# Supplementary material for: MALDI-TOF MS typing enables the classification of brewing yeasts of the genus Saccharomyces to major beer styles
Source: PLoS One. 2017 Aug 9;12(8):e0181694. doi: 10.1371/journal.pone.0181694 (PMC5549903; doi:10.1371/journal.pone.0181694)
Supplement: S6 File — The directory includes 90 raw files and was zipped to “.zip”; the folder has three strains with 30 spectra per strain; S1 Text explains the raw files with an example and Table 1 represents the yeast strains used within the experiment. (ZIP) [file pone.0181694.s009.zip › 16-18/30277-59-Lag-Lag-Lag-YPG-18h-E-E_2016-09-23_8_0_A11_1.dat]

1999.90 1389
2000.32 1430
2000.75 1450
2001.17 1535
2001.59 1480
2002.01 1487
2002.43 1426
2002.86 1432
2003.28 1299
2003.70 1193
2004.12 1162
2004.54 1199
2004.97 1180
2005.39 1130
2005.81 1144
2006.23 1138
2006.66 1175
2007.08 1136
2007.50 1112
2007.92 1162
2008.35 1143
2008.77 1153
2009.19 1145
2009.61 1192
2010.04 1179
2010.46 1145
2010.88 1123
2011.31 1131
2011.73 1198
2012.15 1136
2012.57 1099
2013.00 1149
2013.42 1073
2013.84 1114
2014.27 1146
2014.69 1142
2015.11 1085
2015.54 1115
2015.96 1207
2016.38 1173
2016.81 1178
2017.23 1151
2017.65 1134
2018.08 1170
2018.50 1185
2018.93 1159
2019.35 1196
2019.77 1217
2020.20 1279
2020.62 1205
2021.04 1173
2021.47 1134
2021.89 1160
2022.32 1083
2022.74 1116
2023.17 1135
2023.59 1135
2024.01 1134
2024.44 1096
2024.86 1089
2025.29 1068
2025.71 1081
2026.14 1134
2026.56 1176
2026.98 1120
2027.41 1149
2027.83 1057
2028.26 1050
2028.68 1076
2029.11 1007
2029.53 1061
2029.96 1066
2030.38 1054
2030.81 1065
2031.23 1022
2031.66 1085
2032.08 1070
2032.51 1086
2032.93 1141
2033.36 1196
2033.78 1145
2034.21 1151
2034.63 1130
2035.06 1147
2035.49 1198
2035.91 1128
2036.34 1119
2036.76 1108
2037.19 1107
2037.61 1145
2038.04 1087
2038.47 1129
2038.89 1162
2039.32 1117
2039.74 1071
2040.17 1075
2040.59 1058
2041.02 1065
2041.45 1047
2041.87 1124
2042.30 1098
2042.73 1049
2043.15 1050
2043.58 1051
2044.00 1079
2044.43 1089
2044.86 1121
2045.28 1110
2045.71 1163
2046.14 1125
2046.56 1088
2046.99 1097
2047.42 1108
2047.84 1066
2048.27 1059
2048.70 1056
2049.12 1129
2049.55 1160
2049.98 1152
2050.40 1169
2050.83 1134
2051.26 1160
2051.69 1086
2052.11 1094
2052.54 1102
2052.97 1123
2053.40 1093
2053.82 1124
2054.25 1135
2054.68 1115
2055.10 1150
2055.53 1201
2055.96 1211
2056.39 1318
2056.82 1272
2057.24 1328
2057.67 1434
2058.10 1470
2058.53 1465
2058.95 1411
2059.38 1342
2059.81 1307
2060.24 1233
2060.67 1222
2061.09 1251
2061.52 1182
2061.95 1251
2062.38 1242
2062.81 1240
2063.24 1139
2063.66 1220
2064.09 1334
2064.52 1402
2064.95 1511
2065.38 1620
2065.81 1794
2066.24 1768
2066.66 1822
2067.09 1776
2067.52 1730
2067.95 1626
2068.38 1496
2068.81 1432
2069.24 1415
2069.67 1317
2070.10 1229
2070.52 1292
2070.95 1243
2071.38 1153
2071.81 1139
2072.24 1165
2072.67 1161
2073.10 1169
2073.53 1185
2073.96 1209
2074.39 1258
2074.82 1217
2075.25 1290
2075.68 1281
2076.11 1293
2076.54 1301
2076.97 1270
2077.40 1273
2077.83 1203
2078.26 1221
2078.69 1339
2079.12 1269
2079.55 1154
2079.98 1207
2080.41 1250
2080.84 1139
2081.27 1153
2081.70 1184
2082.13 1165
2082.56 1096
2082.99 1092
2083.42 1147
2083.85 1162
2084.28 1170
2084.71 1133
2085.14 1102
2085.57 1135
2086.00 1184
2086.43 1180
2086.86 1121
2087.29 1105
2087.73 1107
2088.16 1134
2088.59 1115
2089.02 1092
2089.45 1049
2089.88 1080
2090.31 1084
2090.74 1086
2091.17 1077
2091.61 1147
2092.04 1121
2092.47 1019
2092.90 996
2093.33 1046
2093.76 1087
2094.19 1090
2094.63 1079
2095.06 1084
2095.49 1099
2095.92 1029
2096.35 1078
2096.78 1065
2097.22 1041
2097.65 1067
2098.08 1147
2098.51 1164
2098.94 1115
2099.38 1094
2099.81 1125
2100.24 1059
2100.67 1043
2101.11 1047
2101.54 1026
2101.97 1028
2102.40 1028
2102.83 1106
2103.27 1044
2103.70 1052
2104.13 1042
2104.56 997
2105.00 1058
2105.43 1095
2105.86 1071
2106.30 1119
2106.73 1192
2107.16 1089
2107.59 1077
2108.03 1078
2108.46 1135
2108.89 1102
2109.33 1114
2109.76 1196
2110.19 1113
2110.63 1143
2111.06 1185
2111.49 1137
2111.93 1111
2112.36 1078
2112.79 1093
2113.23 1086
2113.66 1048
2114.09 981
2114.53 1013
2114.96 1051
2115.40 1124
2115.83 1060
2116.26 1031
2116.70 1020
2117.13 973
2117.56 1015
2118.00 1002
2118.43 994
2118.87 1028
2119.30 1047
2119.73 1011
2120.17 1010
2120.60 1045
2121.04 1039
2121.47 1086
2121.91 1072
2122.34 1043
2122.78 1172
2123.21 1160
2123.64 1149
2124.08 1105
2124.51 1105
2124.95 1121
2125.38 1056
2125.82 1074
2126.25 1094
2126.69 1091
2127.12 1048
2127.56 1025
2127.99 1049
2128.43 1108
2128.86 1058
2129.30 1105
2129.73 1077
2130.17 1124
2130.60 1114
2131.04 1059
2131.47 1091
2131.91 1145
2132.35 1153
2132.78 1075
2133.22 1170
2133.65 1068
2134.09 1089
2134.52 1052
2134.96 1147
2135.40 1100
2135.83 1072
2136.27 1025
2136.70 1124
2137.14 1111
2137.57 1099
2138.01 1032
2138.45 1017
2138.88 1041
2139.32 1028
2139.76 1055
2140.19 1004
2140.63 1070
2141.06 1019
2141.50 1058
2141.94 1102
2142.37 1057
2142.81 1103
2143.25 1089
2143.68 929
2144.12 952
2144.56 1067
2144.99 1032
2145.43 1018
2145.87 1040
2146.30 1009
2146.74 1065
2147.18 1085
2147.62 1020
2148.05 1108
2148.49 1173
2148.93 1155
2149.36 1120
2149.80 1172
2150.24 1209
2150.68 1259
2151.11 1285
2151.55 1200
2151.99 1257
2152.43 1234
2152.86 1251
2153.30 1221
2153.74 1139
2154.18 1214
2154.61 1210
2155.05 1186
2155.49 1188
2155.93 1177
2156.37 1210
2156.80 1204
2157.24 1215
2157.68 1166
2158.12 1322
2158.56 1261
2158.99 1215
2159.43 1191
2159.87 1160
2160.31 1195
2160.75 1132
2161.19 1166
2161.62 1168
2162.06 1148
2162.50 1240
2162.94 1224
2163.38 1281
2163.82 1337
2164.26 1354
2164.69 1403
2165.13 1486
2165.57 1499
2166.01 1535
2166.45 1540
2166.89 1541
2167.33 1593
2167.77 1459
2168.21 1419
2168.65 1415
2169.08 1317
2169.52 1338
2169.96 1318
2170.40 1361
2170.84 1327
2171.28 1351
2171.72 1370
2172.16 1380
2172.60 1405
2173.04 1416
2173.48 1455
2173.92 1414
2174.36 1373
2174.80 1394
2175.24 1431
2175.68 1450
2176.12 1490
2176.56 1470
2177.00 1367
2177.44 1375
2177.88 1362
2178.32 1298
2178.76 1299
2179.20 1308
2179.64 1293
2180.08 1304
2180.52 1252
2180.96 1192
2181.40 1205
2181.84 1209
2182.28 1169
2182.72 1175
2183.16 1099
2183.60 1111
2184.04 1170
2184.48 1083
2184.93 1099
2185.37 1086
2185.81 1077
2186.25 1127
2186.69 1155
2187.13 1150
2187.57 1149
2188.01 1201
2188.45 1203
2188.89 1167
2189.34 1224
2189.78 1156
2190.22 1182
2190.66 1198
2191.10 1203
2191.54 1176
2191.98 1230
2192.43 1213
2192.87 1213
2193.31 1315
2193.75 1344
2194.19 1344
2194.63 1389
2195.08 1494
2195.52 1518
2195.96 1490
2196.40 1458
2196.84 1421
2197.29 1390
2197.73 1298
2198.17 1235
2198.61 1233
2199.06 1180
2199.50 1184
2199.94 1197
2200.38 1159
2200.82 1115
2201.27 1144
2201.71 1075
2202.15 1130
2202.59 1195
2203.04 1214
2203.48 1311
2203.92 1281
2204.37 1235
2204.81 1273
2205.25 1196
2205.69 1196
2206.14 1281
2206.58 1312
2207.02 1241
2207.47 1298
2207.91 1286
2208.35 1295
2208.80 1292
2209.24 1365
2209.68 1379
2210.13 1280
2210.57 1387
2211.01 1374
2211.46 1333
2211.90 1341
2212.34 1344
2212.79 1271
2213.23 1326
2213.67 1271
2214.12 1279
2214.56 1198
2215.01 1204
2215.45 1162
2215.89 1210
2216.34 1245
2216.78 1232
2217.23 1272
2217.67 1196
2218.11 1178
2218.56 1212
2219.00 1154
2219.45 1175
2219.89 1219
2220.34 1274
2220.78 1247
2221.22 1312
2221.67 1351
2222.11 1162
2222.56 1193
2223.00 1279
2223.45 1220
2223.89 1200
2224.34 1261
2224.78 1325
2225.23 1293
2225.67 1278
2226.12 1283
2226.56 1211
2227.01 1249
2227.45 1284
2227.90 1262
2228.34 1365
2228.79 1357
2229.23 1366
2229.68 1308
2230.12 1362
2230.57 1389
2231.01 1429
2231.46 1359
2231.90 1382
2232.35 1373
2232.80 1422
2233.24 1288
2233.69 1321
2234.13 1351
2234.58 1383
2235.02 1353
2235.47 1258
2235.92 1257
2236.36 1196
2236.81 1148
2237.25 1279
2237.70 1234
2238.15 1194
2238.59 1189
2239.04 1135
2239.49 1150
2239.93 1066
2240.38 1153
2240.82 1128
2241.27 1043
2241.72 1070
2242.16 1078
2242.61 1076
2243.06 1116
2243.50 1091
2243.95 1131
2244.40 1092
2244.84 1023
2245.29 1079
2245.74 1009
2246.19 1002
2246.63 1038
2247.08 1080
2247.53 1103
2247.97 1086
2248.42 1101
2248.87 1119
2249.32 1043
2249.76 1084
2250.21 1136
2250.66 1160
2251.10 1132
2251.55 1148
2252.00 1157
2252.45 1123
2252.89 1170
2253.34 1180
2253.79 1201
2254.24 1170
2254.69 1132
2255.13 1103
2255.58 1103
2256.03 1118
2256.48 1092
2256.93 1134
2257.37 1083
2257.82 1053
2258.27 1032
2258.72 1109
2259.17 1120
2259.61 1084
2260.06 1057
2260.51 1098
2260.96 1153
2261.41 1181
2261.86 1243
2262.31 1253
2262.75 1248
2263.20 1221
2263.65 1199
2264.10 1258
2264.55 1265
2265.00 1253
2265.45 1141
2265.90 1177
2266.34 1173
2266.79 1135
2267.24 1191
2267.69 1132
2268.14 1162
2268.59 1160
2269.04 1181
2269.49 1229
2269.94 1309
2270.39 1290
2270.84 1283
2271.29 1322
2271.74 1363
2272.18 1371
2272.63 1345
2273.08 1348
2273.53 1278
2273.98 1288
2274.43 1299
2274.88 1343
2275.33 1384
2275.78 1356
2276.23 1411
2276.68 1399
2277.13 1403
2277.58 1381
2278.03 1420
2278.48 1358
2278.93 1292
2279.38 1276
2279.83 1215
2280.28 1244
2280.73 1226
2281.19 1142
2281.64 1202
2282.09 1150
2282.54 1131
2282.99 1129
2283.44 1142
2283.89 1097
2284.34 1149
2284.79 1143
2285.24 1153
2285.69 1072
2286.14 1089
2286.59 1048
2287.04 1104
2287.50 1096
2287.95 1130
2288.40 1153
2288.85 1204
2289.30 1259
2289.75 1224
2290.20 1315
2290.65 1385
2291.11 1468
2291.56 1366
2292.01 1399
2292.46 1465
2292.91 1404
2293.36 1355
2293.82 1326
2294.27 1339
2294.72 1301
2295.17 1326
2295.62 1230
2296.07 1206
2296.53 1186
2296.98 1158
2297.43 1173
2297.88 1204
2298.33 1188
2298.79 1100
2299.24 1079
2299.69 1167
2300.14 1088
2300.60 1120
2301.05 1113
2301.50 1139
2301.95 1112
2302.41 1102
2302.86 1061
2303.31 1073
2303.76 1061
2304.22 1085
2304.67 1026
2305.12 1088
2305.57 1080
2306.03 1121
2306.48 1159
2306.93 1084
2307.39 1061
2307.84 1125
2308.29 1149
2308.75 1178
2309.20 1183
2309.65 1206
2310.11 1205
2310.56 1350
2311.01 1286
2311.47 1201
2311.92 1269
2312.37 1280
2312.83 1366
2313.28 1307
2313.73 1236
2314.19 1189
2314.64 1175
2315.09 1137
2315.55 1160
2316.00 1128
2316.46 1201
2316.91 1220
2317.36 1192
2317.82 1161
2318.27 1125
2318.73 1165
2319.18 1193
2319.63 1144
2320.09 1203
2320.54 1181
2321.00 1282
2321.45 1224
2321.91 1188
2322.36 1227
2322.82 1216
2323.27 1268
2323.72 1427
2324.18 1493
2324.63 1544
2325.09 1789
2325.54 1869
2326.00 1966
2326.45 2015
2326.91 2049
2327.36 1813
2327.82 1723
2328.27 1700
2328.73 1480
2329.18 1358
2329.64 1350
2330.09 1255
2330.55 1236
2331.00 1255
2331.46 1212
2331.92 1174
2332.37 1208
2332.83 1199
2333.28 1150
2333.74 1200
2334.19 1125
2334.65 1166
2335.10 1185
2335.56 1203
2336.02 1176
2336.47 1143
2336.93 1143
2337.38 1130
2337.84 1116
2338.30 1094
2338.75 1069
2339.21 1094
2339.66 1131
2340.12 1139
2340.58 1174
2341.03 1200
2341.49 1148
2341.95 1110
2342.40 1162
2342.86 1150
2343.32 1071
2343.77 1080
2344.23 1155
2344.68 1147
2345.14 1093
2345.60 1128
2346.06 1130
2346.51 1193
2346.97 1115
2347.43 1121
2347.88 1107
2348.34 1183
2348.80 1151
2349.25 1185
2349.71 1166
2350.17 1139
2350.63 1173
2351.08 1108
2351.54 1140
2352.00 1118
2352.46 1178
2352.91 1095
2353.37 1061
2353.83 1070
2354.29 1076
2354.74 1059
2355.20 1038
2355.66 1051
2356.12 1062
2356.57 1030
2357.03 1067
2357.49 1054
2357.95 1023
2358.41 1098
2358.86 1083
2359.32 1138
2359.78 1152
2360.24 1152
2360.70 1194
2361.15 1245
2361.61 1170
2362.07 1217
2362.53 1178
2362.99 1216
2363.45 1186
2363.91 1158
2364.36 1191
2364.82 1193
2365.28 1196
2365.74 1182
2366.20 1166
2366.66 1148
2367.12 1169
2367.57 1202
2368.03 1161
2368.49 1204
2368.95 1169
2369.41 1155
2369.87 1151
2370.33 1034
2370.79 1106
2371.25 1180
2371.71 1151
2372.17 1093
2372.63 1106
2373.09 1048
2373.54 1143
2374.00 1181
2374.46 1204
2374.92 1188
2375.38 1210
2375.84 1277
2376.30 1297
2376.76 1283
2377.22 1208
2377.68 1239
2378.14 1261
2378.60 1290
2379.06 1162
2379.52 1181
2379.98 1251
2380.44 1160
2380.90 1132
2381.36 1138
2381.82 1179
2382.28 1120
2382.74 1130
2383.20 1124
2383.66 1167
2384.12 1145
2384.59 1089
2385.05 1012
2385.51 1097
2385.97 1080
2386.43 1102
2386.89 1051
2387.35 1093
2387.81 1215
2388.27 1116
2388.73 1093
2389.19 1087
2389.65 1154
2390.12 1090
2390.58 1111
2391.04 1131
2391.50 1165
2391.96 1198
2392.42 1177
2392.88 1118
2393.34 1128
2393.81 1170
2394.27 1197
2394.73 1106
2395.19 1120
2395.65 1141
2396.11 1188
2396.57 1118
2397.04 1199
2397.50 1179
2397.96 1157
2398.42 1148
2398.88 1170
2399.35 1159
2399.81 1075
2400.27 1164
2400.73 1153
2401.19 1076
2401.66 1092
2402.12 1095
2402.58 1104
2403.04 1076
2403.51 1151
2403.97 1089
2404.43 1032
2404.89 1088
2405.36 1126
2405.82 1133
2406.28 1137
2406.74 1115
2407.21 1115
2407.67 1114
2408.13 1049
2408.59 1060
2409.06 1032
2409.52 1084
2409.98 993
2410.45 960
2410.91 982
2411.37 995
2411.84 1052
2412.30 1117
2412.76 1083
2413.23 1009
2413.69 1099
2414.15 1149
2414.62 1149
2415.08 1156
2415.54 1113
2416.01 1087
2416.47 1170
2416.93 1175
2417.40 1135
2417.86 1143
2418.32 1135
2418.79 1093
2419.25 1110
2419.72 1132
2420.18 1126
2420.64 1092
2421.11 1122
2421.57 1127
2422.04 1178
2422.50 1160
2422.96 1082
2423.43 1152
2423.89 1116
2424.36 1130
2424.82 1194
2425.29 1185
2425.75 1210
2426.22 1148
2426.68 1187
2427.15 1211
2427.61 1168
2428.07 1101
2428.54 1036
2429.00 1070
2429.47 1085
2429.93 1032
2430.40 1018
2430.86 1090
2431.33 985
2431.79 1018
2432.26 1067
2432.72 1079
2433.19 1093
2433.65 1095
2434.12 1120
2434.59 1078
2435.05 1117
2435.52 1149
2435.98 1070
2436.45 1043
2436.91 1077
2437.38 1080
2437.84 1134
2438.31 1052
2438.78 1041
2439.24 1134
2439.71 1127
2440.17 1173
2440.64 1204
2441.10 1178
2441.57 1215
2442.04 1224
2442.50 1149
2442.97 1172
2443.44 1136
2443.90 1161
2444.37 1158
2444.83 1106
2445.30 1123
2445.77 1122
2446.23 1146
2446.70 1031
2447.17 1027
2447.63 1020
2448.10 1037
2448.57 1006
2449.03 1018
2449.50 1020
2449.97 1047
2450.43 1076
2450.90 1097
2451.37 1038
2451.83 1081
2452.30 1047
2452.77 1114
2453.24 1075
2453.70 1013
2454.17 1105
2454.64 1102
2455.10 1158
2455.57 1096
2456.04 1053
2456.51 1106
2456.97 1063
2457.44 1057
2457.91 1054
2458.38 1028
2458.84 1029
2459.31 1052
2459.78 1038
2460.25 976
2460.72 1046
2461.18 1062
2461.65 1032
2462.12 1034
2462.59 1004
2463.06 1062
2463.52 1042
2463.99 1075
2464.46 1047
2464.93 1081
2465.40 1046
2465.86 1038
2466.33 1016
2466.80 1110
2467.27 1131
2467.74 994
2468.21 972
2468.68 1016
2469.14 1062
2469.61 1040
2470.08 1037
2470.55 1031
2471.02 1032
2471.49 1042
2471.96 1052
2472.43 1028
2472.90 1043
2473.36 985
2473.83 1011
2474.30 1009
2474.77 1048
2475.24 1065
2475.71 1061
2476.18 1090
2476.65 1101
2477.12 1064
2477.59 1121
2478.06 1127
2478.53 1030
2479.00 1026
2479.47 1127
2479.94 1083
2480.41 1069
2480.87 1069
2481.34 1028
2481.81 1046
2482.28 1092
2482.75 1005
2483.22 1020
2483.69 994
2484.16 980
2484.63 1039
2485.10 1066
2485.57 1063
2486.05 1043
2486.52 1080
2486.99 1085
2487.46 1135
2487.93 1129
2488.40 1135
2488.87 1163
2489.34 1099
2489.81 1142
2490.28 1144
2490.75 1088
2491.22 1147
2491.69 1130
2492.16 1093
2492.63 1080
2493.10 1119
2493.58 1095
2494.05 1117
2494.52 1086
2494.99 1172
2495.46 1078
2495.93 1041
2496.40 1076
2496.87 1079
2497.34 1125
2497.82 1140
2498.29 1055
2498.76 981
2499.23 1087
2499.70 1074
2500.17 971
2500.64 1008
2501.12 946
2501.59 983
2502.06 1022
2502.53 1054
2503.00 1056
2503.48 1018
2503.95 1042
2504.42 1004
2504.89 984
2505.36 996
2505.84 1057
2506.31 1052
2506.78 1037
2507.25 1088
2507.72 1096
2508.20 1102
2508.67 1004
2509.14 1063
2509.61 1064
2510.09 1167
2510.56 1160
2511.03 1201
2511.50 1264
2511.98 1308
2512.45 1377
2512.92 1406
2513.40 1347
2513.87 1385
2514.34 1351
2514.81 1308
2515.29 1283
2515.76 1145
2516.23 1129
2516.71 1148
2517.18 1115
2517.65 1171
2518.13 1163
2518.60 1156
2519.07 1180
2519.55 1165
2520.02 1135
2520.49 1163
2520.97 1248
2521.44 1202
2521.91 1238
2522.39 1203
2522.86 1113
2523.34 1098
2523.81 1131
2524.28 1164
2524.76 1149
2525.23 1143
2525.70 1137
2526.18 1155
2526.65 1154
2527.13 1163
2527.60 1196
2528.08 1192
2528.55 1162
2529.02 1126
2529.50 1198
2529.97 1199
2530.45 1141
2530.92 1283
2531.40 1170
2531.87 1213
2532.34 1235
2532.82 1243
2533.29 1285
2533.77 1228
2534.24 1185
2534.72 1167
2535.19 1121
2535.67 1073
2536.14 1156
2536.62 1188
2537.09 1153
2537.57 1187
2538.04 1181
2538.52 1206
2538.99 1167
2539.47 1136
2539.94 1211
2540.42 1294
2540.90 1216
2541.37 1224
2541.85 1181
2542.32 1268
2542.80 1140
2543.27 1214
2543.75 1207
2544.22 1178
2544.70 1128
2545.18 1180
2545.65 1139
2546.13 1220
2546.60 1211
2547.08 1188
2547.56 1358
2548.03 1320
2548.51 1261
2548.98 1274
2549.46 1329
2549.94 1340
2550.41 1377
2550.89 1392
2551.37 1294
2551.84 1305
2552.32 1356
2552.80 1350
2553.27 1345
2553.75 1269
2554.23 1230
2554.70 1231
2555.18 1209
2555.66 1196
2556.13 1157
2556.61 1222
2557.09 1158
2557.56 1222
2558.04 1184
2558.52 1247
2558.99 1139
2559.47 1150
2559.95 1151
2560.43 1047
2560.90 1048
2561.38 1075
2561.86 1065
2562.33 1112
2562.81 1180
2563.29 1055
2563.77 1016
2564.25 1009
2564.72 1041
2565.20 1070
2565.68 1076
2566.16 1059
2566.63 1100
2567.11 1030
2567.59 1016
2568.07 1041
2568.55 1060
2569.02 1042
2569.50 1058
2569.98 1036
2570.46 1051
2570.94 996
2571.41 1031
2571.89 1013
2572.37 998
2572.85 1037
2573.33 1026
2573.81 1012
2574.28 1060
2574.76 1001
2575.24 1011
2575.72 1055
2576.20 1023
2576.68 1051
2577.16 1014
2577.64 1085
2578.11 1064
2578.59 1026
2579.07 1116
2579.55 1005
2580.03 1112
2580.51 1045
2580.99 1091
2581.47 1070
2581.95 1078
2582.43 1058
2582.91 1048
2583.39 1073
2583.86 1105
2584.34 1089
2584.82 1074
2585.30 1020
2585.78 1034
2586.26 1019
2586.74 1004
2587.22 1078
2587.70 1082
2588.18 1095
2588.66 1051
2589.14 1068
2589.62 1081
2590.10 1099
2590.58 1066
2591.06 1099
2591.54 1049
2592.02 1067
2592.50 1035
2592.98 1015
2593.46 1009
2593.94 1015
2594.42 997
2594.90 1030
2595.38 1003
2595.86 976
2596.35 1008
2596.83 964
2597.31 1012
2597.79 963
2598.27 959
2598.75 986
2599.23 1001
2599.71 1027
2600.19 975
2600.67 967
2601.15 988
2601.63 1013
2602.12 1014
2602.60 1030
2603.08 1091
2603.56 1084
2604.04 1089
2604.52 1098
2605.00 1109
2605.48 1057
2605.97 1080
2606.45 1081
2606.93 1069
2607.41 1095
2607.89 1058
2608.37 1033
2608.86 1094
2609.34 1059
2609.82 1051
2610.30 1008
2610.78 1076
2611.26 1042
2611.75 1055
2612.23 984
2612.71 1053
2613.19 1041
2613.68 1006
2614.16 1028
2614.64 983
2615.12 1033
2615.60 995
2616.09 1019
2616.57 1038
2617.05 1075
2617.53 1044
2618.02 994
2618.50 990
2618.98 1013
2619.46 1046
2619.95 1046
2620.43 1071
2620.91 1121
2621.40 1037
2621.88 1046
2622.36 1085
2622.85 1024
2623.33 1042
2623.81 1007
2624.29 1028
2624.78 1029
2625.26 1011
2625.74 1020
2626.23 1132
2626.71 1084
2627.19 1099
2627.68 1058
2628.16 1067
2628.64 1110
2629.13 1150
2629.61 1174
2630.10 1116
2630.58 1197
2631.06 1209
2631.55 1248
2632.03 1250
2632.51 1251
2633.00 1271
2633.48 1235
2633.97 1208
2634.45 1175
2634.94 1133
2635.42 1101
2635.90 1080
2636.39 1075
2636.87 1156
2637.36 1121
2637.84 1078
2638.33 1054
2638.81 1032
2639.29 1100
2639.78 1094
2640.26 1131
2640.75 1137
2641.23 1049
2641.72 1016
2642.20 1124
2642.69 1094
2643.17 1083
2643.66 1024
2644.14 1064
2644.63 1110
2645.11 1041
2645.60 1072
2646.08 1044
2646.57 1019
2647.05 1033
2647.54 1123
2648.02 1096
2648.51 1169
2648.99 1141
2649.48 1028
2649.97 1088
2650.45 1046
2650.94 1086
2651.42 1093
2651.91 1127
2652.39 1156
2652.88 1103
2653.37 1146
2653.85 1173
2654.34 1128
2654.82 1136
2655.31 1186
2655.80 1169
2656.28 1091
2656.77 1129
2657.25 1108
2657.74 1098
2658.23 1052
2658.71 1066
2659.20 1095
2659.69 1102
2660.17 1057
2660.66 1032
2661.14 1058
2661.63 999
2662.12 982
2662.60 1004
2663.09 1005
2663.58 1021
2664.06 1083
2664.55 1078
2665.04 1020
2665.53 979
2666.01 1009
2666.50 1038
2666.99 1085
2667.47 1072
2667.96 1081
2668.45 1047
2668.94 1051
2669.42 1059
2669.91 1104
2670.40 1105
2670.88 1088
2671.37 1104
2671.86 1094
2672.35 1095
2672.83 1168
2673.32 1236
2673.81 1323
2674.30 1280
2674.79 1325
2675.27 1371
2675.76 1363
2676.25 1372
2676.74 1368
2677.23 1325
2677.71 1293
2678.20 1281
2678.69 1178
2679.18 1190
2679.67 1177
2680.15 1088
2680.64 1075
2681.13 1024
2681.62 1011
2682.11 1116
2682.60 1061
2683.08 1047
2683.57 965
2684.06 998
2684.55 1028
2685.04 1028
2685.53 1060
2686.02 1044
2686.51 1026
2686.99 952
2687.48 994
2687.97 1027
2688.46 1059
2688.95 991
2689.44 1042
2689.93 1016
2690.42 1000
2690.91 1035
2691.40 1079
2691.89 1075
2692.38 1033
2692.87 1113
2693.35 1192
2693.84 1125
2694.33 1144
2694.82 1138
2695.31 1107
2695.80 1078
2696.29 1120
2696.78 1129
2697.27 1110
2697.76 1081
2698.25 1088
2698.74 1055
2699.23 1125
2699.72 1063
2700.21 985
2700.70 1046
2701.19 1064
2701.68 1033
2702.17 1076
2702.66 1067
2703.15 1170
2703.64 1116
2704.13 1106
2704.62 1115
2705.12 1063
2705.61 1094
2706.10 1134
2706.59 1115
2707.08 1062
2707.57 1076
2708.06 1040
2708.55 1075
2709.04 1103
2709.53 1100
2710.02 1066
2710.51 1057
2711.01 1081
2711.50 1096
2711.99 1107
2712.48 1027
2712.97 1049
2713.46 1027
2713.95 999
2714.44 1038
2714.94 991
2715.43 1013
2715.92 1050
2716.41 1013
2716.90 1024
2717.39 1045
2717.89 987
2718.38 970
2718.87 1040
2719.36 1103
2719.85 1054
2720.34 1090
2720.84 1119
2721.33 1072
2721.82 1086
2722.31 1176
2722.80 1227
2723.30 1133
2723.79 1171
2724.28 1180
2724.77 1115
2725.27 1147
2725.76 1134
2726.25 1060
2726.74 1070
2727.24 1112
2727.73 1031
2728.22 1074
2728.71 1026
2729.21 1024
2729.70 1029
2730.19 1019
2730.69 1021
2731.18 1054
2731.67 1074
2732.16 1062
2732.66 1037
2733.15 1043
2733.64 1038
2734.14 1048
2734.63 1147
2735.12 1152
2735.62 1116
2736.11 1122
2736.60 1125
2737.10 1130
2737.59 1119
2738.08 1162
2738.58 1173
2739.07 1238
2739.56 1235
2740.06 1198
2740.55 1142
2741.05 1158
2741.54 1112
2742.03 1098
2742.53 1096
2743.02 1062
2743.52 1022
2744.01 1077
2744.50 1087
2745.00 1099
2745.49 1111
2745.99 1127
2746.48 1232
2746.97 1269
2747.47 1249
2747.96 1247
2748.46 1256
2748.95 1173
2749.45 1106
2749.94 1102
2750.44 1126
2750.93 1167
2751.43 1112
2751.92 1119
2752.42 1093
2752.91 1077
2753.41 1130
2753.90 1169
2754.40 1106
2754.89 1076
2755.39 1154
2755.88 1151
2756.38 1160
2756.87 1101
2757.37 1107
2757.86 1066
2758.36 1054
2758.85 1154
2759.35 1140
2759.84 1084
2760.34 1126
2760.83 1115
2761.33 1068
2761.83 1099
2762.32 1171
2762.82 1179
2763.31 1150
2763.81 1158
2764.30 1132
2764.80 1132
2765.30 1148
2765.79 1094
2766.29 1058
2766.78 1040
2767.28 1033
2767.78 1056
2768.27 1054
2768.77 1030
2769.27 1020
2769.76 1028
2770.26 1030
2770.76 1108
2771.25 1033
2771.75 1006
2772.24 1051
2772.74 1048
2773.24 1069
2773.73 1125
2774.23 1217
2774.73 1146
2775.23 1106
2775.72 1182
2776.22 1260
2776.72 1206
2777.21 1264
2777.71 1310
2778.21 1264
2778.70 1261
2779.20 1239
2779.70 1203
2780.20 1237
2780.69 1245
2781.19 1142
2781.69 1056
2782.19 1067
2782.68 1050
2783.18 1027
2783.68 1019
2784.18 1070
2784.67 1016
2785.17 1009
2785.67 1014
2786.17 1063
2786.67 1026
2787.16 1024
2787.66 1044
2788.16 1029
2788.66 1027
2789.16 1033
2789.65 1036
2790.15 1034
2790.65 1004
2791.15 1005
2791.65 1031
2792.15 1077
2792.64 1041
2793.14 1028
2793.64 1091
2794.14 1014
2794.64 1008
2795.14 1000
2795.64 1051
2796.13 1080
2796.63 1059
2797.13 1012
2797.63 1004
2798.13 1121
2798.63 1140
2799.13 1150
2799.63 1135
2800.13 1121
2800.62 1031
2801.12 1024
2801.62 1008
2802.12 986
2802.62 1017
2803.12 1024
2803.62 1043
2804.12 1001
2804.62 1000
2805.12 980
2805.62 985
2806.12 1004
2806.62 1029
2807.12 1064
2807.62 1049
2808.12 1067
2808.62 1066
2809.12 1063
2809.62 1097
2810.12 1088
2810.62 1115
2811.12 1194
2811.62 1161
2812.12 1185
2812.62 1201
2813.12 1296
2813.62 1248
2814.12 1274
2814.62 1248
2815.12 1299
2815.62 1265
2816.12 1270
2816.62 1236
2817.12 1235
2817.62 1254
2818.12 1198
2818.62 1173
2819.12 1168
2819.63 1167
2820.13 1122
2820.63 1052
2821.13 1073
2821.63 1098
2822.13 1117
2822.63 1017
2823.13 1047
2823.63 1074
2824.13 1102
2824.64 1065
2825.14 1049
2825.64 977
2826.14 1060
2826.64 1055
2827.14 1013
2827.64 1029
2828.15 1021
2828.65 952
2829.15 1017
2829.65 1007
2830.15 1031
2830.65 1003
2831.16 1083
2831.66 1027
2832.16 954
2832.66 993
2833.16 1014
2833.67 1046
2834.17 1014
2834.67 1035
2835.17 1064
2835.68 1134
2836.18 1055
2836.68 1050
2837.18 1056
2837.68 1110
2838.19 1124
2838.69 1119
2839.19 1186
2839.70 1106
2840.20 1139
2840.70 1149
2841.20 1123
2841.71 1036
2842.21 1138
2842.71 1101
2843.21 1102
2843.72 1088
2844.22 1090
2844.72 1094
2845.23 1133
2845.73 1075
2846.23 1128
2846.74 1163
2847.24 1157
2847.74 1200
2848.25 1226
2848.75 1190
2849.25 1260
2849.76 1219
2850.26 1204
2850.76 1194
2851.27 1254
2851.77 1145
2852.28 1137
2852.78 1146
2853.28 1132
2853.79 1116
2854.29 1044
2854.79 1050
2855.30 1069
2855.80 1128
2856.31 1118
2856.81 1117
2857.31 1063
2857.82 997
2858.32 1002
2858.83 1056
2859.33 1124
2859.84 1090
2860.34 1154
2860.85 1066
2861.35 1049
2861.85 1107
2862.36 1135
2862.86 1149
2863.37 1032
2863.87 1018
2864.38 1072
2864.88 1099
2865.39 1041
2865.89 1034
2866.40 1038
2866.90 1071
2867.41 1029
2867.91 1069
2868.42 1062
2868.92 1082
2869.43 1161
2869.93 1180
2870.44 1150
2870.94 1142
2871.45 1205
2871.96 1174
2872.46 1210
2872.97 1257
2873.47 1259
2873.98 1356
2874.48 1361
2874.99 1364
2875.49 1256
2876.00 1234
2876.51 1266
2877.01 1211
2877.52 1187
2878.02 1185
2878.53 1140
2879.04 1147
2879.54 1164
2880.05 1239
2880.55 1213
2881.06 1088
2881.57 1071
2882.07 1113
2882.58 1079
2883.09 1163
2883.59 1096
2884.10 1170
2884.61 1265
2885.11 1265
2885.62 1276
2886.13 1363
2886.63 1488
2887.14 1528
2887.65 1523
2888.15 1557
2888.66 1621
2889.17 1515
2889.67 1514
2890.18 1448
2890.69 1427
2891.20 1435
2891.70 1372
2892.21 1428
2892.72 1385
2893.22 1394
2893.73 1388
2894.24 1383
2894.75 1446
2895.25 1417
2895.76 1529
2896.27 1491
2896.78 1519
2897.29 1538
2897.79 1457
2898.30 1487
2898.81 1551
2899.32 1516
2899.82 1400
2900.33 1372
2900.84 1463
2901.35 1393
2901.86 1328
2902.36 1297
2902.87 1346
2903.38 1203
2903.89 1271
2904.40 1253
2904.91 1279
2905.41 1265
2905.92 1254
2906.43 1234
2906.94 1247
2907.45 1214
2907.96 1185
2908.47 1203
2908.97 1180
2909.48 1146
2909.99 1169
2910.50 1161
2911.01 1221
2911.52 1137
2912.03 1078
2912.54 1143
2913.05 1191
2913.55 1181
2914.06 1177
2914.57 1222
2915.08 1186
2915.59 1115
2916.10 1143
2916.61 1097
2917.12 1114
2917.63 1102
2918.14 1202
2918.65 1136
2919.16 1108
2919.67 1133
2920.18 1142
2920.69 1149
2921.20 1139
2921.71 1132
2922.22 1168
2922.73 1141
2923.24 1147
2923.75 1149
2924.26 1109
2924.77 1114
2925.28 1126
2925.79 1246
2926.30 1191
2926.81 1107
2927.32 1155
2927.83 1118
2928.34 1100
2928.85 1104
2929.36 1014
2929.87 1083
2930.38 1074
2930.89 1125
2931.40 1113
2931.91 1051
2932.42 1080
2932.93 1124
2933.45 1107
2933.96 1120
2934.47 1115
2934.98 1082
2935.49 1157
2936.00 1139
2936.51 1107
2937.02 1170
2937.53 1100
2938.04 1176
2938.56 1255
2939.07 1194
2939.58 1278
2940.09 1268
2940.60 1340
2941.11 1366
2941.62 1419
2942.14 1520
2942.65 1498
2943.16 1421
2943.67 1381
2944.18 1293
2944.70 1249
2945.21 1265
2945.72 1266
2946.23 1218
2946.74 1171
2947.26 1172
2947.77 1148
2948.28 1112
2948.79 1133
2949.30 1057
2949.82 1061
2950.33 1031
2950.84 1075
2951.35 1059
2951.87 1031
2952.38 1017
2952.89 985
2953.40 985
2953.92 1050
2954.43 1027
2954.94 1063
2955.45 1037
2955.97 1042
2956.48 1101
2956.99 1121
2957.51 1150
2958.02 1144
2958.53 1223
2959.04 1252
2959.56 1190
2960.07 1136
2960.58 1133
2961.10 1168
2961.61 1159
2962.12 1100
2962.64 1172
2963.15 1152
2963.66 1221
2964.18 1187
2964.69 1263
2965.21 1260
2965.72 1251
2966.23 1228
2966.75 1240
2967.26 1225
2967.77 1180
2968.29 1247
2968.80 1170
2969.32 1166
2969.83 1179
2970.34 1148
2970.86 1171
2971.37 1217
2971.89 1234
2972.40 1204
2972.91 1216
2973.43 1196
2973.94 1190
2974.46 1246
2974.97 1302
2975.49 1278
2976.00 1231
2976.52 1305
2977.03 1332
2977.55 1257
2978.06 1276
2978.57 1280
2979.09 1281
2979.60 1255
2980.12 1310
2980.63 1377
2981.15 1380
2981.66 1387
2982.18 1358
2982.69 1421
2983.21 1364
2983.73 1479
2984.24 1464
2984.76 1487
2985.27 1552
2985.79 1595
2986.30 1539
2986.82 1571
2987.33 1563
2987.85 1634
2988.36 1636
2988.88 1697
2989.40 1765
2989.91 1711
2990.43 1726
2990.94 1651
2991.46 1625
2991.97 1565
2992.49 1556
2993.01 1657
2993.52 1606
2994.04 1619
2994.55 1591
2995.07 1699
2995.59 1731
2996.10 1772
2996.62 1818
2997.14 1932
2997.65 1979
2998.17 2145
2998.69 2137
2999.20 2217
2999.72 2186
3000.24 2073
3000.75 2149
3001.27 2159
3001.79 2235
3002.30 2512
3002.82 2884
3003.34 3415
3003.85 3984
3004.37 4746
3004.89 5717
3005.40 6457
3005.92 7291
3006.44 7586
3006.96 7322
3007.47 6833
3007.99 6099
3008.51 5447
3009.03 4584
3009.54 3891
3010.06 3331
3010.58 2869
3011.10 2519
3011.61 2275
3012.13 2165
3012.65 2007
3013.17 1901
3013.68 1933
3014.20 1836
3014.72 1838
3015.24 1780
3015.76 1753
3016.27 1814
3016.79 1751
3017.31 1779
3017.83 1720
3018.35 1650
3018.86 1658
3019.38 1630
3019.90 1634
3020.42 1609
3020.94 1598
3021.46 1563
3021.97 1623
3022.49 1693
3023.01 1756
3023.53 1708
3024.05 1747
3024.57 1693
3025.09 1822
3025.61 1887
3026.12 1850
3026.64 1870
3027.16 1748
3027.68 1684
3028.20 1599
3028.72 1571
3029.24 1592
3029.76 1621
3030.28 1474
3030.80 1418
3031.32 1407
3031.84 1472
3032.35 1457
3032.87 1438
3033.39 1419
3033.91 1457
3034.43 1349
3034.95 1396
3035.47 1393
3035.99 1463
3036.51 1472
3037.03 1443
3037.55 1378
3038.07 1434
3038.59 1358
3039.11 1388
3039.63 1353
3040.15 1427
3040.67 1411
3041.19 1359
3041.71 1332
3042.23 1289
3042.75 1318
3043.27 1225
3043.79 1301
3044.31 1350
3044.83 1288
3045.35 1280
3045.87 1332
3046.40 1341
3046.92 1380
3047.44 1356
3047.96 1369
3048.48 1271
3049.00 1254
3049.52 1316
3050.04 1307
3050.56 1319
3051.08 1350
3051.60 1329
3052.12 1274
3052.65 1253
3053.17 1263
3053.69 1298
3054.21 1201
3054.73 1232
3055.25 1248
3055.77 1298
3056.30 1329
3056.82 1323
3057.34 1385
3057.86 1385
3058.38 1395
3058.90 1404
3059.42 1374
3059.95 1309
3060.47 1404
3060.99 1417
3061.51 1371
3062.03 1371
3062.56 1378
3063.08 1335
3063.60 1416
3064.12 1409
3064.64 1389
3065.17 1360
3065.69 1411
3066.21 1547
3066.73 1521
3067.26 1472
3067.78 1581
3068.30 1575
3068.82 1553
3069.35 1580
3069.87 1636
3070.39 1624
3070.91 1675
3071.44 1650
3071.96 1535
3072.48 1587
3073.01 1567
3073.53 1600
3074.05 1498
3074.57 1587
3075.10 1676
3075.62 1709
3076.14 1834
3076.67 1834
3077.19 1959
3077.71 2073
3078.24 2154
3078.76 2350
3079.28 2313
3079.81 2251
3080.33 2288
3080.85 2333
3081.38 2287
3081.90 2282
3082.42 2170
3082.95 2292
3083.47 2291
3084.00 2176
3084.52 2136
3085.04 2072
3085.57 2097
3086.09 2178
3086.62 2185
3087.14 2122
3087.66 2125
3088.19 2411
3088.71 2600
3089.24 3062
3089.76 3449
3090.29 3658
3090.81 3880
3091.33 4067
3091.86 4021
3092.38 3999
3092.91 3799
3093.43 3373
3093.96 3234
3094.48 2917
3095.01 2797
3095.53 2650
3096.06 2552
3096.58 2483
3097.11 2396
3097.63 2365
3098.16 2513
3098.68 2529
3099.21 2529
3099.73 2752
3100.26 2873
3100.78 3194
3101.31 4079
3101.83 4906
3102.36 6114
3102.88 7158
3103.41 8353
3103.93 8978
3104.46 9222
3104.99 9189
3105.51 8660
3106.04 7539
3106.56 6675
3107.09 5708
3107.61 4783
3108.14 4076
3108.67 3322
3109.19 2993
3109.72 2867
3110.24 2647
3110.77 2474
3111.30 2427
3111.82 2473
3112.35 2464
3112.87 2320
3113.40 2270
3113.93 2214
3114.45 2133
3114.98 2068
3115.51 1957
3116.03 1953
3116.56 1881
3117.09 1861
3117.61 1733
3118.14 1670
3118.67 1705
3119.19 1804
3119.72 1778
3120.25 1766
3120.77 1757
3121.30 1903
3121.83 1966
3122.35 2118
3122.88 2110
3123.41 2104
3123.94 2101
3124.46 1991
3124.99 1935
3125.52 1923
3126.05 1915
3126.57 1912
3127.10 1829
3127.63 1764
3128.16 1668
3128.68 1569
3129.21 1587
3129.74 1618
3130.27 1557
3130.79 1658
3131.32 1664
3131.85 1611
3132.38 1642
3132.91 1583
3133.43 1608
3133.96 1548
3134.49 1616
3135.02 1537
3135.55 1461
3136.07 1515
3136.60 1458
3137.13 1376
3137.66 1374
3138.19 1380
3138.72 1345
3139.24 1422
3139.77 1434
3140.30 1326
3140.83 1394
3141.36 1453
3141.89 1387
3142.42 1402
3142.95 1432
3143.47 1377
3144.00 1347
3144.53 1297
3145.06 1369
3145.59 1378
3146.12 1363
3146.65 1357
3147.18 1416
3147.71 1447
3148.24 1419
3148.76 1591
3149.29 1588
3149.82 1542
3150.35 1510
3150.88 1565
3151.41 1577
3151.94 1558
3152.47 1488
3153.00 1479
3153.53 1501
3154.06 1478
3154.59 1483
3155.12 1472
3155.65 1478
3156.18 1414
3156.71 1360
3157.24 1409
3157.77 1473
3158.30 1427
3158.83 1452
3159.36 1461
3159.89 1426
3160.42 1391
3160.95 1463
3161.48 1448
3162.01 1403
3162.54 1475
3163.07 1429
3163.60 1410
3164.13 1419
3164.66 1378
3165.20 1435
3165.73 1417
3166.26 1374
3166.79 1355
3167.32 1286
3167.85 1269
3168.38 1275
3168.91 1210
3169.44 1291
3169.97 1232
3170.50 1346
3171.04 1352
3171.57 1319
3172.10 1426
3172.63 1553
3173.16 1643
3173.69 1665
3174.22 1733
3174.75 1764
3175.29 1846
3175.82 1815
3176.35 1749
3176.88 1778
3177.41 1669
3177.94 1525
3178.48 1533
3179.01 1475
3179.54 1319
3180.07 1401
3180.60 1418
3181.14 1353
3181.67 1234
3182.20 1246
3182.73 1266
3183.26 1219
3183.80 1233
3184.33 1193
3184.86 1313
3185.39 1255
3185.93 1257
3186.46 1239
3186.99 1316
3187.52 1248
3188.06 1236
3188.59 1260
3189.12 1278
3189.65 1321
3190.19 1313
3190.72 1316
3191.25 1350
3191.79 1319
3192.32 1362
3192.85 1319
3193.38 1278
3193.92 1276
3194.45 1286
3194.98 1277
3195.52 1322
3196.05 1221
3196.58 1252
3197.12 1324
3197.65 1318
3198.18 1390
3198.72 1455
3199.25 1492
3199.78 1392
3200.32 1435
3200.85 1323
3201.39 1459
3201.92 1398
3202.45 1419
3202.99 1482
3203.52 1354
3204.05 1366
3204.59 1383
3205.12 1500
3205.66 1491
3206.19 1461
3206.72 1463
3207.26 1585
3207.79 1636
3208.33 1621
3208.86 1628
3209.40 1704
3209.93 1738
3210.47 1779
3211.00 1886
3211.53 1941
3212.07 1875
3212.60 1826
3213.14 1861
3213.67 1795
3214.21 1733
3214.74 1687
3215.28 1656
3215.81 1557
3216.35 1489
3216.88 1448
3217.42 1413
3217.95 1362
3218.49 1352
3219.02 1421
3219.56 1380
3220.09 1372
3220.63 1368
3221.16 1346
3221.70 1422
3222.23 1420
3222.77 1420
3223.31 1562
3223.84 1630
3224.38 1701
3224.91 1769
3225.45 1818
3225.98 1838
3226.52 1782
3227.06 1721
3227.59 1631
3228.13 1639
3228.66 1608
3229.20 1596
3229.74 1624
3230.27 1650
3230.81 1655
3231.34 1714
3231.88 1653
3232.42 1720
3232.95 1847
3233.49 1894
3234.03 1888
3234.56 1863
3235.10 1753
3235.64 1823
3236.17 1874
3236.71 2032
3237.25 2122
3237.78 2113
3238.32 2053
3238.86 2053
3239.39 2083
3239.93 2032
3240.47 2077
3241.00 2081
3241.54 2086
3242.08 1992
3242.61 1985
3243.15 2051
3243.69 2173
3244.23 2076
3244.76 2105
3245.30 2137
3245.84 2256
3246.38 2235
3246.91 2248
3247.45 2380
3247.99 2344
3248.53 2339
3249.06 2474
3249.60 2647
3250.14 2834
3250.68 3217
3251.21 3814
3251.75 4632
3252.29 5564
3252.83 6434
3253.37 7292
3253.90 7828
3254.44 7866
3254.98 7617
3255.52 7477
3256.06 6600
3256.60 5996
3257.13 5106
3257.67 4457
3258.21 3769
3258.75 3415
3259.29 3175
3259.83 3073
3260.36 3033
3260.90 2919
3261.44 2916
3261.98 3247
3262.52 3423
3263.06 3668
3263.60 3771
3264.14 3821
3264.68 3831
3265.21 4063
3265.75 4075
3266.29 4120
3266.83 4117
3267.37 4206
3267.91 4238
3268.45 4138
3268.99 3954
3269.53 3734
3270.07 3509
3270.61 3166
3271.15 3059
3271.69 2808
3272.23 2733
3272.76 2704
3273.30 2613
3273.84 2552
3274.38 2505
3274.92 2477
3275.46 2393
3276.00 2311
3276.54 2229
3277.08 2159
3277.62 2303
3278.16 2240
3278.70 2165
3279.24 2250
3279.78 2214
3280.32 2211
3280.86 2170
3281.41 2271
3281.95 2170
3282.49 2186
3283.03 2279
3283.57 2191
3284.11 2162
3284.65 2168
3285.19 2247
3285.73 2224
3286.27 2156
3286.81 2340
3287.35 2207
3287.89 2235
3288.43 2292
3288.97 2303
3289.52 2319
3290.06 2440
3290.60 2537
3291.14 2565
3291.68 2610
3292.22 2806
3292.76 2785
3293.30 2963
3293.85 3145
3294.39 3312
3294.93 3553
3295.47 3967
3296.01 4214
3296.55 4469
3297.09 4716
3297.64 4826
3298.18 4732
3298.72 4409
3299.26 4260
3299.80 3809
3300.34 3458
3300.89 3287
3301.43 2991
3301.97 2818
3302.51 2712
3303.06 2624
3303.60 2555
3304.14 2540
3304.68 2503
3305.22 2477
3305.77 2464
3306.31 2456
3306.85 2424
3307.39 2427
3307.94 2528
3308.48 2603
3309.02 2681
3309.56 2804
3310.11 2870
3310.65 2876
3311.19 2829
3311.74 2866
3312.28 2843
3312.82 2816
3313.36 2812
3313.91 2793
3314.45 2905
3314.99 2772
3315.54 2881
3316.08 3108
3316.62 3195
3317.17 3346
3317.71 3697
3318.25 3984
3318.80 4043
3319.34 4260
3319.88 4528
3320.43 4528
3320.97 4567
3321.51 4786
3322.06 4610
3322.60 4197
3323.14 3890
3323.69 3661
3324.23 3432
3324.78 3276
3325.32 3170
3325.86 2982
3326.41 2931
3326.95 2837
3327.50 2913
3328.04 2934
3328.59 2870
3329.13 2766
3329.67 2783
3330.22 2837
3330.76 3007
3331.31 3285
3331.85 3713
3332.40 4404
3332.94 5399
3333.49 6965
3334.03 8840
3334.57 11094
3335.12 13394
3335.66 15876
3336.21 17581
3336.75 18447
3337.30 18616
3337.84 17831
3338.39 16808
3338.93 15366
3339.48 13486
3340.02 11685
3340.57 9894
3341.11 8321
3341.66 6781
3342.20 5659
3342.75 4623
3343.30 4083
3343.84 3494
3344.39 3092
3344.93 2950
3345.48 2721
3346.02 2521
3346.57 2456
3347.11 2430
3347.66 2526
3348.21 2547
3348.75 2570
3349.30 2523
3349.84 2496
3350.39 2620
3350.94 2577
3351.48 2559
3352.03 2615
3352.57 2597
3353.12 2530
3353.67 2440
3354.21 2383
3354.76 2279
3355.31 2235
3355.85 2253
3356.40 2183
3356.95 2063
3357.49 2021
3358.04 2053
3358.59 2044
3359.13 2016
3359.68 2003
3360.23 2011
3360.77 1966
3361.32 1934
3361.87 1958
3362.41 2169
3362.96 2205
3363.51 2227
3364.05 2199
3364.60 2182
3365.15 2220
3365.70 2152
3366.24 2124
3366.79 2229
3367.34 2191
3367.89 2132
3368.43 2073
3368.98 2147
3369.53 2141
3370.08 2144
3370.62 2055
3371.17 2259
3371.72 2337
3372.27 2490
3372.81 2660
3373.36 2861
3373.91 2927
3374.46 3072
3375.01 3168
3375.55 3092
3376.10 3000
3376.65 2928
3377.20 2828
3377.75 2675
3378.30 2440
3378.84 2339
3379.39 2138
3379.94 2010
3380.49 1901
3381.04 1947
3381.59 1942
3382.13 1844
3382.68 1771
3383.23 1755
3383.78 1767
3384.33 1696
3384.88 1735
3385.43 1706
3385.98 1651
3386.52 1635
3387.07 1634
3387.62 1676
3388.17 1626
3388.72 1597
3389.27 1633
3389.82 1670
3390.37 1685
3390.92 1644
3391.47 1682
3392.02 1579
3392.57 1618
3393.12 1632
3393.66 1599
3394.21 1669
3394.76 1695
3395.31 1632
3395.86 1628
3396.41 1644
3396.96 1616
3397.51 1611
3398.06 1599
3398.61 1633
3399.16 1647
3399.71 1603
3400.26 1630
3400.81 1615
3401.36 1558
3401.91 1518
3402.46 1512
3403.01 1449
3403.56 1529
3404.11 1464
3404.66 1435
3405.21 1392
3405.77 1450
3406.32 1485
3406.87 1444
3407.42 1481
3407.97 1484
3408.52 1435
3409.07 1470
3409.62 1563
3410.17 1524
3410.72 1642
3411.27 1744
3411.82 1745
3412.37 1832
3412.93 1872
3413.48 1848
3414.03 1808
3414.58 1823
3415.13 1773
3415.68 1782
3416.23 1804
3416.78 1843
3417.34 1846
3417.89 1880
3418.44 1871
3418.99 1984
3419.54 1976
3420.09 1893
3420.65 1852
3421.20 1794
3421.75 1732
3422.30 1708
3422.85 1725
3423.40 1766
3423.96 1804
3424.51 1746
3425.06 1726
3425.61 1768
3426.17 1728
3426.72 1740
3427.27 1708
3427.82 1624
3428.37 1561
3428.93 1629
3429.48 1547
3430.03 1459
3430.58 1423
3431.14 1387
3431.69 1363
3432.24 1438
3432.79 1378
3433.35 1326
3433.90 1324
3434.45 1412
3435.01 1438
3435.56 1420
3436.11 1421
3436.66 1479
3437.22 1482
3437.77 1552
3438.32 1473
3438.88 1458
3439.43 1463
3439.98 1477
3440.54 1639
3441.09 1600
3441.64 1607
3442.20 1516
3442.75 1587
3443.30 1679
3443.86 1666
3444.41 1618
3444.96 1617
3445.52 1551
3446.07 1540
3446.63 1474
3447.18 1376
3447.73 1401
3448.29 1409
3448.84 1431
3449.40 1410
3449.95 1381
3450.50 1318
3451.06 1353
3451.61 1338
3452.17 1381
3452.72 1278
3453.27 1349
3453.83 1322
3454.38 1311
3454.94 1293
3455.49 1288
3456.05 1317
3456.60 1340
3457.16 1333
3457.71 1297
3458.27 1318
3458.82 1437
3459.38 1371
3459.93 1372
3460.49 1405
3461.04 1393
3461.60 1499
3462.15 1469
3462.71 1410
3463.26 1426
3463.82 1432
3464.37 1512
3464.93 1487
3465.48 1487
3466.04 1591
3466.59 1495
3467.15 1492
3467.70 1508
3468.26 1538
3468.81 1559
3469.37 1611
3469.93 1634
3470.48 1678
3471.04 1775
3471.59 1913
3472.15 1932
3472.70 1978
3473.26 1978
3473.82 1910
3474.37 1916
3474.93 1948
3475.48 1872
3476.04 1860
3476.60 1770
3477.15 1774
3477.71 1827
3478.27 1913
3478.82 1956
3479.38 1927
3479.93 1955
3480.49 2037
3481.05 2061
3481.60 2133
3482.16 2071
3482.72 2158
3483.27 2246
3483.83 2405
3484.39 2368
3484.95 2386
3485.50 2435
3486.06 2397
3486.62 2420
3487.17 2423
3487.73 2471
3488.29 2781
3488.84 3056
3489.40 3497
3489.96 4175
3490.52 5333
3491.07 6648
3491.63 8356
3492.19 10046
3492.75 11391
3493.30 12067
3493.86 11936
3494.42 11097
3494.98 10170
3495.53 8932
3496.09 7272
3496.65 6014
3497.21 5031
3497.77 4207
3498.32 3648
3498.88 3310
3499.44 3207
3500.00 3195
3500.56 3117
3501.11 3054
3501.67 3238
3502.23 3199
3502.79 3345
3503.35 3528
3503.91 3772
3504.46 4036
3505.02 4174
3505.58 4428
3506.14 4409
3506.70 4323
3507.26 4258
3507.81 3977
3508.37 3793
3508.93 3613
3509.49 3372
3510.05 3127
3510.61 2922
3511.17 2753
3511.73 2721
3512.29 2683
3512.85 2544
3513.40 2456
3513.96 2448
3514.52 2281
3515.08 2165
3515.64 2019
3516.20 1869
3516.76 1805
3517.32 1792
3517.88 1763
3518.44 1739
3519.00 1750
3519.56 1769
3520.12 1775
3520.68 1792
3521.24 1749
3521.80 1797
3522.36 1798
3522.92 1789
3523.48 1787
3524.04 1790
3524.60 1743
3525.16 1855
3525.72 1821
3526.28 1740
3526.84 1731
3527.40 1717
3527.96 1677
3528.52 1731
3529.08 1722
3529.64 1771
3530.20 1742
3530.76 1855
3531.32 1855
3531.88 1866
3532.44 1804
3533.00 1748
3533.56 1757
3534.12 1678
3534.68 1650
3535.25 1672
3535.81 1718
3536.37 1741
3536.93 1746
3537.49 1694
3538.05 1741
3538.61 1659
3539.17 1712
3539.73 1689
3540.30 1653
3540.86 1648
3541.42 1629
3541.98 1616
3542.54 1648
3543.10 1671
3543.66 1747
3544.23 1748
3544.79 1661
3545.35 1702
3545.91 1690
3546.47 1637
3547.03 1690
3547.60 1717
3548.16 1712
3548.72 1629
3549.28 1617
3549.84 1589
3550.41 1553
3550.97 1580
3551.53 1528
3552.09 1460
3552.65 1395
3553.22 1340
3553.78 1390
3554.34 1358
3554.90 1400
3555.47 1318
3556.03 1353
3556.59 1382
3557.15 1370
3557.72 1339
3558.28 1426
3558.84 1347
3559.41 1323
3559.97 1408
3560.53 1442
3561.09 1450
3561.66 1468
3562.22 1500
3562.78 1476
3563.35 1444
3563.91 1491
3564.47 1586
3565.04 1641
3565.60 1647
3566.16 1623
3566.73 1608
3567.29 1592
3567.85 1566
3568.42 1517
3568.98 1578
3569.54 1444
3570.11 1481
3570.67 1494
3571.23 1473
3571.80 1467
3572.36 1475
3572.93 1509
3573.49 1570
3574.05 1597
3574.62 1736
3575.18 2001
3575.75 2234
3576.31 2444
3576.87 2730
3577.44 2968
3578.00 3164
3578.57 3194
3579.13 3100
3579.70 3029
3580.26 2938
3580.82 2673
3581.39 2545
3581.95 2300
3582.52 2106
3583.08 1952
3583.65 1691
3584.21 1624
3584.78 1518
3585.34 1497
3585.91 1467
3586.47 1434
3587.04 1327
3587.60 1302
3588.17 1307
3588.73 1317
3589.30 1320
3589.86 1302
3590.43 1273
3590.99 1270
3591.56 1282
3592.12 1313
3592.69 1278
3593.25 1264
3593.82 1228
3594.39 1209
3594.95 1181
3595.52 1230
3596.08 1306
3596.65 1237
3597.21 1312
3597.78 1280
3598.35 1260
3598.91 1290
3599.48 1247
3600.04 1240
3600.61 1269
3601.18 1229
3601.74 1117
3602.31 1168
3602.87 1216
3603.44 1170
3604.01 1174
3604.57 1148
3605.14 1158
3605.71 1154
3606.27 1184
3606.84 1213
3607.41 1185
3607.97 1195
3608.54 1228
3609.11 1146
3609.67 1175
3610.24 1134
3610.81 1128
3611.37 1143
3611.94 1142
3612.51 1117
3613.07 1140
3613.64 1145
3614.21 1150
3614.78 1261
3615.34 1347
3615.91 1306
3616.48 1486
3617.04 1534
3617.61 1551
3618.18 1544
3618.75 1736
3619.31 1766
3619.88 1670
3620.45 1664
3621.02 1668
3621.58 1623
3622.15 1516
3622.72 1448
3623.29 1422
3623.86 1297
3624.42 1293
3624.99 1212
3625.56 1184
3626.13 1227
3626.70 1157
3627.26 1161
3627.83 1125
3628.40 1093
3628.97 1026
3629.54 1111
3630.11 1124
3630.67 1102
3631.24 1122
3631.81 1140
3632.38 1140
3632.95 1190
3633.52 1131
3634.08 1137
3634.65 1141
3635.22 1118
3635.79 1170
3636.36 1264
3636.93 1198
3637.50 1135
3638.07 1133
3638.64 1188
3639.20 1197
3639.77 1236
3640.34 1307
3640.91 1393
3641.48 1589
3642.05 1618
3642.62 1637
3643.19 1516
3643.76 1506
3644.33 1530
3644.90 1467
3645.47 1400
3646.04 1333
3646.61 1364
3647.18 1335
3647.75 1321
3648.32 1319
3648.89 1350
3649.46 1401
3650.03 1376
3650.60 1352
3651.17 1425
3651.74 1470
3652.31 1601
3652.88 1692
3653.45 1782
3654.02 1812
3654.59 1758
3655.16 1790
3655.73 1729
3656.30 1648
3656.87 1625
3657.44 1567
3658.01 1654
3658.58 1520
3659.15 1602
3659.72 1656
3660.29 1562
3660.86 1646
3661.43 1663
3662.00 1617
3662.58 1633
3663.15 1584
3663.72 1659
3664.29 1697
3664.86 1755
3665.43 1991
3666.00 2032
3666.57 2091
3667.14 2173
3667.72 2255
3668.29 2179
3668.86 2031
3669.43 1944
3670.00 1818
3670.57 1710
3671.14 1491
3671.72 1466
3672.29 1472
3672.86 1378
3673.43 1372
3674.00 1368
3674.57 1399
3675.15 1357
3675.72 1390
3676.29 1393
3676.86 1390
3677.43 1427
3678.01 1408
3678.58 1342
3679.15 1431
3679.72 1389
3680.30 1419
3680.87 1402
3681.44 1350
3682.01 1303
3682.58 1336
3683.16 1292
3683.73 1331
3684.30 1302
3684.88 1210
3685.45 1241
3686.02 1236
3686.59 1215
3687.17 1232
3687.74 1279
3688.31 1216
3688.88 1383
3689.46 1439
3690.03 1491
3690.60 1464
3691.18 1515
3691.75 1588
3692.32 1508
3692.90 1444
3693.47 1388
3694.04 1393
3694.62 1319
3695.19 1284
3695.76 1219
3696.34 1193
3696.91 1173
3697.48 1184
3698.06 1320
3698.63 1271
3699.21 1198
3699.78 1213
3700.35 1218
3700.93 1220
3701.50 1151
3702.08 1126
3702.65 1251
3703.22 1187
3703.80 1226
3704.37 1244
3704.95 1248
3705.52 1249
3706.09 1215
3706.67 1217
3707.24 1226
3707.82 1289
3708.39 1283
3708.97 1270
3709.54 1272
3710.12 1238
3710.69 1300
3711.26 1306
3711.84 1262
3712.41 1203
3712.99 1167
3713.56 1197
3714.14 1171
3714.71 1151
3715.29 1154
3715.86 1155
3716.44 1178
3717.01 1183
3717.59 1138
3718.16 1207
3718.74 1211
3719.32 1133
3719.89 1151
3720.47 1158
3721.04 1142
3721.62 1093
3722.19 1112
3722.77 1098
3723.34 1079
3723.92 1079
3724.49 1092
3725.07 1090
3725.65 1085
3726.22 1114
3726.80 1183
3727.37 1201
3727.95 1099
3728.53 1136
3729.10 1149
3729.68 1094
3730.25 1093
3730.83 1142
3731.41 1145
3731.98 1304
3732.56 1326
3733.14 1347
3733.71 1504
3734.29 1471
3734.87 1452
3735.44 1337
3736.02 1373
3736.60 1393
3737.17 1356
3737.75 1241
3738.33 1228
3738.90 1167
3739.48 1182
3740.06 1184
3740.63 1136
3741.21 1097
3741.79 1134
3742.36 1135
3742.94 1146
3743.52 1114
3744.10 1093
3744.67 1127
3745.25 1076
3745.83 1113
3746.40 1074
3746.98 1034
3747.56 1053
3748.14 1109
3748.71 1098
3749.29 1032
3749.87 982
3750.45 1050
3751.03 1073
3751.60 1049
3752.18 985
3752.76 997
3753.34 1116
3753.92 1044
3754.49 1035
3755.07 1029
3755.65 1033
3756.23 1048
3756.81 1086
3757.38 1074
3757.96 1079
3758.54 1123
3759.12 1181
3759.70 1256
3760.28 1265
3760.85 1279
3761.43 1216
3762.01 1268
3762.59 1269
3763.17 1270
3763.75 1137
3764.33 1222
3764.91 1218
3765.48 1215
3766.06 1184
3766.64 1185
3767.22 1157
3767.80 1193
3768.38 1163
3768.96 1174
3769.54 1149
3770.12 1188
3770.70 1196
3771.28 1214
3771.85 1181
3772.43 1194
3773.01 1231
3773.59 1263
3774.17 1196
3774.75 1195
3775.33 1224
3775.91 1239
3776.49 1162
3777.07 1147
3777.65 1121
3778.23 1242
3778.81 1202
3779.39 1246
3779.97 1304
3780.55 1249
3781.13 1247
3781.71 1288
3782.29 1291
3782.87 1216
3783.45 1172
3784.03 1173
3784.61 1157
3785.19 1148
3785.77 1145
3786.35 1204
3786.93 1202
3787.51 1180
3788.10 1200
3788.68 1228
3789.26 1206
3789.84 1204
3790.42 1243
3791.00 1197
3791.58 1197
3792.16 1229
3792.74 1269
3793.32 1197
3793.90 1229
3794.48 1286
3795.07 1284
3795.65 1241
3796.23 1228
3796.81 1289
3797.39 1290
3797.97 1345
3798.55 1305
3799.14 1264
3799.72 1320
3800.30 1389
3800.88 1348
3801.46 1420
3802.04 1540
3802.62 1610
3803.21 1639
3803.79 1630
3804.37 1619
3804.95 1586
3805.53 1525
3806.12 1641
3806.70 1572
3807.28 1660
3807.86 1771
3808.44 1887
3809.03 2037
3809.61 2104
3810.19 2268
3810.77 2217
3811.36 2071
3811.94 1998
3812.52 1935
3813.10 1850
3813.69 1893
3814.27 1842
3814.85 1907
3815.43 1971
3816.02 1927
3816.60 1891
3817.18 1906
3817.77 1786
3818.35 1713
3818.93 1648
3819.51 1626
3820.10 1583
3820.68 1578
3821.26 1583
3821.85 1512
3822.43 1551
3823.01 1574
3823.60 1606
3824.18 1632
3824.76 1599
3825.35 1568
3825.93 1451
3826.51 1442
3827.10 1356
3827.68 1301
3828.27 1288
3828.85 1354
3829.43 1288
3830.02 1320
3830.60 1339
3831.18 1303
3831.77 1269
3832.35 1252
3832.94 1268
3833.52 1311
3834.10 1275
3834.69 1315
3835.27 1324
3835.86 1329
3836.44 1305
3837.03 1300
3837.61 1299
3838.19 1239
3838.78 1265
3839.36 1314
3839.95 1309
3840.53 1258
3841.12 1220
3841.70 1243
3842.29 1213
3842.87 1241
3843.46 1263
3844.04 1192
3844.63 1270
3845.21 1368
3845.80 1501
3846.38 1553
3846.97 1499
3847.55 1580
3848.14 1558
3848.72 1472
3849.31 1420
3849.89 1399
3850.48 1317
3851.06 1328
3851.65 1353
3852.23 1319
3852.82 1323
3853.41 1335
3853.99 1394
3854.58 1275
3855.16 1281
3855.75 1278
3856.33 1280
3856.92 1202
3857.51 1192
3858.09 1295
3858.68 1275
3859.26 1366
3859.85 1421
3860.44 1578
3861.02 1672
3861.61 1656
3862.20 1741
3862.78 1702
3863.37 1690
3863.95 1735
3864.54 1653
3865.13 1571
3865.71 1543
3866.30 1507
3866.89 1412
3867.47 1370
3868.06 1275
3868.65 1271
3869.23 1158
3869.82 1172
3870.41 1169
3870.99 1130
3871.58 1102
3872.17 1140
3872.76 1163
3873.34 1238
3873.93 1213
3874.52 1180
3875.10 1231
3875.69 1222
3876.28 1228
3876.87 1199
3877.45 1169
3878.04 1141
3878.63 1092
3879.22 1096
3879.80 1136
3880.39 1108
3880.98 1162
3881.57 1094
3882.15 1094
3882.74 1075
3883.33 1001
3883.92 1101
3884.51 1097
3885.09 1045
3885.68 1037
3886.27 1052
3886.86 1193
3887.45 1262
3888.04 1192
3888.62 1220
3889.21 1239
3889.80 1286
3890.39 1278
3890.98 1267
3891.57 1316
3892.15 1288
3892.74 1234
3893.33 1240
3893.92 1254
3894.51 1224
3895.10 1178
3895.69 1143
3896.28 1114
3896.86 1078
3897.45 1085
3898.04 1157
3898.63 1098
3899.22 1115
3899.81 1135
3900.40 1174
3900.99 1173
3901.58 1122
3902.17 1122
3902.76 1149
3903.34 1173
3903.93 1199
3904.52 1118
3905.11 1178
3905.70 1183
3906.29 1196
3906.88 1232
3907.47 1303
3908.06 1287
3908.65 1287
3909.24 1383
3909.83 1365
3910.42 1273
3911.01 1221
3911.60 1211
3912.19 1200
3912.78 1116
3913.37 1085
3913.96 1073
3914.55 1087
3915.14 1087
3915.73 1124
3916.32 1158
3916.91 1121
3917.50 1151
3918.09 1154
3918.68 1157
3919.28 1091
3919.87 1055
3920.46 1044
3921.05 1115
3921.64 1109
3922.23 1055
3922.82 1050
3923.41 1009
3924.00 994
3924.59 970
3925.18 967
3925.77 1013
3926.37 1039
3926.96 1028
3927.55 1000
3928.14 998
3928.73 988
3929.32 1023
3929.91 990
3930.51 982
3931.10 959
3931.69 948
3932.28 941
3932.87 981
3933.46 951
3934.05 989
3934.65 1028
3935.24 998
3935.83 987
3936.42 959
3937.01 975
3937.61 996
3938.20 1007
3938.79 1032
3939.38 1096
3939.97 1099
3940.57 1099
3941.16 1100
3941.75 1134
3942.34 1131
3942.94 1081
3943.53 1123
3944.12 1135
3944.71 1138
3945.31 1077
3945.90 1146
3946.49 1155
3947.08 1124
3947.68 1050
3948.27 1039
3948.86 1019
3949.45 1003
3950.05 990
3950.64 1028
3951.23 1058
3951.83 1046
3952.42 1071
3953.01 986
3953.61 1041
3954.20 1120
3954.79 1189
3955.39 1132
3955.98 1156
3956.57 1126
3957.17 1139
3957.76 1227
3958.35 1226
3958.95 1231
3959.54 1324
3960.13 1336
3960.73 1328
3961.32 1311
3961.92 1285
3962.51 1283
3963.10 1274
3963.70 1245
3964.29 1283
3964.88 1337
3965.48 1370
3966.07 1381
3966.67 1511
3967.26 1587
3967.86 1692
3968.45 1779
3969.04 1799
3969.64 1691
3970.23 1686
3970.83 1586
3971.42 1531
3972.02 1449
3972.61 1322
3973.21 1280
3973.80 1296
3974.40 1337
3974.99 1366
3975.58 1389
3976.18 1489
3976.77 1652
3977.37 1696
3977.96 1772
3978.56 1760
3979.15 1838
3979.75 1759
3980.35 1615
3980.94 1515
3981.54 1534
3982.13 1461
3982.73 1375
3983.32 1325
3983.92 1406
3984.51 1388
3985.11 1406
3985.70 1320
3986.30 1275
3986.90 1299
3987.49 1313
3988.09 1360
3988.68 1375
3989.28 1361
3989.87 1330
3990.47 1336
3991.07 1265
3991.66 1220
3992.26 1308
3992.85 1310
3993.45 1392
3994.05 1383
3994.64 1361
3995.24 1356
3995.84 1370
3996.43 1387
3997.03 1390
3997.62 1367
3998.22 1365
3998.82 1323
3999.41 1344
4000.01 1393
4000.61 1344
4001.20 1278
4001.80 1209
4002.40 1211
4003.00 1219
4003.59 1210
4004.19 1236
4004.79 1247
4005.38 1243
4005.98 1218
4006.58 1197
4007.17 1192
4007.77 1262
4008.37 1277
4008.97 1261
4009.56 1222
4010.16 1190
4010.76 1183
4011.36 1157
4011.95 1190
4012.55 1212
4013.15 1139
4013.75 1214
4014.34 1151
4014.94 1180
4015.54 1241
4016.14 1171
4016.74 1174
4017.33 1216
4017.93 1258
4018.53 1355
4019.13 1424
4019.73 1506
4020.32 1520
4020.92 1543
4021.52 1449
4022.12 1498
4022.72 1431
4023.32 1346
4023.91 1309
4024.51 1355
4025.11 1303
4025.71 1261
4026.31 1275
4026.91 1278
4027.51 1306
4028.10 1271
4028.70 1355
4029.30 1313
4029.90 1314
4030.50 1326
4031.10 1274
4031.70 1358
4032.30 1378
4032.90 1366
4033.49 1404
4034.09 1438
4034.69 1594
4035.29 1628
4035.89 1637
4036.49 1537
4037.09 1480
4037.69 1413
4038.29 1337
4038.89 1266
4039.49 1149
4040.09 1151
4040.69 1112
4041.29 1117
4041.89 1134
4042.49 1122
4043.09 1103
4043.69 1099
4044.29 1142
4044.89 1110
4045.49 1062
4046.09 1074
4046.69 1059
4047.29 1149
4047.89 1150
4048.49 1120
4049.09 1072
4049.69 1184
4050.29 1072
4050.89 1097
4051.49 1130
4052.09 1106
4052.69 1018
4053.29 1085
4053.89 1086
4054.49 1094
4055.09 1080
4055.69 1029
4056.30 1001
4056.90 1028
4057.50 960
4058.10 1035
4058.70 976
4059.30 955
4059.90 1019
4060.50 1056
4061.10 1015
4061.71 1059
4062.31 1100
4062.91 1039
4063.51 981
4064.11 1044
4064.71 1048
4065.31 1099
4065.92 1144
4066.52 1115
4067.12 1131
4067.72 1150
4068.32 1064
4068.92 1083
4069.53 1121
4070.13 1136
4070.73 1050
4071.33 1008
4071.93 1013
4072.54 1003
4073.14 961
4073.74 958
4074.34 965
4074.94 1003
4075.55 959
4076.15 969
4076.75 1017
4077.35 918
4077.96 1009
4078.56 1088
4079.16 1009
4079.76 1005
4080.37 1094
4080.97 1013
4081.57 966
4082.17 1003
4082.78 984
4083.38 1038
4083.98 1043
4084.59 1013
4085.19 1023
4085.79 1021
4086.39 978
4087.00 971
4087.60 965
4088.20 961
4088.81 938
4089.41 934
4090.01 923
4090.62 910
4091.22 1002
4091.82 957
4092.43 849
4093.03 946
4093.63 943
4094.24 960
4094.84 1021
4095.45 1029
4096.05 993
4096.65 954
4097.26 996
4097.86 996
4098.47 1017
4099.07 1012
4099.67 1015
4100.28 950
4100.88 990
4101.49 971
4102.09 1015
4102.69 925
4103.30 960
4103.90 998
4104.51 981
4105.11 966
4105.72 980
4106.32 946
4106.93 941
4107.53 987
4108.13 999
4108.74 970
4109.34 945
4109.95 909
4110.55 926
4111.16 982
4111.76 917
4112.37 924
4112.97 905
4113.58 962
4114.18 942
4114.79 943
4115.39 864
4116.00 895
4116.60 917
4117.21 887
4117.82 902
4118.42 896
4119.03 895
4119.63 914
4120.24 925
4120.84 980
4121.45 927
4122.05 919
4122.66 891
4123.27 906
4123.87 921
4124.48 889
4125.08 884
4125.69 906
4126.30 899
4126.90 856
4127.51 892
4128.11 933
4128.72 936
4129.33 903
4129.93 903
4130.54 904
4131.15 973
4131.75 844
4132.36 926
4132.96 883
4133.57 895
4134.18 911
4134.78 891
4135.39 914
4136.00 961
4136.60 1035
4137.21 991
4137.82 1049
4138.43 1037
4139.03 931
4139.64 1012
4140.25 1020
4140.85 1054
4141.46 1083
4142.07 1066
4142.68 1075
4143.28 1048
4143.89 1060
4144.50 1093
4145.10 1034
4145.71 1051
4146.32 999
4146.93 991
4147.53 974
4148.14 964
4148.75 1017
4149.36 1007
4149.97 941
4150.57 897
4151.18 923
4151.79 884
4152.40 883
4153.00 854
4153.61 906
4154.22 895
4154.83 852
4155.44 943
4156.05 899
4156.65 939
4157.26 950
4157.87 998
4158.48 1025
4159.09 1023
4159.70 1096
4160.30 1123
4160.91 1055
4161.52 1064
4162.13 1070
4162.74 979
4163.35 982
4163.96 970
4164.56 958
4165.17 958
4165.78 968
4166.39 934
4167.00 944
4167.61 995
4168.22 1007
4168.83 999
4169.44 1049
4170.05 1013
4170.66 985
4171.26 990
4171.87 1079
4172.48 1095
4173.09 1117
4173.70 1111
4174.31 1077
4174.92 1061
4175.53 1038
4176.14 1034
4176.75 1090
4177.36 1054
4177.97 1096
4178.58 1116
4179.19 1070
4179.80 1008
4180.41 1011
4181.02 998
4181.63 974
4182.24 990
4182.85 1067
4183.46 1037
4184.07 1070
4184.68 1077
4185.29 1112
4185.90 1074
4186.51 1029
4187.12 990
4187.73 1044
4188.34 1070
4188.95 947
4189.56 960
4190.18 984
4190.79 973
4191.40 978
4192.01 1000
4192.62 983
4193.23 1025
4193.84 1097
4194.45 1092
4195.06 1164
4195.67 1085
4196.28 1050
4196.90 1105
4197.51 1126
4198.12 1105
4198.73 1043
4199.34 1068
4199.95 1017
4200.56 988
4201.18 926
4201.79 965
4202.40 976
4203.01 962
4203.62 970
4204.23 931
4204.85 955
4205.46 971
4206.07 1003
4206.68 1020
4207.29 1022
4207.90 1048
4208.52 1058
4209.13 1130
4209.74 1108
4210.35 1117
4210.97 1152
4211.58 1140
4212.19 1229
4212.80 1215
4213.41 1187
4214.03 1166
4214.64 1103
4215.25 1149
4215.86 1121
4216.48 1069
4217.09 1126
4217.70 1111
4218.32 1150
4218.93 1228
4219.54 1233
4220.15 1219
4220.77 1285
4221.38 1272
4221.99 1272
4222.61 1266
4223.22 1315
4223.83 1287
4224.44 1308
4225.06 1278
4225.67 1238
4226.28 1339
4226.90 1462
4227.51 1487
4228.13 1553
4228.74 1691
4229.35 1704
4229.97 1701
4230.58 1694
4231.19 1629
4231.81 1542
4232.42 1463
4233.03 1370
4233.65 1410
4234.26 1314
4234.88 1293
4235.49 1313
4236.10 1288
4236.72 1329
4237.33 1265
4237.95 1270
4238.56 1282
4239.17 1324
4239.79 1349
4240.40 1268
4241.02 1326
4241.63 1232
4242.25 1240
4242.86 1259
4243.48 1319
4244.09 1304
4244.71 1432
4245.32 1475
4245.93 1412
4246.55 1356
4247.16 1349
4247.78 1319
4248.39 1313
4249.01 1286
4249.62 1173
4250.24 1247
4250.85 1250
4251.47 1186
4252.08 1201
4252.70 1204
4253.32 1230
4253.93 1188
4254.55 1125
4255.16 1205
4255.78 1271
4256.39 1281
4257.01 1300
4257.62 1291
4258.24 1249
4258.85 1222
4259.47 1262
4260.09 1274
4260.70 1340
4261.32 1296
4261.93 1404
4262.55 1517
4263.17 1590
4263.78 1670
4264.40 1753
4265.01 1733
4265.63 1692
4266.25 1592
4266.86 1561
4267.48 1503
4268.10 1508
4268.71 1373
4269.33 1359
4269.94 1406
4270.56 1405
4271.18 1352
4271.79 1328
4272.41 1330
4273.03 1343
4273.64 1310
4274.26 1292
4274.88 1396
4275.49 1470
4276.11 1542
4276.73 1638
4277.35 1696
4277.96 1779
4278.58 1867
4279.20 1871
4279.81 1830
4280.43 1752
4281.05 1646
4281.67 1503
4282.28 1424
4282.90 1373
4283.52 1327
4284.14 1308
4284.75 1286
4285.37 1289
4285.99 1191
4286.61 1245
4287.22 1205
4287.84 1142
4288.46 1141
4289.08 1132
4289.70 1184
4290.31 1242
4290.93 1133
4291.55 1137
4292.17 1139
4292.79 1136
4293.40 1203
4294.02 1158
4294.64 1185
4295.26 1202
4295.88 1165
4296.50 1181
4297.11 1166
4297.73 1139
4298.35 1165
4298.97 1168
4299.59 1203
4300.21 1175
4300.83 1181
4301.44 1219
4302.06 1270
4302.68 1202
4303.30 1195
4303.92 1231
4304.54 1279
4305.16 1251
4305.78 1243
4306.40 1234
4307.02 1322
4307.63 1273
4308.25 1255
4308.87 1200
4309.49 1164
4310.11 1205
4310.73 1305
4311.35 1247
4311.97 1263
4312.59 1295
4313.21 1334
4313.83 1260
4314.45 1269
4315.07 1308
4315.69 1302
4316.31 1345
4316.93 1292
4317.55 1304
4318.17 1384
4318.79 1332
4319.41 1338
4320.03 1308
4320.65 1319
4321.27 1439
4321.89 1360
4322.51 1433
4323.13 1463
4323.75 1505
4324.37 1512
4324.99 1622
4325.61 1652
4326.23 1618
4326.85 1757
4327.47 1761
4328.09 1904
4328.71 1935
4329.33 2037
4329.96 2166
4330.58 2285
4331.20 2585
4331.82 3086
4332.44 3527
4333.06 3942
4333.68 4349
4334.30 4442
4334.92 4444
4335.54 4189
4336.17 3974
4336.79 3737
4337.41 3639
4338.03 3518
4338.65 3530
4339.27 3309
4339.89 3181
4340.52 2985
4341.14 2791
4341.76 2614
4342.38 2494
4343.00 2384
4343.62 2434
4344.25 2645
4344.87 2778
4345.49 3197
4346.11 3616
4346.73 3930
4347.36 4353
4347.98 4483
4348.60 4432
4349.22 4342
4349.84 3961
4350.47 3671
4351.09 3497
4351.71 3490
4352.33 3478
4352.96 3271
4353.58 3189
4354.20 2939
4354.82 2682
4355.45 2423
4356.07 2272
4356.69 2165
4357.31 2041
4357.94 2019
4358.56 1932
4359.18 1919
4359.81 1873
4360.43 1848
4361.05 1878
4361.68 1775
4362.30 1785
4362.92 1754
4363.55 1713
4364.17 1709
4364.79 1612
4365.42 1610
4366.04 1651
4366.66 1643
4367.29 1614
4367.91 1591
4368.53 1605
4369.16 1632
4369.78 1525
4370.40 1477
4371.03 1512
4371.65 1471
4372.27 1481
4372.90 1440
4373.52 1383
4374.15 1408
4374.77 1404
4375.39 1354
4376.02 1303
4376.64 1345
4377.27 1356
4377.89 1400
4378.52 1393
4379.14 1502
4379.76 1450
4380.39 1395
4381.01 1434
4381.64 1423
4382.26 1460
4382.89 1449
4383.51 1401
4384.14 1425
4384.76 1449
4385.39 1453
4386.01 1384
4386.64 1420
4387.26 1374
4387.89 1308
4388.51 1348
4389.14 1319
4389.76 1254
4390.39 1360
4391.01 1335
4391.64 1280
4392.26 1301
4392.89 1245
4393.51 1233
4394.14 1253
4394.76 1340
4395.39 1287
4396.01 1275
4396.64 1363
4397.26 1274
4397.89 1233
4398.52 1230
4399.14 1219
4399.77 1213
4400.39 1190
4401.02 1256
4401.65 1259
4402.27 1203
4402.90 1215
4403.52 1232
4404.15 1201
4404.78 1211
4405.40 1214
4406.03 1215
4406.65 1209
4407.28 1188
4407.91 1289
4408.53 1293
4409.16 1265
4409.79 1243
4410.41 1323
4411.04 1297
4411.67 1278
4412.29 1221
4412.92 1224
4413.55 1253
4414.17 1170
4414.80 1252
4415.43 1241
4416.05 1112
4416.68 1182
4417.31 1186
4417.94 1221
4418.56 1208
4419.19 1240
4419.82 1204
4420.44 1201
4421.07 1198
4421.70 1202
4422.33 1155
4422.95 1146
4423.58 1104
4424.21 1217
4424.84 1182
4425.46 1157
4426.09 1147
4426.72 1179
4427.35 1121
4427.97 1175
4428.60 1107
4429.23 1082
4429.86 1040
4430.49 1121
4431.11 1108
4431.74 1089
4432.37 1108
4433.00 1124
4433.63 1165
4434.26 1156
4434.88 1108
4435.51 1212
4436.14 1204
4436.77 1221
4437.40 1220
4438.03 1284
4438.65 1345
4439.28 1299
4439.91 1286
4440.54 1255
4441.17 1138
4441.80 1129
4442.43 1186
4443.06 1193
4443.68 1196
4444.31 1171
4444.94 1313
4445.57 1337
4446.20 1346
4446.83 1361
4447.46 1390
4448.09 1462
4448.72 1436
4449.35 1443
4449.98 1445
4450.61 1291
4451.24 1318
4451.86 1338
4452.49 1314
4453.12 1298
4453.75 1342
4454.38 1425
4455.01 1421
4455.64 1430
4456.27 1593
4456.90 1735
4457.53 1692
4458.16 1815
4458.79 1779
4459.42 1599
4460.05 1523
4460.68 1429
4461.31 1396
4461.94 1298
4462.57 1222
4463.20 1207
4463.83 1172
4464.46 1148
4465.09 1173
4465.72 1178
4466.36 1214
4466.99 1156
4467.62 1163
4468.25 1180
4468.88 1130
4469.51 1174
4470.14 1153
4470.77 1191
4471.40 1147
4472.03 1085
4472.66 1208
4473.29 1106
4473.93 1110
4474.56 1079
4475.19 1096
4475.82 1065
4476.45 1041
4477.08 1096
4477.71 1150
4478.34 1118
4478.98 1079
4479.61 1057
4480.24 1118
4480.87 1169
4481.50 1172
4482.13 1116
4482.76 1154
4483.40 1133
4484.03 1096
4484.66 1193
4485.29 1235
4485.92 1159
4486.56 1206
4487.19 1217
4487.82 1203
4488.45 1222
4489.08 1185
4489.72 1198
4490.35 1176
4490.98 1166
4491.61 1222
4492.25 1208
4492.88 1197
4493.51 1191
4494.14 1216
4494.78 1279
4495.41 1208
4496.04 1268
4496.67 1286
4497.31 1220
4497.94 1258
4498.57 1335
4499.20 1416
4499.84 1528
4500.47 1629
4501.10 1634
4501.74 1774
4502.37 1894
4503.00 1970
4503.64 2020
4504.27 1987
4504.90 1895
4505.53 1814
4506.17 1745
4506.80 1617
4507.43 1604
4508.07 1693
4508.70 1663
4509.34 1597
4509.97 1600
4510.60 1582
4511.24 1603
4511.87 1596
4512.50 1581
4513.14 1585
4513.77 1623
4514.41 1523
4515.04 1413
4515.67 1383
4516.31 1346
4516.94 1316
4517.58 1256
4518.21 1252
4518.84 1267
4519.48 1187
4520.11 1198
4520.75 1207
4521.38 1249
4522.02 1196
4522.65 1179
4523.28 1243
4523.92 1166
4524.55 1161
4525.19 1220
4525.82 1194
4526.46 1251
4527.09 1267
4527.73 1194
4528.36 1259
4529.00 1272
4529.63 1339
4530.27 1459
4530.90 1516
4531.54 1580
4532.17 1712
4532.81 1662
4533.44 1627
4534.08 1541
4534.71 1541
4535.35 1495
4535.99 1420
4536.62 1368
4537.26 1313
4537.89 1224
4538.53 1177
4539.16 1184
4539.80 1160
4540.43 1081
4541.07 1100
4541.71 1108
4542.34 1116
4542.98 1079
4543.61 1018
4544.25 1018
4544.89 1021
4545.52 1052
4546.16 1035
4546.79 1069
4547.43 1026
4548.07 983
4548.70 1001
4549.34 1048
4549.98 1066
4550.61 1026
4551.25 1035
4551.89 1021
4552.52 1058
4553.16 1105
4553.80 1054
4554.43 1066
4555.07 1044
4555.71 1006
4556.34 1033
4556.98 1039
4557.62 1028
4558.25 997
4558.89 1049
4559.53 1071
4560.16 1113
4560.80 1057
4561.44 1098
4562.08 1116
4562.71 1135
4563.35 1099
4563.99 1108
4564.63 1124
4565.26 1078
4565.90 1100
4566.54 1118
4567.18 1123
4567.81 1107
4568.45 1165
4569.09 1171
4569.73 1114
4570.36 1157
4571.00 1192
4571.64 1156
4572.28 1087
4572.92 1117
4573.55 1135
4574.19 1114
4574.83 1118
4575.47 1096
4576.11 1127
4576.75 1101
4577.38 1078
4578.02 1145
4578.66 1196
4579.30 1129
4579.94 1166
4580.58 1179
4581.21 1150
4581.85 1201
4582.49 1159
4583.13 1102
4583.77 1191
4584.41 1169
4585.05 1207
4585.69 1292
4586.32 1283
4586.96 1326
4587.60 1341
4588.24 1405
4588.88 1508
4589.52 1580
4590.16 1771
4590.80 1934
4591.44 2183
4592.08 2380
4592.72 2520
4593.36 2645
4594.00 2533
4594.63 2450
4595.27 2169
4595.91 1884
4596.55 1749
4597.19 1685
4597.83 1590
4598.47 1444
4599.11 1382
4599.75 1371
4600.39 1338
4601.03 1390
4601.67 1418
4602.31 1382
4602.95 1298
4603.59 1303
4604.23 1439
4604.87 1394
4605.51 1380
4606.15 1328
4606.79 1325
4607.43 1308
4608.08 1230
4608.72 1164
4609.36 1248
4610.00 1216
4610.64 1162
4611.28 1112
4611.92 1132
4612.56 1130
4613.20 1104
4613.84 1144
4614.48 1110
4615.12 1106
4615.76 1064
4616.41 1124
4617.05 1091
4617.69 1060
4618.33 1049
4618.97 1085
4619.61 1045
4620.25 1067
4620.89 1005
4621.54 1059
4622.18 1047
4622.82 1069
4623.46 1101
4624.10 1025
4624.74 1054
4625.38 1044
4626.03 1011
4626.67 1077
4627.31 1113
4627.95 1076
4628.59 1117
4629.24 999
4629.88 1074
4630.52 1112
4631.16 1194
4631.80 1331
4632.45 1344
4633.09 1380
4633.73 1368
4634.37 1357
4635.02 1398
4635.66 1335
4636.30 1237
4636.94 1222
4637.58 1187
4638.23 1252
4638.87 1215
4639.51 1224
4640.16 1264
4640.80 1291
4641.44 1315
4642.08 1297
4642.73 1241
4643.37 1186
4644.01 1201
4644.66 1167
4645.30 1144
4645.94 1163
4646.58 1102
4647.23 1119
4647.87 1178
4648.51 1116
4649.16 1148
4649.80 1116
4650.44 1163
4651.09 1128
4651.73 1141
4652.37 1176
4653.02 1172
4653.66 1167
4654.31 1161
4654.95 1142
4655.59 1145
4656.24 1119
4656.88 1072
4657.52 1109
4658.17 1103
4658.81 1101
4659.46 1103
4660.10 1067
4660.75 1003
4661.39 1063
4662.03 1079
4662.68 1037
4663.32 1001
4663.97 990
4664.61 1024
4665.26 1006
4665.90 1011
4666.54 951
4667.19 1010
4667.83 1012
4668.48 1014
4669.12 977
4669.77 994
4670.41 935
4671.06 979
4671.70 947
4672.35 1002
4672.99 968
4673.64 988
4674.28 1027
4674.93 1015
4675.57 1002
4676.22 966
4676.86 1025
4677.51 1034
4678.15 1038
4678.80 1044
4679.44 1080
4680.09 1067
4680.73 1070
4681.38 1111
4682.03 1042
4682.67 1085
4683.32 1118
4683.96 1127
4684.61 1099
4685.25 1011
4685.90 1121
4686.55 1170
4687.19 1153
4687.84 1131
4688.48 1216
4689.13 1271
4689.78 1272
4690.42 1280
4691.07 1371
4691.72 1370
4692.36 1489
4693.01 1525
4693.65 1497
4694.30 1465
4694.95 1497
4695.59 1569
4696.24 1651
4696.89 1667
4697.53 1706
4698.18 1657
4698.83 1709
4699.47 1826
4700.12 1888
4700.77 1915
4701.41 1857
4702.06 1873
4702.71 1805
4703.36 1771
4704.00 1673
4704.65 1528
4705.30 1597
4705.94 1566
4706.59 1533
4707.24 1588
4707.89 1477
4708.53 1479
4709.18 1479
4709.83 1347
4710.48 1323
4711.12 1403
4711.77 1370
4712.42 1345
4713.07 1353
4713.71 1422
4714.36 1436
4715.01 1428
4715.66 1440
4716.31 1402
4716.95 1369
4717.60 1345
4718.25 1367
4718.90 1337
4719.55 1327
4720.19 1409
4720.84 1441
4721.49 1450
4722.14 1484
4722.79 1559
4723.44 1554
4724.08 1542
4724.73 1546
4725.38 1488
4726.03 1431
4726.68 1497
4727.33 1593
4727.98 1652
4728.63 1624
4729.27 1578
4729.92 1629
4730.57 1565
4731.22 1431
4731.87 1401
4732.52 1325
4733.17 1262
4733.82 1323
4734.47 1208
4735.12 1237
4735.77 1269
4736.41 1225
4737.06 1212
4737.71 1195
4738.36 1203
4739.01 1240
4739.66 1218
4740.31 1211
4740.96 1199
4741.61 1234
4742.26 1163
4742.91 1218
4743.56 1219
4744.21 1136
4744.86 1167
4745.51 1218
4746.16 1231
4746.81 1206
4747.46 1259
4748.11 1207
4748.76 1276
4749.41 1247
4750.06 1292
4750.71 1347
4751.36 1400
4752.01 1422
4752.66 1440
4753.31 1403
4753.96 1450
4754.61 1441
4755.26 1323
4755.92 1350
4756.57 1329
4757.22 1388
4757.87 1362
4758.52 1375
4759.17 1398
4759.82 1499
4760.47 1589
4761.12 1688
4761.77 1809
4762.42 1842
4763.08 1789
4763.73 1831
4764.38 1811
4765.03 1643
4765.68 1559
4766.33 1428
4766.98 1432
4767.64 1438
4768.29 1409
4768.94 1348
4769.59 1351
4770.24 1431
4770.89 1386
4771.54 1327
4772.20 1312
4772.85 1254
4773.50 1280
4774.15 1249
4774.80 1258
4775.46 1246
4776.11 1253
4776.76 1322
4777.41 1290
4778.06 1263
4778.72 1244
4779.37 1210
4780.02 1299
4780.67 1292
4781.33 1215
4781.98 1220
4782.63 1228
4783.28 1206
4783.94 1204
4784.59 1225
4785.24 1283
4785.89 1214
4786.55 1219
4787.20 1273
4787.85 1274
4788.51 1243
4789.16 1305
4789.81 1287
4790.46 1310
4791.12 1332
4791.77 1346
4792.42 1404
4793.08 1413
4793.73 1409
4794.38 1319
4795.04 1395
4795.69 1454
4796.34 1388
4797.00 1325
4797.65 1373
4798.30 1462
4798.96 1537
4799.61 1652
4800.27 1789
4800.92 1802
4801.57 1931
4802.23 1971
4802.88 1923
4803.53 1895
4804.19 1789
4804.84 1711
4805.50 1582
4806.15 1544
4806.81 1484
4807.46 1524
4808.11 1492
4808.77 1488
4809.42 1486
4810.08 1461
4810.73 1445
4811.39 1445
4812.04 1462
4812.69 1476
4813.35 1508
4814.00 1587
4814.66 1598
4815.31 1545
4815.97 1543
4816.62 1590
4817.28 1616
4817.93 1542
4818.59 1522
4819.24 1635
4819.90 1645
4820.55 1576
4821.21 1614
4821.86 1690
4822.52 1775
4823.17 1796
4823.83 1876
4824.48 1941
4825.14 2010
4825.79 1897
4826.45 1840
4827.11 1922
4827.76 1894
4828.42 1739
4829.07 1708
4829.73 1774
4830.38 1770
4831.04 1748
4831.70 1801
4832.35 1699
4833.01 1754
4833.66 1794
4834.32 1834
4834.98 1913
4835.63 1981
4836.29 2029
4836.94 2111
4837.60 2107
4838.26 2112
4838.91 2166
4839.57 2192
4840.23 2175
4840.88 2206
4841.54 2147
4842.20 2237
4842.85 2236
4843.51 2192
4844.17 2214
4844.82 2290
4845.48 2216
4846.14 2333
4846.79 2310
4847.45 2297
4848.11 2426
4848.76 2504
4849.42 2602
4850.08 2786
4850.73 2974
4851.39 3094
4852.05 3017
4852.71 2974
4853.36 2982
4854.02 2849
4854.68 2760
4855.34 2708
4855.99 2790
4856.65 3087
4857.31 3415
4857.97 3769
4858.62 4005
4859.28 4206
4859.94 4436
4860.60 4308
4861.25 4136
4861.91 3823
4862.57 3467
4863.23 3363
4863.89 3049
4864.54 2825
4865.20 2835
4865.86 2825
4866.52 2855
4867.18 3040
4867.84 3090
4868.49 3116
4869.15 2985
4869.81 3047
4870.47 2902
4871.13 2826
4871.79 2749
4872.44 2619
4873.10 2607
4873.76 2589
4874.42 2574
4875.08 2434
4875.74 2324
4876.40 2374
4877.06 2388
4877.72 2477
4878.37 2580
4879.03 2674
4879.69 2727
4880.35 2809
4881.01 2772
4881.67 2686
4882.33 2464
4882.99 2507
4883.65 2361
4884.31 2146
4884.97 2192
4885.63 2131
4886.29 2105
4886.95 2090
4887.61 2022
4888.26 2007
4888.92 1942
4889.58 1918
4890.24 1980
4890.90 2007
4891.56 2095
4892.22 2100
4892.88 2122
4893.54 2015
4894.20 2051
4894.86 2017
4895.52 1952
4896.18 1955
4896.84 1807
4897.51 1853
4898.17 1941
4898.83 1887
4899.49 2047
4900.15 2067
4900.81 2084
4901.47 2100
4902.13 2078
4902.79 1936
4903.45 1811
4904.11 1794
4904.77 1706
4905.43 1684
4906.09 1563
4906.75 1558
4907.41 1558
4908.08 1557
4908.74 1500
4909.40 1468
4910.06 1465
4910.72 1475
4911.38 1476
4912.04 1451
4912.70 1509
4913.37 1490
4914.03 1482
4914.69 1439
4915.35 1391
4916.01 1424
4916.67 1378
4917.33 1312
4918.00 1408
4918.66 1378
4919.32 1352
4919.98 1382
4920.64 1308
4921.31 1360
4921.97 1392
4922.63 1326
4923.29 1311
4923.95 1339
4924.62 1377
4925.28 1363
4925.94 1298
4926.60 1257
4927.26 1278
4927.93 1376
4928.59 1365
4929.25 1337
4929.91 1388
4930.58 1345
4931.24 1399
4931.90 1329
4932.56 1405
4933.23 1368
4933.89 1296
4934.55 1326
4935.22 1282
4935.88 1303
4936.54 1257
4937.20 1271
4937.87 1311
4938.53 1286
4939.19 1217
4939.86 1266
4940.52 1339
4941.18 1276
4941.85 1268
4942.51 1215
4943.17 1247
4943.84 1283
4944.50 1251
4945.16 1202
4945.83 1242
4946.49 1295
4947.15 1336
4947.82 1282
4948.48 1214
4949.15 1207
4949.81 1127
4950.47 1164
4951.14 1178
4951.80 1146
4952.47 1180
4953.13 1243
4953.79 1241
4954.46 1308
4955.12 1338
4955.79 1325
4956.45 1305
4957.11 1258
4957.78 1271
4958.44 1225
4959.11 1270
4959.77 1341
4960.44 1367
4961.10 1391
4961.77 1490
4962.43 1501
4963.10 1655
4963.76 1761
4964.42 1788
4965.09 1733
4965.75 1767
4966.42 1763
4967.08 1576
4967.75 1454
4968.41 1438
4969.08 1338
4969.74 1276
4970.41 1290
4971.08 1255
4971.74 1254
4972.41 1249
4973.07 1282
4973.74 1296
4974.40 1313
4975.07 1331
4975.73 1385
4976.40 1461
4977.06 1537
4977.73 1528
4978.40 1522
4979.06 1468
4979.73 1516
4980.39 1370
4981.06 1332
4981.73 1222
4982.39 1230
4983.06 1198
4983.72 1222
4984.39 1205
4985.06 1148
4985.72 1145
4986.39 1173
4987.05 1191
4987.72 1131
4988.39 1098
4989.05 1114
4989.72 1048
4990.39 1101
4991.05 1079
4991.72 1138
4992.39 1095
4993.05 1095
4993.72 1119
4994.39 1103
4995.05 1069
4995.72 1052
4996.39 1091
4997.05 1031
4997.72 1014
4998.39 1068
4999.06 1026
4999.72 1073
5000.39 1021
5001.06 1004
5001.73 1017
5002.39 979
5003.06 940
5003.73 923
5004.39 949
5005.06 998
5005.73 944
5006.40 949
5007.07 995
5007.73 1006
5008.40 1002
5009.07 966
5009.74 989
5010.40 1045
5011.07 979
5011.74 997
5012.41 921
5013.08 961
5013.74 994
5014.41 997
5015.08 936
5015.75 981
5016.42 946
5017.09 949
5017.75 941
5018.42 930
5019.09 946
5019.76 905
5020.43 908
5021.10 906
5021.76 922
5022.43 903
5023.10 956
5023.77 966
5024.44 1031
5025.11 957
5025.78 945
5026.45 893
5027.12 906
5027.78 877
5028.45 899
5029.12 960
5029.79 918
5030.46 930
5031.13 940
5031.80 921
5032.47 916
5033.14 886
5033.81 872
5034.48 897
5035.15 897
5035.82 891
5036.49 918
5037.16 948
5037.83 878
5038.50 899
5039.16 968
5039.83 889
5040.50 923
5041.17 954
5041.84 936
5042.51 934
5043.18 914
5043.85 961
5044.52 965
5045.20 897
5045.87 918
5046.54 926
5047.21 976
5047.88 922
5048.55 952
5049.22 935
5049.89 933
5050.56 920
5051.23 934
5051.90 960
5052.57 943
5053.24 945
5053.91 931
5054.58 946
5055.25 928
5055.92 912
5056.60 951
5057.27 920
5057.94 910
5058.61 932
5059.28 981
5059.95 987
5060.62 945
5061.29 950
5061.96 1002
5062.64 960
5063.31 978
5063.98 1002
5064.65 927
5065.32 911
5065.99 931
5066.66 936
5067.34 953
5068.01 917
5068.68 951
5069.35 974
5070.02 951
5070.70 975
5071.37 1014
5072.04 980
5072.71 964
5073.38 983
5074.06 989
5074.73 1002
5075.40 1020
5076.07 988
5076.74 992
5077.42 1052
5078.09 1073
5078.76 1149
5079.43 1184
5080.11 1210
5080.78 1253
5081.45 1224
5082.12 1209
5082.80 1137
5083.47 1144
5084.14 1176
5084.82 1172
5085.49 1188
5086.16 1168
5086.83 1182
5087.51 1154
5088.18 1130
5088.85 1153
5089.53 1170
5090.20 1181
5090.87 1272
5091.55 1287
5092.22 1351
5092.89 1271
5093.57 1275
5094.24 1161
5094.91 1133
5095.59 1150
5096.26 1061
5096.93 1135
5097.61 1162
5098.28 1056
5098.96 1019
5099.63 1055
5100.30 1136
5100.98 1103
5101.65 1112
5102.32 1115
5103.00 1072
5103.67 1117
5104.35 1210
5105.02 1122
5105.70 1208
5106.37 1180
5107.04 1129
5107.72 1093
5108.39 1096
5109.07 1143
5109.74 1148
5110.42 1126
5111.09 1066
5111.77 1084
5112.44 1051
5113.11 1103
5113.79 1115
5114.46 1086
5115.14 1167
5115.81 1109
5116.49 1200
5117.16 1231
5117.84 1268
5118.51 1315
5119.19 1498
5119.86 1520
5120.54 1504
5121.21 1574
5121.89 1536
5122.57 1482
5123.24 1483
5123.92 1445
5124.59 1392
5125.27 1233
5125.94 1270
5126.62 1217
5127.29 1203
5127.97 1193
5128.64 1179
5129.32 1172
5130.00 1156
5130.67 1191
5131.35 1191
5132.02 1171
5132.70 1188
5133.38 1228
5134.05 1198
5134.73 1233
5135.40 1210
5136.08 1204
5136.76 1159
5137.43 1146
5138.11 1142
5138.79 1143
5139.46 1169
5140.14 1085
5140.82 1072
5141.49 1064
5142.17 1081
5142.85 1030
5143.52 1055
5144.20 1012
5144.88 1028
5145.55 964
5146.23 971
5146.91 949
5147.58 934
5148.26 995
5148.94 1038
5149.61 990
5150.29 1030
5150.97 975
5151.65 905
5152.32 947
5153.00 937
5153.68 921
5154.36 950
5155.03 946
5155.71 973
5156.39 966
5157.07 922
5157.74 991
5158.42 954
5159.10 915
5159.78 972
5160.45 954
5161.13 979
5161.81 960
5162.49 974
5163.17 1000
5163.84 975
5164.52 958
5165.20 930
5165.88 998
5166.56 1000
5167.24 1022
5167.91 998
5168.59 986
5169.27 1051
5169.95 1010
5170.63 980
5171.31 944
5171.98 888
5172.66 870
5173.34 909
5174.02 938
5174.70 925
5175.38 912
5176.06 879
5176.74 926
5177.41 1010
5178.09 935
5178.77 918
5179.45 927
5180.13 973
5180.81 933
5181.49 901
5182.17 880
5182.85 919
5183.53 899
5184.21 883
5184.89 955
5185.57 906
5186.24 870
5186.92 902
5187.60 922
5188.28 922
5188.96 902
5189.64 888
5190.32 925
5191.00 904
5191.68 871
5192.36 896
5193.04 873
5193.72 892
5194.40 841
5195.08 889
5195.76 904
5196.44 909
5197.12 948
5197.80 877
5198.48 875
5199.16 863
5199.84 860
5200.52 923
5201.21 949
5201.89 890
5202.57 900
5203.25 965
5203.93 974
5204.61 896
5205.29 906
5205.97 920
5206.65 925
5207.33 983
5208.01 942
5208.69 979
5209.37 998
5210.06 966
5210.74 1023
5211.42 1004
5212.10 1070
5212.78 1039
5213.46 1100
5214.14 1090
5214.82 1077
5215.51 1082
5216.19 1130
5216.87 1145
5217.55 1166
5218.23 1170
5218.91 1096
5219.60 1083
5220.28 1129
5220.96 1115
5221.64 1123
5222.32 1215
5223.00 1276
5223.69 1337
5224.37 1373
5225.05 1313
5225.73 1255
5226.41 1163
5227.10 1165
5227.78 1152
5228.46 1108
5229.14 1087
5229.83 1065
5230.51 1027
5231.19 993
5231.87 1005
5232.56 1093
5233.24 1062
5233.92 1048
5234.60 1093
5235.29 1074
5235.97 1031
5236.65 1084
5237.34 1116
5238.02 1087
5238.70 1064
5239.38 1157
5240.07 1130
5240.75 1164
5241.43 1157
5242.12 1265
5242.80 1145
5243.48 1122
5244.17 1078
5244.85 1152
5245.53 1048
5246.22 1071
5246.90 1053
5247.58 1054
5248.27 1064
5248.95 1098
5249.63 1098
5250.32 1118
5251.00 1092
5251.69 1129
5252.37 1218
5253.05 1295
5253.74 1253
5254.42 1243
5255.11 1232
5255.79 1191
5256.47 1181
5257.16 1124
5257.84 1116
5258.53 1093
5259.21 1105
5259.89 1146
5260.58 1130
5261.26 1214
5261.95 1197
5262.63 1283
5263.32 1284
5264.00 1239
5264.69 1185
5265.37 1182
5266.06 1163
5266.74 1170
5267.43 1168
5268.11 1177
5268.79 1147
5269.48 1123
5270.16 1135
5270.85 1158
5271.53 1084
5272.22 1051
5272.91 1057
5273.59 1096
5274.28 1078
5274.96 1086
5275.65 1179
5276.33 1117
5277.02 1088
5277.70 1106
5278.39 1112
5279.07 1062
5279.76 1111
5280.45 1092
5281.13 1138
5281.82 1205
5282.50 1133
5283.19 1097
5283.87 1116
5284.56 1060
5285.25 1082
5285.93 1082
5286.62 1007
5287.30 1034
5287.99 1037
5288.68 969
5289.36 1018
5290.05 1052
5290.74 984
5291.42 1042
5292.11 1013
5292.79 1005
5293.48 991
5294.17 1031
5294.85 1030
5295.54 1025
5296.23 1050
5296.91 1061
5297.60 1094
5298.29 1167
5298.98 1211
5299.66 1201
5300.35 1199
5301.04 1223
5301.72 1296
5302.41 1261
5303.10 1371
5303.78 1464
5304.47 1499
5305.16 1606
5305.85 1657
5306.53 1681
5307.22 1712
5307.91 1723
5308.60 1631
5309.28 1511
5309.97 1572
5310.66 1612
5311.35 1729
5312.03 1760
5312.72 1838
5313.41 1911
5314.10 2029
5314.79 1934
5315.47 1843
5316.16 1809
5316.85 1676
5317.54 1609
5318.23 1524
5318.91 1542
5319.60 1543
5320.29 1460
5320.98 1528
5321.67 1581
5322.36 1536
5323.04 1521
5323.73 1449
5324.42 1342
5325.11 1295
5325.80 1222
5326.49 1264
5327.18 1270
5327.86 1162
5328.55 1097
5329.24 1132
5329.93 1123
5330.62 1089
5331.31 1088
5332.00 1060
5332.69 1080
5333.38 1035
5334.06 1012
5334.75 1019
5335.44 971
5336.13 964
5336.82 1011
5337.51 967
5338.20 996
5338.89 987
5339.58 1019
5340.27 995
5340.96 953
5341.65 1014
5342.34 995
5343.03 938
5343.72 980
5344.41 993
5345.10 985
5345.79 1049
5346.48 1057
5347.17 1097
5347.86 1147
5348.55 1102
5349.24 1127
5349.93 1150
5350.62 1172
5351.31 1192
5352.00 1121
5352.69 1149
5353.38 1107
5354.07 1041
5354.76 1093
5355.45 1011
5356.14 1022
5356.83 996
5357.52 1016
5358.21 958
5358.90 950
5359.59 958
5360.29 982
5360.98 955
5361.67 1003
5362.36 1031
5363.05 1020
5363.74 1022
5364.43 1048
5365.12 983
5365.81 1005
5366.50 985
5367.20 953
5367.89 923
5368.58 974
5369.27 893
5369.96 932
5370.65 940
5371.34 895
5372.04 965
5372.73 950
5373.42 957
5374.11 945
5374.80 892
5375.49 869
5376.19 971
5376.88 977
5377.57 963
5378.26 882
5378.95 900
5379.65 934
5380.34 846
5381.03 940
5381.72 929
5382.42 928
5383.11 925
5383.80 885
5384.49 927
5385.19 966
5385.88 945
5386.57 962
5387.26 919
5387.96 968
5388.65 995
5389.34 1010
5390.03 988
5390.73 1050
5391.42 1039
5392.11 1014
5392.80 989
5393.50 972
5394.19 983
5394.88 1003
5395.58 992
5396.27 999
5396.96 1053
5397.66 933
5398.35 944
5399.04 939
5399.74 885
5400.43 915
5401.12 884
5401.82 905
5402.51 965
5403.20 962
5403.90 932
5404.59 986
5405.29 996
5405.98 951
5406.67 997
5407.37 987
5408.06 990
5408.75 972
5409.45 1001
5410.14 971
5410.84 957
5411.53 975
5412.23 1030
5412.92 966
5413.61 995
5414.31 976
5415.00 1045
5415.70 1087
5416.39 1030
5417.09 1031
5417.78 1004
5418.47 1035
5419.17 1055
5419.86 1076
5420.56 1041
5421.25 1097
5421.95 1157
5422.64 1109
5423.34 1123
5424.03 1117
5424.73 1110
5425.42 1111
5426.12 1095
5426.81 1060
5427.51 1068
5428.20 1100
5428.90 1045
5429.59 1005
5430.29 1053
5430.99 1067
5431.68 1047
5432.38 1078
5433.07 1077
5433.77 1095
5434.46 1130
5435.16 1125
5435.85 1179
5436.55 1160
5437.25 1211
5437.94 1214
5438.64 1191
5439.33 1152
5440.03 1206
5440.73 1247
5441.42 1187
5442.12 1184
5442.81 1133
5443.51 1209
5444.21 1189
5444.90 1228
5445.60 1245
5446.29 1358
5446.99 1422
5447.69 1534
5448.38 1532
5449.08 1508
5449.78 1547
5450.47 1505
5451.17 1517
5451.87 1432
5452.56 1409
5453.26 1385
5453.96 1294
5454.65 1307
5455.35 1292
5456.05 1298
5456.75 1316
5457.44 1276
5458.14 1317
5458.84 1317
5459.53 1418
5460.23 1386
5460.93 1393
5461.63 1402
5462.32 1395
5463.02 1415
5463.72 1406
5464.42 1478
5465.11 1411
5465.81 1504
5466.51 1478
5467.21 1502
5467.90 1442
5468.60 1446
5469.30 1404
5470.00 1367
5470.70 1460
5471.39 1558
5472.09 1580
5472.79 1693
5473.49 1692
5474.19 1711
5474.88 1723
5475.58 1727
5476.28 1830
5476.98 1913
5477.68 2079
5478.38 2184
5479.07 2382
5479.77 2734
5480.47 3224
5481.17 3512
5481.87 3510
5482.57 3467
5483.27 3291
5483.96 3072
5484.66 2839
5485.36 2619
5486.06 2472
5486.76 2328
5487.46 2226
5488.16 2238
5488.86 2114
5489.56 2050
5490.26 2112
5490.96 2136
5491.65 2141
5492.35 2275
5493.05 2303
5493.75 2380
5494.45 2384
5495.15 2348
5495.85 2334
5496.55 2381
5497.25 2456
5497.95 2545
5498.65 2769
5499.35 3211
5500.05 3770
5500.75 4421
5501.45 5263
5502.15 5811
5502.85 5814
5503.55 5492
5504.25 4941
5504.95 4183
5505.65 3700
5506.35 3163
5507.05 2773
5507.75 2448
5508.45 2271
5509.15 2162
5509.85 2100
5510.55 1988
5511.25 1969
5511.95 1956
5512.65 1902
5513.35 1852
5514.05 1940
5514.76 1904
5515.46 1930
5516.16 1881
5516.86 1884
5517.56 1806
5518.26 1853
5518.96 1833
5519.66 1829
5520.36 1787
5521.06 1857
5521.77 1812
5522.47 1716
5523.17 1676
5523.87 1595
5524.57 1560
5525.27 1432
5525.97 1369
5526.67 1395
5527.38 1409
5528.08 1433
5528.78 1420
5529.48 1338
5530.18 1359
5530.88 1353
5531.59 1400
5532.29 1399
5532.99 1342
5533.69 1317
5534.39 1336
5535.10 1414
5535.80 1346
5536.50 1359
5537.20 1332
5537.90 1279
5538.61 1317
5539.31 1251
5540.01 1323
5540.71 1336
5541.42 1301
5542.12 1218
5542.82 1322
5543.52 1275
5544.23 1202
5544.93 1279
5545.63 1188
5546.33 1149
5547.04 1176
5547.74 1194
5548.44 1158
5549.15 1222
5549.85 1189
5550.55 1184
5551.26 1141
5551.96 1168
5552.66 1226
5553.36 1152
5554.07 1249
5554.77 1194
5555.47 1179
5556.18 1204
5556.88 1192
5557.58 1134
5558.29 1198
5558.99 1206
5559.70 1255
5560.40 1263
5561.10 1217
5561.81 1241
5562.51 1295
5563.21 1240
5563.92 1254
5564.62 1223
5565.33 1273
5566.03 1251
5566.73 1243
5567.44 1182
5568.14 1134
5568.85 1134
5569.55 1169
5570.25 1138
5570.96 1167
5571.66 1114
5572.37 1130
5573.07 1150
5573.78 1129
5574.48 1149
5575.19 1206
5575.89 1198
5576.59 1188
5577.30 1197
5578.00 1163
5578.71 1161
5579.41 1133
5580.12 1093
5580.82 1051
5581.53 1070
5582.23 1072
5582.94 1092
5583.64 1030
5584.35 1055
5585.05 1084
5585.76 1104
5586.46 1097
5587.17 1105
5587.88 1138
5588.58 1065
5589.29 1094
5589.99 1041
5590.70 1064
5591.40 1037
5592.11 1041
5592.81 1042
5593.52 1033
5594.23 1062
5594.93 1030
5595.64 1055
5596.34 972
5597.05 1072
5597.76 1057
5598.46 1052
5599.17 1016
5599.87 1058
5600.58 1047
5601.29 1020
5601.99 1022
5602.70 1064
5603.41 1147
5604.11 1126
5604.82 1085
5605.52 1088
5606.23 1071
5606.94 1118
5607.64 1147
5608.35 1044
5609.06 1046
5609.76 1050
5610.47 1066
5611.18 1052
5611.88 1084
5612.59 1056
5613.30 1014
5614.01 1095
5614.71 1000
5615.42 1111
5616.13 1078
5616.83 1032
5617.54 1089
5618.25 1125
5618.96 1109
5619.66 1100
5620.37 1039
5621.08 1107
5621.79 1116
5622.49 1081
5623.20 1031
5623.91 1114
5624.62 1164
5625.32 1133
5626.03 1137
5626.74 1142
5627.45 1177
5628.16 1214
5628.86 1227
5629.57 1205
5630.28 1294
5630.99 1389
5631.70 1307
5632.40 1314
5633.11 1343
5633.82 1280
5634.53 1285
5635.24 1327
5635.95 1401
5636.65 1404
5637.36 1396
5638.07 1463
5638.78 1452
5639.49 1546
5640.20 1568
5640.91 1623
5641.61 1640
5642.32 1590
5643.03 1601
5643.74 1497
5644.45 1448
5645.16 1379
5645.87 1308
5646.58 1310
5647.29 1287
5648.00 1281
5648.70 1317
5649.41 1266
5650.12 1242
5650.83 1262
5651.54 1288
5652.25 1269
5652.96 1242
5653.67 1243
5654.38 1278
5655.09 1317
5655.80 1278
5656.51 1288
5657.22 1330
5657.93 1402
5658.64 1335
5659.35 1345
5660.06 1433
5660.77 1444
5661.48 1399
5662.19 1476
5662.90 1462
5663.61 1452
5664.32 1473
5665.03 1381
5665.74 1301
5666.45 1353
5667.16 1292
5667.87 1222
5668.58 1267
5669.29 1294
5670.00 1327
5670.71 1390
5671.42 1548
5672.13 1644
5672.84 1691
5673.56 1714
5674.27 1593
5674.98 1495
5675.69 1386
5676.40 1423
5677.11 1289
5677.82 1257
5678.53 1234
5679.24 1192
5679.95 1239
5680.67 1304
5681.38 1313
5682.09 1206
5682.80 1243
5683.51 1260
5684.22 1244
5684.93 1237
5685.65 1202
5686.36 1177
5687.07 1199
5687.78 1202
5688.49 1231
5689.20 1111
5689.92 1101
5690.63 1176
5691.34 1153
5692.05 1164
5692.76 1131
5693.47 1079
5694.19 1097
5694.90 1099
5695.61 1055
5696.32 1046
5697.04 1089
5697.75 1039
5698.46 1016
5699.17 1003
5699.89 1006
5700.60 1059
5701.31 1084
5702.02 1083
5702.74 1042
5703.45 1027
5704.16 1087
5704.87 1142
5705.59 1079
5706.30 1080
5707.01 1063
5707.72 1094
5708.44 1069
5709.15 1048
5709.86 1067
5710.58 1048
5711.29 995
5712.00 962
5712.72 991
5713.43 963
5714.14 969
5714.86 975
5715.57 1012
5716.28 1011
5717.00 977
5717.71 1003
5718.42 1007
5719.14 950
5719.85 1011
5720.56 1017
5721.28 1007
5721.99 962
5722.71 1005
5723.42 1029
5724.13 1073
5724.85 1026
5725.56 1151
5726.28 1096
5726.99 1065
5727.70 1114
5728.42 1121
5729.13 1081
5729.85 1089
5730.56 1141
5731.28 1075
5731.99 1035
5732.70 1065
5733.42 1084
5734.13 1042
5734.85 1001
5735.56 992
5736.28 1119
5736.99 1107
5737.71 1047
5738.42 987
5739.14 974
5739.85 1011
5740.57 1000
5741.28 1010
5742.00 1016
5742.71 997
5743.43 998
5744.14 970
5744.86 977
5745.57 950
5746.29 963
5747.00 977
5747.72 990
5748.43 1040
5749.15 1047
5749.87 1109
5750.58 1020
5751.30 1104
5752.01 1077
5752.73 993
5753.44 1014
5754.16 1008
5754.88 1067
5755.59 1057
5756.31 1076
5757.02 1079
5757.74 1132
5758.46 1182
5759.17 1245
5759.89 1178
5760.60 1109
5761.32 1150
5762.04 1188
5762.75 1189
5763.47 1240
5764.19 1251
5764.90 1251
5765.62 1291
5766.34 1286
5767.05 1302
5767.77 1388
5768.49 1584
5769.20 1708
5769.92 1916
5770.64 2195
5771.35 2520
5772.07 2702
5772.79 2596
5773.50 2319
5774.22 2168
5774.94 1898
5775.65 1669
5776.37 1459
5777.09 1357
5777.81 1340
5778.52 1381
5779.24 1324
5779.96 1291
5780.68 1371
5781.39 1306
5782.11 1317
5782.83 1278
5783.55 1217
5784.26 1262
5784.98 1291
5785.70 1335
5786.42 1334
5787.14 1222
5787.85 1243
5788.57 1301
5789.29 1296
5790.01 1228
5790.73 1303
5791.44 1246
5792.16 1207
5792.88 1254
5793.60 1175
5794.32 1123
5795.03 1150
5795.75 1160
5796.47 1094
5797.19 1099
5797.91 1082
5798.63 1044
5799.35 1073
5800.06 1146
5800.78 1184
5801.50 1172
5802.22 1153
5802.94 1157
5803.66 1148
5804.38 1125
5805.10 1082
5805.82 1049
5806.53 1079
5807.25 1030
5807.97 973
5808.69 1021
5809.41 1056
5810.13 1002
5810.85 1042
5811.57 1019
5812.29 1015
5813.01 1069
5813.73 1042
5814.45 1066
5815.17 1047
5815.89 1037
5816.61 1039
5817.33 997
5818.05 998
5818.77 1009
5819.49 1058
5820.20 970
5820.92 955
5821.64 951
5822.36 988
5823.09 997
5823.81 1008
5824.53 1000
5825.25 987
5825.97 1039
5826.69 1023
5827.41 1010
5828.13 1040
5828.85 1009
5829.57 987
5830.29 1050
5831.01 989
5831.73 947
5832.45 1004
5833.17 1030
5833.89 1003
5834.61 1069
5835.33 1022
5836.05 979
5836.78 962
5837.50 1019
5838.22 1014
5838.94 945
5839.66 988
5840.38 964
5841.10 968
5841.82 945
5842.54 1008
5843.27 1016
5843.99 991
5844.71 927
5845.43 931
5846.15 986
5846.87 1007
5847.59 1025
5848.32 943
5849.04 975
5849.76 1013
5850.48 994
5851.20 1032
5851.93 1024
5852.65 982
5853.37 971
5854.09 986
5854.81 1010
5855.54 1029
5856.26 1099
5856.98 1028
5857.70 1023
5858.42 1008
5859.15 1034
5859.87 1063
5860.59 1063
5861.31 1039
5862.04 1039
5862.76 1045
5863.48 1022
5864.20 992
5864.93 1031
5865.65 1005
5866.37 1000
5867.10 1031
5867.82 1044
5868.54 1063
5869.26 1010
5869.99 1031
5870.71 1034
5871.43 1019
5872.16 946
5872.88 1052
5873.60 1012
5874.33 1000
5875.05 1043
5875.77 1040
5876.50 1097
5877.22 1079
5877.94 1092
5878.67 1158
5879.39 1281
5880.11 1263
5880.84 1231
5881.56 1241
5882.28 1255
5883.01 1237
5883.73 1224
5884.46 1218
5885.18 1257
5885.90 1279
5886.63 1260
5887.35 1219
5888.08 1196
5888.80 1240
5889.52 1150
5890.25 1235
5890.97 1194
5891.70 1180
5892.42 1188
5893.15 1194
5893.87 1214
5894.59 1216
5895.32 1197
5896.04 1221
5896.77 1169
5897.49 1216
5898.22 1182
5898.94 1176
5899.67 1166
5900.39 1195
5901.12 1193
5901.84 1158
5902.57 1151
5903.29 1225
5904.02 1198
5904.74 1142
5905.47 1174
5906.19 1223
5906.92 1266
5907.64 1222
5908.37 1244
5909.09 1254
5909.82 1285
5910.55 1269
5911.27 1311
5912.00 1285
5912.72 1314
5913.45 1330
5914.17 1376
5914.90 1365
5915.63 1304
5916.35 1376
5917.08 1362
5917.80 1377
5918.53 1359
5919.25 1347
5919.98 1346
5920.71 1329
5921.43 1379
5922.16 1398
5922.89 1399
5923.61 1440
5924.34 1554
5925.06 1521
5925.79 1538
5926.52 1538
5927.24 1608
5927.97 1609
5928.70 1623
5929.42 1596
5930.15 1640
5930.88 1716
5931.60 1736
5932.33 1709
5933.06 1715
5933.78 1792
5934.51 1826
5935.24 1848
5935.97 1876
5936.69 1844
5937.42 1899
5938.15 1998
5938.87 2000
5939.60 2008
5940.33 2016
5941.06 2112
5941.78 2119
5942.51 2144
5943.24 2156
5943.97 2289
5944.69 2323
5945.42 2394
5946.15 2506
5946.88 2579
5947.60 2609
5948.33 2621
5949.06 2658
5949.79 2751
5950.52 2859
5951.24 3159
5951.97 3463
5952.70 3754
5953.43 4260
5954.16 4611
5954.88 4715
5955.61 4642
5956.34 4465
5957.07 4255
5957.80 3947
5958.53 3826
5959.25 3638
5959.98 3591
5960.71 3527
5961.44 3458
5962.17 3405
5962.90 3411
5963.63 3491
5964.36 3493
5965.08 3780
5965.81 4281
5966.54 4584
5967.27 4989
5968.00 5243
5968.73 5539
5969.46 5367
5970.19 5214
5970.92 4980
5971.65 4685
5972.37 4507
5973.10 4255
5973.83 4170
5974.56 4026
5975.29 4069
5976.02 3964
5976.75 3900
5977.48 3869
5978.21 3929
5978.94 4034
5979.67 4160
5980.40 4289
5981.13 4364
5981.86 4458
5982.59 4608
5983.32 4600
5984.05 4640
5984.78 4762
5985.51 4657
5986.24 4701
5986.97 4752
5987.70 4726
5988.43 4663
5989.16 4687
5989.89 4700
5990.62 4594
5991.35 4598
5992.08 4659
5992.81 4738
5993.54 4639
5994.27 4769
5995.00 4864
5995.74 4947
5996.47 5088
5997.20 5122
5997.93 5159
5998.66 5142
5999.39 5168
6000.12 5203
6000.85 5108
6001.58 5119
6002.31 5059
6003.04 4919
6003.78 4852
6004.51 4853
6005.24 4875
6005.97 4785
6006.70 4834
6007.43 4969
6008.16 5063
6008.90 5297
6009.63 5885
6010.36 6875
6011.09 8399
6011.82 9911
6012.55 11742
6013.29 13768
6014.02 15445
6014.75 16691
6015.48 17072
6016.21 16886
6016.95 16117
6017.68 14794
6018.41 13224
6019.14 11669
6019.87 10279
6020.61 9040
6021.34 7775
6022.07 6782
6022.80 6126
6023.54 5525
6024.27 5068
6025.00 4836
6025.73 4665
6026.47 4526
6027.20 4428
6027.93 4379
6028.66 4435
6029.40 4666
6030.13 4863
6030.86 5001
6031.59 5091
6032.33 4863
6033.06 4634
6033.79 4329
6034.53 4105
6035.26 3909
6035.99 3677
6036.73 3484
6037.46 3494
6038.19 3381
6038.93 3393
6039.66 3507
6040.39 3520
6041.13 3568
6041.86 3603
6042.59 3588
6043.33 3613
6044.06 3586
6044.79 3677
6045.53 3739
6046.26 3747
6047.00 3781
6047.73 3834
6048.46 3869
6049.20 4024
6049.93 4099
6050.67 4298
6051.40 4484
6052.13 4747
6052.87 5101
6053.60 5393
6054.34 5527
6055.07 5565
6055.81 5256
6056.54 5042
6057.27 4744
6058.01 4464
6058.74 4290
6059.48 4141
6060.21 3850
6060.95 3865
6061.68 3776
6062.42 3734
6063.15 3661
6063.89 3628
6064.62 3596
6065.36 3559
6066.09 3501
6066.83 3479
6067.56 3304
6068.30 3302
6069.03 3258
6069.77 3194
6070.50 3230
6071.24 3124
6071.97 3065
6072.71 3074
6073.44 3109
6074.18 2950
6074.91 2915
6075.65 2905
6076.39 2876
6077.12 2928
6077.86 2860
6078.59 2835
6079.33 2905
6080.06 2790
6080.80 2761
6081.54 2753
6082.27 2665
6083.01 2671
6083.74 2512
6084.48 2551
6085.22 2569
6085.95 2505
6086.69 2512
6087.42 2451
6088.16 2583
6088.90 2541
6089.63 2572
6090.37 2566
6091.11 2587
6091.84 2572
6092.58 2574
6093.32 2562
6094.05 2611
6094.79 2566
6095.53 2614
6096.26 2526
6097.00 2484
6097.74 2497
6098.47 2327
6099.21 2286
6099.95 2385
6100.69 2393
6101.42 2352
6102.16 2390
6102.90 2398
6103.63 2390
6104.37 2358
6105.11 2339
6105.85 2389
6106.58 2345
6107.32 2322
6108.06 2259
6108.80 2307
6109.53 2311
6110.27 2360
6111.01 2353
6111.75 2334
6112.49 2418
6113.22 2349
6113.96 2382
6114.70 2484
6115.44 2429
6116.17 2566
6116.91 2557
6117.65 2548
6118.39 2568
6119.13 2562
6119.87 2624
6120.60 2496
6121.34 2586
6122.08 2561
6122.82 2606
6123.56 2609
6124.30 2633
6125.03 2734
6125.77 2782
6126.51 2698
6127.25 2705
6127.99 2655
6128.73 2682
6129.47 2629
6130.21 2520
6130.94 2590
6131.68 2616
6132.42 2627
6133.16 2652
6133.90 2598
6134.64 2570
6135.38 2598
6136.12 2710
6136.86 2755
6137.60 2789
6138.34 2937
6139.08 2977
6139.81 2993
6140.55 3017
6141.29 3124
6142.03 3167
6142.77 3183
6143.51 3120
6144.25 3026
6144.99 3007
6145.73 3119
6146.47 3121
6147.21 3026
6147.95 3042
6148.69 3049
6149.43 3054
6150.17 3053
6150.91 3115
6151.65 3093
6152.39 3046
6153.13 3135
6153.87 3191
6154.61 3253
6155.35 3425
6156.09 3520
6156.83 3632
6157.58 3771
6158.32 3846
6159.06 4041
6159.80 4098
6160.54 4028
6161.28 4103
6162.02 4148
6162.76 4135
6163.50 4177
6164.24 4313
6164.98 4318
6165.72 4441
6166.46 4642
6167.21 4711
6167.95 4782
6168.69 4735
6169.43 4731
6170.17 4712
6170.91 4598
6171.65 4602
6172.39 4455
6173.14 4360
6173.88 4355
6174.62 4264
6175.36 4197
6176.10 4181
6176.84 4225
6177.59 4241
6178.33 4349
6179.07 4663
6179.81 5187
6180.55 5783
6181.30 6356
6182.04 7270
6182.78 8295
6183.52 9039
6184.26 9614
6185.01 9905
6185.75 9696
6186.49 9224
6187.23 8465
6187.97 7831
6188.72 7072
6189.46 6547
6190.20 6161
6190.94 5869
6191.69 5711
6192.43 5588
6193.17 5454
6193.92 5389
6194.66 5353
6195.40 5319
6196.14 5240
6196.89 5190
6197.63 5135
6198.37 5132
6199.12 5084
6199.86 5068
6200.60 4927
6201.34 4959
6202.09 4966
6202.83 5133
6203.57 5357
6204.32 5610
6205.06 6165
6205.80 7306
6206.55 9023
6207.29 11326
6208.03 14171
6208.78 17018
6209.52 19522
6210.27 21059
6211.01 21743
6211.75 21122
6212.50 19688
6213.24 17719
6213.98 15416
6214.73 13360
6215.47 11547
6216.22 9650
6216.96 8114
6217.71 6832
6218.45 6075
6219.19 5506
6219.94 5079
6220.68 4774
6221.43 4557
6222.17 4355
6222.92 4155
6223.66 4134
6224.40 4117
6225.15 4144
6225.89 4003
6226.64 3808
6227.38 3615
6228.13 3378
6228.87 3264
6229.62 3125
6230.36 3029
6231.11 3015
6231.85 2914
6232.60 2855
6233.34 2776
6234.09 2778
6234.83 2750
6235.58 2692
6236.32 2878
6237.07 2812
6237.81 2899
6238.56 3113
6239.30 3254
6240.05 3596
6240.80 3756
6241.54 3811
6242.29 3920
6243.03 3839
6243.78 3766
6244.52 3733
6245.27 3696
6246.02 3701
6246.76 3710
6247.51 3782
6248.25 3814
6249.00 3906
6249.75 3805
6250.49 3612
6251.24 3570
6251.98 3493
6252.73 3390
6253.48 3210
6254.22 3183
6254.97 3223
6255.72 3133
6256.46 3058
6257.21 3042
6257.95 3038
6258.70 3070
6259.45 2987
6260.19 2961
6260.94 2981
6261.69 2917
6262.43 2968
6263.18 2945
6263.93 2862
6264.68 2843
6265.42 2836
6266.17 2809
6266.92 2744
6267.66 2774
6268.41 2777
6269.16 2770
6269.91 2805
6270.65 2789
6271.40 2832
6272.15 2689
6272.89 2645
6273.64 2727
6274.39 2737
6275.14 2664
6275.88 2780
6276.63 2917
6277.38 2889
6278.13 2957
6278.88 2954
6279.62 2940
6280.37 2888
6281.12 2754
6281.87 2715
6282.62 2680
6283.36 2671
6284.11 2588
6284.86 2525
6285.61 2404
6286.36 2335
6287.10 2384
6287.85 2390
6288.60 2375
6289.35 2286
6290.10 2304
6290.85 2241
6291.59 2199
6292.34 2177
6293.09 2181
6293.84 2159
6294.59 2110
6295.34 2132
6296.09 2119
6296.84 2163
6297.58 2138
6298.33 2119
6299.08 2078
6299.83 2036
6300.58 1998
6301.33 1995
6302.08 1944
6302.83 1939
6303.58 1941
6304.33 2012
6305.08 1904
6305.83 1958
6306.58 1940
6307.32 1905
6308.07 1921
6308.82 2040
6309.57 2121
6310.32 2141
6311.07 2184
6311.82 2241
6312.57 2146
6313.32 2163
6314.07 2221
6314.82 2243
6315.57 2304
6316.32 2321
6317.07 2365
6317.82 2359
6318.57 2454
6319.32 2383
6320.07 2268
6320.82 2074
6321.57 1978
6322.32 1877
6323.07 1976
6323.82 1879
6324.58 1846
6325.33 1802
6326.08 1923
6326.83 1894
6327.58 1864
6328.33 1842
6329.08 1899
6329.83 1861
6330.58 1912
6331.33 1940
6332.08 1884
6332.83 1853
6333.58 1827
6334.34 1844
6335.09 1860
6335.84 1891
6336.59 1911
6337.34 1833
6338.09 1783
6338.84 1811
6339.59 1854
6340.35 1844
6341.10 1831
6341.85 1805
6342.60 1822
6343.35 1818
6344.10 1813
6344.86 1810
6345.61 1781
6346.36 1795
6347.11 1828
6347.86 1890
6348.62 1929
6349.37 1945
6350.12 2021
6350.87 1938
6351.62 1991
6352.38 2072
6353.13 2210
6353.88 2286
6354.63 2303
6355.38 2427
6356.14 2401
6356.89 2383
6357.64 2366
6358.39 2341
6359.15 2167
6359.90 2185
6360.65 2174
6361.40 2076
6362.16 2117
6362.91 1996
6363.66 1974
6364.42 1941
6365.17 1984
6365.92 1979
6366.67 2117
6367.43 2298
6368.18 2374
6368.93 2562
6369.69 2709
6370.44 2713
6371.19 2595
6371.95 2405
6372.70 2253
6373.45 2190
6374.21 2085
6374.96 2023
6375.71 1947
6376.47 1903
6377.22 1890
6377.98 1892
6378.73 1987
6379.48 1966
6380.24 2050
6380.99 1974
6381.74 2054
6382.50 2033
6383.25 2040
6384.01 2011
6384.76 2014
6385.51 1971
6386.27 1948
6387.02 1943
6387.78 1851
6388.53 1817
6389.29 1760
6390.04 1775
6390.79 1723
6391.55 1764
6392.30 1679
6393.06 1671
6393.81 1733
6394.57 1698
6395.32 1730
6396.08 1797
6396.83 1703
6397.59 1679
6398.34 1664
6399.10 1738
6399.85 1655
6400.61 1653
6401.36 1657
6402.12 1660
6402.87 1665
6403.63 1673
6404.38 1659
6405.14 1622
6405.89 1664
6406.65 1590
6407.40 1696
6408.16 1740
6408.91 1780
6409.67 1857
6410.43 1881
6411.18 1883
6411.94 1919
6412.69 1815
6413.45 1808
6414.20 1791
6414.96 1824
6415.72 1839
6416.47 1816
6417.23 1804
6417.98 1877
6418.74 1806
6419.50 1822
6420.25 1861
6421.01 1754
6421.77 1763
6422.52 1708
6423.28 1665
6424.03 1647
6424.79 1653
6425.55 1637
6426.30 1634
6427.06 1677
6427.82 1677
6428.57 1647
6429.33 1638
6430.09 1614
6430.84 1629
6431.60 1672
6432.36 1664
6433.11 1675
6433.87 1719
6434.63 1730
6435.39 1688
6436.14 1676
6436.90 1720
6437.66 1765
6438.41 1820
6439.17 1827
6439.93 1852
6440.69 1767
6441.44 1766
6442.20 1859
6442.96 1828
6443.72 1753
6444.47 1796
6445.23 1822
6445.99 1799
6446.75 1837
6447.50 1861
6448.26 1830
6449.02 1840
6449.78 1889
6450.54 1846
6451.29 1885
6452.05 1891
6452.81 1849
6453.57 1839
6454.33 1850
6455.08 1855
6455.84 1873
6456.60 1855
6457.36 1883
6458.12 1868
6458.88 1936
6459.64 1911
6460.39 1939
6461.15 1972
6461.91 1982
6462.67 2109
6463.43 2165
6464.19 2181
6464.95 2208
6465.70 2291
6466.46 2311
6467.22 2419
6467.98 2337
6468.74 2413
6469.50 2397
6470.26 2370
6471.02 2394
6471.78 2427
6472.54 2420
6473.30 2405
6474.05 2371
6474.81 2368
6475.57 2446
6476.33 2462
6477.09 2567
6477.85 2604
6478.61 2510
6479.37 2638
6480.13 2735
6480.89 2754
6481.65 2760
6482.41 2855
6483.17 2901
6483.93 2877
6484.69 2866
6485.45 2868
6486.21 2947
6486.97 3002
6487.73 3093
6488.49 2976
6489.25 3113
6490.01 3114
6490.77 3354
6491.53 3454
6492.29 3435
6493.05 3620
6493.81 3570
6494.57 3605
6495.33 3563
6496.10 3704
6496.86 3640
6497.62 3645
6498.38 3635
6499.14 3574
6499.90 3530
6500.66 3543
6501.42 3587
6502.18 3636
6502.94 3781
6503.70 4035
6504.47 4463
6505.23 5341
6505.99 6917
6506.75 8968
6507.51 11555
6508.27 14154
6509.03 16351
6509.79 17491
6510.56 17715
6511.32 17117
6512.08 15798
6512.84 14002
6513.60 12261
6514.36 10466
6515.13 8965
6515.89 7712
6516.65 6684
6517.41 5898
6518.17 5340
6518.94 4959
6519.70 4582
6520.46 4387
6521.22 4358
6521.98 4212
6522.75 4141
6523.51 4096
6524.27 4234
6525.03 4245
6525.79 4492
6526.56 4741
6527.32 5009
6528.08 5018
6528.84 5221
6529.61 5215
6530.37 5203
6531.13 5202
6531.90 5079
6532.66 4936
6533.42 5080
6534.18 5435
6534.95 5889
6535.71 6463
6536.47 7093
6537.24 7671
6538.00 7885
6538.76 7800
6539.53 7379
6540.29 6821
6541.05 6208
6541.82 5684
6542.58 5157
6543.34 4905
6544.11 4652
6544.87 4408
6545.63 4259
6546.40 4351
6547.16 4421
6547.92 4447
6548.69 4353
6549.45 4375
6550.21 4147
6550.98 4114
6551.74 3929
6552.51 3868
6553.27 3880
6554.03 3756
6554.80 3705
6555.56 3730
6556.33 3537
6557.09 3594
6557.85 3620
6558.62 3679
6559.38 3681
6560.15 3767
6560.91 3725
6561.68 3712
6562.44 3884
6563.21 3962
6563.97 3993
6564.74 4031
6565.50 3983
6566.26 4011
6567.03 3951
6567.79 3986
6568.56 3964
6569.32 3937
6570.09 3854
6570.85 3875
6571.62 3900
6572.38 3937
6573.15 3996
6573.91 4146
6574.68 4038
6575.44 4064
6576.21 4096
6576.98 4234
6577.74 4267
6578.51 4160
6579.27 4132
6580.04 4248
6580.80 4236
6581.57 4206
6582.33 4354
6583.10 4295
6583.87 4310
6584.63 4320
6585.40 4366
6586.16 4414
6586.93 4276
6587.70 4283
6588.46 4270
6589.23 4344
6589.99 4268
6590.76 4413
6591.53 4648
6592.29 4878
6593.06 5319
6593.82 5898
6594.59 6476
6595.36 7002
6596.12 7276
6596.89 7288
6597.66 7246
6598.42 6923
6599.19 6601
6599.96 6122
6600.72 5686
6601.49 5230
6602.26 4770
6603.02 4495
6603.79 4235
6604.56 4016
6605.33 3873
6606.09 3827
6606.86 3678
6607.63 3631
6608.39 3586
6609.16 3646
6609.93 3580
6610.70 3650
6611.46 3648
6612.23 3575
6613.00 3552
6613.77 3499
6614.53 3513
6615.30 3435
6616.07 3412
6616.84 3365
6617.60 3366
6618.37 3462
6619.14 3443
6619.91 3446
6620.68 3597
6621.44 3761
6622.21 4020
6622.98 4226
6623.75 4303
6624.52 4268
6625.28 4368
6626.05 4397
6626.82 4250
6627.59 4127
6628.36 3978
6629.13 3834
6629.89 3719
6630.66 3667
6631.43 3705
6632.20 3811
6632.97 3955
6633.74 4131
6634.51 4282
6635.27 4449
6636.04 4582
6636.81 4620
6637.58 4717
6638.35 4749
6639.12 4795
6639.89 5021
6640.66 5264
6641.43 5609
6642.19 5693
6642.96 6002
6643.73 6057
6644.50 5855
6645.27 5482
6646.04 5265
6646.81 4990
6647.58 4543
6648.35 4251
6649.12 4038
6649.89 3808
6650.66 3708
6651.43 3587
6652.20 3434
6652.97 3306
6653.74 3315
6654.51 3387
6655.28 3347
6656.05 3229
6656.82 3260
6657.59 3334
6658.36 3296
6659.13 3219
6659.90 3122
6660.67 3176
6661.44 3120
6662.21 3094
6662.98 3083
6663.75 3125
6664.52 2974
6665.29 2972
6666.06 2988
6666.83 2983
6667.60 3075
6668.37 3030
6669.14 3129
6669.91 3283
6670.68 3310
6671.46 3377
6672.23 3417
6673.00 3426
6673.77 3346
6674.54 3345
6675.31 3373
6676.08 3300
6676.85 3331
6677.62 3401
6678.40 3424
6679.17 3354
6679.94 3415
6680.71 3533
6681.48 3502
6682.25 3587
6683.02 3659
6683.80 3793
6684.57 3940
6685.34 4211
6686.11 4331
6686.88 4537
6687.65 4542
6688.43 4451
6689.20 4254
6689.97 3994
6690.74 3785
6691.51 3590
6692.29 3448
6693.06 3234
6693.83 3129
6694.60 3094
6695.37 3028
6696.15 3058
6696.92 2943
6697.69 2891
6698.46 2856
6699.24 2907
6700.01 2876
6700.78 2828
6701.55 2830
6702.33 2781
6703.10 2736
6703.87 2755
6704.64 2810
6705.42 2757
6706.19 2751
6706.96 2662
6707.74 2703
6708.51 2673
6709.28 2633
6710.06 2656
6710.83 2612
6711.60 2545
6712.37 2628
6713.15 2520
6713.92 2482
6714.69 2512
6715.47 2503
6716.24 2503
6717.01 2497
6717.79 2371
6718.56 2392
6719.34 2370
6720.11 2360
6720.88 2396
6721.66 2466
6722.43 2408
6723.20 2510
6723.98 2391
6724.75 2350
6725.53 2369
6726.30 2377
6727.07 2416
6727.85 2462
6728.62 2351
6729.40 2407
6730.17 2386
6730.95 2456
6731.72 2458
6732.49 2521
6733.27 2507
6734.04 2447
6734.82 2524
6735.59 2577
6736.37 2582
6737.14 2625
6737.92 2677
6738.69 2738
6739.47 2709
6740.24 2641
6741.01 2724
6741.79 2713
6742.56 2841
6743.34 2834
6744.11 2858
6744.89 2814
6745.67 2891
6746.44 2945
6747.22 2951
6747.99 3011
6748.77 2995
6749.54 2969
6750.32 3042
6751.09 3261
6751.87 3356
6752.64 3539
6753.42 3760
6754.19 3997
6754.97 4119
6755.75 4192
6756.52 4003
6757.30 3878
6758.07 3715
6758.85 3574
6759.63 3424
6760.40 3262
6761.18 3400
6761.95 3341
6762.73 3263
6763.51 3224
6764.28 3096
6765.06 3199
6765.83 3244
6766.61 3242
6767.39 3321
6768.16 3376
6768.94 3480
6769.72 3505
6770.49 3434
6771.27 3428
6772.05 3314
6772.82 3143
6773.60 3039
6774.38 2968
6775.15 2877
6775.93 2877
6776.71 2720
6777.48 2742
6778.26 2674
6779.04 2689
6779.82 2667
6780.59 2768
6781.37 2769
6782.15 2670
6782.92 2643
6783.70 2656
6784.48 2662
6785.26 2607
6786.03 2575
6786.81 2589
6787.59 2604
6788.37 2583
6789.14 2508
6789.92 2363
6790.70 2479
6791.48 2416
6792.25 2380
6793.03 2300
6793.81 2294
6794.59 2257
6795.37 2258
6796.14 2250
6796.92 2184
6797.70 2197
6798.48 2180
6799.26 2208
6800.04 2207
6800.81 2144
6801.59 2103
6802.37 2198
6803.15 2275
6803.93 2259
6804.71 2257
6805.48 2288
6806.26 2361
6807.04 2411
6807.82 2407
6808.60 2381
6809.38 2289
6810.16 2347
6810.94 2286
6811.71 2288
6812.49 2254
6813.27 2219
6814.05 2269
6814.83 2243
6815.61 2378
6816.39 2331
6817.17 2271
6817.95 2281
6818.73 2264
6819.51 2237
6820.29 2200
6821.07 2261
6821.84 2242
6822.62 2198
6823.40 2220
6824.18 2274
6824.96 2247
6825.74 2279
6826.52 2239
6827.30 2160
6828.08 2129
6828.86 2220
6829.64 2175
6830.42 2174
6831.20 2170
6831.98 2114
6832.76 2102
6833.54 2125
6834.32 2122
6835.10 2247
6835.88 2404
6836.66 2501
6837.44 2794
6838.22 3088
6839.01 3334
6839.79 3551
6840.57 3605
6841.35 3679
6842.13 3553
6842.91 3355
6843.69 3248
6844.47 3047
6845.25 2928
6846.03 2826
6846.81 2663
6847.59 2653
6848.37 2734
6849.16 2771
6849.94 2880
6850.72 3073
6851.50 3118
6852.28 3268
6853.06 3288
6853.84 3227
6854.62 3066
6855.41 2982
6856.19 2917
6856.97 2684
6857.75 2557
6858.53 2511
6859.31 2524
6860.10 2428
6860.88 2437
6861.66 2355
6862.44 2287
6863.22 2283
6864.00 2289
6864.79 2345
6865.57 2425
6866.35 2410
6867.13 2471
6867.91 2480
6868.70 2478
6869.48 2616
6870.26 2483
6871.04 2517
6871.83 2530
6872.61 2520
6873.39 2511
6874.17 2577
6874.96 2558
6875.74 2614
6876.52 2663
6877.30 2720
6878.09 2759
6878.87 2832
6879.65 2961
6880.43 3052
6881.22 3153
6882.00 3327
6882.78 3495
6883.57 3545
6884.35 3688
6885.13 3704
6885.92 3827
6886.70 4198
6887.48 4739
6888.27 5268
6889.05 5900
6889.83 6310
6890.62 6524
6891.40 6377
6892.18 6019
6892.97 5588
6893.75 5092
6894.53 4643
6895.32 4299
6896.10 4061
6896.88 3768
6897.67 3483
6898.45 3422
6899.24 3334
6900.02 3235
6900.80 3201
6901.59 3134
6902.37 3186
6903.16 3084
6903.94 3147
6904.73 3110
6905.51 3008
6906.29 3020
6907.08 2979
6907.86 3014
6908.65 3000
6909.43 3015
6910.22 3026
6911.00 2837
6911.79 2791
6912.57 2752
6913.35 2708
6914.14 2715
6914.92 2680
6915.71 2670
6916.49 2615
6917.28 2641
6918.06 2620
6918.85 2522
6919.63 2622
6920.42 2673
6921.20 2663
6921.99 2647
6922.78 2620
6923.56 2617
6924.35 2626
6925.13 2643
6925.92 2706
6926.70 2696
6927.49 2720
6928.27 2696
6929.06 2713
6929.84 2768
6930.63 2788
6931.42 2798
6932.20 2824
6932.99 2718
6933.77 2717
6934.56 2806
6935.35 2807
6936.13 2774
6936.92 2880
6937.70 2851
6938.49 2945
6939.28 3118
6940.06 3254
6940.85 3430
6941.63 3613
6942.42 3801
6943.21 3893
6943.99 3991
6944.78 4138
6945.57 4191
6946.35 4283
6947.14 4341
6947.93 4441
6948.71 4632
6949.50 4641
6950.29 4708
6951.07 4635
6951.86 4371
6952.65 4339
6953.44 4243
6954.22 4098
6955.01 4037
6955.80 3932
6956.58 3923
6957.37 3870
6958.16 3849
6958.95 3722
6959.73 3745
6960.52 3733
6961.31 3892
6962.09 3939
6962.88 4036
6963.67 4136
6964.46 4136
6965.25 4224
6966.03 4320
6966.82 4539
6967.61 4628
6968.40 4896
6969.18 5104
6969.97 5113
6970.76 5267
6971.55 5330
6972.34 5435
6973.12 5447
6973.91 5368
6974.70 5409
6975.49 5376
6976.28 5271
6977.07 5370
6977.85 5436
6978.64 5551
6979.43 5781
6980.22 6163
6981.01 6673
6981.80 7438
6982.59 8752
6983.37 10665
6984.16 13264
6984.95 16297
6985.74 18926
6986.53 20986
6987.32 22165
6988.11 22299
6988.90 21389
6989.69 19563
6990.47 17508
6991.26 15505
6992.05 13305
6992.84 11350
6993.63 9621
6994.42 8295
6995.21 7241
6996.00 6322
6996.79 5578
6997.58 5157
6998.37 4766
6999.16 4449
6999.95 4303
7000.74 4200
7001.53 4093
7002.32 3969
7003.11 3813
7003.90 3784
7004.69 3565
7005.48 3468
7006.27 3244
7007.06 3141
7007.85 3087
7008.64 2966
7009.43 2882
7010.22 2917
7011.01 2893
7011.80 2940
7012.59 3026
7013.38 3131
7014.17 3266
7014.96 3253
7015.75 3321
7016.54 3285
7017.33 3268
7018.12 3297
7018.91 3277
7019.70 3207
7020.49 3236
7021.28 3275
7022.07 3444
7022.87 3525
7023.66 3780
7024.45 3898
7025.24 3974
7026.03 3995
7026.82 4029
7027.61 3911
7028.40 3786
7029.19 3740
7029.99 3634
7030.78 3556
7031.57 3418
7032.36 3378
7033.15 3362
7033.94 3287
7034.74 3263
7035.53 3307
7036.32 3390
7037.11 3482
7037.90 3457
7038.69 3571
7039.49 3628
7040.28 3625
7041.07 3565
7041.86 3637
7042.65 3824
7043.45 3922
7044.24 4054
7045.03 4076
7045.82 3981
7046.61 3942
7047.41 3946
7048.20 3964
7048.99 4015
7049.78 4246
7050.58 4253
7051.37 4416
7052.16 4539
7052.95 4588
7053.75 4538
7054.54 4322
7055.33 4116
7056.13 3940
7056.92 3924
7057.71 3893
7058.50 3747
7059.30 3742
7060.09 3893
7060.88 3820
7061.68 3689
7062.47 3645
7063.26 3587
7064.06 3411
7064.85 3330
7065.64 3268
7066.44 3242
7067.23 3120
7068.02 3051
7068.82 3039
7069.61 2967
7070.40 2883
7071.20 2874
7071.99 2873
7072.78 2800
7073.58 2798
7074.37 2760
7075.17 2763
7075.96 2711
7076.75 2507
7077.55 2586
7078.34 2541
7079.14 2533
7079.93 2531
7080.72 2402
7081.52 2487
7082.31 2496
7083.11 2472
7083.90 2373
7084.70 2398
7085.49 2299
7086.28 2376
7087.08 2408
7087.87 2374
7088.67 2330
7089.46 2271
7090.26 2250
7091.05 2277
7091.85 2257
7092.64 2152
7093.44 2102
7094.23 2147
7095.03 2155
7095.82 2153
7096.62 2065
7097.41 2066
7098.21 2084
7099.00 2011
7099.80 2018
7100.59 2059
7101.39 2104
7102.18 2115
7102.98 1936
7103.77 1951
7104.57 2072
7105.37 1973
7106.16 1944
7106.96 1854
7107.75 1881
7108.55 1874
7109.34 1861
7110.14 1826
7110.94 1792
7111.73 1793
7112.53 1767
7113.32 1834
7114.12 1863
7114.92 1838
7115.71 1902
7116.51 1922
7117.30 1954
7118.10 1888
7118.90 1849
7119.69 1818
7120.49 1836
7121.29 1746
7122.08 1824
7122.88 1824
7123.68 1876
7124.47 1857
7125.27 1834
7126.07 1850
7126.86 1813
7127.66 1856
7128.46 1860
7129.25 1863
7130.05 1947
7130.85 1961
7131.64 1952
7132.44 1998
7133.24 1921
7134.04 1965
7134.83 1954
7135.63 1926
7136.43 1841
7137.23 1802
7138.02 1778
7138.82 1698
7139.62 1636
7140.42 1667
7141.21 1639
7142.01 1664
7142.81 1659
7143.61 1626
7144.40 1597
7145.20 1594
7146.00 1591
7146.80 1588
7147.59 1582
7148.39 1567
7149.19 1462
7149.99 1495
7150.79 1426
7151.59 1441
7152.38 1476
7153.18 1475
7153.98 1532
7154.78 1528
7155.58 1501
7156.38 1533
7157.17 1476
7157.97 1587
7158.77 1622
7159.57 1587
7160.37 1525
7161.17 1559
7161.97 1508
7162.76 1464
7163.56 1476
7164.36 1494
7165.16 1498
7165.96 1493
7166.76 1409
7167.56 1493
7168.36 1462
7169.16 1452
7169.96 1437
7170.75 1338
7171.55 1431
7172.35 1361
7173.15 1376
7173.95 1397
7174.75 1298
7175.55 1298
7176.35 1299
7177.15 1307
7177.95 1300
7178.75 1217
7179.55 1214
7180.35 1245
7181.15 1287
7181.95 1285
7182.75 1255
7183.55 1295
7184.35 1265
7185.15 1279
7185.95 1281
7186.75 1296
7187.55 1231
7188.35 1268
7189.15 1306
7189.95 1263
7190.75 1295
7191.55 1256
7192.35 1215
7193.15 1230
7193.95 1239
7194.75 1224
7195.55 1237
7196.35 1226
7197.15 1240
7197.95 1134
7198.76 1243
7199.56 1277
7200.36 1258
7201.16 1242
7201.96 1269
7202.76 1290
7203.56 1281
7204.36 1243
7205.16 1160
7205.96 1224
7206.77 1247
7207.57 1258
7208.37 1296
7209.17 1336
7209.97 1283
7210.77 1307
7211.57 1310
7212.38 1333
7213.18 1340
7213.98 1334
7214.78 1300
7215.58 1387
7216.38 1343
7217.19 1348
7217.99 1404
7218.79 1397
7219.59 1389
7220.39 1422
7221.20 1397
7222.00 1440
7222.80 1394
7223.60 1363
7224.40 1435
7225.21 1390
7226.01 1375
7226.81 1428
7227.61 1380
7228.42 1375
7229.22 1357
7230.02 1314
7230.82 1307
7231.63 1372
7232.43 1367
7233.23 1383
7234.03 1380
7234.84 1437
7235.64 1496
7236.44 1540
7237.25 1683
7238.05 1619
7238.85 1620
7239.65 1622
7240.46 1535
7241.26 1522
7242.06 1498
7242.87 1414
7243.67 1423
7244.47 1388
7245.28 1387
7246.08 1448
7246.88 1332
7247.69 1255
7248.49 1290
7249.30 1300
7250.10 1329
7250.90 1292
7251.71 1292
7252.51 1299
7253.31 1253
7254.12 1328
7254.92 1289
7255.73 1308
7256.53 1291
7257.33 1301
7258.14 1331
7258.94 1331
7259.75 1291
7260.55 1283
7261.35 1244
7262.16 1232
7262.96 1323
7263.77 1276
7264.57 1234
7265.38 1285
7266.18 1349
7266.99 1304
7267.79 1268
7268.59 1269
7269.40 1317
7270.20 1372
7271.01 1293
7271.81 1299
7272.62 1248
7273.42 1262
7274.23 1316
7275.03 1351
7275.84 1350
7276.64 1317
7277.45 1348
7278.25 1392
7279.06 1381
7279.86 1400
7280.67 1467
7281.48 1492
7282.28 1648
7283.09 1784
7283.89 1900
7284.70 2059
7285.50 2194
7286.31 2200
7287.11 2207
7287.92 2233
7288.73 2106
7289.53 1993
7290.34 1893
7291.14 1785
7291.95 1730
7292.76 1633
7293.56 1559
7294.37 1453
7295.17 1464
7295.98 1477
7296.79 1494
7297.59 1466
7298.40 1448
7299.21 1458
7300.01 1508
7300.82 1503
7301.62 1539
7302.43 1549
7303.24 1513
7304.04 1579
7304.85 1550
7305.66 1580
7306.46 1590
7307.27 1597
7308.08 1543
7308.89 1583
7309.69 1623
7310.50 1661
7311.31 1788
7312.11 1800
7312.92 1864
7313.73 1812
7314.53 1807
7315.34 1817
7316.15 1911
7316.96 2056
7317.76 2266
7318.57 2596
7319.38 2992
7320.19 3297
7320.99 3470
7321.80 3380
7322.61 3223
7323.42 2982
7324.22 2814
7325.03 2594
7325.84 2383
7326.65 2288
7327.46 2153
7328.26 2063
7329.07 1953
7329.88 1882
7330.69 1774
7331.50 1760
7332.30 1829
7333.11 1831
7333.92 1751
7334.73 1744
7335.54 1728
7336.35 1722
7337.15 1646
7337.96 1670
7338.77 1762
7339.58 1753
7340.39 1805
7341.20 1744
7342.01 1719
7342.82 1668
7343.62 1625
7344.43 1554
7345.24 1568
7346.05 1509
7346.86 1500
7347.67 1465
7348.48 1464
7349.29 1403
7350.10 1393
7350.91 1352
7351.71 1342
7352.52 1337
7353.33 1407
7354.14 1348
7354.95 1326
7355.76 1354
7356.57 1377
7357.38 1321
7358.19 1319
7359.00 1332
7359.81 1322
7360.62 1312
7361.43 1347
7362.24 1384
7363.05 1367
7363.86 1405
7364.67 1420
7365.48 1385
7366.29 1400
7367.10 1432
7367.91 1361
7368.72 1418
7369.53 1409
7370.34 1354
7371.15 1299
7371.96 1359
7372.77 1385
7373.58 1381
7374.39 1323
7375.20 1286
7376.01 1284
7376.82 1333
7377.63 1408
7378.45 1393
7379.26 1484
7380.07 1526
7380.88 1628
7381.69 1703
7382.50 1784
7383.31 1784
7384.12 1851
7384.93 1721
7385.74 1601
7386.56 1580
7387.37 1530
7388.18 1475
7388.99 1434
7389.80 1345
7390.61 1312
7391.42 1271
7392.24 1272
7393.05 1219
7393.86 1200
7394.67 1208
7395.48 1186
7396.29 1217
7397.10 1216
7397.92 1238
7398.73 1245
7399.54 1226
7400.35 1240
7401.16 1253
7401.98 1187
7402.79 1243
7403.60 1181
7404.41 1185
7405.23 1214
7406.04 1228
7406.85 1188
7407.66 1176
7408.47 1154
7409.29 1171
7410.10 1118
7410.91 1108
7411.72 1135
7412.54 1118
7413.35 1066
7414.16 1108
7414.98 1060
7415.79 1112
7416.60 1118
7417.41 1081
7418.23 1083
7419.04 1079
7419.85 1049
7420.67 1056
7421.48 1022
7422.29 1009
7423.11 1034
7423.92 992
7424.73 1062
7425.54 1053
7426.36 1042
7427.17 1049
7427.99 1034
7428.80 1037
7429.61 996
7430.43 1042
7431.24 1001
7432.05 1063
7432.87 981
7433.68 1025
7434.49 995
7435.31 1007
7436.12 1077
7436.94 1062
7437.75 1076
7438.56 1045
7439.38 1077
7440.19 1031
7441.01 1040
7441.82 1051
7442.64 1129
7443.45 1108
7444.26 1072
7445.08 1054
7445.89 1059
7446.71 1067
7447.52 1095
7448.34 1032
7449.15 1006
7449.97 1024
7450.78 1048
7451.59 1004
7452.41 1038
7453.22 999
7454.04 970
7454.85 1025
7455.67 994
7456.48 1018
7457.30 1045
7458.11 1036
7458.93 1016
7459.74 1024
7460.56 1045
7461.38 1080
7462.19 1050
7463.01 990
7463.82 1029
7464.64 1032
7465.45 1015
7466.27 1072
7467.08 1097
7467.90 1054
7468.72 1106
7469.53 1094
7470.35 1089
7471.16 1051
7471.98 1116
7472.79 1091
7473.61 1136
7474.43 1161
7475.24 1172
7476.06 1174
7476.87 1168
7477.69 1166
7478.51 1160
7479.32 1179
7480.14 1164
7480.96 1122
7481.77 1145
7482.59 1157
7483.41 1109
7484.22 1120
7485.04 1113
7485.85 1092
7486.67 1103
7487.49 1151
7488.31 1169
7489.12 1135
7489.94 1077
7490.76 1079
7491.57 1060
7492.39 1056
7493.21 1082
7494.02 1039
7494.84 1071
7495.66 1044
7496.48 1012
7497.29 1044
7498.11 1135
7498.93 1084
7499.74 1084
7500.56 1069
7501.38 1079
7502.20 1072
7503.01 1089
7503.83 1137
7504.65 1123
7505.47 1120
7506.29 1112
7507.10 1092
7507.92 1052
7508.74 1040
7509.56 1055
7510.37 1045
7511.19 1030
7512.01 1019
7512.83 1050
7513.65 1058
7514.47 1024
7515.28 1031
7516.10 1003
7516.92 1006
7517.74 1056
7518.56 1063
7519.38 1044
7520.19 1035
7521.01 1060
7521.83 1009
7522.65 1004
7523.47 1054
7524.29 1070
7525.11 1041
7525.92 1008
7526.74 1025
7527.56 1021
7528.38 994
7529.20 1014
7530.02 1004
7530.84 1025
7531.66 1043
7532.48 1068
7533.30 1152
7534.12 1076
7534.93 1064
7535.75 1075
7536.57 1071
7537.39 1059
7538.21 1085
7539.03 1090
7539.85 1034
7540.67 1044
7541.49 1038
7542.31 1062
7543.13 1065
7543.95 1082
7544.77 1093
7545.59 1093
7546.41 1092
7547.23 1167
7548.05 1109
7548.87 1123
7549.69 1056
7550.51 1056
7551.33 1066
7552.15 1113
7552.97 1100
7553.79 1131
7554.61 1086
7555.43 1106
7556.25 1147
7557.07 1123
7557.89 1131
7558.71 1134
7559.53 1115
7560.36 1151
7561.18 1168
7562.00 1175
7562.82 1220
7563.64 1149
7564.46 1125
7565.28 1140
7566.10 1226
7566.92 1212
7567.74 1175
7568.56 1110
7569.39 1189
7570.21 1202
7571.03 1168
7571.85 1216
7572.67 1195
7573.49 1249
7574.31 1263
7575.14 1177
7575.96 1226
7576.78 1233
7577.60 1202
7578.42 1197
7579.24 1253
7580.06 1231
7580.89 1304
7581.71 1248
7582.53 1257
7583.35 1248
7584.17 1260
7585.00 1318
7585.82 1318
7586.64 1298
7587.46 1338
7588.29 1317
7589.11 1305
7589.93 1419
7590.75 1420
7591.57 1442
7592.40 1399
7593.22 1399
7594.04 1454
7594.86 1440
7595.69 1468
7596.51 1509
7597.33 1559
7598.15 1562
7598.98 1554
7599.80 1619
7600.62 1594
7601.45 1650
7602.27 1720
7603.09 1799
7603.92 1889
7604.74 1883
7605.56 2012
7606.38 1938
7607.21 1970
7608.03 2007
7608.85 1933
7609.68 1871
7610.50 1855
7611.32 1888
7612.15 1820
7612.97 1794
7613.80 1809
7614.62 1849
7615.44 1880
7616.27 1957
7617.09 2091
7617.91 2248
7618.74 2411
7619.56 2506
7620.39 2551
7621.21 2600
7622.03 2479
7622.86 2506
7623.68 2410
7624.51 2391
7625.33 2271
7626.15 2257
7626.98 2223
7627.80 2212
7628.63 2211
7629.45 2256
7630.28 2315
7631.10 2304
7631.93 2354
7632.75 2408
7633.58 2416
7634.40 2323
7635.22 2255
7636.05 2218
7636.87 2095
7637.70 2081
7638.52 2005
7639.35 1888
7640.17 1777
7641.00 1768
7641.82 1711
7642.65 1671
7643.47 1683
7644.30 1767
7645.13 1739
7645.95 1809
7646.78 1841
7647.60 1872
7648.43 1841
7649.25 1845
7650.08 1832
7650.90 1740
7651.73 1760
7652.55 1686
7653.38 1614
7654.21 1556
7655.03 1496
7655.86 1453
7656.68 1450
7657.51 1440
7658.34 1365
7659.16 1337
7659.99 1374
7660.81 1327
7661.64 1353
7662.47 1333
7663.29 1327
7664.12 1304
7664.95 1362
7665.77 1333
7666.60 1344
7667.42 1370
7668.25 1362
7669.08 1353
7669.90 1344
7670.73 1311
7671.56 1326
7672.38 1282
7673.21 1343
7674.04 1382
7674.87 1302
7675.69 1290
7676.52 1346
7677.35 1273
7678.17 1273
7679.00 1286
7679.83 1265
7680.65 1263
7681.48 1297
7682.31 1371
7683.14 1381
7683.96 1450
7684.79 1539
7685.62 1577
7686.45 1672
7687.27 1691
7688.10 1641
7688.93 1635
7689.76 1563
7690.58 1504
7691.41 1520
7692.24 1473
7693.07 1426
7693.90 1429
7694.72 1447
7695.55 1400
7696.38 1384
7697.21 1388
7698.04 1499
7698.86 1574
7699.69 1605
7700.52 1605
7701.35 1555
7702.18 1577
7703.01 1553
7703.83 1518
7704.66 1471
7705.49 1383
7706.32 1309
7707.15 1325
7707.98 1265
7708.81 1236
7709.63 1224
7710.46 1284
7711.29 1207
7712.12 1190
7712.95 1160
7713.78 1197
7714.61 1184
7715.44 1198
7716.27 1170
7717.10 1143
7717.93 1126
7718.75 1123
7719.58 1128
7720.41 1140
7721.24 1136
7722.07 1165
7722.90 1112
7723.73 1063
7724.56 1104
7725.39 1144
7726.22 1091
7727.05 1109
7727.88 1147
7728.71 1161
7729.54 1109
7730.37 1138
7731.20 1159
7732.03 1141
7732.86 1116
7733.69 1084
7734.52 1068
7735.35 1116
7736.18 1078
7737.01 1050
7737.84 1010
7738.67 1000
7739.50 1028
7740.33 1005
7741.16 989
7741.99 1003
7742.82 1030
7743.65 1026
7744.48 1073
7745.31 1026
7746.14 1020
7746.98 1001
7747.81 1111
7748.64 1124
7749.47 1074
7750.30 1059
7751.13 1097
7751.96 1028
7752.79 1024
7753.62 999
7754.45 1001
7755.29 1010
7756.12 1027
7756.95 1027
7757.78 1057
7758.61 988
7759.44 1016
7760.27 1018
7761.11 944
7761.94 965
7762.77 941
7763.60 904
7764.43 949
7765.26 981
7766.10 920
7766.93 971
7767.76 922
7768.59 999
7769.42 1069
7770.26 1038
7771.09 1032
7771.92 1032
7772.75 1023
7773.58 984
7774.42 1003
7775.25 991
7776.08 984
7776.91 1029
7777.75 1021
7778.58 987
7779.41 977
7780.24 1040
7781.08 1036
7781.91 1006
7782.74 958
7783.57 971
7784.41 1003
7785.24 1050
7786.07 1011
7786.91 991
7787.74 1041
7788.57 1046
7789.40 997
7790.24 1021
7791.07 1041
7791.90 1066
7792.74 1019
7793.57 1068
7794.40 1052
7795.24 1095
7796.07 1112
7796.90 1100
7797.74 1124
7798.57 1081
7799.40 1103
7800.24 1126
7801.07 1132
7801.91 1145
7802.74 1149
7803.57 1151
7804.41 1191
7805.24 1147
7806.07 1243
7806.91 1200
7807.74 1224
7808.58 1197
7809.41 1163
7810.25 1284
7811.08 1281
7811.91 1328
7812.75 1368
7813.58 1386
7814.42 1436
7815.25 1528
7816.09 1631
7816.92 1643
7817.75 1675
7818.59 1614
7819.42 1632
7820.26 1614
7821.09 1683
7821.93 1661
7822.76 1699
7823.60 1668
7824.43 1726
7825.27 1654
7826.10 1704
7826.94 1736
7827.77 1697
7828.61 1707
7829.44 1616
7830.28 1555
7831.11 1592
7831.95 1578
7832.78 1621
7833.62 1732
7834.46 1814
7835.29 1827
7836.13 1893
7836.96 1944
7837.80 1829
7838.63 1784
7839.47 1711
7840.31 1675
7841.14 1600
7841.98 1533
7842.81 1544
7843.65 1478
7844.48 1440
7845.32 1468
7846.16 1472
7846.99 1399
7847.83 1403
7848.67 1373
7849.50 1336
7850.34 1348
7851.17 1350
7852.01 1295
7852.85 1302
7853.68 1273
7854.52 1307
7855.36 1313
7856.19 1307
7857.03 1345
7857.87 1241
7858.70 1294
7859.54 1319
7860.38 1316
7861.21 1253
7862.05 1267
7862.89 1340
7863.72 1339
7864.56 1343
7865.40 1299
7866.24 1271
7867.07 1268
7867.91 1262
7868.75 1315
7869.59 1306
7870.42 1303
7871.26 1321
7872.10 1357
7872.94 1310
7873.77 1327
7874.61 1454
7875.45 1508
7876.29 1512
7877.12 1636
7877.96 1769
7878.80 1812
7879.64 1897
7880.47 1971
7881.31 1935
7882.15 1920
7882.99 1901
7883.83 1911
7884.66 1853
7885.50 1901
7886.34 1740
7887.18 1706
7888.02 1636
7888.86 1662
7889.69 1588
7890.53 1626
7891.37 1636
7892.21 1691
7893.05 1701
7893.89 1798
7894.73 1774
7895.56 1707
7896.40 1682
7897.24 1642
7898.08 1545
7898.92 1553
7899.76 1511
7900.60 1479
7901.44 1516
7902.28 1479
7903.12 1392
7903.95 1353
7904.79 1402
7905.63 1338
7906.47 1358
7907.31 1419
7908.15 1391
7908.99 1351
7909.83 1358
7910.67 1411
7911.51 1440
7912.35 1430
7913.19 1380
7914.03 1435
7914.87 1506
7915.71 1607
7916.55 1590
7917.39 1667
7918.23 1750
7919.07 1692
7919.91 1742
7920.75 1657
7921.59 1684
7922.43 1596
7923.27 1590
7924.11 1558
7924.95 1454
7925.79 1476
7926.63 1407
7927.47 1343
7928.31 1304
7929.15 1315
7929.99 1330
7930.83 1318
7931.67 1244
7932.51 1250
7933.35 1223
7934.19 1280
7935.04 1230
7935.88 1231
7936.72 1205
7937.56 1195
7938.40 1181
7939.24 1259
7940.08 1222
7940.92 1228
7941.76 1202
7942.60 1209
7943.45 1235
7944.29 1198
7945.13 1227
7945.97 1296
7946.81 1291
7947.65 1303
7948.49 1333
7949.34 1298
7950.18 1375
7951.02 1327
7951.86 1344
7952.70 1383
7953.54 1492
7954.39 1534
7955.23 1652
7956.07 1716
7956.91 1697
7957.75 1751
7958.60 1817
7959.44 1779
7960.28 1807
7961.12 1791
7961.96 1696
7962.81 1647
7963.65 1618
7964.49 1699
7965.33 1762
7966.18 1842
7967.02 1936
7967.86 2048
7968.70 2203
7969.55 2299
7970.39 2198
7971.23 2116
7972.08 2092
7972.92 1988
7973.76 1874
7974.60 1756
7975.45 1657
7976.29 1602
7977.13 1541
7977.98 1502
7978.82 1434
7979.66 1329
7980.51 1350
7981.35 1353
7982.19 1329
7983.04 1272
7983.88 1276
7984.72 1279
7985.57 1236
7986.41 1260
7987.25 1255
7988.10 1240
7988.94 1174
7989.78 1195
7990.63 1144
7991.47 1157
7992.32 1162
7993.16 1105
7994.00 1018
7994.85 1039
7995.69 1054
7996.54 1037
7997.38 1025
7998.22 1050
7999.07 971
7999.91 960
8000.76 993
8001.60 980
8002.45 1010
8003.29 963
8004.13 971
8004.98 949
8005.82 938
8006.67 904
8007.51 933
8008.36 923
8009.20 936
8010.05 909
8010.89 892
8011.74 947
8012.58 989
8013.43 937
8014.27 891
8015.12 905
8015.96 892
8016.81 882
8017.65 884
8018.50 919
8019.34 921
8020.19 853
8021.03 855
8021.88 893
8022.72 863
8023.57 865
8024.41 881
8025.26 889
8026.11 872
8026.95 878
8027.80 882
8028.64 834
8029.49 894
8030.33 902
8031.18 880
8032.03 836
8032.87 868
8033.72 842
8034.56 862
8035.41 838
8036.26 866
8037.10 850
8037.95 844
8038.80 857
8039.64 832
8040.49 892
8041.34 844
8042.18 900
8043.03 845
8043.87 852
8044.72 840
8045.57 866
8046.41 816
8047.26 865
8048.11 844
8048.96 812
8049.80 841
8050.65 865
8051.50 845
8052.34 809
8053.19 817
8054.04 834
8054.88 819
8055.73 844
8056.58 858
8057.43 804
8058.27 774
8059.12 754
8059.97 786
8060.82 790
8061.66 770
8062.51 770
8063.36 784
8064.21 841
8065.05 777
8065.90 803
8066.75 828
8067.60 815
8068.44 761
8069.29 785
8070.14 780
8070.99 733
8071.84 774
8072.68 750
8073.53 751
8074.38 750
8075.23 746
8076.08 757
8076.93 734
8077.77 729
8078.62 749
8079.47 724
8080.32 763
8081.17 733
8082.02 761
8082.87 766
8083.71 769
8084.56 786
8085.41 751
8086.26 722
8087.11 748
8087.96 713
8088.81 753
8089.66 792
8090.51 780
8091.35 796
8092.20 817
8093.05 747
8093.90 782
8094.75 758
8095.60 727
8096.45 713
8097.30 752
8098.15 719
8099.00 715
8099.85 698
8100.70 713
8101.55 734
8102.40 742
8103.25 731
8104.10 738
8104.95 778
8105.80 752
8106.65 741
8107.50 716
8108.35 673
8109.20 756
8110.05 781
8110.90 720
8111.75 738
8112.60 770
8113.45 763
8114.30 724
8115.15 714
8116.00 727
8116.85 713
8117.70 716
8118.55 706
8119.40 719
8120.25 760
8121.10 725
8121.95 763
8122.80 767
8123.65 773
8124.50 767
8125.35 791
8126.20 793
8127.06 787
8127.91 812
8128.76 823
8129.61 799
8130.46 799
8131.31 824
8132.16 870
8133.01 848
8133.86 876
8134.72 933
8135.57 975
8136.42 903
8137.27 926
8138.12 909
8138.97 823
8139.83 821
8140.68 820
8141.53 848
8142.38 862
8143.23 827
8144.08 828
8144.94 852
8145.79 851
8146.64 841
8147.49 794
8148.34 847
8149.20 851
8150.05 907
8150.90 885
8151.75 872
8152.60 904
8153.46 940
8154.31 947
8155.16 936
8156.01 1031
8156.87 1031
8157.72 1033
8158.57 993
8159.42 993
8160.28 961
8161.13 937
8161.98 874
8162.84 898
8163.69 874
8164.54 864
8165.39 813
8166.25 775
8167.10 825
8167.95 785
8168.81 781
8169.66 788
8170.51 788
8171.37 817
8172.22 769
8173.07 779
8173.93 763
8174.78 749
8175.63 733
8176.49 742
8177.34 749
8178.19 725
8179.05 761
8179.90 722
8180.76 728
8181.61 677
8182.46 708
8183.32 699
8184.17 709
8185.02 724
8185.88 720
8186.73 660
8187.59 653
8188.44 673
8189.30 681
8190.15 677
8191.00 697
8191.86 693
8192.71 700
8193.57 722
8194.42 751
8195.28 683
8196.13 690
8196.99 681
8197.84 719
8198.69 671
8199.55 682
8200.40 653
8201.26 682
8202.11 660
8202.97 674
8203.82 662
8204.68 684
8205.53 695
8206.39 662
8207.24 688
8208.10 658
8208.95 675
8209.81 675
8210.67 640
8211.52 659
8212.38 669
8213.23 727
8214.09 698
8214.94 680
8215.80 692
8216.65 697
8217.51 667
8218.37 705
8219.22 699
8220.08 716
8220.93 721
8221.79 693
8222.64 676
8223.50 669
8224.36 671
8225.21 679
8226.07 675
8226.92 694
8227.78 690
8228.64 689
8229.49 653
8230.35 691
8231.21 719
8232.06 670
8232.92 679
8233.78 657
8234.63 680
8235.49 661
8236.35 665
8237.20 684
8238.06 648
8238.92 666
8239.77 665
8240.63 676
8241.49 626
8242.34 654
8243.20 643
8244.06 679
8244.91 685
8245.77 644
8246.63 671
8247.49 668
8248.34 653
8249.20 667
8250.06 650
8250.92 643
8251.77 653
8252.63 676
8253.49 668
8254.35 637
8255.20 654
8256.06 639
8256.92 679
8257.78 702
8258.63 651
8259.49 639
8260.35 654
8261.21 642
8262.07 633
8262.92 618
8263.78 679
8264.64 660
8265.50 634
8266.36 681
8267.22 666
8268.07 647
8268.93 672
8269.79 659
8270.65 721
8271.51 707
8272.37 674
8273.22 683
8274.08 731
8274.94 746
8275.80 731
8276.66 719
8277.52 733
8278.38 765
8279.24 775
8280.09 788
8280.95 792
8281.81 834
8282.67 839
8283.53 844
8284.39 824
8285.25 810
8286.11 789
8286.97 792
8287.83 788
8288.69 763
8289.55 717
8290.41 728
8291.26 745
8292.12 809
8292.98 808
8293.84 803
8294.70 849
8295.56 825
8296.42 823
8297.28 807
8298.14 792
8299.00 771
8299.86 809
8300.72 776
8301.58 759
8302.44 733
8303.30 727
8304.16 712
8305.02 727
8305.88 696
8306.74 707
8307.60 681
8308.46 647
8309.33 645
8310.19 664
8311.05 683
8311.91 706
8312.77 664
8313.63 669
8314.49 649
8315.35 697
8316.21 616
8317.07 668
8317.93 665
8318.79 638
8319.65 681
8320.52 626
8321.38 682
8322.24 657
8323.10 596
8323.96 624
8324.82 659
8325.68 651
8326.54 623
8327.41 644
8328.27 626
8329.13 620
8329.99 684
8330.85 697
8331.71 657
8332.57 622
8333.44 611
8334.30 621
8335.16 632
8336.02 663
8336.88 648
8337.75 677
8338.61 646
8339.47 638
8340.33 635
8341.19 639
8342.06 630
8342.92 675
8343.78 674
8344.64 688
8345.50 685
8346.37 670
8347.23 693
8348.09 672
8348.95 663
8349.82 677
8350.68 650
8351.54 694
8352.40 649
8353.27 674
8354.13 669
8354.99 676
8355.86 663
8356.72 661
8357.58 664
8358.45 660
8359.31 609
8360.17 633
8361.03 644
8361.90 661
8362.76 694
8363.62 682
8364.49 666
8365.35 669
8366.21 665
8367.08 642
8367.94 693
8368.80 701
8369.67 708
8370.53 645
8371.40 671
8372.26 652
8373.12 684
8373.99 656
8374.85 654
8375.71 665
8376.58 664
8377.44 642
8378.31 680
8379.17 685
8380.03 682
8380.90 694
8381.76 676
8382.63 722
8383.49 675
8384.36 687
8385.22 685
8386.08 696
8386.95 692
8387.81 672
8388.68 685
8389.54 695
8390.41 688
8391.27 699
8392.14 714
8393.00 680
8393.87 657
8394.73 705
8395.60 747
8396.46 719
8397.33 731
8398.19 713
8399.06 729
8399.92 679
8400.79 688
8401.65 705
8402.52 681
8403.38 693
8404.25 731
8405.11 741
8405.98 723
8406.84 724
8407.71 739
8408.58 728
8409.44 756
8410.31 742
8411.17 775
8412.04 767
8412.90 773
8413.77 788
8414.64 817
8415.50 793
8416.37 832
8417.23 818
8418.10 791
8418.97 791
8419.83 769
8420.70 822
8421.56 808
8422.43 822
8423.30 835
8424.16 822
8425.03 856
8425.90 854
8426.76 931
8427.63 898
8428.50 915
8429.36 940
8430.23 969
8431.10 938
8431.96 899
8432.83 912
8433.70 983
8434.56 991
8435.43 984
8436.30 1082
8437.16 1032
8438.03 1048
8438.90 1099
8439.77 1187
8440.63 1162
8441.50 1147
8442.37 1245
8443.24 1250
8444.10 1288
8444.97 1279
8445.84 1276
8446.71 1390
8447.57 1447
8448.44 1446
8449.31 1476
8450.18 1428
8451.04 1430
8451.91 1543
8452.78 1547
8453.65 1613
8454.52 1749
8455.38 1862
8456.25 2030
8457.12 2156
8457.99 2142
8458.86 2113
8459.72 2083
8460.59 2049
8461.46 1888
8462.33 1781
8463.20 1719
8464.07 1607
8464.93 1480
8465.80 1433
8466.67 1423
8467.54 1339
8468.41 1305
8469.28 1273
8470.15 1254
8471.02 1202
8471.88 1198
8472.75 1191
8473.62 1180
8474.49 1201
8475.36 1144
8476.23 1187
8477.10 1146
8477.97 1165
8478.84 1173
8479.71 1212
8480.58 1263
8481.44 1303
8482.31 1288
8483.18 1250
8484.05 1222
8484.92 1209
8485.79 1220
8486.66 1195
8487.53 1189
8488.40 1125
8489.27 1083
8490.14 1056
8491.01 1103
8491.88 1098
8492.75 1125
8493.62 1118
8494.49 1121
8495.36 1170
8496.23 1151
8497.10 1108
8497.97 1131
8498.84 1101
8499.71 1124
8500.58 1101
8501.45 1060
8502.32 1067
8503.19 1102
8504.06 1087
8504.93 1113
8505.80 1156
8506.67 1202
8507.55 1184
8508.42 1189
8509.29 1156
8510.16 1126
8511.03 1227
8511.90 1194
8512.77 1221
8513.64 1213
8514.51 1207
8515.38 1179
8516.25 1242
8517.13 1285
8518.00 1297
8518.87 1253
8519.74 1269
8520.61 1303
8521.48 1383
8522.35 1412
8523.23 1458
8524.10 1587
8524.97 1699
8525.84 1814
8526.71 1904
8527.58 1988
8528.46 1952
8529.33 1989
8530.20 1828
8531.07 1759
8531.94 1745
8532.81 1741
8533.69 1657
8534.56 1488
8535.43 1444
8536.30 1412
8537.18 1448
8538.05 1355
8538.92 1285
8539.79 1245
8540.66 1268
8541.54 1266
8542.41 1254
8543.28 1159
8544.15 1152
8545.03 1187
8545.90 1160
8546.77 1154
8547.64 1173
8548.52 1174
8549.39 1233
8550.26 1226
8551.14 1264
8552.01 1345
8552.88 1459
8553.76 1580
8554.63 1636
8555.50 1727
8556.37 1814
8557.25 1818
8558.12 1713
8558.99 1654
8559.87 1551
8560.74 1483
8561.61 1473
8562.49 1466
8563.36 1366
8564.24 1245
8565.11 1254
8565.98 1227
8566.86 1195
8567.73 1140
8568.60 1141
8569.48 1145
8570.35 1093
8571.23 1044
8572.10 1083
8572.97 1066
8573.85 1057
8574.72 1088
8575.60 1102
8576.47 1099
8577.34 1073
8578.22 1081
8579.09 1036
8579.97 1051
8580.84 1053
8581.72 1052
8582.59 1048
8583.47 1047
8584.34 1065
8585.21 1035
8586.09 1095
8586.96 1122
8587.84 1177
8588.71 1156
8589.59 1125
8590.46 1171
8591.34 1132
8592.21 1194
8593.09 1141
8593.96 1152
8594.84 1194
8595.71 1215
8596.59 1190
8597.46 1155
8598.34 1151
8599.22 1144
8600.09 1181
8600.97 1178
8601.84 1246
8602.72 1254
8603.59 1204
8604.47 1239
8605.34 1271
8606.22 1297
8607.10 1245
8607.97 1237
8608.85 1273
8609.72 1331
8610.60 1321
8611.47 1304
8612.35 1321
8613.23 1312
8614.10 1294
8614.98 1385
8615.86 1364
8616.73 1387
8617.61 1412
8618.48 1445
8619.36 1500
8620.24 1453
8621.11 1456
8621.99 1535
8622.87 1558
8623.74 1588
8624.62 1575
8625.50 1575
8626.37 1646
8627.25 1591
8628.13 1613
8629.00 1595
8629.88 1619
8630.76 1701
8631.64 1747
8632.51 1684
8633.39 1704
8634.27 1706
8635.14 1754
8636.02 1795
8636.90 1772
8637.78 1795
8638.65 1789
8639.53 1824
8640.41 1850
8641.29 1844
8642.16 1877
8643.04 1931
8643.92 1992
8644.80 2047
8645.67 2061
8646.55 2072
8647.43 2116
8648.31 2154
8649.18 2140
8650.06 2171
8650.94 2284
8651.82 2204
8652.70 2203
8653.58 2248
8654.45 2299
8655.33 2356
8656.21 2438
8657.09 2412
8657.97 2538
8658.84 2619
8659.72 2712
8660.60 2935
8661.48 3139
8662.36 3480
8663.24 3814
8664.12 4156
8664.99 4564
8665.87 4605
8666.75 4729
8667.63 4631
8668.51 4660
8669.39 4499
8670.27 4283
8671.15 4171
8672.03 4129
8672.91 4077
8673.78 4057
8674.66 3983
8675.54 3934
8676.42 3805
8677.30 3739
8678.18 3646
8679.06 3414
8679.94 3292
8680.82 3096
8681.70 2992
8682.58 2910
8683.46 2739
8684.34 2680
8685.22 2584
8686.10 2656
8686.98 2585
8687.86 2650
8688.74 2761
8689.62 2848
8690.50 3198
8691.38 3472
8692.26 3726
8693.14 3915
8694.02 3999
8694.90 3968
8695.78 4061
8696.66 3943
8697.54 3805
8698.42 3596
8699.30 3485
8700.18 3354
8701.06 3329
8701.94 3196
8702.82 3197
8703.70 3193
8704.58 3108
8705.46 3029
8706.34 2862
8707.23 2801
8708.11 2579
8708.99 2438
8709.87 2295
8710.75 2187
8711.63 2048
8712.51 1969
8713.39 1885
8714.27 1814
8715.16 1739
8716.04 1655
8716.92 1567
8717.80 1531
8718.68 1550
8719.56 1483
8720.44 1499
8721.33 1502
8722.21 1514
8723.09 1477
8723.97 1534
8724.85 1536
8725.73 1480
8726.62 1490
8727.50 1542
8728.38 1544
8729.26 1525
8730.14 1551
8731.03 1519
8731.91 1470
8732.79 1552
8733.67 1556
8734.55 1585
8735.44 1530
8736.32 1525
8737.20 1519
8738.08 1545
8738.97 1542
8739.85 1513
8740.73 1509
8741.61 1492
8742.50 1499
8743.38 1497
8744.26 1462
8745.14 1494
8746.03 1427
8746.91 1435
8747.79 1468
8748.68 1429
8749.56 1376
8750.44 1326
8751.33 1332
8752.21 1427
8753.09 1405
8753.97 1358
8754.86 1384
8755.74 1414
8756.62 1402
8757.51 1456
8758.39 1460
8759.28 1480
8760.16 1534
8761.04 1507
8761.93 1490
8762.81 1464
8763.69 1454
8764.58 1492
8765.46 1473
8766.34 1399
8767.23 1413
8768.11 1418
8769.00 1367
8769.88 1462
8770.76 1443
8771.65 1367
8772.53 1382
8773.42 1383
8774.30 1371
8775.19 1410
8776.07 1366
8776.95 1389
8777.84 1346
8778.72 1331
8779.61 1348
8780.49 1319
8781.38 1312
8782.26 1305
8783.15 1309
8784.03 1309
8784.92 1282
8785.80 1311
8786.69 1276
8787.57 1311
8788.46 1314
8789.34 1318
8790.23 1343
8791.11 1321
8792.00 1328
8792.88 1345
8793.77 1297
8794.65 1301
8795.54 1313
8796.42 1287
8797.31 1207
8798.19 1264
8799.08 1174
8799.96 1200
8800.85 1154
8801.74 1171
8802.62 1147
8803.51 1187
8804.39 1158
8805.28 1126
8806.16 1157
8807.05 1118
8807.94 1177
8808.82 1161
8809.71 1132
8810.59 1176
8811.48 1164
8812.37 1140
8813.25 1149
8814.14 1184
8815.03 1246
8815.91 1193
8816.80 1252
8817.68 1279
8818.57 1309
8819.46 1270
8820.34 1259
8821.23 1289
8822.12 1217
8823.00 1207
8823.89 1203
8824.78 1142
8825.66 1148
8826.55 1124
8827.44 1147
8828.33 1118
8829.21 1143
8830.10 1092
8830.99 1138
8831.87 1103
8832.76 1093
8833.65 1086
8834.54 1074
8835.42 1050
8836.31 1028
8837.20 1041
8838.08 1039
8838.97 987
8839.86 1007
8840.75 1026
8841.64 999
8842.52 1003
8843.41 989
8844.30 995
8845.19 981
8846.07 999
8846.96 987
8847.85 959
8848.74 978
8849.63 960
8850.51 898
8851.40 921
8852.29 904
8853.18 905
8854.07 934
8854.96 841
8855.84 866
8856.73 861
8857.62 861
8858.51 894
8859.40 829
8860.29 835
8861.17 857
8862.06 865
8862.95 838
8863.84 844
8864.73 902
8865.62 871
8866.51 849
8867.40 873
8868.29 837
8869.17 804
8870.06 807
8870.95 810
8871.84 793
8872.73 772
8873.62 776
8874.51 818
8875.40 799
8876.29 798
8877.18 779
8878.07 739
8878.96 718
8879.85 765
8880.74 774
8881.63 766
8882.51 723
8883.40 690
8884.29 750
8885.18 792
8886.07 790
8886.96 763
8887.85 766
8888.74 761
8889.63 759
8890.52 797
8891.41 748
8892.30 753
8893.19 727
8894.09 738
8894.98 724
8895.87 707
8896.76 725
8897.65 712
8898.54 700
8899.43 683
8900.32 677
8901.21 629
8902.10 686
8902.99 696
8903.88 689
8904.77 682
8905.66 688
8906.55 656
8907.44 676
8908.34 676
8909.23 661
8910.12 667
8911.01 682
8911.90 732
8912.79 643
8913.68 649
8914.57 655
8915.47 661
8916.36 694
8917.25 636
8918.14 659
8919.03 662
8919.92 635
8920.81 606
8921.71 636
8922.60 619
8923.49 666
8924.38 647
8925.27 634
8926.16 590
8927.06 636
8927.95 622
8928.84 589
8929.73 588
8930.62 619
8931.52 636
8932.41 633
8933.30 641
8934.19 647
8935.09 623
8935.98 590
8936.87 609
8937.76 569
8938.66 596
8939.55 579
8940.44 602
8941.33 580
8942.23 587
8943.12 591
8944.01 577
8944.90 561
8945.80 549
8946.69 559
8947.58 596
8948.48 533
8949.37 557
8950.26 568
8951.16 585
8952.05 607
8952.94 524
8953.84 569
8954.73 587
8955.62 563
8956.52 568
8957.41 582
8958.30 596
8959.20 579
8960.09 593
8960.98 612
8961.88 581
8962.77 572
8963.66 568
8964.56 543
8965.45 590
8966.35 598
8967.24 590
8968.13 555
8969.03 583
8969.92 566
8970.82 586
8971.71 601
8972.60 568
8973.50 589
8974.39 581
8975.29 566
8976.18 555
8977.08 581
8977.97 550
8978.87 571
8979.76 579
8980.65 560
8981.55 555
8982.44 558
8983.34 562
8984.23 584
8985.13 556
8986.02 573
8986.92 560
8987.81 584
8988.71 559
8989.60 551
8990.50 567
8991.39 592
8992.29 591
8993.18 556
8994.08 584
8994.97 576
8995.87 582
8996.76 557
8997.66 567
8998.56 580
8999.45 608
9000.35 596
9001.24 612
9002.14 562
9003.03 572
9003.93 572
9004.83 555
9005.72 531
9006.62 528
9007.51 560
9008.41 585
9009.31 565
9010.20 502
9011.10 536
9011.99 531
9012.89 525
9013.79 552
9014.68 557
9015.58 532
9016.48 551
9017.37 546
9018.27 535
9019.16 548
9020.06 539
9020.96 553
9021.85 541
9022.75 560
9023.65 498
9024.54 529
9025.44 512
9026.34 518
9027.24 512
9028.13 517
9029.03 549
9029.93 541
9030.82 530
9031.72 531
9032.62 504
9033.52 514
9034.41 563
9035.31 543
9036.21 535
9037.10 544
9038.00 534
9038.90 521
9039.80 530
9040.69 510
9041.59 510
9042.49 533
9043.39 540
9044.29 531
9045.18 547
9046.08 525
9046.98 518
9047.88 562
9048.78 552
9049.67 532
9050.57 524
9051.47 543
9052.37 566
9053.27 541
9054.16 534
9055.06 547
9055.96 534
9056.86 573
9057.76 572
9058.66 547
9059.55 535
9060.45 540
9061.35 592
9062.25 567
9063.15 571
9064.05 551
9064.95 577
9065.85 536
9066.74 565
9067.64 578
9068.54 567
9069.44 560
9070.34 561
9071.24 564
9072.14 572
9073.04 562
9073.94 573
9074.84 588
9075.74 564
9076.64 579
9077.53 582
9078.43 593
9079.33 562
9080.23 562
9081.13 560
9082.03 613
9082.93 570
9083.83 581
9084.73 597
9085.63 582
9086.53 581
9087.43 591
9088.33 629
9089.23 629
9090.13 625
9091.03 612
9091.93 647
9092.83 623
9093.73 639
9094.63 723
9095.53 718
9096.43 674
9097.33 614
9098.23 671
9099.13 638
9100.04 673
9100.94 658
9101.84 688
9102.74 637
9103.64 655
9104.54 621
9105.44 609
9106.34 584
9107.24 618
9108.14 599
9109.04 597
9109.94 606
9110.85 590
9111.75 585
9112.65 578
9113.55 616
9114.45 590
9115.35 623
9116.25 601
9117.15 571
9118.06 558
9118.96 572
9119.86 566
9120.76 585
9121.66 557
9122.56 608
9123.46 587
9124.37 560
9125.27 583
9126.17 585
9127.07 630
9127.97 567
9128.88 546
9129.78 544
9130.68 597
9131.58 581
9132.48 554
9133.39 550
9134.29 582
9135.19 560
9136.09 568
9137.00 554
9137.90 548
9138.80 541
9139.70 551
9140.61 591
9141.51 551
9142.41 567
9143.31 550
9144.22 564
9145.12 560
9146.02 539
9146.92 537
9147.83 533
9148.73 553
9149.63 577
9150.54 554
9151.44 531
9152.34 496
9153.25 551
9154.15 546
9155.05 543
9155.96 551
9156.86 550
9157.76 559
9158.67 534
9159.57 563
9160.47 545
9161.38 542
9162.28 576
9163.18 567
9164.09 574
9164.99 545
9165.90 546
9166.80 555
9167.70 583
9168.61 593
9169.51 587
9170.42 598
9171.32 588
9172.22 576
9173.13 591
9174.03 541
9174.94 532
9175.84 571
9176.74 572
9177.65 515
9178.55 559
9179.46 590
9180.36 559
9181.27 590
9182.17 537
9183.08 561
9183.98 553
9184.89 556
9185.79 536
9186.70 554
9187.60 556
9188.51 533
9189.41 579
9190.32 580
9191.22 579
9192.13 565
9193.03 577
9193.94 590
9194.84 599
9195.75 563
9196.65 581
9197.56 618
9198.46 621
9199.37 645
9200.27 654
9201.18 661
9202.08 678
9202.99 674
9203.90 659
9204.80 598
9205.71 616
9206.61 615
9207.52 620
9208.42 635
9209.33 602
9210.24 601
9211.14 535
9212.05 559
9212.95 530
9213.86 573
9214.77 575
9215.67 558
9216.58 543
9217.49 539
9218.39 544
9219.30 551
9220.21 607
9221.11 593
9222.02 572
9222.93 580
9223.83 582
9224.74 560
9225.65 530
9226.55 548
9227.46 568
9228.37 529
9229.27 543
9230.18 526
9231.09 543
9231.99 515
9232.90 573
9233.81 573
9234.72 550
9235.62 512
9236.53 513
9237.44 541
9238.34 511
9239.25 504
9240.16 475
9241.07 536
9241.97 534
9242.88 511
9243.79 536
9244.70 560
9245.61 537
9246.51 538
9247.42 534
9248.33 488
9249.24 522
9250.14 506
9251.05 527
9251.96 464
9252.87 500
9253.78 517
9254.69 553
9255.59 535
9256.50 550
9257.41 532
9258.32 538
9259.23 548
9260.14 533
9261.04 505
9261.95 510
9262.86 519
9263.77 519
9264.68 532
9265.59 543
9266.50 543
9267.40 546
9268.31 526
9269.22 507
9270.13 557
9271.04 572
9271.95 524
9272.86 508
9273.77 499
9274.68 548
9275.59 532
9276.49 551
9277.40 540
9278.31 532
9279.22 527
9280.13 525
9281.04 535
9281.95 517
9282.86 533
9283.77 513
9284.68 525
9285.59 506
9286.50 501
9287.41 518
9288.32 539
9289.23 521
9290.14 540
9291.05 542
9291.96 535
9292.87 517
9293.78 549
9294.69 575
9295.60 553
9296.51 545
9297.42 550
9298.33 521
9299.24 552
9300.15 551
9301.06 568
9301.97 528
9302.88 553
9303.79 534
9304.70 562
9305.61 534
9306.53 572
9307.44 559
9308.35 581
9309.26 605
9310.17 633
9311.08 641
9311.99 616
9312.90 614
9313.81 615
9314.72 608
9315.63 637
9316.55 623
9317.46 622
9318.37 626
9319.28 609
9320.19 605
9321.10 605
9322.01 597
9322.93 622
9323.84 585
9324.75 587
9325.66 605
9326.57 572
9327.48 576
9328.40 626
9329.31 560
9330.22 579
9331.13 540
9332.04 590
9332.96 553
9333.87 578
9334.78 615
9335.69 603
9336.60 586
9337.52 604
9338.43 616
9339.34 596
9340.25 621
9341.17 566
9342.08 611
9342.99 610
9343.90 585
9344.82 596
9345.73 627
9346.64 664
9347.55 597
9348.47 603
9349.38 599
9350.29 648
9351.21 631
9352.12 628
9353.03 622
9353.94 615
9354.86 550
9355.77 587
9356.68 573
9357.60 549
9358.51 572
9359.42 551
9360.34 575
9361.25 538
9362.16 549
9363.08 557
9363.99 584
9364.90 622
9365.82 613
9366.73 591
9367.65 586
9368.56 580
9369.47 557
9370.39 581
9371.30 605
9372.21 598
9373.13 658
9374.04 608
9374.96 596
9375.87 609
9376.79 600
9377.70 622
9378.61 658
9379.53 617
9380.44 602
9381.36 621
9382.27 631
9383.19 617
9384.10 585
9385.01 625
9385.93 631
9386.84 653
9387.76 622
9388.67 627
9389.59 629
9390.50 618
9391.42 658
9392.33 677
9393.25 690
9394.16 690
9395.08 718
9395.99 689
9396.91 684
9397.82 699
9398.74 711
9399.65 719
9400.57 685
9401.48 680
9402.40 653
9403.32 667
9404.23 694
9405.15 713
9406.06 665
9406.98 646
9407.89 654
9408.81 631
9409.73 642
9410.64 700
9411.56 709
9412.47 660
9413.39 649
9414.30 687
9415.22 649
9416.14 689
9417.05 653
9417.97 662
9418.89 705
9419.80 696
9420.72 710
9421.63 730
9422.55 688
9423.47 670
9424.38 743
9425.30 719
9426.22 736
9427.13 774
9428.05 751
9428.97 731
9429.88 740
9430.80 768
9431.72 786
9432.63 778
9433.55 777
9434.47 783
9435.38 740
9436.30 824
9437.22 843
9438.14 863
9439.05 860
9439.97 843
9440.89 873
9441.81 925
9442.72 911
9443.64 956
9444.56 995
9445.47 966
9446.39 952
9447.31 919
9448.23 932
9449.15 938
9450.06 949
9450.98 936
9451.90 982
9452.82 1009
9453.73 1027
9454.65 1077
9455.57 1107
9456.49 1075
9457.41 1024
9458.32 981
9459.24 954
9460.16 912
9461.08 930
9462.00 871
9462.92 868
9463.83 841
9464.75 803
9465.67 800
9466.59 800
9467.51 774
9468.43 742
9469.35 752
9470.26 733
9471.18 767
9472.10 747
9473.02 752
9473.94 736
9474.86 763
9475.78 783
9476.70 762
9477.62 804
9478.54 754
9479.45 758
9480.37 734
9481.29 793
9482.21 787
9483.13 811
9484.05 760
9484.97 788
9485.89 755
9486.81 740
9487.73 790
9488.65 772
9489.57 791
9490.49 723
9491.41 782
9492.33 785
9493.25 787
9494.17 774
9495.09 776
9496.01 786
9496.93 804
9497.85 755
9498.77 815
9499.69 857
9500.61 810
9501.53 843
9502.45 856
9503.37 842
9504.29 880
9505.21 889
9506.13 888
9507.05 910
9507.97 879
9508.89 896
9509.81 902
9510.73 916
9511.65 915
9512.57 932
9513.49 957
9514.42 930
9515.34 958
9516.26 998
9517.18 1025
9518.10 1067
9519.02 1154
9519.94 1155
9520.86 1236
9521.78 1326
9522.71 1392
9523.63 1404
9524.55 1387
9525.47 1345
9526.39 1318
9527.31 1269
9528.23 1267
9529.16 1262
9530.08 1104
9531.00 1142
9531.92 1141
9532.84 1165
9533.76 1125
9534.69 1104
9535.61 1051
9536.53 1052
9537.45 1007
9538.37 1048
9539.30 965
9540.22 1014
9541.14 958
9542.06 914
9542.98 914
9543.91 890
9544.83 959
9545.75 929
9546.67 905
9547.60 877
9548.52 930
9549.44 913
9550.36 951
9551.29 913
9552.21 942
9553.13 976
9554.06 925
9554.98 939
9555.90 976
9556.82 987
9557.75 923
9558.67 946
9559.59 956
9560.52 954
9561.44 966
9562.36 987
9563.29 1002
9564.21 1006
9565.13 1008
9566.06 991
9566.98 1022
9567.90 1042
9568.83 1046
9569.75 1035
9570.67 1048
9571.60 1005
9572.52 1031
9573.44 1070
9574.37 1064
9575.29 1052
9576.22 1148
9577.14 1138
9578.06 1135
9578.99 1190
9579.91 1161
9580.84 1148
9581.76 1178
9582.68 1161
9583.61 1133
9584.53 1151
9585.46 1185
9586.38 1258
9587.31 1168
9588.23 1175
9589.15 1196
9590.08 1196
9591.00 1205
9591.93 1198
9592.85 1204
9593.78 1270
9594.70 1274
9595.63 1319
9596.55 1382
9597.48 1399
9598.40 1438
9599.33 1485
9600.25 1552
9601.18 1548
9602.10 1560
9603.03 1549
9603.95 1543
9604.88 1558
9605.80 1473
9606.73 1484
9607.65 1443
9608.58 1404
9609.50 1378
9610.43 1397
9611.35 1355
9612.28 1364
9613.21 1339
9614.13 1274
9615.06 1233
9615.98 1291
9616.91 1260
9617.84 1275
9618.76 1291
9619.69 1298
9620.61 1286
9621.54 1293
9622.47 1296
9623.39 1277
9624.32 1293
9625.24 1273
9626.17 1323
9627.10 1356
9628.02 1338
9628.95 1358
9629.88 1355
9630.80 1334
9631.73 1370
9632.65 1349
9633.58 1411
9634.51 1414
9635.43 1425
9636.36 1444
9637.29 1483
9638.22 1519
9639.14 1545
9640.07 1544
9641.00 1559
9641.92 1551
9642.85 1540
9643.78 1603
9644.70 1593
9645.63 1630
9646.56 1630
9647.49 1686
9648.41 1632
9649.34 1721
9650.27 1716
9651.20 1709
9652.12 1717
9653.05 1694
9653.98 1709
9654.91 1672
9655.83 1684
9656.76 1713
9657.69 1789
9658.62 1717
9659.55 1702
9660.47 1702
9661.40 1750
9662.33 1784
9663.26 1766
9664.19 1751
9665.11 1747
9666.04 1758
9666.97 1823
9667.90 1878
9668.83 1921
9669.75 1836
9670.68 1870
9671.61 1907
9672.54 1930
9673.47 1965
9674.40 1952
9675.33 1924
9676.25 1974
9677.18 2042
9678.11 2028
9679.04 2046
9679.97 2032
9680.90 2092
9681.83 2134
9682.76 2191
9683.69 2189
9684.61 2180
9685.54 2283
9686.47 2186
9687.40 2116
9688.33 2268
9689.26 2219
9690.19 2216
9691.12 2219
9692.05 2180
9692.98 2219
9693.91 2291
9694.84 2316
9695.77 2327
9696.70 2369
9697.63 2438
9698.56 2474
9699.49 2517
9700.42 2540
9701.35 2524
9702.28 2557
9703.21 2626
9704.14 2470
9705.07 2434
9706.00 2410
9706.93 2477
9707.86 2402
9708.79 2344
9709.72 2386
9710.65 2359
9711.58 2440
9712.51 2483
9713.44 2551
9714.37 2601
9715.30 2658
9716.23 2733
9717.16 2801
9718.09 2765
9719.02 2733
9719.95 2633
9720.88 2581
9721.81 2482
9722.75 2403
9723.68 2301
9724.61 2263
9725.54 2196
9726.47 2200
9727.40 2110
9728.33 2000
9729.26 1989
9730.19 2027
9731.13 2008
9732.06 1981
9732.99 2027
9733.92 2069
9734.85 2031
9735.78 2009
9736.71 1938
9737.65 1903
9738.58 1835
9739.51 1799
9740.44 1795
9741.37 1754
9742.30 1724
9743.24 1683
9744.17 1651
9745.10 1588
9746.03 1608
9746.96 1598
9747.90 1601
9748.83 1541
9749.76 1537
9750.69 1519
9751.63 1510
9752.56 1455
9753.49 1435
9754.42 1490
9755.36 1469
9756.29 1463
9757.22 1476
9758.15 1476
9759.09 1493
9760.02 1469
9760.95 1474
9761.88 1427
9762.82 1414
9763.75 1432
9764.68 1412
9765.62 1438
9766.55 1408
9767.48 1393
9768.41 1440
9769.35 1470
9770.28 1436
9771.21 1426
9772.15 1443
9773.08 1487
9774.01 1453
9774.95 1472
9775.88 1464
9776.81 1394
9777.75 1408
9778.68 1453
9779.62 1423
9780.55 1443
9781.48 1430
9782.42 1483
9783.35 1485
9784.28 1469
9785.22 1418
9786.15 1464
9787.09 1493
9788.02 1478
9788.95 1480
9789.89 1462
9790.82 1457
9791.76 1434
9792.69 1428
9793.63 1396
9794.56 1414
9795.49 1486
9796.43 1429
9797.36 1401
9798.30 1446
9799.23 1459
9800.17 1470
9801.10 1458
9802.04 1503
9802.97 1493
9803.91 1401
9804.84 1404
9805.78 1312
9806.71 1251
9807.65 1271
9808.58 1278
9809.52 1219
9810.45 1238
9811.39 1168
9812.32 1176
9813.26 1121
9814.19 1155
9815.13 1126
9816.06 1099
9817.00 1119
9817.93 1125
9818.87 1128
9819.80 1106
9820.74 1107
9821.68 1086
9822.61 1030
9823.55 1003
9824.48 1027
9825.42 1018
9826.35 1014
9827.29 1011
9828.23 983
9829.16 1026
9830.10 992
9831.03 1029
9831.97 997
9832.91 977
9833.84 1022
9834.78 993
9835.72 989
9836.65 1000
9837.59 982
9838.52 988
9839.46 1014
9840.40 1004
9841.33 1007
9842.27 993
9843.21 1022
9844.14 976
9845.08 1035
9846.02 1029
9846.95 988
9847.89 1035
9848.83 997
9849.77 979
9850.70 1009
9851.64 1039
9852.58 1049
9853.51 995
9854.45 993
9855.39 1015
9856.33 1000
9857.26 1008
9858.20 964
9859.14 981
9860.08 992
9861.01 983
9861.95 968
9862.89 947
9863.83 958
9864.76 944
9865.70 939
9866.64 943
9867.58 970
9868.51 949
9869.45 942
9870.39 973
9871.33 941
9872.27 913
9873.20 963
9874.14 959
9875.08 958
9876.02 954
9876.96 942
9877.90 918
9878.83 956
9879.77 954
9880.71 941
9881.65 940
9882.59 957
9883.53 971
9884.47 942
9885.40 887
9886.34 886
9887.28 904
9888.22 937
9889.16 888
9890.10 921
9891.04 882
9891.98 920
9892.91 929
9893.85 920
9894.79 951
9895.73 896
9896.67 867
9897.61 934
9898.55 899
9899.49 852
9900.43 864
9901.37 859
9902.31 916
9903.25 899
9904.19 882
9905.13 894
9906.07 863
9907.01 900
9907.95 909
9908.89 909
9909.83 963
9910.77 916
9911.71 924
9912.65 948
9913.59 918
9914.53 915
9915.47 880
9916.41 917
9917.35 935
9918.29 943
9919.23 929
9920.17 915
9921.11 993
9922.05 1028
9922.99 1075
9923.93 1069
9924.87 1171
9925.81 1240
9926.75 1225
9927.69 1247
9928.63 1290
9929.57 1292
9930.51 1257
9931.45 1231
9932.39 1194
9933.34 1163
9934.28 1111
9935.22 1119
9936.16 1029
9937.10 1010
9938.04 989
9938.98 997
9939.92 990
9940.87 972
9941.81 969
9942.75 942
9943.69 949
9944.63 997
9945.57 953
9946.51 982
9947.46 1049
9948.40 1102
9949.34 1139
9950.28 1139
9951.22 1150
9952.16 1129
9953.11 1142
9954.05 1125
9954.99 1134
9955.93 1073
9956.87 1080
9957.82 1043
9958.76 1026
9959.70 978
9960.64 900
9961.59 928
9962.53 933
9963.47 923
9964.41 863
9965.35 866
9966.30 864
9967.24 819
9968.18 845
9969.13 830
9970.07 809
9971.01 797
9971.95 812
9972.90 818
9973.84 781
9974.78 802
9975.73 812
9976.67 763
9977.61 815
9978.55 757
9979.50 777
9980.44 779
9981.38 789
9982.33 849
9983.27 831
9984.21 817
9985.16 806
9986.10 817
9987.04 775
9987.99 791
9988.93 800
9989.88 781
9990.82 814
9991.76 842
9992.71 781
9993.65 763
9994.59 766
9995.54 735
9996.48 751
9997.43 728
9998.37 756
9999.31 705
10000.26 718
10001.20 768
10002.15 753
10003.09 715
10004.04 705
10004.98 734
10005.92 695
10006.87 659
10007.81 742
10008.76 721
10009.70 687
10010.65 638
10011.59 627
10012.54 681
10013.48 701
10014.43 719
10015.37 663
10016.32 683
10017.26 662
10018.21 713
10019.15 664
10020.10 681
10021.04 687
10021.99 690
10022.93 639
10023.88 660
10024.82 629
10025.77 658
10026.71 652
10027.66 659
10028.60 666
10029.55 638
10030.49 663
10031.44 668
10032.39 666
10033.33 642
10034.28 644
10035.22 658
10036.17 623
10037.11 640
10038.06 679
10039.01 615
10039.95 653
10040.90 659
10041.84 630
10042.79 628
10043.74 604
10044.68 621
10045.63 587
10046.58 595
10047.52 583
10048.47 654
10049.41 656
10050.36 643
10051.31 659
10052.25 626
10053.20 605
10054.15 643
10055.09 617
10056.04 614
10056.99 627
10057.93 630
10058.88 584
10059.83 605
10060.78 633
10061.72 592
10062.67 581
10063.62 604
10064.56 616
10065.51 628
10066.46 609
10067.41 621
10068.35 624
10069.30 612
10070.25 609
10071.20 598
10072.14 581
10073.09 609
10074.04 614
10074.99 598
10075.93 604
10076.88 635
10077.83 617
10078.78 566
10079.72 581
10080.67 578
10081.62 569
10082.57 588
10083.52 570
10084.46 603
10085.41 588
10086.36 583
10087.31 586
10088.26 582
10089.21 574
10090.15 610
10091.10 595
10092.05 606
10093.00 604
10093.95 611
10094.90 620
10095.85 599
10096.79 584
10097.74 618
10098.69 604
10099.64 595
10100.59 614
10101.54 603
10102.49 587
10103.44 611
10104.39 595
10105.33 609
10106.28 603
10107.23 614
10108.18 608
10109.13 585
10110.08 595
10111.03 588
10111.98 571
10112.93 600
10113.88 590
10114.83 629
10115.78 616
10116.73 583
10117.68 596
10118.63 612
10119.58 585
10120.53 608
10121.48 588
10122.43 582
10123.38 601
10124.33 619
10125.28 566
10126.23 578
10127.18 596
10128.13 580
10129.08 605
10130.03 589
10130.98 633
10131.93 640
10132.88 612
10133.83 652
10134.78 633
10135.73 604
10136.68 646
10137.63 649
10138.58 638
10139.53 631
10140.48 677
10141.43 679
10142.38 652
10143.33 676
10144.29 665
10145.24 705
10146.19 678
10147.14 679
10148.09 687
10149.04 705
10149.99 689
10150.94 705
10151.89 707
10152.85 739
10153.80 727
10154.75 721
10155.70 715
10156.65 698
10157.60 728
10158.55 723
10159.51 756
10160.46 744
10161.41 763
10162.36 727
10163.31 727
10164.26 730
10165.22 764
10166.17 763
10167.12 763
10168.07 780
10169.02 807
10169.98 779
10170.93 756
10171.88 811
10172.83 814
10173.79 861
10174.74 851
10175.69 841
10176.64 864
10177.60 840
10178.55 911
10179.50 869
10180.45 883
10181.41 903
10182.36 954
10183.31 884
10184.26 927
10185.22 916
10186.17 936
10187.12 953
10188.08 945
10189.03 953
10189.98 950
10190.93 916
10191.89 941
10192.84 925
10193.79 913
10194.75 924
10195.70 949
10196.65 930
10197.61 976
10198.56 961
10199.51 938
10200.47 960
10201.42 946
10202.38 1002
10203.33 972
10204.28 997
10205.24 1037
10206.19 1087
10207.14 1102
10208.10 1153
10209.05 1143
10210.01 1092
10210.96 1132
10211.91 1088
10212.87 1095
10213.82 1049
10214.78 1058
10215.73 1025
10216.69 1030
10217.64 954
10218.59 975
10219.55 990
10220.50 990
10221.46 1000
10222.41 962
10223.37 957
10224.32 968
10225.28 900
10226.23 915
10227.19 920
10228.14 898
10229.10 913
10230.05 927
10231.01 921
10231.96 964
10232.92 980
10233.87 1019
10234.83 1026
10235.78 1030
10236.74 1047
10237.69 1109
10238.65 1062
10239.60 1084
10240.56 1042
10241.51 1037
10242.47 1025
10243.42 1007
10244.38 986
10245.34 953
10246.29 918
10247.25 864
10248.20 895
10249.16 838
10250.11 897
10251.07 866
10252.03 893
10252.98 830
10253.94 817
10254.89 877
10255.85 856
10256.81 817
10257.76 820
10258.72 802
10259.68 806
10260.63 746
10261.59 759
10262.55 757
10263.50 738
10264.46 748
10265.41 715
10266.37 708
10267.33 731
10268.28 749
10269.24 744
10270.20 741
10271.16 724
10272.11 770
10273.07 763
10274.03 716
10274.98 693
10275.94 746
10276.90 717
10277.85 703
10278.81 684
10279.77 665
10280.73 650
10281.68 685
10282.64 687
10283.60 631
10284.56 619
10285.51 668
10286.47 653
10287.43 660
10288.39 660
10289.34 663
10290.30 663
10291.26 636
10292.22 667
10293.18 653
10294.13 671
10295.09 623
10296.05 659
10297.01 642
10297.97 646
10298.92 663
10299.88 654
10300.84 664
10301.80 632
10302.76 666
10303.72 626
10304.67 653
10305.63 621
10306.59 623
10307.55 642
10308.51 653
10309.47 622
10310.43 607
10311.38 609
10312.34 649
10313.30 657
10314.26 637
10315.22 604
10316.18 618
10317.14 670
10318.10 651
10319.06 665
10320.01 647
10320.97 647
10321.93 592
10322.89 624
10323.85 610
10324.81 643
10325.77 630
10326.73 592
10327.69 602
10328.65 641
10329.61 632
10330.57 629
10331.53 619
10332.49 613
10333.45 627
10334.41 618
10335.37 600
10336.33 597
10337.29 600
10338.25 587
10339.21 556
10340.17 554
10341.13 594
10342.09 583
10343.05 564
10344.01 568
10344.97 554
10345.93 541
10346.89 537
10347.85 547
10348.81 547
10349.77 550
10350.73 557
10351.69 549
10352.65 555
10353.61 529
10354.57 554
10355.53 531
10356.49 559
10357.46 533
10358.42 499
10359.38 513
10360.34 528
10361.30 526
10362.26 508
10363.22 511
10364.18 507
10365.14 535
10366.11 521
10367.07 524
10368.03 513
10368.99 525
10369.95 512
10370.91 506
10371.87 523
10372.84 512
10373.80 488
10374.76 514
10375.72 496
10376.68 520
10377.64 541
10378.61 502
10379.57 493
10380.53 523
10381.49 488
10382.45 461
10383.42 473
10384.38 498
10385.34 488
10386.30 475
10387.27 461
10388.23 505
10389.19 521
10390.15 463
10391.11 459
10392.08 496
10393.04 495
10394.00 483
10394.96 469
10395.93 495
10396.89 506
10397.85 487
10398.82 502
10399.78 523
10400.74 489
10401.70 502
10402.67 484
10403.63 496
10404.59 478
10405.56 481
10406.52 503
10407.48 489
10408.45 484
10409.41 494
10410.37 472
10411.34 463
10412.30 486
10413.26 472
10414.23 477
10415.19 485
10416.15 513
10417.12 468
10418.08 489
10419.04 462
10420.01 466
10420.97 464
10421.94 491
10422.90 470
10423.86 511
10424.83 487
10425.79 463
10426.76 456
10427.72 466
10428.68 479
10429.65 456
10430.61 461
10431.58 492
10432.54 478
10433.51 465
10434.47 462
10435.44 455
10436.40 465
10437.36 454
10438.33 438
10439.29 466
10440.26 457
10441.22 483
10442.19 460
10443.15 451
10444.12 451
10445.08 452
10446.05 467
10447.01 462
10447.98 466
10448.94 455
10449.91 448
10450.87 418
10451.84 437
10452.80 446
10453.77 414
10454.73 425
10455.70 428
10456.67 457
10457.63 426
10458.60 471
10459.56 440
10460.53 447
10461.49 428
10462.46 441
10463.43 452
10464.39 423
10465.36 434
10466.32 461
10467.29 458
10468.25 486
10469.22 466
10470.19 454
10471.15 474
10472.12 444
10473.09 459
10474.05 471
10475.02 471
10475.98 456
10476.95 436
10477.92 464
10478.88 471
10479.85 490
10480.82 477
10481.78 472
10482.75 477
10483.72 487
10484.68 495
10485.65 484
10486.62 483
10487.58 490
10488.55 467
10489.52 408
10490.49 455
10491.45 460
10492.42 430
10493.39 436
10494.35 426
10495.32 448
10496.29 455
10497.26 426
10498.22 398
10499.19 428
10500.16 415
10501.13 425
10502.09 427
10503.06 434
10504.03 449
10505.00 445
10505.96 449
10506.93 460
10507.90 429
10508.87 406
10509.84 450
10510.80 439
10511.77 421
10512.74 401
10513.71 427
10514.68 477
10515.64 473
10516.61 409
10517.58 417
10518.55 435
10519.52 448
10520.49 423
10521.45 429
10522.42 432
10523.39 423
10524.36 425
10525.33 421
10526.30 426
10527.27 438
10528.23 435
10529.20 418
10530.17 420
10531.14 408
10532.11 440
10533.08 433
10534.05 411
10535.02 446
10535.99 459
10536.96 474
10537.93 432
10538.89 460
10539.86 458
10540.83 439
10541.80 444
10542.77 460
10543.74 427
10544.71 431
10545.68 449
10546.65 465
10547.62 454
10548.59 461
10549.56 444
10550.53 448
10551.50 466
10552.47 451
10553.44 441
10554.41 407
10555.38 452
10556.35 444
10557.32 444
10558.29 421
10559.26 442
10560.23 490
10561.20 506
10562.17 455
10563.14 481
10564.11 473
10565.08 473
10566.05 470
10567.02 468
10567.99 467
10568.96 435
10569.93 459
10570.91 464
10571.88 493
10572.85 478
10573.82 473
10574.79 487
10575.76 469
10576.73 471
10577.70 466
10578.67 449
10579.64 459
10580.62 457
10581.59 459
10582.56 488
10583.53 498
10584.50 478
10585.47 504
10586.44 483
10587.42 484
10588.39 476
10589.36 518
10590.33 504
10591.30 496
10592.27 516
10593.25 504
10594.22 534
10595.19 494
10596.16 514
10597.13 525
10598.10 541
10599.08 546
10600.05 509
10601.02 545
10601.99 552
10602.97 544
10603.94 557
10604.91 586
10605.88 594
10606.85 604
10607.83 649
10608.80 638
10609.77 634
10610.74 682
10611.72 680
10612.69 642
10613.66 628
10614.64 598
10615.61 600
10616.58 567
10617.55 569
10618.53 587
10619.50 568
10620.47 549
10621.45 551
10622.42 518
10623.39 545
10624.37 515
10625.34 536
10626.31 539
10627.29 530
10628.26 502
10629.23 501
10630.21 544
10631.18 520
10632.15 522
10633.13 533
10634.10 513
10635.07 520
10636.05 555
10637.02 553
10638.00 567
10638.97 570
10639.94 543
10640.92 574
10641.89 567
10642.87 577
10643.84 564
10644.81 559
10645.79 572
10646.76 552
10647.74 577
10648.71 541
10649.68 545
10650.66 508
10651.63 528
10652.61 514
10653.58 518
10654.56 472
10655.53 461
10656.51 460
10657.48 446
10658.46 462
10659.43 472
10660.41 434
10661.38 433
10662.36 443
10663.33 476
10664.31 468
10665.28 443
10666.26 436
10667.23 455
10668.21 454
10669.18 448
10670.16 473
10671.13 438
10672.11 450
10673.08 451
10674.06 456
10675.03 424
10676.01 436
10676.99 460
10677.96 459
10678.94 441
10679.91 454
10680.89 452
10681.86 472
10682.84 462
10683.82 491
10684.79 469
10685.77 460
10686.74 474
10687.72 481
10688.70 455
10689.67 449
10690.65 458
10691.63 465
10692.60 431
10693.58 448
10694.55 443
10695.53 432
10696.51 405
10697.48 411
10698.46 462
10699.44 457
10700.41 414
10701.39 461
10702.37 441
10703.34 446
10704.32 449
10705.30 458
10706.27 462
10707.25 459
10708.23 441
10709.21 442
10710.18 435
10711.16 462
10712.14 438
10713.11 449
10714.09 437
10715.07 436
10716.05 451
10717.02 460
10718.00 427
10718.98 425
10719.96 427
10720.93 439
10721.91 470
10722.89 435
10723.87 446
10724.85 448
10725.82 467
10726.80 422
10727.78 435
10728.76 463
10729.74 422
10730.71 412
10731.69 459
10732.67 441
10733.65 427
10734.63 448
10735.60 448
10736.58 459
10737.56 428
10738.54 416
10739.52 455
10740.50 450
10741.48 464
10742.45 451
10743.43 452
10744.41 457
10745.39 441
10746.37 453
10747.35 486
10748.33 445
10749.31 456
10750.28 470
10751.26 456
10752.24 442
10753.22 451
10754.20 443
10755.18 469
10756.16 483
10757.14 488
10758.12 468
10759.10 474
10760.08 464
10761.06 471
10762.04 478
10763.01 489
10763.99 474
10764.97 488
10765.95 502
10766.93 487
10767.91 474
10768.89 467
10769.87 484
10770.85 481
10771.83 464
10772.81 499
10773.79 490
10774.77 461
10775.75 493
10776.73 494
10777.71 497
10778.69 501
10779.67 521
10780.65 486
10781.63 500
10782.62 512
10783.60 502
10784.58 500
10785.56 543
10786.54 532
10787.52 537
10788.50 496
10789.48 504
10790.46 523
10791.44 509
10792.42 473
10793.40 481
10794.38 509
10795.37 504
10796.35 498
10797.33 523
10798.31 529
10799.29 489
10800.27 508
10801.25 511
10802.23 510
10803.21 495
10804.20 520
10805.18 477
10806.16 503
10807.14 505
10808.12 521
10809.10 534
10810.09 516
10811.07 503
10812.05 514
10813.03 512
10814.01 490
10815.00 526
10815.98 518
10816.96 526
10817.94 524
10818.92 513
10819.91 528
10820.89 526
10821.87 506
10822.85 505
10823.83 509
10824.82 516
10825.80 541
10826.78 515
10827.76 510
10828.75 524
10829.73 514
10830.71 546
10831.69 531
10832.68 507
10833.66 521
10834.64 492
10835.63 555
10836.61 542
10837.59 508
10838.57 517
10839.56 518
10840.54 530
10841.52 548
10842.51 538
10843.49 547
10844.47 529
10845.46 553
10846.44 563
10847.42 553
10848.41 554
10849.39 574
10850.37 564
10851.36 586
10852.34 571
10853.32 585
10854.31 583
10855.29 536
10856.28 583
10857.26 593
10858.24 595
10859.23 565
10860.21 568
10861.20 593
10862.18 600
10863.16 591
10864.15 597
10865.13 585
10866.12 595
10867.10 561
10868.08 595
10869.07 642
10870.05 612
10871.04 634
10872.02 626
10873.01 660
10873.99 659
10874.98 656
10875.96 642
10876.95 659
10877.93 675
10878.92 630
10879.90 671
10880.89 660
10881.87 670
10882.86 688
10883.84 696
10884.83 681
10885.81 666
10886.80 701
10887.78 697
10888.77 675
10889.75 727
10890.74 706
10891.72 691
10892.71 715
10893.69 752
10894.68 699
10895.66 694
10896.65 710
10897.64 752
10898.62 783
10899.61 765
10900.59 740
10901.58 806
10902.56 779
10903.55 794
10904.54 813
10905.52 796
10906.51 801
10907.49 815
10908.48 851
10909.47 819
10910.45 822
10911.44 864
10912.43 867
10913.41 917
10914.40 901
10915.39 913
10916.37 934
10917.36 892
10918.35 885
10919.33 897
10920.32 949
10921.31 931
10922.29 916
10923.28 945
10924.27 988
10925.25 989
10926.24 945
10927.23 977
10928.21 970
10929.20 992
10930.19 1021
10931.18 993
10932.16 1024
10933.15 1015
10934.14 1012
10935.12 1014
10936.11 1034
10937.10 1048
10938.09 1115
10939.07 1107
10940.06 1113
10941.05 1149
10942.04 1109
10943.02 1172
10944.01 1177
10945.00 1225
10945.99 1234
10946.98 1238
10947.96 1262
10948.95 1231
10949.94 1262
10950.93 1338
10951.92 1340
10952.90 1426
10953.89 1508
10954.88 1574
10955.87 1636
10956.86 1642
10957.85 1772
10958.83 1787
10959.82 1821
10960.81 1813
10961.80 1807
10962.79 1804
10963.78 1796
10964.77 1789
10965.75 1738
10966.74 1674
10967.73 1662
10968.72 1615
10969.71 1535
10970.70 1521
10971.69 1482
10972.68 1466
10973.67 1437
10974.66 1394
10975.64 1351
10976.63 1390
10977.62 1378
10978.61 1354
10979.60 1371
10980.59 1385
10981.58 1343
10982.57 1368
10983.56 1408
10984.55 1361
10985.54 1434
10986.53 1499
10987.52 1490
10988.51 1424
10989.50 1491
10990.49 1550
10991.48 1595
10992.47 1679
10993.46 1748
10994.45 1860
10995.44 1927
10996.43 2063
10997.42 2142
10998.41 2241
10999.40 2383
11000.39 2368
11001.38 2386
11002.37 2464
11003.36 2443
11004.35 2383
11005.34 2355
11006.33 2184
11007.32 2167
11008.31 2028
11009.30 1963
11010.30 1867
11011.29 1758
11012.28 1677
11013.27 1589
11014.26 1444
11015.25 1351
11016.24 1340
11017.23 1319
11018.22 1297
11019.21 1249
11020.21 1194
11021.20 1174
11022.19 1129
11023.18 1168
11024.17 1105
11025.16 1036
11026.15 1055
11027.14 1089
11028.14 1011
11029.13 1012
11030.12 1021
11031.11 1011
11032.10 1045
11033.09 987
11034.09 977
11035.08 1029
11036.07 966
11037.06 1018
11038.05 971
11039.05 978
11040.04 945
11041.03 1006
11042.02 964
11043.02 983
11044.01 938
11045.00 943
11045.99 963
11046.98 942
11047.98 906
11048.97 932
11049.96 915
11050.95 909
11051.95 921
11052.94 873
11053.93 870
11054.93 843
11055.92 841
11056.91 892
11057.90 895
11058.90 918
11059.89 864
11060.88 863
11061.88 866
11062.87 843
11063.86 849
11064.86 885
11065.85 840
11066.84 876
11067.84 900
11068.83 925
11069.82 914
11070.82 863
11071.81 909
11072.80 924
11073.80 897
11074.79 874
11075.78 888
11076.78 916
11077.77 909
11078.77 877
11079.76 894
11080.75 867
11081.75 878
11082.74 855
11083.74 855
11084.73 878
11085.72 867
11086.72 877
11087.71 841
11088.71 837
11089.70 860
11090.70 854
11091.69 840
11092.68 791
11093.68 812
11094.67 861
11095.67 842
11096.66 812
11097.66 793
11098.65 785
11099.65 822
11100.64 851
11101.64 811
11102.63 807
11103.63 788
11104.62 771
11105.62 800
11106.61 793
11107.61 789
11108.60 805
11109.60 825
11110.59 770
11111.59 737
11112.58 797
11113.58 751
11114.57 756
11115.57 785
11116.56 796
11117.56 767
11118.56 750
11119.55 760
11120.55 767
11121.54 743
11122.54 764
11123.54 781
11124.53 780
11125.53 770
11126.52 781
11127.52 734
11128.51 745
11129.51 764
11130.51 738
11131.50 764
11132.50 740
11133.50 762
11134.49 726
11135.49 738
11136.49 745
11137.48 735
11138.48 735
11139.47 728
11140.47 677
11141.47 668
11142.46 729
11143.46 745
11144.46 736
11145.46 719
11146.45 735
11147.45 752
11148.45 695
11149.44 718
11150.44 693
11151.44 687
11152.43 747
11153.43 700
11154.43 678
11155.43 685
11156.42 717
11157.42 702
11158.42 664
11159.42 674
11160.41 701
11161.41 716
11162.41 706
11163.41 683
11164.40 675
11165.40 680
11166.40 690
11167.40 686
11168.39 669
11169.39 724
11170.39 678
11171.39 690
11172.39 691
11173.38 687
11174.38 719
11175.38 678
11176.38 662
11177.38 693
11178.38 719
11179.37 684
11180.37 688
11181.37 704
11182.37 726
11183.37 728
11184.37 712
11185.37 676
11186.36 716
11187.36 726
11188.36 700
11189.36 722
11190.36 687
11191.36 703
11192.36 741
11193.36 698
11194.36 692
11195.35 727
11196.35 770
11197.35 787
11198.35 746
11199.35 753
11200.35 724
11201.35 749
11202.35 755
11203.35 755
11204.35 805
11205.35 818
11206.35 789
11207.35 803
11208.35 813
11209.35 790
11210.35 820
11211.35 783
11212.35 804
11213.35 802
11214.35 816
11215.34 788
11216.35 803
11217.35 797
11218.35 827
11219.35 813
11220.35 767
11221.35 787
11222.35 759
11223.35 777
11224.35 756
11225.35 769
11226.35 761
11227.35 753
11228.35 746
11229.35 768
11230.35 733
11231.35 728
11232.35 786
11233.35 718
11234.35 757
11235.35 771
11236.35 810
11237.36 784
11238.36 728
11239.36 722
11240.36 759
11241.36 771
11242.36 761
11243.36 770
11244.36 736
11245.36 775
11246.37 802
11247.37 765
11248.37 766
11249.37 763
11250.37 760
11251.37 747
11252.38 791
11253.38 800
11254.38 761
11255.38 762
11256.38 787
11257.38 801
11258.39 784
11259.39 764
11260.39 779
11261.39 800
11262.39 796
11263.40 814
11264.40 808
11265.40 835
11266.40 799
11267.40 848
11268.41 839
11269.41 860
11270.41 839
11271.41 863
11272.42 851
11273.42 841
11274.42 837
11275.42 862
11276.43 879
11277.43 859
11278.43 857
11279.44 908
11280.44 920
11281.44 904
11282.44 867
11283.45 856
11284.45 849
11285.45 873
11286.46 817
11287.46 827
11288.46 821
11289.47 853
11290.47 823
11291.47 781
11292.48 718
11293.48 739
11294.48 761
11295.49 742
11296.49 712
11297.49 737
11298.50 735
11299.50 686
11300.51 714
11301.51 712
11302.51 710
11303.52 694
11304.52 687
11305.53 684
11306.53 662
11307.53 683
11308.54 708
11309.54 705
11310.55 720
11311.55 741
11312.55 741
11313.56 758
11314.56 731
11315.57 767
11316.57 786
11317.58 769
11318.58 758
11319.59 772
11320.59 767
11321.59 769
11322.60 767
11323.60 711
11324.61 737
11325.61 767
11326.62 765
11327.62 791
11328.63 760
11329.63 746
11330.64 772
11331.64 770
11332.65 764
11333.65 737
11334.66 747
11335.67 736
11336.67 755
11337.68 769
11338.68 795
11339.69 787
11340.69 813
11341.70 823
11342.70 821
11343.71 810
11344.72 782
11345.72 818
11346.73 782
11347.73 782
11348.74 743
11349.74 744
11350.75 708
11351.76 690
11352.76 683
11353.77 691
11354.78 655
11355.78 705
11356.79 662
11357.79 688
11358.80 670
11359.81 666
11360.81 652
11361.82 623
11362.83 625
11363.83 637
11364.84 626
11365.85 633
11366.85 587
11367.86 601
11368.87 602
11369.87 616
11370.88 619
11371.89 590
11372.89 596
11373.90 575
11374.91 601
11375.92 578
11376.92 602
11377.93 620
11378.94 593
11379.94 562
11380.95 558
11381.96 568
11382.97 599
11383.97 590
11384.98 597
11385.99 581
11387.00 570
11388.00 579
11389.01 594
11390.02 569
11391.03 583
11392.04 579
11393.04 567
11394.05 583
11395.06 565
11396.07 562
11397.08 567
11398.08 577
11399.09 583
11400.10 543
11401.11 572
11402.12 554
11403.12 563
11404.13 544
11405.14 561
11406.15 584
11407.16 562
11408.17 563
11409.18 561
11410.18 594
11411.19 575
11412.20 561
11413.21 584
11414.22 566
11415.23 543
11416.24 566
11417.25 564
11418.25 546
11419.26 548
11420.27 561
11421.28 595
11422.29 563
11423.30 550
11424.31 565
11425.32 563
11426.33 554
11427.34 552
11428.35 564
11429.36 571
11430.37 549
11431.38 584
11432.39 558
11433.39 601
11434.40 574
11435.41 557
11436.42 561
11437.43 556
11438.44 539
11439.45 552
11440.46 552
11441.47 553
11442.48 526
11443.49 554
11444.50 593
11445.51 527
11446.52 557
11447.53 559
11448.55 581
11449.56 530
11450.57 551
11451.58 543
11452.59 571
11453.60 561
11454.61 574
11455.62 553
11456.63 560
11457.64 544
11458.65 532
11459.66 559
11460.67 482
11461.68 514
11462.69 518
11463.71 559
11464.72 550
11465.73 531
11466.74 551
11467.75 560
11468.76 526
11469.77 560
11470.78 540
11471.80 578
11472.81 519
11473.82 543
11474.83 592
11475.84 550
11476.85 556
11477.86 529
11478.88 549
11479.89 522
11480.90 512
11481.91 536
11482.92 537
11483.93 548
11484.95 550
11485.96 557
11486.97 594
11487.98 580
11489.00 549
11490.01 546
11491.02 541
11492.03 594
11493.04 590
11494.06 562
11495.07 596
11496.08 590
11497.09 606
11498.11 580
11499.12 606
11500.13 582
11501.14 592
11502.16 616
11503.17 607
11504.18 598
11505.20 585
11506.21 612
11507.22 611
11508.23 638
11509.25 635
11510.26 652
11511.27 662
11512.29 655
11513.30 611
11514.31 656
11515.33 677
11516.34 702
11517.35 707
11518.37 691
11519.38 755
11520.39 746
11521.41 684
11522.42 753
11523.43 737
11524.45 770
11525.46 794
11526.47 815
11527.49 783
11528.50 839
11529.52 860
11530.53 916
11531.54 934
11532.56 959
11533.57 1012
11534.59 1062
11535.60 1099
11536.62 1171
11537.63 1199
11538.64 1177
11539.66 1248
11540.67 1244
11541.69 1215
11542.70 1231
11543.72 1227
11544.73 1251
11545.75 1207
11546.76 1136
11547.77 1114
11548.79 1064
11549.80 1015
11550.82 947
11551.83 877
11552.85 887
11553.86 813
11554.88 788
11555.89 802
11556.91 769
11557.92 694
11558.94 675
11559.95 707
11560.97 671
11561.99 647
11563.00 621
11564.02 654
11565.03 612
11566.05 559
11567.06 591
11568.08 621
11569.09 640
11570.11 619
11571.13 588
11572.14 572
11573.16 598
11574.17 587
11575.19 601
11576.20 580
11577.22 570
11578.24 543
11579.25 577
11580.27 593
11581.29 626
11582.30 585
11583.32 590
11584.33 545
11585.35 544
11586.37 539
11587.38 535
11588.40 586
11589.42 549
11590.43 531
11591.45 552
11592.47 538
11593.48 553
11594.50 557
11595.52 544
11596.53 540
11597.55 562
11598.57 575
11599.58 568
11600.60 529
11601.62 538
11602.64 551
11603.65 575
11604.67 554
11605.69 565
11606.70 576
11607.72 549
11608.74 545
11609.76 558
11610.77 542
11611.79 539
11612.81 575
11613.83 592
11614.84 542
11615.86 552
11616.88 570
11617.90 579
11618.92 566
11619.93 555
11620.95 568
11621.97 552
11622.99 535
11624.01 551
11625.02 560
11626.04 574
11627.06 547
11628.08 526
11629.10 537
11630.11 546
11631.13 570
11632.15 542
11633.17 533
11634.19 521
11635.21 549
11636.23 547
11637.24 538
11638.26 522
11639.28 500
11640.30 517
11641.32 515
11642.34 498
11643.36 510
11644.38 499
11645.39 514
11646.41 479
11647.43 504
11648.45 515
11649.47 491
11650.49 500
11651.51 501
11652.53 486
11653.55 511
11654.57 517
11655.59 496
11656.61 473
11657.63 492
11658.65 485
11659.67 477
11660.69 475
11661.70 463
11662.72 474
11663.74 475
11664.76 491
11665.78 505
11666.80 466
11667.82 489
11668.84 486
11669.86 480
11670.88 447
11671.90 444
11672.92 460
11673.95 446
11674.97 444
11675.99 451
11677.01 460
11678.03 457
11679.05 466
11680.07 451
11681.09 485
11682.11 456
11683.13 463
11684.15 471
11685.17 451
11686.19 486
11687.21 473
11688.23 466
11689.25 459
11690.28 454
11691.30 474
11692.32 486
11693.34 441
11694.36 446
11695.38 445
11696.40 449
11697.42 444
11698.44 457
11699.47 454
11700.49 465
11701.51 454
11702.53 446
11703.55 445
11704.57 461
11705.60 455
11706.62 453
11707.64 448
11708.66 465
11709.68 451
11710.70 433
11711.73 458
11712.75 440
11713.77 448
11714.79 434
11715.81 447
11716.84 428
11717.86 447
11718.88 433
11719.90 455
11720.92 435
11721.95 422
11722.97 444
11723.99 454
11725.01 460
11726.04 450
11727.06 448
11728.08 434
11729.11 430
11730.13 466
11731.15 476
11732.17 457
11733.20 481
11734.22 467
11735.24 463
11736.26 469
11737.29 440
11738.31 475
11739.33 457
11740.36 442
11741.38 425
11742.40 462
11743.43 448
11744.45 468
11745.47 484
11746.50 433
11747.52 446
11748.54 472
11749.57 477
11750.59 488
11751.62 446
11752.64 465
11753.66 465
11754.69 476
11755.71 464
11756.73 494
11757.76 485
11758.78 504
11759.81 455
11760.83 509
11761.85 527
11762.88 502
11763.90 533
11764.93 475
11765.95 495
11766.98 503
11768.00 535
11769.02 514
11770.05 500
11771.07 520
11772.10 524
11773.12 492
11774.15 528
11775.17 550
11776.20 538
11777.22 525
11778.25 516
11779.27 527
11780.30 527
11781.32 523
11782.35 503
11783.37 563
11784.40 526
11785.42 558
11786.45 571
11787.47 521
11788.50 519
11789.52 544
11790.55 539
11791.57 572
11792.60 541
11793.62 546
11794.65 547
11795.67 545
11796.70 536
11797.73 561
11798.75 553
11799.78 523
11800.80 540
11801.83 514
11802.85 510
11803.88 547
11804.91 554
11805.93 555
11806.96 570
11807.98 550
11809.01 563
11810.04 580
11811.06 539
11812.09 562
11813.12 553
11814.14 573
11815.17 552
11816.19 538
11817.22 562
11818.25 566
11819.27 578
11820.30 540
11821.33 567
11822.35 560
11823.38 596
11824.41 578
11825.44 623
11826.46 627
11827.49 582
11828.52 579
11829.54 600
11830.57 611
11831.60 580
11832.62 602
11833.65 613
11834.68 603
11835.71 600
11836.73 594
11837.76 626
11838.79 656
11839.82 663
11840.84 620
11841.87 615
11842.90 623
11843.93 673
11844.95 659
11845.98 682
11847.01 657
11848.04 636
11849.07 711
11850.09 722
11851.12 671
11852.15 719
11853.18 712
11854.21 703
11855.23 737
11856.26 730
11857.29 747
11858.32 768
11859.35 764
11860.38 757
11861.40 751
11862.43 764
11863.46 769
11864.49 758
11865.52 732
11866.55 780
11867.58 839
11868.60 838
11869.63 812
11870.66 813
11871.69 819
11872.72 859
11873.75 820
11874.78 843
11875.81 828
11876.84 853
11877.86 885
11878.89 893
11879.92 865
11880.95 892
11881.98 906
11883.01 883
11884.04 939
11885.07 932
11886.10 904
11887.13 934
11888.16 1006
11889.19 997
11890.22 1030
11891.25 1053
11892.28 1075
11893.31 1076
11894.34 1107
11895.37 1105
11896.40 1181
11897.43 1263
11898.46 1290
11899.49 1313
11900.52 1345
11901.55 1367
11902.58 1446
11903.61 1428
11904.64 1470
11905.67 1484
11906.70 1491
11907.73 1540
11908.76 1478
11909.79 1474
11910.82 1480
11911.85 1433
11912.88 1404
11913.91 1330
11914.94 1340
11915.97 1330
11917.01 1291
11918.04 1288
11919.07 1293
11920.10 1294
11921.13 1311
11922.16 1281
11923.19 1274
11924.22 1346
11925.25 1388
11926.28 1385
11927.32 1366
11928.35 1388
11929.38 1459
11930.41 1382
11931.44 1494
11932.47 1472
11933.50 1465
11934.54 1437
11935.57 1438
11936.60 1431
11937.63 1419
11938.66 1382
11939.70 1324
11940.73 1311
11941.76 1282
11942.79 1279
11943.82 1212
11944.85 1138
11945.89 1101
11946.92 1124
11947.95 1070
11948.98 1050
11950.02 1048
11951.05 1078
11952.08 1029
11953.11 992
11954.15 977
11955.18 983
11956.21 969
11957.24 977
11958.28 921
11959.31 875
11960.34 943
11961.37 905
11962.41 911
11963.44 925
11964.47 926
11965.51 900
11966.54 929
11967.57 934
11968.60 930
11969.64 931
11970.67 927
11971.70 941
11972.74 925
11973.77 938
11974.80 917
11975.84 922
11976.87 924
11977.90 941
11978.94 965
11979.97 949
11981.00 932
11982.04 931
11983.07 957
11984.11 937
11985.14 978
11986.17 962
11987.21 973
11988.24 943
11989.28 939
11990.31 971
11991.34 972
11992.38 946
11993.41 963
11994.45 1009
11995.48 1000
11996.51 958
11997.55 983
11998.58 1024
11999.62 966
12000.65 990
12001.69 1016
12002.72 1042
12003.76 1056
12004.79 1064
12005.82 1080
12006.86 1085
12007.89 1066
12008.93 1090
12009.96 1128
12011.00 1136
12012.03 1138
12013.07 1123
12014.10 1136
12015.14 1161
12016.17 1173
12017.21 1147
12018.24 1203
12019.28 1175
12020.32 1220
12021.35 1193
12022.39 1202
12023.42 1221
12024.46 1231
12025.49 1240
12026.53 1246
12027.56 1264
12028.60 1225
12029.64 1242
12030.67 1243
12031.71 1252
12032.74 1217
12033.78 1245
12034.81 1277
12035.85 1276
12036.89 1249
12037.92 1285
12038.96 1262
12039.99 1223
12041.03 1250
12042.07 1232
12043.10 1236
12044.14 1230
12045.18 1266
12046.21 1274
12047.25 1251
12048.29 1240
12049.32 1273
12050.36 1309
12051.40 1375
12052.43 1357
12053.47 1338
12054.51 1340
12055.54 1329
12056.58 1397
12057.62 1426
12058.65 1447
12059.69 1424
12060.73 1370
12061.76 1375
12062.80 1400
12063.84 1364
12064.88 1388
12065.91 1376
12066.95 1304
12067.99 1266
12069.03 1275
12070.06 1223
12071.10 1212
12072.14 1195
12073.18 1200
12074.21 1183
12075.25 1121
12076.29 1126
12077.33 1115
12078.36 1136
12079.40 1131
12080.44 1152
12081.48 1074
12082.52 1076
12083.55 1020
12084.59 1090
12085.63 1041
12086.67 1045
12087.71 1068
12088.74 1058
12089.78 1075
12090.82 1055
12091.86 1115
12092.90 1086
12093.94 1144
12094.98 1106
12096.01 1142
12097.05 1180
12098.09 1191
12099.13 1210
12100.17 1221
12101.21 1184
12102.25 1204
12103.28 1182
12104.32 1242
12105.36 1241
12106.40 1173
12107.44 1172
12108.48 1186
12109.52 1172
12110.56 1172
12111.60 1170
12112.64 1132
12113.68 1072
12114.72 1025
12115.76 1043
12116.79 1010
12117.83 1027
12118.87 992
12119.91 939
12120.95 929
12121.99 883
12123.03 870
12124.07 853
12125.11 883
12126.15 826
12127.19 820
12128.23 846
12129.27 826
12130.31 831
12131.35 850
12132.39 802
12133.43 794
12134.47 780
12135.51 754
12136.55 779
12137.59 750
12138.63 754
12139.67 740
12140.71 762
12141.76 753
12142.80 766
12143.84 762
12144.88 749
12145.92 728
12146.96 740
12148.00 727
12149.04 775
12150.08 709
12151.12 743
12152.16 716
12153.20 695
12154.25 717
12155.29 695
12156.33 732
12157.37 701
12158.41 664
12159.45 703
12160.49 706
12161.53 699
12162.58 720
12163.62 694
12164.66 682
12165.70 676
12166.74 688
12167.78 696
12168.82 686
12169.87 688
12170.91 697
12171.95 696
12172.99 687
12174.03 688
12175.08 671
12176.12 696
12177.16 649
12178.20 696
12179.24 693
12180.29 662
12181.33 667
12182.37 639
12183.41 655
12184.46 658
12185.50 629
12186.54 655
12187.58 669
12188.63 648
12189.67 672
12190.71 648
12191.75 672
12192.80 630
12193.84 657
12194.88 648
12195.92 662
12196.97 682
12198.01 664
12199.05 670
12200.10 644
12201.14 665
12202.18 642
12203.23 638
12204.27 602
12205.31 643
12206.36 664
12207.40 649
12208.44 610
12209.49 626
12210.53 602
12211.57 613
12212.62 596
12213.66 611
12214.70 606
12215.75 619
12216.79 632
12217.84 638
12218.88 610
12219.92 570
12220.97 607
12222.01 593
12223.06 602
12224.10 615
12225.14 597
12226.19 604
12227.23 603
12228.28 574
12229.32 580
12230.36 573
12231.41 587
12232.45 596
12233.50 568
12234.54 578
12235.59 543
12236.63 618
12237.68 598
12238.72 585
12239.77 568
12240.81 581
12241.86 592
12242.90 606
12243.94 594
12244.99 596
12246.03 614
12247.08 610
12248.13 568
12249.17 545
12250.22 586
12251.26 574
12252.31 608
12253.35 581
12254.40 543
12255.44 523
12256.49 566
12257.53 528
12258.58 511
12259.62 514
12260.67 512
12261.72 510
12262.76 518
12263.81 504
12264.85 514
12265.90 538
12266.94 529
12267.99 529
12269.04 524
12270.08 500
12271.13 503
12272.17 499
12273.22 499
12274.27 506
12275.31 490
12276.36 506
12277.41 476
12278.45 508
12279.50 477
12280.55 500
12281.59 468
12282.64 506
12283.69 472
12284.73 482
12285.78 499
12286.83 477
12287.87 500
12288.92 484
12289.97 488
12291.01 478
12292.06 482
12293.11 476
12294.15 483
12295.20 473
12296.25 488
12297.30 498
12298.34 467
12299.39 501
12300.44 521
12301.48 495
12302.53 484
12303.58 465
12304.63 471
12305.67 454
12306.72 485
12307.77 522
12308.82 507
12309.87 497
12310.91 479
12311.96 475
12313.01 483
12314.06 483
12315.10 454
12316.15 461
12317.20 450
12318.25 445
12319.30 465
12320.34 461
12321.39 454
12322.44 469
12323.49 453
12324.54 447
12325.59 485
12326.63 442
12327.68 460
12328.73 459
12329.78 448
12330.83 488
12331.88 460
12332.93 460
12333.98 435
12335.02 447
12336.07 449
12337.12 449
12338.17 453
12339.22 457
12340.27 469
12341.32 470
12342.37 458
12343.42 463
12344.47 444
12345.51 466
12346.56 433
12347.61 434
12348.66 437
12349.71 462
12350.76 458
12351.81 457
12352.86 453
12353.91 454
12354.96 467
12356.01 441
12357.06 472
12358.11 441
12359.16 459
12360.21 432
12361.26 470
12362.31 441
12363.36 464
12364.41 455
12365.46 450
12366.51 448
12367.56 462
12368.61 426
12369.66 431
12370.71 481
12371.76 451
12372.81 460
12373.86 445
12374.91 452
12375.96 460
12377.01 491
12378.06 450
12379.11 457
12380.17 469
12381.22 471
12382.27 469
12383.32 453
12384.37 455
12385.42 488
12386.47 505
12387.52 486
12388.57 482
12389.62 467
12390.67 481
12391.73 467
12392.78 478
12393.83 445
12394.88 465
12395.93 477
12396.98 471
12398.03 432
12399.09 472
12400.14 486
12401.19 443
12402.24 489
12403.29 471
12404.34 482
12405.40 471
12406.45 495
12407.50 490
12408.55 468
12409.60 452
12410.66 488
12411.71 484
12412.76 466
12413.81 472
12414.86 503
12415.92 510
12416.97 480
12418.02 486
12419.07 485
12420.13 483
12421.18 497
12422.23 506
12423.28 526
12424.34 502
12425.39 525
12426.44 502
12427.49 496
12428.55 501
12429.60 501
12430.65 515
12431.71 507
12432.76 526
12433.81 526
12434.86 501
12435.92 518
12436.97 524
12438.02 500
12439.08 510
12440.13 532
12441.18 509
12442.24 510
12443.29 506
12444.34 515
12445.40 538
12446.45 534
12447.50 512
12448.56 544
12449.61 555
12450.67 561
12451.72 603
12452.77 544
12453.83 580
12454.88 566
12455.94 600
12456.99 586
12458.04 597
12459.10 635
12460.15 649
12461.21 629
12462.26 641
12463.31 658
12464.37 675
12465.42 695
12466.48 749
12467.53 785
12468.59 804
12469.64 807
12470.70 839
12471.75 874
12472.80 875
12473.86 892
12474.91 955
12475.97 983
12477.02 986
12478.08 1039
12479.13 998
12480.19 987
12481.24 1000
12482.30 986
12483.35 978
12484.41 990
12485.46 943
12486.52 906
12487.57 926
12488.63 881
12489.69 875
12490.74 870
12491.80 808
12492.85 775
12493.91 767
12494.96 783
12496.02 740
12497.07 736
12498.13 705
12499.19 710
12500.24 701
12501.30 723
12502.35 680
12503.41 671
12504.47 672
12505.52 713
12506.58 660
12507.63 682
12508.69 647
12509.75 682
12510.80 659
12511.86 679
12512.91 680
12513.97 683
12515.03 661
12516.08 653
12517.14 685
12518.20 652
12519.25 682
12520.31 656
12521.37 689
12522.42 661
12523.48 637
12524.54 671
12525.59 681
12526.65 672
12527.71 658
12528.77 658
12529.82 706
12530.88 687
12531.94 666
12532.99 686
12534.05 671
12535.11 705
12536.17 717
12537.22 710
12538.28 721
12539.34 697
12540.40 704
12541.45 737
12542.51 722
12543.57 744
12544.63 787
12545.68 795
12546.74 762
12547.80 808
12548.86 818
12549.92 820
12550.97 835
12552.03 870
12553.09 890
12554.15 910
12555.21 872
12556.26 920
12557.32 899
12558.38 884
12559.44 913
12560.50 886
12561.56 872
12562.61 835
12563.67 852
12564.73 827
12565.79 800
12566.85 803
12567.91 804
12568.97 762
12570.02 793
12571.08 736
12572.14 722
12573.20 753
12574.26 727
12575.32 725
12576.38 760
12577.44 766
12578.50 719
12579.56 715
12580.61 699
12581.67 701
12582.73 700
12583.79 669
12584.85 698
12585.91 721
12586.97 687
12588.03 697
12589.09 692
12590.15 686
12591.21 725
12592.27 718
12593.33 721
12594.39 698
12595.45 730
12596.51 730
12597.57 741
12598.63 734
12599.69 671
12600.75 709
12601.81 680
12602.87 709
12603.93 721
12604.99 715
12606.05 733
12607.11 735
12608.17 747
12609.23 755
12610.29 757
12611.35 764
12612.41 752
12613.47 717
12614.53 733
12615.59 799
12616.66 789
12617.72 785
12618.78 834
12619.84 844
12620.90 847
12621.96 856
12623.02 839
12624.08 897
12625.14 906
12626.20 906
12627.26 877
12628.33 899
12629.39 921
12630.45 946
12631.51 957
12632.57 942
12633.63 952
12634.69 966
12635.76 938
12636.82 925
12637.88 898
12638.94 876
12640.00 899
12641.06 859
12642.13 863
12643.19 882
12644.25 856
12645.31 833
12646.37 814
12647.44 758
12648.50 758
12649.56 771
12650.62 741
12651.68 761
12652.75 777
12653.81 738
12654.87 745
12655.93 717
12657.00 743
12658.06 720
12659.12 739
12660.18 709
12661.25 700
12662.31 709
12663.37 736
12664.43 724
12665.50 720
12666.56 727
12667.62 765
12668.69 752
12669.75 739
12670.81 749
12671.88 740
12672.94 734
12674.00 747
12675.06 774
12676.13 734
12677.19 755
12678.25 728
12679.32 693
12680.38 745
12681.44 772
12682.51 740
12683.57 752
12684.64 752
12685.70 765
12686.76 785
12687.83 781
12688.89 735
12689.95 741
12691.02 801
12692.08 796
12693.15 775
12694.21 799
12695.27 817
12696.34 788
12697.40 815
12698.47 811
12699.53 797
12700.59 792
12701.66 839
12702.72 847
12703.79 842
12704.85 828
12705.92 855
12706.98 896
12708.05 908
12709.11 871
12710.18 898
12711.24 870
12712.30 897
12713.37 902
12714.43 925
12715.50 904
12716.56 917
12717.63 917
12718.69 890
12719.76 893
12720.82 894
12721.89 865
12722.95 889
12724.02 951
12725.09 911
12726.15 920
12727.22 951
12728.28 975
12729.35 1004
12730.41 957
12731.48 996
12732.54 1011
12733.61 992
12734.68 1023
12735.74 979
12736.81 980
12737.87 1008
12738.94 984
12740.00 946
12741.07 1024
12742.14 952
12743.20 900
12744.27 890
12745.33 917
12746.40 891
12747.47 840
12748.53 825
12749.60 839
12750.67 838
12751.73 809
12752.80 775
12753.87 794
12754.93 797
12756.00 798
12757.07 785
12758.13 765
12759.20 762
12760.27 721
12761.33 706
12762.40 730
12763.47 737
12764.53 698
12765.60 665
12766.67 711
12767.73 703
12768.80 696
12769.87 687
12770.94 688
12772.00 630
12773.07 674
12774.14 685
12775.21 679
12776.27 669
12777.34 674
12778.41 651
12779.48 655
12780.54 618
12781.61 636
12782.68 620
12783.75 613
12784.81 593
12785.88 582
12786.95 624
12788.02 619
12789.09 626
12790.15 676
12791.22 636
12792.29 597
12793.36 613
12794.43 607
12795.49 617
12796.56 602
12797.63 629
12798.70 640
12799.77 637
12800.84 645
12801.90 620
12802.97 613
12804.04 612
12805.11 623
12806.18 621
12807.25 630
12808.32 612
12809.39 624
12810.45 628
12811.52 610
12812.59 632
12813.66 631
12814.73 665
12815.80 682
12816.87 686
12817.94 670
12819.01 701
12820.08 675
12821.15 677
12822.21 661
12823.28 672
12824.35 633
12825.42 660
12826.49 684
12827.56 668
12828.63 615
12829.70 662
12830.77 660
12831.84 658
12832.91 649
12833.98 634
12835.05 628
12836.12 602
12837.19 617
12838.26 610
12839.33 600
12840.40 593
12841.47 608
12842.54 600
12843.61 620
12844.68 557
12845.75 589
12846.82 567
12847.89 556
12848.96 541
12850.03 590
12851.10 549
12852.18 528
12853.25 538
12854.32 543
12855.39 531
12856.46 527
12857.53 548
12858.60 510
12859.67 537
12860.74 483
12861.81 516
12862.88 537
12863.96 529
12865.03 519
12866.10 513
12867.17 516
12868.24 493
12869.31 517
12870.38 520
12871.45 496
12872.53 479
12873.60 477
12874.67 475
12875.74 477
12876.81 460
12877.88 484
12878.96 483
12880.03 487
12881.10 471
12882.17 489
12883.24 454
12884.31 472
12885.39 466
12886.46 465
12887.53 453
12888.60 458
12889.68 491
12890.75 480
12891.82 445
12892.89 430
12893.96 460
12895.04 454
12896.11 460
12897.18 425
12898.25 415
12899.33 450
12900.40 433
12901.47 452
12902.54 449
12903.62 434
12904.69 438
12905.76 452
12906.84 429
12907.91 399
12908.98 419
12910.06 430
12911.13 426
12912.20 439
12913.27 421
12914.35 434
12915.42 442
12916.49 422
12917.57 423
12918.64 424
12919.71 406
12920.79 424
12921.86 426
12922.94 410
12924.01 386
12925.08 401
12926.16 395
12927.23 413
12928.30 407
12929.38 404
12930.45 405
12931.53 403
12932.60 392
12933.67 390
12934.75 394
12935.82 364
12936.90 389
12937.97 404
12939.04 383
12940.12 372
12941.19 364
12942.27 381
12943.34 401
12944.42 409
12945.49 359
12946.56 401
12947.64 376
12948.71 390
12949.79 372
12950.86 385
12951.94 377
12953.01 369
12954.09 396
12955.16 380
12956.24 373
12957.31 364
12958.39 379
12959.46 369
12960.54 361
12961.61 366
12962.69 351
12963.76 375
12964.84 388
12965.91 355
12966.99 366
12968.07 370
12969.14 358
12970.22 409
12971.29 437
12972.37 360
12973.44 395
12974.52 378
12975.59 380
12976.67 374
12977.75 372
12978.82 388
12979.90 364
12980.97 367
12982.05 375
12983.13 401
12984.20 354
12985.28 361
12986.35 401
12987.43 355
12988.51 343
12989.58 358
12990.66 357
12991.74 367
12992.81 351
12993.89 364
12994.97 409
12996.04 374
12997.12 363
12998.20 375
12999.27 369
13000.35 373
13001.43 390
13002.50 374
13003.58 383
13004.66 386
13005.73 369
13006.81 391
13007.89 387
13008.97 366
13010.04 376
13011.12 390
13012.20 376
13013.27 367
13014.35 351
13015.43 367
13016.51 381
13017.58 392
13018.66 390
13019.74 372
13020.82 368
13021.89 388
13022.97 387
13024.05 394
13025.13 385
13026.21 382
13027.28 387
13028.36 379
13029.44 355
13030.52 368
13031.60 368
13032.67 365
13033.75 369
13034.83 373
13035.91 391
13036.99 360
13038.07 358
13039.14 401
13040.22 390
13041.30 383
13042.38 380
13043.46 407
13044.54 379
13045.62 360
13046.69 382
13047.77 377
13048.85 399
13049.93 406
13051.01 378
13052.09 382
13053.17 399
13054.25 387
13055.33 391
13056.40 390
13057.48 405
13058.56 422
13059.64 395
13060.72 397
13061.80 388
13062.88 402
13063.96 400
13065.04 414
13066.12 404
13067.20 414
13068.28 410
13069.36 386
13070.44 343
13071.52 388
13072.60 396
13073.68 365
13074.76 380
13075.84 402
13076.92 402
13078.00 368
13079.08 381
13080.16 382
13081.24 344
13082.32 390
13083.40 374
13084.48 393
13085.56 382
13086.64 357
13087.72 349
13088.80 367
13089.88 396
13090.96 400
13092.04 376
13093.12 376
13094.20 402
13095.28 372
13096.36 360
13097.44 372
13098.52 397
13099.61 388
13100.69 407
13101.77 406
13102.85 406
13103.93 402
13105.01 403
13106.09 415
13107.17 391
13108.25 402
13109.34 399
13110.42 423
13111.50 424
13112.58 418
13113.66 386
13114.74 396
13115.82 403
13116.91 414
13117.99 427
13119.07 422
13120.15 421
13121.23 423
13122.31 450
13123.40 436
13124.48 451
13125.56 441
13126.64 435
13127.72 416
13128.81 399
13129.89 405
13130.97 418
13132.05 423
13133.14 426
13134.22 455
13135.30 437
13136.38 433
13137.47 426
13138.55 408
13139.63 424
13140.71 408
13141.80 424
13142.88 421
13143.96 413
13145.04 428
13146.13 421
13147.21 460
13148.29 435
13149.38 441
13150.46 440
13151.54 411
13152.62 403
13153.71 409
13154.79 433
13155.87 449
13156.96 421
13158.04 412
13159.12 403
13160.21 434
13161.29 423
13162.37 427
13163.46 430
13164.54 442
13165.62 404
13166.71 442
13167.79 437
13168.88 414
13169.96 416
13171.04 435
13172.13 456
13173.21 434
13174.30 440
13175.38 411
13176.46 444
13177.55 434
13178.63 413
13179.72 445
13180.80 419
13181.88 421
13182.97 404
13184.05 435
13185.14 432
13186.22 450
13187.31 444
13188.39 431
13189.48 412
13190.56 434
13191.65 447
13192.73 472
13193.81 463
13194.90 447
13195.98 423
13197.07 440
13198.15 415
13199.24 458
13200.32 432
13201.41 464
13202.49 468
13203.58 457
13204.67 466
13205.75 443
13206.84 477
13207.92 446
13209.01 458
13210.09 452
13211.18 450
13212.26 479
13213.35 454
13214.43 467
13215.52 458
13216.61 477
13217.69 466
13218.78 463
13219.86 486
13220.95 463
13222.04 447
13223.12 473
13224.21 463
13225.29 471
13226.38 487
13227.47 500
13228.55 483
13229.64 494
13230.72 494
13231.81 505
13232.90 507
13233.98 468
13235.07 510
13236.16 528
13237.24 517
13238.33 500
13239.42 504
13240.50 504
13241.59 477
13242.68 475
13243.76 498
13244.85 537
13245.94 511
13247.02 494
13248.11 504
13249.20 535
13250.29 535
13251.37 551
13252.46 520
13253.55 511
13254.63 563
13255.72 551
13256.81 561
13257.90 543
13258.98 538
13260.07 549
13261.16 560
13262.25 536
13263.33 552
13264.42 566
13265.51 581
13266.60 574
13267.69 579
13268.77 566
13269.86 591
13270.95 628
13272.04 599
13273.13 610
13274.21 594
13275.30 619
13276.39 623
13277.48 598
13278.57 592
13279.65 642
13280.74 626
13281.83 609
13282.92 630
13284.01 625
13285.10 656
13286.19 647
13287.27 645
13288.36 650
13289.45 684
13290.54 673
13291.63 661
13292.72 710
13293.81 707
13294.90 697
13295.98 693
13297.07 716
13298.16 741
13299.25 710
13300.34 726
13301.43 728
13302.52 700
13303.61 731
13304.70 764
13305.79 766
13306.88 763
13307.97 763
13309.06 782
13310.15 778
13311.24 785
13312.32 777
13313.41 811
13314.50 778
13315.59 802
13316.68 815
13317.77 853
13318.86 833
13319.95 841
13321.04 851
13322.13 864
13323.22 840
13324.31 814
13325.40 816
13326.49 838
13327.58 844
13328.68 862
13329.77 909
13330.86 899
13331.95 884
13333.04 903
13334.13 940
13335.22 893
13336.31 922
13337.40 918
13338.49 972
13339.58 964
13340.67 925
13341.76 936
13342.85 956
13343.94 988
13345.04 916
13346.13 915
13347.22 943
13348.31 970
13349.40 968
13350.49 974
13351.58 922
13352.67 966
13353.77 946
13354.86 989
13355.95 1013
13357.04 1016
13358.13 1007
13359.22 1028
13360.31 1043
13361.41 1031
13362.50 1021
13363.59 1058
13364.68 1086
13365.77 1096
13366.87 1080
13367.96 1030
13369.05 1088
13370.14 1077
13371.23 1070
13372.33 1066
13373.42 1098
13374.51 1128
13375.60 1082
13376.69 1023
13377.79 984
13378.88 1002
13379.97 980
13381.06 998
13382.16 951
13383.25 949
13384.34 972
13385.43 929
13386.53 908
13387.62 880
13388.71 879
13389.81 902
13390.90 881
13391.99 848
13393.08 848
13394.18 829
13395.27 796
13396.36 793
13397.46 803
13398.55 805
13399.64 792
13400.74 827
13401.83 848
13402.92 802
13404.02 817
13405.11 827
13406.20 805
13407.30 786
13408.39 767
13409.48 774
13410.58 783
13411.67 775
13412.77 779
13413.86 759
13414.95 802
13416.05 758
13417.14 757
13418.23 773
13419.33 770
13420.42 810
13421.52 745
13422.61 793
13423.71 790
13424.80 792
13425.89 804
13426.99 774
13428.08 782
13429.18 814
13430.27 777
13431.37 789
13432.46 847
13433.56 848
13434.65 834
13435.74 828
13436.84 836
13437.93 804
13439.03 789
13440.12 829
13441.22 814
13442.31 865
13443.41 867
13444.50 870
13445.60 884
13446.69 888
13447.79 825
13448.88 840
13449.98 851
13451.08 879
13452.17 869
13453.27 891
13454.36 923
13455.46 903
13456.55 889
13457.65 924
13458.74 933
13459.84 928
13460.94 945
13462.03 929
13463.13 943
13464.22 961
13465.32 990
13466.41 988
13467.51 985
13468.61 945
13469.70 986
13470.80 956
13471.90 986
13472.99 994
13474.09 1007
13475.18 1069
13476.28 1038
13477.38 1053
13478.47 1055
13479.57 1024
13480.67 1058
13481.76 1020
13482.86 1007
13483.96 1110
13485.05 1072
13486.15 1082
13487.25 1069
13488.34 1111
13489.44 1106
13490.54 1107
13491.63 1129
13492.73 1166
13493.83 1151
13494.93 1170
13496.02 1136
13497.12 1162
13498.22 1230
13499.31 1263
13500.41 1164
13501.51 1232
13502.61 1279
13503.70 1253
13504.80 1223
13505.90 1255
13507.00 1183
13508.09 1222
13509.19 1231
13510.29 1260
13511.39 1272
13512.49 1187
13513.58 1190
13514.68 1195
13515.78 1213
13516.88 1182
13517.98 1152
13519.07 1115
13520.17 1117
13521.27 1136
13522.37 1116
13523.47 1096
13524.57 1075
13525.66 1063
13526.76 1093
13527.86 1051
13528.96 1009
13530.06 1019
13531.16 1042
13532.25 1061
13533.35 1036
13534.45 1014
13535.55 1012
13536.65 1006
13537.75 993
13538.85 973
13539.95 947
13541.05 1007
13542.14 1032
13543.24 950
13544.34 920
13545.44 902
13546.54 934
13547.64 893
13548.74 877
13549.84 859
13550.94 880
13552.04 865
13553.14 824
13554.24 851
13555.34 790
13556.44 823
13557.54 779
13558.64 823
13559.74 792
13560.84 844
13561.94 792
13563.04 778
13564.13 771
13565.23 740
13566.34 780
13567.44 740
13568.54 745
13569.64 757
13570.74 797
13571.84 788
13572.94 780
13574.04 766
13575.14 781
13576.24 777
13577.34 757
13578.44 734
13579.54 751
13580.64 767
13581.74 752
13582.84 746
13583.94 771
13585.04 767
13586.14 763
13587.24 764
13588.35 818
13589.45 770
13590.55 758
13591.65 755
13592.75 769
13593.85 742
13594.95 746
13596.05 763
13597.15 776
13598.26 754
13599.36 766
13600.46 784
13601.56 769
13602.66 771
13603.76 814
13604.86 808
13605.97 806
13607.07 795
13608.17 766
13609.27 787
13610.37 790
13611.47 820
13612.58 814
13613.68 844
13614.78 790
13615.88 792
13616.98 793
13618.09 814
13619.19 842
13620.29 811
13621.39 818
13622.50 815
13623.60 779
13624.70 822
13625.80 776
13626.91 788
13628.01 789
13629.11 794
13630.21 803
13631.32 827
13632.42 807
13633.52 836
13634.62 821
13635.73 849
13636.83 831
13637.93 827
13639.04 828
13640.14 795
13641.24 834
13642.35 820
13643.45 828
13644.55 830
13645.65 836
13646.76 828
13647.86 803
13648.96 808
13650.07 841
13651.17 832
13652.28 809
13653.38 776
13654.48 796
13655.59 794
13656.69 778
13657.79 806
13658.90 801
13660.00 811
13661.11 789
13662.21 784
13663.31 784
13664.42 806
13665.52 781
13666.63 776
13667.73 785
13668.83 740
13669.94 728
13671.04 750
13672.15 762
13673.25 751
13674.36 750
13675.46 738
13676.56 764
13677.67 763
13678.77 768
13679.88 773
13680.98 817
13682.09 803
13683.19 780
13684.30 757
13685.40 774
13686.51 779
13687.61 775
13688.72 784
13689.82 805
13690.93 776
13692.03 764
13693.14 796
13694.24 777
13695.35 778
13696.45 830
13697.56 810
13698.66 847
13699.77 805
13700.87 804
13701.98 809
13703.09 779
13704.19 802
13705.30 821
13706.40 848
13707.51 869
13708.61 810
13709.72 838
13710.83 834
13711.93 848
13713.04 851
13714.14 824
13715.25 873
13716.36 853
13717.46 871
13718.57 913
13719.67 884
13720.78 903
13721.89 910
13722.99 953
13724.10 958
13725.21 964
13726.31 962
13727.42 925
13728.53 995
13729.63 999
13730.74 958
13731.85 1014
13732.95 987
13734.06 991
13735.17 1008
13736.27 1036
13737.38 1022
13738.49 1022
13739.59 1050
13740.70 1030
13741.81 1051
13742.92 1051
13744.02 1074
13745.13 1129
13746.24 1106
13747.35 1140
13748.45 1172
13749.56 1208
13750.67 1145
13751.78 1179
13752.88 1194
13753.99 1218
13755.10 1280
13756.21 1275
13757.31 1290
13758.42 1298
13759.53 1377
13760.64 1361
13761.75 1432
13762.85 1455
13763.96 1479
13765.07 1538
13766.18 1561
13767.29 1570
13768.39 1605
13769.50 1644
13770.61 1665
13771.72 1687
13772.83 1740
13773.94 1735
13775.04 1736
13776.15 1751
13777.26 1773
13778.37 1787
13779.48 1695
13780.59 1738
13781.70 1717
13782.80 1670
13783.91 1622
13785.02 1613
13786.13 1539
13787.24 1528
13788.35 1431
13789.46 1427
13790.57 1320
13791.68 1305
13792.79 1308
13793.90 1297
13795.00 1227
13796.11 1137
13797.22 1132
13798.33 1143
13799.44 1140
13800.55 1048
13801.66 1000
13802.77 1045
13803.88 1022
13804.99 1008
13806.10 965
13807.21 966
13808.32 948
13809.43 935
13810.54 933
13811.65 931
13812.76 902
13813.87 933
13814.98 863
13816.09 893
13817.20 881
13818.31 913
13819.42 886
13820.53 840
13821.64 857
13822.75 836
13823.86 817
13824.97 827
13826.08 826
13827.19 784
13828.30 845
13829.41 847
13830.53 843
13831.64 853
13832.75 834
13833.86 810
13834.97 889
13836.08 790
13837.19 783
13838.30 792
13839.41 806
13840.52 782
13841.64 821
13842.75 843
13843.86 831
13844.97 819
13846.08 814
13847.19 836
13848.30 863
13849.41 842
13850.53 829
13851.64 823
13852.75 824
13853.86 819
13854.97 843
13856.08 841
13857.20 812
13858.31 874
13859.42 848
13860.53 804
13861.64 812
13862.76 812
13863.87 830
13864.98 842
13866.09 844
13867.20 844
13868.32 880
13869.43 857
13870.54 881
13871.65 864
13872.77 839
13873.88 846
13874.99 846
13876.10 839
13877.22 837
13878.33 867
13879.44 855
13880.55 894
13881.67 900
13882.78 915
13883.89 928
13885.01 900
13886.12 877
13887.23 921
13888.34 982
13889.46 971
13890.57 952
13891.68 989
13892.80 975
13893.91 1002
13895.02 1004
13896.14 985
13897.25 979
13898.36 976
13899.48 983
13900.59 977
13901.70 976
13902.82 979
13903.93 992
13905.05 960
13906.16 948
13907.27 953
13908.39 940
13909.50 925
13910.61 905
13911.73 901
13912.84 877
13913.96 888
13915.07 868
13916.19 890
13917.30 839
13918.41 862
13919.53 876
13920.64 854
13921.76 796
13922.87 846
13923.99 873
13925.10 844
13926.21 835
13927.33 834
13928.44 838
13929.56 811
13930.67 803
13931.79 790
13932.90 819
13934.02 832
13935.13 789
13936.25 775
13937.36 797
13938.48 819
13939.59 790
13940.71 781
13941.82 784
13942.94 768
13944.05 768
13945.17 781
13946.28 785
13947.40 772
13948.52 748
13949.63 730
13950.75 722
13951.86 721
13952.98 722
13954.09 751
13955.21 724
13956.32 745
13957.44 703
13958.56 709
13959.67 742
13960.79 719
13961.90 754
13963.02 700
13964.14 694
13965.25 690
13966.37 718
13967.48 698
13968.60 702
13969.72 712
13970.83 776
13971.95 750
13973.07 727
13974.18 691
13975.30 721
13976.42 739
13977.53 728
13978.65 715
13979.77 730
13980.88 732
13982.00 729
13983.12 742
13984.23 732
13985.35 723
13986.47 701
13987.58 698
13988.70 690
13989.82 722
13990.94 723
13992.05 712
13993.17 713
13994.29 745
13995.40 750
13996.52 723
13997.64 751
13998.76 765
13999.87 750
14000.99 737
14002.11 743
14003.23 723
14004.35 787
14005.46 728
14006.58 750
14007.70 766
14008.82 752
14009.93 769
14011.05 767
14012.17 759
14013.29 750
14014.41 783
14015.52 789
14016.64 790
14017.76 750
14018.88 783
14020.00 777
14021.12 770
14022.23 735
14023.35 803
14024.47 785
14025.59 790
14026.71 784
14027.83 781
14028.95 762
14030.06 772
14031.18 795
14032.30 791
14033.42 789
14034.54 820
14035.66 856
14036.78 818
14037.90 779
14039.02 798
14040.14 792
14041.25 783
14042.37 809
14043.49 810
14044.61 827
14045.73 865
14046.85 831
14047.97 844
14049.09 866
14050.21 863
14051.33 843
14052.45 883
14053.57 883
14054.69 879
14055.81 908
14056.93 925
14058.05 933
14059.17 920
14060.29 924
14061.41 947
14062.53 965
14063.65 985
14064.77 971
14065.89 971
14067.01 999
14068.13 996
14069.25 1051
14070.37 987
14071.49 1043
14072.61 1045
14073.73 1084
14074.85 1060
14075.97 1083
14077.09 1093
14078.21 1109
14079.33 1073
14080.45 1124
14081.57 1110
14082.69 1147
14083.82 1175
14084.94 1132
14086.06 1130
14087.18 1137
14088.30 1150
14089.42 1181
14090.54 1214
14091.66 1163
14092.78 1192
14093.91 1156
14095.03 1168
14096.15 1124
14097.27 1132
14098.39 1146
14099.51 1158
14100.63 1192
14101.76 1100
14102.88 1133
14104.00 1154
14105.12 1131
14106.24 1131
14107.36 1124
14108.49 1079
14109.61 1131
14110.73 1120
14111.85 1124
14112.97 1057
14114.10 1040
14115.22 1036
14116.34 979
14117.46 986
14118.58 999
14119.71 992
14120.83 935
14121.95 942
14123.07 925
14124.20 953
14125.32 916
14126.44 925
14127.56 903
14128.69 895
14129.81 881
14130.93 888
14132.06 862
14133.18 868
14134.30 853
14135.42 821
14136.55 837
14137.67 829
14138.79 818
14139.92 796
14141.04 822
14142.16 821
14143.29 808
14144.41 790
14145.53 793
14146.66 776
14147.78 759
14148.90 741
14150.03 746
14151.15 757
14152.27 743
14153.40 775
14154.52 768
14155.64 750
14156.77 775
14157.89 747
14159.02 766
14160.14 766
14161.26 757
14162.39 766
14163.51 717
14164.64 752
14165.76 744
14166.88 764
14168.01 744
14169.13 768
14170.26 758
14171.38 728
14172.51 743
14173.63 759
14174.75 782
14175.88 712
14177.00 748
14178.13 727
14179.25 729
14180.38 725
14181.50 729
14182.63 716
14183.75 720
14184.88 710
14186.00 728
14187.13 720
14188.25 691
14189.38 688
14190.50 683
14191.63 706
14192.75 649
14193.88 702
14195.00 696
14196.13 690
14197.25 688
14198.38 704
14199.50 681
14200.63 682
14201.76 685
14202.88 656
14204.01 655
14205.13 648
14206.26 650
14207.38 680
14208.51 741
14209.64 677
14210.76 672
14211.89 681
14213.01 670
14214.14 650
14215.27 629
14216.39 670
14217.52 671
14218.64 659
14219.77 644
14220.90 638
14222.02 612
14223.15 672
14224.28 667
14225.40 621
14226.53 649
14227.66 649
14228.78 666
14229.91 665
14231.04 648
14232.16 646
14233.29 643
14234.42 652
14235.54 624
14236.67 627
14237.80 613
14238.92 595
14240.05 610
14241.18 617
14242.31 649
14243.43 608
14244.56 598
14245.69 624
14246.82 631
14247.94 612
14249.07 601
14250.20 602
14251.33 638
14252.45 609
14253.58 619
14254.71 623
14255.84 589
14256.96 580
14258.09 600
14259.22 567
14260.35 563
14261.47 575
14262.60 566
14263.73 540
14264.86 573
14265.99 584
14267.12 554
14268.24 550
14269.37 555
14270.50 581
14271.63 558
14272.76 580
14273.89 572
14275.01 559
14276.14 552
14277.27 552
14278.40 561
14279.53 573
14280.66 555
14281.79 534
14282.91 552
14284.04 539
14285.17 534
14286.30 541
14287.43 526
14288.56 506
14289.69 529
14290.82 528
14291.95 514
14293.08 514
14294.20 508
14295.33 544
14296.46 506
14297.59 489
14298.72 498
14299.85 490
14300.98 505
14302.11 534
14303.24 507
14304.37 513
14305.50 509
14306.63 481
14307.76 500
14308.89 492
14310.02 490
14311.15 488
14312.28 493
14313.41 508
14314.54 501
14315.67 467
14316.80 479
14317.93 483
14319.06 491
14320.19 462
14321.32 458
14322.45 465
14323.58 495
14324.71 465
14325.84 472
14326.97 463
14328.10 436
14329.23 496
14330.36 454
14331.49 444
14332.62 462
14333.76 466
14334.89 483
14336.02 468
14337.15 466
14338.28 467
14339.41 471
14340.54 478
14341.67 490
14342.80 458
14343.93 449
14345.07 457
14346.20 453
14347.33 457
14348.46 446
14349.59 437
14350.72 461
14351.85 447
14352.99 428
14354.12 439
14355.25 436
14356.38 410
14357.51 425
14358.64 463
14359.78 452
14360.91 474
14362.04 466
14363.17 468
14364.30 439
14365.44 454
14366.57 444
14367.70 451
14368.83 455
14369.96 454
14371.10 451
14372.23 478
14373.36 430
14374.49 484
14375.63 442
14376.76 432
14377.89 429
14379.02 465
14380.16 467
14381.29 482
14382.42 449
14383.55 439
14384.69 465
14385.82 431
14386.95 427
14388.09 458
14389.22 492
14390.35 478
14391.49 456
14392.62 454
14393.75 452
14394.89 480
14396.02 477
14397.15 455
14398.28 433
14399.42 466
14400.55 483
14401.69 476
14402.82 456
14403.95 486
14405.09 496
14406.22 463
14407.35 456
14408.49 457
14409.62 448
14410.75 478
14411.89 500
14413.02 496
14414.16 476
14415.29 474
14416.42 513
14417.56 477
14418.69 504
14419.83 474
14420.96 493
14422.10 495
14423.23 480
14424.36 492
14425.50 498
14426.63 510
14427.77 505
14428.90 523
14430.04 502
14431.17 501
14432.31 530
14433.44 524
14434.58 502
14435.71 527
14436.85 506
14437.98 496
14439.12 477
14440.25 479
14441.39 512
14442.52 524
14443.66 499
14444.79 510
14445.93 503
14447.06 495
14448.20 520
14449.33 520
14450.47 518
14451.60 532
14452.74 509
14453.87 478
14455.01 493
14456.14 491
14457.28 494
14458.42 489
14459.55 474
14460.69 497
14461.82 488
14462.96 492
14464.10 513
14465.23 528
14466.37 498
14467.50 508
14468.64 504
14469.78 499
14470.91 496
14472.05 491
14473.18 492
14474.32 517
14475.46 485
14476.59 551
14477.73 540
14478.87 474
14480.00 479
14481.14 512
14482.28 494
14483.41 499
14484.55 485
14485.69 475
14486.82 491
14487.96 472
14489.10 463
14490.23 478
14491.37 481
14492.51 471
14493.65 481
14494.78 476
14495.92 465
14497.06 487
14498.19 474
14499.33 484
14500.47 475
14501.61 489
14502.74 483
14503.88 491
14505.02 449
14506.16 457
14507.29 478
14508.43 468
14509.57 464
14510.71 455
14511.85 446
14512.98 447
14514.12 482
14515.26 466
14516.40 443
14517.54 456
14518.67 463
14519.81 468
14520.95 469
14522.09 440
14523.23 426
14524.36 431
14525.50 418
14526.64 437
14527.78 445
14528.92 468
14530.06 439
14531.19 455
14532.33 445
14533.47 444
14534.61 424
14535.75 431
14536.89 441
14538.03 439
14539.17 454
14540.31 457
14541.44 435
14542.58 452
14543.72 456
14544.86 452
14546.00 444
14547.14 455
14548.28 445
14549.42 459
14550.56 450
14551.70 489
14552.84 458
14553.98 459
14555.12 452
14556.25 487
14557.39 450
14558.53 469
14559.67 475
14560.81 480
14561.95 467
14563.09 468
14564.23 478
14565.37 477
14566.51 487
14567.65 483
14568.79 495
14569.93 502
14571.07 509
14572.21 502
14573.35 474
14574.49 468
14575.63 513
14576.77 523
14577.92 519
14579.06 503
14580.20 515
14581.34 545
14582.48 484
14583.62 514
14584.76 561
14585.90 564
14587.04 534
14588.18 567
14589.32 553
14590.46 536
14591.60 557
14592.74 586
14593.89 556
14595.03 560
14596.17 541
14597.31 543
14598.45 563
14599.59 566
14600.73 599
14601.87 579
14603.02 591
14604.16 600
14605.30 593
14606.44 606
14607.58 603
14608.72 625
14609.86 616
14611.01 625
14612.15 666
14613.29 640
14614.43 688
14615.57 684
14616.72 628
14617.86 669
14619.00 655
14620.14 664
14621.28 673
14622.43 678
14623.57 711
14624.71 702
14625.85 754
14627.00 740
14628.14 741
14629.28 756
14630.42 783
14631.56 779
14632.71 781
14633.85 793
14634.99 802
14636.14 811
14637.28 823
14638.42 826
14639.56 814
14640.71 773
14641.85 767
14642.99 796
14644.14 757
14645.28 729
14646.42 743
14647.56 706
14648.71 694
14649.85 696
14650.99 702
14652.14 673
14653.28 638
14654.42 653
14655.57 603
14656.71 633
14657.85 584
14659.00 566
14660.14 561
14661.29 522
14662.43 533
14663.57 540
14664.72 536
14665.86 529
14667.00 522
14668.15 510
14669.29 538
14670.44 515
14671.58 512
14672.73 498
14673.87 517
14675.01 489
14676.16 462
14677.30 483
14678.45 482
14679.59 464
14680.74 475
14681.88 457
14683.02 448
14684.17 449
14685.31 429
14686.46 418
14687.60 437
14688.75 471
14689.89 429
14691.04 419
14692.18 394
14693.33 401
14694.47 434
14695.62 432
14696.76 402
14697.91 407
14699.05 429
14700.20 396
14701.34 380
14702.49 385
14703.63 408
14704.78 392
14705.92 404
14707.07 391
14708.22 414
14709.36 382
14710.51 414
14711.65 433
14712.80 400
14713.94 380
14715.09 401
14716.23 399
14717.38 360
14718.53 381
14719.67 378
14720.82 381
14721.96 379
14723.11 383
14724.26 379
14725.40 379
14726.55 383
14727.70 390
14728.84 404
14729.99 370
14731.13 410
14732.28 398
14733.43 389
14734.57 401
14735.72 379
14736.87 372
14738.01 380
14739.16 370
14740.31 383
14741.45 405
14742.60 372
14743.75 381
14744.89 393
14746.04 387
14747.19 392
14748.34 397
14749.48 377
14750.63 382
14751.78 386
14752.92 365
14754.07 367
14755.22 389
14756.37 376
14757.51 384
14758.66 389
14759.81 349
14760.96 327
14762.10 357
14763.25 370
14764.40 376
14765.55 375
14766.70 376
14767.84 357
14768.99 379
14770.14 369
14771.29 341
14772.43 340
14773.58 349
14774.73 365
14775.88 347
14777.03 338
14778.18 348
14779.32 371
14780.47 350
14781.62 356
14782.77 369
14783.92 363
14785.07 325
14786.21 351
14787.36 355
14788.51 348
14789.66 334
14790.81 351
14791.96 364
14793.11 336
14794.26 337
14795.40 331
14796.55 320
14797.70 339
14798.85 334
14800.00 347
14801.15 322
14802.30 320
14803.45 302
14804.60 313
14805.75 335
14806.90 315
14808.05 291
14809.19 331
14810.34 317
14811.49 287
14812.64 297
14813.79 301
14814.94 326
14816.09 318
14817.24 315
14818.39 324
14819.54 319
14820.69 281
14821.84 308
14822.99 285
14824.14 296
14825.29 304
14826.44 284
14827.59 292
14828.74 295
14829.89 310
14831.04 295
14832.19 297
14833.34 265
14834.49 284
14835.64 286
14836.79 260
14837.95 288
14839.10 300
14840.25 291
14841.40 288
14842.55 288
14843.70 305
14844.85 291
14846.00 274
14847.15 279
14848.30 277
14849.45 302
14850.60 261
14851.76 271
14852.91 256
14854.06 281
14855.21 288
14856.36 261
14857.51 291
14858.66 265
14859.81 280
14860.97 278
14862.12 283
14863.27 283
14864.42 301
14865.57 280
14866.72 289
14867.88 257
14869.03 257
14870.18 277
14871.33 297
14872.48 286
14873.64 279
14874.79 286
14875.94 292
14877.09 276
14878.24 269
14879.40 285
14880.55 283
14881.70 287
14882.85 280
14884.00 269
14885.16 264
14886.31 295
14887.46 257
14888.61 271
14889.77 279
14890.92 299
14892.07 291
14893.23 269
14894.38 268
14895.53 282
14896.68 275
14897.84 271
14898.99 269
14900.14 296
14901.30 274
14902.45 306
14903.60 283
14904.75 276
14905.91 276
14907.06 293
14908.21 274
14909.37 285
14910.52 285
14911.67 264
14912.83 298
14913.98 291
14915.14 279
14916.29 270
14917.44 267
14918.60 282
14919.75 270
14920.90 274
14922.06 280
14923.21 269
14924.37 282
14925.52 267
14926.67 284
14927.83 288
14928.98 268
14930.14 285
14931.29 273
14932.44 283
14933.60 287
14934.75 285
14935.91 277
14937.06 268
14938.22 279
14939.37 265
14940.52 269
14941.68 268
14942.83 300
14943.99 293
14945.14 288
14946.30 289
14947.45 310
14948.61 272
14949.76 301
14950.92 288
14952.07 297
14953.23 285
14954.38 292
14955.54 304
14956.69 294
14957.85 294
14959.00 298
14960.16 282
14961.31 285
14962.47 296
14963.62 297
14964.78 293
14965.94 299
14967.09 308
14968.25 313
14969.40 313
14970.56 294
14971.71 315
14972.87 325
14974.03 312
14975.18 295
14976.34 333
14977.49 300
14978.65 290
14979.81 311
14980.96 289
14982.12 281
14983.27 286
14984.43 287
14985.59 308
14986.74 283
14987.90 276
14989.06 283
14990.21 294
14991.37 281
14992.53 267
14993.68 274
14994.84 272
14996.00 285
14997.15 260
14998.31 260
14999.47 251
15000.62 261
15001.78 289
15002.94 289
15004.09 275
15005.25 281
15006.41 274
15007.56 269
15008.72 278
15009.88 264
15011.04 278
15012.19 257
15013.35 272
15014.51 264
15015.67 251
15016.82 248
15017.98 247
15019.14 241
15020.30 246
15021.45 258
15022.61 262
15023.77 278
15024.93 245
15026.08 264
15027.24 255
15028.40 268
15029.56 253
15030.72 259
15031.87 259
15033.03 249
15034.19 254
15035.35 237
15036.51 254
15037.67 240
15038.82 230
15039.98 236
15041.14 237
15042.30 232
15043.46 265
15044.62 265
15045.78 258
15046.93 264
15048.09 248
15049.25 268
15050.41 264
15051.57 264
15052.73 270
15053.89 253
15055.05 252
15056.20 235
15057.36 240
15058.52 235
15059.68 252
15060.84 241
15062.00 265
15063.16 251
15064.32 208
15065.48 263
15066.64 255
15067.80 244
15068.96 249
15070.12 272
15071.28 278
15072.44 264
15073.60 263
15074.76 242
15075.91 268
15077.07 237
15078.23 248
15079.39 226
15080.55 255
15081.71 278
15082.87 243
15084.03 266
15085.19 237
15086.35 229
15087.51 259
15088.68 256
15089.84 254
15091.00 260
15092.16 274
15093.32 283
15094.48 257
15095.64 253
15096.80 235
15097.96 235
15099.12 237
15100.28 242
15101.44 254
15102.60 257
15103.76 258
15104.92 248
15106.08 253
15107.25 231
15108.41 228
15109.57 269
15110.73 263
15111.89 260
15113.05 246
15114.21 260
15115.37 264
15116.54 259
15117.70 276
15118.86 270
15120.02 251
15121.18 264
15122.34 248
15123.50 249
15124.67 266
15125.83 271
15126.99 261
15128.15 250
15129.31 266
15130.47 260
15131.64 269
15132.80 250
15133.96 282
15135.12 289
15136.28 286
15137.45 253
15138.61 252
15139.77 258
15140.93 316
15142.10 299
15143.26 282
15144.42 268
15145.58 277
15146.75 291
15147.91 283
15149.07 299
15150.23 295
15151.40 287
15152.56 325
15153.72 320
15154.88 266
15156.05 271
15157.21 273
15158.37 308
15159.54 296
15160.70 276
15161.86 294
15163.03 321
15164.19 297
15165.35 309
15166.52 287
15167.68 283
15168.84 318
15170.01 310
15171.17 308
15172.33 309
15173.50 310
15174.66 318
15175.82 308
15176.99 315
15178.15 299
15179.31 324
15180.48 327
15181.64 347
15182.81 317
15183.97 329
15185.13 325
15186.30 324
15187.46 316
15188.63 340
15189.79 328
15190.95 338
15192.12 325
15193.28 342
15194.45 344
15195.61 327
15196.78 364
15197.94 381
15199.10 336
15200.27 328
15201.43 343
15202.60 374
15203.76 345
15204.93 367
15206.09 374
15207.26 359
15208.42 376
15209.59 361
15210.75 345
15211.92 364
15213.08 361
15214.25 391
15215.41 362
15216.58 364
15217.74 396
15218.91 367
15220.07 390
15221.24 408
15222.40 420
15223.57 376
15224.74 368
15225.90 413
15227.07 409
15228.23 398
15229.40 411
15230.56 413
15231.73 414
15232.89 415
15234.06 443
15235.23 413
15236.39 422
15237.56 427
15238.72 409
15239.89 424
15241.06 429
15242.22 413
15243.39 448
15244.56 430
15245.72 432
15246.89 460
15248.05 426
15249.22 401
15250.39 422
15251.55 447
15252.72 436
15253.89 424
15255.05 416
15256.22 431
15257.39 410
15258.55 430
15259.72 398
15260.89 371
15262.05 393
15263.22 385
15264.39 390
15265.56 368
15266.72 371
15267.89 372
15269.06 366
15270.22 382
15271.39 358
15272.56 336
15273.73 350
15274.89 350
15276.06 365
15277.23 345
15278.40 357
15279.56 362
15280.73 345
15281.90 334
15283.07 326
15284.23 366
15285.40 344
15286.57 348
15287.74 332
15288.91 342
15290.07 316
15291.24 326
15292.41 337
15293.58 349
15294.75 341
15295.92 358
15297.08 353
15298.25 378
15299.42 338
15300.59 346
15301.76 326
15302.93 345
15304.09 332
15305.26 330
15306.43 345
15307.60 356
15308.77 326
15309.94 340
15311.11 351
15312.28 362
15313.44 353
15314.61 351
15315.78 378
15316.95 385
15318.12 364
15319.29 371
15320.46 370
15321.63 347
15322.80 337
15323.97 330
15325.14 349
15326.30 338
15327.47 360
15328.64 358
15329.81 368
15330.98 367
15332.15 338
15333.32 370
15334.49 373
15335.66 373
15336.83 349
15338.00 372
15339.17 385
15340.34 386
15341.51 396
15342.68 396
15343.85 389
15345.02 379
15346.19 398
15347.36 394
15348.53 407
15349.70 407
15350.87 376
15352.04 391
15353.21 422
15354.38 395
15355.55 379
15356.72 417
15357.90 437
15359.07 457
15360.24 441
15361.41 425
15362.58 431
15363.75 426
15364.92 447
15366.09 443
15367.26 456
15368.43 449
15369.60 450
15370.77 414
15371.95 428
15373.12 449
15374.29 471
15375.46 481
15376.63 473
15377.80 460
15378.97 449
15380.15 460
15381.32 449
15382.49 449
15383.66 463
15384.83 444
15386.00 430
15387.17 407
15388.35 424
15389.52 429
15390.69 433
15391.86 430
15393.03 446
15394.21 434
15395.38 429
15396.55 427
15397.72 454
15398.89 398
15400.07 421
15401.24 431
15402.41 409
15403.58 388
15404.76 405
15405.93 374
15407.10 364
15408.27 376
15409.45 390
15410.62 365
15411.79 351
15412.96 327
15414.14 361
15415.31 356
15416.48 336
15417.66 319
15418.83 327
15420.00 341
15421.17 336
15422.35 312
15423.52 320
15424.69 345
15425.87 329
15427.04 295
15428.21 323
15429.39 324
15430.56 312
15431.73 307
15432.91 328
15434.08 312
15435.25 311
15436.43 295
15437.60 295
15438.77 299
15439.95 328
15441.12 317
15442.30 287
15443.47 315
15444.64 296
15445.82 302
15446.99 293
15448.17 284
15449.34 311
15450.51 304
15451.69 317
15452.86 314
15454.04 298
15455.21 303
15456.39 302
15457.56 282
15458.73 306
15459.91 289
15461.08 282
15462.26 300
15463.43 324
15464.61 300
15465.78 289
15466.96 278
15468.13 307
15469.31 300
15470.48 315
15471.66 301
15472.83 287
15474.01 296
15475.18 262
15476.36 280
15477.53 272
15478.71 277
15479.88 288
15481.06 296
15482.23 281
15483.41 291
15484.58 289
15485.76 301
15486.93 302
15488.11 302
15489.29 289
15490.46 306
15491.64 284
15492.81 286
15493.99 295
15495.16 303
15496.34 303
15497.52 297
15498.69 326
15499.87 321
15501.04 306
15502.22 296
15503.40 300
15504.57 318
15505.75 292
15506.92 292
15508.10 303
15509.28 296
15510.45 291
15511.63 311
15512.81 281
15513.98 304
15515.16 319
15516.34 311
15517.51 295
15518.69 304
15519.87 312
15521.04 319
15522.22 320
15523.40 283
15524.57 300
15525.75 309
15526.93 295
15528.11 335
15529.28 308
15530.46 301
15531.64 300
15532.81 286
15533.99 315
15535.17 292
15536.35 317
15537.52 309
15538.70 321
15539.88 305
15541.06 305
15542.23 320
15543.41 330
15544.59 304
15545.77 330
15546.95 321
15548.12 319
15549.30 320
15550.48 316
15551.66 305
15552.83 294
15554.01 326
15555.19 325
15556.37 321
15557.55 327
15558.73 324
15559.90 340
15561.08 335
15562.26 333
15563.44 347
15564.62 330
15565.80 335
15566.97 359
15568.15 341
15569.33 337
15570.51 319
15571.69 341
15572.87 329
15574.05 352
15575.23 336
15576.40 361
15577.58 343
15578.76 356
15579.94 365
15581.12 376
15582.30 335
15583.48 326
15584.66 336
15585.84 384
15587.02 367
15588.20 379
15589.38 349
15590.56 362
15591.73 387
15592.91 373
15594.09 374
15595.27 375
15596.45 368
15597.63 379
15598.81 426
15599.99 385
15601.17 397
15602.35 400
15603.53 438
15604.71 410
15605.89 407
15607.07 395
15608.25 402
15609.43 405
15610.61 419
15611.79 418
15612.97 428
15614.15 434
15615.33 415
15616.51 448
15617.69 454
15618.88 433
15620.06 462
15621.24 427
15622.42 454
15623.60 472
15624.78 453
15625.96 465
15627.14 467
15628.32 497
15629.50 491
15630.68 479
15631.86 480
15633.05 472
15634.23 506
15635.41 511
15636.59 503
15637.77 507
15638.95 477
15640.13 525
15641.31 515
15642.50 528
15643.68 500
15644.86 531
15646.04 530
15647.22 509
15648.40 514
15649.58 552
15650.77 559
15651.95 563
15653.13 518
15654.31 527
15655.49 514
15656.68 530
15657.86 532
15659.04 526
15660.22 552
15661.40 503
15662.59 554
15663.77 526
15664.95 534
15666.13 574
15667.32 554
15668.50 526
15669.68 497
15670.86 537
15672.05 557
15673.23 517
15674.41 495
15675.59 514
15676.78 531
15677.96 537
15679.14 520
15680.32 523
15681.51 528
15682.69 522
15683.87 522
15685.06 505
15686.24 497
15687.42 493
15688.61 506
15689.79 530
15690.97 508
15692.16 521
15693.34 511
15694.52 497
15695.71 513
15696.89 487
15698.07 494
15699.26 491
15700.44 492
15701.62 483
15702.81 470
15703.99 472
15705.17 521
15706.36 502
15707.54 484
15708.73 491
15709.91 510
15711.09 485
15712.28 526
15713.46 503
15714.65 489
15715.83 520
15717.02 481
15718.20 530
15719.38 512
15720.57 521
15721.75 523
15722.94 526
15724.12 525
15725.31 524
15726.49 524
15727.68 541
15728.86 539
15730.04 571
15731.23 546
15732.41 525
15733.60 534
15734.78 572
15735.97 585
15737.15 551
15738.34 577
15739.52 565
15740.71 564
15741.89 571
15743.08 611
15744.27 596
15745.45 634
15746.64 599
15747.82 606
15749.01 612
15750.19 598
15751.38 590
15752.56 602
15753.75 643
15754.93 650
15756.12 663
15757.31 648
15758.49 659
15759.68 656
15760.86 658
15762.05 664
15763.24 680
15764.42 679
15765.61 643
15766.79 671
15767.98 615
15769.17 634
15770.35 628
15771.54 641
15772.72 613
15773.91 588
15775.10 634
15776.28 609
15777.47 610
15778.66 663
15779.84 620
15781.03 600
15782.22 615
15783.40 606
15784.59 603
15785.78 573
15786.96 607
15788.15 600
15789.34 590
15790.53 590
15791.71 577
15792.90 590
15794.09 574
15795.27 574
15796.46 572
15797.65 564
15798.84 525
15800.02 518
15801.21 533
15802.40 513
15803.59 563
15804.77 537
15805.96 547
15807.15 543
15808.34 501
15809.52 525
15810.71 496
15811.90 532
15813.09 529
15814.28 493
15815.46 515
15816.65 517
15817.84 531
15819.03 506
15820.22 492
15821.40 509
15822.59 489
15823.78 496
15824.97 513
15826.16 528
15827.35 519
15828.53 485
15829.72 466
15830.91 502
15832.10 499
15833.29 505
15834.48 476
15835.67 469
15836.85 480
15838.04 514
15839.23 490
15840.42 477
15841.61 492
15842.80 482
15843.99 496
15845.18 484
15846.37 474
15847.55 478
15848.74 492
15849.93 478
15851.12 479
15852.31 506
15853.50 479
15854.69 474
15855.88 466
15857.07 457
15858.26 496
15859.45 500
15860.64 510
15861.83 501
15863.02 479
15864.21 504
15865.40 463
15866.59 492
15867.78 515
15868.97 487
15870.16 488
15871.35 464
15872.54 511
15873.73 504
15874.92 512
15876.11 503
15877.30 493
15878.49 524
15879.68 488
15880.87 522
15882.06 541
15883.25 555
15884.44 536
15885.63 518
15886.82 501
15888.01 545
15889.20 550
15890.39 524
15891.59 540
15892.78 541
15893.97 550
15895.16 581
15896.35 567
15897.54 574
15898.73 599
15899.92 572
15901.11 602
15902.30 596
15903.50 597
15904.69 574
15905.88 592
15907.07 576
15908.26 594
15909.45 603
15910.64 597
15911.84 591
15913.03 605
15914.22 591
15915.41 603
15916.60 610
15917.79 635
15918.99 628
15920.18 637
15921.37 634
15922.56 638
15923.75 618
15924.95 637
15926.14 637
15927.33 629
15928.52 646
15929.71 598
15930.91 609
15932.10 621
15933.29 641
15934.48 613
15935.68 607
15936.87 624
15938.06 626
15939.25 594
15940.45 592
15941.64 592
15942.83 614
15944.03 573
15945.22 562
15946.41 575
15947.60 550
15948.80 533
15949.99 539
15951.18 528
15952.38 526
15953.57 497
15954.76 477
15955.96 487
15957.15 487
15958.34 471
15959.54 463
15960.73 446
15961.92 433
15963.12 433
15964.31 433
15965.50 419
15966.70 435
15967.89 429
15969.08 398
15970.28 375
15971.47 416
15972.67 394
15973.86 368
15975.05 387
15976.25 398
15977.44 396
15978.64 380
15979.83 390
15981.02 352
15982.22 352
15983.41 330
15984.61 359
15985.80 359
15987.00 361
15988.19 381
15989.38 377
15990.58 351
15991.77 336
15992.97 367
15994.16 345
15995.36 320
15996.55 339
15997.75 343
15998.94 327
16000.14 335
16001.33 337
16002.53 337
16003.72 331
16004.92 317
16006.11 356
16007.31 318
16008.50 328
16009.70 306
16010.89 344
16012.09 321
16013.28 333
16014.48 301
16015.67 280
16016.87 309
16018.07 309
16019.26 316
16020.46 323
16021.65 336
16022.85 325
16024.04 305
16025.24 324
16026.44 334
16027.63 330
16028.83 319
16030.02 303
16031.22 313
16032.42 289
16033.61 301
16034.81 293
16036.00 306
16037.20 293
16038.40 327
16039.59 281
16040.79 294
16041.99 316
16043.18 303
16044.38 305
16045.58 276
16046.77 332
16047.97 285
16049.17 300
16050.36 294
16051.56 314
16052.76 295
16053.95 297
16055.15 316
16056.35 303
16057.54 303
16058.74 259
16059.94 321
16061.14 292
16062.33 294
16063.53 286
16064.73 303
16065.92 286
16067.12 277
16068.32 309
16069.52 299
16070.71 307
16071.91 311
16073.11 291
16074.31 283
16075.50 288
16076.70 263
16077.90 266
16079.10 275
16080.30 248
16081.49 277
16082.69 288
16083.89 267
16085.09 236
16086.29 267
16087.48 253
16088.68 274
16089.88 251
16091.08 252
16092.28 277
16093.48 268
16094.67 276
16095.87 267
16097.07 254
16098.27 270
16099.47 255
16100.67 255
16101.87 247
16103.06 228
16104.26 259
16105.46 281
16106.66 245
16107.86 246
16109.06 231
16110.26 238
16111.46 241
16112.66 224
16113.86 245
16115.05 258
16116.25 223
16117.45 231
16118.65 264
16119.85 251
16121.05 229
16122.25 233
16123.45 243
16124.65 232
16125.85 241
16127.05 231
16128.25 224
16129.45 221
16130.65 212
16131.85 244
16133.05 244
16134.25 233
16135.45 229
16136.65 234
16137.85 219
16139.05 222
16140.25 238
16141.45 225
16142.65 230
16143.85 223
16145.05 225
16146.25 221
16147.45 233
16148.65 236
16149.85 252
16151.05 229
16152.25 229
16153.45 235
16154.65 240
16155.85 216
16157.05 210
16158.25 257
16159.46 231
16160.66 204
16161.86 221
16163.06 223
16164.26 231
16165.46 227
16166.66 219
16167.86 244
16169.06 225
16170.27 209
16171.47 222
16172.67 235
16173.87 221
16175.07 232
16176.27 232
16177.47 230
16178.67 220
16179.88 229
16181.08 213
16182.28 228
16183.48 220
16184.68 219
16185.89 227
16187.09 227
16188.29 227
16189.49 215
16190.69 234
16191.90 235
16193.10 241
16194.30 235
16195.50 240
16196.70 222
16197.91 217
16199.11 222
16200.31 230
16201.51 228
16202.72 241
16203.92 246
16205.12 239
16206.32 241
16207.53 258
16208.73 252
16209.93 219
16211.13 225
16212.34 243
16213.54 232
16214.74 225
16215.95 239
16217.15 248
16218.35 226
16219.55 233
16220.76 247
16221.96 263
16223.16 246
16224.37 229
16225.57 227
16226.77 228
16227.98 241
16229.18 236
16230.38 244
16231.59 249
16232.79 248
16233.99 270
16235.20 249
16236.40 248
16237.61 267
16238.81 237
16240.01 266
16241.22 242
16242.42 262
16243.63 260
16244.83 275
16246.03 262
16247.24 265
16248.44 285
16249.65 267
16250.85 238
16252.05 261
16253.26 275
16254.46 281
16255.67 294
16256.87 289
16258.08 288
16259.28 278
16260.49 288
16261.69 289
16262.89 290
16264.10 284
16265.30 288
16266.51 318
16267.71 265
16268.92 282
16270.12 297
16271.33 318
16272.53 298
16273.74 263
16274.94 304
16276.15 312
16277.35 294
16278.56 308
16279.77 277
16280.97 278
16282.18 253
16283.38 280
16284.59 289
16285.79 305
16287.00 269
16288.20 315
16289.41 289
16290.61 279
16291.82 263
16293.03 271
16294.23 283
16295.44 268
16296.64 310
16297.85 283
16299.06 289
16300.26 279
16301.47 307
16302.67 300
16303.88 269
16305.09 256
16306.29 293
16307.50 280
16308.71 277
16309.91 286
16311.12 310
16312.33 289
16313.53 286
16314.74 272
16315.95 275
16317.15 290
16318.36 281
16319.57 276
16320.77 242
16321.98 262
16323.19 287
16324.39 279
16325.60 276
16326.81 261
16328.01 250
16329.22 252
16330.43 275
16331.64 251
16332.84 242
16334.05 257
16335.26 269
16336.47 235
16337.67 262
16338.88 247
16340.09 256
16341.30 258
16342.50 226
16343.71 231
16344.92 243
16346.13 240
16347.33 247
16348.54 235
16349.75 257
16350.96 232
16352.17 240
16353.37 218
16354.58 232
16355.79 226
16357.00 219
16358.21 230
16359.41 220
16360.62 231
16361.83 222
16363.04 224
16364.25 220
16365.46 194
16366.67 219
16367.87 218
16369.08 214
16370.29 218
16371.50 232
16372.71 222
16373.92 244
16375.13 204
16376.34 211
16377.54 223
16378.75 217
16379.96 218
16381.17 222
16382.38 219
16383.59 224
16384.80 234
16386.01 200
16387.22 224
16388.43 226
16389.64 216
16390.85 218
16392.05 225
16393.26 205
16394.47 214
16395.68 223
16396.89 241
16398.10 211
16399.31 208
16400.52 225
16401.73 248
16402.94 226
16404.15 218
16405.36 253
16406.57 224
16407.78 202
16408.99 199
16410.20 225
16411.41 184
16412.62 217
16413.83 219
16415.04 210
16416.25 200
16417.46 186
16418.67 211
16419.88 217
16421.10 207
16422.31 220
16423.52 222
16424.73 211
16425.94 222
16427.15 215
16428.36 225
16429.57 193
16430.78 212
16431.99 217
16433.20 242
16434.41 209
16435.63 206
16436.84 210
16438.05 213
16439.26 222
16440.47 217
16441.68 220
16442.89 212
16444.10 208
16445.32 213
16446.53 201
16447.74 215
16448.95 230
16450.16 217
16451.37 222
16452.59 205
16453.80 206
16455.01 203
16456.22 213
16457.43 203
16458.64 207
16459.86 199
16461.07 210
16462.28 202
16463.49 218
16464.70 223
16465.92 203
16467.13 212
16468.34 194
16469.55 203
16470.77 187
16471.98 199
16473.19 185
16474.40 182
16475.62 201
16476.83 202
16478.04 220
16479.25 208
16480.47 188
16481.68 191
16482.89 204
16484.11 194
16485.32 204
16486.53 199
16487.74 223
16488.96 209
16490.17 182
16491.38 204
16492.60 199
16493.81 201
16495.02 205
16496.24 196
16497.45 183
16498.66 193
16499.88 198
16501.09 213
16502.30 192
16503.52 202
16504.73 238
16505.94 223
16507.16 207
16508.37 217
16509.59 200
16510.80 207
16512.01 225
16513.23 210
16514.44 231
16515.66 207
16516.87 204
16518.08 225
16519.30 226
16520.51 223
16521.73 215
16522.94 204
16524.16 218
16525.37 200
16526.58 211
16527.80 209
16529.01 218
16530.23 189
16531.44 211
16532.66 240
16533.87 228
16535.09 211
16536.30 222
16537.52 231
16538.73 237
16539.95 225
16541.16 243
16542.38 235
16543.59 228
16544.81 230
16546.02 238
16547.24 241
16548.45 233
16549.67 248
16550.88 252
16552.10 241
16553.31 221
16554.53 238
16555.74 247
16556.96 209
16558.18 225
16559.39 238
16560.61 248
16561.82 245
16563.04 235
16564.25 233
16565.47 226
16566.69 250
16567.90 225
16569.12 262
16570.33 233
16571.55 227
16572.77 256
16573.98 225
16575.20 218
16576.41 241
16577.63 257
16578.85 238
16580.06 217
16581.28 223
16582.50 244
16583.71 252
16584.93 221
16586.15 230
16587.36 247
16588.58 232
16589.80 213
16591.01 241
16592.23 230
16593.45 223
16594.66 228
16595.88 220
16597.10 219
16598.32 220
16599.53 239
16600.75 213
16601.97 224
16603.18 209
16604.40 209
16605.62 218
16606.84 235
16608.05 201
16609.27 205
16610.49 217
16611.71 215
16612.92 217
16614.14 219
16615.36 203
16616.58 204
16617.79 213
16619.01 204
16620.23 205
16621.45 187
16622.67 194
16623.88 217
16625.10 198
16626.32 187
16627.54 184
16628.76 169
16629.97 181
16631.19 199
16632.41 196
16633.63 201
16634.85 193
16636.07 189
16637.29 211
16638.50 201
16639.72 180
16640.94 201
16642.16 187
16643.38 200
16644.60 197
16645.82 195
16647.03 187
16648.25 197
16649.47 201
16650.69 200
16651.91 175
16653.13 199
16654.35 184
16655.57 212
16656.79 167
16658.01 178
16659.23 194
16660.45 198
16661.66 211
16662.88 177
16664.10 190
16665.32 181
16666.54 186
16667.76 197
16668.98 192
16670.20 202
16671.42 203
16672.64 197
16673.86 188
16675.08 192
16676.30 156
16677.52 178
16678.74 188
16679.96 186
16681.18 160
16682.40 204
16683.62 183
16684.84 164
16686.06 169
16687.28 174
16688.50 194
16689.72 184
16690.94 188
16692.16 194
16693.39 192
16694.61 199
16695.83 204
16697.05 193
16698.27 164
16699.49 183
16700.71 180
16701.93 181
16703.15 179
16704.37 162
16705.59 197
16706.81 167
16708.04 175
16709.26 177
16710.48 181
16711.70 168
16712.92 162
16714.14 170
16715.36 178
16716.58 183
16717.81 177
16719.03 177
16720.25 170
16721.47 163
16722.69 172
16723.91 186
16725.14 164
16726.36 184
16727.58 162
16728.80 181
16730.02 182
16731.24 160
16732.47 175
16733.69 183
16734.91 180
16736.13 173
16737.36 181
16738.58 169
16739.80 185
16741.02 180
16742.24 181
16743.47 158
16744.69 193
16745.91 192
16747.13 193
16748.36 169
16749.58 158
16750.80 182
16752.02 193
16753.25 175
16754.47 191
16755.69 184
16756.92 159
16758.14 169
16759.36 169
16760.59 191
16761.81 165
16763.03 164
16764.25 176
16765.48 174
16766.70 163
16767.92 171
16769.15 196
16770.37 175
16771.59 179
16772.82 188
16774.04 214
16775.27 179
16776.49 184
16777.71 191
16778.94 180
16780.16 186
16781.38 181
16782.61 182
16783.83 177
16785.06 182
16786.28 187
16787.50 179
16788.73 162
16789.95 173
16791.18 180
16792.40 193
16793.62 185
16794.85 180
16796.07 175
16797.30 186
16798.52 187
16799.75 189
16800.97 169
16802.19 190
16803.42 194
16804.64 193
16805.87 177
16807.09 194
16808.32 191
16809.54 215
16810.77 199
16811.99 185
16813.22 182
16814.44 199
16815.67 207
16816.89 198
16818.12 198
16819.34 223
16820.57 213
16821.79 207
16823.02 177
16824.24 180
16825.47 184
16826.70 203
16827.92 214
16829.15 212
16830.37 217
16831.60 206
16832.82 221
16834.05 215
16835.27 167
16836.50 206
16837.73 226
16838.95 238
16840.18 231
16841.40 223
16842.63 217
16843.86 229
16845.08 212
16846.31 214
16847.53 204
16848.76 214
16849.99 224
16851.21 240
16852.44 231
16853.67 200
16854.89 225
16856.12 247
16857.35 255
16858.57 234
16859.80 251
16861.03 257
16862.25 250
16863.48 268
16864.71 279
16865.93 267
16867.16 261
16868.39 285
16869.61 266
16870.84 261
16872.07 268
16873.30 265
16874.52 297
16875.75 279
16876.98 286
16878.20 280
16879.43 295
16880.66 284
16881.89 279
16883.11 302
16884.34 282
16885.57 281
16886.80 288
16888.02 272
16889.25 321
16890.48 294
16891.71 291
16892.94 284
16894.16 301
16895.39 291
16896.62 288
16897.85 294
16899.08 277
16900.30 319
16901.53 298
16902.76 297
16903.99 285
16905.22 288
16906.45 302
16907.67 279
16908.90 289
16910.13 292
16911.36 285
16912.59 298
16913.82 263
16915.04 290
16916.27 281
16917.50 279
16918.73 294
16919.96 271
16921.19 278
16922.42 250
16923.65 268
16924.88 291
16926.10 270
16927.33 277
16928.56 243
16929.79 253
16931.02 265
16932.25 263
16933.48 253
16934.71 263
16935.94 244
16937.17 264
16938.40 261
16939.63 257
16940.86 260
16942.09 277
16943.32 258
16944.55 234
16945.78 239
16947.01 255
16948.24 246
16949.47 232
16950.70 240
16951.93 255
16953.16 253
16954.39 257
16955.62 251
16956.85 261
16958.08 257
16959.31 254
16960.54 264
16961.77 259
16963.00 259
16964.23 249
16965.46 246
16966.69 252
16967.92 261
16969.15 241
16970.38 244
16971.61 245
16972.84 232
16974.07 243
16975.30 242
16976.54 239
16977.77 233
16979.00 233
16980.23 219
16981.46 237
16982.69 224
16983.92 236
16985.15 219
16986.38 228
16987.62 221
16988.85 231
16990.08 219
16991.31 215
16992.54 219
16993.77 194
16995.00 201
16996.24 199
16997.47 219
16998.70 228
16999.93 217
17001.16 208
17002.39 220
17003.63 227
17004.86 195
17006.09 188
17007.32 213
17008.55 197
17009.79 213
17011.02 216
17012.25 195
17013.48 183
17014.72 211
17015.95 198
17017.18 195
17018.41 193
17019.64 208
17020.88 207
17022.11 204
17023.34 194
17024.58 208
17025.81 190
17027.04 196
17028.27 208
17029.51 202
17030.74 192
17031.97 189
17033.21 180
17034.44 207
17035.67 198
17036.90 182
17038.14 179
17039.37 185
17040.60 178
17041.84 191
17043.07 181
17044.30 194
17045.54 183
17046.77 186
17048.00 223
17049.24 183
17050.47 190
17051.70 216
17052.94 182
17054.17 175
17055.41 173
17056.64 174
17057.87 204
17059.11 183
17060.34 187
17061.58 191
17062.81 192
17064.04 184
17065.28 156
17066.51 201
17067.75 173
17068.98 173
17070.21 168
17071.45 179
17072.68 165
17073.92 173
17075.15 170
17076.39 169
17077.62 174
17078.86 178
17080.09 189
17081.33 190
17082.56 177
17083.80 182
17085.03 177
17086.26 162
17087.50 160
17088.73 165
17089.97 160
17091.20 177
17092.44 161
17093.68 166
17094.91 173
17096.15 166
17097.38 167
17098.62 172
17099.85 168
17101.09 179
17102.32 168
17103.56 159
17104.79 155
17106.03 169
17107.26 174
17108.50 163
17109.74 150
17110.97 144
17112.21 163
17113.44 167
17114.68 167
17115.92 173
17117.15 155
17118.39 154
17119.62 147
17120.86 166
17122.10 147
17123.33 163
17124.57 135
17125.80 161
17127.04 153
17128.28 149
17129.51 148
17130.75 142
17131.99 156
17133.22 147
17134.46 130
17135.70 155
17136.93 147
17138.17 167
17139.41 158
17140.64 156
17141.88 140
17143.12 140
17144.35 161
17145.59 151
17146.83 147
17148.07 139
17149.30 163
17150.54 166
17151.78 157
17153.02 146
17154.25 157
17155.49 143
17156.73 143
17157.96 131
17159.20 154
17160.44 147
17161.68 149
17162.92 152
17164.15 164
17165.39 143
17166.63 155
17167.87 143
17169.10 141
17170.34 136
17171.58 135
17172.82 160
17174.06 145
17175.29 145
17176.53 158
17177.77 151
17179.01 144
17180.25 140
17181.49 146
17182.72 141
17183.96 153
17185.20 153
17186.44 155
17187.68 134
17188.92 124
17190.15 141
17191.39 145
17192.63 137
17193.87 133
17195.11 151
17196.35 138
17197.59 122
17198.83 155
17200.07 134
17201.30 146
17202.54 147
17203.78 155
17205.02 137
17206.26 142
17207.50 140
17208.74 150
17209.98 137
17211.22 124
17212.46 135
17213.70 146
17214.94 155
17216.18 139
17217.42 128
17218.66 147
17219.90 131
17221.14 151
17222.38 122
17223.62 135
17224.86 131
17226.10 128
17227.34 134
17228.58 137
17229.82 134
17231.06 130
17232.30 141
17233.54 150
17234.78 136
17236.02 130
17237.26 136
17238.50 125
17239.74 118
17240.98 130
17242.22 133
17243.46 117
17244.70 125
17245.94 140
17247.18 122
17248.42 121
17249.66 122
17250.90 121
17252.14 123
17253.39 117
17254.63 125
17255.87 120
17257.11 116
17258.35 127
17259.59 129
17260.83 148
17262.07 115
17263.31 121
17264.56 132
17265.80 129
17267.04 135
17268.28 127
17269.52 138
17270.76 119
17272.00 124
17273.25 124
17274.49 118
17275.73 117
17276.97 117
17278.21 118
17279.45 116
17280.70 145
17281.94 108
17283.18 132
17284.42 131
17285.66 121
17286.91 134
17288.15 117
17289.39 136
17290.63 138
17291.88 127
17293.12 118
17294.36 125
17295.60 138
17296.85 121
17298.09 141
17299.33 130
17300.57 114
17301.82 119
17303.06 136
17304.30 128
17305.54 109
17306.79 107
17308.03 112
17309.27 114
17310.52 140
17311.76 128
17313.00 126
17314.25 119
17315.49 116
17316.73 121
17317.97 119
17319.22 126
17320.46 101
17321.71 123
17322.95 133
17324.19 108
17325.44 127
17326.68 111
17327.92 128
17329.17 128
17330.41 131
17331.65 131
17332.90 133
17334.14 124
17335.39 143
17336.63 115
17337.87 121
17339.12 117
17340.36 121
17341.61 126
17342.85 124
17344.09 117
17345.34 120
17346.58 114
17347.83 119
17349.07 121
17350.32 109
17351.56 117
17352.80 118
17354.05 109
17355.29 117
17356.54 127
17357.78 127
17359.03 119
17360.27 113
17361.52 128
17362.76 112
17364.01 121
17365.25 109
17366.50 131
17367.74 116
17368.99 130
17370.23 123
17371.48 122
17372.72 135
17373.97 125
17375.21 100
17376.46 133
17377.70 130
17378.95 122
17380.19 123
17381.44 105
17382.69 118
17383.93 105
17385.18 114
17386.42 117
17387.67 119
17388.91 95
17390.16 100
17391.41 124
17392.65 118
17393.90 140
17395.14 135
17396.39 122
17397.64 125
17398.88 137
17400.13 134
17401.37 118
17402.62 122
17403.87 137
17405.11 111
17406.36 133
17407.61 118
17408.85 101
17410.10 120
17411.35 121
17412.59 121
17413.84 137
17415.09 127
17416.33 134
17417.58 123
17418.83 119
17420.07 108
17421.32 115
17422.57 117
17423.82 121
17425.06 129
17426.31 118
17427.56 115
17428.80 105
17430.05 128
17431.30 124
17432.55 143
17433.79 127
17435.04 110
17436.29 127
17437.54 118
17438.78 137
17440.03 141
17441.28 111
17442.53 124
17443.77 125
17445.02 118
17446.27 129
17447.52 129
17448.77 134
17450.01 112
17451.26 118
17452.51 141
17453.76 133
17455.01 144
17456.25 133
17457.50 145
17458.75 121
17460.00 123
17461.25 140
17462.50 138
17463.74 126
17464.99 148
17466.24 136
17467.49 134
17468.74 126
17469.99 127
17471.24 128
17472.49 127
17473.73 130
17474.98 128
17476.23 142
17477.48 109
17478.73 139
17479.98 126
17481.23 136
17482.48 120
17483.73 126
17484.98 125
17486.23 134
17487.47 128
17488.72 131
17489.97 136
17491.22 137
17492.47 117
17493.72 124
17494.97 137
17496.22 153
17497.47 146
17498.72 134
17499.97 136
17501.22 133
17502.47 129
17503.72 129
17504.97 126
17506.22 124
17507.47 137
17508.72 165
17509.97 127
17511.22 126
17512.47 133
17513.72 158
17514.97 132
17516.22 138
17517.47 131
17518.72 140
17519.97 132
17521.22 148
17522.47 145
17523.72 134
17524.98 162
17526.23 145
17527.48 142
17528.73 135
17529.98 146
17531.23 128
17532.48 152
17533.73 157
17534.98 160
17536.23 136
17537.48 141
17538.74 136
17539.99 136
17541.24 141
17542.49 144
17543.74 147
17544.99 143
17546.24 147
17547.50 149
17548.75 156
17550.00 129
17551.25 150
17552.50 148
17553.75 162
17555.01 158
17556.26 164
17557.51 162
17558.76 171
17560.01 153
17561.26 141
17562.52 156
17563.77 150
17565.02 169
17566.27 161
17567.53 155
17568.78 148
17570.03 168
17571.28 158
17572.53 146
17573.79 132
17575.04 133
17576.29 163
17577.54 172
17578.80 153
17580.05 148
17581.30 156
17582.56 162
17583.81 165
17585.06 166
17586.31 169
17587.57 173
17588.82 151
17590.07 167
17591.33 158
17592.58 150
17593.83 153
17595.08 158
17596.34 138
17597.59 150
17598.84 167
17600.10 174
17601.35 178
17602.61 156
17603.86 147
17605.11 155
17606.37 175
17607.62 175
17608.87 154
17610.13 189
17611.38 181
17612.63 181
17613.89 163
17615.14 186
17616.40 177
17617.65 198
17618.90 197
17620.16 187
17621.41 183
17622.67 187
17623.92 176
17625.17 177
17626.43 193
17627.68 195
17628.94 181
17630.19 189
17631.45 175
17632.70 192
17633.96 172
17635.21 190
17636.47 188
17637.72 190
17638.97 191
17640.23 189
17641.48 189
17642.74 177
17643.99 187
17645.25 190
17646.50 176
17647.76 189
17649.01 173
17650.27 187
17651.52 175
17652.78 201
17654.04 193
17655.29 192
17656.55 173
17657.80 188
17659.06 169
17660.31 179
17661.57 159
17662.82 176
17664.08 190
17665.33 186
17666.59 165
17667.85 170
17669.10 158
17670.36 183
17671.61 166
17672.87 158
17674.13 171
17675.38 161
17676.64 149
17677.89 150
17679.15 156
17680.41 161
17681.66 142
17682.92 149
17684.18 161
17685.43 159
17686.69 152
17687.95 153
17689.20 144
17690.46 166
17691.71 138
17692.97 148
17694.23 173
17695.49 147
17696.74 145
17698.00 155
17699.26 150
17700.51 168
17701.77 158
17703.03 145
17704.28 144
17705.54 156
17706.80 138
17708.06 131
17709.31 154
17710.57 156
17711.83 147
17713.08 148
17714.34 151
17715.60 154
17716.86 137
17718.11 125
17719.37 174
17720.63 130
17721.89 136
17723.15 158
17724.40 147
17725.66 143
17726.92 154
17728.18 135
17729.43 155
17730.69 132
17731.95 149
17733.21 126
17734.47 143
17735.73 151
17736.98 132
17738.24 136
17739.50 135
17740.76 129
17742.02 130
17743.28 168
17744.53 138
17745.79 131
17747.05 145
17748.31 162
17749.57 137
17750.83 151
17752.09 124
17753.34 139
17754.60 143
17755.86 139
17757.12 150
17758.38 131
17759.64 128
17760.90 150
17762.16 146
17763.42 151
17764.68 125
17765.94 135
17767.19 144
17768.45 145
17769.71 137
17770.97 135
17772.23 141
17773.49 162
17774.75 138
17776.01 140
17777.27 120
17778.53 137
17779.79 131
17781.05 128
17782.31 121
17783.57 117
17784.83 124
17786.09 138
17787.35 138
17788.61 147
17789.87 135
17791.13 117
17792.39 150
17793.65 132
17794.91 111
17796.17 127
17797.43 146
17798.69 121
17799.95 121
17801.21 125
17802.47 139
17803.73 120
17805.00 129
17806.26 107
17807.52 127
17808.78 114
17810.04 113
17811.30 118
17812.56 119
17813.82 114
17815.08 123
17816.34 119
17817.60 113
17818.87 132
17820.13 123
17821.39 126
17822.65 114
17823.91 124
17825.17 112
17826.43 122
17827.69 121
17828.96 116
17830.22 136
17831.48 107
17832.74 114
17834.00 109
17835.26 112
17836.53 97
17837.79 114
17839.05 114
17840.31 113
17841.57 103
17842.84 103
17844.10 110
17845.36 102
17846.62 121
17847.88 129
17849.15 96
17850.41 92
17851.67 106
17852.93 99
17854.20 115
17855.46 106
17856.72 107
17857.98 97
17859.25 117
17860.51 107
17861.77 123
17863.03 94
17864.30 105
17865.56 106
17866.82 113
17868.09 98
17869.35 99
17870.61 106
17871.87 110
17873.14 104
17874.40 111
17875.66 113
17876.93 109
17878.19 103
17879.45 102
17880.72 101
17881.98 95
17883.24 121
17884.51 100
17885.77 106
17887.03 113
17888.30 103
17889.56 107
17890.83 118
17892.09 121
17893.35 117
17894.62 102
17895.88 112
17897.14 114
17898.41 91
17899.67 116
17900.94 103
17902.20 102
17903.46 90
17904.73 110
17905.99 104
17907.26 109
17908.52 112
17909.79 95
17911.05 111
17912.32 102
17913.58 108
17914.84 111
17916.11 98
17917.37 109
17918.64 104
17919.90 95
17921.17 115
17922.43 104
17923.70 103
17924.96 103
17926.23 86
17927.49 92
17928.76 104
17930.02 98
17931.29 100
17932.55 90
17933.82 119
17935.08 106
17936.35 95
17937.61 94
17938.88 100
17940.14 106
17941.41 87
17942.68 99
17943.94 94
17945.21 104
17946.47 101
17947.74 107
17949.00 95
17950.27 104
17951.54 109
17952.80 101
17954.07 108
17955.33 106
17956.60 98
17957.87 120
17959.13 116
17960.40 103
17961.66 108
17962.93 93
17964.20 95
17965.46 117
17966.73 105
17968.00 97
17969.26 101
17970.53 120
17971.80 102
17973.06 103
17974.33 107
17975.60 104
17976.86 99
17978.13 105
17979.40 100
17980.66 109
17981.93 102
17983.20 112
17984.46 89
17985.73 104
17987.00 101
17988.26 97
17989.53 94
17990.80 82
17992.07 82
17993.33 96
17994.60 110
17995.87 101
17997.14 98
17998.40 103
17999.67 106
18000.94 114
18002.21 104
18003.47 93
18004.74 102
18006.01 101
18007.28 92
18008.55 107
18009.81 112
18011.08 115
18012.35 103
18013.62 108
18014.89 94
18016.15 110
18017.42 122
18018.69 109
18019.96 113
18021.23 88
18022.49 96
18023.76 95
18025.03 91
18026.30 104
18027.57 108
18028.84 99
18030.11 94
18031.37 104
18032.64 127
18033.91 93
18035.18 105
18036.45 101
18037.72 113
18038.99 97
18040.26 114
18041.53 98
18042.79 117
18044.06 114
18045.33 96
18046.60 93
18047.87 98
18049.14 101
18050.41 109
18051.68 77
18052.95 90
18054.22 95
18055.49 102
18056.76 101
18058.03 92
18059.30 90
18060.57 83
18061.84 129
18063.11 106
18064.38 114
18065.65 86
18066.92 100
18068.19 107
18069.46 111
18070.73 101
18072.00 100
18073.27 81
18074.54 105
18075.81 104
18077.08 120
18078.35 101
18079.62 93
18080.89 102
18082.16 96
18083.43 112
18084.70 113
18085.97 110
18087.24 107
18088.51 102
18089.78 104
18091.05 100
18092.32 118
18093.59 128
18094.87 121
18096.14 105
18097.41 111
18098.68 111
18099.95 119
18101.22 92
18102.49 104
18103.76 103
18105.03 115
18106.31 93
18107.58 103
18108.85 99
18110.12 94
18111.39 100
18112.66 112
18113.93 109
18115.21 106
18116.48 95
18117.75 88
18119.02 108
18120.29 82
18121.56 93
18122.84 101
18124.11 133
18125.38 96
18126.65 108
18127.92 116
18129.20 112
18130.47 105
18131.74 105
18133.01 116
18134.29 97
18135.56 116
18136.83 104
18138.10 85
18139.38 95
18140.65 115
18141.92 101
18143.19 114
18144.47 95
18145.74 109
18147.01 98
18148.28 101
18149.56 97
18150.83 107
18152.10 114
18153.38 113
18154.65 106
18155.92 103
18157.19 103
18158.47 95
18159.74 104
18161.01 84
18162.29 102
18163.56 103
18164.83 107
18166.11 95
18167.38 104
18168.65 90
18169.93 118
18171.20 125
18172.48 95
18173.75 84
18175.02 101
18176.30 126
18177.57 86
18178.84 90
18180.12 88
18181.39 86
18182.67 92
18183.94 100
18185.21 99
18186.49 96
18187.76 97
18189.04 108
18190.31 112
18191.59 108
18192.86 109
18194.13 102
18195.41 92
18196.68 100
18197.96 112
18199.23 100
18200.51 104
18201.78 102
18203.06 125
18204.33 78
18205.61 106
18206.88 94
18208.16 103
18209.43 107
18210.71 104
18211.98 95
18213.26 92
18214.53 113
18215.81 99
18217.08 101
18218.36 91
18219.63 105
18220.91 110
18222.18 116
18223.46 88
18224.73 98
18226.01 102
18227.28 107
18228.56 101
18229.84 84
18231.11 90
18232.39 110
18233.66 106
18234.94 103
18236.21 95
18237.49 87
18238.77 104
18240.04 89
18241.32 113
18242.59 106
18243.87 95
18245.15 104
18246.42 116
18247.70 92
18248.98 100
18250.25 101
18251.53 107
18252.81 102
18254.08 106
18255.36 101
18256.63 105
18257.91 87
18259.19 77
18260.46 100
18261.74 107
18263.02 107
18264.30 95
18265.57 108
18266.85 105
18268.13 87
18269.40 110
18270.68 110
18271.96 93
18273.23 97
18274.51 99
18275.79 92
18277.07 107
18278.34 110
18279.62 101
18280.90 91
18282.18 120
18283.45 97
18284.73 119
18286.01 117
18287.29 106
18288.56 115
18289.84 101
18291.12 114
18292.40 103
18293.68 138
18294.95 105
18296.23 113
18297.51 103
18298.79 110
18300.07 92
18301.34 92
18302.62 104
18303.90 121
18305.18 113
18306.46 96
18307.74 105
18309.01 121
18310.29 115
18311.57 97
18312.85 111
18314.13 86
18315.41 98
18316.69 98
18317.96 126
18319.24 83
18320.52 107
18321.80 92
18323.08 113
18324.36 107
18325.64 105
18326.92 113
18328.20 109
18329.47 95
18330.75 91
18332.03 100
18333.31 106
18334.59 115
18335.87 124
18337.15 121
18338.43 89
18339.71 100
18340.99 95
18342.27 106
18343.55 94
18344.83 98
18346.11 101
18347.39 115
18348.67 95
18349.95 89
18351.23 107
18352.51 108
18353.79 102
18355.07 107
18356.35 115
18357.63 96
18358.91 102
18360.19 92
18361.47 100
18362.75 97
18364.03 116
18365.31 111
18366.59 102
18367.87 96
18369.15 98
18370.43 99
18371.71 90
18372.99 103
18374.27 106
18375.55 105
18376.83 93
18378.12 103
18379.40 96
18380.68 122
18381.96 101
18383.24 105
18384.52 89
18385.80 89
18387.08 82
18388.36 97
18389.65 92
18390.93 111
18392.21 107
18393.49 101
18394.77 114
18396.05 103
18397.33 99
18398.62 103
18399.90 118
18401.18 99
18402.46 101
18403.74 101
18405.02 101
18406.31 88
18407.59 90
18408.87 113
18410.15 97
18411.43 99
18412.72 91
18414.00 89
18415.28 96
18416.56 96
18417.84 84
18419.13 103
18420.41 95
18421.69 93
18422.97 88
18424.26 103
18425.54 100
18426.82 95
18428.10 99
18429.39 88
18430.67 105
18431.95 112
18433.23 113
18434.52 102
18435.80 106
18437.08 104
18438.37 102
18439.65 91
18440.93 99
18442.22 87
18443.50 91
18444.78 116
18446.06 103
18447.35 100
18448.63 96
18449.91 103
18451.20 105
18452.48 113
18453.76 83
18455.05 100
18456.33 100
18457.62 95
18458.90 110
18460.18 105
18461.47 95
18462.75 85
18464.03 96
18465.32 94
18466.60 96
18467.89 103
18469.17 100
18470.45 109
18471.74 96
18473.02 98
18474.31 105
18475.59 109
18476.88 98
18478.16 95
18479.44 95
18480.73 90
18482.01 80
18483.30 92
18484.58 103
18485.87 77
18487.15 99
18488.44 98
18489.72 99
18491.01 111
18492.29 99
18493.58 115
18494.86 89
18496.15 83
18497.43 83
18498.72 93
18500.00 86
18501.29 85
18502.57 88
18503.86 90
18505.14 96
18506.43 103
18507.71 97
18509.00 108
18510.28 88
18511.57 106
18512.85 100
18514.14 108
18515.42 95
18516.71 96
18518.00 88
18519.28 106
18520.57 112
18521.85 93
18523.14 115
18524.43 86
18525.71 104
18527.00 123
18528.28 116
18529.57 96
18530.86 104
18532.14 112
18533.43 97
18534.71 84
18536.00 97
18537.29 102
18538.57 98
18539.86 92
18541.15 90
18542.43 86
18543.72 108
18545.01 91
18546.29 106
18547.58 98
18548.87 98
18550.15 88
18551.44 100
18552.73 88
18554.01 99
18555.30 90
18556.59 106
18557.88 96
18559.16 99
18560.45 91
18561.74 92
18563.02 92
18564.31 95
18565.60 109
18566.89 103
18568.17 88
18569.46 105
18570.75 115
18572.04 103
18573.32 94
18574.61 105
18575.90 111
18577.19 90
18578.48 96
18579.76 118
18581.05 99
18582.34 105
18583.63 105
18584.92 95
18586.20 92
18587.49 97
18588.78 100
18590.07 108
18591.36 109
18592.64 112
18593.93 98
18595.22 116
18596.51 112
18597.80 106
18599.09 105
18600.38 113
18601.66 110
18602.95 95
18604.24 110
18605.53 106
18606.82 101
18608.11 106
18609.40 113
18610.69 97
18611.98 116
18613.26 116
18614.55 97
18615.84 106
18617.13 100
18618.42 96
18619.71 108
18621.00 100
18622.29 111
18623.58 117
18624.87 100
18626.16 105
18627.45 112
18628.74 104
18630.03 89
18631.32 102
18632.61 83
18633.89 116
18635.18 92
18636.47 108
18637.76 101
18639.05 99
18640.34 112
18641.63 95
18642.92 106
18644.21 84
18645.50 101
18646.79 102
18648.09 87
18649.38 80
18650.67 93
18651.96 111
18653.25 99
18654.54 83
18655.83 88
18657.12 83
18658.41 100
18659.70 94
18660.99 105
18662.28 90
18663.57 102
18664.86 103
18666.15 102
18667.44 100
18668.74 75
18670.03 98
18671.32 105
18672.61 90
18673.90 88
18675.19 93
18676.48 92
18677.77 104
18679.06 91
18680.36 93
18681.65 92
18682.94 83
18684.23 103
18685.52 84
18686.81 83
18688.11 81
18689.40 84
18690.69 100
18691.98 86
18693.27 94
18694.56 83
18695.86 93
18697.15 90
18698.44 97
18699.73 96
18701.02 94
18702.32 94
18703.61 86
18704.90 74
18706.19 97
18707.48 81
18708.78 85
18710.07 88
18711.36 98
18712.65 93
18713.95 100
18715.24 89
18716.53 87
18717.83 94
18719.12 89
18720.41 88
18721.70 96
18723.00 100
18724.29 92
18725.58 82
18726.87 69
18728.17 84
18729.46 86
18730.75 88
18732.05 73
18733.34 93
18734.63 85
18735.93 89
18737.22 95
18738.51 105
18739.81 85
18741.10 63
18742.39 90
18743.69 85
18744.98 79
18746.27 91
18747.57 92
18748.86 89
18750.16 87
18751.45 92
18752.74 97
18754.04 92
18755.33 100
18756.63 100
18757.92 92
18759.21 97
18760.51 77
18761.80 112
18763.10 86
18764.39 83
18765.69 94
18766.98 88
18768.27 87
18769.57 90
18770.86 91
18772.16 83
18773.45 76
18774.75 89
18776.04 78
18777.34 87
18778.63 83
18779.93 77
18781.22 98
18782.52 96
18783.81 86
18785.11 83
18786.40 88
18787.70 92
18788.99 92
18790.29 87
18791.58 78
18792.88 88
18794.17 101
18795.47 81
18796.76 84
18798.06 96
18799.35 80
18800.65 114
18801.94 91
18803.24 74
18804.54 66
18805.83 86
18807.13 71
18808.42 93
18809.72 76
18811.01 96
18812.31 75
18813.61 80
18814.90 77
18816.20 84
18817.49 84
18818.79 82
18820.09 78
18821.38 88
18822.68 86
18823.98 88
18825.27 80
18826.57 67
18827.87 88
18829.16 103
18830.46 77
18831.75 86
18833.05 80
18834.35 98
18835.64 100
18836.94 92
18838.24 74
18839.54 109
18840.83 80
18842.13 82
18843.43 71
18844.72 95
18846.02 86
18847.32 92
18848.61 97
18849.91 104
18851.21 77
18852.51 87
18853.80 92
18855.10 88
18856.40 73
18857.70 76
18858.99 88
18860.29 83
18861.59 86
18862.89 64
18864.18 73
18865.48 89
18866.78 89
18868.08 82
18869.38 83
18870.67 80
18871.97 86
18873.27 95
18874.57 79
18875.87 81
18877.16 81
18878.46 95
18879.76 78
18881.06 73
18882.36 75
18883.66 80
18884.95 87
18886.25 101
18887.55 86
18888.85 71
18890.15 71
18891.45 86
18892.75 77
18894.04 88
18895.34 84
18896.64 78
18897.94 86
18899.24 85
18900.54 83
18901.84 88
18903.14 83
18904.44 83
18905.74 77
18907.03 87
18908.33 85
18909.63 81
18910.93 89
18912.23 86
18913.53 81
18914.83 72
18916.13 68
18917.43 77
18918.73 92
18920.03 72
18921.33 80
18922.63 87
18923.93 82
18925.23 95
18926.53 78
18927.83 98
18929.13 85
18930.43 91
18931.73 78
18933.03 78
18934.33 75
18935.63 83
18936.93 77
18938.23 88
18939.53 87
18940.83 72
18942.13 76
18943.43 81
18944.73 90
18946.03 87
18947.33 77
18948.63 66
18949.93 85
18951.23 82
18952.53 79
18953.84 77
18955.14 80
18956.44 94
18957.74 76
18959.04 87
18960.34 75
18961.64 99
18962.94 78
18964.24 72
18965.54 70
18966.85 72
18968.15 87
18969.45 86
18970.75 82
18972.05 90
18973.35 85
18974.65 79
18975.96 77
18977.26 82
18978.56 84
18979.86 78
18981.16 91
18982.46 92
18983.77 89
18985.07 59
18986.37 75
18987.67 81
18988.97 87
18990.28 69
18991.58 74
18992.88 86
18994.18 72
18995.49 87
18996.79 76
18998.09 79
18999.39 93
19000.69 86
19002.00 75
19003.30 84
19004.60 74
19005.90 78
19007.21 73
19008.51 84
19009.81 94
19011.12 78
19012.42 76
19013.72 80
19015.02 75
19016.33 73
19017.63 87
19018.93 73
19020.24 76
19021.54 88
19022.84 72
19024.15 74
19025.45 83
19026.75 82
19028.06 92
19029.36 88
19030.66 92
19031.97 78
19033.27 62
19034.57 76
19035.88 97
19037.18 75
19038.48 74
19039.79 77
19041.09 88
19042.40 90
19043.70 67
19045.00 66
19046.31 55
19047.61 75
19048.92 90
19050.22 88
19051.52 102
19052.83 83
19054.13 70
19055.44 86
19056.74 89
19058.05 76
19059.35 62
19060.65 87
19061.96 67
19063.26 65
19064.57 90
19065.87 77
19067.18 86
19068.48 76
19069.79 86
19071.09 89
19072.40 83
19073.70 80
19075.01 84
19076.31 79
19077.62 82
19078.92 76
19080.23 81
19081.53 84
19082.84 77
19084.14 90
19085.45 86
19086.75 75
19088.06 84
19089.36 89
19090.67 104
19091.98 89
19093.28 74
19094.59 96
19095.89 82
19097.20 80
19098.50 84
19099.81 86
19101.12 89
19102.42 84
19103.73 77
19105.03 85
19106.34 95
19107.65 79
19108.95 83
19110.26 81
19111.56 82
19112.87 78
19114.18 97
19115.48 102
19116.79 86
19118.10 98
19119.40 100
19120.71 79
19122.02 72
19123.32 87
19124.63 87
19125.94 74
19127.24 88
19128.55 85
19129.86 87
19131.16 81
19132.47 82
19133.78 96
19135.08 73
19136.39 88
19137.70 98
19139.01 80
19140.31 91
19141.62 82
19142.93 79
19144.23 83
19145.54 83
19146.85 96
19148.16 92
19149.46 81
19150.77 88
19152.08 89
19153.39 101
19154.69 87
19156.00 78
19157.31 99
19158.62 82
19159.93 99
19161.23 89
19162.54 90
19163.85 92
19165.16 74
19166.47 87
19167.77 88
19169.08 86
19170.39 80
19171.70 100
19173.01 97
19174.32 84
19175.62 79
19176.93 86
19178.24 82
19179.55 91
19180.86 79
19182.17 94
19183.48 90
19184.78 86
19186.09 105
19187.40 84
19188.71 89
19190.02 83
19191.33 97
19192.64 99
19193.95 82
19195.26 67
19196.56 95
19197.87 98
19199.18 85
19200.49 84
19201.80 100
19203.11 99
19204.42 94
19205.73 87
19207.04 78
19208.35 78
19209.66 94
19210.97 81
19212.28 85
19213.59 92
19214.90 86
19216.21 93
19217.52 73
19218.83 73
19220.14 96
19221.45 80
19222.76 87
19224.07 83
19225.38 77
19226.69 79
19228.00 76
19229.31 92
19230.62 84
19231.93 84
19233.24 70
19234.55 79
19235.86 94
19237.17 71
19238.48 81
19239.79 89
19241.10 81
19242.41 78
19243.72 76
19245.03 90
19246.35 87
19247.66 79
19248.97 75
19250.28 98
19251.59 97
19252.90 89
19254.21 84
19255.52 71
19256.83 64
19258.14 86
19259.46 88
19260.77 86
19262.08 86
19263.39 90
19264.70 84
19266.01 89
19267.32 64
19268.64 68
19269.95 66
19271.26 72
19272.57 72
19273.88 91
19275.20 90
19276.51 97
19277.82 91
19279.13 74
19280.44 78
19281.75 68
19283.07 77
19284.38 88
19285.69 77
19287.00 68
19288.32 74
19289.63 85
19290.94 80
19292.25 74
19293.57 76
19294.88 79
19296.19 73
19297.50 80
19298.82 81
19300.13 69
19301.44 68
19302.75 95
19304.07 83
19305.38 83
19306.69 96
19308.01 75
19309.32 80
19310.63 75
19311.94 86
19313.26 59
19314.57 83
19315.88 65
19317.20 84
19318.51 79
19319.82 79
19321.14 69
19322.45 64
19323.76 71
19325.08 68
19326.39 71
19327.70 72
19329.02 96
19330.33 82
19331.65 86
19332.96 74
19334.27 72
19335.59 63
19336.90 73
19338.22 79
19339.53 72
19340.84 66
19342.16 67
19343.47 68
19344.79 70
19346.10 73
19347.41 78
19348.73 104
19350.04 95
19351.36 72
19352.67 79
19353.99 93
19355.30 69
19356.62 73
19357.93 82
19359.25 79
19360.56 78
19361.87 76
19363.19 74
19364.50 67
19365.82 68
19367.13 80
19368.45 79
19369.76 70
19371.08 64
19372.39 68
19373.71 82
19375.02 73
19376.34 69
19377.66 84
19378.97 69
19380.29 77
19381.60 78
19382.92 59
19384.23 80
19385.55 64
19386.86 71
19388.18 80
19389.50 79
19390.81 72
19392.13 66
19393.44 67
19394.76 79
19396.07 89
19397.39 66
19398.71 83
19400.02 68
19401.34 88
19402.65 78
19403.97 80
19405.29 79
19406.60 81
19407.92 76
19409.24 72
19410.55 76
19411.87 74
19413.19 69
19414.50 73
19415.82 75
19417.14 85
19418.45 75
19419.77 74
19421.09 69
19422.40 79
19423.72 71
19425.04 78
19426.35 78
19427.67 68
19428.99 83
19430.30 58
19431.62 73
19432.94 78
19434.26 71
19435.57 81
19436.89 91
19438.21 66
19439.53 76
19440.84 86
19442.16 70
19443.48 68
19444.80 76
19446.11 80
19447.43 94
19448.75 91
19450.07 81
19451.38 83
19452.70 65
19454.02 80
19455.34 84
19456.66 77
19457.97 83
19459.29 88
19460.61 85
19461.93 81
19463.25 75
19464.57 83
19465.88 65
19467.20 58
19468.52 69
19469.84 74
19471.16 76
19472.48 78
19473.79 79
19475.11 79
19476.43 64
19477.75 74
19479.07 86
19480.39 85
19481.71 74
19483.03 91
19484.34 71
19485.66 79
19486.98 83
19488.30 79
19489.62 78
19490.94 71
19492.26 72
19493.58 86
19494.90 73
19496.22 73
19497.54 81
19498.86 66
19500.18 65
19501.50 68
19502.81 77
19504.13 81
19505.45 70
19506.77 83
19508.09 86
19509.41 85
19510.73 62
19512.05 76
19513.37 82
19514.69 78
19516.01 90
19517.33 75
19518.65 82
19519.97 80
19521.29 66
19522.61 68
19523.93 78
19525.25 77
19526.57 85
19527.89 74
19529.22 79
19530.54 80
19531.86 87
19533.18 80
19534.50 64
19535.82 70
19537.14 81
19538.46 85
19539.78 72
19541.10 83
19542.42 70
19543.74 78
19545.06 84
19546.39 72
19547.71 84
19549.03 78
19550.35 75
19551.67 74
19552.99 72
19554.31 78
19555.63 73
19556.96 83
19558.28 93
19559.60 72
19560.92 64
19562.24 88
19563.56 82
19564.88 90
19566.21 76
19567.53 73
19568.85 74
19570.17 72
19571.49 78
19572.82 80
19574.14 64
19575.46 74
19576.78 77
19578.10 88
19579.43 81
19580.75 72
19582.07 73
19583.39 60
19584.72 70
19586.04 83
19587.36 87
19588.68 79
19590.01 75
19591.33 77
19592.65 69
19593.97 57
19595.30 80
19596.62 78
19597.94 80
19599.26 75
19600.59 82
19601.91 80
19603.23 79
19604.56 64
19605.88 78
19607.20 79
19608.53 72
19609.85 66
19611.17 89
19612.49 87
19613.82 71
19615.14 72
19616.47 82
19617.79 78
19619.11 72
19620.44 70
19621.76 88
19623.08 85
19624.41 70
19625.73 84
19627.05 81
19628.38 83
19629.70 83
19631.03 76
19632.35 70
19633.67 68
19635.00 86
19636.32 75
19637.65 79
19638.97 71
19640.29 77
19641.62 79
19642.94 68
19644.27 84
19645.59 84
19646.92 88
19648.24 74
19649.57 86
19650.89 90
19652.21 82
19653.54 63
19654.86 66
19656.19 69
19657.51 71
19658.84 81
19660.16 60
19661.49 83
19662.81 88
19664.14 67
19665.46 75
19666.79 78
19668.11 80
19669.44 73
19670.76 86
19672.09 92
19673.41 81
19674.74 89
19676.07 89
19677.39 79
19678.72 84
19680.04 79
19681.37 76
19682.69 91
19684.02 81
19685.34 74
19686.67 90
19688.00 94
19689.32 85
19690.65 90
19691.97 74
19693.30 98
19694.63 93
19695.95 81
19697.28 84
19698.60 74
19699.93 82
19701.26 79
19702.58 81
19703.91 75
19705.24 77
19706.56 73
19707.89 83
19709.22 82
19710.54 85
19711.87 84
19713.20 81
19714.52 81
19715.85 79
19717.18 85
19718.50 72
19719.83 82
19721.16 87
19722.48 68
19723.81 74
19725.14 89
19726.47 80
19727.79 76
19729.12 80
19730.45 80
19731.77 81
19733.10 91
19734.43 83
19735.76 67
19737.08 80
19738.41 71
19739.74 88
19741.07 83
19742.39 68
19743.72 72
19745.05 96
19746.38 92
19747.71 77
19749.03 74
19750.36 83
19751.69 78
19753.02 81
19754.35 96
19755.67 78
19757.00 71
19758.33 84
19759.66 72
19760.99 82
19762.31 81
19763.64 72
19764.97 94
19766.30 91
19767.63 89
19768.96 75
19770.29 71
19771.61 79
19772.94 83
19774.27 93
19775.60 73
19776.93 63
19778.26 63
19779.59 78
19780.92 60
19782.25 85
19783.57 81
19784.90 84
19786.23 70
19787.56 94
19788.89 82
19790.22 77
19791.55 60
19792.88 83
19794.21 77
19795.54 94
19796.87 75
19798.20 70
19799.53 77
19800.86 70
19802.19 81
19803.52 69
19804.85 78
19806.18 81
19807.50 78
19808.83 70
19810.16 90
19811.49 64
19812.82 89
19814.15 86
19815.49 84
19816.82 70
19818.15 83
19819.48 88
19820.81 81
19822.14 77
19823.47 64
19824.80 86
19826.13 87
19827.46 87
19828.79 69
19830.12 92
19831.45 65
19832.78 84
19834.11 80
19835.44 85
19836.77 78
19838.10 84
19839.44 86
19840.77 89
19842.10 90
19843.43 78
19844.76 93
19846.09 89
19847.42 78
19848.75 79
19850.08 101
19851.42 78
19852.75 80
19854.08 78
19855.41 83
19856.74 83
19858.07 79
19859.40 76
19860.74 83
19862.07 97
19863.40 88
19864.73 82
19866.06 86
19867.40 85
19868.73 76
19870.06 86
19871.39 69
19872.72 86
19874.06 97
19875.39 87
19876.72 78
19878.05 84
19879.38 76
19880.72 92
19882.05 101
19883.38 97
19884.71 90
19886.05 88
19887.38 86
19888.71 84
19890.04 85
19891.38 61
19892.71 75
19894.04 80
19895.38 95
19896.71 88
19898.04 80
19899.37 94
19900.71 77
19902.04 71
19903.37 74
19904.71 69
19906.04 83
19907.37 80
19908.71 84
19910.04 80
19911.37 64
19912.71 78
19914.04 78
19915.37 78
19916.71 80
19918.04 77
19919.37 75
19920.71 83
19922.04 75
19923.37 86
19924.71 62
19926.04 79
19927.38 85
19928.71 75
19930.04 80
19931.38 84
19932.71 93
19934.05 79
19935.38 86
19936.71 76
19938.05 77
19939.38 78
19940.72 80
19942.05 82
19943.39 81
19944.72 84
19946.06 86
19947.39 74
19948.72 74
19950.06 89
19951.39 72
19952.73 83
19954.06 86
19955.40 79
19956.73 70
19958.07 81
19959.40 77
19960.74 79
19962.07 67
19963.41 77
19964.74 84
19966.08 78
19967.41 66
19968.75 79
19970.08 94
19971.42 67
19972.76 84
19974.09 90
19975.43 86
19976.76 92
19978.10 94
19979.43 81
19980.77 90
19982.10 91
19983.44 96
19984.78 78
19986.11 102
19987.45 79
19988.78 85
19990.12 92
19991.46 83
19992.79 95
19994.13 92
19995.46 76
19996.80 75
19998.14 86
19999.47 79
20000.81 79
20002.15 79
20003.48 90
20004.82 76
20006.16 75
20007.49 100
20008.83 74
20010.17 93
20011.50 73
20012.84 80
20014.18 93
20015.51 78
20016.85 79
20018.19 79
20019.52 84
20020.86 73
20022.20 73
20023.53 99
20024.87 78
20026.21 89
20027.55 93
20028.88 85
20030.22 97
20031.56 95
20032.90 90
20034.23 72
20035.57 102
20036.91 93
20038.25 90
20039.58 97
20040.92 79
20042.26 72
20043.60 97
20044.93 92
20046.27 86
20047.61 88
20048.95 92
20050.29 98
20051.62 68
20052.96 93
20054.30 87
20055.64 90
20056.98 81
20058.32 89
20059.65 92
20060.99 81
20062.33 75
20063.67 90
20065.01 96
20066.35 93
20067.68 87
20069.02 100
20070.36 81
20071.70 74
20073.04 97
20074.38 78
20075.72 85
20077.06 67
20078.40 88
20079.73 77
20081.07 73
20082.41 81
20083.75 93
20085.09 85
20086.43 86
20087.77 76
20089.11 87
20090.45 81
20091.79 78
20093.13 90
20094.47 94
20095.81 86
20097.15 72
20098.48 93
20099.82 82
20101.16 78
20102.50 79
20103.84 102
20105.18 92
20106.52 90
20107.86 89
20109.20 108
20110.54 93
20111.88 75
20113.22 85
20114.56 91
20115.90 93
20117.24 77
20118.58 92
20119.93 71
20121.27 91
20122.61 69
20123.95 84
20125.29 80
20126.63 88
20127.97 96
20129.31 99
20130.65 84
20131.99 90
20133.33 84
20134.67 94
20136.01 79
