# Supplementary material for: MALDI-TOF MS typing enables the classification of brewing yeasts of the genus Saccharomyces to major beer styles
Source: PLoS One. 2017 Aug 9;12(8):e0181694. doi: 10.1371/journal.pone.0181694 (PMC5549903; doi:10.1371/journal.pone.0181694)
Supplement: S6 File — The directory includes 90 raw files and was zipped to “.zip”; the folder has three strains with 30 spectra per strain; S1 Text explains the raw files with an example and Table 1 represents the yeast strains used within the experiment. (ZIP) [file pone.0181694.s009.zip › 16-18/30276-3478-Lag-Lag-Lag-YPG-18h-E-E_2016-09-20_1_0_A3_1.dat]

1999.90 930
2000.32 946
2000.75 991
2001.17 934
2001.59 929
2002.01 924
2002.43 873
2002.86 969
2003.28 911
2003.70 899
2004.12 920
2004.54 900
2004.97 912
2005.39 915
2005.81 852
2006.23 935
2006.66 942
2007.08 870
2007.50 953
2007.92 934
2008.35 923
2008.77 933
2009.19 914
2009.61 944
2010.04 841
2010.46 872
2010.88 819
2011.31 803
2011.73 849
2012.15 799
2012.57 899
2013.00 840
2013.42 880
2013.84 851
2014.27 809
2014.69 817
2015.11 849
2015.54 886
2015.96 920
2016.38 854
2016.81 835
2017.23 857
2017.65 889
2018.08 852
2018.50 881
2018.93 905
2019.35 884
2019.77 956
2020.20 962
2020.62 919
2021.04 927
2021.47 956
2021.89 857
2022.32 870
2022.74 847
2023.17 881
2023.59 900
2024.01 880
2024.44 849
2024.86 916
2025.29 916
2025.71 889
2026.14 915
2026.56 887
2026.98 850
2027.41 809
2027.83 867
2028.26 856
2028.68 840
2029.11 857
2029.53 824
2029.96 854
2030.38 846
2030.81 858
2031.23 875
2031.66 902
2032.08 851
2032.51 802
2032.93 785
2033.36 902
2033.78 875
2034.21 849
2034.63 854
2035.06 921
2035.49 888
2035.91 847
2036.34 868
2036.76 886
2037.19 855
2037.61 918
2038.04 890
2038.47 869
2038.89 867
2039.32 887
2039.74 901
2040.17 912
2040.59 943
2041.02 864
2041.45 881
2041.87 912
2042.30 879
2042.73 904
2043.15 860
2043.58 906
2044.00 931
2044.43 856
2044.86 899
2045.28 910
2045.71 948
2046.14 930
2046.56 885
2046.99 896
2047.42 837
2047.84 834
2048.27 894
2048.70 836
2049.12 825
2049.55 834
2049.98 880
2050.40 888
2050.83 865
2051.26 836
2051.69 850
2052.11 868
2052.54 886
2052.97 832
2053.40 861
2053.82 853
2054.25 900
2054.68 883
2055.10 893
2055.53 906
2055.96 964
2056.39 945
2056.82 990
2057.24 1024
2057.67 1014
2058.10 1060
2058.53 968
2058.95 981
2059.38 954
2059.81 947
2060.24 892
2060.67 910
2061.09 952
2061.52 934
2061.95 970
2062.38 943
2062.81 937
2063.24 950
2063.66 931
2064.09 940
2064.52 1014
2064.95 985
2065.38 1007
2065.81 1046
2066.24 1082
2066.66 997
2067.09 1015
2067.52 1015
2067.95 978
2068.38 931
2068.81 956
2069.24 947
2069.67 898
2070.10 887
2070.52 911
2070.95 920
2071.38 853
2071.81 843
2072.24 843
2072.67 868
2073.10 862
2073.53 864
2073.96 872
2074.39 904
2074.82 903
2075.25 904
2075.68 941
2076.11 971
2076.54 960
2076.97 880
2077.40 921
2077.83 875
2078.26 854
2078.69 916
2079.12 958
2079.55 941
2079.98 887
2080.41 904
2080.84 951
2081.27 983
2081.70 984
2082.13 1049
2082.56 978
2082.99 981
2083.42 953
2083.85 909
2084.28 930
2084.71 890
2085.14 804
2085.57 885
2086.00 894
2086.43 861
2086.86 872
2087.29 876
2087.73 880
2088.16 938
2088.59 879
2089.02 874
2089.45 865
2089.88 827
2090.31 862
2090.74 882
2091.17 838
2091.61 832
2092.04 896
2092.47 861
2092.90 820
2093.33 836
2093.76 860
2094.19 879
2094.63 821
2095.06 854
2095.49 836
2095.92 835
2096.35 794
2096.78 868
2097.22 886
2097.65 869
2098.08 866
2098.51 848
2098.94 826
2099.38 852
2099.81 912
2100.24 878
2100.67 875
2101.11 850
2101.54 884
2101.97 851
2102.40 840
2102.83 825
2103.27 815
2103.70 773
2104.13 835
2104.56 812
2105.00 854
2105.43 842
2105.86 825
2106.30 813
2106.73 774
2107.16 823
2107.59 873
2108.03 930
2108.46 900
2108.89 828
2109.33 887
2109.76 890
2110.19 853
2110.63 946
2111.06 908
2111.49 899
2111.93 816
2112.36 874
2112.79 823
2113.23 872
2113.66 843
2114.09 883
2114.53 846
2114.96 801
2115.40 829
2115.83 839
2116.26 811
2116.70 776
2117.13 750
2117.56 831
2118.00 906
2118.43 800
2118.87 809
2119.30 798
2119.73 814
2120.17 828
2120.60 831
2121.04 889
2121.47 859
2121.91 908
2122.34 888
2122.78 863
2123.21 874
2123.64 880
2124.08 860
2124.51 832
2124.95 850
2125.38 875
2125.82 884
2126.25 861
2126.69 905
2127.12 906
2127.56 888
2127.99 946
2128.43 963
2128.86 955
2129.30 947
2129.73 954
2130.17 991
2130.60 1041
2131.04 1050
2131.47 1040
2131.91 1033
2132.35 983
2132.78 930
2133.22 956
2133.65 943
2134.09 879
2134.52 910
2134.96 890
2135.40 905
2135.83 869
2136.27 857
2136.70 894
2137.14 895
2137.57 911
2138.01 904
2138.45 850
2138.88 849
2139.32 848
2139.76 900
2140.19 842
2140.63 881
2141.06 826
2141.50 827
2141.94 843
2142.37 828
2142.81 822
2143.25 835
2143.68 829
2144.12 833
2144.56 800
2144.99 884
2145.43 904
2145.87 882
2146.30 898
2146.74 877
2147.18 981
2147.62 992
2148.05 947
2148.49 1016
2148.93 1067
2149.36 1181
2149.80 1151
2150.24 1113
2150.68 1187
2151.11 1115
2151.55 1236
2151.99 1166
2152.43 1102
2152.86 1115
2153.30 1080
2153.74 1025
2154.18 1026
2154.61 979
2155.05 921
2155.49 1000
2155.93 904
2156.37 882
2156.80 856
2157.24 862
2157.68 870
2158.12 904
2158.56 905
2158.99 891
2159.43 897
2159.87 830
2160.31 859
2160.75 907
2161.19 899
2161.62 947
2162.06 952
2162.50 952
2162.94 918
2163.38 922
2163.82 969
2164.26 960
2164.69 950
2165.13 972
2165.57 1023
2166.01 1097
2166.45 1099
2166.89 1039
2167.33 1013
2167.77 1022
2168.21 1012
2168.65 1003
2169.08 1006
2169.52 1050
2169.96 1015
2170.40 980
2170.84 997
2171.28 1046
2171.72 1070
2172.16 990
2172.60 992
2173.04 1090
2173.48 1024
2173.92 992
2174.36 1008
2174.80 1090
2175.24 1075
2175.68 1103
2176.12 1204
2176.56 1122
2177.00 1118
2177.44 1084
2177.88 1128
2178.32 1095
2178.76 1064
2179.20 1036
2179.64 1054
2180.08 1014
2180.52 1030
2180.96 977
2181.40 946
2181.84 1005
2182.28 1027
2182.72 956
2183.16 921
2183.60 923
2184.04 924
2184.48 973
2184.93 971
2185.37 943
2185.81 933
2186.25 1029
2186.69 970
2187.13 946
2187.57 957
2188.01 1007
2188.45 1069
2188.89 1017
2189.34 987
2189.78 1014
2190.22 1085
2190.66 977
2191.10 1048
2191.54 1020
2191.98 997
2192.43 1009
2192.87 1016
2193.31 1000
2193.75 1050
2194.19 1018
2194.63 1069
2195.08 1054
2195.52 1055
2195.96 1091
2196.40 1058
2196.84 1122
2197.29 1146
2197.73 1081
2198.17 1039
2198.61 1040
2199.06 986
2199.50 998
2199.94 984
2200.38 937
2200.82 921
2201.27 927
2201.71 920
2202.15 924
2202.59 913
2203.04 878
2203.48 932
2203.92 903
2204.37 970
2204.81 985
2205.25 977
2205.69 1026
2206.14 964
2206.58 1009
2207.02 1033
2207.47 1076
2207.91 1070
2208.35 1081
2208.80 1059
2209.24 1109
2209.68 1074
2210.13 1098
2210.57 1117
2211.01 1075
2211.46 1075
2211.90 1089
2212.34 1013
2212.79 1035
2213.23 1040
2213.67 1055
2214.12 1000
2214.56 1002
2215.01 1039
2215.45 1050
2215.89 1019
2216.34 1018
2216.78 979
2217.23 927
2217.67 960
2218.11 1013
2218.56 1004
2219.00 946
2219.45 958
2219.89 953
2220.34 957
2220.78 1008
2221.22 1041
2221.67 1096
2222.11 1046
2222.56 1053
2223.00 1114
2223.45 1136
2223.89 1112
2224.34 1111
2224.78 1129
2225.23 1119
2225.67 1175
2226.12 1166
2226.56 1214
2227.01 1162
2227.45 1121
2227.90 1068
2228.34 1106
2228.79 1162
2229.23 1136
2229.68 1112
2230.12 1081
2230.57 1144
2231.01 1178
2231.46 1140
2231.90 1170
2232.35 1251
2232.80 1213
2233.24 1138
2233.69 1129
2234.13 1112
2234.58 1085
2235.02 1099
2235.47 1074
2235.92 1098
2236.36 1098
2236.81 1134
2237.25 1077
2237.70 1061
2238.15 1008
2238.59 1024
2239.04 976
2239.49 994
2239.93 984
2240.38 1024
2240.82 1000
2241.27 946
2241.72 948
2242.16 987
2242.61 1008
2243.06 975
2243.50 949
2243.95 948
2244.40 962
2244.84 977
2245.29 969
2245.74 939
2246.19 899
2246.63 881
2247.08 925
2247.53 883
2247.97 859
2248.42 981
2248.87 962
2249.32 931
2249.76 964
2250.21 966
2250.66 1048
2251.10 946
2251.55 1052
2252.00 1025
2252.45 1005
2252.89 979
2253.34 996
2253.79 985
2254.24 951
2254.69 967
2255.13 1049
2255.58 958
2256.03 955
2256.48 961
2256.93 964
2257.37 1000
2257.82 968
2258.27 993
2258.72 988
2259.17 959
2259.61 976
2260.06 984
2260.51 1074
2260.96 1059
2261.41 1092
2261.86 1087
2262.31 1111
2262.75 1154
2263.20 1113
2263.65 1091
2264.10 1162
2264.55 1124
2265.00 1129
2265.45 1214
2265.90 1175
2266.34 1122
2266.79 1110
2267.24 1204
2267.69 1155
2268.14 1171
2268.59 1098
2269.04 1155
2269.49 1201
2269.94 1166
2270.39 1140
2270.84 1235
2271.29 1271
2271.74 1221
2272.18 1242
2272.63 1219
2273.08 1227
2273.53 1279
2273.98 1312
2274.43 1332
2274.88 1378
2275.33 1405
2275.78 1465
2276.23 1495
2276.68 1561
2277.13 1546
2277.58 1551
2278.03 1454
2278.48 1407
2278.93 1379
2279.38 1343
2279.83 1338
2280.28 1232
2280.73 1184
2281.19 1162
2281.64 1100
2282.09 1021
2282.54 1041
2282.99 1044
2283.44 1054
2283.89 1041
2284.34 989
2284.79 999
2285.24 994
2285.69 1025
2286.14 992
2286.59 1027
2287.04 1000
2287.50 1086
2287.95 1101
2288.40 1127
2288.85 1122
2289.30 1144
2289.75 1225
2290.20 1351
2290.65 1409
2291.11 1451
2291.56 1408
2292.01 1430
2292.46 1428
2292.91 1454
2293.36 1444
2293.82 1416
2294.27 1338
2294.72 1293
2295.17 1330
2295.62 1190
2296.07 1146
2296.53 1150
2296.98 1167
2297.43 1144
2297.88 1149
2298.33 1092
2298.79 1044
2299.24 998
2299.69 1018
2300.14 1034
2300.60 1023
2301.05 1049
2301.50 1034
2301.95 1055
2302.41 1073
2302.86 1024
2303.31 960
2303.76 956
2304.22 954
2304.67 985
2305.12 976
2305.57 982
2306.03 977
2306.48 1072
2306.93 1060
2307.39 1046
2307.84 1015
2308.29 1016
2308.75 1073
2309.20 1100
2309.65 1128
2310.11 1134
2310.56 1126
2311.01 1145
2311.47 1175
2311.92 1086
2312.37 1134
2312.83 1163
2313.28 1093
2313.73 1073
2314.19 1060
2314.64 1079
2315.09 1059
2315.55 1046
2316.00 1051
2316.46 1044
2316.91 1074
2317.36 1120
2317.82 1160
2318.27 1132
2318.73 1090
2319.18 1126
2319.63 1080
2320.09 1112
2320.54 1088
2321.00 1091
2321.45 1094
2321.91 1099
2322.36 1122
2322.82 1189
2323.27 1161
2323.72 1195
2324.18 1263
2324.63 1286
2325.09 1259
2325.54 1250
2326.00 1334
2326.45 1248
2326.91 1240
2327.36 1243
2327.82 1224
2328.27 1133
2328.73 1120
2329.18 1173
2329.64 1099
2330.09 1005
2330.55 1074
2331.00 1089
2331.46 1024
2331.92 1046
2332.37 1068
2332.83 1066
2333.28 1068
2333.74 1052
2334.19 1060
2334.65 1030
2335.10 977
2335.56 1031
2336.02 995
2336.47 1012
2336.93 1025
2337.38 1019
2337.84 1054
2338.30 1044
2338.75 1040
2339.21 1049
2339.66 1071
2340.12 1052
2340.58 1091
2341.03 1070
2341.49 1110
2341.95 1044
2342.40 1071
2342.86 1135
2343.32 1113
2343.77 1125
2344.23 1090
2344.68 1120
2345.14 1160
2345.60 1153
2346.06 1156
2346.51 1116
2346.97 1105
2347.43 1150
2347.88 1127
2348.34 1152
2348.80 1122
2349.25 1125
2349.71 1103
2350.17 1105
2350.63 1175
2351.08 1072
2351.54 1044
2352.00 1017
2352.46 1034
2352.91 1044
2353.37 1028
2353.83 1027
2354.29 995
2354.74 986
2355.20 1006
2355.66 944
2356.12 985
2356.57 979
2357.03 970
2357.49 986
2357.95 1029
2358.41 1027
2358.86 1040
2359.32 1047
2359.78 1095
2360.24 1106
2360.70 1138
2361.15 1168
2361.61 1167
2362.07 1183
2362.53 1119
2362.99 1158
2363.45 1146
2363.91 1144
2364.36 1145
2364.82 1137
2365.28 1178
2365.74 1180
2366.20 1157
2366.66 1202
2367.12 1141
2367.57 1132
2368.03 1146
2368.49 1055
2368.95 1067
2369.41 1064
2369.87 1081
2370.33 1047
2370.79 1068
2371.25 989
2371.71 1038
2372.17 1052
2372.63 1045
2373.09 1071
2373.54 1089
2374.00 1092
2374.46 1091
2374.92 1075
2375.38 1156
2375.84 1109
2376.30 1082
2376.76 1056
2377.22 1016
2377.68 1047
2378.14 1039
2378.60 1056
2379.06 1114
2379.52 1051
2379.98 1024
2380.44 983
2380.90 1002
2381.36 997
2381.82 1022
2382.28 1066
2382.74 1047
2383.20 1004
2383.66 1011
2384.12 996
2384.59 1025
2385.05 1056
2385.51 1020
2385.97 980
2386.43 1036
2386.89 1048
2387.35 1021
2387.81 1028
2388.27 1050
2388.73 1012
2389.19 1047
2389.65 1053
2390.12 1039
2390.58 1037
2391.04 1031
2391.50 1050
2391.96 1025
2392.42 1045
2392.88 1061
2393.34 1021
2393.81 1062
2394.27 1066
2394.73 1003
2395.19 1065
2395.65 1046
2396.11 940
2396.57 1002
2397.04 1013
2397.50 1041
2397.96 1073
2398.42 1057
2398.88 1054
2399.35 1062
2399.81 1024
2400.27 1052
2400.73 981
2401.19 982
2401.66 1040
2402.12 997
2402.58 981
2403.04 925
2403.51 932
2403.97 977
2404.43 942
2404.89 941
2405.36 974
2405.82 965
2406.28 1032
2406.74 1032
2407.21 1037
2407.67 1018
2408.13 1003
2408.59 1006
2409.06 1028
2409.52 991
2409.98 943
2410.45 967
2410.91 963
2411.37 978
2411.84 932
2412.30 940
2412.76 931
2413.23 999
2413.69 988
2414.15 961
2414.62 955
2415.08 955
2415.54 1028
2416.01 1021
2416.47 965
2416.93 986
2417.40 1045
2417.86 1107
2418.32 1109
2418.79 1113
2419.25 1144
2419.72 1125
2420.18 1124
2420.64 1076
2421.11 1055
2421.57 1061
2422.04 1132
2422.50 1088
2422.96 1070
2423.43 1064
2423.89 1034
2424.36 1073
2424.82 1083
2425.29 1086
2425.75 1036
2426.22 1007
2426.68 1017
2427.15 1037
2427.61 1034
2428.07 1032
2428.54 1012
2429.00 1010
2429.47 968
2429.93 1020
2430.40 1027
2430.86 916
2431.33 888
2431.79 918
2432.26 936
2432.72 895
2433.19 928
2433.65 987
2434.12 969
2434.59 1011
2435.05 975
2435.52 951
2435.98 1075
2436.45 1108
2436.91 1095
2437.38 1057
2437.84 1086
2438.31 1137
2438.78 1061
2439.24 1108
2439.71 1117
2440.17 1172
2440.64 1202
2441.10 1197
2441.57 1194
2442.04 1212
2442.50 1237
2442.97 1267
2443.44 1166
2443.90 1136
2444.37 1149
2444.83 1034
2445.30 1086
2445.77 1100
2446.23 1026
2446.70 1054
2447.17 968
2447.63 988
2448.10 960
2448.57 931
2449.03 940
2449.50 971
2449.97 988
2450.43 955
2450.90 939
2451.37 951
2451.83 916
2452.30 993
2452.77 995
2453.24 1012
2453.70 940
2454.17 929
2454.64 924
2455.10 957
2455.57 894
2456.04 938
2456.51 963
2456.97 929
2457.44 957
2457.91 942
2458.38 954
2458.84 941
2459.31 959
2459.78 1000
2460.25 996
2460.72 941
2461.18 917
2461.65 910
2462.12 927
2462.59 988
2463.06 970
2463.52 952
2463.99 1027
2464.46 983
2464.93 929
2465.40 940
2465.86 1023
2466.33 1009
2466.80 1000
2467.27 1000
2467.74 1019
2468.21 1021
2468.68 1047
2469.14 1096
2469.61 1099
2470.08 1001
2470.55 1065
2471.02 1060
2471.49 1075
2471.96 1011
2472.43 1006
2472.90 990
2473.36 995
2473.83 980
2474.30 1022
2474.77 1027
2475.24 1011
2475.71 1032
2476.18 1033
2476.65 1025
2477.12 975
2477.59 925
2478.06 976
2478.53 1053
2479.00 1040
2479.47 1085
2479.94 1107
2480.41 1077
2480.87 1105
2481.34 1118
2481.81 1076
2482.28 1103
2482.75 1044
2483.22 1008
2483.69 983
2484.16 1028
2484.63 964
2485.10 996
2485.57 941
2486.05 1007
2486.52 994
2486.99 1085
2487.46 1020
2487.93 1028
2488.40 1057
2488.87 1044
2489.34 1013
2489.81 1053
2490.28 987
2490.75 947
2491.22 1083
2491.69 1053
2492.16 1006
2492.63 994
2493.10 1008
2493.58 1029
2494.05 1033
2494.52 975
2494.99 1043
2495.46 988
2495.93 1028
2496.40 1024
2496.87 970
2497.34 1000
2497.82 1086
2498.29 1032
2498.76 976
2499.23 986
2499.70 935
2500.17 984
2500.64 986
2501.12 987
2501.59 938
2502.06 929
2502.53 920
2503.00 998
2503.48 982
2503.95 915
2504.42 936
2504.89 952
2505.36 1024
2505.84 974
2506.31 1022
2506.78 1018
2507.25 1056
2507.72 1034
2508.20 1095
2508.67 1048
2509.14 1120
2509.61 1171
2510.09 1215
2510.56 1218
2511.03 1300
2511.50 1303
2511.98 1338
2512.45 1380
2512.92 1337
2513.40 1335
2513.87 1319
2514.34 1355
2514.81 1307
2515.29 1310
2515.76 1203
2516.23 1142
2516.71 1135
2517.18 1097
2517.65 1097
2518.13 1117
2518.60 1105
2519.07 1138
2519.55 1091
2520.02 1095
2520.49 1125
2520.97 1100
2521.44 1103
2521.91 1051
2522.39 1084
2522.86 1086
2523.34 992
2523.81 1016
2524.28 1013
2524.76 999
2525.23 958
2525.70 1045
2526.18 997
2526.65 1025
2527.13 1036
2527.60 1025
2528.08 1035
2528.55 1065
2529.02 1036
2529.50 1051
2529.97 1043
2530.45 1120
2530.92 1094
2531.40 1052
2531.87 1051
2532.34 1064
2532.82 1104
2533.29 1128
2533.77 1171
2534.24 1154
2534.72 1149
2535.19 1130
2535.67 1090
2536.14 1140
2536.62 1132
2537.09 1124
2537.57 1121
2538.04 1126
2538.52 1125
2538.99 1121
2539.47 1145
2539.94 1140
2540.42 1139
2540.90 1138
2541.37 1087
2541.85 1082
2542.32 1134
2542.80 1094
2543.27 1059
2543.75 1074
2544.22 1108
2544.70 1225
2545.18 1148
2545.65 1133
2546.13 1113
2546.60 1178
2547.08 1188
2547.56 1217
2548.03 1204
2548.51 1191
2548.98 1231
2549.46 1329
2549.94 1329
2550.41 1329
2550.89 1276
2551.37 1200
2551.84 1188
2552.32 1220
2552.80 1228
2553.27 1226
2553.75 1246
2554.23 1232
2554.70 1157
2555.18 1210
2555.66 1247
2556.13 1184
2556.61 1241
2557.09 1245
2557.56 1220
2558.04 1183
2558.52 1183
2558.99 1196
2559.47 1151
2559.95 1121
2560.43 1128
2560.90 1103
2561.38 1066
2561.86 1003
2562.33 981
2562.81 1016
2563.29 987
2563.77 1051
2564.25 1020
2564.72 974
2565.20 948
2565.68 967
2566.16 926
2566.63 950
2567.11 1005
2567.59 975
2568.07 983
2568.55 902
2569.02 944
2569.50 913
2569.98 884
2570.46 869
2570.94 939
2571.41 908
2571.89 990
2572.37 966
2572.85 933
2573.33 958
2573.81 930
2574.28 916
2574.76 937
2575.24 962
2575.72 947
2576.20 949
2576.68 1007
2577.16 968
2577.64 926
2578.11 998
2578.59 971
2579.07 970
2579.55 935
2580.03 973
2580.51 942
2580.99 942
2581.47 958
2581.95 975
2582.43 935
2582.91 946
2583.39 983
2583.86 960
2584.34 960
2584.82 938
2585.30 962
2585.78 910
2586.26 948
2586.74 924
2587.22 958
2587.70 939
2588.18 864
2588.66 897
2589.14 970
2589.62 1051
2590.10 968
2590.58 942
2591.06 1019
2591.54 1047
2592.02 1022
2592.50 1041
2592.98 997
2593.46 997
2593.94 993
2594.42 1005
2594.90 1065
2595.38 1021
2595.86 986
2596.35 940
2596.83 981
2597.31 981
2597.79 959
2598.27 976
2598.75 949
2599.23 966
2599.71 977
2600.19 960
2600.67 951
2601.15 955
2601.63 966
2602.12 989
2602.60 1016
2603.08 948
2603.56 925
2604.04 943
2604.52 913
2605.00 916
2605.48 921
2605.97 945
2606.45 914
2606.93 1003
2607.41 994
2607.89 919
2608.37 960
2608.86 924
2609.34 937
2609.82 1004
2610.30 1009
2610.78 948
2611.26 996
2611.75 974
2612.23 1014
2612.71 954
2613.19 948
2613.68 955
2614.16 989
2614.64 1031
2615.12 1000
2615.60 990
2616.09 1000
2616.57 963
2617.05 974
2617.53 913
2618.02 920
2618.50 943
2618.98 909
2619.46 921
2619.95 952
2620.43 944
2620.91 890
2621.40 936
2621.88 907
2622.36 940
2622.85 891
2623.33 961
2623.81 906
2624.29 924
2624.78 888
2625.26 1001
2625.74 999
2626.23 938
2626.71 992
2627.19 963
2627.68 1005
2628.16 983
2628.64 1005
2629.13 945
2629.61 977
2630.10 970
2630.58 1047
2631.06 974
2631.55 972
2632.03 1009
2632.51 1048
2633.00 994
2633.48 1090
2633.97 1042
2634.45 970
2634.94 990
2635.42 1011
2635.90 1044
2636.39 949
2636.87 955
2637.36 964
2637.84 981
2638.33 973
2638.81 961
2639.29 932
2639.78 967
2640.26 938
2640.75 963
2641.23 990
2641.72 966
2642.20 939
2642.69 935
2643.17 962
2643.66 941
2644.14 923
2644.63 963
2645.11 936
2645.60 936
2646.08 940
2646.57 964
2647.05 1009
2647.54 994
2648.02 938
2648.51 1046
2648.99 1010
2649.48 960
2649.97 979
2650.45 984
2650.94 1005
2651.42 1046
2651.91 1004
2652.39 993
2652.88 1037
2653.37 1049
2653.85 987
2654.34 996
2654.82 1054
2655.31 1050
2655.80 1041
2656.28 1105
2656.77 1020
2657.25 1025
2657.74 1055
2658.23 1011
2658.71 1005
2659.20 985
2659.69 1018
2660.17 962
2660.66 1016
2661.14 941
2661.63 938
2662.12 982
2662.60 969
2663.09 959
2663.58 929
2664.06 916
2664.55 949
2665.04 959
2665.53 1015
2666.01 962
2666.50 1043
2666.99 1085
2667.47 1064
2667.96 1028
2668.45 1043
2668.94 1009
2669.42 980
2669.91 1016
2670.40 1036
2670.88 1177
2671.37 1168
2671.86 1243
2672.35 1193
2672.83 1163
2673.32 1200
2673.81 1238
2674.30 1257
2674.79 1235
2675.27 1174
2675.76 1226
2676.25 1229
2676.74 1191
2677.23 1159
2677.71 1125
2678.20 1130
2678.69 1099
2679.18 1012
2679.67 1055
2680.15 1103
2680.64 1099
2681.13 1047
2681.62 1084
2682.11 1081
2682.60 1095
2683.08 1093
2683.57 1129
2684.06 1144
2684.55 1174
2685.04 1167
2685.53 1160
2686.02 1143
2686.51 1166
2686.99 1079
2687.48 1058
2687.97 1066
2688.46 1048
2688.95 1098
2689.44 1039
2689.93 1038
2690.42 1080
2690.91 979
2691.40 1018
2691.89 1073
2692.38 1015
2692.87 1022
2693.35 975
2693.84 1014
2694.33 1112
2694.82 1098
2695.31 1075
2695.80 1078
2696.29 1058
2696.78 1081
2697.27 1038
2697.76 1014
2698.25 1090
2698.74 1096
2699.23 1071
2699.72 1035
2700.21 1075
2700.70 1066
2701.19 1021
2701.68 1074
2702.17 1091
2702.66 1115
2703.15 1039
2703.64 1112
2704.13 1082
2704.62 1085
2705.12 1006
2705.61 1006
2706.10 1006
2706.59 967
2707.08 999
2707.57 1020
2708.06 975
2708.55 997
2709.04 971
2709.53 942
2710.02 979
2710.51 955
2711.01 985
2711.50 1021
2711.99 1021
2712.48 971
2712.97 1013
2713.46 1046
2713.95 1011
2714.44 1012
2714.94 973
2715.43 996
2715.92 966
2716.41 1022
2716.90 1022
2717.39 962
2717.89 995
2718.38 993
2718.87 1004
2719.36 981
2719.85 1008
2720.34 1043
2720.84 1026
2721.33 995
2721.82 1067
2722.31 1101
2722.80 1097
2723.30 1085
2723.79 1087
2724.28 1067
2724.77 999
2725.27 987
2725.76 1088
2726.25 1075
2726.74 1026
2727.24 1025
2727.73 1012
2728.22 978
2728.71 985
2729.21 959
2729.70 992
2730.19 1051
2730.69 1097
2731.18 1043
2731.67 1050
2732.16 1043
2732.66 1017
2733.15 1052
2733.64 1075
2734.14 1075
2734.63 1035
2735.12 1088
2735.62 1120
2736.11 1162
2736.60 1100
2737.10 1080
2737.59 1063
2738.08 1112
2738.58 1085
2739.07 1041
2739.56 1032
2740.06 1126
2740.55 1067
2741.05 1057
2741.54 1064
2742.03 1007
2742.53 1060
2743.02 1068
2743.52 1078
2744.01 1078
2744.50 999
2745.00 994
2745.49 1029
2745.99 1064
2746.48 1106
2746.97 1049
2747.47 1065
2747.96 1096
2748.46 1080
2748.95 1058
2749.45 1002
2749.94 1028
2750.44 1052
2750.93 997
2751.43 969
2751.92 994
2752.42 979
2752.91 985
2753.41 1001
2753.90 1009
2754.40 968
2754.89 988
2755.39 1021
2755.88 1011
2756.38 998
2756.87 981
2757.37 1021
2757.86 1013
2758.36 997
2758.85 926
2759.35 972
2759.84 996
2760.34 1020
2760.83 1017
2761.33 1029
2761.83 1042
2762.32 1060
2762.82 1054
2763.31 1059
2763.81 1055
2764.30 1039
2764.80 1042
2765.30 1078
2765.79 1105
2766.29 1072
2766.78 1051
2767.28 1035
2767.78 1011
2768.27 1043
2768.77 1018
2769.27 1013
2769.76 978
2770.26 969
2770.76 1009
2771.25 1028
2771.75 1075
2772.24 1055
2772.74 1030
2773.24 1096
2773.73 1160
2774.23 1094
2774.73 1084
2775.23 1166
2775.72 1121
2776.22 1112
2776.72 1148
2777.21 1201
2777.71 1113
2778.21 1148
2778.70 1106
2779.20 1119
2779.70 1122
2780.20 1027
2780.69 1108
2781.19 1147
2781.69 1141
2782.19 1060
2782.68 1037
2783.18 1049
2783.68 1026
2784.18 965
2784.67 1056
2785.17 1029
2785.67 1012
2786.17 1016
2786.67 1034
2787.16 1045
2787.66 982
2788.16 1023
2788.66 1009
2789.16 1030
2789.65 1030
2790.15 977
2790.65 1043
2791.15 1080
2791.65 1012
2792.15 1021
2792.64 1035
2793.14 1036
2793.64 1023
2794.14 1063
2794.64 1139
2795.14 1144
2795.64 1146
2796.13 1195
2796.63 1165
2797.13 1186
2797.63 1190
2798.13 1225
2798.63 1239
2799.13 1182
2799.63 1195
2800.13 1164
2800.62 1152
2801.12 1133
2801.62 1142
2802.12 1062
2802.62 982
2803.12 1025
2803.62 1103
2804.12 1006
2804.62 1020
2805.12 1088
2805.62 1082
2806.12 1143
2806.62 1163
2807.12 1150
2807.62 1215
2808.12 1258
2808.62 1223
2809.12 1199
2809.62 1264
2810.12 1281
2810.62 1352
2811.12 1289
2811.62 1376
2812.12 1297
2812.62 1283
2813.12 1320
2813.62 1254
2814.12 1232
2814.62 1255
2815.12 1244
2815.62 1297
2816.12 1256
2816.62 1208
2817.12 1200
2817.62 1114
2818.12 1115
2818.62 1057
2819.12 1005
2819.63 1025
2820.13 1048
2820.63 1058
2821.13 983
2821.63 925
2822.13 1053
2822.63 1036
2823.13 977
2823.63 964
2824.13 1011
2824.64 1042
2825.14 1008
2825.64 1034
2826.14 1076
2826.64 1076
2827.14 999
2827.64 1020
2828.15 1037
2828.65 947
2829.15 973
2829.65 1028
2830.15 990
2830.65 987
2831.16 982
2831.66 975
2832.16 966
2832.66 981
2833.16 1024
2833.67 990
2834.17 1062
2834.67 986
2835.17 1060
2835.68 1027
2836.18 1025
2836.68 1033
2837.18 1033
2837.68 1074
2838.19 1106
2838.69 1055
2839.19 1055
2839.70 1053
2840.20 1075
2840.70 1027
2841.20 1050
2841.71 1072
2842.21 1121
2842.71 1122
2843.21 1014
2843.72 1030
2844.22 1010
2844.72 1070
2845.23 1155
2845.73 1199
2846.23 1167
2846.74 1095
2847.24 1175
2847.74 1143
2848.25 1174
2848.75 1238
2849.25 1246
2849.76 1279
2850.26 1189
2850.76 1120
2851.27 1097
2851.77 1172
2852.28 1130
2852.78 1109
2853.28 1129
2853.79 1051
2854.29 1069
2854.79 1053
2855.30 1042
2855.80 1081
2856.31 1111
2856.81 1092
2857.31 1076
2857.82 1133
2858.32 1214
2858.83 1175
2859.33 1129
2859.84 1087
2860.34 1161
2860.85 1207
2861.35 1122
2861.85 1143
2862.36 1136
2862.86 1189
2863.37 1135
2863.87 1123
2864.38 1145
2864.88 1093
2865.39 1102
2865.89 1099
2866.40 1062
2866.90 1008
2867.41 1058
2867.91 1063
2868.42 1044
2868.92 1007
2869.43 1061
2869.93 1145
2870.44 1161
2870.94 1202
2871.45 1228
2871.96 1111
2872.46 1131
2872.97 1181
2873.47 1228
2873.98 1171
2874.48 1211
2874.99 1264
2875.49 1232
2876.00 1228
2876.51 1178
2877.01 1153
2877.52 1161
2878.02 1159
2878.53 1146
2879.04 1136
2879.54 1163
2880.05 1184
2880.55 1239
2881.06 1263
2881.57 1255
2882.07 1253
2882.58 1313
2883.09 1299
2883.59 1358
2884.10 1288
2884.61 1380
2885.11 1389
2885.62 1341
2886.13 1447
2886.63 1403
2887.14 1392
2887.65 1432
2888.15 1450
2888.66 1386
2889.17 1360
2889.67 1344
2890.18 1389
2890.69 1306
2891.20 1298
2891.70 1257
2892.21 1233
2892.72 1283
2893.22 1274
2893.73 1260
2894.24 1214
2894.75 1204
2895.25 1212
2895.76 1245
2896.27 1266
2896.78 1283
2897.29 1235
2897.79 1358
2898.30 1239
2898.81 1262
2899.32 1333
2899.82 1286
2900.33 1312
2900.84 1302
2901.35 1229
2901.86 1199
2902.36 1182
2902.87 1233
2903.38 1302
2903.89 1274
2904.40 1220
2904.91 1242
2905.41 1272
2905.92 1237
2906.43 1140
2906.94 1107
2907.45 1180
2907.96 1218
2908.47 1183
2908.97 1175
2909.48 1209
2909.99 1168
2910.50 1136
2911.01 1114
2911.52 1122
2912.03 1070
2912.54 1143
2913.05 1142
2913.55 1149
2914.06 1094
2914.57 1082
2915.08 1160
2915.59 1209
2916.10 1170
2916.61 1091
2917.12 1157
2917.63 1207
2918.14 1179
2918.65 1130
2919.16 1159
2919.67 1171
2920.18 1182
2920.69 1286
2921.20 1246
2921.71 1242
2922.22 1303
2922.73 1311
2923.24 1314
2923.75 1332
2924.26 1424
2924.77 1434
2925.28 1382
2925.79 1405
2926.30 1462
2926.81 1441
2927.32 1345
2927.83 1327
2928.34 1349
2928.85 1251
2929.36 1245
2929.87 1229
2930.38 1238
2930.89 1136
2931.40 1110
2931.91 1126
2932.42 1055
2932.93 1035
2933.45 1096
2933.96 1116
2934.47 1102
2934.98 1140
2935.49 1195
2936.00 1077
2936.51 1095
2937.02 1109
2937.53 1179
2938.04 1254
2938.56 1274
2939.07 1311
2939.58 1434
2940.09 1475
2940.60 1447
2941.11 1483
2941.62 1522
2942.14 1569
2942.65 1593
2943.16 1523
2943.67 1525
2944.18 1453
2944.70 1381
2945.21 1426
2945.72 1400
2946.23 1311
2946.74 1298
2947.26 1264
2947.77 1237
2948.28 1261
2948.79 1221
2949.30 1158
2949.82 1181
2950.33 1157
2950.84 1143
2951.35 1101
2951.87 1062
2952.38 1045
2952.89 1056
2953.40 1099
2953.92 1115
2954.43 1106
2954.94 1061
2955.45 1085
2955.97 1067
2956.48 1101
2956.99 1071
2957.51 1091
2958.02 1103
2958.53 1141
2959.04 1138
2959.56 1091
2960.07 1087
2960.58 1066
2961.10 1097
2961.61 1047
2962.12 1161
2962.64 1114
2963.15 1123
2963.66 1135
2964.18 1191
2964.69 1151
2965.21 1190
2965.72 1172
2966.23 1118
2966.75 1057
2967.26 1157
2967.77 1134
2968.29 1152
2968.80 1080
2969.32 1096
2969.83 1110
2970.34 1137
2970.86 1170
2971.37 1119
2971.89 1155
2972.40 1168
2972.91 1137
2973.43 1191
2973.94 1158
2974.46 1140
2974.97 1147
2975.49 1130
2976.00 1219
2976.52 1195
2977.03 1079
2977.55 1132
2978.06 1145
2978.57 1140
2979.09 1214
2979.60 1210
2980.12 1185
2980.63 1251
2981.15 1250
2981.66 1312
2982.18 1248
2982.69 1276
2983.21 1279
2983.73 1282
2984.24 1244
2984.76 1291
2985.27 1227
2985.79 1269
2986.30 1281
2986.82 1205
2987.33 1307
2987.85 1257
2988.36 1195
2988.88 1255
2989.40 1263
2989.91 1272
2990.43 1244
2990.94 1255
2991.46 1267
2991.97 1248
2992.49 1257
2993.01 1240
2993.52 1312
2994.04 1348
2994.55 1294
2995.07 1352
2995.59 1406
2996.10 1380
2996.62 1398
2997.14 1510
2997.65 1536
2998.17 1544
2998.69 1520
2999.20 1553
2999.72 1595
3000.24 1661
3000.75 1600
3001.27 1736
3001.79 1899
3002.30 1950
3002.82 2153
3003.34 2232
3003.85 2310
3004.37 2370
3004.89 2504
3005.40 2488
3005.92 2650
3006.44 2598
3006.96 2559
3007.47 2191
3007.99 2177
3008.51 2021
3009.03 1909
3009.54 1683
3010.06 1553
3010.58 1478
3011.10 1441
3011.61 1389
3012.13 1379
3012.65 1359
3013.17 1265
3013.68 1279
3014.20 1323
3014.72 1285
3015.24 1272
3015.76 1290
3016.27 1285
3016.79 1281
3017.31 1291
3017.83 1272
3018.35 1302
3018.86 1248
3019.38 1274
3019.90 1290
3020.42 1262
3020.94 1308
3021.46 1367
3021.97 1357
3022.49 1310
3023.01 1309
3023.53 1372
3024.05 1327
3024.57 1409
3025.09 1354
3025.61 1330
3026.12 1350
3026.64 1297
3027.16 1255
3027.68 1256
3028.20 1289
3028.72 1174
3029.24 1177
3029.76 1263
3030.28 1227
3030.80 1189
3031.32 1248
3031.84 1250
3032.35 1198
3032.87 1198
3033.39 1213
3033.91 1250
3034.43 1197
3034.95 1197
3035.47 1273
3035.99 1340
3036.51 1262
3037.03 1272
3037.55 1243
3038.07 1303
3038.59 1233
3039.11 1198
3039.63 1237
3040.15 1206
3040.67 1198
3041.19 1141
3041.71 1193
3042.23 1202
3042.75 1188
3043.27 1226
3043.79 1226
3044.31 1138
3044.83 1205
3045.35 1221
3045.87 1214
3046.40 1162
3046.92 1245
3047.44 1239
3047.96 1163
3048.48 1196
3049.00 1173
3049.52 1156
3050.04 1161
3050.56 1139
3051.08 1139
3051.60 1192
3052.12 1094
3052.65 1143
3053.17 1163
3053.69 1219
3054.21 1197
3054.73 1151
3055.25 1159
3055.77 1136
3056.30 1141
3056.82 1137
3057.34 1160
3057.86 1164
3058.38 1183
3058.90 1171
3059.42 1196
3059.95 1223
3060.47 1214
3060.99 1208
3061.51 1224
3062.03 1172
3062.56 1184
3063.08 1213
3063.60 1181
3064.12 1291
3064.64 1284
3065.17 1237
3065.69 1274
3066.21 1330
3066.73 1357
3067.26 1396
3067.78 1447
3068.30 1517
3068.82 1484
3069.35 1409
3069.87 1485
3070.39 1438
3070.91 1425
3071.44 1440
3071.96 1391
3072.48 1338
3073.01 1357
3073.53 1301
3074.05 1323
3074.57 1344
3075.10 1310
3075.62 1351
3076.14 1419
3076.67 1406
3077.19 1446
3077.71 1473
3078.24 1578
3078.76 1631
3079.28 1612
3079.81 1654
3080.33 1662
3080.85 1679
3081.38 1610
3081.90 1626
3082.42 1695
3082.95 1614
3083.47 1635
3084.00 1682
3084.52 1693
3085.04 1648
3085.57 1629
3086.09 1650
3086.62 1726
3087.14 1871
3087.66 1882
3088.19 2091
3088.71 2214
3089.24 2286
3089.76 2513
3090.29 2516
3090.81 2646
3091.33 2821
3091.86 2775
3092.38 2577
3092.91 2353
3093.43 2252
3093.96 2061
3094.48 2103
3095.01 1985
3095.53 1928
3096.06 1871
3096.58 1831
3097.11 1779
3097.63 1781
3098.16 1887
3098.68 1904
3099.21 2044
3099.73 2118
3100.26 2267
3100.78 2326
3101.31 2584
3101.83 2784
3102.36 3082
3102.88 3224
3103.41 3235
3103.93 3258
3104.46 3451
3104.99 3337
3105.51 3074
3106.04 2882
3106.56 2768
3107.09 2502
3107.61 2381
3108.14 2019
3108.67 1799
3109.19 1729
3109.72 1720
3110.24 1671
3110.77 1675
3111.30 1589
3111.82 1655
3112.35 1575
3112.87 1536
3113.40 1458
3113.93 1502
3114.45 1486
3114.98 1479
3115.51 1424
3116.03 1370
3116.56 1429
3117.09 1399
3117.61 1365
3118.14 1390
3118.67 1368
3119.19 1389
3119.72 1431
3120.25 1470
3120.77 1422
3121.30 1482
3121.83 1469
3122.35 1431
3122.88 1497
3123.41 1430
3123.94 1506
3124.46 1486
3124.99 1458
3125.52 1453
3126.05 1433
3126.57 1420
3127.10 1433
3127.63 1391
3128.16 1360
3128.68 1355
3129.21 1320
3129.74 1296
3130.27 1317
3130.79 1355
3131.32 1330
3131.85 1327
3132.38 1274
3132.91 1279
3133.43 1232
3133.96 1208
3134.49 1245
3135.02 1269
3135.55 1258
3136.07 1202
3136.60 1266
3137.13 1249
3137.66 1224
3138.19 1269
3138.72 1284
3139.24 1174
3139.77 1182
3140.30 1181
3140.83 1198
3141.36 1163
3141.89 1169
3142.42 1173
3142.95 1159
3143.47 1161
3144.00 1217
3144.53 1193
3145.06 1138
3145.59 1172
3146.12 1172
3146.65 1218
3147.18 1257
3147.71 1276
3148.24 1309
3148.76 1311
3149.29 1329
3149.82 1356
3150.35 1365
3150.88 1354
3151.41 1371
3151.94 1332
3152.47 1364
3153.00 1261
3153.53 1282
3154.06 1356
3154.59 1353
3155.12 1331
3155.65 1397
3156.18 1384
3156.71 1366
3157.24 1365
3157.77 1314
3158.30 1386
3158.83 1388
3159.36 1455
3159.89 1401
3160.42 1409
3160.95 1387
3161.48 1411
3162.01 1343
3162.54 1360
3163.07 1359
3163.60 1354
3164.13 1243
3164.66 1237
3165.20 1326
3165.73 1298
3166.26 1276
3166.79 1281
3167.32 1231
3167.85 1183
3168.38 1114
3168.91 1234
3169.44 1149
3169.97 1188
3170.50 1205
3171.04 1154
3171.57 1191
3172.10 1221
3172.63 1290
3173.16 1329
3173.69 1346
3174.22 1298
3174.75 1253
3175.29 1321
3175.82 1318
3176.35 1330
3176.88 1301
3177.41 1270
3177.94 1262
3178.48 1236
3179.01 1169
3179.54 1239
3180.07 1201
3180.60 1210
3181.14 1194
3181.67 1140
3182.20 1137
3182.73 1168
3183.26 1187
3183.80 1169
3184.33 1146
3184.86 1118
3185.39 1073
3185.93 1088
3186.46 1102
3186.99 1096
3187.52 1106
3188.06 1125
3188.59 1075
3189.12 1181
3189.65 1125
3190.19 1166
3190.72 1214
3191.25 1187
3191.79 1106
3192.32 1172
3192.85 1204
3193.38 1204
3193.92 1119
3194.45 1090
3194.98 1168
3195.52 1205
3196.05 1210
3196.58 1194
3197.12 1219
3197.65 1227
3198.18 1192
3198.72 1232
3199.25 1326
3199.78 1208
3200.32 1150
3200.85 1275
3201.39 1267
3201.92 1166
3202.45 1187
3202.99 1211
3203.52 1224
3204.05 1235
3204.59 1319
3205.12 1309
3205.66 1308
3206.19 1386
3206.72 1428
3207.26 1484
3207.79 1482
3208.33 1579
3208.86 1630
3209.40 1741
3209.93 1743
3210.47 1769
3211.00 1835
3211.53 1857
3212.07 1822
3212.60 1785
3213.14 1815
3213.67 1726
3214.21 1669
3214.74 1646
3215.28 1493
3215.81 1482
3216.35 1414
3216.88 1326
3217.42 1339
3217.95 1204
3218.49 1240
3219.02 1299
3219.56 1203
3220.09 1237
3220.63 1264
3221.16 1222
3221.70 1347
3222.23 1421
3222.77 1345
3223.31 1335
3223.84 1396
3224.38 1477
3224.91 1487
3225.45 1477
3225.98 1506
3226.52 1515
3227.06 1529
3227.59 1505
3228.13 1404
3228.66 1385
3229.20 1462
3229.74 1388
3230.27 1263
3230.81 1294
3231.34 1347
3231.88 1317
3232.42 1322
3232.95 1351
3233.49 1318
3234.03 1309
3234.56 1372
3235.10 1407
3235.64 1405
3236.17 1427
3236.71 1480
3237.25 1475
3237.78 1411
3238.32 1466
3238.86 1468
3239.39 1520
3239.93 1482
3240.47 1452
3241.00 1404
3241.54 1485
3242.08 1439
3242.61 1460
3243.15 1414
3243.69 1427
3244.23 1425
3244.76 1403
3245.30 1517
3245.84 1492
3246.38 1496
3246.91 1506
3247.45 1486
3247.99 1580
3248.53 1614
3249.06 1775
3249.60 1877
3250.14 1960
3250.68 2197
3251.21 2323
3251.75 2499
3252.29 2663
3252.83 2916
3253.37 3069
3253.90 3132
3254.44 3057
3254.98 3000
3255.52 2899
3256.06 2700
3256.60 2415
3257.13 2269
3257.67 2325
3258.21 2202
3258.75 2135
3259.29 2118
3259.83 2026
3260.36 2107
3260.90 2044
3261.44 2089
3261.98 2109
3262.52 2155
3263.06 2213
3263.60 2293
3264.14 2319
3264.68 2496
3265.21 2624
3265.75 2527
3266.29 2524
3266.83 2655
3267.37 2653
3267.91 2510
3268.45 2447
3268.99 2389
3269.53 2196
3270.07 2083
3270.61 1993
3271.15 1946
3271.69 1826
3272.23 1783
3272.76 1810
3273.30 1786
3273.84 1661
3274.38 1619
3274.92 1646
3275.46 1747
3276.00 1650
3276.54 1695
3277.08 1792
3277.62 1790
3278.16 1753
3278.70 1683
3279.24 1710
3279.78 1673
3280.32 1644
3280.86 1663
3281.41 1704
3281.95 1766
3282.49 1714
3283.03 1760
3283.57 1705
3284.11 1721
3284.65 1721
3285.19 1688
3285.73 1673
3286.27 1728
3286.81 1724
3287.35 1731
3287.89 1768
3288.43 1867
3288.97 1861
3289.52 1934
3290.06 1868
3290.60 1880
3291.14 1928
3291.68 1912
3292.22 2031
3292.76 2112
3293.30 2194
3293.85 2309
3294.39 2350
3294.93 2459
3295.47 2522
3296.01 2628
3296.55 2652
3297.09 2560
3297.64 2501
3298.18 2551
3298.72 2342
3299.26 2344
3299.80 2294
3300.34 2211
3300.89 2123
3301.43 2123
3301.97 2065
3302.51 2034
3303.06 1923
3303.60 1910
3304.14 1930
3304.68 1908
3305.22 1916
3305.77 1952
3306.31 1961
3306.85 1982
3307.39 2027
3307.94 2043
3308.48 2013
3309.02 2007
3309.56 2149
3310.11 2146
3310.65 2111
3311.19 2141
3311.74 2165
3312.28 2143
3312.82 2153
3313.36 2171
3313.91 2209
3314.45 2167
3314.99 2175
3315.54 2292
3316.08 2375
3316.62 2476
3317.17 2659
3317.71 2860
3318.25 2910
3318.80 3058
3319.34 3099
3319.88 3223
3320.43 3261
3320.97 3163
3321.51 3194
3322.06 3109
3322.60 2954
3323.14 2893
3323.69 2842
3324.23 2678
3324.78 2626
3325.32 2489
3325.86 2464
3326.41 2396
3326.95 2354
3327.50 2318
3328.04 2346
3328.59 2355
3329.13 2305
3329.67 2431
3330.22 2590
3330.76 2918
3331.31 3309
3331.85 3814
3332.40 4653
3332.94 5646
3333.49 6527
3334.03 7713
3334.57 8979
3335.12 9949
3335.66 10840
3336.21 11297
3336.75 11443
3337.30 11412
3337.84 11018
3338.39 10323
3338.93 9445
3339.48 8479
3340.02 7459
3340.57 6437
3341.11 5340
3341.66 4615
3342.20 3900
3342.75 3368
3343.30 2936
3343.84 2650
3344.39 2436
3344.93 2236
3345.48 2146
3346.02 2017
3346.57 1995
3347.11 1978
3347.66 2014
3348.21 2097
3348.75 2036
3349.30 1995
3349.84 2048
3350.39 2017
3350.94 2051
3351.48 2077
3352.03 2108
3352.57 2056
3353.12 2011
3353.67 2027
3354.21 2093
3354.76 1967
3355.31 1938
3355.85 1923
3356.40 1856
3356.95 1945
3357.49 1806
3358.04 1760
3358.59 1725
3359.13 1710
3359.68 1800
3360.23 1710
3360.77 1729
3361.32 1672
3361.87 1757
3362.41 1733
3362.96 1713
3363.51 1756
3364.05 1766
3364.60 1693
3365.15 1774
3365.70 1706
3366.24 1667
3366.79 1695
3367.34 1680
3367.89 1688
3368.43 1622
3368.98 1617
3369.53 1704
3370.08 1797
3370.62 1737
3371.17 1772
3371.72 1851
3372.27 1839
3372.81 1905
3373.36 1949
3373.91 2085
3374.46 2014
3375.01 2059
3375.55 2112
3376.10 2042
3376.65 1891
3377.20 1994
3377.75 1864
3378.30 1807
3378.84 1730
3379.39 1632
3379.94 1626
3380.49 1564
3381.04 1561
3381.59 1539
3382.13 1544
3382.68 1472
3383.23 1409
3383.78 1424
3384.33 1432
3384.88 1427
3385.43 1456
3385.98 1414
3386.52 1465
3387.07 1354
3387.62 1383
3388.17 1359
3388.72 1380
3389.27 1383
3389.82 1373
3390.37 1413
3390.92 1388
3391.47 1330
3392.02 1389
3392.57 1401
3393.12 1341
3393.66 1372
3394.21 1331
3394.76 1343
3395.31 1325
3395.86 1336
3396.41 1309
3396.96 1295
3397.51 1331
3398.06 1369
3398.61 1337
3399.16 1323
3399.71 1352
3400.26 1346
3400.81 1336
3401.36 1351
3401.91 1341
3402.46 1284
3403.01 1259
3403.56 1262
3404.11 1360
3404.66 1291
3405.21 1263
3405.77 1214
3406.32 1228
3406.87 1258
3407.42 1307
3407.97 1331
3408.52 1304
3409.07 1274
3409.62 1317
3410.17 1376
3410.72 1356
3411.27 1420
3411.82 1435
3412.37 1435
3412.93 1424
3413.48 1389
3414.03 1403
3414.58 1378
3415.13 1378
3415.68 1391
3416.23 1399
3416.78 1395
3417.34 1499
3417.89 1495
3418.44 1500
3418.99 1506
3419.54 1495
3420.09 1471
3420.65 1481
3421.20 1435
3421.75 1429
3422.30 1404
3422.85 1322
3423.40 1338
3423.96 1358
3424.51 1389
3425.06 1344
3425.61 1330
3426.17 1336
3426.72 1326
3427.27 1309
3427.82 1275
3428.37 1226
3428.93 1192
3429.48 1255
3430.03 1186
3430.58 1207
3431.14 1270
3431.69 1206
3432.24 1223
3432.79 1142
3433.35 1205
3433.90 1201
3434.45 1174
3435.01 1161
3435.56 1243
3436.11 1242
3436.66 1237
3437.22 1245
3437.77 1269
3438.32 1272
3438.88 1250
3439.43 1292
3439.98 1239
3440.54 1318
3441.09 1325
3441.64 1347
3442.20 1357
3442.75 1296
3443.30 1330
3443.86 1222
3444.41 1217
3444.96 1280
3445.52 1269
3446.07 1218
3446.63 1260
3447.18 1205
3447.73 1113
3448.29 1148
3448.84 1187
3449.40 1181
3449.95 1166
3450.50 1205
3451.06 1143
3451.61 1144
3452.17 1110
3452.72 1133
3453.27 1111
3453.83 1147
3454.38 1126
3454.94 1178
3455.49 1149
3456.05 1187
3456.60 1177
3457.16 1164
3457.71 1193
3458.27 1150
3458.82 1154
3459.38 1212
3459.93 1185
3460.49 1157
3461.04 1202
3461.60 1236
3462.15 1268
3462.71 1205
3463.26 1221
3463.82 1234
3464.37 1273
3464.93 1326
3465.48 1280
3466.04 1337
3466.59 1357
3467.15 1339
3467.70 1236
3468.26 1262
3468.81 1340
3469.37 1460
3469.93 1446
3470.48 1432
3471.04 1481
3471.59 1529
3472.15 1477
3472.70 1547
3473.26 1623
3473.82 1569
3474.37 1515
3474.93 1523
3475.48 1534
3476.04 1496
3476.60 1442
3477.15 1480
3477.71 1521
3478.27 1606
3478.82 1629
3479.38 1684
3479.93 1742
3480.49 1790
3481.05 1752
3481.60 1713
3482.16 1780
3482.72 1871
3483.27 1772
3483.83 1796
3484.39 1856
3484.95 1887
3485.50 1840
3486.06 1828
3486.62 1935
3487.17 2041
3487.73 2150
3488.29 2407
3488.84 2459
3489.40 2983
3489.96 3435
3490.52 4026
3491.07 4403
3491.63 4806
3492.19 5093
3492.75 5195
3493.30 5455
3493.86 5380
3494.42 5066
3494.98 4661
3495.53 4154
3496.09 3756
3496.65 3458
3497.21 3037
3497.77 2656
3498.32 2569
3498.88 2507
3499.44 2416
3500.00 2428
3500.56 2687
3501.11 2776
3501.67 2898
3502.23 3012
3502.79 3142
3503.35 3305
3503.91 3591
3504.46 3761
3505.02 3845
3505.58 4041
3506.14 4093
3506.70 3968
3507.26 3943
3507.81 3755
3508.37 3522
3508.93 3203
3509.49 3046
3510.05 2751
3510.61 2475
3511.17 2379
3511.73 2174
3512.29 2086
3512.85 1893
3513.40 1893
3513.96 1793
3514.52 1767
3515.08 1688
3515.64 1513
3516.20 1528
3516.76 1495
3517.32 1453
3517.88 1457
3518.44 1508
3519.00 1476
3519.56 1481
3520.12 1440
3520.68 1474
3521.24 1393
3521.80 1384
3522.36 1392
3522.92 1430
3523.48 1422
3524.04 1415
3524.60 1437
3525.16 1489
3525.72 1560
3526.28 1535
3526.84 1493
3527.40 1481
3527.96 1522
3528.52 1547
3529.08 1461
3529.64 1493
3530.20 1508
3530.76 1467
3531.32 1445
3531.88 1470
3532.44 1534
3533.00 1510
3533.56 1421
3534.12 1413
3534.68 1441
3535.25 1526
3535.81 1506
3536.37 1496
3536.93 1546
3537.49 1487
3538.05 1441
3538.61 1486
3539.17 1514
3539.73 1472
3540.30 1473
3540.86 1571
3541.42 1570
3541.98 1599
3542.54 1553
3543.10 1554
3543.66 1598
3544.23 1648
3544.79 1651
3545.35 1643
3545.91 1539
3546.47 1533
3547.03 1481
3547.60 1463
3548.16 1433
3548.72 1435
3549.28 1459
3549.84 1356
3550.41 1328
3550.97 1335
3551.53 1332
3552.09 1293
3552.65 1286
3553.22 1290
3553.78 1295
3554.34 1279
3554.90 1257
3555.47 1282
3556.03 1267
3556.59 1262
3557.15 1261
3557.72 1316
3558.28 1265
3558.84 1244
3559.41 1181
3559.97 1215
3560.53 1237
3561.09 1310
3561.66 1315
3562.22 1265
3562.78 1267
3563.35 1302
3563.91 1286
3564.47 1296
3565.04 1312
3565.60 1271
3566.16 1353
3566.73 1372
3567.29 1342
3567.85 1345
3568.42 1311
3568.98 1252
3569.54 1285
3570.11 1267
3570.67 1279
3571.23 1319
3571.80 1319
3572.36 1304
3572.93 1357
3573.49 1410
3574.05 1507
3574.62 1601
3575.18 1643
3575.75 1749
3576.31 1843
3576.87 1994
3577.44 2066
3578.00 2094
3578.57 2132
3579.13 2091
3579.70 2032
3580.26 1896
3580.82 1892
3581.39 1750
3581.95 1695
3582.52 1682
3583.08 1562
3583.65 1507
3584.21 1435
3584.78 1332
3585.34 1287
3585.91 1254
3586.47 1236
3587.04 1153
3587.60 1179
3588.17 1114
3588.73 1206
3589.30 1154
3589.86 1150
3590.43 1155
3590.99 1090
3591.56 1112
3592.12 1176
3592.69 1117
3593.25 1099
3593.82 1157
3594.39 1104
3594.95 1114
3595.52 1153
3596.08 1197
3596.65 1137
3597.21 1136
3597.78 1152
3598.35 1183
3598.91 1176
3599.48 1179
3600.04 1109
3600.61 1125
3601.18 1102
3601.74 1063
3602.31 1178
3602.87 1173
3603.44 1140
3604.01 1145
3604.57 1121
3605.14 1104
3605.71 1120
3606.27 1106
3606.84 1137
3607.41 1149
3607.97 1169
3608.54 1127
3609.11 1105
3609.67 1134
3610.24 1079
3610.81 1091
3611.37 1100
3611.94 1120
3612.51 1133
3613.07 1227
3613.64 1190
3614.21 1415
3614.78 1476
3615.34 1507
3615.91 1593
3616.48 1702
3617.04 1776
3617.61 2030
3618.18 2032
3618.75 2119
3619.31 2189
3619.88 2107
3620.45 2142
3621.02 2061
3621.58 1844
3622.15 1693
3622.72 1592
3623.29 1544
3623.86 1358
3624.42 1319
3624.99 1245
3625.56 1173
3626.13 1174
3626.70 1100
3627.26 1089
3627.83 1093
3628.40 1056
3628.97 1051
3629.54 1081
3630.11 1095
3630.67 1087
3631.24 1050
3631.81 1024
3632.38 1110
3632.95 1075
3633.52 1041
3634.08 1033
3634.65 1008
3635.22 998
3635.79 1131
3636.36 1143
3636.93 1105
3637.50 1094
3638.07 1086
3638.64 1126
3639.20 1159
3639.77 1212
3640.34 1267
3640.91 1301
3641.48 1310
3642.05 1285
3642.62 1293
3643.19 1286
3643.76 1334
3644.33 1292
3644.90 1326
3645.47 1287
3646.04 1283
3646.61 1297
3647.18 1243
3647.75 1261
3648.32 1254
3648.89 1329
3649.46 1313
3650.03 1332
3650.60 1388
3651.17 1391
3651.74 1438
3652.31 1389
3652.88 1471
3653.45 1462
3654.02 1476
3654.59 1496
3655.16 1514
3655.73 1508
3656.30 1476
3656.87 1400
3657.44 1460
3658.01 1504
3658.58 1445
3659.15 1501
3659.72 1536
3660.29 1455
3660.86 1478
3661.43 1452
3662.00 1443
3662.58 1417
3663.15 1463
3663.72 1476
3664.29 1489
3664.86 1555
3665.43 1462
3666.00 1516
3666.57 1573
3667.14 1567
3667.72 1550
3668.29 1462
3668.86 1514
3669.43 1393
3670.00 1347
3670.57 1340
3671.14 1382
3671.72 1341
3672.29 1288
3672.86 1343
3673.43 1386
3674.00 1347
3674.57 1314
3675.15 1288
3675.72 1341
3676.29 1394
3676.86 1370
3677.43 1426
3678.01 1393
3678.58 1441
3679.15 1518
3679.72 1375
3680.30 1329
3680.87 1349
3681.44 1411
3682.01 1363
3682.58 1304
3683.16 1175
3683.73 1227
3684.30 1244
3684.88 1223
3685.45 1191
3686.02 1212
3686.59 1289
3687.17 1265
3687.74 1263
3688.31 1262
3688.88 1284
3689.46 1362
3690.03 1410
3690.60 1373
3691.18 1321
3691.75 1334
3692.32 1325
3692.90 1381
3693.47 1338
3694.04 1283
3694.62 1264
3695.19 1189
3695.76 1168
3696.34 1164
3696.91 1135
3697.48 1097
3698.06 1215
3698.63 1169
3699.21 1198
3699.78 1178
3700.35 1179
3700.93 1136
3701.50 1173
3702.08 1169
3702.65 1174
3703.22 1171
3703.80 1157
3704.37 1128
3704.95 1110
3705.52 1179
3706.09 1139
3706.67 1182
3707.24 1146
3707.82 1105
3708.39 1175
3708.97 1164
3709.54 1211
3710.12 1163
3710.69 1113
3711.26 1131
3711.84 1092
3712.41 1173
3712.99 1119
3713.56 1117
3714.14 1167
3714.71 1091
3715.29 1110
3715.86 1160
3716.44 1142
3717.01 1147
3717.59 1095
3718.16 1121
3718.74 1065
3719.32 1041
3719.89 1056
3720.47 1075
3721.04 1084
3721.62 1055
3722.19 1034
3722.77 1078
3723.34 1052
3723.92 1039
3724.49 1024
3725.07 1002
3725.65 1064
3726.22 1020
3726.80 1047
3727.37 1098
3727.95 1122
3728.53 1189
3729.10 1196
3729.68 1262
3730.25 1338
3730.83 1431
3731.41 1468
3731.98 1597
3732.56 1657
3733.14 1608
3733.71 1689
3734.29 1682
3734.87 1628
3735.44 1666
3736.02 1627
3736.60 1550
3737.17 1513
3737.75 1393
3738.33 1394
3738.90 1358
3739.48 1345
3740.06 1280
3740.63 1210
3741.21 1138
3741.79 1140
3742.36 1162
3742.94 1115
3743.52 1086
3744.10 1098
3744.67 1095
3745.25 1046
3745.83 1057
3746.40 1048
3746.98 1091
3747.56 1075
3748.14 1013
3748.71 1069
3749.29 1063
3749.87 1047
3750.45 1046
3751.03 1051
3751.60 1043
3752.18 1082
3752.76 1045
3753.34 1035
3753.92 1054
3754.49 996
3755.07 1012
3755.65 1086
3756.23 1124
3756.81 1113
3757.38 1091
3757.96 1107
3758.54 1119
3759.12 1075
3759.70 1154
3760.28 1159
3760.85 1147
3761.43 1138
3762.01 1165
3762.59 1175
3763.17 1200
3763.75 1215
3764.33 1162
3764.91 1128
3765.48 1082
3766.06 1165
3766.64 1127
3767.22 1169
3767.80 1129
3768.38 1176
3768.96 1185
3769.54 1185
3770.12 1105
3770.70 1094
3771.28 1122
3771.85 1109
3772.43 1127
3773.01 1121
3773.59 1113
3774.17 1098
3774.75 1121
3775.33 1146
3775.91 1091
3776.49 1097
3777.07 1096
3777.65 1113
3778.23 1112
3778.81 1085
3779.39 1123
3779.97 1102
3780.55 1097
3781.13 1052
3781.71 1021
3782.29 1062
3782.87 1078
3783.45 1109
3784.03 1090
3784.61 1075
3785.19 1100
3785.77 1086
3786.35 1080
3786.93 1144
3787.51 1116
3788.10 1106
3788.68 1125
3789.26 1173
3789.84 1115
3790.42 1126
3791.00 1151
3791.58 1143
3792.16 1115
3792.74 1148
3793.32 1140
3793.90 1105
3794.48 1121
3795.07 1161
3795.65 1153
3796.23 1211
3796.81 1226
3797.39 1210
3797.97 1234
3798.55 1207
3799.14 1239
3799.72 1289
3800.30 1297
3800.88 1318
3801.46 1393
3802.04 1370
3802.62 1415
3803.21 1472
3803.79 1388
3804.37 1480
3804.95 1498
3805.53 1586
3806.12 1635
3806.70 1677
3807.28 1702
3807.86 1866
3808.44 1923
3809.03 1943
3809.61 1915
3810.19 1845
3810.77 1924
3811.36 1882
3811.94 1869
3812.52 1886
3813.10 1804
3813.69 1783
3814.27 1828
3814.85 1804
3815.43 1811
3816.02 1804
3816.60 1695
3817.18 1683
3817.77 1675
3818.35 1586
3818.93 1485
3819.51 1516
3820.10 1509
3820.68 1476
3821.26 1394
3821.85 1509
3822.43 1474
3823.01 1441
3823.60 1444
3824.18 1432
3824.76 1422
3825.35 1375
3825.93 1365
3826.51 1262
3827.10 1313
3827.68 1291
3828.27 1227
3828.85 1262
3829.43 1229
3830.02 1260
3830.60 1256
3831.18 1364
3831.77 1323
3832.35 1243
3832.94 1302
3833.52 1264
3834.10 1343
3834.69 1279
3835.27 1211
3835.86 1230
3836.44 1308
3837.03 1269
3837.61 1221
3838.19 1241
3838.78 1166
3839.36 1175
3839.95 1246
3840.53 1285
3841.12 1239
3841.70 1297
3842.29 1281
3842.87 1244
3843.46 1284
3844.04 1337
3844.63 1368
3845.21 1363
3845.80 1386
3846.38 1398
3846.97 1363
3847.55 1385
3848.14 1364
3848.72 1350
3849.31 1288
3849.89 1311
3850.48 1257
3851.06 1251
3851.65 1253
3852.23 1229
3852.82 1258
3853.41 1312
3853.99 1281
3854.58 1284
3855.16 1268
3855.75 1331
3856.33 1350
3856.92 1451
3857.51 1572
3858.09 1673
3858.68 1825
3859.26 2021
3859.85 2195
3860.44 2394
3861.02 2648
3861.61 2745
3862.20 2720
3862.78 2744
3863.37 2695
3863.95 2659
3864.54 2555
3865.13 2432
3865.71 2254
3866.30 2021
3866.89 1923
3867.47 1789
3868.06 1575
3868.65 1430
3869.23 1448
3869.82 1370
3870.41 1347
3870.99 1331
3871.58 1276
3872.17 1275
3872.76 1351
3873.34 1315
3873.93 1292
3874.52 1355
3875.10 1366
3875.69 1313
3876.28 1341
3876.87 1283
3877.45 1151
3878.04 1146
3878.63 1121
3879.22 1136
3879.80 1088
3880.39 1093
3880.98 1113
3881.57 1101
3882.15 1130
3882.74 1095
3883.33 1044
3883.92 1139
3884.51 1110
3885.09 1051
3885.68 1070
3886.27 1096
3886.86 1142
3887.45 1126
3888.04 1132
3888.62 1160
3889.21 1220
3889.80 1249
3890.39 1240
3890.98 1296
3891.57 1284
3892.15 1221
3892.74 1228
3893.33 1236
3893.92 1260
3894.51 1262
3895.10 1275
3895.69 1232
3896.28 1200
3896.86 1165
3897.45 1181
3898.04 1196
3898.63 1178
3899.22 1204
3899.81 1235
3900.40 1193
3900.99 1229
3901.58 1239
3902.17 1242
3902.76 1181
3903.34 1121
3903.93 1195
3904.52 1196
3905.11 1127
3905.70 1121
3906.29 1093
3906.88 1109
3907.47 1100
3908.06 1106
3908.65 1160
3909.24 1089
3909.83 1081
3910.42 1052
3911.01 1090
3911.60 1011
3912.19 1075
3912.78 1008
3913.37 1014
3913.96 1033
3914.55 1023
3915.14 1001
3915.73 1021
3916.32 981
3916.91 1011
3917.50 1029
3918.09 1004
3918.68 1036
3919.28 1069
3919.87 986
3920.46 963
3921.05 1038
3921.64 1024
3922.23 1005
3922.82 1062
3923.41 995
3924.00 927
3924.59 973
3925.18 963
3925.77 988
3926.37 940
3926.96 904
3927.55 916
3928.14 953
3928.73 968
3929.32 955
3929.91 937
3930.51 954
3931.10 930
3931.69 904
3932.28 899
3932.87 922
3933.46 898
3934.05 857
3934.65 926
3935.24 893
3935.83 936
3936.42 948
3937.01 953
3937.61 971
3938.20 1005
3938.79 1010
3939.38 1061
3939.97 1068
3940.57 1053
3941.16 1084
3941.75 1052
3942.34 1106
3942.94 1027
3943.53 1050
3944.12 1058
3944.71 994
3945.31 1014
3945.90 1028
3946.49 1052
3947.08 1004
3947.68 966
3948.27 972
3948.86 927
3949.45 986
3950.05 954
3950.64 979
3951.23 927
3951.83 887
3952.42 904
3953.01 920
3953.61 976
3954.20 936
3954.79 918
3955.39 964
3955.98 1029
3956.57 982
3957.17 1035
3957.76 991
3958.35 974
3958.95 984
3959.54 1047
3960.13 1037
3960.73 1046
3961.32 1041
3961.92 1018
3962.51 1061
3963.10 1092
3963.70 1092
3964.29 1068
3964.88 1118
3965.48 1123
3966.07 1164
3966.67 1149
3967.26 1193
3967.86 1205
3968.45 1172
3969.04 1215
3969.64 1168
3970.23 1119
3970.83 1112
3971.42 1050
3972.02 1105
3972.61 1133
3973.21 1098
3973.80 1119
3974.40 1205
3974.99 1261
3975.58 1280
3976.18 1274
3976.77 1432
3977.37 1323
3977.96 1373
3978.56 1358
3979.15 1347
3979.75 1261
3980.35 1242
3980.94 1289
3981.54 1238
3982.13 1172
3982.73 1169
3983.32 1193
3983.92 1219
3984.51 1097
3985.11 1173
3985.70 1153
3986.30 1126
3986.90 1102
3987.49 1102
3988.09 1150
3988.68 1132
3989.28 1099
3989.87 1121
3990.47 1138
3991.07 1099
3991.66 1145
3992.26 1139
3992.85 1162
3993.45 1171
3994.05 1200
3994.64 1250
3995.24 1189
3995.84 1126
3996.43 1158
3997.03 1075
3997.62 1129
3998.22 1153
3998.82 1126
3999.41 1122
4000.01 1073
4000.61 1130
4001.20 1137
4001.80 1107
4002.40 1140
4003.00 1165
4003.59 1178
4004.19 1152
4004.79 1097
4005.38 1079
4005.98 1063
4006.58 1067
4007.17 1097
4007.77 1126
4008.37 1112
4008.97 1075
4009.56 1113
4010.16 1116
4010.76 1111
4011.36 1086
4011.95 1100
4012.55 1118
4013.15 1189
4013.75 1198
4014.34 1196
4014.94 1228
4015.54 1232
4016.14 1148
4016.74 1274
4017.33 1285
4017.93 1255
4018.53 1254
4019.13 1262
4019.73 1238
4020.32 1223
4020.92 1190
4021.52 1200
4022.12 1152
4022.72 1091
4023.32 1144
4023.91 1089
4024.51 1101
4025.11 1104
4025.71 1108
4026.31 1170
4026.91 1152
4027.51 1157
4028.10 1175
4028.70 1147
4029.30 1129
4029.90 1194
4030.50 1188
4031.10 1215
4031.70 1198
4032.30 1168
4032.90 1182
4033.49 1119
4034.09 1154
4034.69 1177
4035.29 1153
4035.89 1066
4036.49 1065
4037.09 1054
4037.69 1061
4038.29 1052
4038.89 986
4039.49 991
4040.09 1013
4040.69 981
4041.29 964
4041.89 970
4042.49 969
4043.09 1001
4043.69 1039
4044.29 948
4044.89 932
4045.49 963
4046.09 997
4046.69 987
4047.29 937
4047.89 978
4048.49 1041
4049.09 962
4049.69 972
4050.29 942
4050.89 927
4051.49 945
4052.09 1001
4052.69 992
4053.29 958
4053.89 986
4054.49 912
4055.09 958
4055.69 975
4056.30 966
4056.90 996
4057.50 974
4058.10 969
4058.70 942
4059.30 1011
4059.90 922
4060.50 965
4061.10 997
4061.71 995
4062.31 1009
4062.91 999
4063.51 1055
4064.11 1126
4064.71 1107
4065.31 1163
4065.92 1154
4066.52 1131
4067.12 1102
4067.72 1103
4068.32 1128
4068.92 1085
4069.53 1021
4070.13 991
4070.73 1005
4071.33 1046
4071.93 1006
4072.54 979
4073.14 964
4073.74 958
4074.34 918
4074.94 958
4075.55 932
4076.15 970
4076.75 1030
4077.35 980
4077.96 944
4078.56 954
4079.16 872
4079.76 863
4080.37 873
4080.97 881
4081.57 947
4082.17 893
4082.78 904
4083.38 847
4083.98 920
4084.59 887
4085.19 872
4085.79 885
4086.39 915
4087.00 926
4087.60 900
4088.20 854
4088.81 859
4089.41 871
4090.01 905
4090.62 943
4091.22 903
4091.82 877
4092.43 862
4093.03 926
4093.63 951
4094.24 937
4094.84 963
4095.45 924
4096.05 885
4096.65 903
4097.26 867
4097.86 945
4098.47 944
4099.07 896
4099.67 899
4100.28 926
4100.88 903
4101.49 922
4102.09 884
4102.69 896
4103.30 884
4103.90 899
4104.51 887
4105.11 860
4105.72 894
4106.32 873
4106.93 892
4107.53 839
4108.13 827
4108.74 894
4109.34 907
4109.95 913
4110.55 890
4111.16 824
4111.76 874
4112.37 932
4112.97 971
4113.58 915
4114.18 880
4114.79 895
4115.39 909
4116.00 870
4116.60 849
4117.21 845
4117.82 895
4118.42 853
4119.03 872
4119.63 885
4120.24 883
4120.84 939
4121.45 931
4122.05 879
4122.66 869
4123.27 904
4123.87 899
4124.48 866
4125.08 866
4125.69 865
4126.30 836
4126.90 883
4127.51 906
4128.11 901
4128.72 905
4129.33 911
4129.93 884
4130.54 915
4131.15 948
4131.75 885
4132.36 836
4132.96 876
4133.57 911
4134.18 967
4134.78 960
4135.39 976
4136.00 964
4136.60 989
4137.21 1028
4137.82 1039
4138.43 1032
4139.03 1061
4139.64 1124
4140.25 1095
4140.85 1078
4141.46 1091
4142.07 1133
4142.68 1131
4143.28 1138
4143.89 1112
4144.50 1116
4145.10 1160
4145.71 1178
4146.32 1050
4146.93 1027
4147.53 1039
4148.14 1063
4148.75 955
4149.36 984
4149.97 984
4150.57 982
4151.18 920
4151.79 880
4152.40 872
4153.00 831
4153.61 837
4154.22 914
4154.83 862
4155.44 893
4156.05 925
4156.65 883
4157.26 852
4157.87 941
4158.48 930
4159.09 925
4159.70 883
4160.30 972
4160.91 1037
4161.52 951
4162.13 965
4162.74 923
4163.35 942
4163.96 917
4164.56 931
4165.17 952
4165.78 949
4166.39 903
4167.00 932
4167.61 913
4168.22 966
4168.83 947
4169.44 994
4170.05 1073
4170.66 1104
4171.26 1083
4171.87 1081
4172.48 1061
4173.09 1053
4173.70 1012
4174.31 1069
4174.92 1033
4175.53 1051
4176.14 1092
4176.75 1089
4177.36 996
4177.97 1056
4178.58 1075
4179.19 1049
4179.80 934
4180.41 953
4181.02 949
4181.63 945
4182.24 999
4182.85 979
4183.46 951
4184.07 964
4184.68 932
4185.29 947
4185.90 968
4186.51 958
4187.12 982
4187.73 930
4188.34 930
4188.95 960
4189.56 896
4190.18 1002
4190.79 991
4191.40 948
4192.01 937
4192.62 940
4193.23 977
4193.84 973
4194.45 998
4195.06 1009
4195.67 1029
4196.28 971
4196.90 1012
4197.51 1022
4198.12 1009
4198.73 993
4199.34 967
4199.95 965
4200.56 995
4201.18 971
4201.79 958
4202.40 1017
4203.01 988
4203.62 935
4204.23 948
4204.85 959
4205.46 977
4206.07 1048
4206.68 996
4207.29 1038
4207.90 1042
4208.52 1057
4209.13 992
4209.74 999
4210.35 1037
4210.97 1110
4211.58 1076
4212.19 1095
4212.80 1079
4213.41 1058
4214.03 1081
4214.64 1113
4215.25 1193
4215.86 1176
4216.48 1152
4217.09 1190
4217.70 1318
4218.32 1261
4218.93 1205
4219.54 1300
4220.15 1362
4220.77 1349
4221.38 1353
4221.99 1388
4222.61 1396
4223.22 1440
4223.83 1428
4224.44 1490
4225.06 1475
4225.67 1487
4226.28 1572
4226.90 1618
4227.51 1645
4228.13 1636
4228.74 1678
4229.35 1678
4229.97 1697
4230.58 1612
4231.19 1558
4231.81 1503
4232.42 1499
4233.03 1409
4233.65 1397
4234.26 1352
4234.88 1240
4235.49 1197
4236.10 1196
4236.72 1205
4237.33 1204
4237.95 1226
4238.56 1271
4239.17 1270
4239.79 1207
4240.40 1220
4241.02 1290
4241.63 1236
4242.25 1242
4242.86 1286
4243.48 1280
4244.09 1333
4244.71 1243
4245.32 1188
4245.93 1144
4246.55 1197
4247.16 1194
4247.78 1178
4248.39 1175
4249.01 1173
4249.62 1106
4250.24 1140
4250.85 1148
4251.47 1123
4252.08 1157
4252.70 1173
4253.32 1162
4253.93 1139
4254.55 1154
4255.16 1252
4255.78 1224
4256.39 1183
4257.01 1196
4257.62 1269
4258.24 1249
4258.85 1165
4259.47 1245
4260.09 1371
4260.70 1356
4261.32 1407
4261.93 1489
4262.55 1553
4263.17 1550
4263.78 1567
4264.40 1601
4265.01 1653
4265.63 1553
4266.25 1490
4266.86 1487
4267.48 1436
4268.10 1372
4268.71 1341
4269.33 1308
4269.94 1299
4270.56 1257
4271.18 1282
4271.79 1292
4272.41 1248
4273.03 1332
4273.64 1303
4274.26 1441
4274.88 1521
4275.49 1567
4276.11 1617
4276.73 1629
4277.35 1703
4277.96 1699
4278.58 1703
4279.20 1658
4279.81 1598
4280.43 1484
4281.05 1412
4281.67 1341
4282.28 1312
4282.90 1306
4283.52 1235
4284.14 1163
4284.75 1171
4285.37 1159
4285.99 1090
4286.61 1108
4287.22 1135
4287.84 1102
4288.46 1044
4289.08 1078
4289.70 1088
4290.31 1105
4290.93 1105
4291.55 1083
4292.17 1087
4292.79 1080
4293.40 1008
4294.02 1045
4294.64 1066
4295.26 1069
4295.88 1052
4296.50 1048
4297.11 1081
4297.73 1058
4298.35 1089
4298.97 1095
4299.59 1055
4300.21 1068
4300.83 1071
4301.44 1051
4302.06 1051
4302.68 1125
4303.30 1152
4303.92 1107
4304.54 1086
4305.16 1102
4305.78 1103
4306.40 1132
4307.02 1083
4307.63 1156
4308.25 1101
4308.87 1124
4309.49 1079
4310.11 1102
4310.73 1143
4311.35 1077
4311.97 1114
4312.59 1165
4313.21 1167
4313.83 1168
4314.45 1162
4315.07 1176
4315.69 1165
4316.31 1137
4316.93 1182
4317.55 1177
4318.17 1205
4318.79 1148
4319.41 1214
4320.03 1168
4320.65 1143
4321.27 1204
4321.89 1271
4322.51 1219
4323.13 1249
4323.75 1260
4324.37 1400
4324.99 1346
4325.61 1308
4326.23 1430
4326.85 1436
4327.47 1498
4328.09 1535
4328.71 1699
4329.33 1848
4329.96 1992
4330.58 2093
4331.20 2390
4331.82 2401
4332.44 2558
4333.06 2730
4333.68 2691
4334.30 2784
4334.92 2734
4335.54 2686
4336.17 2628
4336.79 2426
4337.41 2247
4338.03 2100
4338.65 2056
4339.27 1934
4339.89 1863
4340.52 1847
4341.14 1779
4341.76 1780
4342.38 1792
4343.00 1826
4343.62 1892
4344.25 2016
4344.87 2166
4345.49 2355
4346.11 2356
4346.73 2404
4347.36 2524
4347.98 2619
4348.60 2603
4349.22 2503
4349.84 2478
4350.47 2403
4351.09 2253
4351.71 2121
4352.33 2104
4352.96 2011
4353.58 1913
4354.20 1884
4354.82 1741
4355.45 1622
4356.07 1592
4356.69 1525
4357.31 1410
4357.94 1412
4358.56 1285
4359.18 1404
4359.81 1398
4360.43 1337
4361.05 1379
4361.68 1422
4362.30 1395
4362.92 1290
4363.55 1299
4364.17 1284
4364.79 1277
4365.42 1332
4366.04 1337
4366.66 1310
4367.29 1286
4367.91 1264
4368.53 1215
4369.16 1243
4369.78 1203
4370.40 1178
4371.03 1244
4371.65 1236
4372.27 1146
4372.90 1165
4373.52 1178
4374.15 1137
4374.77 1121
4375.39 1148
4376.02 1170
4376.64 1207
4377.27 1157
4377.89 1184
4378.52 1175
4379.14 1224
4379.76 1212
4380.39 1196
4381.01 1183
4381.64 1197
4382.26 1221
4382.89 1237
4383.51 1222
4384.14 1193
4384.76 1225
4385.39 1277
4386.01 1207
4386.64 1208
4387.26 1223
4387.89 1181
4388.51 1308
4389.14 1333
4389.76 1374
4390.39 1420
4391.01 1449
4391.64 1388
4392.26 1447
4392.89 1422
4393.51 1376
4394.14 1369
4394.76 1339
4395.39 1324
4396.01 1272
4396.64 1252
4397.26 1193
4397.89 1232
4398.52 1248
4399.14 1241
4399.77 1175
4400.39 1158
4401.02 1235
4401.65 1228
4402.27 1237
4402.90 1217
4403.52 1255
4404.15 1187
4404.78 1188
4405.40 1139
4406.03 1166
4406.65 1123
4407.28 1129
4407.91 1110
4408.53 1159
4409.16 1159
4409.79 1190
4410.41 1154
4411.04 1148
4411.67 1089
4412.29 1136
4412.92 1142
4413.55 1112
4414.17 1100
4414.80 1135
4415.43 1099
4416.05 1038
4416.68 1052
4417.31 1095
4417.94 1084
4418.56 1063
4419.19 1085
4419.82 1099
4420.44 1130
4421.07 1009
4421.70 1036
4422.33 1054
4422.95 1013
4423.58 1058
4424.21 1034
4424.84 1036
4425.46 969
4426.09 1016
4426.72 994
4427.35 991
4427.97 985
4428.60 996
4429.23 999
4429.86 965
4430.49 984
4431.11 1034
4431.74 1002
4432.37 991
4433.00 949
4433.63 1022
4434.26 1028
4434.88 997
4435.51 1001
4436.14 961
4436.77 937
4437.40 994
4438.03 964
4438.65 970
4439.28 943
4439.91 937
4440.54 969
4441.17 1019
4441.80 899
4442.43 882
4443.06 1012
4443.68 1025
4444.31 967
4444.94 920
4445.57 1015
4446.20 1083
4446.83 1082
4447.46 1090
4448.09 1030
4448.72 1020
4449.35 1002
4449.98 1020
4450.61 1012
4451.24 1015
4451.86 996
4452.49 989
4453.12 1040
4453.75 1000
4454.38 1092
4455.01 1203
4455.64 1167
4456.27 1121
4456.90 1180
4457.53 1135
4458.16 1176
4458.79 1082
4459.42 1036
4460.05 999
4460.68 1031
4461.31 990
4461.94 950
4462.57 977
4463.20 984
4463.83 962
4464.46 939
4465.09 915
4465.72 912
4466.36 940
4466.99 918
4467.62 929
4468.25 895
4468.88 914
4469.51 900
4470.14 882
4470.77 885
4471.40 933
4472.03 922
4472.66 919
4473.29 915
4473.93 906
4474.56 905
4475.19 883
4475.82 920
4476.45 899
4477.08 941
4477.71 933
4478.34 921
4478.98 899
4479.61 897
4480.24 951
4480.87 903
4481.50 932
4482.13 923
4482.76 964
4483.40 955
4484.03 963
4484.66 1004
4485.29 973
4485.92 925
4486.56 1015
4487.19 969
4487.82 1015
4488.45 1020
4489.08 1005
4489.72 1037
4490.35 1007
4490.98 1031
4491.61 1040
4492.25 1005
4492.88 980
4493.51 1021
4494.14 1028
4494.78 1057
4495.41 1066
4496.04 1078
4496.67 1048
4497.31 1080
4497.94 1081
4498.57 1205
4499.20 1249
4499.84 1285
4500.47 1289
4501.10 1269
4501.74 1318
4502.37 1346
4503.00 1297
4503.64 1347
4504.27 1376
4504.90 1324
4505.53 1283
4506.17 1307
4506.80 1241
4507.43 1219
4508.07 1143
4508.70 1157
4509.34 1123
4509.97 1186
4510.60 1157
4511.24 1089
4511.87 1084
4512.50 1117
4513.14 1093
4513.77 1076
4514.41 1029
4515.04 1046
4515.67 991
4516.31 1019
4516.94 987
4517.58 1003
4518.21 1025
4518.84 1038
4519.48 1001
4520.11 989
4520.75 1000
4521.38 993
4522.02 1015
4522.65 1017
4523.28 1029
4523.92 1031
4524.55 1088
4525.19 1101
4525.82 1134
4526.46 1252
4527.09 1434
4527.73 1567
4528.36 1636
4529.00 1859
4529.63 2005
4530.27 2167
4530.90 2348
4531.54 2444
4532.17 2588
4532.81 2614
4533.44 2585
4534.08 2394
4534.71 2217
4535.35 2049
4535.99 1848
4536.62 1686
4537.26 1556
4537.89 1382
4538.53 1330
4539.16 1241
4539.80 1190
4540.43 1129
4541.07 1097
4541.71 1052
4542.34 1032
4542.98 1043
4543.61 1051
4544.25 1035
4544.89 1020
4545.52 1031
4546.16 1031
4546.79 971
4547.43 1004
4548.07 1055
4548.70 1063
4549.34 1058
4549.98 1011
4550.61 1042
4551.25 1046
4551.89 1063
4552.52 982
4553.16 976
4553.80 976
4554.43 954
4555.07 920
4555.71 912
4556.34 937
4556.98 967
4557.62 1008
4558.25 1004
4558.89 1031
4559.53 986
4560.16 948
4560.80 1015
4561.44 1067
4562.08 1002
4562.71 1017
4563.35 1065
4563.99 1046
4564.63 1074
4565.26 1076
4565.90 1107
4566.54 1124
4567.18 1147
4567.81 1099
4568.45 1127
4569.09 1108
4569.73 1175
4570.36 1149
4571.00 1123
4571.64 1148
4572.28 1143
4572.92 1156
4573.55 1075
4574.19 1032
4574.83 1076
4575.47 1091
4576.11 1037
4576.75 1023
4577.38 1036
4578.02 999
4578.66 1036
4579.30 955
4579.94 964
4580.58 1024
4581.21 1072
4581.85 1042
4582.49 1063
4583.13 1062
4583.77 1017
4584.41 1043
4585.05 1057
4585.69 1181
4586.32 1183
4586.96 1195
4587.60 1246
4588.24 1256
4588.88 1347
4589.52 1342
4590.16 1352
4590.80 1368
4591.44 1409
4592.08 1398
4592.72 1403
4593.36 1291
4594.00 1274
4594.63 1264
4595.27 1188
4595.91 1170
4596.55 1136
4597.19 1075
4597.83 1116
4598.47 1090
4599.11 1088
4599.75 1117
4600.39 980
4601.03 1038
4601.67 1079
4602.31 1062
4602.95 1105
4603.59 1107
4604.23 1067
4604.87 1026
4605.51 1053
4606.15 1050
4606.79 1056
4607.43 1085
4608.08 1032
4608.72 1006
4609.36 1009
4610.00 1013
4610.64 1051
4611.28 1005
4611.92 1052
4612.56 1034
4613.20 1020
4613.84 1025
4614.48 960
4615.12 1046
4615.76 1019
4616.41 959
4617.05 1001
4617.69 989
4618.33 979
4618.97 985
4619.61 987
4620.25 971
4620.89 946
4621.54 893
4622.18 870
4622.82 898
4623.46 925
4624.10 925
4624.74 908
4625.38 899
4626.03 868
4626.67 884
4627.31 907
4627.95 941
4628.59 939
4629.24 940
4629.88 1005
4630.52 982
4631.16 1025
4631.80 1065
4632.45 1062
4633.09 1066
4633.73 1112
4634.37 1072
4635.02 1050
4635.66 1111
4636.30 1127
4636.94 1147
4637.58 1159
4638.23 1129
4638.87 1152
4639.51 1075
4640.16 1128
4640.80 1082
4641.44 1084
4642.08 1089
4642.73 1044
4643.37 999
4644.01 978
4644.66 1041
4645.30 1018
4645.94 1011
4646.58 1032
4647.23 1046
4647.87 1057
4648.51 976
4649.16 984
4649.80 959
4650.44 969
4651.09 978
4651.73 1022
4652.37 1026
4653.02 992
4653.66 1004
4654.31 1012
4654.95 1033
4655.59 1001
4656.24 997
4656.88 987
4657.52 936
4658.17 912
4658.81 950
4659.46 905
4660.10 880
4660.75 898
4661.39 918
4662.03 880
4662.68 877
4663.32 862
4663.97 874
4664.61 913
4665.26 855
4665.90 845
4666.54 831
4667.19 811
4667.83 873
4668.48 861
4669.12 878
4669.77 839
4670.41 799
4671.06 813
4671.70 821
4672.35 831
4672.99 879
4673.64 848
4674.28 885
4674.93 877
4675.57 840
4676.22 888
4676.86 927
4677.51 956
4678.15 895
4678.80 860
4679.44 913
4680.09 910
4680.73 938
4681.38 911
4682.03 897
4682.67 973
4683.32 957
4683.96 920
4684.61 912
4685.25 896
4685.90 960
4686.55 949
4687.19 938
4687.84 929
4688.48 900
4689.13 1006
4689.78 1083
4690.42 1044
4691.07 1041
4691.72 1012
4692.36 1048
4693.01 1069
4693.65 1098
4694.30 1083
4694.95 1064
4695.59 1105
4696.24 1121
4696.89 1199
4697.53 1193
4698.18 1161
4698.83 1226
4699.47 1323
4700.12 1318
4700.77 1437
4701.41 1298
4702.06 1274
4702.71 1314
4703.36 1135
4704.00 1164
4704.65 1115
4705.30 1150
4705.94 1142
4706.59 1100
4707.24 1107
4707.89 1096
4708.53 1065
4709.18 1059
4709.83 1055
4710.48 1103
4711.12 1080
4711.77 1080
4712.42 1077
4713.07 1044
4713.71 1081
4714.36 978
4715.01 963
4715.66 943
4716.31 977
4716.95 978
4717.60 1022
4718.25 1005
4718.90 1008
4719.55 1026
4720.19 1015
4720.84 1041
4721.49 1066
4722.14 1055
4722.79 976
4723.44 1029
4724.08 1026
4724.73 1068
4725.38 1115
4726.03 1084
4726.68 1079
4727.33 1036
4727.98 1003
4728.63 965
4729.27 954
4729.92 993
4730.57 967
4731.22 985
4731.87 966
4732.52 944
4733.17 942
4733.82 947
4734.47 934
4735.12 917
4735.77 940
4736.41 909
4737.06 962
4737.71 979
4738.36 947
4739.01 958
4739.66 1010
4740.31 965
4740.96 995
4741.61 1066
4742.26 977
4742.91 983
4743.56 1044
4744.21 1038
4744.86 936
4745.51 951
4746.16 950
4746.81 945
4747.46 922
4748.11 982
4748.76 983
4749.41 1080
4750.06 1038
4750.71 1059
4751.36 970
4752.01 979
4752.66 1030
4753.31 966
4753.96 993
4754.61 1038
4755.26 1015
4755.92 1061
4756.57 1022
4757.22 996
4757.87 989
4758.52 1030
4759.17 1017
4759.82 1089
4760.47 1085
4761.12 1059
4761.77 1070
4762.42 1061
4763.08 1033
4763.73 1032
4764.38 1031
4765.03 1025
4765.68 996
4766.33 1049
4766.98 1010
4767.64 998
4768.29 971
4768.94 947
4769.59 996
4770.24 965
4770.89 926
4771.54 990
4772.20 990
4772.85 990
4773.50 1035
4774.15 1014
4774.80 957
4775.46 944
4776.11 969
4776.76 946
4777.41 927
4778.06 943
4778.72 920
4779.37 958
4780.02 971
4780.67 953
4781.33 937
4781.98 963
4782.63 921
4783.28 937
4783.94 955
4784.59 973
4785.24 930
4785.89 915
4786.55 1017
4787.20 977
4787.85 972
4788.51 1029
4789.16 1020
4789.81 1026
4790.46 1082
4791.12 1101
4791.77 1084
4792.42 1056
4793.08 1020
4793.73 1008
4794.38 1026
4795.04 1014
4795.69 1037
4796.34 1044
4797.00 1086
4797.65 1082
4798.30 1145
4798.96 1162
4799.61 1158
4800.27 1214
4800.92 1244
4801.57 1263
4802.23 1187
4802.88 1167
4803.53 1190
4804.19 1146
4804.84 1108
4805.50 1115
4806.15 1087
4806.81 1076
4807.46 1082
4808.11 1082
4808.77 1046
4809.42 1046
4810.08 1040
4810.73 994
4811.39 1065
4812.04 1079
4812.69 1121
4813.35 1100
4814.00 1133
4814.66 1089
4815.31 1090
4815.97 1139
4816.62 1086
4817.28 1105
4817.93 1103
4818.59 1139
4819.24 1184
4819.90 1257
4820.55 1273
4821.21 1264
4821.86 1359
4822.52 1334
4823.17 1286
4823.83 1300
4824.48 1355
4825.14 1292
4825.79 1256
4826.45 1262
4827.11 1276
4827.76 1232
4828.42 1239
4829.07 1177
4829.73 1190
4830.38 1245
4831.04 1301
4831.70 1271
4832.35 1310
4833.01 1357
4833.66 1376
4834.32 1355
4834.98 1393
4835.63 1489
4836.29 1534
4836.94 1477
4837.60 1480
4838.26 1482
4838.91 1488
4839.57 1472
4840.23 1437
4840.88 1440
4841.54 1410
4842.20 1488
4842.85 1442
4843.51 1482
4844.17 1540
4844.82 1478
4845.48 1494
4846.14 1507
4846.79 1559
4847.45 1587
4848.11 1668
4848.76 1770
4849.42 1657
4850.08 1711
4850.73 1807
4851.39 1791
4852.05 1701
4852.71 1740
4853.36 1758
4854.02 1688
4854.68 1675
4855.34 1706
4855.99 1773
4856.65 1816
4857.31 1826
4857.97 1841
4858.62 1924
4859.28 1992
4859.94 1904
4860.60 1849
4861.25 1878
4861.91 1814
4862.57 1690
4863.23 1732
4863.89 1687
4864.54 1659
4865.20 1665
4865.86 1646
4866.52 1599
4867.18 1655
4867.84 1670
4868.49 1643
4869.15 1601
4869.81 1613
4870.47 1526
4871.13 1526
4871.79 1506
4872.44 1529
4873.10 1515
4873.76 1523
4874.42 1485
4875.08 1465
4875.74 1529
4876.40 1608
4877.06 1646
4877.72 1624
4878.37 1661
4879.03 1660
4879.69 1720
4880.35 1648
4881.01 1675
4881.67 1618
4882.33 1613
4882.99 1609
4883.65 1541
4884.31 1474
4884.97 1445
4885.63 1511
4886.29 1480
4886.95 1451
4887.61 1421
4888.26 1457
4888.92 1511
4889.58 1462
4890.24 1447
4890.90 1458
4891.56 1481
4892.22 1515
4892.88 1517
4893.54 1502
4894.20 1437
4894.86 1462
4895.52 1424
4896.18 1437
4896.84 1488
4897.51 1496
4898.17 1427
4898.83 1369
4899.49 1462
4900.15 1504
4900.81 1506
4901.47 1469
4902.13 1428
4902.79 1404
4903.45 1408
4904.11 1351
4904.77 1315
4905.43 1290
4906.09 1217
4906.75 1283
4907.41 1216
4908.08 1242
4908.74 1246
4909.40 1259
4910.06 1210
4910.72 1207
4911.38 1172
4912.04 1146
4912.70 1154
4913.37 1124
4914.03 1128
4914.69 1049
4915.35 1074
4916.01 1105
4916.67 1122
4917.33 1061
4918.00 1098
4918.66 1048
4919.32 1078
4919.98 1061
4920.64 1024
4921.31 988
4921.97 1030
4922.63 1084
4923.29 991
4923.95 1040
4924.62 1047
4925.28 1060
4925.94 1018
4926.60 1050
4927.26 1063
4927.93 1082
4928.59 1021
4929.25 1020
4929.91 1037
4930.58 997
4931.24 1044
4931.90 1037
4932.56 1045
4933.23 1013
4933.89 988
4934.55 977
4935.22 1025
4935.88 1063
4936.54 1031
4937.20 1045
4937.87 995
4938.53 1027
4939.19 1036
4939.86 983
4940.52 1003
4941.18 953
4941.85 998
4942.51 1025
4943.17 989
4943.84 946
4944.50 995
4945.16 1027
4945.83 969
4946.49 997
4947.15 941
4947.82 1024
4948.48 1025
4949.15 991
4949.81 975
4950.47 929
4951.14 977
4951.80 947
4952.47 896
4953.13 956
4953.79 1019
4954.46 937
4955.12 987
4955.79 968
4956.45 1028
4957.11 1000
4957.78 1024
4958.44 1043
4959.11 1039
4959.77 1117
4960.44 1156
4961.10 1180
4961.77 1239
4962.43 1279
4963.10 1331
4963.76 1258
4964.42 1243
4965.09 1242
4965.75 1241
4966.42 1198
4967.08 1145
4967.75 1124
4968.41 1075
4969.08 1036
4969.74 983
4970.41 995
4971.08 997
4971.74 944
4972.41 980
4973.07 1015
4973.74 1055
4974.40 1071
4975.07 1043
4975.73 1003
4976.40 1027
4977.06 1031
4977.73 1057
4978.40 1023
4979.06 1090
4979.73 974
4980.39 996
4981.06 952
4981.73 944
4982.39 978
4983.06 947
4983.72 898
4984.39 905
4985.06 944
4985.72 927
4986.39 908
4987.05 931
4987.72 931
4988.39 926
4989.05 958
4989.72 951
4990.39 931
4991.05 909
4991.72 917
4992.39 904
4993.05 842
4993.72 894
4994.39 912
4995.05 899
4995.72 850
4996.39 850
4997.05 841
4997.72 850
4998.39 819
4999.06 823
4999.72 838
5000.39 816
5001.06 803
5001.73 801
5002.39 772
5003.06 785
5003.73 811
5004.39 828
5005.06 784
5005.73 834
5006.40 828
5007.07 817
5007.73 850
5008.40 774
5009.07 829
5009.74 816
5010.40 822
5011.07 811
5011.74 758
5012.41 806
5013.08 859
5013.74 885
5014.41 823
5015.08 810
5015.75 816
5016.42 835
5017.09 829
5017.75 860
5018.42 805
5019.09 839
5019.76 825
5020.43 825
5021.10 837
5021.76 834
5022.43 861
5023.10 898
5023.77 904
5024.44 925
5025.11 864
5025.78 874
5026.45 869
5027.12 870
5027.78 856
5028.45 839
5029.12 822
5029.79 815
5030.46 804
5031.13 809
5031.80 760
5032.47 735
5033.14 746
5033.81 812
5034.48 800
5035.15 743
5035.82 740
5036.49 789
5037.16 844
5037.83 791
5038.50 819
5039.16 850
5039.83 836
5040.50 795
5041.17 797
5041.84 805
5042.51 762
5043.18 849
5043.85 810
5044.52 842
5045.20 838
5045.87 880
5046.54 873
5047.21 811
5047.88 799
5048.55 794
5049.22 789
5049.89 794
5050.56 824
5051.23 835
5051.90 789
5052.57 816
5053.24 826
5053.91 814
5054.58 839
5055.25 824
5055.92 828
5056.60 802
5057.27 838
5057.94 787
5058.61 801
5059.28 825
5059.95 811
5060.62 796
5061.29 807
5061.96 825
5062.64 847
5063.31 844
5063.98 798
5064.65 857
5065.32 828
5065.99 850
5066.66 835
5067.34 815
5068.01 822
5068.68 818
5069.35 774
5070.02 754
5070.70 779
5071.37 828
5072.04 827
5072.71 870
5073.38 848
5074.06 856
5074.73 861
5075.40 803
5076.07 845
5076.74 897
5077.42 961
5078.09 971
5078.76 983
5079.43 1010
5080.11 1009
5080.78 935
5081.45 949
5082.12 988
5082.80 943
5083.47 955
5084.14 939
5084.82 911
5085.49 909
5086.16 948
5086.83 924
5087.51 936
5088.18 944
5088.85 902
5089.53 952
5090.20 1017
5090.87 1045
5091.55 1060
5092.22 1030
5092.89 1010
5093.57 1032
5094.24 1012
5094.91 957
5095.59 924
5096.26 902
5096.93 919
5097.61 923
5098.28 938
5098.96 918
5099.63 876
5100.30 906
5100.98 920
5101.65 922
5102.32 944
5103.00 918
5103.67 967
5104.35 1015
5105.02 959
5105.70 935
5106.37 912
5107.04 901
5107.72 968
5108.39 950
5109.07 896
5109.74 905
5110.42 930
5111.09 918
5111.77 942
5112.44 912
5113.11 880
5113.79 963
5114.46 972
5115.14 922
5115.81 977
5116.49 1028
5117.16 1076
5117.84 1124
5118.51 1051
5119.19 1136
5119.86 1219
5120.54 1257
5121.21 1266
5121.89 1211
5122.57 1244
5123.24 1258
5123.92 1204
5124.59 1101
5125.27 1113
5125.94 1086
5126.62 1078
5127.29 1047
5127.97 967
5128.64 952
5129.32 951
5130.00 962
5130.67 1053
5131.35 1000
5132.02 1002
5132.70 976
5133.38 1007
5134.05 1027
5134.73 1006
5135.40 1018
5136.08 982
5136.76 934
5137.43 1018
5138.11 1031
5138.79 963
5139.46 978
5140.14 982
5140.82 996
5141.49 1018
5142.17 906
5142.85 853
5143.52 862
5144.20 866
5144.88 847
5145.55 871
5146.23 828
5146.91 829
5147.58 814
5148.26 839
5148.94 855
5149.61 891
5150.29 840
5150.97 852
5151.65 873
5152.32 836
5153.00 802
5153.68 884
5154.36 846
5155.03 820
5155.71 847
5156.39 846
5157.07 831
5157.74 842
5158.42 915
5159.10 897
5159.78 874
5160.45 861
5161.13 872
5161.81 819
5162.49 839
5163.17 825
5163.84 882
5164.52 875
5165.20 836
5165.88 875
5166.56 850
5167.24 853
5167.91 852
5168.59 836
5169.27 828
5169.95 831
5170.63 851
5171.31 818
5171.98 829
5172.66 787
5173.34 789
5174.02 809
5174.70 843
5175.38 759
5176.06 783
5176.74 787
5177.41 824
5178.09 804
5178.77 838
5179.45 830
5180.13 864
5180.81 815
5181.49 850
5182.17 844
5182.85 823
5183.53 783
5184.21 812
5184.89 800
5185.57 786
5186.24 825
5186.92 779
5187.60 760
5188.28 771
5188.96 776
5189.64 815
5190.32 765
5191.00 706
5191.68 768
5192.36 773
5193.04 789
5193.72 764
5194.40 800
5195.08 786
5195.76 849
5196.44 817
5197.12 800
5197.80 813
5198.48 778
5199.16 779
5199.84 804
5200.52 797
5201.21 827
5201.89 810
5202.57 811
5203.25 779
5203.93 815
5204.61 798
5205.29 813
5205.97 813
5206.65 841
5207.33 819
5208.01 844
5208.69 866
5209.37 868
5210.06 865
5210.74 883
5211.42 873
5212.10 902
5212.78 932
5213.46 957
5214.14 985
5214.82 932
5215.51 905
5216.19 912
5216.87 909
5217.55 917
5218.23 954
5218.91 921
5219.60 890
5220.28 921
5220.96 1006
5221.64 1031
5222.32 960
5223.00 1000
5223.69 965
5224.37 1010
5225.05 1022
5225.73 974
5226.41 943
5227.10 957
5227.78 979
5228.46 932
5229.14 927
5229.83 874
5230.51 852
5231.19 848
5231.87 906
5232.56 898
5233.24 882
5233.92 839
5234.60 858
5235.29 847
5235.97 895
5236.65 962
5237.34 902
5238.02 933
5238.70 940
5239.38 973
5240.07 947
5240.75 1012
5241.43 983
5242.12 928
5242.80 948
5243.48 928
5244.17 867
5244.85 845
5245.53 863
5246.22 916
5246.90 922
5247.58 901
5248.27 864
5248.95 847
5249.63 937
5250.32 922
5251.00 946
5251.69 970
5252.37 1003
5253.05 1016
5253.74 953
5254.42 925
5255.11 943
5255.79 934
5256.47 902
5257.16 905
5257.84 898
5258.53 918
5259.21 935
5259.89 944
5260.58 862
5261.26 887
5261.95 974
5262.63 946
5263.32 913
5264.00 951
5264.69 921
5265.37 927
5266.06 928
5266.74 900
5267.43 968
5268.11 883
5268.79 905
5269.48 921
5270.16 940
5270.85 931
5271.53 933
5272.22 848
5272.91 842
5273.59 838
5274.28 909
5274.96 924
5275.65 935
5276.33 871
5277.02 845
5277.70 887
5278.39 874
5279.07 895
5279.76 945
5280.45 987
5281.13 965
5281.82 925
5282.50 937
5283.19 921
5283.87 951
5284.56 983
5285.25 975
5285.93 934
5286.62 900
5287.30 895
5287.99 905
5288.68 872
5289.36 901
5290.05 900
5290.74 929
5291.42 868
5292.11 890
5292.79 882
5293.48 917
5294.17 914
5294.85 918
5295.54 912
5296.23 901
5296.91 936
5297.60 997
5298.29 998
5298.98 998
5299.66 1057
5300.35 1042
5301.04 1028
5301.72 1018
5302.41 1063
5303.10 1089
5303.78 1177
5304.47 1132
5305.16 1168
5305.85 1249
5306.53 1160
5307.22 1189
5307.91 1188
5308.60 1184
5309.28 1232
5309.97 1322
5310.66 1341
5311.35 1366
5312.03 1349
5312.72 1372
5313.41 1428
5314.10 1418
5314.79 1364
5315.47 1354
5316.16 1272
5316.85 1244
5317.54 1259
5318.23 1213
5318.91 1261
5319.60 1228
5320.29 1196
5320.98 1178
5321.67 1124
5322.36 1116
5323.04 1135
5323.73 1100
5324.42 1031
5325.11 979
5325.80 964
5326.49 1015
5327.18 954
5327.86 984
5328.55 980
5329.24 956
5329.93 954
5330.62 946
5331.31 934
5332.00 891
5332.69 905
5333.38 928
5334.06 931
5334.75 947
5335.44 874
5336.13 942
5336.82 960
5337.51 959
5338.20 947
5338.89 981
5339.58 927
5340.27 950
5340.96 947
5341.65 925
5342.34 963
5343.03 955
5343.72 940
5344.41 932
5345.10 1009
5345.79 1010
5346.48 1078
5347.17 1107
5347.86 1209
5348.55 1268
5349.24 1353
5349.93 1394
5350.62 1379
5351.31 1385
5352.00 1369
5352.69 1401
5353.38 1327
5354.07 1288
5354.76 1245
5355.45 1147
5356.14 1072
5356.83 1056
5357.52 961
5358.21 975
5358.90 976
5359.59 1003
5360.29 973
5360.98 965
5361.67 982
5362.36 978
5363.05 963
5363.74 907
5364.43 914
5365.12 905
5365.81 839
5366.50 846
5367.20 835
5367.89 884
5368.58 881
5369.27 860
5369.96 882
5370.65 831
5371.34 817
5372.04 824
5372.73 820
5373.42 828
5374.11 870
5374.80 861
5375.49 812
5376.19 773
5376.88 780
5377.57 816
5378.26 814
5378.95 822
5379.65 792
5380.34 838
5381.03 836
5381.72 783
5382.42 798
5383.11 819
5383.80 800
5384.49 834
5385.19 872
5385.88 848
5386.57 816
5387.26 849
5387.96 898
5388.65 849
5389.34 907
5390.03 902
5390.73 915
5391.42 879
5392.11 875
5392.80 884
5393.50 930
5394.19 949
5394.88 881
5395.58 845
5396.27 823
5396.96 856
5397.66 834
5398.35 813
5399.04 816
5399.74 808
5400.43 839
5401.12 818
5401.82 840
5402.51 874
5403.20 873
5403.90 851
5404.59 810
5405.29 818
5405.98 886
5406.67 880
5407.37 894
5408.06 878
5408.75 856
5409.45 818
5410.14 844
5410.84 868
5411.53 854
5412.23 874
5412.92 831
5413.61 793
5414.31 842
5415.00 847
5415.70 860
5416.39 839
5417.09 874
5417.78 832
5418.47 875
5419.17 895
5419.86 881
5420.56 844
5421.25 892
5421.95 885
5422.64 915
5423.34 905
5424.03 902
5424.73 874
5425.42 860
5426.12 835
5426.81 893
5427.51 878
5428.20 860
5428.90 902
5429.59 856
5430.29 818
5430.99 887
5431.68 873
5432.38 857
5433.07 864
5433.77 940
5434.46 905
5435.16 893
5435.85 928
5436.55 984
5437.25 963
5437.94 954
5438.64 907
5439.33 918
5440.03 929
5440.73 923
5441.42 953
5442.12 962
5442.81 916
5443.51 969
5444.21 1036
5444.90 1048
5445.60 1130
5446.29 1192
5446.99 1167
5447.69 1155
5448.38 1177
5449.08 1190
5449.78 1190
5450.47 1215
5451.17 1181
5451.87 1196
5452.56 1113
5453.26 1070
5453.96 1074
5454.65 1063
5455.35 1052
5456.05 1057
5456.75 1006
5457.44 1030
5458.14 979
5458.84 1036
5459.53 1070
5460.23 1047
5460.93 1063
5461.63 1063
5462.32 1095
5463.02 1150
5463.72 1137
5464.42 1107
5465.11 1086
5465.81 1104
5466.51 1091
5467.21 1125
5467.90 1148
5468.60 1124
5469.30 1147
5470.00 1128
5470.70 1181
5471.39 1126
5472.09 1170
5472.79 1149
5473.49 1159
5474.19 1182
5474.88 1229
5475.58 1329
5476.28 1353
5476.98 1363
5477.68 1503
5478.38 1620
5479.07 1731
5479.77 1805
5480.47 1839
5481.17 1970
5481.87 1973
5482.57 1907
5483.27 1764
5483.96 1721
5484.66 1677
5485.36 1557
5486.06 1525
5486.76 1431
5487.46 1417
5488.16 1456
5488.86 1468
5489.56 1455
5490.26 1510
5490.96 1527
5491.65 1565
5492.35 1532
5493.05 1556
5493.75 1578
5494.45 1659
5495.15 1705
5495.85 1640
5496.55 1723
5497.25 1876
5497.95 2050
5498.65 2281
5499.35 2465
5500.05 2770
5500.75 2919
5501.45 3141
5502.15 3197
5502.85 3002
5503.55 2777
5504.25 2622
5504.95 2295
5505.65 2026
5506.35 1857
5507.05 1776
5507.75 1621
5508.45 1520
5509.15 1540
5509.85 1451
5510.55 1447
5511.25 1439
5511.95 1385
5512.65 1403
5513.35 1363
5514.05 1425
5514.76 1361
5515.46 1388
5516.16 1393
5516.86 1364
5517.56 1326
5518.26 1309
5518.96 1346
5519.66 1257
5520.36 1312
5521.06 1227
5521.77 1277
5522.47 1210
5523.17 1225
5523.87 1135
5524.57 1161
5525.27 1135
5525.97 1131
5526.67 1121
5527.38 1118
5528.08 1127
5528.78 1118
5529.48 1096
5530.18 1086
5530.88 1087
5531.59 1053
5532.29 1027
5532.99 1074
5533.69 1074
5534.39 1039
5535.10 1111
5535.80 1086
5536.50 1005
5537.20 1043
5537.90 1062
5538.61 1060
5539.31 1006
5540.01 992
5540.71 1074
5541.42 1068
5542.12 1018
5542.82 1054
5543.52 986
5544.23 1055
5544.93 1001
5545.63 1009
5546.33 1021
5547.04 1026
5547.74 1006
5548.44 967
5549.15 1014
5549.85 991
5550.55 990
5551.26 1020
5551.96 1002
5552.66 970
5553.36 971
5554.07 947
5554.77 997
5555.47 971
5556.18 958
5556.88 993
5557.58 954
5558.29 982
5558.99 949
5559.70 990
5560.40 1002
5561.10 1043
5561.81 1047
5562.51 1027
5563.21 1034
5563.92 1122
5564.62 1077
5565.33 1057
5566.03 1018
5566.73 1004
5567.44 984
5568.14 976
5568.85 1002
5569.55 1000
5570.25 948
5570.96 952
5571.66 999
5572.37 1015
5573.07 966
5573.78 935
5574.48 954
5575.19 997
5575.89 1033
5576.59 980
5577.30 959
5578.00 907
5578.71 978
5579.41 1003
5580.12 952
5580.82 887
5581.53 906
5582.23 923
5582.94 909
5583.64 893
5584.35 909
5585.05 931
5585.76 891
5586.46 949
5587.17 956
5587.88 918
5588.58 905
5589.29 893
5589.99 865
5590.70 854
5591.40 855
5592.11 884
5592.81 898
5593.52 883
5594.23 868
5594.93 832
5595.64 873
5596.34 892
5597.05 872
5597.76 841
5598.46 872
5599.17 861
5599.87 866
5600.58 885
5601.29 871
5601.99 834
5602.70 840
5603.41 909
5604.11 922
5604.82 900
5605.52 876
5606.23 894
5606.94 864
5607.64 869
5608.35 851
5609.06 901
5609.76 867
5610.47 832
5611.18 853
5611.88 847
5612.59 890
5613.30 887
5614.01 877
5614.71 867
5615.42 845
5616.13 853
5616.83 826
5617.54 823
5618.25 943
5618.96 885
5619.66 883
5620.37 842
5621.08 886
5621.79 928
5622.49 877
5623.20 908
5623.91 878
5624.62 917
5625.32 955
5626.03 935
5626.74 940
5627.45 967
5628.16 1001
5628.86 963
5629.57 990
5630.28 981
5630.99 979
5631.70 929
5632.40 990
5633.11 966
5633.82 953
5634.53 996
5635.24 1062
5635.95 1134
5636.65 1126
5637.36 1116
5638.07 1142
5638.78 1133
5639.49 1159
5640.20 1173
5640.91 1190
5641.61 1193
5642.32 1103
5643.03 1101
5643.74 1052
5644.45 1080
5645.16 1056
5645.87 1038
5646.58 1005
5647.29 935
5648.00 1006
5648.70 963
5649.41 967
5650.12 994
5650.83 996
5651.54 1000
5652.25 1026
5652.96 976
5653.67 1017
5654.38 992
5655.09 976
5655.80 1039
5656.51 1023
5657.22 995
5657.93 1055
5658.64 1068
5659.35 1135
5660.06 1075
5660.77 1038
5661.48 1079
5662.19 1096
5662.90 1008
5663.61 1040
5664.32 1087
5665.03 1021
5665.74 975
5666.45 952
5667.16 944
5667.87 952
5668.58 990
5669.29 1029
5670.00 1062
5670.71 1003
5671.42 1032
5672.13 1056
5672.84 1081
5673.56 1052
5674.27 1042
5674.98 1009
5675.69 1042
5676.40 1044
5677.11 986
5677.82 955
5678.53 1000
5679.24 977
5679.95 968
5680.67 991
5681.38 945
5682.09 961
5682.80 956
5683.51 946
5684.22 940
5684.93 929
5685.65 964
5686.36 908
5687.07 932
5687.78 909
5688.49 876
5689.20 908
5689.92 882
5690.63 873
5691.34 926
5692.05 879
5692.76 889
5693.47 901
5694.19 856
5694.90 846
5695.61 867
5696.32 870
5697.04 858
5697.75 875
5698.46 852
5699.17 858
5699.89 890
5700.60 872
5701.31 880
5702.02 907
5702.74 898
5703.45 901
5704.16 873
5704.87 878
5705.59 851
5706.30 883
5707.01 885
5707.72 882
5708.44 810
5709.15 794
5709.86 839
5710.58 867
5711.29 837
5712.00 862
5712.72 830
5713.43 896
5714.14 883
5714.86 849
5715.57 868
5716.28 859
5717.00 872
5717.71 858
5718.42 822
5719.14 865
5719.85 881
5720.56 871
5721.28 847
5721.99 843
5722.71 876
5723.42 917
5724.13 894
5724.85 872
5725.56 909
5726.28 895
5726.99 987
5727.70 995
5728.42 987
5729.13 942
5729.85 956
5730.56 995
5731.28 945
5731.99 957
5732.70 947
5733.42 940
5734.13 918
5734.85 904
5735.56 942
5736.28 942
5736.99 971
5737.71 916
5738.42 945
5739.14 948
5739.85 897
5740.57 902
5741.28 923
5742.00 921
5742.71 922
5743.43 939
5744.14 960
5744.86 933
5745.57 924
5746.29 994
5747.00 963
5747.72 912
5748.43 943
5749.15 1026
5749.87 942
5750.58 1015
5751.30 1036
5752.01 1079
5752.73 1080
5753.44 1098
5754.16 1109
5754.88 1187
5755.59 1198
5756.31 1193
5757.02 1215
5757.74 1321
5758.46 1366
5759.17 1325
5759.89 1281
5760.60 1309
5761.32 1261
5762.04 1207
5762.75 1223
5763.47 1235
5764.19 1269
5764.90 1298
5765.62 1268
5766.34 1350
5767.05 1408
5767.77 1527
5768.49 1669
5769.20 1825
5769.92 2065
5770.64 2169
5771.35 2191
5772.07 2248
5772.79 2114
5773.50 1955
5774.22 1842
5774.94 1681
5775.65 1518
5776.37 1378
5777.09 1350
5777.81 1353
5778.52 1312
5779.24 1324
5779.96 1352
5780.68 1396
5781.39 1395
5782.11 1370
5782.83 1347
5783.55 1412
5784.26 1402
5784.98 1367
5785.70 1341
5786.42 1320
5787.14 1264
5787.85 1237
5788.57 1292
5789.29 1260
5790.01 1229
5790.73 1253
5791.44 1291
5792.16 1294
5792.88 1209
5793.60 1168
5794.32 1186
5795.03 1150
5795.75 1165
5796.47 1150
5797.19 1184
5797.91 1210
5798.63 1253
5799.35 1291
5800.06 1406
5800.78 1443
5801.50 1467
5802.22 1482
5802.94 1409
5803.66 1326
5804.38 1222
5805.10 1169
5805.82 1171
5806.53 1135
5807.25 1140
5807.97 1140
5808.69 1144
5809.41 1092
5810.13 1125
5810.85 1137
5811.57 1116
5812.29 1082
5813.01 1056
5813.73 1021
5814.45 1058
5815.17 1025
5815.89 1020
5816.61 1030
5817.33 1001
5818.05 974
5818.77 966
5819.49 977
5820.20 990
5820.92 935
5821.64 997
5822.36 994
5823.09 964
5823.81 1022
5824.53 997
5825.25 998
5825.97 974
5826.69 1021
5827.41 1034
5828.13 986
5828.85 936
5829.57 938
5830.29 924
5831.01 918
5831.73 909
5832.45 944
5833.17 966
5833.89 920
5834.61 940
5835.33 936
5836.05 951
5836.78 895
5837.50 892
5838.22 893
5838.94 917
5839.66 924
5840.38 890
5841.10 925
5841.82 905
5842.54 929
5843.27 921
5843.99 913
5844.71 857
5845.43 863
5846.15 887
5846.87 897
5847.59 901
5848.32 907
5849.04 894
5849.76 921
5850.48 926
5851.20 871
5851.93 864
5852.65 876
5853.37 880
5854.09 913
5854.81 910
5855.54 893
5856.26 911
5856.98 868
5857.70 902
5858.42 880
5859.15 860
5859.87 855
5860.59 905
5861.31 911
5862.04 820
5862.76 889
5863.48 894
5864.20 905
5864.93 875
5865.65 879
5866.37 895
5867.10 898
5867.82 857
5868.54 843
5869.26 874
5869.99 888
5870.71 921
5871.43 941
5872.16 907
5872.88 900
5873.60 924
5874.33 924
5875.05 936
5875.77 935
5876.50 937
5877.22 902
5877.94 960
5878.67 926
5879.39 927
5880.11 935
5880.84 954
5881.56 935
5882.28 910
5883.01 924
5883.73 960
5884.46 918
5885.18 999
5885.90 961
5886.63 959
5887.35 925
5888.08 886
5888.80 932
5889.52 906
5890.25 990
5890.97 938
5891.70 933
5892.42 911
5893.15 915
5893.87 899
5894.59 911
5895.32 903
5896.04 903
5896.77 873
5897.49 876
5898.22 896
5898.94 891
5899.67 940
5900.39 887
5901.12 953
5901.84 893
5902.57 890
5903.29 915
5904.02 964
5904.74 926
5905.47 939
5906.19 962
5906.92 995
5907.64 903
5908.37 892
5909.09 893
5909.82 951
5910.55 940
5911.27 1004
5912.00 997
5912.72 993
5913.45 970
5914.17 1010
5914.90 997
5915.63 969
5916.35 981
5917.08 979
5917.80 977
5918.53 967
5919.25 975
5919.98 1013
5920.71 982
5921.43 1054
5922.16 1057
5922.89 1083
5923.61 1018
5924.34 1054
5925.06 1057
5925.79 1087
5926.52 1060
5927.24 1116
5927.97 1117
5928.70 1149
5929.42 1186
5930.15 1152
5930.88 1138
5931.60 1167
5932.33 1191
5933.06 1168
5933.78 1186
5934.51 1209
5935.24 1280
5935.97 1249
5936.69 1252
5937.42 1249
5938.15 1313
5938.87 1314
5939.60 1311
5940.33 1368
5941.06 1387
5941.78 1377
5942.51 1382
5943.24 1469
5943.97 1476
5944.69 1487
5945.42 1506
5946.15 1554
5946.88 1540
5947.60 1513
5948.33 1622
5949.06 1623
5949.79 1796
5950.52 1931
5951.24 1983
5951.97 2125
5952.70 2240
5953.43 2344
5954.16 2367
5954.88 2302
5955.61 2330
5956.34 2230
5957.07 2128
5957.80 2097
5958.53 2022
5959.25 1951
5959.98 2047
5960.71 2074
5961.44 2049
5962.17 2120
5962.90 2131
5963.63 2305
5964.36 2404
5965.08 2607
5965.81 2941
5966.54 3119
5967.27 3126
5968.00 3248
5968.73 3264
5969.46 3167
5970.19 2996
5970.92 2804
5971.65 2602
5972.37 2465
5973.10 2324
5973.83 2321
5974.56 2313
5975.29 2275
5976.02 2228
5976.75 2179
5977.48 2169
5978.21 2247
5978.94 2266
5979.67 2249
5980.40 2314
5981.13 2383
5981.86 2407
5982.59 2415
5983.32 2399
5984.05 2454
5984.78 2539
5985.51 2443
5986.24 2432
5986.97 2494
5987.70 2470
5988.43 2456
5989.16 2450
5989.89 2470
5990.62 2569
5991.35 2494
5992.08 2454
5992.81 2479
5993.54 2578
5994.27 2534
5995.00 2582
5995.74 2661
5996.47 2647
5997.20 2569
5997.93 2572
5998.66 2610
5999.39 2550
6000.12 2483
6000.85 2457
6001.58 2481
6002.31 2471
6003.04 2370
6003.78 2379
6004.51 2406
6005.24 2445
6005.97 2422
6006.70 2600
6007.43 2758
6008.16 3009
6008.90 3368
6009.63 3762
6010.36 4184
6011.09 4629
6011.82 5207
6012.55 5513
6013.29 5705
6014.02 5739
6014.75 5690
6015.48 5532
6016.21 5259
6016.95 4891
6017.68 4557
6018.41 4199
6019.14 3737
6019.87 3357
6020.61 3023
6021.34 2806
6022.07 2618
6022.80 2480
6023.54 2380
6024.27 2266
6025.00 2261
6025.73 2245
6026.47 2271
6027.20 2263
6027.93 2293
6028.66 2366
6029.40 2381
6030.13 2319
6030.86 2301
6031.59 2249
6032.33 2176
6033.06 2171
6033.79 2000
6034.53 1922
6035.26 1900
6035.99 1884
6036.73 1863
6037.46 1873
6038.19 1814
6038.93 1925
6039.66 1891
6040.39 1914
6041.13 2015
6041.86 2104
6042.59 1976
6043.33 1974
6044.06 1985
6044.79 2023
6045.53 2058
6046.26 2053
6047.00 2093
6047.73 2068
6048.46 2045
6049.20 2128
6049.93 2221
6050.67 2317
6051.40 2279
6052.13 2338
6052.87 2390
6053.60 2401
6054.34 2369
6055.07 2361
6055.81 2283
6056.54 2201
6057.27 2062
6058.01 2054
6058.74 2046
6059.48 1947
6060.21 1937
6060.95 1904
6061.68 1993
6062.42 1907
6063.15 1881
6063.89 1891
6064.62 1930
6065.36 1870
6066.09 1795
6066.83 1843
6067.56 1810
6068.30 1791
6069.03 1821
6069.77 1792
6070.50 1773
6071.24 1764
6071.97 1717
6072.71 1703
6073.44 1671
6074.18 1720
6074.91 1694
6075.65 1719
6076.39 1664
6077.12 1689
6077.86 1620
6078.59 1622
6079.33 1616
6080.06 1605
6080.80 1661
6081.54 1590
6082.27 1592
6083.01 1581
6083.74 1551
6084.48 1555
6085.22 1568
6085.95 1588
6086.69 1560
6087.42 1579
6088.16 1544
6088.90 1560
6089.63 1576
6090.37 1605
6091.11 1653
6091.84 1627
6092.58 1624
6093.32 1608
6094.05 1578
6094.79 1565
6095.53 1623
6096.26 1542
6097.00 1530
6097.74 1512
6098.47 1514
6099.21 1492
6099.95 1497
6100.69 1505
6101.42 1519
6102.16 1542
6102.90 1546
6103.63 1518
6104.37 1477
6105.11 1429
6105.85 1463
6106.58 1499
6107.32 1542
6108.06 1483
6108.80 1471
6109.53 1497
6110.27 1550
6111.01 1570
6111.75 1521
6112.49 1512
6113.22 1540
6113.96 1517
6114.70 1616
6115.44 1656
6116.17 1620
6116.91 1602
6117.65 1626
6118.39 1731
6119.13 1622
6119.87 1608
6120.60 1641
6121.34 1700
6122.08 1616
6122.82 1618
6123.56 1639
6124.30 1570
6125.03 1622
6125.77 1649
6126.51 1672
6127.25 1656
6127.99 1610
6128.73 1681
6129.47 1664
6130.21 1576
6130.94 1651
6131.68 1649
6132.42 1685
6133.16 1668
6133.90 1671
6134.64 1682
6135.38 1775
6136.12 1768
6136.86 1874
6137.60 1926
6138.34 1984
6139.08 2057
6139.81 2098
6140.55 2142
6141.29 2144
6142.03 2122
6142.77 2101
6143.51 2062
6144.25 1971
6144.99 1981
6145.73 1984
6146.47 1895
6147.21 1889
6147.95 1868
6148.69 1902
6149.43 1876
6150.17 1861
6150.91 1867
6151.65 1921
6152.39 1887
6153.13 1948
6153.87 1911
6154.61 1981
6155.35 1957
6156.09 2019
6156.83 2020
6157.58 2019
6158.32 2009
6159.06 2066
6159.80 2054
6160.54 2133
6161.28 2088
6162.02 2096
6162.76 2233
6163.50 2238
6164.24 2364
6164.98 2469
6165.72 2565
6166.46 2556
6167.21 2656
6167.95 2676
6168.69 2751
6169.43 2721
6170.17 2688
6170.91 2649
6171.65 2661
6172.39 2646
6173.14 2581
6173.88 2523
6174.62 2584
6175.36 2612
6176.10 2601
6176.84 2714
6177.59 2864
6178.33 3111
6179.07 3265
6179.81 3718
6180.55 4237
6181.30 4727
6182.04 5284
6182.78 5781
6183.52 6128
6184.26 6235
6185.01 6123
6185.75 5848
6186.49 5476
6187.23 5020
6187.97 4565
6188.72 4104
6189.46 3705
6190.20 3448
6190.94 3299
6191.69 3097
6192.43 2956
6193.17 2998
6193.92 2832
6194.66 2842
6195.40 2802
6196.14 2789
6196.89 2814
6197.63 2838
6198.37 2826
6199.12 2840
6199.86 2770
6200.60 2766
6201.34 2776
6202.09 2851
6202.83 2900
6203.57 3010
6204.32 3288
6205.06 3726
6205.80 4236
6206.55 5031
6207.29 5758
6208.03 6547
6208.78 7526
6209.52 7936
6210.27 8359
6211.01 8295
6211.75 7815
6212.50 7240
6213.24 6405
6213.98 5632
6214.73 4822
6215.47 4203
6216.22 3659
6216.96 3304
6217.71 2922
6218.45 2719
6219.19 2513
6219.94 2474
6220.68 2415
6221.43 2367
6222.17 2330
6222.92 2361
6223.66 2363
6224.40 2407
6225.15 2316
6225.89 2312
6226.64 2190
6227.38 2147
6228.13 2095
6228.87 2056
6229.62 1939
6230.36 1871
6231.11 1867
6231.85 1899
6232.60 1822
6233.34 1850
6234.09 1839
6234.83 1798
6235.58 1846
6236.32 1842
6237.07 1909
6237.81 2003
6238.56 2114
6239.30 2263
6240.05 2310
6240.80 2370
6241.54 2299
6242.29 2262
6243.03 2205
6243.78 2179
6244.52 2126
6245.27 2059
6246.02 2028
6246.76 2020
6247.51 2050
6248.25 2072
6249.00 2030
6249.75 2044
6250.49 2001
6251.24 1950
6251.98 1846
6252.73 1925
6253.48 1940
6254.22 1817
6254.97 1823
6255.72 1838
6256.46 1800
6257.21 1798
6257.95 1772
6258.70 1723
6259.45 1792
6260.19 1773
6260.94 1788
6261.69 1765
6262.43 1773
6263.18 1709
6263.93 1734
6264.68 1715
6265.42 1641
6266.17 1595
6266.92 1638
6267.66 1645
6268.41 1610
6269.16 1629
6269.91 1669
6270.65 1661
6271.40 1647
6272.15 1653
6272.89 1647
6273.64 1639
6274.39 1645
6275.14 1692
6275.88 1639
6276.63 1628
6277.38 1696
6278.13 1671
6278.88 1708
6279.62 1729
6280.37 1633
6281.12 1607
6281.87 1623
6282.62 1582
6283.36 1594
6284.11 1546
6284.86 1531
6285.61 1470
6286.36 1461
6287.10 1474
6287.85 1496
6288.60 1477
6289.35 1445
6290.10 1417
6290.85 1460
6291.59 1509
6292.34 1467
6293.09 1429
6293.84 1422
6294.59 1434
6295.34 1465
6296.09 1458
6296.84 1448
6297.58 1447
6298.33 1419
6299.08 1435
6299.83 1459
6300.58 1445
6301.33 1439
6302.08 1424
6302.83 1422
6303.58 1432
6304.33 1416
6305.08 1461
6305.83 1545
6306.58 1495
6307.32 1487
6308.07 1442
6308.82 1467
6309.57 1499
6310.32 1498
6311.07 1566
6311.82 1549
6312.57 1504
6313.32 1615
6314.07 1651
6314.82 1604
6315.57 1642
6316.32 1623
6317.07 1604
6317.82 1641
6318.57 1658
6319.32 1593
6320.07 1537
6320.82 1558
6321.57 1511
6322.32 1432
6323.07 1429
6323.82 1382
6324.58 1360
6325.33 1430
6326.08 1373
6326.83 1312
6327.58 1293
6328.33 1337
6329.08 1340
6329.83 1359
6330.58 1303
6331.33 1325
6332.08 1327
6332.83 1293
6333.58 1340
6334.34 1290
6335.09 1295
6335.84 1297
6336.59 1287
6337.34 1322
6338.09 1297
6338.84 1282
6339.59 1295
6340.35 1312
6341.10 1348
6341.85 1339
6342.60 1311
6343.35 1312
6344.10 1275
6344.86 1305
6345.61 1287
6346.36 1348
6347.11 1364
6347.86 1379
6348.62 1344
6349.37 1362
6350.12 1417
6350.87 1480
6351.62 1446
6352.38 1468
6353.13 1481
6353.88 1587
6354.63 1658
6355.38 1601
6356.14 1584
6356.89 1537
6357.64 1528
6358.39 1469
6359.15 1456
6359.90 1452
6360.65 1462
6361.40 1450
6362.16 1445
6362.91 1413
6363.66 1416
6364.42 1491
6365.17 1468
6365.92 1484
6366.67 1554
6367.43 1613
6368.18 1567
6368.93 1601
6369.69 1601
6370.44 1570
6371.19 1546
6371.95 1518
6372.70 1491
6373.45 1505
6374.21 1452
6374.96 1463
6375.71 1451
6376.47 1505
6377.22 1483
6377.98 1471
6378.73 1471
6379.48 1507
6380.24 1451
6380.99 1469
6381.74 1485
6382.50 1530
6383.25 1496
6384.01 1448
6384.76 1444
6385.51 1384
6386.27 1368
6387.02 1391
6387.78 1410
6388.53 1402
6389.29 1416
6390.04 1349
6390.79 1433
6391.55 1376
6392.30 1380
6393.06 1336
6393.81 1347
6394.57 1331
6395.32 1329
6396.08 1349
6396.83 1310
6397.59 1319
6398.34 1288
6399.10 1316
6399.85 1333
6400.61 1293
6401.36 1231
6402.12 1311
6402.87 1265
6403.63 1246
6404.38 1259
6405.14 1261
6405.89 1278
6406.65 1302
6407.40 1263
6408.16 1347
6408.91 1374
6409.67 1353
6410.43 1387
6411.18 1365
6411.94 1406
6412.69 1462
6413.45 1370
6414.20 1359
6414.96 1370
6415.72 1355
6416.47 1431
6417.23 1361
6417.98 1352
6418.74 1394
6419.50 1316
6420.25 1335
6421.01 1354
6421.77 1289
6422.52 1259
6423.28 1293
6424.03 1250
6424.79 1260
6425.55 1184
6426.30 1279
6427.06 1239
6427.82 1234
6428.57 1193
6429.33 1220
6430.09 1200
6430.84 1207
6431.60 1229
6432.36 1193
6433.11 1246
6433.87 1273
6434.63 1281
6435.39 1245
6436.14 1338
6436.90 1290
6437.66 1298
6438.41 1270
6439.17 1281
6439.93 1272
6440.69 1243
6441.44 1332
6442.20 1258
6442.96 1306
6443.72 1300
6444.47 1239
6445.23 1293
6445.99 1317
6446.75 1333
6447.50 1337
6448.26 1319
6449.02 1349
6449.78 1311
6450.54 1302
6451.29 1320
6452.05 1359
6452.81 1396
6453.57 1330
6454.33 1345
6455.08 1349
6455.84 1358
6456.60 1307
6457.36 1369
6458.12 1350
6458.88 1344
6459.64 1375
6460.39 1388
6461.15 1384
6461.91 1391
6462.67 1400
6463.43 1379
6464.19 1389
6464.95 1398
6465.70 1463
6466.46 1493
6467.22 1421
6467.98 1418
6468.74 1490
6469.50 1492
6470.26 1461
6471.02 1504
6471.78 1487
6472.54 1439
6473.30 1496
6474.05 1488
6474.81 1508
6475.57 1542
6476.33 1549
6477.09 1519
6477.85 1552
6478.61 1516
6479.37 1582
6480.13 1607
6480.89 1620
6481.65 1618
6482.41 1680
6483.17 1759
6483.93 1759
6484.69 1782
6485.45 1787
6486.21 1822
6486.97 1836
6487.73 1778
6488.49 1780
6489.25 1772
6490.01 1886
6490.77 1977
6491.53 1998
6492.29 2036
6493.05 2019
6493.81 2000
6494.57 2035
6495.33 2019
6496.10 2033
6496.86 2059
6497.62 1993
6498.38 1930
6499.14 2016
6499.90 1998
6500.66 1983
6501.42 2124
6502.18 2176
6502.94 2316
6503.70 2499
6504.47 2795
6505.23 3285
6505.99 3938
6506.75 4686
6507.51 5500
6508.27 6149
6509.03 6634
6509.79 6877
6510.56 6571
6511.32 6262
6512.08 5717
6512.84 4963
6513.60 4287
6514.36 3820
6515.13 3384
6515.89 2925
6516.65 2657
6517.41 2486
6518.17 2395
6518.94 2338
6519.70 2344
6520.46 2362
6521.22 2280
6521.98 2331
6522.75 2423
6523.51 2414
6524.27 2457
6525.03 2572
6525.79 2648
6526.56 2636
6527.32 2690
6528.08 2806
6528.84 2822
6529.61 2849
6530.37 2747
6531.13 2721
6531.90 2847
6532.66 2917
6533.42 3164
6534.18 3433
6534.95 3866
6535.71 4371
6536.47 4704
6537.24 4889
6538.00 4881
6538.76 4777
6539.53 4390
6540.29 3878
6541.05 3579
6541.82 3265
6542.58 2888
6543.34 2634
6544.11 2485
6544.87 2371
6545.63 2302
6546.40 2326
6547.16 2275
6547.92 2242
6548.69 2158
6549.45 2142
6550.21 2107
6550.98 2038
6551.74 2009
6552.51 2071
6553.27 2061
6554.03 2073
6554.80 2013
6555.56 1970
6556.33 2018
6557.09 2003
6557.85 1975
6558.62 1988
6559.38 2018
6560.15 2041
6560.91 2094
6561.68 2173
6562.44 2175
6563.21 2310
6563.97 2308
6564.74 2298
6565.50 2251
6566.26 2203
6567.03 2230
6567.79 2239
6568.56 2264
6569.32 2194
6570.09 2171
6570.85 2192
6571.62 2276
6572.38 2267
6573.15 2278
6573.91 2363
6574.68 2398
6575.44 2396
6576.21 2365
6576.98 2415
6577.74 2469
6578.51 2483
6579.27 2512
6580.04 2524
6580.80 2615
6581.57 2542
6582.33 2670
6583.10 2735
6583.87 2782
6584.63 2746
6585.40 2715
6586.16 2720
6586.93 2697
6587.70 2620
6588.46 2577
6589.23 2630
6589.99 2697
6590.76 2821
6591.53 2925
6592.29 2962
6593.06 3059
6593.82 3205
6594.59 3439
6595.36 3564
6596.12 3497
6596.89 3397
6597.66 3444
6598.42 3269
6599.19 3170
6599.96 2964
6600.72 2809
6601.49 2733
6602.26 2631
6603.02 2578
6603.79 2422
6604.56 2401
6605.33 2387
6606.09 2407
6606.86 2385
6607.63 2403
6608.39 2442
6609.16 2531
6609.93 2512
6610.70 2489
6611.46 2477
6612.23 2413
6613.00 2438
6613.77 2422
6614.53 2415
6615.30 2342
6616.07 2415
6616.84 2367
6617.60 2390
6618.37 2425
6619.14 2481
6619.91 2541
6620.68 2680
6621.44 2740
6622.21 2936
6622.98 2883
6623.75 2951
6624.52 2885
6625.28 2937
6626.05 2914
6626.82 2825
6627.59 2672
6628.36 2512
6629.13 2505
6629.89 2504
6630.66 2537
6631.43 2528
6632.20 2539
6632.97 2641
6633.74 2781
6634.51 2960
6635.27 3031
6636.04 3134
6636.81 3261
6637.58 3341
6638.35 3500
6639.12 3483
6639.89 3668
6640.66 3812
6641.43 3832
6642.19 3726
6642.96 3714
6643.73 3586
6644.50 3467
6645.27 3280
6646.04 3066
6646.81 2818
6647.58 2575
6648.35 2459
6649.12 2356
6649.89 2304
6650.66 2227
6651.43 2224
6652.20 2182
6652.97 2159
6653.74 2042
6654.51 2090
6655.28 2036
6656.05 2015
6656.82 2010
6657.59 2045
6658.36 2054
6659.13 2014
6659.90 1999
6660.67 1950
6661.44 1889
6662.21 1963
6662.98 1982
6663.75 1940
6664.52 1977
6665.29 1962
6666.06 1944
6666.83 1954
6667.60 1940
6668.37 2000
6669.14 2027
6669.91 2043
6670.68 2123
6671.46 2184
6672.23 2207
6673.00 2141
6673.77 2213
6674.54 2187
6675.31 2142
6676.08 2124
6676.85 2153
6677.62 2190
6678.40 2165
6679.17 2128
6679.94 2253
6680.71 2247
6681.48 2297
6682.25 2429
6683.02 2463
6683.80 2514
6684.57 2575
6685.34 2562
6686.11 2562
6686.88 2556
6687.65 2504
6688.43 2378
6689.20 2301
6689.97 2216
6690.74 2141
6691.51 2097
6692.29 2111
6693.06 2063
6693.83 1994
6694.60 1960
6695.37 1947
6696.15 1873
6696.92 1938
6697.69 1946
6698.46 1934
6699.24 1916
6700.01 1931
6700.78 1951
6701.55 1792
6702.33 1801
6703.10 1831
6703.87 1842
6704.64 1772
6705.42 1782
6706.19 1796
6706.96 1748
6707.74 1735
6708.51 1749
6709.28 1757
6710.06 1774
6710.83 1672
6711.60 1687
6712.37 1661
6713.15 1704
6713.92 1665
6714.69 1644
6715.47 1654
6716.24 1654
6717.01 1684
6717.79 1694
6718.56 1655
6719.34 1622
6720.11 1638
6720.88 1626
6721.66 1641
6722.43 1652
6723.20 1627
6723.98 1631
6724.75 1613
6725.53 1570
6726.30 1650
6727.07 1583
6727.85 1548
6728.62 1538
6729.40 1591
6730.17 1600
6730.95 1615
6731.72 1628
6732.49 1632
6733.27 1654
6734.04 1659
6734.82 1628
6735.59 1628
6736.37 1712
6737.14 1704
6737.92 1671
6738.69 1671
6739.47 1690
6740.24 1742
6741.01 1717
6741.79 1722
6742.56 1766
6743.34 1757
6744.11 1787
6744.89 1815
6745.67 1855
6746.44 1793
6747.22 1843
6747.99 1845
6748.77 1867
6749.54 1930
6750.32 1977
6751.09 2023
6751.87 2173
6752.64 2198
6753.42 2243
6754.19 2183
6754.97 2105
6755.75 2067
6756.52 2008
6757.30 2038
6758.07 1990
6758.85 1988
6759.63 1903
6760.40 1956
6761.18 1897
6761.95 1880
6762.73 1895
6763.51 1870
6764.28 1835
6765.06 1907
6765.83 1928
6766.61 1855
6767.39 1843
6768.16 1873
6768.94 1833
6769.72 1843
6770.49 1809
6771.27 1839
6772.05 1817
6772.82 1724
6773.60 1707
6774.38 1718
6775.15 1685
6775.93 1647
6776.71 1628
6777.48 1640
6778.26 1651
6779.04 1622
6779.82 1638
6780.59 1609
6781.37 1604
6782.15 1613
6782.92 1595
6783.70 1538
6784.48 1572
6785.26 1580
6786.03 1569
6786.81 1551
6787.59 1554
6788.37 1510
6789.14 1523
6789.92 1540
6790.70 1466
6791.48 1471
6792.25 1488
6793.03 1444
6793.81 1465
6794.59 1460
6795.37 1482
6796.14 1463
6796.92 1461
6797.70 1499
6798.48 1535
6799.26 1497
6800.04 1531
6800.81 1496
6801.59 1536
6802.37 1526
6803.15 1596
6803.93 1563
6804.71 1599
6805.48 1675
6806.26 1605
6807.04 1613
6807.82 1568
6808.60 1582
6809.38 1557
6810.16 1559
6810.94 1496
6811.71 1535
6812.49 1551
6813.27 1556
6814.05 1540
6814.83 1527
6815.61 1524
6816.39 1560
6817.17 1580
6817.95 1542
6818.73 1511
6819.51 1519
6820.29 1487
6821.07 1523
6821.84 1526
6822.62 1534
6823.40 1459
6824.18 1452
6824.96 1558
6825.74 1509
6826.52 1517
6827.30 1464
6828.08 1510
6828.86 1495
6829.64 1477
6830.42 1425
6831.20 1459
6831.98 1471
6832.76 1445
6833.54 1498
6834.32 1574
6835.10 1668
6835.88 1780
6836.66 1950
6837.44 2048
6838.22 2245
6839.01 2353
6839.79 2407
6840.57 2387
6841.35 2342
6842.13 2264
6842.91 2154
6843.69 2047
6844.47 1922
6845.25 1768
6846.03 1690
6846.81 1692
6847.59 1722
6848.37 1732
6849.16 1755
6849.94 1826
6850.72 1911
6851.50 1944
6852.28 1947
6853.06 1940
6853.84 1867
6854.62 1822
6855.41 1779
6856.19 1766
6856.97 1704
6857.75 1668
6858.53 1622
6859.31 1632
6860.10 1577
6860.88 1555
6861.66 1635
6862.44 1567
6863.22 1570
6864.00 1587
6864.79 1604
6865.57 1593
6866.35 1647
6867.13 1647
6867.91 1663
6868.70 1679
6869.48 1622
6870.26 1630
6871.04 1632
6871.83 1612
6872.61 1657
6873.39 1674
6874.17 1688
6874.96 1733
6875.74 1722
6876.52 1721
6877.30 1807
6878.09 1917
6878.87 2013
6879.65 2086
6880.43 2209
6881.22 2391
6882.00 2516
6882.78 2709
6883.57 2674
6884.35 2749
6885.13 2713
6885.92 2712
6886.70 2794
6887.48 2847
6888.27 2994
6889.05 3072
6889.83 3091
6890.62 3014
6891.40 2787
6892.18 2626
6892.97 2461
6893.75 2279
6894.53 2207
6895.32 2120
6896.10 2032
6896.88 2070
6897.67 2068
6898.45 2075
6899.24 1991
6900.02 2020
6900.80 2003
6901.59 1922
6902.37 1969
6903.16 2069
6903.94 1944
6904.73 1927
6905.51 1860
6906.29 1895
6907.08 1838
6907.86 1787
6908.65 1803
6909.43 1720
6910.22 1752
6911.00 1781
6911.79 1731
6912.57 1686
6913.35 1737
6914.14 1725
6914.92 1709
6915.71 1745
6916.49 1705
6917.28 1708
6918.06 1727
6918.85 1703
6919.63 1670
6920.42 1709
6921.20 1770
6921.99 1742
6922.78 1754
6923.56 1809
6924.35 1783
6925.13 1847
6925.92 1792
6926.70 1801
6927.49 1862
6928.27 1883
6929.06 1860
6929.84 1910
6930.63 1902
6931.42 1845
6932.20 1870
6932.99 1850
6933.77 1832
6934.56 1847
6935.35 1885
6936.13 1857
6936.92 1991
6937.70 2014
6938.49 1994
6939.28 2160
6940.06 2211
6940.85 2340
6941.63 2350
6942.42 2513
6943.21 2548
6943.99 2607
6944.78 2696
6945.57 2833
6946.35 2899
6947.14 2972
6947.93 2967
6948.71 2998
6949.50 3037
6950.29 2946
6951.07 2908
6951.86 2752
6952.65 2622
6953.44 2609
6954.22 2495
6955.01 2422
6955.80 2420
6956.58 2464
6957.37 2514
6958.16 2444
6958.95 2472
6959.73 2408
6960.52 2472
6961.31 2424
6962.09 2439
6962.88 2523
6963.67 2582
6964.46 2674
6965.25 2710
6966.03 2758
6966.82 2904
6967.61 3057
6968.40 3233
6969.18 3286
6969.97 3263
6970.76 3352
6971.55 3277
6972.34 3324
6973.12 3285
6973.91 3311
6974.70 3259
6975.49 3221
6976.28 3324
6977.07 3338
6977.85 3398
6978.64 3587
6979.43 3789
6980.22 4143
6981.01 4582
6981.80 5332
6982.59 6340
6983.37 7426
6984.16 8767
6984.95 10117
6985.74 11326
6986.53 11841
6987.32 12022
6988.11 11365
6988.90 10481
6989.69 9111
6990.47 7864
6991.26 6620
6992.05 5658
6992.84 4639
6993.63 4015
6994.42 3604
6995.21 3298
6996.00 3040
6996.79 2844
6997.58 2729
6998.37 2702
6999.16 2611
6999.95 2576
7000.74 2543
7001.53 2572
7002.32 2500
7003.11 2515
7003.90 2439
7004.69 2338
7005.48 2258
7006.27 2105
7007.06 2067
7007.85 1988
7008.64 1989
7009.43 2042
7010.22 1989
7011.01 2096
7011.80 2253
7012.59 2279
7013.38 2318
7014.17 2328
7014.96 2322
7015.75 2349
7016.54 2272
7017.33 2128
7018.12 2143
7018.91 2100
7019.70 2065
7020.49 2136
7021.28 2135
7022.07 2186
7022.87 2229
7023.66 2300
7024.45 2460
7025.24 2466
7026.03 2418
7026.82 2398
7027.61 2392
7028.40 2402
7029.19 2335
7029.99 2304
7030.78 2282
7031.57 2273
7032.36 2245
7033.15 2163
7033.94 2119
7034.74 2182
7035.53 2245
7036.32 2265
7037.11 2280
7037.90 2336
7038.69 2336
7039.49 2355
7040.28 2424
7041.07 2450
7041.86 2439
7042.65 2427
7043.45 2518
7044.24 2471
7045.03 2498
7045.82 2514
7046.61 2501
7047.41 2589
7048.20 2711
7048.99 2764
7049.78 2873
7050.58 2955
7051.37 2943
7052.16 3027
7052.95 2943
7053.75 2800
7054.54 2613
7055.33 2540
7056.13 2487
7056.92 2442
7057.71 2487
7058.50 2576
7059.30 2600
7060.09 2583
7060.88 2454
7061.68 2425
7062.47 2397
7063.26 2235
7064.06 2262
7064.85 2236
7065.64 2206
7066.44 2174
7067.23 2139
7068.02 2119
7068.82 2043
7069.61 2033
7070.40 2047
7071.20 1979
7071.99 2004
7072.78 1988
7073.58 1897
7074.37 1879
7075.17 1877
7075.96 1862
7076.75 1848
7077.55 1871
7078.34 1825
7079.14 1768
7079.93 1792
7080.72 1797
7081.52 1804
7082.31 1772
7083.11 1711
7083.90 1905
7084.70 1909
7085.49 1927
7086.28 2052
7087.08 2042
7087.87 2122
7088.67 2141
7089.46 2108
7090.26 1992
7091.05 1949
7091.85 1888
7092.64 1850
7093.44 1730
7094.23 1684
7095.03 1608
7095.82 1621
7096.62 1575
7097.41 1486
7098.21 1490
7099.00 1524
7099.80 1519
7100.59 1471
7101.39 1479
7102.18 1440
7102.98 1388
7103.77 1428
7104.57 1387
7105.37 1374
7106.16 1380
7106.96 1355
7107.75 1327
7108.55 1294
7109.34 1297
7110.14 1353
7110.94 1325
7111.73 1335
7112.53 1314
7113.32 1354
7114.12 1343
7114.92 1322
7115.71 1292
7116.51 1331
7117.30 1368
7118.10 1353
7118.90 1387
7119.69 1357
7120.49 1305
7121.29 1261
7122.08 1323
7122.88 1344
7123.68 1357
7124.47 1323
7125.27 1296
7126.07 1308
7126.86 1340
7127.66 1338
7128.46 1377
7129.25 1338
7130.05 1345
7130.85 1430
7131.64 1380
7132.44 1314
7133.24 1336
7134.04 1293
7134.83 1296
7135.63 1257
7136.43 1273
7137.23 1277
7138.02 1263
7138.82 1255
7139.62 1217
7140.42 1193
7141.21 1198
7142.01 1256
7142.81 1221
7143.61 1219
7144.40 1185
7145.20 1189
7146.00 1148
7146.80 1182
7147.59 1149
7148.39 1148
7149.19 1119
7149.99 1132
7150.79 1080
7151.59 1127
7152.38 1156
7153.18 1152
7153.98 1213
7154.78 1165
7155.58 1118
7156.38 1168
7157.17 1129
7157.97 1144
7158.77 1185
7159.57 1162
7160.37 1165
7161.17 1134
7161.97 1162
7162.76 1139
7163.56 1138
7164.36 1159
7165.16 1135
7165.96 1159
7166.76 1146
7167.56 1142
7168.36 1087
7169.16 1113
7169.96 1097
7170.75 1116
7171.55 1022
7172.35 1009
7173.15 999
7173.95 992
7174.75 1009
7175.55 1044
7176.35 1032
7177.15 995
7177.95 986
7178.75 1017
7179.55 1034
7180.35 1008
7181.15 1020
7181.95 1014
7182.75 1035
7183.55 1036
7184.35 1047
7185.15 992
7185.95 999
7186.75 1016
7187.55 944
7188.35 1017
7189.15 997
7189.95 993
7190.75 1016
7191.55 1013
7192.35 940
7193.15 968
7193.95 971
7194.75 965
7195.55 953
7196.35 941
7197.15 927
7197.95 955
7198.76 949
7199.56 938
7200.36 945
7201.16 948
7201.96 992
7202.76 1001
7203.56 962
7204.36 945
7205.16 963
7205.96 942
7206.77 965
7207.57 949
7208.37 947
7209.17 951
7209.97 957
7210.77 991
7211.57 1015
7212.38 968
7213.18 1011
7213.98 979
7214.78 948
7215.58 961
7216.38 957
7217.19 976
7217.99 976
7218.79 965
7219.59 993
7220.39 1038
7221.20 1020
7222.00 987
7222.80 1019
7223.60 1024
7224.40 1023
7225.21 1043
7226.01 1043
7226.81 1049
7227.61 1001
7228.42 1048
7229.22 1079
7230.02 1039
7230.82 1051
7231.63 1058
7232.43 1122
7233.23 1178
7234.03 1203
7234.84 1253
7235.64 1322
7236.44 1391
7237.25 1365
7238.05 1407
7238.85 1316
7239.65 1284
7240.46 1230
7241.26 1203
7242.06 1198
7242.87 1150
7243.67 1145
7244.47 1125
7245.28 1087
7246.08 1068
7246.88 1075
7247.69 1044
7248.49 1121
7249.30 1135
7250.10 1075
7250.90 1115
7251.71 1094
7252.51 1077
7253.31 1145
7254.12 1174
7254.92 1132
7255.73 1153
7256.53 1158
7257.33 1133
7258.14 1098
7258.94 1094
7259.75 1089
7260.55 1119
7261.35 1134
7262.16 1147
7262.96 1160
7263.77 1160
7264.57 1162
7265.38 1161
7266.18 1160
7266.99 1164
7267.79 1189
7268.59 1141
7269.40 1182
7270.20 1147
7271.01 1106
7271.81 1143
7272.62 1119
7273.42 1088
7274.23 1105
7275.03 1116
7275.84 1158
7276.64 1180
7277.45 1170
7278.25 1211
7279.06 1213
7279.86 1210
7280.67 1333
7281.48 1387
7282.28 1406
7283.09 1507
7283.89 1602
7284.70 1663
7285.50 1740
7286.31 1758
7287.11 1735
7287.92 1695
7288.73 1541
7289.53 1505
7290.34 1366
7291.14 1298
7291.95 1290
7292.76 1231
7293.56 1245
7294.37 1177
7295.17 1221
7295.98 1212
7296.79 1204
7297.59 1189
7298.40 1189
7299.21 1255
7300.01 1234
7300.82 1217
7301.62 1269
7302.43 1277
7303.24 1334
7304.04 1317
7304.85 1300
7305.66 1335
7306.46 1329
7307.27 1376
7308.08 1415
7308.89 1456
7309.69 1537
7310.50 1591
7311.31 1693
7312.11 1748
7312.92 1623
7313.73 1628
7314.53 1688
7315.34 1710
7316.15 1864
7316.96 1878
7317.76 2042
7318.57 2247
7319.38 2406
7320.19 2527
7320.99 2406
7321.80 2298
7322.61 2146
7323.42 2076
7324.22 1886
7325.03 1764
7325.84 1728
7326.65 1664
7327.46 1602
7328.26 1533
7329.07 1460
7329.88 1463
7330.69 1411
7331.50 1380
7332.30 1463
7333.11 1459
7333.92 1411
7334.73 1437
7335.54 1424
7336.35 1402
7337.15 1400
7337.96 1419
7338.77 1533
7339.58 1487
7340.39 1466
7341.20 1478
7342.01 1450
7342.82 1476
7343.62 1423
7344.43 1388
7345.24 1318
7346.05 1302
7346.86 1297
7347.67 1320
7348.48 1321
7349.29 1256
7350.10 1260
7350.91 1250
7351.71 1237
7352.52 1210
7353.33 1230
7354.14 1173
7354.95 1234
7355.76 1247
7356.57 1280
7357.38 1287
7358.19 1330
7359.00 1386
7359.81 1432
7360.62 1490
7361.43 1436
7362.24 1463
7363.05 1501
7363.86 1416
7364.67 1387
7365.48 1417
7366.29 1401
7367.10 1391
7367.91 1326
7368.72 1277
7369.53 1275
7370.34 1247
7371.15 1219
7371.96 1202
7372.77 1202
7373.58 1154
7374.39 1166
7375.20 1243
7376.01 1208
7376.82 1234
7377.63 1281
7378.45 1358
7379.26 1381
7380.07 1437
7380.88 1463
7381.69 1465
7382.50 1530
7383.31 1560
7384.12 1533
7384.93 1423
7385.74 1338
7386.56 1321
7387.37 1271
7388.18 1260
7388.99 1199
7389.80 1197
7390.61 1144
7391.42 1107
7392.24 1139
7393.05 1123
7393.86 1106
7394.67 1127
7395.48 1045
7396.29 1114
7397.10 1115
7397.92 1102
7398.73 1114
7399.54 1123
7400.35 1172
7401.16 1134
7401.98 1228
7402.79 1175
7403.60 1164
7404.41 1158
7405.23 1178
7406.04 1144
7406.85 1077
7407.66 1086
7408.47 1095
7409.29 1050
7410.10 1082
7410.91 1045
7411.72 993
7412.54 987
7413.35 997
7414.16 961
7414.98 971
7415.79 959
7416.60 906
7417.41 924
7418.23 891
7419.04 905
7419.85 915
7420.67 910
7421.48 862
7422.29 871
7423.11 894
7423.92 890
7424.73 875
7425.54 851
7426.36 868
7427.17 892
7427.99 919
7428.80 899
7429.61 884
7430.43 895
7431.24 906
7432.05 871
7432.87 835
7433.68 845
7434.49 873
7435.31 912
7436.12 879
7436.94 886
7437.75 940
7438.56 924
7439.38 880
7440.19 909
7441.01 896
7441.82 880
7442.64 851
7443.45 855
7444.26 870
7445.08 874
7445.89 863
7446.71 835
7447.52 855
7448.34 893
7449.15 846
7449.97 849
7450.78 843
7451.59 866
7452.41 847
7453.22 894
7454.04 867
7454.85 860
7455.67 828
7456.48 834
7457.30 881
7458.11 867
7458.93 894
7459.74 861
7460.56 895
7461.38 837
7462.19 798
7463.01 862
7463.82 870
7464.64 864
7465.45 905
7466.27 902
7467.08 886
7467.90 920
7468.72 919
7469.53 870
7470.35 891
7471.16 940
7471.98 923
7472.79 900
7473.61 882
7474.43 910
7475.24 900
7476.06 881
7476.87 905
7477.69 887
7478.51 896
7479.32 871
7480.14 900
7480.96 883
7481.77 914
7482.59 863
7483.41 925
7484.22 936
7485.04 884
7485.85 901
7486.67 864
7487.49 905
7488.31 897
7489.12 897
7489.94 861
7490.76 857
7491.57 818
7492.39 845
7493.21 861
7494.02 871
7494.84 854
7495.66 865
7496.48 905
7497.29 887
7498.11 884
7498.93 847
7499.74 856
7500.56 867
7501.38 869
7502.20 847
7503.01 880
7503.83 867
7504.65 905
7505.47 857
7506.29 874
7507.10 896
7507.92 914
7508.74 879
7509.56 847
7510.37 861
7511.19 826
7512.01 867
7512.83 885
7513.65 902
7514.47 830
7515.28 834
7516.10 849
7516.92 897
7517.74 881
7518.56 870
7519.38 841
7520.19 864
7521.01 841
7521.83 876
7522.65 853
7523.47 855
7524.29 883
7525.11 867
7525.92 869
7526.74 886
7527.56 876
7528.38 839
7529.20 887
7530.02 870
7530.84 912
7531.66 864
7532.48 838
7533.30 918
7534.12 899
7534.93 881
7535.75 882
7536.57 848
7537.39 844
7538.21 885
7539.03 882
7539.85 871
7540.67 850
7541.49 904
7542.31 912
7543.13 894
7543.95 894
7544.77 913
7545.59 864
7546.41 858
7547.23 911
7548.05 916
7548.87 961
7549.69 919
7550.51 928
7551.33 902
7552.15 950
7552.97 932
7553.79 952
7554.61 955
7555.43 934
7556.25 969
7557.07 1051
7557.89 960
7558.71 1002
7559.53 1033
7560.36 999
7561.18 1018
7562.00 1009
7562.82 1030
7563.64 1024
7564.46 970
7565.28 1037
7566.10 1067
7566.92 1044
7567.74 1053
7568.56 1005
7569.39 1044
7570.21 1066
7571.03 1069
7571.85 1090
7572.67 1059
7573.49 1059
7574.31 1076
7575.14 1114
7575.96 1122
7576.78 1111
7577.60 1105
7578.42 1108
7579.24 1052
7580.06 1110
7580.89 1130
7581.71 1116
7582.53 1142
7583.35 1104
7584.17 1119
7585.00 1132
7585.82 1170
7586.64 1161
7587.46 1174
7588.29 1208
7589.11 1262
7589.93 1248
7590.75 1221
7591.57 1272
7592.40 1304
7593.22 1242
7594.04 1290
7594.86 1327
7595.69 1348
7596.51 1396
7597.33 1393
7598.15 1418
7598.98 1429
7599.80 1473
7600.62 1515
7601.45 1537
7602.27 1558
7603.09 1605
7603.92 1626
7604.74 1691
7605.56 1675
7606.38 1682
7607.21 1663
7608.03 1605
7608.85 1638
7609.68 1620
7610.50 1579
7611.32 1547
7612.15 1537
7612.97 1556
7613.80 1610
7614.62 1685
7615.44 1827
7616.27 1926
7617.09 2062
7617.91 2193
7618.74 2271
7619.56 2358
7620.39 2333
7621.21 2208
7622.03 2126
7622.86 2039
7623.68 1968
7624.51 1968
7625.33 1831
7626.15 1856
7626.98 1862
7627.80 1790
7628.63 1805
7629.45 1923
7630.28 1931
7631.10 2006
7631.93 2014
7632.75 2069
7633.58 2094
7634.40 1964
7635.22 1878
7636.05 1811
7636.87 1654
7637.70 1612
7638.52 1479
7639.35 1486
7640.17 1367
7641.00 1381
7641.82 1427
7642.65 1424
7643.47 1459
7644.30 1507
7645.13 1567
7645.95 1576
7646.78 1615
7647.60 1592
7648.43 1549
7649.25 1473
7650.08 1476
7650.90 1400
7651.73 1387
7652.55 1355
7653.38 1324
7654.21 1258
7655.03 1181
7655.86 1186
7656.68 1240
7657.51 1212
7658.34 1134
7659.16 1151
7659.99 1176
7660.81 1144
7661.64 1151
7662.47 1148
7663.29 1120
7664.12 1098
7664.95 1124
7665.77 1133
7666.60 1129
7667.42 1135
7668.25 1100
7669.08 1120
7669.90 1099
7670.73 1101
7671.56 1127
7672.38 1082
7673.21 1068
7674.04 1105
7674.87 1070
7675.69 1027
7676.52 1064
7677.35 1047
7678.17 1104
7679.00 1122
7679.83 1091
7680.65 1089
7681.48 1139
7682.31 1191
7683.14 1273
7683.96 1340
7684.79 1343
7685.62 1378
7686.45 1399
7687.27 1379
7688.10 1371
7688.93 1241
7689.76 1219
7690.58 1177
7691.41 1164
7692.24 1128
7693.07 1133
7693.90 1221
7694.72 1226
7695.55 1252
7696.38 1226
7697.21 1260
7698.04 1340
7698.86 1391
7699.69 1379
7700.52 1344
7701.35 1321
7702.18 1254
7703.01 1231
7703.83 1204
7704.66 1140
7705.49 1156
7706.32 1126
7707.15 1081
7707.98 1093
7708.81 1118
7709.63 1056
7710.46 1080
7711.29 1036
7712.12 1107
7712.95 1045
7713.78 1090
7714.61 1044
7715.44 1028
7716.27 1031
7717.10 1006
7717.93 1003
7718.75 1029
7719.58 1045
7720.41 1018
7721.24 967
7722.07 982
7722.90 1003
7723.73 976
7724.56 1010
7725.39 975
7726.22 963
7727.05 944
7727.88 959
7728.71 943
7729.54 984
7730.37 999
7731.20 973
7732.03 973
7732.86 993
7733.69 994
7734.52 917
7735.35 951
7736.18 948
7737.01 908
7737.84 910
7738.67 868
7739.50 877
7740.33 880
7741.16 894
7741.99 883
7742.82 958
7743.65 962
7744.48 978
7745.31 1075
7746.14 1129
7746.98 1213
7747.81 1280
7748.64 1277
7749.47 1346
7750.30 1249
7751.13 1211
7751.96 1142
7752.79 1059
7753.62 1005
7754.45 1016
7755.29 958
7756.12 966
7756.95 929
7757.78 911
7758.61 921
7759.44 871
7760.27 883
7761.11 851
7761.94 906
7762.77 893
7763.60 889
7764.43 891
7765.26 870
7766.10 886
7766.93 883
7767.76 879
7768.59 897
7769.42 837
7770.26 822
7771.09 816
7771.92 818
7772.75 865
7773.58 878
7774.42 871
7775.25 852
7776.08 900
7776.91 926
7777.75 902
7778.58 869
7779.41 872
7780.24 866
7781.08 917
7781.91 827
7782.74 845
7783.57 841
7784.41 846
7785.24 869
7786.07 865
7786.91 885
7787.74 916
7788.57 897
7789.40 889
7790.24 870
7791.07 892
7791.90 936
7792.74 877
7793.57 872
7794.40 850
7795.24 897
7796.07 929
7796.90 942
7797.74 940
7798.57 921
7799.40 958
7800.24 965
7801.07 973
7801.91 954
7802.74 973
7803.57 956
7804.41 963
7805.24 997
7806.07 1006
7806.91 1038
7807.74 1043
7808.58 1052
7809.41 1069
7810.25 1104
7811.08 1100
7811.91 1123
7812.75 1131
7813.58 1155
7814.42 1201
7815.25 1187
7816.09 1160
7816.92 1224
7817.75 1228
7818.59 1225
7819.42 1285
7820.26 1278
7821.09 1315
7821.93 1374
7822.76 1395
7823.60 1395
7824.43 1422
7825.27 1403
7826.10 1325
7826.94 1352
7827.77 1365
7828.61 1258
7829.44 1242
7830.28 1244
7831.11 1253
7831.95 1274
7832.78 1332
7833.62 1381
7834.46 1420
7835.29 1418
7836.13 1351
7836.96 1385
7837.80 1350
7838.63 1294
7839.47 1261
7840.31 1280
7841.14 1184
7841.98 1191
7842.81 1164
7843.65 1188
7844.48 1115
7845.32 1119
7846.16 1123
7846.99 1115
7847.83 1086
7848.67 1074
7849.50 1113
7850.34 1071
7851.17 1073
7852.01 1044
7852.85 1052
7853.68 1061
7854.52 1043
7855.36 1120
7856.19 1084
7857.03 1058
7857.87 1065
7858.70 1115
7859.54 1158
7860.38 1084
7861.21 1092
7862.05 1088
7862.89 1032
7863.72 1049
7864.56 989
7865.40 1015
7866.24 1047
7867.07 1061
7867.91 1041
7868.75 1102
7869.59 1026
7870.42 1086
7871.26 1127
7872.10 1132
7872.94 1116
7873.77 1178
7874.61 1159
7875.45 1232
7876.29 1261
7877.12 1315
7877.96 1354
7878.80 1436
7879.64 1469
7880.47 1454
7881.31 1474
7882.15 1431
7882.99 1449
7883.83 1446
7884.66 1395
7885.50 1345
7886.34 1261
7887.18 1285
7888.02 1214
7888.86 1196
7889.69 1262
7890.53 1267
7891.37 1291
7892.21 1344
7893.05 1287
7893.89 1317
7894.73 1274
7895.56 1227
7896.40 1131
7897.24 1137
7898.08 1139
7898.92 1122
7899.76 1116
7900.60 1112
7901.44 1111
7902.28 1057
7903.12 1132
7903.95 1077
7904.79 1041
7905.63 988
7906.47 1030
7907.31 1050
7908.15 1048
7908.99 1022
7909.83 1048
7910.67 1046
7911.51 1033
7912.35 1049
7913.19 1115
7914.03 1118
7914.87 1146
7915.71 1160
7916.55 1181
7917.39 1225
7918.23 1182
7919.07 1149
7919.91 1135
7920.75 1079
7921.59 1054
7922.43 1031
7923.27 1000
7924.11 1021
7924.95 1025
7925.79 972
7926.63 960
7927.47 963
7928.31 1001
7929.15 948
7929.99 959
7930.83 953
7931.67 960
7932.51 960
7933.35 957
7934.19 990
7935.04 957
7935.88 940
7936.72 989
7937.56 908
7938.40 944
7939.24 982
7940.08 982
7940.92 1007
7941.76 960
7942.60 984
7943.45 1011
7944.29 990
7945.13 1009
7945.97 1035
7946.81 1002
7947.65 1032
7948.49 1010
7949.34 1045
7950.18 1048
7951.02 1051
7951.86 1075
7952.70 1114
7953.54 1194
7954.39 1194
7955.23 1207
7956.07 1224
7956.91 1216
7957.75 1258
7958.60 1268
7959.44 1252
7960.28 1188
7961.12 1252
7961.96 1232
7962.81 1266
7963.65 1313
7964.49 1333
7965.33 1400
7966.18 1527
7967.02 1707
7967.86 1676
7968.70 1733
7969.55 1704
7970.39 1606
7971.23 1477
7972.08 1454
7972.92 1304
7973.76 1248
7974.60 1208
7975.45 1198
7976.29 1112
7977.13 1110
7977.98 1092
7978.82 1060
7979.66 1057
7980.51 1068
7981.35 1068
7982.19 1020
7983.04 1005
7983.88 1060
7984.72 996
7985.57 1027
7986.41 1016
7987.25 1014
7988.10 964
7988.94 933
7989.78 952
7990.63 923
7991.47 882
7992.32 848
7993.16 852
7994.00 819
7994.85 751
7995.69 796
7996.54 833
7997.38 819
7998.22 810
7999.07 840
7999.91 778
8000.76 791
8001.60 835
8002.45 794
8003.29 789
8004.13 753
8004.98 755
8005.82 735
8006.67 734
8007.51 742
8008.36 753
8009.20 751
8010.05 756
8010.89 766
8011.74 710
8012.58 714
8013.43 705
8014.27 753
8015.12 743
8015.96 702
8016.81 717
8017.65 725
8018.50 700
8019.34 691
8020.19 689
8021.03 680
8021.88 731
8022.72 691
8023.57 705
8024.41 658
8025.26 703
8026.11 691
8026.95 678
8027.80 701
8028.64 732
8029.49 732
8030.33 741
8031.18 728
8032.03 739
8032.87 705
8033.72 704
8034.56 704
8035.41 742
8036.26 735
8037.10 721
8037.95 751
8038.80 728
8039.64 729
8040.49 743
8041.34 719
8042.18 735
8043.03 729
8043.87 691
8044.72 717
8045.57 705
8046.41 728
8047.26 692
8048.11 718
8048.96 714
8049.80 657
8050.65 701
8051.50 701
8052.34 706
8053.19 678
8054.04 683
8054.88 656
8055.73 683
8056.58 644
8057.43 675
8058.27 660
8059.12 654
8059.97 655
8060.82 661
8061.66 666
8062.51 601
8063.36 641
8064.21 650
8065.05 649
8065.90 677
8066.75 652
8067.60 625
8068.44 651
8069.29 623
8070.14 636
8070.99 605
8071.84 591
8072.68 597
8073.53 616
8074.38 618
8075.23 617
8076.08 652
8076.93 642
8077.77 632
8078.62 601
8079.47 606
8080.32 588
8081.17 637
8082.02 623
8082.87 616
8083.71 579
8084.56 606
8085.41 638
8086.26 611
8087.11 606
8087.96 656
8088.81 621
8089.66 587
8090.51 575
8091.35 602
8092.20 624
8093.05 609
8093.90 616
8094.75 619
8095.60 607
8096.45 586
8097.30 611
8098.15 603
8099.00 602
8099.85 633
8100.70 627
8101.55 571
8102.40 573
8103.25 633
8104.10 640
8104.95 581
8105.80 582
8106.65 579
8107.50 584
8108.35 577
8109.20 611
8110.05 618
8110.90 592
8111.75 585
8112.60 635
8113.45 609
8114.30 603
8115.15 611
8116.00 629
8116.85 634
8117.70 620
8118.55 591
8119.40 608
8120.25 615
8121.10 623
8121.95 640
8122.80 638
8123.65 645
8124.50 629
8125.35 653
8126.20 679
8127.06 664
8127.91 663
8128.76 657
8129.61 675
8130.46 653
8131.31 665
8132.16 680
8133.01 691
8133.86 733
8134.72 684
8135.57 623
8136.42 626
8137.27 652
8138.12 650
8138.97 653
8139.83 615
8140.68 635
8141.53 660
8142.38 661
8143.23 634
8144.08 646
8144.94 663
8145.79 663
8146.64 653
8147.49 657
8148.34 685
8149.20 638
8150.05 637
8150.90 651
8151.75 648
8152.60 664
8153.46 675
8154.31 691
8155.16 717
8156.01 705
8156.87 715
8157.72 742
8158.57 698
8159.42 694
8160.28 683
8161.13 671
8161.98 627
8162.84 618
8163.69 618
8164.54 592
8165.39 592
8166.25 610
8167.10 618
8167.95 618
8168.81 603
8169.66 597
8170.51 658
8171.37 562
8172.22 560
8173.07 546
8173.93 576
8174.78 561
8175.63 577
8176.49 578
8177.34 592
8178.19 568
8179.05 565
8179.90 534
8180.76 540
8181.61 564
8182.46 565
8183.32 553
8184.17 566
8185.02 570
8185.88 569
8186.73 587
8187.59 571
8188.44 555
8189.30 566
8190.15 548
8191.00 545
8191.86 544
8192.71 541
8193.57 548
8194.42 549
8195.28 566
8196.13 605
8196.99 553
8197.84 524
8198.69 575
8199.55 555
8200.40 545
8201.26 529
8202.11 575
8202.97 553
8203.82 510
8204.68 558
8205.53 546
8206.39 550
8207.24 568
8208.10 539
8208.95 561
8209.81 546
8210.67 548
8211.52 560
8212.38 554
8213.23 534
8214.09 539
8214.94 595
8215.80 576
8216.65 569
8217.51 574
8218.37 581
8219.22 560
8220.08 562
8220.93 573
8221.79 581
8222.64 581
8223.50 614
8224.36 610
8225.21 546
8226.07 573
8226.92 607
8227.78 587
8228.64 568
8229.49 545
8230.35 567
8231.21 542
8232.06 546
8232.92 557
8233.78 532
8234.63 553
8235.49 548
8236.35 554
8237.20 536
8238.06 521
8238.92 550
8239.77 558
8240.63 556
8241.49 542
8242.34 536
8243.20 552
8244.06 542
8244.91 531
8245.77 542
8246.63 572
8247.49 522
8248.34 507
8249.20 562
8250.06 589
8250.92 522
8251.77 553
8252.63 544
8253.49 513
8254.35 545
8255.20 523
8256.06 551
8256.92 533
8257.78 562
8258.63 562
8259.49 565
8260.35 549
8261.21 532
8262.07 586
8262.92 538
8263.78 515
8264.64 552
8265.50 572
8266.36 580
8267.22 550
8268.07 579
8268.93 577
8269.79 607
8270.65 587
8271.51 620
8272.37 594
8273.22 606
8274.08 600
8274.94 608
8275.80 629
8276.66 578
8277.52 627
8278.38 627
8279.24 635
8280.09 656
8280.95 647
8281.81 641
8282.67 626
8283.53 625
8284.39 627
8285.25 640
8286.11 631
8286.97 622
8287.83 662
8288.69 636
8289.55 610
8290.41 626
8291.26 647
8292.12 718
8292.98 692
8293.84 706
8294.70 756
8295.56 733
8296.42 659
8297.28 675
8298.14 646
8299.00 655
8299.86 645
8300.72 656
8301.58 621
8302.44 623
8303.30 627
8304.16 636
8305.02 650
8305.88 616
8306.74 606
8307.60 639
8308.46 638
8309.33 630
8310.19 612
8311.05 613
8311.91 585
8312.77 562
8313.63 590
8314.49 593
8315.35 586
8316.21 627
8317.07 547
8317.93 581
8318.79 595
8319.65 608
8320.52 581
8321.38 585
8322.24 587
8323.10 562
8323.96 588
8324.82 579
8325.68 579
8326.54 572
8327.41 564
8328.27 558
8329.13 547
8329.99 550
8330.85 579
8331.71 615
8332.57 583
8333.44 575
8334.30 559
8335.16 569
8336.02 578
8336.88 552
8337.75 589
8338.61 586
8339.47 578
8340.33 592
8341.19 582
8342.06 566
8342.92 554
8343.78 565
8344.64 594
8345.50 581
8346.37 592
8347.23 600
8348.09 620
8348.95 659
8349.82 615
8350.68 629
8351.54 602
8352.40 603
8353.27 607
8354.13 601
8354.99 576
8355.86 608
8356.72 579
8357.58 628
8358.45 588
8359.31 600
8360.17 589
8361.03 626
8361.90 620
8362.76 602
8363.62 591
8364.49 594
8365.35 627
8366.21 584
8367.08 596
8367.94 610
8368.80 600
8369.67 621
8370.53 607
8371.40 617
8372.26 613
8373.12 625
8373.99 631
8374.85 654
8375.71 626
8376.58 628
8377.44 609
8378.31 617
8379.17 611
8380.03 649
8380.90 640
8381.76 613
8382.63 590
8383.49 652
8384.36 648
8385.22 664
8386.08 666
8386.95 667
8387.81 688
8388.68 681
8389.54 674
8390.41 652
8391.27 636
8392.14 637
8393.00 665
8393.87 642
8394.73 625
8395.60 640
8396.46 669
8397.33 662
8398.19 680
8399.06 647
8399.92 676
8400.79 681
8401.65 711
8402.52 680
8403.38 664
8404.25 702
8405.11 688
8405.98 701
8406.84 683
8407.71 708
8408.58 700
8409.44 703
8410.31 718
8411.17 700
8412.04 741
8412.90 720
8413.77 730
8414.64 735
8415.50 748
8416.37 724
8417.23 739
8418.10 727
8418.97 737
8419.83 739
8420.70 780
8421.56 753
8422.43 813
8423.30 759
8424.16 770
8425.03 829
8425.90 839
8426.76 852
8427.63 846
8428.50 868
8429.36 915
8430.23 861
8431.10 841
8431.96 892
8432.83 898
8433.70 933
8434.56 928
8435.43 965
8436.30 1008
8437.16 994
8438.03 1013
8438.90 1046
8439.77 1087
8440.63 1120
8441.50 1166
8442.37 1146
8443.24 1169
8444.10 1203
8444.97 1214
8445.84 1221
8446.71 1239
8447.57 1286
8448.44 1288
8449.31 1286
8450.18 1311
8451.04 1337
8451.91 1407
8452.78 1601
8453.65 1689
8454.52 1855
8455.38 2062
8456.25 2202
8457.12 2290
8457.99 2305
8458.86 2215
8459.72 2023
8460.59 1927
8461.46 1838
8462.33 1664
8463.20 1542
8464.07 1441
8464.93 1373
8465.80 1241
8466.67 1165
8467.54 1167
8468.41 1173
8469.28 1179
8470.15 1142
8471.02 1087
8471.88 1087
8472.75 1061
8473.62 1078
8474.49 1079
8475.36 1085
8476.23 1095
8477.10 1096
8477.97 1130
8478.84 1186
8479.71 1207
8480.58 1233
8481.44 1258
8482.31 1327
8483.18 1409
8484.05 1324
8484.92 1340
8485.79 1278
8486.66 1250
8487.53 1225
8488.40 1161
8489.27 1145
8490.14 1124
8491.01 1034
8491.88 1054
8492.75 1050
8493.62 1099
8494.49 1092
8495.36 1065
8496.23 1085
8497.10 1057
8497.97 1042
8498.84 1027
8499.71 1075
8500.58 1035
8501.45 1016
8502.32 1015
8503.19 978
8504.06 963
8504.93 1059
8505.80 1038
8506.67 1030
8507.55 1029
8508.42 1055
8509.29 1110
8510.16 1076
8511.03 1092
8511.90 1127
8512.77 1110
8513.64 1108
8514.51 1076
8515.38 1107
8516.25 1129
8517.13 1125
8518.00 1161
8518.87 1157
8519.74 1197
8520.61 1261
8521.48 1362
8522.35 1401
8523.23 1516
8524.10 1704
8524.97 1829
8525.84 1921
8526.71 1938
8527.58 1988
8528.46 1942
8529.33 1940
8530.20 1823
8531.07 1642
8531.94 1483
8532.81 1454
8533.69 1395
8534.56 1321
8535.43 1313
8536.30 1262
8537.18 1221
8538.05 1289
8538.92 1210
8539.79 1163
8540.66 1153
8541.54 1151
8542.41 1142
8543.28 1094
8544.15 1082
8545.03 1093
8545.90 1088
8546.77 1050
8547.64 1091
8548.52 1164
8549.39 1178
8550.26 1306
8551.14 1435
8552.01 1615
8552.88 1638
8553.76 1692
8554.63 1761
8555.50 1770
8556.37 1742
8557.25 1660
8558.12 1550
8558.99 1427
8559.87 1294
8560.74 1243
8561.61 1145
8562.49 1094
8563.36 1092
8564.24 1086
8565.11 1059
8565.98 1019
8566.86 992
8567.73 967
8568.60 1014
8569.48 980
8570.35 954
8571.23 932
8572.10 954
8572.97 978
8573.85 900
8574.72 893
8575.60 913
8576.47 901
8577.34 899
8578.22 914
8579.09 882
8579.97 905
8580.84 899
8581.72 904
8582.59 937
8583.47 983
8584.34 948
8585.21 962
8586.09 985
8586.96 992
8587.84 943
8588.71 953
8589.59 952
8590.46 1012
8591.34 967
8592.21 1007
8593.09 982
8593.96 1005
8594.84 1036
8595.71 1018
8596.59 1006
8597.46 1024
8598.34 1006
8599.22 1003
8600.09 1023
8600.97 1044
8601.84 1039
8602.72 1041
8603.59 1028
8604.47 1046
8605.34 1029
8606.22 1087
8607.10 1100
8607.97 1110
8608.85 1090
8609.72 1089
8610.60 1133
8611.47 1183
8612.35 1161
8613.23 1173
8614.10 1131
8614.98 1131
8615.86 1156
8616.73 1159
8617.61 1182
8618.48 1188
8619.36 1208
8620.24 1235
8621.11 1303
8621.99 1243
8622.87 1289
8623.74 1305
8624.62 1305
8625.50 1341
8626.37 1322
8627.25 1348
8628.13 1334
8629.00 1346
8629.88 1351
8630.76 1320
8631.64 1376
8632.51 1353
8633.39 1369
8634.27 1321
8635.14 1353
8636.02 1350
8636.90 1311
8637.78 1344
8638.65 1346
8639.53 1413
8640.41 1433
8641.29 1428
8642.16 1485
8643.04 1447
8643.92 1446
8644.80 1555
8645.67 1590
8646.55 1520
8647.43 1590
8648.31 1653
8649.18 1626
8650.06 1634
8650.94 1672
8651.82 1658
8652.70 1656
8653.58 1658
8654.45 1690
8655.33 1727
8656.21 1717
8657.09 1772
8657.97 1885
8658.84 1930
8659.72 2073
8660.60 2284
8661.48 2504
8662.36 2809
8663.24 3081
8664.12 3276
8664.99 3417
8665.87 3570
8666.75 3372
8667.63 3223
8668.51 3081
8669.39 2863
8670.27 2695
8671.15 2496
8672.03 2433
8672.91 2365
8673.78 2275
8674.66 2303
8675.54 2247
8676.42 2113
8677.30 2042
8678.18 1935
8679.06 1863
8679.94 1817
8680.82 1724
8681.70 1696
8682.58 1677
8683.46 1675
8684.34 1583
8685.22 1609
8686.10 1628
8686.98 1681
8687.86 1723
8688.74 1849
8689.62 2011
8690.50 2175
8691.38 2348
8692.26 2482
8693.14 2560
8694.02 2608
8694.90 2589
8695.78 2481
8696.66 2313
8697.54 2176
8698.42 2145
8699.30 2089
8700.18 2052
8701.06 2022
8701.94 2015
8702.82 2063
8703.70 1958
8704.58 1856
8705.46 1738
8706.34 1684
8707.23 1632
8708.11 1521
8708.99 1413
8709.87 1364
8710.75 1270
8711.63 1275
8712.51 1194
8713.39 1192
8714.27 1168
8715.16 1150
8716.04 1124
8716.92 1142
8717.80 1087
8718.68 1119
8719.56 1111
8720.44 1115
8721.33 1158
8722.21 1113
8723.09 1113
8723.97 1097
8724.85 1096
8725.73 1146
8726.62 1176
8727.50 1141
8728.38 1157
8729.26 1202
8730.14 1255
8731.03 1192
8731.91 1189
8732.79 1196
8733.67 1187
8734.55 1204
8735.44 1219
8736.32 1140
8737.20 1174
8738.08 1194
8738.97 1184
8739.85 1160
8740.73 1134
8741.61 1136
8742.50 1165
8743.38 1168
8744.26 1158
8745.14 1142
8746.03 1160
8746.91 1155
8747.79 1117
8748.68 1117
8749.56 1154
8750.44 1131
8751.33 1120
8752.21 1144
8753.09 1167
8753.97 1141
8754.86 1161
8755.74 1226
8756.62 1254
8757.51 1266
8758.39 1299
8759.28 1274
8760.16 1274
8761.04 1261
8761.93 1254
8762.81 1258
8763.69 1259
8764.58 1262
8765.46 1269
8766.34 1294
8767.23 1228
8768.11 1336
8769.00 1337
8769.88 1311
8770.76 1284
8771.65 1245
8772.53 1257
8773.42 1242
8774.30 1265
8775.19 1271
8776.07 1289
8776.95 1278
8777.84 1326
8778.72 1374
8779.61 1398
8780.49 1463
8781.38 1538
8782.26 1624
8783.15 1654
8784.03 1641
8784.92 1607
8785.80 1499
8786.69 1431
8787.57 1372
8788.46 1331
8789.34 1285
8790.23 1255
8791.11 1212
8792.00 1170
8792.88 1143
8793.77 1144
8794.65 1143
8795.54 1141
8796.42 1203
8797.31 1177
8798.19 1132
8799.08 1201
8799.96 1121
8800.85 1154
8801.74 1122
8802.62 1133
8803.51 1049
8804.39 1061
8805.28 1051
8806.16 1021
8807.05 1014
8807.94 1053
8808.82 1004
8809.71 1004
8810.59 963
8811.48 1025
8812.37 1019
8813.25 1002
8814.14 992
8815.03 1007
8815.91 1040
8816.80 1029
8817.68 1021
8818.57 1047
8819.46 1016
8820.34 1028
8821.23 993
8822.12 963
8823.00 1017
8823.89 959
8824.78 976
8825.66 949
8826.55 965
8827.44 929
8828.33 989
8829.21 975
8830.10 951
8830.99 948
8831.87 930
8832.76 907
8833.65 916
8834.54 868
8835.42 854
8836.31 887
8837.20 867
8838.08 894
8838.97 899
8839.86 890
8840.75 839
8841.64 883
8842.52 935
8843.41 848
8844.30 873
8845.19 852
8846.07 842
8846.96 845
8847.85 809
8848.74 804
8849.63 837
8850.51 846
8851.40 823
8852.29 791
8853.18 749
8854.07 744
8854.96 765
8855.84 760
8856.73 767
8857.62 777
8858.51 744
8859.40 769
8860.29 762
8861.17 774
8862.06 773
8862.95 764
8863.84 734
8864.73 806
8865.62 828
8866.51 799
8867.40 735
8868.29 750
8869.17 745
8870.06 714
8870.95 701
8871.84 661
8872.73 694
8873.62 705
8874.51 701
8875.40 702
8876.29 653
8877.18 687
8878.07 673
8878.96 667
8879.85 686
8880.74 690
8881.63 674
8882.51 663
8883.40 636
8884.29 636
8885.18 688
8886.07 705
8886.96 651
8887.85 665
8888.74 642
8889.63 612
8890.52 647
8891.41 649
8892.30 631
8893.19 630
8894.09 624
8894.98 628
8895.87 616
8896.76 629
8897.65 584
8898.54 618
8899.43 612
8900.32 597
8901.21 636
8902.10 591
8902.99 587
8903.88 583
8904.77 602
8905.66 618
8906.55 588
8907.44 602
8908.34 595
8909.23 583
8910.12 571
8911.01 585
8911.90 603
8912.79 592
8913.68 596
8914.57 627
8915.47 598
8916.36 595
8917.25 572
8918.14 584
8919.03 573
8919.92 546
8920.81 538
8921.71 538
8922.60 555
8923.49 599
8924.38 535
8925.27 549
8926.16 543
8927.06 569
8927.95 558
8928.84 551
8929.73 547
8930.62 508
8931.52 539
8932.41 542
8933.30 526
8934.19 519
8935.09 533
8935.98 534
8936.87 545
8937.76 507
8938.66 548
8939.55 517
8940.44 554
8941.33 520
8942.23 502
8943.12 519
8944.01 489
8944.90 523
8945.80 500
8946.69 514
8947.58 497
8948.48 512
8949.37 493
8950.26 499
8951.16 525
8952.05 530
8952.94 536
8953.84 526
8954.73 520
8955.62 503
8956.52 502
8957.41 485
8958.30 524
8959.20 550
8960.09 509
8960.98 509
8961.88 502
8962.77 516
8963.66 528
8964.56 509
8965.45 527
8966.35 502
8967.24 501
8968.13 559
8969.03 546
8969.92 543
8970.82 541
8971.71 522
8972.60 495
8973.50 502
8974.39 495
8975.29 544
8976.18 493
8977.08 508
8977.97 492
8978.87 478
8979.76 503
8980.65 494
8981.55 491
8982.44 503
8983.34 496
8984.23 515
8985.13 483
8986.02 474
8986.92 485
8987.81 492
8988.71 503
8989.60 481
8990.50 491
8991.39 546
8992.29 498
8993.18 481
8994.08 486
8994.97 484
8995.87 503
8996.76 472
8997.66 471
8998.56 522
8999.45 482
9000.35 491
9001.24 460
9002.14 472
9003.03 475
9003.93 477
9004.83 448
9005.72 475
9006.62 486
9007.51 509
9008.41 462
9009.31 493
9010.20 475
9011.10 484
9011.99 469
9012.89 473
9013.79 479
9014.68 473
9015.58 452
9016.48 444
9017.37 475
9018.27 455
9019.16 475
9020.06 476
9020.96 465
9021.85 431
9022.75 450
9023.65 446
9024.54 462
9025.44 444
9026.34 467
9027.24 471
9028.13 450
9029.03 453
9029.93 455
9030.82 472
9031.72 460
9032.62 447
9033.52 481
9034.41 463
9035.31 477
9036.21 480
9037.10 481
9038.00 463
9038.90 453
9039.80 439
9040.69 434
9041.59 439
9042.49 442
9043.39 478
9044.29 478
9045.18 441
9046.08 434
9046.98 445
9047.88 409
9048.78 447
9049.67 446
9050.57 480
9051.47 473
9052.37 446
9053.27 458
9054.16 430
9055.06 449
9055.96 453
9056.86 436
9057.76 443
9058.66 463
9059.55 488
9060.45 464
9061.35 492
9062.25 459
9063.15 489
9064.05 478
9064.95 487
9065.85 468
9066.74 460
9067.64 462
9068.54 482
9069.44 488
9070.34 484
9071.24 495
9072.14 487
9073.04 484
9073.94 465
9074.84 484
9075.74 471
9076.64 457
9077.53 457
9078.43 481
9079.33 447
9080.23 473
9081.13 475
9082.03 447
9082.93 482
9083.83 478
9084.73 473
9085.63 532
9086.53 508
9087.43 467
9088.33 484
9089.23 516
9090.13 496
9091.03 478
9091.93 486
9092.83 493
9093.73 497
9094.63 477
9095.53 512
9096.43 501
9097.33 475
9098.23 500
9099.13 512
9100.04 486
9100.94 471
9101.84 486
9102.74 475
9103.64 490
9104.54 489
9105.44 486
9106.34 468
9107.24 480
9108.14 497
9109.04 448
9109.94 453
9110.85 484
9111.75 454
9112.65 467
9113.55 473
9114.45 477
9115.35 462
9116.25 472
9117.15 456
9118.06 439
9118.96 476
9119.86 476
9120.76 484
9121.66 460
9122.56 463
9123.46 471
9124.37 468
9125.27 467
9126.17 450
9127.07 481
9127.97 453
9128.88 458
9129.78 445
9130.68 454
9131.58 463
9132.48 462
9133.39 462
9134.29 453
9135.19 411
9136.09 448
9137.00 443
9137.90 452
9138.80 473
9139.70 438
9140.61 480
9141.51 440
9142.41 445
9143.31 421
9144.22 437
9145.12 458
9146.02 485
9146.92 439
9147.83 460
9148.73 454
9149.63 454
9150.54 433
9151.44 435
9152.34 462
9153.25 448
9154.15 443
9155.05 428
9155.96 439
9156.86 453
9157.76 465
9158.67 453
9159.57 484
9160.47 456
9161.38 444
9162.28 442
9163.18 465
9164.09 457
9164.99 443
9165.90 477
9166.80 491
9167.70 503
9168.61 474
9169.51 492
9170.42 467
9171.32 469
9172.22 471
9173.13 472
9174.03 468
9174.94 459
9175.84 469
9176.74 468
9177.65 458
9178.55 451
9179.46 449
9180.36 483
9181.27 467
9182.17 425
9183.08 470
9183.98 460
9184.89 468
9185.79 471
9186.70 453
9187.60 483
9188.51 472
9189.41 454
9190.32 483
9191.22 465
9192.13 422
9193.03 486
9193.94 465
9194.84 485
9195.75 444
9196.65 483
9197.56 513
9198.46 506
9199.37 506
9200.27 543
9201.18 557
9202.08 524
9202.99 514
9203.90 534
9204.80 492
9205.71 492
9206.61 507
9207.52 488
9208.42 450
9209.33 467
9210.24 487
9211.14 458
9212.05 448
9212.95 464
9213.86 493
9214.77 468
9215.67 509
9216.58 444
9217.49 489
9218.39 472
9219.30 511
9220.21 481
9221.11 503
9222.02 484
9222.93 487
9223.83 460
9224.74 451
9225.65 440
9226.55 460
9227.46 474
9228.37 440
9229.27 447
9230.18 449
9231.09 484
9231.99 416
9232.90 439
9233.81 461
9234.72 475
9235.62 451
9236.53 456
9237.44 439
9238.34 457
9239.25 468
9240.16 466
9241.07 487
9241.97 476
9242.88 447
9243.79 446
9244.70 450
9245.61 425
9246.51 440
9247.42 452
9248.33 457
9249.24 441
9250.14 438
9251.05 438
9251.96 460
9252.87 434
9253.78 430
9254.69 450
9255.59 447
9256.50 438
9257.41 439
9258.32 452
9259.23 427
9260.14 464
9261.04 437
9261.95 421
9262.86 422
9263.77 431
9264.68 464
9265.59 449
9266.50 440
9267.40 451
9268.31 472
9269.22 468
9270.13 458
9271.04 441
9271.95 460
9272.86 423
9273.77 455
9274.68 438
9275.59 453
9276.49 428
9277.40 443
9278.31 440
9279.22 481
9280.13 499
9281.04 439
9281.95 452
9282.86 450
9283.77 441
9284.68 489
9285.59 460
9286.50 453
9287.41 452
9288.32 446
9289.23 446
9290.14 448
9291.05 459
9291.96 470
9292.87 469
9293.78 476
9294.69 483
9295.60 492
9296.51 459
9297.42 460
9298.33 493
9299.24 471
9300.15 461
9301.06 476
9301.97 463
9302.88 481
9303.79 418
9304.70 473
9305.61 480
9306.53 486
9307.44 510
9308.35 515
9309.26 507
9310.17 502
9311.08 519
9311.99 515
9312.90 480
9313.81 493
9314.72 520
9315.63 471
9316.55 488
9317.46 476
9318.37 480
9319.28 481
9320.19 490
9321.10 465
9322.01 470
9322.93 464
9323.84 434
9324.75 448
9325.66 468
9326.57 490
9327.48 459
9328.40 480
9329.31 470
9330.22 462
9331.13 436
9332.04 459
9332.96 491
9333.87 483
9334.78 482
9335.69 471
9336.60 491
9337.52 461
9338.43 481
9339.34 483
9340.25 468
9341.17 455
9342.08 464
9342.99 461
9343.90 492
9344.82 504
9345.73 451
9346.64 447
9347.55 514
9348.47 465
9349.38 492
9350.29 478
9351.21 466
9352.12 483
9353.03 465
9353.94 462
9354.86 468
9355.77 474
9356.68 464
9357.60 452
9358.51 475
9359.42 448
9360.34 441
9361.25 444
9362.16 490
9363.08 452
9363.99 464
9364.90 440
9365.82 469
9366.73 489
9367.65 436
9368.56 465
9369.47 482
9370.39 455
9371.30 457
9372.21 426
9373.13 465
9374.04 447
9374.96 491
9375.87 479
9376.79 463
9377.70 482
9378.61 477
9379.53 465
9380.44 471
9381.36 465
9382.27 456
9383.19 483
9384.10 475
9385.01 471
9385.93 466
9386.84 514
9387.76 482
9388.67 466
9389.59 508
9390.50 522
9391.42 519
9392.33 550
9393.25 552
9394.16 520
9395.08 538
9395.99 535
9396.91 544
9397.82 558
9398.74 532
9399.65 513
9400.57 530
9401.48 516
9402.40 490
9403.32 515
9404.23 492
9405.15 473
9406.06 488
9406.98 477
9407.89 487
9408.81 458
9409.73 509
9410.64 482
9411.56 476
9412.47 495
9413.39 506
9414.30 506
9415.22 477
9416.14 473
9417.05 496
9417.97 474
9418.89 463
9419.80 469
9420.72 476
9421.63 472
9422.55 494
9423.47 527
9424.38 465
9425.30 464
9426.22 513
9427.13 495
9428.05 486
9428.97 464
9429.88 476
9430.80 499
9431.72 511
9432.63 490
9433.55 499
9434.47 497
9435.38 493
9436.30 527
9437.22 546
9438.14 532
9439.05 510
9439.97 528
9440.89 535
9441.81 510
9442.72 529
9443.64 525
9444.56 495
9445.47 532
9446.39 512
9447.31 503
9448.23 508
9449.15 551
9450.06 559
9450.98 547
9451.90 586
9452.82 576
9453.73 592
9454.65 578
9455.57 592
9456.49 571
9457.41 582
9458.32 529
9459.24 536
9460.16 529
9461.08 512
9462.00 530
9462.92 543
9463.83 515
9464.75 494
9465.67 510
9466.59 537
9467.51 536
9468.43 542
9469.35 503
9470.26 497
9471.18 505
9472.10 499
9473.02 522
9473.94 520
9474.86 524
9475.78 487
9476.70 518
9477.62 539
9478.54 514
9479.45 530
9480.37 552
9481.29 567
9482.21 555
9483.13 569
9484.05 516
9484.97 543
9485.89 529
9486.81 549
9487.73 503
9488.65 530
9489.57 543
9490.49 514
9491.41 514
9492.33 537
9493.25 529
9494.17 529
9495.09 525
9496.01 530
9496.93 530
9497.85 527
9498.77 538
9499.69 546
9500.61 536
9501.53 501
9502.45 527
9503.37 491
9504.29 522
9505.21 532
9506.13 552
9507.05 565
9507.97 536
9508.89 531
9509.81 519
9510.73 500
9511.65 547
9512.57 575
9513.49 556
9514.42 605
9515.34 576
9516.26 604
9517.18 613
9518.10 608
9519.02 684
9519.94 709
9520.86 683
9521.78 704
9522.71 682
9523.63 681
9524.55 680
9525.47 664
9526.39 652
9527.31 622
9528.23 651
9529.16 672
9530.08 667
9531.00 626
9531.92 652
9532.84 640
9533.76 625
9534.69 613
9535.61 618
9536.53 633
9537.45 619
9538.37 662
9539.30 621
9540.22 613
9541.14 626
9542.06 620
9542.98 622
9543.91 624
9544.83 615
9545.75 616
9546.67 633
9547.60 637
9548.52 663
9549.44 637
9550.36 667
9551.29 664
9552.21 667
9553.13 665
9554.06 645
9554.98 652
9555.90 655
9556.82 677
9557.75 688
9558.67 669
9559.59 645
9560.52 652
9561.44 657
9562.36 687
9563.29 673
9564.21 675
9565.13 654
9566.06 689
9566.98 679
9567.90 686
9568.83 688
9569.75 701
9570.67 688
9571.60 726
9572.52 725
9573.44 742
9574.37 725
9575.29 703
9576.22 713
9577.14 730
9578.06 740
9578.99 737
9579.91 769
9580.84 781
9581.76 779
9582.68 763
9583.61 745
9584.53 769
9585.46 756
9586.38 761
9587.31 776
9588.23 761
9589.15 759
9590.08 759
9591.00 770
9591.93 780
9592.85 775
9593.78 755
9594.70 819
9595.63 830
9596.55 880
9597.48 911
9598.40 910
9599.33 956
9600.25 965
9601.18 945
9602.10 919
9603.03 916
9603.95 907
9604.88 865
9605.80 860
9606.73 855
9607.65 828
9608.58 832
9609.50 816
9610.43 783
9611.35 782
9612.28 782
9613.21 796
9614.13 790
9615.06 787
9615.98 814
9616.91 817
9617.84 822
9618.76 835
9619.69 845
9620.61 847
9621.54 791
9622.47 829
9623.39 845
9624.32 826
9625.24 825
9626.17 877
9627.10 887
9628.02 873
9628.95 873
9629.88 822
9630.80 869
9631.73 919
9632.65 927
9633.58 888
9634.51 904
9635.43 948
9636.36 938
9637.29 985
9638.22 992
9639.14 1000
9640.07 1008
9641.00 1030
9641.92 975
9642.85 1024
9643.78 1026
9644.70 1047
9645.63 1050
9646.56 1074
9647.49 1072
9648.41 1120
9649.34 1086
9650.27 1112
9651.20 1085
9652.12 1068
9653.05 1097
9653.98 1073
9654.91 1113
9655.83 1086
9656.76 1057
9657.69 1046
9658.62 1074
9659.55 1059
9660.47 1071
9661.40 1066
9662.33 1089
9663.26 1088
9664.19 1139
9665.11 1121
9666.04 1156
9666.97 1131
9667.90 1179
9668.83 1165
9669.75 1159
9670.68 1203
9671.61 1199
9672.54 1203
9673.47 1137
9674.40 1203
9675.33 1188
9676.25 1212
9677.18 1173
9678.11 1187
9679.04 1249
9679.97 1257
9680.90 1262
9681.83 1238
9682.76 1249
9683.69 1304
9684.61 1332
9685.54 1349
9686.47 1333
9687.40 1350
9688.33 1319
9689.26 1358
9690.19 1357
9691.12 1370
9692.05 1350
9692.98 1314
9693.91 1363
9694.84 1368
9695.77 1378
9696.70 1442
9697.63 1462
9698.56 1508
9699.49 1546
9700.42 1538
9701.35 1505
9702.28 1462
9703.21 1409
9704.14 1453
9705.07 1418
9706.00 1365
9706.93 1348
9707.86 1308
9708.79 1270
9709.72 1321
9710.65 1326
9711.58 1362
9712.51 1411
9713.44 1424
9714.37 1394
9715.30 1430
9716.23 1450
9717.16 1362
9718.09 1332
9719.02 1287
9719.95 1311
9720.88 1254
9721.81 1154
9722.75 1147
9723.68 1148
9724.61 1108
9725.54 1121
9726.47 1093
9727.40 1123
9728.33 1116
9729.26 1143
9730.19 1139
9731.13 1120
9732.06 1104
9732.99 1124
9733.92 1148
9734.85 1097
9735.78 1091
9736.71 1083
9737.65 1074
9738.58 1034
9739.51 1010
9740.44 1011
9741.37 1014
9742.30 1032
9743.24 1048
9744.17 1006
9745.10 1021
9746.03 1012
9746.96 982
9747.90 1050
9748.83 1007
9749.76 985
9750.69 981
9751.63 995
9752.56 1013
9753.49 1046
9754.42 1018
9755.36 980
9756.29 981
9757.22 1018
9758.15 1008
9759.09 995
9760.02 1011
9760.95 974
9761.88 1007
9762.82 994
9763.75 1050
9764.68 1053
9765.62 1023
9766.55 1021
9767.48 1076
9768.41 1040
9769.35 1070
9770.28 1101
9771.21 1093
9772.15 1059
9773.08 1049
9774.01 1043
9774.95 1067
9775.88 1052
9776.81 1018
9777.75 1031
9778.68 1055
9779.62 1067
9780.55 1102
9781.48 1073
9782.42 1092
9783.35 1113
9784.28 1101
9785.22 1089
9786.15 1073
9787.09 1082
9788.02 1083
9788.95 1091
9789.89 1034
9790.82 988
9791.76 1014
9792.69 1011
9793.63 999
9794.56 976
9795.49 1037
9796.43 1085
9797.36 1066
9798.30 1083
9799.23 1073
9800.17 1055
9801.10 1064
9802.04 1025
9802.97 1020
9803.91 987
9804.84 956
9805.78 947
9806.71 895
9807.65 838
9808.58 828
9809.52 833
9810.45 804
9811.39 775
9812.32 798
9813.26 789
9814.19 817
9815.13 804
9816.06 780
9817.00 784
9817.93 753
9818.87 808
9819.80 779
9820.74 765
9821.68 783
9822.61 742
9823.55 730
9824.48 771
9825.42 755
9826.35 767
9827.29 739
9828.23 752
9829.16 763
9830.10 780
9831.03 767
9831.97 758
9832.91 770
9833.84 753
9834.78 782
9835.72 754
9836.65 736
9837.59 779
9838.52 738
9839.46 769
9840.40 750
9841.33 783
9842.27 746
9843.21 731
9844.14 761
9845.08 754
9846.02 746
9846.95 763
9847.89 743
9848.83 747
9849.77 751
9850.70 715
9851.64 761
9852.58 808
9853.51 769
9854.45 750
9855.39 727
9856.33 735
9857.26 760
9858.20 753
9859.14 736
9860.08 728
9861.01 735
9861.95 756
9862.89 729
9863.83 733
9864.76 744
9865.70 743
9866.64 696
9867.58 691
9868.51 700
9869.45 706
9870.39 726
9871.33 753
9872.27 730
9873.20 752
9874.14 755
9875.08 703
9876.02 692
9876.96 720
9877.90 687
9878.83 688
9879.77 720
9880.71 720
9881.65 709
9882.59 718
9883.53 696
9884.47 710
9885.40 714
9886.34 684
9887.28 679
9888.22 681
9889.16 686
9890.10 688
9891.04 712
9891.98 695
9892.91 683
9893.85 673
9894.79 644
9895.73 643
9896.67 642
9897.61 688
9898.55 667
9899.49 705
9900.43 678
9901.37 724
9902.31 707
9903.25 678
9904.19 694
9905.13 702
9906.07 674
9907.01 688
9907.95 672
9908.89 686
9909.83 684
9910.77 678
9911.71 708
9912.65 660
9913.59 685
9914.53 708
9915.47 688
9916.41 690
9917.35 703
9918.29 720
9919.23 695
9920.17 721
9921.11 765
9922.05 763
9922.99 810
9923.93 871
9924.87 914
9925.81 962
9926.75 996
9927.69 947
9928.63 955
9929.57 943
9930.51 890
9931.45 879
9932.39 820
9933.34 781
9934.28 756
9935.22 754
9936.16 743
9937.10 707
9938.04 688
9938.98 644
9939.92 641
9940.87 653
9941.81 645
9942.75 687
9943.69 674
9944.63 647
9945.57 694
9946.51 695
9947.46 734
9948.40 695
9949.34 701
9950.28 721
9951.22 719
9952.16 733
9953.11 738
9954.05 773
9954.99 733
9955.93 696
9956.87 697
9957.82 660
9958.76 641
9959.70 640
9960.64 612
9961.59 593
9962.53 620
9963.47 623
9964.41 598
9965.35 556
9966.30 552
9967.24 570
9968.18 561
9969.13 521
9970.07 560
9971.01 574
9971.95 547
9972.90 544
9973.84 564
9974.78 560
9975.73 550
9976.67 552
9977.61 540
9978.55 561
9979.50 537
9980.44 526
9981.38 542
9982.33 547
9983.27 543
9984.21 557
9985.16 586
9986.10 559
9987.04 560
9987.99 553
9988.93 560
9989.88 547
9990.82 544
9991.76 538
9992.71 554
9993.65 564
9994.59 530
9995.54 550
9996.48 551
9997.43 522
9998.37 532
9999.31 524
10000.26 517
10001.20 513
10002.15 543
10003.09 550
10004.04 529
10004.98 529
10005.92 552
10006.87 543
10007.81 523
10008.76 552
10009.70 557
10010.65 539
10011.59 502
10012.54 522
10013.48 505
10014.43 529
10015.37 521
10016.32 526
10017.26 516
10018.21 535
10019.15 515
10020.10 515
10021.04 522
10021.99 486
10022.93 464
10023.88 535
10024.82 552
10025.77 523
10026.71 558
10027.66 493
10028.60 497
10029.55 527
10030.49 486
10031.44 490
10032.39 492
10033.33 492
10034.28 505
10035.22 491
10036.17 487
10037.11 505
10038.06 542
10039.01 482
10039.95 506
10040.90 510
10041.84 496
10042.79 474
10043.74 486
10044.68 504
10045.63 465
10046.58 474
10047.52 503
10048.47 491
10049.41 490
10050.36 477
10051.31 478
10052.25 475
10053.20 472
10054.15 458
10055.09 470
10056.04 480
10056.99 477
10057.93 466
10058.88 489
10059.83 450
10060.78 473
10061.72 485
10062.67 484
10063.62 475
10064.56 460
10065.51 510
10066.46 495
10067.41 470
10068.35 489
10069.30 526
10070.25 518
10071.20 472
10072.14 489
10073.09 515
10074.04 419
10074.99 475
10075.93 489
10076.88 475
10077.83 488
10078.78 472
10079.72 492
10080.67 497
10081.62 502
10082.57 490
10083.52 496
10084.46 473
10085.41 498
10086.36 451
10087.31 463
10088.26 466
10089.21 480
10090.15 463
10091.10 493
10092.05 472
10093.00 468
10093.95 456
10094.90 464
10095.85 472
10096.79 448
10097.74 492
10098.69 492
10099.64 479
10100.59 474
10101.54 470
10102.49 456
10103.44 463
10104.39 465
10105.33 462
10106.28 447
10107.23 464
10108.18 491
10109.13 498
10110.08 472
10111.03 469
10111.98 462
10112.93 501
10113.88 502
10114.83 468
10115.78 463
10116.73 459
10117.68 465
10118.63 483
10119.58 457
10120.53 459
10121.48 493
10122.43 474
10123.38 464
10124.33 440
10125.28 466
10126.23 490
10127.18 473
10128.13 460
10129.08 452
10130.03 472
10130.98 508
10131.93 509
10132.88 493
10133.83 477
10134.78 469
10135.73 496
10136.68 496
10137.63 493
10138.58 490
10139.53 518
10140.48 500
10141.43 510
10142.38 498
10143.33 495
10144.29 517
10145.24 538
10146.19 535
10147.14 510
10148.09 515
10149.04 542
10149.99 537
10150.94 537
10151.89 566
10152.85 526
10153.80 528
10154.75 553
10155.70 593
10156.65 554
10157.60 517
10158.55 546
10159.51 569
10160.46 519
10161.41 547
10162.36 543
10163.31 566
10164.26 571
10165.22 555
10166.17 587
10167.12 594
10168.07 598
10169.02 607
10169.98 603
10170.93 600
10171.88 617
10172.83 642
10173.79 590
10174.74 608
10175.69 591
10176.64 624
10177.60 603
10178.55 670
10179.50 625
10180.45 643
10181.41 692
10182.36 696
10183.31 678
10184.26 686
10185.22 679
10186.17 686
10187.12 682
10188.08 688
10189.03 686
10189.98 679
10190.93 687
10191.89 709
10192.84 672
10193.79 669
10194.75 711
10195.70 742
10196.65 691
10197.61 699
10198.56 741
10199.51 750
10200.47 722
10201.42 724
10202.38 732
10203.33 703
10204.28 743
10205.24 803
10206.19 847
10207.14 847
10208.10 828
10209.05 861
10210.01 841
10210.96 849
10211.91 820
10212.87 763
10213.82 765
10214.78 745
10215.73 743
10216.69 694
10217.64 694
10218.59 714
10219.55 709
10220.50 685
10221.46 693
10222.41 694
10223.37 670
10224.32 701
10225.28 703
10226.23 655
10227.19 639
10228.14 658
10229.10 670
10230.05 705
10231.01 696
10231.96 728
10232.92 784
10233.87 766
10234.83 810
10235.78 821
10236.74 849
10237.69 845
10238.65 831
10239.60 825
10240.56 811
10241.51 759
10242.47 734
10243.42 675
10244.38 701
10245.34 667
10246.29 629
10247.25 631
10248.20 649
10249.16 639
10250.11 609
10251.07 631
10252.03 663
10252.98 649
10253.94 628
10254.89 622
10255.85 640
10256.81 629
10257.76 597
10258.72 609
10259.68 623
10260.63 612
10261.59 588
10262.55 571
10263.50 585
10264.46 595
10265.41 573
10266.37 580
10267.33 623
10268.28 661
10269.24 640
10270.20 655
10271.16 614
10272.11 607
10273.07 649
10274.03 593
10274.98 571
10275.94 577
10276.90 567
10277.85 568
10278.81 543
10279.77 536
10280.73 544
10281.68 543
10282.64 555
10283.60 534
10284.56 567
10285.51 526
10286.47 521
10287.43 530
10288.39 523
10289.34 516
10290.30 527
10291.26 534
10292.22 542
10293.18 542
10294.13 498
10295.09 503
10296.05 492
10297.01 516
10297.97 547
10298.92 521
10299.88 491
10300.84 485
10301.80 523
10302.76 512
10303.72 529
10304.67 510
10305.63 489
10306.59 488
10307.55 491
10308.51 482
10309.47 513
10310.43 496
10311.38 521
10312.34 510
10313.30 526
10314.26 500
10315.22 477
10316.18 511
10317.14 526
10318.10 466
10319.06 491
10320.01 543
10320.97 525
10321.93 458
10322.89 495
10323.85 499
10324.81 487
10325.77 472
10326.73 537
10327.69 503
10328.65 485
10329.61 519
10330.57 518
10331.53 492
10332.49 523
10333.45 522
10334.41 506
10335.37 468
10336.33 476
10337.29 465
10338.25 462
10339.21 460
10340.17 448
10341.13 463
10342.09 444
10343.05 441
10344.01 442
10344.97 441
10345.93 472
10346.89 456
10347.85 456
10348.81 480
10349.77 460
10350.73 449
10351.69 417
10352.65 447
10353.61 456
10354.57 439
10355.53 460
10356.49 448
10357.46 426
10358.42 422
10359.38 433
10360.34 423
10361.30 421
10362.26 453
10363.22 431
10364.18 422
10365.14 444
10366.11 431
10367.07 424
10368.03 442
10368.99 413
10369.95 433
10370.91 424
10371.87 403
10372.84 435
10373.80 382
10374.76 395
10375.72 407
10376.68 419
10377.64 427
10378.61 395
10379.57 411
10380.53 383
10381.49 419
10382.45 386
10383.42 384
10384.38 426
10385.34 422
10386.30 394
10387.27 386
10388.23 437
10389.19 422
10390.15 380
10391.11 425
10392.08 439
10393.04 392
10394.00 395
10394.96 390
10395.93 409
10396.89 419
10397.85 402
10398.82 414
10399.78 399
10400.74 389
10401.70 417
10402.67 401
10403.63 427
10404.59 397
10405.56 398
10406.52 438
10407.48 419
10408.45 394
10409.41 404
10410.37 403
10411.34 399
10412.30 412
10413.26 394
10414.23 419
10415.19 414
10416.15 429
10417.12 462
10418.08 426
10419.04 446
10420.01 452
10420.97 440
10421.94 425
10422.90 464
10423.86 415
10424.83 421
10425.79 426
10426.76 380
10427.72 417
10428.68 411
10429.65 391
10430.61 399
10431.58 408
10432.54 399
10433.51 398
10434.47 403
10435.44 388
10436.40 358
10437.36 374
10438.33 416
10439.29 363
10440.26 387
10441.22 364
10442.19 381
10443.15 394
10444.12 401
10445.08 386
10446.05 406
10447.01 387
10447.98 398
10448.94 402
10449.91 380
10450.87 364
10451.84 376
10452.80 373
10453.77 387
10454.73 369
10455.70 389
10456.67 376
10457.63 374
10458.60 365
10459.56 373
10460.53 384
10461.49 372
10462.46 390
10463.43 384
10464.39 409
10465.36 362
10466.32 366
10467.29 375
10468.25 383
10469.22 369
10470.19 382
10471.15 376
10472.12 387
10473.09 366
10474.05 386
10475.02 388
10475.98 378
10476.95 403
10477.92 422
10478.88 414
10479.85 395
10480.82 404
10481.78 372
10482.75 395
10483.72 393
10484.68 399
10485.65 382
10486.62 363
10487.58 361
10488.55 374
10489.52 384
10490.49 383
10491.45 394
10492.42 375
10493.39 390
10494.35 391
10495.32 370
10496.29 370
10497.26 381
10498.22 372
10499.19 377
10500.16 385
10501.13 368
10502.09 372
10503.06 374
10504.03 362
10505.00 363
10505.96 384
10506.93 366
10507.90 376
10508.87 403
10509.84 356
10510.80 380
10511.77 378
10512.74 385
10513.71 395
10514.68 380
10515.64 391
10516.61 383
10517.58 361
10518.55 366
10519.52 360
10520.49 385
10521.45 377
10522.42 412
10523.39 388
10524.36 384
10525.33 390
10526.30 371
10527.27 385
10528.23 383
10529.20 384
10530.17 404
10531.14 398
10532.11 390
10533.08 413
10534.05 379
10535.02 394
10535.99 403
10536.96 420
10537.93 398
10538.89 413
10539.86 397
10540.83 398
10541.80 390
10542.77 391
10543.74 402
10544.71 437
10545.68 422
10546.65 370
10547.62 381
10548.59 360
10549.56 414
10550.53 385
10551.50 396
10552.47 411
10553.44 379
10554.41 413
10555.38 406
10556.35 402
10557.32 404
10558.29 410
10559.26 445
10560.23 436
10561.20 473
10562.17 452
10563.14 439
10564.11 433
10565.08 416
10566.05 447
10567.02 410
10567.99 420
10568.96 404
10569.93 401
10570.91 402
10571.88 397
10572.85 407
10573.82 393
10574.79 398
10575.76 378
10576.73 400
10577.70 386
10578.67 429
10579.64 379
10580.62 395
10581.59 409
10582.56 409
10583.53 411
10584.50 408
10585.47 421
10586.44 374
10587.42 415
10588.39 410
10589.36 420
10590.33 414
10591.30 414
10592.27 409
10593.25 421
10594.22 392
10595.19 426
10596.16 429
10597.13 416
10598.10 405
10599.08 424
10600.05 427
10601.02 450
10601.99 430
10602.97 435
10603.94 435
10604.91 427
10605.88 460
10606.85 485
10607.83 501
10608.80 474
10609.77 494
10610.74 518
10611.72 475
10612.69 459
10613.66 486
10614.64 441
10615.61 463
10616.58 464
10617.55 459
10618.53 459
10619.50 417
10620.47 416
10621.45 441
10622.42 435
10623.39 425
10624.37 431
10625.34 423
10626.31 381
10627.29 380
10628.26 418
10629.23 429
10630.21 421
10631.18 411
10632.15 424
10633.13 439
10634.10 426
10635.07 470
10636.05 482
10637.02 444
10638.00 452
10638.97 487
10639.94 482
10640.92 458
10641.89 455
10642.87 445
10643.84 443
10644.81 455
10645.79 456
10646.76 437
10647.74 427
10648.71 390
10649.68 425
10650.66 405
10651.63 406
10652.61 373
10653.58 396
10654.56 372
10655.53 379
10656.51 381
10657.48 396
10658.46 380
10659.43 376
10660.41 387
10661.38 379
10662.36 364
10663.33 360
10664.31 377
10665.28 363
10666.26 367
10667.23 329
10668.21 385
10669.18 385
10670.16 373
10671.13 373
10672.11 375
10673.08 352
10674.06 372
10675.03 354
10676.01 382
10676.99 400
10677.96 376
10678.94 369
10679.91 396
10680.89 374
10681.86 375
10682.84 396
10683.82 356
10684.79 380
10685.77 366
10686.74 369
10687.72 390
10688.70 368
10689.67 361
10690.65 360
10691.63 374
10692.60 328
10693.58 362
10694.55 378
10695.53 369
10696.51 355
10697.48 379
10698.46 391
10699.44 382
10700.41 373
10701.39 380
10702.37 377
10703.34 381
10704.32 388
10705.30 370
10706.27 378
10707.25 376
10708.23 366
10709.21 372
10710.18 370
10711.16 341
10712.14 375
10713.11 387
10714.09 392
10715.07 364
10716.05 368
10717.02 367
10718.00 357
10718.98 363
10719.96 357
10720.93 361
10721.91 359
10722.89 397
10723.87 386
10724.85 353
10725.82 338
10726.80 369
10727.78 370
10728.76 355
10729.74 363
10730.71 347
10731.69 383
10732.67 376
10733.65 400
10734.63 391
10735.60 376
10736.58 400
10737.56 390
10738.54 369
10739.52 372
10740.50 371
10741.48 400
10742.45 367
10743.43 362
10744.41 368
10745.39 400
10746.37 354
10747.35 390
10748.33 415
10749.31 397
10750.28 362
10751.26 381
10752.24 382
10753.22 387
10754.20 395
10755.18 371
10756.16 390
10757.14 348
10758.12 371
10759.10 380
10760.08 365
10761.06 365
10762.04 378
10763.01 387
10763.99 379
10764.97 393
10765.95 382
10766.93 379
10767.91 393
10768.89 419
10769.87 379
10770.85 388
10771.83 391
10772.81 396
10773.79 408
10774.77 406
10775.75 372
10776.73 371
10777.71 363
10778.69 419
10779.67 411
10780.65 391
10781.63 380
10782.62 406
10783.60 396
10784.58 394
10785.56 425
10786.54 379
10787.52 395
10788.50 402
10789.48 388
10790.46 394
10791.44 400
10792.42 406
10793.40 395
10794.38 427
10795.37 383
10796.35 390
10797.33 407
10798.31 397
10799.29 386
10800.27 395
10801.25 406
10802.23 408
10803.21 391
10804.20 422
10805.18 384
10806.16 382
10807.14 375
10808.12 395
10809.10 398
10810.09 415
10811.07 397
10812.05 425
10813.03 405
10814.01 381
10815.00 412
10815.98 402
10816.96 386
10817.94 397
10818.92 402
10819.91 399
10820.89 385
10821.87 373
10822.85 380
10823.83 356
10824.82 402
10825.80 425
10826.78 399
10827.76 381
10828.75 402
10829.73 407
10830.71 384
10831.69 391
10832.68 398
10833.66 391
10834.64 398
10835.63 398
10836.61 408
10837.59 408
10838.57 401
10839.56 405
10840.54 406
10841.52 433
10842.51 429
10843.49 414
10844.47 433
10845.46 439
10846.44 420
10847.42 414
10848.41 463
10849.39 455
10850.37 420
10851.36 421
10852.34 423
10853.32 448
10854.31 454
10855.29 440
10856.28 426
10857.26 449
10858.24 452
10859.23 419
10860.21 449
10861.20 450
10862.18 446
10863.16 459
10864.15 439
10865.13 460
10866.12 482
10867.10 461
10868.08 463
10869.07 476
10870.05 454
10871.04 466
10872.02 474
10873.01 482
10873.99 489
10874.98 485
10875.96 494
10876.95 454
10877.93 475
10878.92 478
10879.90 468
10880.89 496
10881.87 515
10882.86 492
10883.84 496
10884.83 507
10885.81 513
10886.80 518
10887.78 502
10888.77 540
10889.75 527
10890.74 517
10891.72 514
10892.71 546
10893.69 521
10894.68 519
10895.66 561
10896.65 528
10897.64 514
10898.62 570
10899.61 535
10900.59 563
10901.58 539
10902.56 554
10903.55 580
10904.54 551
10905.52 557
10906.51 586
10907.49 598
10908.48 567
10909.47 582
10910.45 603
10911.44 609
10912.43 586
10913.41 606
10914.40 636
10915.39 607
10916.37 601
10917.36 605
10918.35 602
10919.33 629
10920.32 630
10921.31 641
10922.29 628
10923.28 655
10924.27 698
10925.25 675
10926.24 640
10927.23 645
10928.21 692
10929.20 652
10930.19 688
10931.18 693
10932.16 696
10933.15 667
10934.14 677
10935.12 695
10936.11 696
10937.10 699
10938.09 726
10939.07 757
10940.06 733
10941.05 736
10942.04 751
10943.02 794
10944.01 757
10945.00 796
10945.99 798
10946.98 805
10947.96 831
10948.95 822
10949.94 870
10950.93 922
10951.92 902
10952.90 937
10953.89 1017
10954.88 1059
10955.87 1045
10956.86 1063
10957.85 1142
10958.83 1115
10959.82 1138
10960.81 1094
10961.80 1101
10962.79 1081
10963.78 1089
10964.77 1042
10965.75 998
10966.74 975
10967.73 915
10968.72 924
10969.71 876
10970.70 893
10971.69 911
10972.68 917
10973.67 902
10974.66 906
10975.64 869
10976.63 858
10977.62 872
10978.61 884
10979.60 895
10980.59 913
10981.58 918
10982.57 944
10983.56 915
10984.55 947
10985.54 953
10986.53 930
10987.52 1002
10988.51 963
10989.50 1007
10990.49 1014
10991.48 1091
10992.47 1118
10993.46 1184
10994.45 1218
10995.44 1345
10996.43 1428
10997.42 1484
10998.41 1505
10999.40 1584
11000.39 1624
11001.38 1625
11002.37 1571
11003.36 1437
11004.35 1391
11005.34 1302
11006.33 1236
11007.32 1183
11008.31 1127
11009.30 1049
11010.30 975
11011.29 941
11012.28 914
11013.27 848
11014.26 853
11015.25 814
11016.24 808
11017.23 795
11018.22 766
11019.21 809
11020.21 800
11021.20 761
11022.19 761
11023.18 742
11024.17 723
11025.16 716
11026.15 745
11027.14 690
11028.14 701
11029.13 764
11030.12 686
11031.11 661
11032.10 679
11033.09 663
11034.09 674
11035.08 689
11036.07 683
11037.06 690
11038.05 685
11039.05 683
11040.04 680
11041.03 632
11042.02 648
11043.02 635
11044.01 639
11045.00 665
11045.99 613
11046.98 645
11047.98 641
11048.97 646
11049.96 611
11050.95 585
11051.95 633
11052.94 636
11053.93 622
11054.93 583
11055.92 604
11056.91 641
11057.90 634
11058.90 647
11059.89 603
11060.88 619
11061.88 617
11062.87 621
11063.86 615
11064.86 630
11065.85 640
11066.84 632
11067.84 653
11068.83 635
11069.82 671
11070.82 632
11071.81 622
11072.80 625
11073.80 630
11074.79 600
11075.78 595
11076.78 601
11077.77 643
11078.77 612
11079.76 623
11080.75 616
11081.75 628
11082.74 581
11083.74 615
11084.73 594
11085.72 589
11086.72 591
11087.71 607
11088.71 647
11089.70 620
11090.70 580
11091.69 610
11092.68 591
11093.68 581
11094.67 596
11095.67 586
11096.66 591
11097.66 582
11098.65 559
11099.65 584
11100.64 557
11101.64 565
11102.63 556
11103.63 566
11104.62 557
11105.62 571
11106.61 615
11107.61 575
11108.60 573
11109.60 580
11110.59 555
11111.59 540
11112.58 549
11113.58 548
11114.57 562
11115.57 561
11116.56 559
11117.56 547
11118.56 596
11119.55 576
11120.55 576
11121.54 559
11122.54 606
11123.54 554
11124.53 567
11125.53 572
11126.52 578
11127.52 577
11128.51 582
11129.51 553
11130.51 561
11131.50 594
11132.50 560
11133.50 531
11134.49 528
11135.49 529
11136.49 548
11137.48 563
11138.48 577
11139.47 532
11140.47 570
11141.47 585
11142.46 566
11143.46 553
11144.46 551
11145.46 551
11146.45 583
11147.45 521
11148.45 529
11149.44 532
11150.44 546
11151.44 546
11152.43 565
11153.43 530
11154.43 532
11155.43 550
11156.42 558
11157.42 554
11158.42 534
11159.42 530
11160.41 544
11161.41 544
11162.41 543
11163.41 537
11164.40 535
11165.40 507
11166.40 543
11167.40 541
11168.39 547
11169.39 564
11170.39 558
11171.39 537
11172.39 518
11173.38 523
11174.38 531
11175.38 544
11176.38 535
11177.38 552
11178.38 565
11179.37 535
11180.37 516
11181.37 533
11182.37 555
11183.37 511
11184.37 576
11185.37 538
11186.36 553
11187.36 543
11188.36 532
11189.36 549
11190.36 564
11191.36 546
11192.36 532
11193.36 523
11194.36 529
11195.35 515
11196.35 555
11197.35 571
11198.35 536
11199.35 580
11200.35 551
11201.35 520
11202.35 531
11203.35 560
11204.35 554
11205.35 496
11206.35 515
11207.35 555
11208.35 586
11209.35 565
11210.35 554
11211.35 586
11212.35 565
11213.35 585
11214.35 581
11215.34 538
11216.35 551
11217.35 547
11218.35 574
11219.35 546
11220.35 535
11221.35 539
11222.35 589
11223.35 572
11224.35 531
11225.35 532
11226.35 534
11227.35 546
11228.35 569
11229.35 555
11230.35 548
11231.35 537
11232.35 547
11233.35 555
11234.35 529
11235.35 533
11236.35 565
11237.36 554
11238.36 559
11239.36 513
11240.36 535
11241.36 539
11242.36 542
11243.36 540
11244.36 571
11245.36 568
11246.37 519
11247.37 552
11248.37 563
11249.37 545
11250.37 530
11251.37 553
11252.38 577
11253.38 581
11254.38 581
11255.38 570
11256.38 566
11257.38 566
11258.39 613
11259.39 579
11260.39 617
11261.39 588
11262.39 597
11263.40 599
11264.40 576
11265.40 580
11266.40 632
11267.40 619
11268.41 638
11269.41 613
11270.41 607
11271.41 643
11272.42 671
11273.42 639
11274.42 630
11275.42 643
11276.43 717
11277.43 699
11278.43 646
11279.44 654
11280.44 622
11281.44 665
11282.44 625
11283.45 632
11284.45 613
11285.45 561
11286.46 559
11287.46 566
11288.46 564
11289.47 545
11290.47 541
11291.47 538
11292.48 535
11293.48 514
11294.48 530
11295.49 524
11296.49 511
11297.49 541
11298.50 515
11299.50 523
11300.51 531
11301.51 525
11302.51 509
11303.52 521
11304.52 504
11305.53 491
11306.53 516
11307.53 512
11308.54 528
11309.54 521
11310.55 505
11311.55 542
11312.55 553
11313.56 539
11314.56 536
11315.57 559
11316.57 563
11317.58 585
11318.58 567
11319.59 583
11320.59 604
11321.59 572
11322.60 596
11323.60 549
11324.61 551
11325.61 544
11326.62 534
11327.62 515
11328.63 532
11329.63 524
11330.64 504
11331.64 532
11332.65 536
11333.65 530
11334.66 543
11335.67 530
11336.67 513
11337.68 544
11338.68 575
11339.69 557
11340.69 567
11341.70 577
11342.70 594
11343.71 573
11344.72 536
11345.72 511
11346.73 543
11347.73 541
11348.74 510
11349.74 497
11350.75 504
11351.76 497
11352.76 498
11353.77 504
11354.78 486
11355.78 501
11356.79 516
11357.79 501
11358.80 514
11359.81 496
11360.81 515
11361.82 510
11362.83 520
11363.83 529
11364.84 510
11365.85 497
11366.85 493
11367.86 497
11368.87 470
11369.87 509
11370.88 480
11371.89 445
11372.89 470
11373.90 484
11374.91 466
11375.92 476
11376.92 456
11377.93 455
11378.94 504
11379.94 451
11380.95 470
11381.96 460
11382.97 471
11383.97 474
11384.98 436
11385.99 450
11387.00 457
11388.00 477
11389.01 486
11390.02 489
11391.03 460
11392.04 462
11393.04 486
11394.05 475
11395.06 483
11396.07 456
11397.08 432
11398.08 458
11399.09 465
11400.10 477
11401.11 443
11402.12 469
11403.12 453
11404.13 495
11405.14 495
11406.15 477
11407.16 447
11408.17 441
11409.18 465
11410.18 469
11411.19 446
11412.20 482
11413.21 435
11414.22 478
11415.23 446
11416.24 437
11417.25 454
11418.25 466
11419.26 461
11420.27 472
11421.28 449
11422.29 457
11423.30 481
11424.31 461
11425.32 453
11426.33 447
11427.34 471
11428.35 482
11429.36 461
11430.37 462
11431.38 458
11432.39 473
11433.39 465
11434.40 488
11435.41 488
11436.42 488
11437.43 451
11438.44 466
11439.45 463
11440.46 488
11441.47 451
11442.48 453
11443.49 486
11444.50 462
11445.51 481
11446.52 458
11447.53 432
11448.55 451
11449.56 452
11450.57 485
11451.58 471
11452.59 451
11453.60 466
11454.61 494
11455.62 477
11456.63 480
11457.64 482
11458.65 489
11459.66 512
11460.67 471
11461.68 466
11462.69 513
11463.71 471
11464.72 492
11465.73 475
11466.74 453
11467.75 475
11468.76 497
11469.77 506
11470.78 483
11471.80 492
11472.81 515
11473.82 499
11474.83 471
11475.84 470
11476.85 490
11477.86 504
11478.88 516
11479.89 505
11480.90 529
11481.91 520
11482.92 472
11483.93 507
11484.95 516
11485.96 494
11486.97 515
11487.98 516
11489.00 541
11490.01 539
11491.02 498
11492.03 543
11493.04 544
11494.06 521
11495.07 529
11496.08 546
11497.09 525
11498.11 517
11499.12 560
11500.13 554
11501.14 575
11502.16 557
11503.17 567
11504.18 525
11505.20 539
11506.21 546
11507.22 599
11508.23 621
11509.25 607
11510.26 601
11511.27 609
11512.29 621
11513.30 589
11514.31 631
11515.33 635
11516.34 625
11517.35 684
11518.37 702
11519.38 715
11520.39 707
11521.41 687
11522.42 714
11523.43 758
11524.45 765
11525.46 770
11526.47 806
11527.49 840
11528.50 839
11529.52 883
11530.53 909
11531.54 972
11532.56 994
11533.57 1062
11534.59 1102
11535.60 1190
11536.62 1219
11537.63 1276
11538.64 1278
11539.66 1306
11540.67 1293
11541.69 1284
11542.70 1224
11543.72 1120
11544.73 1124
11545.75 1022
11546.76 959
11547.77 915
11548.79 874
11549.80 812
11550.82 766
11551.83 758
11552.85 768
11553.86 712
11554.88 658
11555.89 664
11556.91 696
11557.92 653
11558.94 611
11559.95 614
11560.97 646
11561.99 619
11563.00 623
11564.02 633
11565.03 612
11566.05 618
11567.06 638
11568.08 594
11569.09 601
11570.11 579
11571.13 601
11572.14 590
11573.16 571
11574.17 583
11575.19 582
11576.20 586
11577.22 577
11578.24 572
11579.25 602
11580.27 595
11581.29 619
11582.30 588
11583.32 570
11584.33 557
11585.35 546
11586.37 559
11587.38 592
11588.40 577
11589.42 575
11590.43 591
11591.45 608
11592.47 669
11593.48 663
11594.50 706
11595.52 694
11596.53 739
11597.55 718
11598.57 782
11599.58 764
11600.60 769
11601.62 778
11602.64 767
11603.65 715
11604.67 683
11605.69 703
11606.70 663
11607.72 656
11608.74 626
11609.76 622
11610.77 604
11611.79 617
11612.81 602
11613.83 593
11614.84 621
11615.86 585
11616.88 571
11617.90 610
11618.92 562
11619.93 541
11620.95 597
11621.97 539
11622.99 587
11624.01 547
11625.02 581
11626.04 534
11627.06 575
11628.08 544
11629.10 571
11630.11 530
11631.13 520
11632.15 533
11633.17 511
11634.19 498
11635.21 510
11636.23 550
11637.24 515
11638.26 504
11639.28 474
11640.30 468
11641.32 493
11642.34 507
11643.36 495
11644.38 521
11645.39 490
11646.41 490
11647.43 487
11648.45 480
11649.47 463
11650.49 484
11651.51 514
11652.53 473
11653.55 496
11654.57 436
11655.59 455
11656.61 484
11657.63 460
11658.65 467
11659.67 452
11660.69 461
11661.70 455
11662.72 461
11663.74 492
11664.76 468
11665.78 464
11666.80 469
11667.82 455
11668.84 444
11669.86 447
11670.88 443
11671.90 432
11672.92 426
11673.95 450
11674.97 443
11675.99 449
11677.01 432
11678.03 423
11679.05 449
11680.07 435
11681.09 456
11682.11 451
11683.13 456
11684.15 473
11685.17 424
11686.19 488
11687.21 450
11688.23 425
11689.25 441
11690.28 449
11691.30 449
11692.32 432
11693.34 418
11694.36 438
11695.38 411
11696.40 441
11697.42 426
11698.44 427
11699.47 428
11700.49 397
11701.51 441
11702.53 422
11703.55 440
11704.57 420
11705.60 437
11706.62 425
11707.64 428
11708.66 444
11709.68 422
11710.70 428
11711.73 405
11712.75 407
11713.77 396
11714.79 411
11715.81 421
11716.84 451
11717.86 410
11718.88 428
11719.90 429
11720.92 407
11721.95 391
11722.97 407
11723.99 416
11725.01 422
11726.04 388
11727.06 421
11728.08 415
11729.11 396
11730.13 397
11731.15 393
11732.17 392
11733.20 401
11734.22 404
11735.24 418
11736.26 422
11737.29 419
11738.31 400
11739.33 416
11740.36 417
11741.38 375
11742.40 363
11743.43 398
11744.45 424
11745.47 390
11746.50 377
11747.52 390
11748.54 396
11749.57 404
11750.59 372
11751.62 428
11752.64 419
11753.66 385
11754.69 422
11755.71 439
11756.73 402
11757.76 404
11758.78 414
11759.81 429
11760.83 424
11761.85 428
11762.88 426
11763.90 435
11764.93 440
11765.95 423
11766.98 428
11768.00 423
11769.02 404
11770.05 395
11771.07 413
11772.10 415
11773.12 422
11774.15 428
11775.17 436
11776.20 407
11777.22 415
11778.25 429
11779.27 442
11780.30 425
11781.32 416
11782.35 403
11783.37 407
11784.40 394
11785.42 441
11786.45 449
11787.47 426
11788.50 418
11789.52 433
11790.55 438
11791.57 400
11792.60 384
11793.62 433
11794.65 432
11795.67 432
11796.70 425
11797.73 408
11798.75 402
11799.78 439
11800.80 438
11801.83 427
11802.85 409
11803.88 421
11804.91 446
11805.93 436
11806.96 427
11807.98 436
11809.01 489
11810.04 456
11811.06 440
11812.09 453
11813.12 431
11814.14 433
11815.17 422
11816.19 460
11817.22 454
11818.25 442
11819.27 444
11820.30 452
11821.33 463
11822.35 445
11823.38 461
11824.41 462
11825.44 457
11826.46 439
11827.49 458
11828.52 469
11829.54 461
11830.57 480
11831.60 499
11832.62 492
11833.65 433
11834.68 457
11835.71 465
11836.73 473
11837.76 447
11838.79 464
11839.82 465
11840.84 476
11841.87 469
11842.90 479
11843.93 485
11844.95 491
11845.98 494
11847.01 467
11848.04 515
11849.07 511
11850.09 531
11851.12 507
11852.15 525
11853.18 530
11854.21 528
11855.23 524
11856.26 559
11857.29 558
11858.32 556
11859.35 543
11860.38 535
11861.40 562
11862.43 544
11863.46 577
11864.49 560
11865.52 568
11866.55 563
11867.58 598
11868.60 562
11869.63 594
11870.66 595
11871.69 584
11872.72 591
11873.75 589
11874.78 588
11875.81 589
11876.84 652
11877.86 619
11878.89 630
11879.92 652
11880.95 652
11881.98 628
11883.01 670
11884.04 689
11885.07 666
11886.10 671
11887.13 678
11888.16 695
11889.19 666
11890.22 693
11891.25 711
11892.28 706
11893.31 716
11894.34 763
11895.37 780
11896.40 808
11897.43 831
11898.46 835
11899.49 859
11900.52 875
11901.55 882
11902.58 969
11903.61 941
11904.64 930
11905.67 938
11906.70 942
11907.73 905
11908.76 907
11909.79 910
11910.82 856
11911.85 882
11912.88 863
11913.91 828
11914.94 827
11915.97 837
11917.01 821
11918.04 818
11919.07 819
11920.10 813
11921.13 873
11922.16 901
11923.19 882
11924.22 976
11925.25 989
11926.28 976
11927.32 1122
11928.35 1136
11929.38 1110
11930.41 1151
11931.44 1176
11932.47 1168
11933.50 1173
11934.54 1132
11935.57 1130
11936.60 1062
11937.63 1004
11938.66 943
11939.70 937
11940.73 865
11941.76 875
11942.79 819
11943.82 785
11944.85 757
11945.89 724
11946.92 728
11947.95 690
11948.98 726
11950.02 674
11951.05 644
11952.08 673
11953.11 680
11954.15 699
11955.18 675
11956.21 664
11957.24 649
11958.28 615
11959.31 642
11960.34 646
11961.37 642
11962.41 640
11963.44 669
11964.47 650
11965.51 649
11966.54 658
11967.57 638
11968.60 616
11969.64 629
11970.67 684
11971.70 686
11972.74 685
11973.77 652
11974.80 635
11975.84 630
11976.87 620
11977.90 641
11978.94 638
11979.97 624
11981.00 648
11982.04 638
11983.07 635
11984.11 659
11985.14 627
11986.17 654
11987.21 673
11988.24 651
11989.28 665
11990.31 657
11991.34 670
11992.38 671
11993.41 644
11994.45 678
11995.48 697
11996.51 688
11997.55 667
11998.58 686
11999.62 698
12000.65 707
12001.69 745
12002.72 712
12003.76 747
12004.79 764
12005.82 766
12006.86 724
12007.89 746
12008.93 748
12009.96 730
12011.00 764
12012.03 779
12013.07 800
12014.10 790
12015.14 791
12016.17 809
12017.21 845
12018.24 814
12019.28 793
12020.32 818
12021.35 850
12022.39 835
12023.42 835
12024.46 816
12025.49 816
12026.53 823
12027.56 810
12028.60 817
12029.64 823
12030.67 802
12031.71 783
12032.74 808
12033.78 790
12034.81 808
12035.85 795
12036.89 814
12037.92 814
12038.96 819
12039.99 782
12041.03 802
12042.07 808
12043.10 766
12044.14 788
12045.18 799
12046.21 773
12047.25 735
12048.29 781
12049.32 806
12050.36 797
12051.40 823
12052.43 819
12053.47 795
12054.51 807
12055.54 847
12056.58 836
12057.62 799
12058.65 794
12059.69 794
12060.73 800
12061.76 770
12062.80 703
12063.84 757
12064.88 767
12065.91 730
12066.95 741
12067.99 711
12069.03 703
12070.06 692
12071.10 707
12072.14 706
12073.18 690
12074.21 671
12075.25 680
12076.29 673
12077.33 665
12078.36 634
12079.40 667
12080.44 656
12081.48 677
12082.52 692
12083.55 645
12084.59 644
12085.63 651
12086.67 680
12087.71 674
12088.74 682
12089.78 675
12090.82 675
12091.86 674
12092.90 666
12093.94 657
12094.98 678
12096.01 683
12097.05 712
12098.09 681
12099.13 687
12100.17 675
12101.21 682
12102.25 721
12103.28 737
12104.32 711
12105.36 683
12106.40 720
12107.44 705
12108.48 704
12109.52 656
12110.56 643
12111.60 637
12112.64 620
12113.68 610
12114.72 604
12115.76 583
12116.79 588
12117.83 585
12118.87 609
12119.91 563
12120.95 556
12121.99 557
12123.03 549
12124.07 566
12125.11 540
12126.15 579
12127.19 561
12128.23 559
12129.27 529
12130.31 529
12131.35 534
12132.39 567
12133.43 512
12134.47 548
12135.51 539
12136.55 554
12137.59 561
12138.63 533
12139.67 485
12140.71 532
12141.76 543
12142.80 518
12143.84 518
12144.88 500
12145.92 533
12146.96 502
12148.00 534
12149.04 517
12150.08 507
12151.12 508
12152.16 540
12153.20 545
12154.25 515
12155.29 505
12156.33 506
12157.37 543
12158.41 521
12159.45 521
12160.49 515
12161.53 531
12162.58 504
12163.62 474
12164.66 490
12165.70 531
12166.74 503
12167.78 496
12168.82 493
12169.87 492
12170.91 480
12171.95 490
12172.99 496
12174.03 469
12175.08 497
12176.12 512
12177.16 507
12178.20 492
12179.24 486
12180.29 490
12181.33 494
12182.37 472
12183.41 489
12184.46 481
12185.50 493
12186.54 465
12187.58 472
12188.63 493
12189.67 481
12190.71 480
12191.75 492
12192.80 477
12193.84 448
12194.88 468
12195.92 472
12196.97 463
12198.01 454
12199.05 447
12200.10 445
12201.14 455
12202.18 442
12203.23 440
12204.27 473
12205.31 440
12206.36 441
12207.40 440
12208.44 466
12209.49 431
12210.53 404
12211.57 440
12212.62 443
12213.66 420
12214.70 439
12215.75 454
12216.79 453
12217.84 425
12218.88 427
12219.92 450
12220.97 446
12222.01 444
12223.06 429
12224.10 440
12225.14 447
12226.19 464
12227.23 447
12228.28 449
12229.32 409
12230.36 431
12231.41 423
12232.45 434
12233.50 427
12234.54 416
12235.59 420
12236.63 421
12237.68 432
12238.72 429
12239.77 420
12240.81 405
12241.86 412
12242.90 449
12243.94 432
12244.99 407
12246.03 430
12247.08 419
12248.13 448
12249.17 418
12250.22 426
12251.26 414
12252.31 401
12253.35 404
12254.40 411
12255.44 413
12256.49 408
12257.53 411
12258.58 414
12259.62 393
12260.67 403
12261.72 379
12262.76 386
12263.81 404
12264.85 377
12265.90 388
12266.94 391
12267.99 390
12269.04 397
12270.08 384
12271.13 399
12272.17 378
12273.22 362
12274.27 384
12275.31 380
12276.36 374
12277.41 388
12278.45 396
12279.50 382
12280.55 385
12281.59 385
12282.64 386
12283.69 384
12284.73 380
12285.78 381
12286.83 365
12287.87 365
12288.92 369
12289.97 375
12291.01 364
12292.06 368
12293.11 360
12294.15 372
12295.20 367
12296.25 374
12297.30 385
12298.34 379
12299.39 381
12300.44 362
12301.48 367
12302.53 374
12303.58 371
12304.63 366
12305.67 351
12306.72 391
12307.77 382
12308.82 366
12309.87 348
12310.91 368
12311.96 367
12313.01 378
12314.06 374
12315.10 382
12316.15 358
12317.20 337
12318.25 348
12319.30 340
12320.34 366
12321.39 376
12322.44 360
12323.49 381
12324.54 362
12325.59 356
12326.63 353
12327.68 349
12328.73 356
12329.78 363
12330.83 353
12331.88 350
12332.93 351
12333.98 346
12335.02 334
12336.07 360
12337.12 365
12338.17 350
12339.22 350
12340.27 337
12341.32 341
12342.37 365
12343.42 342
12344.47 343
12345.51 352
12346.56 387
12347.61 342
12348.66 340
12349.71 343
12350.76 320
12351.81 365
12352.86 365
12353.91 360
12354.96 371
12356.01 348
12357.06 366
12358.11 356
12359.16 378
12360.21 383
12361.26 367
12362.31 358
12363.36 350
12364.41 365
12365.46 363
12366.51 355
12367.56 360
12368.61 373
12369.66 362
12370.71 373
12371.76 368
12372.81 358
12373.86 356
12374.91 359
12375.96 373
12377.01 343
12378.06 373
12379.11 335
12380.17 350
12381.22 353
12382.27 377
12383.32 357
12384.37 345
12385.42 353
12386.47 348
12387.52 345
12388.57 375
12389.62 369
12390.67 372
12391.73 374
12392.78 403
12393.83 387
12394.88 379
12395.93 376
12396.98 362
12398.03 362
12399.09 357
12400.14 373
12401.19 362
12402.24 382
12403.29 366
12404.34 368
12405.40 369
12406.45 371
12407.50 378
12408.55 379
12409.60 383
12410.66 398
12411.71 406
12412.76 387
12413.81 381
12414.86 371
12415.92 393
12416.97 414
12418.02 394
12419.07 389
12420.13 383
12421.18 369
12422.23 401
12423.28 382
12424.34 388
12425.39 373
12426.44 390
12427.49 393
12428.55 425
12429.60 386
12430.65 407
12431.71 414
12432.76 421
12433.81 394
12434.86 378
12435.92 404
12436.97 391
12438.02 409
12439.08 408
12440.13 384
12441.18 376
12442.24 403
12443.29 419
12444.34 427
12445.40 412
12446.45 434
12447.50 438
12448.56 417
12449.61 390
12450.67 419
12451.72 470
12452.77 430
12453.83 420
12454.88 420
12455.94 448
12456.99 437
12458.04 440
12459.10 487
12460.15 451
12461.21 470
12462.26 483
12463.31 478
12464.37 518
12465.42 519
12466.48 534
12467.53 576
12468.59 561
12469.64 611
12470.70 616
12471.75 643
12472.80 679
12473.86 756
12474.91 742
12475.97 778
12477.02 783
12478.08 777
12479.13 745
12480.19 705
12481.24 706
12482.30 644
12483.35 675
12484.41 620
12485.46 609
12486.52 546
12487.57 548
12488.63 560
12489.69 505
12490.74 490
12491.80 484
12492.85 499
12493.91 518
12494.96 467
12496.02 480
12497.07 486
12498.13 443
12499.19 460
12500.24 461
12501.30 464
12502.35 457
12503.41 484
12504.47 481
12505.52 486
12506.58 469
12507.63 444
12508.69 445
12509.75 445
12510.80 466
12511.86 443
12512.91 436
12513.97 445
12515.03 441
12516.08 423
12517.14 442
12518.20 446
12519.25 406
12520.31 426
12521.37 448
12522.42 436
12523.48 436
12524.54 429
12525.59 449
12526.65 428
12527.71 441
12528.77 440
12529.82 446
12530.88 429
12531.94 420
12532.99 411
12534.05 441
12535.11 419
12536.17 412
12537.22 424
12538.28 430
12539.34 459
12540.40 432
12541.45 452
12542.51 453
12543.57 481
12544.63 468
12545.68 458
12546.74 481
12547.80 489
12548.86 488
12549.92 470
12550.97 491
12552.03 529
12553.09 492
12554.15 489
12555.21 530
12556.26 509
12557.32 505
12558.38 482
12559.44 501
12560.50 469
12561.56 500
12562.61 494
12563.67 458
12564.73 487
12565.79 480
12566.85 470
12567.91 450
12568.97 475
12570.02 474
12571.08 456
12572.14 441
12573.20 459
12574.26 487
12575.32 456
12576.38 436
12577.44 472
12578.50 464
12579.56 444
12580.61 462
12581.67 463
12582.73 492
12583.79 448
12584.85 454
12585.91 454
12586.97 475
12588.03 478
12589.09 486
12590.15 467
12591.21 483
12592.27 465
12593.33 455
12594.39 474
12595.45 463
12596.51 456
12597.57 464
12598.63 459
12599.69 459
12600.75 447
12601.81 445
12602.87 501
12603.93 476
12604.99 481
12606.05 475
12607.11 491
12608.17 506
12609.23 497
12610.29 480
12611.35 494
12612.41 516
12613.47 509
12614.53 551
12615.59 532
12616.66 542
12617.72 525
12618.78 532
12619.84 552
12620.90 569
12621.96 562
12623.02 552
12624.08 563
12625.14 605
12626.20 593
12627.26 564
12628.33 552
12629.39 607
12630.45 593
12631.51 605
12632.57 587
12633.63 557
12634.69 559
12635.76 551
12636.82 566
12637.88 531
12638.94 525
12640.00 505
12641.06 516
12642.13 504
12643.19 499
12644.25 498
12645.31 484
12646.37 516
12647.44 465
12648.50 494
12649.56 474
12650.62 481
12651.68 480
12652.75 492
12653.81 482
12654.87 515
12655.93 496
12657.00 471
12658.06 479
12659.12 457
12660.18 474
12661.25 468
12662.31 473
12663.37 497
12664.43 474
12665.50 497
12666.56 497
12667.62 507
12668.69 492
12669.75 502
12670.81 521
12671.88 498
12672.94 502
12674.00 506
12675.06 486
12676.13 483
12677.19 525
12678.25 510
12679.32 481
12680.38 509
12681.44 518
12682.51 515
12683.57 490
12684.64 522
12685.70 521
12686.76 517
12687.83 518
12688.89 550
12689.95 549
12691.02 530
12692.08 539
12693.15 531
12694.21 521
12695.27 560
12696.34 544
12697.40 563
12698.47 545
12699.53 515
12700.59 548
12701.66 596
12702.72 574
12703.79 578
12704.85 592
12705.92 597
12706.98 619
12708.05 612
12709.11 616
12710.18 600
12711.24 594
12712.30 597
12713.37 633
12714.43 628
12715.50 597
12716.56 584
12717.63 612
12718.69 614
12719.76 595
12720.82 616
12721.89 615
12722.95 606
12724.02 629
12725.09 646
12726.15 642
12727.22 629
12728.28 613
12729.35 618
12730.41 653
12731.48 648
12732.54 666
12733.61 641
12734.68 670
12735.74 658
12736.81 686
12737.87 621
12738.94 644
12740.00 637
12741.07 614
12742.14 627
12743.20 614
12744.27 579
12745.33 603
12746.40 630
12747.47 577
12748.53 584
12749.60 578
12750.67 594
12751.73 592
12752.80 613
12753.87 581
12754.93 616
12756.00 588
12757.07 587
12758.13 561
12759.20 573
12760.27 568
12761.33 558
12762.40 579
12763.47 554
12764.53 595
12765.60 560
12766.67 550
12767.73 556
12768.80 551
12769.87 543
12770.94 532
12772.00 524
12773.07 513
12774.14 499
12775.21 502
12776.27 486
12777.34 509
12778.41 518
12779.48 501
12780.54 501
12781.61 496
12782.68 503
12783.75 504
12784.81 501
12785.88 485
12786.95 487
12788.02 485
12789.09 480
12790.15 502
12791.22 498
12792.29 499
12793.36 499
12794.43 468
12795.49 477
12796.56 446
12797.63 476
12798.70 505
12799.77 475
12800.84 483
12801.90 478
12802.97 428
12804.04 469
12805.11 465
12806.18 487
12807.25 491
12808.32 465
12809.39 493
12810.45 511
12811.52 505
12812.59 468
12813.66 517
12814.73 508
12815.80 521
12816.87 510
12817.94 515
12819.01 524
12820.08 542
12821.15 543
12822.21 504
12823.28 518
12824.35 508
12825.42 509
12826.49 525
12827.56 524
12828.63 501
12829.70 517
12830.77 523
12831.84 521
12832.91 473
12833.98 492
12835.05 496
12836.12 481
12837.19 476
12838.26 461
12839.33 465
12840.40 439
12841.47 452
12842.54 434
12843.61 433
12844.68 408
12845.75 433
12846.82 457
12847.89 447
12848.96 411
12850.03 399
12851.10 422
12852.18 406
12853.25 417
12854.32 395
12855.39 447
12856.46 409
12857.53 412
12858.60 389
12859.67 399
12860.74 407
12861.81 428
12862.88 415
12863.96 442
12865.03 399
12866.10 428
12867.17 405
12868.24 419
12869.31 409
12870.38 402
12871.45 382
12872.53 399
12873.60 434
12874.67 388
12875.74 375
12876.81 358
12877.88 405
12878.96 390
12880.03 395
12881.10 386
12882.17 390
12883.24 386
12884.31 359
12885.39 397
12886.46 366
12887.53 403
12888.60 359
12889.68 383
12890.75 383
12891.82 388
12892.89 382
12893.96 367
12895.04 354
12896.11 361
12897.18 353
12898.25 359
12899.33 329
12900.40 320
12901.47 364
12902.54 341
12903.62 359
12904.69 354
12905.76 371
12906.84 335
12907.91 354
12908.98 358
12910.06 366
12911.13 333
12912.20 351
12913.27 366
12914.35 346
12915.42 363
12916.49 341
12917.57 329
12918.64 346
12919.71 327
12920.79 350
12921.86 328
12922.94 330
12924.01 330
12925.08 317
12926.16 338
12927.23 329
12928.30 314
12929.38 314
12930.45 327
12931.53 342
12932.60 298
12933.67 303
12934.75 339
12935.82 337
12936.90 327
12937.97 332
12939.04 322
12940.12 329
12941.19 323
12942.27 333
12943.34 313
12944.42 312
12945.49 324
12946.56 330
12947.64 319
12948.71 295
12949.79 316
12950.86 325
12951.94 315
12953.01 319
12954.09 321
12955.16 295
12956.24 326
12957.31 302
12958.39 319
12959.46 293
12960.54 328
12961.61 303
12962.69 269
12963.76 302
12964.84 310
12965.91 306
12966.99 304
12968.07 305
12969.14 305
12970.22 312
12971.29 279
12972.37 325
12973.44 291
12974.52 306
12975.59 294
12976.67 312
12977.75 298
12978.82 293
12979.90 311
12980.97 300
12982.05 292
12983.13 298
12984.20 322
12985.28 309
12986.35 285
12987.43 297
12988.51 311
12989.58 302
12990.66 326
12991.74 277
12992.81 309
12993.89 291
12994.97 283
12996.04 295
12997.12 311
12998.20 316
12999.27 294
13000.35 313
13001.43 316
13002.50 292
13003.58 319
13004.66 319
13005.73 290
13006.81 304
13007.89 306
13008.97 308
13010.04 295
13011.12 306
13012.20 300
13013.27 311
13014.35 297
13015.43 279
13016.51 296
13017.58 309
13018.66 303
13019.74 294
13020.82 289
13021.89 303
13022.97 330
13024.05 288
13025.13 298
13026.21 292
13027.28 299
13028.36 296
13029.44 287
13030.52 277
13031.60 292
13032.67 299
13033.75 295
13034.83 290
13035.91 282
13036.99 302
13038.07 298
13039.14 311
13040.22 278
13041.30 294
13042.38 285
13043.46 262
13044.54 284
13045.62 306
13046.69 294
13047.77 303
13048.85 286
13049.93 292
13051.01 295
13052.09 295
13053.17 313
13054.25 271
13055.33 306
13056.40 311
13057.48 325
13058.56 273
13059.64 294
13060.72 307
13061.80 288
13062.88 268
13063.96 280
13065.04 284
13066.12 276
13067.20 295
13068.28 279
13069.36 294
13070.44 282
13071.52 293
13072.60 293
13073.68 278
13074.76 276
13075.84 301
13076.92 264
13078.00 268
13079.08 260
13080.16 265
13081.24 276
13082.32 284
13083.40 280
13084.48 271
13085.56 293
13086.64 283
13087.72 305
13088.80 294
13089.88 291
13090.96 268
13092.04 299
13093.12 291
13094.20 323
13095.28 305
13096.36 305
13097.44 290
13098.52 285
13099.61 275
13100.69 295
13101.77 325
13102.85 272
13103.93 309
13105.01 287
13106.09 299
13107.17 291
13108.25 268
13109.34 295
13110.42 284
13111.50 288
13112.58 275
13113.66 287
13114.74 306
13115.82 311
13116.91 297
13117.99 305
13119.07 299
13120.15 288
13121.23 301
13122.31 300
13123.40 266
13124.48 288
13125.56 297
13126.64 314
13127.72 312
13128.81 292
13129.89 307
13130.97 296
13132.05 308
13133.14 310
13134.22 307
13135.30 298
13136.38 314
13137.47 317
13138.55 306
13139.63 326
13140.71 312
13141.80 299
13142.88 280
13143.96 280
13145.04 317
13146.13 322
13147.21 289
13148.29 297
13149.38 320
13150.46 321
13151.54 310
13152.62 314
13153.71 296
13154.79 291
13155.87 301
13156.96 305
13158.04 289
13159.12 321
13160.21 280
13161.29 321
13162.37 294
13163.46 284
13164.54 307
13165.62 312
13166.71 301
13167.79 280
13168.88 320
13169.96 317
13171.04 329
13172.13 279
13173.21 324
13174.30 306
13175.38 306
13176.46 308
13177.55 327
13178.63 311
13179.72 312
13180.80 336
13181.88 320
13182.97 324
13184.05 315
13185.14 312
13186.22 315
13187.31 282
13188.39 302
13189.48 305
13190.56 331
13191.65 297
13192.73 288
13193.81 305
13194.90 315
13195.98 306
13197.07 331
13198.15 329
13199.24 324
13200.32 311
13201.41 324
13202.49 314
13203.58 328
13204.67 335
13205.75 307
13206.84 300
13207.92 323
13209.01 307
13210.09 347
13211.18 339
13212.26 329
13213.35 312
13214.43 341
13215.52 342
13216.61 291
13217.69 304
13218.78 318
13219.86 320
13220.95 325
13222.04 305
13223.12 294
13224.21 334
13225.29 326
13226.38 344
13227.47 349
13228.55 344
13229.64 325
13230.72 337
13231.81 338
13232.90 363
13233.98 342
13235.07 342
13236.16 330
13237.24 315
13238.33 377
13239.42 353
13240.50 356
13241.59 350
13242.68 359
13243.76 358
13244.85 343
13245.94 373
13247.02 357
13248.11 330
13249.20 332
13250.29 332
13251.37 366
13252.46 374
13253.55 371
13254.63 371
13255.72 368
13256.81 385
13257.90 389
13258.98 371
13260.07 383
13261.16 385
13262.25 383
13263.33 376
13264.42 369
13265.51 364
13266.60 387
13267.69 406
13268.77 384
13269.86 385
13270.95 414
13272.04 391
13273.13 392
13274.21 409
13275.30 403
13276.39 393
13277.48 393
13278.57 426
13279.65 437
13280.74 417
13281.83 413
13282.92 421
13284.01 424
13285.10 419
13286.19 414
13287.27 443
13288.36 407
13289.45 407
13290.54 426
13291.63 427
13292.72 417
13293.81 434
13294.90 458
13295.98 442
13297.07 435
13298.16 471
13299.25 451
13300.34 478
13301.43 454
13302.52 432
13303.61 462
13304.70 452
13305.79 473
13306.88 463
13307.97 468
13309.06 458
13310.15 499
13311.24 493
13312.32 502
13313.41 461
13314.50 450
13315.59 468
13316.68 471
13317.77 479
13318.86 491
13319.95 523
13321.04 498
13322.13 502
13323.22 478
13324.31 515
13325.40 514
13326.49 526
13327.58 502
13328.68 519
13329.77 510
13330.86 506
13331.95 519
13333.04 545
13334.13 550
13335.22 534
13336.31 535
13337.40 543
13338.49 542
13339.58 546
13340.67 559
13341.76 561
13342.85 554
13343.94 544
13345.04 571
13346.13 546
13347.22 574
13348.31 559
13349.40 534
13350.49 547
13351.58 564
13352.67 538
13353.77 554
13354.86 551
13355.95 562
13357.04 609
13358.13 610
13359.22 613
13360.31 610
13361.41 623
13362.50 599
13363.59 617
13364.68 631
13365.77 621
13366.87 641
13367.96 634
13369.05 628
13370.14 648
13371.23 589
13372.33 630
13373.42 601
13374.51 621
13375.60 616
13376.69 558
13377.79 560
13378.88 567
13379.97 535
13381.06 546
13382.16 542
13383.25 527
13384.34 529
13385.43 488
13386.53 506
13387.62 484
13388.71 496
13389.81 492
13390.90 491
13391.99 512
13393.08 487
13394.18 459
13395.27 458
13396.36 468
13397.46 485
13398.55 487
13399.64 497
13400.74 484
13401.83 499
13402.92 479
13404.02 487
13405.11 481
13406.20 471
13407.30 484
13408.39 450
13409.48 457
13410.58 473
13411.67 480
13412.77 462
13413.86 451
13414.95 477
13416.05 488
13417.14 478
13418.23 510
13419.33 452
13420.42 440
13421.52 476
13422.61 480
13423.71 477
13424.80 455
13425.89 465
13426.99 489
13428.08 484
13429.18 468
13430.27 482
13431.37 471
13432.46 485
13433.56 495
13434.65 496
13435.74 476
13436.84 484
13437.93 518
13439.03 492
13440.12 497
13441.22 480
13442.31 512
13443.41 521
13444.50 498
13445.60 491
13446.69 476
13447.79 515
13448.88 511
13449.98 532
13451.08 547
13452.17 532
13453.27 542
13454.36 556
13455.46 550
13456.55 553
13457.65 556
13458.74 558
13459.84 533
13460.94 551
13462.03 541
13463.13 547
13464.22 558
13465.32 568
13466.41 577
13467.51 580
13468.61 550
13469.70 588
13470.80 604
13471.90 560
13472.99 529
13474.09 561
13475.18 581
13476.28 558
13477.38 559
13478.47 558
13479.57 558
13480.67 562
13481.76 583
13482.86 589
13483.96 588
13485.05 568
13486.15 609
13487.25 609
13488.34 574
13489.44 611
13490.54 605
13491.63 647
13492.73 637
13493.83 634
13494.93 658
13496.02 659
13497.12 676
13498.22 678
13499.31 663
13500.41 661
13501.51 652
13502.61 653
13503.70 671
13504.80 644
13505.90 693
13507.00 648
13508.09 683
13509.19 630
13510.29 645
13511.39 634
13512.49 625
13513.58 587
13514.68 593
13515.78 610
13516.88 574
13517.98 581
13519.07 586
13520.17 607
13521.27 563
13522.37 577
13523.47 575
13524.57 570
13525.66 538
13526.76 539
13527.86 555
13528.96 539
13530.06 532
13531.16 540
13532.25 520
13533.35 550
13534.45 530
13535.55 545
13536.65 525
13537.75 497
13538.85 487
13539.95 505
13541.05 496
13542.14 501
13543.24 481
13544.34 497
13545.44 459
13546.54 470
13547.64 483
13548.74 453
13549.84 475
13550.94 458
13552.04 451
13553.14 457
13554.24 450
13555.34 452
13556.44 445
13557.54 489
13558.64 465
13559.74 451
13560.84 436
13561.94 424
13563.04 429
13564.13 463
13565.23 443
13566.34 430
13567.44 440
13568.54 457
13569.64 452
13570.74 452
13571.84 438
13572.94 453
13574.04 471
13575.14 464
13576.24 453
13577.34 472
13578.44 453
13579.54 459
13580.64 500
13581.74 439
13582.84 428
13583.94 455
13585.04 478
13586.14 461
13587.24 461
13588.35 502
13589.45 469
13590.55 465
13591.65 475
13592.75 475
13593.85 438
13594.95 466
13596.05 468
13597.15 494
13598.26 454
13599.36 475
13600.46 463
13601.56 477
13602.66 482
13603.76 464
13604.86 478
13605.97 505
13607.07 482
13608.17 455
13609.27 495
13610.37 487
13611.47 482
13612.58 488
13613.68 478
13614.78 473
13615.88 484
13616.98 489
13618.09 477
13619.19 476
13620.29 481
13621.39 490
13622.50 498
13623.60 521
13624.70 484
13625.80 476
13626.91 469
13628.01 483
13629.11 501
13630.21 532
13631.32 512
13632.42 491
13633.52 513
13634.62 508
13635.73 508
13636.83 505
13637.93 505
13639.04 528
13640.14 492
13641.24 520
13642.35 487
13643.45 496
13644.55 496
13645.65 489
13646.76 516
13647.86 479
13648.96 514
13650.07 502
13651.17 503
13652.28 482
13653.38 495
13654.48 475
13655.59 491
13656.69 495
13657.79 480
13658.90 516
13660.00 496
13661.11 470
13662.21 490
13663.31 469
13664.42 479
13665.52 469
13666.63 472
13667.73 493
13668.83 472
13669.94 466
13671.04 485
13672.15 484
13673.25 501
13674.36 495
13675.46 492
13676.56 475
13677.67 450
13678.77 479
13679.88 481
13680.98 470
13682.09 503
13683.19 507
13684.30 487
13685.40 486
13686.51 531
13687.61 523
13688.72 484
13689.82 461
13690.93 493
13692.03 516
13693.14 508
13694.24 502
13695.35 477
13696.45 517
13697.56 518
13698.66 490
13699.77 512
13700.87 507
13701.98 486
13703.09 521
13704.19 515
13705.30 504
13706.40 490
13707.51 536
13708.61 540
13709.72 521
13710.83 505
13711.93 554
13713.04 553
13714.14 531
13715.25 575
13716.36 556
13717.46 540
13718.57 549
13719.67 571
13720.78 577
13721.89 596
13722.99 550
13724.10 565
13725.21 586
13726.31 572
13727.42 564
13728.53 576
13729.63 582
13730.74 579
13731.85 633
13732.95 595
13734.06 628
13735.17 622
13736.27 655
13737.38 626
13738.49 608
13739.59 638
13740.70 658
13741.81 661
13742.92 664
13744.02 651
13745.13 677
13746.24 669
13747.35 706
13748.45 738
13749.56 744
13750.67 760
13751.78 761
13752.88 827
13753.99 803
13755.10 829
13756.21 864
13757.31 866
13758.42 867
13759.53 882
13760.64 881
13761.75 925
13762.85 929
13763.96 994
13765.07 982
13766.18 919
13767.29 957
13768.39 934
13769.50 913
13770.61 948
13771.72 983
13772.83 985
13773.94 965
13775.04 903
13776.15 917
13777.26 881
13778.37 868
13779.48 841
13780.59 822
13781.70 794
13782.80 779
13783.91 752
13785.02 753
13786.13 731
13787.24 727
13788.35 717
13789.46 659
13790.57 705
13791.68 668
13792.79 654
13793.90 647
13795.00 643
13796.11 648
13797.22 631
13798.33 617
13799.44 589
13800.55 624
13801.66 597
13802.77 584
13803.88 554
13804.99 558
13806.10 561
13807.21 602
13808.32 520
13809.43 544
13810.54 555
13811.65 561
13812.76 521
13813.87 532
13814.98 546
13816.09 537
13817.20 550
13818.31 532
13819.42 497
13820.53 517
13821.64 474
13822.75 499
13823.86 521
13824.97 516
13826.08 507
13827.19 501
13828.30 504
13829.41 502
13830.53 498
13831.64 509
13832.75 512
13833.86 494
13834.97 504
13836.08 559
13837.19 537
13838.30 538
13839.41 503
13840.52 527
13841.64 486
13842.75 501
13843.86 490
13844.97 487
13846.08 490
13847.19 534
13848.30 541
13849.41 539
13850.53 527
13851.64 555
13852.75 551
13853.86 549
13854.97 528
13856.08 522
13857.20 531
13858.31 521
13859.42 525
13860.53 539
13861.64 552
13862.76 540
13863.87 551
13864.98 538
13866.09 540
13867.20 551
13868.32 527
13869.43 553
13870.54 571
13871.65 556
13872.77 546
13873.88 565
13874.99 559
13876.10 572
13877.22 592
13878.33 603
13879.44 604
13880.55 600
13881.67 614
13882.78 611
13883.89 580
13885.01 627
13886.12 602
13887.23 639
13888.34 665
13889.46 661
13890.57 680
13891.68 666
13892.80 698
13893.91 722
13895.02 675
13896.14 662
13897.25 713
13898.36 705
13899.48 680
13900.59 636
13901.70 662
13902.82 654
13903.93 643
13905.05 598
13906.16 620
13907.27 637
13908.39 578
13909.50 556
13910.61 564
13911.73 564
13912.84 562
13913.96 589
13915.07 570
13916.19 552
13917.30 536
13918.41 528
13919.53 545
13920.64 531
13921.76 543
13922.87 516
13923.99 531
13925.10 535
13926.21 522
13927.33 529
13928.44 543
13929.56 535
13930.67 524
13931.79 515
13932.90 547
13934.02 539
13935.13 525
13936.25 525
13937.36 501
13938.48 504
13939.59 500
13940.71 494
13941.82 500
13942.94 503
13944.05 497
13945.17 514
13946.28 484
13947.40 497
13948.52 479
13949.63 502
13950.75 498
13951.86 457
13952.98 463
13954.09 470
13955.21 450
13956.32 473
13957.44 455
13958.56 439
13959.67 468
13960.79 472
13961.90 480
13963.02 476
13964.14 496
13965.25 505
13966.37 464
13967.48 454
13968.60 483
13969.72 467
13970.83 509
13971.95 473
13973.07 476
13974.18 498
13975.30 448
13976.42 501
13977.53 470
13978.65 491
13979.77 491
13980.88 478
13982.00 464
13983.12 497
13984.23 491
13985.35 473
13986.47 457
13987.58 476
13988.70 467
13989.82 481
13990.94 474
13992.05 479
13993.17 491
13994.29 489
13995.40 473
13996.52 505
13997.64 490
13998.76 504
13999.87 518
14000.99 488
14002.11 495
14003.23 471
14004.35 492
14005.46 525
14006.58 504
14007.70 498
14008.82 489
14009.93 490
14011.05 501
14012.17 514
14013.29 512
14014.41 508
14015.52 516
14016.64 521
14017.76 488
14018.88 505
14020.00 472
14021.12 475
14022.23 508
14023.35 496
14024.47 510
14025.59 513
14026.71 523
14027.83 498
14028.95 507
14030.06 497
14031.18 514
14032.30 545
14033.42 561
14034.54 515
14035.66 536
14036.78 535
14037.90 534
14039.02 536
14040.14 538
14041.25 531
14042.37 526
14043.49 554
14044.61 541
14045.73 551
14046.85 536
14047.97 583
14049.09 564
14050.21 568
14051.33 588
14052.45 606
14053.57 575
14054.69 604
14055.81 586
14056.93 606
14058.05 587
14059.17 599
14060.29 600
14061.41 629
14062.53 591
14063.65 598
14064.77 611
14065.89 604
14067.01 650
14068.13 624
14069.25 658
14070.37 642
14071.49 667
14072.61 698
14073.73 697
14074.85 689
14075.97 711
14077.09 733
14078.21 715
14079.33 712
14080.45 713
14081.57 710
14082.69 757
14083.82 737
14084.94 773
14086.06 734
14087.18 762
14088.30 751
14089.42 748
14090.54 754
14091.66 789
14092.78 775
14093.91 792
14095.03 770
14096.15 776
14097.27 757
14098.39 781
14099.51 789
14100.63 790
14101.76 772
14102.88 750
14104.00 729
14105.12 735
14106.24 706
14107.36 708
14108.49 721
14109.61 723
14110.73 685
14111.85 691
14112.97 692
14114.10 660
14115.22 631
14116.34 667
14117.46 654
14118.58 695
14119.71 635
14120.83 624
14121.95 646
14123.07 635
14124.20 632
14125.32 590
14126.44 601
14127.56 603
14128.69 601
14129.81 587
14130.93 588
14132.06 555
14133.18 577
14134.30 555
14135.42 569
14136.55 528
14137.67 527
14138.79 566
14139.92 549
14141.04 547
14142.16 522
14143.29 531
14144.41 532
14145.53 541
14146.66 524
14147.78 502
14148.90 495
14150.03 532
14151.15 510
14152.27 527
14153.40 494
14154.52 484
14155.64 500
14156.77 519
14157.89 536
14159.02 526
14160.14 534
14161.26 516
14162.39 500
14163.51 475
14164.64 493
14165.76 501
14166.88 537
14168.01 485
14169.13 522
14170.26 476
14171.38 488
14172.51 517
14173.63 483
14174.75 464
14175.88 469
14177.00 475
14178.13 472
14179.25 468
14180.38 451
14181.50 462
14182.63 476
14183.75 463
14184.88 453
14186.00 467
14187.13 443
14188.25 477
14189.38 465
14190.50 455
14191.63 431
14192.75 479
14193.88 476
14195.00 459
14196.13 480
14197.25 443
14198.38 456
14199.50 454
14200.63 480
14201.76 445
14202.88 470
14204.01 435
14205.13 464
14206.26 429
14207.38 420
14208.51 434
14209.64 458
14210.76 483
14211.89 449
14213.01 416
14214.14 422
14215.27 426
14216.39 441
14217.52 448
14218.64 426
14219.77 413
14220.90 416
14222.02 443
14223.15 440
14224.28 434
14225.40 404
14226.53 438
14227.66 424
14228.78 421
14229.91 423
14231.04 401
14232.16 424
14233.29 431
14234.42 410
14235.54 395
14236.67 415
14237.80 412
14238.92 437
14240.05 399
14241.18 399
14242.31 411
14243.43 417
14244.56 400
14245.69 390
14246.82 399
14247.94 401
14249.07 423
14250.20 421
14251.33 410
14252.45 386
14253.58 395
14254.71 400
14255.84 403
14256.96 392
14258.09 399
14259.22 406
14260.35 375
14261.47 361
14262.60 378
14263.73 382
14264.86 371
14265.99 389
14267.12 379
14268.24 376
14269.37 330
14270.50 388
14271.63 386
14272.76 390
14273.89 360
14275.01 366
14276.14 369
14277.27 385
14278.40 378
14279.53 363
14280.66 360
14281.79 318
14282.91 352
14284.04 341
14285.17 385
14286.30 353
14287.43 343
14288.56 331
14289.69 368
14290.82 357
14291.95 367
14293.08 355
14294.20 367
14295.33 334
14296.46 327
14297.59 318
14298.72 350
14299.85 318
14300.98 339
14302.11 367
14303.24 326
14304.37 334
14305.50 320
14306.63 348
14307.76 324
14308.89 338
14310.02 336
14311.15 346
14312.28 311
14313.41 306
14314.54 295
14315.67 305
14316.80 314
14317.93 326
14319.06 311
14320.19 319
14321.32 317
14322.45 311
14323.58 336
14324.71 322
14325.84 335
14326.97 333
14328.10 353
14329.23 318
14330.36 324
14331.49 325
14332.62 295
14333.76 351
14334.89 333
14336.02 311
14337.15 326
14338.28 310
14339.41 310
14340.54 329
14341.67 302
14342.80 311
14343.93 309
14345.07 313
14346.20 295
14347.33 320
14348.46 315
14349.59 334
14350.72 331
14351.85 301
14352.99 313
14354.12 316
14355.25 325
14356.38 296
14357.51 294
14358.64 293
14359.78 340
14360.91 328
14362.04 308
14363.17 288
14364.30 317
14365.44 317
14366.57 312
14367.70 302
14368.83 303
14369.96 321
14371.10 308
14372.23 322
14373.36 309
14374.49 313
14375.63 311
14376.76 329
14377.89 316
14379.02 331
14380.16 305
14381.29 342
14382.42 318
14383.55 326
14384.69 307
14385.82 313
14386.95 311
14388.09 302
14389.22 331
14390.35 303
14391.49 331
14392.62 305
14393.75 340
14394.89 311
14396.02 320
14397.15 300
14398.28 339
14399.42 312
14400.55 324
14401.69 332
14402.82 332
14403.95 329
14405.09 307
14406.22 328
14407.35 339
14408.49 308
14409.62 298
14410.75 327
14411.89 302
14413.02 313
14414.16 323
14415.29 334
14416.42 311
14417.56 328
14418.69 303
14419.83 320
14420.96 303
14422.10 327
14423.23 339
14424.36 342
14425.50 328
14426.63 345
14427.77 335
14428.90 326
14430.04 327
14431.17 319
14432.31 349
14433.44 326
14434.58 345
14435.71 335
14436.85 332
14437.98 308
14439.12 337
14440.25 329
14441.39 351
14442.52 355
14443.66 344
14444.79 348
14445.93 362
14447.06 376
14448.20 353
14449.33 386
14450.47 315
14451.60 367
14452.74 350
14453.87 363
14455.01 329
14456.14 352
14457.28 347
14458.42 409
14459.55 374
14460.69 351
14461.82 353
14462.96 367
14464.10 369
14465.23 378
14466.37 380
14467.50 373
14468.64 366
14469.78 363
14470.91 357
14472.05 375
14473.18 388
14474.32 411
14475.46 389
14476.59 353
14477.73 366
14478.87 385
14480.00 392
14481.14 388
14482.28 358
14483.41 381
14484.55 382
14485.69 403
14486.82 367
14487.96 400
14489.10 384
14490.23 393
14491.37 376
14492.51 368
14493.65 346
14494.78 368
14495.92 374
14497.06 351
14498.19 355
14499.33 341
14500.47 395
14501.61 380
14502.74 371
14503.88 374
14505.02 377
14506.16 390
14507.29 383
14508.43 373
14509.57 378
14510.71 358
14511.85 375
14512.98 371
14514.12 394
14515.26 365
14516.40 346
14517.54 364
14518.67 350
14519.81 356
14520.95 353
14522.09 375
14523.23 314
14524.36 377
14525.50 337
14526.64 350
14527.78 336
14528.92 328
14530.06 341
14531.19 341
14532.33 345
14533.47 356
14534.61 322
14535.75 340
14536.89 329
14538.03 316
14539.17 339
14540.31 338
14541.44 357
14542.58 341
14543.72 349
14544.86 346
14546.00 336
14547.14 323
14548.28 324
14549.42 348
14550.56 351
14551.70 335
14552.84 328
14553.98 335
14555.12 335
14556.25 357
14557.39 319
14558.53 332
14559.67 341
14560.81 346
14561.95 338
14563.09 337
14564.23 336
14565.37 332
14566.51 354
14567.65 343
14568.79 350
14569.93 331
14571.07 342
14572.21 344
14573.35 351
14574.49 362
14575.63 364
14576.77 358
14577.92 349
14579.06 357
14580.20 352
14581.34 363
14582.48 359
14583.62 369
14584.76 389
14585.90 381
14587.04 377
14588.18 387
14589.32 390
14590.46 398
14591.60 390
14592.74 387
14593.89 396
14595.03 404
14596.17 388
14597.31 399
14598.45 427
14599.59 399
14600.73 414
14601.87 418
14603.02 396
14604.16 403
14605.30 406
14606.44 419
14607.58 412
14608.72 406
14609.86 394
14611.01 434
14612.15 414
14613.29 425
14614.43 442
14615.57 460
14616.72 435
14617.86 468
14619.00 443
14620.14 442
14621.28 486
14622.43 466
14623.57 480
14624.71 471
14625.85 523
14627.00 532
14628.14 517
14629.28 533
14630.42 520
14631.56 539
14632.71 558
14633.85 537
14634.99 555
14636.14 520
14637.28 558
14638.42 537
14639.56 517
14640.71 504
14641.85 467
14642.99 469
14644.14 479
14645.28 469
14646.42 472
14647.56 430
14648.71 453
14649.85 429
14650.99 416
14652.14 397
14653.28 398
14654.42 384
14655.57 392
14656.71 371
14657.85 377
14659.00 363
14660.14 371
14661.29 359
14662.43 372
14663.57 332
14664.72 344
14665.86 351
14667.00 346
14668.15 335
14669.29 328
14670.44 332
14671.58 348
14672.73 363
14673.87 322
14675.01 327
14676.16 331
14677.30 327
14678.45 307
14679.59 310
14680.74 298
14681.88 323
14683.02 311
14684.17 327
14685.31 313
14686.46 311
14687.60 285
14688.75 333
14689.89 304
14691.04 323
14692.18 292
14693.33 286
14694.47 273
14695.62 265
14696.76 293
14697.91 292
14699.05 295
14700.20 283
14701.34 302
14702.49 293
14703.63 286
14704.78 282
14705.92 263
14707.07 274
14708.22 282
14709.36 292
14710.51 265
14711.65 275
14712.80 255
14713.94 282
14715.09 264
14716.23 280
14717.38 284
14718.53 308
14719.67 283
14720.82 272
14721.96 285
14723.11 263
14724.26 276
14725.40 284
14726.55 281
14727.70 292
14728.84 281
14729.99 270
14731.13 285
14732.28 281
14733.43 285
14734.57 282
14735.72 280
14736.87 267
14738.01 265
14739.16 284
14740.31 273
14741.45 285
14742.60 274
14743.75 289
14744.89 283
14746.04 303
14747.19 287
14748.34 266
14749.48 275
14750.63 291
14751.78 280
14752.92 286
14754.07 258
14755.22 281
14756.37 292
14757.51 272
14758.66 253
14759.81 279
14760.96 246
14762.10 271
14763.25 264
14764.40 268
14765.55 294
14766.70 290
14767.84 287
14768.99 239
14770.14 256
14771.29 262
14772.43 273
14773.58 257
14774.73 258
14775.88 259
14777.03 269
14778.18 281
14779.32 265
14780.47 256
14781.62 261
14782.77 260
14783.92 281
14785.07 258
14786.21 264
14787.36 267
14788.51 257
14789.66 262
14790.81 234
14791.96 239
14793.11 246
14794.26 250
14795.40 249
14796.55 268
14797.70 239
14798.85 253
14800.00 270
14801.15 251
14802.30 260
14803.45 219
14804.60 239
14805.75 240
14806.90 241
14808.05 227
14809.19 232
14810.34 244
14811.49 217
14812.64 240
14813.79 248
14814.94 219
14816.09 238
14817.24 244
14818.39 230
14819.54 224
14820.69 236
14821.84 226
14822.99 227
14824.14 215
14825.29 212
14826.44 255
14827.59 222
14828.74 227
14829.89 220
14831.04 229
14832.19 227
14833.34 199
14834.49 206
14835.64 220
14836.79 225
14837.95 215
14839.10 238
14840.25 220
14841.40 229
14842.55 189
14843.70 232
14844.85 222
14846.00 226
14847.15 206
14848.30 211
14849.45 214
14850.60 216
14851.76 242
14852.91 236
14854.06 226
14855.21 232
14856.36 230
14857.51 222
14858.66 197
14859.81 208
14860.97 228
14862.12 215
14863.27 231
14864.42 202
14865.57 219
14866.72 206
14867.88 222
14869.03 200
14870.18 212
14871.33 204
14872.48 211
14873.64 207
14874.79 213
14875.94 187
14877.09 214
14878.24 203
14879.40 211
14880.55 220
14881.70 191
14882.85 235
14884.00 194
14885.16 220
14886.31 210
14887.46 210
14888.61 192
14889.77 194
14890.92 217
14892.07 207
14893.23 219
14894.38 200
14895.53 219
14896.68 211
14897.84 224
14898.99 207
14900.14 207
14901.30 204
14902.45 221
14903.60 211
14904.75 218
14905.91 214
14907.06 217
14908.21 201
14909.37 202
14910.52 204
14911.67 191
14912.83 198
14913.98 201
14915.14 214
14916.29 187
14917.44 198
14918.60 183
14919.75 204
14920.90 188
14922.06 205
14923.21 205
14924.37 219
14925.52 202
14926.67 204
14927.83 217
14928.98 209
14930.14 203
14931.29 198
14932.44 220
14933.60 196
14934.75 217
14935.91 198
14937.06 207
14938.22 230
14939.37 203
14940.52 206
14941.68 213
14942.83 201
14943.99 203
14945.14 211
14946.30 219
14947.45 219
14948.61 216
14949.76 234
14950.92 192
14952.07 232
14953.23 192
14954.38 235
14955.54 220
14956.69 218
14957.85 213
14959.00 198
14960.16 219
14961.31 215
14962.47 219
14963.62 212
14964.78 221
14965.94 215
14967.09 221
14968.25 230
14969.40 232
14970.56 196
14971.71 215
14972.87 211
14974.03 213
14975.18 207
14976.34 232
14977.49 194
14978.65 200
14979.81 214
14980.96 214
14982.12 202
14983.27 201
14984.43 219
14985.59 230
14986.74 238
14987.90 211
14989.06 206
14990.21 211
14991.37 216
14992.53 184
14993.68 213
14994.84 202
14996.00 199
14997.15 197
14998.31 207
14999.47 216
15000.62 194
15001.78 203
15002.94 186
15004.09 198
15005.25 201
15006.41 214
15007.56 191
15008.72 196
15009.88 196
15011.04 207
15012.19 219
15013.35 221
15014.51 183
15015.67 205
15016.82 194
15017.98 205
15019.14 206
15020.30 191
15021.45 218
15022.61 194
15023.77 215
15024.93 209
15026.08 187
15027.24 189
15028.40 214
15029.56 185
15030.72 218
15031.87 188
15033.03 177
15034.19 212
15035.35 185
15036.51 198
15037.67 199
15038.82 220
15039.98 199
15041.14 172
15042.30 197
15043.46 190
15044.62 188
15045.78 214
15046.93 185
15048.09 216
15049.25 196
15050.41 199
15051.57 197
15052.73 182
15053.89 199
15055.05 201
15056.20 212
15057.36 201
15058.52 192
15059.68 206
15060.84 189
15062.00 193
15063.16 215
15064.32 195
15065.48 213
15066.64 187
15067.80 210
15068.96 202
15070.12 219
15071.28 198
15072.44 184
15073.60 227
15074.76 194
15075.91 221
15077.07 193
15078.23 193
15079.39 200
15080.55 207
15081.71 198
15082.87 202
15084.03 199
15085.19 189
15086.35 215
15087.51 203
15088.68 206
15089.84 203
15091.00 200
15092.16 193
15093.32 185
15094.48 182
15095.64 207
15096.80 197
15097.96 216
15099.12 205
15100.28 202
15101.44 180
15102.60 213
15103.76 223
15104.92 187
15106.08 202
15107.25 208
15108.41 226
15109.57 188
15110.73 192
15111.89 200
15113.05 208
15114.21 191
15115.37 222
15116.54 210
15117.70 222
15118.86 212
15120.02 210
15121.18 197
15122.34 204
15123.50 230
15124.67 221
15125.83 208
15126.99 214
15128.15 216
15129.31 216
15130.47 205
15131.64 207
15132.80 235
15133.96 231
15135.12 235
15136.28 215
15137.45 232
15138.61 222
15139.77 219
15140.93 229
15142.10 237
15143.26 237
15144.42 226
15145.58 219
15146.75 209
15147.91 223
15149.07 219
15150.23 227
15151.40 200
15152.56 223
15153.72 219
15154.88 229
15156.05 253
15157.21 218
15158.37 231
15159.54 235
15160.70 224
15161.86 245
15163.03 251
15164.19 265
15165.35 248
15166.52 242
15167.68 244
15168.84 242
15170.01 249
15171.17 248
15172.33 249
15173.50 253
15174.66 259
15175.82 265
15176.99 261
15178.15 241
15179.31 259
15180.48 266
15181.64 279
15182.81 265
15183.97 289
15185.13 292
15186.30 273
15187.46 271
15188.63 265
15189.79 280
15190.95 271
15192.12 289
15193.28 290
15194.45 312
15195.61 278
15196.78 269
15197.94 278
15199.10 283
15200.27 272
15201.43 270
15202.60 293
15203.76 309
15204.93 285
15206.09 298
15207.26 313
15208.42 299
15209.59 289
15210.75 283
15211.92 312
15213.08 273
15214.25 308
15215.41 314
15216.58 320
15217.74 285
15218.91 314
15220.07 309
15221.24 342
15222.40 313
15223.57 332
15224.74 335
15225.90 327
15227.07 353
15228.23 335
15229.40 330
15230.56 336
15231.73 331
15232.89 336
15234.06 361
15235.23 342
15236.39 345
15237.56 349
15238.72 355
15239.89 311
15241.06 325
15242.22 319
15243.39 330
15244.56 314
15245.72 307
15246.89 346
15248.05 309
15249.22 325
15250.39 340
15251.55 328
15252.72 287
15253.89 300
15255.05 320
15256.22 311
15257.39 301
15258.55 294
15259.72 309
15260.89 275
15262.05 267
15263.22 295
15264.39 306
15265.56 267
15266.72 269
15267.89 305
15269.06 298
15270.22 275
15271.39 252
15272.56 279
15273.73 274
15274.89 271
15276.06 273
15277.23 253
15278.40 261
15279.56 256
15280.73 270
15281.90 279
15283.07 254
15284.23 290
15285.40 270
15286.57 277
15287.74 241
15288.91 264
15290.07 276
15291.24 270
15292.41 245
15293.58 269
15294.75 256
15295.92 270
15297.08 265
15298.25 278
15299.42 270
15300.59 252
15301.76 271
15302.93 268
15304.09 274
15305.26 273
15306.43 276
15307.60 281
15308.77 275
15309.94 253
15311.11 278
15312.28 274
15313.44 276
15314.61 284
15315.78 293
15316.95 271
15318.12 269
15319.29 278
15320.46 258
15321.63 264
15322.80 252
15323.97 286
15325.14 291
15326.30 281
15327.47 279
15328.64 297
15329.81 289
15330.98 297
15332.15 282
15333.32 300
15334.49 289
15335.66 282
15336.83 324
15338.00 314
15339.17 296
15340.34 289
15341.51 280
15342.68 294
15343.85 312
15345.02 318
15346.19 323
15347.36 315
15348.53 328
15349.70 315
15350.87 324
15352.04 307
15353.21 320
15354.38 323
15355.55 342
15356.72 323
15357.90 328
15359.07 353
15360.24 330
15361.41 357
15362.58 343
15363.75 376
15364.92 362
15366.09 350
15367.26 357
15368.43 325
15369.60 340
15370.77 356
15371.95 338
15373.12 360
15374.29 351
15375.46 353
15376.63 358
15377.80 368
15378.97 333
15380.15 352
15381.32 368
15382.49 352
15383.66 344
15384.83 339
15386.00 373
15387.17 360
15388.35 367
15389.52 329
15390.69 340
15391.86 325
15393.03 333
15394.21 356
15395.38 329
15396.55 346
15397.72 302
15398.89 324
15400.07 303
15401.24 315
15402.41 316
15403.58 303
15404.76 267
15405.93 267
15407.10 293
15408.27 281
15409.45 280
15410.62 290
15411.79 275
15412.96 275
15414.14 280
15415.31 275
15416.48 282
15417.66 271
15418.83 258
15420.00 251
15421.17 266
15422.35 237
15423.52 247
15424.69 256
15425.87 272
15427.04 241
15428.21 245
15429.39 257
15430.56 263
15431.73 256
15432.91 232
15434.08 249
15435.25 227
15436.43 248
15437.60 256
15438.77 258
15439.95 243
15441.12 238
15442.30 226
15443.47 264
15444.64 227
15445.82 225
15446.99 243
15448.17 229
15449.34 242
15450.51 245
15451.69 228
15452.86 226
15454.04 232
15455.21 252
15456.39 232
15457.56 233
15458.73 240
15459.91 249
15461.08 251
15462.26 225
15463.43 227
15464.61 250
15465.78 253
15466.96 230
15468.13 231
15469.31 244
15470.48 250
15471.66 237
15472.83 220
15474.01 239
15475.18 210
15476.36 265
15477.53 250
15478.71 253
15479.88 243
15481.06 227
15482.23 231
15483.41 244
15484.58 237
15485.76 235
15486.93 251
15488.11 242
15489.29 265
15490.46 261
15491.64 247
15492.81 246
15493.99 227
15495.16 218
15496.34 229
15497.52 239
15498.69 256
15499.87 234
15501.04 245
15502.22 268
15503.40 251
15504.57 228
15505.75 228
15506.92 231
15508.10 253
15509.28 268
15510.45 216
15511.63 248
15512.81 233
15513.98 258
15515.16 255
15516.34 254
15517.51 214
15518.69 220
15519.87 269
15521.04 268
15522.22 255
15523.40 235
15524.57 231
15525.75 237
15526.93 252
15528.11 244
15529.28 259
15530.46 256
15531.64 241
15532.81 235
15533.99 238
15535.17 200
15536.35 243
15537.52 232
15538.70 239
15539.88 243
15541.06 260
15542.23 269
15543.41 282
15544.59 273
15545.77 247
15546.95 285
15548.12 251
15549.30 270
15550.48 253
15551.66 283
15552.83 259
15554.01 266
15555.19 283
15556.37 260
15557.55 247
15558.73 279
15559.90 249
15561.08 276
15562.26 257
15563.44 254
15564.62 260
15565.80 273
15566.97 279
15568.15 281
15569.33 279
15570.51 261
15571.69 280
15572.87 276
15574.05 280
15575.23 278
15576.40 275
15577.58 293
15578.76 311
15579.94 279
15581.12 289
15582.30 294
15583.48 292
15584.66 307
15585.84 265
15587.02 287
15588.20 296
15589.38 303
15590.56 312
15591.73 294
15592.91 267
15594.09 306
15595.27 317
15596.45 300
15597.63 310
15598.81 303
15599.99 328
15601.17 302
15602.35 332
15603.53 322
15604.71 311
15605.89 316
15607.07 327
15608.25 331
15609.43 364
15610.61 346
15611.79 353
15612.97 328
15614.15 334
15615.33 367
15616.51 335
15617.69 341
15618.88 351
15620.06 363
15621.24 370
15622.42 371
15623.60 354
15624.78 366
15625.96 367
15627.14 367
15628.32 385
15629.50 383
15630.68 380
15631.86 362
15633.05 370
15634.23 387
15635.41 430
15636.59 386
15637.77 389
15638.95 398
15640.13 396
15641.31 408
15642.50 395
15643.68 369
15644.86 404
15646.04 412
15647.22 402
15648.40 425
15649.58 401
15650.77 413
15651.95 421
15653.13 413
15654.31 422
15655.49 397
15656.68 417
15657.86 440
15659.04 384
15660.22 411
15661.40 406
15662.59 429
15663.77 402
15664.95 414
15666.13 439
15667.32 395
15668.50 391
15669.68 394
15670.86 397
15672.05 395
15673.23 392
15674.41 397
15675.59 383
15676.78 398
15677.96 380
15679.14 399
15680.32 411
15681.51 371
15682.69 375
15683.87 379
15685.06 393
15686.24 378
15687.42 357
15688.61 373
15689.79 374
15690.97 386
15692.16 399
15693.34 383
15694.52 375
15695.71 425
15696.89 369
15698.07 378
15699.26 370
15700.44 409
15701.62 392
15702.81 395
15703.99 360
15705.17 382
15706.36 393
15707.54 409
15708.73 396
15709.91 396
15711.09 397
15712.28 385
15713.46 410
15714.65 379
15715.83 395
15717.02 409
15718.20 406
15719.38 396
15720.57 402
15721.75 421
15722.94 407
15724.12 404
15725.31 385
15726.49 412
15727.68 420
15728.86 441
15730.04 431
15731.23 402
15732.41 422
15733.60 434
15734.78 442
15735.97 427
15737.15 388
15738.34 424
15739.52 417
15740.71 424
15741.89 441
15743.08 439
15744.27 451
15745.45 453
15746.64 480
15747.82 482
15749.01 479
15750.19 476
15751.38 472
15752.56 477
15753.75 500
15754.93 485
15756.12 491
15757.31 509
15758.49 501
15759.68 498
15760.86 486
15762.05 498
15763.24 484
15764.42 465
15765.61 482
15766.79 474
15767.98 499
15769.17 497
15770.35 479
15771.54 477
15772.72 472
15773.91 438
15775.10 443
15776.28 451
15777.47 444
15778.66 448
15779.84 428
15781.03 439
15782.22 424
15783.40 444
15784.59 450
15785.78 433
15786.96 454
15788.15 436
15789.34 403
15790.53 414
15791.71 417
15792.90 416
15794.09 402
15795.27 396
15796.46 391
15797.65 376
15798.84 361
15800.02 406
15801.21 365
15802.40 353
15803.59 372
15804.77 357
15805.96 345
15807.15 370
15808.34 348
15809.52 369
15810.71 349
15811.90 367
15813.09 348
15814.28 373
15815.46 369
15816.65 341
15817.84 356
15819.03 340
15820.22 360
15821.40 354
15822.59 337
15823.78 344
15824.97 383
15826.16 355
15827.35 352
15828.53 335
15829.72 338
15830.91 335
15832.10 333
15833.29 353
15834.48 345
15835.67 360
15836.85 331
15838.04 333
15839.23 348
15840.42 359
15841.61 333
15842.80 355
15843.99 357
15845.18 332
15846.37 344
15847.55 332
15848.74 348
15849.93 365
15851.12 339
15852.31 371
15853.50 367
15854.69 351
15855.88 344
15857.07 366
15858.26 347
15859.45 357
15860.64 361
15861.83 359
15863.02 352
15864.21 342
15865.40 364
15866.59 368
15867.78 356
15868.97 344
15870.16 382
15871.35 377
15872.54 351
15873.73 368
15874.92 361
15876.11 369
15877.30 357
15878.49 390
15879.68 397
15880.87 375
15882.06 380
15883.25 404
15884.44 393
15885.63 405
15886.82 387
15888.01 404
15889.20 396
15890.39 394
15891.59 403
15892.78 416
15893.97 384
15895.16 409
15896.35 404
15897.54 438
15898.73 447
15899.92 410
15901.11 422
15902.30 463
15903.50 449
15904.69 453
15905.88 428
15907.07 455
15908.26 449
15909.45 447
15910.64 431
15911.84 420
15913.03 440
15914.22 473
15915.41 444
15916.60 455
15917.79 445
15918.99 478
15920.18 475
15921.37 485
15922.56 460
15923.75 468
15924.95 464
15926.14 467
15927.33 473
15928.52 462
15929.71 429
15930.91 458
15932.10 478
15933.29 457
15934.48 473
15935.68 458
15936.87 472
15938.06 455
15939.25 420
15940.45 424
15941.64 438
15942.83 395
15944.03 410
15945.22 374
15946.41 377
15947.60 380
15948.80 377
15949.99 364
15951.18 368
15952.38 345
15953.57 342
15954.76 360
15955.96 366
15957.15 336
15958.34 323
15959.54 337
15960.73 328
15961.92 295
15963.12 307
15964.31 296
15965.50 301
15966.70 305
15967.89 314
15969.08 306
15970.28 307
15971.47 286
15972.67 309
15973.86 286
15975.05 296
15976.25 287
15977.44 290
15978.64 274
15979.83 267
15981.02 297
15982.22 284
15983.41 268
15984.61 249
15985.80 294
15987.00 278
15988.19 251
15989.38 267
15990.58 275
15991.77 262
15992.97 251
15994.16 258
15995.36 242
15996.55 270
15997.75 257
15998.94 266
16000.14 252
16001.33 249
16002.53 243
16003.72 271
16004.92 237
16006.11 264
16007.31 231
16008.50 258
16009.70 260
16010.89 244
16012.09 249
16013.28 275
16014.48 256
16015.67 238
16016.87 246
16018.07 233
16019.26 242
16020.46 251
16021.65 234
16022.85 240
16024.04 239
16025.24 252
16026.44 241
16027.63 228
16028.83 249
16030.02 239
16031.22 248
16032.42 219
16033.61 225
16034.81 252
16036.00 234
16037.20 238
16038.40 239
16039.59 230
16040.79 231
16041.99 246
16043.18 226
16044.38 229
16045.58 231
16046.77 235
16047.97 248
16049.17 251
16050.36 234
16051.56 226
16052.76 233
16053.95 224
16055.15 234
16056.35 253
16057.54 233
16058.74 214
16059.94 247
16061.14 221
16062.33 239
16063.53 227
16064.73 236
16065.92 245
16067.12 240
16068.32 223
16069.52 234
16070.71 225
16071.91 227
16073.11 204
16074.31 235
16075.50 229
16076.70 248
16077.90 210
16079.10 214
16080.30 235
16081.49 220
16082.69 229
16083.89 214
16085.09 220
16086.29 205
16087.48 208
16088.68 218
16089.88 242
16091.08 199
16092.28 222
16093.48 194
16094.67 204
16095.87 221
16097.07 220
16098.27 204
16099.47 201
16100.67 206
16101.87 195
16103.06 209
16104.26 229
16105.46 209
16106.66 180
16107.86 187
16109.06 205
16110.26 232
16111.46 208
16112.66 191
16113.86 187
16115.05 183
16116.25 185
16117.45 220
16118.65 186
16119.85 200
16121.05 212
16122.25 199
16123.45 171
16124.65 186
16125.85 190
16127.05 196
16128.25 207
16129.45 171
16130.65 188
16131.85 196
16133.05 187
16134.25 196
16135.45 180
16136.65 180
16137.85 174
16139.05 179
16140.25 179
16141.45 190
16142.65 185
16143.85 184
16145.05 194
16146.25 203
16147.45 165
16148.65 175
16149.85 177
16151.05 174
16152.25 183
16153.45 175
16154.65 157
16155.85 203
16157.05 203
16158.25 189
16159.46 191
16160.66 182
16161.86 188
16163.06 196
16164.26 191
16165.46 177
16166.66 194
16167.86 210
16169.06 169
16170.27 180
16171.47 186
16172.67 172
16173.87 193
16175.07 192
16176.27 171
16177.47 183
16178.67 191
16179.88 169
16181.08 172
16182.28 174
16183.48 192
16184.68 183
16185.89 180
16187.09 171
16188.29 159
16189.49 182
16190.69 191
16191.90 185
16193.10 205
16194.30 173
16195.50 196
16196.70 185
16197.91 195
16199.11 199
16200.31 190
16201.51 187
16202.72 184
16203.92 176
16205.12 189
16206.32 179
16207.53 191
16208.73 193
16209.93 190
16211.13 199
16212.34 191
16213.54 178
16214.74 215
16215.95 183
16217.15 168
16218.35 211
16219.55 182
16220.76 174
16221.96 181
16223.16 201
16224.37 204
16225.57 202
16226.77 177
16227.98 190
16229.18 184
16230.38 193
16231.59 191
16232.79 186
16233.99 218
16235.20 195
16236.40 193
16237.61 207
16238.81 192
16240.01 182
16241.22 194
16242.42 195
16243.63 198
16244.83 187
16246.03 196
16247.24 214
16248.44 214
16249.65 199
16250.85 201
16252.05 200
16253.26 210
16254.46 204
16255.67 194
16256.87 200
16258.08 206
16259.28 191
16260.49 184
16261.69 216
16262.89 210
16264.10 194
16265.30 200
16266.51 198
16267.71 195
16268.92 200
16270.12 198
16271.33 218
16272.53 209
16273.74 220
16274.94 201
16276.15 220
16277.35 202
16278.56 197
16279.77 240
16280.97 178
16282.18 208
16283.38 203
16284.59 208
16285.79 198
16287.00 209
16288.20 213
16289.41 202
16290.61 211
16291.82 204
16293.03 207
16294.23 190
16295.44 230
16296.64 188
16297.85 202
16299.06 194
16300.26 227
16301.47 205
16302.67 215
16303.88 211
16305.09 231
16306.29 220
16307.50 203
16308.71 199
16309.91 202
16311.12 208
16312.33 196
16313.53 198
16314.74 183
16315.95 207
16317.15 191
16318.36 190
16319.57 181
16320.77 202
16321.98 186
16323.19 163
16324.39 188
16325.60 184
16326.81 198
16328.01 187
16329.22 189
16330.43 194
16331.64 209
16332.84 184
16334.05 188
16335.26 150
16336.47 192
16337.67 172
16338.88 206
16340.09 188
16341.30 185
16342.50 189
16343.71 169
16344.92 184
16346.13 179
16347.33 181
16348.54 174
16349.75 163
16350.96 181
16352.17 183
16353.37 166
16354.58 188
16355.79 188
16357.00 190
16358.21 177
16359.41 166
16360.62 169
16361.83 170
16363.04 171
16364.25 183
16365.46 185
16366.67 156
16367.87 168
16369.08 170
16370.29 169
16371.50 168
16372.71 170
16373.92 156
16375.13 171
16376.34 163
16377.54 169
16378.75 180
16379.96 162
16381.17 167
16382.38 161
16383.59 181
16384.80 182
16386.01 163
16387.22 185
16388.43 191
16389.64 168
16390.85 163
16392.05 171
16393.26 166
16394.47 189
16395.68 172
16396.89 172
16398.10 180
16399.31 181
16400.52 175
16401.73 163
16402.94 174
16404.15 182
16405.36 172
16406.57 181
16407.78 157
16408.99 169
16410.20 168
16411.41 181
16412.62 161
16413.83 170
16415.04 165
16416.25 168
16417.46 152
16418.67 174
16419.88 175
16421.10 197
16422.31 175
16423.52 169
16424.73 169
16425.94 160
16427.15 168
16428.36 197
16429.57 183
16430.78 184
16431.99 177
16433.20 173
16434.41 175
16435.63 158
16436.84 161
16438.05 180
16439.26 173
16440.47 156
16441.68 168
16442.89 172
16444.10 155
16445.32 166
16446.53 172
16447.74 172
16448.95 150
16450.16 178
16451.37 153
16452.59 176
16453.80 165
16455.01 160
16456.22 173
16457.43 141
16458.64 176
16459.86 177
16461.07 166
16462.28 142
16463.49 158
16464.70 174
16465.92 159
16467.13 161
16468.34 151
16469.55 169
16470.77 163
16471.98 176
16473.19 171
16474.40 155
16475.62 152
16476.83 141
16478.04 158
16479.25 163
16480.47 156
16481.68 156
16482.89 173
16484.11 163
16485.32 154
16486.53 168
16487.74 175
16488.96 170
16490.17 147
16491.38 166
16492.60 161
16493.81 169
16495.02 161
16496.24 165
16497.45 168
16498.66 145
16499.88 161
16501.09 171
16502.30 166
16503.52 163
16504.73 168
16505.94 163
16507.16 175
16508.37 174
16509.59 167
16510.80 148
16512.01 177
16513.23 157
16514.44 175
16515.66 160
16516.87 153
16518.08 159
16519.30 184
16520.51 174
16521.73 165
16522.94 170
16524.16 168
16525.37 181
16526.58 154
16527.80 176
16529.01 172
16530.23 207
16531.44 178
16532.66 166
16533.87 181
16535.09 168
16536.30 181
16537.52 179
16538.73 160
16539.95 177
16541.16 168
16542.38 197
16543.59 185
16544.81 170
16546.02 193
16547.24 168
16548.45 197
16549.67 180
16550.88 192
16552.10 190
16553.31 208
16554.53 179
16555.74 200
16556.96 181
16558.18 192
16559.39 192
16560.61 188
16561.82 191
16563.04 185
16564.25 222
16565.47 179
16566.69 194
16567.90 188
16569.12 219
16570.33 183
16571.55 181
16572.77 200
16573.98 189
16575.20 181
16576.41 169
16577.63 186
16578.85 185
16580.06 193
16581.28 186
16582.50 199
16583.71 175
16584.93 184
16586.15 184
16587.36 190
16588.58 218
16589.80 174
16591.01 163
16592.23 188
16593.45 169
16594.66 173
16595.88 175
16597.10 182
16598.32 181
16599.53 153
16600.75 168
16601.97 184
16603.18 177
16604.40 156
16605.62 154
16606.84 173
16608.05 171
16609.27 169
16610.49 164
16611.71 163
16612.92 168
16614.14 158
16615.36 155
16616.58 168
16617.79 148
16619.01 173
16620.23 173
16621.45 161
16622.67 170
16623.88 175
16625.10 168
16626.32 151
16627.54 141
16628.76 171
16629.97 164
16631.19 189
16632.41 168
16633.63 177
16634.85 176
16636.07 166
16637.29 163
16638.50 151
16639.72 153
16640.94 165
16642.16 151
16643.38 153
16644.60 141
16645.82 155
16647.03 172
16648.25 156
16649.47 165
16650.69 178
16651.91 138
16653.13 138
16654.35 161
16655.57 166
16656.79 141
16658.01 152
16659.23 153
16660.45 148
16661.66 153
16662.88 154
16664.10 165
16665.32 168
16666.54 161
16667.76 165
16668.98 161
16670.20 160
16671.42 149
16672.64 144
16673.86 149
16675.08 142
16676.30 141
16677.52 152
16678.74 177
16679.96 154
16681.18 143
16682.40 143
16683.62 158
16684.84 163
16686.06 138
16687.28 155
16688.50 148
16689.72 170
16690.94 139
16692.16 149
16693.39 158
16694.61 145
16695.83 172
16697.05 157
16698.27 155
16699.49 147
16700.71 161
16701.93 148
16703.15 141
16704.37 161
16705.59 164
16706.81 139
16708.04 148
16709.26 155
16710.48 143
16711.70 133
16712.92 144
16714.14 154
16715.36 155
16716.58 151
16717.81 149
16719.03 156
16720.25 156
16721.47 164
16722.69 166
16723.91 153
16725.14 141
16726.36 139
16727.58 138
16728.80 141
16730.02 147
16731.24 150
16732.47 140
16733.69 136
16734.91 142
16736.13 146
16737.36 136
16738.58 144
16739.80 141
16741.02 132
16742.24 131
16743.47 137
16744.69 132
16745.91 140
16747.13 135
16748.36 127
16749.58 147
16750.80 123
16752.02 144
16753.25 151
16754.47 123
16755.69 128
16756.92 136
16758.14 141
16759.36 165
16760.59 149
16761.81 142
16763.03 151
16764.25 141
16765.48 154
16766.70 151
16767.92 145
16769.15 162
16770.37 137
16771.59 133
16772.82 153
16774.04 128
16775.27 177
16776.49 143
16777.71 127
16778.94 159
16780.16 157
16781.38 144
16782.61 137
16783.83 145
16785.06 148
16786.28 138
16787.50 126
16788.73 141
16789.95 123
16791.18 148
16792.40 132
16793.62 142
16794.85 141
16796.07 191
16797.30 146
16798.52 144
16799.75 152
16800.97 151
16802.19 156
16803.42 138
16804.64 146
16805.87 133
16807.09 152
16808.32 144
16809.54 139
16810.77 147
16811.99 136
16813.22 146
16814.44 150
16815.67 144
16816.89 157
16818.12 161
16819.34 141
16820.57 153
16821.79 154
16823.02 147
16824.24 153
16825.47 150
16826.70 151
16827.92 158
16829.15 148
16830.37 163
16831.60 156
16832.82 177
16834.05 170
16835.27 148
16836.50 161
16837.73 186
16838.95 170
16840.18 172
16841.40 158
16842.63 180
16843.86 170
16845.08 173
16846.31 169
16847.53 163
16848.76 178
16849.99 177
16851.21 188
16852.44 183
16853.67 170
16854.89 162
16856.12 172
16857.35 176
16858.57 180
16859.80 188
16861.03 189
16862.25 187
16863.48 169
16864.71 200
16865.93 194
16867.16 179
16868.39 201
16869.61 196
16870.84 209
16872.07 176
16873.30 184
16874.52 201
16875.75 189
16876.98 205
16878.20 200
16879.43 213
16880.66 211
16881.89 207
16883.11 208
16884.34 217
16885.57 225
16886.80 197
16888.02 207
16889.25 201
16890.48 226
16891.71 225
16892.94 215
16894.16 197
16895.39 211
16896.62 222
16897.85 212
16899.08 190
16900.30 209
16901.53 213
16902.76 216
16903.99 202
16905.22 165
16906.45 198
16907.67 212
16908.90 203
16910.13 198
16911.36 179
16912.59 212
16913.82 194
16915.04 182
16916.27 177
16917.50 191
16918.73 195
16919.96 198
16921.19 185
16922.42 198
16923.65 193
16924.88 184
16926.10 181
16927.33 178
16928.56 166
16929.79 189
16931.02 176
16932.25 183
16933.48 193
16934.71 167
16935.94 169
16937.17 175
16938.40 201
16939.63 183
16940.86 188
16942.09 185
16943.32 182
16944.55 190
16945.78 191
16947.01 195
16948.24 187
16949.47 179
16950.70 187
16951.93 177
16953.16 178
16954.39 195
16955.62 175
16956.85 179
16958.08 184
16959.31 180
16960.54 162
16961.77 158
16963.00 165
16964.23 177
16965.46 191
16966.69 176
16967.92 167
16969.15 159
16970.38 178
16971.61 178
16972.84 159
16974.07 172
16975.30 168
16976.54 169
16977.77 160
16979.00 177
16980.23 162
16981.46 164
16982.69 150
16983.92 165
16985.15 156
16986.38 148
16987.62 165
16988.85 168
16990.08 176
16991.31 176
16992.54 148
16993.77 152
16995.00 163
16996.24 162
16997.47 151
16998.70 141
16999.93 165
17001.16 158
17002.39 174
17003.63 165
17004.86 159
17006.09 163
17007.32 172
17008.55 166
17009.79 147
17011.02 151
17012.25 144
17013.48 146
17014.72 141
17015.95 154
17017.18 156
17018.41 158
17019.64 164
17020.88 161
17022.11 139
17023.34 133
17024.58 135
17025.81 161
17027.04 137
17028.27 147
17029.51 144
17030.74 158
17031.97 164
17033.21 138
17034.44 134
17035.67 163
17036.90 156
17038.14 134
17039.37 136
17040.60 138
17041.84 150
17043.07 144
17044.30 149
17045.54 147
17046.77 145
17048.00 143
17049.24 170
17050.47 135
17051.70 143
17052.94 147
17054.17 151
17055.41 142
17056.64 155
17057.87 140
17059.11 136
17060.34 145
17061.58 152
17062.81 151
17064.04 150
17065.28 154
17066.51 160
17067.75 144
17068.98 132
17070.21 140
17071.45 154
17072.68 144
17073.92 137
17075.15 134
17076.39 141
17077.62 144
17078.86 145
17080.09 134
17081.33 144
17082.56 135
17083.80 145
17085.03 140
17086.26 125
17087.50 126
17088.73 136
17089.97 132
17091.20 149
17092.44 127
17093.68 134
17094.91 137
17096.15 138
17097.38 122
17098.62 137
17099.85 131
17101.09 142
17102.32 127
17103.56 127
17104.79 135
17106.03 139
17107.26 137
17108.50 132
17109.74 133
17110.97 125
17112.21 120
17113.44 156
17114.68 144
17115.92 122
17117.15 128
17118.39 141
17119.62 136
17120.86 114
17122.10 115
17123.33 134
17124.57 114
17125.80 117
17127.04 132
17128.28 122
17129.51 123
17130.75 123
17131.99 137
17133.22 129
17134.46 128
17135.70 115
17136.93 122
17138.17 115
17139.41 125
17140.64 130
17141.88 125
17143.12 132
17144.35 131
17145.59 129
17146.83 126
17148.07 124
17149.30 135
17150.54 124
17151.78 112
17153.02 116
17154.25 137
17155.49 130
17156.73 118
17157.96 120
17159.20 121
17160.44 129
17161.68 120
17162.92 138
17164.15 132
17165.39 119
17166.63 130
17167.87 132
17169.10 123
17170.34 128
17171.58 126
17172.82 129
17174.06 128
17175.29 117
17176.53 134
17177.77 121
17179.01 129
17180.25 116
17181.49 124
17182.72 124
17183.96 111
17185.20 121
17186.44 127
17187.68 114
17188.92 112
17190.15 106
17191.39 91
17192.63 114
17193.87 115
17195.11 106
17196.35 116
17197.59 114
17198.83 126
17200.07 113
17201.30 132
17202.54 113
17203.78 126
17205.02 104
17206.26 123
17207.50 124
17208.74 113
17209.98 115
17211.22 111
17212.46 115
17213.70 103
17214.94 109
17216.18 118
17217.42 116
17218.66 118
17219.90 92
17221.14 107
17222.38 113
17223.62 131
17224.86 116
17226.10 118
17227.34 121
17228.58 109
17229.82 130
17231.06 104
17232.30 111
17233.54 97
17234.78 96
17236.02 102
17237.26 103
17238.50 115
17239.74 124
17240.98 105
17242.22 108
17243.46 119
17244.70 108
17245.94 125
17247.18 111
17248.42 111
17249.66 106
17250.90 106
17252.14 130
17253.39 103
17254.63 107
17255.87 110
17257.11 128
17258.35 124
17259.59 106
17260.83 125
17262.07 114
17263.31 113
17264.56 123
17265.80 111
17267.04 115
17268.28 102
17269.52 127
17270.76 110
17272.00 122
17273.25 119
17274.49 109
17275.73 119
17276.97 110
17278.21 106
17279.45 106
17280.70 116
17281.94 111
17283.18 94
17284.42 110
17285.66 119
17286.91 98
17288.15 111
17289.39 121
17290.63 104
17291.88 102
17293.12 108
17294.36 100
17295.60 118
17296.85 108
17298.09 109
17299.33 104
17300.57 110
17301.82 124
17303.06 123
17304.30 105
17305.54 96
17306.79 117
17308.03 115
17309.27 108
17310.52 92
17311.76 111
17313.00 124
17314.25 112
17315.49 118
17316.73 110
17317.97 120
17319.22 95
17320.46 110
17321.71 100
17322.95 110
17324.19 85
17325.44 113
17326.68 119
17327.92 101
17329.17 95
17330.41 127
17331.65 114
17332.90 127
17334.14 112
17335.39 122
17336.63 99
17337.87 102
17339.12 87
17340.36 105
17341.61 104
17342.85 114
17344.09 99
17345.34 119
17346.58 119
17347.83 99
17349.07 115
17350.32 107
17351.56 105
17352.80 102
17354.05 103
17355.29 91
17356.54 98
17357.78 111
17359.03 101
17360.27 115
17361.52 118
17362.76 117
17364.01 125
17365.25 101
17366.50 107
17367.74 100
17368.99 108
17370.23 120
17371.48 121
17372.72 92
17373.97 99
17375.21 106
17376.46 115
17377.70 95
17378.95 100
17380.19 115
17381.44 122
17382.69 128
17383.93 106
17385.18 100
17386.42 112
17387.67 108
17388.91 114
17390.16 97
17391.41 101
17392.65 123
17393.90 88
17395.14 112
17396.39 108
17397.64 110
17398.88 92
17400.13 100
17401.37 115
17402.62 105
17403.87 98
17405.11 125
17406.36 130
17407.61 117
17408.85 109
17410.10 117
17411.35 109
17412.59 121
17413.84 107
17415.09 107
17416.33 112
17417.58 124
17418.83 104
17420.07 106
17421.32 102
17422.57 106
17423.82 119
17425.06 120
17426.31 111
17427.56 116
17428.80 111
17430.05 120
17431.30 101
17432.55 102
17433.79 114
17435.04 105
17436.29 108
17437.54 105
17438.78 99
17440.03 127
17441.28 99
17442.53 115
17443.77 111
17445.02 117
17446.27 129
17447.52 120
17448.77 117
17450.01 99
17451.26 97
17452.51 110
17453.76 123
17455.01 105
17456.25 115
17457.50 127
17458.75 97
17460.00 114
17461.25 102
17462.50 127
17463.74 103
17464.99 115
17466.24 122
17467.49 126
17468.74 110
17469.99 109
17471.24 125
17472.49 120
17473.73 127
17474.98 124
17476.23 111
17477.48 106
17478.73 113
17479.98 137
17481.23 124
17482.48 125
17483.73 95
17484.98 133
17486.23 127
17487.47 115
17488.72 115
17489.97 134
17491.22 124
17492.47 135
17493.72 109
17494.97 123
17496.22 124
17497.47 105
17498.72 112
17499.97 106
17501.22 114
17502.47 133
17503.72 118
17504.97 131
17506.22 121
17507.47 107
17508.72 132
17509.97 130
17511.22 129
17512.47 124
17513.72 130
17514.97 111
17516.22 130
17517.47 117
17518.72 124
17519.97 135
17521.22 125
17522.47 132
17523.72 127
17524.98 115
17526.23 123
17527.48 124
17528.73 132
17529.98 125
17531.23 148
17532.48 135
17533.73 127
17534.98 136
17536.23 117
17537.48 134
17538.74 137
17539.99 135
17541.24 140
17542.49 130
17543.74 128
17544.99 150
17546.24 142
17547.50 134
17548.75 117
17550.00 147
17551.25 131
17552.50 133
17553.75 123
17555.01 145
17556.26 137
17557.51 134
17558.76 134
17560.01 125
17561.26 132
17562.52 115
17563.77 137
17565.02 130
17566.27 132
17567.53 137
17568.78 139
17570.03 140
17571.28 141
17572.53 152
17573.79 146
17575.04 132
17576.29 134
17577.54 132
17578.80 137
17580.05 144
17581.30 135
17582.56 125
17583.81 142
17585.06 135
17586.31 136
17587.57 137
17588.82 141
17590.07 131
17591.33 136
17592.58 135
17593.83 134
17595.08 154
17596.34 163
17597.59 140
17598.84 143
17600.10 138
17601.35 136
17602.61 155
17603.86 147
17605.11 160
17606.37 157
17607.62 163
17608.87 152
17610.13 141
17611.38 149
17612.63 152
17613.89 148
17615.14 160
17616.40 155
17617.65 166
17618.90 147
17620.16 162
17621.41 161
17622.67 179
17623.92 148
17625.17 153
17626.43 151
17627.68 138
17628.94 135
17630.19 134
17631.45 144
17632.70 138
17633.96 158
17635.21 141
17636.47 149
17637.72 144
17638.97 141
17640.23 139
17641.48 156
17642.74 148
17643.99 153
17645.25 139
17646.50 159
17647.76 152
17649.01 121
17650.27 146
17651.52 153
17652.78 146
17654.04 136
17655.29 148
17656.55 150
17657.80 145
17659.06 137
17660.31 142
17661.57 120
17662.82 145
17664.08 140
17665.33 132
17666.59 132
17667.85 146
17669.10 140
17670.36 143
17671.61 143
17672.87 127
17674.13 142
17675.38 122
17676.64 126
17677.89 130
17679.15 137
17680.41 145
17681.66 159
17682.92 128
17684.18 125
17685.43 137
17686.69 142
17687.95 146
17689.20 132
17690.46 133
17691.71 134
17692.97 132
17694.23 120
17695.49 136
17696.74 125
17698.00 133
17699.26 98
17700.51 114
17701.77 140
17703.03 152
17704.28 122
17705.54 121
17706.80 130
17708.06 127
17709.31 141
17710.57 136
17711.83 109
17713.08 128
17714.34 120
17715.60 114
17716.86 134
17718.11 118
17719.37 151
17720.63 118
17721.89 126
17723.15 115
17724.40 116
17725.66 124
17726.92 126
17728.18 130
17729.43 124
17730.69 122
17731.95 117
17733.21 111
17734.47 110
17735.73 123
17736.98 121
17738.24 125
17739.50 115
17740.76 121
17742.02 96
17743.28 122
17744.53 135
17745.79 135
17747.05 138
17748.31 106
17749.57 128
17750.83 108
17752.09 131
17753.34 114
17754.60 118
17755.86 124
17757.12 134
17758.38 138
17759.64 119
17760.90 108
17762.16 116
17763.42 119
17764.68 111
17765.94 128
17767.19 112
17768.45 129
17769.71 98
17770.97 114
17772.23 109
17773.49 131
17774.75 112
17776.01 118
17777.27 97
17778.53 100
17779.79 86
17781.05 110
17782.31 110
17783.57 114
17784.83 103
17786.09 98
17787.35 136
17788.61 121
17789.87 100
17791.13 88
17792.39 106
17793.65 101
17794.91 109
17796.17 80
17797.43 128
17798.69 98
17799.95 116
17801.21 125
17802.47 105
17803.73 103
17805.00 105
17806.26 109
17807.52 112
17808.78 104
17810.04 114
17811.30 124
17812.56 107
17813.82 108
17815.08 103
17816.34 112
17817.60 95
17818.87 111
17820.13 123
17821.39 115
17822.65 120
17823.91 97
17825.17 89
17826.43 90
17827.69 99
17828.96 109
17830.22 110
17831.48 96
17832.74 104
17834.00 95
17835.26 120
17836.53 102
17837.79 102
17839.05 105
17840.31 106
17841.57 107
17842.84 101
17844.10 106
17845.36 95
17846.62 111
17847.88 95
17849.15 87
17850.41 104
17851.67 107
17852.93 96
17854.20 104
17855.46 91
17856.72 108
17857.98 105
17859.25 97
17860.51 90
17861.77 95
17863.03 96
17864.30 85
17865.56 91
17866.82 87
17868.09 90
17869.35 103
17870.61 101
17871.87 88
17873.14 110
17874.40 108
17875.66 111
17876.93 101
17878.19 110
17879.45 113
17880.72 103
17881.98 98
17883.24 102
17884.51 103
17885.77 106
17887.03 104
17888.30 96
17889.56 103
17890.83 90
17892.09 91
17893.35 81
17894.62 111
17895.88 99
17897.14 98
17898.41 103
17899.67 104
17900.94 81
17902.20 90
17903.46 104
17904.73 95
17905.99 100
17907.26 95
17908.52 103
17909.79 74
17911.05 105
17912.32 79
17913.58 108
17914.84 92
17916.11 102
17917.37 95
17918.64 100
17919.90 100
17921.17 97
17922.43 103
17923.70 94
17924.96 105
17926.23 96
17927.49 109
17928.76 86
17930.02 93
17931.29 88
17932.55 102
17933.82 82
17935.08 94
17936.35 93
17937.61 103
17938.88 96
17940.14 92
17941.41 95
17942.68 84
17943.94 101
17945.21 86
17946.47 109
17947.74 84
17949.00 95
17950.27 94
17951.54 122
17952.80 87
17954.07 88
17955.33 85
17956.60 110
17957.87 101
17959.13 90
17960.40 97
17961.66 89
17962.93 99
17964.20 103
17965.46 97
17966.73 80
17968.00 89
17969.26 96
17970.53 97
17971.80 70
17973.06 97
17974.33 91
17975.60 100
17976.86 83
17978.13 84
17979.40 94
17980.66 96
17981.93 90
17983.20 96
17984.46 100
17985.73 83
17987.00 110
17988.26 87
17989.53 108
17990.80 87
17992.07 98
17993.33 86
17994.60 98
17995.87 98
17997.14 82
17998.40 96
17999.67 105
18000.94 85
18002.21 101
18003.47 82
18004.74 90
18006.01 99
18007.28 84
18008.55 97
18009.81 82
18011.08 109
18012.35 91
18013.62 93
18014.89 86
18016.15 97
18017.42 98
18018.69 100
18019.96 89
18021.23 103
18022.49 106
18023.76 89
18025.03 95
18026.30 111
18027.57 115
18028.84 93
18030.11 94
18031.37 78
18032.64 92
18033.91 103
18035.18 93
18036.45 81
18037.72 78
18038.99 101
18040.26 95
18041.53 89
18042.79 84
18044.06 79
18045.33 102
18046.60 91
18047.87 90
18049.14 91
18050.41 80
18051.68 103
18052.95 86
18054.22 98
18055.49 99
18056.76 102
18058.03 91
18059.30 107
18060.57 93
18061.84 80
18063.11 98
18064.38 93
18065.65 94
18066.92 83
18068.19 87
18069.46 100
18070.73 107
18072.00 82
18073.27 98
18074.54 89
18075.81 92
18077.08 97
18078.35 114
18079.62 93
18080.89 101
18082.16 92
18083.43 89
18084.70 101
18085.97 102
18087.24 92
18088.51 75
18089.78 90
18091.05 75
18092.32 106
18093.59 98
18094.87 78
18096.14 84
18097.41 101
18098.68 75
18099.95 87
18101.22 101
18102.49 90
18103.76 97
18105.03 108
18106.31 111
18107.58 94
18108.85 96
18110.12 92
18111.39 108
18112.66 85
18113.93 101
18115.21 92
18116.48 111
18117.75 91
18119.02 92
18120.29 86
18121.56 93
18122.84 107
18124.11 98
18125.38 93
18126.65 79
18127.92 93
18129.20 101
18130.47 107
18131.74 101
18133.01 91
18134.29 89
18135.56 101
18136.83 84
18138.10 97
18139.38 92
18140.65 95
18141.92 111
18143.19 103
18144.47 106
18145.74 97
18147.01 85
18148.28 86
18149.56 94
18150.83 80
18152.10 82
18153.38 87
18154.65 101
18155.92 92
18157.19 84
18158.47 75
18159.74 90
18161.01 93
18162.29 87
18163.56 96
18164.83 85
18166.11 109
18167.38 97
18168.65 91
18169.93 83
18171.20 99
18172.48 89
18173.75 94
18175.02 79
18176.30 73
18177.57 86
18178.84 100
18180.12 96
18181.39 89
18182.67 98
18183.94 100
18185.21 104
18186.49 87
18187.76 92
18189.04 91
18190.31 98
18191.59 89
18192.86 106
18194.13 91
18195.41 92
18196.68 113
18197.96 90
18199.23 84
18200.51 81
18201.78 93
18203.06 88
18204.33 87
18205.61 87
18206.88 88
18208.16 88
18209.43 97
18210.71 96
18211.98 99
18213.26 85
18214.53 92
18215.81 94
18217.08 93
18218.36 87
18219.63 98
18220.91 82
18222.18 91
18223.46 100
18224.73 98
18226.01 91
18227.28 79
18228.56 94
18229.84 87
18231.11 96
18232.39 103
18233.66 90
18234.94 96
18236.21 97
18237.49 105
18238.77 102
18240.04 100
18241.32 84
18242.59 91
18243.87 92
18245.15 92
18246.42 74
18247.70 92
18248.98 91
18250.25 87
18251.53 87
18252.81 85
18254.08 104
18255.36 91
18256.63 93
18257.91 88
18259.19 94
18260.46 96
18261.74 87
18263.02 109
18264.30 102
18265.57 92
18266.85 93
18268.13 99
18269.40 95
18270.68 89
18271.96 85
18273.23 94
18274.51 84
18275.79 88
18277.07 114
18278.34 88
18279.62 91
18280.90 81
18282.18 82
18283.45 115
18284.73 91
18286.01 94
18287.29 87
18288.56 94
18289.84 77
18291.12 100
18292.40 98
18293.68 108
18294.95 105
18296.23 104
18297.51 79
18298.79 99
18300.07 99
18301.34 100
18302.62 98
18303.90 93
18305.18 108
18306.46 93
18307.74 107
18309.01 95
18310.29 92
18311.57 103
18312.85 95
18314.13 87
18315.41 126
18316.69 106
18317.96 85
18319.24 99
18320.52 109
18321.80 95
18323.08 95
18324.36 110
18325.64 114
18326.92 89
18328.20 94
18329.47 92
18330.75 89
18332.03 106
18333.31 104
18334.59 98
18335.87 97
18337.15 98
18338.43 88
18339.71 120
18340.99 94
18342.27 91
18343.55 96
18344.83 101
18346.11 90
18347.39 105
18348.67 82
18349.95 94
18351.23 96
18352.51 110
18353.79 110
18355.07 85
18356.35 109
18357.63 113
18358.91 106
18360.19 102
18361.47 101
18362.75 100
18364.03 98
18365.31 85
18366.59 90
18367.87 89
18369.15 111
18370.43 101
18371.71 94
18372.99 102
18374.27 111
18375.55 96
18376.83 109
18378.12 105
18379.40 100
18380.68 98
18381.96 96
18383.24 88
18384.52 90
18385.80 90
18387.08 98
18388.36 95
18389.65 94
18390.93 98
18392.21 86
18393.49 79
18394.77 90
18396.05 88
18397.33 99
18398.62 90
18399.90 97
18401.18 113
18402.46 99
18403.74 87
18405.02 101
18406.31 96
18407.59 99
18408.87 94
18410.15 87
18411.43 103
18412.72 86
18414.00 86
18415.28 105
18416.56 88
18417.84 92
18419.13 96
18420.41 91
18421.69 89
18422.97 87
18424.26 87
18425.54 73
18426.82 99
18428.10 90
18429.39 81
18430.67 96
18431.95 102
18433.23 93
18434.52 106
18435.80 90
18437.08 89
18438.37 98
18439.65 107
18440.93 87
18442.22 97
18443.50 99
18444.78 83
18446.06 89
18447.35 87
18448.63 102
18449.91 95
18451.20 93
18452.48 101
18453.76 88
18455.05 85
18456.33 83
18457.62 91
18458.90 91
18460.18 91
18461.47 90
18462.75 81
18464.03 91
18465.32 83
18466.60 77
18467.89 80
18469.17 111
18470.45 85
18471.74 92
18473.02 105
18474.31 104
18475.59 96
18476.88 84
18478.16 90
18479.44 102
18480.73 105
18482.01 91
18483.30 77
18484.58 97
18485.87 96
18487.15 106
18488.44 102
18489.72 76
18491.01 104
18492.29 94
18493.58 93
18494.86 79
18496.15 86
18497.43 99
18498.72 86
18500.00 81
18501.29 89
18502.57 96
18503.86 89
18505.14 78
18506.43 81
18507.71 103
18509.00 92
18510.28 89
18511.57 96
18512.85 83
18514.14 88
18515.42 79
18516.71 104
18518.00 80
18519.28 101
18520.57 112
18521.85 107
18523.14 93
18524.43 85
18525.71 98
18527.00 92
18528.28 78
18529.57 95
18530.86 93
18532.14 85
18533.43 93
18534.71 109
18536.00 87
18537.29 108
18538.57 97
18539.86 114
18541.15 90
18542.43 88
18543.72 110
18545.01 97
18546.29 102
18547.58 76
18548.87 86
18550.15 107
18551.44 84
18552.73 93
18554.01 93
18555.30 84
18556.59 84
18557.88 94
18559.16 101
18560.45 100
18561.74 86
18563.02 102
18564.31 101
18565.60 91
18566.89 86
18568.17 76
18569.46 96
18570.75 79
18572.04 95
18573.32 95
18574.61 94
18575.90 83
18577.19 97
18578.48 96
18579.76 102
18581.05 93
18582.34 84
18583.63 93
18584.92 97
18586.20 99
18587.49 95
18588.78 99
18590.07 86
18591.36 95
18592.64 95
18593.93 81
18595.22 95
18596.51 101
18597.80 98
18599.09 93
18600.38 95
18601.66 82
18602.95 103
18604.24 95
18605.53 90
18606.82 102
18608.11 101
18609.40 86
18610.69 101
18611.98 90
18613.26 106
18614.55 89
18615.84 91
18617.13 106
18618.42 100
18619.71 101
18621.00 100
18622.29 106
18623.58 93
18624.87 88
18626.16 100
18627.45 112
18628.74 86
18630.03 99
18631.32 83
18632.61 88
18633.89 100
18635.18 91
18636.47 102
18637.76 105
18639.05 84
18640.34 115
18641.63 90
18642.92 89
18644.21 79
18645.50 79
18646.79 78
18648.09 82
18649.38 92
18650.67 84
18651.96 94
18653.25 90
18654.54 91
18655.83 87
18657.12 80
18658.41 86
18659.70 95
18660.99 100
18662.28 93
18663.57 93
18664.86 93
18666.15 107
18667.44 77
18668.74 89
18670.03 92
18671.32 92
18672.61 89
18673.90 83
18675.19 84
18676.48 94
18677.77 76
18679.06 97
18680.36 87
18681.65 84
18682.94 87
18684.23 82
18685.52 98
18686.81 77
18688.11 92
18689.40 86
18690.69 102
18691.98 79
18693.27 97
18694.56 80
18695.86 105
18697.15 74
18698.44 80
18699.73 101
18701.02 79
18702.32 83
18703.61 82
18704.90 83
18706.19 87
18707.48 95
18708.78 75
18710.07 84
18711.36 79
18712.65 84
18713.95 90
18715.24 86
18716.53 97
18717.83 80
18719.12 98
18720.41 95
18721.70 79
18723.00 86
18724.29 79
18725.58 99
18726.87 104
18728.17 81
18729.46 104
18730.75 87
18732.05 104
18733.34 93
18734.63 82
18735.93 70
18737.22 90
18738.51 91
18739.81 78
18741.10 89
18742.39 79
18743.69 99
18744.98 74
18746.27 99
18747.57 91
18748.86 108
18750.16 72
18751.45 103
18752.74 78
18754.04 95
18755.33 81
18756.63 92
18757.92 87
18759.21 94
18760.51 85
18761.80 81
18763.10 92
18764.39 81
18765.69 80
18766.98 84
18768.27 90
18769.57 73
18770.86 96
18772.16 76
18773.45 80
18774.75 67
18776.04 96
18777.34 78
18778.63 102
18779.93 81
18781.22 78
18782.52 80
18783.81 87
18785.11 90
18786.40 81
18787.70 95
18788.99 81
18790.29 87
18791.58 69
18792.88 75
18794.17 89
18795.47 89
18796.76 72
18798.06 71
18799.35 80
18800.65 89
18801.94 90
18803.24 84
18804.54 93
18805.83 83
18807.13 114
18808.42 86
18809.72 97
18811.01 82
18812.31 100
18813.61 85
18814.90 87
18816.20 87
18817.49 70
18818.79 83
18820.09 89
18821.38 80
18822.68 68
18823.98 111
18825.27 92
18826.57 86
18827.87 74
18829.16 85
18830.46 86
18831.75 93
18833.05 80
18834.35 86
18835.64 83
18836.94 81
18838.24 79
18839.54 92
18840.83 77
18842.13 83
18843.43 87
18844.72 91
18846.02 96
18847.32 87
18848.61 85
18849.91 77
18851.21 89
18852.51 92
18853.80 104
18855.10 84
18856.40 96
18857.70 80
18858.99 89
18860.29 89
18861.59 101
18862.89 87
18864.18 90
18865.48 79
18866.78 70
18868.08 98
18869.38 87
18870.67 93
18871.97 79
18873.27 92
18874.57 82
18875.87 82
18877.16 74
18878.46 94
18879.76 60
18881.06 71
18882.36 97
18883.66 81
18884.95 88
18886.25 73
18887.55 89
18888.85 87
18890.15 77
18891.45 81
18892.75 88
18894.04 94
18895.34 94
18896.64 75
18897.94 86
18899.24 95
18900.54 82
18901.84 85
18903.14 69
18904.44 77
18905.74 84
18907.03 88
18908.33 75
18909.63 89
18910.93 70
18912.23 94
18913.53 98
18914.83 83
18916.13 87
18917.43 89
18918.73 89
18920.03 76
18921.33 83
18922.63 80
18923.93 75
18925.23 80
18926.53 89
18927.83 85
18929.13 89
18930.43 69
18931.73 85
18933.03 92
18934.33 86
18935.63 63
18936.93 88
18938.23 88
18939.53 80
18940.83 85
18942.13 83
18943.43 86
18944.73 85
18946.03 101
18947.33 77
18948.63 79
18949.93 93
18951.23 104
18952.53 84
18953.84 75
18955.14 89
18956.44 93
18957.74 90
18959.04 82
18960.34 98
18961.64 90
18962.94 74
18964.24 81
18965.54 81
18966.85 79
18968.15 80
18969.45 89
18970.75 93
18972.05 74
18973.35 84
18974.65 91
18975.96 95
18977.26 89
18978.56 76
18979.86 68
18981.16 77
18982.46 93
18983.77 83
18985.07 91
18986.37 87
18987.67 87
18988.97 75
18990.28 96
18991.58 69
18992.88 85
18994.18 87
18995.49 96
18996.79 88
18998.09 66
18999.39 80
19000.69 92
19002.00 82
19003.30 86
19004.60 84
19005.90 73
19007.21 78
19008.51 74
19009.81 82
19011.12 85
19012.42 78
19013.72 94
19015.02 83
19016.33 79
19017.63 68
19018.93 87
19020.24 86
19021.54 78
19022.84 79
19024.15 78
19025.45 78
19026.75 73
19028.06 82
19029.36 77
19030.66 81
19031.97 77
19033.27 71
19034.57 80
19035.88 71
19037.18 80
19038.48 65
19039.79 88
19041.09 78
19042.40 78
19043.70 86
19045.00 81
19046.31 82
19047.61 73
19048.92 87
19050.22 84
19051.52 96
19052.83 65
19054.13 80
19055.44 79
19056.74 76
19058.05 84
19059.35 83
19060.65 81
19061.96 90
19063.26 96
19064.57 99
19065.87 67
19067.18 87
19068.48 86
19069.79 79
19071.09 77
19072.40 71
19073.70 89
19075.01 68
19076.31 91
19077.62 79
19078.92 80
19080.23 74
19081.53 87
19082.84 85
19084.14 90
19085.45 91
19086.75 84
19088.06 81
19089.36 67
19090.67 83
19091.98 77
19093.28 88
19094.59 60
19095.89 77
19097.20 98
19098.50 86
19099.81 81
19101.12 87
19102.42 61
19103.73 82
19105.03 77
19106.34 79
19107.65 75
19108.95 76
19110.26 79
19111.56 93
19112.87 82
19114.18 64
19115.48 84
19116.79 80
19118.10 88
19119.40 78
19120.71 90
19122.02 90
19123.32 87
19124.63 82
19125.94 100
19127.24 87
19128.55 70
19129.86 81
19131.16 95
19132.47 86
19133.78 76
19135.08 77
19136.39 84
19137.70 95
19139.01 72
19140.31 76
19141.62 87
19142.93 89
19144.23 84
19145.54 83
19146.85 77
19148.16 73
19149.46 74
19150.77 87
19152.08 95
19153.39 92
19154.69 86
19156.00 86
19157.31 82
19158.62 80
19159.93 77
19161.23 93
19162.54 87
19163.85 86
19165.16 87
19166.47 85
19167.77 83
19169.08 88
19170.39 94
19171.70 80
19173.01 70
19174.32 78
19175.62 86
19176.93 83
19178.24 71
19179.55 103
19180.86 78
19182.17 82
19183.48 84
19184.78 96
19186.09 91
19187.40 75
19188.71 90
19190.02 72
19191.33 80
19192.64 69
19193.95 76
19195.26 87
19196.56 94
19197.87 67
19199.18 88
19200.49 75
19201.80 83
19203.11 72
19204.42 87
19205.73 74
19207.04 76
19208.35 88
19209.66 80
19210.97 83
19212.28 82
19213.59 81
19214.90 89
19216.21 82
19217.52 71
19218.83 70
19220.14 69
19221.45 84
19222.76 71
19224.07 79
19225.38 75
19226.69 74
19228.00 85
19229.31 89
19230.62 78
19231.93 89
19233.24 81
19234.55 89
19235.86 72
19237.17 59
19238.48 88
19239.79 84
19241.10 99
19242.41 74
19243.72 90
19245.03 75
19246.35 76
19247.66 89
19248.97 87
19250.28 81
19251.59 77
19252.90 68
19254.21 79
19255.52 72
19256.83 73
19258.14 94
19259.46 74
19260.77 77
19262.08 68
19263.39 97
19264.70 79
19266.01 82
19267.32 79
19268.64 71
19269.95 75
19271.26 71
19272.57 87
19273.88 89
19275.20 93
19276.51 74
19277.82 92
19279.13 91
19280.44 82
19281.75 80
19283.07 78
19284.38 82
19285.69 75
19287.00 76
19288.32 75
19289.63 84
19290.94 86
19292.25 91
19293.57 85
19294.88 83
19296.19 71
19297.50 86
19298.82 78
19300.13 79
19301.44 81
19302.75 79
19304.07 77
19305.38 67
19306.69 86
19308.01 81
19309.32 81
19310.63 77
19311.94 73
19313.26 87
19314.57 86
19315.88 75
19317.20 93
19318.51 88
19319.82 99
19321.14 74
19322.45 93
19323.76 74
19325.08 75
19326.39 82
19327.70 75
19329.02 75
19330.33 76
19331.65 82
19332.96 81
19334.27 77
19335.59 71
19336.90 80
19338.22 96
19339.53 91
19340.84 83
19342.16 78
19343.47 75
19344.79 75
19346.10 82
19347.41 72
19348.73 72
19350.04 92
19351.36 87
19352.67 84
19353.99 66
19355.30 91
19356.62 100
19357.93 90
19359.25 72
19360.56 65
19361.87 79
19363.19 78
19364.50 81
19365.82 97
19367.13 98
19368.45 67
19369.76 69
19371.08 71
19372.39 82
19373.71 76
19375.02 86
19376.34 71
19377.66 79
19378.97 85
19380.29 75
19381.60 69
19382.92 85
19384.23 93
19385.55 90
19386.86 78
19388.18 78
19389.50 77
19390.81 85
19392.13 76
19393.44 83
19394.76 83
19396.07 98
19397.39 92
19398.71 95
19400.02 77
19401.34 81
19402.65 78
19403.97 85
19405.29 78
19406.60 82
19407.92 77
19409.24 82
19410.55 89
19411.87 84
19413.19 99
19414.50 82
19415.82 76
19417.14 100
19418.45 82
19419.77 67
19421.09 92
19422.40 80
19423.72 66
19425.04 91
19426.35 90
19427.67 87
19428.99 71
19430.30 76
19431.62 82
19432.94 75
19434.26 67
19435.57 79
19436.89 97
19438.21 83
19439.53 70
19440.84 77
19442.16 87
19443.48 74
19444.80 92
19446.11 71
19447.43 77
19448.75 89
19450.07 75
19451.38 94
19452.70 76
19454.02 59
19455.34 75
19456.66 81
19457.97 73
19459.29 66
19460.61 72
19461.93 68
19463.25 91
19464.57 73
19465.88 81
19467.20 74
19468.52 73
19469.84 69
19471.16 82
19472.48 71
19473.79 71
19475.11 78
19476.43 79
19477.75 66
19479.07 84
19480.39 76
19481.71 77
19483.03 89
19484.34 66
19485.66 95
19486.98 85
19488.30 78
19489.62 66
19490.94 80
19492.26 63
19493.58 91
19494.90 77
19496.22 95
19497.54 88
19498.86 74
19500.18 85
19501.50 71
19502.81 73
19504.13 86
19505.45 91
19506.77 88
19508.09 82
19509.41 67
19510.73 85
19512.05 79
19513.37 72
19514.69 97
19516.01 91
19517.33 81
19518.65 66
19519.97 77
19521.29 76
19522.61 80
19523.93 72
19525.25 87
19526.57 92
19527.89 86
19529.22 79
19530.54 98
19531.86 78
19533.18 77
19534.50 79
19535.82 83
19537.14 79
19538.46 77
19539.78 74
19541.10 91
19542.42 71
19543.74 98
19545.06 103
19546.39 84
19547.71 76
19549.03 74
19550.35 83
19551.67 71
19552.99 75
19554.31 80
19555.63 80
19556.96 93
19558.28 85
19559.60 64
19560.92 65
19562.24 76
19563.56 82
19564.88 90
19566.21 79
19567.53 92
19568.85 83
19570.17 82
19571.49 70
19572.82 72
19574.14 77
19575.46 89
19576.78 75
19578.10 85
19579.43 79
19580.75 74
19582.07 64
19583.39 82
19584.72 95
19586.04 72
19587.36 95
19588.68 80
19590.01 76
19591.33 73
19592.65 69
19593.97 77
19595.30 72
19596.62 82
19597.94 62
19599.26 68
19600.59 76
19601.91 76
19603.23 89
19604.56 78
19605.88 74
19607.20 75
19608.53 84
19609.85 82
19611.17 77
19612.49 74
19613.82 74
19615.14 77
19616.47 78
19617.79 79
19619.11 78
19620.44 77
19621.76 79
19623.08 78
19624.41 86
19625.73 71
19627.05 87
19628.38 77
19629.70 84
19631.03 70
19632.35 68
19633.67 71
19635.00 82
19636.32 83
19637.65 96
19638.97 74
19640.29 68
19641.62 65
19642.94 77
19644.27 90
19645.59 74
19646.92 81
19648.24 89
19649.57 85
19650.89 81
19652.21 66
19653.54 75
19654.86 87
19656.19 85
19657.51 76
19658.84 79
19660.16 67
19661.49 79
19662.81 84
19664.14 96
19665.46 64
19666.79 62
19668.11 72
19669.44 96
19670.76 84
19672.09 73
19673.41 77
19674.74 71
19676.07 93
19677.39 78
19678.72 74
19680.04 82
19681.37 79
19682.69 81
19684.02 89
19685.34 55
19686.67 69
19688.00 80
19689.32 73
19690.65 74
19691.97 69
19693.30 68
19694.63 80
19695.95 68
19697.28 76
19698.60 76
19699.93 88
19701.26 77
19702.58 88
19703.91 93
19705.24 80
19706.56 80
19707.89 85
19709.22 84
19710.54 69
19711.87 84
19713.20 83
19714.52 86
19715.85 82
19717.18 84
19718.50 73
19719.83 79
19721.16 89
19722.48 89
19723.81 89
19725.14 68
19726.47 71
19727.79 78
19729.12 84
19730.45 61
19731.77 70
19733.10 65
19734.43 68
19735.76 84
19737.08 77
19738.41 71
19739.74 67
19741.07 63
19742.39 83
19743.72 98
19745.05 70
19746.38 70
19747.71 81
19749.03 93
19750.36 91
19751.69 81
19753.02 72
19754.35 78
19755.67 69
19757.00 78
19758.33 78
19759.66 87
19760.99 82
19762.31 73
19763.64 88
19764.97 69
19766.30 74
19767.63 79
19768.96 98
19770.29 85
19771.61 72
19772.94 80
19774.27 77
19775.60 81
19776.93 91
19778.26 74
19779.59 74
19780.92 79
19782.25 70
19783.57 73
19784.90 68
19786.23 78
19787.56 81
19788.89 76
19790.22 77
19791.55 72
19792.88 67
19794.21 86
19795.54 76
19796.87 87
19798.20 72
19799.53 77
19800.86 65
19802.19 87
19803.52 76
19804.85 80
19806.18 75
19807.50 78
19808.83 77
19810.16 84
19811.49 86
19812.82 82
19814.15 80
19815.49 71
19816.82 86
19818.15 87
19819.48 66
19820.81 87
19822.14 76
19823.47 84
19824.80 87
19826.13 83
19827.46 72
19828.79 80
19830.12 63
19831.45 74
19832.78 65
19834.11 95
19835.44 93
19836.77 86
19838.10 90
19839.44 70
19840.77 67
19842.10 83
19843.43 79
19844.76 73
19846.09 72
19847.42 83
19848.75 75
19850.08 77
19851.42 67
19852.75 71
19854.08 91
19855.41 77
19856.74 98
19858.07 73
19859.40 72
19860.74 96
19862.07 97
19863.40 83
19864.73 81
19866.06 66
19867.40 83
19868.73 94
19870.06 94
19871.39 89
19872.72 65
19874.06 75
19875.39 82
19876.72 76
19878.05 87
19879.38 78
19880.72 84
19882.05 87
19883.38 77
19884.71 71
19886.05 77
19887.38 95
19888.71 87
19890.04 67
19891.38 65
19892.71 64
19894.04 94
19895.38 81
19896.71 81
19898.04 69
19899.37 77
19900.71 87
19902.04 82
19903.37 75
19904.71 71
19906.04 85
19907.37 97
19908.71 81
19910.04 76
19911.37 82
19912.71 78
19914.04 86
19915.37 68
19916.71 89
19918.04 74
19919.37 78
19920.71 75
19922.04 75
19923.37 90
19924.71 72
19926.04 70
19927.38 84
19928.71 78
19930.04 75
19931.38 78
19932.71 80
19934.05 87
19935.38 85
19936.71 71
19938.05 82
19939.38 78
19940.72 84
19942.05 83
19943.39 83
19944.72 74
19946.06 93
19947.39 90
19948.72 82
19950.06 56
19951.39 73
19952.73 81
19954.06 103
19955.40 75
19956.73 87
19958.07 72
19959.40 88
19960.74 77
19962.07 77
19963.41 71
19964.74 81
19966.08 75
19967.41 90
19968.75 76
19970.08 69
19971.42 97
19972.76 85
19974.09 87
19975.43 67
19976.76 80
19978.10 71
19979.43 75
19980.77 67
19982.10 72
19983.44 83
19984.78 89
19986.11 73
19987.45 85
19988.78 79
19990.12 81
19991.46 87
19992.79 76
19994.13 69
19995.46 74
19996.80 86
19998.14 75
19999.47 66
20000.81 70
20002.15 66
20003.48 81
20004.82 79
20006.16 81
20007.49 91
20008.83 74
20010.17 76
20011.50 90
20012.84 77
20014.18 58
20015.51 92
20016.85 99
20018.19 92
20019.52 74
20020.86 56
20022.20 87
20023.53 74
20024.87 81
20026.21 70
20027.55 81
20028.88 78
20030.22 69
20031.56 80
20032.90 79
20034.23 69
20035.57 79
20036.91 82
20038.25 85
20039.58 76
20040.92 76
20042.26 90
20043.60 88
20044.93 72
20046.27 76
20047.61 80
20048.95 65
20050.29 75
20051.62 82
20052.96 81
20054.30 64
20055.64 79
20056.98 75
20058.32 70
20059.65 79
20060.99 89
20062.33 76
20063.67 71
20065.01 88
20066.35 82
20067.68 89
20069.02 66
20070.36 83
20071.70 82
20073.04 90
20074.38 80
20075.72 69
20077.06 85
20078.40 72
20079.73 88
20081.07 70
20082.41 79
20083.75 77
20085.09 78
20086.43 79
20087.77 82
20089.11 76
20090.45 68
20091.79 79
20093.13 91
20094.47 85
20095.81 87
20097.15 84
20098.48 94
20099.82 70
20101.16 69
20102.50 90
20103.84 92
20105.18 92
20106.52 87
20107.86 75
20109.20 74
20110.54 72
20111.88 82
20113.22 85
20114.56 82
20115.90 87
20117.24 95
20118.58 69
20119.93 95
20121.27 88
20122.61 97
20123.95 81
20125.29 95
20126.63 84
20127.97 91
20129.31 80
20130.65 75
20131.99 79
20133.33 82
20134.67 73
20136.01 70
20137.35 77
20138.69 82
