# Supplementary material for: MALDI-TOF MS typing enables the classification of brewing yeasts of the genus Saccharomyces to major beer styles
Source: PLoS One. 2017 Aug 9;12(8):e0181694. doi: 10.1371/journal.pone.0181694 (PMC5549903; doi:10.1371/journal.pone.0181694)
Supplement: S6 File — The directory includes 90 raw files and was zipped to “.zip”; the folder has three strains with 30 spectra per strain; S1 Text explains the raw files with an example and Table 1 represents the yeast strains used within the experiment. (ZIP) [file pone.0181694.s009.zip › 16-18/30276-3478-Lag-Lag-Lag-YPG-18h-E-E_2016-09-22_5_0_A1_1.dat]

1999.90 2209
2000.32 2305
2000.75 2301
2001.17 2292
2001.59 2289
2002.01 2338
2002.43 2250
2002.86 2236
2003.28 2271
2003.70 2286
2004.12 2195
2004.54 2175
2004.97 2174
2005.39 2260
2005.81 2201
2006.23 2277
2006.66 2325
2007.08 2214
2007.50 2303
2007.92 2333
2008.35 2321
2008.77 2259
2009.19 2196
2009.61 2238
2010.04 2264
2010.46 2238
2010.88 2221
2011.31 2193
2011.73 2091
2012.15 2025
2012.57 2080
2013.00 2109
2013.42 2137
2013.84 2181
2014.27 2146
2014.69 2293
2015.11 2243
2015.54 2291
2015.96 2320
2016.38 2500
2016.81 2534
2017.23 2596
2017.65 2528
2018.08 2592
2018.50 2524
2018.93 2490
2019.35 2579
2019.77 2566
2020.20 2590
2020.62 2528
2021.04 2380
2021.47 2515
2021.89 2553
2022.32 2382
2022.74 2314
2023.17 2306
2023.59 2329
2024.01 2308
2024.44 2198
2024.86 2228
2025.29 2188
2025.71 2123
2026.14 2222
2026.56 2175
2026.98 2262
2027.41 2156
2027.83 2122
2028.26 2211
2028.68 2193
2029.11 2066
2029.53 1998
2029.96 2129
2030.38 1969
2030.81 1977
2031.23 1962
2031.66 2039
2032.08 1994
2032.51 2044
2032.93 2010
2033.36 2070
2033.78 2094
2034.21 2150
2034.63 2149
2035.06 2178
2035.49 2143
2035.91 2151
2036.34 2280
2036.76 2376
2037.19 2360
2037.61 2365
2038.04 2325
2038.47 2283
2038.89 2387
2039.32 2341
2039.74 2278
2040.17 2250
2040.59 2234
2041.02 2298
2041.45 2203
2041.87 2139
2042.30 2159
2042.73 2104
2043.15 2101
2043.58 2180
2044.00 2194
2044.43 2066
2044.86 2106
2045.28 2152
2045.71 2160
2046.14 2124
2046.56 2190
2046.99 2188
2047.42 2110
2047.84 2162
2048.27 2131
2048.70 2255
2049.12 2187
2049.55 2142
2049.98 2189
2050.40 2272
2050.83 2195
2051.26 2147
2051.69 2143
2052.11 2146
2052.54 2095
2052.97 2063
2053.40 2075
2053.82 2110
2054.25 2120
2054.68 2132
2055.10 2220
2055.53 2205
2055.96 2288
2056.39 2260
2056.82 2254
2057.24 2206
2057.67 2190
2058.10 2202
2058.53 2204
2058.95 2204
2059.38 2263
2059.81 2183
2060.24 2147
2060.67 2207
2061.09 2242
2061.52 2375
2061.95 2362
2062.38 2333
2062.81 2374
2063.24 2384
2063.66 2385
2064.09 2460
2064.52 2550
2064.95 2385
2065.38 2472
2065.81 2462
2066.24 2255
2066.66 2340
2067.09 2331
2067.52 2255
2067.95 2159
2068.38 2174
2068.81 2098
2069.24 2099
2069.67 2082
2070.10 2052
2070.52 2012
2070.95 2164
2071.38 2105
2071.81 2148
2072.24 2144
2072.67 2209
2073.10 2204
2073.53 2316
2073.96 2388
2074.39 2319
2074.82 2447
2075.25 2501
2075.68 2363
2076.11 2365
2076.54 2471
2076.97 2428
2077.40 2395
2077.83 2501
2078.26 2557
2078.69 2513
2079.12 2340
2079.55 2389
2079.98 2467
2080.41 2471
2080.84 2359
2081.27 2433
2081.70 2529
2082.13 2533
2082.56 2608
2082.99 2590
2083.42 2511
2083.85 2590
2084.28 2612
2084.71 2586
2085.14 2633
2085.57 2490
2086.00 2513
2086.43 2526
2086.86 2508
2087.29 2665
2087.73 2574
2088.16 2494
2088.59 2372
2089.02 2366
2089.45 2295
2089.88 2286
2090.31 2285
2090.74 2229
2091.17 2293
2091.61 2295
2092.04 2272
2092.47 2238
2092.90 2344
2093.33 2354
2093.76 2288
2094.19 2302
2094.63 2299
2095.06 2326
2095.49 2569
2095.92 2464
2096.35 2350
2096.78 2299
2097.22 2360
2097.65 2213
2098.08 2217
2098.51 2248
2098.94 2223
2099.38 2211
2099.81 2180
2100.24 2188
2100.67 2240
2101.11 2132
2101.54 2135
2101.97 2193
2102.40 2192
2102.83 2165
2103.27 2187
2103.70 2136
2104.13 2104
2104.56 2138
2105.00 2056
2105.43 2159
2105.86 2278
2106.30 2295
2106.73 2302
2107.16 2433
2107.59 2368
2108.03 2309
2108.46 2433
2108.89 2357
2109.33 2291
2109.76 2313
2110.19 2355
2110.63 2266
2111.06 2304
2111.49 2215
2111.93 2222
2112.36 2259
2112.79 2271
2113.23 2298
2113.66 2166
2114.09 2130
2114.53 2064
2114.96 2097
2115.40 2152
2115.83 2239
2116.26 2131
2116.70 2121
2117.13 2091
2117.56 2068
2118.00 2104
2118.43 2134
2118.87 2190
2119.30 2332
2119.73 2319
2120.17 2353
2120.60 2365
2121.04 2363
2121.47 2346
2121.91 2416
2122.34 2337
2122.78 2377
2123.21 2276
2123.64 2285
2124.08 2287
2124.51 2236
2124.95 2255
2125.38 2375
2125.82 2380
2126.25 2450
2126.69 2608
2127.12 2650
2127.56 2855
2127.99 2966
2128.43 3153
2128.86 3260
2129.30 3376
2129.73 3515
2130.17 3630
2130.60 3530
2131.04 3425
2131.47 3412
2131.91 3271
2132.35 3154
2132.78 2950
2133.22 2796
2133.65 2748
2134.09 2656
2134.52 2545
2134.96 2477
2135.40 2458
2135.83 2468
2136.27 2380
2136.70 2311
2137.14 2200
2137.57 2280
2138.01 2332
2138.45 2376
2138.88 2242
2139.32 2288
2139.76 2241
2140.19 2192
2140.63 2146
2141.06 2233
2141.50 2232
2141.94 2160
2142.37 2252
2142.81 2244
2143.25 2159
2143.68 2176
2144.12 2229
2144.56 2269
2144.99 2370
2145.43 2312
2145.87 2319
2146.30 2383
2146.74 2452
2147.18 2544
2147.62 2595
2148.05 2672
2148.49 2716
2148.93 2892
2149.36 2929
2149.80 2995
2150.24 3059
2150.68 2935
2151.11 3030
2151.55 3069
2151.99 2903
2152.43 2805
2152.86 2791
2153.30 2667
2153.74 2592
2154.18 2598
2154.61 2603
2155.05 2508
2155.49 2462
2155.93 2427
2156.37 2484
2156.80 2495
2157.24 2443
2157.68 2468
2158.12 2533
2158.56 2562
2158.99 2550
2159.43 2630
2159.87 2626
2160.31 2615
2160.75 2714
2161.19 2755
2161.62 2851
2162.06 2942
2162.50 3022
2162.94 3018
2163.38 2972
2163.82 3031
2164.26 2827
2164.69 3039
2165.13 2928
2165.57 2847
2166.01 2783
2166.45 2741
2166.89 2690
2167.33 2683
2167.77 2615
2168.21 2621
2168.65 2776
2169.08 2717
2169.52 2758
2169.96 2785
2170.40 2774
2170.84 2891
2171.28 2849
2171.72 2848
2172.16 2781
2172.60 2834
2173.04 2846
2173.48 2783
2173.92 2784
2174.36 2729
2174.80 2837
2175.24 2963
2175.68 2926
2176.12 2951
2176.56 2921
2177.00 2947
2177.44 3085
2177.88 3051
2178.32 3210
2178.76 3305
2179.20 3322
2179.64 3355
2180.08 3406
2180.52 3308
2180.96 3209
2181.40 3249
2181.84 3102
2182.28 2825
2182.72 2876
2183.16 2771
2183.60 2596
2184.04 2556
2184.48 2435
2184.93 2471
2185.37 2608
2185.81 2586
2186.25 2722
2186.69 2809
2187.13 3034
2187.57 3198
2188.01 3319
2188.45 3425
2188.89 3525
2189.34 3438
2189.78 3437
2190.22 3375
2190.66 3198
2191.10 3165
2191.54 3046
2191.98 2906
2192.43 2799
2192.87 2810
2193.31 2822
2193.75 2752
2194.19 2905
2194.63 2947
2195.08 2959
2195.52 3036
2195.96 3046
2196.40 2922
2196.84 2950
2197.29 2894
2197.73 2728
2198.17 2708
2198.61 2756
2199.06 2806
2199.50 2724
2199.94 2655
2200.38 2623
2200.82 2628
2201.27 2558
2201.71 2613
2202.15 2710
2202.59 2679
2203.04 2758
2203.48 2833
2203.92 2770
2204.37 2766
2204.81 2811
2205.25 2879
2205.69 2996
2206.14 3014
2206.58 2975
2207.02 3049
2207.47 3071
2207.91 3112
2208.35 3087
2208.80 3077
2209.24 3054
2209.68 3043
2210.13 2972
2210.57 2844
2211.01 2873
2211.46 2891
2211.90 2791
2212.34 2891
2212.79 2881
2213.23 2745
2213.67 2727
2214.12 2667
2214.56 2754
2215.01 2587
2215.45 2500
2215.89 2517
2216.34 2600
2216.78 2488
2217.23 2480
2217.67 2470
2218.11 2466
2218.56 2519
2219.00 2448
2219.45 2529
2219.89 2644
2220.34 2594
2220.78 2708
2221.22 2795
2221.67 2825
2222.11 2935
2222.56 2976
2223.00 3009
2223.45 3160
2223.89 3299
2224.34 3307
2224.78 3405
2225.23 3412
2225.67 3417
2226.12 3513
2226.56 3483
2227.01 3464
2227.45 3363
2227.90 3381
2228.34 3332
2228.79 3421
2229.23 3395
2229.68 3241
2230.12 3258
2230.57 3412
2231.01 3399
2231.46 3277
2231.90 3239
2232.35 3151
2232.80 3145
2233.24 3182
2233.69 3019
2234.13 2956
2234.58 2912
2235.02 2986
2235.47 2943
2235.92 2803
2236.36 2796
2236.81 2830
2237.25 2937
2237.70 2869
2238.15 2881
2238.59 2770
2239.04 2712
2239.49 2748
2239.93 2710
2240.38 2577
2240.82 2546
2241.27 2557
2241.72 2498
2242.16 2540
2242.61 2505
2243.06 2598
2243.50 2563
2243.95 2517
2244.40 2577
2244.84 2581
2245.29 2511
2245.74 2427
2246.19 2588
2246.63 2649
2247.08 2620
2247.53 2584
2247.97 2609
2248.42 2673
2248.87 2767
2249.32 2728
2249.76 2587
2250.21 2568
2250.66 2581
2251.10 2687
2251.55 2623
2252.00 2582
2252.45 2583
2252.89 2638
2253.34 2716
2253.79 2624
2254.24 2624
2254.69 2587
2255.13 2573
2255.58 2715
2256.03 2628
2256.48 2506
2256.93 2507
2257.37 2469
2257.82 2546
2258.27 2527
2258.72 2532
2259.17 2615
2259.61 2517
2260.06 2623
2260.51 2718
2260.96 2779
2261.41 2952
2261.86 2933
2262.31 2903
2262.75 3106
2263.20 2978
2263.65 3069
2264.10 3032
2264.55 2954
2265.00 3051
2265.45 2923
2265.90 3050
2266.34 3055
2266.79 3032
2267.24 3040
2267.69 3102
2268.14 3172
2268.59 3079
2269.04 3309
2269.49 3366
2269.94 3541
2270.39 3703
2270.84 3737
2271.29 3765
2271.74 3938
2272.18 4161
2272.63 4400
2273.08 4781
2273.53 5309
2273.98 5922
2274.43 6729
2274.88 7790
2275.33 8615
2275.78 9337
2276.23 9558
2276.68 9826
2277.13 9999
2277.58 9538
2278.03 8888
2278.48 8112
2278.93 7266
2279.38 6301
2279.83 5589
2280.28 4999
2280.73 4471
2281.19 3960
2281.64 3781
2282.09 3588
2282.54 3358
2282.99 3248
2283.44 3150
2283.89 3136
2284.34 2968
2284.79 3042
2285.24 3000
2285.69 2991
2286.14 2982
2286.59 3195
2287.04 3266
2287.50 3375
2287.95 3632
2288.40 4139
2288.85 4584
2289.30 5062
2289.75 5521
2290.20 5767
2290.65 6022
2291.11 6245
2291.56 6011
2292.01 5803
2292.46 5623
2292.91 5236
2293.36 4882
2293.82 4522
2294.27 4106
2294.72 4065
2295.17 3785
2295.62 3570
2296.07 3432
2296.53 3280
2296.98 3132
2297.43 3100
2297.88 3112
2298.33 3096
2298.79 2983
2299.24 3035
2299.69 3120
2300.14 3031
2300.60 3023
2301.05 3032
2301.50 2971
2301.95 2966
2302.41 2980
2302.86 2951
2303.31 2957
2303.76 2991
2304.22 2963
2304.67 2985
2305.12 3059
2305.57 3042
2306.03 2983
2306.48 3051
2306.93 3002
2307.39 3103
2307.84 3135
2308.29 3312
2308.75 3262
2309.20 3399
2309.65 3434
2310.11 3376
2310.56 3500
2311.01 3584
2311.47 3617
2311.92 3606
2312.37 3624
2312.83 3691
2313.28 3765
2313.73 3754
2314.19 3765
2314.64 3862
2315.09 3869
2315.55 3788
2316.00 3664
2316.46 3675
2316.91 3590
2317.36 3558
2317.82 3471
2318.27 3415
2318.73 3522
2319.18 3496
2319.63 3335
2320.09 3271
2320.54 3355
2321.00 3328
2321.45 3203
2321.91 3163
2322.36 3220
2322.82 3028
2323.27 3091
2323.72 3000
2324.18 3006
2324.63 2855
2325.09 3021
2325.54 3138
2326.00 3088
2326.45 3116
2326.91 3113
2327.36 3142
2327.82 3031
2328.27 3073
2328.73 3097
2329.18 3173
2329.64 3075
2330.09 3053
2330.55 3030
2331.00 2959
2331.46 2835
2331.92 2886
2332.37 2851
2332.83 2750
2333.28 2662
2333.74 2751
2334.19 2738
2334.65 2788
2335.10 2845
2335.56 2762
2336.02 2766
2336.47 2815
2336.93 2772
2337.38 2813
2337.84 2794
2338.30 2784
2338.75 2808
2339.21 2803
2339.66 2871
2340.12 2867
2340.58 2795
2341.03 2808
2341.49 2695
2341.95 2640
2342.40 2696
2342.86 2707
2343.32 2671
2343.77 2674
2344.23 2605
2344.68 2661
2345.14 2644
2345.60 2619
2346.06 2618
2346.51 2596
2346.97 2675
2347.43 2661
2347.88 2703
2348.34 2780
2348.80 2732
2349.25 2779
2349.71 2907
2350.17 2942
2350.63 3023
2351.08 3146
2351.54 3084
2352.00 3067
2352.46 3080
2352.91 2969
2353.37 3089
2353.83 2986
2354.29 2959
2354.74 3016
2355.20 2956
2355.66 2932
2356.12 2844
2356.57 2774
2357.03 2837
2357.49 2997
2357.95 2905
2358.41 2955
2358.86 3035
2359.32 2996
2359.78 3042
2360.24 3082
2360.70 3050
2361.15 3030
2361.61 3123
2362.07 3129
2362.53 3123
2362.99 3221
2363.45 3198
2363.91 3129
2364.36 3187
2364.82 3237
2365.28 3176
2365.74 3125
2366.20 3286
2366.66 3277
2367.12 3013
2367.57 3006
2368.03 3088
2368.49 2988
2368.95 3011
2369.41 3177
2369.87 3168
2370.33 3273
2370.79 3172
2371.25 3467
2371.71 3705
2372.17 3776
2372.63 3905
2373.09 3961
2373.54 4069
2374.00 4210
2374.46 4359
2374.92 4420
2375.38 4293
2375.84 4018
2376.30 3864
2376.76 3641
2377.22 3485
2377.68 3368
2378.14 3280
2378.60 3220
2379.06 3190
2379.52 3185
2379.98 3214
2380.44 3061
2380.90 2985
2381.36 2936
2381.82 2868
2382.28 2808
2382.74 2768
2383.20 2742
2383.66 2800
2384.12 2769
2384.59 2687
2385.05 2584
2385.51 2620
2385.97 2693
2386.43 2659
2386.89 2781
2387.35 2727
2387.81 2789
2388.27 2863
2388.73 3037
2389.19 3150
2389.65 3155
2390.12 3081
2390.58 3244
2391.04 3307
2391.50 3378
2391.96 3339
2392.42 3217
2392.88 3222
2393.34 3187
2393.81 3275
2394.27 3103
2394.73 3158
2395.19 3147
2395.65 3181
2396.11 3185
2396.57 3193
2397.04 3271
2397.50 3279
2397.96 3191
2398.42 3145
2398.88 3236
2399.35 3318
2399.81 3217
2400.27 3111
2400.73 3083
2401.19 3097
2401.66 3023
2402.12 3017
2402.58 3122
2403.04 3179
2403.51 3207
2403.97 3348
2404.43 3397
2404.89 3400
2405.36 3502
2405.82 3402
2406.28 3452
2406.74 3464
2407.21 3451
2407.67 3251
2408.13 3055
2408.59 3025
2409.06 2927
2409.52 2869
2409.98 2828
2410.45 2998
2410.91 2902
2411.37 2944
2411.84 2966
2412.30 2975
2412.76 3070
2413.23 2940
2413.69 2990
2414.15 3031
2414.62 3005
2415.08 3096
2415.54 3111
2416.01 3059
2416.47 3015
2416.93 3119
2417.40 3145
2417.86 3189
2418.32 3156
2418.79 3251
2419.25 3220
2419.72 3242
2420.18 3257
2420.64 3261
2421.11 3229
2421.57 3321
2422.04 3312
2422.50 3277
2422.96 3146
2423.43 3150
2423.89 3068
2424.36 3030
2424.82 2895
2425.29 2895
2425.75 2901
2426.22 2880
2426.68 2777
2427.15 2786
2427.61 2768
2428.07 2846
2428.54 2809
2429.00 2694
2429.47 2746
2429.93 2768
2430.40 2837
2430.86 2760
2431.33 2690
2431.79 2758
2432.26 2726
2432.72 2833
2433.19 2871
2433.65 2946
2434.12 2967
2434.59 3022
2435.05 3083
2435.52 3081
2435.98 3120
2436.45 3177
2436.91 3039
2437.38 3138
2437.84 3022
2438.31 3069
2438.78 3119
2439.24 3093
2439.71 3094
2440.17 3146
2440.64 3172
2441.10 3314
2441.57 3154
2442.04 3153
2442.50 3103
2442.97 3013
2443.44 2986
2443.90 3019
2444.37 2863
2444.83 2833
2445.30 2800
2445.77 2796
2446.23 2782
2446.70 2796
2447.17 2752
2447.63 2636
2448.10 2762
2448.57 2840
2449.03 2836
2449.50 2831
2449.97 2772
2450.43 2775
2450.90 2848
2451.37 2953
2451.83 2866
2452.30 2823
2452.77 2806
2453.24 2785
2453.70 2780
2454.17 2745
2454.64 2684
2455.10 2805
2455.57 2790
2456.04 2743
2456.51 2719
2456.97 2615
2457.44 2623
2457.91 2633
2458.38 2670
2458.84 2696
2459.31 2703
2459.78 2699
2460.25 2655
2460.72 2565
2461.18 2634
2461.65 2669
2462.12 2718
2462.59 2680
2463.06 2642
2463.52 2587
2463.99 2675
2464.46 2740
2464.93 2724
2465.40 2767
2465.86 2819
2466.33 2821
2466.80 2990
2467.27 2962
2467.74 2792
2468.21 2854
2468.68 2970
2469.14 3032
2469.61 3049
2470.08 3030
2470.55 3050
2471.02 3171
2471.49 3101
2471.96 2964
2472.43 2931
2472.90 2876
2473.36 3060
2473.83 2973
2474.30 3047
2474.77 3055
2475.24 3192
2475.71 3221
2476.18 3135
2476.65 3010
2477.12 3079
2477.59 3016
2478.06 2999
2478.53 2963
2479.00 2890
2479.47 2926
2479.94 2914
2480.41 2801
2480.87 2695
2481.34 2773
2481.81 2704
2482.28 2689
2482.75 2686
2483.22 2624
2483.69 2615
2484.16 2514
2484.63 2603
2485.10 2722
2485.57 2731
2486.05 2845
2486.52 2833
2486.99 2797
2487.46 2782
2487.93 2766
2488.40 2862
2488.87 2943
2489.34 2861
2489.81 2852
2490.28 2884
2490.75 2830
2491.22 2872
2491.69 2805
2492.16 2830
2492.63 2961
2493.10 2981
2493.58 3034
2494.05 3071
2494.52 3051
2494.99 3091
2495.46 3200
2495.93 3223
2496.40 3336
2496.87 3318
2497.34 3337
2497.82 3234
2498.29 3066
2498.76 2940
2499.23 2921
2499.70 2899
2500.17 2749
2500.64 2615
2501.12 2665
2501.59 2661
2502.06 2646
2502.53 2611
2503.00 2659
2503.48 2629
2503.95 2558
2504.42 2652
2504.89 2791
2505.36 2860
2505.84 2854
2506.31 2891
2506.78 3021
2507.25 3324
2507.72 3338
2508.20 3477
2508.67 3698
2509.14 3814
2509.61 3921
2510.09 4178
2510.56 4601
2511.03 4716
2511.50 4825
2511.98 4901
2512.45 5047
2512.92 4949
2513.40 5063
2513.87 4804
2514.34 4659
2514.81 4314
2515.29 4026
2515.76 3703
2516.23 3507
2516.71 3342
2517.18 3114
2517.65 3149
2518.13 3022
2518.60 2969
2519.07 2942
2519.55 2888
2520.02 2945
2520.49 2830
2520.97 2859
2521.44 2783
2521.91 2784
2522.39 2802
2522.86 2702
2523.34 2780
2523.81 2729
2524.28 2694
2524.76 2678
2525.23 2794
2525.70 2865
2526.18 2794
2526.65 2849
2527.13 2873
2527.60 2888
2528.08 2794
2528.55 2738
2529.02 2778
2529.50 2884
2529.97 2878
2530.45 2944
2530.92 3023
2531.40 2969
2531.87 2878
2532.34 2970
2532.82 2948
2533.29 3119
2533.77 3090
2534.24 3110
2534.72 3141
2535.19 3091
2535.67 2976
2536.14 3012
2536.62 2958
2537.09 3046
2537.57 3044
2538.04 3086
2538.52 2964
2538.99 2976
2539.47 3068
2539.94 3010
2540.42 3008
2540.90 2982
2541.37 2978
2541.85 2941
2542.32 2910
2542.80 3092
2543.27 3242
2543.75 3180
2544.22 3225
2544.70 3417
2545.18 3539
2545.65 3735
2546.13 4002
2546.60 4194
2547.08 4443
2547.56 4417
2548.03 4637
2548.51 4557
2548.98 4599
2549.46 4489
2549.94 4456
2550.41 4396
2550.89 4344
2551.37 4239
2551.84 3997
2552.32 3824
2552.80 3906
2553.27 3910
2553.75 3815
2554.23 3795
2554.70 3659
2555.18 3612
2555.66 3540
2556.13 3458
2556.61 3507
2557.09 3477
2557.56 3392
2558.04 3476
2558.52 3383
2558.99 3382
2559.47 3232
2559.95 3325
2560.43 3311
2560.90 3177
2561.38 3072
2561.86 2918
2562.33 3018
2562.81 2950
2563.29 2881
2563.77 2836
2564.25 2824
2564.72 2766
2565.20 2808
2565.68 2787
2566.16 2812
2566.63 2731
2567.11 2795
2567.59 2775
2568.07 2827
2568.55 2833
2569.02 2804
2569.50 2814
2569.98 2798
2570.46 2679
2570.94 2747
2571.41 2849
2571.89 2874
2572.37 2911
2572.85 2778
2573.33 2801
2573.81 2832
2574.28 2867
2574.76 2817
2575.24 2797
2575.72 2807
2576.20 2912
2576.68 2742
2577.16 2704
2577.64 2788
2578.11 2727
2578.59 2779
2579.07 2699
2579.55 2697
2580.03 2742
2580.51 2836
2580.99 2760
2581.47 2886
2581.95 2777
2582.43 2822
2582.91 2824
2583.39 2751
2583.86 2832
2584.34 2883
2584.82 2848
2585.30 2935
2585.78 2899
2586.26 3047
2586.74 3012
2587.22 2995
2587.70 2976
2588.18 2929
2588.66 2956
2589.14 2906
2589.62 2822
2590.10 2703
2590.58 2774
2591.06 2821
2591.54 2791
2592.02 2734
2592.50 2767
2592.98 2729
2593.46 2725
2593.94 2757
2594.42 2757
2594.90 2810
2595.38 2749
2595.86 2791
2596.35 2754
2596.83 2870
2597.31 2773
2597.79 2785
2598.27 2899
2598.75 2816
2599.23 2689
2599.71 2725
2600.19 2806
2600.67 2730
2601.15 2737
2601.63 2661
2602.12 2706
2602.60 2721
2603.08 2689
2603.56 2616
2604.04 2655
2604.52 2773
2605.00 2713
2605.48 2653
2605.97 2692
2606.45 2646
2606.93 2638
2607.41 2585
2607.89 2693
2608.37 2782
2608.86 2694
2609.34 2742
2609.82 2881
2610.30 2833
2610.78 2761
2611.26 2781
2611.75 2792
2612.23 2747
2612.71 2838
2613.19 2874
2613.68 2832
2614.16 2775
2614.64 2806
2615.12 2772
2615.60 2713
2616.09 2774
2616.57 2818
2617.05 2852
2617.53 2878
2618.02 2922
2618.50 2891
2618.98 2889
2619.46 2812
2619.95 2926
2620.43 2904
2620.91 2875
2621.40 2964
2621.88 3041
2622.36 2971
2622.85 3003
2623.33 3031
2623.81 3042
2624.29 2986
2624.78 2988
2625.26 3065
2625.74 3014
2626.23 2931
2626.71 2748
2627.19 2818
2627.68 2835
2628.16 2844
2628.64 2870
2629.13 2936
2629.61 3010
2630.10 3105
2630.58 3077
2631.06 3294
2631.55 3189
2632.03 3164
2632.51 3188
2633.00 3196
2633.48 3195
2633.97 3196
2634.45 3212
2634.94 3118
2635.42 2921
2635.90 2974
2636.39 2975
2636.87 2900
2637.36 3011
2637.84 3025
2638.33 3002
2638.81 2932
2639.29 3016
2639.78 2942
2640.26 2999
2640.75 2862
2641.23 2847
2641.72 2888
2642.20 2834
2642.69 2918
2643.17 2944
2643.66 2809
2644.14 2790
2644.63 2914
2645.11 2916
2645.60 2903
2646.08 2928
2646.57 2866
2647.05 2895
2647.54 3062
2648.02 3020
2648.51 3139
2648.99 3186
2649.48 3197
2649.97 3231
2650.45 3290
2650.94 3278
2651.42 3313
2651.91 3234
2652.39 3210
2652.88 3363
2653.37 3233
2653.85 3231
2654.34 3194
2654.82 3315
2655.31 3133
2655.80 3045
2656.28 3051
2656.77 3076
2657.25 3052
2657.74 2986
2658.23 2959
2658.71 2997
2659.20 3106
2659.69 3181
2660.17 3162
2660.66 3258
2661.14 3359
2661.63 3302
2662.12 3371
2662.60 3413
2663.09 3400
2663.58 3409
2664.06 3475
2664.55 3472
2665.04 3388
2665.53 3322
2666.01 3398
2666.50 3333
2666.99 3191
2667.47 3193
2667.96 3193
2668.45 3105
2668.94 3031
2669.42 3120
2669.91 3045
2670.40 3003
2670.88 2966
2671.37 3064
2671.86 3101
2672.35 3178
2672.83 3208
2673.32 3246
2673.81 3233
2674.30 3353
2674.79 3346
2675.27 3359
2675.76 3325
2676.25 3365
2676.74 3201
2677.23 3123
2677.71 3187
2678.20 3139
2678.69 3166
2679.18 3154
2679.67 3275
2680.15 3219
2680.64 3176
2681.13 3190
2681.62 3238
2682.11 3249
2682.60 3207
2683.08 3221
2683.57 3215
2684.06 3187
2684.55 3249
2685.04 3193
2685.53 3189
2686.02 3289
2686.51 3283
2686.99 3272
2687.48 3275
2687.97 3273
2688.46 3312
2688.95 3335
2689.44 3240
2689.93 3344
2690.42 3299
2690.91 3285
2691.40 3276
2691.89 3396
2692.38 3388
2692.87 3405
2693.35 3448
2693.84 3683
2694.33 3808
2694.82 3820
2695.31 3984
2695.80 4007
2696.29 3824
2696.78 3955
2697.27 3880
2697.76 3826
2698.25 3726
2698.74 3784
2699.23 3704
2699.72 3597
2700.21 3512
2700.70 3489
2701.19 3374
2701.68 3408
2702.17 3316
2702.66 3306
2703.15 3188
2703.64 3219
2704.13 3153
2704.62 3082
2705.12 3023
2705.61 3036
2706.10 3088
2706.59 3029
2707.08 2924
2707.57 2818
2708.06 2853
2708.55 2826
2709.04 2843
2709.53 2927
2710.02 2944
2710.51 2988
2711.01 2987
2711.50 3006
2711.99 3100
2712.48 3217
2712.97 3156
2713.46 3217
2713.95 3206
2714.44 3188
2714.94 3154
2715.43 3060
2715.92 3006
2716.41 2976
2716.90 2922
2717.39 3008
2717.89 3034
2718.38 3079
2718.87 2879
2719.36 3013
2719.85 3083
2720.34 3145
2720.84 3335
2721.33 3576
2721.82 3562
2722.31 3754
2722.80 3736
2723.30 3997
2723.79 4119
2724.28 3796
2724.77 3771
2725.27 3618
2725.76 3552
2726.25 3425
2726.74 3323
2727.24 3352
2727.73 3271
2728.22 3269
2728.71 3252
2729.21 3325
2729.70 3450
2730.19 3392
2730.69 3386
2731.18 3474
2731.67 3655
2732.16 3653
2732.66 3730
2733.15 3869
2733.64 3864
2734.14 3871
2734.63 3954
2735.12 4054
2735.62 4058
2736.11 4105
2736.60 4077
2737.10 4277
2737.59 4341
2738.08 4293
2738.58 4364
2739.07 4307
2739.56 4223
2740.06 4138
2740.55 3886
2741.05 3634
2741.54 3432
2742.03 3398
2742.53 3267
2743.02 3217
2743.52 3224
2744.01 3103
2744.50 3158
2745.00 3223
2745.49 3211
2745.99 3193
2746.48 3184
2746.97 3229
2747.47 3185
2747.96 3118
2748.46 3150
2748.95 3137
2749.45 3098
2749.94 3095
2750.44 3049
2750.93 3085
2751.43 3170
2751.92 3212
2752.42 3028
2752.91 3201
2753.41 3176
2753.90 3134
2754.40 3110
2754.89 3138
2755.39 3158
2755.88 3220
2756.38 3284
2756.87 3151
2757.37 3274
2757.86 3252
2758.36 3204
2758.85 3286
2759.35 3167
2759.84 3259
2760.34 3306
2760.83 3387
2761.33 3464
2761.83 3520
2762.32 3542
2762.82 3587
2763.31 3707
2763.81 3702
2764.30 3747
2764.80 3816
2765.30 3723
2765.79 3770
2766.29 3729
2766.78 3608
2767.28 3696
2767.78 3597
2768.27 3446
2768.77 3595
2769.27 3438
2769.76 3601
2770.26 3497
2770.76 3433
2771.25 3596
2771.75 3494
2772.24 3449
2772.74 3507
2773.24 3572
2773.73 3606
2774.23 3606
2774.73 3634
2775.23 3698
2775.72 3745
2776.22 3716
2776.72 3628
2777.21 3694
2777.71 3571
2778.21 3573
2778.70 3470
2779.20 3513
2779.70 3413
2780.20 3346
2780.69 3449
2781.19 3460
2781.69 3390
2782.19 3517
2782.68 3458
2783.18 3534
2783.68 3496
2784.18 3506
2784.67 3535
2785.17 3511
2785.67 3417
2786.17 3226
2786.67 3191
2787.16 3180
2787.66 3159
2788.16 3243
2788.66 3157
2789.16 3124
2789.65 3078
2790.15 3172
2790.65 3142
2791.15 3047
2791.65 3056
2792.15 3087
2792.64 3067
2793.14 3008
2793.64 2995
2794.14 3096
2794.64 2964
2795.14 3047
2795.64 3237
2796.13 3339
2796.63 3306
2797.13 3323
2797.63 3427
2798.13 3351
2798.63 3386
2799.13 3412
2799.63 3271
2800.13 3317
2800.62 3325
2801.12 3263
2801.62 3231
2802.12 3300
2802.62 3375
2803.12 3474
2803.62 3508
2804.12 3369
2804.62 3497
2805.12 3579
2805.62 3797
2806.12 3898
2806.62 3763
2807.12 3777
2807.62 3748
2808.12 3809
2808.62 3791
2809.12 3676
2809.62 3685
2810.12 3536
2810.62 3586
2811.12 3464
2811.62 3341
2812.12 3372
2812.62 3326
2813.12 3304
2813.62 3331
2814.12 3295
2814.62 3301
2815.12 3382
2815.62 3261
2816.12 3273
2816.62 3253
2817.12 3183
2817.62 3141
2818.12 3099
2818.62 3136
2819.12 3149
2819.63 3105
2820.13 3036
2820.63 2994
2821.13 2993
2821.63 2899
2822.13 2864
2822.63 2935
2823.13 3036
2823.63 3106
2824.13 3024
2824.64 3116
2825.14 3030
2825.64 3090
2826.14 3126
2826.64 3145
2827.14 3147
2827.64 3090
2828.15 3027
2828.65 3005
2829.15 3026
2829.65 2927
2830.15 2945
2830.65 2835
2831.16 2866
2831.66 2830
2832.16 2775
2832.66 2760
2833.16 2842
2833.67 2794
2834.17 2854
2834.67 2916
2835.17 3000
2835.68 2975
2836.18 3034
2836.68 3075
2837.18 3086
2837.68 3013
2838.19 3005
2838.69 3075
2839.19 3064
2839.70 2995
2840.20 2897
2840.70 2852
2841.20 3014
2841.71 2930
2842.21 2930
2842.71 2871
2843.21 3027
2843.72 3031
2844.22 3060
2844.72 3077
2845.23 3252
2845.73 3248
2846.23 3187
2846.74 3224
2847.24 3163
2847.74 3148
2848.25 3163
2848.75 3056
2849.25 3056
2849.76 3041
2850.26 2952
2850.76 2974
2851.27 2948
2851.77 2904
2852.28 2864
2852.78 2927
2853.28 2984
2853.79 2891
2854.29 2868
2854.79 2880
2855.30 3008
2855.80 2939
2856.31 2950
2856.81 3004
2857.31 3022
2857.82 2975
2858.32 3015
2858.83 3003
2859.33 2919
2859.84 2904
2860.34 2924
2860.85 2950
2861.35 2995
2861.85 2972
2862.36 2917
2862.86 2804
2863.37 2919
2863.87 2843
2864.38 2896
2864.88 2940
2865.39 2881
2865.89 3077
2866.40 3201
2866.90 3238
2867.41 3411
2867.91 3568
2868.42 3693
2868.92 3808
2869.43 3787
2869.93 3806
2870.44 3882
2870.94 3870
2871.45 3719
2871.96 3638
2872.46 3437
2872.97 3414
2873.47 3361
2873.98 3211
2874.48 3183
2874.99 3229
2875.49 3262
2876.00 3231
2876.51 3180
2877.01 3112
2877.52 2981
2878.02 3096
2878.53 3095
2879.04 3129
2879.54 3102
2880.05 3125
2880.55 3124
2881.06 3117
2881.57 2998
2882.07 3018
2882.58 3017
2883.09 2949
2883.59 2972
2884.10 2872
2884.61 2895
2885.11 3024
2885.62 2993
2886.13 2979
2886.63 2934
2887.14 2988
2887.65 3032
2888.15 2926
2888.66 2949
2889.17 2965
2889.67 2972
2890.18 3053
2890.69 2973
2891.20 3038
2891.70 3044
2892.21 3029
2892.72 3087
2893.22 3120
2893.73 3048
2894.24 3128
2894.75 3262
2895.25 3432
2895.76 3361
2896.27 3407
2896.78 3443
2897.29 3437
2897.79 3524
2898.30 3485
2898.81 3472
2899.32 3466
2899.82 3359
2900.33 3484
2900.84 3430
2901.35 3424
2901.86 3381
2902.36 3288
2902.87 3299
2903.38 3333
2903.89 3355
2904.40 3327
2904.91 3402
2905.41 3309
2905.92 3332
2906.43 3288
2906.94 3321
2907.45 3353
2907.96 3244
2908.47 3290
2908.97 3133
2909.48 3127
2909.99 3146
2910.50 3147
2911.01 3068
2911.52 3187
2912.03 3189
2912.54 3185
2913.05 3153
2913.55 3127
2914.06 3224
2914.57 3275
2915.08 3173
2915.59 3158
2916.10 3152
2916.61 3025
2917.12 3049
2917.63 3184
2918.14 3392
2918.65 3185
2919.16 3306
2919.67 3357
2920.18 3453
2920.69 3505
2921.20 3417
2921.71 3545
2922.22 3604
2922.73 3624
2923.24 3638
2923.75 3680
2924.26 3661
2924.77 3616
2925.28 3557
2925.79 3484
2926.30 3390
2926.81 3411
2927.32 3256
2927.83 3282
2928.34 3170
2928.85 3229
2929.36 3252
2929.87 3139
2930.38 3160
2930.89 3045
2931.40 3058
2931.91 3198
2932.42 3244
2932.93 3257
2933.45 3168
2933.96 3124
2934.47 3318
2934.98 3398
2935.49 3590
2936.00 3622
2936.51 3640
2937.02 3738
2937.53 3862
2938.04 3885
2938.56 3949
2939.07 4002
2939.58 4095
2940.09 3980
2940.60 3933
2941.11 3853
2941.62 3784
2942.14 3700
2942.65 3705
2943.16 3661
2943.67 3608
2944.18 3542
2944.70 3633
2945.21 3530
2945.72 3357
2946.23 3476
2946.74 3463
2947.26 3415
2947.77 3301
2948.28 3364
2948.79 3406
2949.30 3354
2949.82 3245
2950.33 3221
2950.84 3105
2951.35 3047
2951.87 2994
2952.38 3065
2952.89 3029
2953.40 2982
2953.92 2936
2954.43 2906
2954.94 2882
2955.45 2985
2955.97 3033
2956.48 3031
2956.99 3111
2957.51 3122
2958.02 3154
2958.53 3146
2959.04 3176
2959.56 3143
2960.07 3147
2960.58 3267
2961.10 3353
2961.61 3384
2962.12 3400
2962.64 3416
2963.15 3405
2963.66 3407
2964.18 3352
2964.69 3334
2965.21 3338
2965.72 3226
2966.23 3212
2966.75 3100
2967.26 3105
2967.77 3060
2968.29 3049
2968.80 2994
2969.32 3088
2969.83 3036
2970.34 3128
2970.86 3102
2971.37 3126
2971.89 3183
2972.40 3332
2972.91 3348
2973.43 3391
2973.94 3330
2974.46 3401
2974.97 3337
2975.49 3384
2976.00 3416
2976.52 3307
2977.03 3270
2977.55 3364
2978.06 3272
2978.57 3236
2979.09 3281
2979.60 3194
2980.12 3226
2980.63 3284
2981.15 3239
2981.66 3148
2982.18 3206
2982.69 3290
2983.21 3202
2983.73 3227
2984.24 3204
2984.76 3250
2985.27 3248
2985.79 3370
2986.30 3436
2986.82 3383
2987.33 3434
2987.85 3648
2988.36 3621
2988.88 3671
2989.40 3710
2989.91 3790
2990.43 3873
2990.94 4070
2991.46 4079
2991.97 3954
2992.49 4009
2993.01 4023
2993.52 4011
2994.04 3950
2994.55 3962
2995.07 4007
2995.59 4008
2996.10 4039
2996.62 3945
2997.14 4007
2997.65 4014
2998.17 3995
2998.69 4138
2999.20 3910
2999.72 4004
3000.24 4001
3000.75 4019
3001.27 3933
3001.79 4064
3002.30 4259
3002.82 4504
3003.34 4650
3003.85 4806
3004.37 5056
3004.89 5470
3005.40 5461
3005.92 5314
3006.44 5127
3006.96 4863
3007.47 4632
3007.99 4364
3008.51 4001
3009.03 3905
3009.54 3717
3010.06 3486
3010.58 3384
3011.10 3347
3011.61 3329
3012.13 3374
3012.65 3238
3013.17 3207
3013.68 3316
3014.20 3209
3014.72 3286
3015.24 3382
3015.76 3445
3016.27 3366
3016.79 3301
3017.31 3381
3017.83 3350
3018.35 3362
3018.86 3545
3019.38 3438
3019.90 3275
3020.42 3376
3020.94 3461
3021.46 3496
3021.97 3708
3022.49 3768
3023.01 3780
3023.53 3900
3024.05 3970
3024.57 4009
3025.09 4060
3025.61 4045
3026.12 3904
3026.64 3936
3027.16 3824
3027.68 3773
3028.20 3566
3028.72 3444
3029.24 3394
3029.76 3353
3030.28 3400
3030.80 3404
3031.32 3407
3031.84 3505
3032.35 3608
3032.87 3679
3033.39 3843
3033.91 3904
3034.43 4016
3034.95 4203
3035.47 4201
3035.99 4081
3036.51 4017
3037.03 4054
3037.55 3960
3038.07 3904
3038.59 3818
3039.11 3711
3039.63 3581
3040.15 3454
3040.67 3445
3041.19 3442
3041.71 3334
3042.23 3418
3042.75 3338
3043.27 3286
3043.79 3292
3044.31 3372
3044.83 3291
3045.35 3293
3045.87 3464
3046.40 3474
3046.92 3431
3047.44 3376
3047.96 3376
3048.48 3304
3049.00 3294
3049.52 3350
3050.04 3410
3050.56 3491
3051.08 3462
3051.60 3458
3052.12 3524
3052.65 3491
3053.17 3391
3053.69 3334
3054.21 3222
3054.73 3232
3055.25 3221
3055.77 3211
3056.30 3101
3056.82 3174
3057.34 3188
3057.86 3140
3058.38 3260
3058.90 3222
3059.42 3210
3059.95 3249
3060.47 3350
3060.99 3490
3061.51 3493
3062.03 3483
3062.56 3511
3063.08 3618
3063.60 3633
3064.12 3708
3064.64 3751
3065.17 3747
3065.69 3714
3066.21 3729
3066.73 3680
3067.26 3591
3067.78 3503
3068.30 3477
3068.82 3499
3069.35 3468
3069.87 3450
3070.39 3384
3070.91 3255
3071.44 3350
3071.96 3441
3072.48 3563
3073.01 3551
3073.53 3546
3074.05 3663
3074.57 3675
3075.10 3655
3075.62 3742
3076.14 3815
3076.67 3902
3077.19 3943
3077.71 3989
3078.24 4141
3078.76 4269
3079.28 4287
3079.81 4139
3080.33 4207
3080.85 4182
3081.38 4218
3081.90 4139
3082.42 4148
3082.95 4189
3083.47 4231
3084.00 4016
3084.52 4028
3085.04 4099
3085.57 3978
3086.09 3958
3086.62 4004
3087.14 4135
3087.66 4292
3088.19 4514
3088.71 4703
3089.24 4887
3089.76 5035
3090.29 5060
3090.81 4948
3091.33 4830
3091.86 4669
3092.38 4513
3092.91 4432
3093.43 4137
3093.96 4054
3094.48 3893
3095.01 3841
3095.53 3853
3096.06 3688
3096.58 3621
3097.11 3601
3097.63 3532
3098.16 3513
3098.68 3640
3099.21 3688
3099.73 3786
3100.26 3958
3100.78 4338
3101.31 4548
3101.83 4883
3102.36 5213
3102.88 5349
3103.41 5494
3103.93 5423
3104.46 5199
3104.99 5034
3105.51 4575
3106.04 4185
3106.56 3975
3107.09 3721
3107.61 3577
3108.14 3504
3108.67 3522
3109.19 3441
3109.72 3524
3110.24 3481
3110.77 3424
3111.30 3488
3111.82 3393
3112.35 3435
3112.87 3395
3113.40 3385
3113.93 3261
3114.45 3216
3114.98 3429
3115.51 3393
3116.03 3276
3116.56 3395
3117.09 3448
3117.61 3522
3118.14 3619
3118.67 3752
3119.19 3719
3119.72 4028
3120.25 4026
3120.77 4294
3121.30 4207
3121.83 4307
3122.35 4221
3122.88 4162
3123.41 4097
3123.94 3856
3124.46 3867
3124.99 3724
3125.52 3613
3126.05 3579
3126.57 3566
3127.10 3489
3127.63 3550
3128.16 3484
3128.68 3428
3129.21 3346
3129.74 3317
3130.27 3275
3130.79 3185
3131.32 3195
3131.85 3147
3132.38 3122
3132.91 3189
3133.43 3199
3133.96 3238
3134.49 3184
3135.02 3142
3135.55 3152
3136.07 3007
3136.60 3097
3137.13 3182
3137.66 3083
3138.19 3191
3138.72 3223
3139.24 3150
3139.77 3196
3140.30 3267
3140.83 3220
3141.36 3199
3141.89 3176
3142.42 3226
3142.95 3164
3143.47 3152
3144.00 3205
3144.53 3328
3145.06 3310
3145.59 3502
3146.12 3557
3146.65 3664
3147.18 3836
3147.71 3900
3148.24 3961
3148.76 4195
3149.29 4272
3149.82 4191
3150.35 4121
3150.88 4156
3151.41 4019
3151.94 4046
3152.47 3819
3153.00 3819
3153.53 3837
3154.06 3832
3154.59 3821
3155.12 3756
3155.65 3805
3156.18 3884
3156.71 4052
3157.24 4140
3157.77 4183
3158.30 4309
3158.83 4616
3159.36 4747
3159.89 4713
3160.42 4632
3160.95 4684
3161.48 4889
3162.01 4764
3162.54 4573
3163.07 4423
3163.60 4212
3164.13 4123
3164.66 3989
3165.20 3950
3165.73 3884
3166.26 3721
3166.79 3558
3167.32 3429
3167.85 3341
3168.38 3424
3168.91 3310
3169.44 3306
3169.97 3354
3170.50 3422
3171.04 3453
3171.57 3566
3172.10 3648
3172.63 3763
3173.16 3813
3173.69 3861
3174.22 3991
3174.75 3943
3175.29 3861
3175.82 3787
3176.35 3826
3176.88 3706
3177.41 3663
3177.94 3575
3178.48 3467
3179.01 3393
3179.54 3399
3180.07 3289
3180.60 3295
3181.14 3292
3181.67 3327
3182.20 3333
3182.73 3250
3183.26 3215
3183.80 3137
3184.33 3129
3184.86 3232
3185.39 3340
3185.93 3345
3186.46 3388
3186.99 3368
3187.52 3453
3188.06 3328
3188.59 3386
3189.12 3463
3189.65 3372
3190.19 3410
3190.72 3396
3191.25 3304
3191.79 3302
3192.32 3354
3192.85 3370
3193.38 3470
3193.92 3532
3194.45 3408
3194.98 3427
3195.52 3506
3196.05 3550
3196.58 3532
3197.12 3682
3197.65 3650
3198.18 3670
3198.72 3714
3199.25 3732
3199.78 3720
3200.32 3664
3200.85 3581
3201.39 3606
3201.92 3392
3202.45 3384
3202.99 3424
3203.52 3403
3204.05 3463
3204.59 3399
3205.12 3402
3205.66 3408
3206.19 3257
3206.72 3535
3207.26 3495
3207.79 3693
3208.33 3950
3208.86 4108
3209.40 4279
3209.93 4436
3210.47 4330
3211.00 4466
3211.53 4615
3212.07 4533
3212.60 4439
3213.14 4238
3213.67 4169
3214.21 4030
3214.74 3835
3215.28 3809
3215.81 3849
3216.35 3652
3216.88 3666
3217.42 3633
3217.95 3733
3218.49 3719
3219.02 3727
3219.56 3703
3220.09 3794
3220.63 3939
3221.16 4089
3221.70 4424
3222.23 4709
3222.77 5285
3223.31 5612
3223.84 5897
3224.38 6008
3224.91 6103
3225.45 5832
3225.98 5609
3226.52 5411
3227.06 5176
3227.59 4766
3228.13 4417
3228.66 4150
3229.20 3904
3229.74 3680
3230.27 3566
3230.81 3489
3231.34 3533
3231.88 3612
3232.42 3525
3232.95 3542
3233.49 3594
3234.03 3697
3234.56 3796
3235.10 3759
3235.64 3815
3236.17 3883
3236.71 3758
3237.25 3687
3237.78 3719
3238.32 3771
3238.86 3700
3239.39 3719
3239.93 3739
3240.47 3653
3241.00 3525
3241.54 3591
3242.08 3520
3242.61 3418
3243.15 3481
3243.69 3510
3244.23 3521
3244.76 3422
3245.30 3438
3245.84 3357
3246.38 3408
3246.91 3427
3247.45 3507
3247.99 3586
3248.53 3721
3249.06 3880
3249.60 4005
3250.14 4177
3250.68 4368
3251.21 4637
3251.75 4792
3252.29 5109
3252.83 5306
3253.37 5279
3253.90 5281
3254.44 5048
3254.98 4876
3255.52 4836
3256.06 4591
3256.60 4348
3257.13 4321
3257.67 4227
3258.21 4100
3258.75 4222
3259.29 4092
3259.83 4309
3260.36 4327
3260.90 4409
3261.44 4725
3261.98 4878
3262.52 4974
3263.06 5068
3263.60 5200
3264.14 5165
3264.68 5206
3265.21 5234
3265.75 5053
3266.29 4874
3266.83 4757
3267.37 4716
3267.91 4520
3268.45 4306
3268.99 4165
3269.53 4063
3270.07 3889
3270.61 3780
3271.15 3763
3271.69 3775
3272.23 3816
3272.76 3893
3273.30 4152
3273.84 4231
3274.38 4238
3274.92 4456
3275.46 4582
3276.00 4578
3276.54 4697
3277.08 4751
3277.62 4687
3278.16 4642
3278.70 4528
3279.24 4372
3279.78 4224
3280.32 4339
3280.86 4165
3281.41 4060
3281.95 4023
3282.49 3971
3283.03 4055
3283.57 4034
3284.11 4042
3284.65 4006
3285.19 4060
3285.73 4124
3286.27 4097
3286.81 4080
3287.35 4172
3287.89 4102
3288.43 4013
3288.97 4063
3289.52 4127
3290.06 4276
3290.60 4369
3291.14 4359
3291.68 4451
3292.22 4474
3292.76 4662
3293.30 4746
3293.85 5033
3294.39 4990
3294.93 5041
3295.47 5158
3296.01 5142
3296.55 5150
3297.09 5139
3297.64 4985
3298.18 4857
3298.72 4864
3299.26 4598
3299.80 4741
3300.34 4679
3300.89 4562
3301.43 4611
3301.97 4466
3302.51 4419
3303.06 4372
3303.60 4359
3304.14 4267
3304.68 4131
3305.22 4094
3305.77 4039
3306.31 3982
3306.85 3827
3307.39 3906
3307.94 3813
3308.48 3751
3309.02 3726
3309.56 3937
3310.11 3910
3310.65 3817
3311.19 3982
3311.74 3959
3312.28 3905
3312.82 3974
3313.36 4015
3313.91 4063
3314.45 4055
3314.99 4139
3315.54 4169
3316.08 4167
3316.62 4325
3317.17 4440
3317.71 4586
3318.25 4742
3318.80 4813
3319.34 4916
3319.88 4991
3320.43 5139
3320.97 5028
3321.51 4955
3322.06 4820
3322.60 4618
3323.14 4456
3323.69 4462
3324.23 4339
3324.78 4275
3325.32 4329
3325.86 4311
3326.41 4199
3326.95 4285
3327.50 4257
3328.04 4177
3328.59 4239
3329.13 4224
3329.67 4249
3330.22 4428
3330.76 4677
3331.31 5003
3331.85 5729
3332.40 6437
3332.94 7512
3333.49 8924
3334.03 10472
3334.57 11657
3335.12 12988
3335.66 13760
3336.21 13819
3336.75 13452
3337.30 12805
3337.84 11817
3338.39 10772
3338.93 9555
3339.48 8315
3340.02 7506
3340.57 6568
3341.11 5754
3341.66 5186
3342.20 4801
3342.75 4473
3343.30 4394
3343.84 4319
3344.39 4144
3344.93 4073
3345.48 4297
3346.02 4461
3346.57 4530
3347.11 4621
3347.66 4686
3348.21 4684
3348.75 4712
3349.30 4615
3349.84 4528
3350.39 4479
3350.94 4352
3351.48 4227
3352.03 4012
3352.57 4014
3353.12 3924
3353.67 3830
3354.21 3605
3354.76 3618
3355.31 3535
3355.85 3487
3356.40 3554
3356.95 3409
3357.49 3404
3358.04 3371
3358.59 3387
3359.13 3308
3359.68 3242
3360.23 3273
3360.77 3299
3361.32 3387
3361.87 3316
3362.41 3382
3362.96 3471
3363.51 3493
3364.05 3469
3364.60 3429
3365.15 3465
3365.70 3456
3366.24 3434
3366.79 3466
3367.34 3405
3367.89 3458
3368.43 3429
3368.98 3445
3369.53 3443
3370.08 3576
3370.62 3752
3371.17 3884
3371.72 4076
3372.27 4139
3372.81 4321
3373.36 4498
3373.91 4593
3374.46 4546
3375.01 4477
3375.55 4393
3376.10 4218
3376.65 3917
3377.20 3755
3377.75 3655
3378.30 3516
3378.84 3390
3379.39 3383
3379.94 3293
3380.49 3275
3381.04 3258
3381.59 3301
3382.13 3289
3382.68 3174
3383.23 3348
3383.78 3343
3384.33 3265
3384.88 3260
3385.43 3404
3385.98 3311
3386.52 3301
3387.07 3203
3387.62 3219
3388.17 3248
3388.72 3348
3389.27 3407
3389.82 3421
3390.37 3460
3390.92 3398
3391.47 3292
3392.02 3249
3392.57 3253
3393.12 3224
3393.66 3289
3394.21 3259
3394.76 3324
3395.31 3345
3395.86 3193
3396.41 3253
3396.96 3303
3397.51 3252
3398.06 3233
3398.61 3288
3399.16 3298
3399.71 3340
3400.26 3270
3400.81 3265
3401.36 3246
3401.91 3113
3402.46 3155
3403.01 3188
3403.56 3223
3404.11 3172
3404.66 3192
3405.21 3118
3405.77 3124
3406.32 3123
3406.87 3121
3407.42 3217
3407.97 3204
3408.52 3251
3409.07 3338
3409.62 3409
3410.17 3430
3410.72 3513
3411.27 3502
3411.82 3436
3412.37 3495
3412.93 3441
3413.48 3401
3414.03 3363
3414.58 3244
3415.13 3289
3415.68 3240
3416.23 3242
3416.78 3185
3417.34 3304
3417.89 3193
3418.44 3225
3418.99 3256
3419.54 3279
3420.09 3198
3420.65 3072
3421.20 3109
3421.75 3052
3422.30 2994
3422.85 2982
3423.40 3030
3423.96 3059
3424.51 2939
3425.06 3018
3425.61 2985
3426.17 2876
3426.72 2885
3427.27 2840
3427.82 2898
3428.37 2855
3428.93 2903
3429.48 2923
3430.03 2936
3430.58 2858
3431.14 2852
3431.69 2970
3432.24 2999
3432.79 3044
3433.35 3087
3433.90 2969
3434.45 3029
3435.01 3041
3435.56 3103
3436.11 3090
3436.66 3116
3437.22 3065
3437.77 3102
3438.32 3193
3438.88 3074
3439.43 3094
3439.98 3199
3440.54 3102
3441.09 3003
3441.64 3097
3442.20 3129
3442.75 2988
3443.30 2901
3443.86 2897
3444.41 2900
3444.96 2911
3445.52 2866
3446.07 2921
3446.63 2822
3447.18 2945
3447.73 2898
3448.29 2946
3448.84 3012
3449.40 3026
3449.95 3041
3450.50 3001
3451.06 2912
3451.61 2940
3452.17 3112
3452.72 3073
3453.27 3024
3453.83 2984
3454.38 3092
3454.94 3090
3455.49 3146
3456.05 3178
3456.60 3260
3457.16 3071
3457.71 3170
3458.27 3233
3458.82 3242
3459.38 3117
3459.93 3185
3460.49 3182
3461.04 3225
3461.60 3113
3462.15 3047
3462.71 3093
3463.26 3096
3463.82 3128
3464.37 3093
3464.93 3059
3465.48 3228
3466.04 3190
3466.59 3104
3467.15 3041
3467.70 3152
3468.26 3280
3468.81 3275
3469.37 3376
3469.93 3470
3470.48 3532
3471.04 3496
3471.59 3466
3472.15 3422
3472.70 3515
3473.26 3484
3473.82 3579
3474.37 3421
3474.93 3472
3475.48 3398
3476.04 3522
3476.60 3743
3477.15 3860
3477.71 3953
3478.27 4033
3478.82 4048
3479.38 4122
3479.93 4165
3480.49 4215
3481.05 4154
3481.60 4128
3482.16 3984
3482.72 3804
3483.27 3824
3483.83 3760
3484.39 3697
3484.95 3726
3485.50 3622
3486.06 3703
3486.62 3738
3487.17 3892
3487.73 4002
3488.29 4299
3488.84 4692
3489.40 5038
3489.96 5533
3490.52 6295
3491.07 7025
3491.63 7429
3492.19 7586
3492.75 7574
3493.30 7226
3493.86 6767
3494.42 6089
3494.98 5591
3495.53 5262
3496.09 5035
3496.65 4879
3497.21 4903
3497.77 4826
3498.32 4805
3498.88 4885
3499.44 4996
3500.00 5048
3500.56 4961
3501.11 5057
3501.67 5069
3502.23 5085
3502.79 5248
3503.35 5294
3503.91 5349
3504.46 5326
3505.02 5354
3505.58 5333
3506.14 5305
3506.70 5145
3507.26 4989
3507.81 5005
3508.37 4860
3508.93 4665
3509.49 4460
3510.05 4509
3510.61 4333
3511.17 4113
3511.73 4060
3512.29 3923
3512.85 3872
3513.40 3729
3513.96 3573
3514.52 3466
3515.08 3408
3515.64 3443
3516.20 3411
3516.76 3335
3517.32 3403
3517.88 3328
3518.44 3305
3519.00 3345
3519.56 3368
3520.12 3196
3520.68 3152
3521.24 3312
3521.80 3375
3522.36 3261
3522.92 3396
3523.48 3459
3524.04 3465
3524.60 3630
3525.16 3743
3525.72 3784
3526.28 3921
3526.84 4197
3527.40 4158
3527.96 4086
3528.52 4081
3529.08 3914
3529.64 3862
3530.20 3754
3530.76 3628
3531.32 3477
3531.88 3383
3532.44 3458
3533.00 3474
3533.56 3390
3534.12 3379
3534.68 3578
3535.25 3614
3535.81 3618
3536.37 3687
3536.93 3807
3537.49 3781
3538.05 3739
3538.61 3706
3539.17 3713
3539.73 3598
3540.30 3557
3540.86 3622
3541.42 3661
3541.98 3638
3542.54 3645
3543.10 3746
3543.66 3798
3544.23 3815
3544.79 3741
3545.35 3673
3545.91 3680
3546.47 3663
3547.03 3655
3547.60 3626
3548.16 3488
3548.72 3587
3549.28 3569
3549.84 3459
3550.41 3439
3550.97 3266
3551.53 3367
3552.09 3293
3552.65 3292
3553.22 3224
3553.78 3170
3554.34 3150
3554.90 3126
3555.47 3116
3556.03 3193
3556.59 3245
3557.15 3252
3557.72 3284
3558.28 3298
3558.84 3387
3559.41 3392
3559.97 3427
3560.53 3345
3561.09 3329
3561.66 3291
3562.22 3327
3562.78 3373
3563.35 3450
3563.91 3354
3564.47 3397
3565.04 3441
3565.60 3410
3566.16 3327
3566.73 3212
3567.29 3250
3567.85 3185
3568.42 3330
3568.98 3206
3569.54 3142
3570.11 3070
3570.67 3078
3571.23 3081
3571.80 3094
3572.36 3161
3572.93 3181
3573.49 3123
3574.05 3257
3574.62 3329
3575.18 3360
3575.75 3462
3576.31 3514
3576.87 3574
3577.44 3450
3578.00 3393
3578.57 3400
3579.13 3396
3579.70 3423
3580.26 3449
3580.82 3366
3581.39 3243
3581.95 3247
3582.52 3305
3583.08 3332
3583.65 3323
3584.21 3233
3584.78 3150
3585.34 3175
3585.91 3156
3586.47 3173
3587.04 3037
3587.60 2990
3588.17 3050
3588.73 3122
3589.30 3073
3589.86 3105
3590.43 3045
3590.99 3072
3591.56 3056
3592.12 3119
3592.69 3181
3593.25 3247
3593.82 3327
3594.39 3402
3594.95 3434
3595.52 3533
3596.08 3689
3596.65 3713
3597.21 3597
3597.78 3609
3598.35 3673
3598.91 3779
3599.48 3664
3600.04 3709
3600.61 3535
3601.18 3334
3601.74 3416
3602.31 3352
3602.87 3422
3603.44 3432
3604.01 3399
3604.57 3444
3605.14 3409
3605.71 3349
3606.27 3231
3606.84 3210
3607.41 3270
3607.97 3223
3608.54 3093
3609.11 2984
3609.67 3047
3610.24 2942
3610.81 2879
3611.37 2961
3611.94 2867
3612.51 2886
3613.07 3010
3613.64 3103
3614.21 3230
3614.78 3291
3615.34 3412
3615.91 3575
3616.48 3709
3617.04 4014
3617.61 4168
3618.18 4185
3618.75 4105
3619.31 4014
3619.88 3895
3620.45 3931
3621.02 3809
3621.58 3549
3622.15 3450
3622.72 3307
3623.29 3354
3623.86 3188
3624.42 3086
3624.99 2951
3625.56 2925
3626.13 2897
3626.70 2901
3627.26 2853
3627.83 2752
3628.40 2808
3628.97 2857
3629.54 2817
3630.11 2992
3630.67 3009
3631.24 2987
3631.81 2978
3632.38 2873
3632.95 2867
3633.52 2889
3634.08 2859
3634.65 2794
3635.22 2884
3635.79 2862
3636.36 2822
3636.93 2734
3637.50 2747
3638.07 2741
3638.64 2741
3639.20 2810
3639.77 2824
3640.34 2883
3640.91 2951
3641.48 2945
3642.05 2974
3642.62 2999
3643.19 3004
3643.76 3008
3644.33 2994
3644.90 2973
3645.47 2951
3646.04 3056
3646.61 2911
3647.18 2956
3647.75 2899
3648.32 2828
3648.89 2836
3649.46 2879
3650.03 2829
3650.60 2804
3651.17 2855
3651.74 2883
3652.31 2891
3652.88 2869
3653.45 2868
3654.02 2778
3654.59 2825
3655.16 2847
3655.73 2948
3656.30 2929
3656.87 3002
3657.44 3044
3658.01 2988
3658.58 3012
3659.15 3048
3659.72 3013
3660.29 3061
3660.86 3115
3661.43 3135
3662.00 3159
3662.58 3044
3663.15 3104
3663.72 3146
3664.29 3102
3664.86 3135
3665.43 3038
3666.00 3004
3666.57 2935
3667.14 2933
3667.72 2928
3668.29 2865
3668.86 2863
3669.43 2897
3670.00 2931
3670.57 2925
3671.14 3025
3671.72 3107
3672.29 3088
3672.86 3272
3673.43 3413
3674.00 3614
3674.57 3733
3675.15 3743
3675.72 3850
3676.29 3788
3676.86 3705
3677.43 3563
3678.01 3361
3678.58 3282
3679.15 3143
3679.72 3049
3680.30 3044
3680.87 2985
3681.44 2904
3682.01 2873
3682.58 2765
3683.16 2812
3683.73 2830
3684.30 2694
3684.88 2666
3685.45 2728
3686.02 2693
3686.59 2678
3687.17 2719
3687.74 2709
3688.31 2777
3688.88 2799
3689.46 2836
3690.03 2873
3690.60 2808
3691.18 2758
3691.75 2815
3692.32 2910
3692.90 2958
3693.47 2973
3694.04 3049
3694.62 2854
3695.19 2934
3695.76 2835
3696.34 2850
3696.91 2783
3697.48 2802
3698.06 2841
3698.63 2825
3699.21 2821
3699.78 2704
3700.35 2764
3700.93 2805
3701.50 2823
3702.08 2783
3702.65 2935
3703.22 3004
3703.80 2926
3704.37 2962
3704.95 2968
3705.52 2997
3706.09 3078
3706.67 3089
3707.24 3162
3707.82 3233
3708.39 3275
3708.97 3372
3709.54 3395
3710.12 3245
3710.69 3386
3711.26 3390
3711.84 3374
3712.41 3309
3712.99 3172
3713.56 3130
3714.14 3064
3714.71 3017
3715.29 2973
3715.86 2868
3716.44 2804
3717.01 2783
3717.59 2852
3718.16 2754
3718.74 2815
3719.32 2767
3719.89 2781
3720.47 2779
3721.04 2777
3721.62 2768
3722.19 2778
3722.77 2731
3723.34 2669
3723.92 2749
3724.49 2647
3725.07 2652
3725.65 2684
3726.22 2716
3726.80 2770
3727.37 2746
3727.95 2800
3728.53 2912
3729.10 3075
3729.68 3095
3730.25 3250
3730.83 3376
3731.41 3494
3731.98 3678
3732.56 3736
3733.14 3815
3733.71 3781
3734.29 3662
3734.87 3589
3735.44 3496
3736.02 3336
3736.60 3366
3737.17 3207
3737.75 3163
3738.33 3016
3738.90 2990
3739.48 2861
3740.06 2889
3740.63 2906
3741.21 2863
3741.79 2824
3742.36 2851
3742.94 2856
3743.52 2918
3744.10 2849
3744.67 2778
3745.25 2824
3745.83 2851
3746.40 2791
3746.98 2735
3747.56 2899
3748.14 2995
3748.71 3070
3749.29 2992
3749.87 2927
3750.45 2908
3751.03 2981
3751.60 3013
3752.18 2991
3752.76 2985
3753.34 3030
3753.92 3071
3754.49 2950
3755.07 2894
3755.65 2902
3756.23 2918
3756.81 2908
3757.38 2868
3757.96 2844
3758.54 2893
3759.12 2956
3759.70 3015
3760.28 3008
3760.85 3018
3761.43 3091
3762.01 3148
3762.59 3138
3763.17 3112
3763.75 3247
3764.33 3226
3764.91 3123
3765.48 3078
3766.06 3072
3766.64 3010
3767.22 3056
3767.80 2930
3768.38 2977
3768.96 2907
3769.54 2820
3770.12 2836
3770.70 2747
3771.28 2763
3771.85 2804
3772.43 2751
3773.01 2724
3773.59 2781
3774.17 2776
3774.75 2687
3775.33 2767
3775.91 2814
3776.49 2831
3777.07 2797
3777.65 2793
3778.23 2780
3778.81 2822
3779.39 2841
3779.97 2906
3780.55 2831
3781.13 2847
3781.71 2708
3782.29 2752
3782.87 2809
3783.45 2834
3784.03 2780
3784.61 2810
3785.19 2808
3785.77 2892
3786.35 2947
3786.93 2863
3787.51 3003
3788.10 2994
3788.68 2948
3789.26 2866
3789.84 2856
3790.42 2928
3791.00 2915
3791.58 2895
3792.16 2802
3792.74 2765
3793.32 2717
3793.90 2804
3794.48 2895
3795.07 2761
3795.65 2614
3796.23 2608
3796.81 2573
3797.39 2595
3797.97 2640
3798.55 2626
3799.14 2739
3799.72 2900
3800.30 2934
3800.88 2813
3801.46 2765
3802.04 2964
3802.62 3002
3803.21 3064
3803.79 2997
3804.37 3001
3804.95 3026
3805.53 3110
3806.12 3186
3806.70 3212
3807.28 3340
3807.86 3544
3808.44 3475
3809.03 3468
3809.61 3444
3810.19 3462
3810.77 3431
3811.36 3245
3811.94 3184
3812.52 3114
3813.10 3036
3813.69 3013
3814.27 3068
3814.85 3129
3815.43 3099
3816.02 3024
3816.60 3024
3817.18 3078
3817.77 3092
3818.35 3058
3818.93 3017
3819.51 2980
3820.10 2909
3820.68 2919
3821.26 2904
3821.85 2872
3822.43 2908
3823.01 2894
3823.60 3020
3824.18 3037
3824.76 2899
3825.35 2953
3825.93 3004
3826.51 2891
3827.10 2777
3827.68 2801
3828.27 2899
3828.85 2850
3829.43 2798
3830.02 2749
3830.60 2821
3831.18 2873
3831.77 2800
3832.35 2837
3832.94 2944
3833.52 3146
3834.10 3033
3834.69 3082
3835.27 3230
3835.86 3258
3836.44 3241
3837.03 3167
3837.61 3192
3838.19 3182
3838.78 3030
3839.36 3112
3839.95 2976
3840.53 2881
3841.12 2926
3841.70 2780
3842.29 2874
3842.87 2886
3843.46 2936
3844.04 2935
3844.63 2889
3845.21 2890
3845.80 2961
3846.38 3041
3846.97 3041
3847.55 2892
3848.14 2899
3848.72 3003
3849.31 3025
3849.89 3147
3850.48 2992
3851.06 3000
3851.65 3101
3852.23 3131
3852.82 3155
3853.41 3117
3853.99 3213
3854.58 3087
3855.16 3105
3855.75 3247
3856.33 3314
3856.92 3506
3857.51 3737
3858.09 3953
3858.68 4311
3859.26 4720
3859.85 5046
3860.44 5303
3861.02 5448
3861.61 5611
3862.20 5574
3862.78 5495
3863.37 5180
3863.95 4841
3864.54 4394
3865.13 4108
3865.71 3820
3866.30 3580
3866.89 3365
3867.47 3175
3868.06 3076
3868.65 2957
3869.23 2872
3869.82 2887
3870.41 2880
3870.99 3011
3871.58 2989
3872.17 3034
3872.76 3162
3873.34 3204
3873.93 3105
3874.52 3052
3875.10 2979
3875.69 3043
3876.28 2938
3876.87 2890
3877.45 2820
3878.04 2787
3878.63 2750
3879.22 2722
3879.80 2611
3880.39 2577
3880.98 2616
3881.57 2614
3882.15 2624
3882.74 2755
3883.33 2665
3883.92 2654
3884.51 2656
3885.09 2682
3885.68 2778
3886.27 2776
3886.86 2757
3887.45 2767
3888.04 2843
3888.62 2883
3889.21 3012
3889.80 3037
3890.39 2901
3890.98 2981
3891.57 2966
3892.15 2987
3892.74 2986
3893.33 2963
3893.92 2930
3894.51 2986
3895.10 2930
3895.69 3031
3896.28 3095
3896.86 3160
3897.45 3151
3898.04 3140
3898.63 3317
3899.22 3392
3899.81 3293
3900.40 3197
3900.99 3232
3901.58 3203
3902.17 3166
3902.76 3026
3903.34 2962
3903.93 2881
3904.52 2965
3905.11 2868
3905.70 2904
3906.29 2869
3906.88 2821
3907.47 2822
3908.06 2783
3908.65 2766
3909.24 2794
3909.83 2719
3910.42 2761
3911.01 2703
3911.60 2673
3912.19 2720
3912.78 2711
3913.37 2716
3913.96 2796
3914.55 2755
3915.14 2763
3915.73 2754
3916.32 2777
3916.91 2747
3917.50 2823
3918.09 2763
3918.68 2765
3919.28 2793
3919.87 2684
3920.46 2639
3921.05 2746
3921.64 2666
3922.23 2690
3922.82 2753
3923.41 2723
3924.00 2684
3924.59 2729
3925.18 2758
3925.77 2819
3926.37 2780
3926.96 2758
3927.55 2704
3928.14 2672
3928.73 2738
3929.32 2755
3929.91 2733
3930.51 2760
3931.10 2715
3931.69 2836
3932.28 2804
3932.87 2729
3933.46 2780
3934.05 2626
3934.65 2703
3935.24 2812
3935.83 2760
3936.42 2797
3937.01 2779
3937.61 3011
3938.20 3060
3938.79 3147
3939.38 3156
3939.97 3220
3940.57 3310
3941.16 3425
3941.75 3350
3942.34 3399
3942.94 3408
3943.53 3299
3944.12 3275
3944.71 3203
3945.31 3082
3945.90 3027
3946.49 2968
3947.08 2914
3947.68 2881
3948.27 2769
3948.86 2756
3949.45 2763
3950.05 2697
3950.64 2638
3951.23 2667
3951.83 2718
3952.42 2740
3953.01 2735
3953.61 2725
3954.20 2854
3954.79 2925
3955.39 2943
3955.98 3064
3956.57 2999
3957.17 3141
3957.76 3146
3958.35 3039
3958.95 3003
3959.54 2900
3960.13 2854
3960.73 2883
3961.32 2841
3961.92 2845
3962.51 2792
3963.10 2848
3963.70 2864
3964.29 2782
3964.88 2864
3965.48 2821
3966.07 2776
3966.67 2996
3967.26 3020
3967.86 2972
3968.45 3026
3969.04 3042
3969.64 3167
3970.23 3045
3970.83 2891
3971.42 2876
3972.02 2925
3972.61 2898
3973.21 2825
3973.80 2772
3974.40 2785
3974.99 2794
3975.58 2767
3976.18 2816
3976.77 2899
3977.37 2908
3977.96 2883
3978.56 2850
3979.15 2828
3979.75 2913
3980.35 3004
3980.94 3008
3981.54 2974
3982.13 2984
3982.73 3168
3983.32 3216
3983.92 3212
3984.51 3124
3985.11 3161
3985.70 3049
3986.30 3122
3986.90 3026
3987.49 3005
3988.09 3021
3988.68 2902
3989.28 2894
3989.87 2946
3990.47 2847
3991.07 2896
3991.66 2817
3992.26 2917
3992.85 2866
3993.45 2853
3994.05 2868
3994.64 2890
3995.24 2966
3995.84 2970
3996.43 3026
3997.03 2938
3997.62 2929
3998.22 2900
3998.82 2914
3999.41 2905
4000.01 2963
4000.61 2984
4001.20 2989
4001.80 2903
4002.40 2974
4003.00 3086
4003.59 3056
4004.19 3152
4004.79 3164
4005.38 3160
4005.98 3126
4006.58 3145
4007.17 3010
4007.77 2990
4008.37 2847
4008.97 2788
4009.56 2899
4010.16 2904
4010.76 2834
4011.36 2797
4011.95 2773
4012.55 2832
4013.15 2727
4013.75 2686
4014.34 2774
4014.94 2763
4015.54 2912
4016.14 2974
4016.74 2813
4017.33 2814
4017.93 2911
4018.53 2979
4019.13 2873
4019.73 2972
4020.32 3010
4020.92 3042
4021.52 2989
4022.12 2924
4022.72 2989
4023.32 3066
4023.91 3100
4024.51 3295
4025.11 3377
4025.71 3582
4026.31 3763
4026.91 3801
4027.51 4135
4028.10 4043
4028.70 4053
4029.30 4032
4029.90 4103
4030.50 3930
4031.10 3679
4031.70 3512
4032.30 3348
4032.90 3336
4033.49 3221
4034.09 3263
4034.69 3168
4035.29 3097
4035.89 2962
4036.49 2927
4037.09 2840
4037.69 2834
4038.29 2793
4038.89 2704
4039.49 2674
4040.09 2624
4040.69 2542
4041.29 2605
4041.89 2665
4042.49 2693
4043.09 2699
4043.69 2695
4044.29 2737
4044.89 2729
4045.49 2715
4046.09 2752
4046.69 2819
4047.29 2894
4047.89 2824
4048.49 2809
4049.09 2989
4049.69 2961
4050.29 2930
4050.89 2970
4051.49 3032
4052.09 3017
4052.69 2927
4053.29 2979
4053.89 2994
4054.49 3014
4055.09 3051
4055.69 2947
4056.30 2954
4056.90 2995
4057.50 2958
4058.10 2982
4058.70 3079
4059.30 3187
4059.90 3250
4060.50 3369
4061.10 3427
4061.71 3531
4062.31 3494
4062.91 3502
4063.51 3648
4064.11 3565
4064.71 3591
4065.31 3649
4065.92 3464
4066.52 3397
4067.12 3231
4067.72 3207
4068.32 3135
4068.92 2992
4069.53 2980
4070.13 2901
4070.73 2739
4071.33 2733
4071.93 2681
4072.54 2661
4073.14 2649
4073.74 2572
4074.34 2565
4074.94 2539
4075.55 2588
4076.15 2578
4076.75 2511
4077.35 2534
4077.96 2613
4078.56 2655
4079.16 2605
4079.76 2594
4080.37 2675
4080.97 2758
4081.57 2815
4082.17 2753
4082.78 2792
4083.38 2868
4083.98 2858
4084.59 2893
4085.19 2957
4085.79 2910
4086.39 2783
4087.00 2872
4087.60 2920
4088.20 2916
4088.81 2996
4089.41 2979
4090.01 2844
4090.62 2786
4091.22 2908
4091.82 2896
4092.43 2747
4093.03 2684
4093.63 2770
4094.24 2761
4094.84 2704
4095.45 2728
4096.05 2843
4096.65 2763
4097.26 2775
4097.86 2715
4098.47 2776
4099.07 2790
4099.67 2702
4100.28 2689
4100.88 2573
4101.49 2608
4102.09 2522
4102.69 2455
4103.30 2516
4103.90 2431
4104.51 2552
4105.11 2493
4105.72 2451
4106.32 2504
4106.93 2550
4107.53 2567
4108.13 2593
4108.74 2586
4109.34 2520
4109.95 2505
4110.55 2555
4111.16 2657
4111.76 2571
4112.37 2581
4112.97 2669
4113.58 2592
4114.18 2644
4114.79 2644
4115.39 2669
4116.00 2775
4116.60 2804
4117.21 2723
4117.82 2706
4118.42 2778
4119.03 2805
4119.63 2859
4120.24 2855
4120.84 2814
4121.45 2720
4122.05 2770
4122.66 2740
4123.27 2682
4123.87 2692
4124.48 2597
4125.08 2607
4125.69 2688
4126.30 2661
4126.90 2646
4127.51 2542
4128.11 2544
4128.72 2574
4129.33 2512
4129.93 2659
4130.54 2621
4131.15 2641
4131.75 2633
4132.36 2727
4132.96 2718
4133.57 2702
4134.18 2817
4134.78 2874
4135.39 2879
4136.00 2891
4136.60 2933
4137.21 2869
4137.82 2903
4138.43 2868
4139.03 2899
4139.64 2974
4140.25 3050
4140.85 3049
4141.46 3001
4142.07 3061
4142.68 3129
4143.28 3134
4143.89 3135
4144.50 3043
4145.10 2994
4145.71 2972
4146.32 2819
4146.93 2790
4147.53 2862
4148.14 2794
4148.75 2748
4149.36 2705
4149.97 2644
4150.57 2742
4151.18 2498
4151.79 2493
4152.40 2580
4153.00 2535
4153.61 2451
4154.22 2478
4154.83 2518
4155.44 2392
4156.05 2365
4156.65 2385
4157.26 2411
4157.87 2413
4158.48 2336
4159.09 2420
4159.70 2459
4160.30 2594
4160.91 2469
4161.52 2486
4162.13 2500
4162.74 2622
4163.35 2636
4163.96 2702
4164.56 2566
4165.17 2591
4165.78 2708
4166.39 2797
4167.00 2742
4167.61 2715
4168.22 2666
4168.83 2597
4169.44 2617
4170.05 2668
4170.66 2588
4171.26 2570
4171.87 2706
4172.48 2808
4173.09 2864
4173.70 2842
4174.31 2846
4174.92 2946
4175.53 2970
4176.14 3073
4176.75 2957
4177.36 2900
4177.97 2957
4178.58 2838
4179.19 2750
4179.80 2678
4180.41 2590
4181.02 2610
4181.63 2569
4182.24 2563
4182.85 2491
4183.46 2498
4184.07 2529
4184.68 2550
4185.29 2508
4185.90 2478
4186.51 2522
4187.12 2468
4187.73 2458
4188.34 2512
4188.95 2549
4189.56 2566
4190.18 2542
4190.79 2580
4191.40 2604
4192.01 2623
4192.62 2759
4193.23 2838
4193.84 2645
4194.45 2659
4195.06 2605
4195.67 2718
4196.28 2585
4196.90 2480
4197.51 2471
4198.12 2476
4198.73 2561
4199.34 2566
4199.95 2589
4200.56 2519
4201.18 2609
4201.79 2632
4202.40 2623
4203.01 2707
4203.62 2727
4204.23 2704
4204.85 2670
4205.46 2762
4206.07 2738
4206.68 2791
4207.29 2695
4207.90 2692
4208.52 2620
4209.13 2644
4209.74 2671
4210.35 2712
4210.97 2642
4211.58 2578
4212.19 2563
4212.80 2630
4213.41 2737
4214.03 2700
4214.64 2625
4215.25 2586
4215.86 2708
4216.48 2791
4217.09 2725
4217.70 2803
4218.32 2921
4218.93 2968
4219.54 2889
4220.15 2799
4220.77 2862
4221.38 2868
4221.99 2917
4222.61 2802
4223.22 2766
4223.83 2793
4224.44 2863
4225.06 2823
4225.67 2907
4226.28 3094
4226.90 3161
4227.51 3153
4228.13 3376
4228.74 3222
4229.35 3117
4229.97 3217
4230.58 3214
4231.19 3177
4231.81 2986
4232.42 3051
4233.03 3071
4233.65 3098
4234.26 3216
4234.88 3247
4235.49 3239
4236.10 3294
4236.72 3280
4237.33 3247
4237.95 3162
4238.56 3062
4239.17 2934
4239.79 2823
4240.40 2803
4241.02 2783
4241.63 2825
4242.25 2909
4242.86 2793
4243.48 2710
4244.09 2712
4244.71 2735
4245.32 2802
4245.93 2755
4246.55 2836
4247.16 2818
4247.78 2821
4248.39 2837
4249.01 2907
4249.62 2908
4250.24 3011
4250.85 3013
4251.47 2922
4252.08 2950
4252.70 2898
4253.32 2854
4253.93 2967
4254.55 2885
4255.16 2741
4255.78 2738
4256.39 2806
4257.01 2770
4257.62 2741
4258.24 2758
4258.85 2782
4259.47 2883
4260.09 2955
4260.70 3097
4261.32 3091
4261.93 3155
4262.55 3346
4263.17 3377
4263.78 3342
4264.40 3336
4265.01 3434
4265.63 3203
4266.25 3236
4266.86 3233
4267.48 3153
4268.10 3072
4268.71 2993
4269.33 2935
4269.94 2821
4270.56 2783
4271.18 2695
4271.79 2808
4272.41 2860
4273.03 2871
4273.64 2868
4274.26 2811
4274.88 2901
4275.49 2869
4276.11 2870
4276.73 2932
4277.35 2973
4277.96 2984
4278.58 2974
4279.20 2868
4279.81 2912
4280.43 2868
4281.05 2751
4281.67 2740
4282.28 2691
4282.90 2663
4283.52 2568
4284.14 2600
4284.75 2637
4285.37 2542
4285.99 2557
4286.61 2472
4287.22 2581
4287.84 2549
4288.46 2601
4289.08 2500
4289.70 2501
4290.31 2632
4290.93 2533
4291.55 2473
4292.17 2507
4292.79 2521
4293.40 2631
4294.02 2506
4294.64 2538
4295.26 2658
4295.88 2500
4296.50 2466
4297.11 2445
4297.73 2493
4298.35 2551
4298.97 2647
4299.59 2525
4300.21 2533
4300.83 2573
4301.44 2574
4302.06 2562
4302.68 2580
4303.30 2638
4303.92 2646
4304.54 2612
4305.16 2552
4305.78 2418
4306.40 2417
4307.02 2461
4307.63 2350
4308.25 2336
4308.87 2314
4309.49 2346
4310.11 2460
4310.73 2388
4311.35 2330
4311.97 2366
4312.59 2431
4313.21 2468
4313.83 2484
4314.45 2529
4315.07 2501
4315.69 2412
4316.31 2510
4316.93 2600
4317.55 2551
4318.17 2448
4318.79 2488
4319.41 2500
4320.03 2549
4320.65 2483
4321.27 2494
4321.89 2487
4322.51 2510
4323.13 2440
4323.75 2593
4324.37 2650
4324.99 2601
4325.61 2675
4326.23 2738
4326.85 2808
4327.47 2819
4328.09 2829
4328.71 2870
4329.33 2951
4329.96 3114
4330.58 3310
4331.20 3471
4331.82 3681
4332.44 3696
4333.06 3782
4333.68 3766
4334.30 3737
4334.92 3608
4335.54 3519
4336.17 3415
4336.79 3424
4337.41 3401
4338.03 3363
4338.65 3238
4339.27 3248
4339.89 3125
4340.52 3011
4341.14 2975
4341.76 2946
4342.38 3044
4343.00 3171
4343.62 3141
4344.25 3225
4344.87 3344
4345.49 3446
4346.11 3635
4346.73 3751
4347.36 3631
4347.98 3495
4348.60 3472
4349.22 3371
4349.84 3315
4350.47 3468
4351.09 3512
4351.71 3507
4352.33 3415
4352.96 3328
4353.58 3191
4354.20 3081
4354.82 3007
4355.45 2855
4356.07 2795
4356.69 2780
4357.31 2788
4357.94 2800
4358.56 2790
4359.18 2718
4359.81 2670
4360.43 2742
4361.05 2718
4361.68 2642
4362.30 2584
4362.92 2701
4363.55 2686
4364.17 2772
4364.79 2701
4365.42 2662
4366.04 2685
4366.66 2726
4367.29 2747
4367.91 2684
4368.53 2531
4369.16 2512
4369.78 2545
4370.40 2603
4371.03 2483
4371.65 2503
4372.27 2445
4372.90 2533
4373.52 2528
4374.15 2561
4374.77 2455
4375.39 2545
4376.02 2498
4376.64 2430
4377.27 2565
4377.89 2483
4378.52 2479
4379.14 2509
4379.76 2532
4380.39 2514
4381.01 2471
4381.64 2454
4382.26 2409
4382.89 2454
4383.51 2458
4384.14 2411
4384.76 2480
4385.39 2331
4386.01 2312
4386.64 2367
4387.26 2411
4387.89 2411
4388.51 2234
4389.14 2362
4389.76 2361
4390.39 2271
4391.01 2401
4391.64 2353
4392.26 2240
4392.89 2247
4393.51 2297
4394.14 2277
4394.76 2377
4395.39 2372
4396.01 2294
4396.64 2359
4397.26 2335
4397.89 2250
4398.52 2353
4399.14 2273
4399.77 2335
4400.39 2293
4401.02 2328
4401.65 2332
4402.27 2320
4402.90 2330
4403.52 2378
4404.15 2346
4404.78 2316
4405.40 2410
4406.03 2394
4406.65 2340
4407.28 2456
4407.91 2486
4408.53 2600
4409.16 2522
4409.79 2591
4410.41 2726
4411.04 2766
4411.67 2884
4412.29 2794
4412.92 2786
4413.55 2775
4414.17 2797
4414.80 2689
4415.43 2637
4416.05 2602
4416.68 2620
4417.31 2586
4417.94 2519
4418.56 2380
4419.19 2374
4419.82 2342
4420.44 2371
4421.07 2296
4421.70 2292
4422.33 2273
4422.95 2280
4423.58 2241
4424.21 2215
4424.84 2273
4425.46 2234
4426.09 2148
4426.72 2272
4427.35 2260
4427.97 2179
4428.60 2225
4429.23 2218
4429.86 2223
4430.49 2216
4431.11 2232
4431.74 2182
4432.37 2205
4433.00 2189
4433.63 2217
4434.26 2257
4434.88 2255
4435.51 2217
4436.14 2177
4436.77 2159
4437.40 2217
4438.03 2227
4438.65 2225
4439.28 2250
4439.91 2177
4440.54 2234
4441.17 2238
4441.80 2263
4442.43 2200
4443.06 2152
4443.68 2182
4444.31 2296
4444.94 2283
4445.57 2413
4446.20 2398
4446.83 2354
4447.46 2457
4448.09 2439
4448.72 2410
4449.35 2329
4449.98 2343
4450.61 2379
4451.24 2283
4451.86 2334
4452.49 2329
4453.12 2318
4453.75 2347
4454.38 2368
4455.01 2415
4455.64 2481
4456.27 2455
4456.90 2397
4457.53 2366
4458.16 2330
4458.79 2265
4459.42 2245
4460.05 2306
4460.68 2268
4461.31 2226
4461.94 2080
4462.57 2127
4463.20 2206
4463.83 2230
4464.46 2202
4465.09 2266
4465.72 2340
4466.36 2424
4466.99 2438
4467.62 2533
4468.25 2515
4468.88 2522
4469.51 2581
4470.14 2517
4470.77 2432
4471.40 2332
4472.03 2389
4472.66 2337
4473.29 2386
4473.93 2269
4474.56 2269
4475.19 2286
4475.82 2368
4476.45 2242
4477.08 2207
4477.71 2198
4478.34 2239
4478.98 2300
4479.61 2224
4480.24 2205
4480.87 2206
4481.50 2270
4482.13 2246
4482.76 2231
4483.40 2307
4484.03 2308
4484.66 2360
4485.29 2400
4485.92 2383
4486.56 2493
4487.19 2443
4487.82 2432
4488.45 2581
4489.08 2539
4489.72 2629
4490.35 2601
4490.98 2498
4491.61 2510
4492.25 2526
4492.88 2564
4493.51 2580
4494.14 2534
4494.78 2533
4495.41 2502
4496.04 2544
4496.67 2664
4497.31 2725
4497.94 2734
4498.57 3054
4499.20 3263
4499.84 3676
4500.47 4156
4501.10 4470
4501.74 4743
4502.37 5073
4503.00 5091
4503.64 5000
4504.27 4752
4504.90 4457
4505.53 4154
4506.17 3824
4506.80 3602
4507.43 3371
4508.07 3182
4508.70 3071
4509.34 2845
4509.97 2878
4510.60 2758
4511.24 2788
4511.87 2677
4512.50 2599
4513.14 2560
4513.77 2608
4514.41 2565
4515.04 2504
4515.67 2510
4516.31 2542
4516.94 2443
4517.58 2361
4518.21 2438
4518.84 2475
4519.48 2425
4520.11 2464
4520.75 2514
4521.38 2418
4522.02 2434
4522.65 2458
4523.28 2566
4523.92 2641
4524.55 2624
4525.19 2638
4525.82 2733
4526.46 2881
4527.09 3138
4527.73 3329
4528.36 3567
4529.00 3814
4529.63 4082
4530.27 4399
4530.90 4517
4531.54 4488
4532.17 4363
4532.81 4256
4533.44 3908
4534.08 3797
4534.71 3653
4535.35 3355
4535.99 3150
4536.62 3139
4537.26 2993
4537.89 2910
4538.53 2901
4539.16 2920
4539.80 2928
4540.43 2896
4541.07 2909
4541.71 2937
4542.34 2854
4542.98 2772
4543.61 2644
4544.25 2583
4544.89 2701
4545.52 2702
4546.16 2610
4546.79 2550
4547.43 2559
4548.07 2584
4548.70 2575
4549.34 2574
4549.98 2559
4550.61 2482
4551.25 2511
4551.89 2427
4552.52 2406
4553.16 2365
4553.80 2361
4554.43 2422
4555.07 2396
4555.71 2446
4556.34 2467
4556.98 2477
4557.62 2516
4558.25 2435
4558.89 2440
4559.53 2356
4560.16 2511
4560.80 2559
4561.44 2526
4562.08 2434
4562.71 2461
4563.35 2465
4563.99 2510
4564.63 2646
4565.26 2696
4565.90 2721
4566.54 2670
4567.18 2724
4567.81 2673
4568.45 2756
4569.09 2705
4569.73 2739
4570.36 2700
4571.00 2724
4571.64 2693
4572.28 2704
4572.92 2550
4573.55 2546
4574.19 2579
4574.83 2564
4575.47 2522
4576.11 2550
4576.75 2569
4577.38 2498
4578.02 2484
4578.66 2429
4579.30 2359
4579.94 2399
4580.58 2394
4581.21 2394
4581.85 2367
4582.49 2315
4583.13 2310
4583.77 2306
4584.41 2310
4585.05 2380
4585.69 2453
4586.32 2518
4586.96 2462
4587.60 2429
4588.24 2458
4588.88 2440
4589.52 2472
4590.16 2504
4590.80 2444
4591.44 2391
4592.08 2385
4592.72 2350
4593.36 2343
4594.00 2242
4594.63 2255
4595.27 2332
4595.91 2279
4596.55 2349
4597.19 2357
4597.83 2349
4598.47 2405
4599.11 2417
4599.75 2405
4600.39 2434
4601.03 2460
4601.67 2592
4602.31 2600
4602.95 2634
4603.59 2656
4604.23 2690
4604.87 2707
4605.51 2641
4606.15 2790
4606.79 2695
4607.43 2607
4608.08 2652
4608.72 2573
4609.36 2650
4610.00 2619
4610.64 2629
4611.28 2602
4611.92 2731
4612.56 2797
4613.20 2852
4613.84 2959
4614.48 2928
4615.12 2822
4615.76 2766
4616.41 2793
4617.05 2701
4617.69 2525
4618.33 2488
4618.97 2486
4619.61 2400
4620.25 2322
4620.89 2296
4621.54 2316
4622.18 2189
4622.82 2245
4623.46 2293
4624.10 2238
4624.74 2320
4625.38 2234
4626.03 2307
4626.67 2364
4627.31 2268
4627.95 2258
4628.59 2263
4629.24 2331
4629.88 2283
4630.52 2233
4631.16 2346
4631.80 2270
4632.45 2192
4633.09 2227
4633.73 2290
4634.37 2281
4635.02 2263
4635.66 2322
4636.30 2341
4636.94 2403
4637.58 2424
4638.23 2568
4638.87 2519
4639.51 2517
4640.16 2486
4640.80 2483
4641.44 2414
4642.08 2415
4642.73 2413
4643.37 2498
4644.01 2422
4644.66 2422
4645.30 2446
4645.94 2534
4646.58 2424
4647.23 2543
4647.87 2557
4648.51 2412
4649.16 2428
4649.80 2373
4650.44 2469
4651.09 2476
4651.73 2458
4652.37 2399
4653.02 2469
4653.66 2359
4654.31 2438
4654.95 2479
4655.59 2366
4656.24 2388
4656.88 2301
4657.52 2328
4658.17 2215
4658.81 2185
4659.46 2153
4660.10 2177
4660.75 2168
4661.39 2194
4662.03 2229
4662.68 2187
4663.32 2141
4663.97 2101
4664.61 2211
4665.26 2119
4665.90 2083
4666.54 2162
4667.19 2112
4667.83 2062
4668.48 2157
4669.12 2115
4669.77 2176
4670.41 2224
4671.06 2281
4671.70 2189
4672.35 2185
4672.99 2226
4673.64 2228
4674.28 2198
4674.93 2240
4675.57 2214
4676.22 2257
4676.86 2317
4677.51 2279
4678.15 2320
4678.80 2393
4679.44 2349
4680.09 2323
4680.73 2466
4681.38 2466
4682.03 2433
4682.67 2413
4683.32 2525
4683.96 2509
4684.61 2439
4685.25 2500
4685.90 2388
4686.55 2356
4687.19 2400
4687.84 2401
4688.48 2387
4689.13 2338
4689.78 2424
4690.42 2374
4691.07 2433
4691.72 2391
4692.36 2388
4693.01 2367
4693.65 2379
4694.30 2416
4694.95 2422
4695.59 2353
4696.24 2401
4696.89 2417
4697.53 2352
4698.18 2390
4698.83 2414
4699.47 2454
4700.12 2464
4700.77 2434
4701.41 2374
4702.06 2370
4702.71 2261
4703.36 2287
4704.00 2353
4704.65 2285
4705.30 2342
4705.94 2276
4706.59 2275
4707.24 2233
4707.89 2267
4708.53 2254
4709.18 2282
4709.83 2303
4710.48 2285
4711.12 2293
4711.77 2260
4712.42 2356
4713.07 2291
4713.71 2281
4714.36 2263
4715.01 2244
4715.66 2280
4716.31 2266
4716.95 2358
4717.60 2338
4718.25 2326
4718.90 2326
4719.55 2390
4720.19 2368
4720.84 2474
4721.49 2439
4722.14 2427
4722.79 2375
4723.44 2349
4724.08 2352
4724.73 2312
4725.38 2234
4726.03 2299
4726.68 2390
4727.33 2343
4727.98 2298
4728.63 2211
4729.27 2233
4729.92 2251
4730.57 2215
4731.22 2151
4731.87 2210
4732.52 2186
4733.17 2260
4733.82 2260
4734.47 2266
4735.12 2119
4735.77 2180
4736.41 2221
4737.06 2343
4737.71 2346
4738.36 2428
4739.01 2483
4739.66 2578
4740.31 2577
4740.96 2561
4741.61 2527
4742.26 2378
4742.91 2416
4743.56 2375
4744.21 2256
4744.86 2307
4745.51 2366
4746.16 2395
4746.81 2315
4747.46 2327
4748.11 2351
4748.76 2427
4749.41 2631
4750.06 2567
4750.71 2642
4751.36 2703
4752.01 2704
4752.66 2704
4753.31 2698
4753.96 2728
4754.61 2632
4755.26 2421
4755.92 2411
4756.57 2389
4757.22 2359
4757.87 2298
4758.52 2265
4759.17 2196
4759.82 2254
4760.47 2262
4761.12 2331
4761.77 2338
4762.42 2382
4763.08 2361
4763.73 2370
4764.38 2328
4765.03 2273
4765.68 2356
4766.33 2372
4766.98 2395
4767.64 2439
4768.29 2504
4768.94 2517
4769.59 2564
4770.24 2470
4770.89 2453
4771.54 2530
4772.20 2496
4772.85 2421
4773.50 2433
4774.15 2369
4774.80 2238
4775.46 2219
4776.11 2223
4776.76 2249
4777.41 2225
4778.06 2245
4778.72 2249
4779.37 2118
4780.02 2212
4780.67 2209
4781.33 2160
4781.98 2175
4782.63 2239
4783.28 2294
4783.94 2257
4784.59 2262
4785.24 2308
4785.89 2337
4786.55 2320
4787.20 2311
4787.85 2387
4788.51 2398
4789.16 2396
4789.81 2381
4790.46 2300
4791.12 2301
4791.77 2301
4792.42 2328
4793.08 2251
4793.73 2356
4794.38 2403
4795.04 2305
4795.69 2338
4796.34 2395
4797.00 2428
4797.65 2386
4798.30 2500
4798.96 2591
4799.61 2589
4800.27 2522
4800.92 2576
4801.57 2537
4802.23 2605
4802.88 2575
4803.53 2574
4804.19 2485
4804.84 2456
4805.50 2424
4806.15 2418
4806.81 2471
4807.46 2371
4808.11 2247
4808.77 2394
4809.42 2411
4810.08 2469
4810.73 2451
4811.39 2457
4812.04 2471
4812.69 2421
4813.35 2497
4814.00 2548
4814.66 2574
4815.31 2559
4815.97 2632
4816.62 2718
4817.28 2709
4817.93 2728
4818.59 2689
4819.24 2663
4819.90 2750
4820.55 2809
4821.21 2813
4821.86 2792
4822.52 2742
4823.17 2707
4823.83 2659
4824.48 2633
4825.14 2513
4825.79 2567
4826.45 2519
4827.11 2516
4827.76 2540
4828.42 2610
4829.07 2582
4829.73 2571
4830.38 2599
4831.04 2681
4831.70 2780
4832.35 2783
4833.01 2791
4833.66 2811
4834.32 2803
4834.98 2881
4835.63 2965
4836.29 2995
4836.94 2948
4837.60 2994
4838.26 2987
4838.91 3033
4839.57 3036
4840.23 3081
4840.88 2974
4841.54 2986
4842.20 2998
4842.85 2945
4843.51 2984
4844.17 2945
4844.82 2887
4845.48 2906
4846.14 2815
4846.79 2810
4847.45 2909
4848.11 2979
4848.76 2942
4849.42 3004
4850.08 3083
4850.73 3043
4851.39 2903
4852.05 2977
4852.71 3025
4853.36 2961
4854.02 3012
4854.68 3124
4855.34 3155
4855.99 3308
4856.65 3445
4857.31 3667
4857.97 3655
4858.62 3489
4859.28 3358
4859.94 3233
4860.60 3186
4861.25 3137
4861.91 3077
4862.57 3023
4863.23 3105
4863.89 3153
4864.54 3246
4865.20 3119
4865.86 3261
4866.52 3226
4867.18 3124
4867.84 3138
4868.49 3217
4869.15 3150
4869.81 3270
4870.47 3335
4871.13 3264
4871.79 3371
4872.44 3484
4873.10 3446
4873.76 3389
4874.42 3324
4875.08 3322
4875.74 3253
4876.40 3215
4877.06 3235
4877.72 3222
4878.37 3160
4879.03 3115
4879.69 3094
4880.35 3067
4881.01 2987
4881.67 2951
4882.33 2909
4882.99 2883
4883.65 2913
4884.31 2858
4884.97 2797
4885.63 2775
4886.29 2753
4886.95 2624
4887.61 2658
4888.26 2562
4888.92 2525
4889.58 2558
4890.24 2534
4890.90 2593
4891.56 2584
4892.22 2572
4892.88 2484
4893.54 2472
4894.20 2415
4894.86 2514
4895.52 2492
4896.18 2506
4896.84 2528
4897.51 2573
4898.17 2734
4898.83 2866
4899.49 3019
4900.15 3028
4900.81 3145
4901.47 3118
4902.13 3108
4902.79 3002
4903.45 2872
4904.11 2724
4904.77 2651
4905.43 2637
4906.09 2591
4906.75 2601
4907.41 2619
4908.08 2588
4908.74 2600
4909.40 2644
4910.06 2660
4910.72 2543
4911.38 2513
4912.04 2568
4912.70 2523
4913.37 2424
4914.03 2373
4914.69 2272
4915.35 2250
4916.01 2255
4916.67 2249
4917.33 2226
4918.00 2179
4918.66 2256
4919.32 2238
4919.98 2294
4920.64 2230
4921.31 2225
4921.97 2221
4922.63 2170
4923.29 2131
4923.95 2173
4924.62 2171
4925.28 2195
4925.94 2093
4926.60 2149
4927.26 2216
4927.93 2151
4928.59 2191
4929.25 2217
4929.91 2172
4930.58 2116
4931.24 2184
4931.90 2188
4932.56 2227
4933.23 2300
4933.89 2381
4934.55 2339
4935.22 2320
4935.88 2340
4936.54 2406
4937.20 2403
4937.87 2393
4938.53 2282
4939.19 2268
4939.86 2315
4940.52 2336
4941.18 2323
4941.85 2364
4942.51 2326
4943.17 2369
4943.84 2351
4944.50 2355
4945.16 2413
4945.83 2415
4946.49 2420
4947.15 2390
4947.82 2357
4948.48 2269
4949.15 2245
4949.81 2212
4950.47 2173
4951.14 2090
4951.80 2133
4952.47 2083
4953.13 2028
4953.79 1960
4954.46 1999
4955.12 2020
4955.79 2119
4956.45 2131
4957.11 2198
4957.78 2278
4958.44 2408
4959.11 2425
4959.77 2515
4960.44 2522
4961.10 2491
4961.77 2547
4962.43 2541
4963.10 2534
4963.76 2476
4964.42 2405
4965.09 2358
4965.75 2404
4966.42 2269
4967.08 2302
4967.75 2304
4968.41 2236
4969.08 2182
4969.74 2126
4970.41 2111
4971.08 2175
4971.74 2088
4972.41 2198
4973.07 2144
4973.74 2155
4974.40 2206
4975.07 2203
4975.73 2177
4976.40 2127
4977.06 2113
4977.73 2272
4978.40 2267
4979.06 2207
4979.73 2170
4980.39 2112
4981.06 2083
4981.73 2095
4982.39 2135
4983.06 2103
4983.72 2093
4984.39 2140
4985.06 2133
4985.72 2063
4986.39 2049
4987.05 2183
4987.72 2137
4988.39 2101
4989.05 2020
4989.72 2033
4990.39 2109
4991.05 2165
4991.72 2054
4992.39 2117
4993.05 2110
4993.72 2160
4994.39 2212
4995.05 2158
4995.72 2223
4996.39 2312
4997.05 2262
4997.72 2243
4998.39 2188
4999.06 2184
4999.72 2099
5000.39 2085
5001.06 2067
5001.73 2063
5002.39 2039
5003.06 2111
5003.73 2060
5004.39 1977
5005.06 2018
5005.73 2098
5006.40 2042
5007.07 2026
5007.73 2128
5008.40 2072
5009.07 2045
5009.74 2140
5010.40 2159
5011.07 2144
5011.74 2175
5012.41 2114
5013.08 2131
5013.74 2253
5014.41 2130
5015.08 2098
5015.75 2168
5016.42 2174
5017.09 2129
5017.75 2126
5018.42 2220
5019.09 2254
5019.76 2393
5020.43 2517
5021.10 2551
5021.76 2754
5022.43 2652
5023.10 2653
5023.77 2713
5024.44 2602
5025.11 2547
5025.78 2507
5026.45 2471
5027.12 2421
5027.78 2426
5028.45 2338
5029.12 2287
5029.79 2224
5030.46 2225
5031.13 2288
5031.80 2210
5032.47 2199
5033.14 2221
5033.81 2210
5034.48 2153
5035.15 2169
5035.82 2146
5036.49 2051
5037.16 2048
5037.83 2122
5038.50 2086
5039.16 2091
5039.83 2107
5040.50 2059
5041.17 2047
5041.84 2018
5042.51 2088
5043.18 2094
5043.85 2123
5044.52 2128
5045.20 2180
5045.87 2175
5046.54 2215
5047.21 2202
5047.88 2191
5048.55 2307
5049.22 2263
5049.89 2321
5050.56 2260
5051.23 2318
5051.90 2385
5052.57 2386
5053.24 2382
5053.91 2363
5054.58 2350
5055.25 2406
5055.92 2347
5056.60 2305
5057.27 2193
5057.94 2177
5058.61 2242
5059.28 2281
5059.95 2270
5060.62 2204
5061.29 2222
5061.96 2231
5062.64 2121
5063.31 2234
5063.98 2243
5064.65 2219
5065.32 2188
5065.99 2232
5066.66 2205
5067.34 2252
5068.01 2213
5068.68 2228
5069.35 2276
5070.02 2232
5070.70 2281
5071.37 2250
5072.04 2347
5072.71 2401
5073.38 2433
5074.06 2413
5074.73 2379
5075.40 2450
5076.07 2450
5076.74 2367
5077.42 2491
5078.09 2574
5078.76 2537
5079.43 2480
5080.11 2601
5080.78 2464
5081.45 2428
5082.12 2389
5082.80 2350
5083.47 2423
5084.14 2429
5084.82 2429
5085.49 2497
5086.16 2651
5086.83 2896
5087.51 3155
5088.18 3393
5088.85 3682
5089.53 4072
5090.20 4184
5090.87 4282
5091.55 4200
5092.22 4122
5092.89 3936
5093.57 3668
5094.24 3374
5094.91 3200
5095.59 3025
5096.26 2834
5096.93 2726
5097.61 2613
5098.28 2504
5098.96 2467
5099.63 2428
5100.30 2460
5100.98 2489
5101.65 2488
5102.32 2630
5103.00 2690
5103.67 2640
5104.35 2607
5105.02 2642
5105.70 2571
5106.37 2593
5107.04 2528
5107.72 2396
5108.39 2394
5109.07 2397
5109.74 2362
5110.42 2281
5111.09 2175
5111.77 2264
5112.44 2335
5113.11 2363
5113.79 2429
5114.46 2507
5115.14 2627
5115.81 2825
5116.49 3041
5117.16 3359
5117.84 3549
5118.51 3678
5119.19 3877
5119.86 3872
5120.54 3662
5121.21 3644
5121.89 3461
5122.57 3253
5123.24 2948
5123.92 2781
5124.59 2725
5125.27 2642
5125.94 2531
5126.62 2496
5127.29 2541
5127.97 2555
5128.64 2644
5129.32 2706
5130.00 2659
5130.67 2563
5131.35 2585
5132.02 2612
5132.70 2498
5133.38 2523
5134.05 2415
5134.73 2360
5135.40 2383
5136.08 2450
5136.76 2453
5137.43 2469
5138.11 2520
5138.79 2567
5139.46 2490
5140.14 2442
5140.82 2513
5141.49 2436
5142.17 2364
5142.85 2318
5143.52 2308
5144.20 2321
5144.88 2301
5145.55 2227
5146.23 2206
5146.91 2246
5147.58 2262
5148.26 2283
5148.94 2272
5149.61 2173
5150.29 2228
5150.97 2246
5151.65 2196
5152.32 2177
5153.00 2230
5153.68 2227
5154.36 2277
5155.03 2378
5155.71 2459
5156.39 2588
5157.07 2628
5157.74 2634
5158.42 2616
5159.10 2461
5159.78 2509
5160.45 2454
5161.13 2327
5161.81 2305
5162.49 2235
5163.17 2176
5163.84 2240
5164.52 2273
5165.20 2278
5165.88 2246
5166.56 2341
5167.24 2290
5167.91 2309
5168.59 2233
5169.27 2204
5169.95 2199
5170.63 2089
5171.31 2184
5171.98 2153
5172.66 2046
5173.34 2140
5174.02 2102
5174.70 2186
5175.38 2184
5176.06 2148
5176.74 2198
5177.41 2207
5178.09 2297
5178.77 2264
5179.45 2206
5180.13 2219
5180.81 2222
5181.49 2211
5182.17 2200
5182.85 2169
5183.53 2100
5184.21 2203
5184.89 2165
5185.57 2123
5186.24 2066
5186.92 2045
5187.60 2012
5188.28 2043
5188.96 2005
5189.64 1953
5190.32 1922
5191.00 1941
5191.68 1902
5192.36 1971
5193.04 1956
5193.72 1936
5194.40 2056
5195.08 2079
5195.76 2081
5196.44 2023
5197.12 2062
5197.80 2101
5198.48 2069
5199.16 2042
5199.84 2048
5200.52 2022
5201.21 2060
5201.89 2110
5202.57 2096
5203.25 2095
5203.93 2048
5204.61 2017
5205.29 2036
5205.97 2025
5206.65 2087
5207.33 2074
5208.01 2101
5208.69 2093
5209.37 2103
5210.06 2005
5210.74 2034
5211.42 2017
5212.10 2032
5212.78 2056
5213.46 1983
5214.14 2057
5214.82 2034
5215.51 2081
5216.19 1991
5216.87 2014
5217.55 1975
5218.23 2000
5218.91 2061
5219.60 2114
5220.28 2055
5220.96 2091
5221.64 2118
5222.32 2179
5223.00 2131
5223.69 2052
5224.37 2015
5225.05 1979
5225.73 1941
5226.41 2007
5227.10 1968
5227.78 1936
5228.46 1943
5229.14 1972
5229.83 1991
5230.51 1975
5231.19 1970
5231.87 1977
5232.56 2046
5233.24 2058
5233.92 2097
5234.60 2149
5235.29 2162
5235.97 2263
5236.65 2314
5237.34 2326
5238.02 2418
5238.70 2406
5239.38 2354
5240.07 2262
5240.75 2292
5241.43 2275
5242.12 2208
5242.80 2133
5243.48 2231
5244.17 2252
5244.85 2308
5245.53 2326
5246.22 2417
5246.90 2627
5247.58 2582
5248.27 2646
5248.95 2535
5249.63 2491
5250.32 2458
5251.00 2402
5251.69 2323
5252.37 2246
5253.05 2212
5253.74 2078
5254.42 2044
5255.11 1989
5255.79 1974
5256.47 1969
5257.16 1961
5257.84 2020
5258.53 2044
5259.21 2065
5259.89 2087
5260.58 2135
5261.26 2048
5261.95 2093
5262.63 2148
5263.32 2070
5264.00 2168
5264.69 2196
5265.37 2179
5266.06 2121
5266.74 2063
5267.43 2078
5268.11 2180
5268.79 2130
5269.48 2066
5270.16 2035
5270.85 2174
5271.53 2106
5272.22 2116
5272.91 2089
5273.59 2022
5274.28 2094
5274.96 2062
5275.65 2084
5276.33 2137
5277.02 2140
5277.70 2138
5278.39 2171
5279.07 2172
5279.76 2252
5280.45 2304
5281.13 2324
5281.82 2325
5282.50 2327
5283.19 2253
5283.87 2239
5284.56 2205
5285.25 2176
5285.93 2177
5286.62 2127
5287.30 2060
5287.99 2086
5288.68 2094
5289.36 2124
5290.05 2054
5290.74 2007
5291.42 2156
5292.11 2086
5292.79 2102
5293.48 2100
5294.17 2093
5294.85 2161
5295.54 2178
5296.23 2241
5296.91 2288
5297.60 2400
5298.29 2336
5298.98 2337
5299.66 2234
5300.35 2318
5301.04 2342
5301.72 2332
5302.41 2405
5303.10 2412
5303.78 2350
5304.47 2330
5305.16 2360
5305.85 2243
5306.53 2300
5307.22 2249
5307.91 2230
5308.60 2308
5309.28 2336
5309.97 2362
5310.66 2405
5311.35 2395
5312.03 2394
5312.72 2414
5313.41 2417
5314.10 2466
5314.79 2454
5315.47 2481
5316.16 2450
5316.85 2458
5317.54 2394
5318.23 2397
5318.91 2435
5319.60 2439
5320.29 2274
5320.98 2182
5321.67 2220
5322.36 2187
5323.04 2117
5323.73 2102
5324.42 2070
5325.11 2092
5325.80 2028
5326.49 2015
5327.18 2045
5327.86 2010
5328.55 2041
5329.24 2010
5329.93 2035
5330.62 1984
5331.31 1907
5332.00 1987
5332.69 2028
5333.38 2037
5334.06 1952
5334.75 2020
5335.44 2038
5336.13 2055
5336.82 2066
5337.51 2038
5338.20 2042
5338.89 1963
5339.58 1977
5340.27 1992
5340.96 1975
5341.65 2005
5342.34 2082
5343.03 2026
5343.72 2018
5344.41 2101
5345.10 2163
5345.79 2255
5346.48 2328
5347.17 2366
5347.86 2462
5348.55 2635
5349.24 2699
5349.93 2647
5350.62 2637
5351.31 2548
5352.00 2484
5352.69 2392
5353.38 2364
5354.07 2235
5354.76 2144
5355.45 2200
5356.14 2090
5356.83 2054
5357.52 2028
5358.21 2096
5358.90 2225
5359.59 2249
5360.29 2311
5360.98 2331
5361.67 2322
5362.36 2305
5363.05 2255
5363.74 2232
5364.43 2189
5365.12 2096
5365.81 2022
5366.50 2021
5367.20 1946
5367.89 1950
5368.58 1973
5369.27 1952
5369.96 1965
5370.65 1992
5371.34 1934
5372.04 1914
5372.73 1997
5373.42 1955
5374.11 1925
5374.80 1956
5375.49 1954
5376.19 1933
5376.88 1863
5377.57 1908
5378.26 1898
5378.95 1892
5379.65 1946
5380.34 1873
5381.03 1872
5381.72 1864
5382.42 1858
5383.11 1891
5383.80 1950
5384.49 1906
5385.19 1975
5385.88 1971
5386.57 2008
5387.26 2042
5387.96 2063
5388.65 2133
5389.34 2113
5390.03 2159
5390.73 2111
5391.42 2099
5392.11 2081
5392.80 1988
5393.50 2007
5394.19 1991
5394.88 2015
5395.58 2014
5396.27 1955
5396.96 1991
5397.66 2018
5398.35 1969
5399.04 1850
5399.74 1931
5400.43 1907
5401.12 1861
5401.82 1887
5402.51 1906
5403.20 1945
5403.90 1933
5404.59 1992
5405.29 1987
5405.98 1917
5406.67 1905
5407.37 1943
5408.06 1921
5408.75 1943
5409.45 1932
5410.14 1848
5410.84 1908
5411.53 1940
5412.23 1889
5412.92 1955
5413.61 1873
5414.31 1955
5415.00 1917
5415.70 1853
5416.39 1859
5417.09 1907
5417.78 1947
5418.47 1965
5419.17 1956
5419.86 1962
5420.56 2023
5421.25 2037
5421.95 2025
5422.64 2067
5423.34 2006
5424.03 1998
5424.73 1977
5425.42 1921
5426.12 1932
5426.81 1902
5427.51 1965
5428.20 1845
5428.90 1913
5429.59 1937
5430.29 1854
5430.99 1911
5431.68 1952
5432.38 1953
5433.07 1880
5433.77 1893
5434.46 1951
5435.16 1919
5435.85 1936
5436.55 2040
5437.25 2015
5437.94 2035
5438.64 1989
5439.33 1976
5440.03 1959
5440.73 2021
5441.42 1940
5442.12 1950
5442.81 2003
5443.51 2064
5444.21 2187
5444.90 2326
5445.60 2355
5446.29 2452
5446.99 2523
5447.69 2520
5448.38 2492
5449.08 2537
5449.78 2532
5450.47 2444
5451.17 2409
5451.87 2384
5452.56 2342
5453.26 2373
5453.96 2416
5454.65 2401
5455.35 2430
5456.05 2369
5456.75 2338
5457.44 2284
5458.14 2314
5458.84 2319
5459.53 2458
5460.23 2552
5460.93 2602
5461.63 2774
5462.32 2982
5463.02 2978
5463.72 2930
5464.42 2828
5465.11 2780
5465.81 2658
5466.51 2567
5467.21 2351
5467.90 2304
5468.60 2256
5469.30 2228
5470.00 2082
5470.70 2090
5471.39 2111
5472.09 2134
5472.79 2084
5473.49 2113
5474.19 2124
5474.88 2144
5475.58 2223
5476.28 2306
5476.98 2374
5477.68 2464
5478.38 2519
5479.07 2637
5479.77 2700
5480.47 2830
5481.17 2737
5481.87 2627
5482.57 2567
5483.27 2491
5483.96 2499
5484.66 2464
5485.36 2325
5486.06 2289
5486.76 2320
5487.46 2385
5488.16 2368
5488.86 2310
5489.56 2352
5490.26 2337
5490.96 2381
5491.65 2455
5492.35 2461
5493.05 2500
5493.75 2523
5494.45 2472
5495.15 2549
5495.85 2600
5496.55 2752
5497.25 2949
5497.95 3186
5498.65 3519
5499.35 3711
5500.05 3969
5500.75 3830
5501.45 3704
5502.15 3634
5502.85 3271
5503.55 2989
5504.25 2790
5504.95 2644
5505.65 2470
5506.35 2450
5507.05 2382
5507.75 2340
5508.45 2287
5509.15 2261
5509.85 2308
5510.55 2327
5511.25 2323
5511.95 2292
5512.65 2328
5513.35 2347
5514.05 2291
5514.76 2367
5515.46 2304
5516.16 2305
5516.86 2334
5517.56 2412
5518.26 2320
5518.96 2307
5519.66 2365
5520.36 2448
5521.06 2417
5521.77 2270
5522.47 2188
5523.17 2160
5523.87 2093
5524.57 2067
5525.27 2022
5525.97 2020
5526.67 2067
5527.38 1958
5528.08 1986
5528.78 2057
5529.48 2044
5530.18 1996
5530.88 2018
5531.59 2008
5532.29 2032
5532.99 2024
5533.69 2118
5534.39 2107
5535.10 2095
5535.80 2191
5536.50 2210
5537.20 2225
5537.90 2185
5538.61 2197
5539.31 2203
5540.01 2131
5540.71 2146
5541.42 2111
5542.12 2017
5542.82 2002
5543.52 2013
5544.23 2021
5544.93 2061
5545.63 1917
5546.33 2042
5547.04 2101
5547.74 2057
5548.44 2017
5549.15 2045
5549.85 2015
5550.55 1950
5551.26 2035
5551.96 1994
5552.66 1998
5553.36 1970
5554.07 1968
5554.77 1876
5555.47 1834
5556.18 1845
5556.88 1896
5557.58 1965
5558.29 1964
5558.99 2010
5559.70 2016
5560.40 2021
5561.10 2037
5561.81 2113
5562.51 2147
5563.21 2175
5563.92 2110
5564.62 2036
5565.33 2033
5566.03 2064
5566.73 2019
5567.44 2065
5568.14 2092
5568.85 1967
5569.55 1957
5570.25 1982
5570.96 1974
5571.66 1914
5572.37 2031
5573.07 2088
5573.78 2113
5574.48 2066
5575.19 2159
5575.89 2199
5576.59 2161
5577.30 2127
5578.00 2015
5578.71 2018
5579.41 1987
5580.12 1974
5580.82 2005
5581.53 1958
5582.23 1979
5582.94 2039
5583.64 2048
5584.35 2130
5585.05 2158
5585.76 2122
5586.46 2056
5587.17 2112
5587.88 2171
5588.58 2079
5589.29 2098
5589.99 2074
5590.70 1965
5591.40 1924
5592.11 1931
5592.81 1892
5593.52 1959
5594.23 1962
5594.93 1890
5595.64 1813
5596.34 1791
5597.05 1856
5597.76 1800
5598.46 1767
5599.17 1813
5599.87 1785
5600.58 1898
5601.29 1899
5601.99 1862
5602.70 1840
5603.41 1859
5604.11 1868
5604.82 1915
5605.52 1844
5606.23 1788
5606.94 1751
5607.64 1784
5608.35 1774
5609.06 1798
5609.76 1886
5610.47 1925
5611.18 1900
5611.88 1801
5612.59 1873
5613.30 1871
5614.01 1821
5614.71 1857
5615.42 1839
5616.13 1787
5616.83 1763
5617.54 1826
5618.25 1756
5618.96 1767
5619.66 1812
5620.37 1763
5621.08 1758
5621.79 1787
5622.49 1889
5623.20 1812
5623.91 1821
5624.62 1829
5625.32 1797
5626.03 1796
5626.74 1879
5627.45 1872
5628.16 1854
5628.86 1841
5629.57 1863
5630.28 1812
5630.99 1879
5631.70 1917
5632.40 1866
5633.11 1825
5633.82 1893
5634.53 1846
5635.24 1863
5635.95 1979
5636.65 1951
5637.36 2035
5638.07 2067
5638.78 1967
5639.49 2063
5640.20 2031
5640.91 2014
5641.61 1933
5642.32 1952
5643.03 1998
5643.74 1936
5644.45 1861
5645.16 1827
5645.87 1848
5646.58 1871
5647.29 1843
5648.00 1837
5648.70 1935
5649.41 1950
5650.12 1843
5650.83 1916
5651.54 1898
5652.25 1894
5652.96 1992
5653.67 2035
5654.38 2047
5655.09 1991
5655.80 2065
5656.51 2125
5657.22 2157
5657.93 2157
5658.64 2140
5659.35 2094
5660.06 2039
5660.77 2033
5661.48 1978
5662.19 1923
5662.90 1947
5663.61 1895
5664.32 1941
5665.03 1919
5665.74 1953
5666.45 1899
5667.16 1943
5667.87 2035
5668.58 2016
5669.29 1992
5670.00 2068
5670.71 2060
5671.42 1993
5672.13 1971
5672.84 1916
5673.56 1806
5674.27 1808
5674.98 1825
5675.69 1852
5676.40 1787
5677.11 1882
5677.82 1828
5678.53 1857
5679.24 1864
5679.95 1873
5680.67 1874
5681.38 1900
5682.09 1889
5682.80 1915
5683.51 1843
5684.22 1821
5684.93 1846
5685.65 1882
5686.36 1830
5687.07 1783
5687.78 1805
5688.49 1812
5689.20 1845
5689.92 1848
5690.63 1817
5691.34 1911
5692.05 1895
5692.76 1864
5693.47 1876
5694.19 1824
5694.90 1893
5695.61 1857
5696.32 1784
5697.04 1842
5697.75 1827
5698.46 1834
5699.17 1778
5699.89 1731
5700.60 1707
5701.31 1749
5702.02 1779
5702.74 1730
5703.45 1740
5704.16 1800
5704.87 1876
5705.59 1848
5706.30 1867
5707.01 1825
5707.72 1868
5708.44 1855
5709.15 1776
5709.86 1763
5710.58 1694
5711.29 1816
5712.00 1726
5712.72 1687
5713.43 1699
5714.14 1706
5714.86 1774
5715.57 1775
5716.28 1790
5717.00 1800
5717.71 1805
5718.42 1775
5719.14 1838
5719.85 1809
5720.56 1825
5721.28 1870
5721.99 1833
5722.71 1883
5723.42 1817
5724.13 1895
5724.85 1922
5725.56 1924
5726.28 1983
5726.99 1944
5727.70 1964
5728.42 1866
5729.13 1807
5729.85 1876
5730.56 1863
5731.28 1855
5731.99 1808
5732.70 1844
5733.42 1864
5734.13 1920
5734.85 1932
5735.56 1948
5736.28 1897
5736.99 1908
5737.71 1881
5738.42 1879
5739.14 1910
5739.85 1834
5740.57 1845
5741.28 1824
5742.00 1839
5742.71 1861
5743.43 1801
5744.14 1829
5744.86 1754
5745.57 1829
5746.29 1798
5747.00 1780
5747.72 1782
5748.43 1780
5749.15 1797
5749.87 1843
5750.58 1901
5751.30 1972
5752.01 1974
5752.73 2035
5753.44 2090
5754.16 2244
5754.88 2230
5755.59 2216
5756.31 2250
5757.02 2276
5757.74 2286
5758.46 2242
5759.17 2143
5759.89 2230
5760.60 2248
5761.32 2262
5762.04 2333
5762.75 2287
5763.47 2280
5764.19 2255
5764.90 2315
5765.62 2290
5766.34 2346
5767.05 2395
5767.77 2523
5768.49 2535
5769.20 2796
5769.92 2899
5770.64 2887
5771.35 2921
5772.07 2704
5772.79 2576
5773.50 2422
5774.22 2324
5774.94 2288
5775.65 2346
5776.37 2383
5777.09 2493
5777.81 2524
5778.52 2479
5779.24 2481
5779.96 2407
5780.68 2413
5781.39 2381
5782.11 2251
5782.83 2231
5783.55 2341
5784.26 2247
5784.98 2164
5785.70 2175
5786.42 2118
5787.14 2063
5787.85 2078
5788.57 2066
5789.29 1973
5790.01 1981
5790.73 2006
5791.44 2037
5792.16 1983
5792.88 2013
5793.60 2036
5794.32 2012
5795.03 2067
5795.75 2101
5796.47 2089
5797.19 2101
5797.91 2157
5798.63 2183
5799.35 2181
5800.06 2195
5800.78 2244
5801.50 2225
5802.22 2109
5802.94 2124
5803.66 2224
5804.38 2243
5805.10 2360
5805.82 2365
5806.53 2405
5807.25 2469
5807.97 2477
5808.69 2513
5809.41 2543
5810.13 2442
5810.85 2247
5811.57 2239
5812.29 2095
5813.01 2081
5813.73 2044
5814.45 2000
5815.17 2055
5815.89 2074
5816.61 2020
5817.33 1959
5818.05 1968
5818.77 1998
5819.49 2025
5820.20 2079
5820.92 2183
5821.64 2127
5822.36 2050
5823.09 2075
5823.81 2071
5824.53 2111
5825.25 2062
5825.97 2025
5826.69 1989
5827.41 1906
5828.13 1844
5828.85 1860
5829.57 1903
5830.29 1859
5831.01 1854
5831.73 1924
5832.45 1814
5833.17 1904
5833.89 1908
5834.61 1870
5835.33 1861
5836.05 1833
5836.78 1876
5837.50 1903
5838.22 1895
5838.94 1894
5839.66 1918
5840.38 1985
5841.10 1943
5841.82 1906
5842.54 1922
5843.27 1894
5843.99 1811
5844.71 1876
5845.43 1927
5846.15 1970
5846.87 1918
5847.59 1958
5848.32 1925
5849.04 1939
5849.76 1936
5850.48 1917
5851.20 1941
5851.93 1908
5852.65 1915
5853.37 1952
5854.09 1880
5854.81 1823
5855.54 1866
5856.26 1857
5856.98 1810
5857.70 1831
5858.42 1815
5859.15 1768
5859.87 1742
5860.59 1799
5861.31 1703
5862.04 1755
5862.76 1766
5863.48 1754
5864.20 1790
5864.93 1775
5865.65 1780
5866.37 1781
5867.10 1845
5867.82 1903
5868.54 1894
5869.26 1920
5869.99 1932
5870.71 1880
5871.43 1936
5872.16 2052
5872.88 1994
5873.60 2010
5874.33 1861
5875.05 1847
5875.77 1860
5876.50 1876
5877.22 1873
5877.94 1816
5878.67 1890
5879.39 1906
5880.11 1863
5880.84 1807
5881.56 1836
5882.28 1793
5883.01 1775
5883.73 1770
5884.46 1864
5885.18 1845
5885.90 1863
5886.63 1845
5887.35 1836
5888.08 1792
5888.80 1767
5889.52 1753
5890.25 1776
5890.97 1799
5891.70 1781
5892.42 1800
5893.15 1727
5893.87 1707
5894.59 1734
5895.32 1723
5896.04 1742
5896.77 1759
5897.49 1756
5898.22 1746
5898.94 1836
5899.67 1752
5900.39 1779
5901.12 1847
5901.84 1824
5902.57 1857
5903.29 1890
5904.02 1906
5904.74 1820
5905.47 1838
5906.19 1829
5906.92 1843
5907.64 1896
5908.37 1803
5909.09 1838
5909.82 1813
5910.55 1814
5911.27 1841
5912.00 1817
5912.72 1820
5913.45 1809
5914.17 1844
5914.90 1841
5915.63 1831
5916.35 1816
5917.08 1841
5917.80 1870
5918.53 1886
5919.25 1954
5919.98 1906
5920.71 1937
5921.43 1940
5922.16 1953
5922.89 1991
5923.61 1993
5924.34 2010
5925.06 2013
5925.79 2100
5926.52 2080
5927.24 2087
5927.97 2094
5928.70 2132
5929.42 2124
5930.15 2153
5930.88 2167
5931.60 2119
5932.33 2105
5933.06 2161
5933.78 2188
5934.51 2210
5935.24 2280
5935.97 2317
5936.69 2376
5937.42 2405
5938.15 2404
5938.87 2352
5939.60 2338
5940.33 2302
5941.06 2354
5941.78 2368
5942.51 2499
5943.24 2545
5943.97 2599
5944.69 2605
5945.42 2611
5946.15 2666
5946.88 2651
5947.60 2593
5948.33 2667
5949.06 2769
5949.79 2889
5950.52 3024
5951.24 3191
5951.97 3299
5952.70 3383
5953.43 3314
5954.16 3304
5954.88 3222
5955.61 3125
5956.34 3036
5957.07 2941
5957.80 3054
5958.53 3015
5959.25 3019
5959.98 2957
5960.71 2953
5961.44 3021
5962.17 3187
5962.90 3338
5963.63 3500
5964.36 3626
5965.08 3881
5965.81 4107
5966.54 4350
5967.27 4329
5968.00 4118
5968.73 4063
5969.46 3947
5970.19 3737
5970.92 3658
5971.65 3591
5972.37 3556
5973.10 3445
5973.83 3422
5974.56 3464
5975.29 3422
5976.02 3532
5976.75 3509
5977.48 3478
5978.21 3579
5978.94 3780
5979.67 3812
5980.40 3822
5981.13 3842
5981.86 3834
5982.59 3923
5983.32 4005
5984.05 4025
5984.78 3955
5985.51 3935
5986.24 3958
5986.97 4008
5987.70 4109
5988.43 4179
5989.16 4291
5989.89 4363
5990.62 4388
5991.35 4405
5992.08 4513
5992.81 4558
5993.54 4576
5994.27 4649
5995.00 4603
5995.74 4478
5996.47 4546
5997.20 4557
5997.93 4616
5998.66 4514
5999.39 4349
6000.12 4227
6000.85 4289
6001.58 4080
6002.31 4128
6003.04 4115
6003.78 4092
6004.51 4043
6005.24 4017
6005.97 4121
6006.70 4271
6007.43 4522
6008.16 5116
6008.90 5719
6009.63 6580
6010.36 7792
6011.09 9149
6011.82 10271
6012.55 10990
6013.29 11490
6014.02 11326
6014.75 10754
6015.48 10083
6016.21 9305
6016.95 8158
6017.68 7111
6018.41 6285
6019.14 5590
6019.87 5008
6020.61 4562
6021.34 4273
6022.07 4040
6022.80 3778
6023.54 3712
6024.27 3689
6025.00 3698
6025.73 3648
6026.47 3597
6027.20 3648
6027.93 3752
6028.66 3771
6029.40 3862
6030.13 3770
6030.86 3615
6031.59 3497
6032.33 3382
6033.06 3190
6033.79 3118
6034.53 3149
6035.26 3166
6035.99 3157
6036.73 3035
6037.46 3153
6038.19 3174
6038.93 3084
6039.66 3227
6040.39 3219
6041.13 3249
6041.86 3329
6042.59 3353
6043.33 3343
6044.06 3391
6044.79 3377
6045.53 3391
6046.26 3376
6047.00 3517
6047.73 3676
6048.46 3790
6049.20 3938
6049.93 4212
6050.67 4315
6051.40 4374
6052.13 4518
6052.87 4688
6053.60 4512
6054.34 4417
6055.07 4124
6055.81 3861
6056.54 3742
6057.27 3638
6058.01 3506
6058.74 3398
6059.48 3388
6060.21 3330
6060.95 3368
6061.68 3357
6062.42 3289
6063.15 3233
6063.89 3198
6064.62 3147
6065.36 3099
6066.09 3173
6066.83 3117
6067.56 3153
6068.30 3126
6069.03 3055
6069.77 2994
6070.50 3017
6071.24 3045
6071.97 3014
6072.71 2951
6073.44 2822
6074.18 2887
6074.91 2894
6075.65 2849
6076.39 2850
6077.12 2836
6077.86 2748
6078.59 2817
6079.33 2751
6080.06 2750
6080.80 2725
6081.54 2618
6082.27 2596
6083.01 2751
6083.74 2791
6084.48 2677
6085.22 2711
6085.95 2796
6086.69 2886
6087.42 3041
6088.16 3135
6088.90 3145
6089.63 3149
6090.37 3237
6091.11 3242
6091.84 3192
6092.58 3021
6093.32 2999
6094.05 2949
6094.79 2932
6095.53 2804
6096.26 2590
6097.00 2600
6097.74 2639
6098.47 2543
6099.21 2551
6099.95 2514
6100.69 2575
6101.42 2567
6102.16 2555
6102.90 2592
6103.63 2608
6104.37 2594
6105.11 2566
6105.85 2586
6106.58 2513
6107.32 2554
6108.06 2570
6108.80 2517
6109.53 2508
6110.27 2559
6111.01 2526
6111.75 2578
6112.49 2522
6113.22 2523
6113.96 2581
6114.70 2610
6115.44 2668
6116.17 2616
6116.91 2608
6117.65 2687
6118.39 2687
6119.13 2577
6119.87 2522
6120.60 2553
6121.34 2626
6122.08 2652
6122.82 2629
6123.56 2544
6124.30 2547
6125.03 2565
6125.77 2626
6126.51 2650
6127.25 2588
6127.99 2650
6128.73 2628
6129.47 2642
6130.21 2665
6130.94 2682
6131.68 2677
6132.42 2692
6133.16 2679
6133.90 2737
6134.64 2824
6135.38 2851
6136.12 2821
6136.86 2948
6137.60 3053
6138.34 3201
6139.08 3326
6139.81 3434
6140.55 3375
6141.29 3307
6142.03 3354
6142.77 3220
6143.51 3124
6144.25 3046
6144.99 2959
6145.73 3050
6146.47 3025
6147.21 2911
6147.95 2874
6148.69 2922
6149.43 2943
6150.17 2921
6150.91 2956
6151.65 3000
6152.39 2869
6153.13 2937
6153.87 2974
6154.61 3021
6155.35 3071
6156.09 3084
6156.83 3098
6157.58 3193
6158.32 3102
6159.06 3122
6159.80 3072
6160.54 3143
6161.28 3197
6162.02 3337
6162.76 3442
6163.50 3617
6164.24 3675
6164.98 3770
6165.72 3930
6166.46 3979
6167.21 3960
6167.95 4001
6168.69 3933
6169.43 3937
6170.17 3988
6170.91 3918
6171.65 3820
6172.39 3792
6173.14 3740
6173.88 3698
6174.62 3599
6175.36 3722
6176.10 3796
6176.84 3973
6177.59 4266
6178.33 4751
6179.07 5485
6179.81 6221
6180.55 7022
6181.30 7837
6182.04 8422
6182.78 8785
6183.52 8537
6184.26 8076
6185.01 7400
6185.75 6698
6186.49 6110
6187.23 5424
6187.97 5042
6188.72 4769
6189.46 4405
6190.20 4255
6190.94 4139
6191.69 4000
6192.43 3897
6193.17 3970
6193.92 3894
6194.66 3811
6195.40 3845
6196.14 3811
6196.89 3722
6197.63 3695
6198.37 3732
6199.12 3706
6199.86 3631
6200.60 3750
6201.34 3710
6202.09 3791
6202.83 3985
6203.57 4407
6204.32 5006
6205.06 6080
6205.80 7346
6206.55 8841
6207.29 10277
6208.03 11434
6208.78 11666
6209.52 11484
6210.27 10856
6211.01 9909
6211.75 8812
6212.50 7496
6213.24 6406
6213.98 5622
6214.73 4907
6215.47 4469
6216.22 4117
6216.96 3932
6217.71 3803
6218.45 3705
6219.19 3676
6219.94 3606
6220.68 3635
6221.43 3527
6222.17 3441
6222.92 3390
6223.66 3335
6224.40 3238
6225.15 3142
6225.89 2996
6226.64 2905
6227.38 2851
6228.13 2771
6228.87 2696
6229.62 2686
6230.36 2682
6231.11 2610
6231.85 2586
6232.60 2669
6233.34 2717
6234.09 2747
6234.83 2759
6235.58 2734
6236.32 2748
6237.07 2795
6237.81 2734
6238.56 2861
6239.30 2818
6240.05 2810
6240.80 2889
6241.54 3003
6242.29 3093
6243.03 3090
6243.78 3123
6244.52 3292
6245.27 3410
6246.02 3484
6246.76 3494
6247.51 3489
6248.25 3599
6249.00 3501
6249.75 3512
6250.49 3402
6251.24 3387
6251.98 3275
6252.73 3161
6253.48 3025
6254.22 3100
6254.97 3091
6255.72 2912
6256.46 2853
6257.21 2841
6257.95 2879
6258.70 2878
6259.45 2909
6260.19 2826
6260.94 2781
6261.69 2746
6262.43 2689
6263.18 2674
6263.93 2601
6264.68 2551
6265.42 2495
6266.17 2463
6266.92 2481
6267.66 2465
6268.41 2435
6269.16 2479
6269.91 2548
6270.65 2481
6271.40 2510
6272.15 2509
6272.89 2550
6273.64 2582
6274.39 2593
6275.14 2669
6275.88 2628
6276.63 2756
6277.38 2758
6278.13 2721
6278.88 2694
6279.62 2617
6280.37 2633
6281.12 2532
6281.87 2488
6282.62 2472
6283.36 2530
6284.11 2414
6284.86 2395
6285.61 2461
6286.36 2403
6287.10 2370
6287.85 2314
6288.60 2258
6289.35 2235
6290.10 2261
6290.85 2263
6291.59 2258
6292.34 2274
6293.09 2294
6293.84 2274
6294.59 2291
6295.34 2359
6296.09 2330
6296.84 2259
6297.58 2252
6298.33 2280
6299.08 2199
6299.83 2188
6300.58 2175
6301.33 2201
6302.08 2243
6302.83 2204
6303.58 2244
6304.33 2247
6305.08 2352
6305.83 2298
6306.58 2297
6307.32 2321
6308.07 2238
6308.82 2259
6309.57 2310
6310.32 2181
6311.07 2154
6311.82 2218
6312.57 2246
6313.32 2230
6314.07 2248
6314.82 2289
6315.57 2268
6316.32 2288
6317.07 2249
6317.82 2225
6318.57 2128
6319.32 2080
6320.07 2092
6320.82 2170
6321.57 2102
6322.32 2113
6323.07 2041
6323.82 2013
6324.58 2068
6325.33 2091
6326.08 2130
6326.83 2135
6327.58 2109
6328.33 2119
6329.08 2102
6329.83 2108
6330.58 2086
6331.33 2144
6332.08 2161
6332.83 2178
6333.58 2124
6334.34 2088
6335.09 2170
6335.84 2175
6336.59 2111
6337.34 2158
6338.09 2159
6338.84 2149
6339.59 2117
6340.35 2117
6341.10 2120
6341.85 2133
6342.60 2158
6343.35 2180
6344.10 2189
6344.86 2241
6345.61 2303
6346.36 2339
6347.11 2421
6347.86 2489
6348.62 2413
6349.37 2375
6350.12 2439
6350.87 2495
6351.62 2533
6352.38 2698
6353.13 2578
6353.88 2603
6354.63 2496
6355.38 2447
6356.14 2415
6356.89 2381
6357.64 2342
6358.39 2210
6359.15 2291
6359.90 2340
6360.65 2308
6361.40 2178
6362.16 2069
6362.91 2046
6363.66 2137
6364.42 2236
6365.17 2348
6365.92 2295
6366.67 2352
6367.43 2357
6368.18 2371
6368.93 2352
6369.69 2303
6370.44 2325
6371.19 2242
6371.95 2161
6372.70 2199
6373.45 2202
6374.21 2249
6374.96 2175
6375.71 2164
6376.47 2155
6377.22 2100
6377.98 2103
6378.73 2196
6379.48 2212
6380.24 2263
6380.99 2261
6381.74 2205
6382.50 2201
6383.25 2247
6384.01 2190
6384.76 2213
6385.51 2231
6386.27 2207
6387.02 2205
6387.78 2236
6388.53 2183
6389.29 2182
6390.04 2183
6390.79 2180
6391.55 2132
6392.30 2125
6393.06 2164
6393.81 2181
6394.57 2175
6395.32 2204
6396.08 2250
6396.83 2306
6397.59 2299
6398.34 2297
6399.10 2252
6399.85 2201
6400.61 2208
6401.36 2168
6402.12 2143
6402.87 2112
6403.63 2157
6404.38 2133
6405.14 2101
6405.89 2075
6406.65 2076
6407.40 2107
6408.16 2235
6408.91 2155
6409.67 2136
6410.43 2145
6411.18 2203
6411.94 2141
6412.69 2098
6413.45 2105
6414.20 2123
6414.96 2109
6415.72 2169
6416.47 2164
6417.23 2126
6417.98 2156
6418.74 2075
6419.50 1978
6420.25 1977
6421.01 1978
6421.77 2077
6422.52 2063
6423.28 1988
6424.03 2028
6424.79 2016
6425.55 2034
6426.30 2018
6427.06 2065
6427.82 2068
6428.57 2069
6429.33 2104
6430.09 2081
6430.84 2048
6431.60 2006
6432.36 2113
6433.11 2101
6433.87 2090
6434.63 2110
6435.39 2135
6436.14 2138
6436.90 2202
6437.66 2197
6438.41 2121
6439.17 2155
6439.93 2135
6440.69 2134
6441.44 2183
6442.20 2186
6442.96 2153
6443.72 2170
6444.47 2144
6445.23 2163
6445.99 2205
6446.75 2187
6447.50 2134
6448.26 2128
6449.02 2135
6449.78 2241
6450.54 2244
6451.29 2247
6452.05 2164
6452.81 2208
6453.57 2250
6454.33 2241
6455.08 2278
6455.84 2330
6456.60 2302
6457.36 2255
6458.12 2301
6458.88 2228
6459.64 2238
6460.39 2259
6461.15 2259
6461.91 2271
6462.67 2227
6463.43 2311
6464.19 2325
6464.95 2319
6465.70 2328
6466.46 2373
6467.22 2387
6467.98 2431
6468.74 2398
6469.50 2374
6470.26 2420
6471.02 2481
6471.78 2447
6472.54 2499
6473.30 2558
6474.05 2581
6474.81 2573
6475.57 2579
6476.33 2606
6477.09 2666
6477.85 2636
6478.61 2637
6479.37 2681
6480.13 2728
6480.89 2903
6481.65 2934
6482.41 2993
6483.17 2995
6483.93 3004
6484.69 2991
6485.45 3051
6486.21 3071
6486.97 3027
6487.73 3015
6488.49 2998
6489.25 3038
6490.01 3053
6490.77 3199
6491.53 3142
6492.29 3118
6493.05 3123
6493.81 3063
6494.57 2985
6495.33 2989
6496.10 2995
6496.86 2965
6497.62 2931
6498.38 2923
6499.14 3006
6499.90 3044
6500.66 3122
6501.42 3174
6502.18 3357
6502.94 3664
6503.70 4186
6504.47 4934
6505.23 6134
6505.99 7459
6506.75 8691
6507.51 9278
6508.27 9761
6509.03 9463
6509.79 8751
6510.56 7880
6511.32 6843
6512.08 6027
6512.84 5225
6513.60 4593
6514.36 4197
6515.13 3821
6515.89 3578
6516.65 3515
6517.41 3336
6518.17 3317
6518.94 3257
6519.70 3284
6520.46 3323
6521.22 3312
6521.98 3385
6522.75 3456
6523.51 3609
6524.27 3657
6525.03 3779
6525.79 3923
6526.56 4007
6527.32 4085
6528.08 3925
6528.84 3923
6529.61 3934
6530.37 3936
6531.13 4009
6531.90 4262
6532.66 4915
6533.42 5644
6534.18 6183
6534.95 6797
6535.71 7054
6536.47 6974
6537.24 6688
6538.00 6292
6538.76 5668
6539.53 5016
6540.29 4550
6541.05 4101
6541.82 3886
6542.58 3771
6543.34 3750
6544.11 3666
6544.87 3793
6545.63 3690
6546.40 3697
6547.16 3675
6547.92 3488
6548.69 3469
6549.45 3433
6550.21 3318
6550.98 3150
6551.74 3172
6552.51 3140
6553.27 3037
6554.03 2986
6554.80 2988
6555.56 2914
6556.33 2929
6557.09 2972
6557.85 2972
6558.62 3037
6559.38 3128
6560.15 3118
6560.91 3259
6561.68 3267
6562.44 3240
6563.21 3280
6563.97 3209
6564.74 3238
6565.50 3223
6566.26 3289
6567.03 3228
6567.79 3125
6568.56 3118
6569.32 3237
6570.09 3263
6570.85 3367
6571.62 3497
6572.38 3531
6573.15 3665
6573.91 3555
6574.68 3541
6575.44 3491
6576.21 3570
6576.98 3459
6577.74 3518
6578.51 3583
6579.27 3584
6580.04 3661
6580.80 3748
6581.57 3717
6582.33 3806
6583.10 3864
6583.87 3814
6584.63 3745
6585.40 3671
6586.16 3612
6586.93 3591
6587.70 3605
6588.46 3565
6589.23 3696
6589.99 3844
6590.76 3964
6591.53 4170
6592.29 4360
6593.06 4611
6593.82 4746
6594.59 4806
6595.36 4814
6596.12 4747
6596.89 4485
6597.66 4332
6598.42 4133
6599.19 3983
6599.96 3787
6600.72 3664
6601.49 3548
6602.26 3451
6603.02 3354
6603.79 3285
6604.56 3249
6605.33 3291
6606.09 3209
6606.86 3303
6607.63 3284
6608.39 3404
6609.16 3377
6609.93 3301
6610.70 3380
6611.46 3347
6612.23 3348
6613.00 3185
6613.77 3195
6614.53 3285
6615.30 3225
6616.07 3281
6616.84 3288
6617.60 3404
6618.37 3500
6619.14 3709
6619.91 3782
6620.68 4005
6621.44 4108
6622.21 4144
6622.98 4094
6623.75 4048
6624.52 4011
6625.28 3830
6626.05 3682
6626.82 3539
6627.59 3510
6628.36 3366
6629.13 3274
6629.89 3331
6630.66 3363
6631.43 3551
6632.20 3674
6632.97 3875
6633.74 4072
6634.51 4103
6635.27 4100
6636.04 4202
6636.81 4129
6637.58 4256
6638.35 4452
6639.12 4604
6639.89 4736
6640.66 4785
6641.43 4770
6642.19 4762
6642.96 4581
6643.73 4395
6644.50 4124
6645.27 3775
6646.04 3466
6646.81 3401
6647.58 3281
6648.35 3078
6649.12 2962
6649.89 2863
6650.66 2820
6651.43 2825
6652.20 2843
6652.97 2827
6653.74 2784
6654.51 2664
6655.28 2752
6656.05 2735
6656.82 2682
6657.59 2733
6658.36 2709
6659.13 2764
6659.90 2731
6660.67 2750
6661.44 2787
6662.21 2697
6662.98 2678
6663.75 2623
6664.52 2657
6665.29 2685
6666.06 2664
6666.83 2718
6667.60 2730
6668.37 2784
6669.14 2786
6669.91 2829
6670.68 2978
6671.46 2921
6672.23 2868
6673.00 2898
6673.77 2912
6674.54 2905
6675.31 2883
6676.08 2950
6676.85 2901
6677.62 2809
6678.40 2845
6679.17 2924
6679.94 2963
6680.71 3038
6681.48 3125
6682.25 3165
6683.02 3219
6683.80 3291
6684.57 3381
6685.34 3301
6686.11 3277
6686.88 3215
6687.65 3123
6688.43 2939
6689.20 2742
6689.97 2684
6690.74 2617
6691.51 2505
6692.29 2473
6693.06 2526
6693.83 2567
6694.60 2476
6695.37 2420
6696.15 2446
6696.92 2437
6697.69 2440
6698.46 2477
6699.24 2487
6700.01 2468
6700.78 2453
6701.55 2486
6702.33 2433
6703.10 2377
6703.87 2310
6704.64 2253
6705.42 2344
6706.19 2306
6706.96 2290
6707.74 2323
6708.51 2253
6709.28 2257
6710.06 2294
6710.83 2380
6711.60 2257
6712.37 2120
6713.15 2245
6713.92 2257
6714.69 2197
6715.47 2166
6716.24 2211
6717.01 2245
6717.79 2178
6718.56 2134
6719.34 2175
6720.11 2121
6720.88 2091
6721.66 2153
6722.43 2191
6723.20 2199
6723.98 2146
6724.75 2091
6725.53 2079
6726.30 2109
6727.07 2140
6727.85 2088
6728.62 2155
6729.40 2113
6730.17 2071
6730.95 2044
6731.72 2034
6732.49 2117
6733.27 2189
6734.04 2135
6734.82 2183
6735.59 2143
6736.37 2252
6737.14 2232
6737.92 2159
6738.69 2103
6739.47 2179
6740.24 2158
6741.01 2207
6741.79 2173
6742.56 2234
6743.34 2263
6744.11 2254
6744.89 2321
6745.67 2239
6746.44 2253
6747.22 2295
6747.99 2324
6748.77 2408
6749.54 2452
6750.32 2518
6751.09 2567
6751.87 2667
6752.64 2689
6753.42 2744
6754.19 2658
6754.97 2551
6755.75 2428
6756.52 2371
6757.30 2358
6758.07 2434
6758.85 2435
6759.63 2405
6760.40 2287
6761.18 2281
6761.95 2286
6762.73 2235
6763.51 2210
6764.28 2230
6765.06 2264
6765.83 2287
6766.61 2267
6767.39 2273
6768.16 2277
6768.94 2250
6769.72 2268
6770.49 2194
6771.27 2236
6772.05 2181
6772.82 2174
6773.60 2190
6774.38 2132
6775.15 2122
6775.93 2102
6776.71 2042
6777.48 2098
6778.26 1996
6779.04 2026
6779.82 2013
6780.59 2083
6781.37 2067
6782.15 2052
6782.92 2157
6783.70 1996
6784.48 1912
6785.26 1985
6786.03 2013
6786.81 1917
6787.59 1928
6788.37 1859
6789.14 1899
6789.92 1893
6790.70 1862
6791.48 1911
6792.25 1893
6793.03 1903
6793.81 1899
6794.59 1914
6795.37 1827
6796.14 1877
6796.92 1907
6797.70 1869
6798.48 1920
6799.26 1901
6800.04 1907
6800.81 1956
6801.59 1918
6802.37 1968
6803.15 1938
6803.93 1900
6804.71 1969
6805.48 1959
6806.26 1985
6807.04 1968
6807.82 1900
6808.60 1846
6809.38 1860
6810.16 1890
6810.94 1839
6811.71 1858
6812.49 1837
6813.27 1898
6814.05 1856
6814.83 1893
6815.61 1891
6816.39 1915
6817.17 1841
6817.95 1861
6818.73 1853
6819.51 1906
6820.29 1932
6821.07 1868
6821.84 1920
6822.62 1803
6823.40 1853
6824.18 1872
6824.96 1816
6825.74 1861
6826.52 1891
6827.30 1802
6828.08 1762
6828.86 1744
6829.64 1769
6830.42 1823
6831.20 1837
6831.98 1815
6832.76 1876
6833.54 1945
6834.32 2106
6835.10 2148
6835.88 2419
6836.66 2683
6837.44 2882
6838.22 2957
6839.01 2909
6839.79 2774
6840.57 2671
6841.35 2603
6842.13 2414
6842.91 2273
6843.69 2204
6844.47 2087
6845.25 2094
6846.03 2097
6846.81 2025
6847.59 2175
6848.37 2321
6849.16 2289
6849.94 2394
6850.72 2383
6851.50 2351
6852.28 2294
6853.06 2278
6853.84 2170
6854.62 2061
6855.41 2050
6856.19 2024
6856.97 2022
6857.75 2030
6858.53 1967
6859.31 1947
6860.10 1896
6860.88 2032
6861.66 1946
6862.44 1930
6863.22 1968
6864.00 1989
6864.79 1963
6865.57 2074
6866.35 2054
6867.13 2099
6867.91 2152
6868.70 2132
6869.48 2141
6870.26 2150
6871.04 2131
6871.83 2204
6872.61 2181
6873.39 2233
6874.17 2300
6874.96 2291
6875.74 2275
6876.52 2332
6877.30 2330
6878.09 2463
6878.87 2673
6879.65 2767
6880.43 2822
6881.22 2864
6882.00 2924
6882.78 2866
6883.57 2832
6884.35 2860
6885.13 2954
6885.92 3108
6886.70 3137
6887.48 3202
6888.27 3282
6889.05 3226
6889.83 3109
6890.62 2861
6891.40 2820
6892.18 2686
6892.97 2533
6893.75 2503
6894.53 2472
6895.32 2426
6896.10 2404
6896.88 2398
6897.67 2344
6898.45 2395
6899.24 2398
6900.02 2443
6900.80 2451
6901.59 2383
6902.37 2411
6903.16 2373
6903.94 2341
6904.73 2328
6905.51 2341
6906.29 2357
6907.08 2273
6907.86 2276
6908.65 2294
6909.43 2299
6910.22 2183
6911.00 2245
6911.79 2201
6912.57 2253
6913.35 2210
6914.14 2312
6914.92 2378
6915.71 2372
6916.49 2364
6917.28 2357
6918.06 2305
6918.85 2369
6919.63 2363
6920.42 2299
6921.20 2343
6921.99 2397
6922.78 2319
6923.56 2402
6924.35 2372
6925.13 2388
6925.92 2394
6926.70 2487
6927.49 2500
6928.27 2435
6929.06 2368
6929.84 2387
6930.63 2461
6931.42 2493
6932.20 2461
6932.99 2520
6933.77 2465
6934.56 2455
6935.35 2490
6936.13 2563
6936.92 2659
6937.70 2823
6938.49 2891
6939.28 3030
6940.06 3082
6940.85 3209
6941.63 3327
6942.42 3476
6943.21 3517
6943.99 3494
6944.78 3544
6945.57 3600
6946.35 3559
6947.14 3567
6947.93 3562
6948.71 3459
6949.50 3417
6950.29 3276
6951.07 3242
6951.86 3170
6952.65 3084
6953.44 3015
6954.22 3148
6955.01 3175
6955.80 3139
6956.58 3197
6957.37 3170
6958.16 3162
6958.95 3176
6959.73 3176
6960.52 3199
6961.31 3267
6962.09 3325
6962.88 3332
6963.67 3396
6964.46 3519
6965.25 3645
6966.03 3827
6966.82 3952
6967.61 4103
6968.40 4189
6969.18 4133
6969.97 4203
6970.76 4188
6971.55 4125
6972.34 4023
6973.12 4143
6973.91 4082
6974.70 4172
6975.49 4250
6976.28 4159
6977.07 4299
6977.85 4536
6978.64 4850
6979.43 5416
6980.22 6137
6981.01 7297
6981.80 9055
6982.59 11223
6983.37 13037
6984.16 14572
6984.95 15509
6985.74 15344
6986.53 14658
6987.32 13256
6988.11 11453
6988.90 9914
6989.69 8409
6990.47 7166
6991.26 6085
6992.05 5318
6992.84 4606
6993.63 4146
6994.42 3755
6995.21 3518
6996.00 3389
6996.79 3262
6997.58 3204
6998.37 3075
6999.16 3041
6999.95 3025
7000.74 2995
7001.53 3002
7002.32 2955
7003.11 2842
7003.90 2712
7004.69 2621
7005.48 2574
7006.27 2510
7007.06 2557
7007.85 2587
7008.64 2740
7009.43 2770
7010.22 2949
7011.01 2998
7011.80 3107
7012.59 3140
7013.38 3068
7014.17 3080
7014.96 3050
7015.75 3134
7016.54 2977
7017.33 2960
7018.12 3050
7018.91 3136
7019.70 3193
7020.49 3314
7021.28 3531
7022.07 3635
7022.87 3648
7023.66 3828
7024.45 3886
7025.24 3950
7026.03 3895
7026.82 3850
7027.61 3693
7028.40 3613
7029.19 3356
7029.99 3215
7030.78 3068
7031.57 2954
7032.36 2956
7033.15 2910
7033.94 2878
7034.74 2994
7035.53 2943
7036.32 2872
7037.11 2924
7037.90 2938
7038.69 2981
7039.49 3032
7040.28 3016
7041.07 2949
7041.86 3033
7042.65 3041
7043.45 3001
7044.24 3083
7045.03 2989
7045.82 3017
7046.61 3076
7047.41 3206
7048.20 3276
7048.99 3319
7049.78 3361
7050.58 3465
7051.37 3412
7052.16 3278
7052.95 3205
7053.75 3099
7054.54 3056
7055.33 3109
7056.13 3083
7056.92 3130
7057.71 3157
7058.50 3215
7059.30 3206
7060.09 3071
7060.88 3088
7061.68 3102
7062.47 2989
7063.26 3019
7064.06 3002
7064.85 2971
7065.64 2915
7066.44 2982
7067.23 2904
7068.02 2816
7068.82 2757
7069.61 2789
7070.40 2836
7071.20 2786
7071.99 2690
7072.78 2628
7073.58 2674
7074.37 2650
7075.17 2607
7075.96 2640
7076.75 2650
7077.55 2731
7078.34 2698
7079.14 2671
7079.93 2741
7080.72 2684
7081.52 2639
7082.31 2665
7083.11 2749
7083.90 2881
7084.70 3015
7085.49 3120
7086.28 3224
7087.08 3308
7087.87 3270
7088.67 3217
7089.46 3144
7090.26 3000
7091.05 2968
7091.85 2893
7092.64 2884
7093.44 2951
7094.23 2841
7095.03 2811
7095.82 2764
7096.62 2747
7097.41 2624
7098.21 2557
7099.00 2556
7099.80 2584
7100.59 2571
7101.39 2584
7102.18 2479
7102.98 2370
7103.77 2331
7104.57 2250
7105.37 2250
7106.16 2199
7106.96 2183
7107.75 2158
7108.55 2106
7109.34 2082
7110.14 2033
7110.94 2055
7111.73 2113
7112.53 2086
7113.32 2089
7114.12 2117
7114.92 2141
7115.71 2205
7116.51 2247
7117.30 2283
7118.10 2345
7118.90 2346
7119.69 2302
7120.49 2231
7121.29 2184
7122.08 2094
7122.88 2187
7123.68 2157
7124.47 2117
7125.27 2112
7126.07 2067
7126.86 2191
7127.66 2198
7128.46 2206
7129.25 2169
7130.05 2206
7130.85 2210
7131.64 2172
7132.44 2139
7133.24 2149
7134.04 2121
7134.83 2135
7135.63 2097
7136.43 2049
7137.23 2062
7138.02 2004
7138.82 1983
7139.62 2035
7140.42 1954
7141.21 1936
7142.01 1974
7142.81 1871
7143.61 1909
7144.40 1936
7145.20 1909
7146.00 1920
7146.80 1914
7147.59 1945
7148.39 1868
7149.19 1906
7149.99 1935
7150.79 1983
7151.59 1964
7152.38 1955
7153.18 1941
7153.98 1932
7154.78 1980
7155.58 1936
7156.38 1918
7157.17 1834
7157.97 1854
7158.77 1805
7159.57 1773
7160.37 1802
7161.17 1835
7161.97 1862
7162.76 1879
7163.56 1815
7164.36 1826
7165.16 1857
7165.96 1874
7166.76 1844
7167.56 1933
7168.36 1824
7169.16 1830
7169.96 1788
7170.75 1759
7171.55 1729
7172.35 1744
7173.15 1731
7173.95 1690
7174.75 1637
7175.55 1734
7176.35 1712
7177.15 1716
7177.95 1693
7178.75 1696
7179.55 1715
7180.35 1765
7181.15 1777
7181.95 1756
7182.75 1727
7183.55 1772
7184.35 1711
7185.15 1700
7185.95 1739
7186.75 1732
7187.55 1750
7188.35 1700
7189.15 1703
7189.95 1640
7190.75 1662
7191.55 1629
7192.35 1570
7193.15 1538
7193.95 1567
7194.75 1587
7195.55 1632
7196.35 1639
7197.15 1676
7197.95 1647
7198.76 1605
7199.56 1652
7200.36 1685
7201.16 1692
7201.96 1700
7202.76 1723
7203.56 1648
7204.36 1607
7205.16 1622
7205.96 1658
7206.77 1635
7207.57 1588
7208.37 1611
7209.17 1663
7209.97 1601
7210.77 1569
7211.57 1573
7212.38 1616
7213.18 1575
7213.98 1547
7214.78 1496
7215.58 1528
7216.38 1606
7217.19 1567
7217.99 1640
7218.79 1625
7219.59 1641
7220.39 1647
7221.20 1676
7222.00 1672
7222.80 1647
7223.60 1641
7224.40 1615
7225.21 1633
7226.01 1598
7226.81 1636
7227.61 1615
7228.42 1613
7229.22 1552
7230.02 1574
7230.82 1622
7231.63 1583
7232.43 1594
7233.23 1629
7234.03 1722
7234.84 1759
7235.64 1785
7236.44 1755
7237.25 1729
7238.05 1789
7238.85 1727
7239.65 1684
7240.46 1694
7241.26 1685
7242.06 1595
7242.87 1602
7243.67 1641
7244.47 1627
7245.28 1606
7246.08 1554
7246.88 1571
7247.69 1536
7248.49 1516
7249.30 1551
7250.10 1524
7250.90 1490
7251.71 1562
7252.51 1525
7253.31 1553
7254.12 1566
7254.92 1637
7255.73 1592
7256.53 1583
7257.33 1575
7258.14 1610
7258.94 1609
7259.75 1582
7260.55 1588
7261.35 1590
7262.16 1610
7262.96 1563
7263.77 1558
7264.57 1592
7265.38 1511
7266.18 1587
7266.99 1564
7267.79 1527
7268.59 1522
7269.40 1539
7270.20 1525
7271.01 1567
7271.81 1498
7272.62 1566
7273.42 1552
7274.23 1504
7275.03 1505
7275.84 1495
7276.64 1543
7277.45 1572
7278.25 1559
7279.06 1522
7279.86 1566
7280.67 1624
7281.48 1670
7282.28 1674
7283.09 1784
7283.89 1747
7284.70 1711
7285.50 1724
7286.31 1717
7287.11 1644
7287.92 1596
7288.73 1592
7289.53 1554
7290.34 1499
7291.14 1526
7291.95 1513
7292.76 1535
7293.56 1569
7294.37 1510
7295.17 1524
7295.98 1531
7296.79 1440
7297.59 1465
7298.40 1548
7299.21 1527
7300.01 1543
7300.82 1494
7301.62 1501
7302.43 1576
7303.24 1535
7304.04 1555
7304.85 1548
7305.66 1550
7306.46 1495
7307.27 1579
7308.08 1619
7308.89 1603
7309.69 1689
7310.50 1705
7311.31 1640
7312.11 1705
7312.92 1721
7313.73 1691
7314.53 1782
7315.34 1941
7316.15 2141
7316.96 2279
7317.76 2357
7318.57 2402
7319.38 2413
7320.19 2288
7320.99 2086
7321.80 1938
7322.61 1813
7323.42 1714
7324.22 1669
7325.03 1630
7325.84 1656
7326.65 1627
7327.46 1601
7328.26 1619
7329.07 1588
7329.88 1581
7330.69 1569
7331.50 1596
7332.30 1627
7333.11 1603
7333.92 1609
7334.73 1616
7335.54 1627
7336.35 1665
7337.15 1694
7337.96 1620
7338.77 1589
7339.58 1620
7340.39 1548
7341.20 1565
7342.01 1551
7342.82 1480
7343.62 1469
7344.43 1512
7345.24 1478
7346.05 1487
7346.86 1550
7347.67 1538
7348.48 1505
7349.29 1513
7350.10 1437
7350.91 1368
7351.71 1408
7352.52 1435
7353.33 1397
7354.14 1493
7354.95 1468
7355.76 1472
7356.57 1478
7357.38 1477
7358.19 1508
7359.00 1496
7359.81 1510
7360.62 1547
7361.43 1502
7362.24 1537
7363.05 1555
7363.86 1517
7364.67 1498
7365.48 1530
7366.29 1475
7367.10 1481
7367.91 1454
7368.72 1455
7369.53 1403
7370.34 1365
7371.15 1419
7371.96 1370
7372.77 1343
7373.58 1370
7374.39 1369
7375.20 1372
7376.01 1478
7376.82 1453
7377.63 1386
7378.45 1458
7379.26 1493
7380.07 1509
7380.88 1434
7381.69 1553
7382.50 1467
7383.31 1485
7384.12 1462
7384.93 1490
7385.74 1443
7386.56 1427
7387.37 1393
7388.18 1357
7388.99 1287
7389.80 1347
7390.61 1339
7391.42 1331
7392.24 1338
7393.05 1371
7393.86 1366
7394.67 1374
7395.48 1352
7396.29 1298
7397.10 1347
7397.92 1412
7398.73 1422
7399.54 1371
7400.35 1399
7401.16 1451
7401.98 1449
7402.79 1384
7403.60 1387
7404.41 1419
7405.23 1374
7406.04 1374
7406.85 1351
7407.66 1410
7408.47 1375
7409.29 1402
7410.10 1373
7410.91 1306
7411.72 1325
7412.54 1283
7413.35 1281
7414.16 1318
7414.98 1314
7415.79 1295
7416.60 1308
7417.41 1322
7418.23 1312
7419.04 1287
7419.85 1287
7420.67 1274
7421.48 1305
7422.29 1325
7423.11 1352
7423.92 1367
7424.73 1295
7425.54 1238
7426.36 1260
7427.17 1336
7427.99 1357
7428.80 1318
7429.61 1298
7430.43 1296
7431.24 1225
7432.05 1268
7432.87 1280
7433.68 1239
7434.49 1235
7435.31 1228
7436.12 1259
7436.94 1301
7437.75 1305
7438.56 1328
7439.38 1298
7440.19 1368
7441.01 1331
7441.82 1302
7442.64 1269
7443.45 1327
7444.26 1279
7445.08 1194
7445.89 1225
7446.71 1240
7447.52 1328
7448.34 1272
7449.15 1308
7449.97 1242
7450.78 1305
7451.59 1283
7452.41 1230
7453.22 1242
7454.04 1251
7454.85 1270
7455.67 1248
7456.48 1237
7457.30 1191
7458.11 1231
7458.93 1263
7459.74 1235
7460.56 1263
7461.38 1255
7462.19 1273
7463.01 1272
7463.82 1316
7464.64 1293
7465.45 1332
7466.27 1346
7467.08 1394
7467.90 1337
7468.72 1347
7469.53 1382
7470.35 1412
7471.16 1398
7471.98 1423
7472.79 1448
7473.61 1464
7474.43 1418
7475.24 1389
7476.06 1347
7476.87 1385
7477.69 1365
7478.51 1363
7479.32 1339
7480.14 1369
7480.96 1411
7481.77 1362
7482.59 1376
7483.41 1371
7484.22 1426
7485.04 1345
7485.85 1360
7486.67 1358
7487.49 1387
7488.31 1313
7489.12 1257
7489.94 1305
7490.76 1291
7491.57 1344
7492.39 1343
7493.21 1347
7494.02 1372
7494.84 1338
7495.66 1356
7496.48 1380
7497.29 1432
7498.11 1402
7498.93 1344
7499.74 1325
7500.56 1358
7501.38 1336
7502.20 1362
7503.01 1355
7503.83 1398
7504.65 1336
7505.47 1336
7506.29 1400
7507.10 1380
7507.92 1353
7508.74 1368
7509.56 1390
7510.37 1350
7511.19 1351
7512.01 1376
7512.83 1407
7513.65 1382
7514.47 1378
7515.28 1342
7516.10 1316
7516.92 1275
7517.74 1316
7518.56 1299
7519.38 1265
7520.19 1230
7521.01 1247
7521.83 1268
7522.65 1294
7523.47 1298
7524.29 1343
7525.11 1295
7525.92 1290
7526.74 1303
7527.56 1338
7528.38 1316
7529.20 1335
7530.02 1347
7530.84 1397
7531.66 1399
7532.48 1399
7533.30 1444
7534.12 1429
7534.93 1408
7535.75 1360
7536.57 1349
7537.39 1422
7538.21 1346
7539.03 1375
7539.85 1347
7540.67 1326
7541.49 1315
7542.31 1315
7543.13 1340
7543.95 1379
7544.77 1345
7545.59 1311
7546.41 1280
7547.23 1267
7548.05 1272
7548.87 1283
7549.69 1338
7550.51 1352
7551.33 1329
7552.15 1290
7552.97 1384
7553.79 1484
7554.61 1504
7555.43 1454
7556.25 1443
7557.07 1478
7557.89 1534
7558.71 1538
7559.53 1445
7560.36 1373
7561.18 1402
7562.00 1442
7562.82 1377
7563.64 1356
7564.46 1389
7565.28 1403
7566.10 1394
7566.92 1434
7567.74 1376
7568.56 1360
7569.39 1431
7570.21 1397
7571.03 1411
7571.85 1439
7572.67 1401
7573.49 1402
7574.31 1398
7575.14 1389
7575.96 1418
7576.78 1364
7577.60 1427
7578.42 1451
7579.24 1360
7580.06 1380
7580.89 1396
7581.71 1436
7582.53 1434
7583.35 1450
7584.17 1452
7585.00 1498
7585.82 1531
7586.64 1498
7587.46 1481
7588.29 1490
7589.11 1495
7589.93 1473
7590.75 1488
7591.57 1471
7592.40 1562
7593.22 1541
7594.04 1603
7594.86 1579
7595.69 1620
7596.51 1641
7597.33 1637
7598.15 1652
7598.98 1631
7599.80 1679
7600.62 1685
7601.45 1689
7602.27 1759
7603.09 1767
7603.92 1696
7604.74 1755
7605.56 1808
7606.38 1785
7607.21 1783
7608.03 1768
7608.85 1743
7609.68 1728
7610.50 1671
7611.32 1736
7612.15 1780
7612.97 1757
7613.80 1837
7614.62 1937
7615.44 2017
7616.27 2112
7617.09 2145
7617.91 2195
7618.74 2151
7619.56 2129
7620.39 2055
7621.21 1931
7622.03 1934
7622.86 1937
7623.68 1908
7624.51 1891
7625.33 1842
7626.15 1820
7626.98 1876
7627.80 1898
7628.63 1888
7629.45 1947
7630.28 1948
7631.10 2014
7631.93 2005
7632.75 1921
7633.58 1877
7634.40 1874
7635.22 1753
7636.05 1781
7636.87 1709
7637.70 1624
7638.52 1578
7639.35 1570
7640.17 1571
7641.00 1589
7641.82 1666
7642.65 1757
7643.47 1795
7644.30 1791
7645.13 1780
7645.95 1766
7646.78 1719
7647.60 1675
7648.43 1677
7649.25 1637
7650.08 1571
7650.90 1515
7651.73 1490
7652.55 1472
7653.38 1467
7654.21 1480
7655.03 1473
7655.86 1460
7656.68 1423
7657.51 1430
7658.34 1424
7659.16 1429
7659.99 1414
7660.81 1395
7661.64 1409
7662.47 1393
7663.29 1417
7664.12 1389
7664.95 1423
7665.77 1404
7666.60 1428
7667.42 1418
7668.25 1406
7669.08 1375
7669.90 1399
7670.73 1388
7671.56 1377
7672.38 1374
7673.21 1422
7674.04 1359
7674.87 1335
7675.69 1354
7676.52 1381
7677.35 1314
7678.17 1395
7679.00 1386
7679.83 1433
7680.65 1392
7681.48 1460
7682.31 1461
7683.14 1461
7683.96 1469
7684.79 1485
7685.62 1417
7686.45 1414
7687.27 1452
7688.10 1450
7688.93 1396
7689.76 1370
7690.58 1381
7691.41 1353
7692.24 1363
7693.07 1388
7693.90 1413
7694.72 1474
7695.55 1513
7696.38 1573
7697.21 1567
7698.04 1534
7698.86 1499
7699.69 1476
7700.52 1433
7701.35 1406
7702.18 1421
7703.01 1402
7703.83 1375
7704.66 1370
7705.49 1327
7706.32 1393
7707.15 1388
7707.98 1356
7708.81 1360
7709.63 1409
7710.46 1426
7711.29 1416
7712.12 1334
7712.95 1373
7713.78 1366
7714.61 1348
7715.44 1340
7716.27 1343
7717.10 1357
7717.93 1339
7718.75 1327
7719.58 1306
7720.41 1279
7721.24 1237
7722.07 1292
7722.90 1237
7723.73 1190
7724.56 1233
7725.39 1339
7726.22 1309
7727.05 1256
7727.88 1310
7728.71 1306
7729.54 1333
7730.37 1286
7731.20 1283
7732.03 1310
7732.86 1299
7733.69 1288
7734.52 1269
7735.35 1295
7736.18 1358
7737.01 1284
7737.84 1314
7738.67 1279
7739.50 1230
7740.33 1249
7741.16 1263
7741.99 1312
7742.82 1276
7743.65 1357
7744.48 1468
7745.31 1496
7746.14 1540
7746.98 1543
7747.81 1516
7748.64 1498
7749.47 1481
7750.30 1507
7751.13 1426
7751.96 1378
7752.79 1293
7753.62 1263
7754.45 1285
7755.29 1290
7756.12 1284
7756.95 1292
7757.78 1256
7758.61 1279
7759.44 1274
7760.27 1210
7761.11 1240
7761.94 1234
7762.77 1237
7763.60 1253
7764.43 1241
7765.26 1221
7766.10 1319
7766.93 1273
7767.76 1325
7768.59 1304
7769.42 1267
7770.26 1347
7771.09 1316
7771.92 1251
7772.75 1231
7773.58 1186
7774.42 1182
7775.25 1206
7776.08 1248
7776.91 1217
7777.75 1212
7778.58 1224
7779.41 1192
7780.24 1138
7781.08 1222
7781.91 1268
7782.74 1276
7783.57 1183
7784.41 1171
7785.24 1223
7786.07 1231
7786.91 1227
7787.74 1271
7788.57 1207
7789.40 1218
7790.24 1243
7791.07 1209
7791.90 1208
7792.74 1285
7793.57 1268
7794.40 1175
7795.24 1182
7796.07 1205
7796.90 1271
7797.74 1257
7798.57 1235
7799.40 1257
7800.24 1248
7801.07 1250
7801.91 1277
7802.74 1263
7803.57 1274
7804.41 1311
7805.24 1275
7806.07 1304
7806.91 1304
7807.74 1357
7808.58 1397
7809.41 1412
7810.25 1411
7811.08 1431
7811.91 1408
7812.75 1433
7813.58 1506
7814.42 1531
7815.25 1535
7816.09 1550
7816.92 1506
7817.75 1461
7818.59 1516
7819.42 1639
7820.26 1554
7821.09 1599
7821.93 1604
7822.76 1616
7823.60 1578
7824.43 1552
7825.27 1536
7826.10 1487
7826.94 1462
7827.77 1503
7828.61 1486
7829.44 1487
7830.28 1505
7831.11 1586
7831.95 1561
7832.78 1611
7833.62 1643
7834.46 1571
7835.29 1541
7836.13 1529
7836.96 1511
7837.80 1504
7838.63 1487
7839.47 1413
7840.31 1384
7841.14 1377
7841.98 1394
7842.81 1358
7843.65 1397
7844.48 1383
7845.32 1346
7846.16 1308
7846.99 1361
7847.83 1338
7848.67 1390
7849.50 1414
7850.34 1367
7851.17 1386
7852.01 1433
7852.85 1426
7853.68 1461
7854.52 1454
7855.36 1414
7856.19 1445
7857.03 1470
7857.87 1456
7858.70 1470
7859.54 1475
7860.38 1451
7861.21 1434
7862.05 1387
7862.89 1386
7863.72 1403
7864.56 1390
7865.40 1313
7866.24 1385
7867.07 1440
7867.91 1420
7868.75 1423
7869.59 1460
7870.42 1453
7871.26 1447
7872.10 1482
7872.94 1548
7873.77 1596
7874.61 1580
7875.45 1673
7876.29 1775
7877.12 1825
7877.96 1883
7878.80 1923
7879.64 2014
7880.47 2065
7881.31 2007
7882.15 1977
7882.99 1887
7883.83 1865
7884.66 1764
7885.50 1658
7886.34 1673
7887.18 1650
7888.02 1632
7888.86 1667
7889.69 1702
7890.53 1689
7891.37 1691
7892.21 1678
7893.05 1649
7893.89 1626
7894.73 1600
7895.56 1592
7896.40 1578
7897.24 1555
7898.08 1477
7898.92 1465
7899.76 1473
7900.60 1484
7901.44 1439
7902.28 1401
7903.12 1405
7903.95 1409
7904.79 1431
7905.63 1384
7906.47 1432
7907.31 1424
7908.15 1403
7908.99 1389
7909.83 1392
7910.67 1452
7911.51 1455
7912.35 1456
7913.19 1535
7914.03 1592
7914.87 1631
7915.71 1647
7916.55 1688
7917.39 1699
7918.23 1767
7919.07 1691
7919.91 1674
7920.75 1597
7921.59 1552
7922.43 1512
7923.27 1453
7924.11 1470
7924.95 1426
7925.79 1398
7926.63 1326
7927.47 1408
7928.31 1406
7929.15 1379
7929.99 1357
7930.83 1356
7931.67 1411
7932.51 1338
7933.35 1340
7934.19 1339
7935.04 1359
7935.88 1341
7936.72 1351
7937.56 1382
7938.40 1390
7939.24 1412
7940.08 1432
7940.92 1423
7941.76 1474
7942.60 1439
7943.45 1453
7944.29 1403
7945.13 1437
7945.97 1529
7946.81 1501
7947.65 1476
7948.49 1518
7949.34 1494
7950.18 1458
7951.02 1529
7951.86 1577
7952.70 1660
7953.54 1612
7954.39 1631
7955.23 1691
7956.07 1665
7956.91 1650
7957.75 1633
7958.60 1600
7959.44 1633
7960.28 1645
7961.12 1634
7961.96 1644
7962.81 1682
7963.65 1687
7964.49 1743
7965.33 1831
7966.18 1906
7967.02 1903
7967.86 1884
7968.70 1910
7969.55 1878
7970.39 1803
7971.23 1833
7972.08 1763
7972.92 1834
7973.76 1781
7974.60 1835
7975.45 1681
7976.29 1682
7977.13 1604
7977.98 1599
7978.82 1563
7979.66 1500
7980.51 1520
7981.35 1480
7982.19 1405
7983.04 1448
7983.88 1426
7984.72 1440
7985.57 1399
7986.41 1426
7987.25 1431
7988.10 1364
7988.94 1349
7989.78 1313
7990.63 1269
7991.47 1294
7992.32 1303
7993.16 1271
7994.00 1295
7994.85 1323
7995.69 1336
7996.54 1300
7997.38 1336
7998.22 1340
7999.07 1335
7999.91 1329
8000.76 1289
8001.60 1250
8002.45 1257
8003.29 1302
8004.13 1273
8004.98 1303
8005.82 1285
8006.67 1248
8007.51 1287
8008.36 1329
8009.20 1314
8010.05 1437
8010.89 1408
8011.74 1408
8012.58 1366
8013.43 1355
8014.27 1314
8015.12 1335
8015.96 1285
8016.81 1206
8017.65 1234
8018.50 1210
8019.34 1242
8020.19 1176
8021.03 1159
8021.88 1175
8022.72 1179
8023.57 1200
8024.41 1121
8025.26 1125
8026.11 1200
8026.95 1176
8027.80 1157
8028.64 1229
8029.49 1164
8030.33 1165
8031.18 1158
8032.03 1229
8032.87 1224
8033.72 1213
8034.56 1249
8035.41 1244
8036.26 1208
8037.10 1191
8037.95 1201
8038.80 1214
8039.64 1191
8040.49 1198
8041.34 1144
8042.18 1086
8043.03 1131
8043.87 1120
8044.72 1156
8045.57 1175
8046.41 1124
8047.26 1081
8048.11 1121
8048.96 1141
8049.80 1141
8050.65 1136
8051.50 1157
8052.34 1158
8053.19 1211
8054.04 1161
8054.88 1099
8055.73 1088
8056.58 1082
8057.43 1036
8058.27 1075
8059.12 1079
8059.97 1083
8060.82 1107
8061.66 1091
8062.51 1056
8063.36 1063
8064.21 1055
8065.05 1021
8065.90 1040
8066.75 1038
8067.60 1069
8068.44 1057
8069.29 1045
8070.14 1068
8070.99 1055
8071.84 1024
8072.68 1064
8073.53 1028
8074.38 1019
8075.23 1074
8076.08 1070
8076.93 1029
8077.77 1097
8078.62 1101
8079.47 1065
8080.32 1050
8081.17 1049
8082.02 1103
8082.87 1031
8083.71 1077
8084.56 1086
8085.41 1058
8086.26 1084
8087.11 1040
8087.96 1078
8088.81 1024
8089.66 1009
8090.51 1008
8091.35 1064
8092.20 1062
8093.05 1069
8093.90 1033
8094.75 1033
8095.60 1085
8096.45 1070
8097.30 1057
8098.15 1032
8099.00 1030
8099.85 1041
8100.70 1021
8101.55 1002
8102.40 1000
8103.25 1009
8104.10 1017
8104.95 1026
8105.80 1017
8106.65 1008
8107.50 1024
8108.35 1055
8109.20 1010
8110.05 1034
8110.90 1041
8111.75 1027
8112.60 1016
8113.45 1034
8114.30 994
8115.15 1017
8116.00 1063
8116.85 1041
8117.70 1078
8118.55 1091
8119.40 1069
8120.25 1091
8121.10 1112
8121.95 1067
8122.80 1082
8123.65 1073
8124.50 1049
8125.35 1049
8126.20 1078
8127.06 1034
8127.91 1020
8128.76 1084
8129.61 1082
8130.46 1072
8131.31 1072
8132.16 1087
8133.01 1040
8133.86 1058
8134.72 1084
8135.57 1054
8136.42 1022
8137.27 1036
8138.12 1062
8138.97 1068
8139.83 1060
8140.68 1081
8141.53 1041
8142.38 1020
8143.23 1077
8144.08 1043
8144.94 1000
8145.79 1042
8146.64 1067
8147.49 1023
8148.34 1057
8149.20 1029
8150.05 1075
8150.90 1104
8151.75 1106
8152.60 1070
8153.46 1116
8154.31 1143
8155.16 1150
8156.01 1161
8156.87 1124
8157.72 1092
8158.57 1026
8159.42 1044
8160.28 1041
8161.13 1000
8161.98 994
8162.84 1030
8163.69 976
8164.54 999
8165.39 971
8166.25 949
8167.10 1010
8167.95 996
8168.81 933
8169.66 968
8170.51 972
8171.37 946
8172.22 955
8173.07 983
8173.93 934
8174.78 949
8175.63 988
8176.49 962
8177.34 953
8178.19 962
8179.05 1006
8179.90 1025
8180.76 969
8181.61 967
8182.46 996
8183.32 984
8184.17 1009
8185.02 971
8185.88 962
8186.73 1021
8187.59 1012
8188.44 985
8189.30 953
8190.15 951
8191.00 953
8191.86 927
8192.71 973
8193.57 974
8194.42 1000
8195.28 1004
8196.13 983
8196.99 979
8197.84 992
8198.69 970
8199.55 924
8200.40 950
8201.26 981
8202.11 1012
8202.97 981
8203.82 997
8204.68 970
8205.53 904
8206.39 947
8207.24 973
8208.10 970
8208.95 987
8209.81 986
8210.67 958
8211.52 984
8212.38 948
8213.23 1019
8214.09 957
8214.94 967
8215.80 961
8216.65 994
8217.51 984
8218.37 992
8219.22 1001
8220.08 1010
8220.93 989
8221.79 953
8222.64 985
8223.50 987
8224.36 971
8225.21 999
8226.07 964
8226.92 952
8227.78 994
8228.64 974
8229.49 940
8230.35 948
8231.21 939
8232.06 979
8232.92 963
8233.78 990
8234.63 947
8235.49 942
8236.35 965
8237.20 962
8238.06 964
8238.92 923
8239.77 965
8240.63 1015
8241.49 980
8242.34 971
8243.20 1012
8244.06 955
8244.91 984
8245.77 952
8246.63 991
8247.49 1021
8248.34 992
8249.20 958
8250.06 992
8250.92 1014
8251.77 983
8252.63 969
8253.49 986
8254.35 960
8255.20 995
8256.06 1020
8256.92 1004
8257.78 1030
8258.63 1016
8259.49 994
8260.35 1015
8261.21 1107
8262.07 1068
8262.92 1008
8263.78 1034
8264.64 1045
8265.50 1052
8266.36 1117
8267.22 1090
8268.07 1087
8268.93 1095
8269.79 1099
8270.65 1113
8271.51 1087
8272.37 1037
8273.22 1030
8274.08 1025
8274.94 1104
8275.80 1033
8276.66 1092
8277.52 1128
8278.38 1181
8279.24 1127
8280.09 1128
8280.95 1171
8281.81 1119
8282.67 1150
8283.53 1114
8284.39 1077
8285.25 1109
8286.11 1144
8286.97 1152
8287.83 1128
8288.69 1199
8289.55 1150
8290.41 1198
8291.26 1241
8292.12 1292
8292.98 1260
8293.84 1256
8294.70 1248
8295.56 1250
8296.42 1197
8297.28 1160
8298.14 1182
8299.00 1153
8299.86 1121
8300.72 1122
8301.58 1103
8302.44 1143
8303.30 1162
8304.16 1071
8305.02 1061
8305.88 1125
8306.74 1093
8307.60 1066
8308.46 1085
8309.33 1094
8310.19 1108
8311.05 1090
8311.91 1051
8312.77 1062
8313.63 1069
8314.49 1075
8315.35 1072
8316.21 1047
8317.07 1037
8317.93 1082
8318.79 1094
8319.65 1056
8320.52 1121
8321.38 1115
8322.24 1077
8323.10 1113
8323.96 1059
8324.82 1049
8325.68 1122
8326.54 1118
8327.41 1089
8328.27 1095
8329.13 1106
8329.99 1129
8330.85 1106
8331.71 1090
8332.57 1123
8333.44 1170
8334.30 1150
8335.16 1156
8336.02 1164
8336.88 1126
8337.75 1142
8338.61 1140
8339.47 1133
8340.33 1145
8341.19 1182
8342.06 1184
8342.92 1225
8343.78 1222
8344.64 1240
8345.50 1291
8346.37 1354
8347.23 1404
8348.09 1394
8348.95 1399
8349.82 1375
8350.68 1394
8351.54 1303
8352.40 1301
8353.27 1250
8354.13 1243
8354.99 1310
8355.86 1226
8356.72 1204
8357.58 1215
8358.45 1198
8359.31 1200
8360.17 1190
8361.03 1125
8361.90 1156
8362.76 1128
8363.62 1159
8364.49 1145
8365.35 1168
8366.21 1181
8367.08 1177
8367.94 1127
8368.80 1213
8369.67 1201
8370.53 1185
8371.40 1158
8372.26 1225
8373.12 1244
8373.99 1254
8374.85 1184
8375.71 1171
8376.58 1205
8377.44 1217
8378.31 1202
8379.17 1227
8380.03 1287
8380.90 1373
8381.76 1399
8382.63 1468
8383.49 1507
8384.36 1516
8385.22 1508
8386.08 1573
8386.95 1573
8387.81 1498
8388.68 1476
8389.54 1431
8390.41 1354
8391.27 1381
8392.14 1335
8393.00 1276
8393.87 1270
8394.73 1298
8395.60 1249
8396.46 1291
8397.33 1318
8398.19 1293
8399.06 1304
8399.92 1328
8400.79 1334
8401.65 1347
8402.52 1310
8403.38 1326
8404.25 1327
8405.11 1300
8405.98 1310
8406.84 1360
8407.71 1267
8408.58 1277
8409.44 1312
8410.31 1354
8411.17 1348
8412.04 1282
8412.90 1312
8413.77 1279
8414.64 1346
8415.50 1374
8416.37 1351
8417.23 1321
8418.10 1379
8418.97 1397
8419.83 1422
8420.70 1455
8421.56 1522
8422.43 1519
8423.30 1544
8424.16 1587
8425.03 1589
8425.90 1577
8426.76 1545
8427.63 1611
8428.50 1509
8429.36 1492
8430.23 1514
8431.10 1538
8431.96 1556
8432.83 1469
8433.70 1488
8434.56 1508
8435.43 1497
8436.30 1522
8437.16 1523
8438.03 1559
8438.90 1586
8439.77 1565
8440.63 1646
8441.50 1672
8442.37 1647
8443.24 1687
8444.10 1666
8444.97 1669
8445.84 1664
8446.71 1658
8447.57 1619
8448.44 1686
8449.31 1758
8450.18 1876
8451.04 2028
8451.91 2229
8452.78 2422
8453.65 2736
8454.52 2937
8455.38 3054
8456.25 3007
8457.12 2962
8457.99 2861
8458.86 2575
8459.72 2438
8460.59 2241
8461.46 2189
8462.33 1963
8463.20 1832
8464.07 1876
8464.93 1858
8465.80 1740
8466.67 1709
8467.54 1765
8468.41 1712
8469.28 1610
8470.15 1583
8471.02 1581
8471.88 1550
8472.75 1550
8473.62 1571
8474.49 1536
8475.36 1596
8476.23 1574
8477.10 1609
8477.97 1651
8478.84 1683
8479.71 1712
8480.58 1841
8481.44 1829
8482.31 1852
8483.18 1806
8484.05 1724
8484.92 1692
8485.79 1634
8486.66 1673
8487.53 1646
8488.40 1558
8489.27 1586
8490.14 1536
8491.01 1508
8491.88 1588
8492.75 1615
8493.62 1643
8494.49 1559
8495.36 1568
8496.23 1535
8497.10 1558
8497.97 1484
8498.84 1452
8499.71 1458
8500.58 1463
8501.45 1492
8502.32 1488
8503.19 1437
8504.06 1511
8504.93 1501
8505.80 1476
8506.67 1499
8507.55 1470
8508.42 1495
8509.29 1521
8510.16 1535
8511.03 1515
8511.90 1490
8512.77 1531
8513.64 1635
8514.51 1555
8515.38 1511
8516.25 1562
8517.13 1552
8518.00 1676
8518.87 1654
8519.74 1701
8520.61 1831
8521.48 1973
8522.35 2122
8523.23 2219
8524.10 2327
8524.97 2376
8525.84 2395
8526.71 2391
8527.58 2300
8528.46 2112
8529.33 2015
8530.20 1922
8531.07 1796
8531.94 1750
8532.81 1671
8533.69 1664
8534.56 1609
8535.43 1536
8536.30 1487
8537.18 1487
8538.05 1501
8538.92 1434
8539.79 1442
8540.66 1448
8541.54 1415
8542.41 1424
8543.28 1425
8544.15 1401
8545.03 1397
8545.90 1402
8546.77 1407
8547.64 1410
8548.52 1496
8549.39 1614
8550.26 1672
8551.14 1700
8552.01 1816
8552.88 1783
8553.76 1755
8554.63 1754
8555.50 1705
8556.37 1662
8557.25 1545
8558.12 1474
8558.99 1497
8559.87 1507
8560.74 1473
8561.61 1477
8562.49 1405
8563.36 1385
8564.24 1444
8565.11 1398
8565.98 1396
8566.86 1345
8567.73 1424
8568.60 1364
8569.48 1393
8570.35 1358
8571.23 1355
8572.10 1240
8572.97 1270
8573.85 1316
8574.72 1321
8575.60 1334
8576.47 1361
8577.34 1331
8578.22 1275
8579.09 1293
8579.97 1296
8580.84 1298
8581.72 1321
8582.59 1324
8583.47 1310
8584.34 1300
8585.21 1321
8586.09 1355
8586.96 1374
8587.84 1353
8588.71 1382
8589.59 1385
8590.46 1358
8591.34 1405
8592.21 1354
8593.09 1361
8593.96 1415
8594.84 1389
8595.71 1447
8596.59 1415
8597.46 1435
8598.34 1490
8599.22 1458
8600.09 1489
8600.97 1437
8601.84 1445
8602.72 1485
8603.59 1528
8604.47 1509
8605.34 1478
8606.22 1485
8607.10 1527
8607.97 1505
8608.85 1484
8609.72 1527
8610.60 1499
8611.47 1560
8612.35 1481
8613.23 1471
8614.10 1520
8614.98 1536
8615.86 1552
8616.73 1582
8617.61 1549
8618.48 1616
8619.36 1654
8620.24 1657
8621.11 1681
8621.99 1701
8622.87 1708
8623.74 1680
8624.62 1755
8625.50 1740
8626.37 1660
8627.25 1700
8628.13 1716
8629.00 1720
8629.88 1748
8630.76 1754
8631.64 1769
8632.51 1763
8633.39 1740
8634.27 1806
8635.14 1768
8636.02 1843
8636.90 1822
8637.78 1891
8638.65 1818
8639.53 1833
8640.41 1891
8641.29 1891
8642.16 1904
8643.04 1972
8643.92 2065
8644.80 2105
8645.67 2116
8646.55 2100
8647.43 2100
8648.31 2138
8649.18 2182
8650.06 2154
8650.94 2062
8651.82 2099
8652.70 2105
8653.58 2144
8654.45 2153
8655.33 2243
8656.21 2288
8657.09 2512
8657.97 2572
8658.84 2752
8659.72 3022
8660.60 3314
8661.48 3554
8662.36 3750
8663.24 3951
8664.12 4077
8664.99 3954
8665.87 3800
8666.75 3591
8667.63 3389
8668.51 3218
8669.39 3185
8670.27 3150
8671.15 3127
8672.03 3215
8672.91 3203
8673.78 3122
8674.66 3024
8675.54 2961
8676.42 2865
8677.30 2714
8678.18 2570
8679.06 2511
8679.94 2343
8680.82 2323
8681.70 2288
8682.58 2221
8683.46 2276
8684.34 2173
8685.22 2200
8686.10 2234
8686.98 2363
8687.86 2503
8688.74 2628
8689.62 2734
8690.50 2853
8691.38 2956
8692.26 3038
8693.14 2943
8694.02 2911
8694.90 2848
8695.78 2748
8696.66 2719
8697.54 2747
8698.42 2831
8699.30 2889
8700.18 2946
8701.06 3027
8701.94 3018
8702.82 2950
8703.70 2821
8704.58 2703
8705.46 2546
8706.34 2360
8707.23 2205
8708.11 2105
8708.99 1978
8709.87 1932
8710.75 1871
8711.63 1775
8712.51 1718
8713.39 1693
8714.27 1684
8715.16 1607
8716.04 1616
8716.92 1607
8717.80 1647
8718.68 1594
8719.56 1580
8720.44 1631
8721.33 1597
8722.21 1553
8723.09 1604
8723.97 1553
8724.85 1576
8725.73 1569
8726.62 1579
8727.50 1578
8728.38 1656
8729.26 1680
8730.14 1702
8731.03 1667
8731.91 1670
8732.79 1660
8733.67 1587
8734.55 1652
8735.44 1600
8736.32 1659
8737.20 1669
8738.08 1682
8738.97 1602
8739.85 1624
8740.73 1670
8741.61 1653
8742.50 1626
8743.38 1592
8744.26 1591
8745.14 1544
8746.03 1568
8746.91 1590
8747.79 1542
8748.68 1523
8749.56 1573
8750.44 1485
8751.33 1542
8752.21 1534
8753.09 1585
8753.97 1627
8754.86 1623
8755.74 1587
8756.62 1592
8757.51 1598
8758.39 1669
8759.28 1626
8760.16 1561
8761.04 1542
8761.93 1606
8762.81 1524
8763.69 1558
8764.58 1562
8765.46 1523
8766.34 1570
8767.23 1562
8768.11 1596
8769.00 1545
8769.88 1545
8770.76 1526
8771.65 1574
8772.53 1530
8773.42 1552
8774.30 1506
8775.19 1519
8776.07 1564
8776.95 1546
8777.84 1533
8778.72 1573
8779.61 1576
8780.49 1597
8781.38 1612
8782.26 1603
8783.15 1544
8784.03 1508
8784.92 1503
8785.80 1509
8786.69 1460
8787.57 1445
8788.46 1463
8789.34 1421
8790.23 1481
8791.11 1424
8792.00 1406
8792.88 1393
8793.77 1354
8794.65 1374
8795.54 1378
8796.42 1342
8797.31 1377
8798.19 1364
8799.08 1332
8799.96 1323
8800.85 1319
8801.74 1393
8802.62 1412
8803.51 1385
8804.39 1352
8805.28 1344
8806.16 1370
8807.05 1332
8807.94 1329
8808.82 1300
8809.71 1350
8810.59 1267
8811.48 1270
8812.37 1277
8813.25 1295
8814.14 1316
8815.03 1353
8815.91 1429
8816.80 1442
8817.68 1367
8818.57 1355
8819.46 1356
8820.34 1341
8821.23 1277
8822.12 1302
8823.00 1248
8823.89 1263
8824.78 1238
8825.66 1312
8826.55 1272
8827.44 1261
8828.33 1267
8829.21 1194
8830.10 1192
8830.99 1182
8831.87 1168
8832.76 1183
8833.65 1170
8834.54 1164
8835.42 1123
8836.31 1111
8837.20 1108
8838.08 1106
8838.97 1121
8839.86 1129
8840.75 1170
8841.64 1175
8842.52 1177
8843.41 1110
8844.30 1124
8845.19 1128
8846.07 1137
8846.96 1115
8847.85 1114
8848.74 1109
8849.63 1071
8850.51 1046
8851.40 1078
8852.29 1077
8853.18 1063
8854.07 1050
8854.96 1058
8855.84 1012
8856.73 989
8857.62 1002
8858.51 1038
8859.40 1031
8860.29 1000
8861.17 1024
8862.06 1045
8862.95 1072
8863.84 1043
8864.73 1067
8865.62 1035
8866.51 1040
8867.40 1012
8868.29 980
8869.17 998
8870.06 987
8870.95 990
8871.84 1003
8872.73 954
8873.62 967
8874.51 991
8875.40 1023
8876.29 1019
8877.18 1006
8878.07 983
8878.96 996
8879.85 1029
8880.74 1030
8881.63 961
8882.51 984
8883.40 979
8884.29 990
8885.18 1027
8886.07 987
8886.96 945
8887.85 980
8888.74 988
8889.63 976
8890.52 967
8891.41 997
8892.30 942
8893.19 904
8894.09 970
8894.98 967
8895.87 940
8896.76 905
8897.65 902
8898.54 906
8899.43 925
8900.32 934
8901.21 936
8902.10 925
8902.99 910
8903.88 926
8904.77 935
8905.66 883
8906.55 858
8907.44 874
8908.34 921
8909.23 919
8910.12 937
8911.01 903
8911.90 886
8912.79 866
8913.68 880
8914.57 892
8915.47 881
8916.36 881
8917.25 859
8918.14 868
8919.03 817
8919.92 856
8920.81 920
8921.71 909
8922.60 868
8923.49 888
8924.38 896
8925.27 907
8926.16 892
8927.06 857
8927.95 849
8928.84 850
8929.73 889
8930.62 890
8931.52 830
8932.41 805
8933.30 826
8934.19 859
8935.09 832
8935.98 892
8936.87 876
8937.76 908
8938.66 847
8939.55 847
8940.44 858
8941.33 863
8942.23 869
8943.12 861
8944.01 823
8944.90 828
8945.80 875
8946.69 846
8947.58 874
8948.48 849
8949.37 855
8950.26 816
8951.16 825
8952.05 852
8952.94 877
8953.84 837
8954.73 841
8955.62 851
8956.52 847
8957.41 842
8958.30 857
8959.20 883
8960.09 873
8960.98 868
8961.88 859
8962.77 866
8963.66 825
8964.56 877
8965.45 857
8966.35 851
8967.24 849
8968.13 869
8969.03 828
8969.92 840
8970.82 869
8971.71 890
8972.60 852
8973.50 867
8974.39 872
8975.29 845
8976.18 821
8977.08 829
8977.97 885
8978.87 827
8979.76 820
8980.65 818
8981.55 810
8982.44 814
8983.34 841
8984.23 824
8985.13 823
8986.02 823
8986.92 882
8987.81 872
8988.71 862
8989.60 874
8990.50 846
8991.39 886
8992.29 836
8993.18 878
8994.08 902
8994.97 839
8995.87 836
8996.76 854
8997.66 849
8998.56 843
8999.45 823
9000.35 799
9001.24 814
9002.14 842
9003.03 818
9003.93 852
9004.83 859
9005.72 829
9006.62 784
9007.51 818
9008.41 816
9009.31 815
9010.20 862
9011.10 825
9011.99 835
9012.89 845
9013.79 830
9014.68 831
9015.58 801
9016.48 810
9017.37 801
9018.27 845
9019.16 806
9020.06 798
9020.96 831
9021.85 809
9022.75 806
9023.65 819
9024.54 794
9025.44 781
9026.34 824
9027.24 784
9028.13 762
9029.03 782
9029.93 856
9030.82 824
9031.72 832
9032.62 804
9033.52 847
9034.41 836
9035.31 832
9036.21 799
9037.10 822
9038.00 812
9038.90 799
9039.80 845
9040.69 863
9041.59 830
9042.49 842
9043.39 817
9044.29 825
9045.18 817
9046.08 834
9046.98 838
9047.88 823
9048.78 842
9049.67 813
9050.57 811
9051.47 862
9052.37 866
9053.27 871
9054.16 858
9055.06 854
9055.96 884
9056.86 824
9057.76 897
9058.66 915
9059.55 910
9060.45 892
9061.35 903
9062.25 885
9063.15 855
9064.05 854
9064.95 885
9065.85 855
9066.74 863
9067.64 841
9068.54 845
9069.44 877
9070.34 851
9071.24 850
9072.14 868
9073.04 910
9073.94 855
9074.84 848
9075.74 873
9076.64 885
9077.53 869
9078.43 831
9079.33 850
9080.23 877
9081.13 863
9082.03 907
9082.93 888
9083.83 908
9084.73 871
9085.63 919
9086.53 914
9087.43 875
9088.33 902
9089.23 873
9090.13 900
9091.03 887
9091.93 881
9092.83 855
9093.73 839
9094.63 845
9095.53 879
9096.43 869
9097.33 822
9098.23 859
9099.13 856
9100.04 847
9100.94 873
9101.84 824
9102.74 844
9103.64 838
9104.54 806
9105.44 816
9106.34 849
9107.24 819
9108.14 813
9109.04 832
9109.94 792
9110.85 801
9111.75 829
9112.65 839
9113.55 806
9114.45 798
9115.35 789
9116.25 857
9117.15 794
9118.06 866
9118.96 816
9119.86 832
9120.76 821
9121.66 800
9122.56 854
9123.46 804
9124.37 817
9125.27 844
9126.17 803
9127.07 783
9127.97 777
9128.88 822
9129.78 788
9130.68 789
9131.58 870
9132.48 845
9133.39 810
9134.29 856
9135.19 816
9136.09 797
9137.00 792
9137.90 800
9138.80 807
9139.70 824
9140.61 833
9141.51 826
9142.41 824
9143.31 831
9144.22 812
9145.12 787
9146.02 786
9146.92 823
9147.83 854
9148.73 826
9149.63 858
9150.54 828
9151.44 853
9152.34 818
9153.25 780
9154.15 828
9155.05 883
9155.96 876
9156.86 845
9157.76 828
9158.67 818
9159.57 844
9160.47 806
9161.38 801
9162.28 765
9163.18 827
9164.09 827
9164.99 818
9165.90 831
9166.80 794
9167.70 827
9168.61 848
9169.51 839
9170.42 773
9171.32 826
9172.22 838
9173.13 811
9174.03 840
9174.94 800
9175.84 831
9176.74 832
9177.65 833
9178.55 840
9179.46 816
9180.36 834
9181.27 840
9182.17 839
9183.08 824
9183.98 836
9184.89 819
9185.79 823
9186.70 813
9187.60 790
9188.51 817
9189.41 840
9190.32 843
9191.22 804
9192.13 799
9193.03 841
9193.94 823
9194.84 811
9195.75 846
9196.65 888
9197.56 899
9198.46 890
9199.37 907
9200.27 938
9201.18 894
9202.08 904
9202.99 897
9203.90 893
9204.80 893
9205.71 866
9206.61 882
9207.52 832
9208.42 823
9209.33 797
9210.24 840
9211.14 826
9212.05 820
9212.95 821
9213.86 844
9214.77 842
9215.67 856
9216.58 839
9217.49 866
9218.39 868
9219.30 857
9220.21 838
9221.11 879
9222.02 859
9222.93 843
9223.83 881
9224.74 877
9225.65 859
9226.55 838
9227.46 846
9228.37 847
9229.27 837
9230.18 843
9231.09 828
9231.99 813
9232.90 844
9233.81 815
9234.72 820
9235.62 801
9236.53 829
9237.44 827
9238.34 831
9239.25 808
9240.16 818
9241.07 839
9241.97 811
9242.88 783
9243.79 807
9244.70 779
9245.61 818
9246.51 771
9247.42 753
9248.33 774
9249.24 763
9250.14 789
9251.05 759
9251.96 769
9252.87 775
9253.78 812
9254.69 825
9255.59 781
9256.50 780
9257.41 773
9258.32 793
9259.23 787
9260.14 801
9261.04 764
9261.95 773
9262.86 762
9263.77 759
9264.68 791
9265.59 784
9266.50 781
9267.40 770
9268.31 747
9269.22 748
9270.13 785
9271.04 785
9271.95 806
9272.86 810
9273.77 765
9274.68 808
9275.59 846
9276.49 769
9277.40 797
9278.31 801
9279.22 792
9280.13 748
9281.04 789
9281.95 774
9282.86 762
9283.77 785
9284.68 821
9285.59 793
9286.50 760
9287.41 794
9288.32 805
9289.23 783
9290.14 781
9291.05 811
9291.96 836
9292.87 820
9293.78 845
9294.69 888
9295.60 857
9296.51 865
9297.42 905
9298.33 867
9299.24 826
9300.15 879
9301.06 810
9301.97 835
9302.88 816
9303.79 801
9304.70 824
9305.61 846
9306.53 814
9307.44 832
9308.35 830
9309.26 856
9310.17 833
9311.08 886
9311.99 828
9312.90 796
9313.81 821
9314.72 783
9315.63 791
9316.55 758
9317.46 751
9318.37 769
9319.28 769
9320.19 752
9321.10 796
9322.01 758
9322.93 787
9323.84 784
9324.75 805
9325.66 819
9326.57 784
9327.48 784
9328.40 769
9329.31 754
9330.22 733
9331.13 794
9332.04 804
9332.96 826
9333.87 765
9334.78 781
9335.69 783
9336.60 761
9337.52 785
9338.43 797
9339.34 788
9340.25 766
9341.17 779
9342.08 776
9342.99 762
9343.90 748
9344.82 734
9345.73 757
9346.64 826
9347.55 877
9348.47 825
9349.38 790
9350.29 804
9351.21 752
9352.12 745
9353.03 794
9353.94 783
9354.86 778
9355.77 743
9356.68 805
9357.60 792
9358.51 801
9359.42 773
9360.34 764
9361.25 749
9362.16 783
9363.08 801
9363.99 783
9364.90 765
9365.82 788
9366.73 750
9367.65 759
9368.56 809
9369.47 782
9370.39 811
9371.30 739
9372.21 757
9373.13 753
9374.04 748
9374.96 806
9375.87 805
9376.79 758
9377.70 773
9378.61 788
9379.53 818
9380.44 830
9381.36 805
9382.27 776
9383.19 773
9384.10 816
9385.01 797
9385.93 823
9386.84 810
9387.76 807
9388.67 801
9389.59 805
9390.50 868
9391.42 882
9392.33 862
9393.25 849
9394.16 823
9395.08 834
9395.99 833
9396.91 805
9397.82 856
9398.74 806
9399.65 762
9400.57 794
9401.48 802
9402.40 775
9403.32 793
9404.23 781
9405.15 785
9406.06 787
9406.98 843
9407.89 820
9408.81 842
9409.73 788
9410.64 804
9411.56 772
9412.47 791
9413.39 779
9414.30 815
9415.22 795
9416.14 789
9417.05 807
9417.97 801
9418.89 785
9419.80 801
9420.72 788
9421.63 808
9422.55 772
9423.47 764
9424.38 787
9425.30 778
9426.22 777
9427.13 785
9428.05 769
9428.97 789
9429.88 805
9430.80 778
9431.72 801
9432.63 829
9433.55 808
9434.47 788
9435.38 763
9436.30 818
9437.22 769
9438.14 791
9439.05 822
9439.97 805
9440.89 789
9441.81 768
9442.72 801
9443.64 834
9444.56 829
9445.47 838
9446.39 827
9447.31 798
9448.23 840
9449.15 823
9450.06 840
9450.98 857
9451.90 869
9452.82 815
9453.73 837
9454.65 837
9455.57 862
9456.49 818
9457.41 804
9458.32 821
9459.24 798
9460.16 824
9461.08 838
9462.00 838
9462.92 790
9463.83 803
9464.75 796
9465.67 854
9466.59 802
9467.51 807
9468.43 770
9469.35 815
9470.26 820
9471.18 786
9472.10 815
9473.02 800
9473.94 846
9474.86 831
9475.78 826
9476.70 774
9477.62 835
9478.54 838
9479.45 787
9480.37 785
9481.29 807
9482.21 841
9483.13 823
9484.05 820
9484.97 792
9485.89 797
9486.81 796
9487.73 814
9488.65 800
9489.57 828
9490.49 805
9491.41 826
9492.33 824
9493.25 791
9494.17 805
9495.09 835
9496.01 820
9496.93 801
9497.85 768
9498.77 800
9499.69 793
9500.61 813
9501.53 837
9502.45 867
9503.37 854
9504.29 820
9505.21 845
9506.13 833
9507.05 861
9507.97 833
9508.89 832
9509.81 857
9510.73 835
9511.65 853
9512.57 818
9513.49 844
9514.42 870
9515.34 884
9516.26 910
9517.18 921
9518.10 927
9519.02 941
9519.94 931
9520.86 903
9521.78 918
9522.71 990
9523.63 943
9524.55 893
9525.47 889
9526.39 904
9527.31 894
9528.23 927
9529.16 891
9530.08 878
9531.00 901
9531.92 856
9532.84 915
9533.76 914
9534.69 884
9535.61 924
9536.53 930
9537.45 934
9538.37 910
9539.30 903
9540.22 903
9541.14 905
9542.06 894
9542.98 864
9543.91 892
9544.83 930
9545.75 938
9546.67 907
9547.60 910
9548.52 910
9549.44 965
9550.36 943
9551.29 939
9552.21 932
9553.13 969
9554.06 945
9554.98 977
9555.90 956
9556.82 939
9557.75 998
9558.67 996
9559.59 984
9560.52 951
9561.44 960
9562.36 995
9563.29 1001
9564.21 1007
9565.13 1019
9566.06 1019
9566.98 1000
9567.90 1007
9568.83 1013
9569.75 1044
9570.67 1026
9571.60 1036
9572.52 1033
9573.44 1054
9574.37 1098
9575.29 1056
9576.22 1091
9577.14 1093
9578.06 1118
9578.99 1136
9579.91 1142
9580.84 1124
9581.76 1082
9582.68 1107
9583.61 1122
9584.53 1139
9585.46 1127
9586.38 1105
9587.31 1146
9588.23 1152
9589.15 1104
9590.08 1186
9591.00 1210
9591.93 1218
9592.85 1198
9593.78 1201
9594.70 1317
9595.63 1363
9596.55 1382
9597.48 1395
9598.40 1376
9599.33 1337
9600.25 1362
9601.18 1321
9602.10 1340
9603.03 1313
9603.95 1273
9604.88 1210
9605.80 1279
9606.73 1271
9607.65 1217
9608.58 1213
9609.50 1230
9610.43 1192
9611.35 1188
9612.28 1184
9613.21 1229
9614.13 1215
9615.06 1247
9615.98 1195
9616.91 1175
9617.84 1165
9618.76 1228
9619.69 1263
9620.61 1220
9621.54 1278
9622.47 1263
9623.39 1236
9624.32 1279
9625.24 1244
9626.17 1282
9627.10 1267
9628.02 1219
9628.95 1252
9629.88 1292
9630.80 1330
9631.73 1280
9632.65 1302
9633.58 1310
9634.51 1336
9635.43 1404
9636.36 1384
9637.29 1423
9638.22 1448
9639.14 1462
9640.07 1477
9641.00 1482
9641.92 1501
9642.85 1517
9643.78 1565
9644.70 1505
9645.63 1504
9646.56 1466
9647.49 1475
9648.41 1481
9649.34 1459
9650.27 1442
9651.20 1470
9652.12 1477
9653.05 1464
9653.98 1464
9654.91 1461
9655.83 1492
9656.76 1519
9657.69 1488
9658.62 1493
9659.55 1461
9660.47 1548
9661.40 1514
9662.33 1501
9663.26 1537
9664.19 1568
9665.11 1575
9666.04 1669
9666.97 1626
9667.90 1607
9668.83 1645
9669.75 1645
9670.68 1668
9671.61 1644
9672.54 1678
9673.47 1695
9674.40 1673
9675.33 1669
9676.25 1741
9677.18 1679
9678.11 1695
9679.04 1735
9679.97 1755
9680.90 1659
9681.83 1682
9682.76 1727
9683.69 1749
9684.61 1709
9685.54 1701
9686.47 1731
9687.40 1712
9688.33 1708
9689.26 1730
9690.19 1703
9691.12 1710
9692.05 1736
9692.98 1759
9693.91 1815
9694.84 1898
9695.77 1909
9696.70 1994
9697.63 2038
9698.56 2036
9699.49 2032
9700.42 2043
9701.35 1926
9702.28 1931
9703.21 1852
9704.14 1841
9705.07 1781
9706.00 1810
9706.93 1775
9707.86 1866
9708.79 1903
9709.72 1963
9710.65 1963
9711.58 2039
9712.51 2005
9713.44 2005
9714.37 2086
9715.30 2118
9716.23 2097
9717.16 2014
9718.09 1894
9719.02 1853
9719.95 1821
9720.88 1773
9721.81 1632
9722.75 1564
9723.68 1523
9724.61 1515
9725.54 1531
9726.47 1509
9727.40 1504
9728.33 1508
9729.26 1557
9730.19 1544
9731.13 1508
9732.06 1509
9732.99 1552
9733.92 1517
9734.85 1511
9735.78 1476
9736.71 1482
9737.65 1478
9738.58 1345
9739.51 1351
9740.44 1357
9741.37 1348
9742.30 1384
9743.24 1372
9744.17 1409
9745.10 1358
9746.03 1349
9746.96 1334
9747.90 1302
9748.83 1363
9749.76 1363
9750.69 1289
9751.63 1299
9752.56 1297
9753.49 1269
9754.42 1288
9755.36 1280
9756.29 1307
9757.22 1273
9758.15 1310
9759.09 1319
9760.02 1333
9760.95 1311
9761.88 1272
9762.82 1321
9763.75 1325
9764.68 1344
9765.62 1338
9766.55 1320
9767.48 1369
9768.41 1346
9769.35 1338
9770.28 1347
9771.21 1315
9772.15 1330
9773.08 1333
9774.01 1315
9774.95 1360
9775.88 1321
9776.81 1308
9777.75 1314
9778.68 1321
9779.62 1369
9780.55 1343
9781.48 1382
9782.42 1408
9783.35 1366
9784.28 1328
9785.22 1339
9786.15 1355
9787.09 1284
9788.02 1312
9788.95 1269
9789.89 1249
9790.82 1261
9791.76 1265
9792.69 1247
9793.63 1304
9794.56 1339
9795.49 1334
9796.43 1318
9797.36 1300
9798.30 1326
9799.23 1286
9800.17 1299
9801.10 1290
9802.04 1240
9802.97 1195
9803.91 1179
9804.84 1143
9805.78 1145
9806.71 1123
9807.65 1097
9808.58 1129
9809.52 1107
9810.45 1081
9811.39 1087
9812.32 1063
9813.26 1077
9814.19 1031
9815.13 1081
9816.06 1046
9817.00 1017
9817.93 993
9818.87 1008
9819.80 1027
9820.74 1048
9821.68 1057
9822.61 1009
9823.55 984
9824.48 964
9825.42 986
9826.35 977
9827.29 1035
9828.23 1039
9829.16 1053
9830.10 1018
9831.03 1047
9831.97 1036
9832.91 1021
9833.84 1016
9834.78 1008
9835.72 1020
9836.65 1025
9837.59 1004
9838.52 999
9839.46 972
9840.40 1013
9841.33 1010
9842.27 990
9843.21 1028
9844.14 973
9845.08 1000
9846.02 1009
9846.95 1035
9847.89 1008
9848.83 993
9849.77 989
9850.70 982
9851.64 1005
9852.58 963
9853.51 936
9854.45 1000
9855.39 971
9856.33 999
9857.26 1005
9858.20 992
9859.14 1017
9860.08 981
9861.01 988
9861.95 1038
9862.89 993
9863.83 1019
9864.76 1003
9865.70 986
9866.64 958
9867.58 977
9868.51 989
9869.45 1015
9870.39 1001
9871.33 979
9872.27 1050
9873.20 991
9874.14 1032
9875.08 985
9876.02 976
9876.96 1029
9877.90 994
9878.83 981
9879.77 977
9880.71 959
9881.65 989
9882.59 976
9883.53 959
9884.47 1004
9885.40 994
9886.34 964
9887.28 922
9888.22 909
9889.16 940
9890.10 945
9891.04 883
9891.98 886
9892.91 918
9893.85 938
9894.79 906
9895.73 921
9896.67 931
9897.61 941
9898.55 920
9899.49 936
9900.43 926
9901.37 923
9902.31 929
9903.25 904
9904.19 874
9905.13 906
9906.07 926
9907.01 963
9907.95 919
9908.89 920
9909.83 902
9910.77 897
9911.71 926
9912.65 940
9913.59 925
9914.53 903
9915.47 905
9916.41 894
9917.35 979
9918.29 954
9919.23 957
9920.17 973
9921.11 1033
9922.05 1062
9922.99 1130
9923.93 1138
9924.87 1153
9925.81 1144
9926.75 1182
9927.69 1135
9928.63 1137
9929.57 1121
9930.51 1069
9931.45 991
9932.39 934
9933.34 942
9934.28 934
9935.22 931
9936.16 945
9937.10 896
9938.04 840
9938.98 895
9939.92 925
9940.87 854
9941.81 885
9942.75 932
9943.69 925
9944.63 910
9945.57 930
9946.51 924
9947.46 930
9948.40 975
9949.34 1024
9950.28 1016
9951.22 1011
9952.16 983
9953.11 935
9954.05 955
9954.99 985
9955.93 921
9956.87 935
9957.82 916
9958.76 906
9959.70 877
9960.64 867
9961.59 869
9962.53 856
9963.47 821
9964.41 823
9965.35 847
9966.30 856
9967.24 818
9968.18 820
9969.13 824
9970.07 847
9971.01 809
9971.95 864
9972.90 840
9973.84 814
9974.78 821
9975.73 823
9976.67 768
9977.61 819
9978.55 824
9979.50 837
9980.44 838
9981.38 861
9982.33 831
9983.27 765
9984.21 797
9985.16 803
9986.10 797
9987.04 794
9987.99 761
9988.93 783
9989.88 791
9990.82 792
9991.76 805
9992.71 836
9993.65 799
9994.59 778
9995.54 789
9996.48 824
9997.43 775
9998.37 811
9999.31 821
10000.26 830
10001.20 776
10002.15 805
10003.09 800
10004.04 796
10004.98 790
10005.92 799
10006.87 830
10007.81 820
10008.76 823
10009.70 788
10010.65 780
10011.59 768
10012.54 816
10013.48 837
10014.43 817
10015.37 756
10016.32 825
10017.26 838
10018.21 842
10019.15 815
10020.10 793
10021.04 764
10021.99 821
10022.93 840
10023.88 812
10024.82 809
10025.77 796
10026.71 779
10027.66 796
10028.60 761
10029.55 761
10030.49 785
10031.44 769
10032.39 765
10033.33 769
10034.28 794
10035.22 798
10036.17 770
10037.11 785
10038.06 772
10039.01 744
10039.95 763
10040.90 788
10041.84 786
10042.79 781
10043.74 769
10044.68 737
10045.63 754
10046.58 776
10047.52 741
10048.47 725
10049.41 747
10050.36 763
10051.31 751
10052.25 763
10053.20 792
10054.15 742
10055.09 736
10056.04 732
10056.99 754
10057.93 736
10058.88 722
10059.83 742
10060.78 765
10061.72 753
10062.67 727
10063.62 725
10064.56 705
10065.51 736
10066.46 719
10067.41 701
10068.35 729
10069.30 752
10070.25 753
10071.20 767
10072.14 770
10073.09 807
10074.04 747
10074.99 747
10075.93 749
10076.88 762
10077.83 769
10078.78 744
10079.72 781
10080.67 777
10081.62 771
10082.57 787
10083.52 754
10084.46 768
10085.41 725
10086.36 743
10087.31 753
10088.26 762
10089.21 742
10090.15 705
10091.10 730
10092.05 743
10093.00 759
10093.95 729
10094.90 735
10095.85 761
10096.79 751
10097.74 779
10098.69 765
10099.64 769
10100.59 741
10101.54 755
10102.49 754
10103.44 770
10104.39 730
10105.33 746
10106.28 780
10107.23 710
10108.18 737
10109.13 742
10110.08 721
10111.03 750
10111.98 781
10112.93 758
10113.88 731
10114.83 738
10115.78 747
10116.73 736
10117.68 746
10118.63 783
10119.58 788
10120.53 807
10121.48 743
10122.43 753
10123.38 769
10124.33 796
10125.28 773
10126.23 778
10127.18 759
10128.13 771
10129.08 769
10130.03 765
10130.98 776
10131.93 775
10132.88 809
10133.83 783
10134.78 799
10135.73 773
10136.68 757
10137.63 784
10138.58 766
10139.53 790
10140.48 756
10141.43 770
10142.38 779
10143.33 794
10144.29 768
10145.24 787
10146.19 779
10147.14 784
10148.09 805
10149.04 761
10149.99 776
10150.94 819
10151.89 813
10152.85 836
10153.80 794
10154.75 808
10155.70 810
10156.65 798
10157.60 809
10158.55 799
10159.51 834
10160.46 822
10161.41 812
10162.36 843
10163.31 811
10164.26 838
10165.22 797
10166.17 831
10167.12 857
10168.07 833
10169.02 838
10169.98 821
10170.93 826
10171.88 844
10172.83 818
10173.79 879
10174.74 863
10175.69 889
10176.64 838
10177.60 856
10178.55 883
10179.50 913
10180.45 851
10181.41 856
10182.36 878
10183.31 878
10184.26 870
10185.22 866
10186.17 900
10187.12 893
10188.08 905
10189.03 907
10189.98 893
10190.93 899
10191.89 899
10192.84 881
10193.79 870
10194.75 900
10195.70 920
10196.65 886
10197.61 909
10198.56 872
10199.51 939
10200.47 957
10201.42 901
10202.38 933
10203.33 975
10204.28 983
10205.24 1033
10206.19 1021
10207.14 992
10208.10 974
10209.05 955
10210.01 942
10210.96 911
10211.91 935
10212.87 957
10213.82 893
10214.78 890
10215.73 879
10216.69 924
10217.64 861
10218.59 877
10219.55 880
10220.50 875
10221.46 864
10222.41 854
10223.37 908
10224.32 901
10225.28 888
10226.23 855
10227.19 820
10228.14 877
10229.10 879
10230.05 883
10231.01 937
10231.96 984
10232.92 963
10233.87 973
10234.83 915
10235.78 973
10236.74 992
10237.69 939
10238.65 954
10239.60 966
10240.56 930
10241.51 884
10242.47 863
10243.42 859
10244.38 811
10245.34 839
10246.29 839
10247.25 818
10248.20 805
10249.16 816
10250.11 838
10251.07 824
10252.03 838
10252.98 805
10253.94 794
10254.89 778
10255.85 787
10256.81 808
10257.76 744
10258.72 784
10259.68 790
10260.63 739
10261.59 743
10262.55 785
10263.50 785
10264.46 780
10265.41 786
10266.37 821
10267.33 784
10268.28 873
10269.24 829
10270.20 792
10271.16 813
10272.11 810
10273.07 780
10274.03 779
10274.98 770
10275.94 823
10276.90 785
10277.85 743
10278.81 736
10279.77 757
10280.73 712
10281.68 719
10282.64 729
10283.60 749
10284.56 712
10285.51 765
10286.47 732
10287.43 713
10288.39 762
10289.34 740
10290.30 758
10291.26 735
10292.22 740
10293.18 754
10294.13 731
10295.09 754
10296.05 739
10297.01 746
10297.97 700
10298.92 716
10299.88 730
10300.84 735
10301.80 754
10302.76 763
10303.72 748
10304.67 730
10305.63 711
10306.59 737
10307.55 741
10308.51 684
10309.47 719
10310.43 722
10311.38 723
10312.34 728
10313.30 684
10314.26 736
10315.22 716
10316.18 657
10317.14 710
10318.10 737
10319.06 705
10320.01 750
10320.97 740
10321.93 720
10322.89 719
10323.85 733
10324.81 746
10325.77 778
10326.73 743
10327.69 755
10328.65 722
10329.61 716
10330.57 776
10331.53 732
10332.49 702
10333.45 673
10334.41 724
10335.37 688
10336.33 706
10337.29 672
10338.25 688
10339.21 698
10340.17 704
10341.13 727
10342.09 732
10343.05 690
10344.01 689
10344.97 727
10345.93 687
10346.89 695
10347.85 720
10348.81 704
10349.77 726
10350.73 667
10351.69 703
10352.65 689
10353.61 673
10354.57 706
10355.53 664
10356.49 710
10357.46 659
10358.42 661
10359.38 639
10360.34 670
10361.30 684
10362.26 688
10363.22 691
10364.18 669
10365.14 682
10366.11 692
10367.07 664
10368.03 621
10368.99 679
10369.95 665
10370.91 673
10371.87 689
10372.84 678
10373.80 653
10374.76 656
10375.72 674
10376.68 686
10377.64 664
10378.61 600
10379.57 632
10380.53 660
10381.49 686
10382.45 643
10383.42 691
10384.38 696
10385.34 679
10386.30 647
10387.27 680
10388.23 665
10389.19 661
10390.15 633
10391.11 685
10392.08 659
10393.04 653
10394.00 666
10394.96 650
10395.93 670
10396.89 675
10397.85 648
10398.82 694
10399.78 677
10400.74 657
10401.70 689
10402.67 658
10403.63 644
10404.59 638
10405.56 655
10406.52 678
10407.48 698
10408.45 673
10409.41 680
10410.37 681
10411.34 688
10412.30 667
10413.26 650
10414.23 644
10415.19 672
10416.15 671
10417.12 664
10418.08 687
10419.04 678
10420.01 693
10420.97 645
10421.94 684
10422.90 686
10423.86 701
10424.83 673
10425.79 707
10426.76 712
10427.72 671
10428.68 658
10429.65 635
10430.61 658
10431.58 656
10432.54 680
10433.51 684
10434.47 650
10435.44 657
10436.40 678
10437.36 689
10438.33 669
10439.29 676
10440.26 631
10441.22 650
10442.19 643
10443.15 636
10444.12 660
10445.08 662
10446.05 660
10447.01 658
10447.98 653
10448.94 677
10449.91 669
10450.87 657
10451.84 654
10452.80 679
10453.77 690
10454.73 663
10455.70 667
10456.67 703
10457.63 695
10458.60 658
10459.56 681
10460.53 721
10461.49 680
10462.46 674
10463.43 614
10464.39 640
10465.36 694
10466.32 699
10467.29 686
10468.25 666
10469.22 661
10470.19 703
10471.15 695
10472.12 659
10473.09 681
10474.05 683
10475.02 659
10475.98 674
10476.95 695
10477.92 677
10478.88 673
10479.85 695
10480.82 673
10481.78 717
10482.75 705
10483.72 699
10484.68 689
10485.65 676
10486.62 702
10487.58 639
10488.55 637
10489.52 668
10490.49 675
10491.45 677
10492.42 656
10493.39 680
10494.35 714
10495.32 706
10496.29 684
10497.26 715
10498.22 720
10499.19 695
10500.16 688
10501.13 747
10502.09 734
10503.06 713
10504.03 747
10505.00 726
10505.96 732
10506.93 717
10507.90 676
10508.87 682
10509.84 706
10510.80 676
10511.77 694
10512.74 667
10513.71 674
10514.68 671
10515.64 701
10516.61 657
10517.58 669
10518.55 656
10519.52 657
10520.49 659
10521.45 657
10522.42 666
10523.39 675
10524.36 658
10525.33 642
10526.30 631
10527.27 677
10528.23 700
10529.20 673
10530.17 659
10531.14 692
10532.11 687
10533.08 690
10534.05 678
10535.02 719
10535.99 737
10536.96 744
10537.93 727
10538.89 701
10539.86 717
10540.83 765
10541.80 710
10542.77 712
10543.74 700
10544.71 708
10545.68 695
10546.65 667
10547.62 697
10548.59 662
10549.56 712
10550.53 734
10551.50 711
10552.47 692
10553.44 718
10554.41 722
10555.38 713
10556.35 724
10557.32 775
10558.29 735
10559.26 750
10560.23 785
10561.20 778
10562.17 759
10563.14 754
10564.11 752
10565.08 730
10566.05 753
10567.02 715
10567.99 723
10568.96 701
10569.93 694
10570.91 697
10571.88 736
10572.85 723
10573.82 714
10574.79 713
10575.76 668
10576.73 694
10577.70 732
10578.67 700
10579.64 714
10580.62 731
10581.59 749
10582.56 758
10583.53 751
10584.50 699
10585.47 754
10586.44 746
10587.42 741
10588.39 750
10589.36 734
10590.33 732
10591.30 753
10592.27 760
10593.25 736
10594.22 746
10595.19 730
10596.16 750
10597.13 755
10598.10 750
10599.08 749
10600.05 743
10601.02 800
10601.99 778
10602.97 788
10603.94 820
10604.91 791
10605.88 820
10606.85 841
10607.83 837
10608.80 830
10609.77 813
10610.74 811
10611.72 771
10612.69 776
10613.66 747
10614.64 737
10615.61 722
10616.58 727
10617.55 744
10618.53 724
10619.50 726
10620.47 663
10621.45 684
10622.42 684
10623.39 678
10624.37 675
10625.34 713
10626.31 691
10627.29 702
10628.26 709
10629.23 670
10630.21 675
10631.18 679
10632.15 721
10633.13 745
10634.10 733
10635.07 713
10636.05 722
10637.02 732
10638.00 772
10638.97 707
10639.94 739
10640.92 743
10641.89 777
10642.87 698
10643.84 722
10644.81 717
10645.79 711
10646.76 722
10647.74 673
10648.71 669
10649.68 648
10650.66 662
10651.63 626
10652.61 648
10653.58 641
10654.56 660
10655.53 597
10656.51 623
10657.48 678
10658.46 619
10659.43 637
10660.41 670
10661.38 633
10662.36 646
10663.33 689
10664.31 677
10665.28 668
10666.26 675
10667.23 652
10668.21 669
10669.18 667
10670.16 628
10671.13 640
10672.11 643
10673.08 682
10674.06 669
10675.03 632
10676.01 664
10676.99 700
10677.96 682
10678.94 695
10679.91 670
10680.89 700
10681.86 661
10682.84 631
10683.82 662
10684.79 683
10685.77 661
10686.74 648
10687.72 665
10688.70 649
10689.67 656
10690.65 673
10691.63 652
10692.60 659
10693.58 658
10694.55 622
10695.53 615
10696.51 633
10697.48 656
10698.46 671
10699.44 650
10700.41 614
10701.39 639
10702.37 618
10703.34 609
10704.32 650
10705.30 654
10706.27 613
10707.25 631
10708.23 635
10709.21 635
10710.18 626
10711.16 648
10712.14 631
10713.11 656
10714.09 628
10715.07 594
10716.05 614
10717.02 651
10718.00 652
10718.98 613
10719.96 646
10720.93 638
10721.91 666
10722.89 631
10723.87 642
10724.85 619
10725.82 596
10726.80 630
10727.78 621
10728.76 616
10729.74 632
10730.71 683
10731.69 633
10732.67 613
10733.65 610
10734.63 644
10735.60 634
10736.58 647
10737.56 644
10738.54 620
10739.52 633
10740.50 688
10741.48 695
10742.45 647
10743.43 670
10744.41 644
10745.39 630
10746.37 629
10747.35 683
10748.33 658
10749.31 677
10750.28 686
10751.26 665
10752.24 677
10753.22 652
10754.20 662
10755.18 693
10756.16 666
10757.14 637
10758.12 678
10759.10 704
10760.08 675
10761.06 618
10762.04 633
10763.01 686
10763.99 662
10764.97 679
10765.95 673
10766.93 683
10767.91 681
10768.89 718
10769.87 664
10770.85 647
10771.83 636
10772.81 678
10773.79 717
10774.77 689
10775.75 718
10776.73 711
10777.71 690
10778.69 739
10779.67 722
10780.65 700
10781.63 726
10782.62 758
10783.60 729
10784.58 737
10785.56 694
10786.54 697
10787.52 684
10788.50 724
10789.48 702
10790.46 686
10791.44 694
10792.42 704
10793.40 716
10794.38 684
10795.37 669
10796.35 672
10797.33 696
10798.31 666
10799.29 693
10800.27 681
10801.25 692
10802.23 646
10803.21 656
10804.20 659
10805.18 646
10806.16 654
10807.14 660
10808.12 647
10809.10 627
10810.09 665
10811.07 639
10812.05 665
10813.03 638
10814.01 628
10815.00 666
10815.98 654
10816.96 629
10817.94 637
10818.92 665
10819.91 664
10820.89 621
10821.87 660
10822.85 672
10823.83 667
10824.82 639
10825.80 621
10826.78 654
10827.76 697
10828.75 659
10829.73 653
10830.71 644
10831.69 670
10832.68 699
10833.66 639
10834.64 649
10835.63 657
10836.61 658
10837.59 671
10838.57 676
10839.56 653
10840.54 679
10841.52 739
10842.51 693
10843.49 699
10844.47 670
10845.46 679
10846.44 718
10847.42 699
10848.41 700
10849.39 696
10850.37 690
10851.36 683
10852.34 709
10853.32 695
10854.31 726
10855.29 707
10856.28 697
10857.26 713
10858.24 718
10859.23 713
10860.21 710
10861.20 688
10862.18 683
10863.16 709
10864.15 733
10865.13 709
10866.12 724
10867.10 688
10868.08 729
10869.07 715
10870.05 695
10871.04 689
10872.02 693
10873.01 691
10873.99 772
10874.98 729
10875.96 716
10876.95 696
10877.93 701
10878.92 717
10879.90 677
10880.89 712
10881.87 744
10882.86 753
10883.84 736
10884.83 753
10885.81 710
10886.80 753
10887.78 774
10888.77 777
10889.75 743
10890.74 761
10891.72 755
10892.71 769
10893.69 752
10894.68 740
10895.66 729
10896.65 767
10897.64 796
10898.62 784
10899.61 811
10900.59 810
10901.58 798
10902.56 807
10903.55 829
10904.54 818
10905.52 814
10906.51 779
10907.49 824
10908.48 779
10909.47 811
10910.45 819
10911.44 846
10912.43 866
10913.41 838
10914.40 816
10915.39 845
10916.37 837
10917.36 870
10918.35 855
10919.33 866
10920.32 854
10921.31 840
10922.29 878
10923.28 892
10924.27 849
10925.25 874
10926.24 873
10927.23 878
10928.21 902
10929.20 864
10930.19 895
10931.18 883
10932.16 897
10933.15 923
10934.14 939
10935.12 921
10936.11 917
10937.10 906
10938.09 940
10939.07 990
10940.06 941
10941.05 952
10942.04 954
10943.02 972
10944.01 1009
10945.00 1006
10945.99 1010
10946.98 1014
10947.96 1015
10948.95 1059
10949.94 1102
10950.93 1138
10951.92 1160
10952.90 1200
10953.89 1190
10954.88 1231
10955.87 1295
10956.86 1316
10957.85 1309
10958.83 1282
10959.82 1306
10960.81 1239
10961.80 1252
10962.79 1210
10963.78 1161
10964.77 1099
10965.75 1093
10966.74 1107
10967.73 1080
10968.72 1094
10969.71 1095
10970.70 1074
10971.69 1068
10972.68 1070
10973.67 1009
10974.66 1063
10975.64 1062
10976.63 1024
10977.62 1093
10978.61 1090
10979.60 1092
10980.59 1126
10981.58 1100
10982.57 1084
10983.56 1120
10984.55 1110
10985.54 1132
10986.53 1193
10987.52 1211
10988.51 1211
10989.50 1211
10990.49 1280
10991.48 1308
10992.47 1358
10993.46 1448
10994.45 1517
10995.44 1597
10996.43 1600
10997.42 1652
10998.41 1625
10999.40 1688
11000.39 1624
11001.38 1605
11002.37 1546
11003.36 1473
11004.35 1409
11005.34 1313
11006.33 1243
11007.32 1170
11008.31 1139
11009.30 1096
11010.30 1026
11011.29 979
11012.28 947
11013.27 975
11014.26 987
11015.25 966
11016.24 958
11017.23 956
11018.22 921
11019.21 907
11020.21 883
11021.20 903
11022.19 889
11023.18 895
11024.17 879
11025.16 894
11026.15 906
11027.14 895
11028.14 926
11029.13 907
11030.12 881
11031.11 902
11032.10 912
11033.09 915
11034.09 882
11035.08 891
11036.07 902
11037.06 887
11038.05 917
11039.05 854
11040.04 871
11041.03 857
11042.02 847
11043.02 802
11044.01 830
11045.00 827
11045.99 862
11046.98 828
11047.98 818
11048.97 815
11049.96 823
11050.95 795
11051.95 808
11052.94 840
11053.93 821
11054.93 804
11055.92 811
11056.91 811
11057.90 793
11058.90 806
11059.89 800
11060.88 788
11061.88 787
11062.87 792
11063.86 805
11064.86 792
11065.85 822
11066.84 816
11067.84 784
11068.83 795
11069.82 804
11070.82 808
11071.81 829
11072.80 798
11073.80 807
11074.79 802
11075.78 768
11076.78 809
11077.77 808
11078.77 799
11079.76 780
11080.75 822
11081.75 837
11082.74 823
11083.74 786
11084.73 785
11085.72 770
11086.72 794
11087.71 762
11088.71 776
11089.70 746
11090.70 772
11091.69 737
11092.68 736
11093.68 746
11094.67 687
11095.67 728
11096.66 740
11097.66 742
11098.65 755
11099.65 748
11100.64 757
11101.64 739
11102.63 754
11103.63 755
11104.62 737
11105.62 739
11106.61 741
11107.61 716
11108.60 745
11109.60 716
11110.59 736
11111.59 729
11112.58 758
11113.58 738
11114.57 716
11115.57 740
11116.56 734
11117.56 764
11118.56 745
11119.55 751
11120.55 722
11121.54 749
11122.54 720
11123.54 750
11124.53 731
11125.53 725
11126.52 716
11127.52 706
11128.51 717
11129.51 717
11130.51 708
11131.50 706
11132.50 727
11133.50 701
11134.49 697
11135.49 706
11136.49 666
11137.48 689
11138.48 691
11139.47 706
11140.47 731
11141.47 725
11142.46 744
11143.46 684
11144.46 703
11145.46 714
11146.45 749
11147.45 699
11148.45 692
11149.44 670
11150.44 699
11151.44 730
11152.43 715
11153.43 742
11154.43 724
11155.43 704
11156.42 706
11157.42 717
11158.42 699
11159.42 684
11160.41 710
11161.41 689
11162.41 698
11163.41 680
11164.40 695
11165.40 701
11166.40 716
11167.40 695
11168.39 704
11169.39 707
11170.39 693
11171.39 692
11172.39 695
11173.38 684
11174.38 710
11175.38 729
11176.38 719
11177.38 714
11178.38 723
11179.37 709
11180.37 695
11181.37 688
11182.37 686
11183.37 691
11184.37 706
11185.37 727
11186.36 696
11187.36 703
11188.36 698
11189.36 671
11190.36 690
11191.36 691
11192.36 705
11193.36 677
11194.36 706
11195.35 709
11196.35 693
11197.35 699
11198.35 686
11199.35 705
11200.35 712
11201.35 704
11202.35 702
11203.35 712
11204.35 696
11205.35 709
11206.35 741
11207.35 739
11208.35 753
11209.35 718
11210.35 716
11211.35 722
11212.35 718
11213.35 725
11214.35 732
11215.34 730
11216.35 744
11217.35 719
11218.35 701
11219.35 735
11220.35 690
11221.35 705
11222.35 713
11223.35 700
11224.35 655
11225.35 696
11226.35 736
11227.35 696
11228.35 679
11229.35 686
11230.35 730
11231.35 747
11232.35 720
11233.35 722
11234.35 687
11235.35 697
11236.35 724
11237.36 711
11238.36 712
11239.36 694
11240.36 694
11241.36 686
11242.36 694
11243.36 656
11244.36 731
11245.36 766
11246.37 769
11247.37 711
11248.37 773
11249.37 768
11250.37 718
11251.37 736
11252.38 731
11253.38 757
11254.38 767
11255.38 718
11256.38 721
11257.38 736
11258.39 716
11259.39 722
11260.39 737
11261.39 724
11262.39 698
11263.40 731
11264.40 728
11265.40 753
11266.40 727
11267.40 779
11268.41 792
11269.41 815
11270.41 798
11271.41 775
11272.42 765
11273.42 791
11274.42 806
11275.42 824
11276.43 842
11277.43 810
11278.43 799
11279.44 813
11280.44 812
11281.44 785
11282.44 785
11283.45 752
11284.45 734
11285.45 735
11286.46 763
11287.46 738
11288.46 755
11289.47 711
11290.47 695
11291.47 714
11292.48 696
11293.48 700
11294.48 715
11295.49 696
11296.49 685
11297.49 689
11298.50 703
11299.50 650
11300.51 695
11301.51 713
11302.51 701
11303.52 676
11304.52 665
11305.53 690
11306.53 676
11307.53 695
11308.54 726
11309.54 693
11310.55 745
11311.55 724
11312.55 750
11313.56 735
11314.56 711
11315.57 722
11316.57 746
11317.58 753
11318.58 730
11319.59 710
11320.59 696
11321.59 700
11322.60 709
11323.60 743
11324.61 702
11325.61 684
11326.62 686
11327.62 702
11328.63 695
11329.63 706
11330.64 685
11331.64 719
11332.65 688
11333.65 681
11334.66 690
11335.67 735
11336.67 750
11337.68 711
11338.68 771
11339.69 727
11340.69 738
11341.70 707
11342.70 691
11343.71 717
11344.72 729
11345.72 675
11346.73 694
11347.73 684
11348.74 686
11349.74 684
11350.75 685
11351.76 674
11352.76 654
11353.77 707
11354.78 669
11355.78 636
11356.79 631
11357.79 635
11358.80 642
11359.81 675
11360.81 703
11361.82 658
11362.83 654
11363.83 661
11364.84 681
11365.85 687
11366.85 697
11367.86 690
11368.87 696
11369.87 681
11370.88 641
11371.89 645
11372.89 641
11373.90 640
11374.91 655
11375.92 625
11376.92 649
11377.93 669
11378.94 630
11379.94 668
11380.95 601
11381.96 660
11382.97 638
11383.97 632
11384.98 611
11385.99 647
11387.00 650
11388.00 639
11389.01 622
11390.02 625
11391.03 636
11392.04 667
11393.04 613
11394.05 607
11395.06 629
11396.07 656
11397.08 675
11398.08 655
11399.09 648
11400.10 659
11401.11 661
11402.12 660
11403.12 674
11404.13 638
11405.14 616
11406.15 624
11407.16 669
11408.17 619
11409.18 605
11410.18 638
11411.19 687
11412.20 659
11413.21 638
11414.22 658
11415.23 670
11416.24 649
11417.25 638
11418.25 587
11419.26 624
11420.27 652
11421.28 631
11422.29 622
11423.30 592
11424.31 655
11425.32 653
11426.33 634
11427.34 645
11428.35 627
11429.36 650
11430.37 667
11431.38 655
11432.39 586
11433.39 627
11434.40 626
11435.41 648
11436.42 655
11437.43 660
11438.44 626
11439.45 687
11440.46 678
11441.47 641
11442.48 621
11443.49 653
11444.50 649
11445.51 675
11446.52 652
11447.53 633
11448.55 642
11449.56 622
11450.57 663
11451.58 657
11452.59 676
11453.60 691
11454.61 671
11455.62 630
11456.63 607
11457.64 665
11458.65 643
11459.66 650
11460.67 651
11461.68 654
11462.69 654
11463.71 660
11464.72 676
11465.73 646
11466.74 632
11467.75 679
11468.76 699
11469.77 671
11470.78 664
11471.80 660
11472.81 700
11473.82 696
11474.83 678
11475.84 647
11476.85 683
11477.86 641
11478.88 667
11479.89 686
11480.90 664
11481.91 691
11482.92 678
11483.93 652
11484.95 667
11485.96 619
11486.97 707
11487.98 646
11489.00 662
11490.01 695
11491.02 706
11492.03 671
11493.04 669
11494.06 654
11495.07 658
11496.08 672
11497.09 647
11498.11 653
11499.12 670
11500.13 703
11501.14 690
11502.16 688
11503.17 672
11504.18 684
11505.20 703
11506.21 685
11507.22 698
11508.23 690
11509.25 702
11510.26 691
11511.27 719
11512.29 706
11513.30 753
11514.31 745
11515.33 748
11516.34 741
11517.35 774
11518.37 794
11519.38 787
11520.39 785
11521.41 814
11522.42 832
11523.43 835
11524.45 807
11525.46 855
11526.47 837
11527.49 867
11528.50 881
11529.52 859
11530.53 898
11531.54 944
11532.56 1006
11533.57 1044
11534.59 1067
11535.60 1086
11536.62 1124
11537.63 1129
11538.64 1131
11539.66 1111
11540.67 1092
11541.69 1055
11542.70 1007
11543.72 1009
11544.73 945
11545.75 922
11546.76 874
11547.77 841
11548.79 804
11549.80 731
11550.82 735
11551.83 724
11552.85 714
11553.86 708
11554.88 732
11555.89 700
11556.91 701
11557.92 645
11558.94 656
11559.95 644
11560.97 696
11561.99 669
11563.00 696
11564.02 746
11565.03 688
11566.05 692
11567.06 687
11568.08 691
11569.09 723
11570.11 713
11571.13 685
11572.14 724
11573.16 669
11574.17 699
11575.19 699
11576.20 658
11577.22 708
11578.24 698
11579.25 696
11580.27 671
11581.29 689
11582.30 668
11583.32 711
11584.33 738
11585.35 738
11586.37 716
11587.38 719
11588.40 709
11589.42 707
11590.43 731
11591.45 697
11592.47 712
11593.48 725
11594.50 740
11595.52 734
11596.53 737
11597.55 744
11598.57 727
11599.58 717
11600.60 740
11601.62 716
11602.64 742
11603.65 753
11604.67 737
11605.69 685
11606.70 702
11607.72 679
11608.74 681
11609.76 678
11610.77 684
11611.79 701
11612.81 708
11613.83 678
11614.84 687
11615.86 662
11616.88 647
11617.90 659
11618.92 663
11619.93 670
11620.95 667
11621.97 680
11622.99 658
11624.01 651
11625.02 637
11626.04 681
11627.06 622
11628.08 629
11629.10 628
11630.11 627
11631.13 612
11632.15 644
11633.17 620
11634.19 604
11635.21 615
11636.23 628
11637.24 644
11638.26 638
11639.28 602
11640.30 676
11641.32 655
11642.34 617
11643.36 599
11644.38 580
11645.39 636
11646.41 601
11647.43 574
11648.45 557
11649.47 574
11650.49 625
11651.51 589
11652.53 570
11653.55 586
11654.57 561
11655.59 559
11656.61 575
11657.63 571
11658.65 621
11659.67 609
11660.69 600
11661.70 551
11662.72 564
11663.74 595
11664.76 596
11665.78 586
11666.80 561
11667.82 591
11668.84 598
11669.86 548
11670.88 569
11671.90 582
11672.92 595
11673.95 600
11674.97 598
11675.99 555
11677.01 579
11678.03 604
11679.05 595
11680.07 569
11681.09 608
11682.11 601
11683.13 602
11684.15 628
11685.17 581
11686.19 600
11687.21 592
11688.23 567
11689.25 578
11690.28 572
11691.30 602
11692.32 585
11693.34 584
11694.36 560
11695.38 531
11696.40 551
11697.42 585
11698.44 578
11699.47 571
11700.49 564
11701.51 533
11702.53 547
11703.55 582
11704.57 555
11705.60 539
11706.62 573
11707.64 552
11708.66 550
11709.68 532
11710.70 567
11711.73 571
11712.75 564
11713.77 552
11714.79 553
11715.81 569
11716.84 588
11717.86 531
11718.88 602
11719.90 566
11720.92 581
11721.95 606
11722.97 568
11723.99 546
11725.01 546
11726.04 520
11727.06 554
11728.08 549
11729.11 577
11730.13 591
11731.15 591
11732.17 596
11733.20 615
11734.22 588
11735.24 571
11736.26 590
11737.29 580
11738.31 615
11739.33 587
11740.36 561
11741.38 581
11742.40 586
11743.43 551
11744.45 576
11745.47 580
11746.50 573
11747.52 590
11748.54 529
11749.57 576
11750.59 573
11751.62 559
11752.64 590
11753.66 617
11754.69 601
11755.71 577
11756.73 571
11757.76 597
11758.78 596
11759.81 602
11760.83 581
11761.85 554
11762.88 616
11763.90 581
11764.93 599
11765.95 617
11766.98 583
11768.00 597
11769.02 600
11770.05 597
11771.07 578
11772.10 588
11773.12 585
11774.15 601
11775.17 588
11776.20 604
11777.22 596
11778.25 584
11779.27 621
11780.30 585
11781.32 603
11782.35 637
11783.37 627
11784.40 596
11785.42 592
11786.45 627
11787.47 600
11788.50 603
11789.52 618
11790.55 581
11791.57 567
11792.60 599
11793.62 594
11794.65 607
11795.67 588
11796.70 593
11797.73 578
11798.75 579
11799.78 583
11800.80 597
11801.83 594
11802.85 625
11803.88 604
11804.91 620
11805.93 578
11806.96 633
11807.98 627
11809.01 609
11810.04 612
11811.06 650
11812.09 644
11813.12 588
11814.14 626
11815.17 645
11816.19 617
11817.22 652
11818.25 658
11819.27 630
11820.30 635
11821.33 643
11822.35 631
11823.38 627
11824.41 668
11825.44 650
11826.46 670
11827.49 638
11828.52 647
11829.54 664
11830.57 659
11831.60 606
11832.62 666
11833.65 652
11834.68 658
11835.71 664
11836.73 686
11837.76 687
11838.79 631
11839.82 702
11840.84 687
11841.87 686
11842.90 639
11843.93 658
11844.95 692
11845.98 657
11847.01 686
11848.04 712
11849.07 693
11850.09 716
11851.12 703
11852.15 712
11853.18 700
11854.21 685
11855.23 716
11856.26 737
11857.29 746
11858.32 702
11859.35 707
11860.38 759
11861.40 764
11862.43 748
11863.46 734
11864.49 740
11865.52 745
11866.55 749
11867.58 739
11868.60 758
11869.63 778
11870.66 761
11871.69 771
11872.72 747
11873.75 759
11874.78 807
11875.81 751
11876.84 772
11877.86 781
11878.89 823
11879.92 834
11880.95 801
11881.98 792
11883.01 818
11884.04 836
11885.07 842
11886.10 868
11887.13 864
11888.16 843
11889.19 882
11890.22 881
11891.25 872
11892.28 875
11893.31 926
11894.34 904
11895.37 931
11896.40 961
11897.43 993
11898.46 981
11899.49 1012
11900.52 1015
11901.55 1067
11902.58 997
11903.61 1070
11904.64 1044
11905.67 1032
11906.70 1049
11907.73 1007
11908.76 1004
11909.79 999
11910.82 990
11911.85 962
11912.88 1013
11913.91 1007
11914.94 958
11915.97 965
11917.01 963
11918.04 979
11919.07 993
11920.10 1050
11921.13 1069
11922.16 1063
11923.19 1125
11924.22 1097
11925.25 1131
11926.28 1188
11927.32 1223
11928.35 1261
11929.38 1264
11930.41 1273
11931.44 1267
11932.47 1239
11933.50 1221
11934.54 1203
11935.57 1143
11936.60 1122
11937.63 1088
11938.66 1026
11939.70 999
11940.73 965
11941.76 966
11942.79 949
11943.82 957
11944.85 948
11945.89 942
11946.92 904
11947.95 883
11948.98 854
11950.02 850
11951.05 858
11952.08 879
11953.11 853
11954.15 830
11955.18 818
11956.21 858
11957.24 850
11958.28 842
11959.31 858
11960.34 852
11961.37 878
11962.41 873
11963.44 894
11964.47 885
11965.51 936
11966.54 925
11967.57 932
11968.60 880
11969.64 883
11970.67 883
11971.70 892
11972.74 889
11973.77 908
11974.80 872
11975.84 859
11976.87 900
11977.90 926
11978.94 919
11979.97 851
11981.00 887
11982.04 927
11983.07 912
11984.11 933
11985.14 929
11986.17 936
11987.21 945
11988.24 929
11989.28 949
11990.31 909
11991.34 938
11992.38 902
11993.41 939
11994.45 944
11995.48 946
11996.51 897
11997.55 971
11998.58 976
11999.62 975
12000.65 945
12001.69 913
12002.72 952
12003.76 969
12004.79 959
12005.82 976
12006.86 968
12007.89 1021
12008.93 1016
12009.96 1048
12011.00 1060
12012.03 1022
12013.07 1042
12014.10 1091
12015.14 1129
12016.17 1089
12017.21 1077
12018.24 1104
12019.28 1078
12020.32 1096
12021.35 1118
12022.39 1084
12023.42 1087
12024.46 1065
12025.49 1070
12026.53 1069
12027.56 1071
12028.60 1080
12029.64 1065
12030.67 1062
12031.71 1026
12032.74 1052
12033.78 1092
12034.81 1071
12035.85 1106
12036.89 1107
12037.92 1112
12038.96 1080
12039.99 1079
12041.03 1111
12042.07 1089
12043.10 1064
12044.14 1108
12045.18 1081
12046.21 1109
12047.25 1090
12048.29 1119
12049.32 1118
12050.36 1151
12051.40 1156
12052.43 1158
12053.47 1195
12054.51 1227
12055.54 1189
12056.58 1163
12057.62 1170
12058.65 1180
12059.69 1203
12060.73 1170
12061.76 1132
12062.80 1113
12063.84 1125
12064.88 1075
12065.91 1018
12066.95 1019
12067.99 1039
12069.03 1037
12070.06 970
12071.10 988
12072.14 988
12073.18 977
12074.21 961
12075.25 974
12076.29 987
12077.33 980
12078.36 992
12079.40 988
12080.44 1007
12081.48 977
12082.52 982
12083.55 978
12084.59 968
12085.63 988
12086.67 1012
12087.71 983
12088.74 979
12089.78 1001
12090.82 1006
12091.86 1001
12092.90 1000
12093.94 1018
12094.98 1066
12096.01 1050
12097.05 1102
12098.09 1098
12099.13 1084
12100.17 1076
12101.21 1084
12102.25 1098
12103.28 1054
12104.32 1072
12105.36 1052
12106.40 1077
12107.44 1007
12108.48 963
12109.52 972
12110.56 936
12111.60 908
12112.64 884
12113.68 875
12114.72 855
12115.76 841
12116.79 825
12117.83 848
12118.87 827
12119.91 820
12120.95 849
12121.99 855
12123.03 860
12124.07 804
12125.11 807
12126.15 818
12127.19 787
12128.23 838
12129.27 791
12130.31 819
12131.35 800
12132.39 787
12133.43 793
12134.47 757
12135.51 808
12136.55 789
12137.59 789
12138.63 787
12139.67 774
12140.71 782
12141.76 765
12142.80 753
12143.84 776
12144.88 798
12145.92 796
12146.96 738
12148.00 777
12149.04 769
12150.08 733
12151.12 729
12152.16 711
12153.20 743
12154.25 698
12155.29 703
12156.33 718
12157.37 740
12158.41 735
12159.45 732
12160.49 705
12161.53 701
12162.58 696
12163.62 718
12164.66 699
12165.70 687
12166.74 695
12167.78 692
12168.82 680
12169.87 680
12170.91 679
12171.95 672
12172.99 722
12174.03 702
12175.08 716
12176.12 669
12177.16 684
12178.20 696
12179.24 708
12180.29 689
12181.33 686
12182.37 696
12183.41 689
12184.46 714
12185.50 707
12186.54 674
12187.58 682
12188.63 703
12189.67 691
12190.71 673
12191.75 660
12192.80 685
12193.84 676
12194.88 659
12195.92 688
12196.97 674
12198.01 647
12199.05 701
12200.10 672
12201.14 630
12202.18 649
12203.23 652
12204.27 663
12205.31 653
12206.36 625
12207.40 628
12208.44 669
12209.49 675
12210.53 662
12211.57 664
12212.62 655
12213.66 645
12214.70 622
12215.75 592
12216.79 638
12217.84 637
12218.88 675
12219.92 632
12220.97 651
12222.01 651
12223.06 622
12224.10 653
12225.14 636
12226.19 622
12227.23 608
12228.28 621
12229.32 606
12230.36 596
12231.41 598
12232.45 603
12233.50 619
12234.54 621
12235.59 608
12236.63 618
12237.68 626
12238.72 630
12239.77 619
12240.81 625
12241.86 599
12242.90 583
12243.94 613
12244.99 600
12246.03 590
12247.08 565
12248.13 583
12249.17 590
12250.22 587
12251.26 597
12252.31 572
12253.35 572
12254.40 611
12255.44 572
12256.49 587
12257.53 578
12258.58 566
12259.62 568
12260.67 568
12261.72 546
12262.76 543
12263.81 552
12264.85 562
12265.90 567
12266.94 605
12267.99 571
12269.04 541
12270.08 590
12271.13 580
12272.17 576
12273.22 561
12274.27 550
12275.31 567
12276.36 555
12277.41 561
12278.45 573
12279.50 561
12280.55 567
12281.59 554
12282.64 554
12283.69 573
12284.73 543
12285.78 541
12286.83 572
12287.87 554
12288.92 550
12289.97 572
12291.01 551
12292.06 537
12293.11 563
12294.15 558
12295.20 533
12296.25 548
12297.30 549
12298.34 526
12299.39 538
12300.44 554
12301.48 552
12302.53 547
12303.58 541
12304.63 558
12305.67 544
12306.72 578
12307.77 551
12308.82 548
12309.87 560
12310.91 576
12311.96 536
12313.01 543
12314.06 535
12315.10 544
12316.15 539
12317.20 541
12318.25 523
12319.30 512
12320.34 545
12321.39 563
12322.44 519
12323.49 550
12324.54 563
12325.59 551
12326.63 518
12327.68 515
12328.73 531
12329.78 534
12330.83 517
12331.88 502
12332.93 544
12333.98 510
12335.02 515
12336.07 554
12337.12 517
12338.17 517
12339.22 517
12340.27 507
12341.32 512
12342.37 480
12343.42 502
12344.47 504
12345.51 491
12346.56 492
12347.61 527
12348.66 508
12349.71 506
12350.76 513
12351.81 537
12352.86 518
12353.91 522
12354.96 518
12356.01 519
12357.06 518
12358.11 475
12359.16 489
12360.21 498
12361.26 504
12362.31 517
12363.36 505
12364.41 515
12365.46 556
12366.51 526
12367.56 537
12368.61 525
12369.66 529
12370.71 527
12371.76 500
12372.81 539
12373.86 547
12374.91 507
12375.96 500
12377.01 534
12378.06 499
12379.11 474
12380.17 490
12381.22 501
12382.27 529
12383.32 511
12384.37 515
12385.42 538
12386.47 514
12387.52 520
12388.57 493
12389.62 518
12390.67 509
12391.73 519
12392.78 532
12393.83 528
12394.88 525
12395.93 536
12396.98 504
12398.03 542
12399.09 544
12400.14 552
12401.19 497
12402.24 511
12403.29 535
12404.34 532
12405.40 522
12406.45 513
12407.50 557
12408.55 567
12409.60 522
12410.66 519
12411.71 494
12412.76 482
12413.81 526
12414.86 536
12415.92 537
12416.97 550
12418.02 516
12419.07 514
12420.13 538
12421.18 523
12422.23 527
12423.28 517
12424.34 512
12425.39 540
12426.44 559
12427.49 560
12428.55 533
12429.60 541
12430.65 532
12431.71 553
12432.76 554
12433.81 588
12434.86 556
12435.92 532
12436.97 553
12438.02 561
12439.08 528
12440.13 548
12441.18 525
12442.24 564
12443.29 533
12444.34 552
12445.40 541
12446.45 513
12447.50 550
12448.56 531
12449.61 514
12450.67 534
12451.72 538
12452.77 561
12453.83 526
12454.88 496
12455.94 540
12456.99 545
12458.04 535
12459.10 534
12460.15 521
12461.21 558
12462.26 563
12463.31 563
12464.37 555
12465.42 542
12466.48 609
12467.53 591
12468.59 567
12469.64 582
12470.70 589
12471.75 608
12472.80 605
12473.86 596
12474.91 590
12475.97 570
12477.02 616
12478.08 591
12479.13 614
12480.19 632
12481.24 602
12482.30 615
12483.35 590
12484.41 552
12485.46 578
12486.52 554
12487.57 580
12488.63 562
12489.69 569
12490.74 558
12491.80 566
12492.85 589
12493.91 558
12494.96 568
12496.02 585
12497.07 605
12498.13 567
12499.19 551
12500.24 560
12501.30 562
12502.35 584
12503.41 583
12504.47 580
12505.52 594
12506.58 561
12507.63 572
12508.69 552
12509.75 596
12510.80 599
12511.86 577
12512.91 583
12513.97 626
12515.03 599
12516.08 581
12517.14 593
12518.20 614
12519.25 617
12520.31 590
12521.37 579
12522.42 550
12523.48 561
12524.54 592
12525.59 605
12526.65 595
12527.71 584
12528.77 599
12529.82 621
12530.88 579
12531.94 567
12532.99 557
12534.05 593
12535.11 583
12536.17 553
12537.22 610
12538.28 572
12539.34 597
12540.40 584
12541.45 576
12542.51 547
12543.57 559
12544.63 574
12545.68 612
12546.74 604
12547.80 601
12548.86 576
12549.92 558
12550.97 606
12552.03 572
12553.09 586
12554.15 590
12555.21 590
12556.26 616
12557.32 585
12558.38 578
12559.44 597
12560.50 621
12561.56 616
12562.61 547
12563.67 606
12564.73 573
12565.79 573
12566.85 569
12567.91 561
12568.97 563
12570.02 596
12571.08 573
12572.14 564
12573.20 585
12574.26 573
12575.32 581
12576.38 590
12577.44 603
12578.50 561
12579.56 584
12580.61 553
12581.67 576
12582.73 576
12583.79 554
12584.85 578
12585.91 598
12586.97 589
12588.03 588
12589.09 606
12590.15 585
12591.21 593
12592.27 577
12593.33 560
12594.39 589
12595.45 589
12596.51 602
12597.57 603
12598.63 610
12599.69 603
12600.75 638
12601.81 635
12602.87 611
12603.93 613
12604.99 639
12606.05 638
12607.11 605
12608.17 609
12609.23 614
12610.29 627
12611.35 636
12612.41 639
12613.47 631
12614.53 623
12615.59 638
12616.66 653
12617.72 636
12618.78 655
12619.84 664
12620.90 674
12621.96 691
12623.02 666
12624.08 697
12625.14 694
12626.20 744
12627.26 691
12628.33 696
12629.39 724
12630.45 696
12631.51 730
12632.57 701
12633.63 683
12634.69 693
12635.76 706
12636.82 652
12637.88 667
12638.94 663
12640.00 671
12641.06 657
12642.13 660
12643.19 669
12644.25 653
12645.31 649
12646.37 627
12647.44 657
12648.50 681
12649.56 636
12650.62 676
12651.68 657
12652.75 665
12653.81 646
12654.87 640
12655.93 629
12657.00 685
12658.06 662
12659.12 667
12660.18 656
12661.25 679
12662.31 709
12663.37 662
12664.43 700
12665.50 698
12666.56 712
12667.62 707
12668.69 693
12669.75 700
12670.81 735
12671.88 703
12672.94 703
12674.00 712
12675.06 716
12676.13 656
12677.19 706
12678.25 697
12679.32 716
12680.38 714
12681.44 722
12682.51 746
12683.57 713
12684.64 764
12685.70 710
12686.76 725
12687.83 746
12688.89 784
12689.95 746
12691.02 768
12692.08 787
12693.15 800
12694.21 798
12695.27 820
12696.34 814
12697.40 795
12698.47 814
12699.53 875
12700.59 866
12701.66 855
12702.72 853
12703.79 893
12704.85 873
12705.92 871
12706.98 870
12708.05 820
12709.11 874
12710.18 903
12711.24 871
12712.30 827
12713.37 836
12714.43 843
12715.50 849
12716.56 825
12717.63 870
12718.69 873
12719.76 876
12720.82 837
12721.89 871
12722.95 910
12724.02 893
12725.09 959
12726.15 945
12727.22 927
12728.28 911
12729.35 969
12730.41 986
12731.48 994
12732.54 946
12733.61 944
12734.68 954
12735.74 951
12736.81 916
12737.87 942
12738.94 883
12740.00 919
12741.07 913
12742.14 899
12743.20 855
12744.27 828
12745.33 832
12746.40 860
12747.47 842
12748.53 789
12749.60 789
12750.67 819
12751.73 817
12752.80 758
12753.87 774
12754.93 761
12756.00 790
12757.07 790
12758.13 762
12759.20 775
12760.27 744
12761.33 817
12762.40 812
12763.47 789
12764.53 751
12765.60 748
12766.67 780
12767.73 780
12768.80 744
12769.87 715
12770.94 745
12772.00 752
12773.07 713
12774.14 747
12775.21 727
12776.27 733
12777.34 747
12778.41 741
12779.48 743
12780.54 677
12781.61 703
12782.68 733
12783.75 696
12784.81 686
12785.88 693
12786.95 717
12788.02 718
12789.09 672
12790.15 699
12791.22 648
12792.29 661
12793.36 693
12794.43 681
12795.49 675
12796.56 666
12797.63 682
12798.70 716
12799.77 718
12800.84 700
12801.90 724
12802.97 709
12804.04 729
12805.11 692
12806.18 700
12807.25 698
12808.32 719
12809.39 687
12810.45 710
12811.52 709
12812.59 743
12813.66 768
12814.73 744
12815.80 702
12816.87 724
12817.94 721
12819.01 731
12820.08 739
12821.15 746
12822.21 716
12823.28 751
12824.35 703
12825.42 684
12826.49 723
12827.56 713
12828.63 714
12829.70 707
12830.77 675
12831.84 682
12832.91 703
12833.98 706
12835.05 674
12836.12 677
12837.19 662
12838.26 649
12839.33 654
12840.40 619
12841.47 639
12842.54 626
12843.61 620
12844.68 622
12845.75 634
12846.82 631
12847.89 634
12848.96 642
12850.03 606
12851.10 598
12852.18 643
12853.25 614
12854.32 597
12855.39 609
12856.46 599
12857.53 602
12858.60 629
12859.67 585
12860.74 570
12861.81 583
12862.88 619
12863.96 605
12865.03 563
12866.10 595
12867.17 620
12868.24 609
12869.31 604
12870.38 585
12871.45 573
12872.53 572
12873.60 571
12874.67 570
12875.74 546
12876.81 588
12877.88 555
12878.96 565
12880.03 595
12881.10 608
12882.17 578
12883.24 580
12884.31 561
12885.39 549
12886.46 565
12887.53 561
12888.60 539
12889.68 562
12890.75 526
12891.82 551
12892.89 546
12893.96 555
12895.04 548
12896.11 546
12897.18 556
12898.25 542
12899.33 544
12900.40 568
12901.47 547
12902.54 544
12903.62 543
12904.69 510
12905.76 540
12906.84 525
12907.91 542
12908.98 535
12910.06 472
12911.13 502
12912.20 541
12913.27 540
12914.35 507
12915.42 523
12916.49 520
12917.57 511
12918.64 500
12919.71 536
12920.79 509
12921.86 487
12922.94 536
12924.01 485
12925.08 525
12926.16 540
12927.23 518
12928.30 528
12929.38 527
12930.45 529
12931.53 499
12932.60 533
12933.67 545
12934.75 548
12935.82 510
12936.90 489
12937.97 504
12939.04 478
12940.12 496
12941.19 489
12942.27 502
12943.34 512
12944.42 500
12945.49 498
12946.56 496
12947.64 504
12948.71 467
12949.79 486
12950.86 491
12951.94 473
12953.01 458
12954.09 473
12955.16 490
12956.24 454
12957.31 478
12958.39 490
12959.46 492
12960.54 482
12961.61 469
12962.69 490
12963.76 458
12964.84 491
12965.91 466
12966.99 466
12968.07 491
12969.14 508
12970.22 469
12971.29 463
12972.37 504
12973.44 462
12974.52 506
12975.59 489
12976.67 505
12977.75 458
12978.82 477
12979.90 476
12980.97 472
12982.05 490
12983.13 485
12984.20 494
12985.28 506
12986.35 469
12987.43 491
12988.51 499
12989.58 494
12990.66 467
12991.74 461
12992.81 489
12993.89 470
12994.97 495
12996.04 486
12997.12 500
12998.20 500
12999.27 511
13000.35 482
13001.43 471
13002.50 494
13003.58 479
13004.66 444
13005.73 491
13006.81 451
13007.89 471
13008.97 473
13010.04 441
13011.12 470
13012.20 480
13013.27 477
13014.35 473
13015.43 471
13016.51 458
13017.58 492
13018.66 450
13019.74 465
13020.82 456
13021.89 454
13022.97 465
13024.05 484
13025.13 508
13026.21 476
13027.28 473
13028.36 432
13029.44 454
13030.52 485
13031.60 493
13032.67 444
13033.75 444
13034.83 480
13035.91 473
13036.99 444
13038.07 460
13039.14 486
13040.22 432
13041.30 464
13042.38 469
13043.46 442
13044.54 455
13045.62 469
13046.69 469
13047.77 479
13048.85 444
13049.93 450
13051.01 479
13052.09 460
13053.17 474
13054.25 482
13055.33 461
13056.40 437
13057.48 475
13058.56 441
13059.64 465
13060.72 487
13061.80 510
13062.88 472
13063.96 446
13065.04 475
13066.12 486
13067.20 436
13068.28 466
13069.36 450
13070.44 447
13071.52 461
13072.60 453
13073.68 446
13074.76 455
13075.84 457
13076.92 489
13078.00 445
13079.08 441
13080.16 463
13081.24 454
13082.32 479
13083.40 475
13084.48 459
13085.56 430
13086.64 441
13087.72 424
13088.80 456
13089.88 446
13090.96 496
13092.04 448
13093.12 453
13094.20 460
13095.28 445
13096.36 462
13097.44 482
13098.52 474
13099.61 447
13100.69 430
13101.77 446
13102.85 470
13103.93 430
13105.01 478
13106.09 449
13107.17 460
13108.25 495
13109.34 440
13110.42 459
13111.50 448
13112.58 461
13113.66 466
13114.74 454
13115.82 449
13116.91 459
13117.99 481
13119.07 440
13120.15 472
13121.23 439
13122.31 454
13123.40 449
13124.48 469
13125.56 498
13126.64 486
13127.72 491
13128.81 460
13129.89 463
13130.97 447
13132.05 475
13133.14 494
13134.22 456
13135.30 471
13136.38 479
13137.47 467
13138.55 489
13139.63 441
13140.71 485
13141.80 476
13142.88 491
13143.96 475
13145.04 490
13146.13 502
13147.21 523
13148.29 498
13149.38 484
13150.46 470
13151.54 462
13152.62 462
13153.71 458
13154.79 477
13155.87 487
13156.96 491
13158.04 492
13159.12 496
13160.21 496
13161.29 492
13162.37 502
13163.46 512
13164.54 476
13165.62 472
13166.71 476
13167.79 499
13168.88 497
13169.96 472
13171.04 481
13172.13 483
13173.21 468
13174.30 454
13175.38 448
13176.46 509
13177.55 481
13178.63 476
13179.72 498
13180.80 486
13181.88 496
13182.97 486
13184.05 475
13185.14 442
13186.22 473
13187.31 469
13188.39 480
13189.48 481
13190.56 482
13191.65 520
13192.73 492
13193.81 497
13194.90 485
13195.98 478
13197.07 505
13198.15 490
13199.24 484
13200.32 480
13201.41 479
13202.49 506
13203.58 482
13204.67 499
13205.75 491
13206.84 467
13207.92 492
13209.01 479
13210.09 488
13211.18 496
13212.26 494
13213.35 489
13214.43 493
13215.52 488
13216.61 516
13217.69 489
13218.78 485
13219.86 488
13220.95 504
13222.04 498
13223.12 485
13224.21 472
13225.29 489
13226.38 494
13227.47 497
13228.55 526
13229.64 497
13230.72 492
13231.81 525
13232.90 538
13233.98 544
13235.07 515
13236.16 486
13237.24 511
13238.33 519
13239.42 521
13240.50 537
13241.59 513
13242.68 484
13243.76 545
13244.85 544
13245.94 537
13247.02 536
13248.11 536
13249.20 524
13250.29 550
13251.37 559
13252.46 531
13253.55 527
13254.63 548
13255.72 560
13256.81 572
13257.90 557
13258.98 537
13260.07 572
13261.16 587
13262.25 572
13263.33 551
13264.42 564
13265.51 561
13266.60 565
13267.69 544
13268.77 560
13269.86 562
13270.95 568
13272.04 561
13273.13 568
13274.21 608
13275.30 595
13276.39 579
13277.48 574
13278.57 614
13279.65 606
13280.74 604
13281.83 644
13282.92 595
13284.01 622
13285.10 608
13286.19 642
13287.27 642
13288.36 654
13289.45 622
13290.54 605
13291.63 619
13292.72 607
13293.81 608
13294.90 624
13295.98 642
13297.07 640
13298.16 665
13299.25 639
13300.34 657
13301.43 652
13302.52 649
13303.61 633
13304.70 650
13305.79 659
13306.88 683
13307.97 646
13309.06 695
13310.15 630
13311.24 658
13312.32 689
13313.41 661
13314.50 659
13315.59 675
13316.68 689
13317.77 657
13318.86 703
13319.95 713
13321.04 687
13322.13 690
13323.22 711
13324.31 704
13325.40 708
13326.49 691
13327.58 725
13328.68 755
13329.77 718
13330.86 744
13331.95 717
13333.04 712
13334.13 720
13335.22 728
13336.31 746
13337.40 777
13338.49 741
13339.58 745
13340.67 758
13341.76 761
13342.85 737
13343.94 755
13345.04 770
13346.13 765
13347.22 779
13348.31 810
13349.40 785
13350.49 754
13351.58 780
13352.67 793
13353.77 782
13354.86 778
13355.95 790
13357.04 764
13358.13 815
13359.22 845
13360.31 819
13361.41 846
13362.50 865
13363.59 833
13364.68 836
13365.77 868
13366.87 877
13367.96 843
13369.05 823
13370.14 848
13371.23 868
13372.33 823
13373.42 841
13374.51 830
13375.60 771
13376.69 747
13377.79 731
13378.88 785
13379.97 749
13381.06 726
13382.16 706
13383.25 709
13384.34 745
13385.43 687
13386.53 676
13387.62 665
13388.71 699
13389.81 654
13390.90 651
13391.99 667
13393.08 659
13394.18 664
13395.27 681
13396.36 660
13397.46 675
13398.55 655
13399.64 681
13400.74 701
13401.83 690
13402.92 666
13404.02 662
13405.11 678
13406.20 657
13407.30 657
13408.39 646
13409.48 670
13410.58 667
13411.67 655
13412.77 652
13413.86 636
13414.95 661
13416.05 658
13417.14 660
13418.23 637
13419.33 666
13420.42 671
13421.52 684
13422.61 666
13423.71 665
13424.80 685
13425.89 632
13426.99 669
13428.08 661
13429.18 649
13430.27 689
13431.37 665
13432.46 682
13433.56 679
13434.65 686
13435.74 678
13436.84 710
13437.93 713
13439.03 711
13440.12 705
13441.22 707
13442.31 699
13443.41 695
13444.50 693
13445.60 666
13446.69 698
13447.79 725
13448.88 704
13449.98 693
13451.08 685
13452.17 689
13453.27 735
13454.36 730
13455.46 705
13456.55 745
13457.65 740
13458.74 734
13459.84 747
13460.94 746
13462.03 739
13463.13 761
13464.22 783
13465.32 751
13466.41 757
13467.51 762
13468.61 780
13469.70 768
13470.80 808
13471.90 797
13472.99 787
13474.09 780
13475.18 799
13476.28 809
13477.38 781
13478.47 800
13479.57 807
13480.67 808
13481.76 786
13482.86 784
13483.96 825
13485.05 828
13486.15 859
13487.25 854
13488.34 825
13489.44 832
13490.54 866
13491.63 844
13492.73 875
13493.83 830
13494.93 843
13496.02 864
13497.12 890
13498.22 904
13499.31 888
13500.41 924
13501.51 947
13502.61 912
13503.70 871
13504.80 887
13505.90 895
13507.00 886
13508.09 882
13509.19 880
13510.29 841
13511.39 875
13512.49 859
13513.58 850
13514.68 867
13515.78 806
13516.88 804
13517.98 822
13519.07 817
13520.17 790
13521.27 768
13522.37 791
13523.47 773
13524.57 764
13525.66 757
13526.76 765
13527.86 724
13528.96 742
13530.06 735
13531.16 719
13532.25 714
13533.35 727
13534.45 714
13535.55 683
13536.65 703
13537.75 696
13538.85 706
13539.95 700
13541.05 710
13542.14 667
13543.24 689
13544.34 650
13545.44 651
13546.54 610
13547.64 652
13548.74 627
13549.84 652
13550.94 634
13552.04 643
13553.14 647
13554.24 654
13555.34 601
13556.44 634
13557.54 620
13558.64 630
13559.74 637
13560.84 593
13561.94 658
13563.04 633
13564.13 633
13565.23 629
13566.34 667
13567.44 648
13568.54 612
13569.64 625
13570.74 633
13571.84 626
13572.94 615
13574.04 621
13575.14 624
13576.24 637
13577.34 637
13578.44 600
13579.54 606
13580.64 591
13581.74 598
13582.84 637
13583.94 643
13585.04 616
13586.14 621
13587.24 609
13588.35 641
13589.45 608
13590.55 588
13591.65 634
13592.75 621
13593.85 613
13594.95 602
13596.05 634
13597.15 613
13598.26 589
13599.36 623
13600.46 618
13601.56 586
13602.66 616
13603.76 627
13604.86 633
13605.97 638
13607.07 623
13608.17 633
13609.27 648
13610.37 656
13611.47 653
13612.58 615
13613.68 660
13614.78 660
13615.88 646
13616.98 619
13618.09 631
13619.19 630
13620.29 632
13621.39 639
13622.50 618
13623.60 623
13624.70 603
13625.80 669
13626.91 680
13628.01 620
13629.11 619
13630.21 629
13631.32 622
13632.42 605
13633.52 634
13634.62 629
13635.73 642
13636.83 628
13637.93 628
13639.04 668
13640.14 647
13641.24 679
13642.35 662
13643.45 628
13644.55 666
13645.65 664
13646.76 652
13647.86 641
13648.96 634
13650.07 615
13651.17 602
13652.28 626
13653.38 654
13654.48 627
13655.59 596
13656.69 598
13657.79 600
13658.90 586
13660.00 601
13661.11 599
13662.21 592
13663.31 609
13664.42 595
13665.52 610
13666.63 594
13667.73 615
13668.83 587
13669.94 623
13671.04 609
13672.15 664
13673.25 596
13674.36 612
13675.46 588
13676.56 592
13677.67 607
13678.77 664
13679.88 676
13680.98 625
13682.09 636
13683.19 642
13684.30 629
13685.40 611
13686.51 601
13687.61 627
13688.72 620
13689.82 597
13690.93 601
13692.03 651
13693.14 638
13694.24 644
13695.35 628
13696.45 648
13697.56 619
13698.66 672
13699.77 633
13700.87 617
13701.98 620
13703.09 663
13704.19 623
13705.30 649
13706.40 622
13707.51 649
13708.61 662
13709.72 683
13710.83 671
13711.93 646
13713.04 689
13714.14 644
13715.25 692
13716.36 714
13717.46 697
13718.57 690
13719.67 686
13720.78 704
13721.89 711
13722.99 665
13724.10 708
13725.21 687
13726.31 724
13727.42 742
13728.53 713
13729.63 706
13730.74 728
13731.85 756
13732.95 720
13734.06 734
13735.17 768
13736.27 792
13737.38 738
13738.49 732
13739.59 729
13740.70 764
13741.81 796
13742.92 809
13744.02 824
13745.13 797
13746.24 855
13747.35 807
13748.45 853
13749.56 857
13750.67 909
13751.78 898
13752.88 903
13753.99 944
13755.10 932
13756.21 942
13757.31 990
13758.42 1011
13759.53 1018
13760.64 1020
13761.75 1043
13762.85 1072
13763.96 1059
13765.07 1057
13766.18 1043
13767.29 1021
13768.39 1026
13769.50 1098
13770.61 1008
13771.72 1016
13772.83 992
13773.94 1007
13775.04 974
13776.15 954
13777.26 914
13778.37 912
13779.48 882
13780.59 856
13781.70 879
13782.80 830
13783.91 803
13785.02 774
13786.13 741
13787.24 754
13788.35 735
13789.46 776
13790.57 736
13791.68 722
13792.79 709
13793.90 688
13795.00 687
13796.11 686
13797.22 640
13798.33 658
13799.44 659
13800.55 651
13801.66 679
13802.77 699
13803.88 686
13804.99 691
13806.10 686
13807.21 669
13808.32 647
13809.43 638
13810.54 624
13811.65 657
13812.76 660
13813.87 654
13814.98 644
13816.09 637
13817.20 606
13818.31 617
13819.42 632
13820.53 624
13821.64 620
13822.75 635
13823.86 609
13824.97 623
13826.08 608
13827.19 624
13828.30 632
13829.41 635
13830.53 587
13831.64 600
13832.75 597
13833.86 612
13834.97 626
13836.08 660
13837.19 607
13838.30 613
13839.41 605
13840.52 601
13841.64 651
13842.75 635
13843.86 653
13844.97 635
13846.08 644
13847.19 633
13848.30 614
13849.41 634
13850.53 590
13851.64 610
13852.75 640
13853.86 640
13854.97 621
13856.08 630
13857.20 626
13858.31 624
13859.42 612
13860.53 619
13861.64 635
13862.76 675
13863.87 633
13864.98 626
13866.09 638
13867.20 632
13868.32 602
13869.43 623
13870.54 651
13871.65 680
13872.77 621
13873.88 616
13874.99 656
13876.10 647
13877.22 659
13878.33 631
13879.44 666
13880.55 647
13881.67 645
13882.78 625
13883.89 680
13885.01 685
13886.12 696
13887.23 666
13888.34 744
13889.46 667
13890.57 711
13891.68 731
13892.80 711
13893.91 747
13895.02 732
13896.14 755
13897.25 704
13898.36 687
13899.48 731
13900.59 685
13901.70 667
13902.82 673
13903.93 668
13905.05 660
13906.16 643
13907.27 651
13908.39 635
13909.50 625
13910.61 603
13911.73 593
13912.84 619
13913.96 628
13915.07 619
13916.19 608
13917.30 605
13918.41 599
13919.53 585
13920.64 619
13921.76 635
13922.87 622
13923.99 624
13925.10 575
13926.21 621
13927.33 618
13928.44 601
13929.56 613
13930.67 619
13931.79 625
13932.90 595
13934.02 577
13935.13 589
13936.25 586
13937.36 593
13938.48 612
13939.59 597
13940.71 579
13941.82 578
13942.94 570
13944.05 558
13945.17 584
13946.28 589
13947.40 563
13948.52 602
13949.63 590
13950.75 601
13951.86 573
13952.98 588
13954.09 568
13955.21 561
13956.32 555
13957.44 550
13958.56 599
13959.67 601
13960.79 587
13961.90 567
13963.02 568
13964.14 601
13965.25 570
13966.37 568
13967.48 578
13968.60 563
13969.72 565
13970.83 552
13971.95 594
13973.07 589
13974.18 574
13975.30 548
13976.42 613
13977.53 601
13978.65 564
13979.77 575
13980.88 576
13982.00 588
13983.12 589
13984.23 595
13985.35 586
13986.47 597
13987.58 614
13988.70 574
13989.82 573
13990.94 593
13992.05 606
13993.17 573
13994.29 580
13995.40 569
13996.52 560
13997.64 576
13998.76 578
13999.87 572
14000.99 578
14002.11 578
14003.23 615
14004.35 585
14005.46 567
14006.58 562
14007.70 620
14008.82 590
14009.93 601
14011.05 586
14012.17 548
14013.29 588
14014.41 563
14015.52 587
14016.64 576
14017.76 584
14018.88 577
14020.00 596
14021.12 596
14022.23 594
14023.35 619
14024.47 610
14025.59 603
14026.71 603
14027.83 607
14028.95 623
14030.06 614
14031.18 621
14032.30 624
14033.42 612
14034.54 625
14035.66 625
14036.78 637
14037.90 643
14039.02 596
14040.14 590
14041.25 654
14042.37 632
14043.49 622
14044.61 658
14045.73 648
14046.85 651
14047.97 643
14049.09 674
14050.21 678
14051.33 689
14052.45 653
14053.57 696
14054.69 669
14055.81 662
14056.93 723
14058.05 698
14059.17 696
14060.29 693
14061.41 687
14062.53 716
14063.65 737
14064.77 717
14065.89 709
14067.01 743
14068.13 742
14069.25 726
14070.37 743
14071.49 740
14072.61 753
14073.73 812
14074.85 774
14075.97 786
14077.09 789
14078.21 804
14079.33 798
14080.45 797
14081.57 825
14082.69 790
14083.82 808
14084.94 810
14086.06 799
14087.18 827
14088.30 806
14089.42 796
14090.54 835
14091.66 829
14092.78 825
14093.91 824
14095.03 837
14096.15 858
14097.27 838
14098.39 828
14099.51 850
14100.63 838
14101.76 829
14102.88 811
14104.00 799
14105.12 761
14106.24 770
14107.36 781
14108.49 760
14109.61 779
14110.73 777
14111.85 754
14112.97 769
14114.10 738
14115.22 725
14116.34 749
14117.46 707
14118.58 728
14119.71 757
14120.83 726
14121.95 703
14123.07 695
14124.20 665
14125.32 695
14126.44 651
14127.56 695
14128.69 683
14129.81 684
14130.93 689
14132.06 682
14133.18 640
14134.30 648
14135.42 672
14136.55 629
14137.67 638
14138.79 639
14139.92 643
14141.04 679
14142.16 696
14143.29 683
14144.41 657
14145.53 661
14146.66 657
14147.78 658
14148.90 640
14150.03 629
14151.15 633
14152.27 613
14153.40 603
14154.52 599
14155.64 589
14156.77 646
14157.89 631
14159.02 640
14160.14 613
14161.26 639
14162.39 653
14163.51 631
14164.64 620
14165.76 656
14166.88 662
14168.01 634
14169.13 642
14170.26 606
14171.38 628
14172.51 664
14173.63 621
14174.75 604
14175.88 620
14177.00 645
14178.13 608
14179.25 615
14180.38 609
14181.50 586
14182.63 601
14183.75 582
14184.88 610
14186.00 596
14187.13 610
14188.25 593
14189.38 582
14190.50 605
14191.63 596
14192.75 598
14193.88 589
14195.00 627
14196.13 604
14197.25 564
14198.38 559
14199.50 608
14200.63 561
14201.76 595
14202.88 581
14204.01 563
14205.13 540
14206.26 574
14207.38 572
14208.51 581
14209.64 554
14210.76 565
14211.89 552
14213.01 537
14214.14 563
14215.27 523
14216.39 555
14217.52 562
14218.64 555
14219.77 558
14220.90 549
14222.02 541
14223.15 549
14224.28 544
14225.40 543
14226.53 530
14227.66 522
14228.78 539
14229.91 525
14231.04 522
14232.16 524
14233.29 542
14234.42 548
14235.54 543
14236.67 558
14237.80 526
14238.92 529
14240.05 552
14241.18 498
14242.31 530
14243.43 531
14244.56 526
14245.69 514
14246.82 513
14247.94 519
14249.07 517
14250.20 490
14251.33 519
14252.45 532
14253.58 531
14254.71 504
14255.84 528
14256.96 489
14258.09 513
14259.22 477
14260.35 484
14261.47 537
14262.60 515
14263.73 488
14264.86 489
14265.99 500
14267.12 522
14268.24 477
14269.37 464
14270.50 450
14271.63 492
14272.76 491
14273.89 502
14275.01 480
14276.14 482
14277.27 489
14278.40 498
14279.53 479
14280.66 488
14281.79 501
14282.91 502
14284.04 449
14285.17 452
14286.30 458
14287.43 449
14288.56 466
14289.69 503
14290.82 470
14291.95 476
14293.08 446
14294.20 471
14295.33 483
14296.46 491
14297.59 461
14298.72 492
14299.85 462
14300.98 452
14302.11 451
14303.24 469
14304.37 466
14305.50 461
14306.63 491
14307.76 457
14308.89 470
14310.02 467
14311.15 497
14312.28 435
14313.41 438
14314.54 451
14315.67 433
14316.80 470
14317.93 467
14319.06 440
14320.19 432
14321.32 436
14322.45 440
14323.58 435
14324.71 439
14325.84 461
14326.97 459
14328.10 434
14329.23 447
14330.36 448
14331.49 455
14332.62 458
14333.76 460
14334.89 436
14336.02 437
14337.15 457
14338.28 429
14339.41 444
14340.54 441
14341.67 424
14342.80 452
14343.93 484
14345.07 440
14346.20 404
14347.33 431
14348.46 458
14349.59 464
14350.72 442
14351.85 463
14352.99 484
14354.12 472
14355.25 465
14356.38 434
14357.51 442
14358.64 461
14359.78 471
14360.91 451
14362.04 439
14363.17 464
14364.30 449
14365.44 438
14366.57 454
14367.70 475
14368.83 454
14369.96 458
14371.10 475
14372.23 441
14373.36 442
14374.49 437
14375.63 478
14376.76 451
14377.89 444
14379.02 452
14380.16 469
14381.29 466
14382.42 455
14383.55 439
14384.69 426
14385.82 453
14386.95 472
14388.09 456
14389.22 462
14390.35 436
14391.49 461
14392.62 455
14393.75 450
14394.89 473
14396.02 457
14397.15 447
14398.28 472
14399.42 493
14400.55 499
14401.69 472
14402.82 491
14403.95 496
14405.09 444
14406.22 443
14407.35 495
14408.49 445
14409.62 448
14410.75 490
14411.89 480
14413.02 454
14414.16 450
14415.29 489
14416.42 474
14417.56 461
14418.69 496
14419.83 476
14420.96 486
14422.10 486
14423.23 507
14424.36 511
14425.50 502
14426.63 532
14427.77 500
14428.90 498
14430.04 510
14431.17 478
14432.31 509
14433.44 497
14434.58 506
14435.71 503
14436.85 480
14437.98 523
14439.12 531
14440.25 507
14441.39 490
14442.52 507
14443.66 510
14444.79 502
14445.93 530
14447.06 502
14448.20 532
14449.33 530
14450.47 544
14451.60 509
14452.74 513
14453.87 542
14455.01 548
14456.14 540
14457.28 568
14458.42 561
14459.55 570
14460.69 541
14461.82 549
14462.96 558
14464.10 555
14465.23 559
14466.37 578
14467.50 599
14468.64 599
14469.78 564
14470.91 587
14472.05 579
14473.18 573
14474.32 563
14475.46 547
14476.59 571
14477.73 577
14478.87 568
14480.00 529
14481.14 541
14482.28 581
14483.41 552
14484.55 521
14485.69 529
14486.82 535
14487.96 552
14489.10 526
14490.23 541
14491.37 566
14492.51 535
14493.65 550
14494.78 511
14495.92 527
14497.06 545
14498.19 606
14499.33 554
14500.47 538
14501.61 520
14502.74 566
14503.88 532
14505.02 548
14506.16 539
14507.29 535
14508.43 542
14509.57 529
14510.71 533
14511.85 506
14512.98 494
14514.12 505
14515.26 520
14516.40 476
14517.54 462
14518.67 499
14519.81 516
14520.95 512
14522.09 470
14523.23 517
14524.36 512
14525.50 481
14526.64 502
14527.78 504
14528.92 505
14530.06 512
14531.19 505
14532.33 491
14533.47 477
14534.61 465
14535.75 505
14536.89 509
14538.03 517
14539.17 512
14540.31 504
14541.44 498
14542.58 478
14543.72 485
14544.86 520
14546.00 527
14547.14 478
14548.28 488
14549.42 482
14550.56 482
14551.70 500
14552.84 488
14553.98 526
14555.12 531
14556.25 494
14557.39 488
14558.53 543
14559.67 516
14560.81 528
14561.95 487
14563.09 494
14564.23 517
14565.37 499
14566.51 502
14567.65 494
14568.79 507
14569.93 530
14571.07 544
14572.21 509
14573.35 515
14574.49 523
14575.63 523
14576.77 516
14577.92 521
14579.06 559
14580.20 584
14581.34 529
14582.48 542
14583.62 556
14584.76 541
14585.90 554
14587.04 570
14588.18 545
14589.32 538
14590.46 555
14591.60 554
14592.74 557
14593.89 590
14595.03 571
14596.17 569
14597.31 585
14598.45 593
14599.59 553
14600.73 572
14601.87 560
14603.02 587
14604.16 609
14605.30 585
14606.44 583
14607.58 610
14608.72 612
14609.86 621
14611.01 608
14612.15 595
14613.29 603
14614.43 603
14615.57 607
14616.72 637
14617.86 643
14619.00 648
14620.14 672
14621.28 645
14622.43 638
14623.57 643
14624.71 701
14625.85 720
14627.00 707
14628.14 698
14629.28 689
14630.42 752
14631.56 692
14632.71 703
14633.85 773
14634.99 743
14636.14 720
14637.28 727
14638.42 722
14639.56 696
14640.71 678
14641.85 679
14642.99 654
14644.14 623
14645.28 622
14646.42 591
14647.56 610
14648.71 590
14649.85 513
14650.99 527
14652.14 578
14653.28 574
14654.42 547
14655.57 513
14656.71 513
14657.85 537
14659.00 541
14660.14 498
14661.29 516
14662.43 491
14663.57 533
14664.72 489
14665.86 510
14667.00 479
14668.15 497
14669.29 492
14670.44 460
14671.58 489
14672.73 480
14673.87 476
14675.01 472
14676.16 477
14677.30 440
14678.45 487
14679.59 486
14680.74 505
14681.88 493
14683.02 490
14684.17 487
14685.31 458
14686.46 455
14687.60 429
14688.75 446
14689.89 462
14691.04 452
14692.18 436
14693.33 468
14694.47 461
14695.62 444
14696.76 444
14697.91 438
14699.05 444
14700.20 445
14701.34 435
14702.49 454
14703.63 464
14704.78 410
14705.92 436
14707.07 431
14708.22 445
14709.36 436
14710.51 423
14711.65 444
14712.80 452
14713.94 461
14715.09 438
14716.23 415
14717.38 438
14718.53 452
14719.67 415
14720.82 425
14721.96 406
14723.11 399
14724.26 438
14725.40 420
14726.55 414
14727.70 425
14728.84 426
14729.99 425
14731.13 402
14732.28 456
14733.43 420
14734.57 427
14735.72 424
14736.87 436
14738.01 430
14739.16 406
14740.31 429
14741.45 399
14742.60 413
14743.75 378
14744.89 410
14746.04 409
14747.19 431
14748.34 403
14749.48 420
14750.63 415
14751.78 429
14752.92 378
14754.07 374
14755.22 406
14756.37 435
14757.51 409
14758.66 405
14759.81 421
14760.96 412
14762.10 382
14763.25 384
14764.40 378
14765.55 411
14766.70 405
14767.84 403
14768.99 402
14770.14 374
14771.29 376
14772.43 419
14773.58 395
14774.73 398
14775.88 406
14777.03 402
14778.18 407
14779.32 392
14780.47 407
14781.62 415
14782.77 414
14783.92 372
14785.07 366
14786.21 402
14787.36 403
14788.51 389
14789.66 399
14790.81 382
14791.96 386
14793.11 414
14794.26 403
14795.40 357
14796.55 381
14797.70 379
14798.85 359
14800.00 385
14801.15 389
14802.30 375
14803.45 376
14804.60 356
14805.75 373
14806.90 364
14808.05 366
14809.19 379
14810.34 349
14811.49 381
14812.64 366
14813.79 365
14814.94 348
14816.09 379
14817.24 365
14818.39 371
14819.54 357
14820.69 379
14821.84 354
14822.99 360
14824.14 361
14825.29 359
14826.44 342
14827.59 334
14828.74 317
14829.89 364
14831.04 372
14832.19 348
14833.34 364
14834.49 359
14835.64 404
14836.79 384
14837.95 359
14839.10 335
14840.25 361
14841.40 360
14842.55 343
14843.70 338
14844.85 359
14846.00 356
14847.15 346
14848.30 353
14849.45 361
14850.60 353
14851.76 345
14852.91 378
14854.06 370
14855.21 353
14856.36 349
14857.51 365
14858.66 363
14859.81 363
14860.97 355
14862.12 346
14863.27 361
14864.42 304
14865.57 348
14866.72 347
14867.88 354
14869.03 329
14870.18 338
14871.33 324
14872.48 347
14873.64 334
14874.79 348
14875.94 326
14877.09 351
14878.24 318
14879.40 346
14880.55 344
14881.70 320
14882.85 330
14884.00 332
14885.16 335
14886.31 340
14887.46 328
14888.61 315
14889.77 353
14890.92 362
14892.07 332
14893.23 317
14894.38 370
14895.53 347
14896.68 326
14897.84 351
14898.99 338
14900.14 351
14901.30 355
14902.45 339
14903.60 356
14904.75 347
14905.91 353
14907.06 362
14908.21 350
14909.37 341
14910.52 374
14911.67 346
14912.83 343
14913.98 335
14915.14 335
14916.29 354
14917.44 351
14918.60 338
14919.75 334
14920.90 303
14922.06 325
14923.21 339
14924.37 348
14925.52 323
14926.67 333
14927.83 356
14928.98 377
14930.14 351
14931.29 362
14932.44 328
14933.60 313
14934.75 328
14935.91 337
14937.06 326
14938.22 347
14939.37 353
14940.52 356
14941.68 362
14942.83 354
14943.99 366
14945.14 362
14946.30 350
14947.45 337
14948.61 338
14949.76 357
14950.92 329
14952.07 320
14953.23 332
14954.38 342
14955.54 363
14956.69 358
14957.85 347
14959.00 373
14960.16 370
14961.31 353
14962.47 338
14963.62 343
14964.78 358
14965.94 336
14967.09 348
14968.25 356
14969.40 336
14970.56 328
14971.71 324
14972.87 334
14974.03 321
14975.18 352
14976.34 355
14977.49 323
14978.65 334
14979.81 342
14980.96 352
14982.12 342
14983.27 362
14984.43 347
14985.59 352
14986.74 333
14987.90 349
14989.06 340
14990.21 313
14991.37 312
14992.53 335
14993.68 376
14994.84 358
14996.00 335
14997.15 347
14998.31 327
14999.47 319
15000.62 340
15001.78 354
15002.94 338
15004.09 336
15005.25 325
15006.41 344
15007.56 342
15008.72 326
15009.88 309
15011.04 341
15012.19 350
15013.35 346
15014.51 321
15015.67 325
15016.82 325
15017.98 361
15019.14 301
15020.30 337
15021.45 328
15022.61 355
15023.77 329
15024.93 295
15026.08 333
15027.24 328
15028.40 337
15029.56 346
15030.72 325
15031.87 328
15033.03 337
15034.19 313
15035.35 319
15036.51 326
15037.67 316
15038.82 325
15039.98 359
15041.14 329
15042.30 343
15043.46 354
15044.62 306
15045.78 348
15046.93 314
15048.09 333
15049.25 335
15050.41 333
15051.57 326
15052.73 322
15053.89 329
15055.05 344
15056.20 319
15057.36 353
15058.52 333
15059.68 330
15060.84 312
15062.00 331
15063.16 339
15064.32 317
15065.48 330
15066.64 336
15067.80 337
15068.96 328
15070.12 328
15071.28 325
15072.44 313
15073.60 329
15074.76 341
15075.91 333
15077.07 347
15078.23 337
15079.39 330
15080.55 341
15081.71 304
15082.87 353
15084.03 319
15085.19 321
15086.35 334
15087.51 322
15088.68 364
15089.84 349
15091.00 344
15092.16 359
15093.32 360
15094.48 331
15095.64 337
15096.80 332
15097.96 324
15099.12 319
15100.28 350
15101.44 338
15102.60 337
15103.76 338
15104.92 350
15106.08 342
15107.25 343
15108.41 333
15109.57 370
15110.73 354
15111.89 362
15113.05 333
15114.21 313
15115.37 336
15116.54 362
15117.70 370
15118.86 340
15120.02 334
15121.18 343
15122.34 350
15123.50 350
15124.67 346
15125.83 362
15126.99 388
15128.15 354
15129.31 366
15130.47 346
15131.64 390
15132.80 376
15133.96 348
15135.12 366
15136.28 364
15137.45 379
15138.61 401
15139.77 347
15140.93 327
15142.10 350
15143.26 377
15144.42 375
15145.58 366
15146.75 364
15147.91 383
15149.07 362
15150.23 364
15151.40 393
15152.56 384
15153.72 397
15154.88 386
15156.05 358
15157.21 365
15158.37 356
15159.54 371
15160.70 357
15161.86 368
15163.03 381
15164.19 389
15165.35 372
15166.52 402
15167.68 354
15168.84 383
15170.01 391
15171.17 376
15172.33 379
15173.50 401
15174.66 402
15175.82 412
15176.99 414
15178.15 397
15179.31 403
15180.48 387
15181.64 445
15182.81 441
15183.97 431
15185.13 397
15186.30 423
15187.46 410
15188.63 404
15189.79 398
15190.95 435
15192.12 408
15193.28 416
15194.45 429
15195.61 426
15196.78 410
15197.94 413
15199.10 423
15200.27 419
15201.43 402
15202.60 408
15203.76 421
15204.93 389
15206.09 424
15207.26 408
15208.42 433
15209.59 436
15210.75 440
15211.92 424
15213.08 420
15214.25 411
15215.41 457
15216.58 459
15217.74 445
15218.91 446
15220.07 424
15221.24 461
15222.40 453
15223.57 477
15224.74 444
15225.90 447
15227.07 454
15228.23 450
15229.40 439
15230.56 439
15231.73 472
15232.89 460
15234.06 487
15235.23 466
15236.39 452
15237.56 468
15238.72 464
15239.89 456
15241.06 496
15242.22 458
15243.39 460
15244.56 452
15245.72 445
15246.89 457
15248.05 424
15249.22 426
15250.39 459
15251.55 438
15252.72 431
15253.89 400
15255.05 384
15256.22 416
15257.39 388
15258.55 364
15259.72 383
15260.89 418
15262.05 403
15263.22 388
15264.39 396
15265.56 403
15266.72 387
15267.89 386
15269.06 389
15270.22 405
15271.39 386
15272.56 379
15273.73 391
15274.89 383
15276.06 407
15277.23 407
15278.40 396
15279.56 386
15280.73 391
15281.90 361
15283.07 389
15284.23 385
15285.40 400
15286.57 393
15287.74 400
15288.91 410
15290.07 368
15291.24 358
15292.41 358
15293.58 383
15294.75 378
15295.92 392
15297.08 380
15298.25 385
15299.42 396
15300.59 380
15301.76 380
15302.93 386
15304.09 405
15305.26 375
15306.43 382
15307.60 388
15308.77 376
15309.94 387
15311.11 399
15312.28 386
15313.44 393
15314.61 398
15315.78 383
15316.95 388
15318.12 381
15319.29 364
15320.46 412
15321.63 390
15322.80 408
15323.97 377
15325.14 370
15326.30 401
15327.47 387
15328.64 385
15329.81 406
15330.98 400
15332.15 391
15333.32 405
15334.49 416
15335.66 416
15336.83 396
15338.00 370
15339.17 398
15340.34 367
15341.51 427
15342.68 419
15343.85 396
15345.02 409
15346.19 407
15347.36 394
15348.53 417
15349.70 402
15350.87 407
15352.04 416
15353.21 415
15354.38 425
15355.55 443
15356.72 447
15357.90 378
15359.07 442
15360.24 401
15361.41 404
15362.58 443
15363.75 425
15364.92 382
15366.09 430
15367.26 434
15368.43 426
15369.60 422
15370.77 444
15371.95 416
15373.12 408
15374.29 406
15375.46 431
15376.63 397
15377.80 380
15378.97 412
15380.15 419
15381.32 383
15382.49 399
15383.66 406
15384.83 391
15386.00 401
15387.17 415
15388.35 388
15389.52 388
15390.69 423
15391.86 422
15393.03 396
15394.21 391
15395.38 399
15396.55 394
15397.72 396
15398.89 378
15400.07 389
15401.24 398
15402.41 366
15403.58 375
15404.76 376
15405.93 386
15407.10 422
15408.27 408
15409.45 379
15410.62 375
15411.79 386
15412.96 384
15414.14 349
15415.31 355
15416.48 383
15417.66 391
15418.83 393
15420.00 346
15421.17 361
15422.35 328
15423.52 390
15424.69 363
15425.87 372
15427.04 339
15428.21 333
15429.39 339
15430.56 356
15431.73 346
15432.91 367
15434.08 350
15435.25 357
15436.43 370
15437.60 351
15438.77 352
15439.95 363
15441.12 356
15442.30 349
15443.47 371
15444.64 344
15445.82 350
15446.99 338
15448.17 342
15449.34 372
15450.51 339
15451.69 349
15452.86 367
15454.04 376
15455.21 376
15456.39 343
15457.56 373
15458.73 365
15459.91 375
15461.08 350
15462.26 354
15463.43 352
15464.61 345
15465.78 327
15466.96 356
15468.13 336
15469.31 335
15470.48 339
15471.66 347
15472.83 342
15474.01 367
15475.18 346
15476.36 342
15477.53 343
15478.71 318
15479.88 334
15481.06 367
15482.23 360
15483.41 343
15484.58 331
15485.76 342
15486.93 385
15488.11 374
15489.29 340
15490.46 341
15491.64 362
15492.81 355
15493.99 327
15495.16 353
15496.34 375
15497.52 381
15498.69 364
15499.87 366
15501.04 359
15502.22 335
15503.40 369
15504.57 390
15505.75 354
15506.92 364
15508.10 335
15509.28 343
15510.45 342
15511.63 349
15512.81 360
15513.98 333
15515.16 355
15516.34 348
15517.51 368
15518.69 346
15519.87 342
15521.04 357
15522.22 344
15523.40 353
15524.57 352
15525.75 367
15526.93 369
15528.11 340
15529.28 339
15530.46 349
15531.64 341
15532.81 354
15533.99 356
15535.17 362
15536.35 391
15537.52 368
15538.70 377
15539.88 368
15541.06 390
15542.23 344
15543.41 376
15544.59 357
15545.77 359
15546.95 341
15548.12 379
15549.30 374
15550.48 389
15551.66 386
15552.83 366
15554.01 374
15555.19 385
15556.37 342
15557.55 353
15558.73 386
15559.90 351
15561.08 366
15562.26 343
15563.44 351
15564.62 388
15565.80 390
15566.97 372
15568.15 375
15569.33 365
15570.51 370
15571.69 382
15572.87 387
15574.05 394
15575.23 415
15576.40 415
15577.58 399
15578.76 403
15579.94 388
15581.12 417
15582.30 409
15583.48 411
15584.66 395
15585.84 385
15587.02 378
15588.20 405
15589.38 393
15590.56 373
15591.73 380
15592.91 404
15594.09 408
15595.27 419
15596.45 414
15597.63 409
15598.81 424
15599.99 416
15601.17 398
15602.35 398
15603.53 431
15604.71 444
15605.89 429
15607.07 444
15608.25 415
15609.43 418
15610.61 436
15611.79 426
15612.97 449
15614.15 495
15615.33 451
15616.51 483
15617.69 457
15618.88 432
15620.06 446
15621.24 461
15622.42 451
15623.60 445
15624.78 451
15625.96 467
15627.14 486
15628.32 483
15629.50 502
15630.68 476
15631.86 493
15633.05 482
15634.23 486
15635.41 488
15636.59 505
15637.77 508
15638.95 535
15640.13 485
15641.31 498
15642.50 511
15643.68 498
15644.86 515
15646.04 510
15647.22 511
15648.40 502
15649.58 482
15650.77 503
15651.95 527
15653.13 513
15654.31 483
15655.49 506
15656.68 518
15657.86 484
15659.04 501
15660.22 501
15661.40 533
15662.59 502
15663.77 516
15664.95 500
15666.13 494
15667.32 523
15668.50 520
15669.68 478
15670.86 461
15672.05 465
15673.23 488
15674.41 506
15675.59 488
15676.78 502
15677.96 484
15679.14 483
15680.32 468
15681.51 505
15682.69 515
15683.87 481
15685.06 493
15686.24 487
15687.42 473
15688.61 478
15689.79 514
15690.97 493
15692.16 467
15693.34 490
15694.52 494
15695.71 478
15696.89 482
15698.07 504
15699.26 509
15700.44 499
15701.62 517
15702.81 504
15703.99 497
15705.17 495
15706.36 482
15707.54 482
15708.73 517
15709.91 538
15711.09 519
15712.28 490
15713.46 539
15714.65 524
15715.83 525
15717.02 538
15718.20 545
15719.38 527
15720.57 516
15721.75 524
15722.94 538
15724.12 530
15725.31 525
15726.49 535
15727.68 527
15728.86 514
15730.04 511
15731.23 549
15732.41 538
15733.60 543
15734.78 571
15735.97 529
15737.15 573
15738.34 596
15739.52 576
15740.71 588
15741.89 574
15743.08 599
15744.27 592
15745.45 599
15746.64 585
15747.82 598
15749.01 594
15750.19 625
15751.38 599
15752.56 580
15753.75 619
15754.93 602
15756.12 617
15757.31 606
15758.49 638
15759.68 606
15760.86 624
15762.05 609
15763.24 614
15764.42 616
15765.61 597
15766.79 595
15767.98 563
15769.17 565
15770.35 550
15771.54 555
15772.72 538
15773.91 593
15775.10 583
15776.28 550
15777.47 558
15778.66 589
15779.84 549
15781.03 561
15782.22 532
15783.40 547
15784.59 543
15785.78 542
15786.96 538
15788.15 545
15789.34 512
15790.53 530
15791.71 494
15792.90 484
15794.09 485
15795.27 531
15796.46 519
15797.65 491
15798.84 452
15800.02 489
15801.21 473
15802.40 481
15803.59 478
15804.77 450
15805.96 473
15807.15 510
15808.34 520
15809.52 471
15810.71 468
15811.90 469
15813.09 481
15814.28 467
15815.46 452
15816.65 444
15817.84 466
15819.03 503
15820.22 459
15821.40 446
15822.59 433
15823.78 471
15824.97 461
15826.16 454
15827.35 485
15828.53 494
15829.72 464
15830.91 486
15832.10 446
15833.29 458
15834.48 474
15835.67 481
15836.85 514
15838.04 492
15839.23 464
15840.42 455
15841.61 459
15842.80 470
15843.99 469
15845.18 481
15846.37 469
15847.55 460
15848.74 479
15849.93 474
15851.12 484
15852.31 464
15853.50 475
15854.69 472
15855.88 463
15857.07 442
15858.26 439
15859.45 477
15860.64 482
15861.83 470
15863.02 477
15864.21 470
15865.40 442
15866.59 470
15867.78 431
15868.97 463
15870.16 462
15871.35 472
15872.54 492
15873.73 495
15874.92 481
15876.11 485
15877.30 511
15878.49 477
15879.68 466
15880.87 467
15882.06 471
15883.25 497
15884.44 485
15885.63 496
15886.82 501
15888.01 493
15889.20 513
15890.39 507
15891.59 522
15892.78 514
15893.97 527
15895.16 536
15896.35 490
15897.54 489
15898.73 482
15899.92 535
15901.11 531
15902.30 550
15903.50 521
15904.69 498
15905.88 494
15907.07 526
15908.26 544
15909.45 523
15910.64 560
15911.84 553
15913.03 553
15914.22 576
15915.41 535
15916.60 524
15917.79 552
15918.99 550
15920.18 562
15921.37 565
15922.56 534
15923.75 546
15924.95 561
15926.14 554
15927.33 566
15928.52 557
15929.71 525
15930.91 534
15932.10 525
15933.29 499
15934.48 521
15935.68 523
15936.87 506
15938.06 503
15939.25 521
15940.45 499
15941.64 469
15942.83 458
15944.03 469
15945.22 469
15946.41 450
15947.60 429
15948.80 438
15949.99 465
15951.18 420
15952.38 451
15953.57 429
15954.76 451
15955.96 427
15957.15 424
15958.34 405
15959.54 383
15960.73 405
15961.92 428
15963.12 418
15964.31 419
15965.50 368
15966.70 369
15967.89 428
15969.08 404
15970.28 388
15971.47 384
15972.67 400
15973.86 406
15975.05 354
15976.25 371
15977.44 363
15978.64 376
15979.83 375
15981.02 404
15982.22 379
15983.41 356
15984.61 375
15985.80 368
15987.00 356
15988.19 363
15989.38 360
15990.58 369
15991.77 360
15992.97 387
15994.16 368
15995.36 375
15996.55 342
15997.75 373
15998.94 362
16000.14 355
16001.33 344
16002.53 338
16003.72 343
16004.92 334
16006.11 347
16007.31 384
16008.50 355
16009.70 336
16010.89 363
16012.09 343
16013.28 354
16014.48 356
16015.67 354
16016.87 335
16018.07 347
16019.26 341
16020.46 330
16021.65 357
16022.85 358
16024.04 324
16025.24 311
16026.44 341
16027.63 336
16028.83 347
16030.02 308
16031.22 324
16032.42 327
16033.61 331
16034.81 338
16036.00 355
16037.20 345
16038.40 331
16039.59 303
16040.79 331
16041.99 336
16043.18 357
16044.38 327
16045.58 348
16046.77 322
16047.97 335
16049.17 351
16050.36 333
16051.56 360
16052.76 318
16053.95 335
16055.15 338
16056.35 313
16057.54 308
16058.74 318
16059.94 334
16061.14 328
16062.33 311
16063.53 338
16064.73 302
16065.92 341
16067.12 332
16068.32 342
16069.52 341
16070.71 310
16071.91 332
16073.11 307
16074.31 316
16075.50 308
16076.70 307
16077.90 309
16079.10 313
16080.30 286
16081.49 304
16082.69 295
16083.89 290
16085.09 316
16086.29 325
16087.48 307
16088.68 294
16089.88 308
16091.08 320
16092.28 275
16093.48 284
16094.67 310
16095.87 322
16097.07 305
16098.27 337
16099.47 328
16100.67 310
16101.87 309
16103.06 314
16104.26 285
16105.46 274
16106.66 287
16107.86 321
16109.06 311
16110.26 311
16111.46 283
16112.66 333
16113.86 321
16115.05 291
16116.25 305
16117.45 299
16118.65 279
16119.85 289
16121.05 294
16122.25 285
16123.45 282
16124.65 291
16125.85 280
16127.05 290
16128.25 278
16129.45 284
16130.65 275
16131.85 311
16133.05 279
16134.25 292
16135.45 287
16136.65 284
16137.85 295
16139.05 296
16140.25 285
16141.45 284
16142.65 307
16143.85 285
16145.05 291
16146.25 280
16147.45 299
16148.65 298
16149.85 279
16151.05 294
16152.25 296
16153.45 287
16154.65 271
16155.85 285
16157.05 292
16158.25 271
16159.46 298
16160.66 293
16161.86 297
16163.06 297
16164.26 278
16165.46 276
16166.66 279
16167.86 294
16169.06 306
16170.27 307
16171.47 288
16172.67 308
16173.87 298
16175.07 318
16176.27 290
16177.47 285
16178.67 298
16179.88 329
16181.08 319
16182.28 291
16183.48 278
16184.68 279
16185.89 290
16187.09 299
16188.29 284
16189.49 307
16190.69 298
16191.90 279
16193.10 276
16194.30 290
16195.50 296
16196.70 278
16197.91 287
16199.11 286
16200.31 299
16201.51 287
16202.72 292
16203.92 277
16205.12 290
16206.32 307
16207.53 300
16208.73 289
16209.93 289
16211.13 281
16212.34 285
16213.54 289
16214.74 300
16215.95 290
16217.15 295
16218.35 285
16219.55 293
16220.76 304
16221.96 308
16223.16 303
16224.37 293
16225.57 307
16226.77 273
16227.98 292
16229.18 307
16230.38 319
16231.59 287
16232.79 269
16233.99 293
16235.20 284
16236.40 273
16237.61 283
16238.81 305
16240.01 308
16241.22 314
16242.42 294
16243.63 298
16244.83 314
16246.03 300
16247.24 317
16248.44 293
16249.65 296
16250.85 295
16252.05 291
16253.26 298
16254.46 290
16255.67 320
16256.87 323
16258.08 336
16259.28 325
16260.49 311
16261.69 298
16262.89 272
16264.10 317
16265.30 311
16266.51 324
16267.71 325
16268.92 309
16270.12 310
16271.33 295
16272.53 293
16273.74 290
16274.94 299
16276.15 289
16277.35 315
16278.56 294
16279.77 306
16280.97 316
16282.18 327
16283.38 310
16284.59 285
16285.79 307
16287.00 334
16288.20 316
16289.41 304
16290.61 304
16291.82 313
16293.03 327
16294.23 300
16295.44 305
16296.64 316
16297.85 325
16299.06 325
16300.26 316
16301.47 294
16302.67 324
16303.88 297
16305.09 301
16306.29 320
16307.50 320
16308.71 319
16309.91 318
16311.12 307
16312.33 316
16313.53 328
16314.74 301
16315.95 307
16317.15 294
16318.36 307
16319.57 302
16320.77 285
16321.98 312
16323.19 297
16324.39 280
16325.60 308
16326.81 304
16328.01 302
16329.22 292
16330.43 292
16331.64 304
16332.84 293
16334.05 300
16335.26 293
16336.47 279
16337.67 290
16338.88 299
16340.09 298
16341.30 300
16342.50 266
16343.71 286
16344.92 256
16346.13 272
16347.33 269
16348.54 315
16349.75 298
16350.96 281
16352.17 268
16353.37 288
16354.58 299
16355.79 300
16357.00 289
16358.21 278
16359.41 277
16360.62 301
16361.83 297
16363.04 268
16364.25 293
16365.46 270
16366.67 273
16367.87 306
16369.08 293
16370.29 273
16371.50 280
16372.71 269
16373.92 266
16375.13 291
16376.34 272
16377.54 295
16378.75 296
16379.96 284
16381.17 278
16382.38 269
16383.59 266
16384.80 258
16386.01 285
16387.22 300
16388.43 300
16389.64 296
16390.85 269
16392.05 274
16393.26 314
16394.47 287
16395.68 287
16396.89 284
16398.10 276
16399.31 299
16400.52 270
16401.73 294
16402.94 284
16404.15 266
16405.36 283
16406.57 283
16407.78 283
16408.99 278
16410.20 286
16411.41 296
16412.62 289
16413.83 276
16415.04 291
16416.25 288
16417.46 279
16418.67 301
16419.88 270
16421.10 262
16422.31 302
16423.52 288
16424.73 284
16425.94 287
16427.15 286
16428.36 279
16429.57 289
16430.78 261
16431.99 288
16433.20 301
16434.41 300
16435.63 291
16436.84 269
16438.05 294
16439.26 277
16440.47 277
16441.68 243
16442.89 283
16444.10 295
16445.32 300
16446.53 289
16447.74 270
16448.95 282
16450.16 272
16451.37 296
16452.59 287
16453.80 275
16455.01 285
16456.22 302
16457.43 300
16458.64 299
16459.86 300
16461.07 317
16462.28 273
16463.49 290
16464.70 280
16465.92 275
16467.13 300
16468.34 287
16469.55 283
16470.77 264
16471.98 262
16473.19 298
16474.40 281
16475.62 264
16476.83 260
16478.04 272
16479.25 267
16480.47 263
16481.68 277
16482.89 250
16484.11 247
16485.32 270
16486.53 288
16487.74 276
16488.96 278
16490.17 279
16491.38 295
16492.60 299
16493.81 300
16495.02 285
16496.24 274
16497.45 279
16498.66 276
16499.88 272
16501.09 283
16502.30 291
16503.52 272
16504.73 291
16505.94 272
16507.16 263
16508.37 279
16509.59 308
16510.80 320
16512.01 312
16513.23 290
16514.44 284
16515.66 293
16516.87 282
16518.08 276
16519.30 316
16520.51 290
16521.73 282
16522.94 292
16524.16 310
16525.37 276
16526.58 286
16527.80 303
16529.01 317
16530.23 331
16531.44 322
16532.66 292
16533.87 292
16535.09 302
16536.30 285
16537.52 318
16538.73 345
16539.95 299
16541.16 342
16542.38 321
16543.59 327
16544.81 321
16546.02 310
16547.24 343
16548.45 311
16549.67 322
16550.88 281
16552.10 356
16553.31 348
16554.53 326
16555.74 318
16556.96 306
16558.18 333
16559.39 334
16560.61 337
16561.82 327
16563.04 325
16564.25 332
16565.47 335
16566.69 326
16567.90 325
16569.12 331
16570.33 313
16571.55 330
16572.77 325
16573.98 330
16575.20 334
16576.41 327
16577.63 356
16578.85 341
16580.06 343
16581.28 328
16582.50 307
16583.71 328
16584.93 318
16586.15 329
16587.36 300
16588.58 319
16589.80 340
16591.01 355
16592.23 334
16593.45 314
16594.66 336
16595.88 329
16597.10 301
16598.32 304
16599.53 296
16600.75 312
16601.97 314
16603.18 286
16604.40 301
16605.62 290
16606.84 296
16608.05 298
16609.27 267
16610.49 264
16611.71 291
16612.92 289
16614.14 262
16615.36 287
16616.58 292
16617.79 297
16619.01 302
16620.23 285
16621.45 265
16622.67 293
16623.88 295
16625.10 291
16626.32 286
16627.54 290
16628.76 286
16629.97 280
16631.19 307
16632.41 285
16633.63 260
16634.85 295
16636.07 305
16637.29 297
16638.50 282
16639.72 286
16640.94 291
16642.16 283
16643.38 291
16644.60 285
16645.82 265
16647.03 277
16648.25 273
16649.47 269
16650.69 293
16651.91 272
16653.13 290
16654.35 268
16655.57 261
16656.79 268
16658.01 264
16659.23 277
16660.45 294
16661.66 272
16662.88 244
16664.10 268
16665.32 248
16666.54 254
16667.76 249
16668.98 245
16670.20 264
16671.42 278
16672.64 269
16673.86 265
16675.08 270
16676.30 242
16677.52 260
16678.74 273
16679.96 244
16681.18 286
16682.40 267
16683.62 304
16684.84 271
16686.06 266
16687.28 275
16688.50 264
16689.72 290
16690.94 287
16692.16 258
16693.39 268
16694.61 273
16695.83 294
16697.05 272
16698.27 246
16699.49 267
16700.71 252
16701.93 257
16703.15 279
16704.37 274
16705.59 262
16706.81 255
16708.04 251
16709.26 266
16710.48 271
16711.70 277
16712.92 252
16714.14 261
16715.36 275
16716.58 274
16717.81 251
16719.03 273
16720.25 272
16721.47 259
16722.69 247
16723.91 259
16725.14 259
16726.36 270
16727.58 281
16728.80 260
16730.02 269
16731.24 267
16732.47 277
16733.69 258
16734.91 247
16736.13 249
16737.36 264
16738.58 262
16739.80 241
16741.02 244
16742.24 271
16743.47 235
16744.69 258
16745.91 253
16747.13 262
16748.36 249
16749.58 260
16750.80 261
16752.02 265
16753.25 249
16754.47 255
16755.69 237
16756.92 239
16758.14 252
16759.36 244
16760.59 246
16761.81 245
16763.03 262
16764.25 242
16765.48 254
16766.70 262
16767.92 274
16769.15 266
16770.37 257
16771.59 246
16772.82 256
16774.04 258
16775.27 259
16776.49 243
16777.71 260
16778.94 254
16780.16 252
16781.38 236
16782.61 239
16783.83 261
16785.06 238
16786.28 246
16787.50 246
16788.73 290
16789.95 248
16791.18 241
16792.40 279
16793.62 272
16794.85 249
16796.07 261
16797.30 255
16798.52 269
16799.75 283
16800.97 290
16802.19 242
16803.42 264
16804.64 245
16805.87 289
16807.09 276
16808.32 267
16809.54 265
16810.77 256
16811.99 284
16813.22 240
16814.44 234
16815.67 238
16816.89 272
16818.12 279
16819.34 281
16820.57 275
16821.79 273
16823.02 293
16824.24 269
16825.47 274
16826.70 250
16827.92 274
16829.15 278
16830.37 256
16831.60 259
16832.82 257
16834.05 247
16835.27 279
16836.50 275
16837.73 275
16838.95 289
16840.18 277
16841.40 265
16842.63 274
16843.86 288
16845.08 277
16846.31 273
16847.53 283
16848.76 305
16849.99 285
16851.21 250
16852.44 298
16853.67 286
16854.89 291
16856.12 262
16857.35 260
16858.57 271
16859.80 283
16861.03 304
16862.25 298
16863.48 295
16864.71 304
16865.93 331
16867.16 311
16868.39 291
16869.61 291
16870.84 300
16872.07 312
16873.30 295
16874.52 308
16875.75 282
16876.98 305
16878.20 290
16879.43 318
16880.66 333
16881.89 307
16883.11 330
16884.34 316
16885.57 301
16886.80 320
16888.02 346
16889.25 316
16890.48 312
16891.71 292
16892.94 355
16894.16 345
16895.39 314
16896.62 306
16897.85 317
16899.08 321
16900.30 328
16901.53 316
16902.76 315
16903.99 283
16905.22 296
16906.45 294
16907.67 301
16908.90 295
16910.13 303
16911.36 307
16912.59 319
16913.82 317
16915.04 302
16916.27 272
16917.50 292
16918.73 267
16919.96 286
16921.19 277
16922.42 285
16923.65 270
16924.88 282
16926.10 286
16927.33 302
16928.56 305
16929.79 314
16931.02 279
16932.25 325
16933.48 295
16934.71 287
16935.94 303
16937.17 277
16938.40 284
16939.63 294
16940.86 295
16942.09 307
16943.32 282
16944.55 309
16945.78 281
16947.01 281
16948.24 288
16949.47 287
16950.70 315
16951.93 310
16953.16 288
16954.39 297
16955.62 284
16956.85 288
16958.08 297
16959.31 271
16960.54 280
16961.77 291
16963.00 279
16964.23 288
16965.46 285
16966.69 278
16967.92 270
16969.15 289
16970.38 265
16971.61 271
16972.84 275
16974.07 277
16975.30 284
16976.54 288
16977.77 276
16979.00 262
16980.23 277
16981.46 277
16982.69 282
16983.92 288
16985.15 289
16986.38 264
16987.62 261
16988.85 243
16990.08 262
16991.31 258
16992.54 241
16993.77 269
16995.00 261
16996.24 273
16997.47 256
16998.70 267
16999.93 259
17001.16 217
17002.39 248
17003.63 258
17004.86 260
17006.09 268
17007.32 274
17008.55 279
17009.79 274
17011.02 267
17012.25 277
17013.48 260
17014.72 246
17015.95 274
17017.18 248
17018.41 268
17019.64 262
17020.88 265
17022.11 269
17023.34 253
17024.58 252
17025.81 245
17027.04 254
17028.27 272
17029.51 242
17030.74 277
17031.97 255
17033.21 253
17034.44 258
17035.67 244
17036.90 259
17038.14 241
17039.37 261
17040.60 257
17041.84 244
17043.07 258
17044.30 253
17045.54 268
17046.77 249
17048.00 242
17049.24 238
17050.47 257
17051.70 261
17052.94 258
17054.17 242
17055.41 236
17056.64 232
17057.87 267
17059.11 274
17060.34 252
17061.58 257
17062.81 251
17064.04 234
17065.28 240
17066.51 229
17067.75 251
17068.98 252
17070.21 228
17071.45 256
17072.68 253
17073.92 246
17075.15 268
17076.39 254
17077.62 252
17078.86 258
17080.09 224
17081.33 241
17082.56 234
17083.80 220
17085.03 234
17086.26 219
17087.50 222
17088.73 227
17089.97 243
17091.20 241
17092.44 231
17093.68 237
17094.91 223
17096.15 225
17097.38 263
17098.62 249
17099.85 234
17101.09 248
17102.32 225
17103.56 252
17104.79 224
17106.03 251
17107.26 231
17108.50 256
17109.74 235
17110.97 240
17112.21 268
17113.44 237
17114.68 245
17115.92 228
17117.15 228
17118.39 234
17119.62 247
17120.86 264
17122.10 253
17123.33 252
17124.57 259
17125.80 238
17127.04 237
17128.28 224
17129.51 231
17130.75 242
17131.99 243
17133.22 235
17134.46 221
17135.70 234
17136.93 231
17138.17 235
17139.41 235
17140.64 216
17141.88 211
17143.12 232
17144.35 230
17145.59 242
17146.83 209
17148.07 213
17149.30 224
17150.54 235
17151.78 232
17153.02 251
17154.25 227
17155.49 232
17156.73 248
17157.96 227
17159.20 231
17160.44 230
17161.68 231
17162.92 230
17164.15 217
17165.39 231
17166.63 216
17167.87 228
17169.10 212
17170.34 228
17171.58 226
17172.82 231
17174.06 231
17175.29 215
17176.53 225
17177.77 198
17179.01 223
17180.25 208
17181.49 217
17182.72 223
17183.96 219
17185.20 247
17186.44 256
17187.68 249
17188.92 238
17190.15 227
17191.39 226
17192.63 214
17193.87 239
17195.11 254
17196.35 249
17197.59 250
17198.83 221
17200.07 216
17201.30 235
17202.54 224
17203.78 222
17205.02 226
17206.26 227
17207.50 220
17208.74 220
17209.98 235
17211.22 235
17212.46 252
17213.70 230
17214.94 227
17216.18 216
17217.42 205
17218.66 219
17219.90 243
17221.14 228
17222.38 219
17223.62 219
17224.86 225
17226.10 241
17227.34 218
17228.58 236
17229.82 227
17231.06 226
17232.30 248
17233.54 251
17234.78 231
17236.02 217
17237.26 236
17238.50 230
17239.74 222
17240.98 222
17242.22 228
17243.46 204
17244.70 202
17245.94 213
17247.18 219
17248.42 217
17249.66 210
17250.90 205
17252.14 222
17253.39 228
17254.63 236
17255.87 209
17257.11 211
17258.35 218
17259.59 231
17260.83 229
17262.07 225
17263.31 218
17264.56 213
17265.80 228
17267.04 223
17268.28 203
17269.52 211
17270.76 215
17272.00 212
17273.25 221
17274.49 229
17275.73 223
17276.97 202
17278.21 220
17279.45 237
17280.70 221
17281.94 217
17283.18 206
17284.42 245
17285.66 220
17286.91 224
17288.15 209
17289.39 215
17290.63 217
17291.88 199
17293.12 218
17294.36 221
17295.60 226
17296.85 223
17298.09 247
17299.33 243
17300.57 240
17301.82 226
17303.06 210
17304.30 236
17305.54 212
17306.79 231
17308.03 226
17309.27 207
17310.52 241
17311.76 211
17313.00 200
17314.25 210
17315.49 220
17316.73 217
17317.97 242
17319.22 217
17320.46 199
17321.71 210
17322.95 224
17324.19 226
17325.44 217
17326.68 222
17327.92 215
17329.17 214
17330.41 207
17331.65 226
17332.90 236
17334.14 225
17335.39 207
17336.63 211
17337.87 207
17339.12 224
17340.36 230
17341.61 240
17342.85 226
17344.09 213
17345.34 228
17346.58 216
17347.83 223
17349.07 231
17350.32 242
17351.56 223
17352.80 210
17354.05 231
17355.29 254
17356.54 229
17357.78 222
17359.03 221
17360.27 230
17361.52 235
17362.76 231
17364.01 238
17365.25 234
17366.50 233
17367.74 223
17368.99 225
17370.23 228
17371.48 223
17372.72 233
17373.97 224
17375.21 218
17376.46 204
17377.70 214
17378.95 221
17380.19 224
17381.44 235
17382.69 216
17383.93 214
17385.18 252
17386.42 222
17387.67 242
17388.91 219
17390.16 226
17391.41 249
17392.65 221
17393.90 222
17395.14 223
17396.39 221
17397.64 203
17398.88 229
17400.13 242
17401.37 238
17402.62 212
17403.87 213
17405.11 208
17406.36 229
17407.61 240
17408.85 231
17410.10 219
17411.35 219
17412.59 229
17413.84 236
17415.09 204
17416.33 228
17417.58 220
17418.83 241
17420.07 229
17421.32 221
17422.57 219
17423.82 217
17425.06 226
17426.31 221
17427.56 221
17428.80 232
17430.05 229
17431.30 231
17432.55 237
17433.79 199
17435.04 255
17436.29 235
17437.54 224
17438.78 222
17440.03 208
17441.28 214
17442.53 211
17443.77 241
17445.02 211
17446.27 207
17447.52 208
17448.77 238
17450.01 218
17451.26 227
17452.51 205
17453.76 241
17455.01 227
17456.25 234
17457.50 236
17458.75 267
17460.00 231
17461.25 234
17462.50 240
17463.74 252
17464.99 236
17466.24 213
17467.49 238
17468.74 222
17469.99 249
17471.24 225
17472.49 209
17473.73 222
17474.98 232
17476.23 252
17477.48 240
17478.73 238
17479.98 243
17481.23 250
17482.48 238
17483.73 245
17484.98 255
17486.23 228
17487.47 242
17488.72 262
17489.97 229
17491.22 233
17492.47 246
17493.72 247
17494.97 237
17496.22 221
17497.47 242
17498.72 264
17499.97 261
17501.22 267
17502.47 252
17503.72 231
17504.97 240
17506.22 237
17507.47 263
17508.72 254
17509.97 233
17511.22 257
17512.47 248
17513.72 240
17514.97 227
17516.22 270
17517.47 233
17518.72 261
17519.97 246
17521.22 263
17522.47 270
17523.72 255
17524.98 267
17526.23 260
17527.48 275
17528.73 268
17529.98 246
17531.23 264
17532.48 280
17533.73 259
17534.98 262
17536.23 253
17537.48 258
17538.74 266
17539.99 252
17541.24 274
17542.49 243
17543.74 289
17544.99 282
17546.24 260
17547.50 244
17548.75 224
17550.00 253
17551.25 261
17552.50 271
17553.75 274
17555.01 268
17556.26 270
17557.51 264
17558.76 265
17560.01 271
17561.26 258
17562.52 264
17563.77 256
17565.02 269
17566.27 254
17567.53 263
17568.78 284
17570.03 272
17571.28 263
17572.53 269
17573.79 265
17575.04 264
17576.29 293
17577.54 275
17578.80 278
17580.05 281
17581.30 272
17582.56 274
17583.81 285
17585.06 293
17586.31 262
17587.57 265
17588.82 273
17590.07 275
17591.33 280
17592.58 276
17593.83 284
17595.08 284
17596.34 274
17597.59 292
17598.84 306
17600.10 288
17601.35 284
17602.61 266
17603.86 285
17605.11 299
17606.37 295
17607.62 278
17608.87 286
17610.13 272
17611.38 277
17612.63 276
17613.89 260
17615.14 288
17616.40 314
17617.65 286
17618.90 287
17620.16 289
17621.41 283
17622.67 280
17623.92 267
17625.17 298
17626.43 283
17627.68 297
17628.94 276
17630.19 279
17631.45 281
17632.70 286
17633.96 294
17635.21 303
17636.47 307
17637.72 286
17638.97 284
17640.23 266
17641.48 299
17642.74 272
17643.99 275
17645.25 274
17646.50 296
17647.76 265
17649.01 271
17650.27 249
17651.52 295
17652.78 274
17654.04 267
17655.29 251
17656.55 270
17657.80 277
17659.06 234
17660.31 255
17661.57 286
17662.82 273
17664.08 272
17665.33 229
17666.59 266
17667.85 264
17669.10 247
17670.36 251
17671.61 254
17672.87 238
17674.13 272
17675.38 235
17676.64 255
17677.89 270
17679.15 264
17680.41 257
17681.66 240
17682.92 238
17684.18 265
17685.43 273
17686.69 251
17687.95 220
17689.20 243
17690.46 269
17691.71 256
17692.97 251
17694.23 253
17695.49 251
17696.74 256
17698.00 237
17699.26 231
17700.51 244
17701.77 258
17703.03 252
17704.28 236
17705.54 220
17706.80 241
17708.06 220
17709.31 231
17710.57 234
17711.83 232
17713.08 219
17714.34 234
17715.60 232
17716.86 230
17718.11 246
17719.37 221
17720.63 234
17721.89 250
17723.15 230
17724.40 240
17725.66 240
17726.92 243
17728.18 222
17729.43 248
17730.69 226
17731.95 233
17733.21 239
17734.47 252
17735.73 250
17736.98 243
17738.24 235
17739.50 238
17740.76 236
17742.02 242
17743.28 233
17744.53 220
17745.79 232
17747.05 235
17748.31 233
17749.57 223
17750.83 239
17752.09 253
17753.34 240
17754.60 217
17755.86 221
17757.12 236
17758.38 206
17759.64 221
17760.90 232
17762.16 253
17763.42 227
17764.68 216
17765.94 224
17767.19 221
17768.45 245
17769.71 215
17770.97 223
17772.23 240
17773.49 242
17774.75 233
17776.01 215
17777.27 209
17778.53 227
17779.79 230
17781.05 229
17782.31 209
17783.57 235
17784.83 221
17786.09 223
17787.35 224
17788.61 214
17789.87 216
17791.13 216
17792.39 206
17793.65 238
17794.91 219
17796.17 197
17797.43 196
17798.69 226
17799.95 245
17801.21 220
17802.47 207
17803.73 209
17805.00 206
17806.26 212
17807.52 216
17808.78 206
17810.04 204
17811.30 208
17812.56 225
17813.82 210
17815.08 198
17816.34 203
17817.60 203
17818.87 196
17820.13 198
17821.39 207
17822.65 208
17823.91 184
17825.17 188
17826.43 205
17827.69 211
17828.96 228
17830.22 234
17831.48 199
17832.74 205
17834.00 191
17835.26 204
17836.53 210
17837.79 214
17839.05 206
17840.31 211
17841.57 226
17842.84 193
17844.10 180
17845.36 167
17846.62 169
17847.88 207
17849.15 198
17850.41 194
17851.67 170
17852.93 199
17854.20 211
17855.46 220
17856.72 198
17857.98 182
17859.25 201
17860.51 204
17861.77 178
17863.03 191
17864.30 197
17865.56 207
17866.82 223
17868.09 192
17869.35 203
17870.61 195
17871.87 185
17873.14 204
17874.40 207
17875.66 215
17876.93 189
17878.19 197
17879.45 216
17880.72 200
17881.98 185
17883.24 182
17884.51 200
17885.77 200
17887.03 174
17888.30 183
17889.56 185
17890.83 188
17892.09 203
17893.35 194
17894.62 199
17895.88 203
17897.14 216
17898.41 209
17899.67 178
17900.94 186
17902.20 190
17903.46 197
17904.73 200
17905.99 203
17907.26 185
17908.52 186
17909.79 179
17911.05 185
17912.32 195
17913.58 183
17914.84 189
17916.11 188
17917.37 182
17918.64 214
17919.90 178
17921.17 183
17922.43 204
17923.70 196
17924.96 194
17926.23 188
17927.49 197
17928.76 212
17930.02 192
17931.29 191
17932.55 192
17933.82 160
17935.08 194
17936.35 199
17937.61 208
17938.88 202
17940.14 196
17941.41 209
17942.68 174
17943.94 187
17945.21 195
17946.47 217
17947.74 200
17949.00 184
17950.27 167
17951.54 187
17952.80 191
17954.07 203
17955.33 207
17956.60 191
17957.87 209
17959.13 180
17960.40 184
17961.66 196
17962.93 202
17964.20 210
17965.46 192
17966.73 182
17968.00 208
17969.26 217
17970.53 187
17971.80 204
17973.06 202
17974.33 185
17975.60 204
17976.86 200
17978.13 176
17979.40 198
17980.66 181
17981.93 196
17983.20 198
17984.46 174
17985.73 192
17987.00 180
17988.26 188
17989.53 179
17990.80 176
17992.07 189
17993.33 209
17994.60 207
17995.87 208
17997.14 179
17998.40 185
17999.67 197
18000.94 195
18002.21 210
18003.47 191
18004.74 211
18006.01 201
18007.28 192
18008.55 186
18009.81 193
18011.08 198
18012.35 190
18013.62 209
18014.89 189
18016.15 182
18017.42 188
18018.69 189
18019.96 194
18021.23 186
18022.49 194
18023.76 213
18025.03 200
18026.30 195
18027.57 190
18028.84 186
18030.11 209
18031.37 196
18032.64 205
18033.91 176
18035.18 173
18036.45 196
18037.72 189
18038.99 188
18040.26 181
18041.53 210
18042.79 195
18044.06 193
18045.33 177
18046.60 191
18047.87 207
18049.14 212
18050.41 187
18051.68 185
18052.95 186
18054.22 174
18055.49 185
18056.76 195
18058.03 192
18059.30 203
18060.57 202
18061.84 189
18063.11 199
18064.38 197
18065.65 187
18066.92 198
18068.19 187
18069.46 172
18070.73 214
18072.00 189
18073.27 188
18074.54 191
18075.81 189
18077.08 189
18078.35 183
18079.62 201
18080.89 198
18082.16 207
18083.43 202
18084.70 212
18085.97 211
18087.24 205
18088.51 194
18089.78 210
18091.05 198
18092.32 183
18093.59 199
18094.87 193
18096.14 198
18097.41 210
18098.68 201
18099.95 194
18101.22 199
18102.49 199
18103.76 187
18105.03 207
18106.31 201
18107.58 207
18108.85 200
18110.12 193
18111.39 199
18112.66 184
18113.93 202
18115.21 199
18116.48 179
18117.75 179
18119.02 197
18120.29 181
18121.56 159
18122.84 189
18124.11 176
18125.38 201
18126.65 180
18127.92 168
18129.20 199
18130.47 184
18131.74 194
18133.01 191
18134.29 198
18135.56 171
18136.83 192
18138.10 181
18139.38 203
18140.65 198
18141.92 202
18143.19 178
18144.47 185
18145.74 191
18147.01 187
18148.28 197
18149.56 196
18150.83 210
18152.10 206
18153.38 193
18154.65 183
18155.92 184
18157.19 181
18158.47 184
18159.74 183
18161.01 180
18162.29 182
18163.56 192
18164.83 188
18166.11 188
18167.38 195
18168.65 198
18169.93 208
18171.20 177
18172.48 187
18173.75 180
18175.02 191
18176.30 190
18177.57 209
18178.84 176
18180.12 183
18181.39 175
18182.67 187
18183.94 188
18185.21 202
18186.49 183
18187.76 159
18189.04 175
18190.31 205
18191.59 209
18192.86 205
18194.13 190
18195.41 172
18196.68 174
18197.96 180
18199.23 170
18200.51 199
18201.78 198
18203.06 206
18204.33 209
18205.61 178
18206.88 171
18208.16 198
18209.43 174
18210.71 193
18211.98 190
18213.26 205
18214.53 187
18215.81 191
18217.08 168
18218.36 195
18219.63 199
18220.91 205
18222.18 213
18223.46 197
18224.73 182
18226.01 207
18227.28 205
18228.56 195
18229.84 204
18231.11 208
18232.39 207
18233.66 210
18234.94 188
18236.21 190
18237.49 213
18238.77 199
18240.04 203
18241.32 197
18242.59 172
18243.87 183
18245.15 204
18246.42 212
18247.70 196
18248.98 181
18250.25 193
18251.53 199
18252.81 173
18254.08 201
18255.36 173
18256.63 184
18257.91 211
18259.19 206
18260.46 175
18261.74 177
18263.02 190
18264.30 198
18265.57 197
18266.85 181
18268.13 186
18269.40 217
18270.68 196
18271.96 196
18273.23 188
18274.51 176
18275.79 202
18277.07 200
18278.34 180
18279.62 198
18280.90 188
18282.18 199
18283.45 202
18284.73 178
18286.01 194
18287.29 192
18288.56 167
18289.84 210
18291.12 194
18292.40 205
18293.68 199
18294.95 190
18296.23 184
18297.51 185
18298.79 181
18300.07 195
18301.34 181
18302.62 213
18303.90 218
18305.18 194
18306.46 181
18307.74 204
18309.01 210
18310.29 202
18311.57 213
18312.85 192
18314.13 182
18315.41 190
18316.69 194
18317.96 207
18319.24 186
18320.52 196
18321.80 223
18323.08 205
18324.36 210
18325.64 202
18326.92 179
18328.20 190
18329.47 177
18330.75 187
18332.03 163
18333.31 190
18334.59 201
18335.87 198
18337.15 196
18338.43 196
18339.71 207
18340.99 176
18342.27 209
18343.55 187
18344.83 187
18346.11 173
18347.39 186
18348.67 187
18349.95 188
18351.23 204
18352.51 173
18353.79 187
18355.07 212
18356.35 199
18357.63 196
18358.91 165
18360.19 176
18361.47 188
18362.75 192
18364.03 197
18365.31 197
18366.59 184
18367.87 198
18369.15 203
18370.43 182
18371.71 198
18372.99 165
18374.27 204
18375.55 196
18376.83 188
18378.12 191
18379.40 201
18380.68 172
18381.96 208
18383.24 196
18384.52 181
18385.80 163
18387.08 192
18388.36 190
18389.65 178
18390.93 192
18392.21 187
18393.49 167
18394.77 180
18396.05 202
18397.33 207
18398.62 194
18399.90 192
18401.18 204
18402.46 200
18403.74 196
18405.02 204
18406.31 208
18407.59 202
18408.87 193
18410.15 163
18411.43 181
18412.72 190
18414.00 191
18415.28 193
18416.56 205
18417.84 198
18419.13 182
18420.41 177
18421.69 181
18422.97 200
18424.26 184
18425.54 153
18426.82 186
18428.10 180
18429.39 175
18430.67 182
18431.95 179
18433.23 176
18434.52 188
18435.80 182
18437.08 172
18438.37 197
18439.65 184
18440.93 174
18442.22 186
18443.50 201
18444.78 188
18446.06 188
18447.35 189
18448.63 183
18449.91 182
18451.20 176
18452.48 182
18453.76 197
18455.05 163
18456.33 163
18457.62 183
18458.90 180
18460.18 181
18461.47 191
18462.75 194
18464.03 194
18465.32 196
18466.60 181
18467.89 189
18469.17 188
18470.45 176
18471.74 184
18473.02 169
18474.31 176
18475.59 196
18476.88 170
18478.16 180
18479.44 184
18480.73 165
18482.01 196
18483.30 171
18484.58 181
18485.87 183
18487.15 182
18488.44 189
18489.72 183
18491.01 191
18492.29 209
18493.58 193
18494.86 202
18496.15 171
18497.43 181
18498.72 180
18500.00 186
18501.29 182
18502.57 198
18503.86 194
18505.14 201
18506.43 174
18507.71 171
18509.00 198
18510.28 196
18511.57 195
18512.85 172
18514.14 188
18515.42 174
18516.71 166
18518.00 187
18519.28 171
18520.57 190
18521.85 171
18523.14 171
18524.43 193
18525.71 179
18527.00 178
18528.28 193
18529.57 193
18530.86 190
18532.14 184
18533.43 187
18534.71 190
18536.00 190
18537.29 173
18538.57 159
18539.86 167
18541.15 186
18542.43 188
18543.72 182
18545.01 166
18546.29 185
18547.58 206
18548.87 203
18550.15 192
18551.44 193
18552.73 192
18554.01 185
18555.30 183
18556.59 198
18557.88 179
18559.16 173
18560.45 182
18561.74 191
18563.02 199
18564.31 183
18565.60 194
18566.89 198
18568.17 192
18569.46 187
18570.75 165
18572.04 192
18573.32 187
18574.61 188
18575.90 197
18577.19 210
18578.48 194
18579.76 201
18581.05 176
18582.34 183
18583.63 195
18584.92 206
18586.20 189
18587.49 186
18588.78 193
18590.07 208
18591.36 219
18592.64 209
18593.93 193
18595.22 175
18596.51 178
18597.80 172
18599.09 174
18600.38 200
18601.66 178
18602.95 200
18604.24 184
18605.53 206
18606.82 205
18608.11 194
18609.40 197
18610.69 187
18611.98 181
18613.26 200
18614.55 202
18615.84 199
18617.13 188
18618.42 167
18619.71 183
18621.00 172
18622.29 171
18623.58 189
18624.87 185
18626.16 180
18627.45 167
18628.74 178
18630.03 182
18631.32 181
18632.61 193
18633.89 184
18635.18 180
18636.47 181
18637.76 179
18639.05 188
18640.34 199
18641.63 168
18642.92 183
18644.21 178
18645.50 193
18646.79 172
18648.09 164
18649.38 166
18650.67 175
18651.96 172
18653.25 164
18654.54 169
18655.83 167
18657.12 168
18658.41 180
18659.70 178
18660.99 172
18662.28 186
18663.57 180
18664.86 173
18666.15 183
18667.44 191
18668.74 169
18670.03 169
18671.32 158
18672.61 182
18673.90 175
18675.19 183
18676.48 185
18677.77 179
18679.06 191
18680.36 186
18681.65 185
18682.94 168
18684.23 163
18685.52 174
18686.81 155
18688.11 166
18689.40 164
18690.69 174
18691.98 191
18693.27 162
18694.56 149
18695.86 176
18697.15 174
18698.44 173
18699.73 178
18701.02 175
18702.32 165
18703.61 168
18704.90 185
18706.19 185
18707.48 152
18708.78 163
18710.07 186
18711.36 180
18712.65 169
18713.95 169
18715.24 207
18716.53 165
18717.83 147
18719.12 145
18720.41 149
18721.70 181
18723.00 168
18724.29 173
18725.58 175
18726.87 157
18728.17 171
18729.46 153
18730.75 183
18732.05 169
18733.34 188
18734.63 169
18735.93 181
18737.22 178
18738.51 182
18739.81 165
18741.10 159
18742.39 171
18743.69 185
18744.98 186
18746.27 171
18747.57 170
18748.86 179
18750.16 187
18751.45 168
18752.74 184
18754.04 177
18755.33 168
18756.63 180
18757.92 168
18759.21 173
18760.51 158
18761.80 172
18763.10 165
18764.39 159
18765.69 156
18766.98 176
18768.27 188
18769.57 168
18770.86 165
18772.16 185
18773.45 185
18774.75 176
18776.04 154
18777.34 167
18778.63 177
18779.93 158
18781.22 177
18782.52 168
18783.81 159
18785.11 167
18786.40 189
18787.70 185
18788.99 171
18790.29 164
18791.58 185
18792.88 176
18794.17 160
18795.47 164
18796.76 180
18798.06 177
18799.35 147
18800.65 171
18801.94 192
18803.24 193
18804.54 177
18805.83 173
18807.13 180
18808.42 183
18809.72 169
18811.01 186
18812.31 177
18813.61 163
18814.90 171
18816.20 159
18817.49 176
18818.79 177
18820.09 184
18821.38 179
18822.68 166
18823.98 168
18825.27 177
18826.57 178
18827.87 184
18829.16 186
18830.46 171
18831.75 157
18833.05 166
18834.35 161
18835.64 178
18836.94 179
18838.24 151
18839.54 157
18840.83 173
18842.13 157
18843.43 168
18844.72 181
18846.02 184
18847.32 179
18848.61 181
18849.91 181
18851.21 175
18852.51 172
18853.80 166
18855.10 180
18856.40 186
18857.70 151
18858.99 173
18860.29 190
18861.59 178
18862.89 174
18864.18 192
18865.48 168
18866.78 182
18868.08 172
18869.38 156
18870.67 170
18871.97 178
18873.27 181
18874.57 179
18875.87 171
18877.16 154
18878.46 184
18879.76 173
18881.06 170
18882.36 171
18883.66 180
18884.95 198
18886.25 188
18887.55 182
18888.85 173
18890.15 170
18891.45 195
18892.75 175
18894.04 183
18895.34 172
18896.64 198
18897.94 194
18899.24 184
18900.54 175
18901.84 167
18903.14 175
18904.44 192
18905.74 194
18907.03 169
18908.33 169
18909.63 171
18910.93 174
18912.23 175
18913.53 149
18914.83 161
18916.13 178
18917.43 190
18918.73 169
18920.03 165
18921.33 184
18922.63 174
18923.93 164
18925.23 173
18926.53 170
18927.83 185
18929.13 167
18930.43 166
18931.73 157
18933.03 165
18934.33 190
18935.63 167
18936.93 193
18938.23 180
18939.53 173
18940.83 179
18942.13 155
18943.43 172
18944.73 162
18946.03 161
18947.33 173
18948.63 159
18949.93 161
18951.23 180
18952.53 170
18953.84 198
18955.14 180
18956.44 179
18957.74 173
18959.04 175
18960.34 186
18961.64 194
18962.94 170
18964.24 168
18965.54 165
18966.85 162
18968.15 168
18969.45 178
18970.75 173
18972.05 149
18973.35 153
18974.65 163
18975.96 171
18977.26 163
18978.56 167
18979.86 160
18981.16 168
18982.46 165
18983.77 158
18985.07 184
18986.37 163
18987.67 167
18988.97 210
18990.28 175
18991.58 173
18992.88 180
18994.18 185
18995.49 159
18996.79 184
18998.09 166
18999.39 188
19000.69 196
19002.00 181
19003.30 164
19004.60 171
19005.90 173
19007.21 160
19008.51 178
19009.81 171
19011.12 163
19012.42 166
19013.72 189
19015.02 147
19016.33 169
19017.63 171
19018.93 186
19020.24 195
19021.54 157
19022.84 145
19024.15 170
19025.45 184
19026.75 169
19028.06 161
19029.36 180
19030.66 164
19031.97 159
19033.27 181
19034.57 167
19035.88 162
19037.18 153
19038.48 168
19039.79 166
19041.09 171
19042.40 171
19043.70 171
19045.00 172
19046.31 153
19047.61 174
19048.92 174
19050.22 171
19051.52 173
19052.83 172
19054.13 158
19055.44 144
19056.74 161
19058.05 170
19059.35 168
19060.65 182
19061.96 163
19063.26 141
19064.57 164
19065.87 177
19067.18 165
19068.48 164
19069.79 159
19071.09 181
19072.40 189
19073.70 155
19075.01 150
19076.31 163
19077.62 180
19078.92 160
19080.23 163
19081.53 154
19082.84 167
19084.14 176
19085.45 172
19086.75 181
19088.06 192
19089.36 166
19090.67 170
19091.98 182
19093.28 169
19094.59 171
19095.89 181
19097.20 165
19098.50 165
19099.81 165
19101.12 152
19102.42 162
19103.73 175
19105.03 186
19106.34 196
19107.65 177
19108.95 206
19110.26 162
19111.56 161
19112.87 157
19114.18 174
19115.48 185
19116.79 184
19118.10 161
19119.40 174
19120.71 171
19122.02 172
19123.32 158
19124.63 168
19125.94 164
19127.24 198
19128.55 180
19129.86 184
19131.16 167
19132.47 164
19133.78 178
19135.08 183
19136.39 159
19137.70 175
19139.01 191
19140.31 182
19141.62 161
19142.93 165
19144.23 145
19145.54 168
19146.85 169
19148.16 164
19149.46 140
19150.77 168
19152.08 186
19153.39 160
19154.69 166
19156.00 161
19157.31 139
19158.62 176
19159.93 172
19161.23 165
19162.54 183
19163.85 176
19165.16 170
19166.47 166
19167.77 150
19169.08 144
19170.39 159
19171.70 177
19173.01 187
19174.32 186
19175.62 168
19176.93 183
19178.24 154
19179.55 169
19180.86 181
19182.17 171
19183.48 158
19184.78 154
19186.09 175
19187.40 164
19188.71 157
19190.02 178
19191.33 168
19192.64 188
19193.95 147
19195.26 153
19196.56 168
19197.87 168
19199.18 161
19200.49 177
19201.80 193
19203.11 171
19204.42 157
19205.73 171
19207.04 156
19208.35 158
19209.66 183
19210.97 174
19212.28 174
19213.59 166
19214.90 155
19216.21 159
19217.52 168
19218.83 162
19220.14 144
19221.45 171
19222.76 163
19224.07 156
19225.38 155
19226.69 165
19228.00 144
19229.31 172
19230.62 149
19231.93 162
19233.24 157
19234.55 152
19235.86 174
19237.17 170
19238.48 159
19239.79 151
19241.10 156
19242.41 178
19243.72 166
19245.03 181
19246.35 162
19247.66 171
19248.97 184
19250.28 168
19251.59 166
19252.90 179
19254.21 163
19255.52 184
19256.83 169
19258.14 165
19259.46 169
19260.77 190
19262.08 165
19263.39 172
19264.70 154
19266.01 159
19267.32 164
19268.64 174
19269.95 162
19271.26 159
19272.57 164
19273.88 155
19275.20 156
19276.51 177
19277.82 179
19279.13 155
19280.44 161
19281.75 153
19283.07 144
19284.38 186
19285.69 166
19287.00 163
19288.32 178
19289.63 151
19290.94 172
19292.25 160
19293.57 171
19294.88 147
19296.19 143
19297.50 155
19298.82 185
19300.13 148
19301.44 177
19302.75 155
19304.07 144
19305.38 173
19306.69 142
19308.01 162
19309.32 161
19310.63 165
19311.94 164
19313.26 155
19314.57 178
19315.88 152
19317.20 169
19318.51 156
19319.82 146
19321.14 162
19322.45 137
19323.76 163
19325.08 192
19326.39 167
19327.70 166
19329.02 168
19330.33 141
19331.65 147
19332.96 154
19334.27 146
19335.59 160
19336.90 157
19338.22 137
19339.53 182
19340.84 171
19342.16 175
19343.47 168
19344.79 150
19346.10 162
19347.41 170
19348.73 156
19350.04 149
19351.36 151
19352.67 166
19353.99 187
19355.30 179
19356.62 155
19357.93 177
19359.25 159
19360.56 165
19361.87 169
19363.19 167
19364.50 164
19365.82 166
19367.13 170
19368.45 163
19369.76 156
19371.08 178
19372.39 148
19373.71 157
19375.02 148
19376.34 147
19377.66 150
19378.97 141
19380.29 168
19381.60 148
19382.92 146
19384.23 149
19385.55 159
19386.86 153
19388.18 160
19389.50 156
19390.81 150
19392.13 159
19393.44 155
19394.76 144
19396.07 161
19397.39 157
19398.71 178
19400.02 165
19401.34 153
19402.65 161
19403.97 165
19405.29 166
19406.60 162
19407.92 170
19409.24 153
19410.55 185
19411.87 153
19413.19 156
19414.50 175
19415.82 190
19417.14 163
19418.45 165
19419.77 189
19421.09 144
19422.40 159
19423.72 166
19425.04 145
19426.35 159
19427.67 171
19428.99 159
19430.30 182
19431.62 183
19432.94 164
19434.26 149
19435.57 169
19436.89 138
19438.21 160
19439.53 162
19440.84 168
19442.16 166
19443.48 164
19444.80 155
19446.11 180
19447.43 168
19448.75 149
19450.07 164
19451.38 171
19452.70 152
19454.02 156
19455.34 165
19456.66 153
19457.97 155
19459.29 168
19460.61 167
19461.93 147
19463.25 158
19464.57 161
19465.88 156
19467.20 146
19468.52 151
19469.84 159
19471.16 178
19472.48 180
19473.79 166
19475.11 158
19476.43 157
19477.75 152
19479.07 151
19480.39 144
19481.71 175
19483.03 155
19484.34 169
19485.66 163
19486.98 156
19488.30 156
19489.62 144
19490.94 160
19492.26 163
19493.58 155
19494.90 176
19496.22 146
19497.54 165
19498.86 155
19500.18 172
19501.50 180
19502.81 158
19504.13 159
19505.45 157
19506.77 161
19508.09 145
19509.41 173
19510.73 144
19512.05 167
19513.37 180
19514.69 185
19516.01 179
19517.33 175
19518.65 161
19519.97 170
19521.29 151
19522.61 149
19523.93 165
19525.25 155
19526.57 142
19527.89 138
19529.22 176
19530.54 175
19531.86 175
19533.18 157
19534.50 173
19535.82 153
19537.14 154
19538.46 166
19539.78 162
19541.10 169
19542.42 154
19543.74 150
19545.06 146
19546.39 132
19547.71 165
19549.03 164
19550.35 162
19551.67 166
19552.99 143
19554.31 172
19555.63 150
19556.96 154
19558.28 162
19559.60 171
19560.92 158
19562.24 159
19563.56 157
19564.88 150
19566.21 134
19567.53 168
19568.85 175
19570.17 180
19571.49 160
19572.82 172
19574.14 159
19575.46 179
19576.78 151
19578.10 156
19579.43 152
19580.75 146
19582.07 161
19583.39 144
19584.72 160
19586.04 158
19587.36 169
19588.68 163
19590.01 159
19591.33 163
19592.65 174
19593.97 170
19595.30 164
19596.62 140
19597.94 152
19599.26 164
19600.59 163
19601.91 160
19603.23 151
19604.56 131
19605.88 143
19607.20 142
19608.53 163
19609.85 146
19611.17 162
19612.49 171
19613.82 160
19615.14 152
19616.47 160
19617.79 171
19619.11 162
19620.44 155
19621.76 177
19623.08 150
19624.41 136
19625.73 150
19627.05 174
19628.38 156
19629.70 155
19631.03 155
19632.35 164
19633.67 167
19635.00 150
19636.32 162
19637.65 162
19638.97 166
19640.29 154
19641.62 149
19642.94 146
19644.27 161
19645.59 168
19646.92 141
19648.24 135
19649.57 150
19650.89 157
19652.21 146
19653.54 141
19654.86 152
19656.19 153
19657.51 169
19658.84 162
19660.16 158
19661.49 133
19662.81 155
19664.14 167
19665.46 153
19666.79 162
19668.11 160
19669.44 152
19670.76 161
19672.09 174
19673.41 152
19674.74 164
19676.07 178
19677.39 171
19678.72 140
19680.04 137
19681.37 155
19682.69 163
19684.02 146
19685.34 165
19686.67 166
19688.00 166
19689.32 169
19690.65 185
19691.97 170
19693.30 169
19694.63 154
19695.95 148
19697.28 173
19698.60 170
19699.93 177
19701.26 149
19702.58 157
19703.91 171
19705.24 159
19706.56 169
19707.89 161
19709.22 169
19710.54 151
19711.87 168
19713.20 150
19714.52 147
19715.85 168
19717.18 166
19718.50 161
19719.83 171
19721.16 140
19722.48 151
19723.81 134
19725.14 156
19726.47 166
19727.79 159
19729.12 152
19730.45 160
19731.77 152
19733.10 150
19734.43 165
19735.76 156
19737.08 150
19738.41 151
19739.74 141
19741.07 129
19742.39 171
19743.72 149
19745.05 149
19746.38 162
19747.71 140
19749.03 148
19750.36 138
19751.69 163
19753.02 156
19754.35 161
19755.67 176
19757.00 181
19758.33 159
19759.66 168
19760.99 178
19762.31 166
19763.64 148
19764.97 162
19766.30 161
19767.63 172
19768.96 165
19770.29 161
19771.61 148
19772.94 160
19774.27 149
19775.60 172
19776.93 166
19778.26 169
19779.59 165
19780.92 153
19782.25 147
19783.57 144
19784.90 151
19786.23 161
19787.56 148
19788.89 175
19790.22 153
19791.55 162
19792.88 148
19794.21 163
19795.54 169
19796.87 141
19798.20 161
19799.53 140
19800.86 156
19802.19 135
19803.52 164
19804.85 153
19806.18 171
19807.50 190
19808.83 162
19810.16 171
19811.49 167
19812.82 162
19814.15 169
19815.49 146
19816.82 174
19818.15 149
19819.48 160
19820.81 161
19822.14 151
19823.47 151
19824.80 166
19826.13 154
19827.46 168
19828.79 158
19830.12 159
19831.45 172
19832.78 146
19834.11 149
19835.44 166
19836.77 171
19838.10 155
19839.44 158
19840.77 173
19842.10 168
19843.43 163
19844.76 152
19846.09 169
19847.42 178
19848.75 161
19850.08 171
19851.42 164
19852.75 173
19854.08 161
19855.41 163
19856.74 171
19858.07 166
19859.40 161
19860.74 159
19862.07 165
19863.40 181
19864.73 150
19866.06 144
19867.40 162
19868.73 164
19870.06 149
19871.39 159
19872.72 145
19874.06 163
19875.39 162
19876.72 164
19878.05 168
19879.38 173
19880.72 171
19882.05 143
19883.38 154
19884.71 166
19886.05 138
19887.38 171
19888.71 151
19890.04 145
19891.38 157
19892.71 148
19894.04 152
19895.38 145
19896.71 177
19898.04 174
19899.37 155
19900.71 154
19902.04 155
19903.37 153
19904.71 181
19906.04 164
19907.37 142
19908.71 161
19910.04 165
19911.37 166
19912.71 154
19914.04 155
19915.37 160
19916.71 156
19918.04 177
19919.37 169
19920.71 151
19922.04 143
19923.37 156
19924.71 160
19926.04 151
19927.38 152
19928.71 144
19930.04 149
19931.38 145
19932.71 163
19934.05 157
19935.38 175
19936.71 162
19938.05 174
19939.38 169
19940.72 144
19942.05 149
19943.39 149
19944.72 154
19946.06 152
19947.39 168
19948.72 153
19950.06 155
19951.39 149
19952.73 164
19954.06 155
19955.40 158
19956.73 164
19958.07 157
19959.40 184
19960.74 157
19962.07 150
19963.41 149
19964.74 162
19966.08 135
19967.41 164
19968.75 151
19970.08 141
19971.42 167
19972.76 164
19974.09 139
19975.43 155
19976.76 150
19978.10 162
19979.43 182
19980.77 204
19982.10 154
19983.44 157
19984.78 175
19986.11 152
19987.45 160
19988.78 159
19990.12 153
19991.46 153
19992.79 141
19994.13 152
19995.46 169
19996.80 152
19998.14 176
19999.47 157
20000.81 143
20002.15 171
20003.48 163
20004.82 162
20006.16 155
20007.49 178
20008.83 161
20010.17 159
20011.50 161
20012.84 164
20014.18 151
20015.51 144
20016.85 165
20018.19 168
20019.52 156
20020.86 167
20022.20 154
20023.53 146
20024.87 158
20026.21 157
20027.55 155
20028.88 160
20030.22 143
20031.56 179
20032.90 167
20034.23 166
20035.57 169
20036.91 156
20038.25 176
20039.58 156
20040.92 147
20042.26 140
20043.60 135
20044.93 160
20046.27 140
20047.61 157
20048.95 152
20050.29 152
20051.62 145
20052.96 174
20054.30 150
20055.64 152
20056.98 149
20058.32 173
20059.65 161
20060.99 156
20062.33 164
20063.67 147
20065.01 141
20066.35 156
20067.68 170
20069.02 157
20070.36 166
20071.70 174
20073.04 163
20074.38 162
20075.72 155
20077.06 153
20078.40 158
20079.73 170
20081.07 156
20082.41 166
20083.75 156
20085.09 159
20086.43 153
20087.77 169
20089.11 160
20090.45 151
20091.79 156
20093.13 154
20094.47 157
20095.81 144
20097.15 158
20098.48 151
20099.82 160
20101.16 181
20102.50 155
20103.84 143
20105.18 168
20106.52 159
20107.86 156
20109.20 164
20110.54 165
20111.88 162
20113.22 160
20114.56 166
20115.90 182
20117.24 170
20118.58 166
20119.93 179
20121.27 183
20122.61 174
20123.95 165
20125.29 171
20126.63 163
20127.97 167
20129.31 148
20130.65 141
20131.99 165
20133.33 178
20134.67 159
20136.01 158
