# Supplementary material for: MALDI-TOF MS typing enables the classification of brewing yeasts of the genus Saccharomyces to major beer styles
Source: PLoS One. 2017 Aug 9;12(8):e0181694. doi: 10.1371/journal.pone.0181694 (PMC5549903; doi:10.1371/journal.pone.0181694)
Supplement: S6 File — The directory includes 90 raw files and was zipped to “.zip”; the folder has three strains with 30 spectra per strain; S1 Text explains the raw files with an example and Table 1 represents the yeast strains used within the experiment. (ZIP) [file pone.0181694.s009.zip › 16-18/30275-3470-Lag-Lag-Lag-YPG-18h-E-E_2015-07-13_3_0_B12_1.dat]

2000.66 1112
2001.08 1163
2001.50 1147
2001.92 1314
2002.34 1273
2002.77 1054
2003.19 1112
2003.61 1002
2004.03 1059
2004.45 1102
2004.88 990
2005.30 1015
2005.72 1007
2006.14 1048
2006.56 1019
2006.99 1011
2007.41 1060
2007.83 1052
2008.25 985
2008.67 945
2009.10 993
2009.52 949
2009.94 934
2010.36 977
2010.79 872
2011.21 834
2011.63 957
2012.06 902
2012.48 984
2012.90 977
2013.32 907
2013.75 973
2014.17 954
2014.59 999
2015.02 881
2015.44 883
2015.86 988
2016.28 958
2016.71 1045
2017.13 1045
2017.55 1061
2017.98 1048
2018.40 1008
2018.82 1053
2019.25 972
2019.67 927
2020.09 1000
2020.52 1084
2020.94 939
2021.37 979
2021.79 979
2022.21 984
2022.64 1100
2023.06 1056
2023.48 948
2023.91 775
2024.33 817
2024.76 891
2025.18 836
2025.60 935
2026.03 931
2026.45 882
2026.88 957
2027.30 888
2027.73 940
2028.15 850
2028.57 889
2029.00 842
2029.42 865
2029.85 812
2030.27 910
2030.70 893
2031.12 891
2031.55 957
2031.97 1033
2032.40 1017
2032.82 857
2033.25 1004
2033.67 1002
2034.10 989
2034.52 1004
2034.95 854
2035.37 895
2035.80 765
2036.22 955
2036.65 865
2037.07 1007
2037.50 1082
2037.92 911
2038.35 877
2038.77 980
2039.20 902
2039.63 1015
2040.05 1010
2040.48 980
2040.90 993
2041.33 918
2041.75 896
2042.18 915
2042.61 949
2043.03 893
2043.46 875
2043.88 997
2044.31 970
2044.74 977
2045.16 906
2045.59 861
2046.01 868
2046.44 943
2046.87 1069
2047.29 943
2047.72 1031
2048.15 937
2048.57 909
2049.00 922
2049.43 850
2049.85 839
2050.28 999
2050.71 1017
2051.13 984
2051.56 1061
2051.99 907
2052.41 1003
2052.84 941
2053.27 936
2053.69 965
2054.12 983
2054.55 1042
2054.98 1125
2055.40 1058
2055.83 1094
2056.26 1075
2056.68 1227
2057.11 1010
2057.54 1013
2057.97 1092
2058.39 1106
2058.82 1038
2059.25 1080
2059.68 1063
2060.11 984
2060.53 1081
2060.96 1129
2061.39 1086
2061.82 935
2062.24 928
2062.67 999
2063.10 1022
2063.53 1190
2063.96 1086
2064.39 1052
2064.81 1138
2065.24 1186
2065.67 1233
2066.10 1339
2066.53 1186
2066.95 1136
2067.38 1013
2067.81 1058
2068.24 1108
2068.67 945
2069.10 1063
2069.53 1073
2069.96 916
2070.38 946
2070.81 1028
2071.24 1005
2071.67 1010
2072.10 981
2072.53 1027
2072.96 980
2073.39 1041
2073.82 1189
2074.24 966
2074.67 1014
2075.10 1245
2075.53 1155
2075.96 1111
2076.39 1243
2076.82 1116
2077.25 1225
2077.68 1236
2078.11 1114
2078.54 1124
2078.97 979
2079.40 1041
2079.83 893
2080.26 910
2080.69 1059
2081.12 1077
2081.55 1032
2081.98 1024
2082.41 1009
2082.84 1076
2083.27 975
2083.70 1101
2084.13 951
2084.56 1036
2084.99 878
2085.42 784
2085.85 921
2086.28 861
2086.71 900
2087.14 896
2087.57 914
2088.00 871
2088.43 984
2088.86 982
2089.29 957
2089.73 915
2090.16 902
2090.59 918
2091.02 940
2091.45 972
2091.88 799
2092.31 924
2092.74 945
2093.17 869
2093.60 962
2094.04 881
2094.47 852
2094.90 967
2095.33 906
2095.76 941
2096.19 944
2096.62 819
2097.06 976
2097.49 920
2097.92 849
2098.35 826
2098.78 897
2099.21 812
2099.65 836
2100.08 889
2100.51 926
2100.94 756
2101.37 955
2101.81 846
2102.24 865
2102.67 807
2103.10 792
2103.53 873
2103.97 906
2104.40 872
2104.83 1010
2105.26 840
2105.70 810
2106.13 904
2106.56 860
2106.99 810
2107.43 884
2107.86 947
2108.29 1073
2108.72 987
2109.16 910
2109.59 954
2110.02 863
2110.46 926
2110.89 946
2111.32 949
2111.75 1036
2112.19 933
2112.62 1014
2113.05 940
2113.49 970
2113.92 908
2114.35 898
2114.79 934
2115.22 1078
2115.65 904
2116.09 816
2116.52 936
2116.95 809
2117.39 886
2117.82 879
2118.26 835
2118.69 854
2119.12 993
2119.56 908
2119.99 892
2120.42 954
2120.86 986
2121.29 852
2121.73 909
2122.16 990
2122.59 943
2123.03 893
2123.46 966
2123.90 1031
2124.33 984
2124.77 986
2125.20 905
2125.64 1001
2126.07 951
2126.50 984
2126.94 808
2127.37 840
2127.81 963
2128.24 1075
2128.68 997
2129.11 818
2129.55 896
2129.98 974
2130.42 1045
2130.85 930
2131.29 789
2131.72 933
2132.16 983
2132.59 1021
2133.03 935
2133.46 1040
2133.90 1029
2134.33 933
2134.77 886
2135.20 1012
2135.64 928
2136.08 861
2136.51 963
2136.95 946
2137.38 913
2137.82 877
2138.25 927
2138.69 989
2139.13 862
2139.56 923
2140.00 1054
2140.43 985
2140.87 856
2141.31 788
2141.74 783
2142.18 911
2142.61 986
2143.05 931
2143.49 867
2143.92 744
2144.36 830
2144.80 903
2145.23 889
2145.67 926
2146.11 952
2146.54 975
2146.98 952
2147.42 913
2147.85 998
2148.29 1013
2148.73 983
2149.16 1072
2149.60 1099
2150.04 1049
2150.47 1150
2150.91 1035
2151.35 1084
2151.79 1094
2152.22 963
2152.66 1058
2153.10 1014
2153.53 1172
2153.97 1138
2154.41 1008
2154.85 987
2155.28 1055
2155.72 1001
2156.16 999
2156.60 1042
2157.03 1129
2157.47 1069
2157.91 1049
2158.35 927
2158.79 1023
2159.22 1057
2159.66 1084
2160.10 959
2160.54 980
2160.98 1087
2161.41 1009
2161.85 966
2162.29 1065
2162.73 997
2163.17 960
2163.60 1032
2164.04 950
2164.48 975
2164.92 1059
2165.36 1123
2165.80 1074
2166.24 1057
2166.67 1112
2167.11 1054
2167.55 1082
2167.99 1037
2168.43 988
2168.87 1042
2169.31 1056
2169.75 1073
2170.19 1079
2170.62 1009
2171.06 988
2171.50 1097
2171.94 1020
2172.38 1052
2172.82 1150
2173.26 1141
2173.70 1148
2174.14 1314
2174.58 1151
2175.02 1041
2175.46 1099
2175.90 1116
2176.34 1226
2176.78 1259
2177.22 1305
2177.66 1310
2178.10 1143
2178.54 1095
2178.97 945
2179.41 1051
2179.85 1064
2180.29 1093
2180.74 1122
2181.18 987
2181.62 1157
2182.06 980
2182.50 1077
2182.94 1172
2183.38 1123
2183.82 919
2184.26 1069
2184.70 1136
2185.14 1063
2185.58 1058
2186.02 1127
2186.46 1022
2186.90 947
2187.34 1030
2187.78 1074
2188.22 982
2188.66 1028
2189.11 1093
2189.55 1002
2189.99 945
2190.43 1050
2190.87 962
2191.31 1069
2191.75 1174
2192.19 1141
2192.63 1210
2193.08 1092
2193.52 1161
2193.96 1169
2194.40 1234
2194.84 1153
2195.28 1127
2195.72 1189
2196.17 1099
2196.61 1065
2197.05 1154
2197.49 1041
2197.93 1137
2198.37 1024
2198.82 838
2199.26 845
2199.70 915
2200.14 882
2200.58 860
2201.03 725
2201.47 791
2201.91 996
2202.35 839
2202.80 927
2203.24 1012
2203.68 1135
2204.12 1146
2204.57 945
2205.01 947
2205.45 899
2205.89 983
2206.34 1056
2206.78 1072
2207.22 1007
2207.66 973
2208.11 1016
2208.55 975
2208.99 1056
2209.44 1113
2209.88 1069
2210.32 1158
2210.76 1167
2211.21 1176
2211.65 1123
2212.09 1085
2212.54 1058
2212.98 1000
2213.42 1062
2213.87 1116
2214.31 1179
2214.75 1212
2215.20 1162
2215.64 991
2216.09 1065
2216.53 1001
2216.97 976
2217.42 1107
2217.86 1070
2218.30 973
2218.75 1052
2219.19 1133
2219.64 1022
2220.08 968
2220.52 1045
2220.97 1095
2221.41 1021
2221.86 1098
2222.30 1124
2222.75 1073
2223.19 1111
2223.63 1222
2224.08 1080
2224.52 1071
2224.97 1047
2225.41 1023
2225.86 1143
2226.30 1158
2226.75 1197
2227.19 1231
2227.64 1307
2228.08 1302
2228.53 1088
2228.97 1123
2229.42 1093
2229.86 1041
2230.31 1008
2230.75 1235
2231.20 1189
2231.64 1077
2232.09 1138
2232.53 1162
2232.98 1192
2233.42 1244
2233.87 1116
2234.31 1108
2234.76 1187
2235.20 1175
2235.65 1052
2236.10 1135
2236.54 1155
2236.99 1014
2237.43 962
2237.88 913
2238.32 993
2238.77 997
2239.22 995
2239.66 905
2240.11 937
2240.55 894
2241.00 859
2241.45 937
2241.89 951
2242.34 951
2242.79 953
2243.23 924
2243.68 907
2244.12 783
2244.57 903
2245.02 1002
2245.46 848
2245.91 981
2246.36 1098
2246.80 1056
2247.25 940
2247.70 940
2248.14 895
2248.59 1009
2249.04 924
2249.49 882
2249.93 827
2250.38 876
2250.83 956
2251.27 1051
2251.72 1000
2252.17 1019
2252.62 1041
2253.06 1007
2253.51 1091
2253.96 1010
2254.40 939
2254.85 995
2255.30 926
2255.75 924
2256.20 975
2256.64 968
2257.09 1054
2257.54 1068
2257.99 936
2258.43 1031
2258.88 992
2259.33 1028
2259.78 1052
2260.23 1136
2260.67 903
2261.12 1051
2261.57 1166
2262.02 1122
2262.47 1191
2262.92 1195
2263.36 1091
2263.81 1247
2264.26 1070
2264.71 1079
2265.16 1178
2265.61 1100
2266.05 982
2266.50 990
2266.95 964
2267.40 1060
2267.85 1190
2268.30 1278
2268.75 1184
2269.20 1144
2269.65 1070
2270.09 1140
2270.54 1254
2270.99 1220
2271.44 1180
2271.89 1184
2272.34 1165
2272.79 1132
2273.24 1044
2273.69 1085
2274.14 1031
2274.59 1169
2275.04 1319
2275.49 1227
2275.94 1095
2276.38 1212
2276.83 1351
2277.28 1175
2277.73 1109
2278.18 1081
2278.63 1127
2279.08 1131
2279.53 988
2279.98 1006
2280.43 975
2280.88 1097
2281.33 1066
2281.78 1090
2282.23 1091
2282.68 1084
2283.13 971
2283.59 963
2284.04 1016
2284.49 1087
2284.94 1077
2285.39 1048
2285.84 1058
2286.29 1111
2286.74 1099
2287.19 1038
2287.64 1012
2288.09 1014
2288.54 1092
2288.99 1128
2289.44 1166
2289.89 1203
2290.35 1287
2290.80 1459
2291.25 1300
2291.70 1354
2292.15 1319
2292.60 1218
2293.05 1214
2293.50 1199
2293.96 1271
2294.41 1275
2294.86 1127
2295.31 1056
2295.76 1193
2296.21 1040
2296.66 992
2297.12 1088
2297.57 1047
2298.02 984
2298.47 1043
2298.92 1068
2299.38 1102
2299.83 960
2300.28 1020
2300.73 1081
2301.18 923
2301.64 858
2302.09 996
2302.54 939
2302.99 997
2303.44 948
2303.90 910
2304.35 933
2304.80 927
2305.25 925
2305.71 959
2306.16 978
2306.61 1096
2307.07 1151
2307.52 1169
2307.97 1002
2308.42 1014
2308.88 1036
2309.33 982
2309.78 1121
2310.23 1109
2310.69 1122
2311.14 1198
2311.59 1104
2312.05 1077
2312.50 975
2312.95 978
2313.41 1139
2313.86 1044
2314.31 1031
2314.77 1063
2315.22 1013
2315.67 907
2316.13 1003
2316.58 1081
2317.04 1118
2317.49 1199
2317.94 1173
2318.40 1153
2318.85 990
2319.30 1168
2319.76 1186
2320.21 1020
2320.67 1127
2321.12 1128
2321.57 1028
2322.03 997
2322.48 1126
2322.94 1228
2323.39 1228
2323.85 1406
2324.30 1281
2324.75 1442
2325.21 1571
2325.66 1568
2326.12 1601
2326.57 1558
2327.03 1473
2327.48 1308
2327.94 1191
2328.39 1247
2328.85 1101
2329.30 1058
2329.76 1047
2330.21 1057
2330.67 1094
2331.12 1081
2331.58 1106
2332.03 1022
2332.49 1111
2332.94 1032
2333.40 980
2333.85 1065
2334.31 988
2334.76 1078
2335.22 1097
2335.67 1046
2336.13 1014
2336.58 990
2337.04 995
2337.50 1005
2337.95 1083
2338.41 1022
2338.86 1108
2339.32 1181
2339.77 986
2340.23 1002
2340.69 1066
2341.14 1170
2341.60 1215
2342.05 1109
2342.51 1163
2342.97 1155
2343.42 1030
2343.88 975
2344.34 1014
2344.79 1035
2345.25 980
2345.70 1006
2346.16 975
2346.62 955
2347.07 1049
2347.53 1062
2347.99 1067
2348.44 1122
2348.90 1179
2349.36 1068
2349.81 1139
2350.27 1085
2350.73 1061
2351.19 1039
2351.64 1008
2352.10 1025
2352.56 903
2353.01 884
2353.47 1073
2353.93 994
2354.39 966
2354.84 950
2355.30 944
2355.76 986
2356.22 933
2356.67 952
2357.13 1012
2357.59 1011
2358.05 1037
2358.50 909
2358.96 885
2359.42 978
2359.88 994
2360.33 1065
2360.79 1117
2361.25 1086
2361.71 986
2362.17 991
2362.62 1031
2363.08 1011
2363.54 1023
2364.00 962
2364.46 863
2364.92 1004
2365.37 1047
2365.83 1165
2366.29 1150
2366.75 1034
2367.21 1047
2367.67 1050
2368.12 1089
2368.58 1052
2369.04 1174
2369.50 1153
2369.96 929
2370.42 1005
2370.88 1006
2371.34 1159
2371.80 1142
2372.25 1060
2372.71 1004
2373.17 851
2373.63 946
2374.09 1017
2374.55 1107
2375.01 1077
2375.47 1024
2375.93 1021
2376.39 1085
2376.85 1022
2377.31 1161
2377.77 1050
2378.23 1052
2378.69 1099
2379.15 964
2379.61 977
2380.06 1007
2380.52 1019
2380.98 988
2381.44 993
2381.90 1005
2382.36 1065
2382.82 1115
2383.28 1033
2383.74 879
2384.20 998
2384.67 974
2385.13 922
2385.59 1024
2386.05 954
2386.51 1013
2386.97 992
2387.43 846
2387.89 889
2388.35 913
2388.81 1055
2389.27 998
2389.73 1056
2390.19 1095
2390.65 1076
2391.11 904
2391.57 848
2392.03 968
2392.50 1063
2392.96 990
2393.42 870
2393.88 931
2394.34 972
2394.80 960
2395.26 857
2395.72 958
2396.19 975
2396.65 967
2397.11 961
2397.57 1115
2398.03 959
2398.49 958
2398.95 1047
2399.42 1116
2399.88 1073
2400.34 974
2400.80 985
2401.26 1026
2401.73 973
2402.19 930
2402.65 942
2403.11 965
2403.57 1021
2404.04 1028
2404.50 895
2404.96 945
2405.42 958
2405.88 970
2406.35 1000
2406.81 1044
2407.27 1066
2407.73 1003
2408.20 920
2408.66 936
2409.12 981
2409.58 909
2410.05 906
2410.51 966
2410.97 930
2411.43 863
2411.90 859
2412.36 926
2412.82 1055
2413.29 1042
2413.75 903
2414.21 979
2414.68 1050
2415.14 967
2415.60 848
2416.07 1070
2416.53 990
2416.99 1109
2417.46 1106
2417.92 1153
2418.38 995
2418.85 1034
2419.31 1148
2419.77 1071
2420.24 1014
2420.70 934
2421.16 1118
2421.63 1116
2422.09 1038
2422.56 1006
2423.02 1127
2423.48 1176
2423.95 1085
2424.41 993
2424.88 1047
2425.34 976
2425.80 1119
2426.27 1098
2426.73 1018
2427.20 1004
2427.66 933
2428.13 929
2428.59 973
2429.05 966
2429.52 968
2429.98 1018
2430.45 930
2430.91 885
2431.38 980
2431.84 944
2432.31 956
2432.77 800
2433.24 809
2433.70 902
2434.17 943
2434.63 929
2435.10 984
2435.56 1026
2436.03 928
2436.49 946
2436.96 1061
2437.42 961
2437.89 1077
2438.35 1075
2438.82 1042
2439.28 1049
2439.75 1059
2440.22 1094
2440.68 1197
2441.15 1211
2441.61 1157
2442.08 945
2442.54 878
2443.01 858
2443.48 842
2443.94 998
2444.41 1112
2444.87 1003
2445.34 959
2445.81 977
2446.27 914
2446.74 861
2447.20 875
2447.67 1014
2448.14 1060
2448.60 1030
2449.07 939
2449.54 840
2450.00 891
2450.47 883
2450.94 857
2451.40 820
2451.87 916
2452.34 767
2452.80 888
2453.27 902
2453.74 849
2454.20 834
2454.67 956
2455.14 921
2455.60 783
2456.07 849
2456.54 1030
2457.01 985
2457.47 890
2457.94 1001
2458.41 920
2458.88 954
2459.34 976
2459.81 971
2460.28 946
2460.74 1058
2461.21 962
2461.68 979
2462.15 943
2462.62 936
2463.08 831
2463.55 1019
2464.02 947
2464.49 933
2464.95 995
2465.42 996
2465.89 913
2466.36 1038
2466.83 996
2467.30 921
2467.76 852
2468.23 855
2468.70 986
2469.17 1098
2469.64 876
2470.10 908
2470.57 870
2471.04 929
2471.51 909
2471.98 933
2472.45 877
2472.92 847
2473.39 1007
2473.85 1164
2474.32 968
2474.79 909
2475.26 804
2475.73 970
2476.20 896
2476.67 883
2477.14 834
2477.61 952
2478.07 933
2478.54 854
2479.01 912
2479.48 1006
2479.95 907
2480.42 851
2480.89 1055
2481.36 1019
2481.83 881
2482.30 873
2482.77 950
2483.24 928
2483.71 931
2484.18 802
2484.65 830
2485.12 909
2485.59 1026
2486.06 1015
2486.53 1075
2487.00 1104
2487.47 1075
2487.94 993
2488.41 1014
2488.88 1032
2489.35 1061
2489.82 1142
2490.29 1206
2490.76 1093
2491.23 950
2491.70 935
2492.17 1001
2492.64 929
2493.11 933
2493.58 970
2494.05 950
2494.52 893
2494.99 881
2495.47 865
2495.94 940
2496.41 991
2496.88 989
2497.35 927
2497.82 743
2498.29 790
2498.76 961
2499.23 892
2499.70 852
2500.18 969
2500.65 907
2501.12 1102
2501.59 1010
2502.06 952
2502.53 825
2503.00 824
2503.48 866
2503.95 838
2504.42 867
2504.89 812
2505.36 808
2505.83 828
2506.31 1006
2506.78 961
2507.25 919
2507.72 955
2508.19 813
2508.67 982
2509.14 1039
2509.61 1060
2510.08 969
2510.56 1092
2511.03 1034
2511.50 1027
2511.97 1122
2512.44 1114
2512.92 958
2513.39 1026
2513.86 1067
2514.33 1227
2514.81 1158
2515.28 1155
2515.75 976
2516.23 1155
2516.70 1062
2517.17 1100
2517.64 1073
2518.12 1044
2518.59 1077
2519.06 1103
2519.54 1081
2520.01 1000
2520.48 997
2520.96 862
2521.43 912
2521.90 1050
2522.38 963
2522.85 974
2523.32 1039
2523.80 933
2524.27 965
2524.74 1112
2525.22 1006
2525.69 981
2526.16 1006
2526.64 970
2527.11 925
2527.59 1038
2528.06 969
2528.53 1022
2529.01 1015
2529.48 1038
2529.96 1031
2530.43 939
2530.90 1083
2531.38 1113
2531.85 1057
2532.33 958
2532.80 1002
2533.28 995
2533.75 996
2534.22 969
2534.70 921
2535.17 933
2535.65 926
2536.12 992
2536.60 1028
2537.07 1010
2537.55 1088
2538.02 1060
2538.50 1015
2538.97 976
2539.45 893
2539.92 961
2540.40 929
2540.87 891
2541.35 961
2541.82 1040
2542.30 1066
2542.77 1041
2543.25 972
2543.72 998
2544.20 1097
2544.67 1044
2545.15 992
2545.62 976
2546.10 1055
2546.58 967
2547.05 1119
2547.53 1266
2548.00 1243
2548.48 1152
2548.95 1185
2549.43 1322
2549.91 1258
2550.38 1056
2550.86 1082
2551.33 1075
2551.81 1108
2552.29 1217
2552.76 1130
2553.24 1008
2553.72 1054
2554.19 1057
2554.67 1120
2555.14 1016
2555.62 1063
2556.10 1033
2556.57 1096
2557.05 1055
2557.53 1061
2558.00 1053
2558.48 1069
2558.96 991
2559.43 920
2559.91 1070
2560.39 1025
2560.87 998
2561.34 1021
2561.82 961
2562.30 1057
2562.77 872
2563.25 865
2563.73 1016
2564.21 942
2564.68 929
2565.16 982
2565.64 890
2566.11 977
2566.59 861
2567.07 938
2567.55 1004
2568.03 984
2568.50 914
2568.98 805
2569.46 935
2569.94 976
2570.41 821
2570.89 859
2571.37 900
2571.85 872
2572.33 914
2572.80 870
2573.28 900
2573.76 852
2574.24 938
2574.72 1013
2575.19 914
2575.67 976
2576.15 1050
2576.63 1024
2577.11 914
2577.59 977
2578.07 954
2578.54 910
2579.02 844
2579.50 848
2579.98 914
2580.46 989
2580.94 988
2581.42 958
2581.90 1107
2582.37 1037
2582.85 825
2583.33 816
2583.81 916
2584.29 990
2584.77 801
2585.25 873
2585.73 867
2586.21 1005
2586.69 855
2587.17 859
2587.65 900
2588.13 975
2588.61 930
2589.08 897
2589.56 926
2590.04 926
2590.52 928
2591.00 913
2591.48 948
2591.96 724
2592.44 825
2592.92 888
2593.40 999
2593.88 933
2594.36 867
2594.84 884
2595.32 969
2595.80 982
2596.28 1014
2596.76 891
2597.24 973
2597.72 954
2598.21 955
2598.69 968
2599.17 936
2599.65 990
2600.13 908
2600.61 898
2601.09 843
2601.57 783
2602.05 936
2602.53 1105
2603.01 977
2603.49 839
2603.97 917
2604.45 944
2604.94 868
2605.42 837
2605.90 850
2606.38 882
2606.86 964
2607.34 991
2607.82 1028
2608.30 996
2608.79 1006
2609.27 846
2609.75 939
2610.23 957
2610.71 909
2611.19 894
2611.68 1015
2612.16 914
2612.64 915
2613.12 1000
2613.60 942
2614.08 961
2614.57 906
2615.05 835
2615.53 788
2616.01 734
2616.49 769
2616.98 883
2617.46 864
2617.94 873
2618.42 1010
2618.91 923
2619.39 832
2619.87 832
2620.35 844
2620.84 882
2621.32 803
2621.80 896
2622.28 866
2622.77 973
2623.25 825
2623.73 958
2624.21 908
2624.70 853
2625.18 855
2625.66 889
2626.15 972
2626.63 984
2627.11 1050
2627.60 1096
2628.08 1032
2628.56 923
2629.05 1031
2629.53 1032
2630.01 1033
2630.50 1105
2630.98 970
2631.46 906
2631.95 1047
2632.43 1088
2632.91 990
2633.40 887
2633.88 980
2634.36 871
2634.85 949
2635.33 847
2635.82 939
2636.30 807
2636.78 948
2637.27 926
2637.75 947
2638.24 927
2638.72 1004
2639.20 951
2639.69 945
2640.17 978
2640.66 887
2641.14 944
2641.63 895
2642.11 972
2642.60 937
2643.08 977
2643.56 1023
2644.05 894
2644.53 964
2645.02 887
2645.50 923
2645.99 892
2646.47 872
2646.96 789
2647.44 840
2647.93 881
2648.41 886
2648.90 1057
2649.38 992
2649.87 978
2650.35 850
2650.84 931
2651.32 870
2651.81 828
2652.30 985
2652.78 944
2653.27 881
2653.75 967
2654.24 1064
2654.72 1030
2655.21 926
2655.69 823
2656.18 928
2656.67 1038
2657.15 1079
2657.64 980
2658.12 965
2658.61 939
2659.10 956
2659.58 936
2660.07 1059
2660.55 1112
2661.04 1021
2661.53 932
2662.01 954
2662.50 907
2662.99 954
2663.47 912
2663.96 882
2664.44 900
2664.93 868
2665.42 852
2665.90 911
2666.39 1024
2666.88 920
2667.36 910
2667.85 980
2668.34 1004
2668.83 928
2669.31 959
2669.80 909
2670.29 984
2670.77 1023
2671.26 970
2671.75 957
2672.24 1104
2672.72 1190
2673.21 1062
2673.70 1147
2674.18 1118
2674.67 1145
2675.16 1105
2675.65 1086
2676.13 1174
2676.62 1130
2677.11 1086
2677.60 994
2678.09 1006
2678.57 1053
2679.06 1057
2679.55 1055
2680.04 1050
2680.53 988
2681.01 870
2681.50 980
2681.99 1071
2682.48 1075
2682.97 1093
2683.45 1062
2683.94 1071
2684.43 1060
2684.92 966
2685.41 1021
2685.90 1020
2686.38 1002
2686.87 1074
2687.36 1048
2687.85 1071
2688.34 1071
2688.83 912
2689.32 905
2689.81 1092
2690.29 1100
2690.78 1092
2691.27 1077
2691.76 973
2692.25 924
2692.74 1019
2693.23 1102
2693.72 1031
2694.21 900
2694.70 1008
2695.19 1015
2695.68 1075
2696.16 1092
2696.65 1001
2697.14 929
2697.63 943
2698.12 1021
2698.61 938
2699.10 860
2699.59 1084
2700.08 1084
2700.57 1007
2701.06 1019
2701.55 1029
2702.04 1043
2702.53 985
2703.02 1021
2703.51 1040
2704.00 1000
2704.49 919
2704.98 981
2705.47 1106
2705.96 1088
2706.45 1013
2706.94 986
2707.43 1025
2707.92 941
2708.41 947
2708.91 894
2709.40 910
2709.89 1080
2710.38 1022
2710.87 989
2711.36 900
2711.85 1010
2712.34 1070
2712.83 985
2713.32 1016
2713.81 944
2714.30 918
2714.80 913
2715.29 775
2715.78 804
2716.27 893
2716.76 937
2717.25 986
2717.74 940
2718.23 893
2718.73 901
2719.22 994
2719.71 1066
2720.20 962
2720.69 1171
2721.18 1052
2721.68 1040
2722.17 976
2722.66 954
2723.15 1037
2723.64 1080
2724.14 1109
2724.63 906
2725.12 885
2725.61 865
2726.10 896
2726.60 957
2727.09 972
2727.58 985
2728.07 895
2728.56 1001
2729.06 981
2729.55 957
2730.04 1006
2730.53 891
2731.03 968
2731.52 969
2732.01 925
2732.51 884
2733.00 1130
2733.49 1029
2733.98 1016
2734.48 948
2734.97 1032
2735.46 1009
2735.96 903
2736.45 895
2736.94 974
2737.43 969
2737.93 931
2738.42 1060
2738.91 977
2739.41 969
2739.90 938
2740.39 989
2740.89 1021
2741.38 973
2741.88 902
2742.37 950
2742.86 1011
2743.36 984
2743.85 1010
2744.34 992
2744.84 1048
2745.33 1140
2745.83 1003
2746.32 1014
2746.81 953
2747.31 937
2747.80 976
2748.30 1032
2748.79 978
2749.28 897
2749.78 947
2750.27 889
2750.77 946
2751.26 871
2751.76 832
2752.25 933
2752.74 936
2753.24 921
2753.73 834
2754.23 905
2754.72 1043
2755.22 936
2755.71 943
2756.21 1092
2756.70 808
2757.20 807
2757.69 805
2758.19 822
2758.68 1013
2759.18 954
2759.67 996
2760.17 1021
2760.66 885
2761.16 931
2761.65 1051
2762.15 936
2762.64 831
2763.14 823
2763.64 926
2764.13 983
2764.63 1087
2765.12 924
2765.62 917
2766.11 913
2766.61 890
2767.11 920
2767.60 996
2768.10 883
2768.59 936
2769.09 929
2769.59 1083
2770.08 1013
2770.58 948
2771.07 992
2771.57 911
2772.07 1034
2772.56 929
2773.06 935
2773.56 916
2774.05 990
2774.55 965
2775.04 905
2775.54 1106
2776.04 1012
2776.53 1020
2777.03 959
2777.53 875
2778.03 861
2778.52 976
2779.02 1054
2779.52 938
2780.01 1026
2780.51 1044
2781.01 1026
2781.50 927
2782.00 917
2782.50 924
2783.00 905
2783.49 959
2783.99 922
2784.49 992
2784.99 876
2785.48 960
2785.98 915
2786.48 944
2786.98 806
2787.47 922
2787.97 952
2788.47 925
2788.97 900
2789.46 746
2789.96 800
2790.46 871
2790.96 875
2791.46 848
2791.95 919
2792.45 989
2792.95 904
2793.45 920
2793.95 970
2794.44 968
2794.94 1103
2795.44 1074
2795.94 1037
2796.44 1156
2796.94 1133
2797.44 1080
2797.93 959
2798.43 1010
2798.93 1120
2799.43 1093
2799.93 1038
2800.43 1116
2800.93 969
2801.43 862
2801.92 945
2802.42 961
2802.92 957
2803.42 1085
2803.92 1010
2804.42 996
2804.92 975
2805.42 956
2805.92 1001
2806.42 940
2806.92 970
2807.42 1067
2807.91 1007
2808.41 986
2808.91 1059
2809.41 982
2809.91 959
2810.41 1166
2810.91 1254
2811.41 1146
2811.91 1162
2812.41 1120
2812.91 1083
2813.41 1095
2813.91 1058
2814.41 1074
2814.91 1170
2815.41 1175
2815.91 1013
2816.41 1050
2816.91 1238
2817.41 1152
2817.91 992
2818.41 981
2818.91 895
2819.42 962
2819.92 992
2820.42 958
2820.92 908
2821.42 995
2821.92 828
2822.42 963
2822.92 948
2823.42 984
2823.92 972
2824.42 858
2824.92 903
2825.42 837
2825.93 940
2826.43 1093
2826.93 992
2827.43 995
2827.93 956
2828.43 808
2828.93 934
2829.43 854
2829.94 828
2830.44 903
2830.94 965
2831.44 874
2831.94 980
2832.44 1013
2832.95 946
2833.45 931
2833.95 875
2834.45 875
2834.95 884
2835.45 1037
2835.96 998
2836.46 912
2836.96 887
2837.46 897
2837.97 863
2838.47 908
2838.97 1119
2839.47 1112
2839.97 1127
2840.48 1122
2840.98 956
2841.48 840
2841.98 926
2842.49 1009
2842.99 967
2843.49 914
2843.99 939
2844.50 1000
2845.00 943
2845.50 966
2846.01 963
2846.51 982
2847.01 889
2847.51 1140
2848.02 1162
2848.52 1121
2849.02 1127
2849.53 1072
2850.03 1090
2850.53 948
2851.04 930
2851.54 1091
2852.04 1103
2852.55 930
2853.05 903
2853.55 988
2854.06 913
2854.56 944
2855.06 1013
2855.57 939
2856.07 1080
2856.58 1002
2857.08 872
2857.58 966
2858.09 1071
2858.59 939
2859.10 841
2859.60 920
2860.10 981
2860.61 962
2861.11 981
2861.62 893
2862.12 915
2862.62 941
2863.13 994
2863.63 1025
2864.14 985
2864.64 1033
2865.15 1092
2865.65 881
2866.16 905
2866.66 879
2867.17 877
2867.67 780
2868.18 886
2868.68 970
2869.19 1005
2869.69 985
2870.20 1018
2870.70 1081
2871.21 924
2871.71 910
2872.22 914
2872.72 1146
2873.23 1093
2873.73 1123
2874.24 1087
2874.74 979
2875.25 1084
2875.75 1007
2876.26 908
2876.76 927
2877.27 897
2877.78 1000
2878.28 1177
2878.79 1139
2879.29 1064
2879.80 1069
2880.30 1052
2880.81 1005
2881.32 1077
2881.82 1002
2882.33 1028
2882.83 1150
2883.34 1183
2883.85 1117
2884.35 1065
2884.86 1099
2885.37 1174
2885.87 1196
2886.38 1222
2886.88 1253
2887.39 1218
2887.90 1201
2888.40 1395
2888.91 1221
2889.42 1314
2889.92 1210
2890.43 1150
2890.94 1288
2891.45 1280
2891.95 1312
2892.46 1199
2892.97 1085
2893.47 1167
2893.98 1242
2894.49 1312
2894.99 1196
2895.50 1242
2896.01 1507
2896.52 1323
2897.02 1406
2897.53 1225
2898.04 1332
2898.55 1199
2899.05 1126
2899.56 1171
2900.07 1020
2900.58 957
2901.08 1091
2901.59 1232
2902.10 1276
2902.61 1191
2903.12 1142
2903.62 1066
2904.13 1024
2904.64 1047
2905.15 924
2905.66 1021
2906.16 1129
2906.67 1101
2907.18 976
2907.69 1013
2908.20 901
2908.71 1049
2909.21 1146
2909.72 997
2910.23 995
2910.74 1054
2911.25 1027
2911.76 937
2912.26 1039
2912.77 1085
2913.28 1037
2913.79 1118
2914.30 1090
2914.81 1058
2915.32 1052
2915.83 1097
2916.34 971
2916.85 965
2917.35 1065
2917.86 1087
2918.37 1114
2918.88 959
2919.39 1002
2919.90 1073
2920.41 999
2920.92 1009
2921.43 1115
2921.94 1001
2922.45 904
2922.96 948
2923.47 1106
2923.98 1262
2924.49 1245
2925.00 1236
2925.51 1239
2926.02 1145
2926.53 1195
2927.04 1027
2927.55 1033
2928.06 1300
2928.57 1177
2929.08 1120
2929.59 1075
2930.10 1002
2930.61 994
2931.12 1036
2931.63 1009
2932.14 1037
2932.65 1008
2933.16 995
2933.67 1034
2934.18 1125
2934.69 1127
2935.20 914
2935.71 950
2936.22 917
2936.73 1020
2937.25 1044
2937.76 981
2938.27 1238
2938.78 1173
2939.29 1142
2939.80 1077
2940.31 1320
2940.82 1401
2941.33 1368
2941.85 1435
2942.36 1467
2942.87 1317
2943.38 1158
2943.89 1107
2944.40 1301
2944.91 1087
2945.43 1130
2945.94 1135
2946.45 1143
2946.96 1130
2947.47 951
2947.98 992
2948.50 1098
2949.01 1019
2949.52 1015
2950.03 1082
2950.54 985
2951.06 912
2951.57 939
2952.08 968
2952.59 991
2953.10 955
2953.62 894
2954.13 944
2954.64 927
2955.15 877
2955.67 878
2956.18 920
2956.69 1009
2957.20 937
2957.72 907
2958.23 1000
2958.74 1029
2959.25 1084
2959.77 1062
2960.28 1131
2960.79 963
2961.31 991
2961.82 1028
2962.33 1074
2962.85 1064
2963.36 1108
2963.87 1103
2964.39 1202
2964.90 1059
2965.41 1015
2965.93 1090
2966.44 1218
2966.95 1096
2967.47 1053
2967.98 924
2968.49 965
2969.01 990
2969.52 1112
2970.03 1045
2970.55 941
2971.06 1013
2971.58 977
2972.09 1008
2972.60 1005
2973.12 1038
2973.63 986
2974.15 976
2974.66 1028
2975.17 1138
2975.69 1058
2976.20 1075
2976.72 1036
2977.23 1012
2977.74 1052
2978.26 1060
2978.77 1148
2979.29 1149
2979.80 1215
2980.32 1131
2980.83 1268
2981.35 1202
2981.86 1206
2982.38 1130
2982.89 1178
2983.41 1276
2983.92 1232
2984.44 1256
2984.95 1227
2985.47 1290
2985.98 1317
2986.50 1284
2987.01 1358
2987.53 1272
2988.04 1266
2988.56 1270
2989.07 1393
2989.59 1518
2990.10 1200
2990.62 1249
2991.13 1268
2991.65 1221
2992.17 1202
2992.68 1212
2993.20 1366
2993.71 1252
2994.23 1184
2994.74 1375
2995.26 1444
2995.78 1317
2996.29 1459
2996.81 1605
2997.32 1660
2997.84 1501
2998.36 1653
2998.87 1812
2999.39 1643
2999.91 1762
3000.42 1827
3000.94 1918
3001.45 2232
3001.97 2231
3002.49 2534
3003.00 3154
3003.52 3183
3004.04 3441
3004.55 3760
3005.07 3691
3005.59 3795
3006.10 3579
3006.62 3418
3007.14 2887
3007.66 2746
3008.17 2766
3008.69 2474
3009.21 2213
3009.72 1851
3010.24 1569
3010.76 1507
3011.28 1340
3011.79 1293
3012.31 1357
3012.83 1403
3013.35 1311
3013.86 1340
3014.38 1275
3014.90 1366
3015.42 1435
3015.93 1271
3016.45 1299
3016.97 1286
3017.49 1389
3018.00 1359
3018.52 1304
3019.04 1298
3019.56 1308
3020.08 1350
3020.59 1388
3021.11 1407
3021.63 1500
3022.15 1457
3022.67 1523
3023.19 1471
3023.70 1432
3024.22 1418
3024.74 1450
3025.26 1446
3025.78 1369
3026.30 1389
3026.81 1237
3027.33 1358
3027.85 1305
3028.37 1233
3028.89 1217
3029.41 1145
3029.93 1081
3030.45 1087
3030.97 1184
3031.48 1121
3032.00 1139
3032.52 1174
3033.04 1178
3033.56 1143
3034.08 1101
3034.60 1126
3035.12 1098
3035.64 1093
3036.16 1300
3036.68 1273
3037.20 1127
3037.72 1110
3038.24 1118
3038.76 1123
3039.27 1134
3039.79 1077
3040.31 1127
3040.83 1198
3041.35 1119
3041.87 1003
3042.39 1178
3042.91 1128
3043.43 1088
3043.95 1162
3044.47 1151
3044.99 1156
3045.51 1083
3046.03 1025
3046.56 1144
3047.08 1112
3047.60 1255
3048.12 1106
3048.64 1118
3049.16 1119
3049.68 1096
3050.20 1041
3050.72 1028
3051.24 1063
3051.76 1057
3052.28 1097
3052.80 1232
3053.32 1129
3053.84 996
3054.37 1014
3054.89 920
3055.41 924
3055.93 993
3056.45 1045
3056.97 1093
3057.49 1020
3058.01 1125
3058.53 1035
3059.06 1094
3059.58 1112
3060.10 1021
3060.62 1217
3061.14 1164
3061.66 1179
3062.19 1070
3062.71 1124
3063.23 1130
3063.75 1156
3064.27 1084
3064.79 1134
3065.32 1175
3065.84 1114
3066.36 998
3066.88 1207
3067.40 1246
3067.93 1128
3068.45 1126
3068.97 1165
3069.49 1155
3070.02 1095
3070.54 1183
3071.06 1262
3071.58 1350
3072.10 1344
3072.63 1269
3073.15 1279
3073.67 1310
3074.20 1273
3074.72 1321
3075.24 1297
3075.76 1206
3076.29 1359
3076.81 1301
3077.33 1388
3077.86 1402
3078.38 1423
3078.90 1449
3079.42 1451
3079.95 1650
3080.47 1618
3080.99 1625
3081.52 1478
3082.04 1576
3082.56 1624
3083.09 1563
3083.61 1480
3084.13 1431
3084.66 1523
3085.18 1537
3085.71 1632
3086.23 1658
3086.75 1761
3087.28 1828
3087.80 2209
3088.32 2330
3088.85 2645
3089.37 2503
3089.90 2695
3090.42 3004
3090.94 2845
3091.47 2744
3091.99 2568
3092.52 2403
3093.04 2286
3093.57 2075
3094.09 1908
3094.61 1850
3095.14 1828
3095.66 1752
3096.19 1508
3096.71 1698
3097.24 1807
3097.76 1827
3098.29 1844
3098.81 1960
3099.34 2025
3099.86 2221
3100.39 2409
3100.91 2934
3101.44 2877
3101.96 3252
3102.49 3782
3103.01 3991
3103.54 4034
3104.06 3764
3104.59 3654
3105.11 3463
3105.64 3032
3106.16 2772
3106.69 2501
3107.21 2073
3107.74 1937
3108.26 1789
3108.79 1716
3109.32 1757
3109.84 1684
3110.37 1625
3110.89 1828
3111.42 1893
3111.94 1717
3112.47 1736
3113.00 1694
3113.52 1569
3114.05 1238
3114.57 1322
3115.10 1432
3115.63 1300
3116.15 1305
3116.68 1286
3117.21 1340
3117.73 1363
3118.26 1405
3118.78 1326
3119.31 1510
3119.84 1562
3120.36 1608
3120.89 1628
3121.42 1539
3121.94 1530
3122.47 1748
3123.00 1593
3123.52 1554
3124.05 1546
3124.58 1460
3125.11 1381
3125.63 1316
3126.16 1440
3126.69 1363
3127.21 1352
3127.74 1459
3128.27 1418
3128.80 1433
3129.32 1253
3129.85 1229
3130.38 1262
3130.91 1306
3131.43 1167
3131.96 1236
3132.49 1311
3133.02 1377
3133.54 1167
3134.07 1220
3134.60 1121
3135.13 1311
3135.65 1132
3136.18 1180
3136.71 1262
3137.24 1189
3137.77 1208
3138.29 1223
3138.82 1140
3139.35 1130
3139.88 1269
3140.41 1170
3140.94 1042
3141.46 1196
3141.99 1081
3142.52 1196
3143.05 1180
3143.58 1089
3144.11 1103
3144.64 1177
3145.16 1248
3145.69 1161
3146.22 1226
3146.75 1140
3147.28 1132
3147.81 1180
3148.34 1179
3148.87 1228
3149.40 1256
3149.92 1229
3150.45 1329
3150.98 1223
3151.51 1387
3152.04 1207
3152.57 1316
3153.10 1218
3153.63 1266
3154.16 1348
3154.69 1245
3155.22 1223
3155.75 1341
3156.28 1325
3156.81 1239
3157.34 1105
3157.87 1169
3158.40 1361
3158.93 1364
3159.46 1329
3159.99 1209
3160.52 1064
3161.05 1306
3161.58 1168
3162.11 1170
3162.64 1126
3163.17 1217
3163.70 1354
3164.23 1218
3164.76 1272
3165.29 1039
3165.82 1068
3166.35 1129
3166.88 1043
3167.41 1075
3167.94 1105
3168.47 971
3169.00 1149
3169.53 1072
3170.06 1123
3170.59 1067
3171.12 1124
3171.65 1139
3172.19 1078
3172.72 1190
3173.25 1208
3173.78 1167
3174.31 1219
3174.84 1223
3175.37 1357
3175.90 1221
3176.44 1122
3176.97 1119
3177.50 1076
3178.03 1267
3178.56 1246
3179.09 1052
3179.62 1069
3180.16 1185
3180.69 1233
3181.22 1072
3181.75 1135
3182.28 1105
3182.81 1096
3183.35 986
3183.88 1066
3184.41 957
3184.94 1038
3185.47 1176
3186.01 1009
3186.54 990
3187.07 1097
3187.60 1163
3188.14 1125
3188.67 1105
3189.20 1073
3189.73 1033
3190.26 1064
3190.80 1085
3191.33 1013
3191.86 1148
3192.39 1162
3192.93 1168
3193.46 979
3193.99 1054
3194.53 1150
3195.06 1099
3195.59 1042
3196.12 1205
3196.66 1115
3197.19 1231
3197.72 1213
3198.26 1186
3198.79 1247
3199.32 1227
3199.86 1193
3200.39 1189
3200.92 1239
3201.46 1207
3201.99 1122
3202.52 1192
3203.06 1151
3203.59 1200
3204.12 1155
3204.66 1191
3205.19 1269
3205.73 1276
3206.26 1200
3206.79 1249
3207.33 1408
3207.86 1531
3208.39 1429
3208.93 1413
3209.46 1508
3210.00 1553
3210.53 1727
3211.07 1697
3211.60 1558
3212.13 1490
3212.67 1599
3213.20 1419
3213.74 1449
3214.27 1527
3214.81 1366
3215.34 1237
3215.88 1295
3216.41 1202
3216.94 1335
3217.48 1278
3218.01 1214
3218.55 1137
3219.08 1182
3219.62 1301
3220.15 1025
3220.69 1122
3221.22 1149
3221.76 1275
3222.29 1294
3222.83 1432
3223.36 1443
3223.90 1594
3224.43 1419
3224.97 1264
3225.51 1437
3226.04 1485
3226.58 1485
3227.11 1390
3227.65 1358
3228.18 1395
3228.72 1351
3229.25 1345
3229.79 1384
3230.33 1415
3230.86 1385
3231.40 1535
3231.93 1406
3232.47 1319
3233.01 1335
3233.54 1667
3234.08 1637
3234.61 1486
3235.15 1675
3235.69 1795
3236.22 1656
3236.76 1654
3237.30 1818
3237.83 1801
3238.37 1656
3238.91 1909
3239.44 1693
3239.98 1470
3240.51 1499
3241.05 1644
3241.59 1540
3242.13 1526
3242.66 1541
3243.20 1552
3243.74 1516
3244.27 1439
3244.81 1571
3245.35 1720
3245.88 1701
3246.42 1867
3246.96 1831
3247.50 1849
3248.03 1800
3248.57 1818
3249.11 2065
3249.64 2096
3250.18 2380
3250.72 2781
3251.26 2941
3251.79 3151
3252.33 3248
3252.87 3318
3253.41 3522
3253.95 3461
3254.48 3088
3255.02 3055
3255.56 2909
3256.10 2598
3256.64 2427
3257.17 2226
3257.71 1992
3258.25 1994
3258.79 2194
3259.33 2238
3259.86 2187
3260.40 2247
3260.94 2438
3261.48 2714
3262.02 2753
3262.56 3093
3263.09 3197
3263.63 3237
3264.17 3098
3264.71 3394
3265.25 3278
3265.79 3378
3266.33 3606
3266.87 3721
3267.40 3524
3267.94 3412
3268.48 3374
3269.02 2919
3269.56 2908
3270.10 2839
3270.64 2589
3271.18 2195
3271.72 2296
3272.26 2044
3272.80 2172
3273.33 2220
3273.87 2206
3274.41 2268
3274.95 2373
3275.49 2442
3276.03 2307
3276.57 2276
3277.11 2459
3277.65 2356
3278.19 2263
3278.73 2089
3279.27 2178
3279.81 2219
3280.35 2305
3280.89 2272
3281.43 2190
3281.97 1998
3282.51 1857
3283.05 1861
3283.59 1958
3284.13 2080
3284.67 1988
3285.21 2207
3285.75 1995
3286.29 1985
3286.83 2105
3287.37 1971
3287.91 1976
3288.45 2140
3289.00 1970
3289.54 2200
3290.08 2325
3290.62 2445
3291.16 2483
3291.70 2544
3292.24 2710
3292.78 2849
3293.32 2941
3293.86 2893
3294.40 3033
3294.95 3325
3295.49 3605
3296.03 3755
3296.57 3548
3297.11 3417
3297.65 3304
3298.19 3070
3298.74 3099
3299.28 2644
3299.82 2617
3300.36 2492
3300.90 2327
3301.44 2484
3301.98 2165
3302.53 2029
3303.07 2410
3303.61 2212
3304.15 2128
3304.69 2058
3305.24 1961
3305.78 2139
3306.32 2362
3306.86 2266
3307.40 2385
3307.95 2460
3308.49 2494
3309.03 2459
3309.57 2370
3310.12 2421
3310.66 2492
3311.20 2479
3311.74 2505
3312.29 2353
3312.83 2471
3313.37 2412
3313.91 2692
3314.46 2593
3315.00 2746
3315.54 2712
3316.09 2783
3316.63 2809
3317.17 3055
3317.71 3174
3318.26 3274
3318.80 3310
3319.34 3543
3319.89 3927
3320.43 3929
3320.97 3882
3321.52 3668
3322.06 3554
3322.60 3445
3323.15 3491
3323.69 3435
3324.23 3253
3324.78 2888
3325.32 2877
3325.86 2761
3326.41 2804
3326.95 2727
3327.50 2627
3328.04 2939
3328.58 2993
3329.13 2922
3329.67 3392
3330.22 3812
3330.76 4880
3331.30 6048
3331.85 7020
3332.39 8923
3332.94 10773
3333.48 12723
3334.03 14828
3334.57 16982
3335.11 18536
3335.66 20329
3336.20 20844
3336.75 20405
3337.29 19451
3337.84 17725
3338.38 16323
3338.93 13947
3339.47 11503
3340.02 9274
3340.56 7739
3341.11 6211
3341.65 5257
3342.20 4477
3342.74 3601
3343.29 3172
3343.83 2813
3344.38 2744
3344.92 2701
3345.47 2585
3346.01 2655
3346.56 2594
3347.10 2550
3347.65 2605
3348.19 2602
3348.74 2525
3349.29 2734
3349.83 2738
3350.38 2608
3350.92 2958
3351.47 2883
3352.01 2987
3352.56 2910
3353.11 2840
3353.65 2769
3354.20 2780
3354.74 2449
3355.29 2422
3355.84 2234
3356.38 2362
3356.93 2183
3357.47 1924
3358.02 1868
3358.57 2081
3359.11 2036
3359.66 2009
3360.21 1939
3360.75 2099
3361.30 1977
3361.85 1929
3362.39 2107
3362.94 2062
3363.49 2114
3364.03 2166
3364.58 2236
3365.13 2215
3365.67 2113
3366.22 2169
3366.77 2229
3367.31 2153
3367.86 2126
3368.41 2353
3368.96 2524
3369.50 2487
3370.05 2720
3370.60 2677
3371.15 3128
3371.69 3272
3372.24 3387
3372.79 3706
3373.34 3651
3373.88 3840
3374.43 3909
3374.98 4017
3375.53 4032
3376.07 3760
3376.62 3737
3377.17 3415
3377.72 3024
3378.27 2556
3378.81 2313
3379.36 2144
3379.91 2028
3380.46 2088
3381.01 2015
3381.55 1905
3382.10 1924
3382.65 1734
3383.20 1819
3383.75 1839
3384.30 1810
3384.84 1779
3385.39 1693
3385.94 1607
3386.49 1730
3387.04 1637
3387.59 1552
3388.14 1562
3388.69 1699
3389.23 1635
3389.78 1594
3390.33 1458
3390.88 1583
3391.43 1639
3391.98 1644
3392.53 1659
3393.08 1513
3393.63 1550
3394.18 1572
3394.72 1547
3395.27 1523
3395.82 1545
3396.37 1533
3396.92 1719
3397.47 1672
3398.02 1491
3398.57 1436
3399.12 1489
3399.67 1483
3400.22 1420
3400.77 1298
3401.32 1409
3401.87 1485
3402.42 1377
3402.97 1295
3403.52 1199
3404.07 1245
3404.62 1314
3405.17 1413
3405.72 1407
3406.27 1532
3406.82 1516
3407.37 1605
3407.92 1743
3408.47 1906
3409.02 1799
3409.57 1770
3410.12 1979
3410.67 1980
3411.22 2075
3411.78 2003
3412.33 2103
3412.88 2129
3413.43 2441
3413.98 2157
3414.53 2023
3415.08 1954
3415.63 2021
3416.18 1721
3416.73 1689
3417.28 1702
3417.84 1785
3418.39 1737
3418.94 1608
3419.49 1513
3420.04 1588
3420.59 1540
3421.14 1519
3421.69 1461
3422.25 1359
3422.80 1447
3423.35 1551
3423.90 1644
3424.45 1466
3425.00 1458
3425.56 1571
3426.11 1464
3426.66 1324
3427.21 1398
3427.76 1458
3428.32 1342
3428.87 1334
3429.42 1312
3429.97 1317
3430.52 1278
3431.08 1300
3431.63 1306
3432.18 1333
3432.73 1296
3433.29 1314
3433.84 1306
3434.39 1230
3434.94 1288
3435.50 1356
3436.05 1251
3436.60 1227
3437.15 1279
3437.71 1394
3438.26 1389
3438.81 1326
3439.37 1402
3439.92 1410
3440.47 1454
3441.02 1463
3441.58 1393
3442.13 1401
3442.68 1424
3443.24 1475
3443.79 1324
3444.34 1277
3444.90 1232
3445.45 1229
3446.00 1158
3446.56 1231
3447.11 1040
3447.66 1061
3448.22 1202
3448.77 1207
3449.33 1139
3449.88 1175
3450.43 1094
3450.99 1248
3451.54 1335
3452.09 1254
3452.65 1241
3453.20 1205
3453.76 1244
3454.31 1320
3454.86 1309
3455.42 1248
3455.97 1243
3456.53 1137
3457.08 1151
3457.64 1048
3458.19 1130
3458.75 1103
3459.30 1096
3459.85 1375
3460.41 1387
3460.96 1161
3461.52 1178
3462.07 1300
3462.63 1425
3463.18 1372
3463.74 1354
3464.29 1318
3464.85 1168
3465.40 1181
3465.96 1180
3466.51 1198
3467.07 1414
3467.62 1431
3468.18 1494
3468.73 1327
3469.29 1457
3469.84 1360
3470.40 1411
3470.95 1462
3471.51 1627
3472.07 1509
3472.62 1545
3473.18 1549
3473.73 1556
3474.29 1583
3474.84 1453
3475.40 1345
3475.96 1460
3476.51 1461
3477.07 1615
3477.62 1477
3478.18 1430
3478.74 1397
3479.29 1586
3479.85 1856
3480.40 1777
3480.96 2119
3481.52 1940
3482.07 1775
3482.63 1701
3483.19 1837
3483.74 1736
3484.30 1938
3484.86 1960
3485.41 1968
3485.97 2097
3486.53 1959
3487.08 2156
3487.64 2390
3488.20 2743
3488.75 3304
3489.31 4251
3489.87 4586
3490.42 4953
3490.98 5477
3491.54 6203
3492.09 6883
3492.65 6759
3493.21 6339
3493.77 6042
3494.32 5661
3494.88 4683
3495.44 3958
3496.00 3419
3496.55 3056
3497.11 2529
3497.67 2373
3498.23 2273
3498.78 2168
3499.34 2204
3499.90 2012
3500.46 2139
3501.01 2265
3501.57 2346
3502.13 2159
3502.69 2185
3503.25 2192
3503.80 2407
3504.36 2456
3504.92 2366
3505.48 2350
3506.04 2401
3506.60 2199
3507.15 2186
3507.71 2299
3508.27 2233
3508.83 2308
3509.39 2217
3509.95 2114
3510.50 2100
3511.06 2050
3511.62 2088
3512.18 1868
3512.74 1826
3513.30 1755
3513.86 1673
3514.42 1566
3514.98 1395
3515.53 1562
3516.09 1590
3516.65 1376
3517.21 1299
3517.77 1407
3518.33 1449
3518.89 1354
3519.45 1291
3520.01 1496
3520.57 1533
3521.13 1380
3521.69 1371
3522.25 1506
3522.81 1570
3523.36 1589
3523.92 1511
3524.48 1374
3525.04 1510
3525.60 1534
3526.16 1542
3526.72 1540
3527.28 1335
3527.84 1507
3528.40 1386
3528.96 1214
3529.52 1317
3530.08 1506
3530.64 1437
3531.20 1390
3531.76 1441
3532.32 1445
3532.89 1511
3533.45 1479
3534.01 1546
3534.57 1469
3535.13 1356
3535.69 1500
3536.25 1380
3536.81 1554
3537.37 1314
3537.93 1185
3538.49 1383
3539.05 1423
3539.61 1316
3540.17 1348
3540.74 1393
3541.30 1364
3541.86 1394
3542.42 1583
3542.98 1449
3543.54 1245
3544.10 1271
3544.66 1470
3545.22 1366
3545.79 1346
3546.35 1342
3546.91 1299
3547.47 1299
3548.03 1336
3548.59 1356
3549.16 1236
3549.72 1172
3550.28 1171
3550.84 1306
3551.40 1215
3551.96 1130
3552.53 980
3553.09 1098
3553.65 1098
3554.21 1130
3554.77 1209
3555.34 1249
3555.90 1179
3556.46 1182
3557.02 1169
3557.59 1267
3558.15 1116
3558.71 1044
3559.27 1120
3559.84 1126
3560.40 1114
3560.96 1043
3561.52 1106
3562.09 1160
3562.65 1139
3563.21 1162
3563.77 1168
3564.34 1269
3564.90 1194
3565.46 1261
3566.03 1294
3566.59 1333
3567.15 1242
3567.72 1114
3568.28 1296
3568.84 1281
3569.41 1102
3569.97 1139
3570.53 1173
3571.10 1029
3571.66 1075
3572.22 1015
3572.79 1257
3573.35 1337
3573.91 1298
3574.48 1376
3575.04 1318
3575.60 1397
3576.17 1545
3576.73 1482
3577.30 1503
3577.86 1423
3578.42 1565
3578.99 1469
3579.55 1340
3580.12 1286
3580.68 1211
3581.24 1183
3581.81 1161
3582.37 1091
3582.94 1090
3583.50 1188
3584.07 1138
3584.63 1365
3585.20 1176
3585.76 985
3586.32 1070
3586.89 1206
3587.45 1262
3588.02 1107
3588.58 1176
3589.15 1138
3589.71 1165
3590.28 1009
3590.84 948
3591.41 985
3591.97 996
3592.54 1130
3593.10 1086
3593.67 973
3594.23 950
3594.80 1013
3595.36 984
3595.93 1143
3596.50 1076
3597.06 922
3597.63 1039
3598.19 1030
3598.76 1025
3599.32 1079
3599.89 1072
3600.45 1164
3601.02 1014
3601.59 1000
3602.15 972
3602.72 1033
3603.28 1148
3603.85 996
3604.42 1091
3604.98 1034
3605.55 1003
3606.11 1011
3606.68 902
3607.25 1031
3607.81 992
3608.38 951
3608.95 948
3609.51 917
3610.08 922
3610.65 868
3611.21 932
3611.78 960
3612.35 992
3612.91 1022
3613.48 1228
3614.05 1252
3614.61 1199
3615.18 1318
3615.75 1374
3616.31 1510
3616.88 1739
3617.45 1746
3618.01 1561
3618.58 1480
3619.15 1475
3619.72 1460
3620.28 1508
3620.85 1397
3621.42 1332
3621.99 1214
3622.55 1127
3623.12 1014
3623.69 933
3624.26 987
3624.82 1111
3625.39 1027
3625.96 987
3626.53 993
3627.09 850
3627.66 900
3628.23 917
3628.80 883
3629.37 866
3629.93 828
3630.50 831
3631.07 884
3631.64 842
3632.21 892
3632.77 1016
3633.34 828
3633.91 890
3634.48 882
3635.05 818
3635.62 1017
3636.19 1039
3636.75 924
3637.32 1031
3637.89 1101
3638.46 1037
3639.03 1086
3639.60 1227
3640.17 1206
3640.73 1229
3641.30 1245
3641.87 1277
3642.44 1381
3643.01 1160
3643.58 1225
3644.15 1224
3644.72 1199
3645.29 1229
3645.86 1280
3646.43 1272
3647.00 1299
3647.57 1197
3648.13 1185
3648.70 1328
3649.27 1194
3649.84 1222
3650.41 1280
3650.98 1279
3651.55 1319
3652.12 1354
3652.69 1309
3653.26 1488
3653.83 1480
3654.40 1358
3654.97 1320
3655.54 1288
3656.11 1522
3656.68 1452
3657.25 1313
3657.82 1411
3658.39 1430
3658.96 1261
3659.53 1286
3660.10 1385
3660.67 1369
3661.24 1396
3661.82 1370
3662.39 1289
3662.96 1421
3663.53 1392
3664.10 1563
3664.67 1569
3665.24 1846
3665.81 1750
3666.38 1735
3666.95 1482
3667.52 1542
3668.09 1577
3668.67 1622
3669.24 1356
3669.81 1240
3670.38 1229
3670.95 1114
3671.52 1122
3672.09 1113
3672.66 1177
3673.24 1185
3673.81 1165
3674.38 1141
3674.95 1202
3675.52 1216
3676.09 1190
3676.66 1177
3677.24 1299
3677.81 1383
3678.38 1282
3678.95 1279
3679.52 1186
3680.10 1218
3680.67 1261
3681.24 1216
3681.81 1239
3682.38 1122
3682.96 1083
3683.53 1202
3684.10 1082
3684.67 1109
3685.25 1115
3685.82 1104
3686.39 1175
3686.96 1194
3687.54 1148
3688.11 1202
3688.68 1125
3689.25 1118
3689.83 1134
3690.40 1180
3690.97 1084
3691.54 1118
3692.12 1144
3692.69 1165
3693.26 1160
3693.84 1092
3694.41 1094
3694.98 1015
3695.56 989
3696.13 1028
3696.70 1048
3697.28 1093
3697.85 1068
3698.42 1015
3699.00 943
3699.57 1080
3700.14 1076
3700.72 1042
3701.29 1032
3701.86 1109
3702.44 1012
3703.01 1079
3703.58 1082
3704.16 1027
3704.73 926
3705.31 1063
3705.88 1231
3706.45 1167
3707.03 1070
3707.60 1086
3708.18 1091
3708.75 856
3709.33 1025
3709.90 1150
3710.47 1181
3711.05 1206
3711.62 984
3712.20 1003
3712.77 1025
3713.35 928
3713.92 924
3714.50 1074
3715.07 1037
3715.64 991
3716.22 1132
3716.79 1104
3717.37 966
3717.94 1095
3718.52 1052
3719.09 915
3719.67 997
3720.24 1024
3720.82 1049
3721.39 980
3721.97 918
3722.54 982
3723.12 1020
3723.70 920
3724.27 955
3724.85 909
3725.42 940
3726.00 999
3726.57 966
3727.15 1055
3727.72 987
3728.30 1061
3728.88 1055
3729.45 1125
3730.03 1165
3730.60 1261
3731.18 1313
3731.75 1382
3732.33 1526
3732.91 1456
3733.48 1431
3734.06 1471
3734.64 1404
3735.21 1476
3735.79 1319
3736.36 1372
3736.94 1241
3737.52 1223
3738.09 1056
3738.67 1082
3739.25 1061
3739.82 979
3740.40 990
3740.98 982
3741.55 1035
3742.13 1051
3742.71 1010
3743.28 1041
3743.86 942
3744.44 971
3745.01 1016
3745.59 994
3746.17 1086
3746.75 944
3747.32 945
3747.90 983
3748.48 905
3749.05 897
3749.63 989
3750.21 1009
3750.79 1059
3751.36 862
3751.94 911
3752.52 994
3753.10 881
3753.67 995
3754.25 996
3754.83 1004
3755.41 942
3755.99 1065
3756.56 1051
3757.14 1015
3757.72 945
3758.30 915
3758.88 961
3759.45 986
3760.03 963
3760.61 991
3761.19 913
3761.77 1012
3762.35 1023
3762.92 959
3763.50 1013
3764.08 1070
3764.66 998
3765.24 1104
3765.82 1167
3766.39 1136
3766.97 1149
3767.55 1084
3768.13 1069
3768.71 940
3769.29 991
3769.87 1079
3770.45 1158
3771.03 1103
3771.60 986
3772.18 1070
3772.76 892
3773.34 968
3773.92 1055
3774.50 957
3775.08 935
3775.66 1059
3776.24 949
3776.82 935
3777.40 1051
3777.98 1065
3778.56 975
3779.14 1036
3779.72 1067
3780.30 1109
3780.88 976
3781.46 931
3782.04 992
3782.61 976
3783.19 1032
3783.77 968
3784.35 984
3784.93 980
3785.52 989
3786.10 1012
3786.68 1032
3787.26 959
3787.84 954
3788.42 998
3789.00 1077
3789.58 940
3790.16 933
3790.74 867
3791.32 855
3791.90 906
3792.48 1019
3793.06 1128
3793.64 1154
3794.22 1072
3794.80 1076
3795.38 999
3795.96 1038
3796.55 1000
3797.13 1012
3797.71 1036
3798.29 998
3798.87 1048
3799.45 1102
3800.03 1060
3800.61 1177
3801.19 1166
3801.78 1211
3802.36 1210
3802.94 1431
3803.52 1329
3804.10 1201
3804.68 1247
3805.27 1129
3805.85 1307
3806.43 1308
3807.01 1261
3807.59 1269
3808.17 1316
3808.76 1401
3809.34 1346
3809.92 1347
3810.50 1445
3811.08 1572
3811.67 1364
3812.25 1313
3812.83 1372
3813.41 1385
3814.00 1373
3814.58 1373
3815.16 1383
3815.74 1387
3816.32 1234
3816.91 1249
3817.49 1167
3818.07 1113
3818.66 1205
3819.24 1226
3819.82 1288
3820.40 1167
3820.99 1069
3821.57 1209
3822.15 1218
3822.73 1383
3823.32 1088
3823.90 1182
3824.48 1160
3825.07 1240
3825.65 1103
3826.23 1072
3826.82 1109
3827.40 1077
3827.98 986
3828.57 1123
3829.15 1005
3829.73 1120
3830.32 989
3830.90 976
3831.48 1175
3832.07 1231
3832.65 1008
3833.24 1005
3833.82 1028
3834.40 1043
3834.99 1098
3835.57 1115
3836.16 1270
3836.74 1083
3837.32 1042
3837.91 1124
3838.49 1104
3839.08 1093
3839.66 1114
3840.24 1111
3840.83 1086
3841.41 1248
3842.00 1096
3842.58 1147
3843.17 1266
3843.75 1263
3844.34 1358
3844.92 1339
3845.51 1286
3846.09 1297
3846.67 1399
3847.26 1449
3847.84 1406
3848.43 1287
3849.01 1175
3849.60 1086
3850.18 1116
3850.77 1099
3851.35 1084
3851.94 1074
3852.53 1026
3853.11 1118
3853.70 1226
3854.28 1154
3854.87 1276
3855.45 1202
3856.04 1247
3856.62 1194
3857.21 1329
3857.79 1358
3858.38 1414
3858.97 1598
3859.55 1636
3860.14 1772
3860.72 1838
3861.31 1946
3861.90 2127
3862.48 2276
3863.07 1934
3863.65 1768
3864.24 1811
3864.83 1652
3865.41 1631
3866.00 1422
3866.58 1242
3867.17 1313
3867.76 1147
3868.34 1106
3868.93 1240
3869.52 1134
3870.10 1096
3870.69 1091
3871.28 1113
3871.86 1054
3872.45 1052
3873.04 1197
3873.62 1101
3874.21 1060
3874.80 1143
3875.38 1014
3875.97 1139
3876.56 1161
3877.15 1048
3877.73 986
3878.32 977
3878.91 969
3879.49 1054
3880.08 1007
3880.67 973
3881.26 950
3881.84 977
3882.43 1041
3883.02 1154
3883.61 1032
3884.19 1062
3884.78 1059
3885.37 1043
3885.96 972
3886.55 956
3887.13 899
3887.72 886
3888.31 1021
3888.90 1033
3889.49 1041
3890.07 1036
3890.66 1062
3891.25 1139
3891.84 1174
3892.43 1082
3893.01 1145
3893.60 1194
3894.19 1053
3894.78 1044
3895.37 956
3895.96 1008
3896.55 992
3897.13 1085
3897.72 1179
3898.31 1192
3898.90 1240
3899.49 1317
3900.08 1125
3900.67 1152
3901.26 1138
3901.84 1126
3902.43 1057
3903.02 1112
3903.61 1107
3904.20 1112
3904.79 986
3905.38 1092
3905.97 1023
3906.56 1010
3907.15 954
3907.74 958
3908.33 1055
3908.92 1044
3909.50 892
3910.09 930
3910.68 961
3911.27 1011
3911.86 906
3912.45 1077
3913.04 1091
3913.63 1054
3914.22 971
3914.81 996
3915.40 963
3915.99 933
3916.58 957
3917.17 1073
3917.76 896
3918.35 916
3918.94 959
3919.53 1001
3920.12 918
3920.72 935
3921.31 985
3921.90 844
3922.49 950
3923.08 953
3923.67 895
3924.26 941
3924.85 826
3925.44 780
3926.03 833
3926.62 940
3927.21 873
3927.80 996
3928.39 983
3928.99 957
3929.58 944
3930.17 950
3930.76 943
3931.35 965
3931.94 944
3932.53 779
3933.12 876
3933.72 899
3934.31 946
3934.90 980
3935.49 1041
3936.08 923
3936.67 963
3937.26 1064
3937.86 1002
3938.45 1041
3939.04 1072
3939.63 1122
3940.22 948
3940.82 925
3941.41 988
3942.00 1005
3942.59 945
3943.18 1022
3943.78 943
3944.37 956
3944.96 978
3945.55 979
3946.14 983
3946.74 950
3947.33 973
3947.92 900
3948.51 931
3949.11 969
3949.70 885
3950.29 937
3950.88 931
3951.48 964
3952.07 846
3952.66 957
3953.26 874
3953.85 934
3954.44 913
3955.03 845
3955.63 987
3956.22 936
3956.81 985
3957.41 1044
3958.00 1034
3958.59 1051
3959.19 1071
3959.78 1089
3960.37 1020
3960.97 1029
3961.56 1051
3962.15 1023
3962.75 1013
3963.34 1194
3963.93 1169
3964.53 1083
3965.12 1039
3965.72 1226
3966.31 1361
3966.90 1496
3967.50 1378
3968.09 1223
3968.69 1285
3969.28 1371
3969.87 1210
3970.47 1187
3971.06 1233
3971.66 1271
3972.25 1263
3972.85 1250
3973.44 1219
3974.03 1258
3974.63 1381
3975.22 1495
3975.82 1489
3976.41 1534
3977.01 1230
3977.60 1362
3978.20 1440
3978.79 1351
3979.39 1226
3979.98 1355
3980.58 1221
3981.17 1180
3981.77 1166
3982.36 1068
3982.96 1217
3983.55 1254
3984.15 1162
3984.74 1095
3985.34 1147
3985.93 1138
3986.53 1059
3987.12 1167
3987.72 1189
3988.31 1203
3988.91 1104
3989.50 1139
3990.10 1157
3990.70 999
3991.29 1040
3991.89 1153
3992.48 1283
3993.08 1105
3993.67 1102
3994.27 1135
3994.87 1003
3995.46 1135
3996.06 1202
3996.65 1049
3997.25 1203
3997.85 1188
3998.44 1103
3999.04 1119
3999.64 1141
4000.23 1137
4000.83 1111
4001.43 1075
4002.02 1028
4002.62 1033
4003.21 956
4003.81 1030
4004.41 1024
4005.00 958
4005.60 980
4006.20 1050
4006.80 1068
4007.39 967
4007.99 1056
4008.59 1117
4009.18 1102
4009.78 1086
4010.38 1038
4010.97 1059
4011.57 1064
4012.17 978
4012.77 1052
4013.36 1030
4013.96 1016
4014.56 987
4015.16 1067
4015.75 1113
4016.35 1067
4016.95 1187
4017.55 1218
4018.14 1155
4018.74 1194
4019.34 1089
4019.94 1162
4020.54 1132
4021.13 1101
4021.73 1078
4022.33 1115
4022.93 978
4023.53 997
4024.12 1129
4024.72 1097
4025.32 1212
4025.92 1192
4026.52 1147
4027.12 1071
4027.71 1104
4028.31 1178
4028.91 1210
4029.51 1196
4030.11 1137
4030.71 1176
4031.31 1197
4031.90 1321
4032.50 1412
4033.10 1512
4033.70 1477
4034.30 1321
4034.90 1285
4035.50 1197
4036.10 1181
4036.70 1214
4037.29 1142
4037.89 987
4038.49 962
4039.09 1039
4039.69 1053
4040.29 964
4040.89 1094
4041.49 981
4042.09 946
4042.69 854
4043.29 904
4043.89 1073
4044.49 929
4045.09 1019
4045.69 1072
4046.29 1047
4046.89 1034
4047.49 977
4048.09 883
4048.69 934
4049.29 944
4049.89 854
4050.49 850
4051.09 909
4051.69 933
4052.29 929
4052.89 957
4053.49 899
4054.09 794
4054.69 867
4055.29 840
4055.89 878
4056.49 874
4057.09 845
4057.69 894
4058.29 859
4058.89 925
4059.49 886
4060.09 893
4060.70 933
4061.30 990
4061.90 917
4062.50 964
4063.10 1004
4063.70 953
4064.30 1026
4064.90 992
4065.50 1090
4066.11 1141
4066.71 991
4067.31 1079
4067.91 1002
4068.51 1027
4069.11 926
4069.71 1008
4070.32 938
4070.92 898
4071.52 912
4072.12 925
4072.72 1072
4073.32 968
4073.93 966
4074.53 829
4075.13 805
4075.73 849
4076.33 888
4076.94 816
4077.54 859
4078.14 718
4078.74 854
4079.34 937
4079.95 865
4080.55 871
4081.15 768
4081.75 828
4082.36 855
4082.96 967
4083.56 867
4084.16 874
4084.77 879
4085.37 809
4085.97 881
4086.58 907
4087.18 965
4087.78 922
4088.38 979
4088.99 829
4089.59 1030
4090.19 876
4090.80 898
4091.40 850
4092.00 775
4092.61 806
4093.21 938
4093.81 850
4094.42 965
4095.02 1006
4095.62 906
4096.23 896
4096.83 866
4097.43 880
4098.04 940
4098.64 929
4099.24 971
4099.85 873
4100.45 820
4101.06 837
4101.66 881
4102.26 717
4102.87 774
4103.47 811
4104.08 767
4104.68 813
4105.28 895
4105.89 859
4106.49 734
4107.10 763
4107.70 827
4108.31 772
4108.91 794
4109.51 813
4110.12 829
4110.72 804
4111.33 891
4111.93 840
4112.54 829
4113.14 842
4113.75 773
4114.35 683
4114.96 850
4115.56 796
4116.17 859
4116.77 791
4117.38 851
4117.98 883
4118.59 732
4119.19 783
4119.80 763
4120.40 850
4121.01 813
4121.61 780
4122.22 764
4122.82 694
4123.43 738
4124.04 818
4124.64 842
4125.25 898
4125.85 862
4126.46 801
4127.06 874
4127.67 902
4128.28 870
4128.88 812
4129.49 854
4130.09 856
4130.70 826
4131.31 775
4131.91 805
4132.52 809
4133.12 743
4133.73 905
4134.34 824
4134.94 941
4135.55 915
4136.16 914
4136.76 891
4137.37 980
4137.98 900
4138.58 851
4139.19 980
4139.80 897
4140.40 960
4141.01 1046
4141.62 954
4142.22 879
4142.83 878
4143.44 877
4144.04 968
4144.65 930
4145.26 904
4145.86 883
4146.47 851
4147.08 821
4147.69 937
4148.29 780
4148.90 898
4149.51 871
4150.12 823
4150.72 784
4151.33 780
4151.94 734
4152.55 765
4153.15 790
4153.76 718
4154.37 923
4154.98 886
4155.59 944
4156.19 1001
4156.80 900
4157.41 935
4158.02 974
4158.63 979
4159.23 961
4159.84 896
4160.45 935
4161.06 968
4161.67 863
4162.28 880
4162.88 938
4163.49 888
4164.10 804
4164.71 811
4165.32 798
4165.93 902
4166.53 836
4167.14 970
4167.75 1012
4168.36 900
4168.97 901
4169.58 936
4170.19 864
4170.80 921
4171.41 916
4172.01 973
4172.62 939
4173.23 997
4173.84 942
4174.45 1074
4175.06 962
4175.67 929
4176.28 958
4176.89 853
4177.50 803
4178.11 878
4178.72 944
4179.33 937
4179.94 903
4180.55 988
4181.16 916
4181.77 979
4182.38 979
4182.99 1080
4183.60 1040
4184.21 905
4184.82 877
4185.43 969
4186.04 1023
4186.65 941
4187.26 980
4187.87 934
4188.48 900
4189.09 800
4189.70 734
4190.31 735
4190.92 869
4191.53 860
4192.14 885
4192.75 927
4193.36 890
4193.97 959
4194.58 972
4195.19 997
4195.80 931
4196.41 814
4197.03 975
4197.64 907
4198.25 935
4198.86 875
4199.47 860
4200.08 772
4200.69 730
4201.30 825
4201.91 849
4202.53 912
4203.14 960
4203.75 1029
4204.36 911
4204.97 901
4205.58 920
4206.19 926
4206.81 904
4207.42 889
4208.03 891
4208.64 906
4209.25 977
4209.86 979
4210.48 905
4211.09 973
4211.70 956
4212.31 984
4212.92 992
4213.54 941
4214.15 913
4214.76 984
4215.37 998
4215.99 920
4216.60 972
4217.21 1049
4217.82 1073
4218.43 1162
4219.05 971
4219.66 1144
4220.27 1198
4220.89 1146
4221.50 1185
4222.11 1283
4222.72 1242
4223.34 1243
4223.95 1160
4224.56 1398
4225.17 1547
4225.79 1396
4226.40 1437
4227.01 1393
4227.63 1504
4228.24 1421
4228.85 1484
4229.47 1401
4230.08 1495
4230.69 1375
4231.31 1194
4231.92 1316
4232.53 1152
4233.15 1160
4233.76 1103
4234.37 1204
4234.99 1069
4235.60 1042
4236.22 1115
4236.83 1123
4237.44 990
4238.06 995
4238.67 1063
4239.28 1080
4239.90 1066
4240.51 1115
4241.13 1114
4241.74 1076
4242.36 1106
4242.97 1049
4243.58 1032
4244.20 1000
4244.81 1074
4245.43 1070
4246.04 1007
4246.66 1041
4247.27 1050
4247.89 1135
4248.50 1183
4249.11 1093
4249.73 1050
4250.34 1001
4250.96 965
4251.57 1077
4252.19 1030
4252.80 985
4253.42 988
4254.03 1031
4254.65 1047
4255.26 1043
4255.88 1051
4256.49 1029
4257.11 1073
4257.72 1020
4258.34 1048
4258.96 1229
4259.57 1141
4260.19 1195
4260.80 1207
4261.42 1188
4262.03 1138
4262.65 1150
4263.26 1225
4263.88 1126
4264.50 1147
4265.11 1199
4265.73 1158
4266.34 1133
4266.96 1186
4267.58 1165
4268.19 1168
4268.81 1144
4269.42 1200
4270.04 1154
4270.66 1115
4271.27 1137
4271.89 1064
4272.51 1035
4273.12 1084
4273.74 1170
4274.36 1180
4274.97 1165
4275.59 1222
4276.20 1233
4276.82 1212
4277.44 1279
4278.06 1199
4278.67 1215
4279.29 1256
4279.91 1259
4280.52 1171
4281.14 1144
4281.76 1053
4282.37 1127
4282.99 1021
4283.61 968
4284.23 935
4284.84 944
4285.46 1038
4286.08 821
4286.69 982
4287.31 978
4287.93 955
4288.55 1025
4289.16 984
4289.78 1104
4290.40 1012
4291.02 961
4291.64 923
4292.25 976
4292.87 998
4293.49 1036
4294.11 1028
4294.73 1004
4295.34 998
4295.96 1013
4296.58 1013
4297.20 864
4297.82 984
4298.43 1005
4299.05 930
4299.67 944
4300.29 916
4300.91 901
4301.53 991
4302.14 1120
4302.76 1046
4303.38 1040
4304.00 912
4304.62 1006
4305.24 1126
4305.86 1106
4306.48 1050
4307.09 1059
4307.71 1150
4308.33 1051
4308.95 1033
4309.57 1015
4310.19 1016
4310.81 929
4311.43 1138
4312.05 1167
4312.67 1083
4313.29 1091
4313.90 1042
4314.52 1193
4315.14 1220
4315.76 1136
4316.38 1099
4317.00 1122
4317.62 1039
4318.24 1020
4318.86 1041
4319.48 1102
4320.10 1085
4320.72 1217
4321.34 1215
4321.96 1289
4322.58 1201
4323.20 1089
4323.82 1305
4324.44 1420
4325.06 1397
4325.68 1508
4326.30 1424
4326.92 1330
4327.54 1443
4328.16 1510
4328.78 1750
4329.40 1987
4330.02 2194
4330.64 2232
4331.27 2440
4331.89 2594
4332.51 2642
4333.13 2661
4333.75 2676
4334.37 2788
4334.99 2735
4335.61 2622
4336.23 2302
4336.85 2329
4337.47 2458
4338.09 2328
4338.72 2385
4339.34 2326
4339.96 2055
4340.58 2254
4341.20 2133
4341.82 2134
4342.44 2167
4343.07 2293
4343.69 2428
4344.31 2880
4344.93 3224
4345.55 3042
4346.17 3415
4346.79 3468
4347.42 3512
4348.04 3440
4348.66 2901
4349.28 2765
4349.90 2611
4350.53 2223
4351.15 2283
4351.77 2293
4352.39 2286
4353.01 2083
4353.64 1820
4354.26 1872
4354.88 1787
4355.50 1727
4356.13 1698
4356.75 1772
4357.37 1703
4357.99 1564
4358.62 1547
4359.24 1553
4359.86 1587
4360.48 1530
4361.11 1703
4361.73 1580
4362.35 1411
4362.98 1492
4363.60 1361
4364.22 1322
4364.84 1376
4365.47 1330
4366.09 1405
4366.71 1491
4367.34 1511
4367.96 1320
4368.58 1250
4369.21 1331
4369.83 1326
4370.45 1170
4371.08 1196
4371.70 1232
4372.32 1233
4372.95 1169
4373.57 1132
4374.20 1105
4374.82 1229
4375.44 1168
4376.07 1037
4376.69 1195
4377.31 1277
4377.94 1258
4378.56 1250
4379.19 1197
4379.81 1152
4380.43 1128
4381.06 1110
4381.68 1067
4382.31 1216
4382.93 1309
4383.56 1187
4384.18 1214
4384.80 1208
4385.43 1136
4386.05 1071
4386.68 1117
4387.30 1099
4387.93 1131
4388.55 1049
4389.18 1114
4389.80 1006
4390.43 1201
4391.05 1235
4391.68 1185
4392.30 1063
4392.93 1123
4393.55 1112
4394.18 1193
4394.80 1151
4395.43 1133
4396.05 1064
4396.68 1039
4397.30 1123
4397.93 1097
4398.55 1009
4399.18 1018
4399.80 1014
4400.43 1087
4401.06 1005
4401.68 1169
4402.31 1160
4402.93 1111
4403.56 1061
4404.18 1151
4404.81 1117
4405.44 1154
4406.06 1045
4406.69 1026
4407.31 1089
4407.94 938
4408.57 999
4409.19 1037
4409.82 917
4410.45 933
4411.07 978
4411.70 1009
4412.32 985
4412.95 946
4413.58 994
4414.20 959
4414.83 979
4415.46 1119
4416.08 1122
4416.71 1036
4417.34 965
4417.96 1053
4418.59 884
4419.22 976
4419.84 903
4420.47 924
4421.10 992
4421.73 952
4422.35 1013
4422.98 921
4423.61 975
4424.23 954
4424.86 922
4425.49 902
4426.12 939
4426.74 981
4427.37 846
4428.00 847
4428.63 868
4429.25 967
4429.88 978
4430.51 1080
4431.14 1127
4431.77 1126
4432.39 1107
4433.02 1003
4433.65 1046
4434.28 1021
4434.90 1008
4435.53 1026
4436.16 974
4436.79 975
4437.42 1011
4438.05 1128
4438.67 1159
4439.30 934
4439.93 1028
4440.56 1059
4441.19 1130
4441.82 1103
4442.44 1090
4443.07 1079
4443.70 1090
4444.33 1059
4444.96 1140
4445.59 1136
4446.22 1029
4446.85 1135
4447.47 1224
4448.10 1069
4448.73 1234
4449.36 1094
4449.99 1190
4450.62 1082
4451.25 965
4451.88 1082
4452.51 1170
4453.14 1389
4453.77 1473
4454.40 1262
4455.02 1336
4455.65 1526
4456.28 1335
4456.91 1321
4457.54 1231
4458.17 1156
4458.80 1196
4459.43 1145
4460.06 1266
4460.69 1125
4461.32 1064
4461.95 1101
4462.58 1016
4463.21 968
4463.84 931
4464.47 1032
4465.10 1050
4465.73 1019
4466.36 1192
4466.99 1085
4467.62 990
4468.25 1086
4468.88 1053
4469.51 1018
4470.14 1045
4470.78 1010
4471.41 968
4472.04 1089
4472.67 948
4473.30 900
4473.93 1076
4474.56 1195
4475.19 1084
4475.82 1011
4476.45 997
4477.08 954
4477.71 930
4478.35 986
4478.98 988
4479.61 1170
4480.24 1084
4480.87 1116
4481.50 1099
4482.13 999
4482.76 1000
4483.40 1010
4484.03 953
4484.66 992
4485.29 1079
4485.92 1103
4486.55 1047
4487.19 1040
4487.82 1043
4488.45 1107
4489.08 1196
4489.71 1066
4490.34 992
4490.98 1019
4491.61 1054
4492.24 1067
4492.87 1050
4493.50 1109
4494.14 987
4494.77 1080
4495.40 1075
4496.03 1109
4496.67 1136
4497.30 1119
4497.93 1219
4498.56 1117
4499.20 1227
4499.83 1400
4500.46 1506
4501.09 1500
4501.73 1533
4502.36 1603
4502.99 1568
4503.63 1483
4504.26 1434
4504.89 1417
4505.52 1298
4506.16 1268
4506.79 1218
4507.42 1165
4508.06 1365
4508.69 1339
4509.32 1253
4509.96 1307
4510.59 1272
4511.22 1316
4511.86 1281
4512.49 1264
4513.12 1174
4513.76 1129
4514.39 1096
4515.02 1077
4515.66 1072
4516.29 1237
4516.93 1128
4517.56 1215
4518.19 1056
4518.83 1103
4519.46 1124
4520.10 995
4520.73 1002
4521.36 1027
4522.00 1032
4522.63 1089
4523.27 1136
4523.90 1144
4524.54 1172
4525.17 1178
4525.80 1178
4526.44 1107
4527.07 1279
4527.71 1480
4528.34 1580
4528.98 1659
4529.61 1856
4530.25 1971
4530.88 2055
4531.52 1990
4532.15 2075
4532.79 1912
4533.42 1884
4534.06 1658
4534.69 1593
4535.33 1514
4535.96 1424
4536.60 1329
4537.23 1209
4537.87 1092
4538.50 1036
4539.14 1029
4539.77 1014
4540.41 1064
4541.04 951
4541.68 898
4542.31 876
4542.95 864
4543.59 896
4544.22 942
4544.86 899
4545.49 953
4546.13 834
4546.77 898
4547.40 901
4548.04 965
4548.67 896
4549.31 937
4549.95 977
4550.58 992
4551.22 1048
4551.85 960
4552.49 1021
4553.13 925
4553.76 952
4554.40 995
4555.04 1054
4555.67 1067
4556.31 1008
4556.95 982
4557.58 1058
4558.22 1042
4558.86 974
4559.49 982
4560.13 1085
4560.77 1028
4561.40 1031
4562.04 1022
4562.68 1086
4563.31 1044
4563.95 1004
4564.59 1060
4565.23 993
4565.86 1035
4566.50 942
4567.14 993
4567.77 1050
4568.41 1117
4569.05 1115
4569.69 1126
4570.32 1067
4570.96 1091
4571.60 1062
4572.24 1111
4572.88 1048
4573.51 972
4574.15 1002
4574.79 1049
4575.43 1074
4576.06 1036
4576.70 1169
4577.34 1068
4577.98 1073
4578.62 1078
4579.26 996
4579.89 1052
4580.53 1059
4581.17 1070
4581.81 946
4582.45 1048
4583.09 1185
4583.72 1087
4584.36 1139
4585.00 1171
4585.64 1210
4586.28 1445
4586.92 1392
4587.56 1349
4588.19 1342
4588.83 1325
4589.47 1504
4590.11 1611
4590.75 1777
4591.39 2005
4592.03 1930
4592.67 1723
4593.31 1629
4593.95 1670
4594.58 1528
4595.22 1361
4595.86 1345
4596.50 1219
4597.14 1167
4597.78 1128
4598.42 1161
4599.06 1082
4599.70 1134
4600.34 1193
4600.98 1193
4601.62 1262
4602.26 1231
4602.90 1183
4603.54 1147
4604.18 1163
4604.82 1211
4605.46 1058
4606.10 1320
4606.74 1180
4607.38 1138
4608.02 1056
4608.66 1000
4609.30 1043
4609.94 1071
4610.58 1139
4611.22 1068
4611.86 1012
4612.50 972
4613.14 1012
4613.78 979
4614.42 925
4615.06 942
4615.70 1064
4616.35 937
4616.99 887
4617.63 948
4618.27 969
4618.91 888
4619.55 840
4620.19 909
4620.83 965
4621.47 944
4622.11 799
4622.76 835
4623.40 849
4624.04 923
4624.68 916
4625.32 926
4625.96 977
4626.60 945
4627.25 966
4627.89 924
4628.53 980
4629.17 1144
4629.81 1065
4630.45 1121
4631.10 1088
4631.74 1120
4632.38 1100
4633.02 1072
4633.66 1008
4634.30 883
4634.95 949
4635.59 1115
4636.23 1123
4636.87 1003
4637.52 1149
4638.16 1078
4638.80 1102
4639.44 1102
4640.08 1065
4640.73 1081
4641.37 1185
4642.01 1081
4642.66 1044
4643.30 927
4643.94 1032
4644.58 1061
4645.23 1077
4645.87 1048
4646.51 1067
4647.15 1064
4647.80 1068
4648.44 982
4649.08 1003
4649.73 1050
4650.37 1039
4651.01 1010
4651.66 1076
4652.30 960
4652.94 974
4653.59 930
4654.23 994
4654.87 934
4655.52 1003
4656.16 991
4656.80 953
4657.45 923
4658.09 894
4658.73 835
4659.38 952
4660.02 884
4660.67 793
4661.31 779
4661.95 825
4662.60 821
4663.24 871
4663.89 924
4664.53 778
4665.17 953
4665.82 919
4666.46 930
4667.11 927
4667.75 844
4668.40 824
4669.04 800
4669.68 847
4670.33 886
4670.97 888
4671.62 817
4672.26 827
4672.91 929
4673.55 956
4674.20 889
4674.84 984
4675.49 902
4676.13 848
4676.78 929
4677.42 883
4678.07 847
4678.71 852
4679.36 861
4680.00 883
4680.65 822
4681.29 886
4681.94 877
4682.58 974
4683.23 916
4683.87 933
4684.52 943
4685.16 1011
4685.81 965
4686.46 878
4687.10 976
4687.75 949
4688.39 955
4689.04 988
4689.68 1115
4690.33 1095
4690.98 1110
4691.62 1164
4692.27 1244
4692.91 1182
4693.56 1300
4694.21 1287
4694.85 1157
4695.50 1158
4696.15 1264
4696.79 1464
4697.44 1609
4698.08 1409
4698.73 1337
4699.38 1424
4700.02 1468
4700.67 1380
4701.32 1275
4701.96 1253
4702.61 1183
4703.26 1174
4703.90 1259
4704.55 1222
4705.20 1099
4705.84 1061
4706.49 1159
4707.14 1325
4707.79 1137
4708.43 1127
4709.08 1190
4709.73 1115
4710.37 1077
4711.02 947
4711.67 1084
4712.32 1017
4712.96 1066
4713.61 1162
4714.26 1150
4714.91 1079
4715.55 1082
4716.20 1060
4716.85 1063
4717.50 1069
4718.15 1079
4718.79 1198
4719.44 1184
4720.09 1160
4720.74 1041
4721.39 1259
4722.03 1167
4722.68 1096
4723.33 1273
4723.98 1195
4724.63 987
4725.27 1192
4725.92 1185
4726.57 1149
4727.22 1130
4727.87 1327
4728.52 1153
4729.16 1134
4729.81 1143
4730.46 1108
4731.11 1018
4731.76 1099
4732.41 1026
4733.06 956
4733.71 1047
4734.36 1096
4735.00 998
4735.65 1036
4736.30 881
4736.95 899
4737.60 968
4738.25 971
4738.90 1041
4739.55 943
4740.20 1003
4740.85 1086
4741.50 1089
4742.15 1095
4742.80 1033
4743.44 1055
4744.09 1041
4744.74 1127
4745.39 1003
4746.04 939
4746.69 1022
4747.34 1065
4747.99 1067
4748.64 1082
4749.29 1052
4749.94 981
4750.59 1093
4751.24 1114
4751.89 1071
4752.54 1005
4753.19 1076
4753.84 992
4754.49 1022
4755.14 1024
4755.79 961
4756.44 1081
4757.10 971
4757.75 991
4758.40 1048
4759.05 1101
4759.70 1050
4760.35 1122
4761.00 1107
4761.65 1151
4762.30 1243
4762.95 1166
4763.60 1079
4764.25 1149
4764.90 1169
4765.56 1107
4766.21 988
4766.86 923
4767.51 1021
4768.16 1026
4768.81 1096
4769.46 1015
4770.11 1114
4770.77 1128
4771.42 967
4772.07 1005
4772.72 1042
4773.37 917
4774.02 963
4774.67 963
4775.33 897
4775.98 939
4776.63 990
4777.28 1036
4777.93 932
4778.59 938
4779.24 1025
4779.89 971
4780.54 934
4781.19 996
4781.85 1056
4782.50 936
4783.15 948
4783.80 1074
4784.46 1093
4785.11 1021
4785.76 1037
4786.41 1040
4787.07 1037
4787.72 1094
4788.37 1051
4789.02 1177
4789.68 966
4790.33 999
4790.98 928
4791.63 1079
4792.29 1111
4792.94 1094
4793.59 918
4794.25 967
4794.90 1177
4795.55 1182
4796.21 1138
4796.86 1067
4797.51 1183
4798.17 1201
4798.82 1177
4799.47 1096
4800.13 1327
4800.78 1305
4801.43 1323
4802.09 1367
4802.74 1102
4803.39 1222
4804.05 1344
4804.70 1370
4805.35 1247
4806.01 1123
4806.66 1114
4807.32 1200
4807.97 1250
4808.62 1222
4809.28 1056
4809.93 1204
4810.59 1153
4811.24 1170
4811.89 1254
4812.55 1342
4813.20 1228
4813.86 1208
4814.51 1255
4815.17 1258
4815.82 1198
4816.48 1241
4817.13 1378
4817.78 1332
4818.44 1441
4819.09 1626
4819.75 1636
4820.40 1511
4821.06 1580
4821.71 1584
4822.37 1788
4823.02 1651
4823.68 1651
4824.33 1621
4824.99 1523
4825.64 1533
4826.30 1425
4826.95 1433
4827.61 1399
4828.26 1483
4828.92 1461
4829.58 1442
4830.23 1347
4830.89 1454
4831.54 1428
4832.20 1371
4832.85 1414
4833.51 1448
4834.16 1473
4834.82 1623
4835.48 1714
4836.13 1610
4836.79 1566
4837.44 1766
4838.10 1736
4838.76 1691
4839.41 1563
4840.07 1724
4840.72 1817
4841.38 1776
4842.04 1762
4842.69 1758
4843.35 1856
4844.01 1695
4844.66 1719
4845.32 1770
4845.98 1880
4846.63 1736
4847.29 1904
4847.95 2028
4848.60 2189
4849.26 2322
4849.92 2302
4850.57 2324
4851.23 2170
4851.89 2167
4852.54 2225
4853.20 2262
4853.86 2266
4854.51 2097
4855.17 2316
4855.83 2410
4856.49 2506
4857.14 2756
4857.80 2716
4858.46 2702
4859.12 2610
4859.77 2588
4860.43 2220
4861.09 2331
4861.75 2178
4862.40 2022
4863.06 2008
4863.72 1952
4864.38 1967
4865.03 1903
4865.69 2061
4866.35 2296
4867.01 2107
4867.67 2063
4868.32 2047
4868.98 1930
4869.64 1951
4870.30 2013
4870.96 1789
4871.62 1672
4872.27 1769
4872.93 1784
4873.59 1842
4874.25 1877
4874.91 1782
4875.57 1941
4876.22 1999
4876.88 1937
4877.54 2286
4878.20 2205
4878.86 2048
4879.52 2062
4880.18 2129
4880.84 2000
4881.49 1773
4882.15 1820
4882.81 1748
4883.47 1650
4884.13 1504
4884.79 1585
4885.45 1592
4886.11 1675
4886.77 1614
4887.43 1663
4888.09 1480
4888.75 1554
4889.41 1580
4890.07 1482
4890.72 1591
4891.38 1585
4892.04 1598
4892.70 1518
4893.36 1470
4894.02 1474
4894.68 1498
4895.34 1478
4896.00 1420
4896.66 1481
4897.32 1418
4897.98 1484
4898.64 1689
4899.30 1601
4899.96 1478
4900.62 1521
4901.28 1477
4901.94 1388
4902.60 1357
4903.27 1375
4903.93 1268
4904.59 1239
4905.25 1158
4905.91 1132
4906.57 1228
4907.23 1370
4907.89 1283
4908.55 1076
4909.21 1205
4909.87 1269
4910.53 1201
4911.19 1087
4911.85 1160
4912.52 1248
4913.18 1289
4913.84 1175
4914.50 1121
4915.16 1134
4915.82 1223
4916.48 1191
4917.14 1202
4917.81 1026
4918.47 1010
4919.13 1189
4919.79 1211
4920.45 1112
4921.11 1059
4921.77 1030
4922.44 961
4923.10 1042
4923.76 1065
4924.42 1045
4925.08 1030
4925.75 1007
4926.41 1062
4927.07 1019
4927.73 949
4928.39 955
4929.06 961
4929.72 948
4930.38 1022
4931.04 996
4931.71 951
4932.37 991
4933.03 1072
4933.69 1064
4934.36 1085
4935.02 1075
4935.68 1012
4936.34 1070
4937.01 1054
4937.67 1065
4938.33 1091
4938.99 1186
4939.66 1140
4940.32 1140
4940.98 1100
4941.65 1025
4942.31 1007
4942.97 1090
4943.63 1075
4944.30 1083
4944.96 956
4945.62 1023
4946.29 949
4946.95 1119
4947.61 981
4948.28 965
4948.94 1082
4949.61 925
4950.27 903
4950.93 1064
4951.60 1038
4952.26 1121
4952.92 899
4953.59 927
4954.25 895
4954.92 959
4955.58 960
4956.24 1007
4956.91 1063
4957.57 1055
4958.24 930
4958.90 1026
4959.56 1205
4960.23 1163
4960.89 1256
4961.56 1396
4962.22 1242
4962.89 1241
4963.55 1321
4964.21 1277
4964.88 1054
4965.54 1149
4966.21 1177
4966.87 1009
4967.54 1003
4968.20 891
4968.87 839
4969.53 831
4970.20 886
4970.86 859
4971.53 872
4972.19 1029
4972.86 976
4973.52 893
4974.19 1126
4974.85 1007
4975.52 971
4976.18 939
4976.85 984
4977.51 982
4978.18 958
4978.85 936
4979.51 914
4980.18 968
4980.84 926
4981.51 906
4982.17 857
4982.84 888
4983.50 980
4984.17 993
4984.84 916
4985.50 886
4986.17 983
4986.83 962
4987.50 856
4988.17 858
4988.83 904
4989.50 904
4990.17 845
4990.83 930
4991.50 936
4992.16 928
4992.83 970
4993.50 774
4994.16 826
4994.83 947
4995.50 915
4996.16 797
4996.83 832
4997.50 901
4998.16 936
4998.83 842
4999.50 821
5000.16 876
5000.83 880
5001.50 933
5002.17 897
5002.83 835
5003.50 849
5004.17 855
5004.83 889
5005.50 820
5006.17 906
5006.84 786
5007.50 882
5008.17 965
5008.84 936
5009.51 864
5010.17 886
5010.84 833
5011.51 789
5012.18 916
5012.84 922
5013.51 934
5014.18 800
5014.85 753
5015.52 844
5016.18 801
5016.85 713
5017.52 843
5018.19 748
5018.86 702
5019.52 735
5020.19 817
5020.86 842
5021.53 852
5022.20 862
5022.87 815
5023.54 788
5024.20 804
5024.87 824
5025.54 836
5026.21 833
5026.88 789
5027.55 740
5028.22 785
5028.88 812
5029.55 782
5030.22 833
5030.89 789
5031.56 912
5032.23 792
5032.90 760
5033.57 755
5034.24 852
5034.91 981
5035.58 901
5036.25 785
5036.91 816
5037.58 874
5038.25 793
5038.92 754
5039.59 757
5040.26 775
5040.93 810
5041.60 788
5042.27 868
5042.94 879
5043.61 838
5044.28 849
5044.95 808
5045.62 825
5046.29 794
5046.96 814
5047.63 781
5048.30 746
5048.97 778
5049.64 892
5050.31 908
5050.98 887
5051.65 797
5052.32 806
5052.99 802
5053.66 843
5054.33 759
5055.00 815
5055.68 826
5056.35 931
5057.02 891
5057.69 905
5058.36 841
5059.03 816
5059.70 768
5060.37 827
5061.04 880
5061.71 893
5062.38 801
5063.06 803
5063.73 808
5064.40 769
5065.07 779
5065.74 765
5066.41 819
5067.08 919
5067.75 844
5068.43 891
5069.10 809
5069.77 831
5070.44 810
5071.11 788
5071.78 800
5072.46 927
5073.13 922
5073.80 913
5074.47 968
5075.14 899
5075.81 1000
5076.49 889
5077.16 892
5077.83 931
5078.50 977
5079.18 1047
5079.85 1004
5080.52 939
5081.19 866
5081.86 815
5082.54 892
5083.21 1102
5083.88 895
5084.55 887
5085.23 926
5085.90 1011
5086.57 897
5087.25 957
5087.92 1050
5088.59 933
5089.26 1035
5089.94 1097
5090.61 1049
5091.28 983
5091.96 1022
5092.63 985
5093.30 881
5093.97 803
5094.65 866
5095.32 884
5095.99 906
5096.67 895
5097.34 930
5098.01 940
5098.69 903
5099.36 1068
5100.04 915
5100.71 890
5101.38 1037
5102.06 932
5102.73 1003
5103.40 963
5104.08 977
5104.75 976
5105.43 868
5106.10 903
5106.77 937
5107.45 941
5108.12 867
5108.80 954
5109.47 996
5110.14 943
5110.82 916
5111.49 929
5112.17 917
5112.84 920
5113.52 903
5114.19 927
5114.87 936
5115.54 1043
5116.21 1098
5116.89 972
5117.56 1017
5118.24 1022
5118.91 1068
5119.59 1021
5120.26 942
5120.94 1070
5121.61 994
5122.29 995
5122.96 855
5123.64 890
5124.31 925
5124.99 932
5125.66 958
5126.34 912
5127.01 845
5127.69 825
5128.37 907
5129.04 943
5129.72 1002
5130.39 886
5131.07 927
5131.74 942
5132.42 941
5133.09 930
5133.77 885
5134.45 951
5135.12 1005
5135.80 893
5136.47 855
5137.15 862
5137.83 914
5138.50 875
5139.18 848
5139.85 815
5140.53 835
5141.21 851
5141.88 905
5142.56 812
5143.24 857
5143.91 920
5144.59 936
5145.27 864
5145.94 874
5146.62 926
5147.30 883
5147.97 803
5148.65 784
5149.33 748
5150.00 766
5150.68 822
5151.36 912
5152.03 983
5152.71 958
5153.39 886
5154.07 834
5154.74 817
5155.42 850
5156.10 815
5156.77 784
5157.45 821
5158.13 830
5158.81 787
5159.48 834
5160.16 810
5160.84 838
5161.52 896
5162.19 816
5162.87 864
5163.55 771
5164.23 833
5164.91 908
5165.58 937
5166.26 810
5166.94 852
5167.62 847
5168.30 824
5168.97 834
5169.65 906
5170.33 788
5171.01 826
5171.69 743
5172.37 668
5173.04 723
5173.72 840
5174.40 868
5175.08 850
5175.76 783
5176.44 783
5177.11 964
5177.79 858
5178.47 798
5179.15 752
5179.83 879
5180.51 744
5181.19 706
5181.87 788
5182.55 741
5183.22 738
5183.90 780
5184.58 899
5185.26 784
5185.94 790
5186.62 776
5187.30 757
5187.98 732
5188.66 726
5189.34 835
5190.02 798
5190.70 774
5191.38 758
5192.06 700
5192.74 729
5193.42 779
5194.10 720
5194.78 866
5195.46 889
5196.14 845
5196.82 913
5197.50 981
5198.18 856
5198.86 858
5199.54 768
5200.22 777
5200.90 881
5201.58 773
5202.26 794
5202.94 760
5203.62 758
5204.30 817
5204.98 835
5205.66 801
5206.34 883
5207.02 809
5207.70 890
5208.38 850
5209.06 836
5209.74 903
5210.42 1054
5211.10 952
5211.79 895
5212.47 878
5213.15 1078
5213.83 1016
5214.51 970
5215.19 1012
5215.87 1013
5216.55 979
5217.23 999
5217.92 1030
5218.60 989
5219.28 1025
5219.96 1080
5220.64 1051
5221.32 1038
5222.00 1107
5222.69 1008
5223.37 943
5224.05 1000
5224.73 1031
5225.41 1101
5226.10 1014
5226.78 978
5227.46 1061
5228.14 960
5228.82 926
5229.51 1049
5230.19 889
5230.87 809
5231.55 966
5232.23 919
5232.92 953
5233.60 942
5234.28 925
5234.96 929
5235.65 961
5236.33 1016
5237.01 1022
5237.69 944
5238.38 961
5239.06 978
5239.74 912
5240.42 910
5241.11 819
5241.79 887
5242.47 975
5243.16 937
5243.84 896
5244.52 900
5245.21 948
5245.89 901
5246.57 956
5247.26 913
5247.94 934
5248.62 890
5249.31 985
5249.99 987
5250.67 1095
5251.36 1139
5252.04 1123
5252.72 1025
5253.41 1103
5254.09 1058
5254.77 1060
5255.46 992
5256.14 928
5256.83 817
5257.51 908
5258.19 1000
5258.88 1092
5259.56 1061
5260.25 1069
5260.93 1196
5261.61 1012
5262.30 1084
5262.98 1101
5263.67 909
5264.35 917
5265.04 910
5265.72 920
5266.40 946
5267.09 910
5267.77 860
5268.46 949
5269.14 1013
5269.83 991
5270.51 971
5271.20 961
5271.88 947
5272.57 849
5273.25 873
5273.94 1076
5274.62 1006
5275.31 927
5275.99 1042
5276.68 928
5277.36 1076
5278.05 986
5278.73 962
5279.42 938
5280.10 929
5280.79 836
5281.47 832
5282.16 877
5282.85 919
5283.53 1062
5284.22 895
5284.90 908
5285.59 816
5286.27 793
5286.96 939
5287.65 857
5288.33 925
5289.02 942
5289.70 1007
5290.39 901
5291.08 982
5291.76 885
5292.45 851
5293.13 878
5293.82 959
5294.51 955
5295.19 946
5295.88 942
5296.57 1004
5297.25 979
5297.94 1041
5298.63 925
5299.31 1095
5300.00 1083
5300.69 989
5301.37 1126
5302.06 1169
5302.75 1223
5303.43 1185
5304.12 1224
5304.81 1294
5305.49 1287
5306.18 1165
5306.87 1062
5307.56 1047
5308.24 1291
5308.93 1183
5309.62 1164
5310.30 1283
5310.99 1321
5311.68 1351
5312.37 1274
5313.05 1219
5313.74 1298
5314.43 1344
5315.12 1281
5315.81 1216
5316.49 1199
5317.18 1207
5317.87 1225
5318.56 1232
5319.24 1262
5319.93 1168
5320.62 1160
5321.31 1063
5322.00 1056
5322.68 931
5323.37 1023
5324.06 991
5324.75 959
5325.44 1000
5326.13 967
5326.81 930
5327.50 919
5328.19 952
5328.88 970
5329.57 898
5330.26 881
5330.95 853
5331.63 847
5332.32 924
5333.01 1035
5333.70 963
5334.39 906
5335.08 805
5335.77 893
5336.46 961
5337.15 917
5337.84 833
5338.52 843
5339.21 808
5339.90 891
5340.59 890
5341.28 851
5341.97 850
5342.66 895
5343.35 916
5344.04 951
5344.73 936
5345.42 950
5346.11 1073
5346.80 1039
5347.49 993
5348.18 1151
5348.87 1151
5349.56 1093
5350.25 1176
5350.94 1169
5351.63 1160
5352.32 1115
5353.01 1015
5353.70 988
5354.39 1013
5355.08 954
5355.77 926
5356.46 974
5357.15 974
5357.84 879
5358.53 795
5359.22 851
5359.91 844
5360.60 886
5361.29 878
5361.98 740
5362.67 794
5363.36 877
5364.06 834
5364.75 813
5365.44 846
5366.13 844
5366.82 935
5367.51 811
5368.20 827
5368.89 881
5369.58 763
5370.27 757
5370.97 781
5371.66 731
5372.35 737
5373.04 788
5373.73 767
5374.42 869
5375.11 781
5375.81 712
5376.50 798
5377.19 818
5377.88 880
5378.57 851
5379.26 839
5379.96 795
5380.65 743
5381.34 844
5382.03 824
5382.72 768
5383.42 879
5384.11 882
5384.80 839
5385.49 894
5386.19 868
5386.88 832
5387.57 878
5388.26 974
5388.96 868
5389.65 889
5390.34 878
5391.03 892
5391.73 877
5392.42 921
5393.11 815
5393.80 745
5394.50 879
5395.19 845
5395.88 760
5396.57 732
5397.27 748
5397.96 723
5398.65 700
5399.35 721
5400.04 794
5400.73 857
5401.43 885
5402.12 939
5402.81 779
5403.51 789
5404.20 832
5404.89 813
5405.59 725
5406.28 856
5406.97 751
5407.67 711
5408.36 832
5409.06 782
5409.75 880
5410.44 967
5411.14 928
5411.83 854
5412.52 799
5413.22 779
5413.91 802
5414.61 773
5415.30 825
5415.99 883
5416.69 848
5417.38 835
5418.08 858
5418.77 810
5419.47 780
5420.16 784
5420.86 954
5421.55 850
5422.24 910
5422.94 961
5423.63 907
5424.33 780
5425.02 906
5425.72 1003
5426.41 928
5427.11 778
5427.80 889
5428.50 981
5429.19 884
5429.89 913
5430.58 877
5431.28 934
5431.97 901
5432.67 999
5433.36 907
5434.06 867
5434.75 839
5435.45 943
5436.15 940
5436.84 910
5437.54 879
5438.23 797
5438.93 937
5439.62 984
5440.32 865
5441.01 975
5441.71 910
5442.41 986
5443.10 983
5443.80 932
5444.49 908
5445.19 995
5445.89 1142
5446.58 922
5447.28 1011
5447.98 1111
5448.67 1179
5449.37 1173
5450.06 1228
5450.76 1204
5451.46 1135
5452.15 1115
5452.85 1152
5453.55 1051
5454.24 973
5454.94 1018
5455.64 968
5456.33 1033
5457.03 1133
5457.73 1036
5458.42 1116
5459.12 1143
5459.82 1112
5460.51 1136
5461.21 1163
5461.91 1182
5462.61 1154
5463.30 1082
5464.00 1074
5464.70 1272
5465.40 1090
5466.09 1133
5466.79 1132
5467.49 1128
5468.18 1116
5468.88 1202
5469.58 1267
5470.28 1319
5470.98 1203
5471.67 1209
5472.37 1329
5473.07 1259
5473.77 1366
5474.46 1477
5475.16 1437
5475.86 1547
5476.56 1716
5477.26 1864
5477.95 2021
5478.65 2047
5479.35 2129
5480.05 2389
5480.75 2347
5481.45 2129
5482.14 1916
5482.84 1810
5483.54 1847
5484.24 1658
5484.94 1715
5485.64 1623
5486.34 1527
5487.03 1515
5487.73 1574
5488.43 1631
5489.13 1747
5489.83 1616
5490.53 1582
5491.23 1642
5491.93 1662
5492.63 1482
5493.33 1693
5494.02 1783
5494.72 1868
5495.42 1940
5496.12 1905
5496.82 2232
5497.52 2479
5498.22 2652
5498.92 2853
5499.62 3367
5500.32 3555
5501.02 3693
5501.72 3519
5502.42 3155
5503.12 2629
5503.82 2331
5504.52 1985
5505.22 2003
5505.92 1790
5506.62 1601
5507.32 1627
5508.02 1577
5508.72 1449
5509.42 1528
5510.12 1442
5510.82 1335
5511.52 1415
5512.22 1429
5512.92 1305
5513.62 1336
5514.32 1409
5515.02 1421
5515.72 1402
5516.42 1513
5517.12 1496
5517.82 1384
5518.52 1469
5519.22 1320
5519.93 1426
5520.63 1372
5521.33 1272
5522.03 1228
5522.73 1214
5523.43 1189
5524.13 1173
5524.83 1124
5525.53 1140
5526.23 1195
5526.94 1236
5527.64 1063
5528.34 1095
5529.04 1106
5529.74 994
5530.44 1148
5531.14 1053
5531.85 1092
5532.55 1078
5533.25 911
5533.95 997
5534.65 1085
5535.35 988
5536.06 1032
5536.76 1024
5537.46 1031
5538.16 1064
5538.86 1058
5539.57 1008
5540.27 1018
5540.97 1076
5541.67 1074
5542.37 1062
5543.08 1139
5543.78 1059
5544.48 956
5545.18 1020
5545.89 1016
5546.59 994
5547.29 1008
5547.99 886
5548.70 1014
5549.40 975
5550.10 905
5550.81 882
5551.51 930
5552.21 940
5552.91 840
5553.62 898
5554.32 962
5555.02 937
5555.73 915
5556.43 977
5557.13 996
5557.84 985
5558.54 950
5559.24 895
5559.95 931
5560.65 998
5561.35 989
5562.06 1124
5562.76 1032
5563.46 1031
5564.17 928
5564.87 1022
5565.57 1034
5566.28 917
5566.98 958
5567.69 957
5568.39 931
5569.09 952
5569.80 975
5570.50 878
5571.21 847
5571.91 898
5572.61 1011
5573.32 1134
5574.02 970
5574.73 897
5575.43 870
5576.14 946
5576.84 994
5577.54 980
5578.25 924
5578.95 982
5579.66 932
5580.36 893
5581.07 894
5581.77 855
5582.48 1011
5583.18 925
5583.89 884
5584.59 858
5585.30 906
5586.00 922
5586.71 885
5587.41 896
5588.12 1065
5588.82 946
5589.53 842
5590.23 892
5590.94 867
5591.64 845
5592.35 926
5593.05 907
5593.76 957
5594.47 929
5595.17 956
5595.88 892
5596.58 799
5597.29 869
5597.99 827
5598.70 870
5599.41 788
5600.11 813
5600.82 839
5601.52 817
5602.23 864
5602.94 941
5603.64 904
5604.35 849
5605.05 969
5605.76 962
5606.47 914
5607.17 852
5607.88 816
5608.59 908
5609.29 876
5610.00 895
5610.70 968
5611.41 876
5612.12 812
5612.82 898
5613.53 898
5614.24 903
5614.95 942
5615.65 942
5616.36 875
5617.07 791
5617.77 866
5618.48 916
5619.19 799
5619.89 803
5620.60 851
5621.31 889
5622.02 911
5622.72 897
5623.43 921
5624.14 948
5624.85 954
5625.55 983
5626.26 980
5626.97 896
5627.68 982
5628.38 930
5629.09 1032
5629.80 1008
5630.51 924
5631.21 943
5631.92 990
5632.63 1031
5633.34 1003
5634.05 1060
5634.75 1154
5635.46 1155
5636.17 1184
5636.88 1102
5637.59 1068
5638.30 1168
5639.00 1094
5639.71 1063
5640.42 1119
5641.13 1010
5641.84 989
5642.55 1100
5643.26 1032
5643.96 1017
5644.67 915
5645.38 982
5646.09 1069
5646.80 910
5647.51 882
5648.22 885
5648.93 947
5649.64 1024
5650.34 982
5651.05 910
5651.76 1060
5652.47 973
5653.18 898
5653.89 987
5654.60 1061
5655.31 1105
5656.02 989
5656.73 1051
5657.44 969
5658.15 981
5658.86 923
5659.57 1045
5660.28 1065
5660.99 924
5661.70 863
5662.41 940
5663.12 1084
5663.83 1067
5664.54 1105
5665.25 1053
5665.96 1105
5666.67 1055
5667.38 1103
5668.09 1056
5668.80 953
5669.51 1066
5670.22 1064
5670.93 1139
5671.64 1156
5672.35 1001
5673.06 1147
5673.77 1016
5674.48 975
5675.19 1004
5675.90 911
5676.61 893
5677.32 911
5678.03 909
5678.74 937
5679.45 902
5680.17 929
5680.88 952
5681.59 882
5682.30 924
5683.01 914
5683.72 954
5684.43 831
5685.14 856
5685.85 966
5686.57 841
5687.28 991
5687.99 941
5688.70 817
5689.41 788
5690.12 803
5690.84 818
5691.55 826
5692.26 840
5692.97 765
5693.68 825
5694.39 872
5695.11 873
5695.82 888
5696.53 862
5697.24 825
5697.95 778
5698.67 821
5699.38 847
5700.09 883
5700.80 827
5701.51 873
5702.23 888
5702.94 818
5703.65 799
5704.36 897
5705.08 874
5705.79 807
5706.50 879
5707.21 864
5707.93 725
5708.64 876
5709.35 767
5710.07 803
5710.78 897
5711.49 815
5712.20 848
5712.92 926
5713.63 911
5714.34 814
5715.06 886
5715.77 854
5716.48 865
5717.20 855
5717.91 793
5718.62 788
5719.34 765
5720.05 788
5720.76 811
5721.48 812
5722.19 804
5722.90 864
5723.62 848
5724.33 841
5725.05 836
5725.76 997
5726.47 959
5727.19 967
5727.90 874
5728.61 938
5729.33 941
5730.04 972
5730.76 917
5731.47 858
5732.19 875
5732.90 823
5733.61 795
5734.33 852
5735.04 821
5735.76 822
5736.47 869
5737.19 850
5737.90 860
5738.61 937
5739.33 923
5740.04 987
5740.76 944
5741.47 900
5742.19 954
5742.90 930
5743.62 962
5744.33 980
5745.05 874
5745.76 933
5746.48 1004
5747.19 1038
5747.91 1034
5748.62 1009
5749.34 976
5750.05 1017
5750.77 923
5751.49 1039
5752.20 1022
5752.92 954
5753.63 926
5754.35 983
5755.06 1160
5755.78 1185
5756.49 1142
5757.21 1115
5757.93 1135
5758.64 1209
5759.36 1087
5760.07 1190
5760.79 1217
5761.51 1101
5762.22 1071
5762.94 1079
5763.65 1132
5764.37 1288
5765.09 1286
5765.80 1566
5766.52 1696
5767.24 1920
5767.95 2094
5768.67 2209
5769.39 2571
5770.10 2633
5770.82 2568
5771.53 2369
5772.25 2213
5772.97 1949
5773.69 1730
5774.40 1611
5775.12 1315
5775.84 1360
5776.55 1272
5777.27 1341
5777.99 1303
5778.70 1302
5779.42 1347
5780.14 1308
5780.86 1244
5781.57 1297
5782.29 1326
5783.01 1414
5783.72 1400
5784.44 1360
5785.16 1407
5785.88 1457
5786.59 1342
5787.31 1309
5788.03 1291
5788.75 1342
5789.47 1366
5790.18 1405
5790.90 1299
5791.62 1305
5792.34 1262
5793.06 1289
5793.77 1271
5794.49 1168
5795.21 1190
5795.93 1208
5796.65 1269
5797.36 1286
5798.08 1437
5798.80 1270
5799.52 1395
5800.24 1378
5800.96 1305
5801.67 1382
5802.39 1365
5803.11 1215
5803.83 1220
5804.55 1112
5805.27 1114
5805.99 1118
5806.71 1175
5807.42 1068
5808.14 1198
5808.86 1162
5809.58 1198
5810.30 1173
5811.02 1063
5811.74 1086
5812.46 1123
5813.18 1001
5813.90 1094
5814.62 1106
5815.34 993
5816.05 1125
5816.77 1017
5817.49 1002
5818.21 1032
5818.93 1085
5819.65 1039
5820.37 977
5821.09 901
5821.81 988
5822.53 1010
5823.25 967
5823.97 991
5824.69 1041
5825.41 1023
5826.13 923
5826.85 1016
5827.57 1020
5828.29 998
5829.01 1075
5829.73 996
5830.45 973
5831.17 924
5831.89 862
5832.61 948
5833.33 907
5834.05 925
5834.78 913
5835.50 841
5836.22 812
5836.94 840
5837.66 923
5838.38 1002
5839.10 1048
5839.82 931
5840.54 872
5841.26 807
5841.98 897
5842.70 971
5843.43 1019
5844.15 865
5844.87 900
5845.59 905
5846.31 969
5847.03 925
5847.75 848
5848.47 832
5849.20 815
5849.92 888
5850.64 906
5851.36 982
5852.08 993
5852.80 974
5853.53 940
5854.25 866
5854.97 945
5855.69 791
5856.41 875
5857.14 893
5857.86 938
5858.58 934
5859.30 903
5860.02 997
5860.75 861
5861.47 861
5862.19 919
5862.91 945
5863.64 823
5864.36 829
5865.08 871
5865.80 914
5866.52 936
5867.25 865
5867.97 951
5868.69 922
5869.42 1022
5870.14 940
5870.86 1042
5871.58 953
5872.31 918
5873.03 904
5873.75 936
5874.48 907
5875.20 960
5875.92 940
5876.65 963
5877.37 911
5878.09 1039
5878.81 1094
5879.54 881
5880.26 900
5880.99 972
5881.71 947
5882.43 1012
5883.16 1036
5883.88 968
5884.60 983
5885.33 909
5886.05 1010
5886.77 935
5887.50 943
5888.22 979
5888.95 881
5889.67 894
5890.39 994
5891.12 1053
5891.84 1028
5892.57 984
5893.29 977
5894.01 999
5894.74 844
5895.46 896
5896.19 922
5896.91 913
5897.64 899
5898.36 953
5899.09 967
5899.81 955
5900.53 1011
5901.26 1087
5901.98 1065
5902.71 1066
5903.43 1079
5904.16 1001
5904.88 1041
5905.61 965
5906.33 1050
5907.06 1022
5907.78 942
5908.51 1076
5909.23 1053
5909.96 1021
5910.68 962
5911.41 1001
5912.14 1020
5912.86 1092
5913.59 1084
5914.31 1078
5915.04 1031
5915.76 1150
5916.49 1211
5917.21 1069
5917.94 1079
5918.67 1113
5919.39 1205
5920.12 1126
5920.84 1079
5921.57 1168
5922.29 1142
5923.02 1120
5923.75 1131
5924.47 1249
5925.20 1231
5925.93 1251
5926.65 1349
5927.38 1401
5928.10 1221
5928.83 1287
5929.56 1353
5930.28 1368
5931.01 1340
5931.74 1422
5932.46 1382
5933.19 1514
5933.92 1481
5934.64 1379
5935.37 1393
5936.10 1375
5936.82 1368
5937.55 1445
5938.28 1433
5939.00 1330
5939.73 1446
5940.46 1434
5941.19 1543
5941.91 1537
5942.64 1514
5943.37 1681
5944.09 1822
5944.82 1901
5945.55 1798
5946.28 1954
5947.00 1961
5947.73 2081
5948.46 2103
5949.19 2266
5949.92 2332
5950.64 2611
5951.37 2742
5952.10 2807
5952.83 2758
5953.55 2853
5954.28 2717
5955.01 2551
5955.74 2623
5956.47 2385
5957.19 2279
5957.92 2292
5958.65 2205
5959.38 2188
5960.11 2300
5960.84 2255
5961.56 2464
5962.29 2492
5963.02 2846
5963.75 3009
5964.48 3152
5965.21 3433
5965.94 3495
5966.66 3655
5967.39 3691
5968.12 3418
5968.85 3247
5969.58 3244
5970.31 3076
5971.04 2747
5971.77 2752
5972.50 2672
5973.22 2650
5973.95 2464
5974.68 2516
5975.41 2752
5976.14 2468
5976.87 2498
5977.60 2669
5978.33 2571
5979.06 2762
5979.79 2790
5980.52 2877
5981.25 2876
5981.98 2939
5982.71 2900
5983.44 2931
5984.17 2939
5984.90 2904
5985.63 2760
5986.36 3046
5987.09 3030
5987.82 2961
5988.55 2961
5989.28 2842
5990.01 2933
5990.74 3088
5991.47 2964
5992.20 2933
5992.93 2875
5993.66 2903
5994.39 3130
5995.12 3139
5995.85 3097
5996.58 3126
5997.31 3220
5998.04 3045
5998.77 2991
5999.50 3070
6000.23 3198
6000.96 3192
6001.69 3122
6002.42 3095
6003.16 2958
6003.89 3138
6004.62 3177
6005.35 3071
6006.08 3130
6006.81 3531
6007.54 3685
6008.27 4105
6009.00 4621
6009.74 5348
6010.47 5993
6011.20 6904
6011.93 7580
6012.66 7772
6013.39 8226
6014.13 8287
6014.86 8199
6015.59 7471
6016.32 6623
6017.05 5746
6017.78 5130
6018.52 4553
6019.25 4029
6019.98 3690
6020.71 3307
6021.44 3049
6022.18 2865
6022.91 2761
6023.64 2822
6024.37 2743
6025.10 2553
6025.84 2679
6026.57 2611
6027.30 2710
6028.03 2834
6028.77 2875
6029.50 2882
6030.23 2838
6030.96 2552
6031.70 2578
6032.43 2583
6033.16 2491
6033.90 2339
6034.63 2336
6035.36 2342
6036.09 2370
6036.83 2360
6037.56 2373
6038.29 2370
6039.03 2471
6039.76 2315
6040.49 2454
6041.23 2586
6041.96 2478
6042.69 2416
6043.43 2528
6044.16 2547
6044.89 2758
6045.63 2758
6046.36 2729
6047.09 2760
6047.83 2988
6048.56 3151
6049.29 3206
6050.03 3211
6050.76 3468
6051.50 3586
6052.23 3586
6052.96 3709
6053.70 3696
6054.43 3316
6055.17 3055
6055.90 2836
6056.63 2805
6057.37 2589
6058.10 2423
6058.84 2551
6059.57 2454
6060.31 2453
6061.04 2359
6061.77 2374
6062.51 2433
6063.24 2341
6063.98 2324
6064.71 2135
6065.45 2298
6066.18 2271
6066.92 2197
6067.65 2091
6068.39 2059
6069.12 1996
6069.86 2086
6070.59 2047
6071.33 1909
6072.06 1872
6072.80 2072
6073.53 1994
6074.27 1997
6075.00 1916
6075.74 1972
6076.47 1876
6077.21 1836
6077.95 1741
6078.68 1814
6079.42 1865
6080.15 1748
6080.89 1870
6081.62 1614
6082.36 1762
6083.09 1858
6083.83 1904
6084.57 1836
6085.30 1749
6086.04 1683
6086.77 1752
6087.51 1826
6088.25 1878
6088.98 1773
6089.72 1729
6090.46 1788
6091.19 1709
6091.93 1695
6092.66 1613
6093.40 1748
6094.14 1673
6094.87 1587
6095.61 1640
6096.35 1660
6097.08 1546
6097.82 1672
6098.56 1652
6099.29 1507
6100.03 1678
6100.77 1567
6101.50 1540
6102.24 1567
6102.98 1608
6103.72 1606
6104.45 1623
6105.19 1577
6105.93 1630
6106.66 1583
6107.40 1494
6108.14 1525
6108.88 1502
6109.61 1576
6110.35 1601
6111.09 1633
6111.83 1751
6112.56 1698
6113.30 1644
6114.04 1540
6114.78 1622
6115.51 1718
6116.25 1567
6116.99 1684
6117.73 1655
6118.47 1643
6119.20 1530
6119.94 1739
6120.68 1694
6121.42 1679
6122.16 1667
6122.89 1754
6123.63 1753
6124.37 1717
6125.11 1603
6125.85 1679
6126.59 1707
6127.32 1736
6128.06 1831
6128.80 1665
6129.54 1727
6130.28 1705
6131.02 1795
6131.76 1754
6132.49 1760
6133.23 1728
6133.97 1730
6134.71 1893
6135.45 1716
6136.19 1756
6136.93 1885
6137.67 1981
6138.41 2041
6139.15 2008
6139.88 1951
6140.62 2036
6141.36 1984
6142.10 1942
6142.84 1980
6143.58 2018
6144.32 1959
6145.06 1950
6145.80 1894
6146.54 1964
6147.28 1866
6148.02 1839
6148.76 1850
6149.50 1820
6150.24 1803
6150.98 2002
6151.72 1913
6152.46 1972
6153.20 1994
6153.94 2000
6154.68 2052
6155.42 2003
6156.16 2082
6156.90 2044
6157.64 2092
6158.38 2148
6159.12 1985
6159.86 2055
6160.60 2063
6161.34 2097
6162.08 2305
6162.82 2351
6163.56 2371
6164.30 2515
6165.05 2449
6165.79 2497
6166.53 2736
6167.27 2723
6168.01 2667
6168.75 2653
6169.49 2728
6170.23 2736
6170.97 2684
6171.71 2533
6172.46 2516
6173.20 2479
6173.94 2531
6174.68 2515
6175.42 2681
6176.16 2766
6176.90 2750
6177.64 3131
6178.39 3382
6179.13 3695
6179.87 4225
6180.61 4726
6181.35 5432
6182.09 5841
6182.84 6019
6183.58 6138
6184.32 5800
6185.06 5359
6185.80 4920
6186.55 4524
6187.29 3909
6188.03 3645
6188.77 3240
6189.52 3128
6190.26 2853
6191.00 2828
6191.74 2806
6192.48 2658
6193.23 2688
6193.97 2686
6194.71 2575
6195.45 2659
6196.20 2765
6196.94 2796
6197.68 2794
6198.43 2648
6199.17 2685
6199.91 2734
6200.65 2733
6201.40 2834
6202.14 2848
6202.88 3127
6203.63 3494
6204.37 3980
6205.11 4604
6205.86 5307
6206.60 5914
6207.34 6456
6208.09 7317
6208.83 7948
6209.57 8228
6210.32 7665
6211.06 7126
6211.80 6470
6212.55 5730
6213.29 4850
6214.03 4444
6214.78 3752
6215.52 3278
6216.26 2911
6217.01 2744
6217.75 2656
6218.50 2436
6219.24 2501
6219.98 2409
6220.73 2297
6221.47 2290
6222.22 2376
6222.96 2490
6223.71 2479
6224.45 2483
6225.19 2312
6225.94 2311
6226.68 2206
6227.43 2210
6228.17 2013
6228.92 1984
6229.66 1814
6230.41 1878
6231.15 1789
6231.90 1825
6232.64 1772
6233.39 1802
6234.13 1981
6234.87 2030
6235.62 2035
6236.36 2032
6237.11 2062
6237.86 2226
6238.60 2288
6239.35 2318
6240.09 2340
6240.84 2411
6241.58 2323
6242.33 2173
6243.07 2255
6243.82 2298
6244.56 2224
6245.31 2311
6246.05 2170
6246.80 2084
6247.55 2173
6248.29 2212
6249.04 2104
6249.78 2051
6250.53 2035
6251.27 1922
6252.02 1987
6252.77 1884
6253.51 1979
6254.26 1959
6255.01 1940
6255.75 1804
6256.50 1830
6257.24 1838
6257.99 1869
6258.74 1844
6259.48 1937
6260.23 1933
6260.98 1754
6261.72 1673
6262.47 1627
6263.22 1620
6263.96 1608
6264.71 1591
6265.46 1618
6266.20 1645
6266.95 1696
6267.70 1735
6268.44 1570
6269.19 1524
6269.94 1681
6270.68 1647
6271.43 1572
6272.18 1616
6272.93 1570
6273.67 1630
6274.42 1811
6275.17 1648
6275.92 1623
6276.66 1583
6277.41 1660
6278.16 1666
6278.91 1686
6279.65 1744
6280.40 1679
6281.15 1731
6281.90 1588
6282.64 1571
6283.39 1566
6284.14 1528
6284.89 1576
6285.64 1430
6286.38 1344
6287.13 1294
6287.88 1356
6288.63 1368
6289.38 1377
6290.12 1390
6290.87 1433
6291.62 1371
6292.37 1365
6293.12 1355
6293.87 1316
6294.61 1294
6295.36 1375
6296.11 1399
6296.86 1443
6297.61 1370
6298.36 1320
6299.11 1322
6299.86 1361
6300.60 1257
6301.35 1307
6302.10 1248
6302.85 1299
6303.60 1202
6304.35 1272
6305.10 1262
6305.85 1352
6306.60 1304
6307.35 1277
6308.10 1413
6308.85 1356
6309.59 1415
6310.34 1517
6311.09 1380
6311.84 1335
6312.59 1432
6313.34 1381
6314.09 1575
6314.84 1645
6315.59 1677
6316.34 1678
6317.09 1532
6317.84 1490
6318.59 1322
6319.34 1314
6320.09 1351
6320.84 1382
6321.59 1286
6322.34 1263
6323.09 1274
6323.84 1224
6324.59 1258
6325.34 1185
6326.09 1245
6326.84 1277
6327.59 1232
6328.34 1212
6329.09 1193
6329.85 1196
6330.60 1300
6331.35 1231
6332.10 1209
6332.85 1203
6333.60 1237
6334.35 1164
6335.10 1182
6335.85 1186
6336.60 1218
6337.35 1238
6338.10 1261
6338.86 1194
6339.61 1113
6340.36 1170
6341.11 1170
6341.86 1188
6342.61 1265
6343.36 1109
6344.12 1073
6344.87 1202
6345.62 1223
6346.37 1248
6347.12 1302
6347.87 1241
6348.62 1245
6349.38 1380
6350.13 1281
6350.88 1230
6351.63 1400
6352.38 1376
6353.14 1440
6353.89 1306
6354.64 1284
6355.39 1377
6356.14 1263
6356.90 1262
6357.65 1253
6358.40 1317
6359.15 1299
6359.91 1134
6360.66 1105
6361.41 1143
6362.16 1207
6362.92 1240
6363.67 1210
6364.42 1233
6365.17 1281
6365.93 1314
6366.68 1332
6367.43 1406
6368.19 1434
6368.94 1357
6369.69 1253
6370.44 1217
6371.20 1338
6371.95 1404
6372.70 1386
6373.46 1323
6374.21 1254
6374.96 1202
6375.72 1266
6376.47 1257
6377.22 1219
6377.98 1216
6378.73 1135
6379.48 1155
6380.24 1249
6380.99 1305
6381.75 1385
6382.50 1266
6383.25 1294
6384.01 1215
6384.76 1203
6385.51 1202
6386.27 1187
6387.02 1180
6387.78 1080
6388.53 1225
6389.28 1239
6390.04 1240
6390.79 1214
6391.55 1270
6392.30 1164
6393.06 1194
6393.81 1199
6394.56 1174
6395.32 1181
6396.07 1118
6396.83 1219
6397.58 1175
6398.34 1146
6399.09 1232
6399.85 1206
6400.60 1267
6401.36 1245
6402.11 1196
6402.87 1178
6403.62 1237
6404.38 1206
6405.13 1178
6405.89 1150
6406.64 1262
6407.40 1281
6408.15 1398
6408.91 1354
6409.66 1179
6410.42 1273
6411.17 1189
6411.93 1199
6412.68 1288
6413.44 1292
6414.20 1223
6414.95 1289
6415.71 1204
6416.46 1309
6417.22 1298
6417.97 1238
6418.73 1181
6419.49 1248
6420.24 1246
6421.00 1224
6421.75 1197
6422.51 1158
6423.27 1209
6424.02 1133
6424.78 1176
6425.54 1191
6426.29 1306
6427.05 1173
6427.80 1199
6428.56 1171
6429.32 1210
6430.07 1092
6430.83 1151
6431.59 1139
6432.34 1192
6433.10 1167
6433.86 1175
6434.61 1238
6435.37 1233
6436.13 1264
6436.88 1158
6437.64 1154
6438.40 1188
6439.16 1235
6439.91 1169
6440.67 1242
6441.43 1319
6442.18 1218
6442.94 1286
6443.70 1207
6444.46 1141
6445.21 1262
6445.97 1294
6446.73 1246
6447.49 1310
6448.24 1179
6449.00 1253
6449.76 1291
6450.52 1297
6451.28 1307
6452.03 1255
6452.79 1159
6453.55 1365
6454.31 1446
6455.06 1388
6455.82 1413
6456.58 1332
6457.34 1387
6458.10 1294
6458.86 1264
6459.61 1333
6460.37 1397
6461.13 1336
6461.89 1443
6462.65 1456
6463.41 1443
6464.16 1497
6464.92 1434
6465.68 1547
6466.44 1686
6467.20 1603
6467.96 1583
6468.72 1566
6469.48 1533
6470.23 1511
6470.99 1572
6471.75 1424
6472.51 1582
6473.27 1651
6474.03 1477
6474.79 1594
6475.55 1615
6476.31 1712
6477.07 1672
6477.83 1573
6478.59 1630
6479.35 1619
6480.10 1780
6480.86 1772
6481.62 1824
6482.38 1933
6483.14 1803
6483.90 1757
6484.66 1924
6485.42 1874
6486.18 1787
6486.94 1830
6487.70 1918
6488.46 1999
6489.22 1915
6489.98 2037
6490.74 2050
6491.50 2117
6492.26 2237
6493.02 2351
6493.78 2129
6494.54 2163
6495.30 2279
6496.06 2327
6496.82 2215
6497.59 2250
6498.35 2251
6499.11 2200
6499.87 2163
6500.63 2337
6501.39 2431
6502.15 2634
6502.91 2807
6503.67 3194
6504.43 3716
6505.19 4543
6505.95 5286
6506.71 5830
6507.48 6287
6508.24 6673
6509.00 6895
6509.76 6527
6510.52 6063
6511.28 5680
6512.04 4974
6512.80 4243
6513.57 3780
6514.33 3395
6515.09 3122
6515.85 2878
6516.61 2690
6517.37 2621
6518.14 2538
6518.90 2683
6519.66 2616
6520.42 2794
6521.18 2839
6521.95 2811
6522.71 2928
6523.47 3077
6524.23 3184
6524.99 3378
6525.76 3444
6526.52 3705
6527.28 3825
6528.04 3616
6528.80 3528
6529.57 3677
6530.33 3641
6531.09 3749
6531.85 3945
6532.62 4435
6533.38 5047
6534.14 5599
6534.91 6095
6535.67 6298
6536.43 6673
6537.19 6775
6537.96 6150
6538.72 5503
6539.48 4909
6540.25 4476
6541.01 3822
6541.77 3301
6542.53 3075
6543.30 3085
6544.06 2812
6544.82 2902
6545.59 2870
6546.35 2761
6547.11 2753
6547.88 2808
6548.64 2612
6549.41 2809
6550.17 2844
6550.93 2894
6551.70 3057
6552.46 3158
6553.22 3237
6553.99 3273
6554.75 3430
6555.52 3420
6556.28 3271
6557.04 3078
6557.81 2983
6558.57 2910
6559.34 2662
6560.10 2636
6560.86 2596
6561.63 2586
6562.39 2626
6563.16 2550
6563.92 2555
6564.69 2612
6565.45 2567
6566.21 2601
6566.98 2390
6567.74 2554
6568.51 2631
6569.27 2448
6570.04 2600
6570.80 2636
6571.57 2707
6572.33 2646
6573.10 2619
6573.86 2775
6574.63 2813
6575.39 2877
6576.16 2878
6576.92 2809
6577.69 2703
6578.45 2868
6579.22 2785
6579.98 2761
6580.75 2814
6581.51 2767
6582.28 2895
6583.05 2816
6583.81 2795
6584.58 2766
6585.34 2610
6586.11 2590
6586.87 2723
6587.64 2710
6588.41 2927
6589.17 2997
6589.94 2926
6590.70 2997
6591.47 3289
6592.24 3802
6593.00 3817
6593.77 3709
6594.53 3768
6595.30 3786
6596.07 3803
6596.83 3447
6597.60 3380
6598.37 3350
6599.13 3222
6599.90 2809
6600.66 2805
6601.43 2711
6602.20 2450
6602.96 2386
6603.73 2389
6604.50 2466
6605.26 2482
6606.03 2538
6606.80 2368
6607.57 2327
6608.33 2513
6609.10 2558
6609.87 2557
6610.63 2426
6611.40 2348
6612.17 2274
6612.94 2280
6613.70 2242
6614.47 2253
6615.24 2419
6616.00 2391
6616.77 2494
6617.54 2430
6618.31 2518
6619.08 2637
6619.84 2614
6620.61 2662
6621.38 2833
6622.15 2875
6622.91 2888
6623.68 2716
6624.45 2831
6625.22 2750
6625.99 2606
6626.75 2554
6627.52 2592
6628.29 2474
6629.06 2341
6629.83 2508
6630.59 2503
6631.36 2519
6632.13 2668
6632.90 2755
6633.67 2861
6634.44 2938
6635.21 2911
6635.97 2992
6636.74 2989
6637.51 2844
6638.28 2958
6639.05 3011
6639.82 3054
6640.59 3140
6641.36 3023
6642.12 2975
6642.89 2868
6643.66 2700
6644.43 2650
6645.20 2641
6645.97 2586
6646.74 2389
6647.51 2303
6648.28 2317
6649.05 2167
6649.82 2135
6650.59 2077
6651.36 2016
6652.12 2031
6652.89 2150
6653.66 2266
6654.43 2143
6655.20 2094
6655.97 2041
6656.74 2125
6657.51 2080
6658.28 2009
6659.05 2019
6659.82 2135
6660.59 2134
6661.36 2103
6662.13 2137
6662.90 2141
6663.67 2134
6664.44 2134
6665.21 2150
6665.98 2038
6666.75 2061
6667.52 2275
6668.30 2388
6669.07 2436
6669.84 2372
6670.61 2368
6671.38 2420
6672.15 2477
6672.92 2360
6673.69 2347
6674.46 2304
6675.23 2340
6676.00 2386
6676.77 2171
6677.54 2272
6678.32 2379
6679.09 2529
6679.86 2365
6680.63 2527
6681.40 2633
6682.17 2777
6682.94 3068
6683.71 2993
6684.49 3043
6685.26 3229
6686.03 3093
6686.80 2819
6687.57 2557
6688.34 2489
6689.11 2227
6689.89 2205
6690.66 2179
6691.43 2107
6692.20 2015
6692.97 1969
6693.75 1889
6694.52 1909
6695.29 1997
6696.06 1942
6696.83 1972
6697.61 2000
6698.38 1980
6699.15 1990
6699.92 2043
6700.70 2013
6701.47 2016
6702.24 1966
6703.01 1803
6703.79 1843
6704.56 1958
6705.33 1964
6706.10 1969
6706.88 1849
6707.65 1833
6708.42 1724
6709.19 1693
6709.97 1785
6710.74 1813
6711.51 1739
6712.29 1770
6713.06 1672
6713.83 1682
6714.61 1745
6715.38 1679
6716.15 1744
6716.92 1683
6717.70 1724
6718.47 1684
6719.24 1695
6720.02 1647
6720.79 1576
6721.57 1685
6722.34 1706
6723.11 1700
6723.89 1648
6724.66 1636
6725.43 1677
6726.21 1591
6726.98 1657
6727.76 1736
6728.53 1711
6729.30 1773
6730.08 1756
6730.85 1809
6731.63 1750
6732.40 1697
6733.17 1803
6733.95 1890
6734.72 1732
6735.50 1934
6736.27 1928
6737.05 1750
6737.82 1836
6738.59 1857
6739.37 1950
6740.14 1847
6740.92 1916
6741.69 1928
6742.47 1874
6743.24 1880
6744.02 1904
6744.79 1979
6745.57 2060
6746.34 2160
6747.12 2224
6747.89 2355
6748.67 2255
6749.44 2359
6750.22 2449
6750.99 2579
6751.77 2766
6752.54 2738
6753.32 2569
6754.09 2608
6754.87 2400
6755.65 2347
6756.42 2240
6757.20 2266
6757.97 2277
6758.75 2197
6759.52 2124
6760.30 2261
6761.08 2224
6761.85 2151
6762.63 2129
6763.40 2097
6764.18 2174
6764.96 2028
6765.73 1990
6766.51 2109
6767.28 1951
6768.06 1909
6768.84 1915
6769.61 1954
6770.39 1951
6771.17 1885
6771.94 1875
6772.72 1755
6773.50 1806
6774.27 1664
6775.05 1741
6775.82 1733
6776.60 1694
6777.38 1623
6778.16 1759
6778.93 1738
6779.71 1723
6780.49 1562
6781.26 1687
6782.04 1794
6782.82 1762
6783.59 1703
6784.37 1711
6785.15 1807
6785.93 1749
6786.70 1673
6787.48 1674
6788.26 1644
6789.04 1676
6789.81 1725
6790.59 1580
6791.37 1575
6792.15 1656
6792.92 1687
6793.70 1606
6794.48 1545
6795.26 1526
6796.03 1603
6796.81 1549
6797.59 1605
6798.37 1597
6799.15 1612
6799.92 1713
6800.70 1635
6801.48 1629
6802.26 1745
6803.04 1688
6803.81 1766
6804.59 1865
6805.37 1857
6806.15 1698
6806.93 1662
6807.71 1640
6808.49 1567
6809.26 1594
6810.04 1556
6810.82 1626
6811.60 1568
6812.38 1635
6813.16 1618
6813.94 1746
6814.72 1698
6815.49 1768
6816.27 1690
6817.05 1618
6817.83 1578
6818.61 1585
6819.39 1555
6820.17 1482
6820.95 1598
6821.73 1665
6822.51 1605
6823.29 1577
6824.07 1474
6824.85 1542
6825.62 1682
6826.40 1589
6827.18 1536
6827.96 1570
6828.74 1523
6829.52 1534
6830.30 1594
6831.08 1465
6831.86 1503
6832.64 1452
6833.42 1558
6834.20 1559
6834.98 1654
6835.76 1659
6836.54 1820
6837.32 1990
6838.10 2141
6838.88 2030
6839.66 1993
6840.44 2026
6841.22 1912
6842.01 1694
6842.79 1728
6843.57 1633
6844.35 1674
6845.13 1673
6845.91 1659
6846.69 1706
6847.47 1850
6848.25 1952
6849.03 1947
6849.81 2005
6850.59 2066
6851.37 2042
6852.16 2125
6852.94 1986
6853.72 1935
6854.50 1826
6855.28 1794
6856.06 1814
6856.84 1737
6857.62 1663
6858.41 1697
6859.19 1654
6859.97 1799
6860.75 1584
6861.53 1630
6862.31 1669
6863.09 1743
6863.88 1674
6864.66 1671
6865.44 1695
6866.22 1720
6867.00 1808
6867.79 1723
6868.57 1740
6869.35 1827
6870.13 1858
6870.91 1813
6871.70 1702
6872.48 1697
6873.26 1832
6874.04 1841
6874.83 1931
6875.61 1888
6876.39 1930
6877.17 2058
6877.96 2164
6878.74 2274
6879.52 2270
6880.30 2331
6881.09 2319
6881.87 2432
6882.65 2420
6883.43 2614
6884.22 2919
6885.00 3323
6885.78 3655
6886.57 3867
6887.35 4040
6888.13 4360
6888.92 4310
6889.70 3837
6890.48 3560
6891.26 3244
6892.05 2949
6892.83 2705
6893.62 2416
6894.40 2300
6895.18 2263
6895.97 2172
6896.75 2104
6897.53 2138
6898.32 2164
6899.10 2129
6899.88 2158
6900.67 2198
6901.45 2152
6902.24 2114
6903.02 2303
6903.80 2292
6904.59 2279
6905.37 2291
6906.16 2216
6906.94 2176
6907.72 2193
6908.51 1996
6909.29 1994
6910.08 1908
6910.86 1853
6911.65 1863
6912.43 1903
6913.21 1852
6914.00 1784
6914.78 1803
6915.57 1882
6916.35 1976
6917.14 1908
6917.92 1839
6918.71 1770
6919.49 1799
6920.28 1864
6921.06 1853
6921.85 1880
6922.63 1881
6923.42 1850
6924.20 1956
6924.99 1948
6925.77 2055
6926.56 2041
6927.34 1979
6928.13 1932
6928.91 2035
6929.70 1941
6930.49 1981
6931.27 2011
6932.06 1951
6932.84 1794
6933.63 1921
6934.41 1984
6935.20 1925
6935.99 1975
6936.77 2155
6937.56 2285
6938.34 2330
6939.13 2279
6939.92 2412
6940.70 2516
6941.49 2726
6942.27 2722
6943.06 2900
6943.85 2880
6944.63 2789
6945.42 2998
6946.21 2987
6946.99 3099
6947.78 3340
6948.57 3262
6949.35 3224
6950.14 3050
6950.92 2763
6951.71 2632
6952.50 2631
6953.29 2553
6954.07 2479
6954.86 2557
6955.65 2593
6956.43 2521
6957.22 2396
6958.01 2581
6958.79 2644
6959.58 2555
6960.37 2553
6961.16 2486
6961.94 2731
6962.73 2726
6963.52 2796
6964.31 2854
6965.09 3003
6965.88 3277
6966.67 3196
6967.46 3236
6968.24 3335
6969.03 3366
6969.82 3548
6970.61 3510
6971.39 3444
6972.18 3536
6972.97 3505
6973.76 3421
6974.55 3356
6975.33 3274
6976.12 3393
6976.91 3571
6977.70 3627
6978.49 3900
6979.27 4200
6980.06 4888
6980.85 5861
6981.64 6852
6982.43 8156
6983.22 9864
6984.01 11413
6984.79 12397
6985.58 12954
6986.37 12941
6987.16 12045
6987.95 10976
6988.74 9332
6989.53 8152
6990.32 6642
6991.10 5392
6991.89 4667
6992.68 3966
6993.47 3269
6994.26 3029
6995.05 2943
6995.84 2752
6996.63 2541
6997.42 2514
6998.21 2456
6999.00 2545
6999.79 2560
7000.58 2520
7001.36 2477
7002.15 2490
7002.94 2456
7003.73 2387
7004.52 2289
7005.31 2150
7006.10 2180
7006.89 2161
7007.68 1965
7008.47 1982
7009.26 2046
7010.05 2154
7010.84 2265
7011.63 2254
7012.42 2235
7013.21 2351
7014.00 2385
7014.79 2496
7015.58 2398
7016.37 2333
7017.16 2369
7017.96 2266
7018.75 2372
7019.54 2561
7020.33 2704
7021.12 2683
7021.91 2932
7022.70 3264
7023.49 3096
7024.28 3028
7025.07 2962
7025.86 2970
7026.65 2815
7027.44 2762
7028.24 2726
7029.03 2514
7029.82 2485
7030.61 2315
7031.40 2259
7032.19 2240
7032.98 2245
7033.77 2409
7034.57 2435
7035.36 2472
7036.15 2375
7036.94 2420
7037.73 2500
7038.52 2455
7039.32 2354
7040.11 2465
7040.90 2584
7041.69 2609
7042.48 2480
7043.27 2420
7044.07 2430
7044.86 2566
7045.65 2646
7046.44 2671
7047.23 2807
7048.03 2983
7048.82 3272
7049.61 3110
7050.40 3083
7051.20 2872
7051.99 2908
7052.78 2762
7053.57 2636
7054.37 2730
7055.16 2620
7055.95 2567
7056.74 2584
7057.54 2581
7058.33 2587
7059.12 2552
7059.91 2398
7060.71 2504
7061.50 2553
7062.29 2500
7063.09 2428
7063.88 2398
7064.67 2316
7065.47 2246
7066.26 2255
7067.05 2289
7067.85 2272
7068.64 2138
7069.43 2028
7070.23 1942
7071.02 2006
7071.81 1903
7072.61 1792
7073.40 1827
7074.19 1873
7074.99 1854
7075.78 1808
7076.57 1843
7077.37 1858
7078.16 1767
7078.96 1711
7079.75 1811
7080.54 1728
7081.34 1846
7082.13 1798
7082.93 1815
7083.72 1906
7084.51 1824
7085.31 1815
7086.10 1935
7086.90 1911
7087.69 1765
7088.49 1892
7089.28 1840
7090.08 1839
7090.87 1737
7091.66 1643
7092.46 1798
7093.25 1757
7094.05 1604
7094.84 1542
7095.64 1603
7096.43 1617
7097.23 1540
7098.02 1570
7098.82 1508
7099.61 1553
7100.41 1583
7101.20 1499
7102.00 1405
7102.79 1478
7103.59 1433
7104.38 1415
7105.18 1404
7105.98 1442
7106.77 1430
7107.57 1415
7108.36 1410
7109.16 1376
7109.95 1348
7110.75 1397
7111.54 1379
7112.34 1271
7113.14 1350
7113.93 1334
7114.73 1365
7115.52 1340
7116.32 1357
7117.12 1334
7117.91 1288
7118.71 1325
7119.50 1345
7120.30 1350
7121.10 1261
7121.89 1307
7122.69 1265
7123.49 1327
7124.28 1372
7125.08 1245
7125.88 1316
7126.67 1211
7127.47 1294
7128.27 1356
7129.06 1445
7129.86 1389
7130.66 1483
7131.45 1462
7132.25 1322
7133.05 1320
7133.84 1247
7134.64 1240
7135.44 1228
7136.23 1254
7137.03 1273
7137.83 1221
7138.63 1209
7139.42 1259
7140.22 1253
7141.02 1207
7141.82 1201
7142.61 1115
7143.41 1166
7144.21 1217
7145.01 1191
7145.80 1096
7146.60 1093
7147.40 1075
7148.20 965
7148.99 1048
7149.79 1094
7150.59 1051
7151.39 1027
7152.19 1064
7152.98 1124
7153.78 1099
7154.58 1185
7155.38 1183
7156.18 1155
7156.98 1196
7157.77 1112
7158.57 1032
7159.37 1063
7160.17 1114
7160.97 1054
7161.77 1062
7162.56 1072
7163.36 1016
7164.16 1047
7164.96 1052
7165.76 1047
7166.56 1049
7167.36 1014
7168.16 1056
7168.95 1023
7169.75 1024
7170.55 948
7171.35 1039
7172.15 987
7172.95 994
7173.75 963
7174.55 958
7175.35 983
7176.15 894
7176.95 954
7177.75 936
7178.55 988
7179.35 1033
7180.14 1063
7180.94 1018
7181.74 961
7182.54 935
7183.34 979
7184.14 985
7184.94 1028
7185.74 952
7186.54 849
7187.34 970
7188.14 983
7188.94 907
7189.74 947
7190.54 926
7191.34 932
7192.14 952
7192.94 971
7193.74 1023
7194.54 926
7195.35 961
7196.15 1002
7196.95 913
7197.75 974
7198.55 907
7199.35 943
7200.15 931
7200.95 944
7201.75 917
7202.55 1024
7203.35 1029
7204.15 966
7204.95 960
7205.75 912
7206.56 884
7207.36 919
7208.16 940
7208.96 934
7209.76 986
7210.56 957
7211.36 945
7212.16 877
7212.97 904
7213.77 994
7214.57 1049
7215.37 901
7216.17 883
7216.97 950
7217.78 993
7218.58 948
7219.38 993
7220.18 946
7220.98 1017
7221.78 957
7222.59 901
7223.39 1006
7224.19 1057
7224.99 978
7225.79 912
7226.60 960
7227.40 880
7228.20 931
7229.00 1002
7229.81 1056
7230.61 1031
7231.41 1067
7232.21 1047
7233.02 1197
7233.82 1175
7234.62 1191
7235.42 1126
7236.23 1151
7237.03 1076
7237.83 1078
7238.63 1110
7239.44 1105
7240.24 1071
7241.04 1035
7241.85 1065
7242.65 1032
7243.45 999
7244.26 1066
7245.06 1065
7245.86 990
7246.67 984
7247.47 1042
7248.27 1009
7249.08 1049
7249.88 1063
7250.68 1002
7251.49 1038
7252.29 1091
7253.09 1121
7253.90 1107
7254.70 1124
7255.50 1049
7256.31 1026
7257.11 1081
7257.92 1030
7258.72 956
7259.52 965
7260.33 979
7261.13 922
7261.94 988
7262.74 978
7263.54 936
7264.35 987
7265.15 908
7265.96 1019
7266.76 1122
7267.57 1028
7268.37 1020
7269.18 998
7269.98 1050
7270.78 1042
7271.59 958
7272.39 1139
7273.20 1069
7274.00 1000
7274.81 1054
7275.61 1066
7276.42 1050
7277.22 1139
7278.03 1121
7278.83 1176
7279.64 1230
7280.44 1301
7281.25 1337
7282.05 1432
7282.86 1658
7283.66 1715
7284.47 1647
7285.28 1595
7286.08 1540
7286.89 1528
7287.69 1419
7288.50 1202
7289.30 1331
7290.11 1253
7290.91 1125
7291.72 1167
7292.53 1103
7293.33 1063
7294.14 1120
7294.94 1212
7295.75 1135
7296.56 1083
7297.36 1172
7298.17 1238
7298.97 1218
7299.78 1141
7300.59 1098
7301.39 1170
7302.20 1229
7303.01 1258
7303.81 1162
7304.62 1121
7305.43 1068
7306.23 1174
7307.04 1183
7307.85 1324
7308.65 1432
7309.46 1409
7310.27 1434
7311.07 1390
7311.88 1381
7312.69 1524
7313.49 1663
7314.30 1722
7315.11 1793
7315.91 2211
7316.72 2287
7317.53 2285
7318.34 2515
7319.14 2638
7319.95 2548
7320.76 2259
7321.57 2086
7322.37 1848
7323.18 1789
7323.99 1694
7324.80 1509
7325.60 1526
7326.41 1468
7327.22 1447
7328.03 1427
7328.83 1399
7329.64 1367
7330.45 1299
7331.26 1313
7332.07 1406
7332.87 1328
7333.68 1330
7334.49 1458
7335.30 1492
7336.11 1374
7336.92 1353
7337.72 1280
7338.53 1318
7339.34 1459
7340.15 1379
7340.96 1323
7341.77 1278
7342.57 1343
7343.38 1231
7344.19 1150
7345.00 1152
7345.81 1150
7346.62 1141
7347.43 1136
7348.24 1157
7349.05 1163
7349.85 1122
7350.66 1121
7351.47 1127
7352.28 1040
7353.09 1033
7353.90 1123
7354.71 1136
7355.52 1172
7356.33 1166
7357.14 1145
7357.95 1069
7358.76 1198
7359.57 1219
7360.38 1134
7361.18 1118
7361.99 1141
7362.80 1132
7363.61 1184
7364.42 1127
7365.23 1185
7366.04 1136
7366.85 1088
7367.66 1038
7368.47 1050
7369.28 1056
7370.09 1058
7370.90 999
7371.71 1039
7372.52 991
7373.33 1049
7374.14 992
7374.96 1023
7375.77 1104
7376.58 1062
7377.39 1123
7378.20 1169
7379.01 1162
7379.82 1213
7380.63 1264
7381.44 1294
7382.25 1247
7383.06 1219
7383.87 1146
7384.68 1148
7385.49 965
7386.31 926
7387.12 904
7387.93 1018
7388.74 944
7389.55 958
7390.36 928
7391.17 922
7391.98 1007
7392.79 967
7393.61 933
7394.42 950
7395.23 1043
7396.04 1006
7396.85 957
7397.66 1053
7398.48 946
7399.29 929
7400.10 991
7400.91 929
7401.72 973
7402.53 991
7403.35 897
7404.16 927
7404.97 922
7405.78 950
7406.59 928
7407.41 953
7408.22 999
7409.03 887
7409.84 890
7410.66 903
7411.47 834
7412.28 867
7413.09 857
7413.91 851
7414.72 858
7415.53 852
7416.34 790
7417.16 847
7417.97 819
7418.78 785
7419.60 846
7420.41 848
7421.22 877
7422.03 908
7422.85 777
7423.66 776
7424.47 758
7425.29 780
7426.10 790
7426.91 787
7427.73 791
7428.54 791
7429.35 744
7430.17 765
7430.98 790
7431.79 856
7432.61 887
7433.42 780
7434.23 763
7435.05 842
7435.86 736
7436.67 794
7437.49 809
7438.30 800
7439.12 824
7439.93 777
7440.74 772
7441.56 813
7442.37 846
7443.19 889
7444.00 799
7444.82 757
7445.63 791
7446.44 809
7447.26 748
7448.07 749
7448.89 816
7449.70 811
7450.52 767
7451.33 703
7452.15 714
7452.96 778
7453.77 738
7454.59 727
7455.40 805
7456.22 814
7457.03 795
7457.85 778
7458.66 730
7459.48 771
7460.29 793
7461.11 736
7461.92 694
7462.74 777
7463.55 815
7464.37 883
7465.19 788
7466.00 767
7466.82 787
7467.63 831
7468.45 799
7469.26 828
7470.08 819
7470.89 865
7471.71 887
7472.53 884
7473.34 1025
7474.16 946
7474.97 892
7475.79 769
7476.60 781
7477.42 916
7478.24 835
7479.05 823
7479.87 838
7480.69 853
7481.50 839
7482.32 894
7483.13 891
7483.95 849
7484.77 869
7485.58 892
7486.40 952
7487.22 853
7488.03 862
7488.85 839
7489.67 898
7490.48 855
7491.30 841
7492.12 780
7492.93 747
7493.75 834
7494.57 831
7495.38 914
7496.20 920
7497.02 836
7497.84 907
7498.65 841
7499.47 778
7500.29 885
7501.10 910
7501.92 858
7502.74 834
7503.56 965
7504.37 830
7505.19 763
7506.01 764
7506.83 779
7507.64 823
7508.46 869
7509.28 788
7510.10 803
7510.92 784
7511.73 852
7512.55 813
7513.37 882
7514.19 783
7515.01 744
7515.82 759
7516.64 761
7517.46 743
7518.28 804
7519.10 785
7519.91 802
7520.73 832
7521.55 809
7522.37 837
7523.19 781
7524.01 785
7524.83 774
7525.64 749
7526.46 726
7527.28 782
7528.10 825
7528.92 874
7529.74 793
7530.56 788
7531.38 763
7532.20 758
7533.01 783
7533.83 757
7534.65 800
7535.47 850
7536.29 835
7537.11 761
7537.93 825
7538.75 819
7539.57 787
7540.39 772
7541.21 840
7542.03 731
7542.85 765
7543.67 838
7544.49 835
7545.31 744
7546.12 864
7546.94 783
7547.76 822
7548.58 781
7549.40 762
7550.22 784
7551.04 845
7551.86 786
7552.68 822
7553.50 792
7554.33 723
7555.15 755
7555.97 806
7556.79 788
7557.61 791
7558.43 819
7559.25 849
7560.07 812
7560.89 833
7561.71 827
7562.53 780
7563.35 844
7564.17 846
7564.99 829
7565.81 830
7566.63 767
7567.45 820
7568.28 858
7569.10 810
7569.92 803
7570.74 798
7571.56 797
7572.38 853
7573.20 919
7574.02 854
7574.84 796
7575.67 795
7576.49 862
7577.31 855
7578.13 868
7578.95 895
7579.77 873
7580.60 838
7581.42 870
7582.24 929
7583.06 908
7583.88 872
7584.70 953
7585.53 1003
7586.35 952
7587.17 944
7587.99 1030
7588.81 969
7589.64 929
7590.46 967
7591.28 944
7592.10 991
7592.93 929
7593.75 963
7594.57 926
7595.39 1030
7596.21 1183
7597.04 1132
7597.86 1048
7598.68 1053
7599.51 1078
7600.33 1170
7601.15 1111
7601.97 1060
7602.80 1087
7603.62 1181
7604.44 1152
7605.27 1112
7606.09 1227
7606.91 1254
7607.73 1163
7608.56 1221
7609.38 1052
7610.20 1048
7611.03 1018
7611.85 1104
7612.67 1233
7613.50 1251
7614.32 1305
7615.14 1452
7615.97 1421
7616.79 1526
7617.62 1463
7618.44 1436
7619.26 1495
7620.09 1476
7620.91 1454
7621.73 1353
7622.56 1376
7623.38 1288
7624.21 1280
7625.03 1255
7625.85 1268
7626.68 1293
7627.50 1252
7628.33 1277
7629.15 1247
7629.98 1274
7630.80 1348
7631.62 1345
7632.45 1284
7633.27 1329
7634.10 1275
7634.92 1169
7635.75 1139
7636.57 1154
7637.40 1040
7638.22 1101
7639.05 1082
7639.87 1031
7640.70 999
7641.52 1003
7642.35 1025
7643.17 1161
7644.00 1192
7644.82 1098
7645.65 1112
7646.47 1155
7647.30 1059
7648.12 1027
7648.95 1114
7649.77 1025
7650.60 1002
7651.42 1059
7652.25 1055
7653.07 1028
7653.90 1043
7654.73 984
7655.55 925
7656.38 838
7657.20 966
7658.03 953
7658.85 966
7659.68 909
7660.51 889
7661.33 872
7662.16 914
7662.98 878
7663.81 950
7664.64 973
7665.46 928
7666.29 870
7667.12 863
7667.94 852
7668.77 840
7669.59 849
7670.42 912
7671.25 789
7672.07 764
7672.90 872
7673.73 939
7674.55 889
7675.38 845
7676.21 855
7677.03 829
7677.86 810
7678.69 877
7679.52 837
7680.34 875
7681.17 847
7682.00 933
7682.82 923
7683.65 989
7684.48 1048
7685.31 1069
7686.13 964
7686.96 915
7687.79 953
7688.62 969
7689.44 877
7690.27 839
7691.10 957
7691.93 997
7692.75 928
7693.58 969
7694.41 926
7695.24 926
7696.07 1047
7696.89 985
7697.72 982
7698.55 1004
7699.38 926
7700.21 1012
7701.03 1015
7701.86 948
7702.69 924
7703.52 919
7704.35 868
7705.17 936
7706.00 864
7706.83 805
7707.66 837
7708.49 993
7709.32 952
7710.15 843
7710.97 899
7711.80 922
7712.63 868
7713.46 785
7714.29 742
7715.12 766
7715.95 847
7716.78 770
7717.61 802
7718.44 864
7719.26 811
7720.09 812
7720.92 770
7721.75 826
7722.58 796
7723.41 762
7724.24 762
7725.07 836
7725.90 827
7726.73 855
7727.56 909
7728.39 959
7729.22 857
7730.05 819
7730.88 780
7731.71 759
7732.54 763
7733.37 777
7734.20 760
7735.03 718
7735.86 713
7736.69 828
7737.52 722
7738.35 753
7739.18 736
7740.01 746
7740.84 713
7741.67 726
7742.50 758
7743.33 842
7744.16 884
7744.99 893
7745.82 901
7746.65 965
7747.48 941
7748.31 981
7749.14 934
7749.97 823
7750.80 899
7751.64 871
7752.47 868
7753.30 803
7754.13 786
7754.96 826
7755.79 768
7756.62 861
7757.45 824
7758.28 679
7759.12 757
7759.95 806
7760.78 832
7761.61 807
7762.44 750
7763.27 795
7764.10 804
7764.94 777
7765.77 786
7766.60 721
7767.43 779
7768.26 745
7769.09 777
7769.93 828
7770.76 880
7771.59 773
7772.42 748
7773.25 806
7774.09 840
7774.92 831
7775.75 776
7776.58 813
7777.41 840
7778.25 814
7779.08 838
7779.91 829
7780.74 836
7781.58 788
7782.41 772
7783.24 783
7784.07 784
7784.91 784
7785.74 760
7786.57 831
7787.41 826
7788.24 862
7789.07 833
7789.90 771
7790.74 781
7791.57 779
7792.40 738
7793.24 810
7794.07 912
7794.90 841
7795.74 812
7796.57 912
7797.40 928
7798.24 875
7799.07 792
7799.90 832
7800.74 896
7801.57 832
7802.40 867
7803.24 928
7804.07 999
7804.90 927
7805.74 864
7806.57 905
7807.41 951
7808.24 963
7809.07 981
7809.91 974
7810.74 1020
7811.58 1063
7812.41 1063
7813.24 1053
7814.08 1010
7814.91 1101
7815.75 1129
7816.58 1040
7817.42 995
7818.25 1042
7819.09 1218
7819.92 1237
7820.75 1223
7821.59 1290
7822.42 1380
7823.26 1250
7824.09 1227
7824.93 1211
7825.76 1054
7826.60 1102
7827.43 1115
7828.27 1093
7829.10 1127
7829.94 1267
7830.77 1223
7831.61 1254
7832.44 1241
7833.28 1306
7834.11 1242
7834.95 1206
7835.78 1122
7836.62 1135
7837.46 1049
7838.29 1023
7839.13 1060
7839.96 1112
7840.80 1026
7841.63 940
7842.47 935
7843.31 1021
7844.14 944
7844.98 976
7845.81 939
7846.65 972
7847.48 902
7848.32 927
7849.16 908
7849.99 977
7850.83 959
7851.67 973
7852.50 942
7853.34 961
7854.17 965
7855.01 1026
7855.85 1029
7856.68 1073
7857.52 1030
7858.36 997
7859.19 1047
7860.03 1063
7860.87 988
7861.70 967
7862.54 997
7863.38 1024
7864.21 1012
7865.05 981
7865.89 1000
7866.73 1091
7867.56 1097
7868.40 1088
7869.24 1055
7870.07 1090
7870.91 1086
7871.75 1052
7872.59 1157
7873.42 1157
7874.26 1253
7875.10 1324
7875.94 1583
7876.77 1557
7877.61 1520
7878.45 1484
7879.29 1556
7880.12 1562
7880.96 1457
7881.80 1345
7882.64 1362
7883.48 1272
7884.31 1200
7885.15 1200
7885.99 1256
7886.83 1239
7887.67 1348
7888.50 1292
7889.34 1262
7890.18 1280
7891.02 1240
7891.86 1256
7892.70 1363
7893.53 1230
7894.37 1153
7895.21 1228
7896.05 1221
7896.89 1112
7897.73 1082
7898.57 1076
7899.41 1053
7900.24 1027
7901.08 1034
7901.92 1044
7902.76 1057
7903.60 1054
7904.44 1075
7905.28 1110
7906.12 1087
7906.96 1001
7907.80 1012
7908.63 1019
7909.47 930
7910.31 1006
7911.15 967
7911.99 981
7912.83 993
7913.67 1168
7914.51 1225
7915.35 1189
7916.19 1203
7917.03 1149
7917.87 1226
7918.71 1256
7919.55 1185
7920.39 1149
7921.23 1080
7922.07 999
7922.91 931
7923.75 926
7924.59 962
7925.43 984
7926.27 928
7927.11 867
7927.95 945
7928.79 1015
7929.63 1026
7930.47 885
7931.31 846
7932.15 861
7932.99 911
7933.83 875
7934.67 839
7935.52 861
7936.36 788
7937.20 812
7938.04 814
7938.88 868
7939.72 910
7940.56 915
7941.40 921
7942.24 800
7943.08 860
7943.92 883
7944.77 971
7945.61 961
7946.45 943
7947.29 978
7948.13 976
7948.97 1020
7949.81 1048
7950.66 1034
7951.50 1130
7952.34 1027
7953.18 1105
7954.02 1105
7954.86 1130
7955.71 1175
7956.55 1194
7957.39 1099
7958.23 1017
7959.07 1042
7959.92 1063
7960.76 1155
7961.60 1016
7962.44 1064
7963.28 1160
7964.13 1207
7964.97 1325
7965.81 1324
7966.65 1268
7967.50 1252
7968.34 1234
7969.18 1176
7970.02 1159
7970.87 1062
7971.71 1008
7972.55 971
7973.39 974
7974.24 1036
7975.08 926
7975.92 921
7976.76 844
7977.61 889
7978.45 841
7979.29 803
7980.14 861
7980.98 934
7981.82 874
7982.67 854
7983.51 864
7984.35 913
7985.20 853
7986.04 848
7986.88 886
7987.73 840
7988.57 761
7989.41 809
7990.26 812
7991.10 670
7991.94 717
7992.79 779
7993.63 775
7994.48 765
7995.32 777
7996.16 768
7997.01 682
7997.85 726
7998.70 699
7999.54 681
8000.38 717
8001.23 722
8002.07 717
8002.92 664
8003.76 703
8004.61 723
8005.45 730
8006.29 711
8007.14 712
8007.98 742
8008.83 676
8009.67 669
8010.52 668
8011.36 617
8012.21 597
8013.05 676
8013.90 687
8014.74 659
8015.59 578
8016.43 599
8017.28 674
8018.12 728
8018.97 682
8019.81 666
8020.66 630
8021.50 662
8022.35 631
8023.19 619
8024.04 662
8024.88 622
8025.73 679
8026.57 716
8027.42 705
8028.27 643
8029.11 621
8029.96 619
8030.80 594
8031.65 669
8032.49 604
8033.34 599
8034.19 603
8035.03 605
8035.88 626
8036.72 658
8037.57 608
8038.42 677
8039.26 638
8040.11 669
8040.96 667
8041.80 667
8042.65 680
8043.49 608
8044.34 630
8045.19 625
8046.03 644
8046.88 619
8047.73 645
8048.57 627
8049.42 582
8050.27 546
8051.11 608
8051.96 571
8052.81 528
8053.66 491
8054.50 535
8055.35 613
8056.20 599
8057.04 632
8057.89 620
8058.74 641
8059.59 628
8060.43 640
8061.28 601
8062.13 549
8062.97 598
8063.82 580
8064.67 559
8065.52 594
8066.37 534
8067.21 585
8068.06 588
8068.91 522
8069.76 672
8070.60 638
8071.45 601
8072.30 572
8073.15 536
8074.00 629
8074.84 671
8075.69 546
8076.54 609
8077.39 560
8078.24 628
8079.08 598
8079.93 578
8080.78 581
8081.63 518
8082.48 547
8083.33 563
8084.18 490
8085.02 528
8085.87 537
8086.72 543
8087.57 604
8088.42 600
8089.27 580
8090.12 548
8090.97 550
8091.81 582
8092.66 601
8093.51 600
8094.36 558
8095.21 558
8096.06 582
8096.91 522
8097.76 559
8098.61 527
8099.46 513
8100.31 578
8101.16 637
8102.01 553
8102.86 580
8103.71 570
8104.55 616
8105.40 603
8106.25 588
8107.10 648
8107.95 639
8108.80 588
8109.65 595
8110.50 642
8111.35 603
8112.20 567
8113.05 573
8113.90 584
8114.75 561
8115.60 546
8116.45 512
8117.30 537
8118.16 596
8119.01 553
8119.86 570
8120.71 600
8121.56 587
8122.41 583
8123.26 695
8124.11 663
8124.96 667
8125.81 658
8126.66 651
8127.51 603
8128.36 582
8129.21 601
8130.06 682
8130.92 755
8131.77 743
8132.62 730
8133.47 703
8134.32 616
8135.17 690
8136.02 679
8136.87 709
8137.73 619
8138.58 606
8139.43 634
8140.28 601
8141.13 605
8141.98 709
8142.83 643
8143.69 659
8144.54 617
8145.39 638
8146.24 670
8147.09 714
8147.95 649
8148.80 740
8149.65 666
8150.50 695
8151.35 677
8152.21 669
8153.06 677
8153.91 709
8154.76 779
8155.61 765
8156.47 676
8157.32 639
8158.17 633
8159.02 595
8159.88 576
8160.73 609
8161.58 621
8162.44 579
8163.29 695
8164.14 557
8164.99 639
8165.85 659
8166.70 584
8167.55 598
8168.41 613
8169.26 530
8170.11 584
8170.96 590
8171.82 539
8172.67 573
8173.52 555
8174.38 586
8175.23 587
8176.08 562
8176.94 541
8177.79 531
8178.64 535
8179.50 571
8180.35 545
8181.21 530
8182.06 622
8182.91 579
8183.77 543
8184.62 510
8185.47 477
8186.33 511
8187.18 518
8188.04 535
8188.89 605
8189.74 634
8190.60 589
8191.45 567
8192.31 584
8193.16 592
8194.02 565
8194.87 534
8195.72 542
8196.58 606
8197.43 547
8198.29 520
8199.14 545
8200.00 549
8200.85 530
8201.71 545
8202.56 529
8203.42 565
8204.27 565
8205.13 556
8205.98 513
8206.84 528
8207.69 527
8208.55 541
8209.40 546
8210.26 561
8211.11 573
8211.97 538
8212.82 587
8213.68 563
8214.53 525
8215.39 605
8216.24 578
8217.10 582
8217.96 652
8218.81 593
8219.67 524
8220.52 563
8221.38 594
8222.23 578
8223.09 509
8223.95 564
8224.80 591
8225.66 511
8226.51 476
8227.37 532
8228.23 495
8229.08 481
8229.94 513
8230.79 549
8231.65 469
8232.51 511
8233.36 510
8234.22 526
8235.08 484
8235.93 541
8236.79 596
8237.65 563
8238.50 553
8239.36 492
8240.22 517
8241.07 579
8241.93 514
8242.79 514
8243.64 536
8244.50 542
8245.36 535
8246.21 539
8247.07 466
8247.93 482
8248.79 596
8249.64 566
8250.50 517
8251.36 473
8252.22 464
8253.07 573
8253.93 608
8254.79 539
8255.65 573
8256.50 550
8257.36 581
8258.22 616
8259.08 569
8259.93 546
8260.79 515
8261.65 572
8262.51 524
8263.37 561
8264.22 504
8265.08 507
8265.94 555
8266.80 554
8267.66 570
8268.51 642
8269.37 656
8270.23 575
8271.09 536
8271.95 557
8272.81 612
8273.66 574
8274.52 566
8275.38 671
8276.24 686
8277.10 701
8277.96 632
8278.82 678
8279.67 589
8280.53 576
8281.39 556
8282.25 570
8283.11 560
8283.97 592
8284.83 640
8285.69 737
8286.55 702
8287.41 638
8288.27 619
8289.12 606
8289.98 609
8290.84 661
8291.70 692
8292.56 744
8293.42 722
8294.28 677
8295.14 683
8296.00 593
8296.86 660
8297.72 636
8298.58 592
8299.44 637
8300.30 615
8301.16 579
8302.02 641
8302.88 632
8303.74 667
8304.60 639
8305.46 545
8306.32 599
8307.18 609
8308.04 594
8308.90 608
8309.76 684
8310.62 627
8311.48 625
8312.34 620
8313.20 633
8314.06 596
8314.92 537
8315.78 533
8316.65 631
8317.51 571
8318.37 601
8319.23 576
8320.09 546
8320.95 576
8321.81 625
8322.67 567
8323.53 564
8324.39 537
8325.26 607
8326.12 666
8326.98 543
8327.84 509
8328.70 532
8329.56 515
8330.42 561
8331.28 532
8332.15 536
8333.01 648
8333.87 581
8334.73 522
8335.59 584
8336.45 545
8337.32 589
8338.18 605
8339.04 592
8339.90 558
8340.76 596
8341.63 627
8342.49 546
8343.35 563
8344.21 572
8345.07 578
8345.94 548
8346.80 545
8347.66 630
8348.52 593
8349.39 632
8350.25 646
8351.11 612
8351.97 590
8352.84 587
8353.70 589
8354.56 558
8355.42 558
8356.29 529
8357.15 585
8358.01 600
8358.88 579
8359.74 535
8360.60 562
8361.46 526
8362.33 555
8363.19 550
8364.05 562
8364.92 562
8365.78 592
8366.64 613
8367.51 620
8368.37 568
8369.23 561
8370.10 570
8370.96 569
8371.82 555
8372.69 601
8373.55 545
8374.42 587
8375.28 633
8376.14 599
8377.01 634
8377.87 575
8378.73 538
8379.60 594
8380.46 642
8381.33 549
8382.19 592
8383.06 605
8383.92 609
8384.78 586
8385.65 583
8386.51 545
8387.38 576
8388.24 611
8389.11 642
8389.97 565
8390.83 650
8391.70 558
8392.56 563
8393.43 590
8394.29 622
8395.16 559
8396.02 560
8396.89 602
8397.75 618
8398.62 626
8399.48 639
8400.35 571
8401.21 623
8402.08 671
8402.94 643
8403.81 618
8404.67 631
8405.54 643
8406.40 587
8407.27 638
8408.14 621
8409.00 590
8409.87 640
8410.73 667
8411.60 626
8412.46 649
8413.33 628
8414.19 638
8415.06 672
8415.93 697
8416.79 670
8417.66 694
8418.52 645
8419.39 685
8420.26 673
8421.12 668
8421.99 738
8422.85 716
8423.72 747
8424.59 712
8425.45 754
8426.32 721
8427.19 683
8428.05 742
8428.92 791
8429.79 758
8430.65 754
8431.52 776
8432.39 819
8433.25 882
8434.12 882
8434.99 891
8435.85 874
8436.72 860
8437.59 869
8438.45 888
8439.32 951
8440.19 1043
8441.06 1045
8441.92 1063
8442.79 1052
8443.66 1077
8444.52 1023
8445.39 1094
8446.26 1056
8447.13 1052
8447.99 1025
8448.86 1006
8449.73 935
8450.60 1063
8451.47 1196
8452.33 1370
8453.20 1462
8454.07 1555
8454.94 1954
8455.80 1980
8456.67 1929
8457.54 1927
8458.41 1810
8459.28 1504
8460.14 1369
8461.01 1231
8461.88 1168
8462.75 1035
8463.62 974
8464.49 855
8465.35 815
8466.22 860
8467.09 895
8467.96 846
8468.83 888
8469.70 839
8470.57 927
8471.43 905
8472.30 903
8473.17 842
8474.04 841
8474.91 862
8475.78 957
8476.65 876
8477.52 966
8478.39 966
8479.25 962
8480.12 988
8480.99 982
8481.86 912
8482.73 922
8483.60 976
8484.47 1016
8485.34 923
8486.21 861
8487.08 851
8487.95 812
8488.82 866
8489.69 837
8490.56 907
8491.43 832
8492.30 908
8493.17 952
8494.04 1003
8494.91 1028
8495.78 957
8496.65 902
8497.52 931
8498.39 890
8499.26 915
8500.13 870
8501.00 839
8501.87 859
8502.74 872
8503.61 810
8504.48 852
8505.35 871
8506.22 829
8507.09 813
8507.96 856
8508.83 800
8509.70 867
8510.57 882
8511.44 858
8512.31 902
8513.19 985
8514.06 872
8514.93 883
8515.80 889
8516.67 917
8517.54 914
8518.41 952
8519.28 939
8520.15 866
8521.03 929
8521.90 1040
8522.77 1133
8523.64 1186
8524.51 1155
8525.38 1271
8526.25 1280
8527.13 1303
8528.00 1188
8528.87 1171
8529.74 1051
8530.61 1064
8531.48 967
8532.36 911
8533.23 952
8534.10 951
8534.97 943
8535.84 978
8536.72 916
8537.59 958
8538.46 872
8539.33 839
8540.20 869
8541.08 892
8541.95 815
8542.82 809
8543.69 863
8544.57 863
8545.44 894
8546.31 790
8547.18 788
8548.06 884
8548.93 898
8549.80 930
8550.67 1035
8551.55 1062
8552.42 1066
8553.29 1080
8554.17 1122
8555.04 1078
8555.91 1080
8556.79 1021
8557.66 993
8558.53 907
8559.41 860
8560.28 877
8561.15 943
8562.03 866
8562.90 853
8563.77 915
8564.65 866
8565.52 767
8566.39 804
8567.27 748
8568.14 786
8569.01 793
8569.89 815
8570.76 800
8571.64 767
8572.51 818
8573.38 740
8574.26 802
8575.13 818
8576.01 843
8576.88 762
8577.75 769
8578.63 813
8579.50 809
8580.38 754
8581.25 838
8582.12 786
8583.00 800
8583.87 821
8584.75 840
8585.62 820
8586.50 854
8587.37 780
8588.25 827
8589.12 912
8590.00 861
8590.87 869
8591.75 825
8592.62 821
8593.50 900
8594.37 965
8595.25 936
8596.12 938
8597.00 862
8597.87 951
8598.75 902
8599.62 922
8600.50 904
8601.37 938
8602.25 951
8603.12 911
8604.00 930
8604.87 952
8605.75 1051
8606.63 1052
8607.50 947
8608.38 957
8609.25 972
8610.13 946
8611.01 1026
8611.88 1013
8612.76 980
8613.63 928
8614.51 994
8615.39 1069
8616.26 1054
8617.14 1067
8618.01 1069
8618.89 1109
8619.77 1090
8620.64 1162
8621.52 1231
8622.40 1156
8623.27 1111
8624.15 1156
8625.03 1167
8625.90 1168
8626.78 1225
8627.66 1249
8628.53 1121
8629.41 1244
8630.29 1271
8631.16 1154
8632.04 1240
8632.92 1240
8633.79 1321
8634.67 1292
8635.55 1231
8636.42 1234
8637.30 1365
8638.18 1285
8639.06 1307
8639.93 1392
8640.81 1340
8641.69 1363
8642.57 1365
8643.44 1327
8644.32 1514
8645.20 1499
8646.08 1487
8646.95 1520
8647.83 1570
8648.71 1615
8649.59 1620
8650.47 1585
8651.34 1532
8652.22 1540
8653.10 1612
8653.98 1582
8654.86 1546
8655.73 1659
8656.61 1734
8657.49 1806
8658.37 1876
8659.25 1976
8660.13 2242
8661.00 2373
8661.88 2665
8662.76 2843
8663.64 2935
8664.52 2980
8665.40 2842
8666.27 2760
8667.15 2677
8668.03 2472
8668.91 2364
8669.79 2385
8670.67 2530
8671.55 2524
8672.43 2648
8673.31 2674
8674.19 2641
8675.06 2623
8675.94 2488
8676.82 2408
8677.70 2332
8678.58 2167
8679.46 1957
8680.34 1888
8681.22 1661
8682.10 1642
8682.98 1680
8683.86 1732
8684.74 1691
8685.62 1721
8686.50 1865
8687.38 2094
8688.26 2328
8689.14 2575
8690.02 2836
8690.90 3199
8691.78 3340
8692.66 3356
8693.54 3126
8694.42 2957
8695.30 2729
8696.18 2537
8697.06 2247
8697.94 2066
8698.82 1988
8699.70 1929
8700.58 1985
8701.46 2001
8702.34 1868
8703.22 1870
8704.10 1784
8704.98 1736
8705.86 1567
8706.74 1396
8707.62 1429
8708.50 1353
8709.39 1381
8710.27 1348
8711.15 1321
8712.03 1228
8712.91 1182
8713.79 1224
8714.67 1047
8715.55 1154
8716.43 1172
8717.32 1146
8718.20 1122
8719.08 1127
8719.96 1120
8720.84 1174
8721.72 1106
8722.60 1117
8723.49 1118
8724.37 1120
8725.25 1098
8726.13 1205
8727.01 1251
8727.89 1237
8728.78 1136
8729.66 1255
8730.54 1286
8731.42 1292
8732.30 1269
8733.19 1316
8734.07 1194
8734.95 1200
8735.83 1147
8736.71 1154
8737.60 1137
8738.48 1146
8739.36 1166
8740.24 1133
8741.13 1222
8742.01 1102
8742.89 1062
8743.77 1124
8744.66 1099
8745.54 1104
8746.42 1022
8747.31 1088
8748.19 1075
8749.07 1047
8749.95 1114
8750.84 1059
8751.72 1019
8752.60 1114
8753.49 1120
8754.37 1044
8755.25 1078
8756.14 1117
8757.02 1155
8757.90 1095
8758.79 1100
8759.67 1140
8760.55 1101
8761.44 1101
8762.32 1073
8763.20 1073
8764.09 1109
8764.97 1084
8765.85 1126
8766.74 1110
8767.62 1147
8768.51 1077
8769.39 1144
8770.27 1191
8771.16 1226
8772.04 1083
8772.93 1043
8773.81 966
8774.69 1002
8775.58 1014
8776.46 1020
8777.35 976
8778.23 1039
8779.12 1068
8780.00 1131
8780.88 1159
8781.77 1114
8782.65 1063
8783.54 982
8784.42 979
8785.31 1050
8786.19 1019
8787.08 961
8787.96 960
8788.85 943
8789.73 981
8790.62 962
8791.50 891
8792.39 862
8793.27 859
8794.16 926
8795.04 901
8795.93 912
8796.81 898
8797.70 946
8798.58 942
8799.47 890
8800.35 899
8801.24 975
8802.13 898
8803.01 899
8803.90 856
8804.78 861
8805.67 850
8806.55 819
8807.44 834
8808.33 817
8809.21 835
8810.10 844
8810.98 907
8811.87 857
8812.76 937
8813.64 899
8814.53 931
8815.41 951
8816.30 940
8817.19 943
8818.07 959
8818.96 884
8819.85 833
8820.73 821
8821.62 857
8822.51 737
8823.39 853
8824.28 812
8825.17 810
8826.05 849
8826.94 756
8827.83 721
8828.71 777
8829.60 788
8830.49 761
8831.37 732
8832.26 714
8833.15 722
8834.04 710
8834.92 753
8835.81 720
8836.70 775
8837.58 754
8838.47 761
8839.36 791
8840.25 713
8841.13 695
8842.02 742
8842.91 756
8843.80 764
8844.69 670
8845.57 684
8846.46 756
8847.35 696
8848.24 698
8849.12 698
8850.01 662
8850.90 750
8851.79 721
8852.68 749
8853.56 686
8854.45 640
8855.34 694
8856.23 688
8857.12 673
8858.01 737
8858.89 653
8859.78 673
8860.67 697
8861.56 650
8862.45 706
8863.34 758
8864.23 689
8865.12 640
8866.00 664
8866.89 674
8867.78 671
8868.67 628
8869.56 629
8870.45 616
8871.34 636
8872.23 673
8873.12 672
8874.00 636
8874.89 624
8875.78 604
8876.67 590
8877.56 599
8878.45 584
8879.34 608
8880.23 572
8881.12 555
8882.01 551
8882.90 568
8883.79 620
8884.68 622
8885.57 569
8886.46 642
8887.35 626
8888.24 584
8889.13 543
8890.02 595
8890.91 577
8891.80 580
8892.69 588
8893.58 567
8894.47 533
8895.36 542
8896.25 554
8897.14 593
8898.03 570
8898.92 551
8899.81 502
8900.70 499
8901.59 504
8902.48 581
8903.37 563
8904.26 515
8905.15 569
8906.05 509
8906.94 525
8907.83 569
8908.72 498
8909.61 513
8910.50 560
8911.39 548
8912.28 550
8913.17 558
8914.06 562
8914.96 580
8915.85 487
8916.74 522
8917.63 570
8918.52 598
8919.41 530
8920.30 507
8921.20 508
8922.09 542
8922.98 501
8923.87 464
8924.76 503
8925.65 458
8926.55 507
8927.44 526
8928.33 505
8929.22 517
8930.11 513
8931.01 537
8931.90 505
8932.79 558
8933.68 528
8934.57 471
8935.47 502
8936.36 533
8937.25 519
8938.14 526
8939.04 523
8939.93 500
8940.82 488
8941.71 524
8942.61 503
8943.50 549
8944.39 533
8945.28 489
8946.18 462
8947.07 529
8947.96 491
8948.86 461
8949.75 482
8950.64 496
8951.54 474
8952.43 479
8953.32 492
8954.21 491
8955.11 491
8956.00 484
8956.89 463
8957.79 473
8958.68 563
8959.57 533
8960.47 482
8961.36 494
8962.26 497
8963.15 471
8964.04 516
8964.94 486
8965.83 454
8966.72 458
8967.62 426
8968.51 449
8969.41 459
8970.30 455
8971.19 518
8972.09 485
8972.98 461
8973.88 498
8974.77 530
8975.67 519
8976.56 502
8977.45 463
8978.35 490
8979.24 468
8980.14 427
8981.03 461
8981.93 486
8982.82 498
8983.72 499
8984.61 493
8985.51 483
8986.40 497
8987.29 511
8988.19 472
8989.08 501
8989.98 459
8990.87 435
8991.77 530
8992.66 509
8993.56 492
8994.46 497
8995.35 502
8996.25 439
8997.14 493
8998.04 428
8998.93 434
8999.83 463
9000.72 462
9001.62 412
9002.51 390
9003.41 425
9004.31 472
9005.20 487
9006.10 487
9006.99 466
9007.89 478
9008.78 443
9009.68 472
9010.58 449
9011.47 454
9012.37 509
9013.27 472
9014.16 470
9015.06 466
9015.95 436
9016.85 425
9017.75 507
9018.64 483
9019.54 456
9020.44 449
9021.33 397
9022.23 422
9023.13 448
9024.02 503
9024.92 442
9025.82 468
9026.71 481
9027.61 458
9028.51 418
9029.40 365
9030.30 437
9031.20 457
9032.09 442
9032.99 410
9033.89 476
9034.79 474
9035.68 470
9036.58 477
9037.48 506
9038.38 440
9039.27 449
9040.17 423
9041.07 433
9041.97 464
9042.86 457
9043.76 445
9044.66 463
9045.56 447
9046.45 405
9047.35 435
9048.25 492
9049.15 491
9050.05 430
9050.94 483
9051.84 536
9052.74 497
9053.64 461
9054.54 442
9055.44 434
9056.33 468
9057.23 475
9058.13 519
9059.03 476
9059.93 445
9060.83 482
9061.72 447
9062.62 461
9063.52 538
9064.42 472
9065.32 502
9066.22 603
9067.12 505
9068.02 506
9068.91 502
9069.81 526
9070.71 485
9071.61 538
9072.51 542
9073.41 522
9074.31 517
9075.21 480
9076.11 475
9077.01 492
9077.91 521
9078.81 559
9079.71 524
9080.60 527
9081.50 499
9082.40 495
9083.30 499
9084.20 502
9085.10 531
9086.00 532
9086.90 536
9087.80 521
9088.70 510
9089.60 501
9090.50 572
9091.40 536
9092.30 515
9093.20 476
9094.10 533
9095.00 539
9095.90 527
9096.80 548
9097.70 410
9098.60 539
9099.50 565
9100.41 509
9101.31 516
9102.21 502
9103.11 522
9104.01 509
9104.91 485
9105.81 451
9106.71 479
9107.61 517
9108.51 546
9109.41 537
9110.31 450
9111.21 447
9112.12 481
9113.02 431
9113.92 481
9114.82 498
9115.72 440
9116.62 467
9117.52 473
9118.42 488
9119.33 479
9120.23 479
9121.13 476
9122.03 436
9122.93 491
9123.83 499
9124.74 507
9125.64 452
9126.54 469
9127.44 498
9128.34 546
9129.24 495
9130.15 492
9131.05 492
9131.95 458
9132.85 437
9133.75 440
9134.66 438
9135.56 424
9136.46 448
9137.36 448
9138.27 435
9139.17 475
9140.07 473
9140.97 494
9141.88 470
9142.78 438
9143.68 434
9144.58 474
9145.49 420
9146.39 480
9147.29 473
9148.20 495
9149.10 486
9150.00 448
9150.90 456
9151.81 492
9152.71 505
9153.61 502
9154.52 470
9155.42 456
9156.32 472
9157.23 432
9158.13 454
9159.03 499
9159.94 523
9160.84 516
9161.74 478
9162.65 484
9163.55 436
9164.45 493
9165.36 534
9166.26 532
9167.17 476
9168.07 506
9168.97 519
9169.88 484
9170.78 441
9171.69 418
9172.59 436
9173.49 461
9174.40 419
9175.30 473
9176.21 390
9177.11 409
9178.01 438
9178.92 479
9179.82 492
9180.73 456
9181.63 466
9182.54 448
9183.44 448
9184.35 445
9185.25 469
9186.16 450
9187.06 402
9187.97 436
9188.87 447
9189.78 404
9190.68 450
9191.59 446
9192.49 449
9193.40 460
9194.30 486
9195.21 497
9196.11 513
9197.02 527
9197.92 520
9198.83 499
9199.73 471
9200.64 507
9201.54 510
9202.45 539
9203.35 514
9204.26 528
9205.17 478
9206.07 551
9206.98 506
9207.88 445
9208.79 493
9209.69 452
9210.60 405
9211.51 408
9212.41 469
9213.32 443
9214.22 443
9215.13 425
9216.04 441
9216.94 450
9217.85 433
9218.76 421
9219.66 491
9220.57 438
9221.48 425
9222.38 437
9223.29 453
9224.20 442
9225.10 413
9226.01 458
9226.92 434
9227.82 444
9228.73 491
9229.64 456
9230.54 447
9231.45 477
9232.36 478
9233.26 443
9234.17 473
9235.08 439
9235.99 440
9236.89 511
9237.80 450
9238.71 478
9239.61 459
9240.52 440
9241.43 428
9242.34 417
9243.24 389
9244.15 434
9245.06 474
9245.97 483
9246.88 435
9247.78 459
9248.69 418
9249.60 394
9250.51 434
9251.41 478
9252.32 482
9253.23 406
9254.14 384
9255.05 411
9255.96 378
9256.86 380
9257.77 428
9258.68 403
9259.59 385
9260.50 366
9261.41 429
9262.31 464
9263.22 424
9264.13 511
9265.04 463
9265.95 397
9266.86 468
9267.77 457
9268.67 439
9269.58 480
9270.49 409
9271.40 438
9272.31 436
9273.22 438
9274.13 414
9275.04 451
9275.95 418
9276.86 480
9277.76 470
9278.67 493
9279.58 440
9280.49 488
9281.40 490
9282.31 469
9283.22 429
9284.13 495
9285.04 482
9285.95 443
9286.86 444
9287.77 460
9288.68 420
9289.59 478
9290.50 450
9291.41 452
9292.32 441
9293.23 469
9294.14 435
9295.05 486
9295.96 497
9296.87 502
9297.78 493
9298.69 470
9299.60 435
9300.51 468
9301.42 443
9302.33 492
9303.24 486
9304.15 493
9305.06 487
9305.97 549
9306.88 542
9307.80 490
9308.71 552
9309.62 519
9310.53 550
9311.44 488
9312.35 434
9313.26 447
9314.17 424
9315.08 427
9315.99 468
9316.91 569
9317.82 556
9318.73 426
9319.64 475
9320.55 449
9321.46 435
9322.37 427
9323.28 413
9324.20 468
9325.11 396
9326.02 405
9326.93 443
9327.84 446
9328.75 450
9329.67 461
9330.58 431
9331.49 433
9332.40 464
9333.31 474
9334.23 447
9335.14 412
9336.05 390
9336.96 448
9337.87 445
9338.79 401
9339.70 486
9340.61 493
9341.52 497
9342.44 471
9343.35 445
9344.26 424
9345.17 488
9346.09 485
9347.00 451
9347.91 488
9348.82 496
9349.74 518
9350.65 441
9351.56 412
9352.48 481
9353.39 490
9354.30 506
9355.21 470
9356.13 463
9357.04 503
9357.95 477
9358.87 552
9359.78 485
9360.69 460
9361.61 449
9362.52 432
9363.43 440
9364.35 444
9365.26 499
9366.18 493
9367.09 446
9368.00 464
9368.92 472
9369.83 495
9370.74 468
9371.66 396
9372.57 424
9373.49 398
9374.40 441
9375.31 455
9376.23 480
9377.14 437
9378.06 444
9378.97 453
9379.88 494
9380.80 469
9381.71 508
9382.63 493
9383.54 537
9384.46 416
9385.37 441
9386.29 481
9387.20 493
9388.11 438
9389.03 430
9389.94 467
9390.86 470
9391.77 469
9392.69 492
9393.60 491
9394.52 538
9395.43 427
9396.35 484
9397.26 507
9398.18 476
9399.09 436
9400.01 428
9400.92 533
9401.84 498
9402.76 440
9403.67 462
9404.59 465
9405.50 468
9406.42 454
9407.33 469
9408.25 477
9409.16 514
9410.08 473
9411.00 466
9411.91 483
9412.83 437
9413.74 459
9414.66 454
9415.58 441
9416.49 477
9417.41 519
9418.32 482
9419.24 477
9420.16 461
9421.07 411
9421.99 508
9422.91 545
9423.82 514
9424.74 517
9425.65 551
9426.57 517
9427.49 493
9428.40 555
9429.32 545
9430.24 552
9431.15 577
9432.07 580
9432.99 492
9433.90 551
9434.82 569
9435.74 565
9436.66 574
9437.57 554
9438.49 566
9439.41 565
9440.32 576
9441.24 642
9442.16 592
9443.08 627
9443.99 539
9444.91 555
9445.83 545
9446.75 524
9447.66 595
9448.58 630
9449.50 576
9450.42 600
9451.33 625
9452.25 726
9453.17 707
9454.09 679
9455.01 643
9455.92 578
9456.84 627
9457.76 624
9458.68 598
9459.60 504
9460.51 523
9461.43 536
9462.35 550
9463.27 522
9464.19 479
9465.11 541
9466.02 580
9466.94 527
9467.86 488
9468.78 570
9469.70 577
9470.62 574
9471.54 545
9472.46 567
9473.37 540
9474.29 556
9475.21 605
9476.13 543
9477.05 543
9477.97 571
9478.89 595
9479.81 597
9480.73 556
9481.65 588
9482.56 575
9483.48 590
9484.40 555
9485.32 637
9486.24 600
9487.16 571
9488.08 562
9489.00 535
9489.92 526
9490.84 545
9491.76 594
9492.68 584
9493.60 602
9494.52 576
9495.44 628
9496.36 602
9497.28 544
9498.20 619
9499.12 546
9500.04 558
9500.96 639
9501.88 614
9502.80 629
9503.72 589
9504.64 607
9505.56 613
9506.48 576
9507.40 594
9508.32 567
9509.24 614
9510.16 616
9511.08 568
9512.00 642
9512.93 654
9513.85 595
9514.77 665
9515.69 677
9516.61 646
9517.53 715
9518.45 726
9519.37 733
9520.29 766
9521.21 689
9522.14 681
9523.06 742
9523.98 726
9524.90 708
9525.82 676
9526.74 646
9527.66 606
9528.59 686
9529.51 690
9530.43 706
9531.35 674
9532.27 686
9533.19 701
9534.11 657
9535.04 688
9535.96 642
9536.88 625
9537.80 667
9538.72 607
9539.65 651
9540.57 665
9541.49 651
9542.41 650
9543.34 633
9544.26 618
9545.18 630
9546.10 691
9547.02 652
9547.95 682
9548.87 633
9549.79 674
9550.71 640
9551.64 654
9552.56 636
9553.48 664
9554.41 647
9555.33 663
9556.25 616
9557.17 693
9558.10 799
9559.02 706
9559.94 728
9560.87 686
9561.79 682
9562.71 733
9563.64 682
9564.56 705
9565.48 703
9566.41 738
9567.33 769
9568.25 720
9569.18 731
9570.10 749
9571.02 736
9571.95 771
9572.87 697
9573.79 729
9574.72 709
9575.64 742
9576.56 751
9577.49 718
9578.41 740
9579.34 753
9580.26 759
9581.18 744
9582.11 742
9583.03 781
9583.96 808
9584.88 758
9585.81 775
9586.73 788
9587.65 758
9588.58 772
9589.50 808
9590.43 796
9591.35 748
9592.28 830
9593.20 834
9594.13 890
9595.05 867
9595.98 897
9596.90 959
9597.83 1045
9598.75 1014
9599.68 909
9600.60 872
9601.53 953
9602.45 906
9603.38 886
9604.30 857
9605.23 867
9606.15 864
9607.08 895
9608.00 795
9608.93 847
9609.85 895
9610.78 828
9611.70 832
9612.63 826
9613.55 851
9614.48 839
9615.41 885
9616.33 880
9617.26 883
9618.18 877
9619.11 906
9620.04 888
9620.96 886
9621.89 935
9622.81 958
9623.74 963
9624.67 877
9625.59 825
9626.52 881
9627.44 884
9628.37 968
9629.30 939
9630.22 975
9631.15 949
9632.08 1009
9633.00 1031
9633.93 988
9634.86 1001
9635.78 1008
9636.71 1045
9637.64 1128
9638.56 1054
9639.49 1017
9640.42 1069
9641.34 1128
9642.27 1147
9643.20 1180
9644.13 1229
9645.05 1205
9645.98 1180
9646.91 1160
9647.83 1200
9648.76 1148
9649.69 1154
9650.62 1087
9651.54 1030
9652.47 1084
9653.40 1088
9654.33 1117
9655.25 1108
9656.18 1091
9657.11 1079
9658.04 1053
9658.96 1103
9659.89 1099
9660.82 1114
9661.75 1118
9662.68 1101
9663.60 1058
9664.53 1077
9665.46 1164
9666.39 1097
9667.32 1164
9668.25 1130
9669.17 1056
9670.10 1137
9671.03 1242
9671.96 1185
9672.89 1110
9673.82 1240
9674.74 1220
9675.67 1270
9676.60 1256
9677.53 1253
9678.46 1325
9679.39 1338
9680.32 1438
9681.25 1417
9682.17 1303
9683.10 1312
9684.03 1331
9684.96 1308
9685.89 1262
9686.82 1314
9687.75 1258
9688.68 1340
9689.61 1388
9690.54 1309
9691.47 1369
9692.40 1416
9693.33 1422
9694.25 1492
9695.18 1543
9696.11 1607
9697.04 1653
9697.97 1659
9698.90 1590
9699.83 1644
9700.76 1694
9701.69 1532
9702.62 1490
9703.55 1457
9704.48 1423
9705.41 1323
9706.34 1359
9707.27 1335
9708.20 1395
9709.13 1435
9710.06 1448
9710.99 1612
9711.92 1662
9712.85 1737
9713.78 1802
9714.71 1665
9715.65 1701
9716.58 1574
9717.51 1507
9718.44 1457
9719.37 1407
9720.30 1360
9721.23 1254
9722.16 1179
9723.09 1148
9724.02 1195
9724.95 1138
9725.88 1156
9726.82 1210
9727.75 1213
9728.68 1164
9729.61 1212
9730.54 1254
9731.47 1238
9732.40 1224
9733.33 1138
9734.27 1149
9735.20 1131
9736.13 1138
9737.06 1085
9737.99 1022
9738.92 1029
9739.86 1034
9740.79 1015
9741.72 955
9742.65 929
9743.58 962
9744.51 963
9745.45 1013
9746.38 1028
9747.31 1022
9748.24 1002
9749.17 1043
9750.11 1046
9751.04 1017
9751.97 1043
9752.90 1010
9753.84 945
9754.77 952
9755.70 961
9756.63 955
9757.57 1008
9758.50 985
9759.43 904
9760.36 982
9761.30 997
9762.23 947
9763.16 922
9764.09 1015
9765.03 971
9765.96 1029
9766.89 1040
9767.83 1069
9768.76 1018
9769.69 1003
9770.63 977
9771.56 941
9772.49 986
9773.43 982
9774.36 954
9775.29 968
9776.23 929
9777.16 921
9778.09 1000
9779.03 923
9779.96 900
9780.89 1022
9781.83 1011
9782.76 967
9783.70 921
9784.63 899
9785.56 916
9786.50 908
9787.43 899
9788.37 964
9789.30 971
9790.23 880
9791.17 824
9792.10 805
9793.04 816
9793.97 813
9794.90 926
9795.84 971
9796.77 920
9797.71 929
9798.64 958
9799.58 898
9800.51 847
9801.45 858
9802.38 838
9803.32 820
9804.25 808
9805.19 756
9806.12 750
9807.05 797
9807.99 752
9808.92 731
9809.86 715
9810.80 733
9811.73 747
9812.67 750
9813.60 767
9814.54 728
9815.47 702
9816.41 743
9817.34 702
9818.28 758
9819.21 720
9820.15 762
9821.08 682
9822.02 719
9822.96 692
9823.89 691
9824.83 697
9825.76 719
9826.70 685
9827.63 697
9828.57 680
9829.51 661
9830.44 668
9831.38 682
9832.31 680
9833.25 687
9834.19 687
9835.12 662
9836.06 720
9837.00 720
9837.93 665
9838.87 671
9839.81 657
9840.74 672
9841.68 642
9842.61 625
9843.55 679
9844.49 650
9845.43 661
9846.36 673
9847.30 639
9848.24 697
9849.17 659
9850.11 708
9851.05 667
9851.98 645
9852.92 665
9853.86 657
9854.79 692
9855.73 648
9856.67 644
9857.61 629
9858.54 659
9859.48 637
9860.42 647
9861.36 671
9862.29 713
9863.23 697
9864.17 587
9865.11 612
9866.04 618
9866.98 601
9867.92 603
9868.86 646
9869.80 605
9870.73 639
9871.67 648
9872.61 644
9873.55 566
9874.49 568
9875.42 605
9876.36 612
9877.30 632
9878.24 631
9879.18 571
9880.12 585
9881.05 610
9881.99 549
9882.93 613
9883.87 613
9884.81 600
9885.75 581
9886.69 578
9887.63 725
9888.56 622
9889.50 549
9890.44 597
9891.38 640
9892.32 603
9893.26 539
9894.20 592
9895.14 558
9896.08 623
9897.02 644
9897.95 578
9898.89 578
9899.83 593
9900.77 598
9901.71 640
9902.65 610
9903.59 610
9904.53 568
9905.47 604
9906.41 619
9907.35 593
9908.29 601
9909.23 620
9910.17 597
9911.11 601
9912.05 654
9912.99 635
9913.93 634
9914.87 600
9915.81 575
9916.75 566
9917.69 546
9918.63 596
9919.57 588
9920.51 617
9921.45 691
9922.39 718
9923.33 740
9924.27 845
9925.21 891
9926.15 821
9927.09 872
9928.03 827
9928.97 835
9929.92 733
9930.86 697
9931.80 677
9932.74 670
9933.68 589
9934.62 588
9935.56 653
9936.50 604
9937.44 581
9938.38 539
9939.33 574
9940.27 564
9941.21 559
9942.15 562
9943.09 542
9944.03 620
9944.97 677
9945.92 656
9946.86 593
9947.80 664
9948.74 675
9949.68 660
9950.62 651
9951.57 674
9952.51 667
9953.45 621
9954.39 655
9955.33 578
9956.28 536
9957.22 604
9958.16 574
9959.10 559
9960.04 562
9960.99 517
9961.93 542
9962.87 580
9963.81 554
9964.76 604
9965.70 551
9966.64 543
9967.58 601
9968.53 572
9969.47 546
9970.41 549
9971.35 498
9972.30 508
9973.24 533
9974.18 582
9975.13 504
9976.07 519
9977.01 545
9977.95 556
9978.90 587
9979.84 660
9980.78 566
9981.73 516
9982.67 606
9983.61 626
9984.56 590
9985.50 600
9986.44 510
9987.39 561
9988.33 527
9989.27 597
9990.22 570
9991.16 502
9992.11 528
9993.05 575
9993.99 542
9994.94 562
9995.88 585
9996.82 552
9997.77 472
9998.71 489
9999.66 493
10000.60 488
10001.55 517
10002.49 545
10003.43 485
10004.38 511
10005.32 467
10006.27 491
10007.21 492
10008.16 489
10009.10 512
10010.04 480
10010.99 480
10011.93 513
10012.88 466
10013.82 444
10014.77 506
10015.71 490
10016.66 474
10017.60 501
10018.55 547
10019.49 500
10020.44 446
10021.38 464
10022.33 501
10023.27 484
10024.22 438
10025.16 489
10026.11 491
10027.05 495
10028.00 487
10028.95 506
10029.89 465
10030.84 462
10031.78 460
10032.73 517
10033.67 536
10034.62 499
10035.57 495
10036.51 495
10037.46 479
10038.40 503
10039.35 507
10040.30 497
10041.24 498
10042.19 487
10043.13 481
10044.08 534
10045.03 514
10045.97 486
10046.92 444
10047.86 472
10048.81 490
10049.76 467
10050.70 492
10051.65 426
10052.60 479
10053.54 484
10054.49 482
10055.44 448
10056.38 512
10057.33 491
10058.28 443
10059.22 521
10060.17 472
10061.12 464
10062.07 471
10063.01 483
10063.96 457
10064.91 459
10065.85 499
10066.80 459
10067.75 436
10068.70 485
10069.64 466
10070.59 436
10071.54 430
10072.49 441
10073.43 465
10074.38 467
10075.33 452
10076.28 442
10077.22 465
10078.17 427
10079.12 521
10080.07 531
10081.02 433
10081.96 441
10082.91 477
10083.86 453
10084.81 473
10085.76 431
10086.70 424
10087.65 414
10088.60 405
10089.55 477
10090.50 460
10091.45 465
10092.39 446
10093.34 461
10094.29 485
10095.24 464
10096.19 492
10097.14 412
10098.09 449
10099.03 398
10099.98 464
10100.93 452
10101.88 472
10102.83 481
10103.78 478
10104.73 417
10105.68 476
10106.63 470
10107.58 482
10108.53 471
10109.47 468
10110.42 473
10111.37 451
10112.32 434
10113.27 469
10114.22 432
10115.17 469
10116.12 471
10117.07 491
10118.02 489
10118.97 485
10119.92 473
10120.87 462
10121.82 556
10122.77 508
10123.72 416
10124.67 469
10125.62 457
10126.57 507
10127.52 486
10128.47 462
10129.42 500
10130.37 452
10131.32 502
10132.27 572
10133.22 528
10134.17 525
10135.12 502
10136.07 481
10137.02 521
10137.97 563
10138.92 561
10139.87 543
10140.83 514
10141.78 494
10142.73 482
10143.68 533
10144.63 526
10145.58 558
10146.53 470
10147.48 448
10148.43 538
10149.38 530
10150.34 581
10151.29 573
10152.24 560
10153.19 584
10154.14 607
10155.09 621
10156.04 574
10156.99 609
10157.95 577
10158.90 532
10159.85 574
10160.80 641
10161.75 592
10162.70 637
10163.66 585
10164.61 614
10165.56 584
10166.51 582
10167.46 607
10168.42 663
10169.37 662
10170.32 579
10171.27 605
10172.23 662
10173.18 604
10174.13 639
10175.08 642
10176.03 692
10176.99 714
10177.94 667
10178.89 672
10179.84 705
10180.80 730
10181.75 737
10182.70 748
10183.66 722
10184.61 632
10185.56 633
10186.51 695
10187.47 705
10188.42 706
10189.37 700
10190.33 696
10191.28 670
10192.23 710
10193.19 729
10194.14 721
10195.09 712
10196.05 744
10197.00 721
10197.95 671
10198.91 715
10199.86 684
10200.81 647
10201.77 810
10202.72 805
10203.67 854
10204.63 881
10205.58 935
10206.53 905
10207.49 877
10208.44 917
10209.40 801
10210.35 728
10211.30 779
10212.26 733
10213.21 668
10214.17 724
10215.12 726
10216.08 657
10217.03 672
10217.98 707
10218.94 717
10219.89 684
10220.85 637
10221.80 617
10222.76 598
10223.71 674
10224.67 605
10225.62 643
10226.58 583
10227.53 584
10228.49 595
10229.44 670
10230.40 676
10231.35 690
10232.31 634
10233.26 711
10234.22 691
10235.17 693
10236.13 698
10237.08 693
10238.04 744
10238.99 695
10239.95 647
10240.90 626
10241.86 599
10242.81 626
10243.77 549
10244.72 557
10245.68 563
10246.64 558
10247.59 619
10248.55 531
10249.50 601
10250.46 544
10251.42 562
10252.37 535
10253.33 610
10254.28 581
10255.24 511
10256.20 530
10257.15 506
10258.11 491
10259.06 483
10260.02 450
10260.98 559
10261.93 563
10262.89 521
10263.85 530
10264.80 527
10265.76 531
10266.72 508
10267.67 531
10268.63 511
10269.59 504
10270.54 539
10271.50 533
10272.46 569
10273.41 560
10274.37 475
10275.33 471
10276.29 497
10277.24 582
10278.20 483
10279.16 495
10280.11 494
10281.07 510
10282.03 525
10282.99 513
10283.94 483
10284.90 473
10285.86 491
10286.82 498
10287.77 481
10288.73 456
10289.69 519
10290.65 526
10291.61 500
10292.56 439
10293.52 512
10294.48 454
10295.44 420
10296.39 486
10297.35 521
10298.31 478
10299.27 475
10300.23 458
10301.19 430
10302.14 418
10303.10 513
10304.06 483
10305.02 430
10305.98 449
10306.94 502
10307.89 470
10308.85 479
10309.81 506
10310.77 493
10311.73 482
10312.69 536
10313.65 455
10314.61 471
10315.57 469
10316.52 551
10317.48 470
10318.44 439
10319.40 456
10320.36 485
10321.32 491
10322.28 497
10323.24 457
10324.20 434
10325.16 497
10326.12 453
10327.08 433
10328.04 495
10328.99 480
10329.95 517
10330.91 469
10331.87 457
10332.83 438
10333.79 445
10334.75 487
10335.71 421
10336.67 379
10337.63 453
10338.59 427
10339.55 477
10340.51 437
10341.47 397
10342.43 417
10343.39 446
10344.35 420
10345.31 379
10346.27 415
10347.23 404
10348.20 423
10349.16 416
10350.12 420
10351.08 438
10352.04 460
10353.00 373
10353.96 389
10354.92 396
10355.88 427
10356.84 381
10357.80 413
10358.76 406
10359.72 448
10360.69 451
10361.65 451
10362.61 426
10363.57 430
10364.53 462
10365.49 427
10366.45 436
10367.41 464
10368.38 440
10369.34 385
10370.30 408
10371.26 398
10372.22 442
10373.18 376
10374.14 420
10375.11 360
10376.07 387
10377.03 431
10377.99 422
10378.95 391
10379.92 411
10380.88 407
10381.84 353
10382.80 406
10383.76 442
10384.73 426
10385.69 407
10386.65 369
10387.61 362
10388.57 344
10389.54 377
10390.50 355
10391.46 349
10392.42 391
10393.39 386
10394.35 380
10395.31 381
10396.27 396
10397.24 411
10398.20 394
10399.16 370
10400.13 370
10401.09 368
10402.05 370
10403.02 410
10403.98 425
10404.94 368
10405.90 377
10406.87 385
10407.83 381
10408.79 363
10409.76 373
10410.72 373
10411.68 399
10412.65 337
10413.61 368
10414.57 388
10415.54 434
10416.50 419
10417.47 369
10418.43 415
10419.39 394
10420.36 384
10421.32 408
10422.28 327
10423.25 396
10424.21 425
10425.18 426
10426.14 418
10427.10 365
10428.07 389
10429.03 358
10430.00 371
10430.96 380
10431.93 343
10432.89 331
10433.85 345
10434.82 354
10435.78 406
10436.75 442
10437.71 390
10438.68 391
10439.64 364
10440.61 346
10441.57 364
10442.54 409
10443.50 409
10444.47 383
10445.43 400
10446.40 347
10447.36 384
10448.33 382
10449.29 359
10450.26 380
10451.22 325
10452.19 373
10453.15 346
10454.12 377
10455.08 380
10456.05 374
10457.01 360
10457.98 378
10458.95 399
10459.91 372
10460.88 376
10461.84 371
10462.81 350
10463.77 384
10464.74 375
10465.71 338
10466.67 332
10467.64 326
10468.60 370
10469.57 375
10470.54 376
10471.50 370
10472.47 388
10473.44 391
10474.40 369
10475.37 368
10476.33 400
10477.30 366
10478.27 409
10479.23 411
10480.20 382
10481.17 391
10482.13 398
10483.10 408
10484.07 394
10485.03 385
10486.00 384
10486.97 419
10487.93 386
10488.90 342
10489.87 372
10490.84 350
10491.80 342
10492.77 322
10493.74 316
10494.70 351
10495.67 359
10496.64 391
10497.61 362
10498.57 334
10499.54 359
10500.51 325
10501.48 360
10502.44 342
10503.41 363
10504.38 391
10505.35 409
10506.31 378
10507.28 307
10508.25 310
10509.22 289
10510.19 352
10511.15 371
10512.12 373
10513.09 352
10514.06 403
10515.03 375
10516.00 362
10516.96 332
10517.93 333
10518.90 406
10519.87 413
10520.84 350
10521.81 380
10522.77 394
10523.74 356
10524.71 363
10525.68 389
10526.65 345
10527.62 381
10528.59 375
10529.56 378
10530.52 319
10531.49 328
10532.46 371
10533.43 396
10534.40 384
10535.37 352
10536.34 308
10537.31 339
10538.28 364
10539.25 371
10540.22 362
10541.18 393
10542.15 380
10543.12 373
10544.09 372
10545.06 371
10546.03 354
10547.00 391
10547.97 416
10548.94 382
10549.91 414
10550.88 413
10551.85 396
10552.82 364
10553.79 370
10554.76 374
10555.73 394
10556.70 362
10557.67 418
10558.64 408
10559.61 425
10560.58 419
10561.55 396
10562.52 392
10563.49 382
10564.46 365
10565.43 375
10566.40 323
10567.38 387
10568.35 398
10569.32 326
10570.29 375
10571.26 352
10572.23 356
10573.20 374
10574.17 361
10575.14 374
10576.11 371
10577.08 337
10578.06 349
10579.03 370
10580.00 360
10580.97 425
10581.94 389
10582.91 415
10583.88 365
10584.85 379
10585.83 364
10586.80 364
10587.77 405
10588.74 384
10589.71 421
10590.68 449
10591.66 395
10592.63 402
10593.60 382
10594.57 391
10595.54 394
10596.51 456
10597.49 477
10598.46 434
10599.43 437
10600.40 412
10601.37 442
10602.35 465
10603.32 417
10604.29 390
10605.26 461
10606.24 516
10607.21 507
10608.18 485
10609.15 504
10610.13 493
10611.10 488
10612.07 462
10613.04 450
10614.02 513
10614.99 470
10615.96 450
10616.94 415
10617.91 432
10618.88 396
10619.85 408
10620.83 465
10621.80 393
10622.77 419
10623.75 390
10624.72 406
10625.69 418
10626.67 391
10627.64 405
10628.61 395
10629.59 414
10630.56 443
10631.53 442
10632.51 436
10633.48 434
10634.46 422
10635.43 473
10636.40 412
10637.38 488
10638.35 459
10639.32 450
10640.30 501
10641.27 483
10642.25 434
10643.22 385
10644.19 415
10645.17 431
10646.14 405
10647.12 414
10648.09 392
10649.07 379
10650.04 370
10651.01 340
10651.99 356
10652.96 386
10653.94 415
10654.91 406
10655.89 364
10656.86 375
10657.84 416
10658.81 380
10659.79 424
10660.76 338
10661.74 345
10662.71 396
10663.69 418
10664.66 412
10665.64 413
10666.61 411
10667.59 343
10668.56 341
10669.54 375
10670.51 324
10671.49 348
10672.46 405
10673.44 378
10674.42 346
10675.39 407
10676.37 382
10677.34 369
10678.32 386
10679.29 417
10680.27 392
10681.25 383
10682.22 452
10683.20 441
10684.17 323
10685.15 315
10686.12 343
10687.10 360
10688.08 366
10689.05 383
10690.03 353
10691.01 377
10691.98 410
10692.96 395
10693.94 348
10694.91 335
10695.89 368
10696.86 374
10697.84 358
10698.82 377
10699.79 399
10700.77 358
10701.75 318
10702.72 353
10703.70 378
10704.68 335
10705.66 362
10706.63 406
10707.61 358
10708.59 366
10709.56 326
10710.54 352
10711.52 372
10712.50 327
10713.47 346
10714.45 363
10715.43 390
10716.41 399
10717.38 387
10718.36 382
10719.34 343
10720.32 338
10721.29 348
10722.27 391
10723.25 386
10724.23 376
10725.20 366
10726.18 345
10727.16 372
10728.14 370
10729.12 379
10730.09 381
10731.07 380
10732.05 341
10733.03 378
10734.01 396
10734.99 388
10735.96 343
10736.94 367
10737.92 409
10738.90 383
10739.88 409
10740.86 340
10741.83 351
10742.81 377
10743.79 381
10744.77 343
10745.75 389
10746.73 374
10747.71 337
10748.69 391
10749.67 379
10750.64 391
10751.62 346
10752.60 362
10753.58 361
10754.56 353
10755.54 382
10756.52 347
10757.50 399
10758.48 419
10759.46 334
10760.44 383
10761.42 385
10762.40 351
10763.38 396
10764.35 395
10765.33 333
10766.31 388
10767.29 387
10768.27 395
10769.25 368
10770.23 379
10771.21 357
10772.19 386
10773.17 404
10774.15 394
10775.13 427
10776.11 441
10777.09 413
10778.07 385
10779.05 376
10780.04 370
10781.02 425
10782.00 403
10782.98 411
10783.96 421
10784.94 351
10785.92 389
10786.90 416
10787.88 404
10788.86 390
10789.84 360
10790.82 394
10791.80 360
10792.78 381
10793.77 398
10794.75 354
10795.73 365
10796.71 399
10797.69 353
10798.67 361
10799.65 389
10800.63 374
10801.61 375
10802.60 376
10803.58 353
10804.56 411
10805.54 433
10806.52 424
10807.50 372
10808.49 432
10809.47 426
10810.45 415
10811.43 428
10812.41 400
10813.39 388
10814.38 405
10815.36 404
10816.34 389
10817.32 413
10818.30 374
10819.29 441
10820.27 359
10821.25 382
10822.23 414
10823.22 358
10824.20 372
10825.18 393
10826.16 388
10827.15 386
10828.13 444
10829.11 420
10830.09 429
10831.08 409
10832.06 398
10833.04 443
10834.02 400
10835.01 407
10835.99 416
10836.97 356
10837.96 426
10838.94 420
10839.92 464
10840.90 423
10841.89 388
10842.87 376
10843.85 411
10844.84 433
10845.82 409
10846.80 478
10847.79 438
10848.77 432
10849.76 419
10850.74 446
10851.72 483
10852.71 469
10853.69 444
10854.67 495
10855.66 478
10856.64 448
10857.62 490
10858.61 471
10859.59 460
10860.58 469
10861.56 510
10862.55 465
10863.53 451
10864.51 454
10865.50 456
10866.48 457
10867.47 487
10868.45 466
10869.44 484
10870.42 496
10871.40 443
10872.39 467
10873.37 491
10874.36 503
10875.34 456
10876.33 459
10877.31 469
10878.30 479
10879.28 495
10880.27 447
10881.25 456
10882.24 478
10883.22 511
10884.21 546
10885.19 510
10886.18 534
10887.16 540
10888.15 577
10889.13 543
10890.12 549
10891.10 565
10892.09 538
10893.07 543
10894.06 570
10895.05 529
10896.03 508
10897.02 570
10898.00 539
10898.99 499
10899.97 493
10900.96 528
10901.95 511
10902.93 529
10903.92 507
10904.90 546
10905.89 563
10906.88 562
10907.86 638
10908.85 540
10909.84 563
10910.82 584
10911.81 659
10912.79 667
10913.78 626
10914.77 623
10915.75 583
10916.74 604
10917.73 652
10918.71 647
10919.70 623
10920.69 662
10921.67 655
10922.66 631
10923.65 644
10924.63 635
10925.62 616
10926.61 623
10927.60 686
10928.58 696
10929.57 713
10930.56 728
10931.54 688
10932.53 741
10933.52 697
10934.51 751
10935.49 780
10936.48 746
10937.47 732
10938.46 700
10939.44 675
10940.43 662
10941.42 741
10942.41 721
10943.39 727
10944.38 794
10945.37 741
10946.36 797
10947.35 747
10948.33 788
10949.32 830
10950.31 867
10951.30 941
10952.29 986
10953.28 987
10954.26 1003
10955.25 1146
10956.24 1196
10957.23 1170
10958.22 1267
10959.21 1190
10960.19 1147
10961.18 1180
10962.17 1124
10963.16 974
10964.15 958
10965.14 944
10966.13 892
10967.11 860
10968.10 910
10969.09 849
10970.08 868
10971.07 834
10972.06 880
10973.05 768
10974.04 761
10975.03 737
10976.02 751
10977.01 832
10978.00 871
10978.98 817
10979.97 820
10980.96 890
10981.95 849
10982.94 948
10983.93 824
10984.92 918
10985.91 885
10986.90 900
10987.89 903
10988.88 874
10989.87 949
10990.86 931
10991.85 998
10992.84 1103
10993.83 1181
10994.82 1311
10995.81 1423
10996.80 1561
10997.79 1615
10998.78 1633
10999.77 1567
11000.76 1605
11001.75 1538
11002.74 1350
11003.73 1161
11004.72 1118
11005.72 1038
11006.71 952
11007.70 843
11008.69 812
11009.68 801
11010.67 775
11011.66 755
11012.65 756
11013.64 726
11014.63 730
11015.62 727
11016.61 746
11017.61 729
11018.60 722
11019.59 735
11020.58 670
11021.57 674
11022.56 674
11023.55 608
11024.55 675
11025.54 719
11026.53 651
11027.52 658
11028.51 666
11029.50 705
11030.49 647
11031.49 639
11032.48 645
11033.47 670
11034.46 731
11035.45 601
11036.45 647
11037.44 684
11038.43 747
11039.42 718
11040.41 648
11041.41 623
11042.40 628
11043.39 661
11044.38 622
11045.38 597
11046.37 649
11047.36 618
11048.35 598
11049.35 552
11050.34 646
11051.33 590
11052.32 600
11053.32 590
11054.31 564
11055.30 541
11056.30 545
11057.29 594
11058.28 628
11059.27 579
11060.27 594
11061.26 559
11062.25 574
11063.25 580
11064.24 584
11065.23 573
11066.23 553
11067.22 534
11068.21 548
11069.21 627
11070.20 582
11071.19 627
11072.19 579
11073.18 647
11074.17 662
11075.17 603
11076.16 637
11077.16 621
11078.15 574
11079.14 600
11080.14 575
11081.13 557
11082.13 615
11083.12 614
11084.11 591
11085.11 614
11086.10 612
11087.10 571
11088.09 584
11089.09 593
11090.08 553
11091.07 567
11092.07 574
11093.06 550
11094.06 552
11095.05 530
11096.05 547
11097.04 536
11098.04 556
11099.03 527
11100.03 514
11101.02 534
11102.02 526
11103.01 527
11104.01 594
11105.00 605
11106.00 517
11106.99 522
11107.99 505
11108.98 491
11109.98 520
11110.97 586
11111.97 554
11112.96 525
11113.96 525
11114.95 522
11115.95 515
11116.95 466
11117.94 461
11118.94 452
11119.93 476
11120.93 516
11121.92 544
11122.92 530
11123.92 527
11124.91 491
11125.91 519
11126.90 530
11127.90 547
11128.90 543
11129.89 537
11130.89 525
11131.89 503
11132.88 496
11133.88 516
11134.87 467
11135.87 537
11136.87 502
11137.86 483
11138.86 512
11139.86 549
11140.85 489
11141.85 515
11142.85 510
11143.84 536
11144.84 511
11145.84 474
11146.84 489
11147.83 523
11148.83 514
11149.83 547
11150.82 500
11151.82 571
11152.82 582
11153.82 526
11154.81 576
11155.81 459
11156.81 468
11157.80 462
11158.80 540
11159.80 508
11160.80 476
11161.79 479
11162.79 477
11163.79 480
11164.79 492
11165.79 503
11166.78 465
11167.78 450
11168.78 461
11169.78 487
11170.78 498
11171.77 505
11172.77 462
11173.77 498
11174.77 488
11175.77 490
11176.76 443
11177.76 460
11178.76 485
11179.76 487
11180.76 503
11181.76 546
11182.76 496
11183.75 512
11184.75 518
11185.75 472
11186.75 515
11187.75 506
11188.75 492
11189.75 493
11190.75 449
11191.74 469
11192.74 461
11193.74 489
11194.74 520
11195.74 455
11196.74 489
11197.74 509
11198.74 497
11199.74 510
11200.74 506
11201.74 502
11202.74 546
11203.74 543
11204.74 618
11205.73 588
11206.73 582
11207.73 555
11208.73 590
11209.73 580
11210.73 524
11211.73 524
11212.73 489
11213.73 520
11214.73 467
11215.73 565
11216.73 561
11217.73 574
11218.73 539
11219.73 521
11220.73 556
11221.73 533
11222.73 494
11223.74 501
11224.74 552
11225.74 489
11226.74 539
11227.74 578
11228.74 526
11229.74 522
11230.74 531
11231.74 566
11232.74 540
11233.74 458
11234.74 511
11235.74 485
11236.74 525
11237.75 536
11238.75 525
11239.75 526
11240.75 504
11241.75 509
11242.75 476
11243.75 544
11244.75 615
11245.76 512
11246.76 539
11247.76 557
11248.76 534
11249.76 549
11250.76 545
11251.76 561
11252.77 551
11253.77 578
11254.77 572
11255.77 579
11256.77 585
11257.78 522
11258.78 506
11259.78 524
11260.78 536
11261.78 568
11262.79 536
11263.79 559
11264.79 594
11265.79 567
11266.79 643
11267.80 601
11268.80 637
11269.80 628
11270.80 628
11271.81 604
11272.81 602
11273.81 587
11274.81 564
11275.82 542
11276.82 549
11277.82 464
11278.83 516
11279.83 541
11280.83 516
11281.83 440
11282.84 520
11283.84 509
11284.84 512
11285.85 555
11286.85 509
11287.85 498
11288.86 455
11289.86 463
11290.86 502
11291.87 457
11292.87 385
11293.87 409
11294.88 426
11295.88 460
11296.89 422
11297.89 441
11298.89 465
11299.90 491
11300.90 512
11301.90 498
11302.91 448
11303.91 479
11304.92 468
11305.92 461
11306.92 522
11307.93 516
11308.93 473
11309.94 501
11310.94 453
11311.95 470
11312.95 461
11313.95 608
11314.96 520
11315.96 475
11316.97 505
11317.97 500
11318.98 518
11319.98 470
11320.99 460
11321.99 510
11323.00 516
11324.00 480
11325.01 493
11326.01 486
11327.02 525
11328.02 490
11329.03 467
11330.03 416
11331.04 480
11332.04 483
11333.05 474
11334.05 451
11335.06 439
11336.06 506
11337.07 555
11338.07 523
11339.08 516
11340.09 527
11341.09 517
11342.10 520
11343.10 469
11344.11 476
11345.11 504
11346.12 524
11347.13 534
11348.13 466
11349.14 455
11350.14 428
11351.15 487
11352.16 474
11353.16 425
11354.17 428
11355.17 450
11356.18 501
11357.19 461
11358.19 438
11359.20 457
11360.21 486
11361.21 468
11362.22 424
11363.23 461
11364.23 449
11365.24 505
11366.25 459
11367.25 446
11368.26 483
11369.27 438
11370.27 458
11371.28 446
11372.29 440
11373.29 443
11374.30 440
11375.31 424
11376.32 400
11377.32 417
11378.33 448
11379.34 442
11380.35 480
11381.35 477
11382.36 440
11383.37 427
11384.38 409
11385.38 455
11386.39 419
11387.40 476
11388.41 506
11389.41 501
11390.42 394
11391.43 455
11392.44 465
11393.45 410
11394.45 423
11395.46 402
11396.47 393
11397.48 423
11398.49 485
11399.49 506
11400.50 437
11401.51 511
11402.52 445
11403.53 486
11404.54 412
11405.54 435
11406.55 513
11407.56 472
11408.57 455
11409.58 469
11410.59 488
11411.60 455
11412.61 398
11413.61 422
11414.62 430
11415.63 439
11416.64 487
11417.65 462
11418.66 497
11419.67 530
11420.68 478
11421.69 419
11422.70 469
11423.71 456
11424.71 448
11425.72 446
11426.73 406
11427.74 410
11428.75 481
11429.76 500
11430.77 493
11431.78 490
11432.79 447
11433.80 448
11434.81 440
11435.82 446
11436.83 454
11437.84 446
11438.85 472
11439.86 472
11440.87 465
11441.88 458
11442.89 457
11443.90 486
11444.91 478
11445.92 446
11446.93 423
11447.94 442
11448.95 458
11449.96 438
11450.97 414
11451.98 452
11452.99 389
11454.01 481
11455.02 505
11456.03 514
11457.04 476
11458.05 432
11459.06 444
11460.07 437
11461.08 451
11462.09 445
11463.10 461
11464.11 479
11465.13 518
11466.14 487
11467.15 519
11468.16 448
11469.17 429
11470.18 477
11471.19 483
11472.20 541
11473.22 479
11474.23 473
11475.24 491
11476.25 511
11477.26 505
11478.27 497
11479.29 508
11480.30 463
11481.31 451
11482.32 476
11483.33 500
11484.35 548
11485.36 490
11486.37 517
11487.38 449
11488.39 509
11489.41 519
11490.42 514
11491.43 523
11492.44 559
11493.46 524
11494.47 516
11495.48 550
11496.49 542
11497.51 555
11498.52 530
11499.53 516
11500.54 493
11501.56 515
11502.57 516
11503.58 592
11504.59 590
11505.61 557
11506.62 569
11507.63 597
11508.65 585
11509.66 620
11510.67 581
11511.69 591
11512.70 614
11513.71 630
11514.73 649
11515.74 676
11516.75 667
11517.77 703
11518.78 706
11519.79 702
11520.81 750
11521.82 710
11522.83 763
11523.85 773
11524.86 735
11525.88 765
11526.89 761
11527.90 819
11528.92 825
11529.93 857
11530.95 876
11531.96 976
11532.97 1063
11533.99 1245
11535.00 1302
11536.02 1425
11537.03 1503
11538.05 1495
11539.06 1553
11540.07 1403
11541.09 1300
11542.10 1161
11543.12 1073
11544.13 973
11545.15 941
11546.16 881
11547.18 791
11548.19 662
11549.21 684
11550.22 729
11551.24 646
11552.25 624
11553.27 629
11554.28 596
11555.30 597
11556.31 632
11557.33 618
11558.34 592
11559.36 603
11560.37 543
11561.39 598
11562.40 579
11563.42 618
11564.43 659
11565.45 623
11566.47 620
11567.48 601
11568.50 549
11569.51 551
11570.53 649
11571.54 603
11572.56 570
11573.58 604
11574.59 641
11575.61 657
11576.62 618
11577.64 654
11578.66 684
11579.67 632
11580.69 600
11581.70 606
11582.72 578
11583.74 574
11584.75 560
11585.77 563
11586.79 528
11587.80 579
11588.82 610
11589.84 536
11590.85 590
11591.87 602
11592.89 579
11593.90 636
11594.92 671
11595.94 685
11596.95 780
11597.97 778
11598.99 742
11600.01 721
11601.02 744
11602.04 724
11603.06 678
11604.07 626
11605.09 579
11606.11 546
11607.13 578
11608.14 553
11609.16 577
11610.18 576
11611.20 563
11612.21 563
11613.23 602
11614.25 610
11615.27 589
11616.29 577
11617.30 570
11618.32 582
11619.34 543
11620.36 561
11621.38 598
11622.39 558
11623.41 568
11624.43 541
11625.45 541
11626.47 587
11627.48 613
11628.50 563
11629.52 537
11630.54 545
11631.56 542
11632.58 494
11633.59 468
11634.61 454
11635.63 508
11636.65 535
11637.67 535
11638.69 519
11639.71 531
11640.73 510
11641.75 472
11642.76 440
11643.78 463
11644.80 498
11645.82 471
11646.84 463
11647.86 464
11648.88 447
11649.90 486
11650.92 541
11651.94 475
11652.96 459
11653.98 498
11655.00 521
11656.01 480
11657.03 504
11658.05 470
11659.07 513
11660.09 526
11661.11 470
11662.13 485
11663.15 455
11664.17 449
11665.19 430
11666.21 470
11667.23 475
11668.25 468
11669.27 480
11670.29 439
11671.31 453
11672.33 484
11673.35 496
11674.37 455
11675.39 454
11676.42 440
11677.44 446
11678.46 514
11679.48 422
11680.50 446
11681.52 491
11682.54 487
11683.56 489
11684.58 455
11685.60 455
11686.62 471
11687.64 477
11688.66 422
11689.69 408
11690.71 462
11691.73 451
11692.75 498
11693.77 418
11694.79 410
11695.81 479
11696.83 433
11697.85 433
11698.88 427
11699.90 451
11700.92 388
11701.94 453
11702.96 462
11703.98 431
11705.01 412
11706.03 422
11707.05 407
11708.07 436
11709.09 439
11710.12 450
11711.14 431
11712.16 414
11713.18 405
11714.20 447
11715.23 432
11716.25 426
11717.27 446
11718.29 408
11719.31 421
11720.34 468
11721.36 413
11722.38 410
11723.40 373
11724.43 399
11725.45 398
11726.47 434
11727.49 363
11728.52 382
11729.54 420
11730.56 438
11731.59 414
11732.61 396
11733.63 424
11734.65 382
11735.68 434
11736.70 446
11737.72 413
11738.75 390
11739.77 340
11740.79 385
11741.82 421
11742.84 452
11743.86 412
11744.89 450
11745.91 500
11746.93 441
11747.96 405
11748.98 416
11750.01 385
11751.03 414
11752.05 429
11753.08 362
11754.10 401
11755.12 452
11756.15 464
11757.17 409
11758.20 429
11759.22 420
11760.24 435
11761.27 449
11762.29 464
11763.32 503
11764.34 450
11765.37 432
11766.39 418
11767.41 425
11768.44 415
11769.46 430
11770.49 434
11771.51 446
11772.54 435
11773.56 432
11774.59 461
11775.61 458
11776.64 395
11777.66 444
11778.69 439
11779.71 489
11780.74 444
11781.76 404
11782.79 434
11783.81 410
11784.84 400
11785.86 446
11786.89 362
11787.91 423
11788.94 466
11789.96 445
11790.99 440
11792.01 440
11793.04 469
11794.07 455
11795.09 398
11796.12 457
11797.14 445
11798.17 447
11799.19 459
11800.22 504
11801.25 444
11802.27 460
11803.30 450
11804.32 455
11805.35 412
11806.38 450
11807.40 466
11808.43 489
11809.45 451
11810.48 473
11811.51 458
11812.53 476
11813.56 469
11814.59 436
11815.61 445
11816.64 492
11817.67 525
11818.69 506
11819.72 486
11820.75 481
11821.77 514
11822.80 470
11823.83 486
11824.85 531
11825.88 502
11826.91 510
11827.94 501
11828.96 494
11829.99 498
11831.02 491
11832.04 496
11833.07 495
11834.10 475
11835.13 467
11836.15 470
11837.18 513
11838.21 477
11839.24 485
11840.26 472
11841.29 524
11842.32 479
11843.35 517
11844.37 515
11845.40 544
11846.43 506
11847.46 493
11848.49 495
11849.51 494
11850.54 544
11851.57 561
11852.60 555
11853.63 523
11854.65 540
11855.68 595
11856.71 539
11857.74 555
11858.77 510
11859.80 548
11860.83 549
11861.85 538
11862.88 531
11863.91 606
11864.94 639
11865.97 613
11867.00 560
11868.03 621
11869.05 568
11870.08 611
11871.11 575
11872.14 603
11873.17 648
11874.20 622
11875.23 575
11876.26 604
11877.29 642
11878.32 622
11879.35 598
11880.38 590
11881.40 647
11882.43 655
11883.46 721
11884.49 688
11885.52 667
11886.55 695
11887.58 688
11888.61 691
11889.64 703
11890.67 635
11891.70 672
11892.73 745
11893.76 706
11894.79 761
11895.82 784
11896.85 873
11897.88 841
11898.91 912
11899.94 928
11900.97 1025
11902.00 1050
11903.03 1006
11904.06 974
11905.09 963
11906.12 910
11907.15 901
11908.18 885
11909.22 767
11910.25 773
11911.28 808
11912.31 803
11913.34 809
11914.37 769
11915.40 784
11916.43 802
11917.46 814
11918.49 743
11919.52 750
11920.55 735
11921.59 808
11922.62 808
11923.65 828
11924.68 951
11925.71 1002
11926.74 1040
11927.77 1144
11928.81 1101
11929.84 1160
11930.87 1173
11931.90 1149
11932.93 1074
11933.96 1018
11935.00 968
11936.03 942
11937.06 897
11938.09 873
11939.12 791
11940.15 762
11941.19 766
11942.22 774
11943.25 725
11944.28 737
11945.31 704
11946.35 730
11947.38 693
11948.41 721
11949.44 717
11950.48 646
11951.51 649
11952.54 690
11953.57 678
11954.61 676
11955.64 676
11956.67 655
11957.70 628
11958.74 646
11959.77 685
11960.80 731
11961.84 716
11962.87 663
11963.90 651
11964.93 652
11965.97 699
11967.00 687
11968.03 695
11969.07 700
11970.10 680
11971.13 681
11972.17 705
11973.20 675
11974.23 714
11975.27 626
11976.30 617
11977.33 660
11978.37 642
11979.40 695
11980.44 604
11981.47 678
11982.50 693
11983.54 678
11984.57 703
11985.60 672
11986.64 657
11987.67 657
11988.71 716
11989.74 661
11990.77 618
11991.81 663
11992.84 695
11993.88 659
11994.91 711
11995.95 694
11996.98 694
11998.02 729
11999.05 758
12000.08 709
12001.12 699
12002.15 709
12003.19 687
12004.22 729
12005.26 785
12006.29 727
12007.33 762
12008.36 738
12009.40 776
12010.43 711
12011.47 808
12012.50 787
12013.54 828
12014.57 799
12015.61 763
12016.64 846
12017.68 806
12018.71 730
12019.75 762
12020.78 807
12021.82 842
12022.86 860
12023.89 789
12024.93 780
12025.96 737
12027.00 740
12028.03 719
12029.07 742
12030.11 812
12031.14 776
12032.18 807
12033.21 780
12034.25 778
12035.29 791
12036.32 762
12037.36 731
12038.39 733
12039.43 828
12040.47 847
12041.50 832
12042.54 781
12043.58 786
12044.61 813
12045.65 845
12046.69 832
12047.72 840
12048.76 828
12049.80 836
12050.83 840
12051.87 883
12052.91 869
12053.94 880
12054.98 974
12056.02 942
12057.05 893
12058.09 899
12059.13 934
12060.16 855
12061.20 874
12062.24 801
12063.28 809
12064.31 769
12065.35 758
12066.39 737
12067.43 717
12068.46 769
12069.50 778
12070.54 726
12071.58 717
12072.61 724
12073.65 743
12074.69 778
12075.73 737
12076.76 745
12077.80 740
12078.84 732
12079.88 760
12080.92 706
12081.95 663
12082.99 689
12084.03 712
12085.07 751
12086.11 728
12087.15 777
12088.18 780
12089.22 709
12090.26 752
12091.30 749
12092.34 794
12093.38 842
12094.42 849
12095.45 879
12096.49 858
12097.53 867
12098.57 876
12099.61 927
12100.65 951
12101.69 968
12102.73 996
12103.76 914
12104.80 896
12105.84 878
12106.88 890
12107.92 858
12108.96 746
12110.00 766
12111.04 764
12112.08 688
12113.12 688
12114.16 629
12115.20 637
12116.24 646
12117.28 657
12118.32 601
12119.36 562
12120.40 617
12121.44 599
12122.47 611
12123.51 583
12124.55 627
12125.59 588
12126.63 607
12127.67 571
12128.71 552
12129.76 612
12130.80 600
12131.84 597
12132.88 534
12133.92 544
12134.96 584
12136.00 579
12137.04 592
12138.08 608
12139.12 625
12140.16 563
12141.20 551
12142.24 619
12143.28 595
12144.32 522
12145.36 518
12146.40 536
12147.44 562
12148.49 552
12149.53 596
12150.57 558
12151.61 542
12152.65 590
12153.69 558
12154.73 529
12155.77 500
12156.81 525
12157.86 530
12158.90 560
12159.94 552
12160.98 553
12162.02 523
12163.06 505
12164.10 529
12165.15 508
12166.19 545
12167.23 521
12168.27 487
12169.31 517
12170.36 515
12171.40 501
12172.44 472
12173.48 500
12174.52 517
12175.57 509
12176.61 482
12177.65 551
12178.69 543
12179.73 502
12180.78 480
12181.82 501
12182.86 473
12183.90 457
12184.95 513
12185.99 484
12187.03 493
12188.07 525
12189.12 491
12190.16 481
12191.20 480
12192.25 487
12193.29 477
12194.33 470
12195.37 496
12196.42 494
12197.46 480
12198.50 487
12199.55 541
12200.59 490
12201.63 441
12202.68 455
12203.72 443
12204.76 433
12205.81 504
12206.85 415
12207.89 449
12208.94 474
12209.98 442
12211.02 456
12212.07 441
12213.11 453
12214.16 463
12215.20 473
12216.24 457
12217.29 463
12218.33 450
12219.37 421
12220.42 475
12221.46 455
12222.51 454
12223.55 458
12224.60 441
12225.64 422
12226.68 435
12227.73 457
12228.77 440
12229.82 430
12230.86 438
12231.91 428
12232.95 395
12234.00 423
12235.04 441
12236.08 434
12237.13 456
12238.17 374
12239.22 376
12240.26 419
12241.31 446
12242.35 480
12243.40 431
12244.44 432
12245.49 458
12246.53 491
12247.58 456
12248.62 420
12249.67 424
12250.72 437
12251.76 399
12252.81 446
12253.85 414
12254.90 431
12255.94 445
12256.99 436
12258.03 400
12259.08 371
12260.13 386
12261.17 441
12262.22 393
12263.26 374
12264.31 376
12265.35 441
12266.40 432
12267.45 430
12268.49 381
12269.54 390
12270.59 384
12271.63 357
12272.68 401
12273.72 345
12274.77 383
12275.82 372
12276.86 355
12277.91 411
12278.96 431
12280.00 390
12281.05 362
12282.10 373
12283.14 379
12284.19 413
12285.24 407
12286.28 367
12287.33 428
12288.38 387
12289.42 390
12290.47 385
12291.52 348
12292.57 355
12293.61 358
12294.66 413
12295.71 370
12296.75 353
12297.80 323
12298.85 398
12299.90 407
12300.94 349
12301.99 361
12303.04 403
12304.09 408
12305.13 359
12306.18 380
12307.23 393
12308.28 354
12309.33 371
12310.37 356
12311.42 376
12312.47 339
12313.52 338
12314.57 375
12315.61 350
12316.66 343
12317.71 346
12318.76 385
12319.81 333
12320.85 362
12321.90 412
12322.95 455
12324.00 412
12325.05 353
12326.10 338
12327.15 368
12328.19 413
12329.24 371
12330.29 380
12331.34 365
12332.39 375
12333.44 352
12334.49 362
12335.54 349
12336.59 343
12337.63 367
12338.68 395
12339.73 376
12340.78 314
12341.83 362
12342.88 357
12343.93 355
12344.98 402
12346.03 345
12347.08 383
12348.13 366
12349.18 369
12350.23 382
12351.28 350
12352.33 360
12353.38 368
12354.43 386
12355.48 386
12356.52 380
12357.57 348
12358.62 383
12359.67 385
12360.72 350
12361.77 374
12362.82 342
12363.88 354
12364.93 357
12365.98 327
12367.03 366
12368.08 370
12369.13 334
12370.18 346
12371.23 374
12372.28 320
12373.33 386
12374.38 334
12375.43 373
12376.48 349
12377.53 332
12378.58 398
12379.63 358
12380.68 367
12381.73 367
12382.79 375
12383.84 363
12384.89 353
12385.94 380
12386.99 395
12388.04 395
12389.09 426
12390.14 331
12391.20 401
12392.25 422
12393.30 376
12394.35 369
12395.40 401
12396.45 385
12397.50 361
12398.56 357
12399.61 370
12400.66 385
12401.71 410
12402.76 374
12403.81 392
12404.87 330
12405.92 329
12406.97 382
12408.02 403
12409.07 394
12410.13 356
12411.18 373
12412.23 380
12413.28 406
12414.34 387
12415.39 364
12416.44 395
12417.49 372
12418.55 359
12419.60 399
12420.65 336
12421.70 394
12422.76 410
12423.81 384
12424.86 387
12425.91 401
12426.97 382
12428.02 395
12429.07 393
12430.13 379
12431.18 378
12432.23 367
12433.29 369
12434.34 387
12435.39 370
12436.44 439
12437.50 392
12438.55 366
12439.61 383
12440.66 458
12441.71 431
12442.77 392
12443.82 393
12444.87 357
12445.93 418
12446.98 478
12448.03 394
12449.09 361
12450.14 379
12451.20 400
12452.25 378
12453.30 376
12454.36 396
12455.41 432
12456.47 490
12457.52 415
12458.57 405
12459.63 390
12460.68 413
12461.74 421
12462.79 472
12463.85 446
12464.90 481
12465.95 477
12467.01 462
12468.06 495
12469.12 514
12470.17 515
12471.23 558
12472.28 597
12473.34 676
12474.39 674
12475.45 749
12476.50 749
12477.56 710
12478.61 651
12479.67 679
12480.72 620
12481.78 552
12482.83 571
12483.89 536
12484.94 494
12486.00 485
12487.05 483
12488.11 461
12489.17 487
12490.22 477
12491.28 432
12492.33 455
12493.39 460
12494.44 416
12495.50 439
12496.55 406
12497.61 423
12498.67 455
12499.72 393
12500.78 427
12501.83 435
12502.89 416
12503.95 435
12505.00 450
12506.06 397
12507.12 390
12508.17 425
12509.23 420
12510.28 449
12511.34 424
12512.40 428
12513.45 447
12514.51 471
12515.57 419
12516.62 466
12517.68 449
12518.74 422
12519.79 397
12520.85 434
12521.91 417
12522.96 424
12524.02 410
12525.08 425
12526.14 440
12527.19 427
12528.25 417
12529.31 442
12530.36 463
12531.42 423
12532.48 410
12533.54 428
12534.59 471
12535.65 450
12536.71 450
12537.77 390
12538.82 402
12539.88 430
12540.94 412
12542.00 411
12543.05 487
12544.11 406
12545.17 425
12546.23 460
12547.29 480
12548.34 479
12549.40 491
12550.46 541
12551.52 538
12552.58 543
12553.64 514
12554.69 513
12555.75 530
12556.81 504
12557.87 453
12558.93 470
12559.99 529
12561.04 471
12562.10 468
12563.16 438
12564.22 458
12565.28 433
12566.34 466
12567.40 496
12568.45 460
12569.51 453
12570.57 445
12571.63 427
12572.69 453
12573.75 480
12574.81 489
12575.87 451
12576.93 430
12577.99 422
12579.05 422
12580.11 440
12581.16 440
12582.22 448
12583.28 443
12584.34 409
12585.40 413
12586.46 399
12587.52 399
12588.58 441
12589.64 461
12590.70 413
12591.76 464
12592.82 437
12593.88 436
12594.94 462
12596.00 410
12597.06 403
12598.12 395
12599.18 398
12600.24 446
12601.30 436
12602.36 396
12603.42 449
12604.48 401
12605.54 417
12606.60 447
12607.66 419
12608.72 430
12609.79 437
12610.85 421
12611.91 421
12612.97 472
12614.03 446
12615.09 469
12616.15 451
12617.21 501
12618.27 443
12619.33 466
12620.39 457
12621.45 504
12622.52 520
12623.58 518
12624.64 528
12625.70 532
12626.76 528
12627.82 498
12628.88 497
12629.95 482
12631.01 497
12632.07 519
12633.13 483
12634.19 520
12635.25 508
12636.31 512
12637.38 430
12638.44 429
12639.50 432
12640.56 483
12641.62 439
12642.69 430
12643.75 447
12644.81 404
12645.87 375
12646.93 400
12648.00 389
12649.06 419
12650.12 376
12651.18 376
12652.25 399
12653.31 456
12654.37 415
12655.43 393
12656.50 387
12657.56 407
12658.62 407
12659.68 413
12660.75 384
12661.81 423
12662.87 442
12663.94 439
12665.00 448
12666.06 421
12667.12 395
12668.19 428
12669.25 446
12670.31 500
12671.38 476
12672.44 417
12673.50 424
12674.57 453
12675.63 430
12676.69 367
12677.76 435
12678.82 407
12679.88 396
12680.95 440
12682.01 474
12683.07 408
12684.14 381
12685.20 417
12686.27 423
12687.33 449
12688.39 437
12689.46 470
12690.52 433
12691.59 414
12692.65 408
12693.71 432
12694.78 436
12695.84 407
12696.91 395
12697.97 449
12699.04 494
12700.10 423
12701.16 479
12702.23 485
12703.29 489
12704.36 520
12705.42 519
12706.49 504
12707.55 521
12708.62 483
12709.68 443
12710.75 487
12711.81 514
12712.88 446
12713.94 445
12715.01 465
12716.07 461
12717.14 462
12718.20 459
12719.27 447
12720.33 424
12721.40 480
12722.46 487
12723.53 481
12724.59 476
12725.66 436
12726.72 481
12727.79 505
12728.86 511
12729.92 475
12730.99 452
12732.05 461
12733.12 473
12734.18 504
12735.25 480
12736.32 488
12737.38 453
12738.45 425
12739.51 410
12740.58 426
12741.65 452
12742.71 451
12743.78 436
12744.85 441
12745.91 436
12746.98 450
12748.04 525
12749.11 482
12750.18 481
12751.24 433
12752.31 425
12753.38 454
12754.44 427
12755.51 433
12756.58 474
12757.64 470
12758.71 408
12759.78 454
12760.85 442
12761.91 471
12762.98 459
12764.05 443
12765.11 458
12766.18 476
12767.25 417
12768.32 404
12769.38 402
12770.45 391
12771.52 421
12772.58 398
12773.65 387
12774.72 372
12775.79 383
12776.86 430
12777.92 419
12778.99 404
12780.06 373
12781.13 385
12782.19 411
12783.26 393
12784.33 395
12785.40 414
12786.47 382
12787.53 402
12788.60 416
12789.67 411
12790.74 455
12791.81 423
12792.87 382
12793.94 340
12795.01 371
12796.08 353
12797.15 386
12798.22 369
12799.29 401
12800.35 390
12801.42 396
12802.49 425
12803.56 382
12804.63 350
12805.70 358
12806.77 388
12807.84 392
12808.90 374
12809.97 358
12811.04 400
12812.11 413
12813.18 397
12814.25 390
12815.32 412
12816.39 410
12817.46 400
12818.53 413
12819.60 406
12820.67 415
12821.74 446
12822.81 395
12823.88 401
12824.94 374
12826.01 397
12827.08 409
12828.15 376
12829.22 389
12830.29 364
12831.36 376
12832.43 405
12833.50 399
12834.57 380
12835.64 373
12836.71 401
12837.78 378
12838.85 341
12839.92 365
12840.99 374
12842.07 342
12843.14 358
12844.21 317
12845.28 342
12846.35 375
12847.42 358
12848.49 328
12849.56 365
12850.63 319
12851.70 325
12852.77 318
12853.84 358
12854.91 362
12855.98 331
12857.06 366
12858.13 349
12859.20 349
12860.27 309
12861.34 333
12862.41 357
12863.48 311
12864.55 333
12865.62 304
12866.70 331
12867.77 389
12868.84 369
12869.91 354
12870.98 377
12872.05 364
12873.13 372
12874.20 392
12875.27 363
12876.34 333
12877.41 345
12878.48 332
12879.56 305
12880.63 321
12881.70 369
12882.77 384
12883.84 402
12884.92 332
12885.99 308
12887.06 334
12888.13 331
12889.21 316
12890.28 318
12891.35 298
12892.42 323
12893.50 335
12894.57 318
12895.64 278
12896.71 312
12897.79 312
12898.86 328
12899.93 338
12901.00 371
12902.08 327
12903.15 352
12904.22 317
12905.30 333
12906.37 306
12907.44 288
12908.52 307
12909.59 276
12910.66 272
12911.73 309
12912.81 315
12913.88 306
12914.96 285
12916.03 288
12917.10 294
12918.18 325
12919.25 324
12920.32 279
12921.40 308
12922.47 257
12923.54 317
12924.62 254
12925.69 291
12926.77 304
12927.84 323
12928.91 277
12929.99 311
12931.06 337
12932.14 308
12933.21 308
12934.28 280
12935.36 275
12936.43 261
12937.51 322
12938.58 314
12939.66 286
12940.73 265
12941.80 314
12942.88 305
12943.95 302
12945.03 316
12946.10 314
12947.18 308
12948.25 294
12949.33 277
12950.40 296
12951.48 297
12952.55 289
12953.63 264
12954.70 279
12955.78 289
12956.85 291
12957.93 293
12959.00 304
12960.08 305
12961.15 325
12962.23 298
12963.30 296
12964.38 286
12965.46 309
12966.53 264
12967.61 264
12968.68 267
12969.76 276
12970.83 301
12971.91 270
12972.99 253
12974.06 269
12975.14 269
12976.21 318
12977.29 296
12978.37 268
12979.44 268
12980.52 303
12981.59 267
12982.67 283
12983.75 258
12984.82 274
12985.90 266
12986.98 295
12988.05 305
12989.13 305
12990.20 302
12991.28 274
12992.36 326
12993.43 348
12994.51 312
12995.59 322
12996.67 301
12997.74 306
12998.82 283
12999.90 318
13000.97 313
13002.05 260
13003.13 293
13004.20 294
13005.28 266
13006.36 303
13007.44 335
13008.51 278
13009.59 220
13010.67 293
13011.75 300
13012.82 266
13013.90 256
13014.98 263
13016.06 278
13017.13 265
13018.21 245
13019.29 248
13020.37 270
13021.44 277
13022.52 253
13023.60 273
13024.68 302
13025.76 299
13026.83 297
13027.91 304
13028.99 276
13030.07 269
13031.15 261
13032.23 289
13033.30 306
13034.38 307
13035.46 266
13036.54 276
13037.62 310
13038.70 276
13039.77 271
13040.85 268
13041.93 313
13043.01 293
13044.09 280
13045.17 269
13046.25 274
13047.33 300
13048.40 296
13049.48 271
13050.56 323
13051.64 292
13052.72 279
13053.80 300
13054.88 306
13055.96 292
13057.04 292
13058.12 302
13059.20 271
13060.28 268
13061.36 307
13062.44 281
13063.51 302
13064.59 326
13065.67 370
13066.75 318
13067.83 300
13068.91 315
13069.99 325
13071.07 289
13072.15 310
13073.23 309
13074.31 309
13075.39 275
13076.47 294
13077.55 291
13078.63 287
13079.71 295
13080.79 256
13081.87 287
13082.96 265
13084.04 258
13085.12 272
13086.20 286
13087.28 314
13088.36 312
13089.44 262
13090.52 290
13091.60 314
13092.68 299
13093.76 285
13094.84 290
13095.92 289
13097.00 280
13098.09 293
13099.17 320
13100.25 306
13101.33 349
13102.41 283
13103.49 318
13104.57 342
13105.65 269
13106.74 292
13107.82 344
13108.90 304
13109.98 277
13111.06 291
13112.14 300
13113.22 293
13114.31 268
13115.39 291
13116.47 355
13117.55 334
13118.63 287
13119.72 313
13120.80 289
13121.88 327
13122.96 293
13124.04 319
13125.13 294
13126.21 348
13127.29 309
13128.37 315
13129.45 283
13130.54 285
13131.62 301
13132.70 323
13133.78 314
13134.87 306
13135.95 293
13137.03 281
13138.11 289
13139.20 304
13140.28 261
13141.36 288
13142.45 301
13143.53 325
13144.61 291
13145.69 297
13146.78 285
13147.86 277
13148.94 296
13150.03 310
13151.11 292
13152.19 327
13153.28 314
13154.36 320
13155.44 294
13156.53 347
13157.61 344
13158.69 353
13159.78 322
13160.86 296
13161.94 344
13163.03 277
13164.11 291
13165.20 320
13166.28 282
13167.36 272
13168.45 290
13169.53 314
13170.62 328
13171.70 301
13172.78 292
13173.87 377
13174.95 330
13176.04 335
13177.12 333
13178.21 324
13179.29 321
13180.37 295
13181.46 339
13182.54 322
13183.63 306
13184.71 277
13185.80 305
13186.88 309
13187.97 331
13189.05 352
13190.14 323
13191.22 305
13192.31 310
13193.39 296
13194.48 325
13195.56 312
13196.65 361
13197.73 322
13198.82 313
13199.90 294
13200.99 284
13202.07 303
13203.16 290
13204.24 336
13205.33 347
13206.41 409
13207.50 379
13208.58 343
13209.67 334
13210.76 372
13211.84 302
13212.93 322
13214.01 350
13215.10 343
13216.19 318
13217.27 295
13218.36 352
13219.44 377
13220.53 348
13221.62 330
13222.70 363
13223.79 330
13224.87 355
13225.96 341
13227.05 354
13228.13 332
13229.22 362
13230.31 348
13231.39 363
13232.48 388
13233.57 377
13234.65 354
13235.74 330
13236.83 364
13237.91 370
13239.00 382
13240.09 371
13241.17 318
13242.26 331
13243.35 361
13244.43 353
13245.52 402
13246.61 429
13247.70 365
13248.78 356
13249.87 373
13250.96 385
13252.05 391
13253.13 378
13254.22 363
13255.31 393
13256.39 396
13257.48 376
13258.57 422
13259.66 410
13260.75 391
13261.83 376
13262.92 365
13264.01 420
13265.10 450
13266.19 418
13267.27 399
13268.36 426
13269.45 439
13270.54 448
13271.63 414
13272.71 443
13273.80 444
13274.89 424
13275.98 428
13277.07 426
13278.16 447
13279.24 450
13280.33 388
13281.42 424
13282.51 414
13283.60 478
13284.69 535
13285.78 445
13286.86 421
13287.95 411
13289.04 443
13290.13 448
13291.22 449
13292.31 448
13293.40 498
13294.49 463
13295.58 531
13296.67 498
13297.76 498
13298.84 513
13299.93 530
13301.02 462
13302.11 476
13303.20 515
13304.29 513
13305.38 512
13306.47 501
13307.56 475
13308.65 502
13309.74 537
13310.83 513
13311.92 492
13313.01 530
13314.10 520
13315.19 444
13316.28 473
13317.37 535
13318.46 528
13319.55 518
13320.64 473
13321.73 499
13322.82 501
13323.91 483
13325.00 531
13326.09 515
13327.18 539
13328.27 535
13329.36 582
13330.45 517
13331.54 558
13332.64 562
13333.73 555
13334.82 600
13335.91 622
13337.00 590
13338.09 594
13339.18 574
13340.27 599
13341.36 640
13342.45 606
13343.54 589
13344.64 555
13345.73 617
13346.82 626
13347.91 571
13349.00 600
13350.09 604
13351.18 589
13352.28 629
13353.37 607
13354.46 600
13355.55 573
13356.64 636
13357.73 644
13358.83 605
13359.92 627
13361.01 668
13362.10 701
13363.19 704
13364.29 719
13365.38 710
13366.47 688
13367.56 755
13368.65 762
13369.75 715
13370.84 702
13371.93 675
13373.02 674
13374.12 670
13375.21 599
13376.30 612
13377.39 599
13378.49 619
13379.58 583
13380.67 477
13381.76 586
13382.86 546
13383.95 533
13385.04 496
13386.13 503
13387.23 487
13388.32 489
13389.41 521
13390.51 545
13391.60 574
13392.69 542
13393.79 542
13394.88 499
13395.97 496
13397.07 483
13398.16 479
13399.25 486
13400.35 533
13401.44 478
13402.53 528
13403.63 513
13404.72 526
13405.81 492
13406.91 530
13408.00 518
13409.10 536
13410.19 503
13411.28 544
13412.38 542
13413.47 512
13414.57 542
13415.66 489
13416.75 518
13417.85 511
13418.94 538
13420.04 523
13421.13 520
13422.22 506
13423.32 482
13424.41 521
13425.51 526
13426.60 524
13427.70 500
13428.79 504
13429.89 541
13430.98 529
13432.08 526
13433.17 542
13434.27 553
13435.36 495
13436.46 497
13437.55 530
13438.65 513
13439.74 557
13440.84 501
13441.93 522
13443.03 522
13444.12 517
13445.22 540
13446.31 527
13447.41 549
13448.50 559
13449.60 561
13450.69 612
13451.79 610
13452.89 566
13453.98 613
13455.08 610
13456.17 591
13457.27 577
13458.36 609
13459.46 634
13460.56 582
13461.65 599
13462.75 620
13463.84 643
13464.94 648
13466.04 595
13467.13 591
13468.23 601
13469.32 628
13470.42 614
13471.52 603
13472.61 599
13473.71 606
13474.81 616
13475.90 663
13477.00 634
13478.10 656
13479.19 626
13480.29 586
13481.39 648
13482.48 629
13483.58 613
13484.68 676
13485.77 624
13486.87 672
13487.97 704
13489.07 619
13490.16 677
13491.26 681
13492.36 728
13493.45 706
13494.55 694
13495.65 663
13496.75 724
13497.84 782
13498.94 747
13500.04 674
13501.14 697
13502.23 797
13503.33 813
13504.43 789
13505.53 732
13506.63 790
13507.72 752
13508.82 690
13509.92 682
13511.02 694
13512.12 615
13513.21 639
13514.31 649
13515.41 614
13516.51 631
13517.61 614
13518.70 606
13519.80 622
13520.90 594
13522.00 640
13523.10 647
13524.20 625
13525.30 563
13526.39 564
13527.49 565
13528.59 545
13529.69 611
13530.79 609
13531.89 595
13532.99 614
13534.09 600
13535.18 579
13536.28 558
13537.38 566
13538.48 568
13539.58 542
13540.68 497
13541.78 536
13542.88 578
13543.98 534
13545.08 541
13546.18 535
13547.28 541
13548.38 497
13549.48 467
13550.57 515
13551.67 503
13552.77 529
13553.87 527
13554.97 537
13556.07 530
13557.17 467
13558.27 461
13559.37 491
13560.47 482
13561.57 509
13562.67 507
13563.77 466
13564.87 481
13565.97 530
13567.07 520
13568.17 504
13569.28 472
13570.38 504
13571.48 498
13572.58 527
13573.68 536
13574.78 482
13575.88 505
13576.98 511
13578.08 524
13579.18 499
13580.28 465
13581.38 539
13582.48 511
13583.58 513
13584.69 530
13585.79 495
13586.89 508
13587.99 546
13589.09 574
13590.19 511
13591.29 477
13592.39 483
13593.49 491
13594.60 520
13595.70 516
13596.80 488
13597.90 472
13599.00 534
13600.10 509
13601.21 488
13602.31 495
13603.41 520
13604.51 523
13605.61 510
13606.71 525
13607.82 546
13608.92 530
13610.02 494
13611.12 509
13612.22 498
13613.33 488
13614.43 501
13615.53 530
13616.63 528
13617.74 531
13618.84 534
13619.94 481
13621.04 535
13622.15 541
13623.25 478
13624.35 486
13625.45 498
13626.56 528
13627.66 475
13628.76 494
13629.86 520
13630.97 535
13632.07 532
13633.17 570
13634.28 570
13635.38 557
13636.48 547
13637.59 513
13638.69 481
13639.79 484
13640.90 506
13642.00 532
13643.10 496
13644.21 522
13645.31 531
13646.41 556
13647.52 493
13648.62 495
13649.72 520
13650.83 478
13651.93 521
13653.03 551
13654.14 456
13655.24 502
13656.35 553
13657.45 527
13658.55 483
13659.66 473
13660.76 476
13661.87 453
13662.97 451
13664.07 480
13665.18 531
13666.28 500
13667.39 529
13668.49 503
13669.60 467
13670.70 503
13671.81 495
13672.91 501
13674.01 516
13675.12 485
13676.22 537
13677.33 525
13678.43 504
13679.54 462
13680.64 484
13681.75 523
13682.85 502
13683.96 468
13685.06 481
13686.17 492
13687.27 486
13688.38 495
13689.48 504
13690.59 537
13691.69 495
13692.80 517
13693.91 480
13695.01 479
13696.12 521
13697.22 507
13698.33 509
13699.43 511
13700.54 518
13701.64 486
13702.75 525
13703.86 539
13704.96 542
13706.07 563
13707.17 524
13708.28 541
13709.39 528
13710.49 514
13711.60 529
13712.70 535
13713.81 493
13714.92 510
13716.02 537
13717.13 540
13718.24 570
13719.34 582
13720.45 585
13721.56 558
13722.66 580
13723.77 521
13724.88 559
13725.98 663
13727.09 622
13728.20 639
13729.30 598
13730.41 593
13731.52 639
13732.62 633
13733.73 677
13734.84 640
13735.94 658
13737.05 623
13738.16 598
13739.27 571
13740.37 634
13741.48 588
13742.59 646
13743.70 686
13744.80 689
13745.91 631
13747.02 599
13748.13 690
13749.23 662
13750.34 693
13751.45 721
13752.56 740
13753.67 684
13754.77 721
13755.88 747
13756.99 871
13758.10 829
13759.21 773
13760.31 781
13761.42 807
13762.53 906
13763.64 920
13764.75 922
13765.85 961
13766.96 950
13768.07 1009
13769.18 1036
13770.29 1009
13771.40 1119
13772.51 1131
13773.61 1163
13774.72 1169
13775.83 1078
13776.94 1090
13778.05 1047
13779.16 942
13780.27 862
13781.38 883
13782.48 844
13783.59 826
13784.70 735
13785.81 739
13786.92 692
13788.03 658
13789.14 647
13790.25 599
13791.36 598
13792.47 645
13793.58 656
13794.69 636
13795.80 592
13796.91 625
13798.02 609
13799.13 595
13800.24 585
13801.35 559
13802.45 551
13803.56 564
13804.67 604
13805.78 576
13806.89 629
13808.00 591
13809.11 568
13810.22 598
13811.34 547
13812.45 550
13813.56 561
13814.67 586
13815.78 555
13816.89 563
13818.00 538
13819.11 570
13820.22 567
13821.33 584
13822.44 534
13823.55 503
13824.66 503
13825.77 527
13826.88 579
13827.99 522
13829.10 514
13830.22 503
13831.33 491
13832.44 516
13833.55 507
13834.66 488
13835.77 538
13836.88 545
13837.99 505
13839.10 555
13840.22 542
13841.33 544
13842.44 550
13843.55 560
13844.66 561
13845.77 534
13846.88 550
13848.00 559
13849.11 520
13850.22 530
13851.33 510
13852.44 519
13853.56 500
13854.67 570
13855.78 560
13856.89 566
13858.00 559
13859.12 563
13860.23 580
13861.34 599
13862.45 566
13863.56 519
13864.68 571
13865.79 529
13866.90 553
13868.01 561
13869.13 556
13870.24 567
13871.35 586
13872.46 598
13873.58 560
13874.69 577
13875.80 575
13876.91 604
13878.03 570
13879.14 575
13880.25 518
13881.37 564
13882.48 603
13883.59 538
13884.71 561
13885.82 598
13886.93 609
13888.05 623
13889.16 642
13890.27 606
13891.39 643
13892.50 663
13893.61 634
13894.73 618
13895.84 634
13896.95 699
13898.07 637
13899.18 650
13900.29 565
13901.41 588
13902.52 583
13903.64 582
13904.75 558
13905.86 552
13906.98 534
13908.09 496
13909.21 486
13910.32 521
13911.43 503
13912.55 539
13913.66 547
13914.78 542
13915.89 525
13917.01 500
13918.12 499
13919.24 536
13920.35 491
13921.46 505
13922.58 510
13923.69 524
13924.81 575
13925.92 494
13927.04 499
13928.15 556
13929.27 544
13930.38 522
13931.50 506
13932.61 519
13933.73 480
13934.84 465
13935.96 467
13937.07 530
13938.19 508
13939.30 484
13940.42 478
13941.54 493
13942.65 480
13943.77 494
13944.88 476
13946.00 435
13947.11 456
13948.23 502
13949.34 486
13950.46 488
13951.58 501
13952.69 482
13953.81 465
13954.92 459
13956.04 519
13957.16 502
13958.27 487
13959.39 467
13960.50 470
13961.62 451
13962.74 455
13963.85 518
13964.97 497
13966.09 460
13967.20 440
13968.32 455
13969.44 479
13970.55 460
13971.67 450
13972.79 448
13973.90 526
13975.02 473
13976.14 458
13977.25 500
13978.37 499
13979.49 488
13980.60 500
13981.72 495
13982.84 451
13983.95 427
13985.07 473
13986.19 452
13987.31 467
13988.42 509
13989.54 467
13990.66 510
13991.78 498
13992.89 479
13994.01 491
13995.13 493
13996.25 500
13997.36 509
13998.48 476
13999.60 457
14000.72 450
14001.83 513
14002.95 485
14004.07 515
14005.19 465
14006.31 493
14007.42 510
14008.54 523
14009.66 447
14010.78 480
14011.90 501
14013.02 486
14014.13 479
14015.25 461
14016.37 423
14017.49 482
14018.61 461
14019.73 457
14020.84 455
14021.96 492
14023.08 498
14024.20 489
14025.32 504
14026.44 457
14027.56 452
14028.68 505
14029.80 490
14030.91 513
14032.03 529
14033.15 537
14034.27 525
14035.39 491
14036.51 480
14037.63 506
14038.75 582
14039.87 509
14040.99 569
14042.11 492
14043.23 504
14044.35 536
14045.47 549
14046.58 519
14047.70 526
14048.82 500
14049.94 518
14051.06 549
14052.18 524
14053.30 559
14054.42 513
14055.54 529
14056.66 536
14057.78 545
14058.90 531
14060.02 574
14061.14 569
14062.26 591
14063.38 578
14064.51 572
14065.63 629
14066.75 576
14067.87 623
14068.99 675
14070.11 681
14071.23 617
14072.35 675
14073.47 633
14074.59 666
14075.71 664
14076.83 637
14077.95 674
14079.07 663
14080.19 667
14081.32 656
14082.44 702
14083.56 677
14084.68 695
14085.80 736
14086.92 665
14088.04 676
14089.16 729
14090.29 682
14091.41 712
14092.53 674
14093.65 709
14094.77 720
14095.89 770
14097.01 776
14098.14 758
14099.26 723
14100.38 773
14101.50 692
14102.62 645
14103.75 661
14104.87 658
14105.99 660
14107.11 651
14108.23 604
14109.36 613
14110.48 599
14111.60 612
14112.72 607
14113.84 571
14114.97 589
14116.09 575
14117.21 613
14118.33 568
14119.46 576
14120.58 552
14121.70 571
14122.82 545
14123.95 553
14125.07 550
14126.19 540
14127.32 534
14128.44 559
14129.56 594
14130.68 565
14131.81 523
14132.93 543
14134.05 575
14135.18 576
14136.30 538
14137.42 580
14138.55 576
14139.67 545
14140.79 547
14141.92 529
14143.04 494
14144.16 495
14145.29 546
14146.41 528
14147.54 486
14148.66 535
14149.78 498
14150.91 490
14152.03 517
14153.15 488
14154.28 531
14155.40 558
14156.53 507
14157.65 525
14158.77 520
14159.90 485
14161.02 564
14162.15 494
14163.27 467
14164.40 505
14165.52 486
14166.64 581
14167.77 508
14168.89 474
14170.02 546
14171.14 499
14172.27 490
14173.39 538
14174.52 535
14175.64 506
14176.77 505
14177.89 476
14179.02 481
14180.14 491
14181.27 475
14182.39 474
14183.52 456
14184.64 558
14185.77 530
14186.89 469
14188.02 497
14189.14 462
14190.27 461
14191.39 483
14192.52 480
14193.64 493
14194.77 476
14195.90 462
14197.02 465
14198.15 443
14199.27 448
14200.40 488
14201.52 503
14202.65 487
14203.78 429
14204.90 458
14206.03 468
14207.15 463
14208.28 494
14209.41 476
14210.53 486
14211.66 436
14212.78 455
14213.91 410
14215.04 417
14216.16 445
14217.29 446
14218.42 439
14219.54 408
14220.67 426
14221.80 423
14222.92 424
14224.05 427
14225.18 425
14226.30 420
14227.43 423
14228.56 423
14229.68 403
14230.81 406
14231.94 402
14233.06 410
14234.19 409
14235.32 425
14236.45 412
14237.57 442
14238.70 439
14239.83 445
14240.96 414
14242.08 395
14243.21 458
14244.34 428
14245.47 398
14246.59 387
14247.72 429
14248.85 414
14249.98 383
14251.10 386
14252.23 387
14253.36 384
14254.49 388
14255.62 430
14256.74 426
14257.87 399
14259.00 398
14260.13 385
14261.26 397
14262.38 396
14263.51 355
14264.64 399
14265.77 378
14266.90 383
14268.03 362
14269.15 370
14270.28 378
14271.41 390
14272.54 348
14273.67 346
14274.80 358
14275.93 397
14277.06 416
14278.18 362
14279.31 382
14280.44 361
14281.57 367
14282.70 349
14283.83 341
14284.96 387
14286.09 334
14287.22 357
14288.35 363
14289.48 328
14290.60 373
14291.73 427
14292.86 380
14293.99 333
14295.12 301
14296.25 340
14297.38 367
14298.51 344
14299.64 358
14300.77 319
14301.90 364
14303.03 327
14304.16 291
14305.29 321
14306.42 335
14307.55 340
14308.68 311
14309.81 353
14310.94 358
14312.07 358
14313.20 346
14314.33 346
14315.46 328
14316.59 330
14317.72 305
14318.85 300
14319.98 301
14321.11 284
14322.24 324
14323.38 329
14324.51 329
14325.64 348
14326.77 346
14327.90 318
14329.03 348
14330.16 360
14331.29 301
14332.42 322
14333.55 284
14334.68 302
14335.82 298
14336.95 290
14338.08 322
14339.21 325
14340.34 302
14341.47 291
14342.60 324
14343.73 372
14344.87 311
14346.00 317
14347.13 323
14348.26 282
14349.39 306
14350.52 317
14351.66 354
14352.79 301
14353.92 287
14355.05 307
14356.18 309
14357.32 321
14358.45 316
14359.58 296
14360.71 300
14361.84 298
14362.98 317
14364.11 300
14365.24 293
14366.37 319
14367.51 309
14368.64 303
14369.77 316
14370.90 332
14372.04 310
14373.17 286
14374.30 314
14375.43 319
14376.57 353
14377.70 351
14378.83 332
14379.97 339
14381.10 322
14382.23 304
14383.36 314
14384.50 295
14385.63 314
14386.76 316
14387.90 305
14389.03 292
14390.16 298
14391.30 241
14392.43 276
14393.56 304
14394.70 317
14395.83 354
14396.96 326
14398.10 325
14399.23 332
14400.37 320
14401.50 346
14402.63 348
14403.77 313
14404.90 283
14406.03 342
14407.17 345
14408.30 289
14409.44 295
14410.57 379
14411.70 314
14412.84 268
14413.97 337
14415.11 354
14416.24 356
14417.38 300
14418.51 373
14419.64 318
14420.78 312
14421.91 335
14423.05 346
14424.18 332
14425.32 313
14426.45 304
14427.59 325
14428.72 301
14429.86 290
14430.99 339
14432.13 315
14433.26 336
14434.40 336
14435.53 303
14436.67 306
14437.80 358
14438.94 335
14440.07 365
14441.21 303
14442.34 315
14443.48 334
14444.61 337
14445.75 336
14446.89 315
14448.02 302
14449.16 356
14450.29 358
14451.43 354
14452.56 339
14453.70 352
14454.84 356
14455.97 356
14457.11 331
14458.24 318
14459.38 333
14460.52 362
14461.65 351
14462.79 345
14463.92 404
14465.06 349
14466.20 340
14467.33 370
14468.47 349
14469.61 332
14470.74 369
14471.88 386
14473.02 345
14474.15 385
14475.29 388
14476.43 327
14477.56 329
14478.70 311
14479.84 341
14480.97 343
14482.11 354
14483.25 374
14484.38 351
14485.52 315
14486.66 308
14487.79 346
14488.93 330
14490.07 314
14491.21 347
14492.34 351
14493.48 341
14494.62 307
14495.76 326
14496.89 379
14498.03 386
14499.17 351
14500.31 349
14501.44 375
14502.58 361
14503.72 371
14504.86 321
14506.00 312
14507.13 351
14508.27 323
14509.41 361
14510.55 343
14511.69 351
14512.82 342
14513.96 360
14515.10 316
14516.24 311
14517.38 319
14518.51 353
14519.65 355
14520.79 337
14521.93 336
14523.07 372
14524.21 356
14525.35 372
14526.48 318
14527.62 280
14528.76 318
14529.90 317
14531.04 284
14532.18 291
14533.32 296
14534.46 314
14535.60 296
14536.73 300
14537.87 315
14539.01 287
14540.15 328
14541.29 348
14542.43 312
14543.57 299
14544.71 316
14545.85 329
14546.99 316
14548.13 312
14549.27 331
14550.41 349
14551.55 309
14552.69 340
14553.83 301
14554.97 307
14556.11 325
14557.25 342
14558.39 346
14559.53 301
14560.67 320
14561.81 309
14562.95 361
14564.09 336
14565.23 365
14566.37 384
14567.51 321
14568.65 329
14569.79 345
14570.93 337
14572.07 356
14573.21 379
14574.35 371
14575.49 366
14576.63 353
14577.77 355
14578.91 370
14580.05 363
14581.19 380
14582.33 330
14583.48 362
14584.62 386
14585.76 323
14586.90 377
14588.04 399
14589.18 351
14590.32 429
14591.46 402
14592.60 379
14593.75 408
14594.89 420
14596.03 410
14597.17 362
14598.31 408
14599.45 403
14600.59 401
14601.74 393
14602.88 430
14604.02 431
14605.16 412
14606.30 389
14607.44 430
14608.59 440
14609.73 450
14610.87 442
14612.01 426
14613.15 398
14614.30 423
14615.44 440
14616.58 466
14617.72 473
14618.87 437
14620.01 420
14621.15 439
14622.29 475
14623.44 456
14624.58 453
14625.72 505
14626.86 504
14628.01 579
14629.15 582
14630.29 561
14631.43 571
14632.58 609
14633.72 590
14634.86 582
14636.01 602
14637.15 575
14638.29 569
14639.44 553
14640.58 520
14641.72 501
14642.86 471
14644.01 465
14645.15 420
14646.29 438
14647.44 489
14648.58 403
14649.73 362
14650.87 374
14652.01 348
14653.16 344
14654.30 378
14655.44 397
14656.59 404
14657.73 388
14658.87 331
14660.02 366
14661.16 343
14662.31 361
14663.45 375
14664.59 360
14665.74 359
14666.88 329
14668.03 388
14669.17 394
14670.32 355
14671.46 408
14672.60 342
14673.75 366
14674.89 364
14676.04 355
14677.18 339
14678.33 339
14679.47 337
14680.62 340
14681.76 348
14682.91 317
14684.05 270
14685.20 288
14686.34 278
14687.49 307
14688.63 267
14689.78 281
14690.92 323
14692.07 296
14693.21 295
14694.36 351
14695.50 283
14696.65 272
14697.79 280
14698.94 304
14700.08 331
14701.23 307
14702.38 276
14703.52 302
14704.67 302
14705.81 300
14706.96 293
14708.10 316
14709.25 293
14710.40 286
14711.54 284
14712.69 292
14713.83 332
14714.98 355
14716.13 267
14717.27 343
14718.42 303
14719.56 302
14720.71 299
14721.86 257
14723.00 294
14724.15 317
14725.30 343
14726.44 299
14727.59 271
14728.74 306
14729.88 319
14731.03 301
14732.18 302
14733.32 309
14734.47 251
14735.62 284
14736.76 287
14737.91 276
14739.06 290
14740.20 294
14741.35 296
14742.50 283
14743.65 275
14744.79 277
14745.94 312
14747.09 273
14748.23 255
14749.38 268
14750.53 295
14751.68 286
14752.82 267
14753.97 263
14755.12 264
14756.27 275
14757.42 279
14758.56 242
14759.71 264
14760.86 268
14762.01 277
14763.15 253
14764.30 229
14765.45 256
14766.60 244
14767.75 254
14768.90 276
14770.04 269
14771.19 265
14772.34 276
14773.49 265
14774.64 282
14775.79 249
14776.93 242
14778.08 262
14779.23 244
14780.38 233
14781.53 208
14782.68 232
14783.83 251
14784.97 248
14786.12 281
14787.27 233
14788.42 248
14789.57 237
14790.72 248
14791.87 219
14793.02 248
14794.17 219
14795.32 264
14796.46 246
14797.61 240
14798.76 258
14799.91 213
14801.06 239
14802.21 244
14803.36 234
14804.51 242
14805.66 221
14806.81 213
14807.96 229
14809.11 242
14810.26 257
14811.41 238
14812.56 248
14813.71 253
14814.86 220
14816.01 225
14817.16 222
14818.31 238
14819.46 246
14820.61 231
14821.76 235
14822.91 246
14824.06 206
14825.21 220
14826.36 226
14827.51 230
14828.66 223
14829.81 229
14830.96 252
14832.11 227
14833.26 200
14834.42 231
14835.57 257
14836.72 225
14837.87 229
14839.02 210
14840.17 202
14841.32 205
14842.47 186
14843.62 214
14844.77 231
14845.92 223
14847.08 225
14848.23 218
14849.38 218
14850.53 199
14851.68 208
14852.83 217
14853.98 208
14855.14 243
14856.29 230
14857.44 191
14858.59 196
14859.74 211
14860.89 218
14862.05 178
14863.20 203
14864.35 204
14865.50 189
14866.65 219
14867.81 229
14868.96 197
14870.11 224
14871.26 214
14872.41 234
14873.57 193
14874.72 218
14875.87 190
14877.02 197
14878.18 207
14879.33 178
14880.48 205
14881.63 172
14882.79 186
14883.94 196
14885.09 182
14886.24 209
14887.40 218
14888.55 201
14889.70 217
14890.86 226
14892.01 222
14893.16 224
14894.31 261
14895.47 216
14896.62 206
14897.77 236
14898.93 192
14900.08 196
14901.23 193
14902.39 204
14903.54 214
14904.69 194
14905.85 194
14907.00 203
14908.16 231
14909.31 220
14910.46 214
14911.62 203
14912.77 236
14913.92 197
14915.08 229
14916.23 208
14917.39 218
14918.54 236
14919.69 208
14920.85 227
14922.00 196
14923.16 215
14924.31 200
14925.46 198
14926.62 205
14927.77 213
14928.93 207
14930.08 197
14931.24 197
14932.39 226
14933.55 221
14934.70 218
14935.85 201
14937.01 213
14938.16 219
14939.32 234
14940.47 213
14941.63 197
14942.78 228
14943.94 224
14945.09 207
14946.25 191
14947.40 187
14948.56 189
14949.71 226
14950.87 198
14952.03 215
14953.18 226
14954.34 253
14955.49 224
14956.65 222
14957.80 225
14958.96 257
14960.11 232
14961.27 200
14962.42 203
14963.58 206
14964.74 187
14965.89 225
14967.05 214
14968.20 229
14969.36 253
14970.52 244
14971.67 231
14972.83 282
14973.98 213
14975.14 225
14976.30 202
14977.45 214
14978.61 225
14979.77 236
14980.92 230
14982.08 210
14983.24 249
14984.39 217
14985.55 194
14986.70 211
14987.86 197
14989.02 191
14990.18 230
14991.33 217
14992.49 205
14993.65 198
14994.80 185
14995.96 169
14997.12 203
14998.27 196
14999.43 190
15000.59 196
15001.75 209
15002.90 191
15004.06 184
15005.22 195
15006.37 213
15007.53 206
15008.69 177
15009.85 191
15011.00 193
15012.16 175
15013.32 197
15014.48 216
15015.64 216
15016.79 209
15017.95 202
15019.11 197
15020.27 202
15021.43 197
15022.58 198
15023.74 212
15024.90 206
15026.06 175
15027.22 218
15028.37 226
15029.53 199
15030.69 197
15031.85 230
15033.01 201
15034.17 208
15035.32 163
15036.48 215
15037.64 218
15038.80 199
15039.96 212
15041.12 243
15042.28 228
15043.44 220
15044.59 195
15045.75 203
15046.91 211
15048.07 226
15049.23 227
15050.39 174
15051.55 208
15052.71 224
15053.87 203
15055.03 194
15056.19 197
15057.35 210
15058.50 222
15059.66 201
15060.82 172
15061.98 188
15063.14 187
15064.30 210
15065.46 200
15066.62 189
15067.78 176
15068.94 194
15070.10 180
15071.26 183
15072.42 169
15073.58 183
15074.74 201
15075.90 203
15077.06 189
15078.22 164
15079.38 180
15080.54 188
15081.70 168
15082.86 184
15084.02 162
15085.18 165
15086.34 212
15087.50 184
15088.67 186
15089.83 182
15090.99 197
15092.15 194
15093.31 215
15094.47 200
15095.63 195
15096.79 179
15097.95 198
15099.11 185
15100.27 196
15101.43 206
15102.60 194
15103.76 199
15104.92 190
15106.08 175
15107.24 208
15108.40 171
15109.56 171
15110.72 206
15111.89 200
15113.05 172
15114.21 183
15115.37 196
15116.53 211
15117.69 191
15118.86 218
15120.02 195
15121.18 209
15122.34 202
15123.50 206
15124.67 227
15125.83 193
15126.99 196
15128.15 214
15129.31 209
15130.48 187
15131.64 201
15132.80 204
15133.96 170
15135.13 206
15136.29 215
15137.45 187
15138.61 207
15139.78 199
15140.94 210
15142.10 212
15143.26 198
15144.43 210
15145.59 226
15146.75 184
15147.91 204
15149.08 214
15150.24 227
15151.40 235
15152.57 246
15153.73 208
15154.89 227
15156.06 211
15157.22 192
15158.38 193
15159.55 243
15160.71 208
15161.87 179
15163.04 214
15164.20 231
15165.36 195
15166.53 247
15167.69 251
15168.85 198
15170.02 210
15171.18 212
15172.35 216
15173.51 209
15174.67 212
15175.84 257
15177.00 261
15178.17 246
15179.33 225
15180.49 264
15181.66 263
15182.82 243
15183.99 262
15185.15 257
15186.31 252
15187.48 267
15188.64 248
15189.81 239
15190.97 214
15192.14 257
15193.30 228
15194.47 216
15195.63 250
15196.80 244
15197.96 253
15199.13 264
15200.29 234
15201.46 216
15202.62 230
15203.79 287
15204.95 262
15206.12 262
15207.28 261
15208.45 234
15209.61 235
15210.78 252
15211.94 301
15213.11 272
15214.27 194
15215.44 230
15216.60 220
15217.77 247
15218.93 260
15220.10 237
15221.27 271
15222.43 270
15223.60 275
15224.76 249
15225.93 239
15227.10 272
15228.26 291
15229.43 260
15230.59 264
15231.76 277
15232.93 294
15234.09 319
15235.26 271
15236.42 300
15237.59 294
15238.76 282
15239.92 276
15241.09 260
15242.26 268
15243.42 264
15244.59 273
15245.76 249
15246.92 247
15248.09 273
15249.26 245
15250.42 283
15251.59 256
15252.76 291
15253.92 257
15255.09 226
15256.26 222
15257.43 245
15258.59 244
15259.76 239
15260.93 211
15262.09 207
15263.26 269
15264.43 259
15265.60 264
15266.76 222
15267.93 267
15269.10 262
15270.27 208
15271.43 217
15272.60 231
15273.77 242
15274.94 244
15276.10 219
15277.27 210
15278.44 230
15279.61 259
15280.78 266
15281.94 242
15283.11 256
15284.28 239
15285.45 230
15286.62 234
15287.79 218
15288.95 210
15290.12 237
15291.29 195
15292.46 205
15293.63 242
15294.80 256
15295.96 249
15297.13 240
15298.30 204
15299.47 222
15300.64 223
15301.81 232
15302.98 233
15304.15 250
15305.31 226
15306.48 202
15307.65 218
15308.82 231
15309.99 235
15311.16 219
15312.33 231
15313.50 228
15314.67 202
15315.84 209
15317.01 252
15318.18 245
15319.34 228
15320.51 187
15321.68 204
15322.85 209
15324.02 235
15325.19 215
15326.36 216
15327.53 217
15328.70 227
15329.87 219
15331.04 215
15332.21 236
15333.38 216
15334.55 219
15335.72 211
15336.89 203
15338.06 270
15339.23 230
15340.40 235
15341.57 218
15342.74 264
15343.91 253
15345.08 212
15346.26 202
15347.43 219
15348.60 241
15349.77 290
15350.94 262
15352.11 264
15353.28 217
15354.45 215
15355.62 228
15356.79 216
15357.96 225
15359.13 242
15360.30 232
15361.48 220
15362.65 220
15363.82 263
15364.99 257
15366.16 236
15367.33 217
15368.50 256
15369.67 264
15370.85 265
15372.02 232
15373.19 226
15374.36 225
15375.53 227
15376.70 234
15377.88 227
15379.05 212
15380.22 240
15381.39 231
15382.56 267
15383.73 216
15384.91 241
15386.08 219
15387.25 239
15388.42 261
15389.59 248
15390.77 205
15391.94 203
15393.11 227
15394.28 222
15395.46 224
15396.63 213
15397.80 210
15398.97 222
15400.15 229
15401.32 218
15402.49 206
15403.66 202
15404.84 214
15406.01 208
15407.18 236
15408.36 208
15409.53 225
15410.70 223
15411.87 187
15413.05 216
15414.22 224
15415.39 216
15416.57 202
15417.74 246
15418.91 206
15420.09 212
15421.26 198
15422.43 225
15423.61 205
15424.78 209
15425.95 219
15427.13 214
15428.30 214
15429.47 207
15430.65 229
15431.82 217
15433.00 221
15434.17 210
15435.34 207
15436.52 200
15437.69 209
15438.87 194
15440.04 201
15441.21 199
15442.39 199
15443.56 222
15444.74 227
15445.91 213
15447.09 213
15448.26 198
15449.43 211
15450.61 206
15451.78 221
15452.96 222
15454.13 174
15455.31 178
15456.48 203
15457.66 215
15458.83 199
15460.01 200
15461.18 213
15462.36 203
15463.53 206
15464.71 217
15465.88 224
15467.06 230
15468.23 221
15469.41 208
15470.58 223
15471.76 219
15472.93 193
15474.11 178
15475.28 206
15476.46 222
15477.63 188
15478.81 197
15479.99 202
15481.16 208
15482.34 209
15483.51 220
15484.69 209
15485.86 195
15487.04 174
15488.22 222
15489.39 183
15490.57 211
15491.74 199
15492.92 185
15494.10 184
15495.27 179
15496.45 190
15497.62 201
15498.80 185
15499.98 167
15501.15 197
15502.33 183
15503.51 199
15504.68 205
15505.86 182
15507.04 185
15508.21 201
15509.39 163
15510.57 187
15511.74 198
15512.92 225
15514.10 209
15515.27 192
15516.45 196
15517.63 195
15518.81 202
15519.98 189
15521.16 172
15522.34 221
15523.51 220
15524.69 196
15525.87 189
15527.05 222
15528.22 184
15529.40 213
15530.58 214
15531.76 232
15532.93 262
15534.11 215
15535.29 205
15536.47 184
15537.64 210
15538.82 217
15540.00 222
15541.18 223
15542.36 233
15543.53 214
15544.71 183
15545.89 226
15547.07 213
15548.25 216
15549.43 221
15550.60 211
15551.78 233
15552.96 237
15554.14 193
15555.32 218
15556.50 221
15557.67 221
15558.85 203
15560.03 228
15561.21 266
15562.39 215
15563.57 212
15564.75 233
15565.93 250
15567.10 240
15568.28 249
15569.46 236
15570.64 231
15571.82 235
15573.00 228
15574.18 211
15575.36 235
15576.54 230
15577.72 258
15578.90 248
15580.08 246
15581.26 271
15582.43 323
15583.61 272
15584.79 229
15585.97 280
15587.15 275
15588.33 299
15589.51 277
15590.69 239
15591.87 259
15593.05 290
15594.23 231
15595.41 277
15596.59 255
15597.77 273
15598.95 283
15600.13 282
15601.31 276
15602.49 282
15603.67 298
15604.85 250
15606.03 286
15607.21 312
15608.40 314
15609.58 335
15610.76 338
15611.94 313
15613.12 272
15614.30 292
15615.48 323
15616.66 313
15617.84 313
15619.02 274
15620.20 298
15621.38 316
15622.56 304
15623.75 330
15624.93 307
15626.11 365
15627.29 304
15628.47 358
15629.65 347
15630.83 297
15632.01 344
15633.20 309
15634.38 322
15635.56 328
15636.74 342
15637.92 363
15639.10 358
15640.29 356
15641.47 309
15642.65 349
15643.83 414
15645.01 368
15646.19 330
15647.38 368
15648.56 365
15649.74 390
15650.92 338
15652.10 357
15653.29 366
15654.47 358
15655.65 393
15656.83 368
15658.02 318
15659.20 360
15660.38 316
15661.56 370
15662.75 360
15663.93 339
15665.11 320
15666.29 335
15667.48 352
15668.66 329
15669.84 285
15671.03 304
15672.21 303
15673.39 315
15674.57 299
15675.76 304
15676.94 323
15678.12 327
15679.31 312
15680.49 329
15681.67 316
15682.86 304
15684.04 313
15685.22 303
15686.41 284
15687.59 312
15688.77 308
15689.96 306
15691.14 310
15692.32 278
15693.51 302
15694.69 310
15695.88 301
15697.06 333
15698.24 323
15699.43 330
15700.61 318
15701.80 376
15702.98 350
15704.16 294
15705.35 338
15706.53 348
15707.72 354
15708.90 347
15710.09 348
15711.27 365
15712.45 361
15713.64 353
15714.82 332
15716.01 338
15717.19 369
15718.38 333
15719.56 353
15720.75 346
15721.93 322
15723.12 353
15724.30 340
15725.49 346
15726.67 374
15727.86 335
15729.04 330
15730.23 348
15731.41 337
15732.60 336
15733.78 401
15734.97 378
15736.15 403
15737.34 421
15738.52 429
15739.71 394
15740.89 371
15742.08 371
15743.27 390
15744.45 376
15745.64 393
15746.82 394
15748.01 411
15749.19 421
15750.38 426
15751.57 407
15752.75 443
15753.94 454
15755.12 459
15756.31 474
15757.50 490
15758.68 421
15759.87 405
15761.05 403
15762.24 391
15763.43 437
15764.61 402
15765.80 434
15766.99 422
15768.17 377
15769.36 399
15770.55 395
15771.73 370
15772.92 353
15774.11 399
15775.29 352
15776.48 362
15777.67 386
15778.85 433
15780.04 383
15781.23 432
15782.42 411
15783.60 372
15784.79 337
15785.98 332
15787.16 363
15788.35 361
15789.54 370
15790.73 415
15791.91 387
15793.10 374
15794.29 408
15795.48 362
15796.66 314
15797.85 353
15799.04 334
15800.23 325
15801.41 349
15802.60 326
15803.79 340
15804.98 310
15806.17 317
15807.35 336
15808.54 306
15809.73 295
15810.92 289
15812.11 315
15813.30 283
15814.48 326
15815.67 315
15816.86 329
15818.05 300
15819.24 335
15820.43 318
15821.61 310
15822.80 300
15823.99 329
15825.18 312
15826.37 298
15827.56 322
15828.75 291
15829.94 345
15831.12 323
15832.31 317
15833.50 312
15834.69 302
15835.88 323
15837.07 324
15838.26 312
15839.45 316
15840.64 312
15841.83 277
15843.02 330
15844.21 303
15845.39 301
15846.58 333
15847.77 293
15848.96 274
15850.15 289
15851.34 313
15852.53 308
15853.72 261
15854.91 304
15856.10 339
15857.29 306
15858.48 318
15859.67 309
15860.86 273
15862.05 256
15863.24 268
15864.43 317
15865.62 325
15866.81 329
15868.00 273
15869.19 255
15870.38 307
15871.57 294
15872.76 324
15873.96 320
15875.15 300
15876.34 310
15877.53 267
15878.72 289
15879.91 346
15881.10 313
15882.29 312
15883.48 281
15884.67 272
15885.86 306
15887.05 329
15888.25 330
15889.44 294
15890.63 295
15891.82 285
15893.01 318
15894.20 345
15895.39 331
15896.58 314
15897.78 314
15898.97 307
15900.16 324
15901.35 299
15902.54 337
15903.73 333
15904.92 324
15906.12 349
15907.31 346
15908.50 345
15909.69 331
15910.88 328
15912.08 319
15913.27 345
15914.46 340
15915.65 372
15916.84 384
15918.04 336
15919.23 308
15920.42 318
15921.61 355
15922.81 330
15924.00 325
15925.19 329
15926.38 318
15927.58 317
15928.77 341
15929.96 363
15931.15 370
15932.35 354
15933.54 318
15934.73 315
15935.92 284
15937.12 290
15938.31 277
15939.50 273
15940.70 325
15941.89 281
15943.08 284
15944.28 302
15945.47 264
15946.66 262
15947.86 262
15949.05 261
15950.24 243
15951.44 273
15952.63 252
15953.82 254
15955.02 222
15956.21 216
15957.40 261
15958.60 250
15959.79 206
15960.99 192
15962.18 221
15963.37 255
15964.57 264
15965.76 246
15966.96 228
15968.15 244
15969.34 254
15970.54 218
15971.73 245
15972.93 228
15974.12 241
15975.31 242
15976.51 229
15977.70 227
15978.90 218
15980.09 237
15981.29 216
15982.48 201
15983.68 203
15984.87 257
15986.07 237
15987.26 231
15988.46 180
15989.65 225
15990.85 228
15992.04 252
15993.24 199
15994.43 180
15995.63 187
15996.82 207
15998.02 183
15999.21 196
16000.41 231
16001.60 215
16002.80 211
16003.99 212
16005.19 200
16006.38 218
16007.58 203
16008.77 218
16009.97 190
16011.17 221
16012.36 189
16013.56 215
16014.75 231
16015.95 208
16017.14 220
16018.34 213
16019.54 217
16020.73 195
16021.93 169
16023.13 201
16024.32 204
16025.52 170
16026.71 204
16027.91 187
16029.11 203
16030.30 233
16031.50 209
16032.70 184
16033.89 209
16035.09 190
16036.29 211
16037.48 218
16038.68 237
16039.88 206
16041.07 204
16042.27 186
16043.47 221
16044.66 204
16045.86 195
16047.06 189
16048.25 198
16049.45 173
16050.65 201
16051.85 186
16053.04 175
16054.24 170
16055.44 206
16056.64 187
16057.83 178
16059.03 177
16060.23 175
16061.43 159
16062.62 175
16063.82 215
16065.02 179
16066.22 206
16067.41 166
16068.61 197
16069.81 206
16071.01 215
16072.21 217
16073.40 202
16074.60 170
16075.80 184
16077.00 194
16078.20 190
16079.39 174
16080.59 170
16081.79 202
16082.99 205
16084.19 184
16085.39 188
16086.58 168
16087.78 202
16088.98 185
16090.18 155
16091.38 175
16092.58 162
16093.78 176
16094.98 172
16096.17 163
16097.37 203
16098.57 205
16099.77 162
16100.97 163
16102.17 168
16103.37 182
16104.57 195
16105.77 193
16106.97 190
16108.17 182
16109.36 232
16110.56 173
16111.76 163
16112.96 152
16114.16 170
16115.36 180
16116.56 180
16117.76 146
16118.96 172
16120.16 181
16121.36 195
16122.56 151
16123.76 174
16124.96 156
16126.16 178
16127.36 164
16128.56 162
16129.76 165
16130.96 178
16132.16 152
16133.36 175
16134.56 186
16135.76 168
16136.96 159
16138.16 172
16139.36 186
16140.56 168
16141.76 175
16142.97 194
16144.17 178
16145.37 181
16146.57 170
16147.77 172
16148.97 188
16150.17 207
16151.37 175
16152.57 174
16153.77 184
16154.97 177
16156.18 150
16157.38 172
16158.58 174
16159.78 163
16160.98 199
16162.18 172
16163.38 176
16164.58 174
16165.79 189
16166.99 185
16168.19 156
16169.39 169
16170.59 186
16171.79 165
16173.00 182
16174.20 185
16175.40 176
16176.60 173
16177.80 163
16179.01 153
16180.21 153
16181.41 141
16182.61 164
16183.81 199
16185.02 164
16186.22 172
16187.42 182
16188.62 167
16189.82 180
16191.03 166
16192.23 168
16193.43 167
16194.63 196
16195.84 201
16197.04 187
16198.24 154
16199.45 175
16200.65 175
16201.85 163
16203.05 199
16204.26 179
16205.46 228
16206.66 172
16207.87 175
16209.07 201
16210.27 224
16211.48 186
16212.68 180
16213.88 180
16215.08 162
16216.29 155
16217.49 173
16218.70 177
16219.90 175
16221.10 199
16222.31 193
16223.51 176
16224.71 183
16225.92 180
16227.12 187
16228.32 187
16229.53 187
16230.73 195
16231.94 167
16233.14 153
16234.34 167
16235.55 181
16236.75 178
16237.96 162
16239.16 177
16240.36 157
16241.57 213
16242.77 222
16243.98 198
16245.18 220
16246.39 187
16247.59 175
16248.80 173
16250.00 180
16251.21 170
16252.41 174
16253.61 187
16254.82 204
16256.02 199
16257.23 203
16258.43 185
16259.64 202
16260.84 211
16262.05 211
16263.25 209
16264.46 196
16265.66 175
16266.87 204
16268.08 174
16269.28 185
16270.49 183
16271.69 214
16272.90 189
16274.10 182
16275.31 207
16276.51 200
16277.72 192
16278.92 217
16280.13 206
16281.34 193
16282.54 198
16283.75 208
16284.95 215
16286.16 220
16287.37 212
16288.57 207
16289.78 205
16290.98 199
16292.19 200
16293.40 189
16294.60 222
16295.81 204
16297.02 208
16298.22 207
16299.43 218
16300.63 209
16301.84 216
16303.05 195
16304.25 200
16305.46 203
16306.67 213
16307.87 204
16309.08 187
16310.29 197
16311.50 188
16312.70 185
16313.91 192
16315.12 192
16316.32 211
16317.53 182
16318.74 154
16319.94 192
16321.15 190
16322.36 182
16323.57 207
16324.77 179
16325.98 211
16327.19 182
16328.40 180
16329.60 191
16330.81 160
16332.02 167
16333.23 161
16334.43 216
16335.64 181
16336.85 214
16338.06 197
16339.27 194
16340.47 181
16341.68 177
16342.89 218
16344.10 183
16345.31 147
16346.51 179
16347.72 213
16348.93 211
16350.14 183
16351.35 173
16352.56 176
16353.77 175
16354.97 179
16356.18 171
16357.39 167
16358.60 170
16359.81 159
16361.02 167
16362.23 178
16363.43 163
16364.64 147
16365.85 158
16367.06 149
16368.27 178
16369.48 199
16370.69 173
16371.90 172
16373.11 171
16374.32 164
16375.53 185
16376.73 168
16377.94 192
16379.15 159
16380.36 203
16381.57 181
16382.78 145
16383.99 166
16385.20 160
16386.41 209
16387.62 182
16388.83 157
16390.04 175
16391.25 146
16392.46 159
16393.67 169
16394.88 164
16396.09 156
16397.30 172
16398.51 159
16399.72 190
16400.93 193
16402.14 177
16403.35 143
16404.56 146
16405.77 166
16406.98 187
16408.19 166
16409.40 159
16410.61 161
16411.82 161
16413.04 175
16414.25 169
16415.46 148
16416.67 169
16417.88 169
16419.09 160
16420.30 187
16421.51 173
16422.72 172
16423.93 163
16425.14 174
16426.36 152
16427.57 167
16428.78 224
16429.99 190
16431.20 146
16432.41 146
16433.62 153
16434.83 158
16436.05 151
16437.26 178
16438.47 164
16439.68 178
16440.89 205
16442.10 165
16443.32 173
16444.53 145
16445.74 143
16446.95 158
16448.16 168
16449.38 153
16450.59 190
16451.80 175
16453.01 185
16454.22 149
16455.44 135
16456.65 161
16457.86 147
16459.07 159
16460.29 162
16461.50 145
16462.71 158
16463.92 159
16465.14 154
16466.35 150
16467.56 143
16468.77 165
16469.99 173
16471.20 143
16472.41 161
16473.63 164
16474.84 173
16476.05 164
16477.26 172
16478.48 180
16479.69 175
16480.90 121
16482.12 149
16483.33 132
16484.54 171
16485.76 167
16486.97 125
16488.18 145
16489.40 134
16490.61 140
16491.82 174
16493.04 192
16494.25 185
16495.47 149
16496.68 173
16497.89 182
16499.11 153
16500.32 154
16501.53 122
16502.75 170
16503.96 161
16505.18 152
16506.39 138
16507.61 135
16508.82 144
16510.03 165
16511.25 152
16512.46 159
16513.68 162
16514.89 158
16516.11 160
16517.32 141
16518.53 137
16519.75 134
16520.96 136
16522.18 143
16523.39 173
16524.61 174
16525.82 169
16527.04 162
16528.25 142
16529.47 189
16530.68 148
16531.90 155
16533.11 164
16534.33 180
16535.54 169
16536.76 166
16537.97 148
16539.19 135
16540.40 157
16541.62 149
16542.84 157
16544.05 195
16545.27 189
16546.48 166
16547.70 162
16548.91 182
16550.13 176
16551.35 176
16552.56 175
16553.78 184
16554.99 151
16556.21 188
16557.42 145
16558.64 169
16559.86 211
16561.07 204
16562.29 178
16563.51 166
16564.72 169
16565.94 164
16567.15 200
16568.37 172
16569.59 201
16570.80 182
16572.02 176
16573.24 168
16574.45 161
16575.67 191
16576.89 178
16578.10 159
16579.32 181
16580.54 179
16581.75 160
16582.97 163
16584.19 181
16585.41 178
16586.62 188
16587.84 195
16589.06 181
16590.27 189
16591.49 174
16592.71 172
16593.93 178
16595.14 206
16596.36 178
16597.58 162
16598.80 145
16600.01 144
16601.23 176
16602.45 161
16603.67 148
16604.88 151
16606.10 155
16607.32 178
16608.54 174
16609.76 138
16610.97 132
16612.19 145
16613.41 155
16614.63 166
16615.85 141
16617.06 176
16618.28 150
16619.50 157
16620.72 181
16621.94 169
16623.16 167
16624.37 151
16625.59 139
16626.81 174
16628.03 149
16629.25 145
16630.47 122
16631.69 139
16632.90 138
16634.12 128
16635.34 145
16636.56 124
16637.78 120
16639.00 142
16640.22 168
16641.44 149
16642.66 156
16643.88 182
16645.09 138
16646.31 137
16647.53 145
16648.75 146
16649.97 161
16651.19 128
16652.41 117
16653.63 147
16654.85 155
16656.07 175
16657.29 156
16658.51 144
16659.73 131
16660.95 154
16662.17 201
16663.39 146
16664.61 143
16665.83 131
16667.05 175
16668.27 176
16669.49 141
16670.71 147
16671.93 146
16673.15 136
16674.37 124
16675.59 141
16676.81 141
16678.03 124
16679.25 155
16680.47 152
16681.69 138
16682.91 149
16684.13 159
16685.35 146
16686.58 130
16687.80 129
16689.02 109
16690.24 133
16691.46 131
16692.68 126
16693.90 134
16695.12 125
16696.34 153
16697.56 146
16698.79 146
16700.01 148
16701.23 136
16702.45 148
16703.67 141
16704.89 107
16706.11 119
16707.34 149
16708.56 160
16709.78 142
16711.00 139
16712.22 132
16713.44 147
16714.67 139
16715.89 137
16717.11 118
16718.33 117
16719.55 123
16720.78 136
16722.00 138
16723.22 151
16724.44 111
16725.66 156
16726.89 136
16728.11 139
16729.33 121
16730.55 132
16731.78 130
16733.00 126
16734.22 147
16735.44 152
16736.67 126
16737.89 139
16739.11 171
16740.33 155
16741.56 121
16742.78 138
16744.00 144
16745.22 136
16746.45 112
16747.67 126
16748.89 134
16750.12 123
16751.34 141
16752.56 131
16753.79 104
16755.01 130
16756.23 136
16757.46 123
16758.68 152
16759.90 127
16761.13 124
16762.35 139
16763.57 120
16764.80 158
16766.02 119
16767.24 141
16768.47 153
16769.69 124
16770.92 120
16772.14 140
16773.36 137
16774.59 148
16775.81 163
16777.04 121
16778.26 139
16779.48 130
16780.71 152
16781.93 137
16783.16 134
16784.38 130
16785.61 144
16786.83 146
16788.05 177
16789.28 126
16790.50 139
16791.73 128
16792.95 147
16794.18 130
16795.40 123
16796.63 132
16797.85 135
16799.08 146
16800.30 149
16801.53 130
16802.75 124
16803.98 131
16805.20 134
16806.43 153
16807.65 142
16808.88 120
16810.10 132
16811.33 129
16812.55 124
16813.78 125
16815.00 134
16816.23 133
16817.46 133
16818.68 142
16819.91 193
16821.13 166
16822.36 139
16823.58 118
16824.81 136
16826.04 109
16827.26 161
16828.49 125
16829.71 116
16830.94 137
16832.17 130
16833.39 138
16834.62 155
16835.84 120
16837.07 132
16838.30 172
16839.52 143
16840.75 165
16841.98 139
16843.20 125
16844.43 134
16845.66 158
16846.88 162
16848.11 112
16849.34 141
16850.56 123
16851.79 160
16853.02 171
16854.24 202
16855.47 165
16856.70 171
16857.92 177
16859.15 184
16860.38 153
16861.61 159
16862.83 149
16864.06 161
16865.29 170
16866.52 178
16867.74 165
16868.97 154
16870.20 154
16871.42 197
16872.65 205
16873.88 168
16875.11 196
16876.34 210
16877.56 194
16878.79 196
16880.02 207
16881.25 219
16882.47 206
16883.70 147
16884.93 220
16886.16 238
16887.39 204
16888.62 201
16889.84 210
16891.07 183
16892.30 223
16893.53 205
16894.76 220
16895.98 200
16897.21 188
16898.44 158
16899.67 193
16900.90 173
16902.13 190
16903.36 176
16904.59 162
16905.81 192
16907.04 187
16908.27 163
16909.50 191
16910.73 164
16911.96 150
16913.19 130
16914.42 196
16915.65 159
16916.88 182
16918.10 182
16919.33 172
16920.56 191
16921.79 198
16923.02 164
16924.25 177
16925.48 182
16926.71 158
16927.94 143
16929.17 157
16930.40 149
16931.63 175
16932.86 151
16934.09 166
16935.32 190
16936.55 174
16937.78 161
16939.01 174
16940.24 146
16941.47 149
16942.70 176
16943.93 171
16945.16 181
16946.39 190
16947.62 191
16948.85 205
16950.08 160
16951.31 177
16952.54 165
16953.77 158
16955.00 189
16956.23 180
16957.46 186
16958.69 188
16959.93 194
16961.16 186
16962.39 149
16963.62 166
16964.85 164
16966.08 156
16967.31 160
16968.54 137
16969.77 155
16971.00 177
16972.24 179
16973.47 157
16974.70 191
16975.93 181
16977.16 153
16978.39 174
16979.62 158
16980.85 148
16982.09 160
16983.32 170
16984.55 161
16985.78 157
16987.01 163
16988.24 155
16989.48 142
16990.71 138
16991.94 179
16993.17 171
16994.40 176
16995.64 140
16996.87 140
16998.10 163
16999.33 163
17000.57 169
17001.80 166
17003.03 150
17004.26 148
17005.49 174
17006.73 148
17007.96 141
17009.19 137
17010.42 150
17011.66 163
17012.89 170
17014.12 138
17015.36 149
17016.59 149
17017.82 145
17019.05 165
17020.29 153
17021.52 171
17022.75 153
17023.99 146
17025.22 169
17026.45 133
17027.69 131
17028.92 141
17030.15 134
17031.39 146
17032.62 171
17033.85 184
17035.09 164
17036.32 141
17037.55 130
17038.79 120
17040.02 139
17041.25 140
17042.49 149
17043.72 149
17044.96 148
17046.19 110
17047.42 136
17048.66 135
17049.89 154
17051.13 122
17052.36 152
17053.59 147
17054.83 160
17056.06 149
17057.30 154
17058.53 161
17059.77 156
17061.00 145
17062.23 139
17063.47 132
17064.70 114
17065.94 120
17067.17 123
17068.41 124
17069.64 123
17070.88 150
17072.11 154
17073.35 162
17074.58 143
17075.82 130
17077.05 131
17078.29 131
17079.52 118
17080.76 115
17081.99 132
17083.23 126
17084.46 144
17085.70 124
17086.93 121
17088.17 132
17089.40 131
17090.64 113
17091.88 153
17093.11 168
17094.35 140
17095.58 113
17096.82 104
17098.05 147
17099.29 132
17100.53 110
17101.76 119
17103.00 125
17104.23 152
17105.47 139
17106.71 136
17107.94 108
17109.18 114
17110.41 125
17111.65 174
17112.89 129
17114.12 125
17115.36 117
17116.60 116
17117.83 129
17119.07 123
17120.31 122
17121.54 129
17122.78 121
17124.02 113
17125.25 90
17126.49 110
17127.73 118
17128.96 142
17130.20 127
17131.44 112
17132.67 127
17133.91 113
17135.15 142
17136.39 138
17137.62 119
17138.86 109
17140.10 126
17141.33 123
17142.57 114
17143.81 96
17145.05 131
17146.28 121
17147.52 128
17148.76 107
17150.00 117
17151.24 116
17152.47 125
17153.71 126
17154.95 129
17156.19 143
17157.42 117
17158.66 110
17159.90 130
17161.14 124
17162.38 103
17163.61 98
17164.85 103
17166.09 129
17167.33 109
17168.57 107
17169.81 126
17171.04 147
17172.28 123
17173.52 108
17174.76 115
17176.00 99
17177.24 112
17178.48 110
17179.72 122
17180.95 115
17182.19 135
17183.43 113
17184.67 98
17185.91 123
17187.15 143
17188.39 130
17189.63 112
17190.87 132
17192.10 108
17193.34 93
17194.58 114
17195.82 139
17197.06 116
17198.30 117
17199.54 121
17200.78 129
17202.02 122
17203.26 141
17204.50 112
17205.74 108
17206.98 113
17208.22 129
17209.46 116
17210.70 130
17211.94 101
17213.18 103
17214.42 110
17215.66 135
17216.90 126
17218.14 127
17219.38 106
17220.62 109
17221.86 124
17223.10 103
17224.34 123
17225.58 97
17226.82 97
17228.06 103
17229.30 121
17230.54 91
17231.78 114
17233.02 106
17234.26 100
17235.50 113
17236.75 116
17237.99 120
17239.23 127
17240.47 107
17241.71 96
17242.95 92
17244.19 83
17245.43 114
17246.67 97
17247.92 103
17249.16 104
17250.40 128
17251.64 133
17252.88 109
17254.12 91
17255.36 134
17256.60 116
17257.85 105
17259.09 107
17260.33 129
17261.57 115
17262.81 104
17264.05 112
17265.30 97
17266.54 103
17267.78 106
17269.02 126
17270.26 112
17271.51 105
17272.75 94
17273.99 126
17275.23 109
17276.48 105
17277.72 124
17278.96 120
17280.20 120
17281.44 112
17282.69 130
17283.93 135
17285.17 107
17286.41 101
17287.66 108
17288.90 133
17290.14 105
17291.39 115
17292.63 118
17293.87 102
17295.11 142
17296.36 117
17297.60 106
17298.84 107
17300.09 109
17301.33 91
17302.57 99
17303.82 105
17305.06 105
17306.30 106
17307.55 117
17308.79 84
17310.03 99
17311.28 94
17312.52 119
17313.76 129
17315.01 104
17316.25 129
17317.49 102
17318.74 105
17319.98 73
17321.23 89
17322.47 108
17323.71 132
17324.96 96
17326.20 103
17327.45 113
17328.69 122
17329.93 103
17331.18 98
17332.42 121
17333.67 137
17334.91 131
17336.16 125
17337.40 114
17338.64 120
17339.89 101
17341.13 108
17342.38 107
17343.62 106
17344.87 107
17346.11 90
17347.36 139
17348.60 156
17349.85 98
17351.09 93
17352.34 102
17353.58 118
17354.83 94
17356.07 97
17357.32 122
17358.56 109
17359.81 105
17361.05 108
17362.30 123
17363.54 111
17364.79 114
17366.03 101
17367.28 98
17368.53 109
17369.77 143
17371.02 126
17372.26 98
17373.51 94
17374.75 94
17376.00 111
17377.25 111
17378.49 91
17379.74 96
17380.98 113
17382.23 104
17383.48 97
17384.72 125
17385.97 145
17387.21 105
17388.46 102
17389.71 99
17390.95 95
17392.20 115
17393.45 112
17394.69 89
17395.94 99
17397.19 117
17398.43 105
17399.68 111
17400.93 136
17402.17 119
17403.42 128
17404.67 108
17405.91 115
17407.16 109
17408.41 111
17409.65 118
17410.90 112
17412.15 85
17413.40 86
17414.64 103
17415.89 126
17417.14 98
17418.39 91
17419.63 90
17420.88 101
17422.13 124
17423.38 93
17424.62 84
17425.87 103
17427.12 108
17428.37 100
17429.61 117
17430.86 103
17432.11 105
17433.36 118
17434.60 128
17435.85 132
17437.10 125
17438.35 102
17439.60 95
17440.85 104
17442.09 106
17443.34 104
17444.59 104
17445.84 139
17447.09 137
17448.34 141
17449.58 105
17450.83 106
17452.08 122
17453.33 118
17454.58 129
17455.83 115
17457.08 98
17458.32 123
17459.57 137
17460.82 156
17462.07 105
17463.32 111
17464.57 94
17465.82 89
17467.07 103
17468.32 115
17469.57 124
17470.81 120
17472.06 133
17473.31 117
17474.56 137
17475.81 109
17477.06 131
17478.31 116
17479.56 117
17480.81 125
17482.06 112
17483.31 98
17484.56 89
17485.81 89
17487.06 103
17488.31 96
17489.56 97
17490.81 106
17492.06 108
17493.31 107
17494.56 99
17495.81 125
17497.06 138
17498.31 128
17499.56 118
17500.81 141
17502.06 119
17503.31 126
17504.56 97
17505.81 102
17507.06 117
17508.31 129
17509.56 126
17510.81 124
17512.06 138
17513.32 133
17514.57 132
17515.82 112
17517.07 126
17518.32 122
17519.57 118
17520.82 112
17522.07 120
17523.32 122
17524.57 125
17525.83 141
17527.08 128
17528.33 127
17529.58 115
17530.83 130
17532.08 137
17533.33 126
17534.59 129
17535.84 141
17537.09 131
17538.34 148
17539.59 132
17540.84 119
17542.10 109
17543.35 149
17544.60 145
17545.85 141
17547.10 125
17548.36 133
17549.61 152
17550.86 100
17552.11 93
17553.36 142
17554.62 139
17555.87 126
17557.12 140
17558.37 110
17559.63 111
17560.88 125
17562.13 132
17563.38 136
17564.64 123
17565.89 128
17567.14 131
17568.39 127
17569.65 107
17570.90 119
17572.15 146
17573.41 117
17574.66 139
17575.91 145
17577.16 132
17578.42 142
17579.67 152
17580.92 145
17582.18 140
17583.43 122
17584.68 142
17585.94 122
17587.19 123
17588.44 115
17589.70 115
17590.95 123
17592.20 128
17593.46 127
17594.71 131
17595.97 120
17597.22 138
17598.47 153
17599.73 143
17600.98 153
17602.23 147
17603.49 112
17604.74 153
17606.00 118
17607.25 141
17608.51 143
17609.76 135
17611.01 152
17612.27 155
17613.52 153
17614.78 123
17616.03 147
17617.29 126
17618.54 137
17619.79 140
17621.05 112
17622.30 138
17623.56 132
17624.81 132
17626.07 146
17627.32 130
17628.58 137
17629.83 155
17631.09 126
17632.34 161
17633.60 135
17634.85 129
17636.11 143
17637.36 136
17638.62 139
17639.87 138
17641.13 143
17642.39 164
17643.64 136
17644.90 140
17646.15 157
17647.41 136
17648.66 132
17649.92 126
17651.17 115
17652.43 119
17653.69 157
17654.94 119
17656.20 129
17657.45 111
17658.71 95
17659.97 148
17661.22 130
17662.48 103
17663.73 117
17664.99 120
17666.25 138
17667.50 134
17668.76 130
17670.02 97
17671.27 121
17672.53 115
17673.78 107
17675.04 142
17676.30 126
17677.55 129
17678.81 128
17680.07 106
17681.32 118
17682.58 111
17683.84 118
17685.10 131
17686.35 121
17687.61 104
17688.87 130
17690.12 139
17691.38 124
17692.64 112
17693.89 116
17695.15 107
17696.41 130
17697.67 140
17698.92 122
17700.18 111
17701.44 108
17702.70 127
17703.95 100
17705.21 113
17706.47 124
17707.73 125
17708.98 121
17710.24 105
17711.50 98
17712.76 124
17714.02 139
17715.27 102
17716.53 102
17717.79 89
17719.05 76
17720.31 101
17721.57 106
17722.82 104
17724.08 125
17725.34 145
17726.60 146
17727.86 113
17729.12 93
17730.37 107
17731.63 130
17732.89 148
17734.15 120
17735.41 116
17736.67 103
17737.93 115
17739.18 105
17740.44 106
17741.70 118
17742.96 123
17744.22 115
17745.48 93
17746.74 91
17748.00 104
17749.26 112
17750.52 125
17751.78 108
17753.04 101
17754.29 129
17755.55 124
17756.81 120
17758.07 99
17759.33 100
17760.59 114
17761.85 135
17763.11 120
17764.37 111
17765.63 107
17766.89 100
17768.15 103
17769.41 121
17770.67 95
17771.93 90
17773.19 112
17774.45 142
17775.71 116
17776.97 122
17778.23 101
17779.49 113
17780.75 96
17782.01 109
17783.27 111
17784.53 108
17785.79 123
17787.05 104
17788.31 119
17789.58 104
17790.84 100
17792.10 94
17793.36 82
17794.62 111
17795.88 135
17797.14 145
17798.40 94
17799.66 98
17800.92 89
17802.18 105
17803.45 105
17804.71 102
17805.97 96
17807.23 106
17808.49 108
17809.75 102
17811.01 103
17812.27 97
17813.54 102
17814.80 103
17816.06 105
17817.32 89
17818.58 108
17819.84 111
17821.11 108
17822.37 108
17823.63 86
17824.89 93
17826.15 98
17827.42 92
17828.68 100
17829.94 111
17831.20 103
17832.46 100
17833.73 122
17834.99 85
17836.25 98
17837.51 91
17838.78 98
17840.04 134
17841.30 97
17842.56 81
17843.83 115
17845.09 83
17846.35 107
17847.61 104
17848.88 89
17850.14 124
17851.40 122
17852.66 108
17853.93 101
17855.19 100
17856.45 115
17857.72 118
17858.98 108
17860.24 90
17861.51 108
17862.77 101
17864.03 100
17865.30 96
17866.56 111
17867.82 107
17869.09 98
17870.35 100
17871.61 88
17872.88 122
17874.14 112
17875.40 103
17876.67 102
17877.93 111
17879.20 110
17880.46 95
17881.72 89
17882.99 93
17884.25 100
17885.52 108
17886.78 92
17888.04 87
17889.31 79
17890.57 88
17891.84 100
17893.10 93
17894.36 102
17895.63 95
17896.89 117
17898.16 111
17899.42 89
17900.69 102
17901.95 105
17903.22 77
17904.48 74
17905.75 96
17907.01 109
17908.28 98
17909.54 99
17910.81 96
17912.07 98
17913.34 102
17914.60 99
17915.87 79
17917.13 100
17918.40 94
17919.66 106
17920.93 100
17922.19 79
17923.46 86
17924.72 109
17925.99 80
17927.25 98
17928.52 88
17929.79 88
17931.05 100
17932.32 114
17933.58 104
17934.85 78
17936.11 125
17937.38 125
17938.65 118
17939.91 102
17941.18 105
17942.44 118
17943.71 88
17944.98 111
17946.24 85
17947.51 85
17948.77 98
17950.04 95
17951.31 87
17952.57 81
17953.84 71
17955.11 100
17956.37 118
17957.64 99
17958.91 112
17960.17 110
17961.44 96
17962.71 90
17963.97 78
17965.24 106
17966.51 109
17967.77 124
17969.04 96
17970.31 86
17971.58 117
17972.84 130
17974.11 92
17975.38 112
17976.64 104
17977.91 111
17979.18 93
17980.45 112
17981.71 94
17982.98 95
17984.25 73
17985.52 112
17986.78 97
17988.05 103
17989.32 105
17990.59 99
17991.86 106
17993.12 104
17994.39 98
17995.66 78
17996.93 91
17998.20 94
17999.46 80
18000.73 96
18002.00 116
18003.27 99
18004.54 85
18005.80 97
18007.07 109
18008.34 130
18009.61 107
18010.88 121
18012.15 123
18013.42 97
18014.68 116
18015.95 93
18017.22 103
18018.49 84
18019.76 96
18021.03 98
18022.30 94
18023.57 99
18024.83 105
18026.10 94
18027.37 94
18028.64 90
18029.91 86
18031.18 129
18032.45 99
18033.72 80
18034.99 103
18036.26 102
18037.53 103
18038.80 112
18040.07 99
18041.34 82
18042.60 105
18043.87 95
18045.14 100
18046.41 93
18047.68 79
18048.95 95
18050.22 81
18051.49 79
18052.76 95
18054.03 78
18055.30 84
18056.57 82
18057.84 93
18059.11 100
18060.38 90
18061.65 99
18062.92 77
18064.20 81
18065.47 81
18066.74 112
18068.01 101
18069.28 108
18070.55 74
18071.82 86
18073.09 114
18074.36 93
18075.63 82
18076.90 110
18078.17 98
18079.44 120
18080.71 108
18081.99 93
18083.26 105
18084.53 113
18085.80 103
18087.07 104
18088.34 105
18089.61 117
18090.88 110
18092.15 100
18093.43 99
18094.70 126
18095.97 119
18097.24 112
18098.51 124
18099.78 111
18101.06 96
18102.33 126
18103.60 114
18104.87 88
18106.14 102
18107.41 108
18108.69 98
18109.96 97
18111.23 137
18112.50 95
18113.77 102
18115.05 105
18116.32 92
18117.59 89
18118.86 112
18120.14 101
18121.41 88
18122.68 95
18123.95 91
18125.23 89
18126.50 122
18127.77 103
18129.04 88
18130.32 88
18131.59 86
18132.86 89
18134.13 88
18135.41 81
18136.68 116
18137.95 96
18139.23 99
18140.50 90
18141.77 82
18143.05 89
18144.32 84
18145.59 72
18146.87 90
18148.14 101
18149.41 116
18150.69 112
18151.96 106
18153.23 104
18154.51 114
18155.78 104
18157.05 118
18158.33 88
18159.60 93
18160.88 107
18162.15 123
18163.42 83
18164.70 94
18165.97 100
18167.24 102
18168.52 82
18169.79 94
18171.07 92
18172.34 70
18173.62 80
18174.89 100
18176.16 104
18177.44 95
18178.71 115
18179.99 96
18181.26 112
18182.54 93
18183.81 87
18185.09 98
18186.36 98
18187.63 80
18188.91 82
18190.18 81
18191.46 90
18192.73 85
18194.01 80
18195.28 97
18196.56 96
18197.83 99
18199.11 87
18200.38 73
18201.66 98
18202.94 67
18204.21 71
18205.49 92
18206.76 114
18208.04 96
18209.31 111
18210.59 90
18211.86 109
18213.14 116
18214.41 91
18215.69 76
18216.97 99
18218.24 85
18219.52 94
18220.79 98
18222.07 99
18223.35 105
18224.62 90
18225.90 87
18227.17 104
18228.45 109
18229.73 84
18231.00 94
18232.28 82
18233.56 96
18234.83 109
18236.11 88
18237.38 122
18238.66 105
18239.94 114
18241.21 97
18242.49 93
18243.77 100
18245.04 88
18246.32 105
18247.60 99
18248.87 85
18250.15 103
18251.43 82
18252.71 117
18253.98 129
18255.26 93
18256.54 86
18257.81 83
18259.09 115
18260.37 94
18261.65 91
18262.92 118
18264.20 99
18265.48 120
18266.76 105
18268.03 117
18269.31 96
18270.59 112
18271.87 111
18273.14 100
18274.42 86
18275.70 97
18276.98 110
18278.26 113
18279.53 95
18280.81 102
18282.09 109
18283.37 125
18284.65 128
18285.92 95
18287.20 82
18288.48 91
18289.76 66
18291.04 90
18292.32 112
18293.59 98
18294.87 106
18296.15 94
18297.43 92
18298.71 100
18299.99 111
18301.27 96
18302.54 105
18303.82 91
18305.10 115
18306.38 112
18307.66 99
18308.94 90
18310.22 99
18311.50 84
18312.78 95
18314.06 114
18315.33 123
18316.61 99
18317.89 74
18319.17 89
18320.45 108
18321.73 90
18323.01 98
18324.29 98
18325.57 97
18326.85 120
18328.13 83
18329.41 102
18330.69 113
18331.97 100
18333.25 86
18334.53 83
18335.81 103
18337.09 97
18338.37 106
18339.65 97
18340.93 95
18342.21 101
18343.49 84
18344.77 96
18346.05 109
18347.33 104
18348.61 91
18349.89 85
18351.17 115
18352.45 91
18353.73 88
18355.01 99
18356.29 88
18357.57 90
18358.85 82
18360.14 104
18361.42 98
18362.70 109
18363.98 109
18365.26 95
18366.54 103
18367.82 92
18369.10 115
18370.38 96
18371.66 108
18372.95 105
18374.23 99
18375.51 73
18376.79 89
18378.07 96
18379.35 90
18380.63 112
18381.92 91
18383.20 78
18384.48 80
18385.76 88
18387.04 106
18388.32 102
18389.61 112
18390.89 96
18392.17 68
18393.45 83
18394.73 78
18396.02 100
18397.30 90
18398.58 88
18399.86 99
18401.14 70
18402.43 69
18403.71 83
18404.99 90
18406.27 100
18407.56 95
18408.84 92
18410.12 93
18411.40 100
18412.69 125
18413.97 68
18415.25 80
18416.53 104
18417.82 99
18419.10 78
18420.38 97
18421.67 113
18422.95 103
18424.23 71
18425.51 100
18426.80 119
18428.08 113
18429.36 103
18430.65 99
18431.93 118
18433.21 100
18434.50 100
18435.78 102
18437.06 88
18438.35 105
18439.63 90
18440.92 82
18442.20 84
18443.48 87
18444.77 103
18446.05 95
18447.33 94
18448.62 93
18449.90 86
18451.19 100
18452.47 106
18453.75 113
18455.04 74
18456.32 106
18457.61 98
18458.89 99
18460.17 108
18461.46 118
18462.74 99
18464.03 110
18465.31 98
18466.60 85
18467.88 100
18469.17 107
18470.45 96
18471.74 93
18473.02 84
18474.30 96
18475.59 102
18476.87 97
18478.16 116
18479.44 101
18480.73 67
18482.01 110
18483.30 109
18484.58 96
18485.87 94
18487.16 91
18488.44 78
18489.73 97
18491.01 89
18492.30 96
18493.58 99
18494.87 111
18496.15 95
18497.44 106
18498.72 113
18500.01 86
18501.30 96
18502.58 103
18503.87 93
18505.15 75
18506.44 104
18507.73 90
18509.01 85
18510.30 78
18511.58 108
18512.87 92
18514.16 91
18515.44 102
18516.73 78
18518.01 101
18519.30 93
18520.59 93
18521.87 107
18523.16 85
18524.45 81
18525.73 81
18527.02 83
18528.31 88
18529.59 89
18530.88 109
18532.17 107
18533.45 97
18534.74 102
18536.03 127
18537.31 77
18538.60 91
18539.89 110
18541.18 91
18542.46 88
18543.75 107
18545.04 81
18546.32 96
18547.61 88
18548.90 82
18550.19 100
18551.47 94
18552.76 104
18554.05 101
18555.34 96
18556.62 98
18557.91 100
18559.20 106
18560.49 97
18561.78 88
18563.06 89
18564.35 87
18565.64 87
18566.93 83
18568.22 75
18569.50 95
18570.79 107
18572.08 94
18573.37 96
18574.66 82
18575.94 87
18577.23 79
18578.52 97
18579.81 85
18581.10 126
18582.39 101
18583.68 74
18584.96 91
18586.25 100
18587.54 102
18588.83 98
18590.12 88
18591.41 103
18592.70 113
18593.99 106
18595.27 115
18596.56 132
18597.85 99
18599.14 91
18600.43 95
18601.72 106
18603.01 93
18604.30 96
18605.59 108
18606.88 118
18608.17 114
18609.46 100
18610.75 100
18612.04 97
18613.33 112
18614.62 95
18615.90 92
18617.19 86
18618.48 98
18619.77 91
18621.06 86
18622.35 91
18623.64 98
18624.93 101
18626.22 80
18627.51 102
18628.80 120
18630.09 95
18631.39 87
18632.68 104
18633.97 103
18635.26 105
18636.55 97
18637.84 95
18639.13 90
18640.42 77
18641.71 72
18643.00 101
18644.29 112
18645.58 106
18646.87 84
18648.16 93
18649.45 94
18650.74 85
18652.04 89
18653.33 84
18654.62 97
18655.91 66
18657.20 85
18658.49 89
18659.78 91
18661.07 97
18662.36 91
18663.66 96
18664.95 97
18666.24 105
18667.53 111
18668.82 85
18670.11 81
18671.41 104
18672.70 80
18673.99 100
18675.28 93
18676.57 108
18677.86 109
18679.16 84
18680.45 85
18681.74 106
18683.03 94
18684.32 76
18685.62 88
18686.91 101
18688.20 98
18689.49 92
18690.79 83
18692.08 117
18693.37 92
18694.66 82
18695.96 67
18697.25 75
18698.54 97
18699.83 123
18701.13 96
18702.42 56
18703.71 77
18705.00 91
18706.30 80
18707.59 85
18708.88 104
18710.18 69
18711.47 61
18712.76 94
18714.05 99
18715.35 83
18716.64 92
18717.93 92
18719.23 110
18720.52 84
18721.81 97
18723.11 92
18724.40 87
18725.69 86
18726.99 92
18728.28 69
18729.58 79
18730.87 75
18732.16 83
18733.46 95
18734.75 84
18736.04 83
18737.34 91
18738.63 94
18739.93 75
18741.22 85
18742.51 82
18743.81 96
18745.10 86
18746.40 89
18747.69 88
18748.99 75
18750.28 90
18751.58 80
18752.87 76
18754.16 101
18755.46 81
18756.75 106
18758.05 85
18759.34 77
18760.64 90
18761.93 93
18763.23 96
18764.52 92
18765.82 75
18767.11 100
18768.41 100
18769.70 75
18771.00 73
18772.29 104
18773.59 104
18774.88 66
18776.18 61
18777.47 93
18778.77 101
18780.06 114
18781.36 92
18782.65 84
18783.95 86
18785.25 85
18786.54 80
18787.84 67
18789.13 91
18790.43 80
18791.72 89
18793.02 82
18794.32 91
18795.61 90
18796.91 64
18798.20 78
18799.50 96
18800.80 86
18802.09 88
18803.39 101
18804.69 105
18805.98 83
18807.28 70
18808.57 75
18809.87 68
18811.17 80
18812.46 93
18813.76 98
18815.06 112
18816.35 86
18817.65 68
18818.95 79
18820.24 91
18821.54 89
18822.84 94
18824.13 95
18825.43 98
18826.73 86
18828.03 94
18829.32 83
18830.62 82
18831.92 69
18833.21 77
18834.51 77
18835.81 60
18837.11 78
18838.40 77
18839.70 73
18841.00 86
18842.30 90
18843.59 85
18844.89 99
18846.19 122
18847.49 104
18848.79 91
18850.08 78
18851.38 76
18852.68 81
18853.98 89
18855.27 95
18856.57 108
18857.87 83
18859.17 91
18860.47 94
18861.77 72
18863.06 77
18864.36 96
18865.66 94
18866.96 70
18868.26 55
18869.56 77
18870.85 80
18872.15 97
18873.45 108
18874.75 99
18876.05 70
18877.35 83
18878.65 87
18879.95 80
18881.24 71
18882.54 83
18883.84 73
18885.14 109
18886.44 119
18887.74 101
18889.04 77
18890.34 77
18891.64 111
18892.94 93
18894.24 81
18895.54 75
18896.84 77
18898.13 83
18899.43 107
18900.73 95
18902.03 77
18903.33 80
18904.63 86
18905.93 89
18907.23 80
18908.53 76
18909.83 77
18911.13 95
18912.43 104
18913.73 71
18915.03 81
18916.33 99
18917.63 104
18918.93 74
18920.23 84
18921.53 97
18922.83 77
18924.13 56
18925.43 84
18926.74 93
18928.04 101
18929.34 107
18930.64 84
18931.94 104
18933.24 115
18934.54 113
18935.84 127
18937.14 67
18938.44 66
18939.74 63
18941.04 73
18942.34 76
18943.65 70
18944.95 61
18946.25 86
18947.55 71
18948.85 72
18950.15 96
18951.45 58
18952.75 85
18954.06 64
18955.36 77
18956.66 65
18957.96 77
18959.26 81
18960.56 96
18961.87 99
18963.17 82
18964.47 72
18965.77 81
18967.07 84
18968.37 83
18969.68 81
18970.98 91
18972.28 95
18973.58 91
18974.88 68
18976.19 98
18977.49 91
18978.79 82
18980.09 91
18981.40 77
18982.70 79
18984.00 70
18985.30 68
18986.61 80
18987.91 78
18989.21 107
18990.51 97
18991.82 81
18993.12 89
18994.42 78
18995.73 96
18997.03 89
18998.33 68
18999.63 71
19000.94 87
19002.24 104
19003.54 101
19004.85 72
19006.15 53
19007.45 66
19008.76 80
19010.06 87
19011.36 60
19012.67 73
19013.97 112
19015.27 64
19016.58 93
19017.88 86
19019.18 88
19020.49 96
19021.79 75
19023.10 85
19024.40 87
19025.70 117
19027.01 87
19028.31 75
19029.62 79
19030.92 56
19032.22 80
19033.53 86
19034.83 63
19036.14 90
19037.44 68
19038.75 81
19040.05 81
19041.35 88
19042.66 77
19043.96 73
19045.27 78
19046.57 77
19047.88 73
19049.18 78
19050.49 76
19051.79 88
19053.10 81
19054.40 87
19055.71 90
19057.01 72
19058.32 72
19059.62 101
19060.93 86
19062.23 85
19063.54 81
19064.84 65
19066.15 87
19067.45 74
19068.76 75
19070.06 110
19071.37 84
19072.67 96
19073.98 83
19075.29 96
19076.59 78
19077.90 94
19079.20 104
19080.51 90
19081.81 77
19083.12 95
19084.43 87
19085.73 111
19087.04 82
19088.34 73
19089.65 91
19090.96 89
19092.26 77
19093.57 80
19094.87 85
19096.18 67
19097.49 87
19098.79 89
19100.10 93
19101.41 123
19102.71 91
19104.02 74
19105.33 90
19106.63 87
19107.94 85
19109.25 87
19110.55 103
19111.86 88
19113.17 115
19114.47 101
19115.78 87
19117.09 91
19118.40 104
19119.70 80
19121.01 122
19122.32 95
19123.62 96
19124.93 99
19126.24 61
19127.55 79
19128.85 105
19130.16 71
19131.47 63
19132.78 89
19134.08 83
19135.39 81
19136.70 82
19138.01 87
19139.32 84
19140.62 80
19141.93 74
19143.24 81
19144.55 79
19145.85 84
19147.16 95
19148.47 73
19149.78 70
19151.09 83
19152.40 77
19153.70 68
19155.01 61
19156.32 83
19157.63 113
19158.94 77
19160.25 86
19161.55 93
19162.86 74
19164.17 74
19165.48 91
19166.79 68
19168.10 77
19169.41 96
19170.72 114
19172.02 91
19173.33 79
19174.64 86
19175.95 84
19177.26 83
19178.57 79
19179.88 86
19181.19 103
19182.50 86
19183.81 93
19185.12 82
19186.43 107
19187.74 84
19189.05 75
19190.35 69
19191.66 90
19192.97 87
19194.28 89
19195.59 89
19196.90 75
19198.21 76
19199.52 66
19200.83 76
19202.14 71
19203.45 85
19204.76 73
19206.07 97
19207.38 85
19208.69 84
19210.00 101
19211.31 132
19212.62 88
19213.93 72
19215.24 84
19216.56 85
19217.87 87
19219.18 80
19220.49 72
19221.80 89
19223.11 96
19224.42 83
19225.73 90
19227.04 79
19228.35 75
19229.66 76
19230.97 72
19232.28 81
19233.60 94
19234.91 113
19236.22 71
19237.53 105
19238.84 74
19240.15 78
19241.46 102
19242.77 80
19244.09 110
19245.40 89
19246.71 76
19248.02 86
19249.33 105
19250.64 83
19251.95 81
19253.27 71
19254.58 74
19255.89 70
19257.20 85
19258.51 91
19259.83 76
19261.14 78
19262.45 63
19263.76 75
19265.07 94
19266.39 99
19267.70 97
19269.01 85
19270.32 78
19271.63 80
19272.95 88
19274.26 82
19275.57 83
19276.88 61
19278.20 78
19279.51 85
19280.82 100
19282.14 94
19283.45 98
19284.76 90
19286.07 72
19287.39 74
19288.70 78
19290.01 73
19291.33 70
19292.64 71
19293.95 67
19295.26 83
19296.58 85
19297.89 72
19299.20 96
19300.52 90
19301.83 64
19303.14 66
19304.46 67
19305.77 94
19307.09 85
19308.40 91
19309.71 89
19311.03 75
19312.34 77
19313.65 77
19314.97 86
19316.28 82
19317.60 78
19318.91 82
19320.22 74
19321.54 64
19322.85 73
19324.17 89
19325.48 81
19326.79 70
19328.11 85
19329.42 97
19330.74 76
19332.05 76
19333.37 78
19334.68 66
19335.99 69
19337.31 74
19338.62 76
19339.94 92
19341.25 77
19342.57 71
19343.88 67
19345.20 88
19346.51 92
19347.83 87
19349.14 100
19350.46 67
19351.77 76
19353.09 89
19354.40 73
19355.72 80
19357.03 87
19358.35 84
19359.66 73
19360.98 81
19362.29 62
19363.61 82
19364.93 105
19366.24 93
19367.56 88
19368.87 85
19370.19 78
19371.50 70
19372.82 77
19374.14 76
19375.45 84
19376.77 77
19378.08 77
19379.40 78
19380.72 58
19382.03 90
19383.35 83
19384.66 73
19385.98 79
19387.30 89
19388.61 74
19389.93 73
19391.25 97
19392.56 70
19393.88 93
19395.20 82
19396.51 82
19397.83 66
19399.15 67
19400.46 100
19401.78 82
19403.10 95
19404.41 75
19405.73 57
19407.05 74
19408.36 69
19409.68 82
19411.00 80
19412.31 83
19413.63 78
19414.95 78
19416.27 81
19417.58 81
19418.90 91
19420.22 62
19421.54 84
19422.85 89
19424.17 65
19425.49 76
19426.81 85
19428.12 81
19429.44 89
19430.76 79
19432.08 68
19433.40 68
19434.71 68
19436.03 85
19437.35 82
19438.67 70
19439.99 85
19441.30 72
19442.62 82
19443.94 78
19445.26 51
19446.58 84
19447.89 74
19449.21 87
19450.53 71
19451.85 75
19453.17 71
19454.49 83
19455.81 93
19457.12 69
19458.44 67
19459.76 81
19461.08 96
19462.40 89
19463.72 73
19465.04 101
19466.36 88
19467.68 71
19468.99 97
19470.31 81
19471.63 97
19472.95 92
19474.27 90
19475.59 65
19476.91 76
19478.23 86
19479.55 93
19480.87 87
19482.19 75
19483.51 71
19484.83 72
19486.15 89
19487.47 93
19488.79 73
19490.11 70
19491.43 83
19492.75 100
19494.07 92
19495.39 91
19496.71 106
19498.03 70
19499.35 64
19500.67 62
19501.99 88
19503.31 92
19504.63 91
19505.95 76
19507.27 75
19508.59 67
19509.91 80
19511.23 93
19512.55 68
19513.87 72
19515.19 105
19516.51 99
19517.83 105
19519.15 85
19520.47 85
19521.79 98
19523.12 83
19524.44 82
19525.76 80
19527.08 75
19528.40 104
19529.72 78
19531.04 86
19532.36 61
19533.68 58
19535.01 78
19536.33 70
19537.65 85
19538.97 72
19540.29 76
19541.61 83
19542.93 137
19544.26 86
19545.58 68
19546.90 91
19548.22 71
19549.54 89
19550.87 60
19552.19 72
19553.51 88
19554.83 85
19556.15 86
19557.47 77
19558.80 67
19560.12 65
19561.44 74
19562.76 75
19564.09 59
19565.41 82
19566.73 80
19568.05 69
19569.38 89
19570.70 95
19572.02 64
19573.34 82
19574.67 86
19575.99 90
19577.31 73
19578.63 77
19579.96 67
19581.28 64
19582.60 86
19583.93 92
19585.25 56
19586.57 89
19587.90 79
19589.22 72
19590.54 73
19591.86 68
19593.19 71
19594.51 70
19595.83 73
19597.16 78
19598.48 60
19599.81 83
19601.13 60
19602.45 63
19603.78 95
19605.10 103
19606.42 86
19607.75 66
19609.07 60
19610.40 86
19611.72 68
19613.04 69
19614.37 97
19615.69 82
19617.02 73
19618.34 71
19619.66 99
19620.99 76
19622.31 95
19623.64 78
19624.96 82
19626.29 89
19627.61 68
19628.93 95
19630.26 110
19631.58 82
19632.91 95
19634.23 88
19635.56 71
19636.88 65
19638.21 66
19639.53 79
19640.86 97
19642.18 88
19643.51 94
19644.83 94
19646.16 93
19647.48 101
19648.81 98
19650.13 88
19651.46 92
19652.78 86
19654.11 103
19655.43 90
19656.76 78
19658.08 104
19659.41 91
19660.74 76
19662.06 66
19663.39 72
19664.71 85
19666.04 106
19667.36 71
19668.69 64
19670.02 87
19671.34 86
19672.67 90
19673.99 91
19675.32 85
19676.65 65
19677.97 85
19679.30 82
19680.63 93
19681.95 75
19683.28 105
19684.60 79
19685.93 79
19687.26 86
19688.58 63
19689.91 68
19691.24 62
19692.56 104
19693.89 106
19695.22 104
19696.54 93
19697.87 103
19699.20 74
19700.52 72
19701.85 66
19703.18 101
19704.51 100
19705.83 94
19707.16 108
19708.49 114
19709.81 78
19711.14 72
19712.47 98
19713.80 101
19715.12 83
19716.45 83
19717.78 76
19719.11 73
19720.43 84
19721.76 70
19723.09 105
19724.42 93
19725.74 105
19727.07 96
19728.40 61
19729.73 85
19731.06 95
19732.38 89
19733.71 68
19735.04 74
19736.37 72
19737.70 89
19739.02 103
19740.35 112
19741.68 105
19743.01 76
19744.34 80
19745.67 61
19747.00 72
19748.32 86
19749.65 64
19750.98 69
19752.31 66
19753.64 58
19754.97 69
19756.30 96
19757.62 75
19758.95 66
19760.28 103
19761.61 91
19762.94 91
19764.27 76
19765.60 75
19766.93 73
19768.26 91
19769.59 82
19770.92 85
19772.25 74
19773.57 82
19774.90 61
19776.23 63
19777.56 75
19778.89 75
19780.22 73
19781.55 69
19782.88 80
19784.21 69
19785.54 92
19786.87 79
19788.20 71
19789.53 74
19790.86 85
19792.19 100
19793.52 77
19794.85 69
19796.18 86
19797.51 73
19798.84 75
19800.17 84
19801.50 68
19802.83 70
19804.16 71
19805.49 70
19806.82 76
19808.16 68
19809.49 67
19810.82 85
19812.15 86
19813.48 67
19814.81 63
19816.14 78
19817.47 64
19818.80 104
19820.13 68
19821.46 90
19822.79 81
19824.13 81
19825.46 85
19826.79 67
19828.12 78
19829.45 98
19830.78 86
19832.11 83
19833.44 86
19834.78 74
19836.11 69
19837.44 110
19838.77 81
19840.10 76
19841.43 79
19842.77 72
19844.10 68
19845.43 92
19846.76 81
19848.09 65
19849.42 103
19850.76 91
19852.09 109
19853.42 93
19854.75 72
19856.09 87
19857.42 82
19858.75 59
19860.08 70
19861.41 78
19862.75 70
19864.08 70
19865.41 93
19866.74 90
19868.08 84
19869.41 86
19870.74 87
19872.08 75
19873.41 86
19874.74 97
19876.07 80
19877.41 94
19878.74 81
19880.07 96
19881.41 95
19882.74 79
19884.07 75
19885.40 74
19886.74 103
19888.07 98
19889.40 72
19890.74 70
19892.07 72
19893.40 80
19894.74 91
19896.07 91
19897.41 111
19898.74 62
19900.07 77
19901.41 71
19902.74 78
19904.07 67
19905.41 102
19906.74 103
19908.08 92
19909.41 81
19910.74 66
19912.08 79
19913.41 81
19914.75 100
19916.08 86
19917.41 91
19918.75 97
19920.08 106
19921.42 91
19922.75 80
19924.09 99
19925.42 96
19926.76 107
19928.09 87
19929.42 71
19930.76 78
19932.09 85
19933.43 84
19934.76 80
19936.10 104
19937.43 78
19938.77 86
19940.10 79
19941.44 75
19942.77 74
19944.11 87
19945.44 98
19946.78 67
19948.11 80
19949.45 80
19950.79 94
19952.12 75
19953.46 70
19954.79 101
19956.13 61
19957.46 74
19958.80 79
19960.13 86
19961.47 71
19962.81 90
19964.14 108
19965.48 89
19966.81 102
19968.15 88
19969.49 85
19970.82 107
19972.16 86
19973.49 94
19974.83 92
19976.17 97
19977.50 101
19978.84 80
19980.18 78
19981.51 90
19982.85 91
19984.18 90
19985.52 110
19986.86 82
19988.19 75
19989.53 98
19990.87 85
19992.20 96
19993.54 98
19994.88 91
19996.21 91
19997.55 83
19998.89 94
20000.23 93
20001.56 82
20002.90 79
20004.24 76
20005.57 89
20006.91 91
20008.25 74
20009.59 74
20010.92 84
20012.26 98
20013.60 66
20014.94 81
20016.27 92
20017.61 98
20018.95 83
20020.29 67
20021.62 79
20022.96 77
20024.30 89
20025.64 92
20026.98 85
20028.31 84
20029.65 111
20030.99 78
20032.33 103
20033.67 91
20035.00 80
20036.34 61
20037.68 51
20039.02 56
20040.36 63
20041.70 67
20043.03 81
20044.37 76
20045.71 69
20047.05 60
20048.39 91
20049.73 88
20051.07 84
20052.41 99
20053.74 86
20055.08 100
20056.42 90
20057.76 80
20059.10 92
20060.44 82
20061.78 90
20063.12 83
20064.46 85
20065.80 82
20067.13 86
20068.47 74
20069.81 79
20071.15 73
20072.49 97
20073.83 85
20075.17 91
20076.51 102
20077.85 86
20079.19 67
20080.53 62
20081.87 99
20083.21 80
20084.55 94
20085.89 90
20087.23 87
20088.57 94
20089.91 79
20091.25 133
20092.59 103
20093.93 83
20095.27 65
20096.61 93
20097.95 90
20099.29 109
20100.63 83
20101.97 81
20103.31 80
20104.65 103
20105.99 84
20107.33 93
20108.67 69
20110.02 82
20111.36 84
20112.70 100
20114.04 98
20115.38 92
20116.72 117
20118.06 91
20119.40 92
20120.74 81
20122.08 80
20123.43 68
20124.77 88
20126.11 98
20127.45 76
20128.79 97
20130.13 97
20131.47 102
20132.81 80
20134.16 90
20135.50 94
20136.84 87
20138.18 79
20139.52 82
20140.86 100
20142.21 99
20143.55 98
20144.89 84
