# Supplementary material for: MALDI-TOF MS typing enables the classification of brewing yeasts of the genus Saccharomyces to major beer styles
Source: PLoS One. 2017 Aug 9;12(8):e0181694. doi: 10.1371/journal.pone.0181694 (PMC5549903; doi:10.1371/journal.pone.0181694)
Supplement: S6 File — The directory includes 90 raw files and was zipped to “.zip”; the folder has three strains with 30 spectra per strain; S1 Text explains the raw files with an example and Table 1 represents the yeast strains used within the experiment. (ZIP) [file pone.0181694.s009.zip › 16-18/30276-3478-Lag-Lag-Lag-YPG-18h-E-E_2016-09-22_6_0_A6_1.dat]

1999.90 2336
2000.32 2464
2000.75 2504
2001.17 2404
2001.59 2337
2002.01 2407
2002.43 2480
2002.86 2332
2003.28 2291
2003.70 2326
2004.12 2345
2004.54 2228
2004.97 2217
2005.39 2230
2005.81 2355
2006.23 2339
2006.66 2313
2007.08 2292
2007.50 2323
2007.92 2301
2008.35 2321
2008.77 2307
2009.19 2289
2009.61 2335
2010.04 2311
2010.46 2340
2010.88 2309
2011.31 2294
2011.73 2250
2012.15 2165
2012.57 2149
2013.00 2200
2013.42 2151
2013.84 2079
2014.27 2188
2014.69 2122
2015.11 2127
2015.54 2065
2015.96 2143
2016.38 2145
2016.81 2264
2017.23 2315
2017.65 2334
2018.08 2280
2018.50 2342
2018.93 2324
2019.35 2300
2019.77 2369
2020.20 2367
2020.62 2323
2021.04 2348
2021.47 2368
2021.89 2367
2022.32 2267
2022.74 2302
2023.17 2189
2023.59 2205
2024.01 2168
2024.44 2253
2024.86 2231
2025.29 2190
2025.71 2219
2026.14 2166
2026.56 2177
2026.98 2080
2027.41 2131
2027.83 2218
2028.26 2287
2028.68 2209
2029.11 2088
2029.53 2108
2029.96 2116
2030.38 2093
2030.81 2065
2031.23 2070
2031.66 2048
2032.08 2083
2032.51 2224
2032.93 2251
2033.36 2234
2033.78 2226
2034.21 2281
2034.63 2284
2035.06 2244
2035.49 2105
2035.91 2204
2036.34 2274
2036.76 2217
2037.19 2147
2037.61 2134
2038.04 2164
2038.47 2249
2038.89 2217
2039.32 2270
2039.74 2214
2040.17 2252
2040.59 2294
2041.02 2242
2041.45 2327
2041.87 2247
2042.30 2174
2042.73 2162
2043.15 2087
2043.58 2157
2044.00 2207
2044.43 2221
2044.86 2254
2045.28 2144
2045.71 2128
2046.14 2151
2046.56 2145
2046.99 2160
2047.42 2200
2047.84 2248
2048.27 2273
2048.70 2248
2049.12 2200
2049.55 2198
2049.98 2202
2050.40 2203
2050.83 2178
2051.26 2159
2051.69 2132
2052.11 2124
2052.54 2064
2052.97 2097
2053.40 2056
2053.82 2151
2054.25 2132
2054.68 2133
2055.10 2069
2055.53 2132
2055.96 2172
2056.39 2230
2056.82 2291
2057.24 2341
2057.67 2332
2058.10 2390
2058.53 2433
2058.95 2347
2059.38 2353
2059.81 2253
2060.24 2312
2060.67 2258
2061.09 2204
2061.52 2339
2061.95 2256
2062.38 2335
2062.81 2281
2063.24 2224
2063.66 2327
2064.09 2307
2064.52 2440
2064.95 2387
2065.38 2417
2065.81 2384
2066.24 2409
2066.66 2467
2067.09 2600
2067.52 2525
2067.95 2484
2068.38 2351
2068.81 2383
2069.24 2316
2069.67 2283
2070.10 2283
2070.52 2338
2070.95 2209
2071.38 2212
2071.81 2198
2072.24 2186
2072.67 2165
2073.10 2094
2073.53 2097
2073.96 2111
2074.39 2127
2074.82 2173
2075.25 2228
2075.68 2217
2076.11 2208
2076.54 2317
2076.97 2332
2077.40 2278
2077.83 2298
2078.26 2241
2078.69 2246
2079.12 2347
2079.55 2398
2079.98 2359
2080.41 2419
2080.84 2436
2081.27 2329
2081.70 2346
2082.13 2352
2082.56 2414
2082.99 2294
2083.42 2270
2083.85 2184
2084.28 2204
2084.71 2238
2085.14 2216
2085.57 2266
2086.00 2164
2086.43 2159
2086.86 2240
2087.29 2129
2087.73 2132
2088.16 2200
2088.59 2167
2089.02 2096
2089.45 2052
2089.88 2089
2090.31 2145
2090.74 2118
2091.17 2092
2091.61 2103
2092.04 2104
2092.47 2109
2092.90 2157
2093.33 2101
2093.76 2080
2094.19 2049
2094.63 2171
2095.06 2132
2095.49 2094
2095.92 2140
2096.35 2159
2096.78 2108
2097.22 2069
2097.65 2029
2098.08 2116
2098.51 2048
2098.94 2044
2099.38 2101
2099.81 2056
2100.24 2054
2100.67 2076
2101.11 2098
2101.54 1957
2101.97 2071
2102.40 2077
2102.83 2052
2103.27 2103
2103.70 2052
2104.13 2135
2104.56 2087
2105.00 2150
2105.43 2023
2105.86 2070
2106.30 2188
2106.73 2170
2107.16 2166
2107.59 2218
2108.03 2260
2108.46 2227
2108.89 2164
2109.33 2175
2109.76 2213
2110.19 2322
2110.63 2169
2111.06 2127
2111.49 2075
2111.93 2058
2112.36 2076
2112.79 2124
2113.23 2119
2113.66 2182
2114.09 2166
2114.53 2074
2114.96 2063
2115.40 1987
2115.83 2003
2116.26 1937
2116.70 2014
2117.13 2009
2117.56 1999
2118.00 1968
2118.43 2071
2118.87 2075
2119.30 2068
2119.73 2159
2120.17 2163
2120.60 2150
2121.04 2271
2121.47 2204
2121.91 2229
2122.34 2281
2122.78 2204
2123.21 2264
2123.64 2176
2124.08 2154
2124.51 2155
2124.95 2108
2125.38 2105
2125.82 2215
2126.25 2123
2126.69 2139
2127.12 2092
2127.56 2111
2127.99 2147
2128.43 2204
2128.86 2223
2129.30 2355
2129.73 2398
2130.17 2383
2130.60 2491
2131.04 2444
2131.47 2439
2131.91 2399
2132.35 2341
2132.78 2341
2133.22 2373
2133.65 2424
2134.09 2316
2134.52 2302
2134.96 2330
2135.40 2429
2135.83 2401
2136.27 2413
2136.70 2470
2137.14 2473
2137.57 2402
2138.01 2331
2138.45 2289
2138.88 2354
2139.32 2309
2139.76 2224
2140.19 2124
2140.63 2105
2141.06 2116
2141.50 2143
2141.94 2147
2142.37 2142
2142.81 2019
2143.25 2043
2143.68 2109
2144.12 2086
2144.56 2114
2144.99 2081
2145.43 2019
2145.87 2159
2146.30 2089
2146.74 2101
2147.18 2136
2147.62 2151
2148.05 2286
2148.49 2427
2148.93 2512
2149.36 2751
2149.80 2884
2150.24 2827
2150.68 2991
2151.11 2949
2151.55 2943
2151.99 2944
2152.43 2740
2152.86 2734
2153.30 2655
2153.74 2541
2154.18 2562
2154.61 2512
2155.05 2488
2155.49 2428
2155.93 2399
2156.37 2350
2156.80 2267
2157.24 2214
2157.68 2271
2158.12 2270
2158.56 2288
2158.99 2299
2159.43 2261
2159.87 2250
2160.31 2171
2160.75 2164
2161.19 2142
2161.62 2173
2162.06 2188
2162.50 2286
2162.94 2209
2163.38 2163
2163.82 2272
2164.26 2267
2164.69 2353
2165.13 2335
2165.57 2284
2166.01 2345
2166.45 2364
2166.89 2390
2167.33 2286
2167.77 2296
2168.21 2310
2168.65 2300
2169.08 2269
2169.52 2249
2169.96 2227
2170.40 2283
2170.84 2333
2171.28 2358
2171.72 2456
2172.16 2352
2172.60 2310
2173.04 2329
2173.48 2330
2173.92 2301
2174.36 2386
2174.80 2327
2175.24 2362
2175.68 2454
2176.12 2431
2176.56 2461
2177.00 2528
2177.44 2483
2177.88 2552
2178.32 2499
2178.76 2464
2179.20 2607
2179.64 2561
2180.08 2568
2180.52 2510
2180.96 2445
2181.40 2524
2181.84 2364
2182.28 2282
2182.72 2291
2183.16 2309
2183.60 2290
2184.04 2271
2184.48 2148
2184.93 2137
2185.37 2248
2185.81 2221
2186.25 2273
2186.69 2356
2187.13 2307
2187.57 2313
2188.01 2459
2188.45 2539
2188.89 2577
2189.34 2608
2189.78 2602
2190.22 2513
2190.66 2410
2191.10 2454
2191.54 2451
2191.98 2378
2192.43 2281
2192.87 2338
2193.31 2342
2193.75 2420
2194.19 2364
2194.63 2400
2195.08 2449
2195.52 2471
2195.96 2515
2196.40 2459
2196.84 2549
2197.29 2515
2197.73 2431
2198.17 2417
2198.61 2395
2199.06 2305
2199.50 2347
2199.94 2279
2200.38 2174
2200.82 2234
2201.27 2219
2201.71 2203
2202.15 2327
2202.59 2299
2203.04 2366
2203.48 2336
2203.92 2378
2204.37 2366
2204.81 2416
2205.25 2417
2205.69 2424
2206.14 2390
2206.58 2469
2207.02 2473
2207.47 2531
2207.91 2542
2208.35 2545
2208.80 2572
2209.24 2611
2209.68 2633
2210.13 2533
2210.57 2673
2211.01 2660
2211.46 2783
2211.90 2720
2212.34 2540
2212.79 2503
2213.23 2475
2213.67 2545
2214.12 2544
2214.56 2478
2215.01 2430
2215.45 2446
2215.89 2440
2216.34 2425
2216.78 2456
2217.23 2282
2217.67 2310
2218.11 2271
2218.56 2228
2219.00 2279
2219.45 2299
2219.89 2272
2220.34 2235
2220.78 2362
2221.22 2382
2221.67 2376
2222.11 2421
2222.56 2347
2223.00 2513
2223.45 2616
2223.89 2694
2224.34 2658
2224.78 2662
2225.23 2701
2225.67 2700
2226.12 2701
2226.56 2673
2227.01 2695
2227.45 2777
2227.90 2791
2228.34 2735
2228.79 2757
2229.23 2827
2229.68 2713
2230.12 2808
2230.57 2675
2231.01 2685
2231.46 2767
2231.90 2802
2232.35 2763
2232.80 2757
2233.24 2868
2233.69 2801
2234.13 2814
2234.58 2706
2235.02 2759
2235.47 2752
2235.92 2762
2236.36 2749
2236.81 2695
2237.25 2661
2237.70 2501
2238.15 2438
2238.59 2464
2239.04 2526
2239.49 2515
2239.93 2409
2240.38 2407
2240.82 2410
2241.27 2448
2241.72 2394
2242.16 2357
2242.61 2272
2243.06 2298
2243.50 2349
2243.95 2323
2244.40 2311
2244.84 2359
2245.29 2302
2245.74 2323
2246.19 2273
2246.63 2266
2247.08 2310
2247.53 2236
2247.97 2152
2248.42 2245
2248.87 2227
2249.32 2282
2249.76 2307
2250.21 2243
2250.66 2270
2251.10 2366
2251.55 2301
2252.00 2353
2252.45 2432
2252.89 2409
2253.34 2424
2253.79 2492
2254.24 2478
2254.69 2351
2255.13 2341
2255.58 2379
2256.03 2381
2256.48 2339
2256.93 2287
2257.37 2288
2257.82 2280
2258.27 2287
2258.72 2259
2259.17 2282
2259.61 2380
2260.06 2369
2260.51 2310
2260.96 2372
2261.41 2444
2261.86 2408
2262.31 2636
2262.75 2604
2263.20 2602
2263.65 2623
2264.10 2544
2264.55 2552
2265.00 2546
2265.45 2588
2265.90 2512
2266.34 2498
2266.79 2521
2267.24 2488
2267.69 2448
2268.14 2495
2268.59 2533
2269.04 2619
2269.49 2678
2269.94 2766
2270.39 2894
2270.84 2827
2271.29 2883
2271.74 2991
2272.18 2882
2272.63 2812
2273.08 2815
2273.53 2910
2273.98 2872
2274.43 2854
2274.88 2889
2275.33 3003
2275.78 3073
2276.23 3209
2276.68 3223
2277.13 3277
2277.58 3332
2278.03 3247
2278.48 3094
2278.93 2977
2279.38 2820
2279.83 2789
2280.28 2684
2280.73 2565
2281.19 2530
2281.64 2575
2282.09 2538
2282.54 2553
2282.99 2484
2283.44 2482
2283.89 2497
2284.34 2470
2284.79 2469
2285.24 2444
2285.69 2376
2286.14 2443
2286.59 2409
2287.04 2421
2287.50 2498
2287.95 2456
2288.40 2606
2288.85 2665
2289.30 2738
2289.75 2865
2290.20 3019
2290.65 3213
2291.11 3214
2291.56 3264
2292.01 3252
2292.46 3448
2292.91 3491
2293.36 3545
2293.82 3425
2294.27 3502
2294.72 3509
2295.17 3436
2295.62 3340
2296.07 3258
2296.53 3156
2296.98 3205
2297.43 3039
2297.88 2959
2298.33 2925
2298.79 2877
2299.24 2863
2299.69 2762
2300.14 2615
2300.60 2542
2301.05 2513
2301.50 2459
2301.95 2310
2302.41 2343
2302.86 2375
2303.31 2397
2303.76 2306
2304.22 2329
2304.67 2358
2305.12 2314
2305.57 2360
2306.03 2360
2306.48 2401
2306.93 2402
2307.39 2489
2307.84 2586
2308.29 2706
2308.75 2805
2309.20 2672
2309.65 2759
2310.11 2820
2310.56 2961
2311.01 2886
2311.47 2843
2311.92 2818
2312.37 2780
2312.83 2765
2313.28 2692
2313.73 2640
2314.19 2652
2314.64 2688
2315.09 2579
2315.55 2558
2316.00 2505
2316.46 2544
2316.91 2566
2317.36 2580
2317.82 2477
2318.27 2501
2318.73 2591
2319.18 2640
2319.63 2566
2320.09 2478
2320.54 2569
2321.00 2748
2321.45 2709
2321.91 2628
2322.36 2571
2322.82 2598
2323.27 2646
2323.72 2614
2324.18 2667
2324.63 2674
2325.09 2651
2325.54 2866
2326.00 2847
2326.45 2887
2326.91 2911
2327.36 2790
2327.82 2800
2328.27 2771
2328.73 2700
2329.18 2655
2329.64 2709
2330.09 2559
2330.55 2640
2331.00 2680
2331.46 2633
2331.92 2640
2332.37 2684
2332.83 2696
2333.28 2644
2333.74 2602
2334.19 2614
2334.65 2578
2335.10 2474
2335.56 2450
2336.02 2503
2336.47 2474
2336.93 2484
2337.38 2496
2337.84 2462
2338.30 2490
2338.75 2488
2339.21 2443
2339.66 2347
2340.12 2479
2340.58 2473
2341.03 2528
2341.49 2549
2341.95 2486
2342.40 2520
2342.86 2516
2343.32 2594
2343.77 2518
2344.23 2491
2344.68 2586
2345.14 2594
2345.60 2685
2346.06 2727
2346.51 2713
2346.97 2856
2347.43 2794
2347.88 2783
2348.34 2857
2348.80 2879
2349.25 2874
2349.71 2821
2350.17 2869
2350.63 2947
2351.08 2856
2351.54 2754
2352.00 2707
2352.46 2639
2352.91 2505
2353.37 2492
2353.83 2447
2354.29 2461
2354.74 2457
2355.20 2405
2355.66 2437
2356.12 2382
2356.57 2368
2357.03 2471
2357.49 2376
2357.95 2431
2358.41 2443
2358.86 2493
2359.32 2451
2359.78 2539
2360.24 2596
2360.70 2759
2361.15 2790
2361.61 2798
2362.07 2812
2362.53 2766
2362.99 2707
2363.45 2715
2363.91 2637
2364.36 2640
2364.82 2675
2365.28 2643
2365.74 2584
2366.20 2642
2366.66 2786
2367.12 2726
2367.57 2752
2368.03 2659
2368.49 2595
2368.95 2642
2369.41 2636
2369.87 2521
2370.33 2539
2370.79 2506
2371.25 2440
2371.71 2356
2372.17 2402
2372.63 2482
2373.09 2428
2373.54 2329
2374.00 2421
2374.46 2419
2374.92 2381
2375.38 2436
2375.84 2449
2376.30 2543
2376.76 2519
2377.22 2437
2377.68 2564
2378.14 2484
2378.60 2435
2379.06 2509
2379.52 2506
2379.98 2477
2380.44 2498
2380.90 2569
2381.36 2596
2381.82 2475
2382.28 2589
2382.74 2611
2383.20 2581
2383.66 2582
2384.12 2632
2384.59 2741
2385.05 2770
2385.51 2782
2385.97 2704
2386.43 2661
2386.89 2641
2387.35 2556
2387.81 2586
2388.27 2579
2388.73 2560
2389.19 2530
2389.65 2416
2390.12 2412
2390.58 2450
2391.04 2463
2391.50 2458
2391.96 2457
2392.42 2454
2392.88 2421
2393.34 2360
2393.81 2369
2394.27 2376
2394.73 2366
2395.19 2291
2395.65 2363
2396.11 2386
2396.57 2418
2397.04 2439
2397.50 2453
2397.96 2513
2398.42 2584
2398.88 2500
2399.35 2487
2399.81 2606
2400.27 2610
2400.73 2582
2401.19 2567
2401.66 2486
2402.12 2465
2402.58 2395
2403.04 2344
2403.51 2412
2403.97 2387
2404.43 2465
2404.89 2450
2405.36 2510
2405.82 2498
2406.28 2440
2406.74 2515
2407.21 2479
2407.67 2434
2408.13 2461
2408.59 2330
2409.06 2293
2409.52 2203
2409.98 2319
2410.45 2240
2410.91 2165
2411.37 2183
2411.84 2217
2412.30 2200
2412.76 2248
2413.23 2237
2413.69 2201
2414.15 2233
2414.62 2343
2415.08 2379
2415.54 2349
2416.01 2344
2416.47 2476
2416.93 2561
2417.40 2476
2417.86 2562
2418.32 2609
2418.79 2644
2419.25 2695
2419.72 2612
2420.18 2625
2420.64 2576
2421.11 2699
2421.57 2682
2422.04 2700
2422.50 2774
2422.96 2723
2423.43 2788
2423.89 2824
2424.36 2845
2424.82 2804
2425.29 2781
2425.75 2719
2426.22 2683
2426.68 2640
2427.15 2660
2427.61 2580
2428.07 2487
2428.54 2489
2429.00 2460
2429.47 2342
2429.93 2283
2430.40 2328
2430.86 2369
2431.33 2272
2431.79 2347
2432.26 2377
2432.72 2359
2433.19 2336
2433.65 2368
2434.12 2385
2434.59 2363
2435.05 2389
2435.52 2499
2435.98 2482
2436.45 2591
2436.91 2664
2437.38 2618
2437.84 2716
2438.31 2770
2438.78 2678
2439.24 2711
2439.71 2765
2440.17 2948
2440.64 2995
2441.10 2939
2441.57 2955
2442.04 2909
2442.50 2871
2442.97 2776
2443.44 2775
2443.90 2707
2444.37 2634
2444.83 2676
2445.30 2650
2445.77 2561
2446.23 2417
2446.70 2411
2447.17 2490
2447.63 2381
2448.10 2379
2448.57 2335
2449.03 2308
2449.50 2302
2449.97 2311
2450.43 2311
2450.90 2296
2451.37 2364
2451.83 2425
2452.30 2373
2452.77 2378
2453.24 2296
2453.70 2339
2454.17 2328
2454.64 2234
2455.10 2209
2455.57 2311
2456.04 2269
2456.51 2264
2456.97 2287
2457.44 2302
2457.91 2392
2458.38 2371
2458.84 2336
2459.31 2482
2459.78 2353
2460.25 2375
2460.72 2384
2461.18 2299
2461.65 2382
2462.12 2426
2462.59 2440
2463.06 2416
2463.52 2474
2463.99 2503
2464.46 2352
2464.93 2424
2465.40 2435
2465.86 2359
2466.33 2455
2466.80 2450
2467.27 2399
2467.74 2428
2468.21 2398
2468.68 2411
2469.14 2330
2469.61 2314
2470.08 2289
2470.55 2458
2471.02 2517
2471.49 2447
2471.96 2434
2472.43 2393
2472.90 2314
2473.36 2259
2473.83 2298
2474.30 2352
2474.77 2268
2475.24 2298
2475.71 2311
2476.18 2308
2476.65 2295
2477.12 2337
2477.59 2308
2478.06 2410
2478.53 2378
2479.00 2504
2479.47 2524
2479.94 2464
2480.41 2502
2480.87 2487
2481.34 2518
2481.81 2503
2482.28 2590
2482.75 2534
2483.22 2377
2483.69 2398
2484.16 2316
2484.63 2381
2485.10 2342
2485.57 2269
2486.05 2339
2486.52 2424
2486.99 2345
2487.46 2405
2487.93 2349
2488.40 2410
2488.87 2463
2489.34 2383
2489.81 2368
2490.28 2337
2490.75 2343
2491.22 2322
2491.69 2359
2492.16 2325
2492.63 2306
2493.10 2400
2493.58 2419
2494.05 2444
2494.52 2523
2494.99 2563
2495.46 2564
2495.93 2544
2496.40 2568
2496.87 2510
2497.34 2497
2497.82 2430
2498.29 2452
2498.76 2439
2499.23 2358
2499.70 2242
2500.17 2160
2500.64 2282
2501.12 2313
2501.59 2275
2502.06 2282
2502.53 2432
2503.00 2352
2503.48 2243
2503.95 2263
2504.42 2319
2504.89 2344
2505.36 2397
2505.84 2468
2506.31 2484
2506.78 2467
2507.25 2500
2507.72 2561
2508.20 2524
2508.67 2522
2509.14 2686
2509.61 2845
2510.09 2734
2510.56 2840
2511.03 2989
2511.50 3022
2511.98 3075
2512.45 3193
2512.92 3215
2513.40 3163
2513.87 3233
2514.34 3130
2514.81 3049
2515.29 2876
2515.76 2866
2516.23 2830
2516.71 2673
2517.18 2660
2517.65 2636
2518.13 2599
2518.60 2655
2519.07 2585
2519.55 2656
2520.02 2624
2520.49 2763
2520.97 2804
2521.44 2680
2521.91 2461
2522.39 2480
2522.86 2445
2523.34 2431
2523.81 2351
2524.28 2309
2524.76 2343
2525.23 2267
2525.70 2314
2526.18 2385
2526.65 2380
2527.13 2444
2527.60 2420
2528.08 2445
2528.55 2509
2529.02 2503
2529.50 2480
2529.97 2460
2530.45 2478
2530.92 2477
2531.40 2547
2531.87 2530
2532.34 2582
2532.82 2651
2533.29 2634
2533.77 2703
2534.24 2801
2534.72 2674
2535.19 2620
2535.67 2654
2536.14 2650
2536.62 2732
2537.09 2633
2537.57 2609
2538.04 2660
2538.52 2691
2538.99 2616
2539.47 2606
2539.94 2564
2540.42 2520
2540.90 2571
2541.37 2561
2541.85 2508
2542.32 2500
2542.80 2442
2543.27 2547
2543.75 2607
2544.22 2407
2544.70 2463
2545.18 2481
2545.65 2524
2546.13 2618
2546.60 2534
2547.08 2699
2547.56 2758
2548.03 2726
2548.51 2832
2548.98 2746
2549.46 2923
2549.94 2861
2550.41 2821
2550.89 2861
2551.37 2784
2551.84 2847
2552.32 2912
2552.80 2909
2553.27 2933
2553.75 2879
2554.23 2844
2554.70 2896
2555.18 2997
2555.66 2886
2556.13 2830
2556.61 2902
2557.09 2827
2557.56 2741
2558.04 2815
2558.52 2765
2558.99 2731
2559.47 2720
2559.95 2747
2560.43 2647
2560.90 2598
2561.38 2665
2561.86 2580
2562.33 2530
2562.81 2537
2563.29 2514
2563.77 2516
2564.25 2567
2564.72 2494
2565.20 2370
2565.68 2367
2566.16 2361
2566.63 2281
2567.11 2323
2567.59 2253
2568.07 2251
2568.55 2228
2569.02 2214
2569.50 2251
2569.98 2235
2570.46 2229
2570.94 2208
2571.41 2198
2571.89 2212
2572.37 2301
2572.85 2279
2573.33 2274
2573.81 2234
2574.28 2315
2574.76 2349
2575.24 2297
2575.72 2369
2576.20 2349
2576.68 2338
2577.16 2382
2577.64 2410
2578.11 2370
2578.59 2348
2579.07 2390
2579.55 2292
2580.03 2328
2580.51 2368
2580.99 2278
2581.47 2317
2581.95 2336
2582.43 2268
2582.91 2309
2583.39 2243
2583.86 2234
2584.34 2231
2584.82 2293
2585.30 2293
2585.78 2254
2586.26 2315
2586.74 2303
2587.22 2276
2587.70 2303
2588.18 2260
2588.66 2337
2589.14 2281
2589.62 2328
2590.10 2419
2590.58 2398
2591.06 2337
2591.54 2431
2592.02 2323
2592.50 2306
2592.98 2354
2593.46 2351
2593.94 2323
2594.42 2345
2594.90 2413
2595.38 2376
2595.86 2402
2596.35 2358
2596.83 2378
2597.31 2370
2597.79 2379
2598.27 2334
2598.75 2398
2599.23 2341
2599.71 2409
2600.19 2418
2600.67 2407
2601.15 2333
2601.63 2357
2602.12 2407
2602.60 2402
2603.08 2494
2603.56 2434
2604.04 2414
2604.52 2455
2605.00 2469
2605.48 2430
2605.97 2443
2606.45 2413
2606.93 2304
2607.41 2302
2607.89 2386
2608.37 2356
2608.86 2345
2609.34 2383
2609.82 2451
2610.30 2410
2610.78 2333
2611.26 2452
2611.75 2399
2612.23 2401
2612.71 2485
2613.19 2434
2613.68 2372
2614.16 2412
2614.64 2351
2615.12 2330
2615.60 2313
2616.09 2217
2616.57 2219
2617.05 2221
2617.53 2311
2618.02 2274
2618.50 2348
2618.98 2312
2619.46 2235
2619.95 2228
2620.43 2216
2620.91 2197
2621.40 2294
2621.88 2174
2622.36 2180
2622.85 2181
2623.33 2169
2623.81 2173
2624.29 2260
2624.78 2331
2625.26 2345
2625.74 2292
2626.23 2334
2626.71 2296
2627.19 2335
2627.68 2402
2628.16 2411
2628.64 2346
2629.13 2405
2629.61 2383
2630.10 2379
2630.58 2406
2631.06 2462
2631.55 2429
2632.03 2363
2632.51 2483
2633.00 2447
2633.48 2351
2633.97 2378
2634.45 2413
2634.94 2384
2635.42 2264
2635.90 2241
2636.39 2269
2636.87 2318
2637.36 2158
2637.84 2167
2638.33 2226
2638.81 2241
2639.29 2228
2639.78 2333
2640.26 2402
2640.75 2212
2641.23 2293
2641.72 2342
2642.20 2356
2642.69 2379
2643.17 2337
2643.66 2416
2644.14 2294
2644.63 2305
2645.11 2273
2645.60 2314
2646.08 2308
2646.57 2276
2647.05 2233
2647.54 2351
2648.02 2332
2648.51 2361
2648.99 2293
2649.48 2338
2649.97 2357
2650.45 2331
2650.94 2290
2651.42 2286
2651.91 2349
2652.39 2483
2652.88 2416
2653.37 2371
2653.85 2282
2654.34 2291
2654.82 2462
2655.31 2529
2655.80 2657
2656.28 2568
2656.77 2549
2657.25 2536
2657.74 2583
2658.23 2560
2658.71 2517
2659.20 2485
2659.69 2421
2660.17 2362
2660.66 2416
2661.14 2345
2661.63 2379
2662.12 2377
2662.60 2263
2663.09 2257
2663.58 2324
2664.06 2257
2664.55 2305
2665.04 2336
2665.53 2391
2666.01 2374
2666.50 2355
2666.99 2406
2667.47 2391
2667.96 2403
2668.45 2359
2668.94 2348
2669.42 2338
2669.91 2386
2670.40 2354
2670.88 2323
2671.37 2429
2671.86 2459
2672.35 2575
2672.83 2552
2673.32 2583
2673.81 2735
2674.30 2753
2674.79 2783
2675.27 2848
2675.76 2870
2676.25 2915
2676.74 2922
2677.23 2900
2677.71 2794
2678.20 2685
2678.69 2643
2679.18 2550
2679.67 2470
2680.15 2517
2680.64 2610
2681.13 2536
2681.62 2508
2682.11 2606
2682.60 2660
2683.08 2645
2683.57 2672
2684.06 2609
2684.55 2675
2685.04 2718
2685.53 2684
2686.02 2531
2686.51 2540
2686.99 2460
2687.48 2467
2687.97 2405
2688.46 2376
2688.95 2522
2689.44 2393
2689.93 2414
2690.42 2404
2690.91 2446
2691.40 2418
2691.89 2395
2692.38 2343
2692.87 2450
2693.35 2406
2693.84 2430
2694.33 2399
2694.82 2468
2695.31 2546
2695.80 2524
2696.29 2406
2696.78 2481
2697.27 2494
2697.76 2459
2698.25 2468
2698.74 2389
2699.23 2467
2699.72 2472
2700.21 2572
2700.70 2542
2701.19 2551
2701.68 2545
2702.17 2585
2702.66 2587
2703.15 2579
2703.64 2555
2704.13 2679
2704.62 2625
2705.12 2517
2705.61 2486
2706.10 2466
2706.59 2456
2707.08 2428
2707.57 2302
2708.06 2327
2708.55 2264
2709.04 2307
2709.53 2312
2710.02 2354
2710.51 2283
2711.01 2301
2711.50 2383
2711.99 2365
2712.48 2260
2712.97 2337
2713.46 2349
2713.95 2359
2714.44 2464
2714.94 2467
2715.43 2417
2715.92 2340
2716.41 2354
2716.90 2279
2717.39 2305
2717.89 2302
2718.38 2270
2718.87 2224
2719.36 2154
2719.85 2211
2720.34 2247
2720.84 2366
2721.33 2340
2721.82 2358
2722.31 2423
2722.80 2400
2723.30 2440
2723.79 2506
2724.28 2449
2724.77 2388
2725.27 2442
2725.76 2389
2726.25 2226
2726.74 2290
2727.24 2281
2727.73 2325
2728.22 2279
2728.71 2301
2729.21 2349
2729.70 2412
2730.19 2409
2730.69 2389
2731.18 2414
2731.67 2413
2732.16 2477
2732.66 2481
2733.15 2543
2733.64 2478
2734.14 2547
2734.63 2546
2735.12 2525
2735.62 2509
2736.11 2563
2736.60 2632
2737.10 2584
2737.59 2529
2738.08 2532
2738.58 2574
2739.07 2552
2739.56 2514
2740.06 2450
2740.55 2492
2741.05 2489
2741.54 2473
2742.03 2348
2742.53 2253
2743.02 2233
2743.52 2286
2744.01 2255
2744.50 2225
2745.00 2349
2745.49 2313
2745.99 2263
2746.48 2360
2746.97 2423
2747.47 2416
2747.96 2445
2748.46 2417
2748.95 2449
2749.45 2351
2749.94 2390
2750.44 2413
2750.93 2322
2751.43 2368
2751.92 2333
2752.42 2282
2752.91 2212
2753.41 2251
2753.90 2303
2754.40 2295
2754.89 2317
2755.39 2306
2755.88 2353
2756.38 2435
2756.87 2517
2757.37 2490
2757.86 2338
2758.36 2415
2758.85 2428
2759.35 2379
2759.84 2379
2760.34 2408
2760.83 2442
2761.33 2493
2761.83 2423
2762.32 2441
2762.82 2416
2763.31 2491
2763.81 2434
2764.30 2431
2764.80 2376
2765.30 2395
2765.79 2420
2766.29 2393
2766.78 2407
2767.28 2317
2767.78 2327
2768.27 2281
2768.77 2307
2769.27 2269
2769.76 2324
2770.26 2307
2770.76 2393
2771.25 2375
2771.75 2468
2772.24 2495
2772.74 2586
2773.24 2539
2773.73 2643
2774.23 2655
2774.73 2601
2775.23 2564
2775.72 2599
2776.22 2661
2776.72 2737
2777.21 2678
2777.71 2750
2778.21 2764
2778.70 2703
2779.20 2639
2779.70 2671
2780.20 2760
2780.69 2723
2781.19 2626
2781.69 2562
2782.19 2530
2782.68 2495
2783.18 2464
2783.68 2464
2784.18 2458
2784.67 2487
2785.17 2462
2785.67 2429
2786.17 2425
2786.67 2384
2787.16 2435
2787.66 2520
2788.16 2586
2788.66 2563
2789.16 2546
2789.65 2566
2790.15 2667
2790.65 2619
2791.15 2633
2791.65 2568
2792.15 2452
2792.64 2496
2793.14 2449
2793.64 2463
2794.14 2420
2794.64 2490
2795.14 2606
2795.64 2681
2796.13 2652
2796.63 2784
2797.13 2751
2797.63 2790
2798.13 2830
2798.63 2862
2799.13 2890
2799.63 2792
2800.13 2685
2800.62 2705
2801.12 2685
2801.62 2553
2802.12 2484
2802.62 2499
2803.12 2436
2803.62 2448
2804.12 2431
2804.62 2468
2805.12 2433
2805.62 2345
2806.12 2373
2806.62 2529
2807.12 2541
2807.62 2597
2808.12 2703
2808.62 2678
2809.12 2722
2809.62 2677
2810.12 2674
2810.62 2810
2811.12 2869
2811.62 2842
2812.12 2843
2812.62 2938
2813.12 2914
2813.62 2900
2814.12 2981
2814.62 2954
2815.12 2914
2815.62 2852
2816.12 2922
2816.62 2773
2817.12 2750
2817.62 2701
2818.12 2638
2818.62 2645
2819.12 2513
2819.63 2525
2820.13 2545
2820.63 2459
2821.13 2455
2821.63 2433
2822.13 2436
2822.63 2476
2823.13 2470
2823.63 2465
2824.13 2476
2824.64 2397
2825.14 2392
2825.64 2526
2826.14 2482
2826.64 2491
2827.14 2436
2827.64 2467
2828.15 2439
2828.65 2400
2829.15 2351
2829.65 2376
2830.15 2292
2830.65 2295
2831.16 2344
2831.66 2320
2832.16 2301
2832.66 2284
2833.16 2291
2833.67 2271
2834.17 2322
2834.67 2354
2835.17 2390
2835.68 2405
2836.18 2405
2836.68 2464
2837.18 2425
2837.68 2467
2838.19 2560
2838.69 2512
2839.19 2590
2839.70 2554
2840.20 2508
2840.70 2554
2841.20 2526
2841.71 2561
2842.21 2529
2842.71 2624
2843.21 2550
2843.72 2492
2844.22 2593
2844.72 2620
2845.23 2670
2845.73 2594
2846.23 2661
2846.74 2739
2847.24 2820
2847.74 2869
2848.25 2976
2848.75 3063
2849.25 3098
2849.76 3031
2850.26 3092
2850.76 2960
2851.27 2879
2851.77 2811
2852.28 2799
2852.78 2740
2853.28 2538
2853.79 2455
2854.29 2433
2854.79 2488
2855.30 2438
2855.80 2492
2856.31 2482
2856.81 2517
2857.31 2577
2857.82 2582
2858.32 2598
2858.83 2647
2859.33 2684
2859.84 2649
2860.34 2656
2860.85 2672
2861.35 2648
2861.85 2648
2862.36 2688
2862.86 2670
2863.37 2763
2863.87 2738
2864.38 2593
2864.88 2578
2865.39 2462
2865.89 2461
2866.40 2467
2866.90 2434
2867.41 2336
2867.91 2298
2868.42 2331
2868.92 2282
2869.43 2288
2869.93 2378
2870.44 2421
2870.94 2425
2871.45 2376
2871.96 2411
2872.46 2565
2872.97 2472
2873.47 2466
2873.98 2492
2874.48 2556
2874.99 2631
2875.49 2592
2876.00 2677
2876.51 2622
2877.01 2573
2877.52 2546
2878.02 2456
2878.53 2494
2879.04 2609
2879.54 2608
2880.05 2551
2880.55 2482
2881.06 2518
2881.57 2667
2882.07 2674
2882.58 2719
2883.09 2674
2883.59 2655
2884.10 2626
2884.61 2623
2885.11 2651
2885.62 2736
2886.13 2819
2886.63 2861
2887.14 2908
2887.65 2909
2888.15 2884
2888.66 3009
2889.17 2892
2889.67 2900
2890.18 2941
2890.69 2886
2891.20 2816
2891.70 2757
2892.21 2654
2892.72 2605
2893.22 2620
2893.73 2532
2894.24 2609
2894.75 2620
2895.25 2674
2895.76 2637
2896.27 2599
2896.78 2649
2897.29 2707
2897.79 2714
2898.30 2738
2898.81 2762
2899.32 2792
2899.82 2824
2900.33 2868
2900.84 2999
2901.35 2981
2901.86 3019
2902.36 3203
2902.87 3205
2903.38 3294
2903.89 3179
2904.40 3201
2904.91 3163
2905.41 3178
2905.92 3081
2906.43 3068
2906.94 3127
2907.45 2996
2907.96 2847
2908.47 2753
2908.97 2750
2909.48 2670
2909.99 2641
2910.50 2595
2911.01 2536
2911.52 2511
2912.03 2464
2912.54 2442
2913.05 2449
2913.55 2409
2914.06 2425
2914.57 2465
2915.08 2460
2915.59 2427
2916.10 2533
2916.61 2546
2917.12 2506
2917.63 2514
2918.14 2457
2918.65 2483
2919.16 2458
2919.67 2542
2920.18 2533
2920.69 2645
2921.20 2701
2921.71 2690
2922.22 2797
2922.73 2776
2923.24 2771
2923.75 2846
2924.26 2913
2924.77 3104
2925.28 3110
2925.79 3065
2926.30 3128
2926.81 3143
2927.32 2940
2927.83 2953
2928.34 2915
2928.85 2794
2929.36 2637
2929.87 2643
2930.38 2685
2930.89 2614
2931.40 2487
2931.91 2418
2932.42 2431
2932.93 2351
2933.45 2421
2933.96 2347
2934.47 2370
2934.98 2483
2935.49 2475
2936.00 2494
2936.51 2441
2937.02 2495
2937.53 2620
2938.04 2690
2938.56 2732
2939.07 2798
2939.58 2909
2940.09 3120
2940.60 3164
2941.11 3286
2941.62 3574
2942.14 3741
2942.65 3674
2943.16 3613
2943.67 3600
2944.18 3568
2944.70 3407
2945.21 3304
2945.72 3334
2946.23 3382
2946.74 3317
2947.26 3162
2947.77 3182
2948.28 3087
2948.79 3084
2949.30 2928
2949.82 2849
2950.33 2754
2950.84 2743
2951.35 2648
2951.87 2559
2952.38 2542
2952.89 2470
2953.40 2508
2953.92 2452
2954.43 2321
2954.94 2310
2955.45 2363
2955.97 2365
2956.48 2351
2956.99 2303
2957.51 2406
2958.02 2417
2958.53 2351
2959.04 2344
2959.56 2409
2960.07 2492
2960.58 2502
2961.10 2404
2961.61 2605
2962.12 2668
2962.64 2643
2963.15 2720
2963.66 2615
2964.18 2600
2964.69 2678
2965.21 2732
2965.72 2627
2966.23 2646
2966.75 2603
2967.26 2641
2967.77 2599
2968.29 2559
2968.80 2581
2969.32 2608
2969.83 2469
2970.34 2525
2970.86 2564
2971.37 2560
2971.89 2586
2972.40 2555
2972.91 2558
2973.43 2609
2973.94 2679
2974.46 2618
2974.97 2604
2975.49 2613
2976.00 2663
2976.52 2586
2977.03 2638
2977.55 2602
2978.06 2730
2978.57 2685
2979.09 2653
2979.60 2749
2980.12 2758
2980.63 2743
2981.15 2720
2981.66 2704
2982.18 2722
2982.69 2710
2983.21 2783
2983.73 2810
2984.24 2811
2984.76 2790
2985.27 2858
2985.79 2922
2986.30 2985
2986.82 2940
2987.33 2866
2987.85 2900
2988.36 2823
2988.88 2764
2989.40 2834
2989.91 2957
2990.43 2943
2990.94 2807
2991.46 2830
2991.97 2795
2992.49 2748
2993.01 2646
2993.52 2663
2994.04 2660
2994.55 2700
2995.07 2851
2995.59 2910
2996.10 3064
2996.62 3176
2997.14 3261
2997.65 3468
2998.17 3510
2998.69 3523
2999.20 3515
2999.72 3622
3000.24 3597
3000.75 3425
3001.27 3508
3001.79 3556
3002.30 3618
3002.82 3690
3003.34 4014
3003.85 4465
3004.37 4950
3004.89 5347
3005.40 5890
3005.92 6266
3006.44 6326
3006.96 6216
3007.47 5857
3007.99 5632
3008.51 5072
3009.03 4581
3009.54 4127
3010.06 3669
3010.58 3485
3011.10 3136
3011.61 2925
3012.13 2895
3012.65 2850
3013.17 2852
3013.68 2855
3014.20 2849
3014.72 2881
3015.24 2803
3015.76 2740
3016.27 2838
3016.79 2883
3017.31 2845
3017.83 2867
3018.35 2983
3018.86 2992
3019.38 2919
3019.90 2866
3020.42 2862
3020.94 2898
3021.46 2877
3021.97 2835
3022.49 2907
3023.01 2949
3023.53 2985
3024.05 3133
3024.57 3218
3025.09 3227
3025.61 3268
3026.12 3243
3026.64 3250
3027.16 3147
3027.68 3073
3028.20 2911
3028.72 2888
3029.24 2880
3029.76 2774
3030.28 2718
3030.80 2598
3031.32 2604
3031.84 2632
3032.35 2569
3032.87 2562
3033.39 2617
3033.91 2510
3034.43 2632
3034.95 2670
3035.47 2691
3035.99 2712
3036.51 2807
3037.03 2860
3037.55 2764
3038.07 2763
3038.59 2754
3039.11 2752
3039.63 2686
3040.15 2605
3040.67 2601
3041.19 2572
3041.71 2556
3042.23 2538
3042.75 2598
3043.27 2622
3043.79 2559
3044.31 2548
3044.83 2621
3045.35 2700
3045.87 2688
3046.40 2678
3046.92 2745
3047.44 2754
3047.96 2608
3048.48 2645
3049.00 2590
3049.52 2508
3050.04 2581
3050.56 2502
3051.08 2518
3051.60 2469
3052.12 2376
3052.65 2447
3053.17 2404
3053.69 2413
3054.21 2439
3054.73 2470
3055.25 2488
3055.77 2474
3056.30 2575
3056.82 2607
3057.34 2662
3057.86 2547
3058.38 2479
3058.90 2497
3059.42 2498
3059.95 2526
3060.47 2512
3060.99 2562
3061.51 2501
3062.03 2526
3062.56 2596
3063.08 2625
3063.60 2578
3064.12 2582
3064.64 2669
3065.17 2718
3065.69 2775
3066.21 2673
3066.73 2731
3067.26 2769
3067.78 2799
3068.30 2841
3068.82 2867
3069.35 2870
3069.87 2895
3070.39 2895
3070.91 2857
3071.44 2843
3071.96 2859
3072.48 2830
3073.01 2739
3073.53 2707
3074.05 2767
3074.57 2812
3075.10 2856
3075.62 2791
3076.14 2824
3076.67 2983
3077.19 2892
3077.71 2953
3078.24 3060
3078.76 3062
3079.28 3016
3079.81 3069
3080.33 3203
3080.85 3313
3081.38 3248
3081.90 3317
3082.42 3281
3082.95 3362
3083.47 3440
3084.00 3328
3084.52 3314
3085.04 3267
3085.57 3231
3086.09 3230
3086.62 3292
3087.14 3279
3087.66 3445
3088.19 3607
3088.71 3714
3089.24 4137
3089.76 4480
3090.29 4808
3090.81 5148
3091.33 5421
3091.86 5355
3092.38 5337
3092.91 4976
3093.43 4556
3093.96 4159
3094.48 3731
3095.01 3591
3095.53 3448
3096.06 3531
3096.58 3489
3097.11 3374
3097.63 3384
3098.16 3461
3098.68 3503
3099.21 3493
3099.73 3537
3100.26 3701
3100.78 3761
3101.31 4060
3101.83 4597
3102.36 5122
3102.88 5533
3103.41 6310
3103.93 6887
3104.46 7199
3104.99 7093
3105.51 6648
3106.04 6281
3106.56 5530
3107.09 4752
3107.61 4236
3108.14 3998
3108.67 3677
3109.19 3442
3109.72 3450
3110.24 3266
3110.77 3307
3111.30 3203
3111.82 3188
3112.35 3142
3112.87 3122
3113.40 2978
3113.93 2927
3114.45 2994
3114.98 2886
3115.51 2946
3116.03 2802
3116.56 2679
3117.09 2682
3117.61 2731
3118.14 2717
3118.67 2691
3119.19 2686
3119.72 2731
3120.25 2810
3120.77 2976
3121.30 2989
3121.83 3089
3122.35 3203
3122.88 3151
3123.41 3205
3123.94 3263
3124.46 3094
3124.99 3082
3125.52 3044
3126.05 2893
3126.57 2873
3127.10 2956
3127.63 2879
3128.16 2798
3128.68 2770
3129.21 2804
3129.74 2796
3130.27 2833
3130.79 2811
3131.32 2673
3131.85 2690
3132.38 2642
3132.91 2622
3133.43 2481
3133.96 2564
3134.49 2569
3135.02 2523
3135.55 2536
3136.07 2580
3136.60 2634
3137.13 2586
3137.66 2646
3138.19 2523
3138.72 2559
3139.24 2556
3139.77 2449
3140.30 2452
3140.83 2476
3141.36 2467
3141.89 2450
3142.42 2565
3142.95 2542
3143.47 2450
3144.00 2412
3144.53 2455
3145.06 2522
3145.59 2652
3146.12 2706
3146.65 2783
3147.18 2731
3147.71 2794
3148.24 2934
3148.76 2989
3149.29 2888
3149.82 2979
3150.35 3014
3150.88 2951
3151.41 2816
3151.94 2799
3152.47 2808
3153.00 2727
3153.53 2706
3154.06 2629
3154.59 2558
3155.12 2643
3155.65 2655
3156.18 2607
3156.71 2589
3157.24 2662
3157.77 2641
3158.30 2675
3158.83 2672
3159.36 2666
3159.89 2717
3160.42 2632
3160.95 2700
3161.48 2772
3162.01 2796
3162.54 2739
3163.07 2678
3163.60 2668
3164.13 2676
3164.66 2661
3165.20 2620
3165.73 2591
3166.26 2544
3166.79 2600
3167.32 2604
3167.85 2574
3168.38 2481
3168.91 2511
3169.44 2477
3169.97 2464
3170.50 2539
3171.04 2442
3171.57 2440
3172.10 2355
3172.63 2500
3173.16 2580
3173.69 2558
3174.22 2676
3174.75 2737
3175.29 2810
3175.82 2850
3176.35 2855
3176.88 2884
3177.41 2817
3177.94 2806
3178.48 2716
3179.01 2655
3179.54 2562
3180.07 2504
3180.60 2486
3181.14 2469
3181.67 2556
3182.20 2533
3182.73 2499
3183.26 2402
3183.80 2426
3184.33 2392
3184.86 2404
3185.39 2473
3185.93 2443
3186.46 2481
3186.99 2460
3187.52 2448
3188.06 2368
3188.59 2383
3189.12 2368
3189.65 2337
3190.19 2319
3190.72 2305
3191.25 2269
3191.79 2265
3192.32 2420
3192.85 2376
3193.38 2419
3193.92 2392
3194.45 2321
3194.98 2451
3195.52 2376
3196.05 2314
3196.58 2381
3197.12 2440
3197.65 2477
3198.18 2457
3198.72 2535
3199.25 2440
3199.78 2462
3200.32 2465
3200.85 2483
3201.39 2581
3201.92 2582
3202.45 2530
3202.99 2471
3203.52 2472
3204.05 2379
3204.59 2457
3205.12 2514
3205.66 2490
3206.19 2553
3206.72 2598
3207.26 2698
3207.79 2874
3208.33 2998
3208.86 3096
3209.40 3380
3209.93 3525
3210.47 3732
3211.00 3803
3211.53 3982
3212.07 4051
3212.60 4060
3213.14 3879
3213.67 3628
3214.21 3501
3214.74 3327
3215.28 3071
3215.81 2958
3216.35 2832
3216.88 2679
3217.42 2605
3217.95 2445
3218.49 2427
3219.02 2415
3219.56 2483
3220.09 2504
3220.63 2446
3221.16 2401
3221.70 2512
3222.23 2538
3222.77 2557
3223.31 2683
3223.84 2731
3224.38 2826
3224.91 2798
3225.45 2843
3225.98 2830
3226.52 2756
3227.06 2687
3227.59 2773
3228.13 2766
3228.66 2591
3229.20 2579
3229.74 2543
3230.27 2515
3230.81 2479
3231.34 2501
3231.88 2489
3232.42 2550
3232.95 2582
3233.49 2623
3234.03 2644
3234.56 2641
3235.10 2699
3235.64 2744
3236.17 2742
3236.71 2731
3237.25 2782
3237.78 2894
3238.32 2901
3238.86 2835
3239.39 2921
3239.93 2911
3240.47 2946
3241.00 2811
3241.54 2813
3242.08 2759
3242.61 2732
3243.15 2515
3243.69 2557
3244.23 2716
3244.76 2686
3245.30 2599
3245.84 2674
3246.38 2776
3246.91 2747
3247.45 2812
3247.99 2829
3248.53 2817
3249.06 2868
3249.60 2966
3250.14 3067
3250.68 3099
3251.21 3194
3251.75 3399
3252.29 3557
3252.83 3803
3253.37 4033
3253.90 4191
3254.44 4383
3254.98 4503
3255.52 4453
3256.06 4307
3256.60 4142
3257.13 4044
3257.67 3970
3258.21 3831
3258.75 3583
3259.29 3522
3259.83 3496
3260.36 3461
3260.90 3377
3261.44 3432
3261.98 3459
3262.52 3506
3263.06 3551
3263.60 3545
3264.14 3500
3264.68 3601
3265.21 3671
3265.75 3546
3266.29 3608
3266.83 3641
3267.37 3738
3267.91 3735
3268.45 3728
3268.99 3673
3269.53 3474
3270.07 3411
3270.61 3240
3271.15 3125
3271.69 2957
3272.23 2928
3272.76 2879
3273.30 2907
3273.84 2900
3274.38 2913
3274.92 2922
3275.46 2914
3276.00 2921
3276.54 2903
3277.08 2924
3277.62 2939
3278.16 2893
3278.70 2914
3279.24 2909
3279.78 2965
3280.32 3032
3280.86 2862
3281.41 2863
3281.95 2938
3282.49 2824
3283.03 2929
3283.57 2914
3284.11 2856
3284.65 2888
3285.19 3041
3285.73 3036
3286.27 2980
3286.81 2919
3287.35 2964
3287.89 2998
3288.43 3032
3288.97 3056
3289.52 3068
3290.06 3095
3290.60 3082
3291.14 3157
3291.68 3185
3292.22 3115
3292.76 3216
3293.30 3320
3293.85 3270
3294.39 3446
3294.93 3563
3295.47 3795
3296.01 3953
3296.55 4090
3297.09 4159
3297.64 4171
3298.18 4141
3298.72 4140
3299.26 3894
3299.80 3879
3300.34 3787
3300.89 3606
3301.43 3449
3301.97 3400
3302.51 3445
3303.06 3464
3303.60 3339
3304.14 3345
3304.68 3284
3305.22 3255
3305.77 3384
3306.31 3322
3306.85 3275
3307.39 3263
3307.94 3284
3308.48 3311
3309.02 3374
3309.56 3400
3310.11 3449
3310.65 3488
3311.19 3543
3311.74 3557
3312.28 3616
3312.82 3521
3313.36 3621
3313.91 3434
3314.45 3460
3314.99 3404
3315.54 3358
3316.08 3487
3316.62 3656
3317.17 3801
3317.71 3839
3318.25 4000
3318.80 4219
3319.34 4446
3319.88 4671
3320.43 4926
3320.97 4894
3321.51 4956
3322.06 4833
3322.60 4634
3323.14 4456
3323.69 4339
3324.23 4150
3324.78 4052
3325.32 3963
3325.86 3852
3326.41 3776
3326.95 3580
3327.50 3552
3328.04 3590
3328.59 3548
3329.13 3404
3329.67 3322
3330.22 3242
3330.76 3215
3331.31 3444
3331.85 3431
3332.40 3537
3332.94 3797
3333.49 4235
3334.03 4811
3334.57 5529
3335.12 6293
3335.66 7083
3336.21 7707
3336.75 7900
3337.30 7932
3337.84 7937
3338.39 7538
3338.93 7106
3339.48 6521
3340.02 5972
3340.57 5463
3341.11 4729
3341.66 4226
3342.20 3879
3342.75 3588
3343.30 3472
3343.84 3248
3344.39 3125
3344.93 3112
3345.48 3018
3346.02 2944
3346.57 2978
3347.11 2995
3347.66 2959
3348.21 3069
3348.75 3120
3349.30 3059
3349.84 3127
3350.39 3168
3350.94 3020
3351.48 3059
3352.03 3010
3352.57 3015
3353.12 2996
3353.67 3002
3354.21 2988
3354.76 2985
3355.31 3024
3355.85 2936
3356.40 2867
3356.95 2870
3357.49 2830
3358.04 2851
3358.59 2687
3359.13 2688
3359.68 2703
3360.23 2662
3360.77 2700
3361.32 2637
3361.87 2652
3362.41 2588
3362.96 2547
3363.51 2594
3364.05 2588
3364.60 2517
3365.15 2523
3365.70 2664
3366.24 2631
3366.79 2612
3367.34 2514
3367.89 2543
3368.43 2485
3368.98 2621
3369.53 2647
3370.08 2522
3370.62 2653
3371.17 2636
3371.72 2670
3372.27 2845
3372.81 3010
3373.36 2997
3373.91 3089
3374.46 3156
3375.01 3129
3375.55 3023
3376.10 3015
3376.65 2953
3377.20 2849
3377.75 2738
3378.30 2721
3378.84 2648
3379.39 2548
3379.94 2607
3380.49 2534
3381.04 2427
3381.59 2343
3382.13 2463
3382.68 2495
3383.23 2435
3383.78 2437
3384.33 2374
3384.88 2293
3385.43 2335
3385.98 2398
3386.52 2373
3387.07 2430
3387.62 2441
3388.17 2398
3388.72 2414
3389.27 2387
3389.82 2392
3390.37 2383
3390.92 2477
3391.47 2389
3392.02 2426
3392.57 2405
3393.12 2493
3393.66 2496
3394.21 2403
3394.76 2456
3395.31 2456
3395.86 2410
3396.41 2492
3396.96 2454
3397.51 2445
3398.06 2518
3398.61 2586
3399.16 2566
3399.71 2539
3400.26 2570
3400.81 2549
3401.36 2520
3401.91 2550
3402.46 2399
3403.01 2360
3403.56 2385
3404.11 2388
3404.66 2385
3405.21 2384
3405.77 2361
3406.32 2331
3406.87 2332
3407.42 2315
3407.97 2416
3408.52 2358
3409.07 2355
3409.62 2424
3410.17 2484
3410.72 2565
3411.27 2493
3411.82 2545
3412.37 2596
3412.93 2560
3413.48 2584
3414.03 2623
3414.58 2580
3415.13 2584
3415.68 2566
3416.23 2584
3416.78 2574
3417.34 2832
3417.89 2909
3418.44 2900
3418.99 3066
3419.54 3144
3420.09 3047
3420.65 3097
3421.20 2945
3421.75 2843
3422.30 2771
3422.85 2698
3423.40 2682
3423.96 2684
3424.51 2761
3425.06 2762
3425.61 2767
3426.17 2731
3426.72 2696
3427.27 2614
3427.82 2593
3428.37 2605
3428.93 2529
3429.48 2484
3430.03 2439
3430.58 2434
3431.14 2338
3431.69 2297
3432.24 2347
3432.79 2391
3433.35 2436
3433.90 2362
3434.45 2392
3435.01 2392
3435.56 2357
3436.11 2392
3436.66 2370
3437.22 2498
3437.77 2540
3438.32 2567
3438.88 2674
3439.43 2613
3439.98 2566
3440.54 2568
3441.09 2566
3441.64 2603
3442.20 2531
3442.75 2583
3443.30 2548
3443.86 2522
3444.41 2479
3444.96 2542
3445.52 2493
3446.07 2395
3446.63 2400
3447.18 2362
3447.73 2348
3448.29 2335
3448.84 2291
3449.40 2332
3449.95 2196
3450.50 2227
3451.06 2259
3451.61 2251
3452.17 2232
3452.72 2216
3453.27 2256
3453.83 2226
3454.38 2190
3454.94 2170
3455.49 2272
3456.05 2272
3456.60 2206
3457.16 2135
3457.71 2181
3458.27 2301
3458.82 2335
3459.38 2325
3459.93 2361
3460.49 2371
3461.04 2374
3461.60 2351
3462.15 2350
3462.71 2452
3463.26 2483
3463.82 2412
3464.37 2586
3464.93 2567
3465.48 2519
3466.04 2479
3466.59 2498
3467.15 2498
3467.70 2470
3468.26 2542
3468.81 2585
3469.37 2619
3469.93 2627
3470.48 2710
3471.04 2809
3471.59 2891
3472.15 2835
3472.70 2780
3473.26 2804
3473.82 2894
3474.37 2901
3474.93 2898
3475.48 2789
3476.04 2788
3476.60 2691
3477.15 2668
3477.71 2805
3478.27 2789
3478.82 2817
3479.38 2882
3479.93 2782
3480.49 2894
3481.05 2909
3481.60 2952
3482.16 2906
3482.72 2913
3483.27 3010
3483.83 3083
3484.39 3081
3484.95 3115
3485.50 3187
3486.06 3285
3486.62 3303
3487.17 3395
3487.73 3507
3488.29 3541
3488.84 3664
3489.40 3991
3489.96 4432
3490.52 4969
3491.07 5739
3491.63 6650
3492.19 7675
3492.75 8367
3493.30 8879
3493.86 9152
3494.42 8929
3494.98 8164
3495.53 7226
3496.09 6311
3496.65 5474
3497.21 4962
3497.77 4519
3498.32 4214
3498.88 4013
3499.44 3861
3500.00 3878
3500.56 3945
3501.11 4008
3501.67 4202
3502.23 4545
3502.79 4884
3503.35 5420
3503.91 6043
3504.46 6690
3505.02 7538
3505.58 7977
3506.14 8146
3506.70 8152
3507.26 7944
3507.81 7585
3508.37 6949
3508.93 6328
3509.49 5572
3510.05 5085
3510.61 4790
3511.17 4493
3511.73 4288
3512.29 4033
3512.85 3917
3513.40 3707
3513.96 3542
3514.52 3328
3515.08 3176
3515.64 3005
3516.20 2983
3516.76 2918
3517.32 2748
3517.88 2728
3518.44 2688
3519.00 2765
3519.56 2756
3520.12 2705
3520.68 2756
3521.24 2782
3521.80 2781
3522.36 2725
3522.92 2695
3523.48 2729
3524.04 2710
3524.60 2757
3525.16 2859
3525.72 2840
3526.28 2819
3526.84 2733
3527.40 2700
3527.96 2768
3528.52 2769
3529.08 2676
3529.64 2769
3530.20 2853
3530.76 2929
3531.32 2913
3531.88 2878
3532.44 3056
3533.00 3318
3533.56 3310
3534.12 3194
3534.68 3372
3535.25 3343
3535.81 3236
3536.37 3159
3536.93 3110
3537.49 3059
3538.05 2950
3538.61 2974
3539.17 2942
3539.73 2907
3540.30 2833
3540.86 2851
3541.42 2891
3541.98 2965
3542.54 2979
3543.10 3158
3543.66 3171
3544.23 3234
3544.79 3176
3545.35 3223
3545.91 3153
3546.47 3057
3547.03 2983
3547.60 2858
3548.16 2847
3548.72 2698
3549.28 2646
3549.84 2691
3550.41 2592
3550.97 2581
3551.53 2652
3552.09 2516
3552.65 2459
3553.22 2485
3553.78 2539
3554.34 2481
3554.90 2419
3555.47 2400
3556.03 2341
3556.59 2260
3557.15 2379
3557.72 2407
3558.28 2369
3558.84 2386
3559.41 2420
3559.97 2438
3560.53 2480
3561.09 2507
3561.66 2478
3562.22 2443
3562.78 2493
3563.35 2550
3563.91 2580
3564.47 2650
3565.04 2572
3565.60 2684
3566.16 2724
3566.73 2736
3567.29 2641
3567.85 2647
3568.42 2633
3568.98 2593
3569.54 2593
3570.11 2580
3570.67 2546
3571.23 2527
3571.80 2451
3572.36 2493
3572.93 2544
3573.49 2536
3574.05 2535
3574.62 2771
3575.18 2999
3575.75 3193
3576.31 3497
3576.87 3770
3577.44 3913
3578.00 3967
3578.57 4171
3579.13 4228
3579.70 4048
3580.26 3862
3580.82 3644
3581.39 3528
3581.95 3268
3582.52 3043
3583.08 2957
3583.65 2701
3584.21 2731
3584.78 2666
3585.34 2524
3585.91 2369
3586.47 2425
3587.04 2330
3587.60 2286
3588.17 2311
3588.73 2308
3589.30 2285
3589.86 2302
3590.43 2312
3590.99 2257
3591.56 2316
3592.12 2281
3592.69 2253
3593.25 2146
3593.82 2192
3594.39 2233
3594.95 2229
3595.52 2299
3596.08 2315
3596.65 2307
3597.21 2300
3597.78 2403
3598.35 2450
3598.91 2551
3599.48 2469
3600.04 2443
3600.61 2372
3601.18 2419
3601.74 2394
3602.31 2367
3602.87 2357
3603.44 2332
3604.01 2343
3604.57 2450
3605.14 2537
3605.71 2496
3606.27 2480
3606.84 2474
3607.41 2420
3607.97 2422
3608.54 2424
3609.11 2384
3609.67 2322
3610.24 2267
3610.81 2258
3611.37 2188
3611.94 2267
3612.51 2210
3613.07 2241
3613.64 2312
3614.21 2336
3614.78 2381
3615.34 2487
3615.91 2678
3616.48 2853
3617.04 3093
3617.61 3376
3618.18 3717
3618.75 3797
3619.31 3936
3619.88 3955
3620.45 3911
3621.02 3574
3621.58 3425
3622.15 3243
3622.72 3051
3623.29 2823
3623.86 2724
3624.42 2516
3624.99 2416
3625.56 2408
3626.13 2241
3626.70 2300
3627.26 2282
3627.83 2160
3628.40 2199
3628.97 2215
3629.54 2216
3630.11 2281
3630.67 2351
3631.24 2370
3631.81 2387
3632.38 2378
3632.95 2422
3633.52 2443
3634.08 2446
3634.65 2438
3635.22 2368
3635.79 2423
3636.36 2457
3636.93 2394
3637.50 2378
3638.07 2295
3638.64 2360
3639.20 2353
3639.77 2417
3640.34 2439
3640.91 2508
3641.48 2625
3642.05 2753
3642.62 2829
3643.19 2834
3643.76 2923
3644.33 2846
3644.90 2770
3645.47 2694
3646.04 2565
3646.61 2455
3647.18 2492
3647.75 2526
3648.32 2525
3648.89 2415
3649.46 2446
3650.03 2513
3650.60 2430
3651.17 2448
3651.74 2577
3652.31 2691
3652.88 2692
3653.45 2727
3654.02 2869
3654.59 2909
3655.16 2936
3655.73 2911
3656.30 2973
3656.87 2962
3657.44 2880
3658.01 2926
3658.58 2963
3659.15 3108
3659.72 3128
3660.29 3147
3660.86 3219
3661.43 3245
3662.00 3169
3662.58 2955
3663.15 2930
3663.72 2808
3664.29 2783
3664.86 2737
3665.43 2698
3666.00 2766
3666.57 2870
3667.14 2941
3667.72 2935
3668.29 2943
3668.86 2893
3669.43 2829
3670.00 2716
3670.57 2659
3671.14 2711
3671.72 2631
3672.29 2622
3672.86 2668
3673.43 2771
3674.00 2716
3674.57 2660
3675.15 2779
3675.72 2957
3676.29 2965
3676.86 2901
3677.43 2876
3678.01 2968
3678.58 2939
3679.15 3042
3679.72 3080
3680.30 3057
3680.87 3064
3681.44 3042
3682.01 2903
3682.58 2734
3683.16 2750
3683.73 2622
3684.30 2517
3684.88 2514
3685.45 2389
3686.02 2460
3686.59 2468
3687.17 2487
3687.74 2577
3688.31 2553
3688.88 2684
3689.46 2842
3690.03 2855
3690.60 2997
3691.18 3187
3691.75 3161
3692.32 3142
3692.90 3049
3693.47 2948
3694.04 2804
3694.62 2660
3695.19 2587
3695.76 2512
3696.34 2437
3696.91 2421
3697.48 2402
3698.06 2397
3698.63 2473
3699.21 2370
3699.78 2375
3700.35 2338
3700.93 2414
3701.50 2414
3702.08 2494
3702.65 2429
3703.22 2472
3703.80 2496
3704.37 2502
3704.95 2452
3705.52 2447
3706.09 2461
3706.67 2505
3707.24 2506
3707.82 2374
3708.39 2478
3708.97 2405
3709.54 2416
3710.12 2412
3710.69 2452
3711.26 2436
3711.84 2428
3712.41 2390
3712.99 2408
3713.56 2344
3714.14 2371
3714.71 2314
3715.29 2325
3715.86 2282
3716.44 2265
3717.01 2339
3717.59 2367
3718.16 2330
3718.74 2235
3719.32 2291
3719.89 2289
3720.47 2211
3721.04 2192
3721.62 2292
3722.19 2229
3722.77 2200
3723.34 2141
3723.92 2173
3724.49 2140
3725.07 2085
3725.65 2044
3726.22 2188
3726.80 2156
3727.37 2069
3727.95 2161
3728.53 2214
3729.10 2241
3729.68 2348
3730.25 2411
3730.83 2519
3731.41 2606
3731.98 2716
3732.56 2895
3733.14 3038
3733.71 3147
3734.29 3095
3734.87 3047
3735.44 3114
3736.02 2942
3736.60 2771
3737.17 2781
3737.75 2691
3738.33 2536
3738.90 2462
3739.48 2479
3740.06 2442
3740.63 2262
3741.21 2298
3741.79 2391
3742.36 2303
3742.94 2289
3743.52 2262
3744.10 2204
3744.67 2235
3745.25 2241
3745.83 2234
3746.40 2104
3746.98 2115
3747.56 2193
3748.14 2138
3748.71 2193
3749.29 2208
3749.87 2193
3750.45 2121
3751.03 2126
3751.60 2075
3752.18 2120
3752.76 2218
3753.34 2138
3753.92 2019
3754.49 2049
3755.07 2117
3755.65 2117
3756.23 2171
3756.81 2135
3757.38 2098
3757.96 2147
3758.54 2239
3759.12 2228
3759.70 2297
3760.28 2362
3760.85 2396
3761.43 2318
3762.01 2285
3762.59 2302
3763.17 2352
3763.75 2434
3764.33 2386
3764.91 2343
3765.48 2302
3766.06 2342
3766.64 2320
3767.22 2270
3767.80 2256
3768.38 2261
3768.96 2227
3769.54 2211
3770.12 2278
3770.70 2304
3771.28 2283
3771.85 2263
3772.43 2243
3773.01 2210
3773.59 2298
3774.17 2302
3774.75 2204
3775.33 2117
3775.91 2194
3776.49 2186
3777.07 2120
3777.65 2195
3778.23 2257
3778.81 2171
3779.39 2180
3779.97 2136
3780.55 2169
3781.13 2169
3781.71 2122
3782.29 2202
3782.87 2127
3783.45 2098
3784.03 2099
3784.61 2068
3785.19 2160
3785.77 2175
3786.35 2182
3786.93 2117
3787.51 2229
3788.10 2286
3788.68 2360
3789.26 2352
3789.84 2367
3790.42 2425
3791.00 2400
3791.58 2375
3792.16 2380
3792.74 2345
3793.32 2334
3793.90 2286
3794.48 2283
3795.07 2310
3795.65 2300
3796.23 2296
3796.81 2244
3797.39 2311
3797.97 2279
3798.55 2238
3799.14 2186
3799.72 2276
3800.30 2410
3800.88 2532
3801.46 2582
3802.04 2739
3802.62 2830
3803.21 2839
3803.79 2841
3804.37 2800
3804.95 2807
3805.53 2830
3806.12 2780
3806.70 2786
3807.28 2916
3807.86 3083
3808.44 3293
3809.03 3466
3809.61 3468
3810.19 3547
3810.77 3595
3811.36 3537
3811.94 3488
3812.52 3327
3813.10 3255
3813.69 3156
3814.27 2970
3814.85 2846
3815.43 3009
3816.02 3070
3816.60 2999
3817.18 3014
3817.77 2958
3818.35 2961
3818.93 2767
3819.51 2574
3820.10 2554
3820.68 2553
3821.26 2639
3821.85 2590
3822.43 2670
3823.01 2739
3823.60 2729
3824.18 2691
3824.76 2711
3825.35 2657
3825.93 2557
3826.51 2590
3827.10 2505
3827.68 2442
3828.27 2470
3828.85 2387
3829.43 2413
3830.02 2380
3830.60 2357
3831.18 2455
3831.77 2484
3832.35 2420
3832.94 2479
3833.52 2532
3834.10 2425
3834.69 2442
3835.27 2381
3835.86 2324
3836.44 2429
3837.03 2439
3837.61 2377
3838.19 2384
3838.78 2462
3839.36 2367
3839.95 2249
3840.53 2333
3841.12 2338
3841.70 2274
3842.29 2367
3842.87 2363
3843.46 2285
3844.04 2295
3844.63 2396
3845.21 2386
3845.80 2367
3846.38 2468
3846.97 2492
3847.55 2484
3848.14 2432
3848.72 2470
3849.31 2483
3849.89 2392
3850.48 2399
3851.06 2290
3851.65 2321
3852.23 2266
3852.82 2373
3853.41 2371
3853.99 2269
3854.58 2427
3855.16 2462
3855.75 2434
3856.33 2322
3856.92 2298
3857.51 2333
3858.09 2342
3858.68 2429
3859.26 2549
3859.85 2849
3860.44 3096
3861.02 3316
3861.61 3525
3862.20 3708
3862.78 3907
3863.37 3857
3863.95 3803
3864.54 3679
3865.13 3433
3865.71 3229
3866.30 3029
3866.89 2842
3867.47 2724
3868.06 2628
3868.65 2458
3869.23 2390
3869.82 2335
3870.41 2300
3870.99 2318
3871.58 2346
3872.17 2334
3872.76 2314
3873.34 2387
3873.93 2423
3874.52 2496
3875.10 2471
3875.69 2459
3876.28 2408
3876.87 2360
3877.45 2218
3878.04 2216
3878.63 2225
3879.22 2257
3879.80 2149
3880.39 2207
3880.98 2245
3881.57 2152
3882.15 2149
3882.74 2156
3883.33 2138
3883.92 2073
3884.51 2082
3885.09 2007
3885.68 2059
3886.27 2056
3886.86 2067
3887.45 2114
3888.04 2152
3888.62 2239
3889.21 2293
3889.80 2382
3890.39 2348
3890.98 2488
3891.57 2467
3892.15 2500
3892.74 2442
3893.33 2425
3893.92 2397
3894.51 2354
3895.10 2318
3895.69 2248
3896.28 2339
3896.86 2256
3897.45 2161
3898.04 2278
3898.63 2303
3899.22 2322
3899.81 2295
3900.40 2277
3900.99 2280
3901.58 2268
3902.17 2329
3902.76 2267
3903.34 2201
3903.93 2144
3904.52 2057
3905.11 2063
3905.70 2163
3906.29 2067
3906.88 2022
3907.47 2119
3908.06 2149
3908.65 2119
3909.24 2102
3909.83 2117
3910.42 2100
3911.01 2026
3911.60 1925
3912.19 1995
3912.78 2024
3913.37 1978
3913.96 1925
3914.55 1976
3915.14 1942
3915.73 1940
3916.32 1956
3916.91 1923
3917.50 1939
3918.09 2010
3918.68 1998
3919.28 1914
3919.87 1938
3920.46 1931
3921.05 1955
3921.64 1921
3922.23 1938
3922.82 1870
3923.41 1930
3924.00 1884
3924.59 1841
3925.18 1846
3925.77 1855
3926.37 1810
3926.96 1861
3927.55 1865
3928.14 1796
3928.73 1910
3929.32 1883
3929.91 1887
3930.51 1827
3931.10 1819
3931.69 1825
3932.28 1817
3932.87 1879
3933.46 1851
3934.05 1752
3934.65 1721
3935.24 1796
3935.83 1897
3936.42 1851
3937.01 1929
3937.61 1927
3938.20 1893
3938.79 1888
3939.38 1939
3939.97 1908
3940.57 1949
3941.16 1960
3941.75 1992
3942.34 2003
3942.94 1984
3943.53 1996
3944.12 1996
3944.71 1980
3945.31 1910
3945.90 1957
3946.49 1899
3947.08 1869
3947.68 1870
3948.27 1883
3948.86 1840
3949.45 1870
3950.05 1819
3950.64 1873
3951.23 1862
3951.83 1841
3952.42 1823
3953.01 1828
3953.61 1837
3954.20 1861
3954.79 1832
3955.39 1850
3955.98 1772
3956.57 1819
3957.17 1934
3957.76 1966
3958.35 1917
3958.95 1875
3959.54 1962
3960.13 1995
3960.73 2045
3961.32 2006
3961.92 1931
3962.51 2015
3963.10 1940
3963.70 2027
3964.29 2114
3964.88 2153
3965.48 2191
3966.07 2225
3966.67 2198
3967.26 2244
3967.86 2292
3968.45 2237
3969.04 2222
3969.64 2236
3970.23 2172
3970.83 2151
3971.42 2055
3972.02 2038
3972.61 2006
3973.21 1904
3973.80 1936
3974.40 1964
3974.99 1957
3975.58 2006
3976.18 2027
3976.77 2057
3977.37 2098
3977.96 2251
3978.56 2257
3979.15 2231
3979.75 2236
3980.35 2297
3980.94 2121
3981.54 2145
3982.13 2089
3982.73 2103
3983.32 2087
3983.92 2082
3984.51 2105
3985.11 2118
3985.70 2101
3986.30 2016
3986.90 2077
3987.49 2054
3988.09 1998
3988.68 2058
3989.28 2008
3989.87 2043
3990.47 1973
3991.07 1988
3991.66 1984
3992.26 2036
3992.85 2058
3993.45 2109
3994.05 2004
3994.64 1966
3995.24 2014
3995.84 1986
3996.43 1980
3997.03 2100
3997.62 2173
3998.22 2124
3998.82 2125
3999.41 2078
4000.01 2085
4000.61 1992
4001.20 1978
4001.80 1984
4002.40 2049
4003.00 1988
4003.59 2001
4004.19 1961
4004.79 1988
4005.38 2002
4005.98 2099
4006.58 2061
4007.17 2072
4007.77 2145
4008.37 2088
4008.97 2129
4009.56 2041
4010.16 2141
4010.76 2169
4011.36 2185
4011.95 2216
4012.55 2196
4013.15 2165
4013.75 2039
4014.34 2025
4014.94 2067
4015.54 2067
4016.14 2019
4016.74 2084
4017.33 2090
4017.93 2061
4018.53 2123
4019.13 2042
4019.73 2121
4020.32 2166
4020.92 2153
4021.52 2118
4022.12 2065
4022.72 1984
4023.32 1933
4023.91 1904
4024.51 1908
4025.11 1972
4025.71 1860
4026.31 1966
4026.91 1935
4027.51 1944
4028.10 1961
4028.70 1930
4029.30 1920
4029.90 1982
4030.50 2023
4031.10 1931
4031.70 1966
4032.30 2027
4032.90 2017
4033.49 2004
4034.09 1935
4034.69 2022
4035.29 2031
4035.89 1949
4036.49 1997
4037.09 1975
4037.69 1965
4038.29 1939
4038.89 1891
4039.49 1893
4040.09 1822
4040.69 1783
4041.29 1860
4041.89 1801
4042.49 1813
4043.09 1820
4043.69 1803
4044.29 1882
4044.89 1838
4045.49 1844
4046.09 1827
4046.69 1870
4047.29 1800
4047.89 1846
4048.49 1868
4049.09 1854
4049.69 1909
4050.29 1934
4050.89 1987
4051.49 1980
4052.09 1902
4052.69 1944
4053.29 2024
4053.89 2013
4054.49 1907
4055.09 1915
4055.69 1866
4056.30 1776
4056.90 1744
4057.50 1793
4058.10 1701
4058.70 1713
4059.30 1740
4059.90 1776
4060.50 1809
4061.10 1758
4061.71 1761
4062.31 1810
4062.91 1915
4063.51 1898
4064.11 1934
4064.71 2025
4065.31 2022
4065.92 2129
4066.52 2112
4067.12 2101
4067.72 2088
4068.32 1974
4068.92 2029
4069.53 1939
4070.13 1907
4070.73 1925
4071.33 1861
4071.93 1756
4072.54 1802
4073.14 1770
4073.74 1673
4074.34 1728
4074.94 1787
4075.55 1734
4076.15 1776
4076.75 1833
4077.35 1772
4077.96 1742
4078.56 1653
4079.16 1713
4079.76 1811
4080.37 1745
4080.97 1708
4081.57 1706
4082.17 1784
4082.78 1702
4083.38 1771
4083.98 1751
4084.59 1628
4085.19 1681
4085.79 1702
4086.39 1696
4087.00 1680
4087.60 1640
4088.20 1603
4088.81 1663
4089.41 1801
4090.01 1782
4090.62 1732
4091.22 1673
4091.82 1731
4092.43 1761
4093.03 1707
4093.63 1737
4094.24 1801
4094.84 1727
4095.45 1722
4096.05 1724
4096.65 1771
4097.26 1778
4097.86 1781
4098.47 1746
4099.07 1748
4099.67 1790
4100.28 1715
4100.88 1726
4101.49 1687
4102.09 1708
4102.69 1783
4103.30 1763
4103.90 1728
4104.51 1742
4105.11 1784
4105.72 1705
4106.32 1664
4106.93 1735
4107.53 1704
4108.13 1672
4108.74 1670
4109.34 1719
4109.95 1685
4110.55 1662
4111.16 1726
4111.76 1718
4112.37 1682
4112.97 1695
4113.58 1727
4114.18 1690
4114.79 1663
4115.39 1682
4116.00 1671
4116.60 1642
4117.21 1637
4117.82 1706
4118.42 1761
4119.03 1715
4119.63 1790
4120.24 1681
4120.84 1681
4121.45 1737
4122.05 1674
4122.66 1679
4123.27 1650
4123.87 1722
4124.48 1755
4125.08 1758
4125.69 1760
4126.30 1683
4126.90 1694
4127.51 1730
4128.11 1755
4128.72 1718
4129.33 1655
4129.93 1699
4130.54 1726
4131.15 1763
4131.75 1717
4132.36 1777
4132.96 1797
4133.57 1840
4134.18 1878
4134.78 1953
4135.39 1944
4136.00 1939
4136.60 2020
4137.21 1956
4137.82 1992
4138.43 2080
4139.03 2114
4139.64 2074
4140.25 2095
4140.85 2027
4141.46 2203
4142.07 2211
4142.68 2161
4143.28 2159
4143.89 2168
4144.50 2170
4145.10 2118
4145.71 2000
4146.32 2027
4146.93 2037
4147.53 1954
4148.14 1855
4148.75 1751
4149.36 1748
4149.97 1843
4150.57 1717
4151.18 1727
4151.79 1742
4152.40 1739
4153.00 1750
4153.61 1679
4154.22 1696
4154.83 1687
4155.44 1681
4156.05 1743
4156.65 1695
4157.26 1607
4157.87 1653
4158.48 1715
4159.09 1731
4159.70 1765
4160.30 1818
4160.91 1774
4161.52 1779
4162.13 1831
4162.74 1850
4163.35 1830
4163.96 1755
4164.56 1807
4165.17 1772
4165.78 1826
4166.39 1882
4167.00 1895
4167.61 1860
4168.22 1871
4168.83 1903
4169.44 1917
4170.05 1933
4170.66 2002
4171.26 2020
4171.87 2059
4172.48 2090
4173.09 2108
4173.70 2159
4174.31 2089
4174.92 2147
4175.53 2105
4176.14 2100
4176.75 2172
4177.36 2112
4177.97 2008
4178.58 2083
4179.19 2051
4179.80 1976
4180.41 1997
4181.02 1928
4181.63 1896
4182.24 1904
4182.85 1861
4183.46 1878
4184.07 1928
4184.68 1839
4185.29 1802
4185.90 1763
4186.51 1749
4187.12 1811
4187.73 1832
4188.34 1730
4188.95 1735
4189.56 1772
4190.18 1802
4190.79 1766
4191.40 1736
4192.01 1797
4192.62 1792
4193.23 1875
4193.84 1855
4194.45 1935
4195.06 1963
4195.67 1930
4196.28 1899
4196.90 1913
4197.51 1938
4198.12 1880
4198.73 1951
4199.34 1926
4199.95 1883
4200.56 1855
4201.18 1797
4201.79 1877
4202.40 1879
4203.01 1861
4203.62 1773
4204.23 1862
4204.85 1840
4205.46 1878
4206.07 1912
4206.68 1963
4207.29 1956
4207.90 1925
4208.52 1962
4209.13 2019
4209.74 1947
4210.35 1919
4210.97 2064
4211.58 2133
4212.19 2085
4212.80 2018
4213.41 2097
4214.03 2123
4214.64 2076
4215.25 2064
4215.86 2217
4216.48 2140
4217.09 2097
4217.70 2115
4218.32 2161
4218.93 2355
4219.54 2400
4220.15 2506
4220.77 2545
4221.38 2530
4221.99 2670
4222.61 2660
4223.22 2600
4223.83 2645
4224.44 2657
4225.06 2577
4225.67 2560
4226.28 2598
4226.90 2639
4227.51 2720
4228.13 2844
4228.74 2923
4229.35 3016
4229.97 3052
4230.58 3083
4231.19 2911
4231.81 2851
4232.42 2718
4233.03 2552
4233.65 2468
4234.26 2332
4234.88 2303
4235.49 2339
4236.10 2370
4236.72 2392
4237.33 2381
4237.95 2289
4238.56 2265
4239.17 2261
4239.79 2241
4240.40 2211
4241.02 2181
4241.63 2203
4242.25 2300
4242.86 2377
4243.48 2350
4244.09 2446
4244.71 2493
4245.32 2455
4245.93 2387
4246.55 2362
4247.16 2447
4247.78 2372
4248.39 2364
4249.01 2340
4249.62 2221
4250.24 2287
4250.85 2213
4251.47 2299
4252.08 2285
4252.70 2260
4253.32 2164
4253.93 2176
4254.55 2240
4255.16 2231
4255.78 2203
4256.39 2246
4257.01 2265
4257.62 2273
4258.24 2238
4258.85 2266
4259.47 2326
4260.09 2428
4260.70 2460
4261.32 2511
4261.93 2557
4262.55 2654
4263.17 2825
4263.78 2906
4264.40 2994
4265.01 3011
4265.63 2943
4266.25 2863
4266.86 2741
4267.48 2690
4268.10 2439
4268.71 2358
4269.33 2374
4269.94 2450
4270.56 2380
4271.18 2205
4271.79 2174
4272.41 2237
4273.03 2182
4273.64 2165
4274.26 2237
4274.88 2354
4275.49 2407
4276.11 2446
4276.73 2640
4277.35 2845
4277.96 3005
4278.58 3011
4279.20 3082
4279.81 2954
4280.43 2749
4281.05 2653
4281.67 2481
4282.28 2362
4282.90 2237
4283.52 2119
4284.14 2117
4284.75 2103
4285.37 2128
4285.99 2113
4286.61 2082
4287.22 2043
4287.84 2052
4288.46 2057
4289.08 2006
4289.70 1962
4290.31 1937
4290.93 1933
4291.55 1980
4292.17 1952
4292.79 1948
4293.40 1959
4294.02 1950
4294.64 1969
4295.26 1945
4295.88 2015
4296.50 1950
4297.11 2015
4297.73 2040
4298.35 1963
4298.97 1947
4299.59 1833
4300.21 1892
4300.83 1889
4301.44 1917
4302.06 1893
4302.68 1890
4303.30 1974
4303.92 1953
4304.54 1967
4305.16 1916
4305.78 1907
4306.40 1957
4307.02 1896
4307.63 1924
4308.25 1911
4308.87 1918
4309.49 1917
4310.11 1830
4310.73 1846
4311.35 1875
4311.97 1927
4312.59 1921
4313.21 1966
4313.83 1912
4314.45 1956
4315.07 1949
4315.69 1891
4316.31 1983
4316.93 1957
4317.55 1878
4318.17 1813
4318.79 1897
4319.41 1835
4320.03 1877
4320.65 1878
4321.27 1919
4321.89 1903
4322.51 1898
4323.13 1933
4323.75 1967
4324.37 2010
4324.99 2021
4325.61 2032
4326.23 2058
4326.85 2032
4327.47 2045
4328.09 2095
4328.71 2097
4329.33 2174
4329.96 2234
4330.58 2357
4331.20 2396
4331.82 2654
4332.44 2856
4333.06 3124
4333.68 3427
4334.30 3506
4334.92 3523
4335.54 3410
4336.17 3184
4336.79 2916
4337.41 2821
4338.03 2644
4338.65 2465
4339.27 2468
4339.89 2525
4340.52 2391
4341.14 2363
4341.76 2386
4342.38 2424
4343.00 2340
4343.62 2359
4344.25 2409
4344.87 2514
4345.49 2601
4346.11 2771
4346.73 2934
4347.36 3017
4347.98 3191
4348.60 3149
4349.22 3172
4349.84 3045
4350.47 2877
4351.09 2876
4351.71 2752
4352.33 2703
4352.96 2743
4353.58 2632
4354.20 2538
4354.82 2481
4355.45 2310
4356.07 2171
4356.69 2092
4357.31 2013
4357.94 2035
4358.56 2076
4359.18 2017
4359.81 2022
4360.43 2011
4361.05 1992
4361.68 2009
4362.30 2015
4362.92 1958
4363.55 1909
4364.17 2003
4364.79 2056
4365.42 1992
4366.04 2036
4366.66 2034
4367.29 2032
4367.91 2060
4368.53 2028
4369.16 1866
4369.78 1890
4370.40 1873
4371.03 1817
4371.65 1894
4372.27 1889
4372.90 1904
4373.52 1891
4374.15 1910
4374.77 1864
4375.39 1820
4376.02 1883
4376.64 1857
4377.27 1810
4377.89 1835
4378.52 1848
4379.14 1952
4379.76 1984
4380.39 2028
4381.01 2015
4381.64 2031
4382.26 1987
4382.89 2067
4383.51 2093
4384.14 1987
4384.76 1950
4385.39 1935
4386.01 2029
4386.64 1965
4387.26 1977
4387.89 1986
4388.51 1975
4389.14 1933
4389.76 2016
4390.39 2053
4391.01 2120
4391.64 2269
4392.26 2303
4392.89 2323
4393.51 2360
4394.14 2327
4394.76 2266
4395.39 2117
4396.01 2071
4396.64 2053
4397.26 2039
4397.89 1897
4398.52 1880
4399.14 1956
4399.77 1913
4400.39 1943
4401.02 1930
4401.65 2002
4402.27 1906
4402.90 1906
4403.52 1887
4404.15 1851
4404.78 1911
4405.40 1882
4406.03 1830
4406.65 1798
4407.28 1818
4407.91 1899
4408.53 1879
4409.16 1832
4409.79 1899
4410.41 1831
4411.04 1858
4411.67 1829
4412.29 1829
4412.92 1813
4413.55 1822
4414.17 1887
4414.80 1828
4415.43 1796
4416.05 1780
4416.68 1749
4417.31 1760
4417.94 1674
4418.56 1715
4419.19 1745
4419.82 1824
4420.44 1825
4421.07 1814
4421.70 1733
4422.33 1733
4422.95 1734
4423.58 1693
4424.21 1657
4424.84 1652
4425.46 1694
4426.09 1667
4426.72 1659
4427.35 1650
4427.97 1668
4428.60 1640
4429.23 1632
4429.86 1611
4430.49 1624
4431.11 1566
4431.74 1573
4432.37 1618
4433.00 1631
4433.63 1569
4434.26 1653
4434.88 1624
4435.51 1629
4436.14 1619
4436.77 1614
4437.40 1649
4438.03 1680
4438.65 1633
4439.28 1607
4439.91 1499
4440.54 1531
4441.17 1592
4441.80 1619
4442.43 1588
4443.06 1586
4443.68 1616
4444.31 1663
4444.94 1645
4445.57 1644
4446.20 1699
4446.83 1737
4447.46 1774
4448.09 1717
4448.72 1723
4449.35 1842
4449.98 1755
4450.61 1711
4451.24 1768
4451.86 1748
4452.49 1778
4453.12 1752
4453.75 1734
4454.38 1696
4455.01 1753
4455.64 1728
4456.27 1737
4456.90 1776
4457.53 1871
4458.16 1842
4458.79 1722
4459.42 1704
4460.05 1748
4460.68 1807
4461.31 1688
4461.94 1656
4462.57 1624
4463.20 1532
4463.83 1533
4464.46 1463
4465.09 1536
4465.72 1573
4466.36 1533
4466.99 1518
4467.62 1471
4468.25 1470
4468.88 1506
4469.51 1525
4470.14 1555
4470.77 1566
4471.40 1594
4472.03 1557
4472.66 1598
4473.29 1565
4473.93 1502
4474.56 1457
4475.19 1518
4475.82 1529
4476.45 1495
4477.08 1525
4477.71 1591
4478.34 1601
4478.98 1509
4479.61 1512
4480.24 1533
4480.87 1566
4481.50 1616
4482.13 1633
4482.76 1597
4483.40 1644
4484.03 1725
4484.66 1689
4485.29 1683
4485.92 1635
4486.56 1703
4487.19 1595
4487.82 1599
4488.45 1669
4489.08 1628
4489.72 1602
4490.35 1648
4490.98 1698
4491.61 1665
4492.25 1634
4492.88 1661
4493.51 1642
4494.14 1688
4494.78 1624
4495.41 1542
4496.04 1598
4496.67 1656
4497.31 1640
4497.94 1679
4498.57 1605
4499.20 1684
4499.84 1743
4500.47 1824
4501.10 1823
4501.74 1937
4502.37 2062
4503.00 2084
4503.64 2167
4504.27 2164
4504.90 2121
4505.53 2107
4506.17 1994
4506.80 1911
4507.43 1924
4508.07 1847
4508.70 1833
4509.34 1880
4509.97 1886
4510.60 1780
4511.24 1724
4511.87 1761
4512.50 1712
4513.14 1715
4513.77 1698
4514.41 1775
4515.04 1675
4515.67 1717
4516.31 1676
4516.94 1719
4517.58 1700
4518.21 1594
4518.84 1625
4519.48 1623
4520.11 1656
4520.75 1627
4521.38 1601
4522.02 1607
4522.65 1684
4523.28 1707
4523.92 1750
4524.55 1727
4525.19 1748
4525.82 1766
4526.46 1796
4527.09 1875
4527.73 1936
4528.36 2043
4529.00 2103
4529.63 2235
4530.27 2543
4530.90 2853
4531.54 3127
4532.17 3330
4532.81 3475
4533.44 3431
4534.08 3372
4534.71 3180
4535.35 2910
4535.99 2675
4536.62 2500
4537.26 2252
4537.89 2076
4538.53 1954
4539.16 1873
4539.80 1824
4540.43 1727
4541.07 1749
4541.71 1726
4542.34 1723
4542.98 1717
4543.61 1676
4544.25 1687
4544.89 1643
4545.52 1627
4546.16 1668
4546.79 1669
4547.43 1697
4548.07 1645
4548.70 1694
4549.34 1726
4549.98 1694
4550.61 1661
4551.25 1679
4551.89 1707
4552.52 1703
4553.16 1669
4553.80 1646
4554.43 1681
4555.07 1672
4555.71 1658
4556.34 1589
4556.98 1596
4557.62 1582
4558.25 1639
4558.89 1604
4559.53 1625
4560.16 1661
4560.80 1637
4561.44 1668
4562.08 1592
4562.71 1623
4563.35 1699
4563.99 1698
4564.63 1707
4565.26 1688
4565.90 1733
4566.54 1737
4567.18 1722
4567.81 1802
4568.45 1888
4569.09 1924
4569.73 1908
4570.36 1964
4571.00 1966
4571.64 1953
4572.28 1817
4572.92 1797
4573.55 1840
4574.19 1771
4574.83 1725
4575.47 1723
4576.11 1731
4576.75 1720
4577.38 1668
4578.02 1657
4578.66 1630
4579.30 1609
4579.94 1607
4580.58 1553
4581.21 1572
4581.85 1608
4582.49 1645
4583.13 1706
4583.77 1728
4584.41 1658
4585.05 1700
4585.69 1769
4586.32 1750
4586.96 1808
4587.60 1873
4588.24 1956
4588.88 1885
4589.52 1972
4590.16 1999
4590.80 2022
4591.44 2029
4592.08 2012
4592.72 2062
4593.36 2128
4594.00 2166
4594.63 2050
4595.27 1952
4595.91 1946
4596.55 1895
4597.19 1766
4597.83 1730
4598.47 1690
4599.11 1734
4599.75 1709
4600.39 1704
4601.03 1733
4601.67 1780
4602.31 1804
4602.95 1784
4603.59 1783
4604.23 1757
4604.87 1698
4605.51 1716
4606.15 1785
4606.79 1757
4607.43 1796
4608.08 1756
4608.72 1820
4609.36 1871
4610.00 1794
4610.64 1851
4611.28 1822
4611.92 1761
4612.56 1763
4613.20 1783
4613.84 1794
4614.48 1755
4615.12 1641
4615.76 1586
4616.41 1548
4617.05 1641
4617.69 1618
4618.33 1596
4618.97 1609
4619.61 1536
4620.25 1549
4620.89 1570
4621.54 1552
4622.18 1523
4622.82 1556
4623.46 1617
4624.10 1624
4624.74 1568
4625.38 1512
4626.03 1568
4626.67 1535
4627.31 1549
4627.95 1538
4628.59 1601
4629.24 1609
4629.88 1602
4630.52 1628
4631.16 1559
4631.80 1675
4632.45 1776
4633.09 1750
4633.73 1825
4634.37 1772
4635.02 1773
4635.66 1839
4636.30 1772
4636.94 1678
4637.58 1740
4638.23 1760
4638.87 1744
4639.51 1773
4640.16 1788
4640.80 1819
4641.44 1769
4642.08 1732
4642.73 1721
4643.37 1698
4644.01 1709
4644.66 1689
4645.30 1638
4645.94 1674
4646.58 1682
4647.23 1654
4647.87 1704
4648.51 1654
4649.16 1565
4649.80 1571
4650.44 1579
4651.09 1625
4651.73 1616
4652.37 1760
4653.02 1729
4653.66 1743
4654.31 1816
4654.95 1741
4655.59 1711
4656.24 1710
4656.88 1675
4657.52 1618
4658.17 1566
4658.81 1589
4659.46 1557
4660.10 1564
4660.75 1566
4661.39 1546
4662.03 1520
4662.68 1545
4663.32 1586
4663.97 1512
4664.61 1502
4665.26 1501
4665.90 1494
4666.54 1479
4667.19 1471
4667.83 1460
4668.48 1469
4669.12 1398
4669.77 1467
4670.41 1485
4671.06 1494
4671.70 1470
4672.35 1479
4672.99 1450
4673.64 1451
4674.28 1404
4674.93 1426
4675.57 1452
4676.22 1500
4676.86 1513
4677.51 1489
4678.15 1463
4678.80 1513
4679.44 1522
4680.09 1576
4680.73 1559
4681.38 1528
4682.03 1473
4682.67 1468
4683.32 1513
4683.96 1585
4684.61 1546
4685.25 1544
4685.90 1565
4686.55 1599
4687.19 1583
4687.84 1617
4688.48 1623
4689.13 1591
4689.78 1520
4690.42 1628
4691.07 1650
4691.72 1722
4692.36 1691
4693.01 1610
4693.65 1701
4694.30 1650
4694.95 1647
4695.59 1637
4696.24 1683
4696.89 1709
4697.53 1747
4698.18 1726
4698.83 1753
4699.47 1809
4700.12 1978
4700.77 2001
4701.41 1968
4702.06 1879
4702.71 1901
4703.36 1856
4704.00 1822
4704.65 1737
4705.30 1714
4705.94 1691
4706.59 1726
4707.24 1771
4707.89 1702
4708.53 1682
4709.18 1678
4709.83 1647
4710.48 1706
4711.12 1684
4711.77 1673
4712.42 1638
4713.07 1619
4713.71 1630
4714.36 1672
4715.01 1675
4715.66 1575
4716.31 1583
4716.95 1594
4717.60 1679
4718.25 1646
4718.90 1622
4719.55 1604
4720.19 1677
4720.84 1677
4721.49 1654
4722.14 1645
4722.79 1635
4723.44 1653
4724.08 1700
4724.73 1677
4725.38 1666
4726.03 1616
4726.68 1632
4727.33 1630
4727.98 1597
4728.63 1633
4729.27 1599
4729.92 1583
4730.57 1596
4731.22 1543
4731.87 1570
4732.52 1534
4733.17 1502
4733.82 1506
4734.47 1516
4735.12 1544
4735.77 1560
4736.41 1547
4737.06 1503
4737.71 1592
4738.36 1612
4739.01 1613
4739.66 1637
4740.31 1583
4740.96 1653
4741.61 1643
4742.26 1677
4742.91 1575
4743.56 1555
4744.21 1585
4744.86 1585
4745.51 1574
4746.16 1539
4746.81 1550
4747.46 1608
4748.11 1694
4748.76 1647
4749.41 1600
4750.06 1545
4750.71 1650
4751.36 1695
4752.01 1718
4752.66 1731
4753.31 1752
4753.96 1695
4754.61 1696
4755.26 1699
4755.92 1686
4756.57 1611
4757.22 1659
4757.87 1604
4758.52 1634
4759.17 1673
4759.82 1657
4760.47 1693
4761.12 1719
4761.77 1740
4762.42 1692
4763.08 1774
4763.73 1825
4764.38 1799
4765.03 1700
4765.68 1689
4766.33 1718
4766.98 1709
4767.64 1612
4768.29 1593
4768.94 1620
4769.59 1616
4770.24 1606
4770.89 1575
4771.54 1646
4772.20 1631
4772.85 1630
4773.50 1632
4774.15 1659
4774.80 1607
4775.46 1715
4776.11 1709
4776.76 1646
4777.41 1565
4778.06 1604
4778.72 1527
4779.37 1601
4780.02 1568
4780.67 1540
4781.33 1565
4781.98 1568
4782.63 1653
4783.28 1588
4783.94 1655
4784.59 1622
4785.24 1599
4785.89 1645
4786.55 1602
4787.20 1590
4787.85 1624
4788.51 1687
4789.16 1639
4789.81 1699
4790.46 1750
4791.12 1718
4791.77 1660
4792.42 1726
4793.08 1741
4793.73 1704
4794.38 1779
4795.04 1746
4795.69 1701
4796.34 1653
4797.00 1707
4797.65 1712
4798.30 1729
4798.96 1771
4799.61 1830
4800.27 1922
4800.92 1897
4801.57 1972
4802.23 2026
4802.88 1982
4803.53 1989
4804.19 1946
4804.84 1891
4805.50 1867
4806.15 1880
4806.81 1769
4807.46 1819
4808.11 1803
4808.77 1725
4809.42 1735
4810.08 1745
4810.73 1664
4811.39 1757
4812.04 1634
4812.69 1692
4813.35 1706
4814.00 1640
4814.66 1758
4815.31 1768
4815.97 1797
4816.62 1790
4817.28 1786
4817.93 1765
4818.59 1829
4819.24 1845
4819.90 1937
4820.55 1928
4821.21 1924
4821.86 1953
4822.52 1949
4823.17 2039
4823.83 2165
4824.48 2086
4825.14 2160
4825.79 2152
4826.45 2174
4827.11 2136
4827.76 2120
4828.42 2125
4829.07 2093
4829.73 2063
4830.38 2023
4831.04 2079
4831.70 2073
4832.35 2033
4833.01 2099
4833.66 2113
4834.32 2242
4834.98 2235
4835.63 2255
4836.29 2243
4836.94 2320
4837.60 2436
4838.26 2382
4838.91 2469
4839.57 2429
4840.23 2383
4840.88 2464
4841.54 2497
4842.20 2449
4842.85 2475
4843.51 2436
4844.17 2467
4844.82 2487
4845.48 2430
4846.14 2453
4846.79 2448
4847.45 2416
4848.11 2491
4848.76 2482
4849.42 2445
4850.08 2535
4850.73 2700
4851.39 2727
4852.05 2764
4852.71 2659
4853.36 2569
4854.02 2537
4854.68 2541
4855.34 2417
4855.99 2393
4856.65 2395
4857.31 2493
4857.97 2557
4858.62 2604
4859.28 2700
4859.94 2752
4860.60 2772
4861.25 2535
4861.91 2541
4862.57 2545
4863.23 2501
4863.89 2475
4864.54 2418
4865.20 2423
4865.86 2439
4866.52 2380
4867.18 2367
4867.84 2388
4868.49 2466
4869.15 2394
4869.81 2385
4870.47 2360
4871.13 2303
4871.79 2176
4872.44 2182
4873.10 2238
4873.76 2147
4874.42 2155
4875.08 2255
4875.74 2191
4876.40 2155
4877.06 2229
4877.72 2219
4878.37 2212
4879.03 2275
4879.69 2307
4880.35 2246
4881.01 2249
4881.67 2359
4882.33 2340
4882.99 2323
4883.65 2278
4884.31 2219
4884.97 2263
4885.63 2279
4886.29 2159
4886.95 2200
4887.61 2249
4888.26 2204
4888.92 2118
4889.58 2135
4890.24 2192
4890.90 2141
4891.56 2221
4892.22 2279
4892.88 2283
4893.54 2227
4894.20 2262
4894.86 2293
4895.52 2290
4896.18 2231
4896.84 2214
4897.51 2204
4898.17 2216
4898.83 2332
4899.49 2385
4900.15 2452
4900.81 2376
4901.47 2450
4902.13 2332
4902.79 2380
4903.45 2326
4904.11 2161
4904.77 2070
4905.43 2157
4906.09 2042
4906.75 2035
4907.41 1970
4908.08 2041
4908.74 1957
4909.40 1898
4910.06 1869
4910.72 1827
4911.38 1913
4912.04 1892
4912.70 1820
4913.37 1812
4914.03 1783
4914.69 1783
4915.35 1767
4916.01 1733
4916.67 1752
4917.33 1669
4918.00 1675
4918.66 1619
4919.32 1666
4919.98 1655
4920.64 1671
4921.31 1707
4921.97 1614
4922.63 1632
4923.29 1700
4923.95 1719
4924.62 1624
4925.28 1619
4925.94 1633
4926.60 1658
4927.26 1626
4927.93 1615
4928.59 1692
4929.25 1681
4929.91 1655
4930.58 1647
4931.24 1661
4931.90 1616
4932.56 1619
4933.23 1622
4933.89 1634
4934.55 1624
4935.22 1680
4935.88 1599
4936.54 1565
4937.20 1604
4937.87 1655
4938.53 1613
4939.19 1619
4939.86 1614
4940.52 1680
4941.18 1636
4941.85 1615
4942.51 1577
4943.17 1555
4943.84 1575
4944.50 1561
4945.16 1565
4945.83 1539
4946.49 1562
4947.15 1524
4947.82 1484
4948.48 1497
4949.15 1500
4949.81 1540
4950.47 1555
4951.14 1553
4951.80 1536
4952.47 1519
4953.13 1488
4953.79 1506
4954.46 1464
4955.12 1443
4955.79 1475
4956.45 1494
4957.11 1519
4957.78 1567
4958.44 1525
4959.11 1572
4959.77 1572
4960.44 1638
4961.10 1733
4961.77 1775
4962.43 1854
4963.10 1795
4963.76 1929
4964.42 1986
4965.09 1999
4965.75 1930
4966.42 1884
4967.08 1857
4967.75 1924
4968.41 1898
4969.08 1780
4969.74 1658
4970.41 1635
4971.08 1685
4971.74 1651
4972.41 1594
4973.07 1623
4973.74 1648
4974.40 1631
4975.07 1650
4975.73 1732
4976.40 1754
4977.06 1716
4977.73 1717
4978.40 1688
4979.06 1727
4979.73 1721
4980.39 1618
4981.06 1590
4981.73 1603
4982.39 1594
4983.06 1611
4983.72 1529
4984.39 1590
4985.06 1600
4985.72 1567
4986.39 1588
4987.05 1573
4987.72 1530
4988.39 1503
4989.05 1470
4989.72 1484
4990.39 1446
4991.05 1423
4991.72 1450
4992.39 1508
4993.05 1501
4993.72 1485
4994.39 1455
4995.05 1436
4995.72 1458
4996.39 1476
4997.05 1412
4997.72 1410
4998.39 1394
4999.06 1393
4999.72 1404
5000.39 1357
5001.06 1434
5001.73 1404
5002.39 1365
5003.06 1373
5003.73 1392
5004.39 1388
5005.06 1389
5005.73 1357
5006.40 1316
5007.07 1297
5007.73 1321
5008.40 1358
5009.07 1404
5009.74 1388
5010.40 1392
5011.07 1379
5011.74 1413
5012.41 1380
5013.08 1421
5013.74 1462
5014.41 1379
5015.08 1431
5015.75 1389
5016.42 1406
5017.09 1422
5017.75 1413
5018.42 1397
5019.09 1367
5019.76 1364
5020.43 1427
5021.10 1405
5021.76 1471
5022.43 1508
5023.10 1550
5023.77 1549
5024.44 1587
5025.11 1566
5025.78 1580
5026.45 1593
5027.12 1474
5027.78 1493
5028.45 1474
5029.12 1393
5029.79 1428
5030.46 1430
5031.13 1377
5031.80 1405
5032.47 1375
5033.14 1340
5033.81 1329
5034.48 1355
5035.15 1350
5035.82 1336
5036.49 1339
5037.16 1390
5037.83 1361
5038.50 1363
5039.16 1328
5039.83 1328
5040.50 1364
5041.17 1392
5041.84 1367
5042.51 1292
5043.18 1372
5043.85 1393
5044.52 1318
5045.20 1327
5045.87 1379
5046.54 1374
5047.21 1369
5047.88 1430
5048.55 1350
5049.22 1399
5049.89 1427
5050.56 1405
5051.23 1315
5051.90 1383
5052.57 1374
5053.24 1382
5053.91 1378
5054.58 1325
5055.25 1353
5055.92 1350
5056.60 1404
5057.27 1390
5057.94 1403
5058.61 1347
5059.28 1382
5059.95 1347
5060.62 1367
5061.29 1376
5061.96 1402
5062.64 1394
5063.31 1417
5063.98 1425
5064.65 1407
5065.32 1425
5065.99 1429
5066.66 1354
5067.34 1398
5068.01 1451
5068.68 1350
5069.35 1393
5070.02 1401
5070.70 1377
5071.37 1371
5072.04 1377
5072.71 1338
5073.38 1350
5074.06 1414
5074.73 1424
5075.40 1423
5076.07 1405
5076.74 1486
5077.42 1532
5078.09 1484
5078.76 1545
5079.43 1517
5080.11 1504
5080.78 1510
5081.45 1517
5082.12 1493
5082.80 1530
5083.47 1497
5084.14 1530
5084.82 1473
5085.49 1495
5086.16 1491
5086.83 1436
5087.51 1486
5088.18 1490
5088.85 1499
5089.53 1566
5090.20 1591
5090.87 1619
5091.55 1598
5092.22 1664
5092.89 1688
5093.57 1665
5094.24 1645
5094.91 1592
5095.59 1506
5096.26 1531
5096.93 1558
5097.61 1483
5098.28 1478
5098.96 1541
5099.63 1473
5100.30 1451
5100.98 1422
5101.65 1441
5102.32 1497
5103.00 1476
5103.67 1501
5104.35 1580
5105.02 1579
5105.70 1557
5106.37 1630
5107.04 1614
5107.72 1562
5108.39 1518
5109.07 1587
5109.74 1557
5110.42 1482
5111.09 1507
5111.77 1461
5112.44 1469
5113.11 1519
5113.79 1493
5114.46 1510
5115.14 1470
5115.81 1539
5116.49 1595
5117.16 1580
5117.84 1708
5118.51 1787
5119.19 1917
5119.86 1949
5120.54 2013
5121.21 1953
5121.89 1952
5122.57 1977
5123.24 1823
5123.92 1833
5124.59 1733
5125.27 1673
5125.94 1640
5126.62 1642
5127.29 1642
5127.97 1581
5128.64 1566
5129.32 1564
5130.00 1607
5130.67 1551
5131.35 1562
5132.02 1597
5132.70 1556
5133.38 1539
5134.05 1636
5134.73 1613
5135.40 1578
5136.08 1629
5136.76 1534
5137.43 1645
5138.11 1697
5138.79 1718
5139.46 1607
5140.14 1596
5140.82 1615
5141.49 1636
5142.17 1552
5142.85 1513
5143.52 1528
5144.20 1510
5144.88 1470
5145.55 1421
5146.23 1374
5146.91 1429
5147.58 1350
5148.26 1412
5148.94 1442
5149.61 1441
5150.29 1351
5150.97 1411
5151.65 1456
5152.32 1415
5153.00 1420
5153.68 1401
5154.36 1384
5155.03 1390
5155.71 1411
5156.39 1407
5157.07 1440
5157.74 1466
5158.42 1517
5159.10 1553
5159.78 1473
5160.45 1471
5161.13 1523
5161.81 1517
5162.49 1419
5163.17 1411
5163.84 1394
5164.52 1427
5165.20 1397
5165.88 1414
5166.56 1436
5167.24 1418
5167.91 1482
5168.59 1421
5169.27 1439
5169.95 1405
5170.63 1370
5171.31 1320
5171.98 1301
5172.66 1372
5173.34 1374
5174.02 1357
5174.70 1342
5175.38 1322
5176.06 1352
5176.74 1326
5177.41 1357
5178.09 1402
5178.77 1294
5179.45 1376
5180.13 1357
5180.81 1414
5181.49 1434
5182.17 1406
5182.85 1400
5183.53 1377
5184.21 1339
5184.89 1311
5185.57 1417
5186.24 1386
5186.92 1332
5187.60 1347
5188.28 1349
5188.96 1303
5189.64 1267
5190.32 1334
5191.00 1277
5191.68 1308
5192.36 1321
5193.04 1306
5193.72 1345
5194.40 1275
5195.08 1314
5195.76 1306
5196.44 1334
5197.12 1306
5197.80 1300
5198.48 1256
5199.16 1273
5199.84 1321
5200.52 1293
5201.21 1313
5201.89 1303
5202.57 1303
5203.25 1357
5203.93 1363
5204.61 1331
5205.29 1291
5205.97 1363
5206.65 1413
5207.33 1422
5208.01 1474
5208.69 1426
5209.37 1424
5210.06 1426
5210.74 1480
5211.42 1400
5212.10 1497
5212.78 1533
5213.46 1513
5214.14 1487
5214.82 1502
5215.51 1485
5216.19 1513
5216.87 1543
5217.55 1661
5218.23 1542
5218.91 1509
5219.60 1509
5220.28 1497
5220.96 1464
5221.64 1476
5222.32 1552
5223.00 1639
5223.69 1627
5224.37 1600
5225.05 1640
5225.73 1636
5226.41 1557
5227.10 1562
5227.78 1507
5228.46 1479
5229.14 1492
5229.83 1463
5230.51 1449
5231.19 1454
5231.87 1547
5232.56 1484
5233.24 1493
5233.92 1472
5234.60 1497
5235.29 1500
5235.97 1538
5236.65 1552
5237.34 1591
5238.02 1497
5238.70 1448
5239.38 1529
5240.07 1538
5240.75 1509
5241.43 1484
5242.12 1543
5242.80 1532
5243.48 1516
5244.17 1441
5244.85 1391
5245.53 1439
5246.22 1417
5246.90 1406
5247.58 1459
5248.27 1424
5248.95 1410
5249.63 1414
5250.32 1404
5251.00 1470
5251.69 1518
5252.37 1531
5253.05 1536
5253.74 1613
5254.42 1614
5255.11 1540
5255.79 1500
5256.47 1524
5257.16 1452
5257.84 1436
5258.53 1412
5259.21 1449
5259.89 1482
5260.58 1497
5261.26 1565
5261.95 1529
5262.63 1551
5263.32 1604
5264.00 1608
5264.69 1607
5265.37 1552
5266.06 1575
5266.74 1530
5267.43 1520
5268.11 1480
5268.79 1465
5269.48 1487
5270.16 1514
5270.85 1518
5271.53 1539
5272.22 1505
5272.91 1533
5273.59 1503
5274.28 1476
5274.96 1549
5275.65 1555
5276.33 1551
5277.02 1462
5277.70 1504
5278.39 1504
5279.07 1443
5279.76 1494
5280.45 1464
5281.13 1506
5281.82 1588
5282.50 1705
5283.19 1647
5283.87 1714
5284.56 1678
5285.25 1594
5285.93 1535
5286.62 1525
5287.30 1498
5287.99 1490
5288.68 1498
5289.36 1418
5290.05 1447
5290.74 1512
5291.42 1438
5292.11 1447
5292.79 1443
5293.48 1396
5294.17 1413
5294.85 1483
5295.54 1481
5296.23 1514
5296.91 1542
5297.60 1552
5298.29 1566
5298.98 1601
5299.66 1619
5300.35 1666
5301.04 1673
5301.72 1711
5302.41 1690
5303.10 1702
5303.78 1793
5304.47 1909
5305.16 1902
5305.85 1824
5306.53 1828
5307.22 1905
5307.91 1934
5308.60 1864
5309.28 1855
5309.97 1790
5310.66 1802
5311.35 1811
5312.03 1885
5312.72 1933
5313.41 2029
5314.10 2047
5314.79 1975
5315.47 1980
5316.16 2015
5316.85 1960
5317.54 2026
5318.23 1914
5318.91 1875
5319.60 1833
5320.29 1822
5320.98 1747
5321.67 1694
5322.36 1720
5323.04 1737
5323.73 1677
5324.42 1661
5325.11 1659
5325.80 1576
5326.49 1549
5327.18 1586
5327.86 1593
5328.55 1448
5329.24 1493
5329.93 1492
5330.62 1411
5331.31 1456
5332.00 1491
5332.69 1429
5333.38 1495
5334.06 1495
5334.75 1481
5335.44 1468
5336.13 1471
5336.82 1475
5337.51 1442
5338.20 1513
5338.89 1526
5339.58 1517
5340.27 1492
5340.96 1486
5341.65 1486
5342.34 1483
5343.03 1503
5343.72 1543
5344.41 1560
5345.10 1597
5345.79 1567
5346.48 1564
5347.17 1617
5347.86 1760
5348.55 1899
5349.24 1929
5349.93 2122
5350.62 2189
5351.31 2221
5352.00 2293
5352.69 2270
5353.38 2236
5354.07 2121
5354.76 1996
5355.45 1935
5356.14 1795
5356.83 1721
5357.52 1624
5358.21 1545
5358.90 1545
5359.59 1538
5360.29 1513
5360.98 1557
5361.67 1545
5362.36 1513
5363.05 1496
5363.74 1470
5364.43 1471
5365.12 1493
5365.81 1490
5366.50 1416
5367.20 1374
5367.89 1361
5368.58 1397
5369.27 1358
5369.96 1371
5370.65 1327
5371.34 1368
5372.04 1278
5372.73 1382
5373.42 1377
5374.11 1317
5374.80 1327
5375.49 1367
5376.19 1377
5376.88 1307
5377.57 1349
5378.26 1420
5378.95 1367
5379.65 1313
5380.34 1333
5381.03 1343
5381.72 1313
5382.42 1341
5383.11 1343
5383.80 1314
5384.49 1313
5385.19 1303
5385.88 1360
5386.57 1343
5387.26 1422
5387.96 1427
5388.65 1411
5389.34 1472
5390.03 1490
5390.73 1491
5391.42 1508
5392.11 1513
5392.80 1550
5393.50 1469
5394.19 1448
5394.88 1446
5395.58 1440
5396.27 1437
5396.96 1361
5397.66 1383
5398.35 1425
5399.04 1379
5399.74 1330
5400.43 1325
5401.12 1323
5401.82 1283
5402.51 1294
5403.20 1409
5403.90 1345
5404.59 1334
5405.29 1342
5405.98 1363
5406.67 1358
5407.37 1357
5408.06 1376
5408.75 1370
5409.45 1366
5410.14 1353
5410.84 1345
5411.53 1391
5412.23 1308
5412.92 1359
5413.61 1357
5414.31 1266
5415.00 1290
5415.70 1343
5416.39 1341
5417.09 1381
5417.78 1336
5418.47 1318
5419.17 1420
5419.86 1424
5420.56 1419
5421.25 1430
5421.95 1388
5422.64 1437
5423.34 1412
5424.03 1479
5424.73 1448
5425.42 1441
5426.12 1385
5426.81 1401
5427.51 1374
5428.20 1401
5428.90 1454
5429.59 1452
5430.29 1383
5430.99 1364
5431.68 1378
5432.38 1388
5433.07 1408
5433.77 1434
5434.46 1410
5435.16 1416
5435.85 1481
5436.55 1461
5437.25 1457
5437.94 1441
5438.64 1439
5439.33 1476
5440.03 1426
5440.73 1407
5441.42 1488
5442.12 1511
5442.81 1469
5443.51 1435
5444.21 1516
5444.90 1606
5445.60 1680
5446.29 1724
5446.99 1783
5447.69 1892
5448.38 1950
5449.08 1953
5449.78 1989
5450.47 2057
5451.17 1907
5451.87 1816
5452.56 1786
5453.26 1768
5453.96 1673
5454.65 1616
5455.35 1643
5456.05 1641
5456.75 1570
5457.44 1541
5458.14 1568
5458.84 1562
5459.53 1609
5460.23 1633
5460.93 1610
5461.63 1664
5462.32 1740
5463.02 1681
5463.72 1732
5464.42 1784
5465.11 1721
5465.81 1769
5466.51 1834
5467.21 1726
5467.90 1763
5468.60 1677
5469.30 1682
5470.00 1653
5470.70 1681
5471.39 1702
5472.09 1748
5472.79 1769
5473.49 1725
5474.19 1765
5474.88 1820
5475.58 1875
5476.28 1866
5476.98 1879
5477.68 1918
5478.38 2037
5479.07 2118
5479.77 2233
5480.47 2418
5481.17 2649
5481.87 2651
5482.57 2665
5483.27 2654
5483.96 2594
5484.66 2488
5485.36 2364
5486.06 2278
5486.76 2309
5487.46 2180
5488.16 2184
5488.86 2219
5489.56 2114
5490.26 2089
5490.96 1992
5491.65 2073
5492.35 2290
5493.05 2190
5493.75 2201
5494.45 2294
5495.15 2296
5495.85 2301
5496.55 2330
5497.25 2396
5497.95 2429
5498.65 2484
5499.35 2658
5500.05 3071
5500.75 3450
5501.45 3729
5502.15 4108
5502.85 4295
5503.55 4118
5504.25 3882
5504.95 3596
5505.65 3128
5506.35 2848
5507.05 2545
5507.75 2386
5508.45 2269
5509.15 2095
5509.85 2188
5510.55 2041
5511.25 2040
5511.95 2071
5512.65 2005
5513.35 1978
5514.05 1983
5514.76 2056
5515.46 2042
5516.16 1994
5516.86 1985
5517.56 1975
5518.26 1941
5518.96 1996
5519.66 2009
5520.36 2049
5521.06 2000
5521.77 2076
5522.47 1975
5523.17 1974
5523.87 1917
5524.57 1834
5525.27 1715
5525.97 1735
5526.67 1692
5527.38 1654
5528.08 1636
5528.78 1679
5529.48 1614
5530.18 1663
5530.88 1704
5531.59 1681
5532.29 1668
5532.99 1719
5533.69 1673
5534.39 1640
5535.10 1655
5535.80 1633
5536.50 1669
5537.20 1645
5537.90 1628
5538.61 1660
5539.31 1653
5540.01 1606
5540.71 1657
5541.42 1704
5542.12 1669
5542.82 1637
5543.52 1616
5544.23 1619
5544.93 1501
5545.63 1544
5546.33 1617
5547.04 1636
5547.74 1589
5548.44 1674
5549.15 1680
5549.85 1626
5550.55 1538
5551.26 1539
5551.96 1551
5552.66 1639
5553.36 1608
5554.07 1525
5554.77 1568
5555.47 1546
5556.18 1449
5556.88 1499
5557.58 1538
5558.29 1505
5558.99 1471
5559.70 1453
5560.40 1507
5561.10 1506
5561.81 1509
5562.51 1560
5563.21 1576
5563.92 1628
5564.62 1596
5565.33 1610
5566.03 1580
5566.73 1622
5567.44 1544
5568.14 1523
5568.85 1556
5569.55 1525
5570.25 1494
5570.96 1492
5571.66 1471
5572.37 1489
5573.07 1474
5573.78 1521
5574.48 1552
5575.19 1516
5575.89 1612
5576.59 1610
5577.30 1617
5578.00 1608
5578.71 1558
5579.41 1563
5580.12 1542
5580.82 1474
5581.53 1442
5582.23 1460
5582.94 1466
5583.64 1375
5584.35 1360
5585.05 1382
5585.76 1424
5586.46 1420
5587.17 1441
5587.88 1433
5588.58 1385
5589.29 1422
5589.99 1419
5590.70 1397
5591.40 1442
5592.11 1418
5592.81 1383
5593.52 1420
5594.23 1430
5594.93 1392
5595.64 1411
5596.34 1471
5597.05 1396
5597.76 1387
5598.46 1367
5599.17 1419
5599.87 1402
5600.58 1378
5601.29 1409
5601.99 1370
5602.70 1398
5603.41 1446
5604.11 1438
5604.82 1456
5605.52 1448
5606.23 1471
5606.94 1444
5607.64 1416
5608.35 1350
5609.06 1381
5609.76 1343
5610.47 1379
5611.18 1342
5611.88 1367
5612.59 1337
5613.30 1373
5614.01 1452
5614.71 1378
5615.42 1430
5616.13 1414
5616.83 1411
5617.54 1392
5618.25 1434
5618.96 1470
5619.66 1445
5620.37 1433
5621.08 1384
5621.79 1390
5622.49 1396
5623.20 1413
5623.91 1401
5624.62 1349
5625.32 1455
5626.03 1476
5626.74 1443
5627.45 1455
5628.16 1462
5628.86 1464
5629.57 1479
5630.28 1446
5630.99 1495
5631.70 1533
5632.40 1558
5633.11 1574
5633.82 1549
5634.53 1558
5635.24 1593
5635.95 1548
5636.65 1601
5637.36 1598
5638.07 1631
5638.78 1635
5639.49 1715
5640.20 1724
5640.91 1803
5641.61 1871
5642.32 1927
5643.03 1902
5643.74 1916
5644.45 1836
5645.16 1823
5645.87 1748
5646.58 1688
5647.29 1575
5648.00 1600
5648.70 1618
5649.41 1555
5650.12 1602
5650.83 1535
5651.54 1558
5652.25 1630
5652.96 1568
5653.67 1601
5654.38 1599
5655.09 1597
5655.80 1616
5656.51 1613
5657.22 1662
5657.93 1721
5658.64 1682
5659.35 1659
5660.06 1723
5660.77 1672
5661.48 1690
5662.19 1788
5662.90 1703
5663.61 1802
5664.32 1747
5665.03 1671
5665.74 1602
5666.45 1650
5667.16 1635
5667.87 1578
5668.58 1528
5669.29 1516
5670.00 1530
5670.71 1561
5671.42 1668
5672.13 1690
5672.84 1734
5673.56 1747
5674.27 1696
5674.98 1625
5675.69 1567
5676.40 1532
5677.11 1544
5677.82 1543
5678.53 1555
5679.24 1549
5679.95 1562
5680.67 1517
5681.38 1486
5682.09 1614
5682.80 1609
5683.51 1536
5684.22 1483
5684.93 1520
5685.65 1536
5686.36 1512
5687.07 1508
5687.78 1475
5688.49 1453
5689.20 1466
5689.92 1457
5690.63 1400
5691.34 1436
5692.05 1465
5692.76 1448
5693.47 1424
5694.19 1488
5694.90 1460
5695.61 1495
5696.32 1449
5697.04 1406
5697.75 1412
5698.46 1407
5699.17 1443
5699.89 1479
5700.60 1460
5701.31 1430
5702.02 1451
5702.74 1463
5703.45 1445
5704.16 1443
5704.87 1408
5705.59 1414
5706.30 1437
5707.01 1447
5707.72 1442
5708.44 1439
5709.15 1420
5709.86 1453
5710.58 1346
5711.29 1432
5712.00 1445
5712.72 1373
5713.43 1362
5714.14 1446
5714.86 1414
5715.57 1390
5716.28 1416
5717.00 1412
5717.71 1382
5718.42 1429
5719.14 1406
5719.85 1385
5720.56 1419
5721.28 1369
5721.99 1418
5722.71 1432
5723.42 1363
5724.13 1440
5724.85 1457
5725.56 1544
5726.28 1594
5726.99 1685
5727.70 1737
5728.42 1891
5729.13 1963
5729.85 1987
5730.56 1883
5731.28 1841
5731.99 1815
5732.70 1767
5733.42 1657
5734.13 1597
5734.85 1554
5735.56 1534
5736.28 1501
5736.99 1477
5737.71 1445
5738.42 1468
5739.14 1500
5739.85 1468
5740.57 1471
5741.28 1499
5742.00 1502
5742.71 1491
5743.43 1494
5744.14 1518
5744.86 1546
5745.57 1530
5746.29 1438
5747.00 1452
5747.72 1485
5748.43 1497
5749.15 1481
5749.87 1525
5750.58 1562
5751.30 1598
5752.01 1619
5752.73 1672
5753.44 1782
5754.16 1808
5754.88 1866
5755.59 2000
5756.31 2042
5757.02 2132
5757.74 2261
5758.46 2378
5759.17 2462
5759.89 2414
5760.60 2398
5761.32 2370
5762.04 2193
5762.75 2172
5763.47 2027
5764.19 2089
5764.90 2035
5765.62 2005
5766.34 2001
5767.05 1997
5767.77 2028
5768.49 2159
5769.20 2205
5769.92 2452
5770.64 2622
5771.35 2878
5772.07 2957
5772.79 3021
5773.50 2940
5774.22 2737
5774.94 2555
5775.65 2351
5776.37 2173
5777.09 2024
5777.81 2002
5778.52 1961
5779.24 1917
5779.96 1910
5780.68 1978
5781.39 1952
5782.11 2021
5782.83 2036
5783.55 2061
5784.26 2114
5784.98 2084
5785.70 2151
5786.42 2198
5787.14 2190
5787.85 2122
5788.57 2068
5789.29 2021
5790.01 2024
5790.73 2069
5791.44 2069
5792.16 2016
5792.88 1968
5793.60 1898
5794.32 1864
5795.03 1913
5795.75 1920
5796.47 1889
5797.19 1881
5797.91 1868
5798.63 1900
5799.35 1997
5800.06 2044
5800.78 2149
5801.50 2258
5802.22 2365
5802.94 2316
5803.66 2298
5804.38 2229
5805.10 2108
5805.82 1948
5806.53 1865
5807.25 1824
5807.97 1776
5808.69 1780
5809.41 1732
5810.13 1798
5810.85 1758
5811.57 1722
5812.29 1715
5813.01 1773
5813.73 1688
5814.45 1638
5815.17 1608
5815.89 1629
5816.61 1648
5817.33 1672
5818.05 1594
5818.77 1656
5819.49 1660
5820.20 1676
5820.92 1647
5821.64 1672
5822.36 1664
5823.09 1604
5823.81 1562
5824.53 1591
5825.25 1570
5825.97 1526
5826.69 1549
5827.41 1582
5828.13 1508
5828.85 1501
5829.57 1552
5830.29 1539
5831.01 1552
5831.73 1592
5832.45 1522
5833.17 1533
5833.89 1468
5834.61 1506
5835.33 1537
5836.05 1534
5836.78 1468
5837.50 1431
5838.22 1434
5838.94 1460
5839.66 1424
5840.38 1432
5841.10 1430
5841.82 1412
5842.54 1434
5843.27 1436
5843.99 1432
5844.71 1438
5845.43 1394
5846.15 1429
5846.87 1411
5847.59 1367
5848.32 1392
5849.04 1390
5849.76 1414
5850.48 1361
5851.20 1352
5851.93 1424
5852.65 1443
5853.37 1451
5854.09 1418
5854.81 1410
5855.54 1341
5856.26 1406
5856.98 1380
5857.70 1321
5858.42 1381
5859.15 1385
5859.87 1354
5860.59 1390
5861.31 1425
5862.04 1373
5862.76 1409
5863.48 1382
5864.20 1422
5864.93 1363
5865.65 1403
5866.37 1425
5867.10 1369
5867.82 1352
5868.54 1397
5869.26 1391
5869.99 1408
5870.71 1408
5871.43 1370
5872.16 1377
5872.88 1430
5873.60 1398
5874.33 1388
5875.05 1423
5875.77 1449
5876.50 1411
5877.22 1417
5877.94 1389
5878.67 1379
5879.39 1384
5880.11 1393
5880.84 1502
5881.56 1451
5882.28 1440
5883.01 1436
5883.73 1424
5884.46 1445
5885.18 1451
5885.90 1491
5886.63 1497
5887.35 1468
5888.08 1486
5888.80 1519
5889.52 1502
5890.25 1460
5890.97 1484
5891.70 1465
5892.42 1485
5893.15 1402
5893.87 1486
5894.59 1460
5895.32 1480
5896.04 1460
5896.77 1482
5897.49 1448
5898.22 1432
5898.94 1472
5899.67 1447
5900.39 1495
5901.12 1536
5901.84 1507
5902.57 1494
5903.29 1564
5904.02 1510
5904.74 1503
5905.47 1542
5906.19 1560
5906.92 1534
5907.64 1587
5908.37 1526
5909.09 1511
5909.82 1544
5910.55 1537
5911.27 1596
5912.00 1559
5912.72 1550
5913.45 1543
5914.17 1603
5914.90 1631
5915.63 1604
5916.35 1664
5917.08 1666
5917.80 1652
5918.53 1650
5919.25 1673
5919.98 1667
5920.71 1623
5921.43 1615
5922.16 1631
5922.89 1673
5923.61 1653
5924.34 1720
5925.06 1662
5925.79 1718
5926.52 1751
5927.24 1768
5927.97 1801
5928.70 1827
5929.42 1857
5930.15 1841
5930.88 1902
5931.60 1875
5932.33 1913
5933.06 1937
5933.78 1886
5934.51 1972
5935.24 2034
5935.97 1974
5936.69 2003
5937.42 2076
5938.15 2078
5938.87 2126
5939.60 2088
5940.33 2155
5941.06 2125
5941.78 2170
5942.51 2275
5943.24 2303
5943.97 2300
5944.69 2359
5945.42 2324
5946.15 2376
5946.88 2397
5947.60 2437
5948.33 2439
5949.06 2440
5949.79 2526
5950.52 2517
5951.24 2671
5951.97 2769
5952.70 2885
5953.43 2993
5954.16 3017
5954.88 3113
5955.61 3173
5956.34 3192
5957.07 3187
5957.80 3079
5958.53 3066
5959.25 3129
5959.98 3064
5960.71 3061
5961.44 3055
5962.17 3110
5962.90 3103
5963.63 3055
5964.36 3136
5965.08 3182
5965.81 3277
5966.54 3575
5967.27 3728
5968.00 4061
5968.73 4267
5969.46 4246
5970.19 4190
5970.92 4042
5971.65 3992
5972.37 3901
5973.10 3805
5973.83 3720
5974.56 3767
5975.29 3606
5976.02 3521
5976.75 3541
5977.48 3559
5978.21 3540
5978.94 3614
5979.67 3760
5980.40 3849
5981.13 3853
5981.86 3964
5982.59 4075
5983.32 4129
5984.05 4151
5984.78 4223
5985.51 4249
5986.24 4301
5986.97 4407
5987.70 4249
5988.43 4325
5989.16 4398
5989.89 4410
5990.62 4333
5991.35 4310
5992.08 4302
5992.81 4399
5993.54 4430
5994.27 4406
5995.00 4532
5995.74 4502
5996.47 4530
5997.20 4630
5997.93 4628
5998.66 4768
5999.39 4776
6000.12 4763
6000.85 4778
6001.58 4740
6002.31 4672
6003.04 4582
6003.78 4563
6004.51 4496
6005.24 4467
6005.97 4453
6006.70 4277
6007.43 4369
6008.16 4587
6008.90 4812
6009.63 5153
6010.36 5801
6011.09 6634
6011.82 7758
6012.55 8907
6013.29 10053
6014.02 11138
6014.75 11962
6015.48 12293
6016.21 12192
6016.95 11779
6017.68 11102
6018.41 10098
6019.14 8993
6019.87 8042
6020.61 7190
6021.34 6307
6022.07 5774
6022.80 5211
6023.54 4683
6024.27 4469
6025.00 4238
6025.73 4057
6026.47 3964
6027.20 3835
6027.93 3850
6028.66 3767
6029.40 3785
6030.13 3854
6030.86 3822
6031.59 3875
6032.33 3854
6033.06 3783
6033.79 3672
6034.53 3491
6035.26 3361
6035.99 3285
6036.73 3277
6037.46 3267
6038.19 3269
6038.93 3312
6039.66 3237
6040.39 3219
6041.13 3158
6041.86 3207
6042.59 3323
6043.33 3371
6044.06 3284
6044.79 3358
6045.53 3407
6046.26 3475
6047.00 3481
6047.73 3458
6048.46 3541
6049.20 3651
6049.93 3735
6050.67 3776
6051.40 3999
6052.13 4055
6052.87 4150
6053.60 4246
6054.34 4420
6055.07 4372
6055.81 4282
6056.54 4204
6057.27 4063
6058.01 3948
6058.74 3815
6059.48 3716
6060.21 3633
6060.95 3611
6061.68 3565
6062.42 3558
6063.15 3535
6063.89 3423
6064.62 3399
6065.36 3356
6066.09 3332
6066.83 3222
6067.56 3197
6068.30 3151
6069.03 3210
6069.77 3089
6070.50 2984
6071.24 3091
6071.97 3159
6072.71 2994
6073.44 3027
6074.18 3050
6074.91 3011
6075.65 3026
6076.39 2995
6077.12 2995
6077.86 2944
6078.59 2983
6079.33 2879
6080.06 2880
6080.80 2882
6081.54 2811
6082.27 2803
6083.01 2746
6083.74 2624
6084.48 2753
6085.22 2712
6085.95 2684
6086.69 2631
6087.42 2643
6088.16 2618
6088.90 2636
6089.63 2726
6090.37 2648
6091.11 2707
6091.84 2729
6092.58 2717
6093.32 2728
6094.05 2769
6094.79 2708
6095.53 2619
6096.26 2634
6097.00 2578
6097.74 2574
6098.47 2649
6099.21 2538
6099.95 2514
6100.69 2523
6101.42 2535
6102.16 2510
6102.90 2521
6103.63 2544
6104.37 2494
6105.11 2516
6105.85 2501
6106.58 2478
6107.32 2466
6108.06 2419
6108.80 2476
6109.53 2437
6110.27 2448
6111.01 2422
6111.75 2512
6112.49 2524
6113.22 2498
6113.96 2556
6114.70 2626
6115.44 2650
6116.17 2606
6116.91 2715
6117.65 2726
6118.39 2720
6119.13 2711
6119.87 2742
6120.60 2747
6121.34 2674
6122.08 2629
6122.82 2647
6123.56 2729
6124.30 2726
6125.03 2684
6125.77 2676
6126.51 2719
6127.25 2698
6127.99 2703
6128.73 2785
6129.47 2747
6130.21 2715
6130.94 2738
6131.68 2759
6132.42 2794
6133.16 2785
6133.90 2765
6134.64 2840
6135.38 2829
6136.12 2856
6136.86 2950
6137.60 3006
6138.34 3006
6139.08 3161
6139.81 3254
6140.55 3386
6141.29 3416
6142.03 3461
6142.77 3455
6143.51 3478
6144.25 3420
6144.99 3330
6145.73 3390
6146.47 3272
6147.21 3307
6147.95 3204
6148.69 3186
6149.43 3212
6150.17 3136
6150.91 3089
6151.65 3095
6152.39 3125
6153.13 3187
6153.87 3178
6154.61 3171
6155.35 3176
6156.09 3250
6156.83 3340
6157.58 3303
6158.32 3294
6159.06 3274
6159.80 3284
6160.54 3336
6161.28 3317
6162.02 3307
6162.76 3425
6163.50 3513
6164.24 3725
6164.98 3794
6165.72 4017
6166.46 4076
6167.21 4326
6167.95 4452
6168.69 4427
6169.43 4500
6170.17 4407
6170.91 4435
6171.65 4555
6172.39 4368
6173.14 4241
6173.88 4336
6174.62 4139
6175.36 4149
6176.10 4275
6176.84 4221
6177.59 4179
6178.33 4347
6179.07 4569
6179.81 4876
6180.55 5267
6181.30 5992
6182.04 6942
6182.78 7884
6183.52 8841
6184.26 9597
6185.01 9918
6185.75 9903
6186.49 9497
6187.23 8922
6187.97 8106
6188.72 7336
6189.46 6636
6190.20 6035
6190.94 5568
6191.69 5302
6192.43 5094
6193.17 4746
6193.92 4769
6194.66 4594
6195.40 4512
6196.14 4454
6196.89 4450
6197.63 4391
6198.37 4421
6199.12 4384
6199.86 4306
6200.60 4282
6201.34 4256
6202.09 4281
6202.83 4174
6203.57 4312
6204.32 4497
6205.06 4689
6205.80 5061
6206.55 5828
6207.29 6888
6208.03 8370
6208.78 9860
6209.52 11317
6210.27 12698
6211.01 13234
6211.75 13200
6212.50 12814
6213.24 11808
6213.98 10547
6214.73 9206
6215.47 8094
6216.22 6988
6216.96 6165
6217.71 5414
6218.45 4970
6219.19 4540
6219.94 4237
6220.68 4113
6221.43 4002
6222.17 3926
6222.92 3889
6223.66 3866
6224.40 3863
6225.15 3772
6225.89 3698
6226.64 3647
6227.38 3483
6228.13 3386
6228.87 3178
6229.62 3054
6230.36 2939
6231.11 2878
6231.85 2927
6232.60 2858
6233.34 2804
6234.09 2809
6234.83 2824
6235.58 2888
6236.32 2886
6237.07 2855
6237.81 2867
6238.56 2914
6239.30 2978
6240.05 3103
6240.80 3352
6241.54 3578
6242.29 3642
6243.03 3665
6243.78 3506
6244.52 3556
6245.27 3569
6246.02 3524
6246.76 3639
6247.51 3735
6248.25 3802
6249.00 3781
6249.75 3673
6250.49 3691
6251.24 3609
6251.98 3467
6252.73 3425
6253.48 3246
6254.22 3175
6254.97 3151
6255.72 3062
6256.46 3056
6257.21 2990
6257.95 2936
6258.70 2944
6259.45 2913
6260.19 2858
6260.94 2893
6261.69 2864
6262.43 2807
6263.18 2886
6263.93 2834
6264.68 2764
6265.42 2687
6266.17 2624
6266.92 2658
6267.66 2588
6268.41 2579
6269.16 2552
6269.91 2622
6270.65 2632
6271.40 2612
6272.15 2615
6272.89 2637
6273.64 2630
6274.39 2693
6275.14 2703
6275.88 2688
6276.63 2573
6277.38 2693
6278.13 2720
6278.88 2636
6279.62 2597
6280.37 2675
6281.12 2639
6281.87 2578
6282.62 2546
6283.36 2529
6284.11 2458
6284.86 2488
6285.61 2402
6286.36 2362
6287.10 2378
6287.85 2377
6288.60 2333
6289.35 2331
6290.10 2279
6290.85 2321
6291.59 2290
6292.34 2261
6293.09 2206
6293.84 2270
6294.59 2234
6295.34 2258
6296.09 2212
6296.84 2152
6297.58 2236
6298.33 2193
6299.08 2236
6299.83 2224
6300.58 2221
6301.33 2190
6302.08 2271
6302.83 2245
6303.58 2317
6304.33 2271
6305.08 2238
6305.83 2200
6306.58 2267
6307.32 2204
6308.07 2288
6308.82 2294
6309.57 2232
6310.32 2218
6311.07 2297
6311.82 2273
6312.57 2332
6313.32 2378
6314.07 2370
6314.82 2340
6315.57 2449
6316.32 2353
6317.07 2379
6317.82 2367
6318.57 2416
6319.32 2397
6320.07 2303
6320.82 2343
6321.57 2350
6322.32 2326
6323.07 2173
6323.82 2215
6324.58 2227
6325.33 2127
6326.08 2164
6326.83 2172
6327.58 2152
6328.33 2123
6329.08 2151
6329.83 2160
6330.58 2168
6331.33 2198
6332.08 2132
6332.83 2141
6333.58 2109
6334.34 2156
6335.09 2172
6335.84 2117
6336.59 2127
6337.34 2145
6338.09 2112
6338.84 2064
6339.59 2082
6340.35 2124
6341.10 2128
6341.85 2201
6342.60 2206
6343.35 2151
6344.10 2178
6344.86 2168
6345.61 2207
6346.36 2210
6347.11 2277
6347.86 2264
6348.62 2308
6349.37 2338
6350.12 2348
6350.87 2317
6351.62 2455
6352.38 2548
6353.13 2740
6353.88 2859
6354.63 2939
6355.38 2919
6356.14 2982
6356.89 2881
6357.64 2845
6358.39 2813
6359.15 2776
6359.90 2575
6360.65 2604
6361.40 2557
6362.16 2550
6362.91 2560
6363.66 2586
6364.42 2558
6365.17 2567
6365.92 2562
6366.67 2732
6367.43 2800
6368.18 3041
6368.93 3275
6369.69 3376
6370.44 3323
6371.19 3242
6371.95 3149
6372.70 2984
6373.45 2917
6374.21 2770
6374.96 2673
6375.71 2645
6376.47 2611
6377.22 2619
6377.98 2475
6378.73 2459
6379.48 2494
6380.24 2469
6380.99 2453
6381.74 2515
6382.50 2570
6383.25 2589
6384.01 2501
6384.76 2530
6385.51 2535
6386.27 2461
6387.02 2520
6387.78 2460
6388.53 2410
6389.29 2376
6390.04 2409
6390.79 2360
6391.55 2368
6392.30 2323
6393.06 2266
6393.81 2269
6394.57 2278
6395.32 2262
6396.08 2238
6396.83 2277
6397.59 2248
6398.34 2238
6399.10 2196
6399.85 2175
6400.61 2138
6401.36 2163
6402.12 2206
6402.87 2124
6403.63 2111
6404.38 2098
6405.14 2073
6405.89 2070
6406.65 2132
6407.40 2046
6408.16 2079
6408.91 2052
6409.67 2111
6410.43 2146
6411.18 2129
6411.94 2161
6412.69 2198
6413.45 2178
6414.20 2044
6414.96 2057
6415.72 2138
6416.47 2120
6417.23 2114
6417.98 2142
6418.74 2133
6419.50 2111
6420.25 2178
6421.01 2083
6421.77 2065
6422.52 2034
6423.28 1954
6424.03 1941
6424.79 2030
6425.55 1984
6426.30 2006
6427.06 1969
6427.82 1942
6428.57 1918
6429.33 1966
6430.09 1933
6430.84 1928
6431.60 1936
6432.36 1933
6433.11 1988
6433.87 2014
6434.63 1930
6435.39 1917
6436.14 1944
6436.90 1924
6437.66 1935
6438.41 1948
6439.17 1993
6439.93 1979
6440.69 2003
6441.44 2004
6442.20 2084
6442.96 2099
6443.72 2056
6444.47 2075
6445.23 2086
6445.99 2027
6446.75 1996
6447.50 1905
6448.26 1975
6449.02 2015
6449.78 1989
6450.54 2050
6451.29 2015
6452.05 1993
6452.81 2002
6453.57 1982
6454.33 1990
6455.08 1967
6455.84 2033
6456.60 2025
6457.36 1981
6458.12 2052
6458.88 2131
6459.64 2111
6460.39 2106
6461.15 1961
6461.91 2014
6462.67 2036
6463.43 2089
6464.19 2155
6464.95 2091
6465.70 2118
6466.46 2155
6467.22 2074
6467.98 2088
6468.74 2064
6469.50 2097
6470.26 2055
6471.02 2036
6471.78 2029
6472.54 2107
6473.30 2079
6474.05 2062
6474.81 2180
6475.57 2135
6476.33 2107
6477.09 2064
6477.85 2089
6478.61 2097
6479.37 2137
6480.13 2152
6480.89 2129
6481.65 2190
6482.41 2217
6483.17 2157
6483.93 2192
6484.69 2273
6485.45 2327
6486.21 2377
6486.97 2340
6487.73 2373
6488.49 2374
6489.25 2421
6490.01 2435
6490.77 2386
6491.53 2380
6492.29 2470
6493.05 2597
6493.81 2565
6494.57 2632
6495.33 2586
6496.10 2616
6496.86 2631
6497.62 2622
6498.38 2650
6499.14 2570
6499.90 2566
6500.66 2628
6501.42 2663
6502.18 2586
6502.94 2545
6503.70 2732
6504.47 2776
6505.23 2908
6505.99 3247
6506.75 3696
6507.51 4426
6508.27 5275
6509.03 5907
6509.79 6486
6510.56 6730
6511.32 6673
6512.08 6529
6512.84 6044
6513.60 5604
6514.36 4991
6515.13 4377
6515.89 3969
6516.65 3703
6517.41 3474
6518.17 3325
6518.94 3210
6519.70 3027
6520.46 3013
6521.22 2978
6521.98 2955
6522.75 2984
6523.51 3029
6524.27 2975
6525.03 3021
6525.79 3085
6526.56 3247
6527.32 3362
6528.08 3453
6528.84 3512
6529.61 3521
6530.37 3544
6531.13 3486
6531.90 3504
6532.66 3470
6533.42 3459
6534.18 3586
6534.95 3707
6535.71 4064
6536.47 4417
6537.24 4737
6538.00 5044
6538.76 5155
6539.53 5035
6540.29 4818
6541.05 4383
6541.82 4114
6542.58 3893
6543.34 3724
6544.11 3535
6544.87 3345
6545.63 3280
6546.40 3175
6547.16 3217
6547.92 3119
6548.69 3201
6549.45 3095
6550.21 3073
6550.98 3071
6551.74 3022
6552.51 2973
6553.27 2907
6554.03 2817
6554.80 2898
6555.56 2919
6556.33 2894
6557.09 2945
6557.85 2901
6558.62 2883
6559.38 2848
6560.15 2870
6560.91 2937
6561.68 2969
6562.44 2985
6563.21 2957
6563.97 3069
6564.74 3131
6565.50 3125
6566.26 3181
6567.03 3214
6567.79 3255
6568.56 3261
6569.32 3236
6570.09 3222
6570.85 3258
6571.62 3250
6572.38 3266
6573.15 3317
6573.91 3313
6574.68 3294
6575.44 3379
6576.21 3361
6576.98 3407
6577.74 3498
6578.51 3472
6579.27 3397
6580.04 3449
6580.80 3509
6581.57 3680
6582.33 3643
6583.10 3722
6583.87 3786
6584.63 3839
6585.40 3910
6586.16 3975
6586.93 3883
6587.70 3722
6588.46 3716
6589.23 3748
6589.99 3717
6590.76 3684
6591.53 3598
6592.29 3734
6593.06 3948
6593.82 4148
6594.59 4274
6595.36 4485
6596.12 4587
6596.89 4803
6597.66 4839
6598.42 4771
6599.19 4602
6599.96 4463
6600.72 4403
6601.49 4235
6602.26 3997
6603.02 3902
6603.79 3643
6604.56 3575
6605.33 3531
6606.09 3429
6606.86 3481
6607.63 3480
6608.39 3490
6609.16 3471
6609.93 3519
6610.70 3589
6611.46 3677
6612.23 3605
6613.00 3527
6613.77 3504
6614.53 3613
6615.30 3630
6616.07 3527
6616.84 3525
6617.60 3455
6618.37 3539
6619.14 3611
6619.91 3608
6620.68 3721
6621.44 3814
6622.21 3940
6622.98 4068
6623.75 4205
6624.52 4339
6625.28 4448
6626.05 4354
6626.82 4213
6627.59 4151
6628.36 4044
6629.13 3932
6629.89 3833
6630.66 3694
6631.43 3680
6632.20 3683
6632.97 3780
6633.74 3923
6634.51 4093
6635.27 4134
6636.04 4322
6636.81 4480
6637.58 4500
6638.35 4539
6639.12 4638
6639.89 4810
6640.66 4909
6641.43 5045
6642.19 5233
6642.96 5363
6643.73 5516
6644.50 5308
6645.27 5255
6646.04 5028
6646.81 4739
6647.58 4446
6648.35 4186
6649.12 3939
6649.89 3712
6650.66 3533
6651.43 3403
6652.20 3232
6652.97 3216
6653.74 3168
6654.51 3031
6655.28 3003
6656.05 3030
6656.82 2967
6657.59 2979
6658.36 2974
6659.13 3011
6659.90 2906
6660.67 2984
6661.44 2902
6662.21 2860
6662.98 2917
6663.75 2861
6664.52 2971
6665.29 2924
6666.06 2902
6666.83 2863
6667.60 2791
6668.37 2824
6669.14 2866
6669.91 2887
6670.68 2969
6671.46 2985
6672.23 3016
6673.00 3043
6673.77 3116
6674.54 3130
6675.31 3167
6676.08 3208
6676.85 3097
6677.62 3116
6678.40 3036
6679.17 3115
6679.94 3126
6680.71 3143
6681.48 3159
6682.25 3288
6683.02 3258
6683.80 3260
6684.57 3238
6685.34 3355
6686.11 3493
6686.88 3613
6687.65 3656
6688.43 3617
6689.20 3545
6689.97 3401
6690.74 3347
6691.51 3139
6692.29 3110
6693.06 2954
6693.83 2861
6694.60 2821
6695.37 2777
6696.15 2827
6696.92 2696
6697.69 2719
6698.46 2709
6699.24 2645
6700.01 2671
6700.78 2705
6701.55 2669
6702.33 2679
6703.10 2677
6703.87 2657
6704.64 2633
6705.42 2597
6706.19 2602
6706.96 2562
6707.74 2509
6708.51 2558
6709.28 2499
6710.06 2522
6710.83 2493
6711.60 2497
6712.37 2464
6713.15 2413
6713.92 2435
6714.69 2412
6715.47 2420
6716.24 2389
6717.01 2415
6717.79 2339
6718.56 2419
6719.34 2423
6720.11 2417
6720.88 2413
6721.66 2366
6722.43 2354
6723.20 2299
6723.98 2341
6724.75 2386
6725.53 2345
6726.30 2315
6727.07 2340
6727.85 2314
6728.62 2302
6729.40 2308
6730.17 2302
6730.95 2337
6731.72 2317
6732.49 2340
6733.27 2330
6734.04 2295
6734.82 2260
6735.59 2286
6736.37 2305
6737.14 2290
6737.92 2313
6738.69 2374
6739.47 2402
6740.24 2518
6741.01 2498
6741.79 2459
6742.56 2451
6743.34 2465
6744.11 2539
6744.89 2529
6745.67 2536
6746.44 2505
6747.22 2509
6747.99 2615
6748.77 2578
6749.54 2548
6750.32 2508
6751.09 2712
6751.87 2701
6752.64 2730
6753.42 2731
6754.19 2885
6754.97 2961
6755.75 2883
6756.52 2844
6757.30 2812
6758.07 2713
6758.85 2667
6759.63 2726
6760.40 2623
6761.18 2621
6761.95 2580
6762.73 2637
6763.51 2625
6764.28 2601
6765.06 2592
6765.83 2618
6766.61 2618
6767.39 2607
6768.16 2538
6768.94 2554
6769.72 2539
6770.49 2612
6771.27 2625
6772.05 2547
6772.82 2578
6773.60 2463
6774.38 2503
6775.15 2533
6775.93 2495
6776.71 2468
6777.48 2504
6778.26 2537
6779.04 2579
6779.82 2535
6780.59 2489
6781.37 2484
6782.15 2492
6782.92 2433
6783.70 2495
6784.48 2442
6785.26 2449
6786.03 2371
6786.81 2394
6787.59 2388
6788.37 2380
6789.14 2304
6789.92 2295
6790.70 2293
6791.48 2214
6792.25 2224
6793.03 2256
6793.81 2295
6794.59 2254
6795.37 2271
6796.14 2250
6796.92 2227
6797.70 2285
6798.48 2282
6799.26 2311
6800.04 2299
6800.81 2370
6801.59 2435
6802.37 2465
6803.15 2492
6803.93 2511
6804.71 2457
6805.48 2453
6806.26 2465
6807.04 2516
6807.82 2552
6808.60 2518
6809.38 2410
6810.16 2443
6810.94 2385
6811.71 2379
6812.49 2407
6813.27 2322
6814.05 2316
6814.83 2308
6815.61 2386
6816.39 2387
6817.17 2339
6817.95 2404
6818.73 2377
6819.51 2325
6820.29 2353
6821.07 2398
6821.84 2384
6822.62 2455
6823.40 2338
6824.18 2311
6824.96 2289
6825.74 2246
6826.52 2208
6827.30 2213
6828.08 2208
6828.86 2235
6829.64 2211
6830.42 2265
6831.20 2302
6831.98 2213
6832.76 2218
6833.54 2251
6834.32 2264
6835.10 2285
6835.88 2395
6836.66 2627
6837.44 2957
6838.22 3394
6839.01 3803
6839.79 4267
6840.57 4529
6841.35 4581
6842.13 4535
6842.91 4359
6843.69 4055
6844.47 3770
6845.25 3514
6846.03 3252
6846.81 3112
6847.59 2908
6848.37 2839
6849.16 2885
6849.94 2928
6850.72 2993
6851.50 3082
6852.28 3295
6853.06 3316
6853.84 3313
6854.62 3291
6855.41 3118
6856.19 2983
6856.97 2909
6857.75 2826
6858.53 2743
6859.31 2638
6860.10 2457
6860.88 2440
6861.66 2399
6862.44 2384
6863.22 2330
6864.00 2260
6864.79 2354
6865.57 2389
6866.35 2355
6867.13 2362
6867.91 2388
6868.70 2419
6869.48 2334
6870.26 2432
6871.04 2417
6871.83 2384
6872.61 2415
6873.39 2440
6874.17 2503
6874.96 2576
6875.74 2630
6876.52 2693
6877.30 2716
6878.09 2836
6878.87 2858
6879.65 2986
6880.43 2963
6881.22 3125
6882.00 3301
6882.78 3429
6883.57 3484
6884.35 3542
6885.13 3607
6885.92 3608
6886.70 3606
6887.48 3670
6888.27 3721
6889.05 3851
6889.83 3941
6890.62 4011
6891.40 4086
6892.18 3963
6892.97 3818
6893.75 3653
6894.53 3535
6895.32 3368
6896.10 3270
6896.88 3174
6897.67 3120
6898.45 3065
6899.24 3005
6900.02 2968
6900.80 2979
6901.59 2927
6902.37 2954
6903.16 3012
6903.94 2855
6904.73 2860
6905.51 2962
6906.29 2918
6907.08 2845
6907.86 2808
6908.65 2782
6909.43 2828
6910.22 2781
6911.00 2736
6911.79 2675
6912.57 2735
6913.35 2648
6914.14 2717
6914.92 2689
6915.71 2675
6916.49 2645
6917.28 2710
6918.06 2668
6918.85 2634
6919.63 2619
6920.42 2670
6921.20 2729
6921.99 2677
6922.78 2678
6923.56 2619
6924.35 2718
6925.13 2757
6925.92 2795
6926.70 2777
6927.49 2785
6928.27 2795
6929.06 2857
6929.84 2847
6930.63 2828
6931.42 2823
6932.20 2820
6932.99 2799
6933.77 2793
6934.56 2815
6935.35 2860
6936.13 2841
6936.92 2877
6937.70 2802
6938.49 2838
6939.28 3050
6940.06 3063
6940.85 3198
6941.63 3332
6942.42 3433
6943.21 3599
6943.99 3671
6944.78 3729
6945.57 3706
6946.35 3673
6947.14 3800
6947.93 3830
6948.71 3936
6949.50 4041
6950.29 4163
6951.07 4103
6951.86 4075
6952.65 4061
6953.44 4021
6954.22 3867
6955.01 3776
6955.80 3696
6956.58 3580
6957.37 3555
6958.16 3493
6958.95 3461
6959.73 3519
6960.52 3582
6961.31 3474
6962.09 3484
6962.88 3592
6963.67 3548
6964.46 3616
6965.25 3674
6966.03 3809
6966.82 3913
6967.61 4037
6968.40 4167
6969.18 4301
6969.97 4496
6970.76 4592
6971.55 4676
6972.34 4769
6973.12 4713
6973.91 4689
6974.70 4584
6975.49 4644
6976.28 4727
6977.07 4733
6977.85 4834
6978.64 4998
6979.43 5080
6980.22 5390
6981.01 5622
6981.80 6059
6982.59 6585
6983.37 7488
6984.16 8685
6984.95 10236
6985.74 12037
6986.53 13387
6987.32 14383
6988.11 14802
6988.90 14680
6989.69 13881
6990.47 13014
6991.26 11426
6992.05 10102
6992.84 8882
6993.63 7561
6994.42 6437
6995.21 5821
6996.00 5229
6996.79 4683
6997.58 4294
6998.37 4062
6999.16 3903
6999.95 3681
7000.74 3532
7001.53 3496
7002.32 3480
7003.11 3391
7003.90 3274
7004.69 3299
7005.48 3303
7006.27 3099
7007.06 3062
7007.85 2972
7008.64 2865
7009.43 2908
7010.22 2886
7011.01 2907
7011.80 2936
7012.59 3012
7013.38 3013
7014.17 3152
7014.96 3256
7015.75 3180
7016.54 3274
7017.33 3244
7018.12 3144
7018.91 3151
7019.70 3150
7020.49 3218
7021.28 3231
7022.07 3345
7022.87 3419
7023.66 3586
7024.45 3631
7025.24 3775
7026.03 3902
7026.82 3899
7027.61 3858
7028.40 3811
7029.19 3780
7029.99 3748
7030.78 3638
7031.57 3450
7032.36 3377
7033.15 3209
7033.94 3128
7034.74 3083
7035.53 2986
7036.32 3016
7037.11 3051
7037.90 2997
7038.69 2964
7039.49 2981
7040.28 3027
7041.07 3080
7041.86 3129
7042.65 3193
7043.45 3103
7044.24 3165
7045.03 3147
7045.82 3118
7046.61 3196
7047.41 3115
7048.20 3194
7048.99 3330
7049.78 3326
7050.58 3469
7051.37 3467
7052.16 3540
7052.95 3601
7053.75 3653
7054.54 3574
7055.33 3439
7056.13 3343
7056.92 3183
7057.71 3276
7058.50 3254
7059.30 3173
7060.09 3228
7060.88 3201
7061.68 3219
7062.47 3249
7063.26 3150
7064.06 3079
7064.85 3087
7065.64 2999
7066.44 2951
7067.23 2911
7068.02 2850
7068.82 2775
7069.61 2768
7070.40 2704
7071.20 2686
7071.99 2615
7072.78 2585
7073.58 2582
7074.37 2520
7075.17 2571
7075.96 2469
7076.75 2394
7077.55 2441
7078.34 2477
7079.14 2446
7079.93 2463
7080.72 2387
7081.52 2384
7082.31 2384
7083.11 2372
7083.90 2416
7084.70 2462
7085.49 2492
7086.28 2622
7087.08 2551
7087.87 2617
7088.67 2686
7089.46 2674
7090.26 2708
7091.05 2671
7091.85 2650
7092.64 2589
7093.44 2503
7094.23 2448
7095.03 2322
7095.82 2334
7096.62 2299
7097.41 2301
7098.21 2120
7099.00 2151
7099.80 2092
7100.59 2081
7101.39 2040
7102.18 2083
7102.98 2026
7103.77 1961
7104.57 2015
7105.37 1966
7106.16 1949
7106.96 1914
7107.75 1954
7108.55 1873
7109.34 1871
7110.14 1855
7110.94 1831
7111.73 1866
7112.53 1830
7113.32 1788
7114.12 1784
7114.92 1770
7115.71 1809
7116.51 1790
7117.30 1793
7118.10 1813
7118.90 1818
7119.69 1831
7120.49 1827
7121.29 1830
7122.08 1852
7122.88 1841
7123.68 1880
7124.47 1846
7125.27 1848
7126.07 1823
7126.86 1836
7127.66 1810
7128.46 1872
7129.25 1902
7130.05 1852
7130.85 1854
7131.64 1879
7132.44 1899
7133.24 1931
7134.04 1889
7134.83 1826
7135.63 1877
7136.43 1841
7137.23 1867
7138.02 1853
7138.82 1806
7139.62 1748
7140.42 1781
7141.21 1714
7142.01 1740
7142.81 1714
7143.61 1685
7144.40 1688
7145.20 1717
7146.00 1653
7146.80 1649
7147.59 1622
7148.39 1621
7149.19 1648
7149.99 1669
7150.79 1612
7151.59 1639
7152.38 1600
7153.18 1590
7153.98 1605
7154.78 1645
7155.58 1651
7156.38 1612
7157.17 1635
7157.97 1673
7158.77 1678
7159.57 1656
7160.37 1723
7161.17 1648
7161.97 1671
7162.76 1686
7163.56 1631
7164.36 1626
7165.16 1682
7165.96 1659
7166.76 1657
7167.56 1677
7168.36 1659
7169.16 1616
7169.96 1577
7170.75 1609
7171.55 1576
7172.35 1571
7173.15 1613
7173.95 1595
7174.75 1550
7175.55 1550
7176.35 1554
7177.15 1531
7177.95 1538
7178.75 1509
7179.55 1508
7180.35 1522
7181.15 1536
7181.95 1529
7182.75 1586
7183.55 1541
7184.35 1592
7185.15 1650
7185.95 1600
7186.75 1604
7187.55 1609
7188.35 1527
7189.15 1589
7189.95 1523
7190.75 1502
7191.55 1524
7192.35 1476
7193.15 1511
7193.95 1526
7194.75 1520
7195.55 1497
7196.35 1562
7197.15 1568
7197.95 1588
7198.76 1513
7199.56 1538
7200.36 1537
7201.16 1523
7201.96 1566
7202.76 1552
7203.56 1510
7204.36 1561
7205.16 1575
7205.96 1564
7206.77 1528
7207.57 1540
7208.37 1512
7209.17 1565
7209.97 1567
7210.77 1577
7211.57 1590
7212.38 1592
7213.18 1617
7213.98 1664
7214.78 1694
7215.58 1681
7216.38 1720
7217.19 1676
7217.99 1622
7218.79 1648
7219.59 1648
7220.39 1719
7221.20 1732
7222.00 1689
7222.80 1754
7223.60 1689
7224.40 1711
7225.21 1774
7226.01 1805
7226.81 1787
7227.61 1755
7228.42 1783
7229.22 1740
7230.02 1719
7230.82 1760
7231.63 1777
7232.43 1832
7233.23 1809
7234.03 1845
7234.84 1953
7235.64 2061
7236.44 2110
7237.25 2235
7238.05 2320
7238.85 2428
7239.65 2427
7240.46 2407
7241.26 2312
7242.06 2220
7242.87 2097
7243.67 1997
7244.47 1973
7245.28 1979
7246.08 1908
7246.88 1902
7247.69 1882
7248.49 1889
7249.30 1865
7250.10 1836
7250.90 1925
7251.71 1862
7252.51 1808
7253.31 1799
7254.12 1852
7254.92 1846
7255.73 1888
7256.53 1918
7257.33 1882
7258.14 1913
7258.94 1914
7259.75 1924
7260.55 1935
7261.35 1983
7262.16 1987
7262.96 2005
7263.77 2053
7264.57 2032
7265.38 2032
7266.18 2055
7266.99 2050
7267.79 2057
7268.59 2126
7269.40 2056
7270.20 2062
7271.01 2094
7271.81 2056
7272.62 2072
7273.42 2049
7274.23 1992
7275.03 2032
7275.84 2006
7276.64 2071
7277.45 2107
7278.25 2099
7279.06 2108
7279.86 2176
7280.67 2179
7281.48 2318
7282.28 2398
7283.09 2564
7283.89 2771
7284.70 3126
7285.50 3367
7286.31 3415
7287.11 3503
7287.92 3411
7288.73 3369
7289.53 3226
7290.34 3085
7291.14 2861
7291.95 2653
7292.76 2517
7293.56 2493
7294.37 2366
7295.17 2332
7295.98 2217
7296.79 2173
7297.59 2147
7298.40 2204
7299.21 2191
7300.01 2207
7300.82 2309
7301.62 2187
7302.43 2189
7303.24 2212
7304.04 2294
7304.85 2198
7305.66 2265
7306.46 2283
7307.27 2320
7308.08 2362
7308.89 2444
7309.69 2518
7310.50 2640
7311.31 2735
7312.11 2823
7312.92 2896
7313.73 3010
7314.53 2981
7315.34 2964
7316.15 2889
7316.96 2890
7317.76 2934
7318.57 2913
7319.38 3074
7320.19 3359
7320.99 3599
7321.80 3742
7322.61 3668
7323.42 3745
7324.22 3719
7325.03 3576
7325.84 3488
7326.65 3274
7327.46 3141
7328.26 2982
7329.07 2753
7329.88 2697
7330.69 2585
7331.50 2500
7332.30 2468
7333.11 2413
7333.92 2453
7334.73 2432
7335.54 2354
7336.35 2406
7337.15 2507
7337.96 2502
7338.77 2525
7339.58 2585
7340.39 2614
7341.20 2619
7342.01 2671
7342.82 2706
7343.62 2682
7344.43 2698
7345.24 2622
7346.05 2582
7346.86 2571
7347.67 2511
7348.48 2539
7349.29 2574
7350.10 2521
7350.91 2506
7351.71 2475
7352.52 2507
7353.33 2497
7354.14 2405
7354.95 2369
7355.76 2382
7356.57 2339
7357.38 2405
7358.19 2443
7359.00 2528
7359.81 2630
7360.62 2776
7361.43 2786
7362.24 2876
7363.05 2931
7363.86 3008
7364.67 3025
7365.48 2887
7366.29 2933
7367.10 2839
7367.91 2748
7368.72 2758
7369.53 2640
7370.34 2577
7371.15 2567
7371.96 2444
7372.77 2412
7373.58 2339
7374.39 2319
7375.20 2281
7376.01 2293
7376.82 2255
7377.63 2312
7378.45 2391
7379.26 2440
7380.07 2545
7380.88 2604
7381.69 2751
7382.50 2953
7383.31 2935
7384.12 2951
7384.93 2917
7385.74 2856
7386.56 2784
7387.37 2666
7388.18 2588
7388.99 2511
7389.80 2413
7390.61 2287
7391.42 2229
7392.24 2165
7393.05 2058
7393.86 2048
7394.67 2042
7395.48 1987
7396.29 1960
7397.10 2034
7397.92 2015
7398.73 2057
7399.54 2042
7400.35 2120
7401.16 2120
7401.98 2174
7402.79 2212
7403.60 2183
7404.41 2215
7405.23 2181
7406.04 2180
7406.85 2124
7407.66 2154
7408.47 2073
7409.29 1961
7410.10 1973
7410.91 1937
7411.72 1904
7412.54 1839
7413.35 1827
7414.16 1839
7414.98 1799
7415.79 1759
7416.60 1802
7417.41 1734
7418.23 1738
7419.04 1735
7419.85 1797
7420.67 1761
7421.48 1753
7422.29 1708
7423.11 1683
7423.92 1658
7424.73 1657
7425.54 1654
7426.36 1685
7427.17 1655
7427.99 1656
7428.80 1655
7429.61 1630
7430.43 1626
7431.24 1618
7432.05 1631
7432.87 1560
7433.68 1579
7434.49 1579
7435.31 1620
7436.12 1539
7436.94 1601
7437.75 1594
7438.56 1605
7439.38 1658
7440.19 1634
7441.01 1601
7441.82 1621
7442.64 1651
7443.45 1593
7444.26 1578
7445.08 1568
7445.89 1584
7446.71 1620
7447.52 1597
7448.34 1534
7449.15 1531
7449.97 1553
7450.78 1503
7451.59 1561
7452.41 1603
7453.22 1597
7454.04 1537
7454.85 1523
7455.67 1471
7456.48 1488
7457.30 1516
7458.11 1537
7458.93 1517
7459.74 1512
7460.56 1540
7461.38 1518
7462.19 1506
7463.01 1493
7463.82 1489
7464.64 1529
7465.45 1502
7466.27 1465
7467.08 1479
7467.90 1474
7468.72 1497
7469.53 1535
7470.35 1458
7471.16 1491
7471.98 1530
7472.79 1566
7473.61 1576
7474.43 1557
7475.24 1586
7476.06 1501
7476.87 1564
7477.69 1564
7478.51 1524
7479.32 1536
7480.14 1518
7480.96 1523
7481.77 1533
7482.59 1546
7483.41 1546
7484.22 1540
7485.04 1548
7485.85 1529
7486.67 1489
7487.49 1577
7488.31 1508
7489.12 1477
7489.94 1460
7490.76 1487
7491.57 1479
7492.39 1472
7493.21 1480
7494.02 1458
7494.84 1438
7495.66 1458
7496.48 1451
7497.29 1434
7498.11 1484
7498.93 1463
7499.74 1438
7500.56 1411
7501.38 1475
7502.20 1462
7503.01 1493
7503.83 1455
7504.65 1428
7505.47 1445
7506.29 1421
7507.10 1393
7507.92 1358
7508.74 1453
7509.56 1435
7510.37 1425
7511.19 1407
7512.01 1375
7512.83 1374
7513.65 1398
7514.47 1464
7515.28 1434
7516.10 1356
7516.92 1389
7517.74 1400
7518.56 1374
7519.38 1399
7520.19 1409
7521.01 1382
7521.83 1400
7522.65 1432
7523.47 1454
7524.29 1423
7525.11 1454
7525.92 1427
7526.74 1420
7527.56 1466
7528.38 1449
7529.20 1436
7530.02 1429
7530.84 1402
7531.66 1437
7532.48 1472
7533.30 1439
7534.12 1440
7534.93 1467
7535.75 1466
7536.57 1463
7537.39 1481
7538.21 1478
7539.03 1454
7539.85 1429
7540.67 1490
7541.49 1538
7542.31 1510
7543.13 1518
7543.95 1525
7544.77 1507
7545.59 1498
7546.41 1475
7547.23 1485
7548.05 1517
7548.87 1525
7549.69 1517
7550.51 1517
7551.33 1477
7552.15 1502
7552.97 1483
7553.79 1513
7554.61 1535
7555.43 1535
7556.25 1566
7557.07 1568
7557.89 1558
7558.71 1599
7559.53 1602
7560.36 1618
7561.18 1641
7562.00 1602
7562.82 1645
7563.64 1613
7564.46 1604
7565.28 1655
7566.10 1670
7566.92 1636
7567.74 1639
7568.56 1671
7569.39 1594
7570.21 1620
7571.03 1650
7571.85 1619
7572.67 1698
7573.49 1704
7574.31 1710
7575.14 1683
7575.96 1713
7576.78 1786
7577.60 1752
7578.42 1776
7579.24 1738
7580.06 1713
7580.89 1763
7581.71 1778
7582.53 1787
7583.35 1808
7584.17 1787
7585.00 1841
7585.82 1811
7586.64 1828
7587.46 1884
7588.29 1925
7589.11 1917
7589.93 1934
7590.75 1927
7591.57 1901
7592.40 1905
7593.22 1951
7594.04 1928
7594.86 1945
7595.69 1949
7596.51 1934
7597.33 2086
7598.15 2082
7598.98 2109
7599.80 2090
7600.62 2143
7601.45 2177
7602.27 2194
7603.09 2250
7603.92 2279
7604.74 2345
7605.56 2375
7606.38 2351
7607.21 2403
7608.03 2408
7608.85 2436
7609.68 2417
7610.50 2362
7611.32 2352
7612.15 2330
7612.97 2332
7613.80 2336
7614.62 2332
7615.44 2377
7616.27 2534
7617.09 2575
7617.91 2717
7618.74 2878
7619.56 3033
7620.39 3079
7621.21 3127
7622.03 3107
7622.86 3055
7623.68 3001
7624.51 2874
7625.33 2755
7626.15 2759
7626.98 2745
7627.80 2673
7628.63 2625
7629.45 2661
7630.28 2732
7631.10 2641
7631.93 2701
7632.75 2743
7633.58 2868
7634.40 2889
7635.22 2758
7636.05 2725
7636.87 2699
7637.70 2598
7638.52 2398
7639.35 2344
7640.17 2348
7641.00 2172
7641.82 2096
7642.65 2059
7643.47 2129
7644.30 2125
7645.13 2189
7645.95 2198
7646.78 2247
7647.60 2294
7648.43 2282
7649.25 2229
7650.08 2307
7650.90 2358
7651.73 2268
7652.55 2252
7653.38 2158
7654.21 2057
7655.03 2007
7655.86 1940
7656.68 1921
7657.51 1939
7658.34 1848
7659.16 1778
7659.99 1787
7660.81 1834
7661.64 1808
7662.47 1822
7663.29 1792
7664.12 1717
7664.95 1733
7665.77 1745
7666.60 1695
7667.42 1727
7668.25 1723
7669.08 1726
7669.90 1755
7670.73 1701
7671.56 1757
7672.38 1753
7673.21 1768
7674.04 1746
7674.87 1732
7675.69 1691
7676.52 1707
7677.35 1660
7678.17 1662
7679.00 1653
7679.83 1646
7680.65 1650
7681.48 1629
7682.31 1663
7683.14 1680
7683.96 1715
7684.79 1770
7685.62 1822
7686.45 1889
7687.27 1920
7688.10 1921
7688.93 1900
7689.76 1825
7690.58 1825
7691.41 1795
7692.24 1776
7693.07 1782
7693.90 1772
7694.72 1761
7695.55 1709
7696.38 1748
7697.21 1747
7698.04 1756
7698.86 1769
7699.69 1807
7700.52 1867
7701.35 1866
7702.18 1830
7703.01 1803
7703.83 1812
7704.66 1757
7705.49 1716
7706.32 1695
7707.15 1724
7707.98 1682
7708.81 1628
7709.63 1647
7710.46 1611
7711.29 1586
7712.12 1530
7712.95 1545
7713.78 1578
7714.61 1578
7715.44 1603
7716.27 1481
7717.10 1531
7717.93 1539
7718.75 1519
7719.58 1553
7720.41 1511
7721.24 1569
7722.07 1571
7722.90 1528
7723.73 1526
7724.56 1539
7725.39 1496
7726.22 1464
7727.05 1511
7727.88 1436
7728.71 1465
7729.54 1516
7730.37 1470
7731.20 1471
7732.03 1483
7732.86 1519
7733.69 1503
7734.52 1448
7735.35 1464
7736.18 1470
7737.01 1411
7737.84 1430
7738.67 1401
7739.50 1433
7740.33 1417
7741.16 1426
7741.99 1416
7742.82 1382
7743.65 1406
7744.48 1478
7745.31 1491
7746.14 1533
7746.98 1622
7747.81 1737
7748.64 1804
7749.47 1807
7750.30 1845
7751.13 1874
7751.96 1848
7752.79 1707
7753.62 1721
7754.45 1721
7755.29 1623
7756.12 1558
7756.95 1484
7757.78 1439
7758.61 1430
7759.44 1400
7760.27 1419
7761.11 1432
7761.94 1348
7762.77 1302
7763.60 1355
7764.43 1385
7765.26 1323
7766.10 1334
7766.93 1349
7767.76 1338
7768.59 1313
7769.42 1278
7770.26 1291
7771.09 1284
7771.92 1271
7772.75 1283
7773.58 1300
7774.42 1316
7775.25 1326
7776.08 1284
7776.91 1300
7777.75 1308
7778.58 1350
7779.41 1297
7780.24 1277
7781.08 1290
7781.91 1365
7782.74 1352
7783.57 1328
7784.41 1312
7785.24 1329
7786.07 1394
7786.91 1417
7787.74 1397
7788.57 1390
7789.40 1415
7790.24 1371
7791.07 1420
7791.90 1435
7792.74 1414
7793.57 1448
7794.40 1461
7795.24 1408
7796.07 1401
7796.90 1405
7797.74 1468
7798.57 1473
7799.40 1398
7800.24 1484
7801.07 1498
7801.91 1482
7802.74 1463
7803.57 1512
7804.41 1520
7805.24 1442
7806.07 1510
7806.91 1586
7807.74 1568
7808.58 1508
7809.41 1567
7810.25 1552
7811.08 1535
7811.91 1590
7812.75 1607
7813.58 1676
7814.42 1628
7815.25 1657
7816.09 1738
7816.92 1718
7817.75 1770
7818.59 1769
7819.42 1802
7820.26 1800
7821.09 1798
7821.93 1819
7822.76 1867
7823.60 1874
7824.43 1899
7825.27 1927
7826.10 1930
7826.94 1912
7827.77 1866
7828.61 1876
7829.44 1867
7830.28 1823
7831.11 1847
7831.95 1825
7832.78 1856
7833.62 1835
7834.46 1858
7835.29 1942
7836.13 1931
7836.96 1964
7837.80 2005
7838.63 1947
7839.47 1922
7840.31 1848
7841.14 1830
7841.98 1778
7842.81 1747
7843.65 1763
7844.48 1700
7845.32 1711
7846.16 1682
7846.99 1670
7847.83 1686
7848.67 1647
7849.50 1631
7850.34 1602
7851.17 1558
7852.01 1589
7852.85 1602
7853.68 1570
7854.52 1601
7855.36 1543
7856.19 1569
7857.03 1634
7857.87 1616
7858.70 1678
7859.54 1599
7860.38 1627
7861.21 1671
7862.05 1615
7862.89 1630
7863.72 1631
7864.56 1626
7865.40 1664
7866.24 1609
7867.07 1567
7867.91 1578
7868.75 1536
7869.59 1563
7870.42 1596
7871.26 1574
7872.10 1594
7872.94 1623
7873.77 1644
7874.61 1652
7875.45 1668
7876.29 1786
7877.12 1813
7877.96 1794
7878.80 1931
7879.64 2001
7880.47 2043
7881.31 2067
7882.15 2079
7882.99 2098
7883.83 2100
7884.66 2004
7885.50 1983
7886.34 1993
7887.18 1859
7888.02 1908
7888.86 1874
7889.69 1820
7890.53 1859
7891.37 1842
7892.21 1856
7893.05 1855
7893.89 1908
7894.73 1924
7895.56 1881
7896.40 1909
7897.24 1859
7898.08 1831
7898.92 1822
7899.76 1802
7900.60 1769
7901.44 1701
7902.28 1692
7903.12 1622
7903.95 1672
7904.79 1636
7905.63 1601
7906.47 1599
7907.31 1670
7908.15 1582
7908.99 1648
7909.83 1617
7910.67 1532
7911.51 1589
7912.35 1616
7913.19 1650
7914.03 1604
7914.87 1645
7915.71 1711
7916.55 1789
7917.39 1861
7918.23 1883
7919.07 1887
7919.91 1979
7920.75 1957
7921.59 1903
7922.43 1894
7923.27 1891
7924.11 1872
7924.95 1763
7925.79 1677
7926.63 1611
7927.47 1599
7928.31 1595
7929.15 1569
7929.99 1535
7930.83 1554
7931.67 1575
7932.51 1585
7933.35 1491
7934.19 1499
7935.04 1560
7935.88 1496
7936.72 1476
7937.56 1453
7938.40 1517
7939.24 1513
7940.08 1472
7940.92 1488
7941.76 1510
7942.60 1516
7943.45 1528
7944.29 1530
7945.13 1590
7945.97 1595
7946.81 1577
7947.65 1605
7948.49 1594
7949.34 1657
7950.18 1635
7951.02 1608
7951.86 1636
7952.70 1626
7953.54 1659
7954.39 1727
7955.23 1794
7956.07 1853
7956.91 1817
7957.75 1810
7958.60 1881
7959.44 1833
7960.28 1832
7961.12 1853
7961.96 1856
7962.81 1758
7963.65 1778
7964.49 1756
7965.33 1705
7966.18 1700
7967.02 1723
7967.86 1806
7968.70 1842
7969.55 1825
7970.39 1889
7971.23 1846
7972.08 1838
7972.92 1826
7973.76 1765
7974.60 1724
7975.45 1649
7976.29 1631
7977.13 1592
7977.98 1575
7978.82 1506
7979.66 1501
7980.51 1477
7981.35 1463
7982.19 1416
7983.04 1464
7983.88 1428
7984.72 1421
7985.57 1428
7986.41 1432
7987.25 1387
7988.10 1358
7988.94 1430
7989.78 1396
7990.63 1388
7991.47 1371
7992.32 1346
7993.16 1341
7994.00 1302
7994.85 1297
7995.69 1270
7996.54 1193
7997.38 1263
7998.22 1238
7999.07 1264
7999.91 1213
8000.76 1211
8001.60 1195
8002.45 1182
8003.29 1168
8004.13 1112
8004.98 1137
8005.82 1150
8006.67 1183
8007.51 1161
8008.36 1170
8009.20 1098
8010.05 1078
8010.89 1116
8011.74 1091
8012.58 1124
8013.43 1118
8014.27 1104
8015.12 1126
8015.96 1132
8016.81 1101
8017.65 1088
8018.50 1029
8019.34 1075
8020.19 1046
8021.03 1051
8021.88 1101
8022.72 1075
8023.57 1031
8024.41 1052
8025.26 1029
8026.11 1036
8026.95 1036
8027.80 1065
8028.64 1028
8029.49 1045
8030.33 1047
8031.18 1070
8032.03 1058
8032.87 1065
8033.72 1099
8034.56 1066
8035.41 1013
8036.26 1043
8037.10 1057
8037.95 989
8038.80 1010
8039.64 1023
8040.49 1037
8041.34 1034
8042.18 1028
8043.03 1065
8043.87 1068
8044.72 1028
8045.57 1042
8046.41 1116
8047.26 1101
8048.11 1099
8048.96 1058
8049.80 1001
8050.65 1031
8051.50 1029
8052.34 1003
8053.19 1007
8054.04 964
8054.88 984
8055.73 989
8056.58 969
8057.43 994
8058.27 1004
8059.12 977
8059.97 976
8060.82 989
8061.66 944
8062.51 959
8063.36 968
8064.21 977
8065.05 971
8065.90 951
8066.75 948
8067.60 995
8068.44 940
8069.29 955
8070.14 976
8070.99 945
8071.84 924
8072.68 950
8073.53 895
8074.38 954
8075.23 899
8076.08 922
8076.93 928
8077.77 969
8078.62 981
8079.47 932
8080.32 933
8081.17 930
8082.02 948
8082.87 964
8083.71 940
8084.56 956
8085.41 946
8086.26 953
8087.11 965
8087.96 958
8088.81 930
8089.66 947
8090.51 894
8091.35 917
8092.20 946
8093.05 944
8093.90 924
8094.75 908
8095.60 926
8096.45 948
8097.30 967
8098.15 930
8099.00 919
8099.85 894
8100.70 919
8101.55 938
8102.40 962
8103.25 939
8104.10 907
8104.95 933
8105.80 880
8106.65 942
8107.50 880
8108.35 928
8109.20 912
8110.05 891
8110.90 881
8111.75 915
8112.60 941
8113.45 940
8114.30 936
8115.15 946
8116.00 911
8116.85 930
8117.70 904
8118.55 903
8119.40 921
8120.25 961
8121.10 969
8121.95 932
8122.80 943
8123.65 974
8124.50 975
8125.35 962
8126.20 982
8127.06 954
8127.91 932
8128.76 904
8129.61 976
8130.46 974
8131.31 941
8132.16 985
8133.01 954
8133.86 964
8134.72 951
8135.57 944
8136.42 987
8137.27 1007
8138.12 992
8138.97 980
8139.83 949
8140.68 954
8141.53 994
8142.38 967
8143.23 995
8144.08 952
8144.94 928
8145.79 955
8146.64 939
8147.49 959
8148.34 972
8149.20 959
8150.05 963
8150.90 940
8151.75 966
8152.60 958
8153.46 972
8154.31 985
8155.16 991
8156.01 990
8156.87 1000
8157.72 1035
8158.57 1033
8159.42 1031
8160.28 967
8161.13 945
8161.98 961
8162.84 928
8163.69 935
8164.54 944
8165.39 923
8166.25 967
8167.10 942
8167.95 879
8168.81 871
8169.66 888
8170.51 894
8171.37 878
8172.22 899
8173.07 901
8173.93 874
8174.78 889
8175.63 873
8176.49 864
8177.34 888
8178.19 880
8179.05 887
8179.90 875
8180.76 862
8181.61 849
8182.46 864
8183.32 861
8184.17 847
8185.02 841
8185.88 839
8186.73 832
8187.59 826
8188.44 850
8189.30 820
8190.15 863
8191.00 878
8191.86 813
8192.71 783
8193.57 826
8194.42 795
8195.28 835
8196.13 816
8196.99 818
8197.84 831
8198.69 833
8199.55 813
8200.40 847
8201.26 830
8202.11 826
8202.97 846
8203.82 858
8204.68 850
8205.53 822
8206.39 851
8207.24 837
8208.10 828
8208.95 858
8209.81 837
8210.67 854
8211.52 833
8212.38 808
8213.23 847
8214.09 823
8214.94 817
8215.80 839
8216.65 819
8217.51 816
8218.37 868
8219.22 814
8220.08 799
8220.93 861
8221.79 846
8222.64 848
8223.50 879
8224.36 876
8225.21 884
8226.07 843
8226.92 872
8227.78 926
8228.64 875
8229.49 894
8230.35 868
8231.21 865
8232.06 874
8232.92 889
8233.78 816
8234.63 802
8235.49 820
8236.35 845
8237.20 839
8238.06 802
8238.92 826
8239.77 803
8240.63 834
8241.49 861
8242.34 835
8243.20 836
8244.06 815
8244.91 814
8245.77 828
8246.63 795
8247.49 793
8248.34 806
8249.20 794
8250.06 821
8250.92 820
8251.77 798
8252.63 793
8253.49 821
8254.35 858
8255.20 848
8256.06 858
8256.92 837
8257.78 838
8258.63 849
8259.49 866
8260.35 837
8261.21 855
8262.07 863
8262.92 833
8263.78 754
8264.64 820
8265.50 822
8266.36 834
8267.22 844
8268.07 857
8268.93 899
8269.79 864
8270.65 852
8271.51 827
8272.37 864
8273.22 897
8274.08 864
8274.94 901
8275.80 894
8276.66 899
8277.52 890
8278.38 905
8279.24 889
8280.09 884
8280.95 897
8281.81 949
8282.67 937
8283.53 944
8284.39 930
8285.25 903
8286.11 891
8286.97 901
8287.83 919
8288.69 929
8289.55 905
8290.41 889
8291.26 889
8292.12 865
8292.98 908
8293.84 936
8294.70 932
8295.56 967
8296.42 949
8297.28 966
8298.14 966
8299.00 944
8299.86 915
8300.72 917
8301.58 911
8302.44 901
8303.30 907
8304.16 932
8305.02 912
8305.88 932
8306.74 945
8307.60 948
8308.46 909
8309.33 891
8310.19 883
8311.05 867
8311.91 892
8312.77 848
8313.63 868
8314.49 891
8315.35 835
8316.21 826
8317.07 877
8317.93 908
8318.79 857
8319.65 826
8320.52 867
8321.38 875
8322.24 904
8323.10 847
8323.96 831
8324.82 811
8325.68 855
8326.54 896
8327.41 864
8328.27 858
8329.13 834
8329.99 840
8330.85 868
8331.71 844
8332.57 849
8333.44 885
8334.30 846
8335.16 883
8336.02 854
8336.88 884
8337.75 895
8338.61 853
8339.47 891
8340.33 876
8341.19 895
8342.06 881
8342.92 894
8343.78 918
8344.64 882
8345.50 873
8346.37 850
8347.23 911
8348.09 909
8348.95 836
8349.82 893
8350.68 887
8351.54 896
8352.40 895
8353.27 901
8354.13 890
8354.99 906
8355.86 881
8356.72 888
8357.58 881
8358.45 895
8359.31 903
8360.17 889
8361.03 908
8361.90 913
8362.76 918
8363.62 893
8364.49 905
8365.35 869
8366.21 859
8367.08 893
8367.94 917
8368.80 924
8369.67 890
8370.53 894
8371.40 921
8372.26 933
8373.12 928
8373.99 933
8374.85 924
8375.71 896
8376.58 902
8377.44 928
8378.31 941
8379.17 888
8380.03 913
8380.90 921
8381.76 909
8382.63 915
8383.49 973
8384.36 997
8385.22 985
8386.08 1003
8386.95 956
8387.81 1009
8388.68 1001
8389.54 957
8390.41 994
8391.27 986
8392.14 973
8393.00 994
8393.87 980
8394.73 988
8395.60 990
8396.46 958
8397.33 1006
8398.19 1019
8399.06 1034
8399.92 1051
8400.79 1029
8401.65 1011
8402.52 1050
8403.38 1072
8404.25 1036
8405.11 1039
8405.98 1022
8406.84 1056
8407.71 1088
8408.58 1086
8409.44 1085
8410.31 1067
8411.17 1079
8412.04 1099
8412.90 1111
8413.77 1106
8414.64 1104
8415.50 1165
8416.37 1108
8417.23 1150
8418.10 1146
8418.97 1165
8419.83 1153
8420.70 1180
8421.56 1159
8422.43 1173
8423.30 1195
8424.16 1207
8425.03 1189
8425.90 1234
8426.76 1246
8427.63 1289
8428.50 1308
8429.36 1295
8430.23 1302
8431.10 1326
8431.96 1334
8432.83 1333
8433.70 1365
8434.56 1407
8435.43 1399
8436.30 1412
8437.16 1457
8438.03 1472
8438.90 1512
8439.77 1569
8440.63 1607
8441.50 1655
8442.37 1715
8443.24 1763
8444.10 1753
8444.97 1772
8445.84 1813
8446.71 1850
8447.57 1868
8448.44 1928
8449.31 1842
8450.18 1895
8451.04 1965
8451.91 2008
8452.78 2069
8453.65 2125
8454.52 2297
8455.38 2524
8456.25 2688
8457.12 2928
8457.99 3095
8458.86 3206
8459.72 3316
8460.59 3262
8461.46 3106
8462.33 3019
8463.20 2898
8464.07 2813
8464.93 2611
8465.80 2435
8466.67 2320
8467.54 2194
8468.41 2193
8469.28 2096
8470.15 2008
8471.02 1971
8471.88 1923
8472.75 1881
8473.62 1862
8474.49 1780
8475.36 1759
8476.23 1762
8477.10 1701
8477.97 1703
8478.84 1709
8479.71 1787
8480.58 1784
8481.44 1827
8482.31 1867
8483.18 2009
8484.05 2073
8484.92 2029
8485.79 2027
8486.66 2030
8487.53 2001
8488.40 1995
8489.27 1966
8490.14 1873
8491.01 1822
8491.88 1809
8492.75 1843
8493.62 1846
8494.49 1839
8495.36 1805
8496.23 1784
8497.10 1809
8497.97 1866
8498.84 1835
8499.71 1805
8500.58 1780
8501.45 1794
8502.32 1754
8503.19 1720
8504.06 1683
8504.93 1778
8505.80 1726
8506.67 1688
8507.55 1718
8508.42 1727
8509.29 1732
8510.16 1766
8511.03 1776
8511.90 1814
8512.77 1812
8513.64 1801
8514.51 1838
8515.38 1807
8516.25 1865
8517.13 1839
8518.00 1831
8518.87 1850
8519.74 1926
8520.61 1934
8521.48 1992
8522.35 2125
8523.23 2207
8524.10 2235
8524.97 2379
8525.84 2493
8526.71 2707
8527.58 2823
8528.46 2908
8529.33 2997
8530.20 2951
8531.07 2880
8531.94 2857
8532.81 2718
8533.69 2593
8534.56 2472
8535.43 2440
8536.30 2336
8537.18 2215
8538.05 2152
8538.92 2103
8539.79 2025
8540.66 1997
8541.54 1907
8542.41 1871
8543.28 1845
8544.15 1868
8545.03 1821
8545.90 1806
8546.77 1793
8547.64 1731
8548.52 1700
8549.39 1783
8550.26 1844
8551.14 1888
8552.01 1950
8552.88 2086
8553.76 2377
8554.63 2480
8555.50 2545
8556.37 2646
8557.25 2714
8558.12 2672
8558.99 2574
8559.87 2491
8560.74 2403
8561.61 2305
8562.49 2199
8563.36 2064
8564.24 2017
8565.11 1924
8565.98 1842
8566.86 1807
8567.73 1751
8568.60 1673
8569.48 1640
8570.35 1637
8571.23 1598
8572.10 1536
8572.97 1613
8573.85 1564
8574.72 1551
8575.60 1525
8576.47 1479
8577.34 1487
8578.22 1457
8579.09 1489
8579.97 1433
8580.84 1412
8581.72 1401
8582.59 1418
8583.47 1373
8584.34 1402
8585.21 1394
8586.09 1430
8586.96 1410
8587.84 1445
8588.71 1496
8589.59 1478
8590.46 1491
8591.34 1532
8592.21 1562
8593.09 1550
8593.96 1538
8594.84 1643
8595.71 1592
8596.59 1555
8597.46 1600
8598.34 1607
8599.22 1599
8600.09 1543
8600.97 1534
8601.84 1524
8602.72 1548
8603.59 1554
8604.47 1563
8605.34 1528
8606.22 1558
8607.10 1548
8607.97 1572
8608.85 1488
8609.72 1563
8610.60 1529
8611.47 1570
8612.35 1524
8613.23 1557
8614.10 1525
8614.98 1511
8615.86 1589
8616.73 1615
8617.61 1598
8618.48 1593
8619.36 1600
8620.24 1574
8621.11 1618
8621.99 1657
8622.87 1651
8623.74 1678
8624.62 1648
8625.50 1706
8626.37 1665
8627.25 1651
8628.13 1676
8629.00 1713
8629.88 1727
8630.76 1722
8631.64 1772
8632.51 1700
8633.39 1699
8634.27 1736
8635.14 1730
8636.02 1721
8636.90 1674
8637.78 1731
8638.65 1728
8639.53 1707
8640.41 1762
8641.29 1799
8642.16 1757
8643.04 1745
8643.92 1758
8644.80 1796
8645.67 1731
8646.55 1768
8647.43 1790
8648.31 1856
8649.18 1870
8650.06 1909
8650.94 1938
8651.82 1945
8652.70 1900
8653.58 1893
8654.45 1946
8655.33 1868
8656.21 1867
8657.09 1955
8657.97 1967
8658.84 1936
8659.72 2072
8660.60 2173
8661.48 2237
8662.36 2361
8663.24 2412
8664.12 2587
8664.99 2802
8665.87 3021
8666.75 3096
8667.63 3201
8668.51 3177
8669.39 3117
8670.27 3011
8671.15 2938
8672.03 2800
8672.91 2653
8673.78 2636
8674.66 2534
8675.54 2459
8676.42 2388
8677.30 2404
8678.18 2265
8679.06 2172
8679.94 2086
8680.82 2059
8681.70 1998
8682.58 1992
8683.46 1950
8684.34 1893
8685.22 1839
8686.10 1881
8686.98 1859
8687.86 1863
8688.74 1913
8689.62 1973
8690.50 1998
8691.38 2090
8692.26 2125
8693.14 2239
8694.02 2322
8694.90 2395
8695.78 2422
8696.66 2359
8697.54 2338
8698.42 2353
8699.30 2326
8700.18 2273
8701.06 2316
8701.94 2234
8702.82 2143
8703.70 2185
8704.58 2158
8705.46 2050
8706.34 2068
8707.23 2002
8708.11 1959
8708.99 1906
8709.87 1839
8710.75 1779
8711.63 1644
8712.51 1647
8713.39 1683
8714.27 1616
8715.16 1590
8716.04 1525
8716.92 1516
8717.80 1472
8718.68 1545
8719.56 1532
8720.44 1509
8721.33 1461
8722.21 1476
8723.09 1464
8723.97 1503
8724.85 1432
8725.73 1424
8726.62 1474
8727.50 1474
8728.38 1549
8729.26 1530
8730.14 1496
8731.03 1528
8731.91 1559
8732.79 1578
8733.67 1573
8734.55 1605
8735.44 1592
8736.32 1588
8737.20 1553
8738.08 1551
8738.97 1526
8739.85 1542
8740.73 1563
8741.61 1530
8742.50 1530
8743.38 1553
8744.26 1534
8745.14 1520
8746.03 1479
8746.91 1487
8747.79 1518
8748.68 1525
8749.56 1534
8750.44 1542
8751.33 1494
8752.21 1487
8753.09 1463
8753.97 1483
8754.86 1474
8755.74 1503
8756.62 1478
8757.51 1480
8758.39 1611
8759.28 1558
8760.16 1568
8761.04 1605
8761.93 1630
8762.81 1620
8763.69 1649
8764.58 1640
8765.46 1616
8766.34 1670
8767.23 1692
8768.11 1637
8769.00 1629
8769.88 1631
8770.76 1615
8771.65 1603
8772.53 1581
8773.42 1522
8774.30 1598
8775.19 1607
8776.07 1593
8776.95 1573
8777.84 1579
8778.72 1587
8779.61 1661
8780.49 1705
8781.38 1782
8782.26 1881
8783.15 1985
8784.03 2031
8784.92 2103
8785.80 2029
8786.69 2007
8787.57 1981
8788.46 1942
8789.34 1871
8790.23 1822
8791.11 1763
8792.00 1762
8792.88 1738
8793.77 1597
8794.65 1529
8795.54 1468
8796.42 1472
8797.31 1455
8798.19 1426
8799.08 1433
8799.96 1385
8800.85 1393
8801.74 1408
8802.62 1304
8803.51 1288
8804.39 1291
8805.28 1295
8806.16 1274
8807.05 1280
8807.94 1274
8808.82 1250
8809.71 1253
8810.59 1290
8811.48 1288
8812.37 1253
8813.25 1281
8814.14 1256
8815.03 1206
8815.91 1215
8816.80 1177
8817.68 1215
8818.57 1248
8819.46 1248
8820.34 1262
8821.23 1262
8822.12 1252
8823.00 1297
8823.89 1335
8824.78 1276
8825.66 1289
8826.55 1267
8827.44 1270
8828.33 1266
8829.21 1249
8830.10 1230
8830.99 1234
8831.87 1235
8832.76 1246
8833.65 1217
8834.54 1199
8835.42 1230
8836.31 1184
8837.20 1154
8838.08 1167
8838.97 1227
8839.86 1184
8840.75 1182
8841.64 1177
8842.52 1228
8843.41 1198
8844.30 1179
8845.19 1120
8846.07 1172
8846.96 1192
8847.85 1208
8848.74 1180
8849.63 1141
8850.51 1092
8851.40 1101
8852.29 1105
8853.18 1108
8854.07 1073
8854.96 1091
8855.84 1079
8856.73 1050
8857.62 1074
8858.51 1087
8859.40 1086
8860.29 1053
8861.17 1035
8862.06 1053
8862.95 1016
8863.84 1062
8864.73 1075
8865.62 1074
8866.51 1043
8867.40 1040
8868.29 1021
8869.17 1005
8870.06 1032
8870.95 1016
8871.84 964
8872.73 952
8873.62 978
8874.51 972
8875.40 962
8876.29 942
8877.18 922
8878.07 925
8878.96 950
8879.85 940
8880.74 904
8881.63 940
8882.51 915
8883.40 919
8884.29 934
8885.18 937
8886.07 878
8886.96 918
8887.85 949
8888.74 938
8889.63 883
8890.52 944
8891.41 936
8892.30 926
8893.19 901
8894.09 860
8894.98 892
8895.87 915
8896.76 879
8897.65 825
8898.54 837
8899.43 857
8900.32 878
8901.21 850
8902.10 853
8902.99 844
8903.88 794
8904.77 848
8905.66 878
8906.55 772
8907.44 793
8908.34 808
8909.23 821
8910.12 810
8911.01 812
8911.90 826
8912.79 842
8913.68 821
8914.57 826
8915.47 800
8916.36 828
8917.25 861
8918.14 801
8919.03 826
8919.92 858
8920.81 828
8921.71 789
8922.60 782
8923.49 837
8924.38 802
8925.27 783
8926.16 785
8927.06 760
8927.95 776
8928.84 790
8929.73 793
8930.62 769
8931.52 741
8932.41 780
8933.30 779
8934.19 768
8935.09 776
8935.98 750
8936.87 775
8937.76 776
8938.66 786
8939.55 780
8940.44 750
8941.33 752
8942.23 748
8943.12 758
8944.01 750
8944.90 720
8945.80 741
8946.69 744
8947.58 707
8948.48 721
8949.37 711
8950.26 709
8951.16 735
8952.05 743
8952.94 751
8953.84 713
8954.73 717
8955.62 723
8956.52 706
8957.41 722
8958.30 730
8959.20 739
8960.09 709
8960.98 733
8961.88 720
8962.77 714
8963.66 726
8964.56 741
8965.45 751
8966.35 732
8967.24 710
8968.13 733
8969.03 706
8969.92 696
8970.82 707
8971.71 700
8972.60 742
8973.50 747
8974.39 718
8975.29 749
8976.18 741
8977.08 705
8977.97 739
8978.87 723
8979.76 680
8980.65 680
8981.55 731
8982.44 706
8983.34 690
8984.23 736
8985.13 701
8986.02 715
8986.92 704
8987.81 677
8988.71 695
8989.60 701
8990.50 691
8991.39 678
8992.29 695
8993.18 715
8994.08 720
8994.97 718
8995.87 680
8996.76 712
8997.66 718
8998.56 708
8999.45 685
9000.35 695
9001.24 720
9002.14 686
9003.03 702
9003.93 679
9004.83 693
9005.72 717
9006.62 717
9007.51 720
9008.41 681
9009.31 705
9010.20 712
9011.10 709
9011.99 680
9012.89 661
9013.79 646
9014.68 645
9015.58 646
9016.48 640
9017.37 690
9018.27 704
9019.16 726
9020.06 652
9020.96 690
9021.85 672
9022.75 679
9023.65 687
9024.54 686
9025.44 653
9026.34 704
9027.24 663
9028.13 668
9029.03 669
9029.93 670
9030.82 707
9031.72 675
9032.62 641
9033.52 705
9034.41 666
9035.31 676
9036.21 665
9037.10 679
9038.00 691
9038.90 675
9039.80 670
9040.69 655
9041.59 672
9042.49 651
9043.39 661
9044.29 640
9045.18 641
9046.08 702
9046.98 676
9047.88 680
9048.78 658
9049.67 671
9050.57 695
9051.47 647
9052.37 629
9053.27 675
9054.16 702
9055.06 690
9055.96 707
9056.86 696
9057.76 713
9058.66 671
9059.55 685
9060.45 695
9061.35 675
9062.25 746
9063.15 758
9064.05 719
9064.95 710
9065.85 712
9066.74 726
9067.64 708
9068.54 699
9069.44 691
9070.34 686
9071.24 725
9072.14 686
9073.04 689
9073.94 677
9074.84 707
9075.74 708
9076.64 717
9077.53 711
9078.43 707
9079.33 705
9080.23 699
9081.13 696
9082.03 701
9082.93 702
9083.83 730
9084.73 748
9085.63 716
9086.53 695
9087.43 694
9088.33 727
9089.23 735
9090.13 708
9091.03 708
9091.93 755
9092.83 795
9093.73 770
9094.63 709
9095.53 733
9096.43 753
9097.33 779
9098.23 761
9099.13 740
9100.04 708
9100.94 719
9101.84 731
9102.74 714
9103.64 713
9104.54 735
9105.44 745
9106.34 738
9107.24 734
9108.14 700
9109.04 697
9109.94 729
9110.85 698
9111.75 709
9112.65 689
9113.55 709
9114.45 714
9115.35 652
9116.25 658
9117.15 673
9118.06 687
9118.96 697
9119.86 704
9120.76 676
9121.66 680
9122.56 703
9123.46 716
9124.37 721
9125.27 712
9126.17 663
9127.07 680
9127.97 679
9128.88 676
9129.78 689
9130.68 679
9131.58 683
9132.48 662
9133.39 665
9134.29 691
9135.19 734
9136.09 676
9137.00 677
9137.90 689
9138.80 702
9139.70 666
9140.61 659
9141.51 673
9142.41 645
9143.31 645
9144.22 665
9145.12 657
9146.02 687
9146.92 685
9147.83 703
9148.73 670
9149.63 621
9150.54 649
9151.44 662
9152.34 679
9153.25 651
9154.15 663
9155.05 655
9155.96 634
9156.86 652
9157.76 655
9158.67 652
9159.57 699
9160.47 641
9161.38 664
9162.28 643
9163.18 634
9164.09 685
9164.99 667
9165.90 645
9166.80 647
9167.70 704
9168.61 700
9169.51 695
9170.42 688
9171.32 689
9172.22 702
9173.13 699
9174.03 709
9174.94 663
9175.84 694
9176.74 689
9177.65 666
9178.55 719
9179.46 685
9180.36 648
9181.27 646
9182.17 655
9183.08 685
9183.98 647
9184.89 668
9185.79 667
9186.70 682
9187.60 687
9188.51 674
9189.41 701
9190.32 689
9191.22 703
9192.13 682
9193.03 668
9193.94 691
9194.84 702
9195.75 722
9196.65 752
9197.56 700
9198.46 673
9199.37 712
9200.27 726
9201.18 773
9202.08 762
9202.99 739
9203.90 749
9204.80 775
9205.71 789
9206.61 759
9207.52 738
9208.42 714
9209.33 726
9210.24 679
9211.14 691
9212.05 698
9212.95 750
9213.86 712
9214.77 691
9215.67 678
9216.58 711
9217.49 695
9218.39 686
9219.30 691
9220.21 682
9221.11 677
9222.02 668
9222.93 716
9223.83 699
9224.74 686
9225.65 662
9226.55 679
9227.46 672
9228.37 689
9229.27 670
9230.18 696
9231.09 676
9231.99 682
9232.90 645
9233.81 650
9234.72 669
9235.62 675
9236.53 656
9237.44 649
9238.34 650
9239.25 668
9240.16 666
9241.07 663
9241.97 676
9242.88 619
9243.79 648
9244.70 687
9245.61 662
9246.51 647
9247.42 658
9248.33 651
9249.24 657
9250.14 658
9251.05 625
9251.96 617
9252.87 651
9253.78 683
9254.69 629
9255.59 622
9256.50 666
9257.41 676
9258.32 659
9259.23 648
9260.14 667
9261.04 651
9261.95 654
9262.86 652
9263.77 625
9264.68 662
9265.59 661
9266.50 674
9267.40 672
9268.31 670
9269.22 651
9270.13 652
9271.04 676
9271.95 668
9272.86 682
9273.77 699
9274.68 682
9275.59 663
9276.49 651
9277.40 639
9278.31 648
9279.22 664
9280.13 664
9281.04 689
9281.95 677
9282.86 675
9283.77 676
9284.68 684
9285.59 675
9286.50 665
9287.41 675
9288.32 670
9289.23 673
9290.14 667
9291.05 682
9291.96 639
9292.87 668
9293.78 705
9294.69 709
9295.60 708
9296.51 700
9297.42 631
9298.33 699
9299.24 697
9300.15 649
9301.06 688
9301.97 722
9302.88 697
9303.79 668
9304.70 696
9305.61 726
9306.53 715
9307.44 713
9308.35 729
9309.26 738
9310.17 745
9311.08 743
9311.99 740
9312.90 751
9313.81 756
9314.72 764
9315.63 779
9316.55 752
9317.46 734
9318.37 720
9319.28 708
9320.19 705
9321.10 728
9322.01 742
9322.93 723
9323.84 724
9324.75 693
9325.66 734
9326.57 709
9327.48 693
9328.40 754
9329.31 715
9330.22 713
9331.13 720
9332.04 698
9332.96 700
9333.87 668
9334.78 671
9335.69 692
9336.60 713
9337.52 713
9338.43 722
9339.34 696
9340.25 709
9341.17 689
9342.08 708
9342.99 720
9343.90 694
9344.82 689
9345.73 677
9346.64 697
9347.55 732
9348.47 726
9349.38 745
9350.29 689
9351.21 708
9352.12 682
9353.03 708
9353.94 697
9354.86 672
9355.77 681
9356.68 673
9357.60 664
9358.51 702
9359.42 710
9360.34 722
9361.25 727
9362.16 723
9363.08 690
9363.99 692
9364.90 712
9365.82 691
9366.73 676
9367.65 723
9368.56 723
9369.47 671
9370.39 656
9371.30 688
9372.21 681
9373.13 697
9374.04 652
9374.96 671
9375.87 687
9376.79 706
9377.70 712
9378.61 682
9379.53 671
9380.44 707
9381.36 702
9382.27 721
9383.19 710
9384.10 698
9385.01 706
9385.93 681
9386.84 737
9387.76 733
9388.67 716
9389.59 753
9390.50 750
9391.42 740
9392.33 760
9393.25 784
9394.16 801
9395.08 796
9395.99 777
9396.91 805
9397.82 783
9398.74 774
9399.65 766
9400.57 793
9401.48 781
9402.40 792
9403.32 770
9404.23 752
9405.15 747
9406.06 721
9406.98 730
9407.89 702
9408.81 703
9409.73 710
9410.64 756
9411.56 726
9412.47 700
9413.39 720
9414.30 709
9415.22 741
9416.14 731
9417.05 721
9417.97 733
9418.89 737
9419.80 726
9420.72 727
9421.63 729
9422.55 722
9423.47 703
9424.38 700
9425.30 710
9426.22 733
9427.13 712
9428.05 709
9428.97 716
9429.88 718
9430.80 702
9431.72 714
9432.63 695
9433.55 738
9434.47 712
9435.38 742
9436.30 686
9437.22 686
9438.14 728
9439.05 721
9439.97 729
9440.89 718
9441.81 742
9442.72 742
9443.64 751
9444.56 746
9445.47 774
9446.39 734
9447.31 746
9448.23 737
9449.15 756
9450.06 772
9450.98 759
9451.90 788
9452.82 753
9453.73 759
9454.65 761
9455.57 780
9456.49 788
9457.41 792
9458.32 790
9459.24 764
9460.16 769
9461.08 769
9462.00 766
9462.92 767
9463.83 765
9464.75 725
9465.67 741
9466.59 735
9467.51 725
9468.43 744
9469.35 765
9470.26 764
9471.18 745
9472.10 742
9473.02 745
9473.94 742
9474.86 745
9475.78 753
9476.70 779
9477.62 741
9478.54 716
9479.45 762
9480.37 750
9481.29 781
9482.21 759
9483.13 773
9484.05 791
9484.97 763
9485.89 765
9486.81 791
9487.73 774
9488.65 742
9489.57 772
9490.49 763
9491.41 796
9492.33 746
9493.25 772
9494.17 765
9495.09 808
9496.01 807
9496.93 802
9497.85 774
9498.77 805
9499.69 791
9500.61 764
9501.53 801
9502.45 801
9503.37 805
9504.29 788
9505.21 812
9506.13 806
9507.05 829
9507.97 811
9508.89 828
9509.81 836
9510.73 829
9511.65 820
9512.57 831
9513.49 805
9514.42 848
9515.34 869
9516.26 877
9517.18 863
9518.10 869
9519.02 858
9519.94 861
9520.86 896
9521.78 922
9522.71 939
9523.63 991
9524.55 1001
9525.47 1004
9526.39 968
9527.31 969
9528.23 982
9529.16 995
9530.08 982
9531.00 914
9531.92 907
9532.84 952
9533.76 964
9534.69 982
9535.61 939
9536.53 928
9537.45 917
9538.37 932
9539.30 931
9540.22 940
9541.14 905
9542.06 948
9542.98 951
9543.91 950
9544.83 901
9545.75 895
9546.67 914
9547.60 935
9548.52 906
9549.44 877
9550.36 955
9551.29 1014
9552.21 950
9553.13 961
9554.06 952
9554.98 956
9555.90 968
9556.82 963
9557.75 959
9558.67 974
9559.59 935
9560.52 971
9561.44 965
9562.36 973
9563.29 994
9564.21 1013
9565.13 1007
9566.06 1029
9566.98 1019
9567.90 970
9568.83 1006
9569.75 996
9570.67 983
9571.60 969
9572.52 952
9573.44 1003
9574.37 1028
9575.29 1013
9576.22 1009
9577.14 990
9578.06 1007
9578.99 1052
9579.91 1038
9580.84 1040
9581.76 1034
9582.68 1080
9583.61 1102
9584.53 1080
9585.46 1090
9586.38 1069
9587.31 1052
9588.23 1080
9589.15 1144
9590.08 1076
9591.00 1061
9591.93 1094
9592.85 1091
9593.78 1075
9594.70 1102
9595.63 1103
9596.55 1099
9597.48 1088
9598.40 1084
9599.33 1143
9600.25 1167
9601.18 1148
9602.10 1190
9603.03 1246
9603.95 1249
9604.88 1250
9605.80 1235
9606.73 1205
9607.65 1216
9608.58 1204
9609.50 1175
9610.43 1167
9611.35 1131
9612.28 1203
9613.21 1179
9614.13 1125
9615.06 1118
9615.98 1125
9616.91 1098
9617.84 1152
9618.76 1123
9619.69 1139
9620.61 1129
9621.54 1174
9622.47 1196
9623.39 1170
9624.32 1158
9625.24 1187
9626.17 1226
9627.10 1225
9628.02 1176
9628.95 1165
9629.88 1214
9630.80 1211
9631.73 1212
9632.65 1264
9633.58 1260
9634.51 1281
9635.43 1267
9636.36 1267
9637.29 1278
9638.22 1284
9639.14 1320
9640.07 1315
9641.00 1372
9641.92 1405
9642.85 1419
9643.78 1405
9644.70 1396
9645.63 1400
9646.56 1412
9647.49 1505
9648.41 1528
9649.34 1552
9650.27 1564
9651.20 1587
9652.12 1561
9653.05 1589
9653.98 1592
9654.91 1648
9655.83 1558
9656.76 1524
9657.69 1553
9658.62 1514
9659.55 1519
9660.47 1536
9661.40 1516
9662.33 1522
9663.26 1486
9664.19 1558
9665.11 1518
9666.04 1476
9666.97 1552
9667.90 1615
9668.83 1580
9669.75 1603
9670.68 1594
9671.61 1585
9672.54 1581
9673.47 1537
9674.40 1610
9675.33 1651
9676.25 1730
9677.18 1739
9678.11 1735
9679.04 1792
9679.97 1741
9680.90 1733
9681.83 1758
9682.76 1799
9683.69 1821
9684.61 1850
9685.54 1827
9686.47 1847
9687.40 1923
9688.33 1914
9689.26 1897
9690.19 1912
9691.12 1928
9692.05 1910
9692.98 1936
9693.91 1903
9694.84 1881
9695.77 1912
9696.70 1896
9697.63 1894
9698.56 1945
9699.49 1875
9700.42 1880
9701.35 1840
9702.28 1925
9703.21 1928
9704.14 1898
9705.07 1865
9706.00 1849
9706.93 1767
9707.86 1783
9708.79 1766
9709.72 1744
9710.65 1681
9711.58 1684
9712.51 1686
9713.44 1675
9714.37 1682
9715.30 1702
9716.23 1728
9717.16 1703
9718.09 1705
9719.02 1723
9719.95 1680
9720.88 1666
9721.81 1661
9722.75 1629
9723.68 1566
9724.61 1598
9725.54 1608
9726.47 1570
9727.40 1513
9728.33 1499
9729.26 1530
9730.19 1521
9731.13 1497
9732.06 1518
9732.99 1478
9733.92 1480
9734.85 1498
9735.78 1458
9736.71 1476
9737.65 1444
9738.58 1480
9739.51 1417
9740.44 1462
9741.37 1411
9742.30 1417
9743.24 1479
9744.17 1450
9745.10 1408
9746.03 1471
9746.96 1432
9747.90 1411
9748.83 1396
9749.76 1393
9750.69 1390
9751.63 1398
9752.56 1422
9753.49 1423
9754.42 1371
9755.36 1378
9756.29 1354
9757.22 1403
9758.15 1407
9759.09 1404
9760.02 1444
9760.95 1346
9761.88 1372
9762.82 1392
9763.75 1409
9764.68 1400
9765.62 1410
9766.55 1403
9767.48 1438
9768.41 1480
9769.35 1463
9770.28 1488
9771.21 1476
9772.15 1466
9773.08 1474
9774.01 1501
9774.95 1474
9775.88 1468
9776.81 1464
9777.75 1418
9778.68 1416
9779.62 1451
9780.55 1372
9781.48 1399
9782.42 1467
9783.35 1457
9784.28 1465
9785.22 1498
9786.15 1525
9787.09 1516
9788.02 1470
9788.95 1438
9789.89 1420
9790.82 1416
9791.76 1411
9792.69 1379
9793.63 1378
9794.56 1338
9795.49 1405
9796.43 1332
9797.36 1327
9798.30 1357
9799.23 1366
9800.17 1386
9801.10 1372
9802.04 1357
9802.97 1384
9803.91 1383
9804.84 1352
9805.78 1337
9806.71 1322
9807.65 1264
9808.58 1243
9809.52 1213
9810.45 1221
9811.39 1186
9812.32 1123
9813.26 1126
9814.19 1156
9815.13 1150
9816.06 1098
9817.00 1095
9817.93 1119
9818.87 1094
9819.80 1136
9820.74 1124
9821.68 1115
9822.61 1078
9823.55 1115
9824.48 1066
9825.42 1061
9826.35 1048
9827.29 1052
9828.23 1044
9829.16 1026
9830.10 1026
9831.03 1040
9831.97 1053
9832.91 1026
9833.84 1082
9834.78 1108
9835.72 1076
9836.65 1046
9837.59 1071
9838.52 1062
9839.46 1069
9840.40 1037
9841.33 1042
9842.27 1090
9843.21 1055
9844.14 1063
9845.08 1051
9846.02 1032
9846.95 1069
9847.89 1063
9848.83 1039
9849.77 1074
9850.70 1052
9851.64 1056
9852.58 1095
9853.51 1112
9854.45 1039
9855.39 1052
9856.33 1039
9857.26 1041
9858.20 1055
9859.14 1095
9860.08 1044
9861.01 1027
9861.95 1054
9862.89 1043
9863.83 996
9864.76 1037
9865.70 1022
9866.64 953
9867.58 977
9868.51 1021
9869.45 1027
9870.39 988
9871.33 978
9872.27 977
9873.20 975
9874.14 1013
9875.08 1006
9876.02 948
9876.96 963
9877.90 980
9878.83 1033
9879.77 996
9880.71 1010
9881.65 1002
9882.59 990
9883.53 1016
9884.47 1031
9885.40 1053
9886.34 989
9887.28 993
9888.22 985
9889.16 985
9890.10 986
9891.04 942
9891.98 959
9892.91 967
9893.85 914
9894.79 935
9895.73 945
9896.67 963
9897.61 934
9898.55 923
9899.49 961
9900.43 962
9901.37 948
9902.31 903
9903.25 990
9904.19 968
9905.13 971
9906.07 948
9907.01 974
9907.95 995
9908.89 967
9909.83 1004
9910.77 998
9911.71 973
9912.65 993
9913.59 1005
9914.53 962
9915.47 972
9916.41 1007
9917.35 995
9918.29 1019
9919.23 1001
9920.17 1015
9921.11 1034
9922.05 1046
9922.99 1088
9923.93 1133
9924.87 1158
9925.81 1215
9926.75 1251
9927.69 1270
9928.63 1329
9929.57 1361
9930.51 1347
9931.45 1331
9932.39 1318
9933.34 1315
9934.28 1252
9935.22 1237
9936.16 1199
9937.10 1171
9938.04 1154
9938.98 1122
9939.92 1085
9940.87 1015
9941.81 1043
9942.75 1035
9943.69 999
9944.63 1008
9945.57 999
9946.51 1025
9947.46 998
9948.40 991
9949.34 1033
9950.28 1081
9951.22 1091
9952.16 1100
9953.11 1128
9954.05 1087
9954.99 1072
9955.93 1049
9956.87 1080
9957.82 1057
9958.76 1017
9959.70 1008
9960.64 1003
9961.59 956
9962.53 972
9963.47 949
9964.41 973
9965.35 923
9966.30 919
9967.24 901
9968.18 867
9969.13 886
9970.07 867
9971.01 883
9971.95 879
9972.90 871
9973.84 853
9974.78 816
9975.73 846
9976.67 807
9977.61 789
9978.55 833
9979.50 804
9980.44 802
9981.38 779
9982.33 815
9983.27 808
9984.21 842
9985.16 785
9986.10 813
9987.04 794
9987.99 814
9988.93 816
9989.88 791
9990.82 786
9991.76 816
9992.71 826
9993.65 808
9994.59 808
9995.54 841
9996.48 829
9997.43 823
9998.37 791
9999.31 815
10000.26 806
10001.20 799
10002.15 795
10003.09 847
10004.04 818
10004.98 797
10005.92 798
10006.87 799
10007.81 803
10008.76 767
10009.70 767
10010.65 779
10011.59 778
10012.54 752
10013.48 767
10014.43 776
10015.37 765
10016.32 773
10017.26 779
10018.21 743
10019.15 798
10020.10 775
10021.04 792
10021.99 774
10022.93 774
10023.88 789
10024.82 749
10025.77 764
10026.71 777
10027.66 750
10028.60 746
10029.55 752
10030.49 813
10031.44 789
10032.39 745
10033.33 730
10034.28 746
10035.22 745
10036.17 735
10037.11 780
10038.06 772
10039.01 740
10039.95 723
10040.90 758
10041.84 726
10042.79 716
10043.74 694
10044.68 725
10045.63 727
10046.58 728
10047.52 733
10048.47 735
10049.41 739
10050.36 738
10051.31 731
10052.25 745
10053.20 722
10054.15 677
10055.09 690
10056.04 723
10056.99 733
10057.93 701
10058.88 733
10059.83 704
10060.78 699
10061.72 707
10062.67 681
10063.62 718
10064.56 673
10065.51 708
10066.46 723
10067.41 735
10068.35 710
10069.30 706
10070.25 732
10071.20 708
10072.14 704
10073.09 716
10074.04 707
10074.99 676
10075.93 676
10076.88 706
10077.83 727
10078.78 707
10079.72 689
10080.67 721
10081.62 728
10082.57 702
10083.52 699
10084.46 700
10085.41 678
10086.36 710
10087.31 736
10088.26 699
10089.21 690
10090.15 669
10091.10 717
10092.05 670
10093.00 688
10093.95 685
10094.90 697
10095.85 693
10096.79 744
10097.74 677
10098.69 709
10099.64 683
10100.59 715
10101.54 733
10102.49 735
10103.44 709
10104.39 721
10105.33 738
10106.28 726
10107.23 729
10108.18 706
10109.13 726
10110.08 704
10111.03 710
10111.98 715
10112.93 702
10113.88 704
10114.83 715
10115.78 724
10116.73 740
10117.68 726
10118.63 739
10119.58 710
10120.53 723
10121.48 692
10122.43 705
10123.38 724
10124.33 687
10125.28 693
10126.23 693
10127.18 723
10128.13 726
10129.08 723
10130.03 717
10130.98 741
10131.93 725
10132.88 717
10133.83 736
10134.78 721
10135.73 758
10136.68 772
10137.63 744
10138.58 766
10139.53 776
10140.48 796
10141.43 770
10142.38 785
10143.33 791
10144.29 802
10145.24 756
10146.19 773
10147.14 796
10148.09 810
10149.04 848
10149.99 826
10150.94 839
10151.89 841
10152.85 817
10153.80 829
10154.75 798
10155.70 820
10156.65 853
10157.60 865
10158.55 879
10159.51 873
10160.46 905
10161.41 891
10162.36 867
10163.31 889
10164.26 893
10165.22 901
10166.17 907
10167.12 900
10168.07 895
10169.02 882
10169.98 918
10170.93 928
10171.88 883
10172.83 891
10173.79 967
10174.74 973
10175.69 974
10176.64 1023
10177.60 948
10178.55 967
10179.50 1013
10180.45 1034
10181.41 997
10182.36 1015
10183.31 1013
10184.26 1014
10185.22 1014
10186.17 1009
10187.12 1003
10188.08 1036
10189.03 1032
10189.98 1046
10190.93 1044
10191.89 1054
10192.84 1061
10193.79 1104
10194.75 1065
10195.70 1053
10196.65 1071
10197.61 1033
10198.56 1036
10199.51 1061
10200.47 1061
10201.42 1048
10202.38 1107
10203.33 1136
10204.28 1155
10205.24 1185
10206.19 1148
10207.14 1156
10208.10 1221
10209.05 1217
10210.01 1205
10210.96 1224
10211.91 1254
10212.87 1252
10213.82 1276
10214.78 1211
10215.73 1183
10216.69 1156
10217.64 1212
10218.59 1149
10219.55 1081
10220.50 1085
10221.46 1098
10222.41 1055
10223.37 1051
10224.32 1063
10225.28 1073
10226.23 1047
10227.19 1037
10228.14 1015
10229.10 1062
10230.05 1080
10231.01 1059
10231.96 1084
10232.92 1136
10233.87 1172
10234.83 1140
10235.78 1191
10236.74 1185
10237.69 1194
10238.65 1242
10239.60 1262
10240.56 1258
10241.51 1243
10242.47 1253
10243.42 1199
10244.38 1182
10245.34 1117
10246.29 1104
10247.25 1096
10248.20 1075
10249.16 1054
10250.11 989
10251.07 1016
10252.03 996
10252.98 975
10253.94 993
10254.89 988
10255.85 923
10256.81 953
10257.76 956
10258.72 934
10259.68 907
10260.63 898
10261.59 921
10262.55 931
10263.50 903
10264.46 905
10265.41 912
10266.37 929
10267.33 914
10268.28 886
10269.24 913
10270.20 899
10271.16 909
10272.11 917
10273.07 946
10274.03 935
10274.98 922
10275.94 898
10276.90 894
10277.85 879
10278.81 901
10279.77 859
10280.73 902
10281.68 847
10282.64 875
10283.60 832
10284.56 808
10285.51 792
10286.47 788
10287.43 777
10288.39 821
10289.34 786
10290.30 825
10291.26 793
10292.22 776
10293.18 764
10294.13 818
10295.09 785
10296.05 796
10297.01 777
10297.97 753
10298.92 772
10299.88 778
10300.84 761
10301.80 767
10302.76 748
10303.72 794
10304.67 813
10305.63 774
10306.59 765
10307.55 743
10308.51 735
10309.47 756
10310.43 778
10311.38 761
10312.34 777
10313.30 788
10314.26 800
10315.22 747
10316.18 776
10317.14 750
10318.10 763
10319.06 767
10320.01 785
10320.97 755
10321.93 775
10322.89 732
10323.85 745
10324.81 711
10325.77 711
10326.73 733
10327.69 731
10328.65 735
10329.61 719
10330.57 747
10331.53 718
10332.49 751
10333.45 701
10334.41 710
10335.37 714
10336.33 719
10337.29 719
10338.25 697
10339.21 688
10340.17 682
10341.13 698
10342.09 692
10343.05 695
10344.01 716
10344.97 682
10345.93 669
10346.89 665
10347.85 696
10348.81 697
10349.77 650
10350.73 663
10351.69 686
10352.65 672
10353.61 663
10354.57 682
10355.53 679
10356.49 628
10357.46 656
10358.42 676
10359.38 664
10360.34 631
10361.30 599
10362.26 635
10363.22 636
10364.18 610
10365.14 617
10366.11 591
10367.07 604
10368.03 603
10368.99 589
10369.95 605
10370.91 582
10371.87 585
10372.84 639
10373.80 601
10374.76 590
10375.72 624
10376.68 589
10377.64 630
10378.61 605
10379.57 610
10380.53 624
10381.49 600
10382.45 626
10383.42 624
10384.38 600
10385.34 599
10386.30 608
10387.27 589
10388.23 599
10389.19 584
10390.15 588
10391.11 613
10392.08 603
10393.04 583
10394.00 580
10394.96 594
10395.93 591
10396.89 617
10397.85 576
10398.82 620
10399.78 618
10400.74 589
10401.70 576
10402.67 631
10403.63 577
10404.59 616
10405.56 634
10406.52 604
10407.48 572
10408.45 586
10409.41 593
10410.37 628
10411.34 598
10412.30 582
10413.26 620
10414.23 609
10415.19 590
10416.15 580
10417.12 590
10418.08 592
10419.04 607
10420.01 615
10420.97 599
10421.94 627
10422.90 652
10423.86 656
10424.83 651
10425.79 632
10426.76 662
10427.72 631
10428.68 602
10429.65 604
10430.61 619
10431.58 637
10432.54 606
10433.51 587
10434.47 586
10435.44 584
10436.40 568
10437.36 560
10438.33 571
10439.29 585
10440.26 581
10441.22 576
10442.19 552
10443.15 560
10444.12 585
10445.08 550
10446.05 550
10447.01 543
10447.98 569
10448.94 559
10449.91 557
10450.87 562
10451.84 570
10452.80 561
10453.77 605
10454.73 587
10455.70 542
10456.67 581
10457.63 574
10458.60 570
10459.56 547
10460.53 549
10461.49 562
10462.46 565
10463.43 567
10464.39 569
10465.36 578
10466.32 570
10467.29 547
10468.25 551
10469.22 558
10470.19 540
10471.15 533
10472.12 558
10473.09 536
10474.05 535
10475.02 544
10475.98 528
10476.95 538
10477.92 542
10478.88 544
10479.85 543
10480.82 557
10481.78 571
10482.75 570
10483.72 531
10484.68 529
10485.65 555
10486.62 545
10487.58 557
10488.55 525
10489.52 536
10490.49 561
10491.45 587
10492.42 557
10493.39 547
10494.35 575
10495.32 541
10496.29 537
10497.26 566
10498.22 552
10499.19 563
10500.16 563
10501.13 590
10502.09 580
10503.06 572
10504.03 564
10505.00 540
10505.96 568
10506.93 557
10507.90 566
10508.87 570
10509.84 589
10510.80 589
10511.77 529
10512.74 569
10513.71 562
10514.68 562
10515.64 548
10516.61 560
10517.58 564
10518.55 563
10519.52 557
10520.49 560
10521.45 568
10522.42 556
10523.39 555
10524.36 575
10525.33 547
10526.30 571
10527.27 540
10528.23 541
10529.20 555
10530.17 550
10531.14 557
10532.11 559
10533.08 564
10534.05 567
10535.02 577
10535.99 586
10536.96 607
10537.93 595
10538.89 621
10539.86 603
10540.83 598
10541.80 597
10542.77 599
10543.74 643
10544.71 637
10545.68 591
10546.65 598
10547.62 612
10548.59 624
10549.56 583
10550.53 581
10551.50 585
10552.47 565
10553.44 596
10554.41 605
10555.38 596
10556.35 585
10557.32 610
10558.29 626
10559.26 600
10560.23 647
10561.20 673
10562.17 680
10563.14 664
10564.11 681
10565.08 661
10566.05 682
10567.02 687
10567.99 685
10568.96 660
10569.93 628
10570.91 647
10571.88 623
10572.85 612
10573.82 617
10574.79 594
10575.76 614
10576.73 600
10577.70 610
10578.67 595
10579.64 569
10580.62 545
10581.59 554
10582.56 561
10583.53 572
10584.50 624
10585.47 585
10586.44 583
10587.42 563
10588.39 587
10589.36 573
10590.33 575
10591.30 591
10592.27 607
10593.25 599
10594.22 604
10595.19 566
10596.16 597
10597.13 607
10598.10 590
10599.08 623
10600.05 585
10601.02 589
10601.99 597
10602.97 636
10603.94 586
10604.91 603
10605.88 599
10606.85 574
10607.83 609
10608.80 592
10609.77 596
10610.74 612
10611.72 637
10612.69 618
10613.66 622
10614.64 655
10615.61 645
10616.58 622
10617.55 631
10618.53 627
10619.50 592
10620.47 591
10621.45 586
10622.42 624
10623.39 635
10624.37 594
10625.34 587
10626.31 607
10627.29 588
10628.26 570
10629.23 584
10630.21 578
10631.18 601
10632.15 579
10633.13 559
10634.10 538
10635.07 589
10636.05 583
10637.02 601
10638.00 590
10638.97 602
10639.94 610
10640.92 608
10641.89 617
10642.87 637
10643.84 612
10644.81 621
10645.79 633
10646.76 595
10647.74 583
10648.71 590
10649.68 580
10650.66 585
10651.63 595
10652.61 558
10653.58 584
10654.56 569
10655.53 546
10656.51 540
10657.48 551
10658.46 542
10659.43 552
10660.41 548
10661.38 541
10662.36 553
10663.33 556
10664.31 574
10665.28 532
10666.26 517
10667.23 526
10668.21 565
10669.18 575
10670.16 520
10671.13 526
10672.11 558
10673.08 541
10674.06 539
10675.03 544
10676.01 537
10676.99 543
10677.96 534
10678.94 558
10679.91 545
10680.89 535
10681.86 550
10682.84 553
10683.82 556
10684.79 555
10685.77 535
10686.74 547
10687.72 546
10688.70 559
10689.67 536
10690.65 531
10691.63 523
10692.60 542
10693.58 518
10694.55 513
10695.53 529
10696.51 543
10697.48 525
10698.46 522
10699.44 529
10700.41 538
10701.39 513
10702.37 522
10703.34 511
10704.32 519
10705.30 520
10706.27 516
10707.25 553
10708.23 534
10709.21 531
10710.18 514
10711.16 511
10712.14 514
10713.11 520
10714.09 501
10715.07 494
10716.05 517
10717.02 505
10718.00 538
10718.98 557
10719.96 531
10720.93 549
10721.91 531
10722.89 511
10723.87 523
10724.85 533
10725.82 512
10726.80 513
10727.78 556
10728.76 510
10729.74 516
10730.71 537
10731.69 534
10732.67 539
10733.65 518
10734.63 521
10735.60 518
10736.58 519
10737.56 503
10738.54 515
10739.52 500
10740.50 541
10741.48 530
10742.45 515
10743.43 531
10744.41 504
10745.39 531
10746.37 536
10747.35 566
10748.33 556
10749.31 501
10750.28 513
10751.26 560
10752.24 515
10753.22 520
10754.20 539
10755.18 548
10756.16 570
10757.14 527
10758.12 532
10759.10 535
10760.08 560
10761.06 557
10762.04 551
10763.01 550
10763.99 550
10764.97 530
10765.95 560
10766.93 552
10767.91 519
10768.89 525
10769.87 552
10770.85 526
10771.83 524
10772.81 518
10773.79 529
10774.77 537
10775.75 537
10776.73 544
10777.71 557
10778.69 551
10779.67 545
10780.65 579
10781.63 560
10782.62 573
10783.60 547
10784.58 550
10785.56 567
10786.54 572
10787.52 546
10788.50 568
10789.48 573
10790.46 546
10791.44 550
10792.42 528
10793.40 557
10794.38 567
10795.37 528
10796.35 551
10797.33 581
10798.31 564
10799.29 553
10800.27 557
10801.25 540
10802.23 555
10803.21 555
10804.20 552
10805.18 544
10806.16 564
10807.14 528
10808.12 533
10809.10 537
10810.09 557
10811.07 543
10812.05 529
10813.03 553
10814.01 563
10815.00 554
10815.98 542
10816.96 558
10817.94 598
10818.92 557
10819.91 562
10820.89 583
10821.87 599
10822.85 602
10823.83 541
10824.82 561
10825.80 588
10826.78 573
10827.76 608
10828.75 577
10829.73 583
10830.71 576
10831.69 604
10832.68 618
10833.66 589
10834.64 601
10835.63 578
10836.61 574
10837.59 576
10838.57 604
10839.56 586
10840.54 597
10841.52 611
10842.51 574
10843.49 586
10844.47 610
10845.46 599
10846.44 584
10847.42 609
10848.41 603
10849.39 609
10850.37 618
10851.36 590
10852.34 627
10853.32 627
10854.31 613
10855.29 619
10856.28 606
10857.26 610
10858.24 661
10859.23 654
10860.21 650
10861.20 645
10862.18 695
10863.16 690
10864.15 638
10865.13 671
10866.12 649
10867.10 665
10868.08 654
10869.07 673
10870.05 637
10871.04 621
10872.02 646
10873.01 660
10873.99 684
10874.98 673
10875.96 688
10876.95 666
10877.93 670
10878.92 679
10879.90 658
10880.89 667
10881.87 673
10882.86 718
10883.84 681
10884.83 682
10885.81 675
10886.80 680
10887.78 718
10888.77 702
10889.75 715
10890.74 710
10891.72 739
10892.71 727
10893.69 714
10894.68 712
10895.66 715
10896.65 757
10897.64 724
10898.62 753
10899.61 723
10900.59 730
10901.58 777
10902.56 756
10903.55 767
10904.54 759
10905.52 775
10906.51 773
10907.49 783
10908.48 795
10909.47 769
10910.45 800
10911.44 790
10912.43 817
10913.41 844
10914.40 817
10915.39 816
10916.37 853
10917.36 838
10918.35 828
10919.33 846
10920.32 865
10921.31 889
10922.29 870
10923.28 828
10924.27 848
10925.25 876
10926.24 873
10927.23 866
10928.21 888
10929.20 915
10930.19 881
10931.18 893
10932.16 893
10933.15 958
10934.14 925
10935.12 930
10936.11 936
10937.10 906
10938.09 927
10939.07 946
10940.06 956
10941.05 956
10942.04 925
10943.02 967
10944.01 1009
10945.00 1005
10945.99 1051
10946.98 1062
10947.96 1078
10948.95 1038
10949.94 1053
10950.93 1091
10951.92 1050
10952.90 1111
10953.89 1090
10954.88 1115
10955.87 1126
10956.86 1229
10957.85 1219
10958.83 1285
10959.82 1312
10960.81 1282
10961.80 1346
10962.79 1358
10963.78 1329
10964.77 1369
10965.75 1357
10966.74 1266
10967.73 1281
10968.72 1300
10969.71 1238
10970.70 1203
10971.69 1223
10972.68 1147
10973.67 1153
10974.66 1151
10975.64 1157
10976.63 1183
10977.62 1169
10978.61 1106
10979.60 1125
10980.59 1101
10981.58 1147
10982.57 1132
10983.56 1163
10984.55 1173
10985.54 1229
10986.53 1175
10987.52 1183
10988.51 1228
10989.50 1202
10990.49 1246
10991.48 1285
10992.47 1256
10993.46 1341
10994.45 1335
10995.44 1406
10996.43 1419
10997.42 1504
10998.41 1534
10999.40 1582
11000.39 1654
11001.38 1718
11002.37 1745
11003.36 1779
11004.35 1727
11005.34 1709
11006.33 1746
11007.32 1731
11008.31 1687
11009.30 1596
11010.30 1574
11011.29 1445
11012.28 1349
11013.27 1306
11014.26 1333
11015.25 1248
11016.24 1192
11017.23 1125
11018.22 1134
11019.21 1085
11020.21 1055
11021.20 1046
11022.19 1021
11023.18 1020
11024.17 1001
11025.16 1004
11026.15 968
11027.14 966
11028.14 976
11029.13 981
11030.12 981
11031.11 969
11032.10 981
11033.09 973
11034.09 973
11035.08 1014
11036.07 990
11037.06 991
11038.05 961
11039.05 1002
11040.04 990
11041.03 989
11042.02 1018
11043.02 990
11044.01 948
11045.00 948
11045.99 921
11046.98 924
11047.98 928
11048.97 943
11049.96 927
11050.95 915
11051.95 931
11052.94 950
11053.93 922
11054.93 878
11055.92 921
11056.91 926
11057.90 893
11058.90 911
11059.89 910
11060.88 871
11061.88 876
11062.87 900
11063.86 882
11064.86 895
11065.85 877
11066.84 880
11067.84 898
11068.83 904
11069.82 878
11070.82 882
11071.81 894
11072.80 922
11073.80 913
11074.79 891
11075.78 927
11076.78 927
11077.77 938
11078.77 890
11079.76 896
11080.75 882
11081.75 884
11082.74 923
11083.74 857
11084.73 903
11085.72 889
11086.72 890
11087.71 868
11088.71 885
11089.70 863
11090.70 831
11091.69 858
11092.68 854
11093.68 848
11094.67 886
11095.67 850
11096.66 793
11097.66 809
11098.65 790
11099.65 796
11100.64 802
11101.64 811
11102.63 839
11103.63 801
11104.62 803
11105.62 819
11106.61 806
11107.61 842
11108.60 844
11109.60 818
11110.59 802
11111.59 816
11112.58 779
11113.58 773
11114.57 797
11115.57 813
11116.56 800
11117.56 785
11118.56 811
11119.55 811
11120.55 816
11121.54 793
11122.54 830
11123.54 805
11124.53 790
11125.53 818
11126.52 846
11127.52 840
11128.51 836
11129.51 782
11130.51 786
11131.50 786
11132.50 813
11133.50 774
11134.49 822
11135.49 837
11136.49 804
11137.48 789
11138.48 791
11139.47 817
11140.47 765
11141.47 764
11142.46 777
11143.46 773
11144.46 775
11145.46 773
11146.45 796
11147.45 777
11148.45 792
11149.44 790
11150.44 819
11151.44 826
11152.43 826
11153.43 811
11154.43 842
11155.43 818
11156.42 781
11157.42 768
11158.42 818
11159.42 773
11160.41 803
11161.41 817
11162.41 808
11163.41 796
11164.40 769
11165.40 775
11166.40 766
11167.40 746
11168.39 756
11169.39 781
11170.39 820
11171.39 780
11172.39 720
11173.38 719
11174.38 716
11175.38 733
11176.38 745
11177.38 772
11178.38 734
11179.37 751
11180.37 755
11181.37 733
11182.37 743
11183.37 748
11184.37 753
11185.37 778
11186.36 768
11187.36 724
11188.36 753
11189.36 764
11190.36 756
11191.36 738
11192.36 743
11193.36 747
11194.36 742
11195.35 729
11196.35 786
11197.35 805
11198.35 803
11199.35 792
11200.35 761
11201.35 775
11202.35 790
11203.35 766
11204.35 804
11205.35 792
11206.35 786
11207.35 783
11208.35 763
11209.35 796
11210.35 794
11211.35 799
11212.35 803
11213.35 794
11214.35 803
11215.34 789
11216.35 768
11217.35 810
11218.35 786
11219.35 784
11220.35 742
11221.35 768
11222.35 773
11223.35 767
11224.35 755
11225.35 759
11226.35 776
11227.35 809
11228.35 796
11229.35 762
11230.35 780
11231.35 793
11232.35 809
11233.35 791
11234.35 778
11235.35 803
11236.35 773
11237.36 783
11238.36 842
11239.36 800
11240.36 802
11241.36 803
11242.36 777
11243.36 786
11244.36 776
11245.36 818
11246.37 794
11247.37 807
11248.37 790
11249.37 805
11250.37 790
11251.37 785
11252.38 782
11253.38 832
11254.38 802
11255.38 825
11256.38 820
11257.38 840
11258.39 812
11259.39 806
11260.39 846
11261.39 819
11262.39 796
11263.40 830
11264.40 852
11265.40 827
11266.40 864
11267.40 878
11268.41 850
11269.41 858
11270.41 872
11271.41 871
11272.42 876
11273.42 878
11274.42 903
11275.42 909
11276.43 946
11277.43 924
11278.43 944
11279.44 952
11280.44 973
11281.44 939
11282.44 961
11283.45 971
11284.45 960
11285.45 897
11286.46 923
11287.46 893
11288.46 914
11289.47 897
11290.47 864
11291.47 850
11292.48 865
11293.48 879
11294.48 809
11295.49 803
11296.49 770
11297.49 787
11298.50 753
11299.50 764
11300.51 768
11301.51 811
11302.51 773
11303.52 773
11304.52 734
11305.53 738
11306.53 737
11307.53 768
11308.54 746
11309.54 761
11310.55 763
11311.55 738
11312.55 775
11313.56 782
11314.56 787
11315.57 761
11316.57 762
11317.58 772
11318.58 792
11319.59 793
11320.59 791
11321.59 798
11322.60 772
11323.60 793
11324.61 809
11325.61 828
11326.62 831
11327.62 821
11328.63 814
11329.63 796
11330.64 789
11331.64 786
11332.65 777
11333.65 781
11334.66 764
11335.67 754
11336.67 755
11337.68 747
11338.68 727
11339.69 747
11340.69 770
11341.70 776
11342.70 747
11343.71 791
11344.72 788
11345.72 769
11346.73 762
11347.73 729
11348.74 735
11349.74 747
11350.75 738
11351.76 741
11352.76 745
11353.77 756
11354.78 717
11355.78 728
11356.79 755
11357.79 732
11358.80 724
11359.81 757
11360.81 739
11361.82 701
11362.83 724
11363.83 738
11364.84 755
11365.85 759
11366.85 738
11367.86 725
11368.87 705
11369.87 689
11370.88 646
11371.89 694
11372.89 711
11373.90 687
11374.91 677
11375.92 678
11376.92 671
11377.93 704
11378.94 705
11379.94 674
11380.95 688
11381.96 682
11382.97 667
11383.97 667
11384.98 661
11385.99 704
11387.00 684
11388.00 675
11389.01 679
11390.02 651
11391.03 638
11392.04 664
11393.04 687
11394.05 682
11395.06 690
11396.07 673
11397.08 664
11398.08 683
11399.09 663
11400.10 675
11401.11 670
11402.12 647
11403.12 676
11404.13 683
11405.14 672
11406.15 669
11407.16 690
11408.17 675
11409.18 663
11410.18 650
11411.19 639
11412.20 639
11413.21 630
11414.22 674
11415.23 680
11416.24 630
11417.25 597
11418.25 661
11419.26 658
11420.27 638
11421.28 630
11422.29 642
11423.30 675
11424.31 674
11425.32 658
11426.33 656
11427.34 671
11428.35 660
11429.36 657
11430.37 666
11431.38 659
11432.39 641
11433.39 657
11434.40 641
11435.41 621
11436.42 651
11437.43 648
11438.44 654
11439.45 681
11440.46 629
11441.47 649
11442.48 658
11443.49 673
11444.50 677
11445.51 624
11446.52 642
11447.53 671
11448.55 691
11449.56 648
11450.57 679
11451.58 664
11452.59 671
11453.60 617
11454.61 635
11455.62 671
11456.63 680
11457.64 683
11458.65 666
11459.66 653
11460.67 645
11461.68 643
11462.69 660
11463.71 670
11464.72 688
11465.73 675
11466.74 648
11467.75 640
11468.76 643
11469.77 680
11470.78 658
11471.80 701
11472.81 674
11473.82 694
11474.83 678
11475.84 646
11476.85 647
11477.86 655
11478.88 670
11479.89 682
11480.90 659
11481.91 682
11482.92 691
11483.93 712
11484.95 671
11485.96 693
11486.97 675
11487.98 669
11489.00 693
11490.01 706
11491.02 685
11492.03 681
11493.04 703
11494.06 712
11495.07 708
11496.08 687
11497.09 709
11498.11 712
11499.12 753
11500.13 734
11501.14 703
11502.16 761
11503.17 781
11504.18 780
11505.20 796
11506.21 775
11507.22 750
11508.23 726
11509.25 785
11510.26 764
11511.27 784
11512.29 784
11513.30 782
11514.31 786
11515.33 807
11516.34 791
11517.35 816
11518.37 830
11519.38 844
11520.39 861
11521.41 894
11522.42 899
11523.43 878
11524.45 894
11525.46 887
11526.47 918
11527.49 925
11528.50 939
11529.52 977
11530.53 999
11531.54 1017
11532.56 1063
11533.57 1059
11534.59 1135
11535.60 1138
11536.62 1158
11537.63 1199
11538.64 1252
11539.66 1260
11540.67 1281
11541.69 1338
11542.70 1341
11543.72 1354
11544.73 1384
11545.75 1373
11546.76 1359
11547.77 1341
11548.79 1255
11549.80 1246
11550.82 1166
11551.83 1160
11552.85 1069
11553.86 1056
11554.88 1030
11555.89 971
11556.91 944
11557.92 896
11558.94 886
11559.95 883
11560.97 864
11561.99 803
11563.00 814
11564.02 820
11565.03 796
11566.05 787
11567.06 784
11568.08 769
11569.09 814
11570.11 778
11571.13 767
11572.14 778
11573.16 784
11574.17 773
11575.19 806
11576.20 792
11577.22 838
11578.24 850
11579.25 804
11580.27 795
11581.29 829
11582.30 835
11583.32 856
11584.33 828
11585.35 823
11586.37 818
11587.38 830
11588.40 832
11589.42 875
11590.43 843
11591.45 833
11592.47 824
11593.48 838
11594.50 840
11595.52 905
11596.53 907
11597.55 886
11598.57 931
11599.58 924
11600.60 975
11601.62 960
11602.64 1001
11603.65 945
11604.67 956
11605.69 976
11606.70 989
11607.72 959
11608.74 957
11609.76 933
11610.77 921
11611.79 916
11612.81 873
11613.83 857
11614.84 829
11615.86 823
11616.88 815
11617.90 804
11618.92 796
11619.93 770
11620.95 798
11621.97 779
11622.99 785
11624.01 753
11625.02 770
11626.04 792
11627.06 758
11628.08 748
11629.10 722
11630.11 726
11631.13 727
11632.15 719
11633.17 726
11634.19 704
11635.21 724
11636.23 708
11637.24 746
11638.26 713
11639.28 688
11640.30 681
11641.32 686
11642.34 680
11643.36 686
11644.38 670
11645.39 697
11646.41 692
11647.43 663
11648.45 671
11649.47 685
11650.49 660
11651.51 651
11652.53 682
11653.55 659
11654.57 635
11655.59 657
11656.61 633
11657.63 641
11658.65 634
11659.67 622
11660.69 611
11661.70 637
11662.72 641
11663.74 616
11664.76 624
11665.78 600
11666.80 624
11667.82 618
11668.84 620
11669.86 604
11670.88 594
11671.90 611
11672.92 579
11673.95 621
11674.97 582
11675.99 614
11677.01 595
11678.03 609
11679.05 614
11680.07 617
11681.09 595
11682.11 620
11683.13 626
11684.15 594
11685.17 618
11686.19 647
11687.21 630
11688.23 604
11689.25 621
11690.28 630
11691.30 607
11692.32 584
11693.34 632
11694.36 605
11695.38 601
11696.40 568
11697.42 563
11698.44 585
11699.47 580
11700.49 562
11701.51 567
11702.53 609
11703.55 590
11704.57 592
11705.60 560
11706.62 552
11707.64 595
11708.66 527
11709.68 544
11710.70 533
11711.73 565
11712.75 557
11713.77 563
11714.79 534
11715.81 507
11716.84 518
11717.86 550
11718.88 564
11719.90 544
11720.92 545
11721.95 568
11722.97 569
11723.99 577
11725.01 541
11726.04 541
11727.06 533
11728.08 535
11729.11 548
11730.13 552
11731.15 543
11732.17 520
11733.20 516
11734.22 536
11735.24 553
11736.26 525
11737.29 533
11738.31 552
11739.33 579
11740.36 549
11741.38 548
11742.40 519
11743.43 531
11744.45 547
11745.47 535
11746.50 545
11747.52 523
11748.54 522
11749.57 523
11750.59 533
11751.62 528
11752.64 543
11753.66 526
11754.69 515
11755.71 542
11756.73 543
11757.76 518
11758.78 549
11759.81 512
11760.83 525
11761.85 535
11762.88 527
11763.90 532
11764.93 524
11765.95 553
11766.98 540
11768.00 557
11769.02 537
11770.05 563
11771.07 529
11772.10 536
11773.12 525
11774.15 572
11775.17 536
11776.20 551
11777.22 546
11778.25 536
11779.27 577
11780.30 574
11781.32 557
11782.35 540
11783.37 547
11784.40 548
11785.42 576
11786.45 542
11787.47 537
11788.50 513
11789.52 523
11790.55 518
11791.57 523
11792.60 535
11793.62 542
11794.65 548
11795.67 557
11796.70 563
11797.73 564
11798.75 536
11799.78 529
11800.80 524
11801.83 544
11802.85 549
11803.88 543
11804.91 560
11805.93 570
11806.96 540
11807.98 558
11809.01 549
11810.04 552
11811.06 542
11812.09 521
11813.12 528
11814.14 542
11815.17 567
11816.19 572
11817.22 562
11818.25 561
11819.27 567
11820.30 566
11821.33 579
11822.35 592
11823.38 586
11824.41 565
11825.44 582
11826.46 575
11827.49 578
11828.52 591
11829.54 589
11830.57 589
11831.60 603
11832.62 568
11833.65 621
11834.68 587
11835.71 591
11836.73 574
11837.76 576
11838.79 587
11839.82 612
11840.84 584
11841.87 567
11842.90 601
11843.93 617
11844.95 596
11845.98 594
11847.01 613
11848.04 623
11849.07 583
11850.09 611
11851.12 599
11852.15 621
11853.18 623
11854.21 632
11855.23 642
11856.26 645
11857.29 652
11858.32 630
11859.35 655
11860.38 660
11861.40 595
11862.43 652
11863.46 677
11864.49 679
11865.52 671
11866.55 662
11867.58 670
11868.60 677
11869.63 707
11870.66 692
11871.69 702
11872.72 691
11873.75 728
11874.78 719
11875.81 712
11876.84 684
11877.86 705
11878.89 725
11879.92 708
11880.95 686
11881.98 695
11883.01 713
11884.04 687
11885.07 702
11886.10 708
11887.13 732
11888.16 726
11889.19 718
11890.22 706
11891.25 730
11892.28 754
11893.31 800
11894.34 808
11895.37 802
11896.40 820
11897.43 798
11898.46 823
11899.49 806
11900.52 837
11901.55 840
11902.58 837
11903.61 856
11904.64 876
11905.67 886
11906.70 897
11907.73 908
11908.76 918
11909.79 958
11910.82 958
11911.85 936
11912.88 909
11913.91 941
11914.94 959
11915.97 950
11917.01 901
11918.04 887
11919.07 916
11920.10 888
11921.13 867
11922.16 923
11923.19 867
11924.22 926
11925.25 932
11926.28 939
11927.32 921
11928.35 949
11929.38 974
11930.41 1005
11931.44 1001
11932.47 1018
11933.50 1079
11934.54 1049
11935.57 1041
11936.60 1048
11937.63 1069
11938.66 1070
11939.70 1038
11940.73 1006
11941.76 1021
11942.79 1008
11943.82 972
11944.85 956
11945.89 915
11946.92 914
11947.95 922
11948.98 898
11950.02 883
11951.05 867
11952.08 828
11953.11 835
11954.15 846
11955.18 830
11956.21 807
11957.24 840
11958.28 804
11959.31 781
11960.34 779
11961.37 784
11962.41 788
11963.44 770
11964.47 800
11965.51 789
11966.54 825
11967.57 801
11968.60 823
11969.64 807
11970.67 849
11971.70 852
11972.74 820
11973.77 800
11974.80 836
11975.84 844
11976.87 828
11977.90 838
11978.94 860
11979.97 828
11981.00 862
11982.04 843
11983.07 809
11984.11 845
11985.14 834
11986.17 860
11987.21 823
11988.24 858
11989.28 876
11990.31 882
11991.34 838
11992.38 842
11993.41 830
11994.45 846
11995.48 869
11996.51 871
11997.55 859
11998.58 865
11999.62 882
12000.65 873
12001.69 869
12002.72 859
12003.76 903
12004.79 872
12005.82 881
12006.86 895
12007.89 887
12008.93 903
12009.96 921
12011.00 918
12012.03 939
12013.07 945
12014.10 940
12015.14 931
12016.17 937
12017.21 989
12018.24 998
12019.28 1016
12020.32 983
12021.35 978
12022.39 1029
12023.42 1011
12024.46 990
12025.49 1013
12026.53 1041
12027.56 1016
12028.60 1003
12029.64 998
12030.67 1000
12031.71 1014
12032.74 1055
12033.78 1050
12034.81 1027
12035.85 979
12036.89 997
12037.92 1019
12038.96 1021
12039.99 997
12041.03 970
12042.07 1001
12043.10 956
12044.14 953
12045.18 935
12046.21 909
12047.25 922
12048.29 967
12049.32 947
12050.36 931
12051.40 954
12052.43 926
12053.47 948
12054.51 954
12055.54 953
12056.58 965
12057.62 948
12058.65 953
12059.69 925
12060.73 947
12061.76 936
12062.80 934
12063.84 935
12064.88 910
12065.91 925
12066.95 907
12067.99 928
12069.03 904
12070.06 884
12071.10 877
12072.14 829
12073.18 833
12074.21 837
12075.25 820
12076.29 838
12077.33 825
12078.36 817
12079.40 819
12080.44 838
12081.48 815
12082.52 802
12083.55 814
12084.59 779
12085.63 842
12086.67 804
12087.71 812
12088.74 829
12089.78 796
12090.82 785
12091.86 835
12092.90 831
12093.94 795
12094.98 815
12096.01 839
12097.05 843
12098.09 836
12099.13 828
12100.17 820
12101.21 823
12102.25 824
12103.28 846
12104.32 851
12105.36 866
12106.40 866
12107.44 858
12108.48 841
12109.52 821
12110.56 814
12111.60 819
12112.64 813
12113.68 866
12114.72 821
12115.76 807
12116.79 752
12117.83 758
12118.87 790
12119.91 772
12120.95 731
12121.99 743
12123.03 749
12124.07 725
12125.11 714
12126.15 738
12127.19 733
12128.23 705
12129.27 726
12130.31 699
12131.35 713
12132.39 708
12133.43 704
12134.47 702
12135.51 673
12136.55 686
12137.59 710
12138.63 718
12139.67 708
12140.71 710
12141.76 671
12142.80 692
12143.84 695
12144.88 649
12145.92 682
12146.96 705
12148.00 702
12149.04 701
12150.08 698
12151.12 687
12152.16 678
12153.20 656
12154.25 658
12155.29 676
12156.33 649
12157.37 639
12158.41 669
12159.45 653
12160.49 650
12161.53 614
12162.58 629
12163.62 620
12164.66 636
12165.70 615
12166.74 628
12167.78 632
12168.82 618
12169.87 612
12170.91 596
12171.95 625
12172.99 629
12174.03 620
12175.08 598
12176.12 588
12177.16 618
12178.20 580
12179.24 601
12180.29 613
12181.33 596
12182.37 591
12183.41 600
12184.46 631
12185.50 606
12186.54 605
12187.58 608
12188.63 616
12189.67 598
12190.71 578
12191.75 566
12192.80 572
12193.84 607
12194.88 589
12195.92 584
12196.97 534
12198.01 589
12199.05 575
12200.10 587
12201.14 604
12202.18 598
12203.23 587
12204.27 583
12205.31 596
12206.36 597
12207.40 569
12208.44 544
12209.49 558
12210.53 577
12211.57 541
12212.62 561
12213.66 548
12214.70 593
12215.75 559
12216.79 545
12217.84 540
12218.88 547
12219.92 540
12220.97 547
12222.01 563
12223.06 567
12224.10 553
12225.14 531
12226.19 537
12227.23 560
12228.28 550
12229.32 527
12230.36 545
12231.41 550
12232.45 524
12233.50 518
12234.54 558
12235.59 544
12236.63 554
12237.68 538
12238.72 539
12239.77 540
12240.81 548
12241.86 573
12242.90 530
12243.94 550
12244.99 528
12246.03 526
12247.08 548
12248.13 546
12249.17 551
12250.22 555
12251.26 540
12252.31 537
12253.35 513
12254.40 531
12255.44 517
12256.49 516
12257.53 519
12258.58 500
12259.62 498
12260.67 526
12261.72 504
12262.76 499
12263.81 504
12264.85 531
12265.90 502
12266.94 500
12267.99 502
12269.04 499
12270.08 494
12271.13 481
12272.17 491
12273.22 496
12274.27 481
12275.31 512
12276.36 496
12277.41 483
12278.45 492
12279.50 501
12280.55 488
12281.59 492
12282.64 465
12283.69 495
12284.73 493
12285.78 459
12286.83 492
12287.87 486
12288.92 483
12289.97 465
12291.01 479
12292.06 457
12293.11 467
12294.15 491
12295.20 493
12296.25 476
12297.30 502
12298.34 492
12299.39 494
12300.44 469
12301.48 480
12302.53 468
12303.58 457
12304.63 479
12305.67 469
12306.72 479
12307.77 471
12308.82 506
12309.87 499
12310.91 479
12311.96 482
12313.01 484
12314.06 467
12315.10 474
12316.15 482
12317.20 472
12318.25 471
12319.30 465
12320.34 463
12321.39 484
12322.44 465
12323.49 466
12324.54 473
12325.59 453
12326.63 474
12327.68 477
12328.73 446
12329.78 440
12330.83 455
12331.88 467
12332.93 423
12333.98 438
12335.02 469
12336.07 459
12337.12 443
12338.17 426
12339.22 437
12340.27 457
12341.32 461
12342.37 464
12343.42 448
12344.47 460
12345.51 457
12346.56 469
12347.61 450
12348.66 450
12349.71 435
12350.76 460
12351.81 446
12352.86 433
12353.91 448
12354.96 465
12356.01 464
12357.06 446
12358.11 449
12359.16 466
12360.21 469
12361.26 451
12362.31 464
12363.36 467
12364.41 424
12365.46 439
12366.51 460
12367.56 453
12368.61 445
12369.66 489
12370.71 509
12371.76 475
12372.81 446
12373.86 444
12374.91 457
12375.96 474
12377.01 475
12378.06 445
12379.11 454
12380.17 485
12381.22 466
12382.27 442
12383.32 435
12384.37 469
12385.42 482
12386.47 471
12387.52 471
12388.57 470
12389.62 478
12390.67 450
12391.73 443
12392.78 455
12393.83 464
12394.88 487
12395.93 501
12396.98 503
12398.03 478
12399.09 472
12400.14 491
12401.19 504
12402.24 482
12403.29 482
12404.34 498
12405.40 502
12406.45 468
12407.50 496
12408.55 491
12409.60 512
12410.66 472
12411.71 486
12412.76 469
12413.81 486
12414.86 511
12415.92 505
12416.97 483
12418.02 500
12419.07 512
12420.13 480
12421.18 479
12422.23 466
12423.28 499
12424.34 500
12425.39 520
12426.44 514
12427.49 477
12428.55 505
12429.60 516
12430.65 483
12431.71 510
12432.76 520
12433.81 529
12434.86 521
12435.92 519
12436.97 537
12438.02 520
12439.08 518
12440.13 532
12441.18 524
12442.24 534
12443.29 550
12444.34 553
12445.40 534
12446.45 532
12447.50 553
12448.56 552
12449.61 571
12450.67 534
12451.72 531
12452.77 552
12453.83 539
12454.88 581
12455.94 581
12456.99 565
12458.04 574
12459.10 621
12460.15 598
12461.21 581
12462.26 583
12463.31 585
12464.37 608
12465.42 660
12466.48 643
12467.53 653
12468.59 686
12469.64 687
12470.70 698
12471.75 743
12472.80 737
12473.86 761
12474.91 797
12475.97 830
12477.02 844
12478.08 878
12479.13 911
12480.19 915
12481.24 932
12482.30 932
12483.35 906
12484.41 923
12485.46 903
12486.52 879
12487.57 886
12488.63 877
12489.69 813
12490.74 801
12491.80 763
12492.85 736
12493.91 729
12494.96 712
12496.02 704
12497.07 708
12498.13 698
12499.19 674
12500.24 673
12501.30 697
12502.35 656
12503.41 605
12504.47 641
12505.52 655
12506.58 649
12507.63 633
12508.69 641
12509.75 615
12510.80 623
12511.86 651
12512.91 626
12513.97 642
12515.03 629
12516.08 608
12517.14 616
12518.20 609
12519.25 641
12520.31 632
12521.37 653
12522.42 630
12523.48 635
12524.54 652
12525.59 600
12526.65 630
12527.71 662
12528.77 642
12529.82 640
12530.88 623
12531.94 595
12532.99 646
12534.05 601
12535.11 635
12536.17 636
12537.22 652
12538.28 613
12539.34 601
12540.40 620
12541.45 607
12542.51 655
12543.57 642
12544.63 620
12545.68 632
12546.74 664
12547.80 626
12548.86 651
12549.92 675
12550.97 621
12552.03 674
12553.09 688
12554.15 632
12555.21 652
12556.26 701
12557.32 710
12558.38 687
12559.44 706
12560.50 688
12561.56 695
12562.61 704
12563.67 712
12564.73 709
12565.79 692
12566.85 706
12567.91 688
12568.97 650
12570.02 684
12571.08 673
12572.14 690
12573.20 667
12574.26 659
12575.32 657
12576.38 638
12577.44 664
12578.50 672
12579.56 687
12580.61 724
12581.67 685
12582.73 657
12583.79 670
12584.85 671
12585.91 690
12586.97 715
12588.03 658
12589.09 669
12590.15 683
12591.21 673
12592.27 680
12593.33 700
12594.39 691
12595.45 702
12596.51 679
12597.57 685
12598.63 674
12599.69 704
12600.75 685
12601.81 737
12602.87 729
12603.93 717
12604.99 739
12606.05 707
12607.11 718
12608.17 696
12609.23 706
12610.29 738
12611.35 736
12612.41 730
12613.47 740
12614.53 740
12615.59 768
12616.66 752
12617.72 758
12618.78 745
12619.84 754
12620.90 746
12621.96 788
12623.02 783
12624.08 819
12625.14 811
12626.20 807
12627.26 821
12628.33 820
12629.39 830
12630.45 817
12631.51 854
12632.57 845
12633.63 845
12634.69 856
12635.76 850
12636.82 801
12637.88 821
12638.94 831
12640.00 863
12641.06 822
12642.13 832
12643.19 830
12644.25 795
12645.31 805
12646.37 763
12647.44 785
12648.50 791
12649.56 774
12650.62 771
12651.68 742
12652.75 782
12653.81 784
12654.87 778
12655.93 777
12657.00 795
12658.06 781
12659.12 795
12660.18 801
12661.25 801
12662.31 772
12663.37 771
12664.43 765
12665.50 809
12666.56 814
12667.62 818
12668.69 810
12669.75 804
12670.81 858
12671.88 864
12672.94 857
12674.00 839
12675.06 825
12676.13 831
12677.19 835
12678.25 836
12679.32 878
12680.38 854
12681.44 858
12682.51 854
12683.57 903
12684.64 903
12685.70 901
12686.76 938
12687.83 910
12688.89 932
12689.95 959
12691.02 958
12692.08 976
12693.15 922
12694.21 909
12695.27 1012
12696.34 980
12697.40 998
12698.47 1023
12699.53 1078
12700.59 1062
12701.66 1053
12702.72 1018
12703.79 1087
12704.85 1096
12705.92 1095
12706.98 1137
12708.05 1150
12709.11 1178
12710.18 1161
12711.24 1122
12712.30 1129
12713.37 1155
12714.43 1132
12715.50 1156
12716.56 1148
12717.63 1117
12718.69 1113
12719.76 1112
12720.82 1145
12721.89 1139
12722.95 1159
12724.02 1132
12725.09 1154
12726.15 1170
12727.22 1152
12728.28 1174
12729.35 1241
12730.41 1226
12731.48 1231
12732.54 1239
12733.61 1257
12734.68 1283
12735.74 1251
12736.81 1222
12737.87 1275
12738.94 1276
12740.00 1271
12741.07 1258
12742.14 1248
12743.20 1230
12744.27 1197
12745.33 1177
12746.40 1202
12747.47 1202
12748.53 1131
12749.60 1104
12750.67 1100
12751.73 1066
12752.80 1034
12753.87 1038
12754.93 1004
12756.00 1004
12757.07 952
12758.13 949
12759.20 993
12760.27 980
12761.33 969
12762.40 931
12763.47 936
12764.53 899
12765.60 905
12766.67 956
12767.73 942
12768.80 939
12769.87 912
12770.94 945
12772.00 882
12773.07 876
12774.14 921
12775.21 897
12776.27 910
12777.34 882
12778.41 846
12779.48 889
12780.54 882
12781.61 869
12782.68 859
12783.75 866
12784.81 849
12785.88 840
12786.95 832
12788.02 822
12789.09 835
12790.15 806
12791.22 833
12792.29 840
12793.36 814
12794.43 797
12795.49 778
12796.56 810
12797.63 780
12798.70 778
12799.77 777
12800.84 777
12801.90 776
12802.97 771
12804.04 780
12805.11 785
12806.18 810
12807.25 808
12808.32 766
12809.39 782
12810.45 768
12811.52 803
12812.59 786
12813.66 787
12814.73 807
12815.80 829
12816.87 827
12817.94 816
12819.01 814
12820.08 813
12821.15 831
12822.21 799
12823.28 781
12824.35 793
12825.42 807
12826.49 841
12827.56 804
12828.63 775
12829.70 815
12830.77 838
12831.84 798
12832.91 833
12833.98 794
12835.05 777
12836.12 823
12837.19 771
12838.26 774
12839.33 762
12840.40 768
12841.47 752
12842.54 740
12843.61 775
12844.68 755
12845.75 724
12846.82 738
12847.89 700
12848.96 722
12850.03 686
12851.10 713
12852.18 701
12853.25 703
12854.32 680
12855.39 669
12856.46 684
12857.53 707
12858.60 690
12859.67 674
12860.74 636
12861.81 667
12862.88 675
12863.96 658
12865.03 658
12866.10 672
12867.17 661
12868.24 661
12869.31 649
12870.38 664
12871.45 668
12872.53 645
12873.60 627
12874.67 614
12875.74 621
12876.81 612
12877.88 609
12878.96 628
12880.03 612
12881.10 599
12882.17 614
12883.24 592
12884.31 629
12885.39 590
12886.46 600
12887.53 572
12888.60 614
12889.68 622
12890.75 575
12891.82 623
12892.89 582
12893.96 586
12895.04 580
12896.11 557
12897.18 572
12898.25 549
12899.33 544
12900.40 571
12901.47 574
12902.54 559
12903.62 547
12904.69 562
12905.76 531
12906.84 526
12907.91 543
12908.98 538
12910.06 553
12911.13 544
12912.20 533
12913.27 527
12914.35 490
12915.42 526
12916.49 497
12917.57 486
12918.64 477
12919.71 499
12920.79 512
12921.86 520
12922.94 460
12924.01 484
12925.08 506
12926.16 514
12927.23 491
12928.30 456
12929.38 494
12930.45 476
12931.53 473
12932.60 491
12933.67 470
12934.75 481
12935.82 482
12936.90 472
12937.97 479
12939.04 466
12940.12 481
12941.19 450
12942.27 468
12943.34 443
12944.42 478
12945.49 464
12946.56 444
12947.64 442
12948.71 457
12949.79 449
12950.86 472
12951.94 443
12953.01 449
12954.09 450
12955.16 483
12956.24 453
12957.31 434
12958.39 439
12959.46 454
12960.54 441
12961.61 430
12962.69 418
12963.76 424
12964.84 439
12965.91 430
12966.99 435
12968.07 427
12969.14 436
12970.22 437
12971.29 492
12972.37 465
12973.44 417
12974.52 432
12975.59 420
12976.67 422
12977.75 425
12978.82 412
12979.90 398
12980.97 406
12982.05 407
12983.13 432
12984.20 423
12985.28 422
12986.35 422
12987.43 420
12988.51 407
12989.58 421
12990.66 423
12991.74 407
12992.81 397
12993.89 426
12994.97 404
12996.04 409
12997.12 421
12998.20 436
12999.27 435
13000.35 404
13001.43 411
13002.50 412
13003.58 402
13004.66 431
13005.73 417
13006.81 408
13007.89 406
13008.97 419
13010.04 387
13011.12 385
13012.20 394
13013.27 397
13014.35 436
13015.43 396
13016.51 387
13017.58 408
13018.66 405
13019.74 403
13020.82 411
13021.89 389
13022.97 392
13024.05 433
13025.13 427
13026.21 371
13027.28 368
13028.36 389
13029.44 410
13030.52 428
13031.60 411
13032.67 395
13033.75 421
13034.83 424
13035.91 390
13036.99 372
13038.07 395
13039.14 399
13040.22 413
13041.30 385
13042.38 400
13043.46 370
13044.54 404
13045.62 414
13046.69 403
13047.77 382
13048.85 408
13049.93 420
13051.01 413
13052.09 417
13053.17 416
13054.25 406
13055.33 431
13056.40 413
13057.48 379
13058.56 395
13059.64 413
13060.72 394
13061.80 379
13062.88 385
13063.96 412
13065.04 402
13066.12 406
13067.20 400
13068.28 407
13069.36 387
13070.44 387
13071.52 392
13072.60 391
13073.68 384
13074.76 393
13075.84 396
13076.92 371
13078.00 374
13079.08 386
13080.16 390
13081.24 383
13082.32 397
13083.40 426
13084.48 377
13085.56 374
13086.64 408
13087.72 386
13088.80 390
13089.88 376
13090.96 377
13092.04 394
13093.12 386
13094.20 405
13095.28 389
13096.36 401
13097.44 402
13098.52 417
13099.61 352
13100.69 366
13101.77 391
13102.85 368
13103.93 370
13105.01 367
13106.09 396
13107.17 364
13108.25 382
13109.34 386
13110.42 395
13111.50 376
13112.58 381
13113.66 389
13114.74 404
13115.82 391
13116.91 414
13117.99 388
13119.07 391
13120.15 401
13121.23 400
13122.31 422
13123.40 417
13124.48 419
13125.56 385
13126.64 391
13127.72 413
13128.81 423
13129.89 396
13130.97 404
13132.05 410
13133.14 408
13134.22 408
13135.30 437
13136.38 403
13137.47 401
13138.55 401
13139.63 399
13140.71 400
13141.80 396
13142.88 401
13143.96 411
13145.04 414
13146.13 417
13147.21 410
13148.29 411
13149.38 419
13150.46 412
13151.54 404
13152.62 417
13153.71 412
13154.79 407
13155.87 388
13156.96 389
13158.04 403
13159.12 412
13160.21 408
13161.29 428
13162.37 414
13163.46 426
13164.54 410
13165.62 396
13166.71 392
13167.79 383
13168.88 395
13169.96 424
13171.04 420
13172.13 411
13173.21 392
13174.30 407
13175.38 390
13176.46 413
13177.55 367
13178.63 392
13179.72 416
13180.80 408
13181.88 410
13182.97 423
13184.05 404
13185.14 405
13186.22 422
13187.31 406
13188.39 417
13189.48 411
13190.56 385
13191.65 406
13192.73 404
13193.81 407
13194.90 427
13195.98 411
13197.07 416
13198.15 437
13199.24 423
13200.32 420
13201.41 424
13202.49 433
13203.58 407
13204.67 437
13205.75 430
13206.84 427
13207.92 412
13209.01 422
13210.09 424
13211.18 427
13212.26 426
13213.35 430
13214.43 432
13215.52 437
13216.61 449
13217.69 432
13218.78 400
13219.86 412
13220.95 424
13222.04 421
13223.12 402
13224.21 423
13225.29 432
13226.38 421
13227.47 454
13228.55 436
13229.64 411
13230.72 453
13231.81 437
13232.90 463
13233.98 437
13235.07 437
13236.16 445
13237.24 436
13238.33 459
13239.42 436
13240.50 426
13241.59 459
13242.68 451
13243.76 449
13244.85 472
13245.94 447
13247.02 460
13248.11 427
13249.20 444
13250.29 486
13251.37 479
13252.46 465
13253.55 468
13254.63 463
13255.72 474
13256.81 464
13257.90 482
13258.98 503
13260.07 485
13261.16 471
13262.25 484
13263.33 484
13264.42 473
13265.51 480
13266.60 476
13267.69 526
13268.77 509
13269.86 489
13270.95 460
13272.04 471
13273.13 497
13274.21 507
13275.30 491
13276.39 481
13277.48 494
13278.57 515
13279.65 516
13280.74 516
13281.83 520
13282.92 509
13284.01 530
13285.10 555
13286.19 525
13287.27 528
13288.36 515
13289.45 501
13290.54 503
13291.63 546
13292.72 528
13293.81 515
13294.90 536
13295.98 547
13297.07 519
13298.16 527
13299.25 538
13300.34 561
13301.43 543
13302.52 541
13303.61 545
13304.70 544
13305.79 544
13306.88 550
13307.97 561
13309.06 573
13310.15 552
13311.24 546
13312.32 544
13313.41 562
13314.50 579
13315.59 586
13316.68 586
13317.77 571
13318.86 613
13319.95 580
13321.04 575
13322.13 568
13323.22 595
13324.31 603
13325.40 594
13326.49 587
13327.58 604
13328.68 564
13329.77 597
13330.86 608
13331.95 582
13333.04 598
13334.13 594
13335.22 620
13336.31 631
13337.40 643
13338.49 625
13339.58 641
13340.67 618
13341.76 622
13342.85 616
13343.94 637
13345.04 627
13346.13 610
13347.22 657
13348.31 677
13349.40 648
13350.49 646
13351.58 654
13352.67 652
13353.77 645
13354.86 643
13355.95 646
13357.04 634
13358.13 630
13359.22 673
13360.31 659
13361.41 649
13362.50 646
13363.59 656
13364.68 687
13365.77 735
13366.87 671
13367.96 701
13369.05 687
13370.14 715
13371.23 687
13372.33 694
13373.42 663
13374.51 708
13375.60 688
13376.69 637
13377.79 658
13378.88 692
13379.97 655
13381.06 650
13382.16 667
13383.25 644
13384.34 660
13385.43 636
13386.53 658
13387.62 600
13388.71 607
13389.81 592
13390.90 614
13391.99 604
13393.08 584
13394.18 632
13395.27 569
13396.36 559
13397.46 585
13398.55 597
13399.64 583
13400.74 577
13401.83 583
13402.92 591
13404.02 593
13405.11 601
13406.20 582
13407.30 584
13408.39 556
13409.48 565
13410.58 575
13411.67 554
13412.77 562
13413.86 591
13414.95 551
13416.05 581
13417.14 571
13418.23 583
13419.33 595
13420.42 591
13421.52 597
13422.61 574
13423.71 578
13424.80 578
13425.89 609
13426.99 567
13428.08 558
13429.18 574
13430.27 583
13431.37 588
13432.46 571
13433.56 591
13434.65 582
13435.74 579
13436.84 575
13437.93 572
13439.03 608
13440.12 583
13441.22 576
13442.31 619
13443.41 612
13444.50 599
13445.60 599
13446.69 606
13447.79 613
13448.88 626
13449.98 611
13451.08 608
13452.17 606
13453.27 591
13454.36 602
13455.46 615
13456.55 640
13457.65 663
13458.74 637
13459.84 643
13460.94 630
13462.03 601
13463.13 614
13464.22 641
13465.32 630
13466.41 652
13467.51 626
13468.61 656
13469.70 627
13470.80 632
13471.90 637
13472.99 654
13474.09 655
13475.18 670
13476.28 672
13477.38 662
13478.47 652
13479.57 661
13480.67 666
13481.76 686
13482.86 685
13483.96 644
13485.05 670
13486.15 645
13487.25 676
13488.34 700
13489.44 680
13490.54 669
13491.63 669
13492.73 685
13493.83 698
13494.93 704
13496.02 725
13497.12 705
13498.22 710
13499.31 724
13500.41 741
13501.51 752
13502.61 753
13503.70 749
13504.80 744
13505.90 742
13507.00 769
13508.09 767
13509.19 753
13510.29 742
13511.39 777
13512.49 759
13513.58 763
13514.68 747
13515.78 708
13516.88 712
13517.98 713
13519.07 704
13520.17 729
13521.27 709
13522.37 686
13523.47 679
13524.57 699
13525.66 725
13526.76 669
13527.86 658
13528.96 698
13530.06 665
13531.16 668
13532.25 649
13533.35 652
13534.45 635
13535.55 650
13536.65 638
13537.75 648
13538.85 653
13539.95 653
13541.05 642
13542.14 606
13543.24 628
13544.34 577
13545.44 603
13546.54 630
13547.64 627
13548.74 626
13549.84 626
13550.94 603
13552.04 603
13553.14 586
13554.24 597
13555.34 590
13556.44 589
13557.54 570
13558.64 546
13559.74 593
13560.84 580
13561.94 581
13563.04 577
13564.13 613
13565.23 592
13566.34 573
13567.44 600
13568.54 563
13569.64 567
13570.74 571
13571.84 548
13572.94 571
13574.04 584
13575.14 589
13576.24 596
13577.34 565
13578.44 571
13579.54 572
13580.64 587
13581.74 582
13582.84 606
13583.94 577
13585.04 575
13586.14 586
13587.24 616
13588.35 615
13589.45 589
13590.55 612
13591.65 601
13592.75 588
13593.85 586
13594.95 634
13596.05 584
13597.15 620
13598.26 582
13599.36 601
13600.46 606
13601.56 576
13602.66 601
13603.76 567
13604.86 600
13605.97 607
13607.07 604
13608.17 588
13609.27 597
13610.37 592
13611.47 607
13612.58 589
13613.68 593
13614.78 640
13615.88 622
13616.98 605
13618.09 641
13619.19 629
13620.29 637
13621.39 619
13622.50 609
13623.60 608
13624.70 642
13625.80 615
13626.91 638
13628.01 640
13629.11 626
13630.21 655
13631.32 670
13632.42 639
13633.52 641
13634.62 638
13635.73 632
13636.83 654
13637.93 650
13639.04 646
13640.14 636
13641.24 661
13642.35 679
13643.45 644
13644.55 657
13645.65 663
13646.76 661
13647.86 650
13648.96 653
13650.07 675
13651.17 653
13652.28 638
13653.38 622
13654.48 639
13655.59 637
13656.69 648
13657.79 649
13658.90 630
13660.00 629
13661.11 654
13662.21 644
13663.31 626
13664.42 649
13665.52 614
13666.63 619
13667.73 641
13668.83 611
13669.94 611
13671.04 606
13672.15 632
13673.25 624
13674.36 602
13675.46 620
13676.56 635
13677.67 615
13678.77 616
13679.88 597
13680.98 590
13682.09 643
13683.19 602
13684.30 657
13685.40 627
13686.51 634
13687.61 655
13688.72 645
13689.82 623
13690.93 643
13692.03 633
13693.14 672
13694.24 676
13695.35 679
13696.45 672
13697.56 672
13698.66 668
13699.77 661
13700.87 628
13701.98 645
13703.09 648
13704.19 649
13705.30 655
13706.40 682
13707.51 695
13708.61 670
13709.72 707
13710.83 669
13711.93 667
13713.04 675
13714.14 679
13715.25 682
13716.36 655
13717.46 679
13718.57 663
13719.67 709
13720.78 706
13721.89 707
13722.99 717
13724.10 715
13725.21 718
13726.31 705
13727.42 727
13728.53 735
13729.63 748
13730.74 752
13731.85 745
13732.95 766
13734.06 748
13735.17 748
13736.27 759
13737.38 780
13738.49 765
13739.59 785
13740.70 814
13741.81 800
13742.92 759
13744.02 791
13745.13 814
13746.24 826
13747.35 835
13748.45 831
13749.56 815
13750.67 836
13751.78 847
13752.88 860
13753.99 879
13755.10 899
13756.21 922
13757.31 911
13758.42 956
13759.53 974
13760.64 975
13761.75 985
13762.85 987
13763.96 1013
13765.07 1026
13766.18 1030
13767.29 1045
13768.39 1040
13769.50 1041
13770.61 1090
13771.72 1069
13772.83 1093
13773.94 1051
13775.04 1029
13776.15 1098
13777.26 1135
13778.37 1059
13779.48 1060
13780.59 1031
13781.70 1061
13782.80 1050
13783.91 1022
13785.02 1016
13786.13 991
13787.24 954
13788.35 966
13789.46 938
13790.57 904
13791.68 860
13792.79 896
13793.90 890
13795.00 882
13796.11 855
13797.22 817
13798.33 776
13799.44 769
13800.55 785
13801.66 773
13802.77 759
13803.88 757
13804.99 754
13806.10 733
13807.21 728
13808.32 747
13809.43 746
13810.54 749
13811.65 745
13812.76 755
13813.87 736
13814.98 730
13816.09 703
13817.20 720
13818.31 751
13819.42 720
13820.53 756
13821.64 675
13822.75 703
13823.86 681
13824.97 698
13826.08 711
13827.19 715
13828.30 695
13829.41 683
13830.53 687
13831.64 711
13832.75 680
13833.86 686
13834.97 682
13836.08 706
13837.19 714
13838.30 705
13839.41 715
13840.52 701
13841.64 662
13842.75 645
13843.86 651
13844.97 685
13846.08 693
13847.19 706
13848.30 681
13849.41 657
13850.53 715
13851.64 668
13852.75 694
13853.86 693
13854.97 715
13856.08 679
13857.20 715
13858.31 682
13859.42 696
13860.53 653
13861.64 662
13862.76 686
13863.87 642
13864.98 684
13866.09 722
13867.20 705
13868.32 720
13869.43 700
13870.54 684
13871.65 699
13872.77 680
13873.88 671
13874.99 718
13876.10 733
13877.22 684
13878.33 735
13879.44 743
13880.55 719
13881.67 722
13882.78 720
13883.89 725
13885.01 743
13886.12 734
13887.23 739
13888.34 733
13889.46 737
13890.57 752
13891.68 767
13892.80 767
13893.91 791
13895.02 787
13896.14 783
13897.25 772
13898.36 796
13899.48 826
13900.59 806
13901.70 803
13902.82 813
13903.93 799
13905.05 822
13906.16 807
13907.27 793
13908.39 756
13909.50 773
13910.61 776
13911.73 766
13912.84 710
13913.96 745
13915.07 762
13916.19 716
13917.30 756
13918.41 708
13919.53 685
13920.64 717
13921.76 679
13922.87 682
13923.99 696
13925.10 674
13926.21 667
13927.33 645
13928.44 656
13929.56 650
13930.67 659
13931.79 649
13932.90 635
13934.02 620
13935.13 654
13936.25 659
13937.36 642
13938.48 645
13939.59 625
13940.71 660
13941.82 640
13942.94 651
13944.05 661
13945.17 638
13946.28 625
13947.40 651
13948.52 641
13949.63 644
13950.75 618
13951.86 642
13952.98 604
13954.09 619
13955.21 620
13956.32 599
13957.44 600
13958.56 624
13959.67 663
13960.79 636
13961.90 642
13963.02 606
13964.14 609
13965.25 640
13966.37 625
13967.48 611
13968.60 598
13969.72 623
13970.83 613
13971.95 617
13973.07 603
13974.18 598
13975.30 563
13976.42 576
13977.53 609
13978.65 612
13979.77 600
13980.88 614
13982.00 637
13983.12 615
13984.23 605
13985.35 642
13986.47 603
13987.58 600
13988.70 616
13989.82 590
13990.94 619
13992.05 603
13993.17 612
13994.29 597
13995.40 625
13996.52 641
13997.64 620
13998.76 616
13999.87 593
14000.99 612
14002.11 638
14003.23 638
14004.35 634
14005.46 643
14006.58 642
14007.70 648
14008.82 654
14009.93 663
14011.05 624
14012.17 655
14013.29 678
14014.41 638
14015.52 646
14016.64 624
14017.76 646
14018.88 646
14020.00 615
14021.12 639
14022.23 648
14023.35 646
14024.47 642
14025.59 653
14026.71 643
14027.83 653
14028.95 634
14030.06 626
14031.18 603
14032.30 616
14033.42 628
14034.54 637
14035.66 653
14036.78 623
14037.90 570
14039.02 628
14040.14 615
14041.25 620
14042.37 635
14043.49 623
14044.61 651
14045.73 648
14046.85 640
14047.97 609
14049.09 637
14050.21 624
14051.33 643
14052.45 638
14053.57 621
14054.69 617
14055.81 678
14056.93 644
14058.05 659
14059.17 670
14060.29 640
14061.41 672
14062.53 694
14063.65 672
14064.77 672
14065.89 668
14067.01 670
14068.13 691
14069.25 701
14070.37 653
14071.49 693
14072.61 690
14073.73 714
14074.85 681
14075.97 681
14077.09 734
14078.21 722
14079.33 735
14080.45 718
14081.57 741
14082.69 759
14083.82 743
14084.94 731
14086.06 743
14087.18 765
14088.30 747
14089.42 754
14090.54 761
14091.66 757
14092.78 734
14093.91 745
14095.03 789
14096.15 751
14097.27 755
14098.39 769
14099.51 756
14100.63 728
14101.76 762
14102.88 782
14104.00 800
14105.12 774
14106.24 752
14107.36 779
14108.49 768
14109.61 782
14110.73 744
14111.85 735
14112.97 724
14114.10 749
14115.22 731
14116.34 734
14117.46 705
14118.58 678
14119.71 700
14120.83 719
14121.95 681
14123.07 710
14124.20 694
14125.32 679
14126.44 652
14127.56 656
14128.69 637
14129.81 659
14130.93 660
14132.06 632
14133.18 621
14134.30 638
14135.42 641
14136.55 625
14137.67 600
14138.79 625
14139.92 612
14141.04 606
14142.16 608
14143.29 607
14144.41 595
14145.53 607
14146.66 628
14147.78 626
14148.90 606
14150.03 595
14151.15 591
14152.27 604
14153.40 585
14154.52 599
14155.64 614
14156.77 601
14157.89 619
14159.02 642
14160.14 620
14161.26 608
14162.39 594
14163.51 579
14164.64 584
14165.76 595
14166.88 608
14168.01 577
14169.13 584
14170.26 591
14171.38 560
14172.51 610
14173.63 612
14174.75 578
14175.88 575
14177.00 603
14178.13 591
14179.25 598
14180.38 591
14181.50 584
14182.63 595
14183.75 593
14184.88 581
14186.00 593
14187.13 580
14188.25 578
14189.38 581
14190.50 571
14191.63 584
14192.75 567
14193.88 546
14195.00 553
14196.13 544
14197.25 576
14198.38 552
14199.50 534
14200.63 542
14201.76 546
14202.88 543
14204.01 522
14205.13 559
14206.26 536
14207.38 501
14208.51 521
14209.64 500
14210.76 534
14211.89 482
14213.01 526
14214.14 548
14215.27 521
14216.39 511
14217.52 521
14218.64 501
14219.77 506
14220.90 503
14222.02 493
14223.15 497
14224.28 486
14225.40 515
14226.53 501
14227.66 483
14228.78 497
14229.91 502
14231.04 491
14232.16 498
14233.29 483
14234.42 485
14235.54 499
14236.67 488
14237.80 500
14238.92 493
14240.05 486
14241.18 479
14242.31 482
14243.43 483
14244.56 497
14245.69 480
14246.82 495
14247.94 478
14249.07 501
14250.20 489
14251.33 509
14252.45 460
14253.58 445
14254.71 455
14255.84 479
14256.96 490
14258.09 461
14259.22 479
14260.35 489
14261.47 472
14262.60 464
14263.73 448
14264.86 478
14265.99 482
14267.12 464
14268.24 435
14269.37 452
14270.50 464
14271.63 442
14272.76 472
14273.89 475
14275.01 465
14276.14 445
14277.27 456
14278.40 439
14279.53 456
14280.66 470
14281.79 432
14282.91 409
14284.04 416
14285.17 438
14286.30 453
14287.43 444
14288.56 418
14289.69 448
14290.82 416
14291.95 453
14293.08 422
14294.20 432
14295.33 423
14296.46 410
14297.59 422
14298.72 416
14299.85 425
14300.98 423
14302.11 421
14303.24 427
14304.37 404
14305.50 412
14306.63 401
14307.76 420
14308.89 435
14310.02 416
14311.15 424
14312.28 435
14313.41 431
14314.54 389
14315.67 415
14316.80 406
14317.93 410
14319.06 447
14320.19 414
14321.32 427
14322.45 415
14323.58 394
14324.71 413
14325.84 428
14326.97 426
14328.10 443
14329.23 421
14330.36 391
14331.49 382
14332.62 389
14333.76 420
14334.89 420
14336.02 423
14337.15 423
14338.28 417
14339.41 410
14340.54 384
14341.67 409
14342.80 422
14343.93 395
14345.07 413
14346.20 423
14347.33 387
14348.46 375
14349.59 411
14350.72 400
14351.85 404
14352.99 389
14354.12 400
14355.25 398
14356.38 421
14357.51 389
14358.64 404
14359.78 384
14360.91 398
14362.04 420
14363.17 416
14364.30 398
14365.44 393
14366.57 415
14367.70 413
14368.83 425
14369.96 420
14371.10 391
14372.23 391
14373.36 399
14374.49 406
14375.63 399
14376.76 426
14377.89 429
14379.02 406
14380.16 429
14381.29 387
14382.42 397
14383.55 415
14384.69 414
14385.82 407
14386.95 431
14388.09 427
14389.22 422
14390.35 424
14391.49 411
14392.62 414
14393.75 443
14394.89 432
14396.02 417
14397.15 440
14398.28 455
14399.42 441
14400.55 422
14401.69 439
14402.82 435
14403.95 445
14405.09 434
14406.22 421
14407.35 435
14408.49 428
14409.62 439
14410.75 441
14411.89 441
14413.02 433
14414.16 449
14415.29 452
14416.42 444
14417.56 429
14418.69 441
14419.83 442
14420.96 437
14422.10 455
14423.23 460
14424.36 432
14425.50 433
14426.63 437
14427.77 469
14428.90 479
14430.04 481
14431.17 490
14432.31 458
14433.44 459
14434.58 460
14435.71 481
14436.85 474
14437.98 465
14439.12 472
14440.25 496
14441.39 496
14442.52 450
14443.66 460
14444.79 473
14445.93 497
14447.06 484
14448.20 480
14449.33 480
14450.47 513
14451.60 509
14452.74 490
14453.87 482
14455.01 488
14456.14 507
14457.28 515
14458.42 543
14459.55 495
14460.69 490
14461.82 491
14462.96 488
14464.10 478
14465.23 493
14466.37 511
14467.50 508
14468.64 498
14469.78 485
14470.91 507
14472.05 504
14473.18 509
14474.32 509
14475.46 479
14476.59 486
14477.73 522
14478.87 534
14480.00 515
14481.14 521
14482.28 551
14483.41 501
14484.55 533
14485.69 531
14486.82 528
14487.96 500
14489.10 524
14490.23 529
14491.37 524
14492.51 527
14493.65 497
14494.78 512
14495.92 528
14497.06 494
14498.19 499
14499.33 498
14500.47 503
14501.61 493
14502.74 495
14503.88 494
14505.02 485
14506.16 497
14507.29 497
14508.43 493
14509.57 518
14510.71 494
14511.85 518
14512.98 491
14514.12 488
14515.26 490
14516.40 468
14517.54 481
14518.67 489
14519.81 492
14520.95 474
14522.09 456
14523.23 473
14524.36 462
14525.50 432
14526.64 452
14527.78 453
14528.92 443
14530.06 458
14531.19 457
14532.33 462
14533.47 445
14534.61 450
14535.75 430
14536.89 442
14538.03 432
14539.17 439
14540.31 456
14541.44 451
14542.58 441
14543.72 461
14544.86 463
14546.00 449
14547.14 477
14548.28 451
14549.42 440
14550.56 423
14551.70 430
14552.84 456
14553.98 481
14555.12 441
14556.25 420
14557.39 433
14558.53 423
14559.67 422
14560.81 442
14561.95 416
14563.09 448
14564.23 458
14565.37 420
14566.51 442
14567.65 442
14568.79 448
14569.93 449
14571.07 440
14572.21 445
14573.35 453
14574.49 452
14575.63 471
14576.77 427
14577.92 463
14579.06 455
14580.20 464
14581.34 455
14582.48 431
14583.62 423
14584.76 437
14585.90 444
14587.04 454
14588.18 452
14589.32 464
14590.46 471
14591.60 490
14592.74 460
14593.89 480
14595.03 499
14596.17 477
14597.31 478
14598.45 484
14599.59 480
14600.73 478
14601.87 466
14603.02 473
14604.16 457
14605.30 464
14606.44 483
14607.58 495
14608.72 501
14609.86 487
14611.01 499
14612.15 468
14613.29 472
14614.43 479
14615.57 486
14616.72 491
14617.86 493
14619.00 533
14620.14 503
14621.28 486
14622.43 485
14623.57 488
14624.71 498
14625.85 482
14627.00 526
14628.14 551
14629.28 516
14630.42 521
14631.56 519
14632.71 531
14633.85 527
14634.99 537
14636.14 547
14637.28 552
14638.42 552
14639.56 541
14640.71 581
14641.85 544
14642.99 570
14644.14 536
14645.28 524
14646.42 515
14647.56 517
14648.71 506
14649.85 530
14650.99 523
14652.14 505
14653.28 507
14654.42 474
14655.57 457
14656.71 471
14657.85 470
14659.00 447
14660.14 454
14661.29 457
14662.43 430
14663.57 413
14664.72 423
14665.86 395
14667.00 406
14668.15 388
14669.29 408
14670.44 412
14671.58 395
14672.73 404
14673.87 394
14675.01 406
14676.16 383
14677.30 408
14678.45 411
14679.59 395
14680.74 387
14681.88 404
14683.02 365
14684.17 369
14685.31 386
14686.46 390
14687.60 379
14688.75 376
14689.89 365
14691.04 345
14692.18 358
14693.33 359
14694.47 374
14695.62 372
14696.76 373
14697.91 370
14699.05 357
14700.20 375
14701.34 341
14702.49 359
14703.63 344
14704.78 356
14705.92 354
14707.07 336
14708.22 343
14709.36 340
14710.51 336
14711.65 334
14712.80 361
14713.94 373
14715.09 340
14716.23 362
14717.38 351
14718.53 380
14719.67 342
14720.82 338
14721.96 351
14723.11 338
14724.26 343
14725.40 330
14726.55 341
14727.70 321
14728.84 328
14729.99 338
14731.13 337
14732.28 326
14733.43 327
14734.57 313
14735.72 322
14736.87 343
14738.01 348
14739.16 325
14740.31 315
14741.45 319
14742.60 328
14743.75 332
14744.89 309
14746.04 336
14747.19 327
14748.34 336
14749.48 340
14750.63 348
14751.78 345
14752.92 331
14754.07 335
14755.22 310
14756.37 328
14757.51 318
14758.66 323
14759.81 319
14760.96 322
14762.10 312
14763.25 309
14764.40 320
14765.55 335
14766.70 313
14767.84 305
14768.99 308
14770.14 332
14771.29 309
14772.43 311
14773.58 296
14774.73 324
14775.88 317
14777.03 313
14778.18 317
14779.32 297
14780.47 324
14781.62 300
14782.77 291
14783.92 282
14785.07 300
14786.21 287
14787.36 294
14788.51 291
14789.66 291
14790.81 298
14791.96 284
14793.11 286
14794.26 287
14795.40 295
14796.55 311
14797.70 289
14798.85 292
14800.00 314
14801.15 300
14802.30 277
14803.45 276
14804.60 304
14805.75 287
14806.90 281
14808.05 294
14809.19 276
14810.34 278
14811.49 280
14812.64 294
14813.79 271
14814.94 271
14816.09 284
14817.24 272
14818.39 286
14819.54 284
14820.69 270
14821.84 286
14822.99 272
14824.14 282
14825.29 282
14826.44 273
14827.59 271
14828.74 276
14829.89 287
14831.04 257
14832.19 259
14833.34 279
14834.49 288
14835.64 293
14836.79 262
14837.95 283
14839.10 272
14840.25 255
14841.40 246
14842.55 270
14843.70 253
14844.85 257
14846.00 237
14847.15 242
14848.30 241
14849.45 275
14850.60 266
14851.76 279
14852.91 274
14854.06 261
14855.21 239
14856.36 256
14857.51 264
14858.66 248
14859.81 246
14860.97 275
14862.12 272
14863.27 281
14864.42 272
14865.57 264
14866.72 239
14867.88 249
14869.03 284
14870.18 260
14871.33 269
14872.48 244
14873.64 266
14874.79 277
14875.94 260
14877.09 262
14878.24 245
14879.40 275
14880.55 285
14881.70 268
14882.85 257
14884.00 269
14885.16 270
14886.31 258
14887.46 246
14888.61 263
14889.77 262
14890.92 315
14892.07 268
14893.23 247
14894.38 280
14895.53 269
14896.68 249
14897.84 258
14898.99 237
14900.14 241
14901.30 246
14902.45 252
14903.60 261
14904.75 243
14905.91 246
14907.06 248
14908.21 248
14909.37 267
14910.52 236
14911.67 247
14912.83 256
14913.98 263
14915.14 255
14916.29 250
14917.44 256
14918.60 258
14919.75 254
14920.90 225
14922.06 269
14923.21 273
14924.37 259
14925.52 246
14926.67 272
14927.83 255
14928.98 257
14930.14 279
14931.29 257
14932.44 245
14933.60 234
14934.75 257
14935.91 270
14937.06 237
14938.22 245
14939.37 242
14940.52 267
14941.68 260
14942.83 237
14943.99 252
14945.14 246
14946.30 259
14947.45 260
14948.61 274
14949.76 257
14950.92 259
14952.07 262
14953.23 263
14954.38 267
14955.54 263
14956.69 246
14957.85 253
14959.00 240
14960.16 244
14961.31 251
14962.47 249
14963.62 224
14964.78 257
14965.94 243
14967.09 256
14968.25 271
14969.40 262
14970.56 264
14971.71 257
14972.87 250
14974.03 288
14975.18 269
14976.34 259
14977.49 249
14978.65 253
14979.81 245
14980.96 273
14982.12 246
14983.27 255
14984.43 237
14985.59 271
14986.74 252
14987.90 270
14989.06 264
14990.21 265
14991.37 274
14992.53 249
14993.68 248
14994.84 256
14996.00 245
14997.15 230
14998.31 241
14999.47 240
15000.62 242
15001.78 249
15002.94 250
15004.09 241
15005.25 236
15006.41 242
15007.56 248
15008.72 252
15009.88 259
15011.04 230
15012.19 231
15013.35 230
15014.51 250
15015.67 226
15016.82 246
15017.98 241
15019.14 233
15020.30 250
15021.45 240
15022.61 240
15023.77 254
15024.93 258
15026.08 256
15027.24 239
15028.40 236
15029.56 230
15030.72 251
15031.87 234
15033.03 244
15034.19 233
15035.35 230
15036.51 256
15037.67 257
15038.82 255
15039.98 255
15041.14 259
15042.30 263
15043.46 261
15044.62 248
15045.78 235
15046.93 224
15048.09 243
15049.25 261
15050.41 246
15051.57 254
15052.73 237
15053.89 244
15055.05 243
15056.20 248
15057.36 251
15058.52 255
15059.68 261
15060.84 253
15062.00 269
15063.16 267
15064.32 257
15065.48 252
15066.64 253
15067.80 247
15068.96 262
15070.12 263
15071.28 264
15072.44 255
15073.60 263
15074.76 246
15075.91 266
15077.07 282
15078.23 263
15079.39 262
15080.55 263
15081.71 260
15082.87 259
15084.03 263
15085.19 253
15086.35 262
15087.51 255
15088.68 254
15089.84 255
15091.00 255
15092.16 228
15093.32 256
15094.48 259
15095.64 237
15096.80 259
15097.96 233
15099.12 255
15100.28 242
15101.44 239
15102.60 250
15103.76 236
15104.92 257
15106.08 269
15107.25 256
15108.41 266
15109.57 268
15110.73 274
15111.89 277
15113.05 248
15114.21 243
15115.37 257
15116.54 260
15117.70 252
15118.86 254
15120.02 267
15121.18 277
15122.34 258
15123.50 280
15124.67 276
15125.83 276
15126.99 264
15128.15 258
15129.31 266
15130.47 296
15131.64 265
15132.80 253
15133.96 261
15135.12 286
15136.28 265
15137.45 280
15138.61 270
15139.77 275
15140.93 270
15142.10 297
15143.26 306
15144.42 287
15145.58 298
15146.75 297
15147.91 307
15149.07 285
15150.23 283
15151.40 290
15152.56 280
15153.72 260
15154.88 268
15156.05 299
15157.21 300
15158.37 295
15159.54 278
15160.70 288
15161.86 280
15163.03 295
15164.19 300
15165.35 312
15166.52 318
15167.68 298
15168.84 293
15170.01 301
15171.17 302
15172.33 288
15173.50 290
15174.66 289
15175.82 303
15176.99 323
15178.15 317
15179.31 293
15180.48 311
15181.64 322
15182.81 311
15183.97 332
15185.13 349
15186.30 333
15187.46 318
15188.63 331
15189.79 318
15190.95 306
15192.12 317
15193.28 326
15194.45 318
15195.61 331
15196.78 298
15197.94 318
15199.10 329
15200.27 345
15201.43 326
15202.60 373
15203.76 357
15204.93 354
15206.09 360
15207.26 324
15208.42 362
15209.59 350
15210.75 350
15211.92 329
15213.08 328
15214.25 342
15215.41 341
15216.58 372
15217.74 362
15218.91 341
15220.07 350
15221.24 365
15222.40 358
15223.57 335
15224.74 353
15225.90 371
15227.07 362
15228.23 372
15229.40 366
15230.56 367
15231.73 394
15232.89 385
15234.06 384
15235.23 386
15236.39 376
15237.56 392
15238.72 394
15239.89 381
15241.06 373
15242.22 374
15243.39 395
15244.56 381
15245.72 370
15246.89 386
15248.05 388
15249.22 384
15250.39 376
15251.55 416
15252.72 381
15253.89 381
15255.05 334
15256.22 355
15257.39 362
15258.55 357
15259.72 330
15260.89 369
15262.05 369
15263.22 352
15264.39 361
15265.56 332
15266.72 353
15267.89 336
15269.06 334
15270.22 338
15271.39 359
15272.56 327
15273.73 326
15274.89 341
15276.06 324
15277.23 334
15278.40 315
15279.56 340
15280.73 341
15281.90 335
15283.07 306
15284.23 325
15285.40 325
15286.57 317
15287.74 327
15288.91 319
15290.07 320
15291.24 325
15292.41 316
15293.58 334
15294.75 336
15295.92 325
15297.08 309
15298.25 321
15299.42 332
15300.59 332
15301.76 326
15302.93 332
15304.09 319
15305.26 329
15306.43 336
15307.60 325
15308.77 329
15309.94 326
15311.11 353
15312.28 343
15313.44 329
15314.61 321
15315.78 327
15316.95 342
15318.12 338
15319.29 321
15320.46 347
15321.63 340
15322.80 320
15323.97 329
15325.14 347
15326.30 351
15327.47 357
15328.64 349
15329.81 339
15330.98 342
15332.15 342
15333.32 325
15334.49 356
15335.66 339
15336.83 330
15338.00 318
15339.17 320
15340.34 340
15341.51 343
15342.68 331
15343.85 355
15345.02 374
15346.19 381
15347.36 362
15348.53 336
15349.70 359
15350.87 366
15352.04 346
15353.21 334
15354.38 351
15355.55 379
15356.72 371
15357.90 370
15359.07 382
15360.24 360
15361.41 387
15362.58 398
15363.75 401
15364.92 382
15366.09 392
15367.26 401
15368.43 377
15369.60 377
15370.77 374
15371.95 412
15373.12 377
15374.29 391
15375.46 391
15376.63 397
15377.80 395
15378.97 392
15380.15 393
15381.32 402
15382.49 400
15383.66 400
15384.83 383
15386.00 387
15387.17 380
15388.35 371
15389.52 371
15390.69 401
15391.86 385
15393.03 373
15394.21 401
15395.38 377
15396.55 390
15397.72 371
15398.89 367
15400.07 357
15401.24 380
15402.41 380
15403.58 372
15404.76 378
15405.93 365
15407.10 345
15408.27 347
15409.45 373
15410.62 345
15411.79 345
15412.96 351
15414.14 343
15415.31 331
15416.48 340
15417.66 332
15418.83 340
15420.00 341
15421.17 333
15422.35 345
15423.52 316
15424.69 338
15425.87 315
15427.04 337
15428.21 308
15429.39 317
15430.56 302
15431.73 326
15432.91 333
15434.08 298
15435.25 294
15436.43 298
15437.60 305
15438.77 306
15439.95 303
15441.12 308
15442.30 343
15443.47 317
15444.64 289
15445.82 324
15446.99 327
15448.17 316
15449.34 335
15450.51 298
15451.69 283
15452.86 284
15454.04 315
15455.21 289
15456.39 284
15457.56 309
15458.73 323
15459.91 307
15461.08 311
15462.26 307
15463.43 278
15464.61 319
15465.78 324
15466.96 310
15468.13 322
15469.31 305
15470.48 301
15471.66 310
15472.83 334
15474.01 294
15475.18 294
15476.36 303
15477.53 299
15478.71 315
15479.88 308
15481.06 287
15482.23 310
15483.41 324
15484.58 318
15485.76 312
15486.93 305
15488.11 308
15489.29 308
15490.46 294
15491.64 328
15492.81 325
15493.99 325
15495.16 305
15496.34 296
15497.52 325
15498.69 334
15499.87 327
15501.04 312
15502.22 321
15503.40 306
15504.57 319
15505.75 312
15506.92 303
15508.10 304
15509.28 297
15510.45 321
15511.63 310
15512.81 315
15513.98 322
15515.16 294
15516.34 310
15517.51 318
15518.69 301
15519.87 334
15521.04 326
15522.22 313
15523.40 343
15524.57 304
15525.75 314
15526.93 317
15528.11 351
15529.28 355
15530.46 316
15531.64 316
15532.81 346
15533.99 317
15535.17 315
15536.35 331
15537.52 343
15538.70 342
15539.88 330
15541.06 328
15542.23 332
15543.41 333
15544.59 335
15545.77 341
15546.95 324
15548.12 339
15549.30 353
15550.48 356
15551.66 334
15552.83 348
15554.01 352
15555.19 337
15556.37 356
15557.55 367
15558.73 373
15559.90 342
15561.08 361
15562.26 369
15563.44 347
15564.62 385
15565.80 359
15566.97 341
15568.15 364
15569.33 342
15570.51 340
15571.69 351
15572.87 359
15574.05 350
15575.23 357
15576.40 363
15577.58 359
15578.76 373
15579.94 393
15581.12 385
15582.30 371
15583.48 381
15584.66 405
15585.84 397
15587.02 407
15588.20 414
15589.38 365
15590.56 389
15591.73 425
15592.91 409
15594.09 382
15595.27 389
15596.45 392
15597.63 446
15598.81 418
15599.99 417
15601.17 412
15602.35 447
15603.53 439
15604.71 437
15605.89 423
15607.07 434
15608.25 449
15609.43 427
15610.61 428
15611.79 414
15612.97 445
15614.15 452
15615.33 464
15616.51 451
15617.69 470
15618.88 463
15620.06 478
15621.24 492
15622.42 462
15623.60 463
15624.78 455
15625.96 499
15627.14 476
15628.32 469
15629.50 486
15630.68 505
15631.86 484
15633.05 502
15634.23 525
15635.41 501
15636.59 505
15637.77 494
15638.95 487
15640.13 502
15641.31 522
15642.50 530
15643.68 521
15644.86 520
15646.04 538
15647.22 526
15648.40 506
15649.58 508
15650.77 535
15651.95 506
15653.13 520
15654.31 549
15655.49 545
15656.68 540
15657.86 552
15659.04 549
15660.22 535
15661.40 539
15662.59 547
15663.77 518
15664.95 545
15666.13 540
15667.32 573
15668.50 542
15669.68 567
15670.86 555
15672.05 544
15673.23 520
15674.41 547
15675.59 520
15676.78 513
15677.96 519
15679.14 513
15680.32 521
15681.51 507
15682.69 526
15683.87 514
15685.06 524
15686.24 510
15687.42 516
15688.61 504
15689.79 498
15690.97 506
15692.16 507
15693.34 520
15694.52 480
15695.71 530
15696.89 533
15698.07 541
15699.26 530
15700.44 509
15701.62 527
15702.81 535
15703.99 515
15705.17 520
15706.36 508
15707.54 493
15708.73 538
15709.91 513
15711.09 510
15712.28 543
15713.46 546
15714.65 534
15715.83 529
15717.02 538
15718.20 524
15719.38 544
15720.57 567
15721.75 551
15722.94 566
15724.12 581
15725.31 544
15726.49 562
15727.68 557
15728.86 593
15730.04 583
15731.23 561
15732.41 569
15733.60 598
15734.78 570
15735.97 590
15737.15 554
15738.34 592
15739.52 617
15740.71 572
15741.89 592
15743.08 600
15744.27 621
15745.45 587
15746.64 615
15747.82 644
15749.01 611
15750.19 598
15751.38 623
15752.56 635
15753.75 663
15754.93 624
15756.12 611
15757.31 619
15758.49 663
15759.68 661
15760.86 625
15762.05 647
15763.24 652
15764.42 636
15765.61 664
15766.79 652
15767.98 652
15769.17 640
15770.35 650
15771.54 637
15772.72 673
15773.91 615
15775.10 636
15776.28 645
15777.47 654
15778.66 624
15779.84 647
15781.03 639
15782.22 618
15783.40 622
15784.59 579
15785.78 573
15786.96 571
15788.15 604
15789.34 579
15790.53 586
15791.71 583
15792.90 563
15794.09 564
15795.27 570
15796.46 590
15797.65 546
15798.84 562
15800.02 540
15801.21 520
15802.40 521
15803.59 516
15804.77 542
15805.96 518
15807.15 505
15808.34 525
15809.52 511
15810.71 502
15811.90 507
15813.09 529
15814.28 505
15815.46 482
15816.65 532
15817.84 514
15819.03 496
15820.22 506
15821.40 516
15822.59 472
15823.78 487
15824.97 487
15826.16 499
15827.35 494
15828.53 501
15829.72 506
15830.91 498
15832.10 503
15833.29 481
15834.48 508
15835.67 485
15836.85 471
15838.04 496
15839.23 465
15840.42 473
15841.61 480
15842.80 512
15843.99 471
15845.18 492
15846.37 490
15847.55 506
15848.74 505
15849.93 501
15851.12 506
15852.31 498
15853.50 522
15854.69 485
15855.88 484
15857.07 525
15858.26 499
15859.45 495
15860.64 488
15861.83 488
15863.02 496
15864.21 529
15865.40 474
15866.59 500
15867.78 515
15868.97 508
15870.16 517
15871.35 533
15872.54 522
15873.73 517
15874.92 528
15876.11 506
15877.30 521
15878.49 507
15879.68 495
15880.87 533
15882.06 513
15883.25 518
15884.44 492
15885.63 511
15886.82 507
15888.01 524
15889.20 515
15890.39 523
15891.59 501
15892.78 530
15893.97 530
15895.16 528
15896.35 497
15897.54 511
15898.73 537
15899.92 516
15901.11 549
15902.30 529
15903.50 541
15904.69 530
15905.88 548
15907.07 552
15908.26 539
15909.45 544
15910.64 553
15911.84 549
15913.03 546
15914.22 552
15915.41 560
15916.60 592
15917.79 573
15918.99 536
15920.18 572
15921.37 560
15922.56 577
15923.75 547
15924.95 557
15926.14 581
15927.33 544
15928.52 547
15929.71 553
15930.91 514
15932.10 498
15933.29 515
15934.48 547
15935.68 574
15936.87 553
15938.06 537
15939.25 529
15940.45 520
15941.64 531
15942.83 524
15944.03 529
15945.22 508
15946.41 488
15947.60 479
15948.80 482
15949.99 459
15951.18 467
15952.38 477
15953.57 460
15954.76 466
15955.96 467
15957.15 439
15958.34 431
15959.54 453
15960.73 423
15961.92 426
15963.12 436
15964.31 424
15965.50 406
15966.70 408
15967.89 387
15969.08 386
15970.28 383
15971.47 386
15972.67 392
15973.86 402
15975.05 379
15976.25 387
15977.44 373
15978.64 364
15979.83 362
15981.02 356
15982.22 373
15983.41 365
15984.61 354
15985.80 342
15987.00 375
15988.19 351
15989.38 391
15990.58 339
15991.77 347
15992.97 346
15994.16 340
15995.36 345
15996.55 321
15997.75 344
15998.94 351
16000.14 358
16001.33 351
16002.53 351
16003.72 317
16004.92 305
16006.11 303
16007.31 331
16008.50 330
16009.70 327
16010.89 344
16012.09 331
16013.28 315
16014.48 325
16015.67 314
16016.87 304
16018.07 316
16019.26 314
16020.46 310
16021.65 302
16022.85 307
16024.04 300
16025.24 321
16026.44 322
16027.63 319
16028.83 292
16030.02 315
16031.22 320
16032.42 303
16033.61 301
16034.81 287
16036.00 322
16037.20 292
16038.40 304
16039.59 291
16040.79 289
16041.99 303
16043.18 298
16044.38 308
16045.58 296
16046.77 291
16047.97 287
16049.17 255
16050.36 287
16051.56 299
16052.76 282
16053.95 289
16055.15 277
16056.35 290
16057.54 298
16058.74 297
16059.94 277
16061.14 288
16062.33 297
16063.53 280
16064.73 271
16065.92 291
16067.12 300
16068.32 285
16069.52 270
16070.71 289
16071.91 287
16073.11 287
16074.31 268
16075.50 243
16076.70 270
16077.90 264
16079.10 274
16080.30 260
16081.49 261
16082.69 266
16083.89 275
16085.09 263
16086.29 247
16087.48 274
16088.68 228
16089.88 259
16091.08 263
16092.28 241
16093.48 230
16094.67 264
16095.87 247
16097.07 259
16098.27 234
16099.47 236
16100.67 239
16101.87 253
16103.06 269
16104.26 234
16105.46 242
16106.66 237
16107.86 253
16109.06 236
16110.26 247
16111.46 233
16112.66 243
16113.86 226
16115.05 234
16116.25 230
16117.45 228
16118.65 232
16119.85 248
16121.05 242
16122.25 230
16123.45 231
16124.65 213
16125.85 224
16127.05 235
16128.25 238
16129.45 225
16130.65 255
16131.85 249
16133.05 248
16134.25 237
16135.45 211
16136.65 214
16137.85 219
16139.05 228
16140.25 226
16141.45 223
16142.65 233
16143.85 213
16145.05 227
16146.25 239
16147.45 214
16148.65 230
16149.85 227
16151.05 232
16152.25 214
16153.45 223
16154.65 216
16155.85 198
16157.05 209
16158.25 231
16159.46 217
16160.66 229
16161.86 248
16163.06 225
16164.26 221
16165.46 211
16166.66 226
16167.86 239
16169.06 232
16170.27 226
16171.47 221
16172.67 218
16173.87 226
16175.07 233
16176.27 227
16177.47 217
16178.67 205
16179.88 221
16181.08 237
16182.28 208
16183.48 215
16184.68 220
16185.89 214
16187.09 211
16188.29 203
16189.49 219
16190.69 216
16191.90 225
16193.10 214
16194.30 227
16195.50 219
16196.70 237
16197.91 220
16199.11 213
16200.31 196
16201.51 212
16202.72 213
16203.92 196
16205.12 222
16206.32 216
16207.53 219
16208.73 204
16209.93 217
16211.13 214
16212.34 208
16213.54 215
16214.74 217
16215.95 220
16217.15 223
16218.35 222
16219.55 223
16220.76 210
16221.96 220
16223.16 224
16224.37 229
16225.57 228
16226.77 217
16227.98 217
16229.18 233
16230.38 220
16231.59 212
16232.79 227
16233.99 226
16235.20 229
16236.40 220
16237.61 236
16238.81 202
16240.01 231
16241.22 224
16242.42 240
16243.63 220
16244.83 243
16246.03 268
16247.24 241
16248.44 239
16249.65 245
16250.85 247
16252.05 224
16253.26 248
16254.46 247
16255.67 233
16256.87 227
16258.08 247
16259.28 215
16260.49 222
16261.69 223
16262.89 251
16264.10 236
16265.30 231
16266.51 230
16267.71 233
16268.92 241
16270.12 262
16271.33 256
16272.53 243
16273.74 220
16274.94 220
16276.15 235
16277.35 228
16278.56 210
16279.77 230
16280.97 238
16282.18 247
16283.38 230
16284.59 247
16285.79 232
16287.00 247
16288.20 237
16289.41 225
16290.61 223
16291.82 247
16293.03 242
16294.23 244
16295.44 230
16296.64 228
16297.85 252
16299.06 253
16300.26 228
16301.47 233
16302.67 227
16303.88 245
16305.09 231
16306.29 217
16307.50 212
16308.71 223
16309.91 245
16311.12 226
16312.33 233
16313.53 225
16314.74 252
16315.95 217
16317.15 248
16318.36 247
16319.57 211
16320.77 238
16321.98 236
16323.19 219
16324.39 223
16325.60 227
16326.81 229
16328.01 242
16329.22 229
16330.43 222
16331.64 235
16332.84 227
16334.05 222
16335.26 201
16336.47 217
16337.67 228
16338.88 251
16340.09 221
16341.30 205
16342.50 217
16343.71 230
16344.92 218
16346.13 219
16347.33 215
16348.54 202
16349.75 209
16350.96 198
16352.17 204
16353.37 220
16354.58 213
16355.79 197
16357.00 202
16358.21 203
16359.41 207
16360.62 208
16361.83 223
16363.04 202
16364.25 202
16365.46 220
16366.67 210
16367.87 205
16369.08 225
16370.29 217
16371.50 190
16372.71 202
16373.92 198
16375.13 204
16376.34 193
16377.54 209
16378.75 195
16379.96 214
16381.17 202
16382.38 187
16383.59 204
16384.80 235
16386.01 216
16387.22 209
16388.43 193
16389.64 186
16390.85 199
16392.05 211
16393.26 219
16394.47 209
16395.68 217
16396.89 221
16398.10 201
16399.31 198
16400.52 200
16401.73 198
16402.94 212
16404.15 199
16405.36 207
16406.57 208
16407.78 222
16408.99 200
16410.20 198
16411.41 197
16412.62 201
16413.83 205
16415.04 191
16416.25 180
16417.46 196
16418.67 213
16419.88 215
16421.10 187
16422.31 189
16423.52 220
16424.73 206
16425.94 201
16427.15 186
16428.36 200
16429.57 212
16430.78 199
16431.99 202
16433.20 214
16434.41 199
16435.63 210
16436.84 198
16438.05 201
16439.26 208
16440.47 217
16441.68 207
16442.89 197
16444.10 184
16445.32 182
16446.53 192
16447.74 183
16448.95 212
16450.16 205
16451.37 180
16452.59 206
16453.80 208
16455.01 210
16456.22 198
16457.43 185
16458.64 217
16459.86 199
16461.07 214
16462.28 215
16463.49 207
16464.70 198
16465.92 200
16467.13 205
16468.34 195
16469.55 174
16470.77 181
16471.98 188
16473.19 195
16474.40 193
16475.62 198
16476.83 205
16478.04 206
16479.25 198
16480.47 181
16481.68 190
16482.89 193
16484.11 199
16485.32 195
16486.53 187
16487.74 188
16488.96 179
16490.17 174
16491.38 197
16492.60 190
16493.81 195
16495.02 193
16496.24 184
16497.45 200
16498.66 191
16499.88 197
16501.09 182
16502.30 185
16503.52 195
16504.73 192
16505.94 193
16507.16 187
16508.37 203
16509.59 192
16510.80 187
16512.01 208
16513.23 191
16514.44 188
16515.66 184
16516.87 180
16518.08 189
16519.30 182
16520.51 179
16521.73 182
16522.94 179
16524.16 189
16525.37 204
16526.58 197
16527.80 205
16529.01 197
16530.23 187
16531.44 202
16532.66 217
16533.87 174
16535.09 193
16536.30 210
16537.52 213
16538.73 196
16539.95 210
16541.16 178
16542.38 198
16543.59 224
16544.81 214
16546.02 209
16547.24 198
16548.45 212
16549.67 218
16550.88 220
16552.10 198
16553.31 198
16554.53 221
16555.74 203
16556.96 199
16558.18 193
16559.39 195
16560.61 205
16561.82 198
16563.04 217
16564.25 216
16565.47 218
16566.69 191
16567.90 210
16569.12 210
16570.33 217
16571.55 230
16572.77 224
16573.98 213
16575.20 217
16576.41 223
16577.63 219
16578.85 196
16580.06 194
16581.28 219
16582.50 195
16583.71 200
16584.93 213
16586.15 206
16587.36 223
16588.58 212
16589.80 197
16591.01 210
16592.23 215
16593.45 194
16594.66 220
16595.88 206
16597.10 201
16598.32 205
16599.53 223
16600.75 210
16601.97 199
16603.18 207
16604.40 202
16605.62 204
16606.84 201
16608.05 202
16609.27 196
16610.49 200
16611.71 196
16612.92 186
16614.14 190
16615.36 197
16616.58 197
16617.79 181
16619.01 196
16620.23 207
16621.45 198
16622.67 201
16623.88 201
16625.10 192
16626.32 199
16627.54 197
16628.76 197
16629.97 185
16631.19 193
16632.41 180
16633.63 190
16634.85 188
16636.07 185
16637.29 182
16638.50 183
16639.72 189
16640.94 175
16642.16 168
16643.38 170
16644.60 194
16645.82 188
16647.03 189
16648.25 192
16649.47 192
16650.69 198
16651.91 193
16653.13 184
16654.35 202
16655.57 160
16656.79 174
16658.01 201
16659.23 207
16660.45 179
16661.66 183
16662.88 185
16664.10 186
16665.32 184
16666.54 184
16667.76 186
16668.98 185
16670.20 180
16671.42 190
16672.64 174
16673.86 182
16675.08 200
16676.30 197
16677.52 183
16678.74 179
16679.96 198
16681.18 174
16682.40 185
16683.62 196
16684.84 177
16686.06 194
16687.28 192
16688.50 178
16689.72 169
16690.94 157
16692.16 191
16693.39 199
16694.61 178
16695.83 172
16697.05 169
16698.27 183
16699.49 186
16700.71 173
16701.93 184
16703.15 179
16704.37 175
16705.59 160
16706.81 179
16708.04 170
16709.26 160
16710.48 177
16711.70 173
16712.92 157
16714.14 174
16715.36 162
16716.58 161
16717.81 178
16719.03 155
16720.25 171
16721.47 164
16722.69 177
16723.91 170
16725.14 187
16726.36 189
16727.58 184
16728.80 157
16730.02 176
16731.24 172
16732.47 185
16733.69 158
16734.91 177
16736.13 168
16737.36 169
16738.58 171
16739.80 165
16741.02 163
16742.24 159
16743.47 169
16744.69 177
16745.91 178
16747.13 173
16748.36 165
16749.58 169
16750.80 190
16752.02 186
16753.25 186
16754.47 154
16755.69 160
16756.92 184
16758.14 169
16759.36 169
16760.59 150
16761.81 187
16763.03 169
16764.25 163
16765.48 170
16766.70 153
16767.92 153
16769.15 167
16770.37 176
16771.59 158
16772.82 159
16774.04 167
16775.27 194
16776.49 176
16777.71 177
16778.94 162
16780.16 190
16781.38 169
16782.61 148
16783.83 178
16785.06 172
16786.28 171
16787.50 168
16788.73 157
16789.95 166
16791.18 159
16792.40 184
16793.62 176
16794.85 164
16796.07 179
16797.30 150
16798.52 169
16799.75 166
16800.97 178
16802.19 207
16803.42 185
16804.64 163
16805.87 161
16807.09 174
16808.32 181
16809.54 179
16810.77 177
16811.99 201
16813.22 179
16814.44 186
16815.67 176
16816.89 176
16818.12 183
16819.34 187
16820.57 198
16821.79 183
16823.02 166
16824.24 179
16825.47 200
16826.70 203
16827.92 191
16829.15 161
16830.37 182
16831.60 198
16832.82 203
16834.05 174
16835.27 204
16836.50 206
16837.73 201
16838.95 184
16840.18 208
16841.40 206
16842.63 205
16843.86 186
16845.08 205
16846.31 195
16847.53 200
16848.76 191
16849.99 207
16851.21 207
16852.44 188
16853.67 203
16854.89 204
16856.12 194
16857.35 208
16858.57 214
16859.80 225
16861.03 226
16862.25 225
16863.48 226
16864.71 235
16865.93 243
16867.16 249
16868.39 266
16869.61 236
16870.84 234
16872.07 240
16873.30 239
16874.52 240
16875.75 241
16876.98 246
16878.20 226
16879.43 240
16880.66 247
16881.89 256
16883.11 261
16884.34 272
16885.57 261
16886.80 266
16888.02 260
16889.25 273
16890.48 241
16891.71 273
16892.94 273
16894.16 292
16895.39 264
16896.62 256
16897.85 283
16899.08 257
16900.30 265
16901.53 287
16902.76 279
16903.99 307
16905.22 260
16906.45 242
16907.67 284
16908.90 259
16910.13 274
16911.36 255
16912.59 267
16913.82 270
16915.04 260
16916.27 253
16917.50 261
16918.73 265
16919.96 249
16921.19 253
16922.42 224
16923.65 230
16924.88 238
16926.10 245
16927.33 245
16928.56 256
16929.79 238
16931.02 226
16932.25 233
16933.48 227
16934.71 241
16935.94 227
16937.17 240
16938.40 224
16939.63 254
16940.86 248
16942.09 235
16943.32 211
16944.55 225
16945.78 240
16947.01 228
16948.24 241
16949.47 242
16950.70 219
16951.93 238
16953.16 228
16954.39 230
16955.62 235
16956.85 231
16958.08 247
16959.31 220
16960.54 221
16961.77 198
16963.00 236
16964.23 253
16965.46 253
16966.69 245
16967.92 217
16969.15 232
16970.38 225
16971.61 233
16972.84 223
16974.07 222
16975.30 238
16976.54 230
16977.77 211
16979.00 203
16980.23 207
16981.46 216
16982.69 186
16983.92 188
16985.15 196
16986.38 234
16987.62 204
16988.85 205
16990.08 205
16991.31 222
16992.54 227
16993.77 236
16995.00 190
16996.24 190
16997.47 218
16998.70 216
16999.93 214
17001.16 190
17002.39 200
17003.63 202
17004.86 191
17006.09 186
17007.32 208
17008.55 194
17009.79 188
17011.02 205
17012.25 202
17013.48 203
17014.72 210
17015.95 196
17017.18 203
17018.41 205
17019.64 198
17020.88 173
17022.11 191
17023.34 194
17024.58 177
17025.81 192
17027.04 168
17028.27 182
17029.51 177
17030.74 188
17031.97 208
17033.21 183
17034.44 199
17035.67 193
17036.90 188
17038.14 177
17039.37 171
17040.60 181
17041.84 168
17043.07 177
17044.30 184
17045.54 182
17046.77 166
17048.00 176
17049.24 173
17050.47 177
17051.70 173
17052.94 185
17054.17 184
17055.41 190
17056.64 168
17057.87 172
17059.11 166
17060.34 172
17061.58 155
17062.81 159
17064.04 178
17065.28 182
17066.51 176
17067.75 151
17068.98 164
17070.21 167
17071.45 173
17072.68 163
17073.92 160
17075.15 155
17076.39 170
17077.62 145
17078.86 159
17080.09 153
17081.33 186
17082.56 154
17083.80 145
17085.03 148
17086.26 164
17087.50 144
17088.73 166
17089.97 162
17091.20 172
17092.44 147
17093.68 149
17094.91 146
17096.15 161
17097.38 158
17098.62 167
17099.85 142
17101.09 147
17102.32 152
17103.56 163
17104.79 159
17106.03 144
17107.26 158
17108.50 147
17109.74 170
17110.97 161
17112.21 140
17113.44 165
17114.68 148
17115.92 152
17117.15 145
17118.39 140
17119.62 149
17120.86 136
17122.10 162
17123.33 148
17124.57 159
17125.80 152
17127.04 163
17128.28 155
17129.51 153
17130.75 151
17131.99 152
17133.22 155
17134.46 158
17135.70 129
17136.93 146
17138.17 140
17139.41 125
17140.64 138
17141.88 132
17143.12 150
17144.35 127
17145.59 150
17146.83 145
17148.07 152
17149.30 147
17150.54 142
17151.78 132
17153.02 140
17154.25 122
17155.49 117
17156.73 121
17157.96 143
17159.20 140
17160.44 133
17161.68 132
17162.92 124
17164.15 135
17165.39 139
17166.63 134
17167.87 129
17169.10 133
17170.34 133
17171.58 135
17172.82 132
17174.06 138
17175.29 132
17176.53 133
17177.77 129
17179.01 133
17180.25 142
17181.49 128
17182.72 136
17183.96 143
17185.20 147
17186.44 140
17187.68 134
17188.92 126
17190.15 126
17191.39 132
17192.63 128
17193.87 123
17195.11 133
17196.35 126
17197.59 119
17198.83 126
17200.07 127
17201.30 124
17202.54 144
17203.78 147
17205.02 132
17206.26 129
17207.50 116
17208.74 124
17209.98 147
17211.22 119
17212.46 107
17213.70 116
17214.94 131
17216.18 132
17217.42 113
17218.66 132
17219.90 138
17221.14 121
17222.38 125
17223.62 110
17224.86 110
17226.10 130
17227.34 142
17228.58 122
17229.82 130
17231.06 143
17232.30 129
17233.54 117
17234.78 115
17236.02 130
17237.26 126
17238.50 131
17239.74 120
17240.98 127
17242.22 139
17243.46 128
17244.70 131
17245.94 123
17247.18 117
17248.42 122
17249.66 140
17250.90 128
17252.14 121
17253.39 133
17254.63 124
17255.87 118
17257.11 121
17258.35 135
17259.59 111
17260.83 111
17262.07 132
17263.31 133
17264.56 123
17265.80 131
17267.04 129
17268.28 111
17269.52 129
17270.76 123
17272.00 120
17273.25 119
17274.49 115
17275.73 120
17276.97 130
17278.21 106
17279.45 103
17280.70 117
17281.94 122
17283.18 120
17284.42 119
17285.66 130
17286.91 123
17288.15 106
17289.39 112
17290.63 103
17291.88 113
17293.12 128
17294.36 133
17295.60 119
17296.85 114
17298.09 113
17299.33 113
17300.57 117
17301.82 118
17303.06 133
17304.30 103
17305.54 132
17306.79 123
17308.03 116
17309.27 117
17310.52 107
17311.76 116
17313.00 106
17314.25 114
17315.49 131
17316.73 116
17317.97 111
17319.22 108
17320.46 111
17321.71 111
17322.95 113
17324.19 106
17325.44 102
17326.68 127
17327.92 117
17329.17 128
17330.41 104
17331.65 111
17332.90 111
17334.14 121
17335.39 103
17336.63 109
17337.87 109
17339.12 109
17340.36 116
17341.61 124
17342.85 114
17344.09 113
17345.34 127
17346.58 108
17347.83 125
17349.07 125
17350.32 115
17351.56 115
17352.80 131
17354.05 102
17355.29 103
17356.54 120
17357.78 117
17359.03 113
17360.27 112
17361.52 116
17362.76 109
17364.01 125
17365.25 126
17366.50 111
17367.74 124
17368.99 123
17370.23 98
17371.48 120
17372.72 111
17373.97 126
17375.21 110
17376.46 106
17377.70 100
17378.95 110
17380.19 108
17381.44 114
17382.69 95
17383.93 106
17385.18 107
17386.42 123
17387.67 95
17388.91 119
17390.16 126
17391.41 116
17392.65 108
17393.90 108
17395.14 114
17396.39 110
17397.64 109
17398.88 111
17400.13 110
17401.37 116
17402.62 116
17403.87 132
17405.11 118
17406.36 102
17407.61 108
17408.85 116
17410.10 111
17411.35 134
17412.59 113
17413.84 109
17415.09 111
17416.33 111
17417.58 114
17418.83 105
17420.07 101
17421.32 116
17422.57 115
17423.82 130
17425.06 101
17426.31 119
17427.56 115
17428.80 120
17430.05 122
17431.30 119
17432.55 114
17433.79 110
17435.04 117
17436.29 117
17437.54 115
17438.78 121
17440.03 112
17441.28 118
17442.53 104
17443.77 116
17445.02 109
17446.27 121
17447.52 102
17448.77 109
17450.01 127
17451.26 109
17452.51 96
17453.76 109
17455.01 119
17456.25 104
17457.50 100
17458.75 130
17460.00 100
17461.25 125
17462.50 129
17463.74 114
17464.99 131
17466.24 127
17467.49 113
17468.74 113
17469.99 134
17471.24 124
17472.49 113
17473.73 118
17474.98 106
17476.23 116
17477.48 127
17478.73 155
17479.98 113
17481.23 119
17482.48 129
17483.73 138
17484.98 133
17486.23 120
17487.47 123
17488.72 121
17489.97 124
17491.22 124
17492.47 109
17493.72 119
17494.97 114
17496.22 109
17497.47 125
17498.72 116
17499.97 123
17501.22 142
17502.47 127
17503.72 127
17504.97 117
17506.22 130
17507.47 142
17508.72 133
17509.97 113
17511.22 129
17512.47 127
17513.72 119
17514.97 118
17516.22 116
17517.47 115
17518.72 126
17519.97 131
17521.22 117
17522.47 121
17523.72 124
17524.98 117
17526.23 129
17527.48 115
17528.73 128
17529.98 119
17531.23 123
17532.48 115
17533.73 128
17534.98 133
17536.23 124
17537.48 128
17538.74 116
17539.99 125
17541.24 119
17542.49 123
17543.74 125
17544.99 143
17546.24 128
17547.50 135
17548.75 144
17550.00 127
17551.25 129
17552.50 141
17553.75 131
17555.01 138
17556.26 119
17557.51 138
17558.76 140
17560.01 140
17561.26 125
17562.52 129
17563.77 133
17565.02 123
17566.27 131
17567.53 152
17568.78 127
17570.03 138
17571.28 133
17572.53 134
17573.79 139
17575.04 130
17576.29 141
17577.54 144
17578.80 135
17580.05 147
17581.30 148
17582.56 154
17583.81 133
17585.06 135
17586.31 135
17587.57 141
17588.82 126
17590.07 133
17591.33 158
17592.58 145
17593.83 126
17595.08 141
17596.34 136
17597.59 128
17598.84 128
17600.10 138
17601.35 152
17602.61 139
17603.86 150
17605.11 162
17606.37 148
17607.62 163
17608.87 150
17610.13 135
17611.38 141
17612.63 149
17613.89 155
17615.14 150
17616.40 151
17617.65 139
17618.90 153
17620.16 158
17621.41 129
17622.67 148
17623.92 158
17625.17 137
17626.43 141
17627.68 152
17628.94 157
17630.19 136
17631.45 174
17632.70 166
17633.96 170
17635.21 161
17636.47 148
17637.72 154
17638.97 162
17640.23 153
17641.48 157
17642.74 164
17643.99 160
17645.25 152
17646.50 157
17647.76 173
17649.01 168
17650.27 164
17651.52 158
17652.78 167
17654.04 165
17655.29 147
17656.55 155
17657.80 151
17659.06 150
17660.31 145
17661.57 176
17662.82 176
17664.08 156
17665.33 170
17666.59 150
17667.85 154
17669.10 165
17670.36 166
17671.61 166
17672.87 153
17674.13 147
17675.38 162
17676.64 153
17677.89 154
17679.15 154
17680.41 168
17681.66 161
17682.92 155
17684.18 169
17685.43 145
17686.69 159
17687.95 157
17689.20 139
17690.46 147
17691.71 157
17692.97 156
17694.23 129
17695.49 140
17696.74 137
17698.00 139
17699.26 138
17700.51 136
17701.77 134
17703.03 143
17704.28 130
17705.54 145
17706.80 181
17708.06 160
17709.31 145
17710.57 152
17711.83 130
17713.08 147
17714.34 131
17715.60 141
17716.86 131
17718.11 137
17719.37 160
17720.63 142
17721.89 134
17723.15 119
17724.40 133
17725.66 145
17726.92 127
17728.18 151
17729.43 138
17730.69 154
17731.95 136
17733.21 130
17734.47 147
17735.73 137
17736.98 131
17738.24 151
17739.50 130
17740.76 110
17742.02 148
17743.28 131
17744.53 137
17745.79 139
17747.05 144
17748.31 154
17749.57 119
17750.83 120
17752.09 120
17753.34 128
17754.60 137
17755.86 149
17757.12 124
17758.38 134
17759.64 131
17760.90 146
17762.16 145
17763.42 138
17764.68 126
17765.94 131
17767.19 131
17768.45 133
17769.71 140
17770.97 120
17772.23 119
17773.49 123
17774.75 130
17776.01 131
17777.27 131
17778.53 120
17779.79 130
17781.05 124
17782.31 132
17783.57 136
17784.83 127
17786.09 137
17787.35 140
17788.61 132
17789.87 144
17791.13 124
17792.39 112
17793.65 118
17794.91 133
17796.17 125
17797.43 112
17798.69 116
17799.95 138
17801.21 132
17802.47 120
17803.73 140
17805.00 126
17806.26 127
17807.52 116
17808.78 108
17810.04 121
17811.30 123
17812.56 120
17813.82 116
17815.08 112
17816.34 129
17817.60 122
17818.87 109
17820.13 121
17821.39 112
17822.65 123
17823.91 134
17825.17 120
17826.43 122
17827.69 104
17828.96 133
17830.22 100
17831.48 118
17832.74 100
17834.00 115
17835.26 120
17836.53 97
17837.79 121
17839.05 110
17840.31 124
17841.57 115
17842.84 106
17844.10 125
17845.36 120
17846.62 128
17847.88 106
17849.15 110
17850.41 123
17851.67 116
17852.93 119
17854.20 115
17855.46 118
17856.72 108
17857.98 117
17859.25 87
17860.51 98
17861.77 90
17863.03 110
17864.30 113
17865.56 103
17866.82 115
17868.09 89
17869.35 100
17870.61 103
17871.87 91
17873.14 104
17874.40 103
17875.66 101
17876.93 115
17878.19 102
17879.45 97
17880.72 113
17881.98 107
17883.24 106
17884.51 102
17885.77 98
17887.03 97
17888.30 105
17889.56 121
17890.83 110
17892.09 104
17893.35 115
17894.62 118
17895.88 100
17897.14 85
17898.41 92
17899.67 106
17900.94 103
17902.20 91
17903.46 97
17904.73 101
17905.99 96
17907.26 89
17908.52 104
17909.79 94
17911.05 85
17912.32 101
17913.58 100
17914.84 90
17916.11 92
17917.37 103
17918.64 93
17919.90 98
17921.17 110
17922.43 113
17923.70 105
17924.96 111
17926.23 96
17927.49 109
17928.76 96
17930.02 102
17931.29 111
17932.55 85
17933.82 92
17935.08 109
17936.35 102
17937.61 89
17938.88 96
17940.14 89
17941.41 113
17942.68 92
17943.94 103
17945.21 99
17946.47 86
17947.74 96
17949.00 100
17950.27 100
17951.54 96
17952.80 105
17954.07 99
17955.33 89
17956.60 92
17957.87 95
17959.13 103
17960.40 101
17961.66 99
17962.93 91
17964.20 76
17965.46 102
17966.73 100
17968.00 92
17969.26 84
17970.53 82
17971.80 95
17973.06 105
17974.33 87
17975.60 86
17976.86 86
17978.13 94
17979.40 98
17980.66 96
17981.93 91
17983.20 111
17984.46 106
17985.73 93
17987.00 95
17988.26 92
17989.53 103
17990.80 97
17992.07 98
17993.33 94
17994.60 97
17995.87 107
17997.14 73
17998.40 108
17999.67 103
18000.94 94
18002.21 76
18003.47 103
18004.74 94
18006.01 88
18007.28 102
18008.55 101
18009.81 85
18011.08 95
18012.35 96
18013.62 102
18014.89 105
18016.15 95
18017.42 99
18018.69 107
18019.96 91
18021.23 92
18022.49 88
18023.76 94
18025.03 82
18026.30 85
18027.57 103
18028.84 92
18030.11 83
18031.37 90
18032.64 89
18033.91 95
18035.18 88
18036.45 95
18037.72 89
18038.99 101
18040.26 97
18041.53 96
18042.79 82
18044.06 81
18045.33 80
18046.60 88
18047.87 98
18049.14 95
18050.41 108
18051.68 95
18052.95 96
18054.22 96
18055.49 92
18056.76 90
18058.03 102
18059.30 85
18060.57 92
18061.84 93
18063.11 105
18064.38 100
18065.65 95
18066.92 103
18068.19 96
18069.46 103
18070.73 100
18072.00 105
18073.27 83
18074.54 94
18075.81 90
18077.08 89
18078.35 104
18079.62 105
18080.89 101
18082.16 102
18083.43 103
18084.70 87
18085.97 77
18087.24 104
18088.51 100
18089.78 114
18091.05 107
18092.32 93
18093.59 82
18094.87 96
18096.14 110
18097.41 92
18098.68 102
18099.95 94
18101.22 92
18102.49 93
18103.76 107
18105.03 96
18106.31 97
18107.58 101
18108.85 99
18110.12 93
18111.39 89
18112.66 103
18113.93 114
18115.21 95
18116.48 106
18117.75 118
18119.02 93
18120.29 101
18121.56 110
18122.84 102
18124.11 101
18125.38 97
18126.65 110
18127.92 93
18129.20 111
18130.47 97
18131.74 85
18133.01 93
18134.29 110
18135.56 84
18136.83 90
18138.10 87
18139.38 98
18140.65 107
18141.92 95
18143.19 99
18144.47 113
18145.74 121
18147.01 100
18148.28 89
18149.56 101
18150.83 108
18152.10 100
18153.38 96
18154.65 86
18155.92 105
18157.19 123
18158.47 89
18159.74 89
18161.01 90
18162.29 87
18163.56 94
18164.83 104
18166.11 104
18167.38 107
18168.65 93
18169.93 95
18171.20 95
18172.48 101
18173.75 97
18175.02 104
18176.30 112
18177.57 102
18178.84 100
18180.12 114
18181.39 96
18182.67 89
18183.94 108
18185.21 97
18186.49 102
18187.76 108
18189.04 110
18190.31 110
18191.59 103
18192.86 104
18194.13 105
18195.41 83
18196.68 86
18197.96 80
18199.23 97
18200.51 96
18201.78 86
18203.06 85
18204.33 89
18205.61 69
18206.88 87
18208.16 98
18209.43 82
18210.71 102
18211.98 99
18213.26 94
18214.53 104
18215.81 96
18217.08 94
18218.36 100
18219.63 103
18220.91 108
18222.18 102
18223.46 93
18224.73 95
18226.01 78
18227.28 93
18228.56 94
18229.84 87
18231.11 98
18232.39 94
18233.66 113
18234.94 101
18236.21 98
18237.49 93
18238.77 95
18240.04 96
18241.32 101
18242.59 93
18243.87 86
18245.15 106
18246.42 101
18247.70 96
18248.98 106
18250.25 111
18251.53 112
18252.81 95
18254.08 94
18255.36 90
18256.63 95
18257.91 102
18259.19 91
18260.46 105
18261.74 113
18263.02 87
18264.30 109
18265.57 94
18266.85 89
18268.13 95
18269.40 108
18270.68 105
18271.96 107
18273.23 88
18274.51 81
18275.79 104
18277.07 99
18278.34 80
18279.62 102
18280.90 107
18282.18 107
18283.45 108
18284.73 91
18286.01 92
18287.29 115
18288.56 97
18289.84 84
18291.12 88
18292.40 97
18293.68 88
18294.95 106
18296.23 90
18297.51 93
18298.79 96
18300.07 108
18301.34 103
18302.62 100
18303.90 91
18305.18 94
18306.46 77
18307.74 89
18309.01 97
18310.29 105
18311.57 90
18312.85 92
18314.13 103
18315.41 102
18316.69 95
18317.96 109
18319.24 110
18320.52 106
18321.80 109
18323.08 106
18324.36 97
18325.64 95
18326.92 104
18328.20 94
18329.47 106
18330.75 97
18332.03 98
18333.31 89
18334.59 101
18335.87 123
18337.15 96
18338.43 102
18339.71 99
18340.99 111
18342.27 109
18343.55 92
18344.83 99
18346.11 108
18347.39 107
18348.67 99
18349.95 102
18351.23 115
18352.51 120
18353.79 98
18355.07 106
18356.35 101
18357.63 103
18358.91 95
18360.19 97
18361.47 82
18362.75 90
18364.03 102
18365.31 98
18366.59 100
18367.87 98
18369.15 80
18370.43 89
18371.71 95
18372.99 107
18374.27 89
18375.55 98
18376.83 105
18378.12 111
18379.40 96
18380.68 103
18381.96 94
18383.24 113
18384.52 111
18385.80 101
18387.08 100
18388.36 103
18389.65 112
18390.93 104
18392.21 91
18393.49 93
18394.77 93
18396.05 92
18397.33 110
18398.62 96
18399.90 94
18401.18 95
18402.46 93
18403.74 94
18405.02 92
18406.31 108
18407.59 99
18408.87 87
18410.15 86
18411.43 96
18412.72 103
18414.00 92
18415.28 92
18416.56 102
18417.84 100
18419.13 96
18420.41 83
18421.69 96
18422.97 107
18424.26 103
18425.54 101
18426.82 96
18428.10 99
18429.39 81
18430.67 73
18431.95 99
18433.23 96
18434.52 102
18435.80 96
18437.08 84
18438.37 75
18439.65 86
18440.93 98
18442.22 105
18443.50 87
18444.78 100
18446.06 93
18447.35 91
18448.63 101
18449.91 85
18451.20 94
18452.48 89
18453.76 91
18455.05 100
18456.33 99
18457.62 88
18458.90 87
18460.18 83
18461.47 83
18462.75 89
18464.03 87
18465.32 102
18466.60 98
18467.89 88
18469.17 98
18470.45 90
18471.74 88
18473.02 104
18474.31 111
18475.59 82
18476.88 96
18478.16 97
18479.44 100
18480.73 89
18482.01 111
18483.30 99
18484.58 106
18485.87 85
18487.15 96
18488.44 97
18489.72 78
18491.01 83
18492.29 106
18493.58 104
18494.86 90
18496.15 80
18497.43 88
18498.72 98
18500.00 107
18501.29 88
18502.57 107
18503.86 97
18505.14 92
18506.43 90
18507.71 93
18509.00 98
18510.28 106
18511.57 97
18512.85 86
18514.14 91
18515.42 102
18516.71 99
18518.00 103
18519.28 96
18520.57 81
18521.85 100
18523.14 103
18524.43 104
18525.71 90
18527.00 99
18528.28 104
18529.57 95
18530.86 82
18532.14 106
18533.43 90
18534.71 78
18536.00 103
18537.29 90
18538.57 102
18539.86 91
18541.15 95
18542.43 95
18543.72 87
18545.01 94
18546.29 85
18547.58 83
18548.87 116
18550.15 99
18551.44 96
18552.73 99
18554.01 84
18555.30 107
18556.59 105
18557.88 96
18559.16 97
18560.45 99
18561.74 95
18563.02 95
18564.31 97
18565.60 94
18566.89 92
18568.17 105
18569.46 102
18570.75 90
18572.04 107
18573.32 101
18574.61 105
18575.90 94
18577.19 99
18578.48 99
18579.76 96
18581.05 105
18582.34 106
18583.63 96
18584.92 87
18586.20 102
18587.49 98
18588.78 90
18590.07 95
18591.36 97
18592.64 97
18593.93 107
18595.22 98
18596.51 84
18597.80 92
18599.09 108
18600.38 106
18601.66 100
18602.95 109
18604.24 99
18605.53 109
18606.82 89
18608.11 111
18609.40 113
18610.69 112
18611.98 95
18613.26 110
18614.55 103
18615.84 115
18617.13 97
18618.42 88
18619.71 114
18621.00 105
18622.29 113
18623.58 113
18624.87 114
18626.16 99
18627.45 120
18628.74 109
18630.03 103
18631.32 100
18632.61 96
18633.89 108
18635.18 95
18636.47 104
18637.76 95
18639.05 97
18640.34 107
18641.63 100
18642.92 89
18644.21 101
18645.50 96
18646.79 91
18648.09 91
18649.38 90
18650.67 89
18651.96 92
18653.25 101
18654.54 97
18655.83 91
18657.12 80
18658.41 100
18659.70 98
18660.99 95
18662.28 81
18663.57 94
18664.86 93
18666.15 91
18667.44 98
18668.74 84
18670.03 97
18671.32 85
18672.61 96
18673.90 104
18675.19 87
18676.48 91
18677.77 92
18679.06 90
18680.36 101
18681.65 75
18682.94 78
18684.23 85
18685.52 107
18686.81 87
18688.11 83
18689.40 91
18690.69 104
18691.98 91
18693.27 82
18694.56 83
18695.86 87
18697.15 98
18698.44 106
18699.73 91
18701.02 100
18702.32 102
18703.61 90
18704.90 106
18706.19 75
18707.48 79
18708.78 97
18710.07 87
18711.36 82
18712.65 79
18713.95 90
18715.24 85
18716.53 101
18717.83 101
18719.12 88
18720.41 76
18721.70 109
18723.00 94
18724.29 97
18725.58 89
18726.87 97
18728.17 102
18729.46 87
18730.75 86
18732.05 73
18733.34 113
18734.63 89
18735.93 82
18737.22 83
18738.51 89
18739.81 93
18741.10 95
18742.39 85
18743.69 96
18744.98 91
18746.27 102
18747.57 96
18748.86 93
18750.16 91
18751.45 80
18752.74 83
18754.04 94
18755.33 84
18756.63 83
18757.92 95
18759.21 78
18760.51 86
18761.80 80
18763.10 99
18764.39 79
18765.69 90
18766.98 89
18768.27 72
18769.57 77
18770.86 78
18772.16 103
18773.45 84
18774.75 93
18776.04 72
18777.34 80
18778.63 74
18779.93 88
18781.22 75
18782.52 86
18783.81 83
18785.11 99
18786.40 95
18787.70 75
18788.99 85
18790.29 81
18791.58 77
18792.88 81
18794.17 84
18795.47 83
18796.76 82
18798.06 70
18799.35 100
18800.65 89
18801.94 99
18803.24 86
18804.54 80
18805.83 96
18807.13 75
18808.42 94
18809.72 81
18811.01 90
18812.31 91
18813.61 98
18814.90 79
18816.20 92
18817.49 91
18818.79 80
18820.09 84
18821.38 75
18822.68 73
18823.98 88
18825.27 99
18826.57 89
18827.87 78
18829.16 99
18830.46 84
18831.75 85
18833.05 86
18834.35 84
18835.64 87
18836.94 75
18838.24 90
18839.54 74
18840.83 85
18842.13 72
18843.43 86
18844.72 76
18846.02 79
18847.32 91
18848.61 78
18849.91 86
18851.21 81
18852.51 71
18853.80 75
18855.10 87
18856.40 76
18857.70 97
18858.99 92
18860.29 92
18861.59 78
18862.89 84
18864.18 69
18865.48 62
18866.78 85
18868.08 78
18869.38 79
18870.67 67
18871.97 94
18873.27 78
18874.57 79
18875.87 82
18877.16 93
18878.46 87
18879.76 80
18881.06 79
18882.36 82
18883.66 70
18884.95 82
18886.25 90
18887.55 93
18888.85 74
18890.15 78
18891.45 90
18892.75 77
18894.04 79
18895.34 62
18896.64 95
18897.94 80
18899.24 79
18900.54 73
18901.84 69
18903.14 77
18904.44 81
18905.74 95
18907.03 87
18908.33 94
18909.63 96
18910.93 89
18912.23 85
18913.53 89
18914.83 95
18916.13 86
18917.43 77
18918.73 76
18920.03 88
18921.33 95
18922.63 77
18923.93 64
18925.23 73
18926.53 73
18927.83 76
18929.13 77
18930.43 78
18931.73 76
18933.03 90
18934.33 88
18935.63 81
18936.93 72
18938.23 82
18939.53 83
18940.83 63
18942.13 95
18943.43 83
18944.73 79
18946.03 76
18947.33 82
18948.63 80
18949.93 93
18951.23 79
18952.53 81
18953.84 92
18955.14 87
18956.44 71
18957.74 82
18959.04 90
18960.34 81
18961.64 89
18962.94 85
18964.24 85
18965.54 81
18966.85 78
18968.15 84
18969.45 83
18970.75 82
18972.05 85
18973.35 81
18974.65 81
18975.96 65
18977.26 90
18978.56 77
18979.86 79
18981.16 81
18982.46 89
18983.77 79
18985.07 71
18986.37 80
18987.67 74
18988.97 86
18990.28 79
18991.58 94
18992.88 80
18994.18 85
18995.49 71
18996.79 82
18998.09 69
18999.39 71
19000.69 73
19002.00 89
19003.30 73
19004.60 85
19005.90 71
19007.21 77
19008.51 84
19009.81 84
19011.12 69
19012.42 89
19013.72 76
19015.02 85
19016.33 74
19017.63 62
19018.93 67
19020.24 76
19021.54 79
19022.84 58
19024.15 67
19025.45 68
19026.75 76
19028.06 68
19029.36 79
19030.66 76
19031.97 64
19033.27 78
19034.57 78
19035.88 86
19037.18 83
19038.48 78
19039.79 85
19041.09 60
19042.40 70
19043.70 71
19045.00 91
19046.31 75
19047.61 86
19048.92 93
19050.22 63
19051.52 83
19052.83 80
19054.13 83
19055.44 81
19056.74 65
19058.05 81
19059.35 86
19060.65 61
19061.96 71
19063.26 97
19064.57 70
19065.87 67
19067.18 71
19068.48 63
19069.79 70
19071.09 73
19072.40 63
19073.70 74
19075.01 77
19076.31 97
19077.62 81
19078.92 83
19080.23 79
19081.53 62
19082.84 77
19084.14 75
19085.45 65
19086.75 77
19088.06 70
19089.36 76
19090.67 81
19091.98 80
19093.28 72
19094.59 68
19095.89 85
19097.20 87
19098.50 92
19099.81 85
19101.12 87
19102.42 82
19103.73 80
19105.03 91
19106.34 85
19107.65 90
19108.95 88
19110.26 76
19111.56 80
19112.87 66
19114.18 76
19115.48 87
19116.79 72
19118.10 89
19119.40 80
19120.71 82
19122.02 87
19123.32 76
19124.63 81
19125.94 92
19127.24 80
19128.55 86
19129.86 78
19131.16 76
19132.47 65
19133.78 74
19135.08 78
19136.39 79
19137.70 94
19139.01 77
19140.31 81
19141.62 81
19142.93 79
19144.23 78
19145.54 80
19146.85 78
19148.16 83
19149.46 69
19150.77 72
19152.08 85
19153.39 82
19154.69 78
19156.00 75
19157.31 71
19158.62 69
19159.93 89
19161.23 99
19162.54 83
19163.85 81
19165.16 88
19166.47 80
19167.77 88
19169.08 82
19170.39 81
19171.70 64
19173.01 71
19174.32 74
19175.62 70
19176.93 81
19178.24 73
19179.55 82
19180.86 92
19182.17 67
19183.48 79
19184.78 86
19186.09 86
19187.40 80
19188.71 87
19190.02 80
19191.33 83
19192.64 83
19193.95 71
19195.26 64
19196.56 66
19197.87 71
19199.18 79
19200.49 80
19201.80 90
19203.11 67
19204.42 81
19205.73 79
19207.04 72
19208.35 80
19209.66 71
19210.97 79
19212.28 62
19213.59 79
19214.90 75
19216.21 86
19217.52 72
19218.83 78
19220.14 83
19221.45 80
19222.76 77
19224.07 74
19225.38 64
19226.69 77
19228.00 81
19229.31 94
19230.62 79
19231.93 71
19233.24 85
19234.55 88
19235.86 70
19237.17 61
19238.48 78
19239.79 78
19241.10 66
19242.41 68
19243.72 64
19245.03 82
19246.35 81
19247.66 84
19248.97 82
19250.28 61
19251.59 77
19252.90 86
19254.21 64
19255.52 79
19256.83 73
19258.14 80
19259.46 94
19260.77 58
19262.08 61
19263.39 83
19264.70 95
19266.01 71
19267.32 69
19268.64 74
19269.95 80
19271.26 78
19272.57 78
19273.88 85
19275.20 68
19276.51 67
19277.82 80
19279.13 69
19280.44 69
19281.75 65
19283.07 81
19284.38 82
19285.69 93
19287.00 74
19288.32 70
19289.63 71
19290.94 71
19292.25 75
19293.57 63
19294.88 70
19296.19 65
19297.50 87
19298.82 80
19300.13 85
19301.44 76
19302.75 74
19304.07 78
19305.38 69
19306.69 78
19308.01 76
19309.32 66
19310.63 72
19311.94 57
19313.26 62
19314.57 62
19315.88 83
19317.20 74
19318.51 80
19319.82 74
19321.14 64
19322.45 83
19323.76 72
19325.08 75
19326.39 78
19327.70 77
19329.02 62
19330.33 54
19331.65 67
19332.96 73
19334.27 83
19335.59 80
19336.90 62
19338.22 87
19339.53 73
19340.84 63
19342.16 60
19343.47 61
19344.79 75
19346.10 81
19347.41 83
19348.73 83
19350.04 49
19351.36 76
19352.67 65
19353.99 71
19355.30 80
19356.62 56
19357.93 69
19359.25 84
19360.56 72
19361.87 70
19363.19 73
19364.50 61
19365.82 65
19367.13 75
19368.45 79
19369.76 74
19371.08 63
19372.39 67
19373.71 77
19375.02 80
19376.34 78
19377.66 74
19378.97 77
19380.29 60
19381.60 72
19382.92 62
19384.23 73
19385.55 71
19386.86 69
19388.18 67
19389.50 55
19390.81 60
19392.13 69
19393.44 69
19394.76 69
19396.07 64
19397.39 59
19398.71 76
19400.02 65
19401.34 65
19402.65 68
19403.97 66
19405.29 78
19406.60 62
19407.92 71
19409.24 66
19410.55 76
19411.87 75
19413.19 69
19414.50 78
19415.82 74
19417.14 80
19418.45 56
19419.77 66
19421.09 68
19422.40 71
19423.72 59
19425.04 62
19426.35 64
19427.67 65
19428.99 85
19430.30 70
19431.62 80
19432.94 79
19434.26 87
19435.57 74
19436.89 71
19438.21 87
19439.53 91
19440.84 70
19442.16 50
19443.48 71
19444.80 80
19446.11 60
19447.43 75
19448.75 72
19450.07 68
19451.38 79
19452.70 71
19454.02 74
19455.34 75
19456.66 80
19457.97 84
19459.29 68
19460.61 78
19461.93 61
19463.25 72
19464.57 77
19465.88 75
19467.20 71
19468.52 87
19469.84 85
19471.16 75
19472.48 57
19473.79 70
19475.11 85
19476.43 77
19477.75 71
19479.07 86
19480.39 71
19481.71 88
19483.03 73
19484.34 64
19485.66 76
19486.98 67
19488.30 67
19489.62 76
19490.94 71
19492.26 60
19493.58 70
19494.90 63
19496.22 90
19497.54 71
19498.86 88
19500.18 81
19501.50 70
19502.81 78
19504.13 72
19505.45 75
19506.77 69
19508.09 71
19509.41 61
19510.73 74
19512.05 67
19513.37 79
19514.69 64
19516.01 75
19517.33 83
19518.65 79
19519.97 72
19521.29 56
19522.61 67
19523.93 83
19525.25 68
19526.57 59
19527.89 72
19529.22 83
19530.54 67
19531.86 64
19533.18 71
19534.50 60
19535.82 70
19537.14 71
19538.46 73
19539.78 49
19541.10 65
19542.42 62
19543.74 75
19545.06 86
19546.39 62
19547.71 91
19549.03 86
19550.35 81
19551.67 54
19552.99 78
19554.31 62
19555.63 61
19556.96 76
19558.28 72
19559.60 67
19560.92 79
19562.24 82
19563.56 62
19564.88 61
19566.21 67
19567.53 80
19568.85 72
19570.17 69
19571.49 62
19572.82 83
19574.14 65
19575.46 76
19576.78 59
19578.10 68
19579.43 76
19580.75 77
19582.07 83
19583.39 74
19584.72 68
19586.04 66
19587.36 68
19588.68 59
19590.01 57
19591.33 69
19592.65 75
19593.97 59
19595.30 66
19596.62 65
19597.94 75
19599.26 75
19600.59 73
19601.91 63
19603.23 79
19604.56 71
19605.88 83
19607.20 68
19608.53 82
19609.85 65
19611.17 75
19612.49 72
19613.82 71
19615.14 74
19616.47 74
19617.79 76
19619.11 63
19620.44 82
19621.76 72
19623.08 78
19624.41 86
19625.73 80
19627.05 61
19628.38 66
19629.70 63
19631.03 63
19632.35 70
19633.67 70
19635.00 72
19636.32 78
19637.65 70
19638.97 72
19640.29 75
19641.62 63
19642.94 70
19644.27 70
19645.59 70
19646.92 59
19648.24 75
19649.57 75
19650.89 83
19652.21 91
19653.54 73
19654.86 79
19656.19 68
19657.51 92
19658.84 75
19660.16 66
19661.49 73
19662.81 78
19664.14 71
19665.46 68
19666.79 61
19668.11 68
19669.44 65
19670.76 82
19672.09 84
19673.41 86
19674.74 80
19676.07 78
19677.39 76
19678.72 70
19680.04 77
19681.37 73
19682.69 72
19684.02 64
19685.34 60
19686.67 73
19688.00 67
19689.32 74
19690.65 78
19691.97 87
19693.30 65
19694.63 77
19695.95 87
19697.28 93
19698.60 68
19699.93 90
19701.26 61
19702.58 74
19703.91 85
19705.24 79
19706.56 81
19707.89 81
19709.22 72
19710.54 63
19711.87 80
19713.20 70
19714.52 68
19715.85 67
19717.18 71
19718.50 81
19719.83 78
19721.16 80
19722.48 78
19723.81 70
19725.14 90
19726.47 71
19727.79 74
19729.12 77
19730.45 64
19731.77 83
19733.10 82
19734.43 89
19735.76 74
19737.08 82
19738.41 78
19739.74 71
19741.07 64
19742.39 61
19743.72 68
19745.05 75
19746.38 86
19747.71 76
19749.03 68
19750.36 84
19751.69 74
19753.02 73
19754.35 89
19755.67 82
19757.00 84
19758.33 72
19759.66 56
19760.99 66
19762.31 81
19763.64 93
19764.97 66
19766.30 70
19767.63 76
19768.96 78
19770.29 73
19771.61 75
19772.94 69
19774.27 80
19775.60 79
19776.93 81
19778.26 80
19779.59 69
19780.92 67
19782.25 82
19783.57 82
19784.90 86
19786.23 96
19787.56 88
19788.89 77
19790.22 75
19791.55 59
19792.88 73
19794.21 79
19795.54 80
19796.87 84
19798.20 75
19799.53 88
19800.86 76
19802.19 71
19803.52 60
19804.85 66
19806.18 88
19807.50 79
19808.83 73
19810.16 69
19811.49 62
19812.82 81
19814.15 82
19815.49 82
19816.82 78
19818.15 76
19819.48 80
19820.81 75
19822.14 67
19823.47 69
19824.80 93
19826.13 108
19827.46 82
19828.79 93
19830.12 78
19831.45 73
19832.78 78
19834.11 75
19835.44 65
19836.77 78
19838.10 76
19839.44 89
19840.77 80
19842.10 73
19843.43 75
19844.76 77
19846.09 60
19847.42 80
19848.75 72
19850.08 76
19851.42 73
19852.75 63
19854.08 78
19855.41 73
19856.74 82
19858.07 81
19859.40 64
19860.74 67
19862.07 70
19863.40 69
19864.73 83
19866.06 88
19867.40 76
19868.73 78
19870.06 65
19871.39 75
19872.72 70
19874.06 81
19875.39 75
19876.72 77
19878.05 69
19879.38 79
19880.72 63
19882.05 72
19883.38 73
19884.71 62
19886.05 65
19887.38 73
19888.71 81
19890.04 75
19891.38 67
19892.71 93
19894.04 88
19895.38 80
19896.71 71
19898.04 76
19899.37 77
19900.71 80
19902.04 70
19903.37 79
19904.71 81
19906.04 76
19907.37 77
19908.71 81
19910.04 66
19911.37 73
19912.71 73
19914.04 79
19915.37 86
19916.71 74
19918.04 82
19919.37 75
19920.71 62
19922.04 75
19923.37 68
19924.71 80
19926.04 86
19927.38 87
19928.71 84
19930.04 66
19931.38 67
19932.71 78
19934.05 79
19935.38 78
19936.71 81
19938.05 87
19939.38 73
19940.72 89
19942.05 62
19943.39 84
19944.72 77
19946.06 71
19947.39 75
19948.72 68
19950.06 83
19951.39 77
19952.73 87
19954.06 83
19955.40 79
19956.73 74
19958.07 93
19959.40 78
19960.74 91
19962.07 83
19963.41 75
19964.74 72
19966.08 76
19967.41 71
19968.75 81
19970.08 81
19971.42 73
19972.76 78
19974.09 90
19975.43 83
19976.76 74
19978.10 78
19979.43 79
19980.77 84
19982.10 88
19983.44 83
19984.78 89
19986.11 84
19987.45 65
19988.78 71
19990.12 66
19991.46 78
19992.79 66
19994.13 64
19995.46 83
19996.80 81
19998.14 82
19999.47 72
20000.81 73
20002.15 66
20003.48 76
20004.82 84
20006.16 67
20007.49 66
20008.83 81
20010.17 90
20011.50 70
20012.84 67
20014.18 77
20015.51 85
20016.85 83
20018.19 83
20019.52 75
20020.86 74
20022.20 76
20023.53 88
20024.87 75
20026.21 74
20027.55 81
20028.88 101
20030.22 83
20031.56 74
20032.90 88
20034.23 83
20035.57 85
20036.91 64
20038.25 84
20039.58 97
20040.92 80
20042.26 91
20043.60 74
20044.93 83
20046.27 88
20047.61 91
20048.95 74
20050.29 76
20051.62 80
20052.96 78
20054.30 91
20055.64 85
20056.98 77
20058.32 79
20059.65 95
20060.99 81
20062.33 81
20063.67 77
20065.01 80
20066.35 88
20067.68 78
20069.02 76
20070.36 81
20071.70 67
20073.04 72
20074.38 76
20075.72 83
20077.06 84
20078.40 74
20079.73 82
20081.07 95
20082.41 90
20083.75 90
20085.09 78
20086.43 84
20087.77 75
20089.11 83
20090.45 78
20091.79 74
20093.13 81
20094.47 75
20095.81 68
20097.15 80
20098.48 83
20099.82 62
20101.16 89
20102.50 77
20103.84 92
20105.18 92
20106.52 83
20107.86 72
20109.20 86
20110.54 83
20111.88 83
20113.22 74
20114.56 77
20115.90 65
20117.24 78
20118.58 77
20119.93 81
20121.27 93
20122.61 86
20123.95 91
20125.29 75
20126.63 84
20127.97 85
20129.31 78
20130.65 82
20131.99 89
20133.33 87
20134.67 77
20136.01 88
