# Supplementary material for: MALDI-TOF MS typing enables the classification of brewing yeasts of the genus Saccharomyces to major beer styles
Source: PLoS One. 2017 Aug 9;12(8):e0181694. doi: 10.1371/journal.pone.0181694 (PMC5549903; doi:10.1371/journal.pone.0181694)
Supplement: S6 File — The directory includes 90 raw files and was zipped to “.zip”; the folder has three strains with 30 spectra per strain; S1 Text explains the raw files with an example and Table 1 represents the yeast strains used within the experiment. (ZIP) [file pone.0181694.s009.zip › 16-18/30275-3470-Lag-Lag-Lag-YPG-18h-E-E_2015-07-07__0_B1_1.dat]

2000.10 2842
2000.52 3017
2000.94 2820
2001.36 2569
2001.78 2662
2002.21 2652
2002.63 2703
2003.05 2537
2003.47 2781
2003.89 2945
2004.32 2793
2004.74 2491
2005.16 2677
2005.58 2577
2006.00 2532
2006.43 2459
2006.85 2679
2007.27 2594
2007.69 2513
2008.12 2549
2008.54 2521
2008.96 2710
2009.38 2557
2009.81 2558
2010.23 2406
2010.65 2489
2011.08 2647
2011.50 2600
2011.92 2381
2012.34 2471
2012.77 2330
2013.19 2440
2013.61 2646
2014.04 2488
2014.46 2412
2014.88 2408
2015.31 2538
2015.73 2447
2016.15 2681
2016.58 2668
2017.00 2719
2017.42 2553
2017.85 2810
2018.27 2802
2018.69 2974
2019.12 2777
2019.54 2829
2019.96 2918
2020.39 2996
2020.81 2718
2021.23 2858
2021.66 2756
2022.08 2672
2022.51 2806
2022.93 2486
2023.35 2621
2023.78 2586
2024.20 2540
2024.63 2622
2025.05 2502
2025.48 2463
2025.90 2544
2026.32 2654
2026.75 2478
2027.17 2364
2027.60 2385
2028.02 2550
2028.45 2490
2028.87 2361
2029.30 2469
2029.72 2464
2030.15 2346
2030.57 2425
2031.00 2595
2031.42 2676
2031.85 2498
2032.27 2425
2032.70 2616
2033.12 2746
2033.55 2632
2033.97 2567
2034.40 2517
2034.82 2532
2035.25 2609
2035.67 2547
2036.10 2534
2036.52 2463
2036.95 2384
2037.37 2551
2037.80 2638
2038.22 2757
2038.65 2414
2039.08 2477
2039.50 2357
2039.93 2514
2040.35 2607
2040.78 2554
2041.21 2446
2041.63 2474
2042.06 2682
2042.48 2403
2042.91 2500
2043.34 2287
2043.76 2555
2044.19 2811
2044.61 2772
2045.04 2725
2045.47 2526
2045.89 2429
2046.32 2551
2046.75 2544
2047.17 2503
2047.60 2461
2048.03 2538
2048.45 2627
2048.88 2315
2049.31 2438
2049.73 2427
2050.16 2405
2050.59 2436
2051.01 2647
2051.44 2696
2051.87 2601
2052.29 2570
2052.72 2731
2053.15 2349
2053.58 2293
2054.00 2440
2054.43 2529
2054.86 2599
2055.29 2600
2055.71 2776
2056.14 2530
2056.57 2577
2057.00 2739
2057.42 2713
2057.85 2808
2058.28 2890
2058.71 2964
2059.13 2615
2059.56 2652
2059.99 2652
2060.42 2686
2060.85 2775
2061.27 2646
2061.70 2666
2062.13 2551
2062.56 2745
2062.99 2707
2063.41 2742
2063.84 3078
2064.27 3130
2064.70 3078
2065.13 2914
2065.56 2912
2065.98 2848
2066.41 2747
2066.84 2945
2067.27 3039
2067.70 2800
2068.13 2741
2068.56 2753
2068.99 2624
2069.41 2410
2069.84 2433
2070.27 2263
2070.70 2616
2071.13 2557
2071.56 2525
2071.99 2558
2072.42 2436
2072.85 2335
2073.28 2487
2073.71 2705
2074.13 2864
2074.56 2684
2074.99 2604
2075.42 2748
2075.85 2821
2076.28 3072
2076.71 2877
2077.14 2970
2077.57 2677
2078.00 2751
2078.43 2749
2078.86 2909
2079.29 2710
2079.72 2921
2080.15 2922
2080.58 2873
2081.01 2777
2081.44 2567
2081.87 2530
2082.30 2486
2082.73 2555
2083.16 2644
2083.59 2477
2084.02 2531
2084.45 2645
2084.88 2519
2085.31 2537
2085.74 2683
2086.17 2703
2086.61 2511
2087.04 2765
2087.47 2486
2087.90 2518
2088.33 2624
2088.76 2697
2089.19 2343
2089.62 2295
2090.05 2451
2090.48 2682
2090.91 2699
2091.35 2690
2091.78 2530
2092.21 2619
2092.64 2341
2093.07 2367
2093.50 2468
2093.93 2391
2094.36 2454
2094.80 2661
2095.23 2537
2095.66 2721
2096.09 2716
2096.52 2499
2096.95 2771
2097.39 2597
2097.82 2517
2098.25 2464
2098.68 2469
2099.11 2443
2099.55 2371
2099.98 2358
2100.41 2361
2100.84 2523
2101.27 2247
2101.71 2249
2102.14 2506
2102.57 2197
2103.00 2318
2103.43 2415
2103.87 2290
2104.30 2157
2104.73 2340
2105.16 2483
2105.60 2631
2106.03 2614
2106.46 2588
2106.90 2507
2107.33 2912
2107.76 2910
2108.19 2466
2108.63 2203
2109.06 2509
2109.49 2457
2109.93 2355
2110.36 2594
2110.79 2616
2111.23 2601
2111.66 2519
2112.09 2426
2112.52 2599
2112.96 2511
2113.39 2436
2113.83 2519
2114.26 2603
2114.69 2593
2115.13 2553
2115.56 2221
2115.99 2315
2116.43 2476
2116.86 2548
2117.29 2377
2117.73 2488
2118.16 2287
2118.60 2241
2119.03 2232
2119.46 2487
2119.90 2638
2120.33 2651
2120.77 2560
2121.20 2420
2121.63 2464
2122.07 2556
2122.50 2624
2122.94 2536
2123.37 2610
2123.81 2683
2124.24 2515
2124.68 2420
2125.11 2382
2125.54 2498
2125.98 2330
2126.41 2574
2126.85 2464
2127.28 2417
2127.72 2408
2128.15 2650
2128.59 2906
2129.02 2968
2129.46 3091
2129.89 2668
2130.33 3011
2130.76 3068
2131.20 2913
2131.63 2803
2132.07 2949
2132.51 2958
2132.94 2870
2133.38 2711
2133.81 2799
2134.25 2696
2134.68 2558
2135.12 2663
2135.55 2441
2135.99 2612
2136.43 2699
2136.86 2963
2137.30 2574
2137.73 2666
2138.17 2515
2138.60 2483
2139.04 2476
2139.48 2400
2139.91 2252
2140.35 2156
2140.79 2163
2141.22 2200
2141.66 2342
2142.09 2508
2142.53 2610
2142.97 2421
2143.40 2287
2143.84 2400
2144.28 2511
2144.71 2418
2145.15 2414
2145.59 2635
2146.02 2373
2146.46 2644
2146.90 2664
2147.33 2911
2147.77 2766
2148.21 3054
2148.64 3107
2149.08 3149
2149.52 3319
2149.96 3335
2150.39 3476
2150.83 3633
2151.27 3613
2151.70 3152
2152.14 3133
2152.58 3181
2153.02 2846
2153.45 3152
2153.89 2742
2154.33 2672
2154.77 2888
2155.20 2936
2155.64 2786
2156.08 2663
2156.52 2731
2156.96 2771
2157.39 2618
2157.83 2483
2158.27 2674
2158.71 2570
2159.15 2581
2159.58 2608
2160.02 2684
2160.46 2404
2160.90 2402
2161.34 2576
2161.78 2637
2162.21 2732
2162.65 2807
2163.09 2863
2163.53 2735
2163.97 2901
2164.41 2805
2164.84 2685
2165.28 2797
2165.72 2743
2166.16 2696
2166.60 2839
2167.04 2800
2167.48 2796
2167.92 2882
2168.36 2706
2168.79 2820
2169.23 2727
2169.67 2803
2170.11 2903
2170.55 2830
2170.99 3105
2171.43 3255
2171.87 3221
2172.31 2913
2172.75 2829
2173.19 3133
2173.63 2983
2174.07 2856
2174.51 2797
2174.95 2972
2175.39 3336
2175.83 3211
2176.27 2998
2176.70 3277
2177.14 3231
2177.58 3095
2178.02 3228
2178.46 3150
2178.90 2995
2179.34 2890
2179.79 3088
2180.23 2931
2180.67 2836
2181.11 2826
2181.55 2883
2181.99 2841
2182.43 2664
2182.87 2568
2183.31 2570
2183.75 2483
2184.19 2527
2184.63 2533
2185.07 2574
2185.51 2562
2185.95 2502
2186.39 2732
2186.83 3091
2187.27 2908
2187.72 2794
2188.16 2758
2188.60 2934
2189.04 3049
2189.48 2889
2189.92 2792
2190.36 2827
2190.80 2873
2191.24 2725
2191.69 2802
2192.13 2804
2192.57 2867
2193.01 2831
2193.45 2748
2193.89 3341
2194.34 3347
2194.78 3037
2195.22 3162
2195.66 3320
2196.10 3114
2196.54 3112
2196.99 3176
2197.43 3006
2197.87 3053
2198.31 2964
2198.75 2828
2199.20 2902
2199.64 2804
2200.08 2758
2200.52 2558
2200.96 2564
2201.41 2652
2201.85 2881
2202.29 2788
2202.73 2790
2203.18 2776
2203.62 2779
2204.06 2636
2204.50 2664
2204.95 2829
2205.39 2870
2205.83 3059
2206.28 2876
2206.72 2887
2207.16 2934
2207.60 2956
2208.05 2998
2208.49 2985
2208.93 3055
2209.38 3119
2209.82 2937
2210.26 3065
2210.71 2799
2211.15 2868
2211.59 2883
2212.04 3007
2212.48 2936
2212.92 3031
2213.37 2866
2213.81 2924
2214.25 2994
2214.70 2988
2215.14 2729
2215.59 2785
2216.03 2733
2216.47 2972
2216.92 2949
2217.36 2758
2217.80 2885
2218.25 2918
2218.69 2776
2219.14 2778
2219.58 2685
2220.03 2752
2220.47 2981
2220.91 2971
2221.36 3006
2221.80 2913
2222.25 2949
2222.69 2840
2223.14 2992
2223.58 3033
2224.03 2983
2224.47 2990
2224.91 2958
2225.36 2951
2225.80 3170
2226.25 3298
2226.69 3267
2227.14 3349
2227.58 3158
2228.03 3341
2228.47 3242
2228.92 3324
2229.36 3295
2229.81 3321
2230.25 3498
2230.70 3421
2231.15 3610
2231.59 3262
2232.04 3413
2232.48 3554
2232.93 3493
2233.37 3346
2233.82 3520
2234.26 3490
2234.71 3464
2235.15 3186
2235.60 3149
2236.05 3237
2236.49 2876
2236.94 3084
2237.38 3022
2237.83 2739
2238.28 2890
2238.72 2955
2239.17 2881
2239.61 2824
2240.06 2658
2240.51 2845
2240.95 2950
2241.40 2945
2241.85 2759
2242.29 2477
2242.74 2620
2243.19 2661
2243.63 2540
2244.08 2564
2244.53 2556
2244.97 2629
2245.42 2718
2245.87 2741
2246.31 2646
2246.76 2633
2247.21 2698
2247.65 2771
2248.10 2721
2248.55 2747
2248.99 2635
2249.44 2732
2249.89 2633
2250.34 2594
2250.78 2626
2251.23 2754
2251.68 2762
2252.13 2861
2252.57 2823
2253.02 2842
2253.47 3131
2253.92 3234
2254.36 2985
2254.81 2965
2255.26 2687
2255.71 2983
2256.15 2786
2256.60 2782
2257.05 2872
2257.50 2712
2257.95 2764
2258.39 2969
2258.84 2673
2259.29 2802
2259.74 2912
2260.19 2780
2260.63 2873
2261.08 2843
2261.53 2962
2261.98 2964
2262.43 3042
2262.88 3113
2263.32 3208
2263.77 3201
2264.22 3181
2264.67 3113
2265.12 2977
2265.57 2967
2266.02 2948
2266.47 3227
2266.91 2956
2267.36 3049
2267.81 3146
2268.26 3244
2268.71 3233
2269.16 3295
2269.61 3516
2270.06 3699
2270.51 3591
2270.96 3459
2271.41 3658
2271.86 3681
2272.30 3516
2272.75 3575
2273.20 3506
2273.65 3454
2274.10 3601
2274.55 3808
2275.00 3662
2275.45 3714
2275.90 3907
2276.35 3901
2276.80 4129
2277.25 4248
2277.70 3830
2278.15 3791
2278.60 3868
2279.05 3784
2279.50 3373
2279.95 3152
2280.40 3188
2280.85 3063
2281.30 2982
2281.75 3244
2282.20 2911
2282.65 3037
2283.10 2681
2283.55 2716
2284.00 2683
2284.46 2527
2284.91 2875
2285.36 2854
2285.81 2707
2286.26 3020
2286.71 3017
2287.16 2883
2287.61 3205
2288.06 3599
2288.51 3776
2288.96 3948
2289.42 4316
2289.87 4130
2290.32 4490
2290.77 4864
2291.22 4655
2291.67 4740
2292.12 4792
2292.57 4833
2293.03 4426
2293.48 4359
2293.93 4175
2294.38 3970
2294.83 3654
2295.28 3594
2295.74 3557
2296.19 3390
2296.64 3366
2297.09 3196
2297.54 3083
2297.99 2987
2298.45 3054
2298.90 3008
2299.35 2950
2299.80 2746
2300.25 2931
2300.71 3008
2301.16 2971
2301.61 2640
2302.06 2784
2302.52 2810
2302.97 2498
2303.42 2714
2303.87 2669
2304.33 2728
2304.78 2669
2305.23 2584
2305.68 2755
2306.14 2945
2306.59 2804
2307.04 2917
2307.50 3104
2307.95 3072
2308.40 3143
2308.85 3048
2309.31 3147
2309.76 3085
2310.21 3296
2310.67 3279
2311.12 3361
2311.57 3276
2312.03 3136
2312.48 3457
2312.93 3282
2313.39 3171
2313.84 3231
2314.29 3060
2314.75 3141
2315.20 3180
2315.66 2962
2316.11 2811
2316.56 2726
2317.02 3301
2317.47 2810
2317.92 2768
2318.38 3184
2318.83 3351
2319.29 3141
2319.74 2988
2320.19 2997
2320.65 3240
2321.10 3240
2321.56 3064
2322.01 3077
2322.47 3320
2322.92 3192
2323.37 3391
2323.83 3320
2324.28 3570
2324.74 3566
2325.19 3703
2325.65 3581
2326.10 3824
2326.56 3850
2327.01 3450
2327.47 3471
2327.92 3260
2328.38 3605
2328.83 3504
2329.29 3351
2329.74 3240
2330.20 3193
2330.65 3216
2331.11 3120
2331.56 2971
2332.02 2939
2332.47 2773
2332.93 2904
2333.38 2796
2333.84 2973
2334.29 2908
2334.75 2719
2335.21 2656
2335.66 2639
2336.12 2772
2336.57 2628
2337.03 2751
2337.48 2940
2337.94 2841
2338.40 2948
2338.85 2968
2339.31 3118
2339.76 3006
2340.22 2801
2340.68 3033
2341.13 3125
2341.59 3023
2342.04 2904
2342.50 2897
2342.96 2781
2343.41 2882
2343.87 2939
2344.33 2952
2344.78 3131
2345.24 3027
2345.70 2962
2346.15 3117
2346.61 3047
2347.07 3237
2347.52 3157
2347.98 3054
2348.44 3187
2348.89 3114
2349.35 3156
2349.81 2993
2350.26 3325
2350.72 3370
2351.18 3023
2351.64 2843
2352.09 2829
2352.55 2857
2353.01 2869
2353.47 3124
2353.92 2958
2354.38 2672
2354.84 2804
2355.30 2785
2355.75 2815
2356.21 3083
2356.67 2935
2357.13 2942
2357.58 2865
2358.04 2985
2358.50 3111
2358.96 2989
2359.42 3101
2359.87 3083
2360.33 3105
2360.79 3167
2361.25 3035
2361.71 2828
2362.16 2953
2362.62 3287
2363.08 3105
2363.54 3210
2364.00 3090
2364.46 3159
2364.91 3009
2365.37 2869
2365.83 2899
2366.29 3012
2366.75 2983
2367.21 2830
2367.67 2825
2368.13 3069
2368.58 3123
2369.04 3089
2369.50 3282
2369.96 2965
2370.42 2824
2370.88 2844
2371.34 2965
2371.80 2886
2372.26 2682
2372.72 2769
2373.17 3134
2373.63 3017
2374.09 3034
2374.55 3149
2375.01 3045
2375.47 3352
2375.93 3324
2376.39 3387
2376.85 3266
2377.31 3097
2377.77 3323
2378.23 3186
2378.69 2865
2379.15 2762
2379.61 2813
2380.07 2792
2380.53 2767
2380.99 2862
2381.45 2928
2381.91 2875
2382.37 3082
2382.83 2946
2383.29 2877
2383.75 3026
2384.21 2950
2384.67 2708
2385.13 2546
2385.59 3047
2386.05 3062
2386.51 2796
2386.97 2916
2387.43 3003
2387.90 2764
2388.36 3095
2388.82 2859
2389.28 2824
2389.74 2881
2390.20 2884
2390.66 3156
2391.12 3351
2391.58 3069
2392.04 2953
2392.51 3233
2392.97 3131
2393.43 3103
2393.89 3204
2394.35 3037
2394.81 2872
2395.27 2766
2395.73 2906
2396.20 2887
2396.66 3000
2397.12 3300
2397.58 3097
2398.04 3276
2398.50 3072
2398.97 3007
2399.43 2889
2399.89 2974
2400.35 2752
2400.81 2698
2401.28 2800
2401.74 2926
2402.20 2838
2402.66 2630
2403.12 2667
2403.59 2701
2404.05 2816
2404.51 2907
2404.97 3012
2405.44 2687
2405.90 2895
2406.36 2910
2406.82 2808
2407.29 2986
2407.75 2918
2408.21 2831
2408.67 2950
2409.14 2621
2409.60 2832
2410.06 2688
2410.52 2856
2410.99 2566
2411.45 2731
2411.91 2628
2412.38 2500
2412.84 2691
2413.30 2724
2413.77 2678
2414.23 2770
2414.69 2948
2415.16 3037
2415.62 2844
2416.08 2964
2416.55 2897
2417.01 2973
2417.47 2914
2417.94 2896
2418.40 2846
2418.86 2885
2419.33 2909
2419.79 2895
2420.26 3058
2420.72 3033
2421.18 2957
2421.65 2996
2422.11 2881
2422.58 2906
2423.04 2889
2423.50 2794
2423.97 2912
2424.43 3094
2424.90 2883
2425.36 2872
2425.83 2850
2426.29 2940
2426.75 2929
2427.22 2634
2427.68 2893
2428.15 2778
2428.61 2774
2429.08 2594
2429.54 2594
2430.01 2566
2430.47 2704
2430.94 2438
2431.40 2687
2431.87 2576
2432.33 2499
2432.80 2549
2433.26 2431
2433.73 2631
2434.19 2761
2434.66 2672
2435.12 2607
2435.59 2806
2436.05 2904
2436.52 2707
2436.98 2653
2437.45 2900
2437.91 2843
2438.38 2913
2438.85 3010
2439.31 3021
2439.78 3018
2440.24 3130
2440.71 3119
2441.17 3065
2441.64 3282
2442.11 3529
2442.57 3357
2443.04 3048
2443.50 3409
2443.97 3344
2444.44 3146
2444.90 2917
2445.37 2788
2445.83 3068
2446.30 2911
2446.77 2731
2447.23 2642
2447.70 2524
2448.17 2628
2448.63 2603
2449.10 2638
2449.57 2487
2450.03 2819
2450.50 2873
2450.97 2790
2451.43 2754
2451.90 2764
2452.37 2980
2452.83 2763
2453.30 2970
2453.77 2546
2454.24 2561
2454.70 2524
2455.17 2660
2455.64 2660
2456.10 2501
2456.57 2728
2457.04 2655
2457.51 2781
2457.97 2737
2458.44 2831
2458.91 2716
2459.38 2731
2459.84 2730
2460.31 2481
2460.78 2501
2461.25 2639
2461.71 2718
2462.18 2602
2462.65 2649
2463.12 2666
2463.59 2677
2464.05 2860
2464.52 2464
2464.99 2562
2465.46 2643
2465.93 2705
2466.39 2813
2466.86 2797
2467.33 2633
2467.80 2717
2468.27 2817
2468.74 2789
2469.20 2599
2469.67 2546
2470.14 2697
2470.61 2768
2471.08 2762
2471.55 2793
2472.02 3010
2472.49 2819
2472.95 2940
2473.42 2764
2473.89 2913
2474.36 2648
2474.83 2830
2475.30 2528
2475.77 2667
2476.24 2829
2476.71 2920
2477.18 2699
2477.65 2804
2478.11 2817
2478.58 2725
2479.05 2654
2479.52 2734
2479.99 2585
2480.46 2663
2480.93 2670
2481.40 2528
2481.87 2568
2482.34 2633
2482.81 2689
2483.28 2601
2483.75 2833
2484.22 2773
2484.69 2827
2485.16 2781
2485.63 2791
2486.10 2622
2486.57 2688
2487.04 2867
2487.51 2879
2487.98 3249
2488.45 3213
2488.92 3081
2489.39 3057
2489.86 3018
2490.33 3104
2490.80 3059
2491.27 3046
2491.74 3130
2492.22 2986
2492.69 2792
2493.16 2848
2493.63 2814
2494.10 2817
2494.57 2872
2495.04 2728
2495.51 2865
2495.98 2854
2496.45 2959
2496.92 2929
2497.40 2669
2497.87 2822
2498.34 2864
2498.81 2637
2499.28 2763
2499.75 2590
2500.22 2488
2500.70 2516
2501.17 2394
2501.64 2533
2502.11 2589
2502.58 2663
2503.05 2612
2503.53 2494
2504.00 2519
2504.47 2758
2504.94 2780
2505.41 2755
2505.88 2873
2506.36 2923
2506.83 2747
2507.30 2573
2507.77 2722
2508.25 3131
2508.72 3012
2509.19 3071
2509.66 3278
2510.13 3294
2510.61 3482
2511.08 3828
2511.55 4062
2512.02 3948
2512.50 4052
2512.97 4245
2513.44 4131
2513.91 4106
2514.39 3951
2514.86 4237
2515.33 3747
2515.81 3462
2516.28 3388
2516.75 3474
2517.23 3550
2517.70 3075
2518.17 2913
2518.64 3048
2519.12 2843
2519.59 2909
2520.06 2993
2520.54 2876
2521.01 3068
2521.48 2839
2521.96 3103
2522.43 2963
2522.91 2836
2523.38 2853
2523.85 3134
2524.33 3110
2524.80 2782
2525.27 2727
2525.75 2879
2526.22 2913
2526.70 2796
2527.17 2949
2527.64 3175
2528.12 3063
2528.59 2838
2529.07 2893
2529.54 2874
2530.01 2860
2530.49 3109
2530.96 3087
2531.44 3113
2531.91 3028
2532.39 2899
2532.86 3077
2533.33 3092
2533.81 2975
2534.28 2903
2534.76 2945
2535.23 2979
2535.71 2983
2536.18 2874
2536.66 2825
2537.13 3056
2537.61 2932
2538.08 3055
2538.56 3257
2539.03 3152
2539.51 3096
2539.98 2986
2540.46 3103
2540.93 3059
2541.41 3004
2541.88 2834
2542.36 2712
2542.84 2695
2543.31 3093
2543.79 3124
2544.26 3019
2544.74 3031
2545.21 3213
2545.69 3132
2546.16 3271
2546.64 3473
2547.12 3323
2547.59 3392
2548.07 3456
2548.54 3190
2549.02 3588
2549.50 3905
2549.97 3891
2550.45 3857
2550.92 3466
2551.40 3601
2551.88 3902
2552.35 3796
2552.83 3322
2553.31 3415
2553.78 3525
2554.26 3248
2554.74 3139
2555.21 3094
2555.69 3253
2556.17 3024
2556.64 3234
2557.12 3229
2557.60 3242
2558.07 3045
2558.55 3191
2559.03 3084
2559.50 2936
2559.98 3010
2560.46 2936
2560.93 2803
2561.41 2963
2561.89 3006
2562.37 2961
2562.84 2770
2563.32 2655
2563.80 2767
2564.28 2891
2564.75 2636
2565.23 2678
2565.71 2634
2566.19 2795
2566.66 2702
2567.14 2733
2567.62 2676
2568.10 2733
2568.57 2926
2569.05 2700
2569.53 2702
2570.01 3048
2570.49 2781
2570.96 2701
2571.44 2676
2571.92 2840
2572.40 2634
2572.88 2734
2573.36 2937
2573.83 2706
2574.31 2896
2574.79 2861
2575.27 2965
2575.75 3075
2576.23 2854
2576.70 2660
2577.18 2726
2577.66 2719
2578.14 2806
2578.62 2954
2579.10 2806
2579.58 2803
2580.06 2970
2580.54 3000
2581.01 2708
2581.49 2668
2581.97 2631
2582.45 2715
2582.93 2757
2583.41 2859
2583.89 2689
2584.37 2643
2584.85 2647
2585.33 2810
2585.81 2731
2586.29 2903
2586.77 2781
2587.25 2892
2587.72 2879
2588.20 2823
2588.68 2814
2589.16 2690
2589.64 2796
2590.12 2890
2590.60 2834
2591.08 2766
2591.56 2756
2592.04 2718
2592.52 2661
2593.00 2638
2593.48 2844
2593.96 2953
2594.44 2819
2594.92 2815
2595.40 2634
2595.89 2801
2596.37 3016
2596.85 2714
2597.33 2934
2597.81 3051
2598.29 2981
2598.77 2787
2599.25 2661
2599.73 2549
2600.21 2596
2600.69 2696
2601.17 2589
2601.65 2761
2602.13 2760
2602.62 2778
2603.10 2771
2603.58 2592
2604.06 2634
2604.54 2551
2605.02 2571
2605.50 2535
2605.98 2660
2606.46 2502
2606.95 2731
2607.43 2591
2607.91 2508
2608.39 2720
2608.87 2557
2609.35 2762
2609.84 2709
2610.32 2757
2610.80 2781
2611.28 2568
2611.76 2617
2612.24 2654
2612.73 2591
2613.21 2520
2613.69 2539
2614.17 2574
2614.65 2601
2615.14 2701
2615.62 2776
2616.10 2712
2616.58 2657
2617.07 2802
2617.55 2789
2618.03 2860
2618.51 2871
2619.00 2820
2619.48 2855
2619.96 2671
2620.44 2712
2620.93 2722
2621.41 2780
2621.89 2620
2622.37 2571
2622.86 2675
2623.34 2704
2623.82 2816
2624.31 2739
2624.79 2758
2625.27 2646
2625.76 2869
2626.24 2860
2626.72 2996
2627.20 2860
2627.69 2767
2628.17 2890
2628.66 2795
2629.14 3107
2629.62 3100
2630.11 3139
2630.59 3065
2631.07 3158
2631.56 3238
2632.04 3062
2632.52 3001
2633.01 3017
2633.49 3094
2633.98 2935
2634.46 2873
2634.94 2872
2635.43 2995
2635.91 2761
2636.40 2733
2636.88 2743
2637.36 2905
2637.85 2514
2638.33 2678
2638.82 2763
2639.30 2677
2639.79 2820
2640.27 2865
2640.75 2759
2641.24 2616
2641.72 2546
2642.21 2515
2642.69 2677
2643.18 2619
2643.66 2539
2644.15 2581
2644.63 2756
2645.12 2600
2645.60 2716
2646.09 2698
2646.57 2732
2647.06 2826
2647.54 2726
2648.03 2860
2648.51 2729
2649.00 2535
2649.48 2698
2649.97 2794
2650.45 2746
2650.94 2722
2651.43 2872
2651.91 2966
2652.40 3092
2652.88 2855
2653.37 2802
2653.85 2743
2654.34 2830
2654.82 2791
2655.31 2548
2655.80 2715
2656.28 2837
2656.77 2839
2657.25 2961
2657.74 2874
2658.23 2819
2658.71 2875
2659.20 2869
2659.69 2641
2660.17 2517
2660.66 2574
2661.14 2468
2661.63 2583
2662.12 2694
2662.60 2515
2663.09 2634
2663.58 2857
2664.06 2827
2664.55 2858
2665.04 2864
2665.52 2808
2666.01 3026
2666.50 3018
2666.98 2863
2667.47 2808
2667.96 2904
2668.45 2943
2668.93 2930
2669.42 2821
2669.91 2876
2670.39 3056
2670.88 3050
2671.37 2979
2671.86 3203
2672.34 3128
2672.83 3116
2673.32 3389
2673.81 3503
2674.29 3519
2674.78 3727
2675.27 3854
2675.76 3705
2676.24 3935
2676.73 3714
2677.22 3650
2677.71 3184
2678.20 3145
2678.68 3118
2679.17 2864
2679.66 2893
2680.15 3049
2680.64 3009
2681.12 2750
2681.61 2786
2682.10 2901
2682.59 2983
2683.08 3119
2683.57 2698
2684.05 3004
2684.54 2903
2685.03 3075
2685.52 2958
2686.01 2893
2686.50 2915
2686.99 2781
2687.47 2774
2687.96 2873
2688.45 2864
2688.94 2791
2689.43 2835
2689.92 2914
2690.41 2726
2690.90 2758
2691.39 2853
2691.88 2866
2692.37 3024
2692.85 2755
2693.34 2827
2693.83 2852
2694.32 2731
2694.81 2868
2695.30 2968
2695.79 2809
2696.28 2934
2696.77 2789
2697.26 3044
2697.75 3021
2698.24 2762
2698.73 2818
2699.22 2699
2699.71 2946
2700.20 2810
2700.69 2651
2701.18 2969
2701.67 2928
2702.16 3008
2702.65 3096
2703.14 3271
2703.63 3001
2704.12 3191
2704.61 2870
2705.10 3204
2705.59 3201
2706.08 2918
2706.57 2892
2707.06 2776
2707.55 2666
2708.04 2704
2708.53 2915
2709.03 2731
2709.52 2655
2710.01 2591
2710.50 2856
2710.99 2766
2711.48 2768
2711.97 2650
2712.46 2978
2712.95 2751
2713.44 2859
2713.94 2869
2714.43 2806
2714.92 2860
2715.41 2732
2715.90 2863
2716.39 2897
2716.88 2590
2717.38 2778
2717.87 2722
2718.36 2669
2718.85 2756
2719.34 2897
2719.83 2771
2720.32 2824
2720.82 2946
2721.31 3064
2721.80 3069
2722.29 2883
2722.78 3100
2723.28 3014
2723.77 2884
2724.26 3091
2724.75 2900
2725.25 2868
2725.74 3019
2726.23 2894
2726.72 2871
2727.21 2854
2727.71 2687
2728.20 2622
2728.69 2618
2729.18 2719
2729.68 2874
2730.17 2901
2730.66 2786
2731.16 3127
2731.65 2870
2732.14 2762
2732.63 2988
2733.13 3097
2733.62 3001
2734.11 2826
2734.61 2963
2735.10 3167
2735.59 3081
2736.08 2905
2736.58 3093
2737.07 3205
2737.56 3150
2738.06 3162
2738.55 3142
2739.05 3222
2739.54 3161
2740.03 2961
2740.53 3026
2741.02 3151
2741.51 3074
2742.01 2779
2742.50 3047
2742.99 2899
2743.49 2867
2743.98 2749
2744.48 2739
2744.97 2872
2745.46 2962
2745.96 3005
2746.45 3013
2746.95 3206
2747.44 3151
2747.93 3132
2748.43 2900
2748.92 2944
2749.42 2807
2749.91 2921
2750.41 2901
2750.90 2997
2751.40 3040
2751.89 2871
2752.39 2762
2752.88 2762
2753.37 2922
2753.87 2728
2754.36 2566
2754.86 2778
2755.35 2816
2755.85 2844
2756.34 2807
2756.84 2966
2757.33 2793
2757.83 2897
2758.32 2721
2758.82 2913
2759.32 2838
2759.81 2821
2760.31 2866
2760.80 2936
2761.30 2951
2761.79 2955
2762.29 2947
2762.78 2901
2763.28 2988
2763.77 2956
2764.27 2976
2764.77 2929
2765.26 3122
2765.76 2789
2766.25 2789
2766.75 2940
2767.25 2835
2767.74 2757
2768.24 2800
2768.73 2793
2769.23 2758
2769.73 2646
2770.22 2681
2770.72 2527
2771.22 2671
2771.71 2769
2772.21 2835
2772.70 2840
2773.20 3089
2773.70 2984
2774.19 2931
2774.69 3052
2775.19 3031
2775.68 3174
2776.18 3127
2776.68 3154
2777.17 3091
2777.67 3052
2778.17 3128
2778.67 3212
2779.16 3114
2779.66 3042
2780.16 3128
2780.65 3080
2781.15 3165
2781.65 3066
2782.15 2861
2782.64 2756
2783.14 2897
2783.64 2812
2784.14 2729
2784.63 2849
2785.13 2800
2785.63 2792
2786.13 2886
2786.62 2843
2787.12 2817
2787.62 2635
2788.12 2880
2788.62 2965
2789.11 3003
2789.61 2671
2790.11 2565
2790.61 2686
2791.11 2903
2791.60 2739
2792.10 2569
2792.60 2914
2793.10 3030
2793.60 2951
2794.10 2963
2794.59 2914
2795.09 3042
2795.59 3202
2796.09 3180
2796.59 3162
2797.09 3215
2797.59 3351
2798.08 3167
2798.58 3079
2799.08 3157
2799.58 3247
2800.08 3069
2800.58 2876
2801.08 2980
2801.58 2889
2802.08 2886
2802.58 2910
2803.07 2915
2803.57 2722
2804.07 2837
2804.57 2870
2805.07 2820
2805.57 2916
2806.07 2969
2806.57 2896
2807.07 2982
2807.57 3118
2808.07 3008
2808.57 3172
2809.07 3347
2809.57 3247
2810.07 3307
2810.57 3234
2811.07 3152
2811.57 3331
2812.07 3257
2812.57 3316
2813.07 3597
2813.57 3415
2814.07 3450
2814.57 3233
2815.07 3097
2815.57 3343
2816.07 3208
2816.57 2965
2817.07 2919
2817.57 2937
2818.07 2804
2818.57 3027
2819.07 2940
2819.57 2961
2820.07 2980
2820.57 2803
2821.07 2824
2821.58 2716
2822.08 2917
2822.58 2834
2823.08 2612
2823.58 2632
2824.08 2760
2824.58 2838
2825.08 2748
2825.58 2749
2826.09 2958
2826.59 2815
2827.09 2796
2827.59 2714
2828.09 2505
2828.59 2636
2829.09 2799
2829.60 2749
2830.10 2600
2830.60 2667
2831.10 2699
2831.60 2557
2832.10 2715
2832.61 2650
2833.11 2627
2833.61 2754
2834.11 2657
2834.61 2650
2835.12 2675
2835.62 2708
2836.12 2853
2836.62 2757
2837.12 2774
2837.63 2799
2838.13 2965
2838.63 2766
2839.13 2691
2839.64 3057
2840.14 2937
2840.64 2745
2841.14 2784
2841.65 2749
2842.15 2870
2842.65 2984
2843.15 2993
2843.66 2915
2844.16 2946
2844.66 3114
2845.17 2975
2845.67 2850
2846.17 3018
2846.67 3074
2847.18 3180
2847.68 3532
2848.18 3460
2848.69 3354
2849.19 3265
2849.69 3170
2850.20 3016
2850.70 3080
2851.20 3037
2851.71 3007
2852.21 2992
2852.72 2948
2853.22 2998
2853.72 3045
2854.23 2881
2854.73 2783
2855.23 2726
2855.74 2780
2856.24 2698
2856.75 2585
2857.25 2612
2857.75 2647
2858.26 2930
2858.76 2903
2859.27 2911
2859.77 2974
2860.27 3012
2860.78 3038
2861.28 2997
2861.79 2987
2862.29 2986
2862.80 2862
2863.30 2871
2863.81 2913
2864.31 2909
2864.81 2946
2865.32 2914
2865.82 2847
2866.33 2859
2866.83 2813
2867.34 2911
2867.84 2995
2868.35 2921
2868.85 3118
2869.36 3122
2869.86 3137
2870.37 3461
2870.87 3239
2871.38 3240
2871.89 3422
2872.39 3306
2872.90 3469
2873.40 3392
2873.91 3194
2874.41 3156
2874.92 3181
2875.42 3184
2875.93 3274
2876.43 3156
2876.94 3234
2877.45 2969
2877.95 3145
2878.46 3292
2878.96 3132
2879.47 3280
2879.98 3093
2880.48 3003
2880.99 2898
2881.49 3000
2882.00 2957
2882.51 3219
2883.01 3080
2883.52 2890
2884.03 3051
2884.53 3185
2885.04 3216
2885.54 3249
2886.05 3312
2886.56 3256
2887.06 3159
2887.57 3330
2888.08 3154
2888.58 3287
2889.09 3203
2889.60 3115
2890.11 3282
2890.61 3201
2891.12 3200
2891.63 2966
2892.13 2962
2892.64 2893
2893.15 3110
2893.65 3261
2894.16 3374
2894.67 3297
2895.18 3293
2895.68 3470
2896.19 3161
2896.70 3361
2897.21 3450
2897.71 3136
2898.22 3171
2898.73 3097
2899.24 3249
2899.74 3173
2900.25 3078
2900.76 3202
2901.27 3212
2901.78 3306
2902.28 3454
2902.79 3155
2903.30 3170
2903.81 3254
2904.32 3197
2904.82 3202
2905.33 3334
2905.84 3482
2906.35 3387
2906.86 3327
2907.37 3311
2907.87 3273
2908.38 3187
2908.89 3017
2909.40 2905
2909.91 2909
2910.42 3107
2910.93 3104
2911.44 2854
2911.94 3026
2912.45 3124
2912.96 2884
2913.47 3118
2913.98 3088
2914.49 3003
2915.00 3074
2915.51 2980
2916.02 2975
2916.53 3190
2917.03 2958
2917.54 2966
2918.05 3197
2918.56 3333
2919.07 3260
2919.58 3184
2920.09 3114
2920.60 3177
2921.11 3288
2921.62 3341
2922.13 3275
2922.64 3291
2923.15 3298
2923.66 3317
2924.17 3326
2924.68 3361
2925.19 3429
2925.70 3511
2926.21 3358
2926.72 3447
2927.23 3412
2927.74 3439
2928.25 3101
2928.76 2996
2929.27 3157
2929.78 3259
2930.29 2804
2930.80 2971
2931.31 2922
2931.82 2791
2932.33 2578
2932.84 2780
2933.35 2907
2933.86 2839
2934.38 2752
2934.89 2780
2935.40 2815
2935.91 2847
2936.42 2913
2936.93 2980
2937.44 3051
2937.95 3365
2938.46 3544
2938.97 3623
2939.49 3669
2940.00 3666
2940.51 3550
2941.02 3629
2941.53 3990
2942.04 4009
2942.55 3973
2943.07 3955
2943.58 3964
2944.09 3768
2944.60 3763
2945.11 3667
2945.62 3683
2946.14 3389
2946.65 3213
2947.16 3390
2947.67 3181
2948.18 3050
2948.70 3131
2949.21 2880
2949.72 2832
2950.23 2645
2950.74 2887
2951.26 3123
2951.77 3077
2952.28 2826
2952.79 2934
2953.31 3012
2953.82 2950
2954.33 2822
2954.84 2795
2955.36 2967
2955.87 3020
2956.38 2885
2956.89 2745
2957.41 2953
2957.92 3194
2958.43 2980
2958.94 2887
2959.46 2879
2959.97 2976
2960.48 2913
2961.00 3107
2961.51 2933
2962.02 3021
2962.54 3018
2963.05 2853
2963.56 3078
2964.08 2917
2964.59 3056
2965.10 3149
2965.62 3109
2966.13 3151
2966.64 2918
2967.16 2993
2967.67 3243
2968.18 3157
2968.70 2850
2969.21 2889
2969.73 3054
2970.24 3085
2970.75 2985
2971.27 2934
2971.78 3046
2972.30 2847
2972.81 2918
2973.32 2758
2973.84 3089
2974.35 3151
2974.87 3030
2975.38 3063
2975.90 3320
2976.41 3177
2976.92 3005
2977.44 3182
2977.95 3304
2978.47 3198
2978.98 2927
2979.50 3006
2980.01 2983
2980.53 3023
2981.04 3168
2981.56 3482
2982.07 3299
2982.59 3265
2983.10 3231
2983.62 3231
2984.13 3374
2984.65 3618
2985.16 3420
2985.68 3430
2986.19 3289
2986.71 3389
2987.22 3590
2987.74 3650
2988.25 3590
2988.77 3448
2989.29 3505
2989.80 3514
2990.32 3523
2990.83 3462
2991.35 3553
2991.86 3764
2992.38 3591
2992.89 3604
2993.41 3549
2993.93 3449
2994.44 3706
2994.96 3874
2995.47 3645
2995.99 3731
2996.51 3799
2997.02 3857
2997.54 3848
2998.06 4077
2998.57 4129
2999.09 4364
2999.60 4439
3000.12 4519
3000.64 4252
3001.15 4359
3001.67 5211
3002.19 5199
3002.70 6016
3003.22 6725
3003.74 6643
3004.25 7116
3004.77 7400
3005.29 7211
3005.81 7183
3006.32 6965
3006.84 6906
3007.36 6349
3007.87 5643
3008.39 5659
3008.91 5249
3009.43 4742
3009.94 4178
3010.46 3835
3010.98 3850
3011.49 3714
3012.01 3450
3012.53 3699
3013.05 3671
3013.57 3594
3014.08 3790
3014.60 3615
3015.12 3456
3015.64 3440
3016.15 3419
3016.67 3317
3017.19 3602
3017.71 3521
3018.23 3433
3018.74 3515
3019.26 3619
3019.78 3301
3020.30 3392
3020.82 3352
3021.33 3208
3021.85 3367
3022.37 3602
3022.89 3440
3023.41 3576
3023.93 3581
3024.45 3432
3024.96 3577
3025.48 3634
3026.00 3601
3026.52 3632
3027.04 3499
3027.56 3583
3028.08 3410
3028.60 3174
3029.11 3169
3029.63 3315
3030.15 3299
3030.67 3181
3031.19 3110
3031.71 3108
3032.23 3122
3032.75 3297
3033.27 3421
3033.79 3370
3034.31 3350
3034.83 3546
3035.35 3460
3035.86 3332
3036.38 3494
3036.90 3275
3037.42 3441
3037.94 3380
3038.46 3390
3038.98 3311
3039.50 3500
3040.02 3366
3040.54 3431
3041.06 3266
3041.58 3043
3042.10 3201
3042.62 3237
3043.14 3193
3043.66 3223
3044.18 2933
3044.70 3207
3045.22 3211
3045.74 3105
3046.27 3344
3046.79 3307
3047.31 3297
3047.83 2962
3048.35 2916
3048.87 2896
3049.39 3043
3049.91 2957
3050.43 3113
3050.95 3004
3051.47 2989
3051.99 3077
3052.51 3335
3053.03 3282
3053.56 2760
3054.08 2959
3054.60 3079
3055.12 3210
3055.64 3189
3056.16 3337
3056.68 3148
3057.20 3092
3057.73 3157
3058.25 3143
3058.77 3219
3059.29 3173
3059.81 3274
3060.33 3188
3060.86 3080
3061.38 3292
3061.90 3503
3062.42 3191
3062.94 3148
3063.46 3176
3063.99 3325
3064.51 3504
3065.03 3662
3065.55 3811
3066.07 3921
3066.60 3800
3067.12 4045
3067.64 3625
3068.16 3703
3068.69 3573
3069.21 3495
3069.73 3590
3070.25 3635
3070.78 3704
3071.30 3375
3071.82 3461
3072.34 3513
3072.87 3578
3073.39 3387
3073.91 3415
3074.43 3686
3074.96 3768
3075.48 4016
3076.00 3987
3076.53 3909
3077.05 4029
3077.57 4194
3078.10 4538
3078.62 4357
3079.14 4276
3079.66 4522
3080.19 4750
3080.71 5012
3081.23 4888
3081.76 4859
3082.28 4623
3082.81 4612
3083.33 4606
3083.85 4611
3084.38 4726
3084.90 4807
3085.42 4874
3085.95 4789
3086.47 4609
3087.00 5108
3087.52 5378
3088.04 5753
3088.57 5992
3089.09 6940
3089.62 7189
3090.14 7868
3090.66 7801
3091.19 8030
3091.71 8146
3092.24 7178
3092.76 6865
3093.29 6252
3093.81 6054
3094.33 5576
3094.86 5044
3095.38 5178
3095.91 5051
3096.43 5120
3096.96 4914
3097.48 4858
3098.01 5095
3098.53 5333
3099.06 5326
3099.58 5530
3100.11 6253
3100.63 6877
3101.16 6693
3101.68 7412
3102.21 8068
3102.73 9197
3103.26 10023
3103.78 10085
3104.31 10055
3104.83 10352
3105.36 9683
3105.89 8172
3106.41 7871
3106.94 7352
3107.46 6340
3107.99 5932
3108.51 5275
3109.04 5112
3109.57 5307
3110.09 5004
3110.62 5063
3111.14 5110
3111.67 5279
3112.19 4981
3112.72 4673
3113.25 4358
3113.77 4475
3114.30 4590
3114.83 4270
3115.35 4228
3115.88 4000
3116.40 4078
3116.93 4146
3117.46 4034
3117.98 4186
3118.51 4056
3119.04 4284
3119.56 4279
3120.09 4273
3120.62 4226
3121.14 4267
3121.67 4338
3122.20 4550
3122.72 4740
3123.25 4479
3123.78 4315
3124.31 4357
3124.83 4054
3125.36 4123
3125.89 4366
3126.41 4064
3126.94 3833
3127.47 4036
3128.00 4039
3128.52 3814
3129.05 3832
3129.58 4039
3130.11 3781
3130.63 3507
3131.16 3710
3131.69 3924
3132.22 3490
3132.74 3464
3133.27 3576
3133.80 3572
3134.33 3580
3134.86 3432
3135.38 3495
3135.91 3452
3136.44 3665
3136.97 3661
3137.50 3393
3138.03 3269
3138.55 3387
3139.08 3298
3139.61 3358
3140.14 3290
3140.67 3044
3141.20 3224
3141.72 3286
3142.25 3354
3142.78 3229
3143.31 3237
3143.84 3303
3144.37 3516
3144.90 3402
3145.42 3202
3145.95 3472
3146.48 3511
3147.01 3544
3147.54 3554
3148.07 3590
3148.60 3818
3149.13 3899
3149.66 3798
3150.19 3720
3150.72 3616
3151.24 3625
3151.77 3594
3152.30 3482
3152.83 3618
3153.36 3831
3153.89 3776
3154.42 3569
3154.95 3562
3155.48 3666
3156.01 3449
3156.54 3662
3157.07 3698
3157.60 3701
3158.13 3626
3158.66 3591
3159.19 3833
3159.72 3867
3160.25 3529
3160.78 3403
3161.31 3821
3161.84 3734
3162.37 3600
3162.90 3706
3163.43 3407
3163.96 3363
3164.49 3372
3165.02 3361
3165.55 3445
3166.08 3150
3166.61 3148
3167.15 3265
3167.68 3318
3168.21 3127
3168.74 3137
3169.27 3285
3169.80 3181
3170.33 3206
3170.86 3310
3171.39 3313
3171.92 3327
3172.45 3575
3172.99 3466
3173.52 3471
3174.05 3612
3174.58 3545
3175.11 3509
3175.64 3622
3176.17 3664
3176.70 3610
3177.24 3339
3177.77 3262
3178.30 3226
3178.83 3148
3179.36 3349
3179.89 3275
3180.43 3297
3180.96 3288
3181.49 3097
3182.02 3246
3182.55 3208
3183.09 2916
3183.62 3062
3184.15 2985
3184.68 2768
3185.21 2924
3185.75 3360
3186.28 3005
3186.81 2960
3187.34 3161
3187.88 3270
3188.41 2957
3188.94 3219
3189.47 3010
3190.01 3335
3190.54 3429
3191.07 3627
3191.60 3496
3192.14 3371
3192.67 3304
3193.20 3402
3193.74 3343
3194.27 3222
3194.80 3354
3195.33 3548
3195.87 3377
3196.40 3168
3196.93 3161
3197.47 3309
3198.00 3657
3198.53 3866
3199.07 3559
3199.60 3672
3200.13 3459
3200.67 3468
3201.20 3285
3201.73 3218
3202.27 3437
3202.80 3429
3203.33 3417
3203.87 3437
3204.40 3425
3204.94 3553
3205.47 3651
3206.00 3637
3206.54 3705
3207.07 3985
3207.61 4175
3208.14 4381
3208.67 4397
3209.21 4615
3209.74 5053
3210.28 5058
3210.81 5240
3211.35 5398
3211.88 5068
3212.41 5184
3212.95 5055
3213.48 4431
3214.02 4801
3214.55 4303
3215.09 3987
3215.62 3939
3216.16 3784
3216.69 3820
3217.23 3652
3217.76 3502
3218.30 3463
3218.83 3309
3219.37 3405
3219.90 3561
3220.44 3354
3220.97 3405
3221.51 3551
3222.04 3792
3222.58 3981
3223.11 3965
3223.65 3981
3224.18 4243
3224.72 4375
3225.25 4372
3225.79 4478
3226.33 4398
3226.86 4446
3227.40 4326
3227.93 3858
3228.47 3933
3229.00 3993
3229.54 4021
3230.08 3826
3230.61 3582
3231.15 3568
3231.68 3849
3232.22 3776
3232.76 3997
3233.29 3905
3233.83 4177
3234.36 3958
3234.90 3914
3235.44 4000
3235.97 3972
3236.51 4094
3237.05 4034
3237.58 4108
3238.12 4257
3238.66 3817
3239.19 3972
3239.73 4139
3240.27 3792
3240.80 3873
3241.34 3934
3241.88 3719
3242.41 3877
3242.95 3882
3243.49 3792
3244.03 3957
3244.56 3913
3245.10 3848
3245.64 3919
3246.17 4019
3246.71 4219
3247.25 4346
3247.79 4236
3248.32 4464
3248.86 4564
3249.40 4600
3249.94 4944
3250.47 5205
3251.01 5616
3251.55 5747
3252.09 6250
3252.62 6472
3253.16 6646
3253.70 7032
3254.24 6902
3254.78 6482
3255.31 6301
3255.85 6386
3256.39 5776
3256.93 5675
3257.47 5361
3258.00 5052
3258.54 4973
3259.08 5018
3259.62 4744
3260.16 5162
3260.70 5631
3261.24 5833
3261.77 5989
3262.31 6215
3262.85 6370
3263.39 6568
3263.93 7114
3264.47 6872
3265.01 7423
3265.54 7403
3266.08 7298
3266.62 7441
3267.16 7219
3267.70 7426
3268.24 7562
3268.78 7410
3269.32 6617
3269.86 6181
3270.40 6090
3270.94 5589
3271.48 5163
3272.01 5025
3272.55 5151
3273.09 5194
3273.63 5102
3274.17 5347
3274.71 5088
3275.25 5205
3275.79 5372
3276.33 5385
3276.87 5446
3277.41 5290
3277.95 5419
3278.49 5388
3279.03 5429
3279.57 5148
3280.11 5050
3280.65 4838
3281.19 4824
3281.73 4797
3282.27 4982
3282.81 4844
3283.35 5037
3283.89 5009
3284.43 4949
3284.97 5087
3285.51 5167
3286.05 5108
3286.59 5246
3287.14 5377
3287.68 5297
3288.22 5181
3288.76 5387
3289.30 5398
3289.84 5201
3290.38 5511
3290.92 5684
3291.46 5764
3292.00 5808
3292.54 5753
3293.09 6299
3293.63 6861
3294.17 7742
3294.71 8049
3295.25 8078
3295.79 8239
3296.33 8424
3296.87 8449
3297.42 8353
3297.96 7924
3298.50 7537
3299.04 7352
3299.58 7131
3300.12 6651
3300.67 6489
3301.21 6237
3301.75 6033
3302.29 5969
3302.83 5912
3303.38 5903
3303.92 5605
3304.46 5435
3305.00 5772
3305.54 5619
3306.09 5643
3306.63 5616
3307.17 6043
3307.71 5888
3308.25 6017
3308.80 6113
3309.34 6113
3309.88 6561
3310.42 6053
3310.97 5821
3311.51 5785
3312.05 6106
3312.60 6204
3313.14 5793
3313.68 6109
3314.22 6483
3314.77 6483
3315.31 6410
3315.85 6473
3316.40 6909
3316.94 6993
3317.48 7534
3318.03 8488
3318.57 8720
3319.11 8924
3319.65 8809
3320.20 9156
3320.74 9198
3321.29 9007
3321.83 9235
3322.37 9299
3322.92 9149
3323.46 8672
3324.00 8415
3324.55 7972
3325.09 7624
3325.63 7807
3326.18 7622
3326.72 7789
3327.27 7414
3327.81 7104
3328.35 7055
3328.90 7192
3329.44 7493
3329.99 7847
3330.53 8856
3331.07 10156
3331.62 12158
3332.16 14749
3332.71 17780
3333.25 21418
3333.80 24849
3334.34 27857
3334.89 30842
3335.43 32805
3335.97 35466
3336.52 36576
3337.06 37226
3337.61 36723
3338.15 35269
3338.70 33338
3339.24 29853
3339.79 26059
3340.33 23623
3340.88 20457
3341.42 16893
3341.97 13792
3342.51 11774
3343.06 9936
3343.60 8932
3344.15 8025
3344.69 7493
3345.24 6885
3345.79 6326
3346.33 6237
3346.88 6571
3347.42 6476
3347.97 6581
3348.51 6683
3349.06 6647
3349.61 7040
3350.15 6619
3350.70 6711
3351.24 6743
3351.79 7247
3352.33 7487
3352.88 7139
3353.43 6835
3353.97 6784
3354.52 6523
3355.07 6132
3355.61 6407
3356.16 6065
3356.70 5758
3357.25 5672
3357.80 5972
3358.34 5646
3358.89 5650
3359.44 5206
3359.98 5276
3360.53 5570
3361.08 5671
3361.62 5285
3362.17 5567
3362.72 5687
3363.26 5638
3363.81 5797
3364.36 5686
3364.90 5694
3365.45 5615
3366.00 5689
3366.55 5719
3367.09 5499
3367.64 5868
3368.19 5609
3368.73 5596
3369.28 5527
3369.83 5856
3370.38 6219
3370.92 6678
3371.47 6752
3372.02 7403
3372.57 7920
3373.11 8631
3373.66 9197
3374.21 9560
3374.76 9785
3375.31 9363
3375.85 9039
3376.40 8629
3376.95 8164
3377.50 7634
3378.05 6979
3378.59 6581
3379.14 6117
3379.69 5562
3380.24 5214
3380.79 5107
3381.33 4949
3381.88 5068
3382.43 5157
3382.98 4935
3383.53 5116
3384.08 4918
3384.63 4930
3385.17 4621
3385.72 4621
3386.27 4883
3386.82 4591
3387.37 4560
3387.92 4352
3388.47 4334
3389.02 4241
3389.57 4244
3390.11 4362
3390.66 4278
3391.21 4326
3391.76 4286
3392.31 4287
3392.86 4436
3393.41 4380
3393.96 4170
3394.51 4126
3395.06 4458
3395.61 4373
3396.16 4293
3396.71 4442
3397.26 4258
3397.81 4133
3398.36 3985
3398.91 4420
3399.45 4284
3400.00 4085
3400.55 4225
3401.10 4183
3401.65 4012
3402.20 3703
3402.75 3680
3403.30 3947
3403.85 3981
3404.41 4063
3404.96 3746
3405.51 3734
3406.06 3922
3406.61 3920
3407.16 3992
3407.71 3833
3408.26 4068
3408.81 4392
3409.36 4533
3409.91 4656
3410.46 4749
3411.01 4959
3411.56 4975
3412.11 5658
3412.66 5341
3413.21 5419
3413.77 5257
3414.32 4913
3414.87 4880
3415.42 4771
3415.97 4508
3416.52 4701
3417.07 4510
3417.62 4537
3418.17 4225
3418.73 4202
3419.28 4057
3419.83 3908
3420.38 3922
3420.93 4114
3421.48 3830
3422.04 3817
3422.59 4183
3423.14 4122
3423.69 4043
3424.24 3972
3424.79 4065
3425.35 3861
3425.90 3848
3426.45 4013
3427.00 3872
3427.55 3739
3428.11 3794
3428.66 3968
3429.21 3953
3429.76 3647
3430.31 3931
3430.87 3576
3431.42 3565
3431.97 3628
3432.52 3548
3433.08 3789
3433.63 3544
3434.18 3641
3434.73 3632
3435.29 3521
3435.84 3752
3436.39 3726
3436.95 3521
3437.50 3413
3438.05 3532
3438.60 3516
3439.16 3542
3439.71 3851
3440.26 3776
3440.82 3509
3441.37 3215
3441.92 3241
3442.48 3798
3443.03 3594
3443.58 3753
3444.14 3508
3444.69 3528
3445.24 3439
3445.80 3599
3446.35 3549
3446.90 3481
3447.46 3312
3448.01 3583
3448.57 3561
3449.12 3527
3449.67 3414
3450.23 3562
3450.78 3619
3451.34 3502
3451.89 3281
3452.44 3251
3453.00 3385
3453.55 3369
3454.11 3444
3454.66 3122
3455.21 3386
3455.77 3668
3456.32 3775
3456.88 3540
3457.43 3239
3457.99 3380
3458.54 3371
3459.10 3513
3459.65 3685
3460.20 3704
3460.76 3620
3461.31 3767
3461.87 3874
3462.42 3832
3462.98 3699
3463.53 3985
3464.09 3964
3464.64 3720
3465.20 3886
3465.75 3977
3466.31 3976
3466.86 4035
3467.42 4099
3467.98 3988
3468.53 4095
3469.09 4062
3469.64 4123
3470.20 4290
3470.75 4726
3471.31 4660
3471.86 4371
3472.42 4489
3472.98 4474
3473.53 4257
3474.09 4564
3474.64 4356
3475.20 4276
3475.75 4396
3476.31 4472
3476.87 4570
3477.42 4701
3477.98 4881
3478.53 4921
3479.09 4771
3479.65 4721
3480.20 5120
3480.76 5325
3481.32 5035
3481.87 5018
3482.43 5147
3482.99 5092
3483.54 5358
3484.10 5501
3484.66 5934
3485.21 5973
3485.77 5947
3486.33 5869
3486.88 5732
3487.44 6341
3488.00 6845
3488.55 7365
3489.11 8543
3489.67 10042
3490.22 11798
3490.78 13765
3491.34 14883
3491.90 16559
3492.45 17954
3493.01 17902
3493.57 17794
3494.13 17078
3494.68 15654
3495.24 13544
3495.80 12134
3496.36 10808
3496.91 9617
3497.47 9095
3498.03 8202
3498.59 7786
3499.14 7664
3499.70 7093
3500.26 7424
3500.82 8158
3501.38 8728
3501.93 9511
3502.49 10137
3503.05 10379
3503.61 11251
3504.17 12257
3504.73 12998
3505.28 13440
3505.84 13704
3506.40 13741
3506.96 13050
3507.52 12434
3508.08 11590
3508.63 10766
3509.19 9898
3509.75 8911
3510.31 8191
3510.87 7339
3511.43 7309
3511.99 6937
3512.55 6543
3513.10 6177
3513.66 5496
3514.22 5266
3514.78 5103
3515.34 5024
3515.90 4838
3516.46 4525
3517.02 4654
3517.58 4410
3518.14 4190
3518.70 4081
3519.26 4237
3519.81 4416
3520.37 4501
3520.93 4508
3521.49 4499
3522.05 4565
3522.61 4403
3523.17 4504
3523.73 4495
3524.29 4487
3524.85 4305
3525.41 4506
3525.97 4294
3526.53 4113
3527.09 4339
3527.65 4150
3528.21 4563
3528.77 4859
3529.33 4792
3529.89 4744
3530.45 4683
3531.01 4628
3531.57 4751
3532.13 4626
3532.69 4629
3533.26 4796
3533.82 4801
3534.38 4467
3534.94 4723
3535.50 4441
3536.06 4300
3536.62 4508
3537.18 4303
3537.74 4057
3538.30 4203
3538.86 4241
3539.42 3917
3539.99 3986
3540.55 4192
3541.11 4425
3541.67 4536
3542.23 4447
3542.79 4650
3543.35 4701
3543.91 4718
3544.48 4785
3545.04 4699
3545.60 4612
3546.16 4644
3546.72 4730
3547.28 4452
3547.84 4253
3548.41 4345
3548.97 4145
3549.53 4083
3550.09 3980
3550.65 4123
3551.22 3880
3551.78 3749
3552.34 3666
3552.90 3738
3553.46 3587
3554.03 3464
3554.59 3644
3555.15 3460
3555.71 3729
3556.28 3570
3556.84 3414
3557.40 3300
3557.96 3442
3558.53 3520
3559.09 3549
3559.65 3688
3560.21 3578
3560.78 3744
3561.34 3805
3561.90 3819
3562.46 3681
3563.03 3695
3563.59 3888
3564.15 3791
3564.72 3685
3565.28 3693
3565.84 3780
3566.41 3819
3566.97 3807
3567.53 3831
3568.10 3814
3568.66 3821
3569.22 3531
3569.79 3650
3570.35 3619
3570.91 3690
3571.48 3766
3572.04 3679
3572.60 3767
3573.17 4042
3573.73 4322
3574.29 4711
3574.86 5011
3575.42 5385
3575.99 5723
3576.55 5907
3577.11 6677
3577.68 6850
3578.24 6660
3578.81 6532
3579.37 6394
3579.93 6428
3580.50 5845
3581.06 5588
3581.63 5057
3582.19 4771
3582.76 4497
3583.32 4248
3583.89 4008
3584.45 3799
3585.01 3612
3585.58 3543
3586.14 3272
3586.71 3178
3587.27 3401
3587.84 3399
3588.40 3295
3588.97 3247
3589.53 3279
3590.10 3471
3590.66 3198
3591.23 3053
3591.79 3239
3592.36 3318
3592.92 3290
3593.49 3308
3594.05 3320
3594.62 3073
3595.19 3160
3595.75 3238
3596.32 3057
3596.88 3240
3597.45 3373
3598.01 3282
3598.58 3467
3599.14 3286
3599.71 3254
3600.28 3176
3600.84 3300
3601.41 3218
3601.97 3200
3602.54 3334
3603.11 3454
3603.67 3518
3604.24 3309
3604.80 3306
3605.37 3433
3605.94 3313
3606.50 3434
3607.07 3477
3607.64 3209
3608.20 3045
3608.77 3305
3609.34 3173
3609.90 3156
3610.47 3009
3611.04 3165
3611.60 3179
3612.17 3190
3612.74 3092
3613.30 3317
3613.87 3458
3614.44 3351
3615.00 3630
3615.57 3839
3616.14 4106
3616.70 4419
3617.27 4282
3617.84 4788
3618.41 4980
3618.97 5354
3619.54 5146
3620.11 4959
3620.68 4789
3621.24 4431
3621.81 4246
3622.38 4034
3622.95 3781
3623.51 3392
3624.08 3501
3624.65 3469
3625.22 3361
3625.78 3152
3626.35 3019
3626.92 2885
3627.49 2879
3628.06 2803
3628.62 2897
3629.19 2928
3629.76 3086
3630.33 2945
3630.90 2910
3631.47 3037
3632.03 3116
3632.60 3013
3633.17 3037
3633.74 2991
3634.31 3080
3634.88 3020
3635.44 2813
3636.01 2804
3636.58 2902
3637.15 2978
3637.72 3164
3638.29 3344
3638.86 3260
3639.43 3187
3639.99 3271
3640.56 3485
3641.13 3480
3641.70 3655
3642.27 4015
3642.84 3664
3643.41 3558
3643.98 3839
3644.55 3958
3645.12 3566
3645.69 3650
3646.26 3364
3646.83 3397
3647.40 3494
3647.96 3404
3648.53 3291
3649.10 3291
3649.67 3325
3650.24 3465
3650.81 3421
3651.38 3447
3651.95 3550
3652.52 3413
3653.09 3518
3653.66 3638
3654.23 3520
3654.80 3590
3655.37 3428
3655.94 3509
3656.51 3507
3657.08 3424
3657.65 3432
3658.22 3781
3658.80 3867
3659.37 3526
3659.94 3508
3660.51 3548
3661.08 3423
3661.65 3228
3662.22 3428
3662.79 3412
3663.36 3493
3663.93 3457
3664.50 3588
3665.07 3732
3665.64 4064
3666.21 3978
3666.79 3829
3667.36 3629
3667.93 3674
3668.50 3793
3669.07 3460
3669.64 3322
3670.21 3358
3670.78 3305
3671.36 3225
3671.93 3091
3672.50 3161
3673.07 3113
3673.64 3122
3674.21 3424
3674.78 3333
3675.36 3422
3675.93 3472
3676.50 3416
3677.07 3170
3677.64 3251
3678.22 3498
3678.79 3535
3679.36 3197
3679.93 3262
3680.50 3107
3681.08 3123
3681.65 3127
3682.22 3248
3682.79 3054
3683.37 3017
3683.94 2922
3684.51 2772
3685.08 2975
3685.65 2995
3686.23 3056
3686.80 2858
3687.37 2879
3687.95 3049
3688.52 3240
3689.09 3237
3689.66 3231
3690.24 3400
3690.81 3472
3691.38 3341
3691.96 3377
3692.53 3299
3693.10 3228
3693.67 3149
3694.25 3023
3694.82 3109
3695.39 3070
3695.97 2944
3696.54 2734
3697.11 2771
3697.69 2937
3698.26 3123
3698.83 2824
3699.41 2948
3699.98 2701
3700.56 2788
3701.13 2709
3701.70 2869
3702.28 2845
3702.85 2797
3703.42 2949
3704.00 2902
3704.57 2870
3705.15 2883
3705.72 2914
3706.29 2871
3706.87 3199
3707.44 3113
3708.02 3104
3708.59 3223
3709.17 3258
3709.74 3026
3710.31 3219
3710.89 3214
3711.46 3159
3712.04 3075
3712.61 3025
3713.19 3181
3713.76 3076
3714.34 2925
3714.91 2912
3715.49 2772
3716.06 2897
3716.64 3012
3717.21 2883
3717.79 2948
3718.36 2840
3718.94 2892
3719.51 2669
3720.09 2998
3720.66 2979
3721.24 2845
3721.81 2782
3722.39 2626
3722.96 2668
3723.54 2645
3724.11 2744
3724.69 2635
3725.27 2652
3725.84 2698
3726.42 2567
3726.99 2632
3727.57 2737
3728.14 2856
3728.72 2795
3729.30 2872
3729.87 3108
3730.45 3376
3731.02 3214
3731.60 3584
3732.18 3857
3732.75 4174
3733.33 4229
3733.90 4164
3734.48 4232
3735.06 4294
3735.63 4037
3736.21 3627
3736.79 3727
3737.36 3732
3737.94 3602
3738.52 3283
3739.09 3165
3739.67 3105
3740.25 3107
3740.82 2996
3741.40 2900
3741.98 2989
3742.55 2917
3743.13 2781
3743.71 2902
3744.28 3039
3744.86 2897
3745.44 3024
3746.02 3118
3746.59 3011
3747.17 3103
3747.75 3224
3748.32 3312
3748.90 3261
3749.48 3330
3750.06 3249
3750.63 3197
3751.21 3055
3751.79 2959
3752.37 2778
3752.95 2776
3753.52 2815
3754.10 2847
3754.68 2951
3755.26 2657
3755.83 2691
3756.41 2854
3756.99 2915
3757.57 3049
3758.15 2956
3758.72 2999
3759.30 3001
3759.88 3023
3760.46 3002
3761.04 2995
3761.62 3228
3762.19 3333
3762.77 3182
3763.35 3159
3763.93 3059
3764.51 3044
3765.09 3167
3765.67 3005
3766.25 2878
3766.82 2835
3767.40 2984
3767.98 3188
3768.56 3035
3769.14 3112
3769.72 3111
3770.30 2977
3770.88 2868
3771.46 2901
3772.03 2828
3772.61 2850
3773.19 2722
3773.77 2786
3774.35 2790
3774.93 2983
3775.51 2788
3776.09 2762
3776.67 2847
3777.25 2895
3777.83 2801
3778.41 2776
3778.99 2807
3779.57 2907
3780.15 2836
3780.73 2941
3781.31 2669
3781.89 2608
3782.47 2659
3783.05 2743
3783.63 2764
3784.21 2606
3784.79 2717
3785.37 2723
3785.95 2889
3786.53 2829
3787.11 2638
3787.69 2793
3788.27 2903
3788.85 2857
3789.43 3034
3790.01 2944
3790.59 2638
3791.17 2889
3791.75 2822
3792.33 2838
3792.92 2886
3793.50 2843
3794.08 2824
3794.66 2886
3795.24 2853
3795.82 3046
3796.40 2923
3796.98 2866
3797.56 2753
3798.14 2940
3798.73 3055
3799.31 2775
3799.89 2760
3800.47 2819
3801.05 2870
3801.63 3099
3802.21 2889
3802.80 2889
3803.38 2960
3803.96 3043
3804.54 2929
3805.12 3258
3805.70 3085
3806.29 3208
3806.87 3262
3807.45 3434
3808.03 3884
3808.61 3823
3809.20 3930
3809.78 3856
3810.36 3769
3810.94 3875
3811.52 3817
3812.11 3685
3812.69 3489
3813.27 3419
3813.85 3732
3814.44 3410
3815.02 3257
3815.60 3182
3816.18 3151
3816.77 3428
3817.35 3312
3817.93 3197
3818.51 3076
3819.10 2902
3819.68 3146
3820.26 2927
3820.85 2961
3821.43 3117
3822.01 3123
3822.59 3078
3823.18 2996
3823.76 3016
3824.34 3115
3824.93 3119
3825.51 2914
3826.09 2855
3826.68 2960
3827.26 2875
3827.84 2775
3828.43 2875
3829.01 3235
3829.59 3044
3830.18 3005
3830.76 3100
3831.35 2971
3831.93 2855
3832.51 2881
3833.10 2958
3833.68 3097
3834.26 3092
3834.85 2761
3835.43 2930
3836.02 2870
3836.60 2985
3837.19 3006
3837.77 3025
3838.35 3106
3838.94 2859
3839.52 2890
3840.11 2841
3840.69 2824
3841.28 2908
3841.86 2808
3842.44 2896
3843.03 3026
3843.61 3059
3844.20 3008
3844.78 2953
3845.37 3311
3845.95 3320
3846.54 3178
3847.12 3061
3847.71 2916
3848.29 2831
3848.88 2909
3849.46 3033
3850.05 3010
3850.63 3061
3851.22 2866
3851.80 2670
3852.39 2872
3852.97 2913
3853.56 2901
3854.15 2929
3854.73 2998
3855.32 2952
3855.90 2923
3856.49 3033
3857.07 3100
3857.66 3524
3858.25 3376
3858.83 3827
3859.42 4137
3860.00 4391
3860.59 4964
3861.17 5385
3861.76 5528
3862.35 5128
3862.93 5221
3863.52 5495
3864.11 5411
3864.69 4854
3865.28 4581
3865.86 4437
3866.45 4047
3867.04 3975
3867.62 3438
3868.21 3298
3868.80 3254
3869.38 3062
3869.97 3117
3870.56 3055
3871.14 2905
3871.73 2916
3872.32 2914
3872.90 2801
3873.49 3083
3874.08 2987
3874.66 3026
3875.25 2954
3875.84 3052
3876.43 2915
3877.01 2785
3877.60 2835
3878.19 2946
3878.78 2772
3879.36 2717
3879.95 2993
3880.54 2712
3881.13 2623
3881.71 2692
3882.30 2480
3882.89 2845
3883.48 2753
3884.06 2686
3884.65 2692
3885.24 2803
3885.83 2585
3886.41 2613
3887.00 2826
3887.59 2962
3888.18 3008
3888.77 3215
3889.35 3311
3889.94 3217
3890.53 3076
3891.12 3047
3891.71 3117
3892.30 3050
3892.88 3233
3893.47 3097
3894.06 3343
3894.65 3188
3895.24 3153
3895.83 3140
3896.42 2861
3897.00 2810
3897.59 2884
3898.18 2774
3898.77 2947
3899.36 3183
3899.95 3088
3900.54 3235
3901.13 3064
3901.72 3099
3902.31 3162
3902.89 3115
3903.48 3106
3904.07 2894
3904.66 2800
3905.25 2764
3905.84 2755
3906.43 2911
3907.02 2914
3907.61 2863
3908.20 2965
3908.79 2885
3909.38 2694
3909.97 2747
3910.56 2610
3911.15 2509
3911.74 2571
3912.33 2712
3912.92 2734
3913.51 2806
3914.10 2628
3914.69 2527
3915.28 2573
3915.87 2670
3916.46 2564
3917.05 2699
3917.64 2552
3918.23 2732
3918.82 2681
3919.41 2722
3920.00 2681
3920.59 2600
3921.18 2555
3921.77 2754
3922.36 2602
3922.95 2546
3923.54 2488
3924.13 2557
3924.72 2733
3925.32 2597
3925.91 2556
3926.50 2422
3927.09 2526
3927.68 2407
3928.27 2393
3928.86 2333
3929.45 2389
3930.04 2432
3930.63 2451
3931.23 2441
3931.82 2427
3932.41 2407
3933.00 2513
3933.59 2260
3934.18 2341
3934.77 2587
3935.37 2414
3935.96 2494
3936.55 2548
3937.14 2788
3937.73 2695
3938.33 2769
3938.92 2872
3939.51 2832
3940.10 2760
3940.69 2795
3941.28 2753
3941.88 2808
3942.47 2752
3943.06 2856
3943.65 2845
3944.25 2527
3944.84 2652
3945.43 2667
3946.02 2631
3946.62 2728
3947.21 2753
3947.80 2578
3948.39 2623
3948.99 2468
3949.58 2508
3950.17 2500
3950.76 2455
3951.36 2467
3951.95 2483
3952.54 2626
3953.14 2624
3953.73 2663
3954.32 2693
3954.91 2498
3955.51 2630
3956.10 2612
3956.69 2473
3957.29 2644
3957.88 2822
3958.47 2826
3959.07 2726
3959.66 2660
3960.25 2794
3960.85 2712
3961.44 2914
3962.03 2917
3962.63 2766
3963.22 2645
3963.82 2709
3964.41 3030
3965.00 2995
3965.60 3170
3966.19 3228
3966.79 3169
3967.38 3224
3967.97 3138
3968.57 3049
3969.16 2861
3969.76 2958
3970.35 3028
3970.94 3033
3971.54 2921
3972.13 2827
3972.73 2990
3973.32 2881
3973.92 2754
3974.51 2835
3975.11 2966
3975.70 2979
3976.29 3136
3976.89 3153
3977.48 3136
3978.08 3022
3978.67 3401
3979.27 3420
3979.86 3096
3980.46 3081
3981.05 2902
3981.65 3067
3982.24 2838
3982.84 2695
3983.43 2759
3984.03 3013
3984.62 3147
3985.22 2864
3985.82 2841
3986.41 2888
3987.01 2812
3987.60 3093
3988.20 2829
3988.79 2801
3989.39 3164
3989.98 2994
3990.58 3052
3991.18 2967
3991.77 2886
3992.37 2997
3992.96 3058
3993.56 3042
3994.16 3475
3994.75 3525
3995.35 3199
3995.94 3093
3996.54 3016
3997.14 3340
3997.73 3338
3998.33 3299
3998.93 3221
3999.52 3197
4000.12 3329
4000.71 3306
4001.31 3252
4001.91 3121
4002.50 3038
4003.10 2966
4003.70 2964
4004.29 3078
4004.89 3175
4005.49 3028
4006.09 2942
4006.68 2862
4007.28 2843
4007.88 2755
4008.47 2819
4009.07 2963
4009.67 2932
4010.27 2799
4010.86 2876
4011.46 2794
4012.06 2928
4012.65 2904
4013.25 2840
4013.85 2965
4014.45 2932
4015.04 3001
4015.64 2849
4016.24 2919
4016.84 3063
4017.44 3198
4018.03 3166
4018.63 2946
4019.23 3045
4019.83 3117
4020.42 3002
4021.02 3029
4021.62 2908
4022.22 2883
4022.82 2804
4023.42 2653
4024.01 2824
4024.61 2916
4025.21 3059
4025.81 3163
4026.41 3013
4027.01 3146
4027.60 3168
4028.20 3372
4028.80 3408
4029.40 3294
4030.00 3331
4030.60 3144
4031.20 3238
4031.79 3208
4032.39 3315
4032.99 3044
4033.59 3106
4034.19 3266
4034.79 3079
4035.39 3130
4035.99 3067
4036.59 2746
4037.19 2953
4037.79 2824
4038.38 2580
4038.98 2582
4039.58 2708
4040.18 2819
4040.78 2776
4041.38 2776
4041.98 2608
4042.58 2570
4043.18 2599
4043.78 2461
4044.38 2447
4044.98 2591
4045.58 2504
4046.18 2560
4046.78 2636
4047.38 2569
4047.98 2484
4048.58 2529
4049.18 2518
4049.78 2506
4050.38 2496
4050.98 2663
4051.58 2555
4052.18 2547
4052.78 2628
4053.38 2416
4053.98 2569
4054.58 2493
4055.18 2569
4055.78 2662
4056.38 2445
4056.99 2457
4057.59 2595
4058.19 2604
4058.79 2397
4059.39 2470
4059.99 2539
4060.59 2597
4061.19 2658
4061.79 2598
4062.39 2697
4062.99 2678
4063.60 2756
4064.20 2760
4064.80 3017
4065.40 2924
4066.00 2936
4066.60 2900
4067.20 2840
4067.81 2895
4068.41 2776
4069.01 2776
4069.61 2817
4070.21 2767
4070.81 2722
4071.42 2664
4072.02 2619
4072.62 2638
4073.22 2497
4073.82 2491
4074.42 2575
4075.03 2349
4075.63 2376
4076.23 2342
4076.83 2377
4077.44 2547
4078.04 2511
4078.64 2450
4079.24 2465
4079.84 2457
4080.45 2413
4081.05 2340
4081.65 2263
4082.25 2467
4082.86 2456
4083.46 2255
4084.06 2414
4084.67 2523
4085.27 2512
4085.87 2465
4086.47 2399
4087.08 2388
4087.68 2490
4088.28 2491
4088.89 2512
4089.49 2536
4090.09 2520
4090.69 2641
4091.30 2574
4091.90 2600
4092.50 2474
4093.11 2476
4093.71 2491
4094.31 2341
4094.92 2388
4095.52 2528
4096.13 2516
4096.73 2692
4097.33 2671
4097.94 2481
4098.54 2396
4099.14 2548
4099.75 2453
4100.35 2400
4100.96 2540
4101.56 2601
4102.16 2606
4102.77 2398
4103.37 2232
4103.98 2394
4104.58 2578
4105.18 2453
4105.79 2538
4106.39 2647
4107.00 2538
4107.60 2710
4108.21 2494
4108.81 2452
4109.42 2479
4110.02 2594
4110.62 2480
4111.23 2517
4111.83 2424
4112.44 2408
4113.04 2436
4113.65 2391
4114.25 2402
4114.86 2429
4115.46 2354
4116.07 2478
4116.67 2486
4117.28 2389
4117.88 2409
4118.49 2233
4119.09 2420
4119.70 2245
4120.31 2246
4120.91 2286
4121.52 2307
4122.12 2378
4122.73 2316
4123.33 2367
4123.94 2343
4124.54 2456
4125.15 2372
4125.76 2369
4126.36 2472
4126.97 2468
4127.57 2337
4128.18 2437
4128.79 2520
4129.39 2486
4130.00 2382
4130.60 2300
4131.21 2278
4131.82 2317
4132.42 2320
4133.03 2379
4133.63 2464
4134.24 2530
4134.85 2637
4135.45 2632
4136.06 2736
4136.67 2763
4137.27 2650
4137.88 2666
4138.49 2717
4139.09 2746
4139.70 2841
4140.31 2876
4140.91 2864
4141.52 2721
4142.13 2715
4142.74 2829
4143.34 2853
4143.95 2761
4144.56 2875
4145.16 2973
4145.77 2908
4146.38 2797
4146.99 2772
4147.59 2650
4148.20 2571
4148.81 2623
4149.42 2499
4150.02 2400
4150.63 2307
4151.24 2446
4151.85 2602
4152.45 2425
4153.06 2360
4153.67 2313
4154.28 2391
4154.88 2428
4155.49 2446
4156.10 2253
4156.71 2304
4157.32 2493
4157.93 2401
4158.53 2520
4159.14 2501
4159.75 2446
4160.36 2326
4160.97 2370
4161.57 2322
4162.18 2365
4162.79 2475
4163.40 2514
4164.01 2442
4164.62 2631
4165.23 2598
4165.83 2593
4166.44 2627
4167.05 2588
4167.66 2475
4168.27 2518
4168.88 2684
4169.49 2673
4170.10 2797
4170.71 2700
4171.32 2882
4171.92 2749
4172.53 2552
4173.14 2772
4173.75 2782
4174.36 2588
4174.97 2675
4175.58 2801
4176.19 2773
4176.80 2749
4177.41 2790
4178.02 2527
4178.63 2702
4179.24 2679
4179.85 2704
4180.46 2571
4181.07 2438
4181.68 2659
4182.29 2423
4182.90 2423
4183.51 2577
4184.12 2651
4184.73 2681
4185.34 2509
4185.95 2726
4186.56 2600
4187.17 2567
4187.78 2634
4188.39 2587
4189.00 2477
4189.61 2469
4190.22 2401
4190.83 2445
4191.44 2415
4192.05 2606
4192.66 2583
4193.27 2468
4193.88 2694
4194.49 2652
4195.10 2671
4195.72 2698
4196.33 2562
4196.94 2503
4197.55 2626
4198.16 2701
4198.77 2554
4199.38 2754
4199.99 2532
4200.60 2334
4201.22 2426
4201.83 2625
4202.44 2693
4203.05 2643
4203.66 2578
4204.27 2475
4204.88 2404
4205.50 2460
4206.11 2670
4206.72 2675
4207.33 2509
4207.94 2615
4208.55 2703
4209.17 2714
4209.78 2659
4210.39 2624
4211.00 2511
4211.61 2485
4212.23 2629
4212.84 2613
4213.45 2638
4214.06 2496
4214.68 2609
4215.29 2720
4215.90 2593
4216.51 2824
4217.12 3087
4217.74 2888
4218.35 3108
4218.96 2839
4219.58 2879
4220.19 3023
4220.80 3319
4221.41 3054
4222.03 2963
4222.64 3321
4223.25 3052
4223.86 3122
4224.48 3235
4225.09 3195
4225.70 3659
4226.32 3655
4226.93 3477
4227.54 3561
4228.16 3761
4228.77 3789
4229.38 3584
4230.00 3705
4230.61 3514
4231.22 3342
4231.84 3344
4232.45 3356
4233.06 3262
4233.68 3165
4234.29 2956
4234.91 3146
4235.52 3074
4236.13 2922
4236.75 3019
4237.36 3112
4237.97 2924
4238.59 2825
4239.20 3052
4239.82 2792
4240.43 2640
4241.05 2823
4241.66 2982
4242.27 2698
4242.89 2603
4243.50 2679
4244.12 2740
4244.73 2521
4245.35 2490
4245.96 2617
4246.57 2782
4247.19 2807
4247.80 2643
4248.42 2769
4249.03 2698
4249.65 2738
4250.26 2765
4250.88 2854
4251.49 2675
4252.11 2746
4252.72 2637
4253.34 2753
4253.95 2606
4254.57 2720
4255.18 2872
4255.80 2810
4256.41 2670
4257.03 2753
4257.64 2726
4258.26 2752
4258.88 2725
4259.49 2903
4260.11 2804
4260.72 2732
4261.34 2857
4261.95 2933
4262.57 3221
4263.19 3178
4263.80 3169
4264.42 3284
4265.03 3312
4265.65 3177
4266.26 3070
4266.88 3087
4267.50 2954
4268.11 2931
4268.73 2865
4269.35 3023
4269.96 2770
4270.58 2666
4271.19 2795
4271.81 2754
4272.43 2832
4273.04 2770
4273.66 2939
4274.28 2802
4274.89 3079
4275.51 2957
4276.13 2997
4276.74 3033
4277.36 3152
4277.98 3419
4278.59 3201
4279.21 3134
4279.83 3097
4280.45 2851
4281.06 2997
4281.68 2877
4282.30 2846
4282.91 2728
4283.53 2592
4284.15 2595
4284.77 2611
4285.38 2534
4286.00 2305
4286.62 2389
4287.24 2464
4287.85 2631
4288.47 2736
4289.09 2467
4289.71 2381
4290.32 2626
4290.94 2523
4291.56 2599
4292.18 2679
4292.80 2687
4293.41 2670
4294.03 2549
4294.65 2633
4295.27 2749
4295.89 2735
4296.50 2633
4297.12 2573
4297.74 2626
4298.36 2694
4298.98 2663
4299.60 2502
4300.21 2689
4300.83 2682
4301.45 2715
4302.07 2673
4302.69 2675
4303.31 2762
4303.93 2760
4304.54 2790
4305.16 2703
4305.78 2637
4306.40 2646
4307.02 2923
4307.64 2736
4308.26 2688
4308.88 2733
4309.50 2718
4310.12 2672
4310.73 2809
4311.35 2844
4311.97 2610
4312.59 2700
4313.21 2714
4313.83 2834
4314.45 2916
4315.07 2694
4315.69 2722
4316.31 2877
4316.93 2877
4317.55 2776
4318.17 2835
4318.79 2967
4319.41 2814
4320.03 2748
4320.65 2775
4321.27 2822
4321.89 2820
4322.51 3034
4323.13 2802
4323.75 2798
4324.37 2961
4324.99 2900
4325.61 3143
4326.23 3193
4326.85 3335
4327.47 3327
4328.09 3371
4328.71 3350
4329.33 3496
4329.95 3782
4330.57 4146
4331.19 4224
4331.81 4610
4332.44 5130
4333.06 5226
4333.68 5103
4334.30 5459
4334.92 5270
4335.54 5204
4336.16 5359
4336.78 4930
4337.40 5117
4338.02 4695
4338.65 4693
4339.27 4605
4339.89 4410
4340.51 4210
4341.13 4280
4341.75 4231
4342.37 4180
4342.99 4300
4343.62 4387
4344.24 4801
4344.86 4997
4345.48 5574
4346.10 6127
4346.73 6336
4347.35 6515
4347.97 6979
4348.59 6903
4349.21 6015
4349.83 5757
4350.46 5294
4351.08 5064
4351.70 4889
4352.32 4409
4352.95 4111
4353.57 4034
4354.19 3825
4354.81 3768
4355.43 3654
4356.06 3793
4356.68 3662
4357.30 3376
4357.93 3414
4358.55 3558
4359.17 3620
4359.79 3464
4360.42 3258
4361.04 3475
4361.66 3300
4362.28 3144
4362.91 3100
4363.53 3480
4364.15 3370
4364.78 3389
4365.40 3280
4366.02 3176
4366.65 3127
4367.27 3087
4367.89 3109
4368.52 2890
4369.14 2812
4369.76 2750
4370.39 2786
4371.01 2948
4371.63 2964
4372.26 2762
4372.88 2794
4373.50 2740
4374.13 2833
4374.75 2830
4375.38 2961
4376.00 2848
4376.62 2889
4377.25 2749
4377.87 2822
4378.50 2992
4379.12 3006
4379.74 2962
4380.37 2912
4380.99 2838
4381.62 2933
4382.24 2715
4382.87 2684
4383.49 2801
4384.11 2834
4384.74 2801
4385.36 2667
4385.99 2917
4386.61 2877
4387.24 2870
4387.86 2684
4388.49 2618
4389.11 2786
4389.74 2718
4390.36 2729
4390.99 2761
4391.61 2772
4392.24 2560
4392.86 2646
4393.49 2744
4394.11 3028
4394.74 2707
4395.36 2959
4395.99 2590
4396.61 2606
4397.24 2558
4397.86 2615
4398.49 2772
4399.12 2747
4399.74 2715
4400.37 2564
4400.99 2705
4401.62 2807
4402.24 2575
4402.87 2839
4403.50 2739
4404.12 2581
4404.75 2810
4405.37 2784
4406.00 2740
4406.62 2728
4407.25 2680
4407.88 2605
4408.50 2539
4409.13 2554
4409.76 2579
4410.38 2648
4411.01 2469
4411.64 2649
4412.26 2745
4412.89 2514
4413.51 2612
4414.14 2686
4414.77 2522
4415.39 2659
4416.02 2606
4416.65 2704
4417.28 2648
4417.90 2640
4418.53 2498
4419.16 2517
4419.78 2609
4420.41 2693
4421.04 2663
4421.66 2435
4422.29 2590
4422.92 2552
4423.55 2791
4424.17 2483
4424.80 2538
4425.43 2308
4426.06 2280
4426.68 2502
4427.31 2450
4427.94 2380
4428.57 2558
4429.19 2459
4429.82 2284
4430.45 2367
4431.08 2448
4431.70 2607
4432.33 2386
4432.96 2398
4433.59 2546
4434.22 2511
4434.84 2465
4435.47 2429
4436.10 2466
4436.73 2471
4437.36 2534
4437.99 2566
4438.61 2400
4439.24 2402
4439.87 2656
4440.50 2580
4441.13 2512
4441.76 2406
4442.38 2314
4443.01 2441
4443.64 2485
4444.27 2665
4444.90 2449
4445.53 2717
4446.16 2662
4446.79 2722
4447.42 2874
4448.04 2935
4448.67 2872
4449.30 2774
4449.93 2540
4450.56 2733
4451.19 2853
4451.82 2753
4452.45 2632
4453.08 2740
4453.71 2766
4454.34 2732
4454.97 2663
4455.60 2965
4456.23 2913
4456.86 3105
4457.48 2997
4458.11 2944
4458.74 2800
4459.37 2460
4460.00 2680
4460.63 2501
4461.26 2449
4461.89 2545
4462.52 2568
4463.15 2336
4463.78 2282
4464.41 2448
4465.04 2386
4465.67 2291
4466.30 2296
4466.94 2263
4467.57 2251
4468.20 2376
4468.83 2205
4469.46 2390
4470.09 2351
4470.72 2356
4471.35 2536
4471.98 2384
4472.61 2255
4473.24 2276
4473.87 2462
4474.50 2603
4475.13 2400
4475.76 2390
4476.40 2361
4477.03 2388
4477.66 2323
4478.29 2370
4478.92 2399
4479.55 2387
4480.18 2370
4480.81 2456
4481.45 2615
4482.08 2579
4482.71 2488
4483.34 2431
4483.97 2535
4484.60 2530
4485.23 2385
4485.87 2341
4486.50 2473
4487.13 2538
4487.76 2551
4488.39 2460
4489.03 2422
4489.66 2451
4490.29 2517
4490.92 2427
4491.55 2468
4492.19 2539
4492.82 2334
4493.45 2397
4494.08 2599
4494.71 2598
4495.35 2612
4495.98 2514
4496.61 2591
4497.24 2766
4497.88 2780
4498.51 2794
4499.14 2789
4499.77 2847
4500.41 3293
4501.04 3082
4501.67 3359
4502.31 3424
4502.94 3394
4503.57 3586
4504.20 3673
4504.84 3656
4505.47 3653
4506.10 3463
4506.74 3233
4507.37 3115
4508.00 2854
4508.64 3118
4509.27 2804
4509.90 2771
4510.54 2830
4511.17 2813
4511.80 2843
4512.44 2825
4513.07 2703
4513.70 2620
4514.34 2613
4514.97 2569
4515.61 2703
4516.24 2460
4516.87 2512
4517.51 2609
4518.14 2593
4518.78 2554
4519.41 2506
4520.04 2497
4520.68 2629
4521.31 2556
4521.95 2495
4522.58 2441
4523.21 2638
4523.85 2760
4524.48 2526
4525.12 2344
4525.75 2592
4526.39 2872
4527.02 3092
4527.66 3262
4528.29 3481
4528.93 3468
4529.56 3768
4530.20 4352
4530.83 4703
4531.46 5038
4532.10 5177
4532.73 5091
4533.37 5183
4534.00 5049
4534.64 4637
4535.28 4095
4535.91 3794
4536.55 3493
4537.18 3389
4537.82 2992
4538.45 3028
4539.09 2814
4539.72 2807
4540.36 2667
4540.99 2641
4541.63 2747
4542.26 2403
4542.90 2392
4543.54 2456
4544.17 2536
4544.81 2563
4545.44 2739
4546.08 2647
4546.72 2407
4547.35 2477
4547.99 2640
4548.62 2515
4549.26 2578
4549.90 2475
4550.53 2518
4551.17 2497
4551.80 2513
4552.44 2528
4553.08 2459
4553.71 2503
4554.35 2444
4554.99 2511
4555.62 2385
4556.26 2366
4556.90 2358
4557.53 2660
4558.17 2535
4558.81 2453
4559.44 2571
4560.08 2389
4560.72 2471
4561.35 2459
4561.99 2501
4562.63 2544
4563.27 2601
4563.90 2707
4564.54 2581
4565.18 2658
4565.81 2699
4566.45 2719
4567.09 2956
4567.73 2846
4568.36 2853
4569.00 3133
4569.64 3035
4570.28 2948
4570.91 2844
4571.55 2647
4572.19 2792
4572.83 2758
4573.47 2642
4574.10 2638
4574.74 2508
4575.38 2768
4576.02 2749
4576.66 2702
4577.29 2565
4577.93 2577
4578.57 2692
4579.21 2541
4579.85 2448
4580.49 2655
4581.12 2693
4581.76 2457
4582.40 2518
4583.04 2507
4583.68 2543
4584.32 2564
4584.95 2523
4585.59 2478
4586.23 2483
4586.87 2640
4587.51 2658
4588.15 2499
4588.79 2768
4589.43 3009
4590.07 2964
4590.70 3189
4591.34 3377
4591.98 3450
4592.62 3537
4593.26 3537
4593.90 3198
4594.54 3113
4595.18 2960
4595.82 3108
4596.46 2821
4597.10 2566
4597.74 2612
4598.38 2620
4599.02 2499
4599.66 2609
4600.30 2640
4600.93 2498
4601.57 2406
4602.21 2509
4602.85 2612
4603.49 2743
4604.13 2506
4604.77 2622
4605.41 2665
4606.05 2661
4606.69 2832
4607.33 2703
4607.97 2612
4608.62 2461
4609.26 2515
4609.90 2510
4610.54 2473
4611.18 2540
4611.82 2308
4612.46 2476
4613.10 2598
4613.74 2502
4614.38 2552
4615.02 2480
4615.66 2485
4616.30 2394
4616.94 2351
4617.58 2268
4618.22 2355
4618.87 2448
4619.51 2318
4620.15 2378
4620.79 2192
4621.43 2251
4622.07 2314
4622.71 2405
4623.35 2325
4624.00 2239
4624.64 2276
4625.28 2212
4625.92 2334
4626.56 2297
4627.20 2328
4627.84 2333
4628.49 2388
4629.13 2474
4629.77 2434
4630.41 2517
4631.05 2495
4631.69 2367
4632.34 2570
4632.98 2462
4633.62 2518
4634.26 2587
4634.91 2653
4635.55 2676
4636.19 2500
4636.83 2536
4637.47 2610
4638.12 2564
4638.76 2467
4639.40 2516
4640.04 2542
4640.69 2518
4641.33 2528
4641.97 2549
4642.61 2556
4643.26 2410
4643.90 2543
4644.54 2500
4645.18 2392
4645.83 2450
4646.47 2330
4647.11 2470
4647.76 2395
4648.40 2474
4649.04 2438
4649.69 2544
4650.33 2470
4650.97 2303
4651.62 2325
4652.26 2391
4652.90 2520
4653.55 2353
4654.19 2326
4654.83 2508
4655.48 2501
4656.12 2575
4656.76 2490
4657.41 2389
4658.05 2322
4658.69 2323
4659.34 2155
4659.98 2085
4660.63 2152
4661.27 2232
4661.91 2249
4662.56 2213
4663.20 2274
4663.85 2285
4664.49 2249
4665.13 2129
4665.78 2195
4666.42 2146
4667.07 2128
4667.71 2299
4668.36 2322
4669.00 2183
4669.64 2136
4670.29 2089
4670.93 2201
4671.58 2105
4672.22 2027
4672.87 2064
4673.51 2107
4674.16 2091
4674.80 2222
4675.45 2295
4676.09 2254
4676.74 2262
4677.38 2447
4678.03 2351
4678.67 2226
4679.32 2336
4679.96 2267
4680.61 2316
4681.25 2321
4681.90 2174
4682.54 2477
4683.19 2546
4683.84 2366
4684.48 2440
4685.13 2407
4685.77 2533
4686.42 2310
4687.06 2421
4687.71 2503
4688.36 2573
4689.00 2577
4689.65 2578
4690.29 2511
4690.94 2461
4691.58 2495
4692.23 2513
4692.88 2529
4693.52 2588
4694.17 2615
4694.82 2786
4695.46 2840
4696.11 2584
4696.75 2672
4697.40 2996
4698.05 3139
4698.69 3044
4699.34 2953
4699.99 3171
4700.63 3115
4701.28 3049
4701.93 3046
4702.57 2919
4703.22 2770
4703.87 2673
4704.51 2763
4705.16 2703
4705.81 2817
4706.46 2716
4707.10 2474
4707.75 2689
4708.40 2650
4709.04 2645
4709.69 2690
4710.34 2629
4710.99 2639
4711.63 2661
4712.28 2340
4712.93 2459
4713.58 2452
4714.22 2592
4714.87 2657
4715.52 2425
4716.17 2407
4716.81 2458
4717.46 2332
4718.11 2367
4718.76 2393
4719.41 2425
4720.05 2713
4720.70 2409
4721.35 2461
4722.00 2461
4722.65 2392
4723.29 2525
4723.94 2692
4724.59 2595
4725.24 2624
4725.89 2606
4726.54 2587
4727.18 2706
4727.83 2569
4728.48 2719
4729.13 2719
4729.78 2564
4730.43 2500
4731.08 2465
4731.73 2340
4732.37 2417
4733.02 2485
4733.67 2447
4734.32 2557
4734.97 2490
4735.62 2487
4736.27 2455
4736.92 2377
4737.57 2397
4738.22 2527
4738.86 2580
4739.51 2610
4740.16 2645
4740.81 2484
4741.46 2470
4742.11 2582
4742.76 2589
4743.41 2419
4744.06 2437
4744.71 2323
4745.36 2333
4746.01 2313
4746.66 2225
4747.31 2327
4747.96 2486
4748.61 2495
4749.26 2533
4749.91 2544
4750.56 2484
4751.21 2536
4751.86 2695
4752.51 2684
4753.16 2752
4753.81 2496
4754.46 2716
4755.11 2603
4755.76 2682
4756.41 2524
4757.06 2540
4757.71 2522
4758.36 2555
4759.01 2623
4759.67 2634
4760.32 2616
4760.97 2710
4761.62 2628
4762.27 2782
4762.92 2942
4763.57 2996
4764.22 2721
4764.87 2555
4765.52 2613
4766.17 2793
4766.83 2551
4767.48 2523
4768.13 2634
4768.78 2731
4769.43 2587
4770.08 2742
4770.73 2689
4771.39 2581
4772.04 2681
4772.69 2608
4773.34 2606
4773.99 2483
4774.64 2243
4775.30 2278
4775.95 2313
4776.60 2430
4777.25 2411
4777.90 2332
4778.56 2465
4779.21 2263
4779.86 2426
4780.51 2522
4781.16 2572
4781.82 2362
4782.47 2444
4783.12 2573
4783.77 2335
4784.43 2309
4785.08 2579
4785.73 2456
4786.38 2576
4787.04 2535
4787.69 2644
4788.34 2837
4788.99 2553
4789.65 2523
4790.30 2653
4790.95 2681
4791.60 2677
4792.26 2829
4792.91 2706
4793.56 2600
4794.22 2617
4794.87 2689
4795.52 2537
4796.18 2536
4796.83 2703
4797.48 2602
4798.14 2712
4798.79 2721
4799.44 2853
4800.10 2851
4800.75 2896
4801.40 2837
4802.06 2947
4802.71 2965
4803.36 2871
4804.02 2843
4804.67 2772
4805.33 2908
4805.98 2710
4806.63 2813
4807.29 2885
4807.94 2626
4808.59 2774
4809.25 2796
4809.90 2734
4810.56 2614
4811.21 2511
4811.87 2604
4812.52 2760
4813.17 2538
4813.83 2627
4814.48 2794
4815.14 2802
4815.79 2883
4816.45 2930
4817.10 2830
4817.76 2919
4818.41 2992
4819.07 2956
4819.72 2991
4820.38 2995
4821.03 3281
4821.69 3319
4822.34 3396
4823.00 3180
4823.65 3270
4824.31 3290
4824.96 3011
4825.62 2926
4826.27 3011
4826.93 3047
4827.58 2912
4828.24 2966
4828.89 2949
4829.55 2949
4830.20 3024
4830.86 3041
4831.51 3204
4832.17 3036
4832.83 3360
4833.48 3347
4834.14 3103
4834.79 3312
4835.45 3418
4836.10 3318
4836.76 3390
4837.42 3378
4838.07 3671
4838.73 3625
4839.39 3662
4840.04 3547
4840.70 3423
4841.35 3782
4842.01 3441
4842.67 3698
4843.32 3663
4843.98 3445
4844.64 3536
4845.29 3622
4845.95 3785
4846.61 3918
4847.26 3812
4847.92 3965
4848.58 4311
4849.23 4461
4849.89 4429
4850.55 4478
4851.20 4682
4851.86 4689
4852.52 4599
4853.17 4630
4853.83 4390
4854.49 4244
4855.15 4312
4855.80 4331
4856.46 4476
4857.12 4614
4857.78 4836
4858.43 5019
4859.09 4960
4859.75 4969
4860.41 4935
4861.06 4709
4861.72 4504
4862.38 4560
4863.04 4322
4863.69 4244
4864.35 4197
4865.01 4324
4865.67 4363
4866.33 4076
4866.98 4142
4867.64 4124
4868.30 3997
4868.96 4064
4869.62 3993
4870.27 3983
4870.93 3847
4871.59 3735
4872.25 3862
4872.91 3887
4873.57 3877
4874.22 3851
4874.88 3753
4875.54 3609
4876.20 3706
4876.86 3844
4877.52 3913
4878.18 3877
4878.83 3802
4879.49 3917
4880.15 4146
4880.81 3914
4881.47 3772
4882.13 3686
4882.79 3343
4883.45 3510
4884.11 3364
4884.77 3067
4885.43 3171
4886.08 3462
4886.74 3496
4887.40 3417
4888.06 3489
4888.72 3452
4889.38 3093
4890.04 3170
4890.70 3385
4891.36 3334
4892.02 3311
4892.68 3399
4893.34 3464
4894.00 3327
4894.66 3273
4895.32 3154
4895.98 3033
4896.64 3119
4897.30 2938
4897.96 3153
4898.62 3420
4899.28 3221
4899.94 3100
4900.60 3225
4901.26 3243
4901.92 3236
4902.58 3119
4903.24 2990
4903.90 3023
4904.56 2992
4905.22 2788
4905.88 2981
4906.55 2981
4907.21 2970
4907.87 3080
4908.53 2825
4909.19 2963
4909.85 2730
4910.51 2627
4911.17 2750
4911.83 2748
4912.49 2830
4913.15 2751
4913.82 2469
4914.48 2647
4915.14 2753
4915.80 2549
4916.46 2605
4917.12 2537
4917.78 2517
4918.44 2557
4919.11 2383
4919.77 2493
4920.43 2387
4921.09 2384
4921.75 2466
4922.41 2343
4923.08 2387
4923.74 2417
4924.40 2427
4925.06 2411
4925.72 2339
4926.39 2430
4927.05 2606
4927.71 2408
4928.37 2376
4929.03 2471
4929.70 2522
4930.36 2320
4931.02 2440
4931.68 2554
4932.35 2370
4933.01 2275
4933.67 2358
4934.33 2420
4935.00 2519
4935.66 2432
4936.32 2381
4936.98 2542
4937.65 2563
4938.31 2503
4938.97 2507
4939.64 2506
4940.30 2327
4940.96 2276
4941.62 2380
4942.29 2534
4942.95 2528
4943.61 2290
4944.28 2282
4944.94 2387
4945.60 2380
4946.27 2372
4946.93 2382
4947.59 2289
4948.26 2410
4948.92 2419
4949.58 2345
4950.25 2380
4950.91 2420
4951.58 2374
4952.24 2533
4952.90 2347
4953.57 2436
4954.23 2589
4954.90 2424
4955.56 2211
4956.22 2246
4956.89 2319
4957.55 2612
4958.22 2575
4958.88 2415
4959.54 2474
4960.21 2423
4960.87 2511
4961.54 2777
4962.20 2956
4962.87 2889
4963.53 3109
4964.19 2848
4964.86 2664
4965.52 2665
4966.19 2571
4966.85 2546
4967.52 2496
4968.18 2500
4968.85 2548
4969.51 2503
4970.18 2473
4970.84 2276
4971.51 2434
4972.17 2398
4972.84 2463
4973.50 2348
4974.17 2340
4974.83 2545
4975.50 2482
4976.16 2414
4976.83 2271
4977.50 2341
4978.16 2459
4978.83 2428
4979.49 2382
4980.16 2271
4980.82 2298
4981.49 2208
4982.15 2234
4982.82 2234
4983.49 2242
4984.15 2354
4984.82 2195
4985.48 2202
4986.15 2295
4986.82 2217
4987.48 2143
4988.15 2268
4988.81 2219
4989.48 2318
4990.15 2243
4990.81 2349
4991.48 2251
4992.15 2329
4992.81 2307
4993.48 2389
4994.15 2227
4994.81 2247
4995.48 2391
4996.15 2250
4996.81 2308
4997.48 2259
4998.15 2345
4998.81 1982
4999.48 2172
5000.15 2177
5000.81 2184
5001.48 2159
5002.15 2157
5002.82 2121
5003.48 2251
5004.15 2121
5004.82 2265
5005.48 2221
5006.15 2375
5006.82 2160
5007.49 2288
5008.15 2240
5008.82 2093
5009.49 2176
5010.16 2267
5010.82 2217
5011.49 2236
5012.16 2290
5012.83 2210
5013.50 2231
5014.16 2183
5014.83 2183
5015.50 2058
5016.17 2015
5016.84 2254
5017.50 2277
5018.17 2131
5018.84 2141
5019.51 2325
5020.18 2182
5020.84 2229
5021.51 2325
5022.18 2438
5022.85 2267
5023.52 2218
5024.19 2303
5024.86 2152
5025.52 2207
5026.19 2304
5026.86 2262
5027.53 2395
5028.20 2375
5028.87 2264
5029.54 2095
5030.21 2260
5030.88 2246
5031.54 2063
5032.21 2067
5032.88 2208
5033.55 2144
5034.22 2075
5034.89 2067
5035.56 2156
5036.23 2187
5036.90 2028
5037.57 2132
5038.24 2174
5038.91 2119
5039.58 2037
5040.25 2093
5040.92 2116
5041.59 1991
5042.26 2097
5042.92 2197
5043.59 2153
5044.26 2180
5044.93 2230
5045.60 2105
5046.27 2174
5046.94 2089
5047.61 2212
5048.29 2073
5048.96 2071
5049.63 2296
5050.30 2379
5050.97 2263
5051.64 2241
5052.31 2141
5052.98 1979
5053.65 1981
5054.32 2145
5054.99 2087
5055.66 2085
5056.33 2183
5057.00 2236
5057.67 2168
5058.34 2102
5059.01 2137
5059.68 2108
5060.36 2190
5061.03 2231
5061.70 2141
5062.37 2141
5063.04 2302
5063.71 2382
5064.38 2184
5065.05 2106
5065.73 2128
5066.40 2123
5067.07 2149
5067.74 2157
5068.41 2091
5069.08 2175
5069.75 2219
5070.43 2332
5071.10 2137
5071.77 2114
5072.44 2134
5073.11 2091
5073.78 2217
5074.46 2253
5075.13 2182
5075.80 2285
5076.47 2279
5077.14 2237
5077.82 2264
5078.49 2517
5079.16 2318
5079.83 2408
5080.51 2575
5081.18 2463
5081.85 2538
5082.52 2433
5083.20 2345
5083.87 2279
5084.54 2224
5085.21 2252
5085.89 2197
5086.56 2176
5087.23 2295
5087.90 2336
5088.58 2452
5089.25 2622
5089.92 2516
5090.60 2558
5091.27 2763
5091.94 2735
5092.61 2755
5093.29 2895
5093.96 2780
5094.63 2577
5095.31 2492
5095.98 2443
5096.65 2320
5097.33 2425
5098.00 2222
5098.67 2219
5099.35 2438
5100.02 2238
5100.70 2418
5101.37 2498
5102.04 2373
5102.72 2410
5103.39 2420
5104.06 2322
5104.74 2399
5105.41 2501
5106.09 2417
5106.76 2289
5107.43 2250
5108.11 2422
5108.78 2227
5109.46 2323
5110.13 2417
5110.81 2433
5111.48 2257
5112.15 2177
5112.83 2309
5113.50 2302
5114.18 2233
5114.85 2316
5115.53 2459
5116.20 2428
5116.88 2310
5117.55 2466
5118.23 2723
5118.90 2634
5119.58 2692
5120.25 3032
5120.93 2943
5121.60 2800
5122.28 2725
5122.95 2556
5123.63 2703
5124.30 2551
5124.98 2453
5125.65 2615
5126.33 2408
5127.00 2456
5127.68 2520
5128.35 2541
5129.03 2505
5129.70 2414
5130.38 2365
5131.06 2439
5131.73 2425
5132.41 2425
5133.08 2403
5133.76 2399
5134.43 2362
5135.11 2420
5135.79 2475
5136.46 2407
5137.14 2342
5137.81 2251
5138.49 2449
5139.17 2348
5139.84 2290
5140.52 2450
5141.20 2433
5141.87 2300
5142.55 2276
5143.22 2194
5143.90 2483
5144.58 2388
5145.25 2150
5145.93 2167
5146.61 1958
5147.28 2028
5147.96 2049
5148.64 2087
5149.31 2092
5149.99 2038
5150.67 2212
5151.35 2351
5152.02 2108
5152.70 2250
5153.38 2182
5154.05 2196
5154.73 2180
5155.41 2288
5156.09 2105
5156.76 2155
5157.44 2199
5158.12 2122
5158.80 2182
5159.47 2093
5160.15 2178
5160.83 2245
5161.51 2064
5162.18 2034
5162.86 2200
5163.54 2159
5164.22 2222
5164.89 2220
5165.57 2319
5166.25 2259
5166.93 2145
5167.61 2115
5168.28 2138
5168.96 2079
5169.64 2124
5170.32 1969
5171.00 1897
5171.68 2042
5172.35 2061
5173.03 2034
5173.71 2017
5174.39 2083
5175.07 2097
5175.75 2120
5176.43 2066
5177.10 2110
5177.78 2127
5178.46 2160
5179.14 2134
5179.82 2187
5180.50 2065
5181.18 2054
5181.86 2151
5182.53 2208
5183.21 2244
5183.89 2144
5184.57 1939
5185.25 2000
5185.93 2026
5186.61 2109
5187.29 1999
5187.97 2004
5188.65 2100
5189.33 2154
5190.01 2072
5190.69 2058
5191.37 2015
5192.05 2075
5192.73 2102
5193.41 2064
5194.09 1939
5194.77 2004
5195.45 1881
5196.12 1893
5196.80 1937
5197.48 2026
5198.17 2148
5198.85 1989
5199.53 2098
5200.21 2100
5200.89 1888
5201.57 2009
5202.25 2019
5202.93 2041
5203.61 2110
5204.29 2070
5204.97 2023
5205.65 2053
5206.33 2112
5207.01 2067
5207.69 1968
5208.37 2028
5209.05 2080
5209.73 2313
5210.41 2135
5211.09 2004
5211.78 2289
5212.46 2128
5213.14 2237
5213.82 2519
5214.50 2458
5215.18 2210
5215.86 2134
5216.54 2438
5217.22 2248
5217.91 2155
5218.59 2299
5219.27 2303
5219.95 2276
5220.63 2322
5221.31 2314
5222.00 2360
5222.68 2325
5223.36 2391
5224.04 2547
5224.72 2511
5225.40 2495
5226.09 2304
5226.77 2309
5227.45 2224
5228.13 2125
5228.81 2289
5229.50 2245
5230.18 2138
5230.86 2089
5231.54 2077
5232.22 2220
5232.91 2273
5233.59 2236
5234.27 2301
5234.95 2295
5235.64 2130
5236.32 2133
5237.00 2222
5237.68 2180
5238.37 2413
5239.05 2353
5239.73 2262
5240.42 2392
5241.10 2379
5241.78 2314
5242.46 2202
5243.15 2222
5243.83 2296
5244.51 2137
5245.20 2151
5245.88 2251
5246.56 2131
5247.25 2194
5247.93 2172
5248.61 2353
5249.30 2255
5249.98 2145
5250.66 2299
5251.35 2303
5252.03 2365
5252.71 2268
5253.40 2200
5254.08 2140
5254.77 2163
5255.45 2210
5256.13 2078
5256.82 2021
5257.50 1957
5258.18 2113
5258.87 2317
5259.55 2235
5260.24 2253
5260.92 2368
5261.61 2251
5262.29 2362
5262.97 2358
5263.66 2138
5264.34 2045
5265.03 2247
5265.71 2333
5266.40 2091
5267.08 2064
5267.76 2262
5268.45 2273
5269.13 2277
5269.82 2321
5270.50 2139
5271.19 2100
5271.87 2235
5272.56 2166
5273.24 2115
5273.93 2235
5274.61 2231
5275.30 2030
5275.98 2231
5276.67 2049
5277.35 2097
5278.04 2095
5278.72 2122
5279.41 2206
5280.10 2275
5280.78 2249
5281.47 2274
5282.15 2269
5282.84 2308
5283.52 2172
5284.21 2177
5284.89 2183
5285.58 2254
5286.27 2242
5286.95 2135
5287.64 2235
5288.32 2171
5289.01 2126
5289.70 2144
5290.38 2114
5291.07 2117
5291.75 2072
5292.44 2128
5293.13 2249
5293.81 2126
5294.50 2046
5295.19 2196
5295.87 2350
5296.56 2362
5297.24 2449
5297.93 2394
5298.62 2359
5299.30 2271
5299.99 2349
5300.68 2480
5301.36 2445
5302.05 2402
5302.74 2615
5303.43 2729
5304.11 2581
5304.80 2565
5305.49 2896
5306.17 2902
5306.86 2866
5307.55 2642
5308.24 2662
5308.92 2622
5309.61 2574
5310.30 2504
5310.98 2468
5311.67 2755
5312.36 2766
5313.05 2674
5313.73 2653
5314.42 2774
5315.11 2922
5315.80 3026
5316.49 2914
5317.17 2845
5317.86 2773
5318.55 2728
5319.24 2897
5319.92 2820
5320.61 2850
5321.30 2689
5321.99 2736
5322.68 2974
5323.37 2770
5324.05 2446
5324.74 2422
5325.43 2519
5326.12 2364
5326.81 2443
5327.50 2389
5328.18 2329
5328.87 2396
5329.56 2340
5330.25 2382
5330.94 2270
5331.63 2336
5332.32 2287
5333.01 2245
5333.69 2237
5334.38 2261
5335.07 2322
5335.76 2310
5336.45 2336
5337.14 2377
5337.83 2286
5338.52 2287
5339.21 2380
5339.90 2418
5340.59 2357
5341.27 2210
5341.96 2243
5342.65 2382
5343.34 2099
5344.03 2383
5344.72 2335
5345.41 2437
5346.10 2631
5346.79 2529
5347.48 2652
5348.17 2738
5348.86 2901
5349.55 3006
5350.24 2859
5350.93 3143
5351.62 2977
5352.31 3129
5353.00 3018
5353.69 3026
5354.38 2917
5355.07 2719
5355.76 2712
5356.45 2550
5357.14 2693
5357.83 2461
5358.52 2276
5359.21 2178
5359.90 2272
5360.60 2257
5361.29 2543
5361.98 2523
5362.67 2426
5363.36 2259
5364.05 2325
5364.74 2398
5365.43 2432
5366.12 2342
5366.81 2313
5367.50 2243
5368.19 2298
5368.89 2306
5369.58 2218
5370.27 2124
5370.96 2103
5371.65 2206
5372.34 2191
5373.03 2108
5373.73 2166
5374.42 1995
5375.11 1998
5375.80 2203
5376.49 2048
5377.18 1971
5377.87 1988
5378.57 1954
5379.26 2054
5379.95 2091
5380.64 2057
5381.33 2004
5382.03 1979
5382.72 2124
5383.41 2336
5384.10 2112
5384.79 2259
5385.49 2067
5386.18 2181
5386.87 2142
5387.56 2125
5388.26 2142
5388.95 2208
5389.64 2132
5390.33 2278
5391.03 2304
5391.72 2395
5392.41 2376
5393.10 2301
5393.80 2327
5394.49 2158
5395.18 1982
5395.88 2206
5396.57 2177
5397.26 2043
5397.95 2158
5398.65 2057
5399.34 1998
5400.03 2075
5400.73 2241
5401.42 2124
5402.11 2014
5402.81 2035
5403.50 2015
5404.19 2154
5404.89 2209
5405.58 2071
5406.27 2085
5406.97 2220
5407.66 2123
5408.36 2198
5409.05 2331
5409.74 2320
5410.44 2212
5411.13 2328
5411.82 2212
5412.52 2170
5413.21 2143
5413.91 2144
5414.60 2175
5415.29 2261
5415.99 2245
5416.68 2174
5417.38 2257
5418.07 2147
5418.77 2156
5419.46 2188
5420.15 2218
5420.85 2205
5421.54 2285
5422.24 2281
5422.93 2400
5423.63 2197
5424.32 2316
5425.02 2279
5425.71 2356
5426.41 2285
5427.10 2271
5427.80 2140
5428.49 2183
5429.19 2372
5429.88 2338
5430.58 2339
5431.27 2300
5431.97 2259
5432.66 2337
5433.36 2231
5434.05 2287
5434.75 2267
5435.44 2317
5436.14 2321
5436.83 2296
5437.53 2223
5438.23 2425
5438.92 2537
5439.62 2284
5440.31 2229
5441.01 2277
5441.70 2405
5442.40 2434
5443.10 2462
5443.79 2400
5444.49 2523
5445.18 2586
5445.88 2769
5446.58 2897
5447.27 2881
5447.97 2903
5448.67 2928
5449.36 2983
5450.06 2916
5450.75 2789
5451.45 2784
5452.15 2784
5452.84 2813
5453.54 2534
5454.24 2591
5454.93 2631
5455.63 2507
5456.33 2711
5457.02 2630
5457.72 2600
5458.42 2610
5459.11 2685
5459.81 2791
5460.51 2845
5461.21 2855
5461.90 3039
5462.60 2992
5463.30 2985
5463.99 3024
5464.69 2914
5465.39 2866
5466.09 2828
5466.78 2965
5467.48 2958
5468.18 3045
5468.88 2844
5469.57 2733
5470.27 2823
5470.97 2752
5471.67 2882
5472.37 3019
5473.06 3197
5473.76 3043
5474.46 3159
5475.16 3221
5475.85 3259
5476.55 3261
5477.25 3323
5477.95 3618
5478.65 4145
5479.35 4426
5480.04 4632
5480.74 4770
5481.44 4971
5482.14 4835
5482.84 4747
5483.54 4493
5484.23 4137
5484.93 3999
5485.63 4176
5486.33 3843
5487.03 3853
5487.73 3833
5488.43 3749
5489.13 3974
5489.82 3670
5490.52 3818
5491.22 3715
5491.92 3931
5492.62 3863
5493.32 3954
5494.02 3956
5494.72 4131
5495.42 4193
5496.12 4060
5496.82 4323
5497.52 4571
5498.21 4903
5498.91 5661
5499.61 6681
5500.31 6893
5501.01 7691
5501.71 7859
5502.41 7949
5503.11 7659
5503.81 6923
5504.51 6116
5505.21 5380
5505.91 4780
5506.61 4445
5507.31 4126
5508.01 3940
5508.71 3893
5509.41 3743
5510.11 3592
5510.81 3651
5511.51 3456
5512.21 3450
5512.91 3529
5513.61 3453
5514.31 3375
5515.01 3427
5515.72 3469
5516.42 3481
5517.12 3637
5517.82 3305
5518.52 3242
5519.22 3287
5519.92 3356
5520.62 3402
5521.32 3328
5522.02 3334
5522.72 3230
5523.42 3190
5524.13 3062
5524.83 2844
5525.53 2706
5526.23 2792
5526.93 2812
5527.63 2681
5528.33 2687
5529.03 2776
5529.74 2719
5530.44 2615
5531.14 2647
5531.84 2667
5532.54 2662
5533.24 2664
5533.95 2575
5534.65 2404
5535.35 2647
5536.05 2606
5536.75 2570
5537.45 2635
5538.16 2765
5538.86 2794
5539.56 2786
5540.26 2679
5540.96 2728
5541.67 2703
5542.37 2673
5543.07 2600
5543.77 2665
5544.48 2391
5545.18 2490
5545.88 2603
5546.58 2469
5547.29 2382
5547.99 2453
5548.69 2376
5549.39 2329
5550.10 2342
5550.80 2416
5551.50 2461
5552.21 2639
5552.91 2567
5553.61 2443
5554.31 2508
5555.02 2461
5555.72 2315
5556.42 2330
5557.13 2326
5557.83 2434
5558.53 2399
5559.24 2318
5559.94 2524
5560.64 2482
5561.35 2366
5562.05 2519
5562.75 2472
5563.46 2459
5564.16 2370
5564.86 2547
5565.57 2470
5566.27 2336
5566.98 2309
5567.68 2411
5568.38 2351
5569.09 2359
5569.79 2405
5570.50 2358
5571.20 2402
5571.90 2244
5572.61 2279
5573.31 2264
5574.02 2310
5574.72 2419
5575.42 2354
5576.13 2324
5576.83 2545
5577.54 2342
5578.24 2485
5578.95 2414
5579.65 2333
5580.36 2280
5581.06 2304
5581.77 2252
5582.47 2174
5583.18 2144
5583.88 2112
5584.59 2124
5585.29 2256
5586.00 2337
5586.70 2217
5587.41 2230
5588.11 2359
5588.82 2326
5589.52 2218
5590.23 2252
5590.93 2310
5591.64 2296
5592.34 2244
5593.05 2281
5593.75 2398
5594.46 2329
5595.16 2160
5595.87 2164
5596.58 2121
5597.28 2281
5597.99 2216
5598.69 2142
5599.40 2214
5600.10 2280
5600.81 2097
5601.52 2012
5602.22 2156
5602.93 2139
5603.64 2213
5604.34 2073
5605.05 2092
5605.75 2215
5606.46 2225
5607.17 2175
5607.87 2175
5608.58 2072
5609.29 2237
5609.99 2161
5610.70 2167
5611.41 2213
5612.11 2380
5612.82 2092
5613.53 2068
5614.23 2227
5614.94 2162
5615.65 2170
5616.35 2233
5617.06 2085
5617.77 2075
5618.47 2175
5619.18 2057
5619.89 2273
5620.60 2162
5621.30 2236
5622.01 2285
5622.72 2183
5623.42 2164
5624.13 2236
5624.84 2265
5625.55 2219
5626.25 2160
5626.96 2172
5627.67 2239
5628.38 2229
5629.09 2184
5629.79 2356
5630.50 2356
5631.21 2222
5631.92 2183
5632.62 2352
5633.33 2378
5634.04 2256
5634.75 2246
5635.46 2351
5636.16 2339
5636.87 2398
5637.58 2398
5638.29 2452
5639.00 2541
5639.71 2640
5640.41 2456
5641.12 2430
5641.83 2399
5642.54 2265
5643.25 2228
5643.96 2377
5644.67 2317
5645.38 2225
5646.08 2194
5646.79 2166
5647.50 2077
5648.21 2291
5648.92 2268
5649.63 2308
5650.34 2403
5651.05 2315
5651.76 2234
5652.47 2333
5653.17 2398
5653.88 2297
5654.59 2329
5655.30 2386
5656.01 2287
5656.72 2307
5657.43 2346
5658.14 2313
5658.85 2334
5659.56 2350
5660.27 2328
5660.98 2235
5661.69 2251
5662.40 2289
5663.11 2288
5663.82 2268
5664.53 2279
5665.24 2240
5665.95 2177
5666.66 2154
5667.37 2221
5668.08 2291
5668.79 2357
5669.50 2311
5670.21 2278
5670.92 2615
5671.63 2525
5672.34 2499
5673.05 2493
5673.76 2340
5674.47 2449
5675.18 2561
5675.89 2331
5676.60 2245
5677.31 2233
5678.03 2219
5678.74 2357
5679.45 2154
5680.16 2117
5680.87 2261
5681.58 2385
5682.29 2228
5683.00 2058
5683.71 2105
5684.42 2272
5685.14 2275
5685.85 2207
5686.56 2183
5687.27 2148
5687.98 2088
5688.69 2274
5689.40 2211
5690.12 2266
5690.83 2162
5691.54 2003
5692.25 2258
5692.96 2126
5693.67 2248
5694.39 2237
5695.10 2089
5695.81 2207
5696.52 2117
5697.23 2033
5697.95 2038
5698.66 2107
5699.37 2176
5700.08 2202
5700.79 2046
5701.51 2017
5702.22 2010
5702.93 2043
5703.64 2038
5704.36 2153
5705.07 2003
5705.78 2021
5706.49 2009
5707.21 1883
5707.92 1968
5708.63 1953
5709.35 2029
5710.06 2043
5710.77 2017
5711.48 1986
5712.20 2141
5712.91 2125
5713.62 2022
5714.34 2070
5715.05 2091
5715.76 2079
5716.48 1973
5717.19 1863
5717.90 1942
5718.61 2059
5719.33 2028
5720.04 1907
5720.76 2094
5721.47 1975
5722.18 2038
5722.90 2148
5723.61 2128
5724.32 2123
5725.04 2142
5725.75 2212
5726.46 2195
5727.18 2175
5727.89 2292
5728.61 2373
5729.32 2208
5730.03 2302
5730.75 2114
5731.46 2112
5732.18 2009
5732.89 2092
5733.61 2074
5734.32 2136
5735.03 2286
5735.75 2163
5736.46 2152
5737.18 2106
5737.89 2351
5738.61 2217
5739.32 2086
5740.04 2076
5740.75 2126
5741.47 2028
5742.18 2147
5742.89 2110
5743.61 1997
5744.32 2170
5745.04 2137
5745.75 2117
5746.47 2129
5747.19 2195
5747.90 2200
5748.62 2317
5749.33 2284
5750.05 2196
5750.76 2177
5751.48 2271
5752.19 2213
5752.91 2209
5753.62 2444
5754.34 2487
5755.05 2379
5755.77 2461
5756.49 2579
5757.20 2515
5757.92 2472
5758.63 2467
5759.35 2341
5760.06 2551
5760.78 2549
5761.50 2456
5762.21 2396
5762.93 2424
5763.65 2428
5764.36 2430
5765.08 2353
5765.79 2414
5766.51 2412
5767.23 2880
5767.94 2888
5768.66 3109
5769.38 3308
5770.09 3489
5770.81 3852
5771.53 3857
5772.24 3764
5772.96 3799
5773.68 3337
5774.39 2917
5775.11 2793
5775.83 2770
5776.54 2699
5777.26 2594
5777.98 2537
5778.69 2527
5779.41 2716
5780.13 2803
5780.85 2682
5781.56 2779
5782.28 2743
5783.00 2681
5783.72 2476
5784.43 2507
5785.15 2637
5785.87 2573
5786.59 2583
5787.30 2592
5788.02 2501
5788.74 2451
5789.46 2601
5790.17 2562
5790.89 2553
5791.61 2475
5792.33 2520
5793.05 2574
5793.76 2405
5794.48 2408
5795.20 2438
5795.92 2440
5796.64 2536
5797.35 2451
5798.07 2584
5798.79 2579
5799.51 2707
5800.23 2765
5800.95 2852
5801.66 2837
5802.38 2762
5803.10 2729
5803.82 2685
5804.54 2652
5805.26 2473
5805.98 2336
5806.70 2391
5807.41 2365
5808.13 2562
5808.85 2623
5809.57 2443
5810.29 2308
5811.01 2418
5811.73 2583
5812.45 2331
5813.17 2330
5813.89 2280
5814.61 2348
5815.32 2323
5816.04 2337
5816.76 2314
5817.48 2278
5818.20 2272
5818.92 2246
5819.64 2314
5820.36 2419
5821.08 2403
5821.80 2262
5822.52 2261
5823.24 2311
5823.96 2352
5824.68 2328
5825.40 2376
5826.12 2215
5826.84 2286
5827.56 2352
5828.28 2317
5829.00 2232
5829.72 2237
5830.44 2180
5831.16 2074
5831.88 2216
5832.60 2193
5833.32 2178
5834.04 2164
5834.76 2291
5835.48 2165
5836.21 2067
5836.93 2027
5837.65 2179
5838.37 2184
5839.09 2057
5839.81 2225
5840.53 2323
5841.25 2171
5841.97 2136
5842.69 2163
5843.41 2168
5844.14 2114
5844.86 2150
5845.58 2270
5846.30 2336
5847.02 2318
5847.74 2239
5848.46 2183
5849.18 2151
5849.91 2089
5850.63 2200
5851.35 2199
5852.07 2083
5852.79 2168
5853.51 2142
5854.24 2191
5854.96 2058
5855.68 2310
5856.40 2411
5857.12 2413
5857.85 2181
5858.57 2152
5859.29 2425
5860.01 2322
5860.73 2149
5861.46 2098
5862.18 2063
5862.90 2270
5863.62 2298
5864.35 2208
5865.07 2219
5865.79 2198
5866.51 2247
5867.24 2335
5867.96 2517
5868.68 2334
5869.40 2400
5870.13 2391
5870.85 2372
5871.57 2321
5872.29 2313
5873.02 2167
5873.74 2312
5874.46 2201
5875.19 2420
5875.91 2217
5876.63 2296
5877.36 2226
5878.08 2334
5878.80 2289
5879.53 2251
5880.25 2398
5880.97 2395
5881.70 2486
5882.42 2520
5883.14 2566
5883.87 2376
5884.59 2476
5885.31 2537
5886.04 2543
5886.76 2546
5887.49 2475
5888.21 2412
5888.93 2461
5889.66 2546
5890.38 2535
5891.11 2403
5891.83 2394
5892.55 2557
5893.28 2363
5894.00 2446
5894.73 2475
5895.45 2346
5896.17 2327
5896.90 2499
5897.62 2565
5898.35 2486
5899.07 2289
5899.80 2259
5900.52 2287
5901.25 2356
5901.97 2403
5902.70 2373
5903.42 2696
5904.15 2530
5904.87 2311
5905.60 2594
5906.32 2672
5907.05 2618
5907.77 2688
5908.50 2720
5909.22 2564
5909.95 2687
5910.67 2753
5911.40 2763
5912.12 2617
5912.85 2563
5913.57 2693
5914.30 2756
5915.02 2700
5915.75 2794
5916.47 2711
5917.20 2771
5917.93 2912
5918.65 2853
5919.38 2916
5920.10 2733
5920.83 2768
5921.55 2680
5922.28 2731
5923.01 2814
5923.73 2867
5924.46 3029
5925.18 3168
5925.91 3120
5926.64 2837
5927.36 3032
5928.09 3164
5928.82 3143
5929.54 3085
5930.27 3075
5931.00 3089
5931.72 3183
5932.45 3385
5933.18 3406
5933.90 3498
5934.63 3612
5935.36 3470
5936.08 3413
5936.81 3475
5937.54 3502
5938.26 3794
5938.99 3717
5939.72 3833
5940.44 3850
5941.17 3936
5941.90 4067
5942.63 4003
5943.35 4222
5944.08 4162
5944.81 4106
5945.53 4319
5946.26 4314
5946.99 4393
5947.72 4420
5948.44 4643
5949.17 4546
5949.90 4670
5950.63 4947
5951.36 5401
5952.08 5860
5952.81 6111
5953.54 6346
5954.27 6464
5954.99 6488
5955.72 6271
5956.45 6235
5957.18 5886
5957.91 5609
5958.63 5493
5959.36 5563
5960.09 5435
5960.82 5472
5961.55 5383
5962.28 5463
5963.00 5718
5963.73 6097
5964.46 6285
5965.19 6628
5965.92 7219
5966.65 7693
5967.38 7993
5968.11 8439
5968.83 8359
5969.56 7865
5970.29 7518
5971.02 7059
5971.75 6619
5972.48 6758
5973.21 6458
5973.94 6278
5974.67 6436
5975.40 6532
5976.12 6411
5976.85 6680
5977.58 6359
5978.31 6528
5979.04 6765
5979.77 6994
5980.50 6893
5981.23 7162
5981.96 6966
5982.69 6993
5983.42 7212
5984.15 7333
5984.88 7460
5985.61 7393
5986.34 7366
5987.07 7288
5987.80 7305
5988.53 7331
5989.26 7401
5989.99 7382
5990.72 7504
5991.45 7681
5992.18 7835
5992.91 7892
5993.64 7443
5994.37 7646
5995.10 7680
5995.83 7599
5996.56 7867
5997.29 7811
5998.02 8091
5998.75 8114
5999.48 8009
6000.21 7658
6000.95 7434
6001.68 7610
6002.41 7372
6003.14 7290
6003.87 7388
6004.60 7250
6005.33 7475
6006.06 7568
6006.79 7514
6007.52 7893
6008.26 8537
6008.99 9297
6009.72 10626
6010.45 11899
6011.18 13277
6011.91 15093
6012.64 16045
6013.38 16980
6014.11 17504
6014.84 17354
6015.57 16917
6016.30 16326
6017.03 15174
6017.77 14218
6018.50 12790
6019.23 10878
6019.96 9601
6020.69 8780
6021.42 8194
6022.16 7378
6022.89 7024
6023.62 6701
6024.35 6374
6025.09 6387
6025.82 6067
6026.55 6119
6027.28 6034
6028.02 5938
6028.75 6243
6029.48 6192
6030.21 6146
6030.95 6118
6031.68 6067
6032.41 5778
6033.14 5800
6033.88 5603
6034.61 5664
6035.34 5471
6036.07 5574
6036.81 5343
6037.54 5636
6038.27 5422
6039.01 5549
6039.74 5698
6040.47 5731
6041.21 5550
6041.94 5614
6042.67 5780
6043.41 5714
6044.14 5900
6044.87 5871
6045.61 5991
6046.34 5949
6047.07 6022
6047.81 6251
6048.54 6428
6049.27 6609
6050.01 6875
6050.74 7057
6051.48 7267
6052.21 7788
6052.94 7963
6053.68 7778
6054.41 7824
6055.15 7437
6055.88 7226
6056.61 7110
6057.35 6502
6058.08 6344
6058.82 6249
6059.55 6028
6060.29 5803
6061.02 5942
6061.75 5877
6062.49 5710
6063.22 5525
6063.96 5629
6064.69 5678
6065.43 5573
6066.16 5581
6066.90 5385
6067.63 5652
6068.37 5387
6069.10 5286
6069.84 5265
6070.57 5242
6071.31 5365
6072.04 5435
6072.78 5173
6073.51 5068
6074.25 4892
6074.98 4851
6075.72 4989
6076.45 4941
6077.19 4753
6077.92 4815
6078.66 4772
6079.39 4675
6080.13 4642
6080.87 4692
6081.60 4766
6082.34 4756
6083.07 4634
6083.81 4875
6084.54 4581
6085.28 4562
6086.02 4495
6086.75 4442
6087.49 4323
6088.22 4658
6088.96 4714
6089.70 4655
6090.43 4630
6091.17 4868
6091.91 4939
6092.64 4798
6093.38 4766
6094.11 4715
6094.85 4770
6095.59 4741
6096.32 4546
6097.06 4645
6097.80 4329
6098.53 4298
6099.27 4375
6100.01 4427
6100.74 4513
6101.48 4382
6102.22 4295
6102.96 4389
6103.69 4392
6104.43 4348
6105.17 4345
6105.90 4541
6106.64 4299
6107.38 4147
6108.12 4485
6108.85 4545
6109.59 4408
6110.33 4412
6111.06 4547
6111.80 4546
6112.54 4396
6113.28 4461
6114.01 4579
6114.75 4707
6115.49 4567
6116.23 4527
6116.97 4675
6117.70 4684
6118.44 4908
6119.18 4910
6119.92 4935
6120.66 4794
6121.39 4776
6122.13 4758
6122.87 4817
6123.61 4887
6124.35 4786
6125.08 4810
6125.82 4963
6126.56 4880
6127.30 4808
6128.04 5127
6128.78 5001
6129.52 5116
6130.25 5325
6130.99 5144
6131.73 5257
6132.47 5024
6133.21 4870
6133.95 5123
6134.69 5215
6135.43 5347
6136.16 5394
6136.90 5579
6137.64 5727
6138.38 5831
6139.12 5923
6139.86 6025
6140.60 6184
6141.34 6389
6142.08 6520
6142.82 6352
6143.56 6282
6144.30 6304
6145.04 6263
6145.77 6233
6146.51 6133
6147.25 5915
6147.99 5957
6148.73 5904
6149.47 6024
6150.21 5992
6150.95 6135
6151.69 6068
6152.43 6302
6153.17 6292
6153.91 6528
6154.65 6393
6155.39 6451
6156.13 6406
6156.87 6682
6157.61 6668
6158.35 6668
6159.09 6629
6159.83 6733
6160.58 6885
6161.32 7142
6162.06 6831
6162.80 6930
6163.54 7302
6164.28 7728
6165.02 7861
6165.76 8307
6166.50 8743
6167.24 8831
6167.98 8986
6168.72 9277
6169.46 9638
6170.20 9306
6170.95 9143
6171.69 9027
6172.43 8826
6173.17 8848
6173.91 8339
6174.65 8303
6175.39 8393
6176.13 8456
6176.88 8804
6177.62 8993
6178.36 9419
6179.10 10332
6179.84 11359
6180.58 12684
6181.33 14613
6182.07 16400
6182.81 17642
6183.55 18567
6184.29 19172
6185.03 19169
6185.78 18640
6186.52 17636
6187.26 16635
6188.00 14936
6188.74 13694
6189.49 12370
6190.23 11417
6190.97 10694
6191.71 10170
6192.46 9609
6193.20 9654
6193.94 9591
6194.68 9586
6195.43 9416
6196.17 9524
6196.91 9505
6197.65 9503
6198.40 9744
6199.14 9764
6199.88 9691
6200.62 9629
6201.37 9557
6202.11 9468
6202.85 9471
6203.60 9595
6204.34 9964
6205.08 10973
6205.83 12344
6206.57 14525
6207.31 17006
6208.06 19578
6208.80 21275
6209.54 22832
6210.29 23636
6211.03 24080
6211.77 22973
6212.52 21943
6213.26 20361
6214.00 18434
6214.75 16315
6215.49 14030
6216.23 12335
6216.98 10685
6217.72 9598
6218.47 9067
6219.21 8609
6219.95 8238
6220.70 7991
6221.44 8016
6222.19 8125
6222.93 8291
6223.67 8561
6224.42 8373
6225.16 8222
6225.91 8211
6226.65 8070
6227.40 7697
6228.14 7508
6228.89 7370
6229.63 6856
6230.37 6699
6231.12 6164
6231.86 6049
6232.61 6145
6233.35 6128
6234.10 5925
6234.84 5997
6235.59 6082
6236.33 6117
6237.08 6182
6237.82 6113
6238.57 6365
6239.31 6313
6240.06 6910
6240.80 6986
6241.55 6692
6242.29 6803
6243.04 6676
6243.79 6712
6244.53 6661
6245.28 6904
6246.02 6774
6246.77 6959
6247.51 6978
6248.26 7200
6249.00 7204
6249.75 7177
6250.50 6654
6251.24 6355
6251.99 6470
6252.73 6348
6253.48 6259
6254.23 6000
6254.97 5922
6255.72 5959
6256.46 5909
6257.21 5895
6257.96 5988
6258.70 5904
6259.45 5885
6260.20 5697
6260.94 5699
6261.69 5633
6262.44 5426
6263.18 5456
6263.93 5226
6264.68 5345
6265.42 5232
6266.17 5237
6266.92 5100
6267.66 4987
6268.41 4876
6269.16 4901
6269.90 4733
6270.65 4793
6271.40 5050
6272.14 5037
6272.89 5067
6273.64 4947
6274.39 4939
6275.13 5147
6275.88 5251
6276.63 4983
6277.38 5203
6278.12 5080
6278.87 5067
6279.62 4855
6280.37 5094
6281.11 5118
6281.86 4754
6282.61 4635
6283.36 4654
6284.10 4578
6284.85 4458
6285.60 4596
6286.35 4534
6287.10 4494
6287.84 4247
6288.59 4213
6289.34 4251
6290.09 4473
6290.84 4225
6291.59 4138
6292.33 4174
6293.08 4159
6293.83 4090
6294.58 4109
6295.33 4008
6296.08 4128
6296.82 4134
6297.57 4054
6298.32 4190
6299.07 4104
6299.82 4184
6300.57 3967
6301.32 3948
6302.07 4028
6302.81 3948
6303.56 4054
6304.31 3922
6305.06 3797
6305.81 3830
6306.56 3895
6307.31 3794
6308.06 3768
6308.81 3954
6309.56 3920
6310.31 3962
6311.06 4036
6311.81 4199
6312.56 4019
6313.30 4179
6314.05 4415
6314.80 4394
6315.55 4346
6316.30 4294
6317.05 4471
6317.80 4459
6318.55 4381
6319.30 4252
6320.05 4161
6320.80 3952
6321.55 4016
6322.30 3807
6323.05 3726
6323.80 3670
6324.55 3614
6325.30 3592
6326.05 3537
6326.80 3542
6327.56 3616
6328.31 3625
6329.06 3677
6329.81 3536
6330.56 3641
6331.31 3658
6332.06 3576
6332.81 3400
6333.56 3496
6334.31 3295
6335.06 3506
6335.81 3435
6336.56 3445
6337.31 3564
6338.07 3528
6338.82 3438
6339.57 3278
6340.32 3376
6341.07 3356
6341.82 3301
6342.57 3418
6343.32 3478
6344.08 3319
6344.83 3343
6345.58 3307
6346.33 3420
6347.08 3439
6347.83 3579
6348.58 3720
6349.34 3749
6350.09 3618
6350.84 3832
6351.59 3774
6352.34 3745
6353.10 3832
6353.85 4047
6354.60 4040
6355.35 3916
6356.10 3989
6356.86 4008
6357.61 3786
6358.36 3630
6359.11 3517
6359.87 3543
6360.62 3500
6361.37 3388
6362.12 3400
6362.87 3506
6363.63 3583
6364.38 3602
6365.13 3598
6365.89 3575
6366.64 3642
6367.39 3446
6368.14 3510
6368.90 3513
6369.65 3487
6370.40 3374
6371.16 3497
6371.91 3412
6372.66 3369
6373.41 3389
6374.17 3373
6374.92 3402
6375.67 3381
6376.43 3401
6377.18 3298
6377.93 3377
6378.69 3438
6379.44 3355
6380.19 3363
6380.95 3440
6381.70 3441
6382.46 3460
6383.21 3401
6383.96 3286
6384.72 3350
6385.47 3154
6386.22 3362
6386.98 3345
6387.73 3331
6388.49 3143
6389.24 3138
6389.99 3292
6390.75 3423
6391.50 3324
6392.26 3256
6393.01 3156
6393.77 3196
6394.52 3140
6395.28 3199
6396.03 3385
6396.78 3251
6397.54 3207
6398.29 3273
6399.05 3383
6399.80 3206
6400.56 3219
6401.31 3264
6402.07 3093
6402.82 3116
6403.58 3239
6404.33 3325
6405.09 3135
6405.84 3144
6406.60 3404
6407.35 3391
6408.11 3348
6408.86 3360
6409.62 3458
6410.37 3482
6411.13 3240
6411.88 3413
6412.64 3483
6413.39 3498
6414.15 3274
6414.91 3095
6415.66 3313
6416.42 3380
6417.17 3414
6417.93 3391
6418.68 3302
6419.44 3435
6420.20 3195
6420.95 3407
6421.71 3156
6422.46 3171
6423.22 3107
6423.98 3170
6424.73 3394
6425.49 3269
6426.24 3173
6427.00 3175
6427.76 3045
6428.51 3295
6429.27 3217
6430.03 3307
6430.78 3212
6431.54 3131
6432.30 3283
6433.05 3272
6433.81 3334
6434.57 3244
6435.32 3202
6436.08 3276
6436.84 3425
6437.59 3335
6438.35 3432
6439.11 3351
6439.87 3314
6440.62 3349
6441.38 3429
6442.14 3565
6442.89 3579
6443.65 3522
6444.41 3538
6445.17 3451
6445.92 3523
6446.68 3537
6447.44 3555
6448.20 3465
6448.95 3494
6449.71 3502
6450.47 3463
6451.23 3563
6451.98 3628
6452.74 3708
6453.50 3529
6454.26 3533
6455.02 3574
6455.77 3662
6456.53 3676
6457.29 3745
6458.05 3775
6458.81 3709
6459.56 3897
6460.32 3718
6461.08 3764
6461.84 3818
6462.60 3898
6463.36 3986
6464.11 4108
6464.87 4090
6465.63 4090
6466.39 4090
6467.15 4313
6467.91 4177
6468.67 4132
6469.43 4382
6470.18 4305
6470.94 4133
6471.70 4177
6472.46 4281
6473.22 4207
6473.98 4442
6474.74 4387
6475.50 4463
6476.26 4480
6477.02 4499
6477.77 4498
6478.53 4600
6479.29 4567
6480.05 4575
6480.81 4757
6481.57 4728
6482.33 4939
6483.09 4931
6483.85 4977
6484.61 5134
6485.37 5071
6486.13 5004
6486.89 5074
6487.65 5077
6488.41 5281
6489.17 5291
6489.93 5211
6490.69 5401
6491.45 5582
6492.21 5525
6492.97 5710
6493.73 5856
6494.49 5987
6495.25 6100
6496.01 6102
6496.77 6307
6497.53 6119
6498.29 5936
6499.05 6022
6499.81 6221
6500.57 5873
6501.33 5941
6502.10 6090
6502.86 6267
6503.62 6519
6504.38 6920
6505.14 7557
6505.90 8914
6506.66 10419
6507.42 12363
6508.18 14263
6508.94 15676
6509.71 16417
6510.47 16234
6511.23 15472
6511.99 14835
6512.75 13314
6513.51 12061
6514.27 10398
6515.03 9180
6515.80 8515
6516.56 7919
6517.32 7456
6518.08 7072
6518.84 7042
6519.60 7180
6520.37 7212
6521.13 7190
6521.89 7280
6522.65 7508
6523.41 7539
6524.18 7877
6524.94 7972
6525.70 8811
6526.46 9102
6527.22 9391
6527.99 9453
6528.75 9870
6529.51 9586
6530.27 9315
6531.04 9369
6531.80 9285
6532.56 9368
6533.32 9557
6534.09 10428
6534.85 11856
6535.61 13778
6536.37 14684
6537.14 15739
6537.90 15831
6538.66 15476
6539.42 14792
6540.19 13580
6540.95 12140
6541.71 10917
6542.48 9499
6543.24 8565
6544.00 8235
6544.77 7806
6545.53 7448
6546.29 7388
6547.06 7212
6547.82 7160
6548.58 7067
6549.35 7112
6550.11 6947
6550.87 6948
6551.64 6844
6552.40 7029
6553.16 7146
6553.93 7416
6554.69 7586
6555.46 7720
6556.22 7590
6556.98 7728
6557.75 7457
6558.51 7033
6559.28 7044
6560.04 7138
6560.80 6865
6561.57 6661
6562.33 6831
6563.10 6730
6563.86 6809
6564.63 6980
6565.39 7042
6566.15 7253
6566.92 7100
6567.68 6902
6568.45 6700
6569.21 6879
6569.98 6921
6570.74 6811
6571.51 6964
6572.27 6943
6573.04 7300
6573.80 7392
6574.57 7098
6575.33 7310
6576.10 7516
6576.86 7424
6577.63 7578
6578.39 7365
6579.16 7381
6579.92 7093
6580.69 7218
6581.45 7476
6582.22 7397
6582.98 7487
6583.75 7532
6584.51 7412
6585.28 7385
6586.05 7282
6586.81 7215
6587.58 7257
6588.34 7236
6589.11 7263
6589.87 7514
6590.64 7825
6591.41 8031
6592.17 8098
6592.94 8657
6593.70 9142
6594.47 9520
6595.24 9647
6596.00 10109
6596.77 10092
6597.54 9636
6598.30 9293
6599.07 8991
6599.83 8750
6600.60 7986
6601.37 7635
6602.13 7545
6602.90 7131
6603.67 6956
6604.43 6666
6605.20 6601
6605.97 6264
6606.73 6353
6607.50 6366
6608.27 6521
6609.04 6528
6609.80 6362
6610.57 6301
6611.34 6205
6612.10 6563
6612.87 6469
6613.64 6364
6614.40 6477
6615.17 6264
6615.94 6362
6616.71 6617
6617.47 6492
6618.24 6503
6619.01 6619
6619.78 6740
6620.54 7005
6621.31 7260
6622.08 7590
6622.85 7651
6623.62 7641
6624.38 7639
6625.15 7616
6625.92 7543
6626.69 7368
6627.46 7001
6628.22 6909
6628.99 6642
6629.76 6675
6630.53 6645
6631.30 6773
6632.06 7117
6632.83 7389
6633.60 7638
6634.37 7749
6635.14 7905
6635.91 8471
6636.67 8464
6637.44 8341
6638.21 8462
6638.98 8583
6639.75 8493
6640.52 8132
6641.29 8327
6642.06 8530
6642.83 8436
6643.59 8343
6644.36 7960
6645.13 7676
6645.90 7329
6646.67 6963
6647.44 6395
6648.21 6151
6648.98 5976
6649.75 5664
6650.52 5658
6651.29 5524
6652.06 5547
6652.82 5784
6653.59 5561
6654.36 5458
6655.13 5300
6655.90 5472
6656.67 5438
6657.44 5397
6658.21 5471
6658.98 5375
6659.75 5188
6660.52 5127
6661.29 5191
6662.06 5377
6662.83 5351
6663.60 5422
6664.37 5243
6665.14 5238
6665.91 5165
6666.68 5087
6667.45 5321
6668.22 5176
6668.99 5248
6669.77 5223
6670.54 5507
6671.31 5646
6672.08 5427
6672.85 5689
6673.62 5575
6674.39 5548
6675.16 5490
6675.93 5409
6676.70 5633
6677.47 5385
6678.24 5319
6679.01 5438
6679.79 5776
6680.56 5782
6681.33 5635
6682.10 5982
6682.87 6204
6683.64 6317
6684.41 6319
6685.18 6730
6685.96 6728
6686.73 6436
6687.50 6426
6688.27 6248
6689.04 5842
6689.81 5569
6690.58 5487
6691.36 5168
6692.13 4911
6692.90 5100
6693.67 5109
6694.44 4874
6695.22 4917
6695.99 5033
6696.76 5108
6697.53 4838
6698.30 4830
6699.08 4858
6699.85 4735
6700.62 4625
6701.39 4741
6702.17 4849
6702.94 4694
6703.71 4616
6704.48 4474
6705.26 4480
6706.03 4334
6706.80 4443
6707.57 4480
6708.35 4421
6709.12 4552
6709.89 4410
6710.66 4423
6711.44 4275
6712.21 4274
6712.98 4271
6713.76 4430
6714.53 4191
6715.30 4244
6716.08 4162
6716.85 4132
6717.62 4300
6718.39 4228
6719.17 4100
6719.94 4190
6720.71 4151
6721.49 4055
6722.26 4178
6723.04 4150
6723.81 4048
6724.58 4095
6725.36 4089
6726.13 3894
6726.90 4115
6727.68 4007
6728.45 4070
6729.23 4028
6730.00 4038
6730.77 4012
6731.55 3957
6732.32 4130
6733.10 3979
6733.87 3893
6734.64 4228
6735.42 4145
6736.19 4185
6736.97 4278
6737.74 4056
6738.52 4168
6739.29 4393
6740.06 4306
6740.84 4373
6741.61 4245
6742.39 4114
6743.16 4410
6743.94 4281
6744.71 4403
6745.49 4209
6746.26 4196
6747.04 4330
6747.81 4453
6748.59 4388
6749.36 4656
6750.14 4854
6750.91 5133
6751.69 5367
6752.46 5291
6753.24 5387
6754.01 5452
6754.79 5250
6755.56 5172
6756.34 5060
6757.12 5128
6757.89 4949
6758.67 4802
6759.44 4703
6760.22 4845
6760.99 4716
6761.77 4623
6762.55 4484
6763.32 4706
6764.10 4452
6764.87 4426
6765.65 4318
6766.43 4534
6767.20 4568
6767.98 4475
6768.75 4478
6769.53 4399
6770.31 4369
6771.08 4291
6771.86 4365
6772.64 4364
6773.41 4166
6774.19 4090
6774.96 4044
6775.74 4203
6776.52 4010
6777.29 3967
6778.07 4085
6778.85 4165
6779.62 3904
6780.40 4082
6781.18 4081
6781.96 4043
6782.73 3901
6783.51 3931
6784.29 4094
6785.06 3910
6785.84 3972
6786.62 3883
6787.40 3810
6788.17 3633
6788.95 3750
6789.73 3774
6790.50 3824
6791.28 3817
6792.06 3889
6792.84 3907
6793.61 3906
6794.39 3813
6795.17 3822
6795.95 3744
6796.73 3829
6797.50 3633
6798.28 3740
6799.06 3821
6799.84 3758
6800.62 3844
6801.39 3939
6802.17 3885
6802.95 3754
6803.73 3919
6804.51 3912
6805.28 3971
6806.06 3867
6806.84 4006
6807.62 4056
6808.40 3975
6809.18 3942
6809.95 3766
6810.73 3703
6811.51 3652
6812.29 3658
6813.07 3660
6813.85 3612
6814.63 3760
6815.41 3981
6816.18 3879
6816.96 4044
6817.74 3905
6818.52 3999
6819.30 3812
6820.08 3814
6820.86 3819
6821.64 3776
6822.42 3858
6823.20 3891
6823.98 3705
6824.76 3831
6825.54 3675
6826.31 3979
6827.09 3850
6827.87 3811
6828.65 3669
6829.43 3806
6830.21 3781
6830.99 3835
6831.77 3824
6832.55 3654
6833.33 3729
6834.11 3928
6834.89 3957
6835.67 4123
6836.45 4464
6837.23 4739
6838.01 5211
6838.79 5129
6839.57 5388
6840.35 5679
6841.13 5473
6841.91 5574
6842.69 5210
6843.47 4942
6844.25 4802
6845.04 4654
6845.82 4464
6846.60 4386
6847.38 4363
6848.16 4509
6848.94 4708
6849.72 5113
6850.50 5713
6851.28 5895
6852.06 6128
6852.84 6152
6853.62 6064
6854.41 5642
6855.19 5545
6855.97 5135
6856.75 4913
6857.53 4823
6858.31 4494
6859.09 4430
6859.87 4342
6860.66 4213
6861.44 4113
6862.22 4061
6863.00 4070
6863.78 4102
6864.56 4129
6865.35 4300
6866.13 4384
6866.91 4429
6867.69 4763
6868.47 4723
6869.25 4522
6870.04 4582
6870.82 4718
6871.60 4540
6872.38 4400
6873.16 4425
6873.95 4402
6874.73 4530
6875.51 4458
6876.29 4430
6877.08 4551
6877.86 4679
6878.64 4786
6879.42 4875
6880.21 5073
6880.99 5278
6881.77 5235
6882.55 5339
6883.34 5418
6884.12 5447
6884.90 5675
6885.69 5788
6886.47 6297
6887.25 7026
6888.03 7531
6888.82 8051
6889.60 8055
6890.38 8219
6891.17 8227
6891.95 7540
6892.73 7270
6893.52 6805
6894.30 6347
6895.08 5787
6895.87 5608
6896.65 5516
6897.43 5485
6898.22 5602
6899.00 5498
6899.78 5225
6900.57 5462
6901.35 5431
6902.14 5307
6902.92 5590
6903.70 5486
6904.49 5441
6905.27 5213
6906.06 5331
6906.84 5488
6907.62 5346
6908.41 5295
6909.19 5391
6909.98 5277
6910.76 5084
6911.54 5111
6912.33 5139
6913.11 5238
6913.90 5133
6914.68 5174
6915.47 5017
6916.25 5030
6917.04 5113
6917.82 5244
6918.61 5054
6919.39 5050
6920.18 5193
6920.96 5209
6921.75 5171
6922.53 5264
6923.32 5158
6924.10 5223
6924.89 5164
6925.67 5452
6926.46 5483
6927.24 5609
6928.03 5634
6928.81 5578
6929.60 5641
6930.38 5652
6931.17 5871
6931.95 5790
6932.74 5665
6933.52 5740
6934.31 5816
6935.10 5996
6935.88 5903
6936.67 5831
6937.45 5919
6938.24 6240
6939.02 6336
6939.81 6665
6940.60 7272
6941.38 7578
6942.17 7836
6942.95 8247
6943.74 8353
6944.53 8764
6945.31 8840
6946.10 8956
6946.89 8820
6947.67 8795
6948.46 8895
6949.25 8850
6950.03 8661
6950.82 8827
6951.61 8668
6952.39 8335
6953.18 7786
6953.97 7681
6954.75 7517
6955.54 7761
6956.33 7403
6957.11 7344
6957.90 7646
6958.69 7732
6959.47 7811
6960.26 7482
6961.05 7832
6961.84 7849
6962.62 7840
6963.41 8078
6964.20 8375
6964.98 8565
6965.77 8747
6966.56 9054
6967.35 9717
6968.13 10171
6968.92 10307
6969.71 10949
6970.50 11001
6971.28 11110
6972.07 11350
6972.86 11314
6973.65 11372
6974.44 11170
6975.22 10667
6976.01 10845
6976.80 10945
6977.59 11167
6978.38 11370
6979.16 11622
6979.95 12318
6980.74 13204
6981.53 14449
6982.32 16678
6983.11 19649
6983.89 23235
6984.68 26342
6985.47 30109
6986.26 32426
6987.05 33474
6987.84 32751
6988.63 30911
6989.41 28756
6990.20 25685
6990.99 22458
6991.78 19105
6992.57 17112
6993.36 15379
6994.15 13385
6994.94 11875
6995.73 10739
6996.52 9808
6997.30 8891
6998.09 8440
6998.88 8402
6999.67 8409
7000.46 8501
7001.25 8483
7002.04 8376
7002.83 8396
7003.62 8240
7004.41 7966
7005.20 7274
7005.99 7025
7006.78 6705
7007.57 6578
7008.36 6186
7009.15 5711
7009.94 5831
7010.73 5983
7011.52 6194
7012.31 6398
7013.10 6435
7013.89 6514
7014.68 6524
7015.47 6510
7016.26 6673
7017.05 6892
7017.84 6841
7018.63 6831
7019.42 6810
7020.21 6878
7021.00 7172
7021.79 7392
7022.58 7945
7023.37 8229
7024.16 8523
7024.95 8864
7025.75 9054
7026.54 8883
7027.33 8649
7028.12 8391
7028.91 8005
7029.70 7782
7030.49 7391
7031.28 6831
7032.07 6610
7032.86 6707
7033.66 6495
7034.45 6532
7035.24 6233
7036.03 6079
7036.82 6354
7037.61 6502
7038.40 6506
7039.20 6550
7039.99 6641
7040.78 6519
7041.57 6690
7042.36 6807
7043.15 7069
7043.95 6926
7044.74 6896
7045.53 7028
7046.32 6955
7047.11 7042
7047.91 7130
7048.70 7059
7049.49 7592
7050.28 8001
7051.07 8214
7051.87 8059
7052.66 7859
7053.45 7757
7054.24 7124
7055.04 7160
7055.83 6759
7056.62 6882
7057.41 6593
7058.21 6554
7059.00 6368
7059.79 6426
7060.58 6475
7061.38 6488
7062.17 6396
7062.96 6067
7063.76 6198
7064.55 6089
7065.34 6031
7066.14 6117
7066.93 5926
7067.72 5643
7068.51 5610
7069.31 5591
7070.10 5332
7070.89 5343
7071.69 5298
7072.48 5021
7073.28 4791
7074.07 4832
7074.86 4842
7075.66 4634
7076.45 4662
7077.24 4761
7078.04 4630
7078.83 4722
7079.62 4732
7080.42 4379
7081.21 4366
7082.01 4451
7082.80 4664
7083.59 4435
7084.39 4327
7085.18 4419
7085.98 4678
7086.77 4482
7087.57 4639
7088.36 5009
7089.15 4802
7089.95 4860
7090.74 4899
7091.54 4734
7092.33 4647
7093.13 4303
7093.92 4116
7094.72 4019
7095.51 4080
7096.31 4020
7097.10 4031
7097.89 3979
7098.69 4034
7099.48 3954
7100.28 4024
7101.07 3912
7101.87 3698
7102.66 3840
7103.46 3719
7104.26 3609
7105.05 3655
7105.85 3576
7106.64 3619
7107.44 3358
7108.23 3429
7109.03 3455
7109.82 3335
7110.62 3493
7111.41 3414
7112.21 3227
7113.01 3259
7113.80 3378
7114.60 3308
7115.39 3286
7116.19 3300
7116.98 3389
7117.78 3338
7118.58 3191
7119.37 3256
7120.17 3381
7120.97 3343
7121.76 3408
7122.56 3370
7123.35 3316
7124.15 3382
7124.95 3339
7125.74 3527
7126.54 3430
7127.34 3373
7128.13 3436
7128.93 3396
7129.73 3401
7130.52 3526
7131.32 3549
7132.12 3502
7132.91 3437
7133.71 3458
7134.51 3342
7135.30 3379
7136.10 3258
7136.90 3243
7137.69 3193
7138.49 3244
7139.29 3195
7140.09 3267
7140.88 3200
7141.68 3081
7142.48 2964
7143.28 3008
7144.07 2944
7144.87 2854
7145.67 2889
7146.47 2861
7147.26 2896
7148.06 2848
7148.86 2882
7149.66 2896
7150.45 3069
7151.25 2902
7152.05 2650
7152.85 2645
7153.65 2732
7154.44 2807
7155.24 2867
7156.04 2962
7156.84 2934
7157.64 3073
7158.43 3017
7159.23 2855
7160.03 2873
7160.83 2711
7161.63 2651
7162.43 2689
7163.22 2693
7164.02 2711
7164.82 2551
7165.62 2664
7166.42 2818
7167.22 2687
7168.02 2674
7168.82 2754
7169.61 2723
7170.41 2664
7171.21 2661
7172.01 2597
7172.81 2494
7173.61 2461
7174.41 2450
7175.21 2490
7176.01 2449
7176.81 2412
7177.61 2428
7178.41 2579
7179.20 2452
7180.00 2560
7180.80 2555
7181.60 2470
7182.40 2470
7183.20 2510
7184.00 2555
7184.80 2478
7185.60 2485
7186.40 2504
7187.20 2399
7188.00 2347
7188.80 2246
7189.60 2347
7190.40 2391
7191.20 2380
7192.00 2403
7192.80 2354
7193.60 2372
7194.40 2318
7195.20 2385
7196.00 2290
7196.80 2386
7197.60 2389
7198.40 2392
7199.20 2376
7200.00 2432
7200.81 2417
7201.61 2218
7202.41 2242
7203.21 2394
7204.01 2321
7204.81 2278
7205.61 2379
7206.41 2326
7207.21 2364
7208.01 2454
7208.81 2478
7209.61 2414
7210.42 2438
7211.22 2320
7212.02 2334
7212.82 2359
7213.62 2311
7214.42 2342
7215.22 2345
7216.03 2422
7216.83 2432
7217.63 2344
7218.43 2414
7219.23 2389
7220.03 2304
7220.83 2381
7221.64 2383
7222.44 2416
7223.24 2348
7224.04 2374
7224.84 2458
7225.65 2425
7226.45 2451
7227.25 2510
7228.05 2409
7228.85 2486
7229.66 2497
7230.46 2509
7231.26 2553
7232.06 2366
7232.87 2427
7233.67 2327
7234.47 2411
7235.27 2498
7236.08 2710
7236.88 2768
7237.68 2744
7238.48 2804
7239.29 2716
7240.09 2657
7240.89 2464
7241.70 2519
7242.50 2470
7243.30 2461
7244.10 2352
7244.91 2415
7245.71 2347
7246.51 2359
7247.32 2367
7248.12 2529
7248.92 2385
7249.73 2338
7250.53 2412
7251.33 2417
7252.14 2388
7252.94 2322
7253.74 2522
7254.55 2653
7255.35 2527
7256.15 2544
7256.96 2556
7257.76 2531
7258.57 2475
7259.37 2452
7260.17 2421
7260.98 2535
7261.78 2539
7262.59 2568
7263.39 2506
7264.19 2401
7265.00 2429
7265.80 2551
7266.61 2465
7267.41 2625
7268.22 2744
7269.02 2711
7269.82 2825
7270.63 2617
7271.43 2614
7272.24 2784
7273.04 2660
7273.85 2637
7274.65 2713
7275.46 2718
7276.26 2823
7277.07 2880
7277.87 2801
7278.68 2892
7279.48 2907
7280.29 2892
7281.09 3190
7281.90 3538
7282.70 3896
7283.51 4360
7284.31 4660
7285.12 5022
7285.92 5243
7286.73 5402
7287.53 5095
7288.34 4697
7289.14 4380
7289.95 4029
7290.76 3608
7291.56 3422
7292.37 3082
7293.17 3157
7293.98 2985
7294.78 2761
7295.59 2743
7296.40 2761
7297.20 2820
7298.01 2838
7298.81 2905
7299.62 2888
7300.43 2687
7301.23 2708
7302.04 2862
7302.84 2926
7303.65 2928
7304.46 2902
7305.26 2906
7306.07 2860
7306.88 2829
7307.68 2849
7308.49 2905
7309.30 3057
7310.10 3169
7310.91 3003
7311.72 3135
7312.52 3181
7313.33 3266
7314.14 3296
7314.94 3205
7315.75 3325
7316.56 3525
7317.37 3968
7318.17 4193
7318.98 4568
7319.79 4858
7320.59 5026
7321.40 4808
7322.21 4619
7323.02 4311
7323.82 4134
7324.63 3943
7325.44 3681
7326.25 3639
7327.05 3518
7327.86 3462
7328.67 3377
7329.48 3254
7330.28 3263
7331.09 3160
7331.90 3121
7332.71 3160
7333.52 3162
7334.32 3191
7335.13 3299
7335.94 3195
7336.75 3006
7337.56 3253
7338.36 3236
7339.17 3161
7339.98 3296
7340.79 3298
7341.60 3072
7342.41 3111
7343.22 3160
7344.02 3080
7344.83 3023
7345.64 2907
7346.45 3008
7347.26 3030
7348.07 2888
7348.88 2917
7349.68 3011
7350.49 2956
7351.30 2817
7352.11 2818
7352.92 2850
7353.73 2755
7354.54 2758
7355.35 2751
7356.16 2641
7356.97 2739
7357.78 2779
7358.59 2782
7359.39 2965
7360.20 2946
7361.01 2977
7361.82 3096
7362.63 3020
7363.44 3117
7364.25 3063
7365.06 2936
7365.87 2907
7366.68 2955
7367.49 2892
7368.30 2710
7369.11 2758
7369.92 2801
7370.73 2793
7371.54 2634
7372.35 2574
7373.16 2531
7373.97 2744
7374.78 2656
7375.59 2605
7376.40 2640
7377.21 2741
7378.02 2763
7378.83 2881
7379.64 3145
7380.45 3283
7381.26 3322
7382.08 3512
7382.89 3523
7383.70 3413
7384.51 3239
7385.32 3125
7386.13 3062
7386.94 2899
7387.75 2709
7388.56 2624
7389.37 2514
7390.18 2502
7391.00 2446
7391.81 2347
7392.62 2318
7393.43 2365
7394.24 2328
7395.05 2415
7395.86 2340
7396.67 2285
7397.49 2241
7398.30 2368
7399.11 2392
7399.92 2387
7400.73 2239
7401.54 2435
7402.36 2424
7403.17 2452
7403.98 2366
7404.79 2303
7405.60 2332
7406.42 2381
7407.23 2311
7408.04 2286
7408.85 2198
7409.66 2186
7410.48 2222
7411.29 2085
7412.10 2082
7412.91 2173
7413.73 2228
7414.54 2163
7415.35 2152
7416.16 2236
7416.98 2108
7417.79 2113
7418.60 2169
7419.41 2121
7420.23 2118
7421.04 2186
7421.85 2091
7422.66 2100
7423.48 2084
7424.29 2084
7425.10 2030
7425.92 2038
7426.73 2211
7427.54 2120
7428.36 2119
7429.17 2124
7429.98 2141
7430.80 2099
7431.61 2061
7432.42 2056
7433.24 2121
7434.05 2061
7434.86 2019
7435.68 2015
7436.49 2097
7437.30 2167
7438.12 2156
7438.93 2169
7439.74 2051
7440.56 2060
7441.37 2044
7442.19 2139
7443.00 2098
7443.81 2114
7444.63 2020
7445.44 2005
7446.26 2049
7447.07 2010
7447.89 1956
7448.70 2035
7449.51 2033
7450.33 2043
7451.14 2015
7451.96 1846
7452.77 1955
7453.59 2005
7454.40 1988
7455.22 2117
7456.03 2009
7456.85 2098
7457.66 1967
7458.47 1839
7459.29 2022
7460.10 2012
7460.92 1993
7461.73 1993
7462.55 2022
7463.36 1970
7464.18 1982
7464.99 1983
7465.81 1989
7466.63 2044
7467.44 1869
7468.26 1893
7469.07 1911
7469.89 2037
7470.70 2205
7471.52 2131
7472.33 2023
7473.15 2086
7473.96 2188
7474.78 2250
7475.60 2080
7476.41 2086
7477.23 2205
7478.04 2162
7478.86 2086
7479.68 2036
7480.49 2149
7481.31 2123
7482.12 2009
7482.94 2054
7483.76 2119
7484.57 2056
7485.39 2100
7486.21 2105
7487.02 2060
7487.84 2017
7488.65 2097
7489.47 2136
7490.29 2073
7491.10 2019
7491.92 1966
7492.74 1976
7493.55 2007
7494.37 2056
7495.19 2008
7496.01 1962
7496.82 1972
7497.64 1992
7498.46 1976
7499.27 2088
7500.09 1941
7500.91 1940
7501.72 2018
7502.54 1942
7503.36 2000
7504.18 2011
7504.99 2018
7505.81 2093
7506.63 2033
7507.45 2026
7508.26 1962
7509.08 1989
7509.90 2021
7510.72 1903
7511.53 2005
7512.35 2016
7513.17 1891
7513.99 2078
7514.81 2120
7515.62 2074
7516.44 1961
7517.26 1991
7518.08 2084
7518.90 2037
7519.71 2048
7520.53 2001
7521.35 2082
7522.17 2053
7522.99 2045
7523.81 2046
7524.62 2048
7525.44 2067
7526.26 2161
7527.08 2119
7527.90 2180
7528.72 2121
7529.54 2056
7530.35 2089
7531.17 1985
7531.99 2039
7532.81 2045
7533.63 2072
7534.45 2025
7535.27 2104
7536.09 2143
7536.91 2067
7537.73 2090
7538.54 2067
7539.36 2108
7540.18 2034
7541.00 2102
7541.82 1993
7542.64 2177
7543.46 2100
7544.28 1999
7545.10 2054
7545.92 2157
7546.74 2081
7547.56 2040
7548.38 2073
7549.20 2098
7550.02 2051
7550.84 2050
7551.66 1991
7552.48 2072
7553.30 1918
7554.12 2012
7554.94 2058
7555.76 2005
7556.58 2046
7557.40 2094
7558.22 2112
7559.04 1995
7559.86 2123
7560.68 2108
7561.50 2093
7562.32 2202
7563.14 2106
7563.96 2084
7564.78 2139
7565.60 2072
7566.42 2090
7567.24 2089
7568.07 1967
7568.89 2086
7569.71 2089
7570.53 2046
7571.35 2116
7572.17 2135
7572.99 2047
7573.81 2009
7574.63 2062
7575.45 2123
7576.28 2143
7577.10 2105
7577.92 2113
7578.74 2003
7579.56 2195
7580.38 2181
7581.20 2145
7582.03 2204
7582.85 2131
7583.67 2221
7584.49 2211
7585.31 2189
7586.13 2133
7586.96 2189
7587.78 2334
7588.60 2291
7589.42 2396
7590.24 2276
7591.07 2249
7591.89 2259
7592.71 2374
7593.53 2479
7594.35 2466
7595.18 2426
7596.00 2456
7596.82 2566
7597.64 2775
7598.47 2722
7599.29 2583
7600.11 2552
7600.93 2812
7601.76 2660
7602.58 2659
7603.40 2703
7604.22 2912
7605.05 2852
7605.87 2891
7606.69 2771
7607.52 2913
7608.34 2874
7609.16 2784
7609.99 2664
7610.81 2732
7611.63 2570
7612.45 2510
7613.28 2669
7614.10 2725
7614.92 2686
7615.75 2813
7616.57 2941
7617.40 3086
7618.22 3291
7619.04 3383
7619.87 3327
7620.69 3262
7621.51 3158
7622.34 3087
7623.16 3086
7623.98 2916
7624.81 2909
7625.63 2862
7626.46 2782
7627.28 2956
7628.10 2885
7628.93 2875
7629.75 2762
7630.58 2979
7631.40 3050
7632.23 3203
7633.05 3079
7633.87 3066
7634.70 3028
7635.52 2949
7636.35 2917
7637.17 2964
7638.00 2676
7638.82 2651
7639.65 2462
7640.47 2483
7641.30 2571
7642.12 2547
7642.95 2481
7643.77 2513
7644.59 2628
7645.42 2553
7646.24 2608
7647.07 2614
7647.90 2632
7648.72 2690
7649.55 2530
7650.37 2579
7651.20 2568
7652.02 2503
7652.85 2502
7653.67 2473
7654.50 2339
7655.32 2228
7656.15 2205
7656.97 2160
7657.80 2209
7658.63 2161
7659.45 2125
7660.28 2136
7661.10 2294
7661.93 2177
7662.76 2078
7663.58 2147
7664.41 2142
7665.23 2080
7666.06 2168
7666.89 2078
7667.71 2089
7668.54 2210
7669.36 2145
7670.19 2135
7671.02 2301
7671.84 2315
7672.67 2131
7673.50 2144
7674.32 2042
7675.15 2026
7675.98 2088
7676.80 1994
7677.63 2022
7678.46 2053
7679.28 2075
7680.11 1955
7680.94 2112
7681.76 2093
7682.59 2140
7683.42 2230
7684.25 2392
7685.07 2409
7685.90 2426
7686.73 2302
7687.55 2361
7688.38 2272
7689.21 2097
7690.04 2135
7690.86 2123
7691.69 2029
7692.52 2022
7693.35 2117
7694.17 2155
7695.00 2071
7695.83 2069
7696.66 2059
7697.48 2300
7698.31 2288
7699.14 2300
7699.97 2403
7700.80 2317
7701.62 2277
7702.45 2305
7703.28 2147
7704.11 2159
7704.94 2166
7705.77 2080
7706.59 2037
7707.42 2099
7708.25 2144
7709.08 1982
7709.91 1985
7710.74 1925
7711.56 1975
7712.39 2006
7713.22 1989
7714.05 1969
7714.88 2022
7715.71 1948
7716.54 1964
7717.37 1849
7718.19 1965
7719.02 2039
7719.85 1903
7720.68 1963
7721.51 1912
7722.34 1903
7723.17 1839
7724.00 1836
7724.83 1878
7725.66 1974
7726.49 1983
7727.32 2025
7728.14 1986
7728.97 1972
7729.80 2004
7730.63 2042
7731.46 2036
7732.29 2108
7733.12 1951
7733.95 1887
7734.78 1953
7735.61 1931
7736.44 1914
7737.27 1983
7738.10 1817
7738.93 1948
7739.76 1857
7740.59 1839
7741.42 1894
7742.25 1789
7743.08 1806
7743.91 1909
7744.74 1986
7745.57 1971
7746.40 2060
7747.23 2188
7748.06 2312
7748.90 2273
7749.73 2319
7750.56 2287
7751.39 2177
7752.22 1954
7753.05 1977
7753.88 1887
7754.71 1965
7755.54 1923
7756.37 1807
7757.20 1899
7758.03 1802
7758.87 1799
7759.70 1876
7760.53 1894
7761.36 1831
7762.19 1726
7763.02 1833
7763.85 1790
7764.68 1878
7765.52 1935
7766.35 1958
7767.18 1835
7768.01 1854
7768.84 1963
7769.67 1871
7770.51 1792
7771.34 1813
7772.17 1890
7773.00 1733
7773.83 1763
7774.67 1759
7775.50 1910
7776.33 1879
7777.16 1788
7777.99 1860
7778.83 1819
7779.66 1793
7780.49 1826
7781.32 1928
7782.15 1954
7782.99 1767
7783.82 1760
7784.65 1854
7785.48 1865
7786.32 1894
7787.15 1919
7787.98 1854
7788.82 1884
7789.65 1943
7790.48 1916
7791.31 1900
7792.15 1901
7792.98 1970
7793.81 1921
7794.65 1947
7795.48 1862
7796.31 1958
7797.14 1953
7797.98 1961
7798.81 1957
7799.64 1963
7800.48 2026
7801.31 2135
7802.14 2114
7802.98 2054
7803.81 2110
7804.65 2104
7805.48 2094
7806.31 2172
7807.15 2132
7807.98 2243
7808.81 2151
7809.65 2086
7810.48 2286
7811.32 2288
7812.15 2219
7812.98 2369
7813.82 2493
7814.65 2560
7815.49 2571
7816.32 2665
7817.15 2540
7817.99 2482
7818.82 2648
7819.66 2862
7820.49 2869
7821.33 2828
7822.16 2802
7822.99 2915
7823.83 2882
7824.66 2857
7825.50 2900
7826.33 2839
7827.17 2886
7828.00 2832
7828.84 2603
7829.67 2678
7830.51 2621
7831.34 2728
7832.18 2842
7833.01 2983
7833.85 3034
7834.68 2954
7835.52 2983
7836.35 3010
7837.19 2945
7838.02 2920
7838.86 2756
7839.69 2570
7840.53 2680
7841.37 2590
7842.20 2559
7843.04 2466
7843.87 2590
7844.71 2329
7845.54 2308
7846.38 2307
7847.22 2314
7848.05 2370
7848.89 2227
7849.72 2297
7850.56 2336
7851.40 2336
7852.23 2390
7853.07 2290
7853.90 2225
7854.74 2412
7855.58 2308
7856.41 2302
7857.25 2452
7858.09 2399
7858.92 2370
7859.76 2302
7860.60 2321
7861.43 2358
7862.27 2379
7863.11 2322
7863.94 2200
7864.78 2189
7865.62 2222
7866.45 2180
7867.29 2176
7868.13 2106
7868.96 2247
7869.80 2263
7870.64 2258
7871.47 2238
7872.31 2277
7873.15 2349
7873.99 2469
7874.82 2445
7875.66 2469
7876.50 2516
7877.34 2631
7878.17 2785
7879.01 2806
7879.85 2957
7880.69 2883
7881.52 2985
7882.36 2989
7883.20 2951
7884.04 2866
7884.87 2877
7885.71 2638
7886.55 2557
7887.39 2386
7888.23 2567
7889.06 2623
7889.90 2514
7890.74 2602
7891.58 2724
7892.42 2629
7893.26 2596
7894.09 2738
7894.93 2596
7895.77 2579
7896.61 2429
7897.45 2550
7898.29 2285
7899.12 2278
7899.96 2322
7900.80 2366
7901.64 2338
7902.48 2305
7903.32 2191
7904.16 2228
7905.00 2150
7905.83 2043
7906.67 2183
7907.51 2147
7908.35 2205
7909.19 2191
7910.03 2197
7910.87 2139
7911.71 2283
7912.55 2197
7913.39 2126
7914.23 2293
7915.07 2389
7915.91 2413
7916.75 2477
7917.58 2635
7918.42 2713
7919.26 2516
7920.10 2422
7920.94 2506
7921.78 2448
7922.62 2441
7923.46 2233
7924.30 2254
7925.14 2278
7925.98 2044
7926.82 2000
7927.66 2076
7928.50 2162
7929.34 2178
7930.18 2100
7931.02 2024
7931.86 2073
7932.70 2039
7933.55 1994
7934.39 1983
7935.23 2000
7936.07 1909
7936.91 1940
7937.75 2061
7938.59 1944
7939.43 1998
7940.27 2007
7941.11 2032
7941.95 2072
7942.79 1930
7943.63 1900
7944.47 1924
7945.32 2151
7946.16 2022
7947.00 2056
7947.84 2132
7948.68 2132
7949.52 2160
7950.36 2159
7951.20 2180
7952.05 2240
7952.89 2273
7953.73 2248
7954.57 2244
7955.41 2269
7956.25 2372
7957.10 2362
7957.94 2317
7958.78 2244
7959.62 2458
7960.46 2480
7961.30 2379
7962.15 2424
7962.99 2308
7963.83 2293
7964.67 2319
7965.51 2406
7966.36 2527
7967.20 2646
7968.04 2694
7968.88 2663
7969.73 2648
7970.57 2778
7971.41 2565
7972.25 2437
7973.10 2250
7973.94 2299
7974.78 2286
7975.62 2159
7976.47 2147
7977.31 2194
7978.15 2203
7978.99 2148
7979.84 1960
7980.68 2129
7981.52 2097
7982.37 1907
7983.21 1928
7984.05 1931
7984.90 2122
7985.74 2058
7986.58 1906
7987.43 2064
7988.27 1888
7989.11 1835
7989.96 1895
7990.80 1964
7991.64 1847
7992.49 1862
7993.33 1747
7994.17 1809
7995.02 1759
7995.86 1731
7996.70 1726
7997.55 1659
7998.39 1635
7999.24 1765
8000.08 1770
8000.92 1591
8001.77 1671
8002.61 1819
8003.46 1817
8004.30 1774
8005.14 1705
8005.99 1738
8006.83 1772
8007.68 1681
8008.52 1632
8009.37 1704
8010.21 1659
8011.06 1648
8011.90 1578
8012.74 1603
8013.59 1471
8014.43 1608
8015.28 1636
8016.12 1556
8016.97 1484
8017.81 1536
8018.66 1529
8019.50 1526
8020.35 1608
8021.19 1556
8022.04 1551
8022.88 1581
8023.73 1570
8024.57 1571
8025.42 1558
8026.26 1578
8027.11 1584
8027.96 1668
8028.80 1722
8029.65 1583
8030.49 1477
8031.34 1551
8032.18 1599
8033.03 1528
8033.87 1541
8034.72 1644
8035.57 1588
8036.41 1612
8037.26 1575
8038.10 1534
8038.95 1559
8039.80 1499
8040.64 1519
8041.49 1631
8042.33 1637
8043.18 1708
8044.03 1585
8044.87 1513
8045.72 1502
8046.57 1591
8047.41 1569
8048.26 1510
8049.11 1627
8049.95 1497
8050.80 1482
8051.64 1474
8052.49 1453
8053.34 1497
8054.19 1520
8055.03 1411
8055.88 1511
8056.73 1581
8057.57 1518
8058.42 1487
8059.27 1477
8060.11 1451
8060.96 1587
8061.81 1527
8062.66 1503
8063.50 1449
8064.35 1464
8065.20 1517
8066.05 1375
8066.89 1552
8067.74 1411
8068.59 1398
8069.44 1446
8070.28 1368
8071.13 1403
8071.98 1464
8072.83 1400
8073.67 1365
8074.52 1498
8075.37 1499
8076.22 1550
8077.07 1446
8077.91 1462
8078.76 1403
8079.61 1515
8080.46 1415
8081.31 1463
8082.15 1551
8083.00 1551
8083.85 1495
8084.70 1490
8085.55 1414
8086.40 1443
8087.25 1459
8088.09 1430
8088.94 1396
8089.79 1353
8090.64 1460
8091.49 1429
8092.34 1385
8093.19 1440
8094.04 1496
8094.88 1529
8095.73 1475
8096.58 1492
8097.43 1507
8098.28 1487
8099.13 1527
8099.98 1506
8100.83 1414
8101.68 1412
8102.53 1435
8103.38 1561
8104.23 1530
8105.07 1493
8105.92 1467
8106.77 1490
8107.62 1487
8108.47 1458
8109.32 1480
8110.17 1428
8111.02 1436
8111.87 1480
8112.72 1483
8113.57 1493
8114.42 1465
8115.27 1379
8116.12 1465
8116.97 1529
8117.82 1431
8118.67 1437
8119.52 1477
8120.37 1529
8121.22 1486
8122.07 1467
8122.92 1473
8123.77 1468
8124.63 1443
8125.48 1551
8126.33 1555
8127.18 1588
8128.03 1462
8128.88 1520
8129.73 1637
8130.58 1620
8131.43 1635
8132.28 1663
8133.13 1718
8133.98 1664
8134.83 1653
8135.69 1606
8136.54 1619
8137.39 1704
8138.24 1622
8139.09 1646
8139.94 1536
8140.79 1500
8141.64 1577
8142.50 1637
8143.35 1569
8144.20 1570
8145.05 1503
8145.90 1591
8146.75 1594
8147.61 1676
8148.46 1664
8149.31 1664
8150.16 1612
8151.01 1683
8151.86 1668
8152.72 1552
8153.57 1590
8154.42 1614
8155.27 1773
8156.13 1703
8156.98 1710
8157.83 1828
8158.68 1738
8159.53 1692
8160.39 1557
8161.24 1549
8162.09 1615
8162.94 1629
8163.80 1466
8164.65 1394
8165.50 1393
8166.35 1448
8167.21 1516
8168.06 1420
8168.91 1466
8169.77 1527
8170.62 1501
8171.47 1547
8172.32 1546
8173.18 1396
8174.03 1412
8174.88 1424
8175.74 1475
8176.59 1341
8177.44 1437
8178.30 1490
8179.15 1417
8180.00 1399
8180.86 1445
8181.71 1475
8182.56 1438
8183.42 1441
8184.27 1439
8185.12 1411
8185.98 1429
8186.83 1351
8187.69 1363
8188.54 1354
8189.39 1357
8190.25 1326
8191.10 1289
8191.96 1308
8192.81 1327
8193.66 1374
8194.52 1474
8195.37 1437
8196.23 1341
8197.08 1309
8197.94 1379
8198.79 1402
8199.64 1322
8200.50 1351
8201.35 1411
8202.21 1415
8203.06 1479
8203.92 1485
8204.77 1433
8205.63 1407
8206.48 1349
8207.34 1431
8208.19 1403
8209.05 1380
8209.90 1388
8210.76 1436
8211.61 1461
8212.47 1439
8213.32 1468
8214.18 1375
8215.03 1416
8215.89 1420
8216.74 1365
8217.60 1429
8218.45 1416
8219.31 1446
8220.16 1441
8221.02 1533
8221.87 1490
8222.73 1496
8223.59 1554
8224.44 1513
8225.30 1513
8226.15 1499
8227.01 1530
8227.87 1498
8228.72 1394
8229.58 1407
8230.43 1426
8231.29 1452
8232.15 1470
8233.00 1397
8233.86 1400
8234.71 1458
8235.57 1317
8236.43 1305
8237.28 1335
8238.14 1466
8239.00 1379
8239.85 1351
8240.71 1409
8241.57 1376
8242.42 1362
8243.28 1335
8244.14 1338
8244.99 1375
8245.85 1289
8246.71 1276
8247.56 1342
8248.42 1394
8249.28 1360
8250.13 1258
8250.99 1230
8251.85 1370
8252.71 1478
8253.56 1380
8254.42 1348
8255.28 1383
8256.13 1425
8256.99 1505
8257.85 1444
8258.71 1375
8259.56 1382
8260.42 1332
8261.28 1228
8262.14 1290
8263.00 1342
8263.85 1339
8264.71 1338
8265.57 1251
8266.43 1345
8267.28 1408
8268.14 1538
8269.00 1478
8269.86 1318
8270.72 1414
8271.58 1474
8272.43 1398
8273.29 1416
8274.15 1393
8275.01 1346
8275.87 1371
8276.73 1385
8277.58 1445
8278.44 1541
8279.30 1569
8280.16 1489
8281.02 1455
8281.88 1450
8282.74 1437
8283.59 1463
8284.45 1430
8285.31 1487
8286.17 1421
8287.03 1453
8287.89 1473
8288.75 1506
8289.61 1403
8290.47 1554
8291.33 1603
8292.18 1423
8293.04 1433
8293.90 1453
8294.76 1541
8295.62 1529
8296.48 1481
8297.34 1506
8298.20 1568
8299.06 1502
8299.92 1429
8300.78 1419
8301.64 1589
8302.50 1526
8303.36 1487
8304.22 1462
8305.08 1405
8305.94 1372
8306.80 1428
8307.66 1501
8308.52 1392
8309.38 1471
8310.24 1516
8311.10 1582
8311.96 1589
8312.82 1488
8313.68 1480
8314.54 1430
8315.40 1397
8316.26 1486
8317.12 1505
8317.98 1428
8318.84 1497
8319.70 1426
8320.56 1377
8321.43 1396
8322.29 1397
8323.15 1379
8324.01 1378
8324.87 1321
8325.73 1247
8326.59 1340
8327.45 1373
8328.31 1353
8329.17 1407
8330.04 1471
8330.90 1524
8331.76 1552
8332.62 1507
8333.48 1381
8334.34 1451
8335.20 1427
8336.07 1441
8336.93 1415
8337.79 1387
8338.65 1406
8339.51 1444
8340.37 1364
8341.24 1437
8342.10 1479
8342.96 1480
8343.82 1434
8344.68 1434
8345.54 1457
8346.41 1504
8347.27 1462
8348.13 1498
8348.99 1524
8349.86 1502
8350.72 1474
8351.58 1556
8352.44 1583
8353.31 1518
8354.17 1416
8355.03 1542
8355.89 1558
8356.76 1493
8357.62 1436
8358.48 1459
8359.34 1420
8360.21 1421
8361.07 1459
8361.93 1494
8362.79 1488
8363.66 1463
8364.52 1428
8365.38 1493
8366.25 1487
8367.11 1450
8367.97 1497
8368.84 1581
8369.70 1593
8370.56 1570
8371.43 1468
8372.29 1437
8373.15 1377
8374.02 1514
8374.88 1492
8375.74 1464
8376.61 1463
8377.47 1492
8378.33 1494
8379.20 1397
8380.06 1346
8380.93 1666
8381.79 1605
8382.65 1487
8383.52 1622
8384.38 1506
8385.25 1450
8386.11 1499
8386.97 1488
8387.84 1594
8388.70 1559
8389.57 1655
8390.43 1530
8391.30 1502
8392.16 1507
8393.02 1565
8393.89 1507
8394.75 1571
8395.62 1537
8396.48 1548
8397.35 1541
8398.21 1554
8399.08 1515
8399.94 1633
8400.81 1552
8401.67 1545
8402.54 1539
8403.40 1586
8404.27 1565
8405.13 1522
8406.00 1556
8406.86 1634
8407.73 1561
8408.59 1475
8409.46 1519
8410.32 1613
8411.19 1698
8412.05 1669
8412.92 1753
8413.78 1726
8414.65 1748
8415.52 1704
8416.38 1843
8417.25 1818
8418.11 1703
8418.98 1728
8419.84 1713
8420.71 1779
8421.58 1782
8422.44 1920
8423.31 1937
8424.17 1961
8425.04 1906
8425.91 1816
8426.77 1947
8427.64 1998
8428.51 1956
8429.37 1967
8430.24 1936
8431.10 1995
8431.97 2051
8432.84 2002
8433.70 2092
8434.57 2046
8435.44 1926
8436.30 2030
8437.17 2010
8438.04 2099
8438.90 2218
8439.77 2286
8440.64 2387
8441.51 2372
8442.37 2371
8443.24 2529
8444.11 2428
8444.97 2562
8445.84 2498
8446.71 2478
8447.58 2533
8448.44 2523
8449.31 2327
8450.18 2483
8451.04 2498
8451.91 2581
8452.78 2835
8453.65 3210
8454.51 3591
8455.38 3959
8456.25 4510
8457.12 4625
8457.99 4871
8458.85 4736
8459.72 4526
8460.59 4156
8461.46 3710
8462.33 3316
8463.19 2972
8464.06 2781
8464.93 2685
8465.80 2489
8466.67 2509
8467.53 2436
8468.40 2333
8469.27 2262
8470.14 2321
8471.01 2362
8471.88 2233
8472.75 2169
8473.61 2080
8474.48 2109
8475.35 2208
8476.22 2148
8477.09 2112
8477.96 2214
8478.83 2264
8479.70 2228
8480.56 2202
8481.43 2269
8482.30 2256
8483.17 2227
8484.04 2340
8484.91 2323
8485.78 2176
8486.65 2119
8487.52 2133
8488.39 2315
8489.26 2228
8490.13 2177
8491.00 2057
8491.87 2171
8492.73 2296
8493.60 2356
8494.47 2246
8495.34 2346
8496.21 2287
8497.08 2366
8497.95 2277
8498.82 2271
8499.69 2255
8500.56 2247
8501.43 2221
8502.30 2156
8503.17 2226
8504.04 2068
8504.91 2062
8505.78 2098
8506.65 2203
8507.52 2244
8508.39 2155
8509.27 2254
8510.14 2432
8511.01 2372
8511.88 2225
8512.75 2265
8513.62 2207
8514.49 2266
8515.36 2294
8516.23 2329
8517.10 2387
8517.97 2358
8518.84 2449
8519.71 2334
8520.59 2510
8521.46 2429
8522.33 2555
8523.20 2629
8524.07 2840
8524.94 3086
8525.81 3161
8526.68 3444
8527.55 3590
8528.43 3417
8529.30 3275
8530.17 3162
8531.04 3110
8531.91 2915
8532.78 2770
8533.66 2752
8534.53 2631
8535.40 2614
8536.27 2579
8537.14 2587
8538.01 2421
8538.89 2300
8539.76 2367
8540.63 2396
8541.50 2330
8542.38 2217
8543.25 2181
8544.12 2367
8544.99 2217
8545.86 2148
8546.74 2177
8547.61 2138
8548.48 2236
8549.35 2243
8550.23 2234
8551.10 2334
8551.97 2414
8552.84 2667
8553.72 2882
8554.59 2943
8555.46 2975
8556.34 2896
8557.21 2824
8558.08 2735
8558.95 2671
8559.83 2442
8560.70 2341
8561.57 2356
8562.45 2234
8563.32 2259
8564.19 2075
8565.07 2155
8565.94 2221
8566.81 2110
8567.69 2159
8568.56 2107
8569.43 2107
8570.31 2065
8571.18 2193
8572.05 2163
8572.93 2220
8573.80 2067
8574.68 2042
8575.55 2150
8576.42 2145
8577.30 1984
8578.17 2087
8579.05 2129
8579.92 2172
8580.79 2084
8581.67 2143
8582.54 2157
8583.42 2131
8584.29 2096
8585.16 2167
8586.04 2206
8586.91 2153
8587.79 2181
8588.66 2309
8589.54 2216
8590.41 2173
8591.29 2278
8592.16 2275
8593.04 2280
8593.91 2254
8594.78 2297
8595.66 2356
8596.53 2382
8597.41 2310
8598.28 2386
8599.16 2259
8600.03 2400
8600.91 2408
8601.78 2388
8602.66 2398
8603.54 2422
8604.41 2395
8605.29 2437
8606.16 2387
8607.04 2440
8607.91 2496
8608.79 2587
8609.66 2518
8610.54 2547
8611.41 2598
8612.29 2615
8613.17 2637
8614.04 2714
8614.92 2593
8615.79 2601
8616.67 2693
8617.55 2702
8618.42 2581
8619.30 2654
8620.17 2579
8621.05 2669
8621.93 2823
8622.80 2854
8623.68 2800
8624.55 2750
8625.43 2911
8626.31 2936
8627.18 3030
8628.06 2910
8628.94 2964
8629.81 3057
8630.69 3018
8631.57 3010
8632.44 2931
8633.32 3072
8634.20 3162
8635.07 3250
8635.95 3054
8636.83 3134
8637.71 3070
8638.58 3149
8639.46 3152
8640.34 3171
8641.21 3213
8642.09 3236
8642.97 3420
8643.85 3280
8644.72 3306
8645.60 3442
8646.48 3593
8647.35 3639
8648.23 3698
8649.11 3745
8649.99 3825
8650.87 3972
8651.74 3748
8652.62 3729
8653.50 3619
8654.38 3695
8655.25 3711
8656.13 3825
8657.01 3895
8657.89 4067
8658.77 4099
8659.64 4262
8660.52 4398
8661.40 4717
8662.28 5014
8663.16 5711
8664.04 5942
8664.91 6232
8665.79 6609
8666.67 6710
8667.55 6625
8668.43 6221
8669.31 6170
8670.19 5794
8671.06 5463
8671.94 5486
8672.82 5776
8673.70 5644
8674.58 5534
8675.46 5678
8676.34 5549
8677.22 5171
8678.10 5014
8678.97 4971
8679.85 4808
8680.73 4582
8681.61 4400
8682.49 4138
8683.37 4069
8684.25 4038
8685.13 3971
8686.01 3951
8686.89 4062
8687.77 4218
8688.65 4567
8689.53 4915
8690.41 5300
8691.29 5901
8692.17 6693
8693.05 7251
8693.93 7462
8694.81 7340
8695.69 6882
8696.57 6479
8697.45 6026
8698.33 5555
8699.21 5215
8700.09 4707
8700.97 4639
8701.85 4581
8702.73 4455
8703.61 4164
8704.49 4187
8705.37 3964
8706.25 3677
8707.13 3477
8708.01 3518
8708.89 3448
8709.77 3211
8710.65 3086
8711.53 3084
8712.41 3097
8713.29 2893
8714.17 2895
8715.06 2818
8715.94 2760
8716.82 2787
8717.70 2683
8718.58 2658
8719.46 2700
8720.34 2781
8721.22 2793
8722.10 2675
8722.99 2731
8723.87 2763
8724.75 2677
8725.63 2719
8726.51 2663
8727.39 2745
8728.27 2802
8729.16 2963
8730.04 2923
8730.92 2850
8731.80 2905
8732.68 2958
8733.56 2969
8734.45 2930
8735.33 2871
8736.21 2875
8737.09 2824
8737.97 2791
8738.86 2808
8739.74 2830
8740.62 2818
8741.50 2805
8742.39 2714
8743.27 2754
8744.15 2771
8745.03 2826
8745.92 2595
8746.80 2566
8747.68 2783
8748.56 2677
8749.45 2566
8750.33 2686
8751.21 2638
8752.09 2651
8752.98 2578
8753.86 2737
8754.74 2617
8755.63 2621
8756.51 2724
8757.39 2729
8758.27 2695
8759.16 2743
8760.04 2796
8760.92 2793
8761.81 2641
8762.69 2532
8763.57 2683
8764.46 2713
8765.34 2572
8766.22 2583
8767.11 2540
8767.99 2504
8768.88 2771
8769.76 2697
8770.64 2676
8771.53 2739
8772.41 2675
8773.29 2726
8774.18 2620
8775.06 2504
8775.95 2567
8776.83 2503
8777.71 2471
8778.60 2435
8779.48 2581
8780.37 2581
8781.25 2551
8782.14 2628
8783.02 2612
8783.90 2574
8784.79 2588
8785.67 2532
8786.56 2553
8787.44 2547
8788.33 2485
8789.21 2304
8790.10 2304
8790.98 2314
8791.87 2244
8792.75 2156
8793.64 2253
8794.52 2255
8795.41 2278
8796.29 2318
8797.18 2339
8798.06 2419
8798.95 2304
8799.83 2285
8800.72 2272
8801.60 2206
8802.49 2400
8803.37 2279
8804.26 2178
8805.14 2261
8806.03 2246
8806.91 2146
8807.80 2157
8808.69 2074
8809.57 2158
8810.46 2215
8811.34 2117
8812.23 2190
8813.11 2154
8814.00 2097
8814.89 2146
8815.77 2257
8816.66 2157
8817.54 2224
8818.43 2205
8819.32 2154
8820.20 2190
8821.09 2169
8821.98 2111
8822.86 2091
8823.75 2128
8824.64 2175
8825.52 2026
8826.41 1971
8827.29 1996
8828.18 1941
8829.07 1921
8829.95 1937
8830.84 2018
8831.73 1925
8832.62 1946
8833.50 1922
8834.39 1903
8835.28 1865
8836.16 1902
8837.05 1960
8837.94 1922
8838.82 1901
8839.71 1843
8840.60 1912
8841.49 1856
8842.37 1834
8843.26 1836
8844.15 1779
8845.04 1791
8845.92 1771
8846.81 1878
8847.70 1870
8848.59 1812
8849.47 1749
8850.36 1728
8851.25 1786
8852.14 1774
8853.03 1609
8853.91 1751
8854.80 1681
8855.69 1577
8856.58 1686
8857.47 1759
8858.35 1680
8859.24 1573
8860.13 1713
8861.02 1775
8861.91 1690
8862.79 1704
8863.68 1605
8864.57 1563
8865.46 1571
8866.35 1620
8867.24 1650
8868.13 1635
8869.01 1584
8869.90 1511
8870.79 1516
8871.68 1504
8872.57 1566
8873.46 1581
8874.35 1617
8875.24 1632
8876.13 1591
8877.01 1587
8877.90 1557
8878.79 1504
8879.68 1583
8880.57 1437
8881.46 1422
8882.35 1438
8883.24 1568
8884.13 1479
8885.02 1513
8885.91 1454
8886.80 1557
8887.69 1563
8888.58 1592
8889.47 1490
8890.36 1498
8891.25 1454
8892.14 1509
8893.03 1407
8893.92 1412
8894.81 1357
8895.70 1323
8896.59 1388
8897.48 1418
8898.37 1448
8899.26 1430
8900.15 1427
8901.04 1454
8901.93 1390
8902.82 1423
8903.71 1411
8904.60 1407
8905.49 1398
8906.38 1323
8907.27 1343
8908.16 1351
8909.05 1333
8909.94 1441
8910.83 1300
8911.72 1217
8912.61 1366
8913.51 1295
8914.40 1343
8915.29 1382
8916.18 1420
8917.07 1380
8917.96 1342
8918.85 1387
8919.74 1381
8920.63 1300
8921.53 1276
8922.42 1321
8923.31 1382
8924.20 1328
8925.09 1338
8925.98 1336
8926.87 1355
8927.77 1369
8928.66 1343
8929.55 1316
8930.44 1338
8931.33 1268
8932.22 1220
8933.12 1218
8934.01 1414
8934.90 1312
8935.79 1309
8936.68 1291
8937.58 1174
8938.47 1250
8939.36 1285
8940.25 1322
8941.15 1349
8942.04 1247
8942.93 1248
8943.82 1302
8944.72 1246
8945.61 1254
8946.50 1244
8947.39 1225
8948.29 1229
8949.18 1244
8950.07 1243
8950.96 1223
8951.86 1258
8952.75 1286
8953.64 1385
8954.54 1313
8955.43 1454
8956.32 1340
8957.21 1304
8958.11 1323
8959.00 1293
8959.89 1169
8960.79 1229
8961.68 1253
8962.57 1207
8963.47 1238
8964.36 1282
8965.25 1263
8966.15 1219
8967.04 1321
8967.94 1198
8968.83 1308
8969.72 1288
8970.62 1292
8971.51 1378
8972.40 1355
8973.30 1347
8974.19 1409
8975.09 1368
8975.98 1306
8976.87 1260
8977.77 1281
8978.66 1301
8979.56 1282
8980.45 1353
8981.35 1317
8982.24 1171
8983.13 1169
8984.03 1226
8984.92 1288
8985.82 1304
8986.71 1348
8987.61 1245
8988.50 1241
8989.40 1274
8990.29 1219
8991.19 1320
8992.08 1323
8992.98 1327
8993.87 1305
8994.77 1276
8995.66 1350
8996.56 1314
8997.45 1219
8998.35 1250
8999.24 1307
9000.14 1166
9001.03 1297
9001.93 1307
9002.82 1343
9003.72 1182
9004.61 1207
9005.51 1291
9006.40 1239
9007.30 1219
9008.19 1355
9009.09 1289
9009.99 1268
9010.88 1319
9011.78 1324
9012.67 1235
9013.57 1217
9014.47 1175
9015.36 1179
9016.26 1205
9017.15 1228
9018.05 1259
9018.95 1101
9019.84 1168
9020.74 1205
9021.63 1170
9022.53 1194
9023.43 1292
9024.32 1232
9025.22 1188
9026.12 1189
9027.01 1251
9027.91 1159
9028.81 1207
9029.70 1235
9030.60 1141
9031.50 1275
9032.39 1234
9033.29 1244
9034.19 1213
9035.08 1185
9035.98 1240
9036.88 1211
9037.78 1245
9038.67 1207
9039.57 1232
9040.47 1284
9041.37 1333
9042.26 1190
9043.16 1228
9044.06 1222
9044.95 1272
9045.85 1229
9046.75 1223
9047.65 1324
9048.54 1233
9049.44 1182
9050.34 1194
9051.24 1322
9052.14 1177
9053.03 1204
9053.93 1230
9054.83 1312
9055.73 1262
9056.63 1308
9057.52 1310
9058.42 1325
9059.32 1277
9060.22 1243
9061.12 1263
9062.02 1398
9062.91 1309
9063.81 1279
9064.71 1250
9065.61 1183
9066.51 1251
9067.41 1238
9068.30 1337
9069.20 1373
9070.10 1289
9071.00 1283
9071.90 1324
9072.80 1275
9073.70 1268
9074.60 1328
9075.50 1293
9076.39 1264
9077.29 1254
9078.19 1253
9079.09 1231
9079.99 1242
9080.89 1249
9081.79 1239
9082.69 1315
9083.59 1325
9084.49 1307
9085.39 1300
9086.29 1357
9087.19 1393
9088.09 1415
9088.99 1359
9089.88 1336
9090.78 1342
9091.68 1292
9092.58 1249
9093.48 1278
9094.38 1399
9095.28 1357
9096.18 1333
9097.08 1322
9097.98 1345
9098.88 1282
9099.78 1207
9100.68 1273
9101.59 1328
9102.49 1291
9103.39 1276
9104.29 1254
9105.19 1292
9106.09 1288
9106.99 1225
9107.89 1247
9108.79 1308
9109.69 1254
9110.59 1215
9111.49 1320
9112.39 1202
9113.29 1207
9114.19 1264
9115.09 1167
9116.00 1276
9116.90 1218
9117.80 1276
9118.70 1233
9119.60 1248
9120.50 1229
9121.40 1227
9122.30 1186
9123.21 1222
9124.11 1243
9125.01 1220
9125.91 1279
9126.81 1247
9127.71 1217
9128.61 1292
9129.52 1228
9130.42 1228
9131.32 1192
9132.22 1217
9133.12 1137
9134.02 1136
9134.93 1218
9135.83 1171
9136.73 1200
9137.63 1193
9138.53 1224
9139.44 1129
9140.34 1165
9141.24 1157
9142.14 1211
9143.05 1238
9143.95 1204
9144.85 1247
9145.75 1211
9146.66 1178
9147.56 1176
9148.46 1195
9149.36 1236
9150.27 1185
9151.17 1151
9152.07 1129
9152.97 1226
9153.88 1167
9154.78 1165
9155.68 1158
9156.59 1138
9157.49 1187
9158.39 1263
9159.30 1242
9160.20 1101
9161.10 1184
9162.01 1165
9162.91 1193
9163.81 1141
9164.72 1168
9165.62 1209
9166.52 1193
9167.43 1145
9168.33 1263
9169.23 1234
9170.14 1151
9171.04 1163
9171.94 1160
9172.85 1181
9173.75 1122
9174.66 1196
9175.56 1291
9176.46 1210
9177.37 1109
9178.27 1135
9179.18 1172
9180.08 1125
9180.98 1149
9181.89 1159
9182.79 1140
9183.70 1174
9184.60 1192
9185.51 1159
9186.41 1209
9187.32 1165
9188.22 1219
9189.12 1256
9190.03 1220
9190.93 1186
9191.84 1224
9192.74 1207
9193.65 1191
9194.55 1203
9195.46 1232
9196.36 1222
9197.27 1259
9198.17 1262
9199.08 1315
9199.98 1376
9200.89 1323
9201.79 1352
9202.70 1389
9203.60 1413
9204.51 1331
9205.41 1328
9206.32 1326
9207.23 1365
9208.13 1231
9209.04 1246
9209.94 1191
9210.85 1302
9211.75 1249
9212.66 1161
9213.57 1215
9214.47 1136
9215.38 1174
9216.28 1261
9217.19 1191
9218.10 1139
9219.00 1214
9219.91 1187
9220.81 1209
9221.72 1269
9222.63 1225
9223.53 1208
9224.44 1222
9225.35 1185
9226.25 1182
9227.16 1182
9228.06 1154
9228.97 1150
9229.88 1208
9230.78 1129
9231.69 1184
9232.60 1208
9233.50 1165
9234.41 1104
9235.32 1176
9236.23 1194
9237.13 1099
9238.04 1098
9238.95 1150
9239.85 1186
9240.76 1143
9241.67 1161
9242.57 1118
9243.48 1110
9244.39 1141
9245.30 1081
9246.20 1084
9247.11 1122
9248.02 1122
9248.93 1122
9249.83 1182
9250.74 1155
9251.65 1194
9252.56 1115
9253.47 1104
9254.37 1114
9255.28 1141
9256.19 1191
9257.10 1194
9258.00 1236
9258.91 1148
9259.82 1000
9260.73 1153
9261.64 1205
9262.55 1105
9263.45 1216
9264.36 1108
9265.27 1112
9266.18 1085
9267.09 1149
9268.00 1226
9268.90 1111
9269.81 1120
9270.72 1180
9271.63 1173
9272.54 1157
9273.45 1131
9274.36 1121
9275.27 1139
9276.17 1153
9277.08 1144
9277.99 1094
9278.90 1159
9279.81 1131
9280.72 1128
9281.63 1194
9282.54 1156
9283.45 1141
9284.36 1169
9285.27 1198
9286.17 1211
9287.08 1137
9287.99 1061
9288.90 1103
9289.81 1226
9290.72 1268
9291.63 1199
9292.54 1136
9293.45 1168
9294.36 1215
9295.27 1077
9296.18 1268
9297.09 1244
9298.00 1241
9298.91 1166
9299.82 1254
9300.73 1247
9301.64 1219
9302.55 1222
9303.46 1199
9304.37 1155
9305.28 1174
9306.19 1282
9307.10 1214
9308.01 1233
9308.92 1238
9309.83 1199
9310.74 1262
9311.66 1331
9312.57 1226
9313.48 1237
9314.39 1276
9315.30 1235
9316.21 1243
9317.12 1171
9318.03 1164
9318.94 1160
9319.85 1249
9320.76 1214
9321.68 1298
9322.59 1185
9323.50 1146
9324.41 1154
9325.32 1131
9326.23 1145
9327.14 1152
9328.05 1226
9328.97 1201
9329.88 1161
9330.79 1126
9331.70 1153
9332.61 1150
9333.52 1117
9334.44 1135
9335.35 1123
9336.26 1168
9337.17 1067
9338.08 1122
9339.00 1153
9339.91 1174
9340.82 1166
9341.73 1084
9342.64 1118
9343.56 1146
9344.47 1164
9345.38 1205
9346.29 1179
9347.20 1173
9348.12 1228
9349.03 1290
9349.94 1234
9350.85 1189
9351.77 1228
9352.68 1274
9353.59 1237
9354.51 1224
9355.42 1230
9356.33 1243
9357.24 1160
9358.16 1167
9359.07 1256
9359.98 1206
9360.90 1209
9361.81 1158
9362.72 1169
9363.64 1296
9364.55 1276
9365.46 1149
9366.37 1193
9367.29 1259
9368.20 1200
9369.12 1212
9370.03 1178
9370.94 1192
9371.86 1127
9372.77 1151
9373.68 1105
9374.60 1132
9375.51 1216
9376.42 1197
9377.34 1240
9378.25 1206
9379.17 1254
9380.08 1305
9380.99 1311
9381.91 1295
9382.82 1228
9383.74 1195
9384.65 1328
9385.56 1301
9386.48 1262
9387.39 1266
9388.31 1200
9389.22 1244
9390.14 1337
9391.05 1359
9391.97 1391
9392.88 1314
9393.79 1311
9394.71 1354
9395.62 1326
9396.54 1335
9397.45 1348
9398.37 1458
9399.28 1461
9400.20 1373
9401.11 1298
9402.03 1381
9402.94 1278
9403.86 1349
9404.77 1219
9405.69 1190
9406.60 1330
9407.52 1327
9408.44 1261
9409.35 1292
9410.27 1343
9411.18 1249
9412.10 1250
9413.01 1254
9413.93 1282
9414.84 1266
9415.76 1254
9416.68 1253
9417.59 1289
9418.51 1263
9419.42 1315
9420.34 1310
9421.25 1285
9422.17 1198
9423.09 1356
9424.00 1273
9424.92 1247
9425.84 1281
9426.75 1285
9427.67 1269
9428.58 1413
9429.50 1486
9430.42 1348
9431.33 1374
9432.25 1394
9433.17 1416
9434.08 1376
9435.00 1404
9435.92 1455
9436.83 1518
9437.75 1456
9438.67 1434
9439.58 1395
9440.50 1408
9441.42 1393
9442.33 1436
9443.25 1491
9444.17 1435
9445.09 1461
9446.00 1486
9446.92 1459
9447.84 1387
9448.76 1497
9449.67 1469
9450.59 1565
9451.51 1654
9452.42 1667
9453.34 1728
9454.26 1719
9455.18 1685
9456.10 1687
9457.01 1692
9457.93 1637
9458.85 1581
9459.77 1518
9460.68 1483
9461.60 1466
9462.52 1570
9463.44 1465
9464.36 1430
9465.27 1466
9466.19 1523
9467.11 1417
9468.03 1404
9468.95 1372
9469.87 1403
9470.78 1470
9471.70 1412
9472.62 1340
9473.54 1463
9474.46 1483
9475.38 1488
9476.30 1503
9477.21 1370
9478.13 1398
9479.05 1412
9479.97 1444
9480.89 1375
9481.81 1463
9482.73 1553
9483.65 1475
9484.57 1504
9485.48 1509
9486.40 1428
9487.32 1514
9488.24 1454
9489.16 1496
9490.08 1430
9491.00 1408
9491.92 1569
9492.84 1496
9493.76 1474
9494.68 1555
9495.60 1489
9496.52 1493
9497.44 1606
9498.36 1548
9499.28 1464
9500.20 1543
9501.12 1539
9502.04 1554
9502.96 1558
9503.88 1533
9504.80 1503
9505.72 1521
9506.64 1530
9507.56 1564
9508.48 1549
9509.40 1536
9510.32 1546
9511.24 1587
9512.16 1583
9513.08 1525
9514.00 1548
9514.92 1566
9515.84 1608
9516.76 1635
9517.68 1656
9518.60 1778
9519.52 1707
9520.44 1776
9521.36 1836
9522.29 1814
9523.21 1961
9524.13 1906
9525.05 1863
9525.97 1878
9526.89 1865
9527.81 1846
9528.73 1781
9529.65 1816
9530.58 1740
9531.50 1778
9532.42 1719
9533.34 1771
9534.26 1843
9535.18 1750
9536.10 1782
9537.03 1686
9537.95 1702
9538.87 1791
9539.79 1705
9540.71 1744
9541.63 1746
9542.56 1708
9543.48 1656
9544.40 1658
9545.32 1725
9546.24 1717
9547.17 1719
9548.09 1712
9549.01 1669
9549.93 1755
9550.86 1713
9551.78 1774
9552.70 1727
9553.62 1588
9554.54 1685
9555.47 1764
9556.39 1689
9557.31 1742
9558.23 1801
9559.16 1635
9560.08 1781
9561.00 1827
9561.93 1730
9562.85 1820
9563.77 1736
9564.69 1781
9565.62 1759
9566.54 1811
9567.46 1753
9568.39 1825
9569.31 1867
9570.23 1878
9571.16 1820
9572.08 1826
9573.00 1765
9573.93 1800
9574.85 1808
9575.77 1838
9576.70 1938
9577.62 1830
9578.54 1836
9579.47 1869
9580.39 1848
9581.32 1884
9582.24 2008
9583.16 2015
9584.09 1973
9585.01 1922
9585.93 1925
9586.86 2002
9587.78 2029
9588.71 1991
9589.63 2035
9590.56 1943
9591.48 2011
9592.40 1973
9593.33 2006
9594.25 2050
9595.18 2069
9596.10 2101
9597.03 2149
9597.95 2232
9598.87 2310
9599.80 2327
9600.72 2271
9601.65 2332
9602.57 2277
9603.50 2222
9604.42 2353
9605.35 2277
9606.27 2274
9607.20 2250
9608.12 2094
9609.05 2221
9609.97 2213
9610.90 2128
9611.82 2102
9612.75 2147
9613.67 2159
9614.60 2140
9615.53 2130
9616.45 2173
9617.38 2199
9618.30 2201
9619.23 2219
9620.15 2284
9621.08 2171
9622.00 2128
9622.93 2223
9623.86 2284
9624.78 2188
9625.71 2213
9626.63 2258
9627.56 2342
9628.49 2355
9629.41 2227
9630.34 2307
9631.26 2338
9632.19 2250
9633.12 2419
9634.04 2367
9634.97 2380
9635.90 2465
9636.82 2504
9637.75 2490
9638.67 2558
9639.60 2510
9640.53 2475
9641.45 2538
9642.38 2690
9643.31 2656
9644.23 2773
9645.16 2740
9646.09 2794
9647.02 2747
9647.94 2685
9648.87 2776
9649.80 2826
9650.72 2892
9651.65 2770
9652.58 2712
9653.50 2664
9654.43 2652
9655.36 2700
9656.29 2816
9657.21 2689
9658.14 2696
9659.07 2844
9660.00 2724
9660.92 2739
9661.85 2753
9662.78 2812
9663.71 2827
9664.63 2786
9665.56 2855
9666.49 2892
9667.42 2827
9668.35 2785
9669.27 2895
9670.20 2858
9671.13 2970
9672.06 3136
9672.99 3052
9673.92 3206
9674.84 3120
9675.77 3095
9676.70 3146
9677.63 3095
9678.56 3090
9679.49 3181
9680.41 3154
9681.34 3220
9682.27 3269
9683.20 3275
9684.13 3188
9685.06 3244
9685.99 3385
9686.91 3372
9687.84 3322
9688.77 3299
9689.70 3199
9690.63 3262
9691.56 3276
9692.49 3290
9693.42 3299
9694.35 3435
9695.28 3514
9696.21 3560
9697.13 3990
9698.06 4117
9698.99 4194
9699.92 4284
9700.85 4345
9701.78 4203
9702.71 4061
9703.64 3959
9704.57 3763
9705.50 3674
9706.43 3705
9707.36 3523
9708.29 3411
9709.22 3324
9710.15 3359
9711.08 3331
9712.01 3445
9712.94 3505
9713.87 3700
9714.80 3480
9715.73 3593
9716.66 3611
9717.59 3539
9718.52 3547
9719.45 3391
9720.38 3298
9721.31 3199
9722.24 2955
9723.17 2878
9724.10 2856
9725.04 2836
9725.97 2858
9726.90 2709
9727.83 2736
9728.76 2756
9729.69 2700
9730.62 2880
9731.55 2787
9732.48 2841
9733.41 2884
9734.34 2845
9735.28 2874
9736.21 2788
9737.14 2698
9738.07 2772
9739.00 2714
9739.93 2611
9740.86 2620
9741.79 2645
9742.73 2628
9743.66 2593
9744.59 2534
9745.52 2382
9746.45 2286
9747.38 2424
9748.32 2494
9749.25 2369
9750.18 2328
9751.11 2542
9752.04 2437
9752.98 2351
9753.91 2361
9754.84 2343
9755.77 2307
9756.70 2374
9757.64 2403
9758.57 2425
9759.50 2380
9760.43 2465
9761.37 2339
9762.30 2219
9763.23 2267
9764.16 2444
9765.10 2520
9766.03 2542
9766.96 2598
9767.89 2447
9768.83 2415
9769.76 2559
9770.69 2441
9771.63 2477
9772.56 2568
9773.49 2515
9774.42 2366
9775.36 2424
9776.29 2583
9777.22 2506
9778.16 2467
9779.09 2486
9780.02 2510
9780.96 2479
9781.89 2405
9782.82 2422
9783.76 2507
9784.69 2532
9785.62 2577
9786.56 2407
9787.49 2494
9788.42 2448
9789.36 2329
9790.29 2394
9791.23 2410
9792.16 2189
9793.09 2104
9794.03 2146
9794.96 2145
9795.90 2241
9796.83 2305
9797.76 2257
9798.70 2097
9799.63 2169
9800.57 2338
9801.50 2227
9802.44 2235
9803.37 2153
9804.30 2168
9805.24 2042
9806.17 2106
9807.11 2125
9808.04 2061
9808.98 2008
9809.91 1898
9810.85 1917
9811.78 1975
9812.72 2031
9813.65 1905
9814.59 1927
9815.52 1904
9816.46 1932
9817.39 1984
9818.33 1894
9819.26 1921
9820.20 1844
9821.13 1845
9822.07 1867
9823.00 1860
9823.94 1878
9824.87 1796
9825.81 1722
9826.74 1735
9827.68 1805
9828.62 1815
9829.55 1791
9830.49 1855
9831.42 1824
9832.36 1925
9833.29 1828
9834.23 1832
9835.17 1818
9836.10 1776
9837.04 1821
9837.97 1866
9838.91 1853
9839.85 1904
9840.78 1912
9841.72 1876
9842.66 1781
9843.59 1794
9844.53 1821
9845.46 1879
9846.40 1881
9847.34 1916
9848.27 1825
9849.21 1789
9850.15 1948
9851.08 1863
9852.02 1845
9852.96 1862
9853.89 1785
9854.83 1860
9855.77 1751
9856.71 1834
9857.64 1763
9858.58 1781
9859.52 1776
9860.45 1755
9861.39 1761
9862.33 1776
9863.26 1785
9864.20 1687
9865.14 1656
9866.08 1664
9867.01 1761
9867.95 1746
9868.89 1622
9869.83 1737
9870.76 1650
9871.70 1724
9872.64 1695
9873.58 1641
9874.52 1761
9875.45 1718
9876.39 1752
9877.33 1691
9878.27 1618
9879.21 1618
9880.14 1670
9881.08 1664
9882.02 1714
9882.96 1663
9883.90 1715
9884.83 1641
9885.77 1631
9886.71 1635
9887.65 1667
9888.59 1661
9889.53 1635
9890.46 1585
9891.40 1687
9892.34 1651
9893.28 1564
9894.22 1630
9895.16 1644
9896.10 1557
9897.04 1602
9897.98 1557
9898.91 1657
9899.85 1664
9900.79 1583
9901.73 1617
9902.67 1546
9903.61 1601
9904.55 1653
9905.49 1676
9906.43 1720
9907.37 1627
9908.31 1646
9909.25 1603
9910.19 1625
9911.12 1600
9912.06 1586
9913.00 1584
9913.94 1645
9914.88 1650
9915.82 1620
9916.76 1618
9917.70 1647
9918.64 1615
9919.58 1590
9920.52 1665
9921.46 1693
9922.40 1765
9923.34 1856
9924.28 1834
9925.22 1842
9926.16 1963
9927.10 2044
9928.04 2169
9928.98 2067
9929.92 1965
9930.87 1964
9931.81 1816
9932.75 1785
9933.69 1873
9934.63 1771
9935.57 1686
9936.51 1694
9937.45 1675
9938.39 1632
9939.33 1548
9940.27 1471
9941.21 1569
9942.15 1533
9943.10 1593
9944.04 1612
9944.98 1603
9945.92 1661
9946.86 1551
9947.80 1585
9948.74 1563
9949.68 1741
9950.63 1767
9951.57 1716
9952.51 1661
9953.45 1732
9954.39 1682
9955.33 1659
9956.27 1592
9957.22 1604
9958.16 1594
9959.10 1528
9960.04 1506
9960.98 1548
9961.93 1451
9962.87 1465
9963.81 1521
9964.75 1497
9965.69 1405
9966.64 1517
9967.58 1476
9968.52 1492
9969.46 1478
9970.41 1509
9971.35 1473
9972.29 1422
9973.23 1486
9974.18 1440
9975.12 1494
9976.06 1406
9977.00 1384
9977.95 1453
9978.89 1488
9979.83 1437
9980.77 1476
9981.72 1460
9982.66 1459
9983.60 1503
9984.55 1436
9985.49 1459
9986.43 1530
9987.38 1481
9988.32 1439
9989.26 1459
9990.21 1506
9991.15 1475
9992.09 1455
9993.04 1524
9993.98 1462
9994.92 1457
9995.87 1442
9996.81 1450
9997.75 1427
9998.70 1391
9999.64 1412
10000.58 1424
10001.53 1481
10002.47 1491
10003.42 1435
10004.36 1399
10005.30 1462
10006.25 1369
10007.19 1339
10008.14 1337
10009.08 1366
10010.02 1361
10010.97 1346
10011.91 1324
10012.86 1388
10013.80 1429
10014.75 1451
10015.69 1396
10016.64 1385
10017.58 1448
10018.52 1407
10019.47 1412
10020.41 1386
10021.36 1320
10022.30 1373
10023.25 1448
10024.19 1436
10025.14 1403
10026.08 1401
10027.03 1305
10027.97 1292
10028.92 1340
10029.86 1286
10030.81 1319
10031.75 1351
10032.70 1333
10033.64 1309
10034.59 1332
10035.54 1273
10036.48 1289
10037.43 1225
10038.37 1251
10039.32 1245
10040.26 1256
10041.21 1282
10042.15 1220
10043.10 1304
10044.05 1394
10044.99 1329
10045.94 1331
10046.88 1333
10047.83 1285
10048.78 1239
10049.72 1338
10050.67 1280
10051.61 1265
10052.56 1278
10053.51 1280
10054.45 1354
10055.40 1327
10056.35 1322
10057.29 1269
10058.24 1222
10059.19 1305
10060.13 1320
10061.08 1245
10062.03 1302
10062.97 1276
10063.92 1288
10064.87 1280
10065.81 1289
10066.76 1285
10067.71 1213
10068.65 1286
10069.60 1249
10070.55 1262
10071.49 1323
10072.44 1264
10073.39 1250
10074.34 1304
10075.28 1266
10076.23 1288
10077.18 1228
10078.13 1235
10079.07 1256
10080.02 1252
10080.97 1301
10081.92 1228
10082.86 1202
10083.81 1264
10084.76 1224
10085.71 1199
10086.66 1211
10087.60 1226
10088.55 1354
10089.50 1261
10090.45 1245
10091.39 1223
10092.34 1308
10093.29 1336
10094.24 1295
10095.19 1220
10096.14 1125
10097.08 1161
10098.03 1241
10098.98 1157
10099.93 1247
10100.88 1295
10101.83 1181
10102.78 1282
10103.72 1166
10104.67 1299
10105.62 1329
10106.57 1249
10107.52 1237
10108.47 1269
10109.42 1333
10110.37 1289
10111.31 1213
10112.26 1240
10113.21 1334
10114.16 1246
10115.11 1258
10116.06 1277
10117.01 1317
10117.96 1221
10118.91 1253
10119.86 1236
10120.81 1216
10121.76 1287
10122.71 1264
10123.66 1186
10124.61 1333
10125.55 1218
10126.50 1327
10127.45 1311
10128.40 1350
10129.35 1285
10130.30 1245
10131.25 1365
10132.20 1344
10133.15 1242
10134.10 1308
10135.05 1279
10136.00 1270
10136.95 1341
10137.90 1399
10138.85 1271
10139.81 1356
10140.76 1349
10141.71 1327
10142.66 1298
10143.61 1301
10144.56 1350
10145.51 1360
10146.46 1338
10147.41 1389
10148.36 1396
10149.31 1435
10150.26 1396
10151.21 1429
10152.16 1323
10153.11 1344
10154.07 1408
10155.02 1418
10155.97 1415
10156.92 1484
10157.87 1422
10158.82 1457
10159.77 1509
10160.72 1510
10161.68 1480
10162.63 1401
10163.58 1492
10164.53 1492
10165.48 1467
10166.43 1541
10167.38 1519
10168.34 1464
10169.29 1503
10170.24 1524
10171.19 1681
10172.14 1585
10173.10 1517
10174.05 1624
10175.00 1624
10175.95 1598
10176.90 1726
10177.86 1747
10178.81 1770
10179.76 1690
10180.71 1692
10181.66 1757
10182.62 1659
10183.57 1711
10184.52 1701
10185.47 1725
10186.43 1734
10187.38 1699
10188.33 1731
10189.28 1604
10190.24 1608
10191.19 1764
10192.14 1797
10193.10 1739
10194.05 1672
10195.00 1669
10195.95 1788
10196.91 1781
10197.86 1717
10198.81 1749
10199.77 1729
10200.72 1755
10201.67 1735
10202.63 1822
10203.58 1842
10204.53 1872
10205.49 1889
10206.44 1971
10207.39 1993
10208.35 2004
10209.30 2060
10210.25 2037
10211.21 1844
10212.16 1887
10213.12 1795
10214.07 1739
10215.02 1694
10215.98 1687
10216.93 1678
10217.88 1714
10218.84 1679
10219.79 1680
10220.75 1579
10221.70 1645
10222.66 1586
10223.61 1639
10224.56 1696
10225.52 1556
10226.47 1601
10227.43 1560
10228.38 1646
10229.34 1608
10230.29 1547
10231.25 1682
10232.20 1744
10233.15 1675
10234.11 1738
10235.06 1845
10236.02 1861
10236.97 1934
10237.93 1927
10238.88 1978
10239.84 1841
10240.79 1641
10241.75 1654
10242.70 1582
10243.66 1625
10244.61 1615
10245.57 1619
10246.53 1590
10247.48 1516
10248.44 1621
10249.39 1546
10250.35 1470
10251.30 1475
10252.26 1466
10253.21 1436
10254.17 1470
10255.13 1489
10256.08 1449
10257.04 1479
10257.99 1416
10258.95 1409
10259.90 1373
10260.86 1353
10261.82 1322
10262.77 1359
10263.73 1390
10264.69 1305
10265.64 1375
10266.60 1330
10267.55 1319
10268.51 1386
10269.47 1334
10270.42 1329
10271.38 1269
10272.34 1372
10273.29 1350
10274.25 1361
10275.21 1251
10276.16 1390
10277.12 1327
10278.08 1346
10279.03 1335
10279.99 1352
10280.95 1445
10281.90 1310
10282.86 1324
10283.82 1286
10284.78 1255
10285.73 1325
10286.69 1200
10287.65 1256
10288.60 1259
10289.56 1233
10290.52 1257
10291.48 1258
10292.43 1299
10293.39 1293
10294.35 1305
10295.31 1294
10296.26 1284
10297.22 1212
10298.18 1253
10299.14 1227
10300.10 1251
10301.05 1321
10302.01 1309
10302.97 1184
10303.93 1287
10304.89 1318
10305.84 1312
10306.80 1257
10307.76 1263
10308.72 1219
10309.68 1259
10310.63 1276
10311.59 1243
10312.55 1229
10313.51 1177
10314.47 1221
10315.43 1270
10316.39 1220
10317.34 1271
10318.30 1253
10319.26 1310
10320.22 1192
10321.18 1233
10322.14 1285
10323.10 1267
10324.06 1124
10325.02 1234
10325.97 1181
10326.93 1248
10327.89 1214
10328.85 1169
10329.81 1287
10330.77 1265
10331.73 1259
10332.69 1264
10333.65 1202
10334.61 1156
10335.57 1113
10336.53 1162
10337.49 1238
10338.45 1192
10339.41 1241
10340.37 1130
10341.32 1112
10342.28 1179
10343.24 1197
10344.20 1180
10345.16 1142
10346.12 1129
10347.08 1130
10348.04 1158
10349.00 1148
10349.96 1187
10350.92 1176
10351.89 1169
10352.85 1127
10353.81 1211
10354.77 1035
10355.73 1063
10356.69 1165
10357.65 1105
10358.61 1116
10359.57 1126
10360.53 1054
10361.49 1115
10362.45 1139
10363.41 1060
10364.37 1106
10365.33 1133
10366.29 1060
10367.25 1078
10368.22 1101
10369.18 1065
10370.14 1057
10371.10 1115
10372.06 1095
10373.02 1079
10373.98 1049
10374.94 1025
10375.91 1052
10376.87 1078
10377.83 1095
10378.79 1118
10379.75 1057
10380.71 1125
10381.67 1053
10382.64 1090
10383.60 1036
10384.56 1067
10385.52 1018
10386.48 916
10387.45 1009
10388.41 1029
10389.37 1018
10390.33 948
10391.29 985
10392.26 1085
10393.22 1038
10394.18 1040
10395.14 1056
10396.10 1016
10397.07 978
10398.03 992
10398.99 1105
10399.95 1038
10400.92 1075
10401.88 971
10402.84 1015
10403.80 1120
10404.77 1113
10405.73 1048
10406.69 998
10407.66 1002
10408.62 1049
10409.58 1068
10410.54 1005
10411.51 1019
10412.47 1026
10413.43 1095
10414.40 1060
10415.36 1071
10416.32 1069
10417.29 1062
10418.25 1078
10419.21 1065
10420.18 1104
10421.14 1054
10422.10 1090
10423.07 984
10424.03 1008
10424.99 1058
10425.96 1069
10426.92 968
10427.89 1103
10428.85 969
10429.81 1028
10430.78 1014
10431.74 1021
10432.70 1049
10433.67 1010
10434.63 979
10435.60 1007
10436.56 1063
10437.53 1095
10438.49 1049
10439.45 1025
10440.42 1016
10441.38 984
10442.35 925
10443.31 931
10444.28 942
10445.24 990
10446.21 1009
10447.17 946
10448.13 966
10449.10 929
10450.06 902
10451.03 924
10451.99 1001
10452.96 998
10453.92 958
10454.89 1033
10455.85 974
10456.82 1007
10457.78 977
10458.75 949
10459.71 906
10460.68 959
10461.65 974
10462.61 1028
10463.58 1052
10464.54 1008
10465.51 1015
10466.47 1008
10467.44 1012
10468.40 1061
10469.37 1052
10470.34 918
10471.30 929
10472.27 1003
10473.23 979
10474.20 993
10475.16 1008
10476.13 1036
10477.10 998
10478.06 960
10479.03 1008
10480.00 1034
10480.96 990
10481.93 1047
10482.89 961
10483.86 1096
10484.83 933
10485.79 970
10486.76 984
10487.73 997
10488.69 969
10489.66 972
10490.63 944
10491.59 1039
10492.56 1021
10493.53 960
10494.49 991
10495.46 1028
10496.43 948
10497.39 994
10498.36 1045
10499.33 963
10500.30 970
10501.26 921
10502.23 990
10503.20 1016
10504.16 940
10505.13 990
10506.10 1025
10507.07 988
10508.03 1034
10509.00 976
10509.97 934
10510.94 988
10511.90 967
10512.87 995
10513.84 987
10514.81 1031
10515.78 1011
10516.74 1021
10517.71 945
10518.68 955
10519.65 987
10520.62 943
10521.58 962
10522.55 1000
10523.52 991
10524.49 1009
10525.46 963
10526.42 1022
10527.39 1053
10528.36 978
10529.33 1060
10530.30 989
10531.27 984
10532.24 935
10533.20 1012
10534.17 1015
10535.14 1026
10536.11 940
10537.08 946
10538.05 969
10539.02 1027
10539.99 1037
10540.95 1022
10541.92 1046
10542.89 1027
10543.86 1060
10544.83 982
10545.80 978
10546.77 968
10547.74 1084
10548.71 962
10549.68 960
10550.65 991
10551.62 978
10552.59 1009
10553.56 1050
10554.53 1031
10555.49 1025
10556.46 1037
10557.43 1047
10558.40 1084
10559.37 997
10560.34 1085
10561.31 1086
10562.28 1068
10563.25 1066
10564.22 1027
10565.19 1043
10566.16 1079
10567.13 980
10568.10 962
10569.07 926
10570.05 1023
10571.02 993
10571.99 982
10572.96 996
10573.93 1073
10574.90 1051
10575.87 977
10576.84 990
10577.81 1006
10578.78 980
10579.75 983
10580.72 993
10581.69 1098
10582.66 1030
10583.63 1055
10584.61 1042
10585.58 1059
10586.55 977
10587.52 1045
10588.49 1036
10589.46 1051
10590.43 1019
10591.40 1023
10592.38 1068
10593.35 1105
10594.32 1174
10595.29 1123
10596.26 1040
10597.23 1093
10598.20 1144
10599.18 1126
10600.15 1144
10601.12 1150
10602.09 1054
10603.06 1110
10604.03 1101
10605.01 1123
10605.98 1154
10606.95 1279
10607.92 1213
10608.89 1163
10609.87 1284
10610.84 1235
10611.81 1192
10612.78 1250
10613.76 1189
10614.73 1171
10615.70 1146
10616.67 1186
10617.65 1092
10618.62 1032
10619.59 1096
10620.56 1098
10621.54 1106
10622.51 1156
10623.48 1055
10624.45 1128
10625.43 1150
10626.40 1093
10627.37 1115
10628.35 1090
10629.32 1090
10630.29 1133
10631.27 1075
10632.24 1144
10633.21 1052
10634.19 1013
10635.16 1121
10636.13 1172
10637.11 1208
10638.08 1200
10639.05 1240
10640.03 1276
10641.00 1152
10641.97 1194
10642.95 1196
10643.92 1170
10644.89 1133
10645.87 1055
10646.84 1117
10647.82 1088
10648.79 1123
10649.76 1073
10650.74 1024
10651.71 1032
10652.69 1069
10653.66 987
10654.63 998
10655.61 1067
10656.58 1074
10657.56 958
10658.53 1024
10659.51 1031
10660.48 978
10661.46 1022
10662.43 1034
10663.40 1040
10664.38 1091
10665.35 1002
10666.33 1075
10667.30 978
10668.28 996
10669.25 990
10670.23 1036
10671.20 1011
10672.18 1062
10673.15 1013
10674.13 1051
10675.10 1008
10676.08 1061
10677.05 989
10678.03 1000
10679.00 1169
10679.98 1076
10680.96 1033
10681.93 1033
10682.91 1115
10683.88 993
10684.86 1023
10685.83 1097
10686.81 1088
10687.78 1030
10688.76 1052
10689.74 1039
10690.71 1002
10691.69 1019
10692.66 1036
10693.64 1037
10694.62 1016
10695.59 979
10696.57 1014
10697.54 960
10698.52 910
10699.50 937
10700.47 973
10701.45 1004
10702.43 1020
10703.40 1006
10704.38 1001
10705.36 1003
10706.33 999
10707.31 1000
10708.29 1043
10709.26 989
10710.24 950
10711.22 1015
10712.19 1044
10713.17 985
10714.15 1013
10715.12 949
10716.10 989
10717.08 969
10718.05 992
10719.03 1043
10720.01 1001
10720.99 996
10721.96 1017
10722.94 1060
10723.92 1020
10724.90 1096
10725.87 1062
10726.85 978
10727.83 1003
10728.81 1041
10729.78 882
10730.76 1002
10731.74 1005
10732.72 978
10733.69 983
10734.67 997
10735.65 1070
10736.63 987
10737.61 997
10738.58 1009
10739.56 998
10740.54 1038
10741.52 1064
10742.50 1038
10743.47 1015
10744.45 978
10745.43 1025
10746.41 1024
10747.39 1031
10748.37 1005
10749.35 985
10750.32 996
10751.30 956
10752.28 997
10753.26 1031
10754.24 1023
10755.22 1028
10756.20 998
10757.18 1036
10758.15 1034
10759.13 1037
10760.11 994
10761.09 1028
10762.07 1057
10763.05 1029
10764.03 1026
10765.01 971
10765.99 1018
10766.97 992
10767.95 1049
10768.93 1090
10769.91 1017
10770.88 1007
10771.86 1008
10772.84 1069
10773.82 1127
10774.80 1072
10775.78 1062
10776.76 1036
10777.74 1056
10778.72 1087
10779.70 1122
10780.68 1060
10781.66 1012
10782.64 1063
10783.62 1030
10784.60 1096
10785.58 1025
10786.56 993
10787.54 988
10788.52 1088
10789.50 1123
10790.48 1143
10791.47 1145
10792.45 1104
10793.43 1121
10794.41 1090
10795.39 1095
10796.37 1150
10797.35 1134
10798.33 1043
10799.31 1052
10800.29 1102
10801.27 1068
10802.25 1024
10803.23 1008
10804.22 1099
10805.20 1093
10806.18 1076
10807.16 1112
10808.14 1056
10809.12 1088
10810.10 1042
10811.08 1114
10812.07 1142
10813.05 1120
10814.03 1068
10815.01 1105
10815.99 1121
10816.97 1192
10817.95 1160
10818.94 1162
10819.92 1145
10820.90 1137
10821.88 1132
10822.86 1172
10823.85 1143
10824.83 1136
10825.81 1227
10826.79 1157
10827.77 1192
10828.76 1138
10829.74 1116
10830.72 1097
10831.70 1133
10832.68 1128
10833.67 1174
10834.65 1135
10835.63 1095
10836.61 1125
10837.60 1210
10838.58 1203
10839.56 1175
10840.55 1154
10841.53 1160
10842.51 1205
10843.49 1251
10844.48 1198
10845.46 1202
10846.44 1178
10847.43 1172
10848.41 1191
10849.39 1205
10850.37 1287
10851.36 1168
10852.34 1247
10853.32 1280
10854.31 1280
10855.29 1308
10856.27 1289
10857.26 1213
10858.24 1276
10859.22 1307
10860.21 1287
10861.19 1288
10862.18 1321
10863.16 1306
10864.14 1350
10865.13 1353
10866.11 1269
10867.09 1305
10868.08 1289
10869.06 1317
10870.05 1320
10871.03 1354
10872.01 1323
10873.00 1363
10873.98 1326
10874.97 1467
10875.95 1306
10876.94 1271
10877.92 1326
10878.90 1341
10879.89 1434
10880.87 1322
10881.86 1376
10882.84 1346
10883.83 1401
10884.81 1414
10885.80 1441
10886.78 1524
10887.77 1521
10888.75 1454
10889.74 1444
10890.72 1484
10891.71 1507
10892.69 1479
10893.68 1561
10894.66 1574
10895.65 1497
10896.63 1538
10897.62 1601
10898.60 1587
10899.59 1605
10900.57 1566
10901.56 1551
10902.54 1493
10903.53 1646
10904.52 1666
10905.50 1637
10906.49 1675
10907.47 1675
10908.46 1741
10909.44 1750
10910.43 1771
10911.42 1742
10912.40 1658
10913.39 1770
10914.37 1789
10915.36 1806
10916.35 1778
10917.33 1784
10918.32 1771
10919.31 1693
10920.29 1712
10921.28 1685
10922.26 1739
10923.25 1755
10924.24 1780
10925.22 1773
10926.21 1791
10927.20 1793
10928.18 1909
10929.17 1877
10930.16 1773
10931.14 1969
10932.13 1956
10933.12 1928
10934.10 1811
10935.09 1907
10936.08 1912
10937.07 1945
10938.05 2013
10939.04 1977
10940.03 1974
10941.01 2011
10942.00 2081
10942.99 2046
10943.98 2181
10944.96 2270
10945.95 2180
10946.94 2297
10947.93 2213
10948.91 2171
10949.90 2186
10950.89 2368
10951.88 2476
10952.86 2432
10953.85 2530
10954.84 2612
10955.83 2703
10956.82 2826
10957.80 2859
10958.79 2943
10959.78 3074
10960.77 3024
10961.76 2856
10962.75 2792
10963.73 2763
10964.72 2738
10965.71 2578
10966.70 2662
10967.69 2419
10968.68 2448
10969.66 2496
10970.65 2339
10971.64 2385
10972.63 2430
10973.62 2486
10974.61 2382
10975.60 2414
10976.58 2439
10977.57 2394
10978.56 2356
10979.55 2433
10980.54 2429
10981.53 2453
10982.52 2378
10983.51 2493
10984.50 2576
10985.49 2523
10986.48 2558
10987.47 2577
10988.45 2530
10989.44 2603
10990.43 2546
10991.42 2710
10992.41 2854
10993.40 2962
10994.39 3116
10995.38 3513
10996.37 3701
10997.36 3893
10998.35 4152
10999.34 4246
11000.33 4518
11001.32 4506
11002.31 4170
11003.30 4080
11004.29 3843
11005.28 3744
11006.27 3324
11007.26 3023
11008.25 2825
11009.24 2708
11010.23 2560
11011.22 2424
11012.21 2407
11013.20 2292
11014.19 2295
11015.18 2277
11016.18 2291
11017.17 2138
11018.16 2052
11019.15 2022
11020.14 2051
11021.13 1975
11022.12 1968
11023.11 1999
11024.10 1969
11025.09 1979
11026.08 1914
11027.08 1948
11028.07 1922
11029.06 1860
11030.05 1862
11031.04 1852
11032.03 1827
11033.02 1839
11034.01 1875
11035.01 1927
11036.00 1836
11036.99 1909
11037.98 1962
11038.97 1872
11039.96 1866
11040.96 1897
11041.95 1896
11042.94 1881
11043.93 1845
11044.92 1831
11045.92 1748
11046.91 1757
11047.90 1624
11048.89 1696
11049.88 1640
11050.88 1672
11051.87 1729
11052.86 1680
11053.85 1611
11054.85 1590
11055.84 1654
11056.83 1587
11057.82 1530
11058.82 1557
11059.81 1578
11060.80 1563
11061.79 1680
11062.79 1642
11063.78 1656
11064.77 1666
11065.76 1675
11066.76 1696
11067.75 1693
11068.74 1730
11069.74 1648
11070.73 1678
11071.72 1641
11072.72 1709
11073.71 1726
11074.70 1706
11075.70 1669
11076.69 1733
11077.68 1696
11078.68 1686
11079.67 1692
11080.66 1610
11081.66 1658
11082.65 1680
11083.64 1675
11084.64 1699
11085.63 1678
11086.62 1596
11087.62 1596
11088.61 1609
11089.61 1553
11090.60 1509
11091.59 1451
11092.59 1500
11093.58 1525
11094.58 1378
11095.57 1400
11096.57 1417
11097.56 1512
11098.55 1608
11099.55 1527
11100.54 1518
11101.54 1502
11102.53 1432
11103.53 1543
11104.52 1597
11105.52 1461
11106.51 1365
11107.51 1408
11108.50 1412
11109.49 1395
11110.49 1358
11111.48 1378
11112.48 1417
11113.47 1428
11114.47 1404
11115.46 1368
11116.46 1344
11117.46 1471
11118.45 1404
11119.45 1379
11120.44 1414
11121.44 1445
11122.43 1394
11123.43 1306
11124.42 1304
11125.42 1355
11126.41 1352
11127.41 1359
11128.41 1275
11129.40 1262
11130.40 1326
11131.39 1292
11132.39 1355
11133.38 1361
11134.38 1233
11135.38 1309
11136.37 1388
11137.37 1322
11138.36 1244
11139.36 1247
11140.36 1313
11141.35 1319
11142.35 1279
11143.35 1317
11144.34 1256
11145.34 1288
11146.34 1326
11147.33 1282
11148.33 1290
11149.32 1265
11150.32 1299
11151.32 1345
11152.31 1340
11153.31 1322
11154.31 1295
11155.31 1241
11156.30 1252
11157.30 1267
11158.30 1224
11159.29 1250
11160.29 1257
11161.29 1236
11162.28 1298
11163.28 1327
11164.28 1277
11165.28 1212
11166.27 1276
11167.27 1294
11168.27 1220
11169.27 1232
11170.26 1307
11171.26 1245
11172.26 1278
11173.26 1260
11174.25 1314
11175.25 1323
11176.25 1289
11177.25 1361
11178.25 1235
11179.24 1226
11180.24 1244
11181.24 1255
11182.24 1286
11183.24 1303
11184.23 1257
11185.23 1271
11186.23 1275
11187.23 1211
11188.23 1272
11189.23 1256
11190.22 1222
11191.22 1251
11192.22 1304
11193.22 1309
11194.22 1287
11195.22 1383
11196.22 1328
11197.21 1307
11198.21 1320
11199.21 1319
11200.21 1308
11201.21 1263
11202.21 1308
11203.21 1324
11204.21 1259
11205.21 1341
11206.21 1346
11207.21 1273
11208.20 1298
11209.20 1374
11210.20 1479
11211.20 1429
11212.20 1431
11213.20 1446
11214.20 1338
11215.20 1351
11216.20 1376
11217.20 1327
11218.20 1345
11219.20 1374
11220.20 1302
11221.20 1255
11222.20 1255
11223.20 1239
11224.20 1221
11225.20 1310
11226.20 1349
11227.20 1275
11228.20 1257
11229.20 1297
11230.20 1263
11231.20 1271
11232.20 1257
11233.20 1302
11234.20 1307
11235.20 1309
11236.20 1269
11237.20 1231
11238.20 1240
11239.20 1273
11240.20 1292
11241.20 1302
11242.21 1292
11243.21 1332
11244.21 1347
11245.21 1308
11246.21 1354
11247.21 1319
11248.21 1316
11249.21 1249
11250.21 1384
11251.21 1267
11252.22 1237
11253.22 1274
11254.22 1341
11255.22 1331
11256.22 1339
11257.22 1302
11258.22 1344
11259.23 1454
11260.23 1319
11261.23 1340
11262.23 1332
11263.23 1346
11264.23 1345
11265.24 1419
11266.24 1380
11267.24 1275
11268.24 1353
11269.24 1417
11270.25 1346
11271.25 1395
11272.25 1402
11273.25 1360
11274.25 1408
11275.26 1433
11276.26 1449
11277.26 1396
11278.26 1347
11279.27 1361
11280.27 1380
11281.27 1339
11282.27 1373
11283.28 1377
11284.28 1312
11285.28 1275
11286.28 1292
11287.29 1274
11288.29 1290
11289.29 1181
11290.29 1198
11291.30 1174
11292.30 1171
11293.30 1185
11294.31 1212
11295.31 1182
11296.31 1150
11297.32 1193
11298.32 1235
11299.32 1185
11300.33 1231
11301.33 1261
11302.33 1121
11303.34 1112
11304.34 1142
11305.34 1115
11306.35 1114
11307.35 1181
11308.35 1153
11309.36 1161
11310.36 1150
11311.37 1160
11312.37 1150
11313.37 1171
11314.38 1179
11315.38 1170
11316.39 1209
11317.39 1163
11318.39 1189
11319.40 1196
11320.40 1148
11321.41 1129
11322.41 1144
11323.42 1187
11324.42 1270
11325.42 1159
11326.43 1177
11327.43 1170
11328.44 1106
11329.44 1220
11330.45 1179
11331.45 1126
11332.46 1145
11333.46 1117
11334.47 1198
11335.47 1325
11336.48 1359
11337.48 1388
11338.49 1376
11339.49 1310
11340.50 1391
11341.50 1366
11342.51 1401
11343.51 1379
11344.52 1290
11345.52 1367
11346.53 1321
11347.53 1232
11348.54 1213
11349.55 1190
11350.55 1215
11351.56 1209
11352.56 1128
11353.57 1173
11354.57 1124
11355.58 1144
11356.59 1230
11357.59 1103
11358.60 1115
11359.60 1141
11360.61 1174
11361.62 1157
11362.62 1124
11363.63 1071
11364.63 1093
11365.64 1121
11366.65 1089
11367.65 1123
11368.66 1149
11369.67 1152
11370.67 1110
11371.68 1183
11372.69 1170
11373.69 1130
11374.70 1099
11375.71 1137
11376.71 1026
11377.72 1081
11378.73 1043
11379.73 1044
11380.74 1065
11381.75 1097
11382.75 1086
11383.76 1100
11384.77 1129
11385.78 1101
11386.78 1180
11387.79 1120
11388.80 1118
11389.80 1102
11390.81 1173
11391.82 1061
11392.83 1080
11393.83 1087
11394.84 1107
11395.85 1071
11396.86 1064
11397.86 1189
11398.87 1071
11399.88 1006
11400.89 1132
11401.90 1177
11402.90 1115
11403.91 1100
11404.92 1067
11405.93 1121
11406.94 1122
11407.94 1062
11408.95 1089
11409.96 1082
11410.97 1055
11411.98 1054
11412.99 1065
11413.99 1105
11415.00 1136
11416.01 1136
11417.02 1154
11418.03 1149
11419.04 1157
11420.04 1153
11421.05 1119
11422.06 1046
11423.07 1126
11424.08 1109
11425.09 1076
11426.10 1041
11427.11 1027
11428.12 1112
11429.13 1034
11430.13 1017
11431.14 1139
11432.15 1100
11433.16 1158
11434.17 1179
11435.18 1168
11436.19 1163
11437.20 1154
11438.21 1171
11439.22 1133
11440.23 1002
11441.24 1021
11442.25 1073
11443.26 1115
11444.27 1104
11445.28 1079
11446.29 1056
11447.30 1088
11448.31 1152
11449.32 1104
11450.33 1158
11451.34 1116
11452.35 1079
11453.36 1158
11454.37 1107
11455.38 1062
11456.39 1114
11457.40 1149
11458.41 1049
11459.42 1024
11460.43 1100
11461.44 1100
11462.45 1091
11463.46 1098
11464.47 1124
11465.48 1080
11466.49 1136
11467.50 1138
11468.51 1134
11469.52 1197
11470.54 1134
11471.55 1132
11472.56 1071
11473.57 1132
11474.58 1202
11475.59 1128
11476.60 1140
11477.61 1134
11478.62 1149
11479.64 1058
11480.65 1085
11481.66 1130
11482.67 1135
11483.68 1211
11484.69 1157
11485.70 1225
11486.72 1141
11487.73 1150
11488.74 1144
11489.75 1089
11490.76 1163
11491.77 1112
11492.79 1202
11493.80 1184
11494.81 1214
11495.82 1144
11496.83 1172
11497.85 1196
11498.86 1167
11499.87 1227
11500.88 1240
11501.90 1142
11502.91 1192
11503.92 1220
11504.93 1228
11505.95 1152
11506.96 1273
11507.97 1224
11508.98 1179
11510.00 1274
11511.01 1355
11512.02 1384
11513.03 1264
11514.05 1250
11515.06 1293
11516.07 1333
11517.09 1291
11518.10 1338
11519.11 1318
11520.12 1377
11521.14 1382
11522.15 1364
11523.16 1364
11524.18 1353
11525.19 1418
11526.20 1546
11527.22 1513
11528.23 1554
11529.24 1542
11530.26 1547
11531.27 1544
11532.28 1619
11533.30 1766
11534.31 1913
11535.33 1915
11536.34 2001
11537.35 2042
11538.37 2272
11539.38 2205
11540.40 2281
11541.41 2226
11542.42 2099
11543.44 2057
11544.45 1921
11545.47 1936
11546.48 1858
11547.49 1668
11548.51 1656
11549.52 1615
11550.54 1558
11551.55 1403
11552.57 1360
11553.58 1346
11554.60 1332
11555.61 1357
11556.63 1273
11557.64 1241
11558.65 1260
11559.67 1315
11560.68 1301
11561.70 1229
11562.71 1281
11563.73 1287
11564.74 1250
11565.76 1279
11566.77 1243
11567.79 1221
11568.81 1281
11569.82 1285
11570.84 1285
11571.85 1197
11572.87 1218
11573.88 1214
11574.90 1243
11575.91 1257
11576.93 1209
11577.94 1220
11578.96 1261
11579.98 1280
11580.99 1229
11582.01 1315
11583.02 1255
11584.04 1226
11585.05 1251
11586.07 1203
11587.09 1176
11588.10 1232
11589.12 1175
11590.14 1197
11591.15 1192
11592.17 1246
11593.18 1264
11594.20 1286
11595.22 1371
11596.23 1302
11597.25 1344
11598.27 1454
11599.28 1513
11600.30 1421
11601.32 1421
11602.33 1430
11603.35 1383
11604.37 1312
11605.38 1307
11606.40 1306
11607.42 1323
11608.43 1268
11609.45 1296
11610.47 1158
11611.49 1225
11612.50 1221
11613.52 1197
11614.54 1283
11615.55 1279
11616.57 1323
11617.59 1265
11618.61 1225
11619.62 1215
11620.64 1215
11621.66 1240
11622.68 1277
11623.69 1154
11624.71 1115
11625.73 1181
11626.75 1182
11627.77 1158
11628.78 1223
11629.80 1143
11630.82 1191
11631.84 1206
11632.85 1161
11633.87 1212
11634.89 1135
11635.91 1180
11636.93 1168
11637.95 1109
11638.96 1118
11639.98 1199
11641.00 1135
11642.02 1072
11643.04 1098
11644.06 1102
11645.07 1113
11646.09 1137
11647.11 1162
11648.13 1089
11649.15 1128
11650.17 1145
11651.19 1068
11652.21 1028
11653.23 1092
11654.24 1084
11655.26 1132
11656.28 1083
11657.30 1081
11658.32 1073
11659.34 1132
11660.36 1066
11661.38 1096
11662.40 1072
11663.42 981
11664.44 1018
11665.46 1058
11666.48 1111
11667.49 1145
11668.51 1046
11669.53 1029
11670.55 1014
11671.57 1023
11672.59 1071
11673.61 1065
11674.63 1089
11675.65 1018
11676.67 1080
11677.69 1043
11678.71 1097
11679.73 1166
11680.75 1080
11681.77 1130
11682.79 1045
11683.81 1068
11684.83 1091
11685.85 1089
11686.88 1050
11687.90 1080
11688.92 1024
11689.94 1018
11690.96 1044
11691.98 1046
11693.00 1026
11694.02 1011
11695.04 1053
11696.06 1043
11697.08 1053
11698.10 1021
11699.12 979
11700.14 1079
11701.17 1033
11702.19 974
11703.21 1000
11704.23 975
11705.25 1071
11706.27 1046
11707.29 1047
11708.31 1035
11709.34 1078
11710.36 1053
11711.38 1044
11712.40 1022
11713.42 991
11714.44 1070
11715.46 994
11716.49 1020
11717.51 1017
11718.53 1032
11719.55 1034
11720.57 998
11721.60 997
11722.62 995
11723.64 1037
11724.66 1028
11725.68 1022
11726.71 998
11727.73 1009
11728.75 1003
11729.77 1072
11730.80 998
11731.82 1019
11732.84 1050
11733.86 1007
11734.88 1026
11735.91 986
11736.93 1007
11737.95 1041
11738.98 1063
11740.00 1031
11741.02 1044
11742.04 982
11743.07 896
11744.09 987
11745.11 1029
11746.14 1087
11747.16 1072
11748.18 1079
11749.20 1107
11750.23 961
11751.25 1020
11752.27 1050
11753.30 987
11754.32 1008
11755.34 1072
11756.37 1064
11757.39 1033
11758.41 1065
11759.44 1059
11760.46 1035
11761.49 1034
11762.51 1057
11763.53 1111
11764.56 1051
11765.58 1112
11766.60 1053
11767.63 1121
11768.65 1102
11769.68 1044
11770.70 1113
11771.72 1098
11772.75 1139
11773.77 1074
11774.80 1061
11775.82 1105
11776.85 1053
11777.87 1102
11778.90 1166
11779.92 1098
11780.94 1131
11781.97 1134
11782.99 1045
11784.02 1111
11785.04 1095
11786.07 1117
11787.09 1108
11788.12 1152
11789.14 1155
11790.17 1117
11791.19 1110
11792.22 1173
11793.24 1092
11794.27 1059
11795.29 1084
11796.32 1071
11797.34 1102
11798.37 1159
11799.39 1208
11800.42 1101
11801.44 1124
11802.47 1117
11803.49 1064
11804.52 1212
11805.55 1111
11806.57 1169
11807.60 1177
11808.62 1166
11809.65 1208
11810.67 1120
11811.70 1191
11812.73 1186
11813.75 1202
11814.78 1185
11815.80 1142
11816.83 1221
11817.86 1155
11818.88 1225
11819.91 1249
11820.94 1351
11821.96 1287
11822.99 1207
11824.01 1208
11825.04 1207
11826.07 1247
11827.09 1306
11828.12 1307
11829.15 1246
11830.17 1292
11831.20 1210
11832.23 1246
11833.25 1241
11834.28 1273
11835.31 1320
11836.33 1310
11837.36 1283
11838.39 1273
11839.42 1278
11840.44 1274
11841.47 1323
11842.50 1320
11843.52 1278
11844.55 1343
11845.58 1364
11846.61 1302
11847.63 1288
11848.66 1374
11849.69 1359
11850.72 1344
11851.74 1348
11852.77 1381
11853.80 1473
11854.83 1474
11855.85 1498
11856.88 1477
11857.91 1419
11858.94 1403
11859.97 1442
11860.99 1486
11862.02 1400
11863.05 1419
11864.08 1535
11865.11 1505
11866.13 1489
11867.16 1474
11868.19 1569
11869.22 1495
11870.25 1558
11871.28 1601
11872.30 1654
11873.33 1536
11874.36 1490
11875.39 1498
11876.42 1621
11877.45 1574
11878.48 1561
11879.51 1569
11880.53 1670
11881.56 1768
11882.59 1780
11883.62 1706
11884.65 1676
11885.68 1702
11886.71 1670
11887.74 1739
11888.77 1835
11889.80 1835
11890.83 1787
11891.85 1796
11892.88 1789
11893.91 1780
11894.94 1870
11895.97 1883
11897.00 2060
11898.03 2055
11899.06 2124
11900.09 2262
11901.12 2427
11902.15 2448
11903.18 2529
11904.21 2439
11905.24 2334
11906.27 2291
11907.30 2303
11908.33 2269
11909.36 2269
11910.39 2227
11911.42 2182
11912.45 2144
11913.48 2137
11914.51 2038
11915.54 1942
11916.57 1969
11917.60 2064
11918.63 2005
11919.66 1983
11920.69 2141
11921.73 2021
11922.76 2117
11923.79 2097
11924.82 2177
11925.85 2346
11926.88 2468
11927.91 2543
11928.94 2546
11929.97 2723
11931.00 2734
11932.03 2872
11933.07 2777
11934.10 2684
11935.13 2618
11936.16 2448
11937.19 2475
11938.22 2250
11939.25 2300
11940.28 2192
11941.32 2149
11942.35 2067
11943.38 2019
11944.41 2028
11945.44 1900
11946.47 1841
11947.51 1863
11948.54 1837
11949.57 1766
11950.60 1745
11951.63 1708
11952.66 1787
11953.70 1827
11954.73 1660
11955.76 1744
11956.79 1765
11957.83 1747
11958.86 1650
11959.89 1696
11960.92 1736
11961.95 1738
11962.99 1665
11964.02 1642
11965.05 1685
11966.08 1662
11967.12 1717
11968.15 1754
11969.18 1765
11970.22 1824
11971.25 1772
11972.28 1773
11973.31 1752
11974.35 1805
11975.38 1769
11976.41 1703
11977.45 1763
11978.48 1795
11979.51 1714
11980.55 1696
11981.58 1716
11982.61 1701
11983.64 1812
11984.68 1807
11985.71 1762
11986.75 1846
11987.78 1780
11988.81 1649
11989.85 1702
11990.88 1688
11991.91 1705
11992.95 1789
11993.98 1791
11995.01 1803
11996.05 1834
11997.08 1802
11998.12 1725
11999.15 1865
12000.18 1798
12001.22 1835
12002.25 1756
12003.29 1816
12004.32 1842
12005.35 1798
12006.39 1862
12007.42 1820
12008.46 1842
12009.49 1972
12010.53 1954
12011.56 1950
12012.60 1942
12013.63 2032
12014.67 1936
12015.70 1910
12016.73 1933
12017.77 1872
12018.80 1914
12019.84 1994
12020.87 1933
12021.91 2008
12022.94 1994
12023.98 2008
12025.01 1948
12026.05 1955
12027.08 1982
12028.12 1915
12029.15 1909
12030.19 1996
12031.23 1976
12032.26 1952
12033.30 1969
12034.33 1979
12035.37 1947
12036.40 1869
12037.44 1881
12038.47 1873
12039.51 1878
12040.55 1861
12041.58 1851
12042.62 1918
12043.65 1825
12044.69 1901
12045.73 1885
12046.76 1789
12047.80 1853
12048.83 1905
12049.87 1888
12050.91 2035
12051.94 1990
12052.98 1959
12054.01 2033
12055.05 2041
12056.09 1931
12057.12 2007
12058.16 2083
12059.20 2044
12060.23 2044
12061.27 1992
12062.31 1987
12063.34 1914
12064.38 1893
12065.42 1896
12066.45 1848
12067.49 1862
12068.53 1838
12069.57 1726
12070.60 1815
12071.64 1768
12072.68 1686
12073.71 1725
12074.75 1683
12075.79 1708
12076.83 1783
12077.86 1676
12078.90 1800
12079.94 1808
12080.98 1750
12082.01 1608
12083.05 1666
12084.09 1781
12085.13 1796
12086.16 1761
12087.20 1766
12088.24 1749
12089.28 1806
12090.32 1859
12091.35 1787
12092.39 1732
12093.43 1842
12094.47 1862
12095.51 1796
12096.54 1828
12097.58 1892
12098.62 1945
12099.66 1997
12100.70 1980
12101.74 1924
12102.77 1886
12103.81 1972
12104.85 1973
12105.89 1984
12106.93 1979
12107.97 1917
12109.01 1858
12110.04 1759
12111.08 1750
12112.12 1769
12113.16 1691
12114.20 1607
12115.24 1649
12116.28 1584
12117.32 1627
12118.36 1538
12119.39 1535
12120.43 1627
12121.47 1538
12122.51 1485
12123.55 1493
12124.59 1440
12125.63 1419
12126.67 1444
12127.71 1452
12128.75 1382
12129.79 1408
12130.83 1437
12131.87 1459
12132.91 1464
12133.95 1484
12134.99 1482
12136.03 1518
12137.07 1479
12138.11 1494
12139.15 1383
12140.19 1401
12141.23 1467
12142.27 1434
12143.31 1406
12144.35 1361
12145.39 1361
12146.43 1355
12147.47 1412
12148.51 1308
12149.55 1367
12150.59 1379
12151.63 1326
12152.67 1397
12153.71 1396
12154.75 1355
12155.79 1290
12156.83 1305
12157.88 1267
12158.92 1371
12159.96 1366
12161.00 1330
12162.04 1303
12163.08 1313
12164.12 1331
12165.16 1244
12166.20 1226
12167.24 1301
12168.29 1384
12169.33 1287
12170.37 1283
12171.41 1354
12172.45 1242
12173.49 1231
12174.53 1260
12175.58 1297
12176.62 1286
12177.66 1190
12178.70 1247
12179.74 1252
12180.78 1276
12181.83 1259
12182.87 1368
12183.91 1315
12184.95 1289
12185.99 1253
12187.04 1248
12188.08 1244
12189.12 1187
12190.16 1251
12191.20 1320
12192.25 1257
12193.29 1206
12194.33 1255
12195.37 1257
12196.42 1297
12197.46 1252
12198.50 1304
12199.54 1313
12200.59 1229
12201.63 1256
12202.67 1256
12203.72 1251
12204.76 1217
12205.80 1277
12206.84 1205
12207.89 1184
12208.93 1174
12209.97 1244
12211.02 1259
12212.06 1140
12213.10 1114
12214.15 1184
12215.19 1233
12216.23 1231
12217.28 1215
12218.32 1192
12219.36 1244
12220.41 1226
12221.45 1161
12222.49 1144
12223.54 1134
12224.58 1196
12225.62 1231
12226.67 1189
12227.71 1118
12228.76 1191
12229.80 1214
12230.84 1176
12231.89 1174
12232.93 1187
12233.98 1183
12235.02 1179
12236.06 1153
12237.11 1130
12238.15 1100
12239.20 1168
12240.24 1145
12241.29 1157
12242.33 1199
12243.37 1215
12244.42 1202
12245.46 1188
12246.51 1139
12247.55 1157
12248.60 1083
12249.64 1071
12250.69 1194
12251.73 1147
12252.78 1120
12253.82 1097
12254.87 1101
12255.91 1104
12256.96 1128
12258.00 1139
12259.05 1036
12260.09 1106
12261.14 1113
12262.18 1047
12263.23 1088
12264.27 1090
12265.32 1099
12266.36 1083
12267.41 1079
12268.45 1060
12269.50 1060
12270.55 1105
12271.59 1071
12272.64 1136
12273.68 1135
12274.73 1041
12275.77 1047
12276.82 993
12277.87 1056
12278.91 1020
12279.96 1034
12281.00 1097
12282.05 1072
12283.10 1063
12284.14 1042
12285.19 1082
12286.24 1094
12287.28 1081
12288.33 1042
12289.38 1063
12290.42 1011
12291.47 999
12292.51 1067
12293.56 1120
12294.61 1044
12295.65 1036
12296.70 1005
12297.75 1038
12298.80 972
12299.84 1020
12300.89 1040
12301.94 1055
12302.98 1061
12304.03 1069
12305.08 1027
12306.12 1114
12307.17 1060
12308.22 1050
12309.27 1035
12310.31 1022
12311.36 1097
12312.41 1101
12313.46 1090
12314.50 1038
12315.55 1040
12316.60 1038
12317.65 1055
12318.69 1035
12319.74 1007
12320.79 1057
12321.84 1084
12322.88 1031
12323.93 1053
12324.98 1024
12326.03 1031
12327.08 1072
12328.12 985
12329.17 976
12330.22 1061
12331.27 1050
12332.32 978
12333.37 941
12334.41 1033
12335.46 1068
12336.51 1025
12337.56 1055
12338.61 1020
12339.66 1068
12340.71 1023
12341.75 995
12342.80 1016
12343.85 978
12344.90 985
12345.95 1005
12347.00 1073
12348.05 999
12349.10 1023
12350.15 1054
12351.19 987
12352.24 992
12353.29 1064
12354.34 1017
12355.39 1071
12356.44 1053
12357.49 1003
12358.54 1008
12359.59 1042
12360.64 1082
12361.69 951
12362.74 1048
12363.79 1043
12364.84 1010
12365.89 1057
12366.94 1073
12367.99 1113
12369.04 1062
12370.09 1096
12371.14 1061
12372.18 1069
12373.24 1066
12374.29 1097
12375.34 1077
12376.39 1026
12377.44 1024
12378.49 1031
12379.54 1018
12380.59 1078
12381.64 1006
12382.69 1083
12383.74 1063
12384.79 1079
12385.84 1069
12386.89 1035
12387.94 1081
12388.99 1147
12390.04 1168
12391.09 1112
12392.14 1051
12393.19 1051
12394.24 1093
12395.30 1068
12396.35 1106
12397.40 1007
12398.45 1043
12399.50 1011
12400.55 1076
12401.60 1086
12402.65 1081
12403.70 1120
12404.76 1119
12405.81 1058
12406.86 1140
12407.91 1143
12408.96 1097
12410.01 1101
12411.07 1144
12412.12 1074
12413.17 1117
12414.22 1072
12415.27 1075
12416.32 1104
12417.38 1134
12418.43 1148
12419.48 1080
12420.53 1078
12421.58 1126
12422.64 1113
12423.69 1106
12424.74 1059
12425.79 1093
12426.84 1200
12427.90 1168
12428.95 1096
12430.00 1129
12431.05 1129
12432.11 1082
12433.16 1109
12434.21 1147
12435.26 1080
12436.32 1080
12437.37 1134
12438.42 1123
12439.48 1193
12440.53 1089
12441.58 1071
12442.63 1130
12443.69 1062
12444.74 1091
12445.79 1164
12446.85 1142
12447.90 1137
12448.95 1208
12450.01 1175
12451.06 1179
12452.11 1175
12453.17 1136
12454.22 1235
12455.27 1204
12456.33 1179
12457.38 1212
12458.43 1250
12459.49 1256
12460.54 1306
12461.60 1322
12462.65 1321
12463.70 1289
12464.76 1352
12465.81 1380
12466.86 1366
12467.92 1328
12468.97 1435
12470.03 1457
12471.08 1492
12472.14 1601
12473.19 1739
12474.24 1885
12475.30 1951
12476.35 1981
12477.41 1907
12478.46 1812
12479.52 1861
12480.57 1804
12481.63 1683
12482.68 1721
12483.73 1692
12484.79 1658
12485.84 1547
12486.90 1482
12487.95 1459
12489.01 1384
12490.06 1324
12491.12 1353
12492.17 1327
12493.23 1407
12494.28 1331
12495.34 1275
12496.39 1292
12497.45 1221
12498.51 1322
12499.56 1306
12500.62 1240
12501.67 1214
12502.73 1267
12503.78 1212
12504.84 1209
12505.89 1254
12506.95 1265
12508.01 1258
12509.06 1246
12510.12 1272
12511.17 1317
12512.23 1262
12513.28 1296
12514.34 1267
12515.40 1216
12516.45 1229
12517.51 1161
12518.56 1270
12519.62 1309
12520.68 1264
12521.73 1315
12522.79 1288
12523.85 1261
12524.90 1190
12525.96 1251
12527.02 1226
12528.07 1216
12529.13 1205
12530.19 1227
12531.24 1266
12532.30 1214
12533.36 1252
12534.41 1304
12535.47 1314
12536.53 1292
12537.58 1258
12538.64 1289
12539.70 1290
12540.75 1268
12541.81 1331
12542.87 1291
12543.93 1370
12544.98 1387
12546.04 1351
12547.10 1443
12548.16 1448
12549.21 1437
12550.27 1489
12551.33 1575
12552.39 1501
12553.44 1505
12554.50 1542
12555.56 1544
12556.62 1596
12557.67 1576
12558.73 1555
12559.79 1479
12560.85 1469
12561.91 1503
12562.96 1424
12564.02 1380
12565.08 1426
12566.14 1408
12567.20 1361
12568.26 1415
12569.31 1373
12570.37 1338
12571.43 1257
12572.49 1230
12573.55 1275
12574.61 1286
12575.66 1337
12576.72 1307
12577.78 1297
12578.84 1354
12579.90 1312
12580.96 1260
12582.02 1218
12583.08 1212
12584.13 1306
12585.19 1280
12586.25 1200
12587.31 1232
12588.37 1280
12589.43 1273
12590.49 1242
12591.55 1304
12592.61 1316
12593.67 1299
12594.73 1239
12595.79 1219
12596.85 1277
12597.91 1294
12598.96 1312
12600.02 1268
12601.08 1229
12602.14 1277
12603.20 1284
12604.26 1263
12605.32 1266
12606.38 1188
12607.44 1275
12608.50 1204
12609.56 1282
12610.62 1307
12611.68 1270
12612.74 1308
12613.80 1391
12614.86 1420
12615.92 1354
12616.98 1312
12618.04 1332
12619.10 1359
12620.17 1377
12621.23 1285
12622.29 1411
12623.35 1429
12624.41 1393
12625.47 1398
12626.53 1356
12627.59 1415
12628.65 1439
12629.71 1503
12630.77 1475
12631.83 1472
12632.89 1558
12633.96 1444
12635.02 1486
12636.08 1502
12637.14 1464
12638.20 1413
12639.26 1357
12640.32 1368
12641.38 1379
12642.45 1335
12643.51 1305
12644.57 1344
12645.63 1303
12646.69 1240
12647.75 1259
12648.81 1183
12649.88 1211
12650.94 1206
12652.00 1219
12653.06 1239
12654.12 1215
12655.19 1236
12656.25 1257
12657.31 1290
12658.37 1240
12659.43 1310
12660.50 1253
12661.56 1232
12662.62 1220
12663.68 1205
12664.75 1237
12665.81 1260
12666.87 1212
12667.93 1250
12668.99 1195
12670.06 1212
12671.12 1238
12672.18 1200
12673.25 1226
12674.31 1177
12675.37 1196
12676.43 1203
12677.50 1213
12678.56 1286
12679.62 1250
12680.69 1128
12681.75 1181
12682.81 1123
12683.87 1137
12684.94 1190
12686.00 1216
12687.06 1271
12688.13 1341
12689.19 1245
12690.25 1229
12691.32 1169
12692.38 1227
12693.45 1309
12694.51 1313
12695.57 1276
12696.64 1229
12697.70 1279
12698.76 1336
12699.83 1303
12700.89 1314
12701.95 1312
12703.02 1289
12704.08 1294
12705.15 1315
12706.21 1300
12707.28 1376
12708.34 1395
12709.40 1368
12710.47 1311
12711.53 1371
12712.60 1503
12713.66 1369
12714.73 1308
12715.79 1281
12716.85 1356
12717.92 1390
12718.98 1379
12720.05 1387
12721.11 1335
12722.18 1284
12723.24 1346
12724.31 1299
12725.37 1367
12726.44 1332
12727.50 1280
12728.57 1351
12729.63 1274
12730.70 1307
12731.76 1394
12732.83 1364
12733.89 1331
12734.96 1299
12736.02 1273
12737.09 1206
12738.15 1302
12739.22 1299
12740.29 1301
12741.35 1273
12742.42 1228
12743.48 1269
12744.55 1245
12745.61 1208
12746.68 1304
12747.74 1240
12748.81 1206
12749.88 1247
12750.94 1231
12752.01 1217
12753.07 1206
12754.14 1162
12755.21 1149
12756.27 1215
12757.34 1260
12758.41 1186
12759.47 1177
12760.54 1159
12761.60 1187
12762.67 1208
12763.74 1224
12764.80 1147
12765.87 1128
12766.94 1102
12768.00 1160
12769.07 1118
12770.14 1093
12771.20 1083
12772.27 1125
12773.34 1175
12774.40 1096
12775.47 1126
12776.54 1125
12777.61 1088
12778.67 1094
12779.74 1117
12780.81 1081
12781.87 1198
12782.94 1191
12784.01 1173
12785.08 1195
12786.14 1143
12787.21 1102
12788.28 1093
12789.35 1224
12790.41 1139
12791.48 1141
12792.55 1153
12793.62 1119
12794.69 1088
12795.75 1144
12796.82 1142
12797.89 1066
12798.96 1065
12800.02 1080
12801.09 1111
12802.16 1100
12803.23 1066
12804.30 1173
12805.37 1161
12806.43 1122
12807.50 1139
12808.57 1176
12809.64 1153
12810.71 1206
12811.78 1124
12812.84 1148
12813.91 1191
12814.98 1163
12816.05 1200
12817.12 1139
12818.19 1120
12819.26 1187
12820.33 1184
12821.39 1202
12822.46 1199
12823.53 1264
12824.60 1180
12825.67 1103
12826.74 1134
12827.81 1103
12828.88 1110
12829.95 1122
12831.02 1108
12832.09 1119
12833.16 1045
12834.22 1155
12835.29 1205
12836.36 1146
12837.43 1126
12838.50 1135
12839.57 1094
12840.64 1078
12841.71 1117
12842.78 1158
12843.85 1091
12844.92 1001
12845.99 997
12847.06 949
12848.13 1064
12849.20 987
12850.27 1031
12851.34 987
12852.41 973
12853.48 982
12854.55 1010
12855.62 976
12856.69 1002
12857.76 1012
12858.83 1036
12859.90 1010
12860.97 956
12862.05 998
12863.12 936
12864.19 1011
12865.26 951
12866.33 935
12867.40 1036
12868.47 1037
12869.54 967
12870.61 1012
12871.68 1003
12872.75 1025
12873.82 988
12874.90 926
12875.97 1014
12877.04 1029
12878.11 979
12879.18 1028
12880.25 967
12881.32 929
12882.40 996
12883.47 951
12884.54 921
12885.61 1008
12886.68 964
12887.75 958
12888.82 962
12889.90 917
12890.97 900
12892.04 888
12893.11 947
12894.18 969
12895.26 964
12896.33 981
12897.40 928
12898.47 940
12899.54 986
12900.62 976
12901.69 964
12902.76 980
12903.83 880
12904.91 953
12905.98 937
12907.05 907
12908.12 924
12909.20 958
12910.27 999
12911.34 941
12912.41 1003
12913.49 981
12914.56 924
12915.63 946
12916.71 904
12917.78 857
12918.85 857
12919.92 875
12921.00 884
12922.07 866
12923.14 880
12924.22 919
12925.29 910
12926.36 905
12927.44 887
12928.51 903
12929.58 923
12930.66 872
12931.73 872
12932.80 865
12933.88 865
12934.95 891
12936.02 834
12937.10 840
12938.17 839
12939.25 874
12940.32 922
12941.39 868
12942.47 924
12943.54 884
12944.62 839
12945.69 869
12946.76 868
12947.84 870
12948.91 889
12949.99 949
12951.06 902
12952.14 800
12953.21 834
12954.28 858
12955.36 889
12956.43 852
12957.51 853
12958.58 864
12959.66 874
12960.73 910
12961.81 854
12962.88 904
12963.96 861
12965.03 893
12966.11 877
12967.18 892
12968.26 874
12969.33 909
12970.41 879
12971.48 871
12972.56 846
12973.63 918
12974.71 908
12975.78 762
12976.86 789
12977.93 871
12979.01 898
12980.08 810
12981.16 816
12982.23 869
12983.31 859
12984.39 864
12985.46 814
12986.54 905
12987.61 926
12988.69 874
12989.77 875
12990.84 941
12991.92 848
12992.99 849
12994.07 895
12995.15 920
12996.22 961
12997.30 872
12998.37 883
12999.45 924
13000.53 874
13001.60 852
13002.68 819
13003.76 918
13004.83 871
13005.91 949
13006.99 935
13008.06 887
13009.14 844
13010.22 824
13011.29 828
13012.37 862
13013.45 850
13014.52 820
13015.60 888
13016.68 867
13017.75 867
13018.83 891
13019.91 908
13020.99 860
13022.06 860
13023.14 882
13024.22 889
13025.30 881
13026.37 867
13027.45 863
13028.53 918
13029.61 899
13030.68 807
13031.76 805
13032.84 903
13033.92 834
13034.99 905
13036.07 858
13037.15 891
13038.23 877
13039.31 870
13040.38 830
13041.46 900
13042.54 933
13043.62 908
13044.70 885
13045.77 840
13046.85 891
13047.93 912
13049.01 887
13050.09 826
13051.17 825
13052.24 917
13053.32 907
13054.40 882
13055.48 830
13056.56 872
13057.64 974
13058.72 906
13059.80 901
13060.87 854
13061.95 916
13063.03 891
13064.11 885
13065.19 955
13066.27 871
13067.35 866
13068.43 901
13069.51 930
13070.59 918
13071.67 933
13072.74 895
13073.82 906
13074.90 918
13075.98 850
13077.06 877
13078.14 926
13079.22 916
13080.30 952
13081.38 838
13082.46 831
13083.54 867
13084.62 823
13085.70 844
13086.78 823
13087.86 874
13088.94 937
13090.02 882
13091.10 836
13092.18 877
13093.26 926
13094.34 816
13095.42 927
13096.50 926
13097.58 911
13098.66 904
13099.74 931
13100.82 925
13101.90 813
13102.98 887
13104.07 918
13105.15 979
13106.23 899
13107.31 854
13108.39 907
13109.47 889
13110.55 892
13111.63 933
13112.71 946
13113.79 931
13114.87 838
13115.96 889
13117.04 875
13118.12 886
13119.20 914
13120.28 878
13121.36 866
13122.44 908
13123.52 934
13124.61 903
13125.69 935
13126.77 936
13127.85 959
13128.93 985
13130.01 915
13131.10 856
13132.18 884
13133.26 875
13134.34 902
13135.42 966
13136.51 951
13137.59 964
13138.67 980
13139.75 918
13140.83 934
13141.92 933
13143.00 950
13144.08 911
13145.16 853
13146.25 871
13147.33 923
13148.41 900
13149.49 957
13150.58 980
13151.66 930
13152.74 884
13153.82 847
13154.91 968
13155.99 993
13157.07 946
13158.15 862
13159.24 934
13160.32 971
13161.40 946
13162.49 921
13163.57 965
13164.65 987
13165.74 935
13166.82 917
13167.90 925
13168.99 1025
13170.07 947
13171.15 933
13172.24 916
13173.32 971
13174.40 939
13175.49 872
13176.57 861
13177.65 875
13178.74 860
13179.82 855
13180.91 834
13181.99 940
13183.07 947
13184.16 883
13185.24 918
13186.32 858
13187.41 876
13188.49 957
13189.58 899
13190.66 916
13191.75 928
13192.83 904
13193.91 927
13195.00 948
13196.08 965
13197.17 972
13198.25 993
13199.34 998
13200.42 1004
13201.51 934
13202.59 927
13203.68 991
13204.76 989
13205.85 1014
13206.93 1028
13208.01 976
13209.10 939
13210.18 985
13211.27 926
13212.36 953
13213.44 975
13214.53 899
13215.61 946
13216.70 977
13217.78 1001
13218.87 1009
13219.95 990
13221.04 968
13222.12 882
13223.21 984
13224.29 1042
13225.38 1026
13226.47 1054
13227.55 1026
13228.64 968
13229.72 1044
13230.81 976
13231.89 1035
13232.98 957
13234.07 968
13235.15 970
13236.24 1008
13237.33 996
13238.41 997
13239.50 1029
13240.58 987
13241.67 1034
13242.76 998
13243.84 999
13244.93 1061
13246.02 1103
13247.10 1067
13248.19 1062
13249.28 990
13250.36 1096
13251.45 1119
13252.54 1095
13253.62 1123
13254.71 1141
13255.80 1076
13256.88 1055
13257.97 1101
13259.06 1118
13260.14 1041
13261.23 1078
13262.32 1063
13263.41 1166
13264.49 1131
13265.58 1102
13266.67 1066
13267.76 1083
13268.84 1191
13269.93 1141
13271.02 1107
13272.11 1139
13273.19 1148
13274.28 1133
13275.37 1160
13276.46 1140
13277.54 1127
13278.63 1116
13279.72 1083
13280.81 1177
13281.90 1213
13282.98 1172
13284.07 1174
13285.16 1146
13286.25 1142
13287.34 1181
13288.42 1179
13289.51 1241
13290.60 1170
13291.69 1150
13292.78 1170
13293.87 1301
13294.95 1192
13296.04 1171
13297.13 1238
13298.22 1245
13299.31 1171
13300.40 1170
13301.49 1291
13302.58 1270
13303.66 1262
13304.75 1279
13305.84 1279
13306.93 1404
13308.02 1340
13309.11 1298
13310.20 1348
13311.29 1355
13312.38 1326
13313.47 1333
13314.55 1390
13315.64 1389
13316.73 1322
13317.82 1314
13318.91 1346
13320.00 1357
13321.09 1335
13322.18 1393
13323.27 1395
13324.36 1388
13325.45 1357
13326.54 1468
13327.63 1512
13328.72 1393
13329.81 1348
13330.90 1407
13331.99 1417
13333.08 1458
13334.17 1488
13335.26 1509
13336.35 1451
13337.44 1489
13338.53 1554
13339.62 1550
13340.71 1419
13341.80 1440
13342.89 1529
13343.98 1498
13345.07 1476
13346.16 1436
13347.25 1491
13348.35 1494
13349.44 1560
13350.53 1543
13351.62 1487
13352.71 1546
13353.80 1550
13354.89 1572
13355.98 1505
13357.07 1546
13358.16 1490
13359.26 1475
13360.35 1605
13361.44 1654
13362.53 1679
13363.62 1757
13364.71 1757
13365.80 1681
13366.89 1781
13367.99 1672
13369.08 1708
13370.17 1652
13371.26 1650
13372.35 1613
13373.44 1650
13374.54 1640
13375.63 1596
13376.72 1586
13377.81 1570
13378.90 1500
13380.00 1458
13381.09 1424
13382.18 1453
13383.27 1434
13384.36 1413
13385.46 1482
13386.55 1446
13387.64 1409
13388.73 1355
13389.83 1291
13390.92 1298
13392.01 1310
13393.10 1301
13394.20 1321
13395.29 1346
13396.38 1424
13397.47 1343
13398.57 1417
13399.66 1377
13400.75 1350
13401.84 1299
13402.94 1386
13404.03 1317
13405.12 1365
13406.22 1366
13407.31 1233
13408.40 1274
13409.50 1238
13410.59 1216
13411.68 1331
13412.78 1345
13413.87 1235
13414.96 1263
13416.06 1378
13417.15 1297
13418.24 1334
13419.34 1383
13420.43 1302
13421.52 1264
13422.62 1264
13423.71 1363
13424.81 1424
13425.90 1301
13426.99 1290
13428.09 1348
13429.18 1349
13430.27 1344
13431.37 1349
13432.46 1269
13433.56 1278
13434.65 1401
13435.75 1351
13436.84 1455
13437.93 1419
13439.03 1338
13440.12 1348
13441.22 1381
13442.31 1328
13443.41 1414
13444.50 1431
13445.60 1376
13446.69 1481
13447.79 1399
13448.88 1521
13449.98 1431
13451.07 1399
13452.17 1374
13453.26 1395
13454.36 1514
13455.45 1552
13456.55 1508
13457.64 1471
13458.74 1475
13459.83 1506
13460.93 1560
13462.02 1524
13463.12 1494
13464.21 1506
13465.31 1532
13466.40 1428
13467.50 1545
13468.59 1562
13469.69 1519
13470.79 1574
13471.88 1566
13472.98 1541
13474.07 1575
13475.17 1611
13476.27 1545
13477.36 1534
13478.46 1543
13479.55 1470
13480.65 1601
13481.75 1616
13482.84 1541
13483.94 1556
13485.03 1543
13486.13 1550
13487.23 1576
13488.32 1680
13489.42 1658
13490.52 1706
13491.61 1673
13492.71 1621
13493.81 1613
13494.90 1615
13496.00 1616
13497.10 1687
13498.19 1711
13499.29 1819
13500.39 1749
13501.48 1721
13502.58 1834
13503.68 1771
13504.77 1735
13505.87 1652
13506.97 1689
13508.07 1677
13509.16 1634
13510.26 1728
13511.36 1701
13512.46 1647
13513.55 1611
13514.65 1668
13515.75 1624
13516.85 1650
13517.94 1637
13519.04 1579
13520.14 1595
13521.24 1581
13522.33 1578
13523.43 1558
13524.53 1569
13525.63 1519
13526.73 1422
13527.82 1449
13528.92 1445
13530.02 1482
13531.12 1448
13532.22 1462
13533.31 1415
13534.41 1482
13535.51 1446
13536.61 1431
13537.71 1359
13538.81 1441
13539.90 1331
13541.00 1370
13542.10 1321
13543.20 1400
13544.30 1397
13545.40 1339
13546.50 1365
13547.60 1444
13548.69 1300
13549.79 1329
13550.89 1305
13551.99 1358
13553.09 1308
13554.19 1273
13555.29 1306
13556.39 1272
13557.49 1320
13558.59 1354
13559.69 1316
13560.78 1273
13561.88 1225
13562.98 1302
13564.08 1300
13565.18 1304
13566.28 1313
13567.38 1349
13568.48 1322
13569.58 1294
13570.68 1309
13571.78 1341
13572.88 1290
13573.98 1263
13575.08 1282
13576.18 1307
13577.28 1255
13578.38 1290
13579.48 1305
13580.58 1318
13581.68 1308
13582.78 1244
13583.88 1222
13584.98 1250
13586.08 1330
13587.18 1299
13588.28 1224
13589.38 1231
13590.48 1298
13591.59 1270
13592.69 1336
13593.79 1198
13594.89 1308
13595.99 1263
13597.09 1277
13598.19 1233
13599.29 1276
13600.39 1270
13601.49 1293
13602.59 1324
13603.69 1315
13604.80 1356
13605.90 1354
13607.00 1301
13608.10 1333
13609.20 1283
13610.30 1284
13611.40 1280
13612.51 1277
13613.61 1403
13614.71 1292
13615.81 1306
13616.91 1264
13618.01 1319
13619.11 1309
13620.22 1294
13621.32 1315
13622.42 1335
13623.52 1285
13624.62 1359
13625.73 1434
13626.83 1287
13627.93 1345
13629.03 1377
13630.13 1353
13631.24 1287
13632.34 1311
13633.44 1273
13634.54 1278
13635.65 1361
13636.75 1447
13637.85 1354
13638.95 1281
13640.06 1306
13641.16 1295
13642.26 1374
13643.36 1291
13644.47 1428
13645.57 1346
13646.67 1335
13647.78 1349
13648.88 1305
13649.98 1273
13651.08 1323
13652.19 1283
13653.29 1283
13654.39 1258
13655.50 1257
13656.60 1307
13657.70 1318
13658.81 1387
13659.91 1345
13661.01 1308
13662.12 1368
13663.22 1303
13664.32 1283
13665.43 1252
13666.53 1309
13667.63 1293
13668.74 1254
13669.84 1332
13670.95 1271
13672.05 1320
13673.15 1373
13674.26 1314
13675.36 1402
13676.47 1279
13677.57 1349
13678.67 1261
13679.78 1301
13680.88 1291
13681.99 1317
13683.09 1300
13684.20 1309
13685.30 1299
13686.40 1270
13687.51 1348
13688.61 1336
13689.72 1408
13690.82 1402
13691.93 1415
13693.03 1313
13694.14 1330
13695.24 1336
13696.35 1362
13697.45 1311
13698.56 1390
13699.66 1368
13700.77 1360
13701.87 1370
13702.98 1370
13704.08 1376
13705.19 1389
13706.29 1320
13707.40 1348
13708.50 1447
13709.61 1363
13710.71 1353
13711.82 1414
13712.92 1341
13714.03 1415
13715.14 1381
13716.24 1381
13717.35 1436
13718.45 1445
13719.56 1435
13720.66 1434
13721.77 1512
13722.88 1573
13723.98 1557
13725.09 1545
13726.19 1605
13727.30 1571
13728.41 1440
13729.51 1571
13730.62 1529
13731.73 1537
13732.83 1635
13733.94 1695
13735.04 1568
13736.15 1644
13737.26 1695
13738.36 1597
13739.47 1585
13740.58 1639
13741.68 1609
13742.79 1606
13743.90 1640
13745.00 1638
13746.11 1792
13747.22 1649
13748.32 1623
13749.43 1754
13750.54 1696
13751.65 1726
13752.75 1806
13753.86 1793
13754.97 1756
13756.07 1806
13757.18 1763
13758.29 1844
13759.40 1960
13760.50 2092
13761.61 2071
13762.72 2157
13763.83 2097
13764.93 2160
13766.04 2255
13767.15 2333
13768.26 2308
13769.37 2366
13770.47 2434
13771.58 2490
13772.69 2508
13773.80 2518
13774.91 2504
13776.01 2474
13777.12 2480
13778.23 2443
13779.34 2421
13780.45 2239
13781.55 2133
13782.66 2133
13783.77 2162
13784.88 2056
13785.99 1929
13787.10 1875
13788.20 1835
13789.31 1733
13790.42 1671
13791.53 1771
13792.64 1689
13793.75 1647
13794.86 1649
13795.97 1617
13797.07 1621
13798.18 1633
13799.29 1586
13800.40 1549
13801.51 1564
13802.62 1501
13803.73 1557
13804.84 1441
13805.95 1575
13807.06 1628
13808.17 1545
13809.28 1483
13810.39 1472
13811.49 1500
13812.60 1490
13813.71 1456
13814.82 1452
13815.93 1426
13817.04 1441
13818.15 1425
13819.26 1452
13820.37 1509
13821.48 1397
13822.59 1353
13823.70 1390
13824.81 1443
13825.92 1313
13827.03 1441
13828.14 1413
13829.25 1399
13830.36 1369
13831.47 1393
13832.58 1337
13833.69 1401
13834.80 1342
13835.92 1385
13837.03 1342
13838.14 1417
13839.25 1355
13840.36 1379
13841.47 1387
13842.58 1383
13843.69 1356
13844.80 1377
13845.91 1404
13847.02 1478
13848.13 1417
13849.24 1494
13850.36 1485
13851.47 1433
13852.58 1357
13853.69 1366
13854.80 1468
13855.91 1486
13857.02 1470
13858.13 1414
13859.25 1377
13860.36 1420
13861.47 1422
13862.58 1401
13863.69 1398
13864.80 1419
13865.91 1371
13867.03 1412
13868.14 1376
13869.25 1420
13870.36 1454
13871.47 1419
13872.59 1408
13873.70 1436
13874.81 1427
13875.92 1378
13877.03 1413
13878.15 1402
13879.26 1444
13880.37 1504
13881.48 1552
13882.60 1511
13883.71 1504
13884.82 1464
13885.93 1462
13887.05 1533
13888.16 1542
13889.27 1508
13890.38 1610
13891.50 1578
13892.61 1565
13893.72 1495
13894.83 1516
13895.95 1589
13897.06 1606
13898.17 1534
13899.29 1530
13900.40 1486
13901.51 1488
13902.63 1491
13903.74 1526
13904.85 1446
13905.97 1441
13907.08 1418
13908.19 1444
13909.31 1470
13910.42 1325
13911.53 1393
13912.65 1352
13913.76 1342
13914.87 1411
13915.99 1424
13917.10 1446
13918.21 1334
13919.33 1262
13920.44 1320
13921.56 1299
13922.67 1344
13923.78 1310
13924.90 1357
13926.01 1326
13927.13 1343
13928.24 1336
13929.35 1392
13930.47 1332
13931.58 1359
13932.70 1262
13933.81 1197
13934.93 1327
13936.04 1342
13937.16 1273
13938.27 1277
13939.38 1261
13940.50 1383
13941.61 1318
13942.73 1249
13943.84 1221
13944.96 1285
13946.07 1267
13947.19 1298
13948.30 1273
13949.42 1195
13950.53 1182
13951.65 1259
13952.76 1273
13953.88 1268
13954.99 1257
13956.11 1274
13957.23 1313
13958.34 1217
13959.46 1208
13960.57 1307
13961.69 1285
13962.80 1381
13963.92 1267
13965.03 1219
13966.15 1257
13967.27 1267
13968.38 1250
13969.50 1252
13970.61 1266
13971.73 1264
13972.84 1237
13973.96 1194
13975.08 1251
13976.19 1294
13977.31 1254
13978.43 1254
13979.54 1284
13980.66 1231
13981.77 1237
13982.89 1224
13984.01 1232
13985.12 1241
13986.24 1232
13987.36 1174
13988.47 1200
13989.59 1269
13990.71 1213
13991.82 1277
13992.94 1306
13994.06 1225
13995.17 1201
13996.29 1216
13997.41 1248
13998.52 1263
13999.64 1250
14000.76 1259
14001.88 1217
14002.99 1269
14004.11 1291
14005.23 1222
14006.34 1246
14007.46 1197
14008.58 1253
14009.70 1204
14010.81 1251
14011.93 1290
14013.05 1221
14014.17 1322
14015.28 1304
14016.40 1328
14017.52 1274
14018.64 1298
14019.76 1272
14020.87 1313
14021.99 1227
14023.11 1262
14024.23 1321
14025.35 1292
14026.46 1294
14027.58 1307
14028.70 1292
14029.82 1298
14030.94 1308
14032.06 1279
14033.17 1257
14034.29 1250
14035.41 1281
14036.53 1403
14037.65 1351
14038.77 1351
14039.88 1372
14041.00 1414
14042.12 1471
14043.24 1388
14044.36 1352
14045.48 1387
14046.60 1382
14047.72 1316
14048.84 1410
14049.95 1387
14051.07 1347
14052.19 1359
14053.31 1439
14054.43 1465
14055.55 1446
14056.67 1447
14057.79 1499
14058.91 1512
14060.03 1519
14061.15 1508
14062.27 1524
14063.39 1486
14064.51 1547
14065.63 1529
14066.75 1623
14067.87 1584
14068.99 1572
14070.11 1589
14071.23 1596
14072.35 1590
14073.47 1614
14074.59 1668
14075.71 1775
14076.83 1795
14077.95 1781
14079.07 1807
14080.19 1783
14081.31 1835
14082.43 1776
14083.55 1772
14084.67 1779
14085.79 1793
14086.91 1738
14088.03 1769
14089.15 1824
14090.27 1722
14091.39 1773
14092.51 1798
14093.63 1802
14094.75 1840
14095.87 1785
14097.00 1895
14098.12 1811
14099.24 1892
14100.36 1795
14101.48 1826
14102.60 1799
14103.72 1764
14104.84 1746
14105.96 1719
14107.09 1805
14108.21 1802
14109.33 1835
14110.45 1685
14111.57 1599
14112.69 1551
14113.81 1609
14114.94 1582
14116.06 1552
14117.18 1455
14118.30 1470
14119.42 1462
14120.55 1505
14121.67 1513
14122.79 1449
14123.91 1417
14125.03 1413
14126.16 1430
14127.28 1448
14128.40 1398
14129.52 1450
14130.64 1505
14131.77 1361
14132.89 1357
14134.01 1374
14135.13 1357
14136.26 1313
14137.38 1369
14138.50 1420
14139.62 1363
14140.75 1323
14141.87 1364
14142.99 1393
14144.11 1346
14145.24 1384
14146.36 1416
14147.48 1302
14148.61 1301
14149.73 1313
14150.85 1321
14151.98 1336
14153.10 1317
14154.22 1299
14155.35 1269
14156.47 1260
14157.59 1289
14158.72 1326
14159.84 1237
14160.96 1250
14162.09 1363
14163.21 1258
14164.33 1211
14165.46 1203
14166.58 1304
14167.70 1302
14168.83 1267
14169.95 1253
14171.08 1339
14172.20 1315
14173.32 1302
14174.45 1241
14175.57 1246
14176.70 1248
14177.82 1353
14178.94 1359
14180.07 1274
14181.19 1202
14182.32 1170
14183.44 1188
14184.57 1173
14185.69 1270
14186.81 1258
14187.94 1171
14189.06 1177
14190.19 1192
14191.31 1219
14192.44 1198
14193.56 1214
14194.69 1231
14195.81 1195
14196.94 1159
14198.06 1168
14199.19 1208
14200.31 1183
14201.44 1076
14202.56 1172
14203.69 1181
14204.81 1182
14205.94 1109
14207.06 1146
14208.19 1165
14209.31 1137
14210.44 1167
14211.57 1149
14212.69 1165
14213.82 1124
14214.94 1066
14216.07 1082
14217.19 1094
14218.32 1088
14219.44 1156
14220.57 1128
14221.70 1038
14222.82 1038
14223.95 1103
14225.07 1074
14226.20 1081
14227.33 1051
14228.45 1050
14229.58 1110
14230.71 1034
14231.83 1094
14232.96 1126
14234.08 1074
14235.21 1069
14236.34 1114
14237.46 1054
14238.59 1167
14239.72 1051
14240.84 1040
14241.97 1018
14243.10 1054
14244.22 1072
14245.35 1040
14246.48 1021
14247.60 1077
14248.73 1014
14249.86 1057
14250.99 1087
14252.11 1044
14253.24 1079
14254.37 1036
14255.49 1023
14256.62 962
14257.75 1006
14258.88 1004
14260.00 1030
14261.13 1028
14262.26 1103
14263.39 996
14264.51 981
14265.64 937
14266.77 1010
14267.90 974
14269.02 928
14270.15 990
14271.28 1007
14272.41 1040
14273.54 980
14274.66 989
14275.79 939
14276.92 993
14278.05 912
14279.18 958
14280.30 959
14281.43 902
14282.56 996
14283.69 954
14284.82 883
14285.95 938
14287.07 961
14288.20 977
14289.33 964
14290.46 922
14291.59 896
14292.72 884
14293.85 973
14294.98 889
14296.10 993
14297.23 936
14298.36 871
14299.49 913
14300.62 919
14301.75 829
14302.88 912
14304.01 901
14305.14 915
14306.27 958
14307.39 913
14308.52 868
14309.65 887
14310.78 965
14311.91 880
14313.04 860
14314.17 843
14315.30 878
14316.43 854
14317.56 890
14318.69 872
14319.82 912
14320.95 946
14322.08 881
14323.21 874
14324.34 814
14325.47 848
14326.60 858
14327.73 902
14328.86 883
14329.99 887
14331.12 853
14332.25 795
14333.38 833
14334.51 844
14335.64 828
14336.77 854
14337.90 836
14339.03 785
14340.16 814
14341.29 850
14342.42 844
14343.56 780
14344.69 797
14345.82 840
14346.95 891
14348.08 848
14349.21 846
14350.34 850
14351.47 792
14352.60 864
14353.73 861
14354.87 802
14356.00 819
14357.13 881
14358.26 875
14359.39 855
14360.52 856
14361.65 858
14362.78 755
14363.92 799
14365.05 856
14366.18 861
14367.31 855
14368.44 798
14369.57 821
14370.71 834
14371.84 832
14372.97 837
14374.10 781
14375.23 780
14376.37 806
14377.50 807
14378.63 799
14379.76 785
14380.89 875
14382.03 821
14383.16 759
14384.29 796
14385.42 823
14386.56 838
14387.69 802
14388.82 871
14389.95 853
14391.09 758
14392.22 818
14393.35 920
14394.48 790
14395.62 805
14396.75 809
14397.88 813
14399.02 810
14400.15 811
14401.28 821
14402.41 885
14403.55 835
14404.68 830
14405.81 802
14406.95 785
14408.08 837
14409.21 873
14410.35 882
14411.48 843
14412.61 842
14413.75 755
14414.88 868
14416.01 874
14417.15 833
14418.28 807
14419.42 795
14420.55 802
14421.68 842
14422.82 855
14423.95 874
14425.08 826
14426.22 781
14427.35 838
14428.49 798
14429.62 798
14430.75 833
14431.89 774
14433.02 806
14434.16 837
14435.29 836
14436.43 842
14437.56 819
14438.69 824
14439.83 820
14440.96 814
14442.10 811
14443.23 868
14444.37 813
14445.50 886
14446.64 884
14447.77 880
14448.91 909
14450.04 883
14451.18 840
14452.31 856
14453.45 874
14454.58 907
14455.72 866
14456.85 863
14457.99 923
14459.12 943
14460.26 895
14461.39 882
14462.53 905
14463.66 882
14464.80 911
14465.94 963
14467.07 912
14468.21 916
14469.34 863
14470.48 862
14471.61 858
14472.75 871
14473.89 885
14475.02 948
14476.16 843
14477.29 905
14478.43 872
14479.57 926
14480.70 853
14481.84 860
14482.97 883
14484.11 894
14485.25 893
14486.38 870
14487.52 801
14488.66 840
14489.79 823
14490.93 865
14492.07 882
14493.20 894
14494.34 840
14495.48 840
14496.61 911
14497.75 889
14498.89 819
14500.02 873
14501.16 868
14502.30 883
14503.43 847
14504.57 879
14505.71 928
14506.84 868
14507.98 827
14509.12 865
14510.26 888
14511.39 880
14512.53 832
14513.67 858
14514.81 901
14515.94 880
14517.08 883
14518.22 798
14519.36 840
14520.49 849
14521.63 879
14522.77 853
14523.91 849
14525.05 798
14526.18 824
14527.32 840
14528.46 824
14529.60 888
14530.74 867
14531.87 861
14533.01 859
14534.15 892
14535.29 875
14536.43 877
14537.56 781
14538.70 883
14539.84 917
14540.98 846
14542.12 791
14543.26 832
14544.40 828
14545.53 841
14546.67 866
14547.81 902
14548.95 861
14550.09 856
14551.23 835
14552.37 917
14553.51 910
14554.65 838
14555.78 841
14556.92 869
14558.06 860
14559.20 927
14560.34 864
14561.48 849
14562.62 901
14563.76 881
14564.90 881
14566.04 868
14567.18 954
14568.32 969
14569.46 921
14570.60 893
14571.74 907
14572.88 951
14574.02 972
14575.16 935
14576.30 957
14577.44 927
14578.58 945
14579.72 900
14580.86 998
14582.00 1022
14583.14 1016
14584.28 994
14585.42 927
14586.56 964
14587.70 959
14588.84 989
14589.98 1037
14591.12 1045
14592.26 1052
14593.40 1080
14594.54 1087
14595.68 1099
14596.82 1021
14597.96 1014
14599.10 1057
14600.24 1046
14601.38 985
14602.52 972
14603.67 1084
14604.81 1108
14605.95 1052
14607.09 1006
14608.23 1107
14609.37 1087
14610.51 1087
14611.65 1071
14612.79 1140
14613.94 1140
14615.08 1181
14616.22 1188
14617.36 1119
14618.50 1046
14619.64 1127
14620.79 1130
14621.93 1134
14623.07 1114
14624.21 1165
14625.35 1202
14626.49 1250
14627.64 1269
14628.78 1203
14629.92 1267
14631.06 1239
14632.20 1319
14633.35 1327
14634.49 1296
14635.63 1280
14636.77 1276
14637.91 1267
14639.06 1228
14640.20 1239
14641.34 1238
14642.48 1261
14643.63 1208
14644.77 1156
14645.91 1130
14647.05 1078
14648.20 1100
14649.34 1164
14650.48 1155
14651.63 1093
14652.77 1051
14653.91 996
14655.05 994
14656.20 948
14657.34 963
14658.48 949
14659.63 1000
14660.77 960
14661.91 934
14663.06 953
14664.20 907
14665.34 941
14666.49 852
14667.63 897
14668.77 869
14669.92 904
14671.06 867
14672.20 932
14673.35 987
14674.49 913
14675.64 888
14676.78 870
14677.92 850
14679.07 890
14680.21 892
14681.35 849
14682.50 858
14683.64 888
14684.79 875
14685.93 876
14687.08 860
14688.22 846
14689.36 806
14690.51 840
14691.65 794
14692.80 781
14693.94 818
14695.09 765
14696.23 783
14697.38 784
14698.52 792
14699.66 825
14700.81 786
14701.95 847
14703.10 831
14704.24 772
14705.39 775
14706.53 757
14707.68 780
14708.82 785
14709.97 744
14711.11 764
14712.26 764
14713.40 775
14714.55 809
14715.69 796
14716.84 810
14717.99 784
14719.13 819
14720.28 823
14721.42 838
14722.57 863
14723.71 810
14724.86 795
14726.00 799
14727.15 771
14728.30 775
14729.44 789
14730.59 847
14731.73 820
14732.88 847
14734.03 804
14735.17 733
14736.32 782
14737.46 832
14738.61 833
14739.76 743
14740.90 746
14742.05 779
14743.20 722
14744.34 735
14745.49 767
14746.64 748
14747.78 782
14748.93 793
14750.08 776
14751.22 727
14752.37 733
14753.52 724
14754.66 773
14755.81 713
14756.96 716
14758.10 713
14759.25 726
14760.40 680
14761.54 686
14762.69 757
14763.84 736
14764.99 725
14766.13 711
14767.28 739
14768.43 738
14769.58 729
14770.72 683
14771.87 710
14773.02 733
14774.17 771
14775.31 692
14776.46 647
14777.61 681
14778.76 704
14779.90 743
14781.05 733
14782.20 683
14783.35 715
14784.50 724
14785.64 756
14786.79 695
14787.94 649
14789.09 727
14790.24 732
14791.38 748
14792.53 804
14793.68 676
14794.83 646
14795.98 763
14797.13 655
14798.28 642
14799.42 660
14800.57 653
14801.72 680
14802.87 644
14804.02 588
14805.17 649
14806.32 675
14807.47 617
14808.61 631
14809.76 594
14810.91 674
14812.06 641
14813.21 648
14814.36 631
14815.51 648
14816.66 645
14817.81 642
14818.96 639
14820.11 611
14821.26 671
14822.41 611
14823.55 630
14824.70 675
14825.85 602
14827.00 631
14828.15 685
14829.30 628
14830.45 634
14831.60 613
14832.75 641
14833.90 667
14835.05 622
14836.20 666
14837.35 590
14838.50 599
14839.65 610
14840.80 628
14841.95 592
14843.10 647
14844.25 663
14845.40 613
14846.55 623
14847.70 569
14848.86 617
14850.01 612
14851.16 589
14852.31 611
14853.46 589
14854.61 582
14855.76 621
14856.91 626
14858.06 633
14859.21 626
14860.36 631
14861.51 643
14862.66 621
14863.82 647
14864.97 617
14866.12 632
14867.27 573
14868.42 618
14869.57 606
14870.72 611
14871.87 568
14873.03 552
14874.18 568
14875.33 631
14876.48 590
14877.63 581
14878.78 588
14879.94 578
14881.09 596
14882.24 603
14883.39 643
14884.54 564
14885.70 525
14886.85 554
14888.00 607
14889.15 574
14890.30 589
14891.46 666
14892.61 608
14893.76 582
14894.91 598
14896.06 572
14897.22 581
14898.37 577
14899.52 585
14900.67 574
14901.83 582
14902.98 639
14904.13 643
14905.28 649
14906.44 608
14907.59 600
14908.74 639
14909.90 612
14911.05 599
14912.20 564
14913.36 605
14914.51 597
14915.66 562
14916.81 574
14917.97 607
14919.12 608
14920.27 621
14921.43 613
14922.58 573
14923.73 595
14924.89 608
14926.04 625
14927.19 587
14928.35 580
14929.50 572
14930.66 618
14931.81 600
14932.96 584
14934.12 582
14935.27 619
14936.42 595
14937.58 543
14938.73 557
14939.89 566
14941.04 605
14942.19 624
14943.35 619
14944.50 662
14945.66 582
14946.81 599
14947.97 636
14949.12 611
14950.27 592
14951.43 555
14952.58 621
14953.74 646
14954.89 586
14956.05 639
14957.20 619
14958.36 606
14959.51 616
14960.67 596
14961.82 623
14962.98 649
14964.13 624
14965.29 632
14966.44 616
14967.60 589
14968.75 580
14969.91 637
14971.06 640
14972.22 606
14973.37 646
14974.53 577
14975.68 579
14976.84 600
14977.99 599
14979.15 580
14980.31 586
14981.46 625
14982.62 589
14983.77 604
14984.93 562
14986.08 616
14987.24 562
14988.40 574
14989.55 636
14990.71 637
14991.86 649
14993.02 610
14994.18 599
14995.33 595
14996.49 547
14997.65 575
14998.80 666
14999.96 553
15001.11 610
15002.27 601
15003.43 593
15004.58 623
15005.74 564
15006.90 619
15008.05 619
15009.21 566
15010.37 539
15011.52 558
15012.68 582
15013.84 576
15014.99 602
15016.15 612
15017.31 552
15018.47 543
15019.62 532
15020.78 575
15021.94 576
15023.09 572
15024.25 587
15025.41 569
15026.57 558
15027.72 546
15028.88 598
15030.04 564
15031.20 607
15032.35 601
15033.51 567
15034.67 558
15035.83 570
15036.98 534
15038.14 549
15039.30 578
15040.46 562
15041.62 544
15042.77 567
15043.93 595
15045.09 579
15046.25 524
15047.41 524
15048.57 581
15049.72 544
15050.88 567
15052.04 598
15053.20 650
15054.36 604
15055.52 559
15056.67 574
15057.83 563
15058.99 573
15060.15 621
15061.31 623
15062.47 579
15063.63 563
15064.79 630
15065.94 604
15067.10 619
15068.26 588
15069.42 582
15070.58 594
15071.74 541
15072.90 562
15074.06 576
15075.22 573
15076.38 577
15077.54 538
15078.70 541
15079.85 562
15081.01 632
15082.17 627
15083.33 633
15084.49 588
15085.65 544
15086.81 618
15087.97 587
15089.13 584
15090.29 561
15091.45 592
15092.61 638
15093.77 579
15094.93 518
15096.09 556
15097.25 562
15098.41 621
15099.57 586
15100.73 587
15101.89 596
15103.05 589
15104.21 527
15105.37 532
15106.53 584
15107.69 627
15108.86 611
15110.02 607
15111.18 615
15112.34 594
15113.50 593
15114.66 617
15115.82 614
15116.98 580
15118.14 618
15119.30 606
15120.46 658
15121.62 565
15122.79 605
15123.95 657
15125.11 625
15126.27 565
15127.43 589
15128.59 640
15129.75 602
15130.91 592
15132.08 580
15133.24 606
15134.40 615
15135.56 568
15136.72 602
15137.88 666
15139.05 619
15140.21 615
15141.37 606
15142.53 621
15143.69 580
15144.85 609
15146.02 620
15147.18 681
15148.34 663
15149.50 591
15150.66 684
15151.83 635
15152.99 631
15154.15 623
15155.31 639
15156.48 625
15157.64 622
15158.80 600
15159.96 647
15161.13 610
15162.29 608
15163.45 597
15164.61 662
15165.78 634
15166.94 621
15168.10 666
15169.27 653
15170.43 653
15171.59 628
15172.75 595
15173.92 602
15175.08 662
15176.24 681
15177.41 703
15178.57 695
15179.73 655
15180.90 739
15182.06 738
15183.22 689
15184.39 719
15185.55 737
15186.71 738
15187.88 715
15189.04 677
15190.21 667
15191.37 646
15192.53 709
15193.70 704
15194.86 660
15196.02 683
15197.19 727
15198.35 737
15199.52 708
15200.68 708
15201.84 752
15203.01 760
15204.17 706
15205.34 700
15206.50 728
15207.67 704
15208.83 696
15209.99 673
15211.16 668
15212.32 734
15213.49 723
15214.65 748
15215.82 759
15216.98 736
15218.15 743
15219.31 698
15220.48 745
15221.64 729
15222.81 731
15223.97 801
15225.14 807
15226.30 770
15227.47 825
15228.63 838
15229.80 840
15230.96 810
15232.13 828
15233.29 754
15234.46 797
15235.62 824
15236.79 799
15237.95 773
15239.12 788
15240.29 800
15241.45 845
15242.62 784
15243.78 787
15244.95 796
15246.11 698
15247.28 739
15248.45 764
15249.61 689
15250.78 745
15251.94 693
15253.11 786
15254.28 732
15255.44 727
15256.61 696
15257.78 682
15258.94 700
15260.11 677
15261.27 680
15262.44 710
15263.61 679
15264.77 711
15265.94 701
15267.11 646
15268.27 654
15269.44 669
15270.61 646
15271.77 645
15272.94 629
15274.11 635
15275.27 651
15276.44 651
15277.61 651
15278.78 676
15279.94 654
15281.11 603
15282.28 661
15283.44 640
15284.61 652
15285.78 637
15286.95 646
15288.11 676
15289.28 671
15290.45 667
15291.62 635
15292.78 633
15293.95 667
15295.12 675
15296.29 661
15297.46 671
15298.62 599
15299.79 655
15300.96 616
15302.13 660
15303.30 605
15304.46 676
15305.63 678
15306.80 712
15307.97 694
15309.14 741
15310.30 660
15311.47 593
15312.64 615
15313.81 629
15314.98 666
15316.15 644
15317.31 679
15318.48 676
15319.65 666
15320.82 620
15321.99 641
15323.16 651
15324.33 694
15325.50 689
15326.66 674
15327.83 674
15329.00 683
15330.17 647
15331.34 672
15332.51 658
15333.68 639
15334.85 634
15336.02 641
15337.19 679
15338.36 660
15339.53 664
15340.70 620
15341.86 609
15343.03 626
15344.20 701
15345.37 674
15346.54 625
15347.71 707
15348.88 691
15350.05 681
15351.22 669
15352.39 660
15353.56 704
15354.73 723
15355.90 642
15357.07 669
15358.24 692
15359.41 678
15360.58 663
15361.75 617
15362.92 613
15364.09 622
15365.26 711
15366.43 693
15367.60 698
15368.78 664
15369.95 674
15371.12 726
15372.29 670
15373.46 613
15374.63 634
15375.80 688
15376.97 682
15378.14 650
15379.31 652
15380.48 630
15381.65 691
15382.83 684
15384.00 726
15385.17 686
15386.34 676
15387.51 668
15388.68 673
15389.85 669
15391.02 654
15392.20 664
15393.37 650
15394.54 673
15395.71 693
15396.88 703
15398.05 701
15399.22 668
15400.40 614
15401.57 614
15402.74 649
15403.91 638
15405.08 666
15406.26 611
15407.43 622
15408.60 610
15409.77 671
15410.94 604
15412.12 603
15413.29 638
15414.46 659
15415.63 640
15416.81 658
15417.98 629
15419.15 609
15420.32 667
15421.50 607
15422.67 590
15423.84 590
15425.01 611
15426.19 621
15427.36 589
15428.53 584
15429.70 572
15430.88 564
15432.05 654
15433.22 581
15434.40 615
15435.57 631
15436.74 651
15437.92 630
15439.09 602
15440.26 608
15441.44 630
15442.61 584
15443.78 562
15444.96 603
15446.13 580
15447.30 606
15448.48 599
15449.65 592
15450.82 613
15452.00 619
15453.17 634
15454.34 634
15455.52 658
15456.69 602
15457.87 547
15459.04 585
15460.21 617
15461.39 575
15462.56 588
15463.74 567
15464.91 643
15466.08 622
15467.26 577
15468.43 583
15469.61 602
15470.78 613
15471.96 634
15473.13 581
15474.31 561
15475.48 633
15476.65 601
15477.83 646
15479.00 604
15480.18 617
15481.35 649
15482.53 654
15483.70 638
15484.88 614
15486.05 640
15487.23 666
15488.40 589
15489.58 613
15490.75 627
15491.93 656
15493.10 610
15494.28 622
15495.45 622
15496.63 630
15497.81 678
15498.98 647
15500.16 626
15501.33 587
15502.51 627
15503.68 601
15504.86 590
15506.03 619
15507.21 633
15508.39 690
15509.56 653
15510.74 596
15511.91 585
15513.09 588
15514.27 667
15515.44 659
15516.62 592
15517.79 642
15518.97 639
15520.15 646
15521.32 607
15522.50 615
15523.68 627
15524.85 644
15526.03 606
15527.21 641
15528.38 653
15529.56 616
15530.74 653
15531.91 586
15533.09 608
15534.27 605
15535.44 672
15536.62 682
15537.80 683
15538.97 697
15540.15 704
15541.33 637
15542.51 648
15543.68 680
15544.86 688
15546.04 683
15547.21 663
15548.39 697
15549.57 639
15550.75 672
15551.92 680
15553.10 729
15554.28 735
15555.46 666
15556.63 668
15557.81 687
15558.99 667
15560.17 691
15561.35 664
15562.52 680
15563.70 726
15564.88 679
15566.06 662
15567.24 685
15568.41 700
15569.59 731
15570.77 777
15571.95 704
15573.13 743
15574.30 688
15575.48 709
15576.66 739
15577.84 725
15579.02 724
15580.20 749
15581.38 772
15582.55 772
15583.73 767
15584.91 751
15586.09 758
15587.27 766
15588.45 744
15589.63 813
15590.81 800
15591.99 766
15593.16 762
15594.34 801
15595.52 836
15596.70 848
15597.88 850
15599.06 826
15600.24 808
15601.42 751
15602.60 842
15603.78 836
15604.96 862
15606.14 831
15607.32 856
15608.50 826
15609.68 840
15610.86 838
15612.04 882
15613.22 829
15614.40 836
15615.58 880
15616.76 913
15617.94 895
15619.12 882
15620.30 858
15621.48 900
15622.66 948
15623.84 958
15625.02 886
15626.20 904
15627.38 936
15628.56 932
15629.74 912
15630.92 932
15632.10 944
15633.28 951
15634.46 967
15635.64 1018
15636.82 1003
15638.00 966
15639.18 981
15640.36 969
15641.54 1021
15642.73 987
15643.91 1022
15645.09 1033
15646.27 995
15647.45 976
15648.63 963
15649.81 1034
15650.99 1011
15652.17 943
15653.36 995
15654.54 1055
15655.72 1052
15656.90 1073
15658.08 984
15659.26 924
15660.44 982
15661.63 950
15662.81 997
15663.99 961
15665.17 965
15666.35 1042
15667.54 1089
15668.72 1054
15669.90 989
15671.08 929
15672.26 988
15673.45 994
15674.63 1051
15675.81 986
15676.99 989
15678.17 992
15679.36 947
15680.54 924
15681.72 1011
15682.90 908
15684.09 988
15685.27 953
15686.45 957
15687.63 931
15688.82 939
15690.00 916
15691.18 941
15692.36 937
15693.55 910
15694.73 943
15695.91 949
15697.10 912
15698.28 939
15699.46 902
15700.65 976
15701.83 968
15703.01 1009
15704.20 989
15705.38 957
15706.56 972
15707.75 904
15708.93 939
15710.11 890
15711.30 949
15712.48 1011
15713.66 930
15714.85 952
15716.03 955
15717.21 969
15718.40 967
15719.58 985
15720.77 993
15721.95 992
15723.13 1005
15724.32 987
15725.50 972
15726.69 1015
15727.87 942
15729.05 1000
15730.24 976
15731.42 990
15732.61 1001
15733.79 1001
15734.98 961
15736.16 880
15737.34 935
15738.53 967
15739.71 1025
15740.90 1066
15742.08 1042
15743.27 1052
15744.45 1033
15745.64 1015
15746.82 1029
15748.01 1044
15749.19 1102
15750.38 1141
15751.56 1113
15752.75 1113
15753.93 1086
15755.12 1048
15756.30 1059
15757.49 1061
15758.67 1101
15759.86 1095
15761.04 1022
15762.23 1075
15763.42 1012
15764.60 1056
15765.79 1086
15766.97 1028
15768.16 1109
15769.34 1068
15770.53 1035
15771.71 1021
15772.90 1022
15774.09 992
15775.27 981
15776.46 1037
15777.64 993
15778.83 983
15780.02 1034
15781.20 1056
15782.39 991
15783.58 1011
15784.76 977
15785.95 1001
15787.13 961
15788.32 1009
15789.51 923
15790.69 912
15791.88 936
15793.07 946
15794.25 984
15795.44 958
15796.63 909
15797.81 949
15799.00 943
15800.19 912
15801.37 949
15802.56 860
15803.75 876
15804.94 958
15806.12 864
15807.31 860
15808.50 854
15809.68 829
15810.87 845
15812.06 874
15813.25 872
15814.43 855
15815.62 835
15816.81 903
15818.00 900
15819.18 840
15820.37 867
15821.56 887
15822.75 844
15823.93 892
15825.12 864
15826.31 890
15827.50 850
15828.69 817
15829.87 822
15831.06 866
15832.25 916
15833.44 826
15834.63 828
15835.81 785
15837.00 831
15838.19 778
15839.38 796
15840.57 768
15841.76 818
15842.94 861
15844.13 812
15845.32 866
15846.51 862
15847.70 850
15848.89 803
15850.08 756
15851.27 759
15852.45 828
15853.64 821
15854.83 797
15856.02 781
15857.21 825
15858.40 795
15859.59 791
15860.78 852
15861.97 849
15863.16 875
15864.35 800
15865.53 833
15866.72 885
15867.91 794
15869.10 906
15870.29 828
15871.48 832
15872.67 864
15873.86 816
15875.05 875
15876.24 790
15877.43 824
15878.62 837
15879.81 846
15881.00 817
15882.19 783
15883.38 774
15884.57 876
15885.76 899
15886.95 829
15888.14 794
15889.33 849
15890.52 890
15891.71 867
15892.90 828
15894.09 872
15895.28 867
15896.47 884
15897.66 870
15898.85 812
15900.04 843
15901.24 851
15902.43 918
15903.62 882
15904.81 852
15906.00 914
15907.19 916
15908.38 909
15909.57 861
15910.76 900
15911.95 922
15913.14 904
15914.34 849
15915.53 892
15916.72 904
15917.91 905
15919.10 943
15920.29 948
15921.48 964
15922.68 873
15923.87 926
15925.06 940
15926.25 942
15927.44 916
15928.63 946
15929.83 944
15931.02 879
15932.21 935
15933.40 913
15934.59 903
15935.78 949
15936.98 905
15938.17 910
15939.36 854
15940.55 830
15941.74 849
15942.94 876
15944.13 823
15945.32 816
15946.51 856
15947.71 792
15948.90 747
15950.09 778
15951.28 789
15952.48 741
15953.67 793
15954.86 824
15956.05 797
15957.25 737
15958.44 762
15959.63 739
15960.83 711
15962.02 728
15963.21 715
15964.41 712
15965.60 746
15966.79 645
15967.98 654
15969.18 672
15970.37 666
15971.56 655
15972.76 684
15973.95 678
15975.14 688
15976.34 722
15977.53 703
15978.73 660
15979.92 637
15981.11 668
15982.31 670
15983.50 635
15984.69 678
15985.89 648
15987.08 594
15988.28 607
15989.47 608
15990.66 603
15991.86 589
15993.05 661
15994.25 653
15995.44 608
15996.63 590
15997.83 608
15999.02 631
16000.22 608
16001.41 628
16002.61 614
16003.80 621
16005.00 604
16006.19 636
16007.38 692
16008.58 638
16009.77 618
16010.97 637
16012.16 663
16013.36 679
16014.55 629
16015.75 670
16016.94 612
16018.14 620
16019.33 607
16020.53 631
16021.72 660
16022.92 625
16024.11 581
16025.31 625
16026.51 622
16027.70 669
16028.90 628
16030.09 569
16031.29 632
16032.48 592
16033.68 630
16034.87 640
16036.07 610
16037.27 611
16038.46 564
16039.66 576
16040.85 615
16042.05 578
16043.24 595
16044.44 614
16045.64 586
16046.83 588
16048.03 606
16049.23 580
16050.42 606
16051.62 673
16052.81 583
16054.01 607
16055.21 592
16056.40 647
16057.60 641
16058.80 585
16059.99 557
16061.19 619
16062.39 611
16063.58 593
16064.78 592
16065.98 550
16067.17 590
16068.37 597
16069.57 564
16070.77 591
16071.96 590
16073.16 586
16074.36 592
16075.55 592
16076.75 653
16077.95 602
16079.15 608
16080.34 603
16081.54 562
16082.74 574
16083.94 571
16085.13 588
16086.33 542
16087.53 558
16088.73 570
16089.92 545
16091.12 561
16092.32 579
16093.52 614
16094.71 585
16095.91 560
16097.11 533
16098.31 587
16099.51 571
16100.71 583
16101.90 612
16103.10 571
16104.30 541
16105.50 544
16106.70 548
16107.89 507
16109.09 552
16110.29 561
16111.49 575
16112.69 574
16113.89 541
16115.09 534
16116.28 589
16117.48 534
16118.68 503
16119.88 538
16121.08 554
16122.28 563
16123.48 553
16124.68 573
16125.88 563
16127.08 562
16128.27 580
16129.47 572
16130.67 550
16131.87 558
16133.07 555
16134.27 581
16135.47 536
16136.67 532
16137.87 567
16139.07 585
16140.27 595
16141.47 544
16142.67 562
16143.87 552
16145.07 528
16146.27 551
16147.47 556
16148.67 527
16149.87 524
16151.07 523
16152.27 510
16153.47 524
16154.67 541
16155.87 587
16157.07 572
16158.27 566
16159.47 564
16160.67 554
16161.87 543
16163.07 540
16164.27 511
16165.47 488
16166.67 530
16167.87 554
16169.07 559
16170.27 558
16171.47 536
16172.68 540
16173.88 548
16175.08 550
16176.28 516
16177.48 562
16178.68 527
16179.88 534
16181.08 536
16182.28 543
16183.48 579
16184.69 538
16185.89 607
16187.09 578
16188.29 529
16189.49 560
16190.69 552
16191.89 545
16193.10 531
16194.30 537
16195.50 560
16196.70 526
16197.90 555
16199.10 575
16200.31 575
16201.51 587
16202.71 554
16203.91 502
16205.11 517
16206.32 604
16207.52 557
16208.72 550
16209.92 523
16211.13 583
16212.33 563
16213.53 537
16214.73 612
16215.93 587
16217.14 568
16218.34 573
16219.54 552
16220.74 551
16221.95 552
16223.15 542
16224.35 607
16225.56 593
16226.76 567
16227.96 594
16229.16 615
16230.37 575
16231.57 586
16232.77 596
16233.98 590
16235.18 580
16236.38 550
16237.59 576
16238.79 579
16239.99 650
16241.20 570
16242.40 643
16243.60 630
16244.81 603
16246.01 593
16247.21 588
16248.42 554
16249.62 565
16250.82 551
16252.03 603
16253.23 613
16254.44 607
16255.64 623
16256.84 616
16258.05 583
16259.25 585
16260.46 614
16261.66 623
16262.86 577
16264.07 593
16265.27 621
16266.48 631
16267.68 607
16268.89 621
16270.09 593
16271.29 659
16272.50 634
16273.70 663
16274.91 607
16276.11 588
16277.32 548
16278.52 604
16279.73 646
16280.93 617
16282.14 576
16283.34 648
16284.55 587
16285.75 605
16286.96 572
16288.16 606
16289.37 631
16290.57 598
16291.78 594
16292.98 569
16294.19 561
16295.39 575
16296.60 584
16297.80 582
16299.01 607
16300.22 601
16301.42 579
16302.63 631
16303.83 607
16305.04 628
16306.24 592
16307.45 607
16308.66 633
16309.86 618
16311.07 612
16312.27 579
16313.48 552
16314.69 586
16315.89 596
16317.10 570
16318.30 570
16319.51 614
16320.72 590
16321.92 618
16323.13 632
16324.34 574
16325.54 560
16326.75 542
16327.96 571
16329.16 522
16330.37 537
16331.58 541
16332.78 560
16333.99 589
16335.20 561
16336.40 581
16337.61 570
16338.82 565
16340.02 563
16341.23 531
16342.44 530
16343.65 554
16344.85 535
16346.06 577
16347.27 556
16348.47 498
16349.68 529
16350.89 542
16352.10 597
16353.30 572
16354.51 596
16355.72 573
16356.93 545
16358.13 506
16359.34 544
16360.55 561
16361.76 510
16362.97 504
16364.17 541
16365.38 514
16366.59 501
16367.80 559
16369.01 504
16370.21 491
16371.42 507
16372.63 551
16373.84 545
16375.05 493
16376.26 540
16377.46 516
16378.67 534
16379.88 504
16381.09 544
16382.30 555
16383.51 548
16384.72 549
16385.92 492
16387.13 519
16388.34 497
16389.55 510
16390.76 489
16391.97 544
16393.18 588
16394.39 473
16395.60 514
16396.80 466
16398.01 510
16399.22 527
16400.43 475
16401.64 519
16402.85 512
16404.06 525
16405.27 547
16406.48 521
16407.69 497
16408.90 476
16410.11 528
16411.32 516
16412.53 500
16413.74 529
16414.95 548
16416.16 527
16417.37 511
16418.58 491
16419.79 501
16421.00 501
16422.21 482
16423.42 549
16424.63 495
16425.84 473
16427.05 495
16428.26 528
16429.47 527
16430.68 503
16431.89 455
16433.10 522
16434.31 514
16435.52 454
16436.73 477
16437.94 522
16439.15 507
16440.36 527
16441.57 568
16442.79 541
16444.00 499
16445.21 445
16446.42 509
16447.63 492
16448.84 469
16450.05 457
16451.26 537
16452.47 475
16453.68 486
16454.90 436
16456.11 471
16457.32 505
16458.53 438
16459.74 491
16460.95 532
16462.16 510
16463.38 528
16464.59 562
16465.80 480
16467.01 492
16468.22 506
16469.43 466
16470.65 467
16471.86 475
16473.07 470
16474.28 476
16475.49 464
16476.71 460
16477.92 478
16479.13 508
16480.34 490
16481.56 467
16482.77 508
16483.98 456
16485.19 532
16486.40 484
16487.62 510
16488.83 453
16490.04 495
16491.25 490
16492.47 499
16493.68 472
16494.89 445
16496.11 465
16497.32 504
16498.53 469
16499.74 454
16500.96 454
16502.17 469
16503.38 485
16504.60 504
16505.81 471
16507.02 435
16508.24 479
16509.45 479
16510.66 511
16511.88 502
16513.09 474
16514.30 448
16515.52 463
16516.73 476
16517.94 496
16519.16 523
16520.37 483
16521.58 486
16522.80 518
16524.01 511
16525.23 494
16526.44 498
16527.65 463
16528.87 524
16530.08 483
16531.30 464
16532.51 472
16533.72 492
16534.94 449
16536.15 496
16537.37 488
16538.58 459
16539.80 483
16541.01 549
16542.23 526
16543.44 499
16544.65 511
16545.87 499
16547.08 505
16548.30 529
16549.51 501
16550.73 533
16551.94 499
16553.16 462
16554.37 509
16555.59 474
16556.80 499
16558.02 544
16559.23 529
16560.45 581
16561.66 540
16562.88 488
16564.09 506
16565.31 479
16566.52 523
16567.74 514
16568.96 512
16570.17 553
16571.39 529
16572.60 558
16573.82 492
16575.03 486
16576.25 544
16577.47 557
16578.68 561
16579.90 562
16581.11 534
16582.33 574
16583.54 557
16584.76 535
16585.98 561
16587.19 516
16588.41 459
16589.63 447
16590.84 486
16592.06 485
16593.27 487
16594.49 552
16595.71 520
16596.92 488
16598.14 528
16599.36 475
16600.57 453
16601.79 474
16603.01 500
16604.22 487
16605.44 509
16606.66 493
16607.87 492
16609.09 472
16610.31 481
16611.53 495
16612.74 519
16613.96 461
16615.18 478
16616.39 489
16617.61 499
16618.83 478
16620.05 493
16621.26 462
16622.48 487
16623.70 500
16624.92 438
16626.13 477
16627.35 454
16628.57 481
16629.79 417
16631.00 425
16632.22 488
16633.44 511
16634.66 444
16635.88 418
16637.09 456
16638.31 458
16639.53 448
16640.75 479
16641.97 503
16643.18 472
16644.40 482
16645.62 449
16646.84 454
16648.06 428
16649.28 445
16650.49 462
16651.71 489
16652.93 469
16654.15 511
16655.37 480
16656.59 430
16657.81 469
16659.03 470
16660.24 475
16661.46 453
16662.68 444
16663.90 461
16665.12 445
16666.34 452
16667.56 459
16668.78 439
16670.00 425
16671.22 426
16672.43 421
16673.65 409
16674.87 438
16676.09 435
16677.31 446
16678.53 463
16679.75 433
16680.97 475
16682.19 484
16683.41 449
16684.63 498
16685.85 506
16687.07 467
16688.29 429
16689.51 429
16690.73 452
16691.95 483
16693.17 482
16694.39 432
16695.61 467
16696.83 469
16698.05 482
16699.27 444
16700.49 461
16701.71 447
16702.93 451
16704.15 432
16705.37 441
16706.59 471
16707.81 441
16709.03 429
16710.25 471
16711.48 454
16712.70 444
16713.92 432
16715.14 469
16716.36 474
16717.58 469
16718.80 475
16720.02 434
16721.24 433
16722.46 467
16723.68 469
16724.91 417
16726.13 464
16727.35 395
16728.57 433
16729.79 440
16731.01 438
16732.23 434
16733.46 442
16734.68 420
16735.90 423
16737.12 435
16738.34 423
16739.56 414
16740.79 438
16742.01 457
16743.23 481
16744.45 428
16745.67 474
16746.90 502
16748.12 412
16749.34 449
16750.56 468
16751.78 435
16753.01 394
16754.23 399
16755.45 416
16756.67 456
16757.90 479
16759.12 462
16760.34 478
16761.56 432
16762.79 485
16764.01 430
16765.23 403
16766.45 422
16767.68 460
16768.90 417
16770.12 430
16771.34 443
16772.57 411
16773.79 412
16775.01 432
16776.24 423
16777.46 465
16778.68 462
16779.91 464
16781.13 446
16782.35 424
16783.58 402
16784.80 425
16786.02 438
16787.25 402
16788.47 462
16789.69 438
16790.92 464
16792.14 430
16793.36 493
16794.59 455
16795.81 442
16797.04 458
16798.26 408
16799.48 417
16800.71 447
16801.93 461
16803.16 440
16804.38 471
16805.60 390
16806.83 441
16808.05 407
16809.28 394
16810.50 436
16811.73 465
16812.95 423
16814.17 483
16815.40 424
16816.62 413
16817.85 434
16819.07 452
16820.30 460
16821.52 496
16822.75 445
16823.97 465
16825.20 481
16826.42 455
16827.65 413
16828.87 449
16830.10 430
16831.32 419
16832.55 423
16833.77 481
16835.00 509
16836.22 496
16837.45 456
16838.67 450
16839.90 481
16841.12 490
16842.35 466
16843.57 514
16844.80 448
16846.03 513
16847.25 562
16848.48 500
16849.70 475
16850.93 482
16852.15 495
16853.38 483
16854.61 505
16855.83 478
16857.06 465
16858.28 467
16859.51 512
16860.74 489
16861.96 522
16863.19 534
16864.42 545
16865.64 554
16866.87 542
16868.09 542
16869.32 577
16870.55 572
16871.77 573
16873.00 532
16874.23 504
16875.45 532
16876.68 495
16877.91 514
16879.13 525
16880.36 570
16881.59 555
16882.82 535
16884.04 551
16885.27 521
16886.50 520
16887.72 504
16888.95 602
16890.18 499
16891.41 483
16892.63 522
16893.86 514
16895.09 510
16896.32 496
16897.54 520
16898.77 515
16900.00 518
16901.23 501
16902.45 486
16903.68 517
16904.91 486
16906.14 532
16907.36 493
16908.59 470
16909.82 472
16911.05 472
16912.28 473
16913.50 498
16914.73 486
16915.96 454
16917.19 484
16918.42 456
16919.65 482
16920.87 441
16922.10 457
16923.33 452
16924.56 467
16925.79 477
16927.02 459
16928.24 463
16929.47 431
16930.70 498
16931.93 511
16933.16 492
16934.39 507
16935.62 481
16936.85 493
16938.08 517
16939.30 499
16940.53 532
16941.76 491
16942.99 522
16944.22 469
16945.45 446
16946.68 463
16947.91 549
16949.14 553
16950.37 489
16951.60 459
16952.83 465
16954.06 495
16955.29 440
16956.52 473
16957.74 501
16958.97 499
16960.20 462
16961.43 486
16962.66 489
16963.89 475
16965.12 445
16966.35 484
16967.58 472
16968.81 478
16970.04 469
16971.27 491
16972.50 495
16973.74 493
16974.97 487
16976.20 485
16977.43 445
16978.66 467
16979.89 477
16981.12 451
16982.35 458
16983.58 497
16984.81 541
16986.04 521
16987.27 512
16988.50 473
16989.73 433
16990.96 468
16992.19 446
16993.43 498
16994.66 485
16995.89 454
16997.12 430
16998.35 433
16999.58 425
17000.81 527
17002.04 486
17003.28 451
17004.51 427
17005.74 463
17006.97 454
17008.20 421
17009.43 500
17010.66 440
17011.90 399
17013.13 457
17014.36 480
17015.59 454
17016.82 506
17018.05 438
17019.29 408
17020.52 416
17021.75 455
17022.98 400
17024.21 465
17025.45 445
17026.68 458
17027.91 494
17029.14 433
17030.38 420
17031.61 430
17032.84 427
17034.07 435
17035.31 444
17036.54 409
17037.77 449
17039.00 453
17040.24 470
17041.47 431
17042.70 407
17043.93 429
17045.17 395
17046.40 395
17047.63 407
17048.87 425
17050.10 424
17051.33 402
17052.57 407
17053.80 455
17055.03 437
17056.27 432
17057.50 380
17058.73 392
17059.97 432
17061.20 467
17062.43 403
17063.67 359
17064.90 383
17066.13 408
17067.37 392
17068.60 402
17069.83 406
17071.07 432
17072.30 434
17073.54 383
17074.77 434
17076.00 443
17077.24 424
17078.47 426
17079.71 421
17080.94 397
17082.17 400
17083.41 414
17084.64 456
17085.88 424
17087.11 444
17088.35 442
17089.58 428
17090.81 430
17092.05 339
17093.28 406
17094.52 431
17095.75 441
17096.99 414
17098.22 429
17099.46 427
17100.69 427
17101.93 418
17103.16 404
17104.40 409
17105.63 408
17106.87 402
17108.10 399
17109.34 398
17110.57 396
17111.81 418
17113.04 417
17114.28 422
17115.51 418
17116.75 430
17117.99 420
17119.22 421
17120.46 447
17121.69 387
17122.93 422
17124.16 443
17125.40 430
17126.64 376
17127.87 393
17129.11 403
17130.34 405
17131.58 389
17132.82 399
17134.05 388
17135.29 414
17136.52 410
17137.76 432
17139.00 437
17140.23 441
17141.47 416
17142.71 441
17143.94 381
17145.18 426
17146.41 418
17147.65 375
17148.89 387
17150.12 393
17151.36 415
17152.60 376
17153.83 402
17155.07 373
17156.31 377
17157.55 394
17158.78 409
17160.02 393
17161.26 451
17162.49 410
17163.73 372
17164.97 450
17166.21 404
17167.44 398
17168.68 395
17169.92 412
17171.15 420
17172.39 414
17173.63 388
17174.87 389
17176.10 387
17177.34 365
17178.58 427
17179.82 418
17181.06 397
17182.29 408
17183.53 425
17184.77 382
17186.01 383
17187.25 390
17188.48 406
17189.72 388
17190.96 393
17192.20 381
17193.44 403
17194.67 349
17195.91 370
17197.15 404
17198.39 413
17199.63 400
17200.87 407
17202.10 403
17203.34 383
17204.58 387
17205.82 403
17207.06 398
17208.30 382
17209.54 367
17210.78 350
17212.01 367
17213.25 384
17214.49 398
17215.73 359
17216.97 379
17218.21 395
17219.45 402
17220.69 413
17221.93 392
17223.17 367
17224.41 408
17225.65 388
17226.89 386
17228.12 425
17229.36 394
17230.60 426
17231.84 418
17233.08 378
17234.32 363
17235.56 388
17236.80 365
17238.04 407
17239.28 388
17240.52 339
17241.76 320
17243.00 340
17244.24 366
17245.48 396
17246.72 378
17247.96 410
17249.20 383
17250.44 369
17251.68 412
17252.92 395
17254.16 403
17255.40 378
17256.64 335
17257.89 358
17259.13 412
17260.37 345
17261.61 342
17262.85 378
17264.09 374
17265.33 358
17266.57 322
17267.81 339
17269.05 373
17270.29 368
17271.53 362
17272.78 394
17274.02 358
17275.26 332
17276.50 348
17277.74 367
17278.98 356
17280.22 376
17281.46 413
17282.71 361
17283.95 349
17285.19 350
17286.43 364
17287.67 367
17288.91 377
17290.16 354
17291.40 363
17292.64 379
17293.88 417
17295.12 393
17296.36 372
17297.61 378
17298.85 365
17300.09 347
17301.33 376
17302.58 373
17303.82 379
17305.06 377
17306.30 387
17307.54 401
17308.79 389
17310.03 406
17311.27 387
17312.51 375
17313.76 398
17315.00 396
17316.24 393
17317.48 366
17318.73 363
17319.97 348
17321.21 379
17322.46 343
17323.70 362
17324.94 320
17326.18 358
17327.43 367
17328.67 385
17329.91 382
17331.16 377
17332.40 392
17333.64 412
17334.89 381
17336.13 386
17337.37 367
17338.62 343
17339.86 332
17341.10 381
17342.35 377
17343.59 363
17344.84 341
17346.08 338
17347.32 364
17348.57 367
17349.81 351
17351.05 357
17352.30 406
17353.54 366
17354.79 389
17356.03 396
17357.27 400
17358.52 386
17359.76 396
17361.01 413
17362.25 384
17363.50 361
17364.74 329
17365.98 361
17367.23 364
17368.47 351
17369.72 378
17370.96 385
17372.21 430
17373.45 409
17374.70 364
17375.94 353
17377.19 394
17378.43 397
17379.68 395
17380.92 383
17382.17 362
17383.41 368
17384.66 368
17385.90 375
17387.15 402
17388.39 410
17389.64 413
17390.88 350
17392.13 372
17393.37 382
17394.62 330
17395.86 364
17397.11 384
17398.36 387
17399.60 380
17400.85 395
17402.09 376
17403.34 349
17404.58 380
17405.83 379
17407.08 373
17408.32 360
17409.57 391
17410.81 357
17412.06 362
17413.31 407
17414.55 376
17415.80 390
17417.05 385
17418.29 390
17419.54 371
17420.78 382
17422.03 359
17423.28 395
17424.52 413
17425.77 391
17427.02 397
17428.26 362
17429.51 374
17430.76 359
17432.00 367
17433.25 417
17434.50 419
17435.75 396
17436.99 427
17438.24 398
17439.49 362
17440.73 350
17441.98 373
17443.23 411
17444.48 375
17445.72 360
17446.97 389
17448.22 423
17449.46 415
17450.71 410
17451.96 376
17453.21 362
17454.45 417
17455.70 376
17456.95 405
17458.20 385
17459.45 419
17460.69 407
17461.94 379
17463.19 396
17464.44 375
17465.69 434
17466.93 432
17468.18 382
17469.43 398
17470.68 386
17471.93 385
17473.17 408
17474.42 394
17475.67 415
17476.92 404
17478.17 325
17479.42 379
17480.67 391
17481.91 382
17483.16 378
17484.41 398
17485.66 379
17486.91 359
17488.16 399
17489.41 393
17490.66 381
17491.90 409
17493.15 396
17494.40 408
17495.65 354
17496.90 415
17498.15 423
17499.40 434
17500.65 396
17501.90 393
17503.15 407
17504.40 415
17505.65 387
17506.90 382
17508.14 419
17509.39 415
17510.64 393
17511.89 430
17513.14 427
17514.39 413
17515.64 438
17516.89 432
17518.14 379
17519.39 416
17520.64 424
17521.89 406
17523.14 411
17524.39 370
17525.64 418
17526.89 425
17528.14 441
17529.39 423
17530.64 400
17531.89 438
17533.14 401
17534.40 412
17535.65 436
17536.90 428
17538.15 437
17539.40 484
17540.65 454
17541.90 425
17543.15 417
17544.40 453
17545.65 466
17546.90 452
17548.15 431
17549.40 408
17550.66 444
17551.91 419
17553.16 442
17554.41 410
17555.66 396
17556.91 405
17558.16 471
17559.41 416
17560.67 426
17561.92 462
17563.17 442
17564.42 457
17565.67 391
17566.92 372
17568.18 379
17569.43 403
17570.68 418
17571.93 406
17573.18 428
17574.43 444
17575.69 453
17576.94 464
17578.19 468
17579.44 422
17580.69 417
17581.95 475
17583.20 439
17584.45 432
17585.70 436
17586.96 423
17588.21 438
17589.46 474
17590.71 413
17591.97 424
17593.22 428
17594.47 424
17595.72 448
17596.98 416
17598.23 407
17599.48 445
17600.73 426
17601.99 450
17603.24 403
17604.49 464
17605.75 465
17607.00 431
17608.25 455
17609.51 436
17610.76 478
17612.01 487
17613.27 486
17614.52 444
17615.77 423
17617.03 455
17618.28 430
17619.53 435
17620.79 495
17622.04 471
17623.29 414
17624.55 411
17625.80 457
17627.05 497
17628.31 502
17629.56 421
17630.82 446
17632.07 471
17633.32 467
17634.58 468
17635.83 463
17637.09 454
17638.34 461
17639.60 483
17640.85 479
17642.10 434
17643.36 451
17644.61 440
17645.87 460
17647.12 463
17648.38 426
17649.63 439
17650.89 446
17652.14 457
17653.39 455
17654.65 452
17655.90 418
17657.16 445
17658.41 407
17659.67 389
17660.92 398
17662.18 419
17663.43 408
17664.69 416
17665.94 433
17667.20 382
17668.45 378
17669.71 400
17670.97 395
17672.22 380
17673.48 429
17674.73 439
17675.99 387
17677.24 442
17678.50 393
17679.75 410
17681.01 394
17682.27 403
17683.52 410
17684.78 402
17686.03 422
17687.29 432
17688.55 392
17689.80 403
17691.06 404
17692.31 419
17693.57 419
17694.83 444
17696.08 377
17697.34 389
17698.59 363
17699.85 380
17701.11 402
17702.36 400
17703.62 360
17704.88 366
17706.13 397
17707.39 386
17708.65 408
17709.90 396
17711.16 356
17712.42 380
17713.67 380
17714.93 376
17716.19 370
17717.44 413
17718.70 407
17719.96 393
17721.22 406
17722.47 380
17723.73 373
17724.99 403
17726.25 392
17727.50 383
17728.76 377
17730.02 431
17731.27 454
17732.53 346
17733.79 390
17735.05 352
17736.31 377
17737.56 422
17738.82 378
17740.08 386
17741.34 397
17742.59 377
17743.85 371
17745.11 416
17746.37 369
17747.63 369
17748.88 389
17750.14 354
17751.40 345
17752.66 347
17753.92 396
17755.18 400
17756.43 451
17757.69 397
17758.95 376
17760.21 406
17761.47 337
17762.73 349
17763.99 337
17765.24 357
17766.50 363
17767.76 375
17769.02 376
17770.28 352
17771.54 357
17772.80 349
17774.06 369
17775.32 366
17776.57 389
17777.83 366
17779.09 357
17780.35 360
17781.61 409
17782.87 383
17784.13 409
17785.39 380
17786.65 330
17787.91 356
17789.17 355
17790.43 361
17791.69 340
17792.95 344
17794.21 356
17795.47 374
17796.73 398
17797.99 410
17799.25 377
17800.51 390
17801.77 343
17803.03 347
17804.29 354
17805.55 347
17806.81 361
17808.07 360
17809.33 339
17810.59 388
17811.85 370
17813.11 340
17814.37 361
17815.63 397
17816.89 361
17818.15 313
17819.41 326
17820.67 381
17821.93 401
17823.19 354
17824.45 340
17825.71 366
17826.98 387
17828.24 343
17829.50 368
17830.76 370
17832.02 326
17833.28 361
17834.54 356
17835.80 362
17837.06 358
17838.33 359
17839.59 359
17840.85 374
17842.11 366
17843.37 326
17844.63 347
17845.89 318
17847.16 321
17848.42 363
17849.68 370
17850.94 341
17852.20 315
17853.46 317
17854.73 344
17855.99 401
17857.25 353
17858.51 351
17859.77 343
17861.04 322
17862.30 379
17863.56 334
17864.82 309
17866.09 361
17867.35 383
17868.61 364
17869.87 339
17871.14 374
17872.40 354
17873.66 340
17874.92 402
17876.19 373
17877.45 339
17878.71 372
17879.97 361
17881.24 335
17882.50 331
17883.76 351
17885.03 353
17886.29 358
17887.55 369
17888.81 335
17890.08 355
17891.34 341
17892.60 394
17893.87 338
17895.13 348
17896.39 362
17897.66 349
17898.92 353
17900.18 326
17901.45 333
17902.71 322
17903.97 326
17905.24 439
17906.50 336
17907.77 343
17909.03 351
17910.29 372
17911.56 343
17912.82 327
17914.09 332
17915.35 329
17916.61 342
17917.88 317
17919.14 354
17920.41 346
17921.67 309
17922.93 345
17924.20 361
17925.46 366
17926.73 333
17927.99 331
17929.26 332
17930.52 325
17931.79 328
17933.05 340
17934.32 338
17935.58 344
17936.84 352
17938.11 328
17939.37 324
17940.64 346
17941.90 344
17943.17 366
17944.43 384
17945.70 348
17946.96 319
17948.23 337
17949.50 382
17950.76 353
17952.03 359
17953.29 330
17954.56 362
17955.82 365
17957.09 360
17958.35 364
17959.62 336
17960.88 350
17962.15 369
17963.42 409
17964.68 320
17965.95 324
17967.21 354
17968.48 366
17969.74 339
17971.01 357
17972.28 380
17973.54 364
17974.81 373
17976.08 349
17977.34 361
17978.61 390
17979.87 346
17981.14 352
17982.41 357
17983.67 368
17984.94 360
17986.21 360
17987.47 360
17988.74 394
17990.01 395
17991.27 366
17992.54 371
17993.81 342
17995.07 343
17996.34 336
17997.61 332
17998.87 384
18000.14 334
18001.41 334
18002.68 375
18003.94 344
18005.21 381
18006.48 337
18007.74 306
18009.01 351
18010.28 350
18011.55 361
18012.81 360
18014.08 363
18015.35 372
18016.62 362
18017.88 335
18019.15 351
18020.42 360
18021.69 347
18022.96 346
18024.22 329
18025.49 364
18026.76 402
18028.03 370
18029.29 348
18030.56 366
18031.83 342
18033.10 314
18034.37 350
18035.64 356
18036.90 321
18038.17 312
18039.44 372
18040.71 324
18041.98 315
18043.25 359
18044.51 328
18045.78 346
18047.05 356
18048.32 379
18049.59 368
18050.86 358
18052.13 332
18053.40 386
18054.67 348
18055.93 341
18057.20 357
18058.47 334
18059.74 333
18061.01 328
18062.28 352
18063.55 340
18064.82 324
18066.09 323
18067.36 372
18068.63 321
18069.90 317
18071.17 328
18072.44 349
18073.70 314
18074.97 318
18076.24 329
18077.51 349
18078.78 351
18080.05 322
18081.32 366
18082.59 392
18083.86 387
18085.13 342
18086.40 337
18087.67 366
18088.94 344
18090.21 369
18091.48 342
18092.75 331
18094.02 356
18095.29 384
18096.57 356
18097.84 421
18099.11 355
18100.38 363
18101.65 357
18102.92 370
18104.19 319
18105.46 342
18106.73 380
18108.00 351
18109.27 356
18110.54 384
18111.81 349
18113.08 395
18114.36 357
18115.63 331
18116.90 313
18118.17 345
18119.44 325
18120.71 343
18121.98 323
18123.25 329
18124.53 317
18125.80 350
18127.07 364
18128.34 331
18129.61 291
18130.88 371
18132.16 357
18133.43 349
18134.70 335
18135.97 354
18137.24 381
18138.51 347
18139.79 327
18141.06 351
18142.33 380
18143.60 344
18144.87 345
18146.15 383
18147.42 401
18148.69 370
18149.96 380
18151.24 335
18152.51 365
18153.78 364
18155.05 354
18156.33 368
18157.60 353
18158.87 365
18160.14 419
18161.42 354
18162.69 359
18163.96 360
18165.23 361
18166.51 331
18167.78 348
18169.05 354
18170.33 354
18171.60 387
18172.87 391
18174.15 373
18175.42 326
18176.69 336
18177.97 363
18179.24 359
18180.51 359
18181.79 356
18183.06 376
18184.33 349
18185.61 370
18186.88 361
18188.15 372
18189.43 383
18190.70 363
18191.97 345
18193.25 343
18194.52 368
18195.80 334
18197.07 348
18198.34 354
18199.62 333
18200.89 361
18202.17 378
18203.44 337
18204.71 314
18205.99 346
18207.26 368
18208.54 392
18209.81 346
18211.09 336
18212.36 389
18213.64 372
18214.91 325
18216.18 334
18217.46 350
18218.73 356
18220.01 357
18221.28 357
18222.56 320
18223.83 322
18225.11 359
18226.38 342
18227.66 357
18228.93 389
18230.21 408
18231.48 326
18232.76 335
18234.03 364
18235.31 372
18236.58 346
18237.86 353
18239.14 331
18240.41 328
18241.69 376
18242.96 334
18244.24 333
18245.51 343
18246.79 328
18248.06 374
18249.34 396
18250.62 383
18251.89 345
18253.17 352
18254.44 318
18255.72 376
18257.00 370
18258.27 368
18259.55 348
18260.82 335
18262.10 349
18263.38 363
18264.65 347
18265.93 384
18267.21 354
18268.48 349
18269.76 321
18271.04 369
18272.31 369
18273.59 370
18274.87 335
18276.14 299
18277.42 348
18278.70 376
18279.97 300
18281.25 313
18282.53 330
18283.80 348
18285.08 347
18286.36 355
18287.63 317
18288.91 340
18290.19 362
18291.47 355
18292.74 345
18294.02 344
18295.30 343
18296.58 333
18297.85 343
18299.13 355
18300.41 366
18301.69 365
18302.96 333
18304.24 316
18305.52 348
18306.80 348
18308.07 305
18309.35 353
18310.63 318
18311.91 305
18313.19 340
18314.46 352
18315.74 358
18317.02 332
18318.30 351
18319.58 374
18320.86 344
18322.13 354
18323.41 389
18324.69 390
18325.97 390
18327.25 386
18328.53 372
18329.80 350
18331.08 330
18332.36 359
18333.64 324
18334.92 369
18336.20 351
18337.48 345
18338.76 341
18340.04 364
18341.31 386
18342.59 317
18343.87 358
18345.15 359
18346.43 364
18347.71 390
18348.99 327
18350.27 329
18351.55 352
18352.83 341
18354.11 304
18355.39 333
18356.67 404
18357.95 352
18359.22 376
18360.50 356
18361.78 392
18363.06 366
18364.34 352
18365.62 368
18366.90 337
18368.18 371
18369.46 336
18370.74 390
18372.02 349
18373.30 326
18374.58 338
18375.86 338
18377.14 323
18378.42 337
18379.71 375
18380.99 316
18382.27 334
18383.55 323
18384.83 310
18386.11 346
18387.39 326
18388.67 374
18389.95 346
18391.23 389
18392.51 374
18393.79 395
18395.07 329
18396.35 353
18397.63 316
18398.92 326
18400.20 340
18401.48 372
18402.76 352
18404.04 343
18405.32 360
18406.60 346
18407.88 320
18409.17 319
18410.45 340
18411.73 364
18413.01 363
18414.29 357
18415.57 382
18416.85 365
18418.14 365
18419.42 339
18420.70 380
18421.98 399
18423.26 306
18424.55 321
18425.83 338
18427.11 355
18428.39 346
18429.67 353
18430.96 348
18432.24 363
18433.52 364
18434.80 330
18436.08 318
18437.37 349
18438.65 347
18439.93 334
18441.21 351
18442.50 358
18443.78 306
18445.06 319
18446.34 311
18447.63 321
18448.91 316
18450.19 335
18451.48 385
18452.76 356
18454.04 352
18455.32 318
18456.61 298
18457.89 366
18459.17 394
18460.46 348
18461.74 312
18463.02 358
18464.31 367
18465.59 359
18466.87 320
18468.16 302
18469.44 341
18470.72 311
18472.01 350
18473.29 360
18474.57 349
18475.86 366
18477.14 352
18478.43 356
18479.71 328
18480.99 389
18482.28 365
18483.56 389
18484.85 323
18486.13 318
18487.41 363
18488.70 347
18489.98 373
18491.27 294
18492.55 326
18493.83 341
18495.12 380
18496.40 360
18497.69 322
18498.97 368
18500.26 358
18501.54 324
18502.83 356
18504.11 345
18505.40 363
18506.68 361
18507.97 358
18509.25 345
18510.54 286
18511.82 343
18513.11 367
18514.39 328
18515.68 322
18516.96 337
18518.25 330
18519.53 338
18520.82 359
18522.10 340
18523.39 329
18524.67 330
18525.96 324
18527.24 324
18528.53 345
18529.81 359
18531.10 363
18532.39 318
18533.67 329
18534.96 336
18536.24 334
18537.53 347
18538.81 327
18540.10 346
18541.39 326
18542.67 356
18543.96 349
18545.24 337
18546.53 331
18547.82 342
18549.10 302
18550.39 305
18551.68 345
18552.96 341
18554.25 337
18555.53 338
18556.82 357
18558.11 336
18559.39 336
18560.68 343
18561.97 347
18563.25 329
18564.54 357
18565.83 373
18567.12 356
18568.40 353
18569.69 346
18570.98 340
18572.26 304
18573.55 342
18574.84 346
18576.12 384
18577.41 373
18578.70 334
18579.99 337
18581.27 372
18582.56 358
18583.85 343
18585.14 373
18586.42 391
18587.71 350
18589.00 341
18590.29 353
18591.57 354
18592.86 389
18594.15 340
18595.44 348
18596.73 339
18598.01 323
18599.30 327
18600.59 316
18601.88 344
18603.17 362
18604.45 376
18605.74 331
18607.03 303
18608.32 328
18609.61 344
18610.90 372
18612.18 341
18613.47 341
18614.76 380
18616.05 344
18617.34 362
18618.63 402
18619.92 403
18621.20 370
18622.49 348
18623.78 344
18625.07 352
18626.36 324
18627.65 345
18628.94 316
18630.23 343
18631.52 343
18632.81 308
18634.09 340
18635.38 330
18636.67 371
18637.96 334
18639.25 326
18640.54 354
18641.83 341
18643.12 342
18644.41 323
18645.70 312
18646.99 308
18648.28 340
18649.57 387
18650.86 379
18652.15 309
18653.44 315
18654.73 336
18656.02 372
18657.31 336
18658.60 370
18659.89 308
18661.18 300
18662.47 321
18663.76 307
18665.05 318
18666.34 349
18667.63 369
18668.92 350
18670.21 325
18671.50 338
18672.79 338
18674.08 307
18675.37 303
18676.66 325
18677.95 333
18679.24 314
18680.54 353
18681.83 317
18683.12 345
18684.41 380
18685.70 358
18686.99 334
18688.28 344
18689.57 341
18690.86 359
18692.15 325
18693.45 296
18694.74 290
18696.03 344
18697.32 337
18698.61 312
18699.90 320
18701.19 334
18702.49 338
18703.78 314
18705.07 315
18706.36 318
18707.65 332
18708.94 273
18710.24 343
18711.53 348
18712.82 293
18714.11 306
18715.40 311
18716.70 344
18717.99 318
18719.28 297
18720.57 301
18721.86 339
18723.16 341
18724.45 324
18725.74 291
18727.03 314
18728.33 341
18729.62 346
18730.91 319
18732.20 295
18733.50 317
18734.79 356
18736.08 370
18737.37 358
18738.67 320
18739.96 312
18741.25 329
18742.55 361
18743.84 351
18745.13 350
18746.43 321
18747.72 338
18749.01 335
18750.31 330
18751.60 290
18752.89 330
18754.19 327
18755.48 342
18756.77 359
18758.07 332
18759.36 344
18760.65 344
18761.95 322
18763.24 307
18764.53 328
18765.83 326
18767.12 321
18768.42 318
18769.71 320
18771.00 338
18772.30 309
18773.59 307
18774.88 348
18776.18 297
18777.47 300
18778.77 321
18780.06 348
18781.36 328
18782.65 340
18783.94 302
18785.24 288
18786.53 307
18787.83 326
18789.12 342
18790.42 303
18791.71 277
18793.01 286
18794.30 333
18795.60 302
18796.89 331
18798.19 308
18799.48 313
18800.78 319
18802.07 309
18803.37 354
18804.66 331
18805.96 287
18807.25 285
18808.55 305
18809.84 356
18811.14 330
18812.43 290
18813.73 336
18815.02 306
18816.32 336
18817.61 307
18818.91 328
18820.21 315
18821.50 309
18822.80 323
18824.09 322
18825.39 321
18826.68 309
18827.98 301
18829.28 331
18830.57 314
18831.87 307
18833.16 338
18834.46 345
18835.76 324
18837.05 312
18838.35 292
18839.65 308
18840.94 323
18842.24 305
18843.53 323
18844.83 309
18846.13 349
18847.42 331
18848.72 330
18850.02 344
18851.31 375
18852.61 339
18853.91 302
18855.20 340
18856.50 324
18857.80 364
18859.10 335
18860.39 315
18861.69 353
18862.99 341
18864.28 341
18865.58 357
18866.88 319
18868.18 331
18869.47 294
18870.77 318
18872.07 328
18873.37 367
18874.66 322
18875.96 329
18877.26 357
18878.56 347
18879.85 332
18881.15 321
18882.45 345
18883.75 324
18885.04 299
18886.34 316
18887.64 341
18888.94 333
18890.24 305
18891.53 300
18892.83 326
18894.13 345
18895.43 307
18896.73 322
18898.03 296
18899.32 303
18900.62 317
18901.92 314
18903.22 316
18904.52 338
18905.82 326
18907.12 311
18908.41 288
18909.71 348
18911.01 317
18912.31 325
18913.61 339
18914.91 354
18916.21 345
18917.51 351
18918.80 343
18920.10 319
18921.40 341
18922.70 300
18924.00 295
18925.30 319
18926.60 343
18927.90 335
18929.20 318
18930.50 314
18931.80 309
18933.10 318
18934.40 312
18935.70 334
18937.00 344
18938.30 312
18939.60 317
18940.90 286
18942.20 317
18943.50 347
18944.79 289
18946.09 315
18947.39 310
18948.70 331
18950.00 323
18951.30 330
18952.60 315
18953.90 322
18955.20 334
18956.50 321
18957.80 303
18959.10 304
18960.40 310
18961.70 299
18963.00 302
18964.30 298
18965.60 310
18966.90 302
18968.20 306
18969.50 347
18970.80 299
18972.10 302
18973.40 316
18974.71 305
18976.01 288
18977.31 337
18978.61 376
18979.91 314
18981.21 333
18982.51 330
18983.81 342
18985.12 342
18986.42 343
18987.72 347
18989.02 326
18990.32 301
18991.62 296
18992.92 343
18994.23 292
18995.53 308
18996.83 336
18998.13 332
18999.43 284
19000.73 301
19002.04 316
19003.34 309
19004.64 321
19005.94 298
19007.24 304
19008.55 316
19009.85 331
19011.15 309
19012.45 294
19013.76 336
19015.06 338
19016.36 320
19017.66 298
19018.96 315
19020.27 310
19021.57 352
19022.87 360
19024.18 326
19025.48 305
19026.78 347
19028.08 312
19029.39 329
19030.69 346
19031.99 350
19033.30 303
19034.60 321
19035.90 330
19037.20 325
19038.51 303
19039.81 312
19041.11 338
19042.42 325
19043.72 314
19045.02 330
19046.33 331
19047.63 308
19048.93 320
19050.24 310
19051.54 329
19052.85 313
19054.15 319
19055.45 317
19056.76 331
19058.06 289
19059.36 319
19060.67 298
19061.97 286
19063.28 315
19064.58 330
19065.88 345
19067.19 318
19068.49 326
19069.80 303
19071.10 332
19072.41 297
19073.71 304
19075.01 316
19076.32 306
19077.62 326
19078.93 326
19080.23 318
19081.54 326
19082.84 343
19084.15 326
19085.45 337
19086.76 303
19088.06 302
19089.37 317
19090.67 304
19091.98 354
19093.28 368
19094.59 342
19095.89 325
19097.20 294
19098.50 324
19099.81 310
19101.11 294
19102.42 336
19103.72 333
19105.03 301
19106.33 331
19107.64 327
19108.94 359
19110.25 373
19111.56 303
19112.86 319
19114.17 320
19115.47 351
19116.78 307
19118.08 335
19119.39 360
19120.70 315
19122.00 291
19123.31 346
19124.61 377
19125.92 293
19127.23 292
19128.53 305
19129.84 347
19131.15 345
19132.45 308
19133.76 333
19135.06 310
19136.37 301
19137.68 316
19138.98 335
19140.29 360
19141.60 282
19142.90 301
19144.21 291
19145.52 314
19146.82 329
19148.13 313
19149.44 320
19150.75 319
19152.05 309
19153.36 310
19154.67 310
19155.97 307
19157.28 346
19158.59 326
19159.90 307
19161.20 326
19162.51 332
19163.82 337
19165.13 329
19166.43 311
19167.74 328
19169.05 357
19170.36 322
19171.66 308
19172.97 312
19174.28 308
19175.59 344
19176.89 320
19178.20 335
19179.51 312
19180.82 336
19182.13 291
19183.44 304
19184.74 314
19186.05 321
19187.36 308
19188.67 318
19189.98 304
19191.28 314
19192.59 344
19193.90 353
19195.21 319
19196.52 334
19197.83 306
19199.14 350
19200.44 328
19201.75 327
19203.06 298
19204.37 322
19205.68 283
19206.99 306
19208.30 278
19209.61 293
19210.92 322
19212.22 315
19213.53 306
19214.84 328
19216.15 313
19217.46 342
19218.77 324
19220.08 299
19221.39 316
19222.70 333
19224.01 340
19225.32 298
19226.63 292
19227.94 306
19229.25 361
19230.56 332
19231.87 326
19233.18 352
19234.49 313
19235.80 303
19237.11 311
19238.42 287
19239.73 325
19241.04 323
19242.35 307
19243.66 337
19244.97 255
19246.28 310
19247.59 353
19248.90 329
19250.21 317
19251.52 269
19252.83 278
19254.14 309
19255.45 322
19256.76 295
19258.07 343
19259.38 338
19260.69 364
19262.00 302
19263.31 308
19264.63 327
19265.94 328
19267.25 334
19268.56 326
19269.87 332
19271.18 327
19272.49 285
19273.80 315
19275.11 312
19276.43 313
19277.74 302
19279.05 329
19280.36 314
19281.67 304
19282.98 298
19284.29 306
19285.61 306
19286.92 297
19288.23 316
19289.54 323
19290.85 341
19292.16 337
19293.48 318
19294.79 329
19296.10 352
19297.41 327
19298.72 309
19300.04 329
19301.35 298
19302.66 330
19303.97 312
19305.29 301
19306.60 311
19307.91 293
19309.22 356
19310.53 330
19311.85 349
19313.16 331
19314.47 297
19315.78 284
19317.10 298
19318.41 294
19319.72 317
19321.04 315
19322.35 294
19323.66 330
19324.97 278
19326.29 286
19327.60 282
19328.91 292
19330.23 298
19331.54 274
19332.85 324
19334.17 320
19335.48 314
19336.79 325
19338.11 324
19339.42 313
19340.73 301
19342.05 333
19343.36 343
19344.67 331
19345.99 304
19347.30 285
19348.62 292
19349.93 304
19351.24 315
19352.56 304
19353.87 339
19355.18 282
19356.50 318
19357.81 316
19359.13 276
19360.44 256
19361.76 300
19363.07 297
19364.38 308
19365.70 282
19367.01 290
19368.33 294
19369.64 280
19370.96 292
19372.27 276
19373.58 260
19374.90 284
19376.21 318
19377.53 288
19378.84 284
19380.16 309
19381.47 341
19382.79 304
19384.10 311
19385.42 340
19386.73 293
19388.05 324
19389.36 313
19390.68 342
19391.99 304
19393.31 301
19394.62 344
19395.94 305
19397.26 267
19398.57 331
19399.89 311
19401.20 319
19402.52 341
19403.83 304
19405.15 280
19406.46 306
19407.78 298
19409.10 325
19410.41 336
19411.73 323
19413.04 305
19414.36 315
19415.68 309
19416.99 306
19418.31 341
19419.62 332
19420.94 324
19422.26 315
19423.57 274
19424.89 305
19426.21 335
19427.52 326
19428.84 338
19430.15 308
19431.47 308
19432.79 295
19434.10 284
19435.42 292
19436.74 307
19438.06 334
19439.37 335
19440.69 332
19442.01 294
19443.32 277
19444.64 308
19445.96 293
19447.27 316
19448.59 289
19449.91 312
19451.23 332
19452.54 331
19453.86 314
19455.18 303
19456.49 302
19457.81 347
19459.13 340
19460.45 297
19461.76 336
19463.08 319
19464.40 327
19465.72 295
19467.04 293
19468.35 286
19469.67 330
19470.99 337
19472.31 346
19473.63 307
19474.94 337
19476.26 300
19477.58 343
19478.90 306
19480.22 309
19481.53 342
19482.85 303
19484.17 330
19485.49 313
19486.81 341
19488.13 318
19489.44 323
19490.76 320
19492.08 285
19493.40 272
19494.72 303
19496.04 311
19497.36 281
19498.68 320
19499.99 356
19501.31 340
19502.63 346
19503.95 312
19505.27 279
19506.59 306
19507.91 303
19509.23 304
19510.55 317
19511.87 324
19513.19 321
19514.51 318
19515.82 328
19517.14 320
19518.46 296
19519.78 339
19521.10 325
19522.42 318
19523.74 331
19525.06 333
19526.38 316
19527.70 291
19529.02 303
19530.34 310
19531.66 320
19532.98 330
19534.30 338
19535.62 326
19536.94 284
19538.26 298
19539.58 301
19540.90 327
19542.22 352
19543.54 307
19544.86 305
19546.18 318
19547.50 293
19548.83 326
19550.15 285
19551.47 287
19552.79 288
19554.11 333
19555.43 280
19556.75 314
19558.07 309
19559.39 285
19560.71 304
19562.03 292
19563.35 342
19564.68 344
19566.00 320
19567.32 306
19568.64 308
19569.96 310
19571.28 347
19572.60 304
19573.92 333
19575.25 303
19576.57 251
19577.89 304
19579.21 320
19580.53 322
19581.85 311
19583.17 319
19584.50 317
19585.82 364
19587.14 273
19588.46 258
19589.78 275
19591.11 323
19592.43 284
19593.75 245
19595.07 280
19596.39 283
19597.72 313
19599.04 309
19600.36 330
19601.68 309
19603.01 291
19604.33 300
19605.65 284
19606.97 322
19608.30 314
19609.62 322
19610.94 307
19612.26 301
19613.59 312
19614.91 282
19616.23 302
19617.56 314
19618.88 292
19620.20 316
19621.52 299
19622.85 299
19624.17 307
19625.49 289
19626.82 260
19628.14 296
19629.46 300
19630.79 280
19632.11 333
19633.43 336
19634.76 314
19636.08 316
19637.40 290
19638.73 336
19640.05 333
19641.37 342
19642.70 364
19644.02 321
19645.35 327
19646.67 324
19647.99 333
19649.32 312
19650.64 316
19651.97 308
19653.29 285
19654.61 321
19655.94 340
19657.26 315
19658.59 302
19659.91 327
19661.23 332
19662.56 363
19663.88 300
19665.21 319
19666.53 319
19667.86 293
19669.18 307
19670.51 325
19671.83 336
19673.16 287
19674.48 305
19675.81 335
19677.13 358
19678.46 326
19679.78 344
19681.11 305
19682.43 343
19683.76 332
19685.08 360
19686.41 312
19687.73 311
19689.06 295
19690.38 312
19691.71 317
19693.03 314
19694.36 328
19695.68 308
19697.01 298
19698.33 324
19699.66 329
19700.99 303
19702.31 298
19703.64 335
19704.96 334
19706.29 275
19707.62 301
19708.94 296
19710.27 288
19711.59 303
19712.92 302
19714.25 292
19715.57 282
19716.90 305
19718.22 320
19719.55 312
19720.88 297
19722.20 318
19723.53 354
19724.86 312
19726.18 282
19727.51 297
19728.84 330
19730.16 331
19731.49 318
19732.82 311
19734.14 341
19735.47 319
19736.80 303
19738.12 295
19739.45 301
19740.78 312
19742.10 332
19743.43 305
19744.76 259
19746.09 275
19747.41 328
19748.74 333
19750.07 319
19751.40 315
19752.72 302
19754.05 290
19755.38 298
19756.71 292
19758.03 268
19759.36 277
19760.69 309
19762.02 326
19763.34 314
19764.67 306
19766.00 304
19767.33 302
19768.66 306
19769.98 279
19771.31 308
19772.64 318
19773.97 293
19775.30 300
19776.62 283
19777.95 306
19779.28 257
19780.61 283
19781.94 311
19783.27 277
19784.59 317
19785.92 314
19787.25 321
19788.58 244
19789.91 293
19791.24 303
19792.57 273
19793.90 290
19795.22 331
19796.55 325
19797.88 299
19799.21 266
19800.54 294
19801.87 326
19803.20 309
19804.53 295
19805.86 281
19807.19 327
19808.52 299
19809.84 274
19811.17 290
19812.50 321
19813.83 303
19815.16 298
19816.49 306
19817.82 316
19819.15 317
19820.48 338
19821.81 316
19823.14 297
19824.47 323
19825.80 316
19827.13 324
19828.46 344
19829.79 333
19831.12 302
19832.45 300
19833.78 314
19835.11 358
19836.44 335
19837.77 342
19839.10 303
19840.43 309
19841.76 330
19843.09 326
19844.42 293
19845.75 293
19847.09 305
19848.42 329
19849.75 325
19851.08 301
19852.41 295
19853.74 284
19855.07 288
19856.40 250
19857.73 299
19859.06 288
19860.39 293
19861.72 283
19863.06 300
19864.39 272
19865.72 327
19867.05 324
19868.38 332
19869.71 294
19871.04 290
19872.38 350
19873.71 324
19875.04 306
19876.37 300
19877.70 317
19879.03 319
19880.36 339
19881.70 280
19883.03 317
19884.36 318
19885.69 357
19887.02 310
19888.36 303
19889.69 313
19891.02 327
19892.35 296
19893.68 293
19895.02 320
19896.35 304
19897.68 331
19899.01 339
19900.35 307
19901.68 308
19903.01 296
19904.34 279
19905.68 311
19907.01 333
19908.34 318
19909.67 338
19911.01 322
19912.34 359
19913.67 307
19915.01 298
19916.34 314
19917.67 318
19919.00 334
19920.34 327
19921.67 319
19923.00 313
19924.34 325
19925.67 303
19927.00 301
19928.34 336
19929.67 298
19931.00 320
19932.34 292
19933.67 318
19935.00 286
19936.34 288
19937.67 312
19939.01 352
19940.34 336
19941.67 304
19943.01 283
19944.34 317
19945.67 351
19947.01 301
19948.34 320
19949.68 352
19951.01 317
19952.34 317
19953.68 344
19955.01 329
19956.35 304
19957.68 270
19959.02 295
19960.35 291
19961.68 303
19963.02 338
19964.35 311
19965.69 365
19967.02 361
19968.36 333
19969.69 334
19971.03 293
19972.36 334
19973.70 341
19975.03 334
19976.37 338
19977.70 352
19979.04 325
19980.37 272
19981.71 273
19983.04 330
19984.38 356
19985.71 313
19987.05 317
19988.38 338
19989.72 331
19991.05 326
19992.39 348
19993.73 350
19995.06 332
19996.40 347
19997.73 338
19999.07 347
20000.40 307
20001.74 313
20003.08 376
20004.41 337
20005.75 340
20007.08 316
20008.42 343
20009.76 343
20011.09 329
20012.43 351
20013.76 273
20015.10 305
20016.44 314
20017.77 339
20019.11 277
20020.45 317
20021.78 310
20023.12 322
20024.45 347
20025.79 292
20027.13 269
20028.46 318
20029.80 327
20031.14 348
20032.48 324
20033.81 353
20035.15 329
20036.49 337
20037.82 313
20039.16 282
20040.50 309
20041.83 324
20043.17 355
20044.51 297
20045.85 297
20047.18 336
20048.52 323
20049.86 297
20051.20 337
20052.53 335
20053.87 334
20055.21 348
20056.55 359
20057.88 328
20059.22 297
20060.56 350
20061.90 312
20063.23 285
20064.57 262
20065.91 311
20067.25 359
20068.59 333
20069.92 307
20071.26 328
20072.60 357
20073.94 338
20075.28 321
20076.62 342
20077.95 372
20079.29 344
20080.63 294
20081.97 349
20083.31 365
20084.65 336
20085.98 318
20087.32 307
20088.66 338
20090.00 313
20091.34 312
20092.68 291
20094.02 305
20095.36 308
20096.70 336
20098.03 344
20099.37 323
20100.71 307
20102.05 289
20103.39 300
20104.73 283
20106.07 319
20107.41 328
20108.75 334
20110.09 302
20111.43 338
20112.77 281
20114.11 285
20115.45 288
20116.79 322
20118.13 340
20119.46 276
20120.80 297
20122.14 327
20123.48 333
20124.82 354
20126.16 369
20127.50 304
20128.84 315
20130.18 355
20131.52 334
20132.86 346
20134.20 331
20135.55 301
