# Supplementary material for: MALDI-TOF MS typing enables the classification of brewing yeasts of the genus Saccharomyces to major beer styles
Source: PLoS One. 2017 Aug 9;12(8):e0181694. doi: 10.1371/journal.pone.0181694 (PMC5549903; doi:10.1371/journal.pone.0181694)
Supplement: S6 File — The directory includes 90 raw files and was zipped to “.zip”; the folder has three strains with 30 spectra per strain; S1 Text explains the raw files with an example and Table 1 represents the yeast strains used within the experiment. (ZIP) [file pone.0181694.s009.zip › 16-18/30276-3478-Lag-Lag-Lag-YPG-18h-E-E_2016-09-20_1_0_A2_1.dat]

1999.90 738
2000.32 778
2000.75 769
2001.17 787
2001.59 787
2002.01 763
2002.43 747
2002.86 741
2003.28 771
2003.70 749
2004.12 762
2004.54 729
2004.97 721
2005.39 684
2005.81 732
2006.23 743
2006.66 748
2007.08 737
2007.50 701
2007.92 709
2008.35 727
2008.77 771
2009.19 758
2009.61 723
2010.04 654
2010.46 720
2010.88 773
2011.31 682
2011.73 715
2012.15 696
2012.57 727
2013.00 711
2013.42 662
2013.84 650
2014.27 674
2014.69 706
2015.11 706
2015.54 698
2015.96 691
2016.38 774
2016.81 730
2017.23 710
2017.65 715
2018.08 726
2018.50 725
2018.93 774
2019.35 792
2019.77 787
2020.20 754
2020.62 757
2021.04 765
2021.47 753
2021.89 774
2022.32 755
2022.74 685
2023.17 703
2023.59 669
2024.01 690
2024.44 705
2024.86 647
2025.29 680
2025.71 710
2026.14 756
2026.56 698
2026.98 737
2027.41 677
2027.83 705
2028.26 676
2028.68 649
2029.11 676
2029.53 715
2029.96 692
2030.38 716
2030.81 651
2031.23 684
2031.66 699
2032.08 664
2032.51 681
2032.93 676
2033.36 702
2033.78 660
2034.21 735
2034.63 718
2035.06 733
2035.49 689
2035.91 688
2036.34 682
2036.76 702
2037.19 702
2037.61 646
2038.04 707
2038.47 674
2038.89 721
2039.32 657
2039.74 667
2040.17 728
2040.59 741
2041.02 748
2041.45 773
2041.87 777
2042.30 768
2042.73 759
2043.15 715
2043.58 738
2044.00 685
2044.43 706
2044.86 735
2045.28 712
2045.71 715
2046.14 714
2046.56 682
2046.99 684
2047.42 710
2047.84 704
2048.27 710
2048.70 648
2049.12 639
2049.55 748
2049.98 728
2050.40 702
2050.83 710
2051.26 698
2051.69 737
2052.11 690
2052.54 681
2052.97 669
2053.40 686
2053.82 669
2054.25 683
2054.68 640
2055.10 696
2055.53 704
2055.96 727
2056.39 811
2056.82 810
2057.24 833
2057.67 784
2058.10 756
2058.53 780
2058.95 763
2059.38 753
2059.81 751
2060.24 702
2060.67 731
2061.09 717
2061.52 775
2061.95 757
2062.38 752
2062.81 683
2063.24 755
2063.66 736
2064.09 728
2064.52 778
2064.95 865
2065.38 873
2065.81 842
2066.24 814
2066.66 845
2067.09 884
2067.52 782
2067.95 817
2068.38 788
2068.81 697
2069.24 715
2069.67 708
2070.10 750
2070.52 731
2070.95 654
2071.38 719
2071.81 719
2072.24 715
2072.67 669
2073.10 687
2073.53 716
2073.96 751
2074.39 705
2074.82 748
2075.25 797
2075.68 766
2076.11 749
2076.54 686
2076.97 706
2077.40 748
2077.83 731
2078.26 772
2078.69 736
2079.12 748
2079.55 763
2079.98 824
2080.41 748
2080.84 751
2081.27 757
2081.70 740
2082.13 790
2082.56 753
2082.99 723
2083.42 737
2083.85 796
2084.28 788
2084.71 739
2085.14 703
2085.57 766
2086.00 750
2086.43 743
2086.86 717
2087.29 705
2087.73 697
2088.16 690
2088.59 720
2089.02 691
2089.45 721
2089.88 665
2090.31 643
2090.74 675
2091.17 686
2091.61 661
2092.04 716
2092.47 693
2092.90 689
2093.33 699
2093.76 716
2094.19 666
2094.63 706
2095.06 684
2095.49 750
2095.92 705
2096.35 713
2096.78 723
2097.22 729
2097.65 759
2098.08 707
2098.51 781
2098.94 713
2099.38 699
2099.81 718
2100.24 684
2100.67 704
2101.11 647
2101.54 645
2101.97 673
2102.40 746
2102.83 743
2103.27 698
2103.70 715
2104.13 691
2104.56 758
2105.00 663
2105.43 703
2105.86 700
2106.30 703
2106.73 727
2107.16 776
2107.59 758
2108.03 738
2108.46 699
2108.89 747
2109.33 766
2109.76 726
2110.19 670
2110.63 732
2111.06 698
2111.49 744
2111.93 712
2112.36 668
2112.79 711
2113.23 704
2113.66 737
2114.09 692
2114.53 732
2114.96 700
2115.40 698
2115.83 698
2116.26 703
2116.70 702
2117.13 662
2117.56 731
2118.00 741
2118.43 753
2118.87 707
2119.30 691
2119.73 722
2120.17 666
2120.60 690
2121.04 698
2121.47 733
2121.91 707
2122.34 702
2122.78 721
2123.21 755
2123.64 748
2124.08 727
2124.51 755
2124.95 752
2125.38 711
2125.82 696
2126.25 673
2126.69 687
2127.12 689
2127.56 760
2127.99 693
2128.43 757
2128.86 739
2129.30 743
2129.73 762
2130.17 729
2130.60 801
2131.04 740
2131.47 785
2131.91 792
2132.35 744
2132.78 774
2133.22 770
2133.65 757
2134.09 716
2134.52 751
2134.96 743
2135.40 727
2135.83 697
2136.27 693
2136.70 718
2137.14 662
2137.57 712
2138.01 719
2138.45 730
2138.88 711
2139.32 696
2139.76 679
2140.19 684
2140.63 687
2141.06 708
2141.50 714
2141.94 701
2142.37 686
2142.81 710
2143.25 737
2143.68 683
2144.12 693
2144.56 704
2144.99 700
2145.43 769
2145.87 773
2146.30 764
2146.74 751
2147.18 744
2147.62 799
2148.05 785
2148.49 765
2148.93 811
2149.36 823
2149.80 832
2150.24 888
2150.68 908
2151.11 868
2151.55 872
2151.99 807
2152.43 850
2152.86 782
2153.30 788
2153.74 810
2154.18 804
2154.61 746
2155.05 780
2155.49 737
2155.93 720
2156.37 702
2156.80 720
2157.24 715
2157.68 731
2158.12 712
2158.56 682
2158.99 689
2159.43 707
2159.87 693
2160.31 688
2160.75 734
2161.19 754
2161.62 780
2162.06 755
2162.50 782
2162.94 721
2163.38 765
2163.82 846
2164.26 805
2164.69 793
2165.13 747
2165.57 794
2166.01 788
2166.45 810
2166.89 801
2167.33 809
2167.77 786
2168.21 768
2168.65 794
2169.08 767
2169.52 760
2169.96 759
2170.40 821
2170.84 806
2171.28 820
2171.72 802
2172.16 810
2172.60 777
2173.04 731
2173.48 764
2173.92 844
2174.36 849
2174.80 766
2175.24 882
2175.68 921
2176.12 899
2176.56 881
2177.00 886
2177.44 884
2177.88 852
2178.32 891
2178.76 858
2179.20 810
2179.64 787
2180.08 808
2180.52 824
2180.96 782
2181.40 739
2181.84 719
2182.28 780
2182.72 824
2183.16 764
2183.60 751
2184.04 688
2184.48 738
2184.93 719
2185.37 784
2185.81 752
2186.25 766
2186.69 773
2187.13 782
2187.57 763
2188.01 806
2188.45 828
2188.89 839
2189.34 806
2189.78 818
2190.22 843
2190.66 821
2191.10 786
2191.54 772
2191.98 823
2192.43 783
2192.87 756
2193.31 802
2193.75 835
2194.19 760
2194.63 826
2195.08 801
2195.52 854
2195.96 842
2196.40 831
2196.84 890
2197.29 846
2197.73 866
2198.17 779
2198.61 807
2199.06 763
2199.50 755
2199.94 793
2200.38 815
2200.82 762
2201.27 739
2201.71 712
2202.15 791
2202.59 774
2203.04 802
2203.48 775
2203.92 787
2204.37 777
2204.81 760
2205.25 817
2205.69 805
2206.14 764
2206.58 776
2207.02 857
2207.47 812
2207.91 891
2208.35 829
2208.80 847
2209.24 800
2209.68 861
2210.13 869
2210.57 882
2211.01 855
2211.46 827
2211.90 827
2212.34 850
2212.79 889
2213.23 797
2213.67 851
2214.12 796
2214.56 843
2215.01 818
2215.45 783
2215.89 787
2216.34 854
2216.78 827
2217.23 799
2217.67 765
2218.11 786
2218.56 768
2219.00 742
2219.45 690
2219.89 771
2220.34 811
2220.78 787
2221.22 832
2221.67 767
2222.11 837
2222.56 792
2223.00 824
2223.45 858
2223.89 848
2224.34 907
2224.78 917
2225.23 858
2225.67 797
2226.12 804
2226.56 868
2227.01 916
2227.45 890
2227.90 956
2228.34 888
2228.79 879
2229.23 834
2229.68 870
2230.12 893
2230.57 908
2231.01 916
2231.46 903
2231.90 913
2232.35 916
2232.80 921
2233.24 918
2233.69 926
2234.13 890
2234.58 875
2235.02 887
2235.47 863
2235.92 868
2236.36 837
2236.81 772
2237.25 857
2237.70 838
2238.15 772
2238.59 898
2239.04 800
2239.49 750
2239.93 789
2240.38 842
2240.82 823
2241.27 809
2241.72 795
2242.16 804
2242.61 740
2243.06 831
2243.50 804
2243.95 737
2244.40 728
2244.84 795
2245.29 820
2245.74 794
2246.19 787
2246.63 760
2247.08 767
2247.53 738
2247.97 765
2248.42 757
2248.87 757
2249.32 693
2249.76 757
2250.21 759
2250.66 824
2251.10 782
2251.55 829
2252.00 862
2252.45 806
2252.89 806
2253.34 813
2253.79 809
2254.24 806
2254.69 774
2255.13 797
2255.58 865
2256.03 764
2256.48 748
2256.93 757
2257.37 777
2257.82 738
2258.27 721
2258.72 834
2259.17 800
2259.61 755
2260.06 833
2260.51 826
2260.96 829
2261.41 886
2261.86 916
2262.31 898
2262.75 854
2263.20 889
2263.65 893
2264.10 860
2264.55 872
2265.00 847
2265.45 927
2265.90 852
2266.34 844
2266.79 897
2267.24 849
2267.69 860
2268.14 853
2268.59 837
2269.04 880
2269.49 846
2269.94 884
2270.39 951
2270.84 935
2271.29 959
2271.74 980
2272.18 942
2272.63 908
2273.08 900
2273.53 944
2273.98 951
2274.43 998
2274.88 1094
2275.33 1049
2275.78 1133
2276.23 1090
2276.68 1151
2277.13 1161
2277.58 1124
2278.03 1111
2278.48 1072
2278.93 1008
2279.38 982
2279.83 972
2280.28 923
2280.73 894
2281.19 889
2281.64 896
2282.09 840
2282.54 843
2282.99 768
2283.44 863
2283.89 820
2284.34 863
2284.79 824
2285.24 813
2285.69 774
2286.14 785
2286.59 825
2287.04 849
2287.50 840
2287.95 832
2288.40 918
2288.85 941
2289.30 963
2289.75 931
2290.20 1004
2290.65 1063
2291.11 1115
2291.56 1100
2292.01 1066
2292.46 1125
2292.91 1117
2293.36 1079
2293.82 1018
2294.27 1030
2294.72 1064
2295.17 1023
2295.62 967
2296.07 910
2296.53 911
2296.98 893
2297.43 891
2297.88 946
2298.33 845
2298.79 828
2299.24 838
2299.69 856
2300.14 861
2300.60 864
2301.05 797
2301.50 813
2301.95 828
2302.41 751
2302.86 791
2303.31 772
2303.76 830
2304.22 803
2304.67 784
2305.12 814
2305.57 796
2306.03 806
2306.48 823
2306.93 829
2307.39 836
2307.84 891
2308.29 877
2308.75 925
2309.20 898
2309.65 892
2310.11 929
2310.56 922
2311.01 903
2311.47 956
2311.92 915
2312.37 916
2312.83 900
2313.28 882
2313.73 874
2314.19 874
2314.64 817
2315.09 820
2315.55 872
2316.00 843
2316.46 876
2316.91 879
2317.36 876
2317.82 823
2318.27 851
2318.73 874
2319.18 855
2319.63 880
2320.09 893
2320.54 877
2321.00 839
2321.45 830
2321.91 878
2322.36 906
2322.82 857
2323.27 922
2323.72 991
2324.18 983
2324.63 989
2325.09 1040
2325.54 1007
2326.00 1027
2326.45 1028
2326.91 972
2327.36 971
2327.82 1023
2328.27 920
2328.73 945
2329.18 976
2329.64 917
2330.09 929
2330.55 923
2331.00 942
2331.46 885
2331.92 891
2332.37 825
2332.83 863
2333.28 845
2333.74 797
2334.19 849
2334.65 844
2335.10 880
2335.56 878
2336.02 856
2336.47 867
2336.93 822
2337.38 857
2337.84 881
2338.30 784
2338.75 818
2339.21 811
2339.66 844
2340.12 875
2340.58 887
2341.03 891
2341.49 873
2341.95 871
2342.40 886
2342.86 837
2343.32 843
2343.77 837
2344.23 890
2344.68 907
2345.14 845
2345.60 907
2346.06 863
2346.51 928
2346.97 865
2347.43 892
2347.88 914
2348.34 925
2348.80 894
2349.25 966
2349.71 940
2350.17 915
2350.63 822
2351.08 884
2351.54 861
2352.00 923
2352.46 863
2352.91 786
2353.37 824
2353.83 851
2354.29 787
2354.74 793
2355.20 793
2355.66 733
2356.12 795
2356.57 751
2357.03 777
2357.49 846
2357.95 812
2358.41 862
2358.86 876
2359.32 922
2359.78 922
2360.24 886
2360.70 904
2361.15 908
2361.61 856
2362.07 863
2362.53 864
2362.99 845
2363.45 972
2363.91 897
2364.36 871
2364.82 880
2365.28 834
2365.74 823
2366.20 846
2366.66 905
2367.12 891
2367.57 887
2368.03 911
2368.49 904
2368.95 896
2369.41 824
2369.87 909
2370.33 820
2370.79 753
2371.25 750
2371.71 776
2372.17 814
2372.63 785
2373.09 757
2373.54 839
2374.00 822
2374.46 813
2374.92 853
2375.38 823
2375.84 863
2376.30 855
2376.76 867
2377.22 936
2377.68 866
2378.14 873
2378.60 891
2379.06 858
2379.52 811
2379.98 813
2380.44 836
2380.90 837
2381.36 825
2381.82 824
2382.28 819
2382.74 840
2383.20 853
2383.66 871
2384.12 872
2384.59 867
2385.05 923
2385.51 880
2385.97 840
2386.43 848
2386.89 836
2387.35 803
2387.81 828
2388.27 861
2388.73 911
2389.19 891
2389.65 827
2390.12 834
2390.58 879
2391.04 894
2391.50 864
2391.96 862
2392.42 854
2392.88 871
2393.34 832
2393.81 834
2394.27 816
2394.73 854
2395.19 784
2395.65 815
2396.11 810
2396.57 819
2397.04 807
2397.50 845
2397.96 848
2398.42 791
2398.88 846
2399.35 820
2399.81 810
2400.27 854
2400.73 826
2401.19 865
2401.66 813
2402.12 815
2402.58 805
2403.04 770
2403.51 803
2403.97 886
2404.43 831
2404.89 828
2405.36 839
2405.82 819
2406.28 842
2406.74 840
2407.21 897
2407.67 851
2408.13 877
2408.59 825
2409.06 838
2409.52 845
2409.98 875
2410.45 847
2410.91 825
2411.37 801
2411.84 859
2412.30 779
2412.76 757
2413.23 791
2413.69 846
2414.15 810
2414.62 822
2415.08 858
2415.54 812
2416.01 813
2416.47 855
2416.93 818
2417.40 866
2417.86 904
2418.32 944
2418.79 904
2419.25 917
2419.72 858
2420.18 855
2420.64 911
2421.11 883
2421.57 875
2422.04 846
2422.50 842
2422.96 903
2423.43 905
2423.89 935
2424.36 942
2424.82 881
2425.29 898
2425.75 819
2426.22 819
2426.68 848
2427.15 858
2427.61 807
2428.07 868
2428.54 822
2429.00 867
2429.47 799
2429.93 811
2430.40 765
2430.86 818
2431.33 765
2431.79 762
2432.26 780
2432.72 855
2433.19 838
2433.65 811
2434.12 852
2434.59 801
2435.05 860
2435.52 874
2435.98 842
2436.45 843
2436.91 818
2437.38 819
2437.84 913
2438.31 912
2438.78 932
2439.24 899
2439.71 886
2440.17 912
2440.64 921
2441.10 924
2441.57 919
2442.04 901
2442.50 920
2442.97 907
2443.44 889
2443.90 914
2444.37 840
2444.83 883
2445.30 864
2445.77 860
2446.23 855
2446.70 817
2447.17 819
2447.63 847
2448.10 841
2448.57 781
2449.03 805
2449.50 755
2449.97 761
2450.43 809
2450.90 843
2451.37 809
2451.83 798
2452.30 724
2452.77 766
2453.24 798
2453.70 819
2454.17 829
2454.64 791
2455.10 755
2455.57 761
2456.04 787
2456.51 760
2456.97 809
2457.44 794
2457.91 815
2458.38 830
2458.84 792
2459.31 733
2459.78 793
2460.25 773
2460.72 762
2461.18 792
2461.65 784
2462.12 795
2462.59 841
2463.06 811
2463.52 779
2463.99 763
2464.46 770
2464.93 840
2465.40 797
2465.86 806
2466.33 837
2466.80 734
2467.27 816
2467.74 828
2468.21 854
2468.68 785
2469.14 801
2469.61 808
2470.08 816
2470.55 820
2471.02 790
2471.49 746
2471.96 775
2472.43 782
2472.90 815
2473.36 770
2473.83 768
2474.30 796
2474.77 815
2475.24 854
2475.71 852
2476.18 840
2476.65 767
2477.12 805
2477.59 774
2478.06 802
2478.53 844
2479.00 859
2479.47 853
2479.94 906
2480.41 877
2480.87 863
2481.34 885
2481.81 863
2482.28 851
2482.75 801
2483.22 844
2483.69 832
2484.16 826
2484.63 806
2485.10 809
2485.57 803
2486.05 859
2486.52 881
2486.99 811
2487.46 858
2487.93 866
2488.40 895
2488.87 900
2489.34 892
2489.81 824
2490.28 835
2490.75 787
2491.22 797
2491.69 733
2492.16 802
2492.63 848
2493.10 793
2493.58 830
2494.05 807
2494.52 799
2494.99 826
2495.46 828
2495.93 807
2496.40 843
2496.87 800
2497.34 847
2497.82 834
2498.29 840
2498.76 794
2499.23 776
2499.70 742
2500.17 773
2500.64 778
2501.12 803
2501.59 815
2502.06 766
2502.53 746
2503.00 820
2503.48 856
2503.95 825
2504.42 801
2504.89 791
2505.36 823
2505.84 823
2506.31 824
2506.78 790
2507.25 844
2507.72 826
2508.20 872
2508.67 902
2509.14 937
2509.61 903
2510.09 932
2510.56 950
2511.03 951
2511.50 1030
2511.98 1030
2512.45 1051
2512.92 1042
2513.40 1083
2513.87 992
2514.34 1077
2514.81 1031
2515.29 956
2515.76 932
2516.23 934
2516.71 940
2517.18 856
2517.65 890
2518.13 892
2518.60 863
2519.07 825
2519.55 886
2520.02 902
2520.49 847
2520.97 914
2521.44 889
2521.91 852
2522.39 846
2522.86 813
2523.34 774
2523.81 800
2524.28 757
2524.76 804
2525.23 833
2525.70 852
2526.18 847
2526.65 878
2527.13 794
2527.60 815
2528.08 857
2528.55 836
2529.02 835
2529.50 878
2529.97 858
2530.45 859
2530.92 839
2531.40 842
2531.87 860
2532.34 844
2532.82 848
2533.29 887
2533.77 871
2534.24 884
2534.72 880
2535.19 854
2535.67 847
2536.14 869
2536.62 870
2537.09 907
2537.57 881
2538.04 847
2538.52 908
2538.99 819
2539.47 883
2539.94 893
2540.42 863
2540.90 825
2541.37 866
2541.85 882
2542.32 879
2542.80 889
2543.27 866
2543.75 890
2544.22 826
2544.70 891
2545.18 896
2545.65 947
2546.13 913
2546.60 907
2547.08 951
2547.56 989
2548.03 1043
2548.51 1002
2548.98 980
2549.46 999
2549.94 1035
2550.41 1054
2550.89 1053
2551.37 1055
2551.84 1010
2552.32 949
2552.80 960
2553.27 979
2553.75 1012
2554.23 933
2554.70 983
2555.18 982
2555.66 947
2556.13 951
2556.61 930
2557.09 948
2557.56 970
2558.04 934
2558.52 920
2558.99 932
2559.47 903
2559.95 908
2560.43 887
2560.90 852
2561.38 850
2561.86 807
2562.33 872
2562.81 846
2563.29 857
2563.77 778
2564.25 805
2564.72 822
2565.20 840
2565.68 788
2566.16 696
2566.63 782
2567.11 816
2567.59 794
2568.07 799
2568.55 804
2569.02 767
2569.50 816
2569.98 808
2570.46 809
2570.94 764
2571.41 733
2571.89 812
2572.37 795
2572.85 751
2573.33 788
2573.81 747
2574.28 800
2574.76 786
2575.24 841
2575.72 841
2576.20 859
2576.68 803
2577.16 836
2577.64 860
2578.11 795
2578.59 795
2579.07 801
2579.55 823
2580.03 721
2580.51 794
2580.99 835
2581.47 784
2581.95 812
2582.43 796
2582.91 819
2583.39 814
2583.86 791
2584.34 831
2584.82 775
2585.30 771
2585.78 812
2586.26 804
2586.74 855
2587.22 877
2587.70 841
2588.18 831
2588.66 816
2589.14 826
2589.62 860
2590.10 814
2590.58 845
2591.06 834
2591.54 866
2592.02 853
2592.50 767
2592.98 814
2593.46 799
2593.94 863
2594.42 823
2594.90 791
2595.38 786
2595.86 797
2596.35 813
2596.83 901
2597.31 893
2597.79 872
2598.27 825
2598.75 810
2599.23 825
2599.71 810
2600.19 808
2600.67 779
2601.15 773
2601.63 774
2602.12 794
2602.60 816
2603.08 776
2603.56 784
2604.04 815
2604.52 790
2605.00 879
2605.48 814
2605.97 809
2606.45 792
2606.93 772
2607.41 768
2607.89 759
2608.37 812
2608.86 755
2609.34 808
2609.82 812
2610.30 808
2610.78 843
2611.26 843
2611.75 866
2612.23 815
2612.71 783
2613.19 788
2613.68 779
2614.16 793
2614.64 810
2615.12 823
2615.60 843
2616.09 785
2616.57 797
2617.05 758
2617.53 747
2618.02 770
2618.50 791
2618.98 764
2619.46 759
2619.95 761
2620.43 805
2620.91 780
2621.40 741
2621.88 761
2622.36 773
2622.85 807
2623.33 789
2623.81 828
2624.29 782
2624.78 725
2625.26 809
2625.74 800
2626.23 817
2626.71 763
2627.19 786
2627.68 819
2628.16 861
2628.64 835
2629.13 823
2629.61 813
2630.10 844
2630.58 760
2631.06 840
2631.55 824
2632.03 827
2632.51 811
2633.00 803
2633.48 817
2633.97 824
2634.45 808
2634.94 824
2635.42 788
2635.90 810
2636.39 820
2636.87 820
2637.36 781
2637.84 795
2638.33 805
2638.81 825
2639.29 813
2639.78 764
2640.26 805
2640.75 828
2641.23 792
2641.72 770
2642.20 731
2642.69 746
2643.17 756
2643.66 827
2644.14 888
2644.63 795
2645.11 802
2645.60 756
2646.08 789
2646.57 767
2647.05 794
2647.54 784
2648.02 762
2648.51 792
2648.99 857
2649.48 875
2649.97 791
2650.45 822
2650.94 831
2651.42 862
2651.91 855
2652.39 857
2652.88 867
2653.37 836
2653.85 856
2654.34 827
2654.82 864
2655.31 853
2655.80 876
2656.28 910
2656.77 825
2657.25 846
2657.74 848
2658.23 786
2658.71 836
2659.20 842
2659.69 759
2660.17 801
2660.66 824
2661.14 783
2661.63 841
2662.12 783
2662.60 808
2663.09 847
2663.58 794
2664.06 815
2664.55 816
2665.04 861
2665.53 830
2666.01 866
2666.50 866
2666.99 882
2667.47 876
2667.96 831
2668.45 798
2668.94 803
2669.42 896
2669.91 903
2670.40 908
2670.88 871
2671.37 938
2671.86 985
2672.35 972
2672.83 972
2673.32 976
2673.81 974
2674.30 1002
2674.79 1047
2675.27 987
2675.76 1010
2676.25 960
2676.74 1013
2677.23 994
2677.71 952
2678.20 901
2678.69 932
2679.18 854
2679.67 870
2680.15 919
2680.64 845
2681.13 826
2681.62 863
2682.11 857
2682.60 864
2683.08 889
2683.57 944
2684.06 959
2684.55 915
2685.04 954
2685.53 925
2686.02 906
2686.51 872
2686.99 902
2687.48 885
2687.97 885
2688.46 880
2688.95 908
2689.44 854
2689.93 842
2690.42 857
2690.91 816
2691.40 822
2691.89 830
2692.38 815
2692.87 843
2693.35 821
2693.84 833
2694.33 893
2694.82 886
2695.31 815
2695.80 776
2696.29 887
2696.78 882
2697.27 853
2697.76 844
2698.25 903
2698.74 901
2699.23 856
2699.72 814
2700.21 813
2700.70 817
2701.19 813
2701.68 892
2702.17 844
2702.66 836
2703.15 793
2703.64 839
2704.13 874
2704.62 878
2705.12 859
2705.61 833
2706.10 824
2706.59 763
2707.08 794
2707.57 775
2708.06 785
2708.55 817
2709.04 787
2709.53 851
2710.02 818
2710.51 878
2711.01 832
2711.50 809
2711.99 805
2712.48 790
2712.97 794
2713.46 860
2713.95 837
2714.44 836
2714.94 916
2715.43 828
2715.92 807
2716.41 876
2716.90 795
2717.39 866
2717.89 841
2718.38 800
2718.87 821
2719.36 791
2719.85 809
2720.34 829
2720.84 881
2721.33 897
2721.82 962
2722.31 923
2722.80 963
2723.30 892
2723.79 956
2724.28 865
2724.77 881
2725.27 855
2725.76 877
2726.25 853
2726.74 804
2727.24 860
2727.73 878
2728.22 888
2728.71 874
2729.21 846
2729.70 878
2730.19 895
2730.69 928
2731.18 893
2731.67 865
2732.16 823
2732.66 827
2733.15 841
2733.64 932
2734.14 920
2734.63 915
2735.12 876
2735.62 904
2736.11 834
2736.60 870
2737.10 873
2737.59 962
2738.08 868
2738.58 802
2739.07 836
2739.56 871
2740.06 894
2740.55 865
2741.05 897
2741.54 862
2742.03 872
2742.53 823
2743.02 821
2743.52 871
2744.01 810
2744.50 818
2745.00 841
2745.49 831
2745.99 839
2746.48 900
2746.97 898
2747.47 910
2747.96 862
2748.46 876
2748.95 893
2749.45 908
2749.94 831
2750.44 812
2750.93 865
2751.43 872
2751.92 836
2752.42 789
2752.91 778
2753.41 831
2753.90 768
2754.40 806
2754.89 808
2755.39 882
2755.88 878
2756.38 819
2756.87 853
2757.37 832
2757.86 835
2758.36 871
2758.85 914
2759.35 884
2759.84 861
2760.34 847
2760.83 871
2761.33 909
2761.83 841
2762.32 854
2762.82 864
2763.31 908
2763.81 866
2764.30 849
2764.80 857
2765.30 873
2765.79 788
2766.29 838
2766.78 906
2767.28 898
2767.78 810
2768.27 793
2768.77 798
2769.27 813
2769.76 800
2770.26 806
2770.76 822
2771.25 834
2771.75 853
2772.24 835
2772.74 879
2773.24 892
2773.73 868
2774.23 944
2774.73 929
2775.23 962
2775.72 914
2776.22 900
2776.72 886
2777.21 906
2777.71 934
2778.21 925
2778.70 893
2779.20 933
2779.70 892
2780.20 878
2780.69 914
2781.19 886
2781.69 843
2782.19 790
2782.68 835
2783.18 800
2783.68 768
2784.18 856
2784.67 843
2785.17 879
2785.67 869
2786.17 831
2786.67 816
2787.16 814
2787.66 874
2788.16 902
2788.66 845
2789.16 822
2789.65 839
2790.15 875
2790.65 877
2791.15 908
2791.65 871
2792.15 842
2792.64 862
2793.14 855
2793.64 840
2794.14 901
2794.64 852
2795.14 926
2795.64 966
2796.13 975
2796.63 1010
2797.13 952
2797.63 920
2798.13 944
2798.63 920
2799.13 928
2799.63 881
2800.13 912
2800.62 898
2801.12 929
2801.62 928
2802.12 900
2802.62 898
2803.12 853
2803.62 870
2804.12 903
2804.62 912
2805.12 954
2805.62 907
2806.12 928
2806.62 873
2807.12 856
2807.62 939
2808.12 974
2808.62 945
2809.12 975
2809.62 935
2810.12 938
2810.62 1008
2811.12 988
2811.62 1009
2812.12 1064
2812.62 1027
2813.12 986
2813.62 961
2814.12 965
2814.62 959
2815.12 947
2815.62 945
2816.12 966
2816.62 1008
2817.12 955
2817.62 916
2818.12 922
2818.62 882
2819.12 871
2819.63 832
2820.13 852
2820.63 823
2821.13 854
2821.63 844
2822.13 836
2822.63 846
2823.13 868
2823.63 850
2824.13 886
2824.64 851
2825.14 859
2825.64 853
2826.14 866
2826.64 827
2827.14 874
2827.64 843
2828.15 877
2828.65 886
2829.15 866
2829.65 850
2830.15 810
2830.65 848
2831.16 832
2831.66 835
2832.16 797
2832.66 824
2833.16 821
2833.67 861
2834.17 839
2834.67 876
2835.17 928
2835.68 901
2836.18 876
2836.68 877
2837.18 849
2837.68 829
2838.19 841
2838.69 886
2839.19 919
2839.70 903
2840.20 896
2840.70 903
2841.20 887
2841.71 806
2842.21 916
2842.71 910
2843.21 881
2843.72 892
2844.22 848
2844.72 922
2845.23 970
2845.73 963
2846.23 916
2846.74 939
2847.24 951
2847.74 963
2848.25 939
2848.75 967
2849.25 989
2849.76 975
2850.26 945
2850.76 933
2851.27 843
2851.77 840
2852.28 899
2852.78 921
2853.28 894
2853.79 838
2854.29 805
2854.79 857
2855.30 913
2855.80 865
2856.31 904
2856.81 856
2857.31 871
2857.82 936
2858.32 921
2858.83 912
2859.33 921
2859.84 956
2860.34 937
2860.85 888
2861.35 913
2861.85 943
2862.36 910
2862.86 870
2863.37 933
2863.87 902
2864.38 899
2864.88 871
2865.39 859
2865.89 848
2866.40 825
2866.90 854
2867.41 882
2867.91 901
2868.42 900
2868.92 878
2869.43 885
2869.93 928
2870.44 918
2870.94 877
2871.45 943
2871.96 957
2872.46 1010
2872.97 961
2873.47 984
2873.98 934
2874.48 941
2874.99 954
2875.49 949
2876.00 983
2876.51 908
2877.01 902
2877.52 869
2878.02 931
2878.53 924
2879.04 926
2879.54 1004
2880.05 961
2880.55 975
2881.06 965
2881.57 953
2882.07 962
2882.58 1030
2883.09 1018
2883.59 998
2884.10 1030
2884.61 1056
2885.11 1044
2885.62 1070
2886.13 1073
2886.63 1131
2887.14 1159
2887.65 1077
2888.15 1084
2888.66 1049
2889.17 1019
2889.67 1085
2890.18 1056
2890.69 999
2891.20 964
2891.70 940
2892.21 957
2892.72 950
2893.22 977
2893.73 1001
2894.24 1019
2894.75 953
2895.25 966
2895.76 1025
2896.27 994
2896.78 1066
2897.29 1066
2897.79 1046
2898.30 1053
2898.81 1040
2899.32 1068
2899.82 1064
2900.33 1104
2900.84 1055
2901.35 1045
2901.86 1009
2902.36 1022
2902.87 1011
2903.38 1027
2903.89 981
2904.40 1021
2904.91 951
2905.41 951
2905.92 1017
2906.43 966
2906.94 1022
2907.45 987
2907.96 990
2908.47 1040
2908.97 921
2909.48 933
2909.99 899
2910.50 934
2911.01 902
2911.52 946
2912.03 916
2912.54 930
2913.05 957
2913.55 986
2914.06 975
2914.57 893
2915.08 950
2915.59 897
2916.10 925
2916.61 930
2917.12 916
2917.63 904
2918.14 946
2918.65 926
2919.16 978
2919.67 1001
2920.18 977
2920.69 1013
2921.20 990
2921.71 1043
2922.22 1042
2922.73 1023
2923.24 1063
2923.75 1079
2924.26 1126
2924.77 1170
2925.28 1073
2925.79 1103
2926.30 1082
2926.81 1087
2927.32 1039
2927.83 1013
2928.34 1003
2928.85 1000
2929.36 1013
2929.87 950
2930.38 919
2930.89 906
2931.40 925
2931.91 968
2932.42 942
2932.93 895
2933.45 932
2933.96 880
2934.47 884
2934.98 868
2935.49 832
2936.00 878
2936.51 946
2937.02 943
2937.53 993
2938.04 999
2938.56 1060
2939.07 1108
2939.58 1126
2940.09 1180
2940.60 1165
2941.11 1246
2941.62 1244
2942.14 1261
2942.65 1212
2943.16 1178
2943.67 1116
2944.18 1188
2944.70 1143
2945.21 1104
2945.72 1066
2946.23 1052
2946.74 1050
2947.26 1043
2947.77 960
2948.28 954
2948.79 1013
2949.30 988
2949.82 992
2950.33 923
2950.84 864
2951.35 849
2951.87 902
2952.38 959
2952.89 879
2953.40 903
2953.92 913
2954.43 880
2954.94 950
2955.45 956
2955.97 938
2956.48 916
2956.99 923
2957.51 906
2958.02 915
2958.53 886
2959.04 901
2959.56 970
2960.07 939
2960.58 979
2961.10 967
2961.61 1031
2962.12 1006
2962.64 985
2963.15 1001
2963.66 935
2964.18 1011
2964.69 997
2965.21 995
2965.72 1009
2966.23 999
2966.75 972
2967.26 883
2967.77 958
2968.29 938
2968.80 921
2969.32 937
2969.83 942
2970.34 938
2970.86 878
2971.37 900
2971.89 946
2972.40 958
2972.91 942
2973.43 968
2973.94 999
2974.46 972
2974.97 952
2975.49 994
2976.00 1013
2976.52 958
2977.03 967
2977.55 1014
2978.06 999
2978.57 982
2979.09 931
2979.60 971
2980.12 1029
2980.63 1039
2981.15 1082
2981.66 1078
2982.18 1035
2982.69 1073
2983.21 1077
2983.73 1120
2984.24 1092
2984.76 1096
2985.27 1048
2985.79 1055
2986.30 1076
2986.82 1078
2987.33 1036
2987.85 1072
2988.36 1033
2988.88 1030
2989.40 1114
2989.91 1129
2990.43 1062
2990.94 1082
2991.46 1051
2991.97 1073
2992.49 1142
2993.01 1102
2993.52 1098
2994.04 1047
2994.55 1122
2995.07 1121
2995.59 1231
2996.10 1193
2996.62 1132
2997.14 1260
2997.65 1302
2998.17 1285
2998.69 1280
2999.20 1311
2999.72 1295
3000.24 1349
3000.75 1297
3001.27 1317
3001.79 1393
3002.30 1555
3002.82 1722
3003.34 1765
3003.85 1880
3004.37 1940
3004.89 2142
3005.40 2094
3005.92 1952
3006.44 1907
3006.96 1716
3007.47 1653
3007.99 1569
3008.51 1406
3009.03 1334
3009.54 1238
3010.06 1193
3010.58 1115
3011.10 1082
3011.61 1119
3012.13 1091
3012.65 1166
3013.17 1117
3013.68 1005
3014.20 1041
3014.72 1107
3015.24 1093
3015.76 1083
3016.27 1107
3016.79 1090
3017.31 1105
3017.83 1099
3018.35 1147
3018.86 1102
3019.38 1089
3019.90 1050
3020.42 1069
3020.94 1108
3021.46 1103
3021.97 1111
3022.49 1098
3023.01 1155
3023.53 1161
3024.05 1209
3024.57 1165
3025.09 1167
3025.61 1171
3026.12 1137
3026.64 1119
3027.16 1134
3027.68 1107
3028.20 1110
3028.72 1053
3029.24 1094
3029.76 1050
3030.28 1005
3030.80 1031
3031.32 1008
3031.84 1012
3032.35 968
3032.87 971
3033.39 1055
3033.91 1055
3034.43 1080
3034.95 1043
3035.47 1099
3035.99 1111
3036.51 1103
3037.03 1101
3037.55 1098
3038.07 1025
3038.59 1006
3039.11 1060
3039.63 1083
3040.15 1002
3040.67 1012
3041.19 1062
3041.71 1078
3042.23 1035
3042.75 985
3043.27 999
3043.79 1013
3044.31 1031
3044.83 1085
3045.35 1003
3045.87 1029
3046.40 1003
3046.92 964
3047.44 991
3047.96 926
3048.48 990
3049.00 945
3049.52 976
3050.04 962
3050.56 982
3051.08 922
3051.60 897
3052.12 926
3052.65 970
3053.17 1023
3053.69 1018
3054.21 1020
3054.73 1018
3055.25 982
3055.77 930
3056.30 967
3056.82 1009
3057.34 961
3057.86 1000
3058.38 1006
3058.90 1000
3059.42 975
3059.95 996
3060.47 999
3060.99 996
3061.51 1010
3062.03 1035
3062.56 1026
3063.08 1121
3063.60 1128
3064.12 1122
3064.64 1193
3065.17 1168
3065.69 1206
3066.21 1195
3066.73 1178
3067.26 1178
3067.78 1147
3068.30 1226
3068.82 1257
3069.35 1196
3069.87 1162
3070.39 1141
3070.91 1156
3071.44 1089
3071.96 1096
3072.48 1040
3073.01 1059
3073.53 1084
3074.05 1120
3074.57 1181
3075.10 1157
3075.62 1161
3076.14 1245
3076.67 1261
3077.19 1234
3077.71 1265
3078.24 1348
3078.76 1324
3079.28 1280
3079.81 1368
3080.33 1388
3080.85 1331
3081.38 1322
3081.90 1384
3082.42 1417
3082.95 1428
3083.47 1354
3084.00 1352
3084.52 1385
3085.04 1293
3085.57 1308
3086.09 1422
3086.62 1457
3087.14 1484
3087.66 1618
3088.19 1783
3088.71 1862
3089.24 1953
3089.76 1998
3090.29 2176
3090.81 2162
3091.33 1984
3091.86 2005
3092.38 1891
3092.91 1701
3093.43 1659
3093.96 1575
3094.48 1476
3095.01 1507
3095.53 1380
3096.06 1463
3096.58 1486
3097.11 1356
3097.63 1397
3098.16 1429
3098.68 1518
3099.21 1581
3099.73 1624
3100.26 1708
3100.78 1907
3101.31 2024
3101.83 2182
3102.36 2603
3102.88 2733
3103.41 2890
3103.93 2854
3104.46 2599
3104.99 2493
3105.51 2169
3106.04 2050
3106.56 1851
3107.09 1718
3107.61 1657
3108.14 1553
3108.67 1517
3109.19 1422
3109.72 1434
3110.24 1403
3110.77 1409
3111.30 1349
3111.82 1385
3112.35 1287
3112.87 1242
3113.40 1271
3113.93 1278
3114.45 1278
3114.98 1231
3115.51 1246
3116.03 1178
3116.56 1123
3117.09 1252
3117.61 1253
3118.14 1217
3118.67 1270
3119.19 1283
3119.72 1261
3120.25 1236
3120.77 1265
3121.30 1329
3121.83 1335
3122.35 1354
3122.88 1308
3123.41 1360
3123.94 1416
3124.46 1345
3124.99 1190
3125.52 1190
3126.05 1187
3126.57 1178
3127.10 1236
3127.63 1219
3128.16 1218
3128.68 1156
3129.21 1170
3129.74 1148
3130.27 1140
3130.79 1094
3131.32 1077
3131.85 1030
3132.38 1053
3132.91 1080
3133.43 1095
3133.96 1113
3134.49 1073
3135.02 1060
3135.55 1102
3136.07 1069
3136.60 1070
3137.13 1071
3137.66 1064
3138.19 1074
3138.72 998
3139.24 1040
3139.77 1070
3140.30 1146
3140.83 1097
3141.36 1035
3141.89 1110
3142.42 1051
3142.95 975
3143.47 966
3144.00 991
3144.53 1048
3145.06 1007
3145.59 1027
3146.12 1083
3146.65 1087
3147.18 1108
3147.71 1145
3148.24 1133
3148.76 1127
3149.29 1189
3149.82 1159
3150.35 1160
3150.88 1169
3151.41 1156
3151.94 1091
3152.47 1166
3153.00 1148
3153.53 1110
3154.06 1109
3154.59 1085
3155.12 1028
3155.65 1068
3156.18 1159
3156.71 1076
3157.24 1075
3157.77 1104
3158.30 1105
3158.83 1165
3159.36 1152
3159.89 1120
3160.42 1110
3160.95 1140
3161.48 1116
3162.01 1141
3162.54 1147
3163.07 1100
3163.60 1062
3164.13 1026
3164.66 1055
3165.20 1067
3165.73 977
3166.26 1012
3166.79 1044
3167.32 980
3167.85 1049
3168.38 1057
3168.91 1010
3169.44 940
3169.97 990
3170.50 1070
3171.04 1013
3171.57 961
3172.10 995
3172.63 1021
3173.16 1094
3173.69 1053
3174.22 1096
3174.75 1092
3175.29 1148
3175.82 1085
3176.35 1085
3176.88 1034
3177.41 1037
3177.94 1028
3178.48 1095
3179.01 1060
3179.54 1008
3180.07 1007
3180.60 1006
3181.14 1024
3181.67 992
3182.20 957
3182.73 1005
3183.26 993
3183.80 1002
3184.33 978
3184.86 973
3185.39 929
3185.93 974
3186.46 982
3186.99 946
3187.52 969
3188.06 979
3188.59 967
3189.12 957
3189.65 965
3190.19 974
3190.72 989
3191.25 983
3191.79 976
3192.32 983
3192.85 1028
3193.38 966
3193.92 1079
3194.45 1035
3194.98 1042
3195.52 1019
3196.05 1070
3196.58 1103
3197.12 1091
3197.65 1061
3198.18 1068
3198.72 1069
3199.25 1026
3199.78 997
3200.32 1074
3200.85 1030
3201.39 1029
3201.92 1072
3202.45 1021
3202.99 1033
3203.52 1041
3204.05 1099
3204.59 1099
3205.12 1060
3205.66 1076
3206.19 1090
3206.72 1131
3207.26 1168
3207.79 1253
3208.33 1268
3208.86 1330
3209.40 1361
3209.93 1449
3210.47 1503
3211.00 1599
3211.53 1479
3212.07 1396
3212.60 1419
3213.14 1404
3213.67 1341
3214.21 1286
3214.74 1211
3215.28 1175
3215.81 1072
3216.35 1068
3216.88 1078
3217.42 1020
3217.95 1012
3218.49 1057
3219.02 1018
3219.56 996
3220.09 1036
3220.63 1027
3221.16 1033
3221.70 1041
3222.23 1118
3222.77 1143
3223.31 1224
3223.84 1226
3224.38 1198
3224.91 1246
3225.45 1275
3225.98 1222
3226.52 1243
3227.06 1231
3227.59 1161
3228.13 1168
3228.66 1081
3229.20 1156
3229.74 1190
3230.27 1074
3230.81 1059
3231.34 1040
3231.88 1118
3232.42 1103
3232.95 1101
3233.49 1113
3234.03 1182
3234.56 1189
3235.10 1165
3235.64 1208
3236.17 1212
3236.71 1231
3237.25 1198
3237.78 1266
3238.32 1246
3238.86 1239
3239.39 1181
3239.93 1194
3240.47 1222
3241.00 1291
3241.54 1191
3242.08 1253
3242.61 1313
3243.15 1284
3243.69 1227
3244.23 1164
3244.76 1216
3245.30 1255
3245.84 1288
3246.38 1400
3246.91 1298
3247.45 1363
3247.99 1324
3248.53 1426
3249.06 1476
3249.60 1509
3250.14 1597
3250.68 1731
3251.21 1904
3251.75 2071
3252.29 2214
3252.83 2287
3253.37 2361
3253.90 2320
3254.44 2256
3254.98 2255
3255.52 2055
3256.06 2007
3256.60 1783
3257.13 1721
3257.67 1653
3258.21 1573
3258.75 1592
3259.29 1570
3259.83 1563
3260.36 1589
3260.90 1627
3261.44 1602
3261.98 1677
3262.52 1768
3263.06 1739
3263.60 1692
3264.14 1763
3264.68 1822
3265.21 1911
3265.75 1925
3266.29 2028
3266.83 1987
3267.37 2036
3267.91 1942
3268.45 1853
3268.99 1810
3269.53 1722
3270.07 1538
3270.61 1563
3271.15 1479
3271.69 1461
3272.23 1434
3272.76 1391
3273.30 1416
3273.84 1453
3274.38 1427
3274.92 1452
3275.46 1467
3276.00 1425
3276.54 1392
3277.08 1410
3277.62 1421
3278.16 1456
3278.70 1396
3279.24 1382
3279.78 1430
3280.32 1369
3280.86 1393
3281.41 1346
3281.95 1363
3282.49 1348
3283.03 1466
3283.57 1534
3284.11 1522
3284.65 1400
3285.19 1465
3285.73 1392
3286.27 1453
3286.81 1491
3287.35 1460
3287.89 1472
3288.43 1463
3288.97 1501
3289.52 1513
3290.06 1488
3290.60 1540
3291.14 1621
3291.68 1559
3292.22 1770
3292.76 1737
3293.30 1718
3293.85 1872
3294.39 2065
3294.93 2091
3295.47 2191
3296.01 2098
3296.55 2082
3297.09 1963
3297.64 1979
3298.18 1925
3298.72 1850
3299.26 1797
3299.80 1761
3300.34 1670
3300.89 1738
3301.43 1635
3301.97 1641
3302.51 1632
3303.06 1658
3303.60 1705
3304.14 1590
3304.68 1532
3305.22 1575
3305.77 1647
3306.31 1578
3306.85 1617
3307.39 1684
3307.94 1723
3308.48 1603
3309.02 1654
3309.56 1680
3310.11 1710
3310.65 1685
3311.19 1735
3311.74 1745
3312.28 1682
3312.82 1672
3313.36 1626
3313.91 1641
3314.45 1748
3314.99 1825
3315.54 1843
3316.08 1894
3316.62 1975
3317.17 2070
3317.71 2140
3318.25 2226
3318.80 2234
3319.34 2261
3319.88 2372
3320.43 2580
3320.97 2473
3321.51 2400
3322.06 2323
3322.60 2256
3323.14 2192
3323.69 2049
3324.23 2144
3324.78 2055
3325.32 1974
3325.86 1896
3326.41 1920
3326.95 1866
3327.50 1917
3328.04 1907
3328.59 1972
3329.13 1987
3329.67 2034
3330.22 2010
3330.76 2282
3331.31 2477
3331.85 2923
3332.40 3462
3332.94 4140
3333.49 5147
3334.03 6332
3334.57 7432
3335.12 8224
3335.66 9048
3336.21 9209
3336.75 9253
3337.30 9020
3337.84 8417
3338.39 7566
3338.93 6593
3339.48 5681
3340.02 4777
3340.57 4001
3341.11 3375
3341.66 2881
3342.20 2511
3342.75 2250
3343.30 1957
3343.84 1842
3344.39 1834
3344.93 1681
3345.48 1647
3346.02 1628
3346.57 1633
3347.11 1654
3347.66 1616
3348.21 1701
3348.75 1630
3349.30 1623
3349.84 1595
3350.39 1627
3350.94 1614
3351.48 1657
3352.03 1578
3352.57 1614
3353.12 1579
3353.67 1606
3354.21 1642
3354.76 1585
3355.31 1641
3355.85 1637
3356.40 1575
3356.95 1579
3357.49 1613
3358.04 1523
3358.59 1522
3359.13 1520
3359.68 1482
3360.23 1531
3360.77 1524
3361.32 1566
3361.87 1550
3362.41 1552
3362.96 1549
3363.51 1491
3364.05 1594
3364.60 1601
3365.15 1542
3365.70 1582
3366.24 1538
3366.79 1528
3367.34 1574
3367.89 1537
3368.43 1578
3368.98 1585
3369.53 1583
3370.08 1650
3370.62 1824
3371.17 1849
3371.72 2057
3372.27 2232
3372.81 2383
3373.36 2579
3373.91 2640
3374.46 2666
3375.01 2588
3375.55 2565
3376.10 2507
3376.65 2199
3377.20 2085
3377.75 1945
3378.30 1789
3378.84 1671
3379.39 1671
3379.94 1551
3380.49 1477
3381.04 1424
3381.59 1394
3382.13 1404
3382.68 1375
3383.23 1368
3383.78 1371
3384.33 1317
3384.88 1283
3385.43 1264
3385.98 1270
3386.52 1308
3387.07 1302
3387.62 1248
3388.17 1209
3388.72 1234
3389.27 1255
3389.82 1195
3390.37 1196
3390.92 1224
3391.47 1219
3392.02 1254
3392.57 1292
3393.12 1223
3393.66 1253
3394.21 1287
3394.76 1277
3395.31 1286
3395.86 1329
3396.41 1323
3396.96 1344
3397.51 1363
3398.06 1318
3398.61 1296
3399.16 1236
3399.71 1230
3400.26 1202
3400.81 1259
3401.36 1211
3401.91 1225
3402.46 1226
3403.01 1223
3403.56 1226
3404.11 1146
3404.66 1195
3405.21 1197
3405.77 1230
3406.32 1263
3406.87 1240
3407.42 1277
3407.97 1295
3408.52 1291
3409.07 1358
3409.62 1411
3410.17 1465
3410.72 1529
3411.27 1613
3411.82 1662
3412.37 1636
3412.93 1669
3413.48 1667
3414.03 1642
3414.58 1552
3415.13 1483
3415.68 1474
3416.23 1443
3416.78 1394
3417.34 1369
3417.89 1329
3418.44 1383
3418.99 1361
3419.54 1309
3420.09 1241
3420.65 1246
3421.20 1221
3421.75 1223
3422.30 1219
3422.85 1195
3423.40 1173
3423.96 1205
3424.51 1160
3425.06 1173
3425.61 1157
3426.17 1146
3426.72 1129
3427.27 1107
3427.82 1083
3428.37 1139
3428.93 1124
3429.48 1131
3430.03 1121
3430.58 1095
3431.14 1067
3431.69 1098
3432.24 1114
3432.79 1074
3433.35 1059
3433.90 1048
3434.45 1076
3435.01 1086
3435.56 1113
3436.11 1121
3436.66 1214
3437.22 1170
3437.77 1151
3438.32 1198
3438.88 1208
3439.43 1196
3439.98 1185
3440.54 1123
3441.09 1139
3441.64 1001
3442.20 1090
3442.75 1118
3443.30 1051
3443.86 1104
3444.41 1089
3444.96 998
3445.52 1087
3446.07 1138
3446.63 1081
3447.18 1027
3447.73 1085
3448.29 1101
3448.84 1081
3449.40 1060
3449.95 1051
3450.50 1047
3451.06 1033
3451.61 1064
3452.17 1023
3452.72 1071
3453.27 1000
3453.83 1083
3454.38 1058
3454.94 1023
3455.49 1030
3456.05 1074
3456.60 1116
3457.16 1072
3457.71 1043
3458.27 1073
3458.82 1012
3459.38 977
3459.93 1049
3460.49 1037
3461.04 1090
3461.60 1116
3462.15 1148
3462.71 1121
3463.26 1074
3463.82 1103
3464.37 1156
3464.93 1138
3465.48 1158
3466.04 1140
3466.59 1140
3467.15 1152
3467.70 1172
3468.26 1174
3468.81 1207
3469.37 1242
3469.93 1217
3470.48 1263
3471.04 1314
3471.59 1327
3472.15 1344
3472.70 1368
3473.26 1277
3473.82 1287
3474.37 1280
3474.93 1229
3475.48 1268
3476.04 1217
3476.60 1362
3477.15 1307
3477.71 1259
3478.27 1323
3478.82 1346
3479.38 1416
3479.93 1398
3480.49 1456
3481.05 1472
3481.60 1407
3482.16 1411
3482.72 1484
3483.27 1524
3483.83 1496
3484.39 1453
3484.95 1475
3485.50 1594
3486.06 1634
3486.62 1566
3487.17 1564
3487.73 1663
3488.29 1941
3488.84 2191
3489.40 2421
3489.96 2783
3490.52 3227
3491.07 3823
3491.63 4225
3492.19 4457
3492.75 4517
3493.30 4299
3493.86 4021
3494.42 3647
3494.98 3149
3495.53 2766
3496.09 2477
3496.65 2173
3497.21 1991
3497.77 1857
3498.32 1879
3498.88 1890
3499.44 1850
3500.00 1850
3500.56 1863
3501.11 1939
3501.67 2144
3502.23 2365
3502.79 2542
3503.35 2634
3503.91 2870
3504.46 2933
3505.02 3045
3505.58 3069
3506.14 2979
3506.70 2886
3507.26 2665
3507.81 2444
3508.37 2391
3508.93 2232
3509.49 2120
3510.05 1993
3510.61 1853
3511.17 1803
3511.73 1730
3512.29 1723
3512.85 1629
3513.40 1563
3513.96 1510
3514.52 1508
3515.08 1402
3515.64 1325
3516.20 1327
3516.76 1269
3517.32 1308
3517.88 1253
3518.44 1260
3519.00 1255
3519.56 1292
3520.12 1335
3520.68 1277
3521.24 1281
3521.80 1286
3522.36 1312
3522.92 1323
3523.48 1299
3524.04 1308
3524.60 1387
3525.16 1380
3525.72 1344
3526.28 1289
3526.84 1350
3527.40 1347
3527.96 1327
3528.52 1312
3529.08 1364
3529.64 1361
3530.20 1337
3530.76 1343
3531.32 1353
3531.88 1306
3532.44 1297
3533.00 1323
3533.56 1339
3534.12 1311
3534.68 1279
3535.25 1272
3535.81 1295
3536.37 1293
3536.93 1278
3537.49 1290
3538.05 1252
3538.61 1247
3539.17 1313
3539.73 1275
3540.30 1286
3540.86 1324
3541.42 1354
3541.98 1367
3542.54 1407
3543.10 1415
3543.66 1436
3544.23 1365
3544.79 1431
3545.35 1448
3545.91 1341
3546.47 1301
3547.03 1283
3547.60 1227
3548.16 1241
3548.72 1190
3549.28 1150
3549.84 1185
3550.41 1171
3550.97 1177
3551.53 1149
3552.09 1161
3552.65 1205
3553.22 1140
3553.78 1124
3554.34 1136
3554.90 1064
3555.47 1139
3556.03 1078
3556.59 1041
3557.15 1089
3557.72 1143
3558.28 1143
3558.84 1101
3559.41 1179
3559.97 1078
3560.53 1072
3561.09 1038
3561.66 1126
3562.22 1171
3562.78 1153
3563.35 1147
3563.91 1133
3564.47 1128
3565.04 1183
3565.60 1150
3566.16 1144
3566.73 1100
3567.29 1088
3567.85 1115
3568.42 1111
3568.98 1110
3569.54 1065
3570.11 1148
3570.67 1090
3571.23 1052
3571.80 1092
3572.36 1149
3572.93 1168
3573.49 1265
3574.05 1311
3574.62 1342
3575.18 1414
3575.75 1536
3576.31 1599
3576.87 1663
3577.44 1632
3578.00 1656
3578.57 1614
3579.13 1566
3579.70 1623
3580.26 1558
3580.82 1435
3581.39 1291
3581.95 1261
3582.52 1192
3583.08 1207
3583.65 1075
3584.21 1168
3584.78 1110
3585.34 1119
3585.91 1072
3586.47 999
3587.04 1021
3587.60 1020
3588.17 987
3588.73 972
3589.30 992
3589.86 948
3590.43 989
3590.99 1020
3591.56 964
3592.12 991
3592.69 1001
3593.25 1004
3593.82 967
3594.39 902
3594.95 949
3595.52 998
3596.08 992
3596.65 1060
3597.21 1026
3597.78 1031
3598.35 955
3598.91 1065
3599.48 988
3600.04 1029
3600.61 1028
3601.18 1058
3601.74 1032
3602.31 1021
3602.87 1026
3603.44 1009
3604.01 977
3604.57 1023
3605.14 1038
3605.71 977
3606.27 983
3606.84 1016
3607.41 990
3607.97 940
3608.54 960
3609.11 921
3609.67 893
3610.24 938
3610.81 991
3611.37 979
3611.94 968
3612.51 1003
3613.07 1057
3613.64 1033
3614.21 1133
3614.78 1223
3615.34 1221
3615.91 1329
3616.48 1395
3617.04 1544
3617.61 1623
3618.18 1679
3618.75 1671
3619.31 1612
3619.88 1604
3620.45 1523
3621.02 1442
3621.58 1325
3622.15 1240
3622.72 1185
3623.29 1148
3623.86 1144
3624.42 1059
3624.99 947
3625.56 944
3626.13 935
3626.70 997
3627.26 959
3627.83 931
3628.40 903
3628.97 879
3629.54 930
3630.11 1006
3630.67 957
3631.24 931
3631.81 944
3632.38 905
3632.95 926
3633.52 894
3634.08 912
3634.65 958
3635.22 919
3635.79 903
3636.36 935
3636.93 944
3637.50 963
3638.07 984
3638.64 1004
3639.20 991
3639.77 1021
3640.34 1058
3640.91 1168
3641.48 1195
3642.05 1109
3642.62 1077
3643.19 1057
3643.76 1082
3644.33 1088
3644.90 1063
3645.47 1071
3646.04 1045
3646.61 1043
3647.18 1084
3647.75 1026
3648.32 1028
3648.89 1124
3649.46 1140
3650.03 1157
3650.60 1128
3651.17 1156
3651.74 1195
3652.31 1209
3652.88 1193
3653.45 1126
3654.02 1194
3654.59 1165
3655.16 1191
3655.73 1219
3656.30 1226
3656.87 1264
3657.44 1255
3658.01 1284
3658.58 1271
3659.15 1238
3659.72 1251
3660.29 1194
3660.86 1199
3661.43 1177
3662.00 1135
3662.58 1095
3663.15 1171
3663.72 1169
3664.29 1189
3664.86 1220
3665.43 1203
3666.00 1208
3666.57 1214
3667.14 1249
3667.72 1264
3668.29 1194
3668.86 1152
3669.43 1169
3670.00 1149
3670.57 1114
3671.14 1051
3671.72 1119
3672.29 1043
3672.86 1033
3673.43 1055
3674.00 1089
3674.57 1088
3675.15 1147
3675.72 1142
3676.29 1130
3676.86 1110
3677.43 1109
3678.01 1157
3678.58 1109
3679.15 1132
3679.72 1155
3680.30 1196
3680.87 1080
3681.44 1035
3682.01 1090
3682.58 1002
3683.16 1011
3683.73 953
3684.30 958
3684.88 969
3685.45 973
3686.02 983
3686.59 1007
3687.17 1051
3687.74 1121
3688.31 1113
3688.88 1115
3689.46 1082
3690.03 1123
3690.60 1197
3691.18 1162
3691.75 1134
3692.32 1155
3692.90 1136
3693.47 1131
3694.04 1170
3694.62 1041
3695.19 1044
3695.76 1062
3696.34 1067
3696.91 1010
3697.48 1023
3698.06 972
3698.63 990
3699.21 982
3699.78 990
3700.35 930
3700.93 957
3701.50 985
3702.08 951
3702.65 979
3703.22 995
3703.80 1012
3704.37 1036
3704.95 1097
3705.52 1004
3706.09 981
3706.67 1012
3707.24 982
3707.82 1007
3708.39 975
3708.97 1005
3709.54 1014
3710.12 1074
3710.69 1024
3711.26 986
3711.84 1014
3712.41 988
3712.99 926
3713.56 967
3714.14 1022
3714.71 972
3715.29 966
3715.86 970
3716.44 966
3717.01 946
3717.59 942
3718.16 984
3718.74 958
3719.32 987
3719.89 898
3720.47 914
3721.04 989
3721.62 888
3722.19 864
3722.77 923
3723.34 896
3723.92 927
3724.49 939
3725.07 908
3725.65 848
3726.22 910
3726.80 895
3727.37 920
3727.95 926
3728.53 974
3729.10 1029
3729.68 1084
3730.25 1061
3730.83 1087
3731.41 1265
3731.98 1303
3732.56 1342
3733.14 1392
3733.71 1470
3734.29 1367
3734.87 1261
3735.44 1290
3736.02 1215
3736.60 1181
3737.17 1078
3737.75 1046
3738.33 1084
3738.90 1069
3739.48 1053
3740.06 988
3740.63 926
3741.21 959
3741.79 976
3742.36 925
3742.94 874
3743.52 961
3744.10 997
3744.67 944
3745.25 903
3745.83 865
3746.40 927
3746.98 930
3747.56 960
3748.14 954
3748.71 988
3749.29 984
3749.87 952
3750.45 955
3751.03 917
3751.60 922
3752.18 938
3752.76 988
3753.34 900
3753.92 921
3754.49 873
3755.07 942
3755.65 992
3756.23 987
3756.81 907
3757.38 915
3757.96 1011
3758.54 991
3759.12 1010
3759.70 976
3760.28 1057
3760.85 1101
3761.43 1045
3762.01 1058
3762.59 1010
3763.17 966
3763.75 1010
3764.33 1072
3764.91 1053
3765.48 996
3766.06 1000
3766.64 994
3767.22 1014
3767.80 981
3768.38 938
3768.96 1003
3769.54 1077
3770.12 1044
3770.70 1002
3771.28 970
3771.85 1014
3772.43 1010
3773.01 994
3773.59 1002
3774.17 986
3774.75 1011
3775.33 915
3775.91 885
3776.49 964
3777.07 946
3777.65 951
3778.23 957
3778.81 964
3779.39 990
3779.97 983
3780.55 886
3781.13 954
3781.71 968
3782.29 933
3782.87 900
3783.45 893
3784.03 897
3784.61 956
3785.19 982
3785.77 975
3786.35 993
3786.93 972
3787.51 954
3788.10 985
3788.68 944
3789.26 968
3789.84 986
3790.42 958
3791.00 957
3791.58 969
3792.16 924
3792.74 958
3793.32 944
3793.90 951
3794.48 935
3795.07 930
3795.65 986
3796.23 976
3796.81 930
3797.39 953
3797.97 960
3798.55 982
3799.14 974
3799.72 963
3800.30 1048
3800.88 1035
3801.46 1088
3802.04 1029
3802.62 1059
3803.21 1079
3803.79 1104
3804.37 1118
3804.95 1145
3805.53 1158
3806.12 1229
3806.70 1246
3807.28 1362
3807.86 1311
3808.44 1410
3809.03 1340
3809.61 1393
3810.19 1332
3810.77 1332
3811.36 1331
3811.94 1285
3812.52 1238
3813.10 1245
3813.69 1266
3814.27 1249
3814.85 1231
3815.43 1184
3816.02 1190
3816.60 1222
3817.18 1133
3817.77 1069
3818.35 1061
3818.93 1113
3819.51 1078
3820.10 1067
3820.68 1074
3821.26 1104
3821.85 1134
3822.43 1116
3823.01 1145
3823.60 1201
3824.18 1077
3824.76 1038
3825.35 1071
3825.93 1099
3826.51 1041
3827.10 1067
3827.68 1012
3828.27 1069
3828.85 1023
3829.43 1055
3830.02 1087
3830.60 1082
3831.18 1079
3831.77 1074
3832.35 1086
3832.94 1107
3833.52 1114
3834.10 1064
3834.69 1084
3835.27 993
3835.86 1043
3836.44 1008
3837.03 1012
3837.61 1037
3838.19 1080
3838.78 1083
3839.36 1016
3839.95 1107
3840.53 1086
3841.12 1008
3841.70 1064
3842.29 1106
3842.87 1042
3843.46 1068
3844.04 1066
3844.63 1077
3845.21 1202
3845.80 1188
3846.38 1091
3846.97 1085
3847.55 1123
3848.14 1133
3848.72 1110
3849.31 1109
3849.89 1006
3850.48 1033
3851.06 1092
3851.65 1106
3852.23 1043
3852.82 1069
3853.41 1077
3853.99 1061
3854.58 1006
3855.16 1065
3855.75 1119
3856.33 1073
3856.92 1120
3857.51 1231
3858.09 1350
3858.68 1439
3859.26 1585
3859.85 1708
3860.44 1864
3861.02 2083
3861.61 2096
3862.20 2084
3862.78 2036
3863.37 1831
3863.95 1761
3864.54 1720
3865.13 1483
3865.71 1482
3866.30 1376
3866.89 1292
3867.47 1164
3868.06 1160
3868.65 1164
3869.23 1057
3869.82 1069
3870.41 1060
3870.99 1060
3871.58 1049
3872.17 1124
3872.76 1107
3873.34 1098
3873.93 1090
3874.52 1101
3875.10 1084
3875.69 996
3876.28 984
3876.87 1000
3877.45 995
3878.04 983
3878.63 962
3879.22 926
3879.80 954
3880.39 1053
3880.98 954
3881.57 978
3882.15 981
3882.74 981
3883.33 978
3883.92 926
3884.51 1018
3885.09 998
3885.68 972
3886.27 964
3886.86 1054
3887.45 1037
3888.04 1108
3888.62 1140
3889.21 1082
3889.80 1056
3890.39 1116
3890.98 1130
3891.57 1094
3892.15 1123
3892.74 1115
3893.33 1124
3893.92 1100
3894.51 1052
3895.10 1059
3895.69 1062
3896.28 1049
3896.86 1152
3897.45 1187
3898.04 1110
3898.63 1102
3899.22 1111
3899.81 1105
3900.40 1082
3900.99 1106
3901.58 1095
3902.17 1072
3902.76 1063
3903.34 1069
3903.93 969
3904.52 951
3905.11 969
3905.70 985
3906.29 1011
3906.88 1006
3907.47 1029
3908.06 998
3908.65 976
3909.24 945
3909.83 981
3910.42 948
3911.01 900
3911.60 943
3912.19 941
3912.78 888
3913.37 941
3913.96 926
3914.55 950
3915.14 913
3915.73 939
3916.32 960
3916.91 962
3917.50 961
3918.09 959
3918.68 918
3919.28 973
3919.87 962
3920.46 955
3921.05 916
3921.64 952
3922.23 926
3922.82 918
3923.41 899
3924.00 893
3924.59 892
3925.18 866
3925.77 864
3926.37 816
3926.96 834
3927.55 829
3928.14 815
3928.73 881
3929.32 863
3929.91 858
3930.51 858
3931.10 897
3931.69 858
3932.28 849
3932.87 869
3933.46 868
3934.05 834
3934.65 913
3935.24 891
3935.83 871
3936.42 924
3937.01 959
3937.61 993
3938.20 932
3938.79 946
3939.38 946
3939.97 934
3940.57 935
3941.16 912
3941.75 875
3942.34 872
3942.94 947
3943.53 968
3944.12 944
3944.71 943
3945.31 935
3945.90 882
3946.49 887
3947.08 878
3947.68 827
3948.27 810
3948.86 882
3949.45 887
3950.05 890
3950.64 907
3951.23 845
3951.83 839
3952.42 882
3953.01 879
3953.61 904
3954.20 859
3954.79 914
3955.39 878
3955.98 855
3956.57 930
3957.17 907
3957.76 870
3958.35 924
3958.95 973
3959.54 930
3960.13 937
3960.73 882
3961.32 923
3961.92 912
3962.51 938
3963.10 980
3963.70 998
3964.29 1016
3964.88 999
3965.48 1034
3966.07 1040
3966.67 1016
3967.26 1046
3967.86 1030
3968.45 1055
3969.04 1022
3969.64 986
3970.23 991
3970.83 937
3971.42 952
3972.02 989
3972.61 994
3973.21 994
3973.80 970
3974.40 986
3974.99 1017
3975.58 1114
3976.18 1088
3976.77 1140
3977.37 1153
3977.96 1125
3978.56 1076
3979.15 1012
3979.75 1031
3980.35 1050
3980.94 934
3981.54 955
3982.13 969
3982.73 929
3983.32 930
3983.92 941
3984.51 970
3985.11 1003
3985.70 1022
3986.30 1020
3986.90 972
3987.49 981
3988.09 999
3988.68 912
3989.28 927
3989.87 992
3990.47 1035
3991.07 1017
3991.66 1049
3992.26 981
3992.85 985
3993.45 968
3994.05 983
3994.64 1020
3995.24 976
3995.84 984
3996.43 1005
3997.03 1031
3997.62 1037
3998.22 1003
3998.82 1060
3999.41 1040
4000.01 1013
4000.61 993
4001.20 1015
4001.80 924
4002.40 972
4003.00 998
4003.59 987
4004.19 984
4004.79 954
4005.38 931
4005.98 986
4006.58 985
4007.17 908
4007.77 936
4008.37 948
4008.97 991
4009.56 960
4010.16 997
4010.76 935
4011.36 928
4011.95 995
4012.55 956
4013.15 1026
4013.75 997
4014.34 984
4014.94 1012
4015.54 994
4016.14 1014
4016.74 1073
4017.33 1075
4017.93 1024
4018.53 1047
4019.13 1039
4019.73 1042
4020.32 1012
4020.92 984
4021.52 943
4022.12 905
4022.72 967
4023.32 954
4023.91 946
4024.51 973
4025.11 992
4025.71 992
4026.31 971
4026.91 1002
4027.51 1033
4028.10 994
4028.70 993
4029.30 1019
4029.90 1104
4030.50 1017
4031.10 974
4031.70 996
4032.30 1025
4032.90 1012
4033.49 959
4034.09 971
4034.69 923
4035.29 919
4035.89 961
4036.49 944
4037.09 911
4037.69 889
4038.29 897
4038.89 908
4039.49 826
4040.09 813
4040.69 811
4041.29 864
4041.89 851
4042.49 875
4043.09 845
4043.69 896
4044.29 861
4044.89 805
4045.49 847
4046.09 898
4046.69 854
4047.29 852
4047.89 827
4048.49 846
4049.09 891
4049.69 829
4050.29 900
4050.89 857
4051.49 906
4052.09 913
4052.69 959
4053.29 911
4053.89 882
4054.49 880
4055.09 852
4055.69 858
4056.30 856
4056.90 820
4057.50 868
4058.10 942
4058.70 867
4059.30 869
4059.90 885
4060.50 907
4061.10 913
4061.71 930
4062.31 966
4062.91 993
4063.51 980
4064.11 977
4064.71 966
4065.31 983
4065.92 1018
4066.52 970
4067.12 1013
4067.72 979
4068.32 950
4068.92 954
4069.53 921
4070.13 943
4070.73 836
4071.33 903
4071.93 890
4072.54 806
4073.14 802
4073.74 826
4074.34 839
4074.94 863
4075.55 805
4076.15 779
4076.75 799
4077.35 796
4077.96 860
4078.56 849
4079.16 824
4079.76 797
4080.37 815
4080.97 824
4081.57 844
4082.17 786
4082.78 815
4083.38 826
4083.98 791
4084.59 823
4085.19 803
4085.79 805
4086.39 829
4087.00 843
4087.60 855
4088.20 796
4088.81 842
4089.41 815
4090.01 845
4090.62 816
4091.22 793
4091.82 829
4092.43 831
4093.03 781
4093.63 773
4094.24 813
4094.84 848
4095.45 896
4096.05 890
4096.65 892
4097.26 797
4097.86 870
4098.47 854
4099.07 842
4099.67 880
4100.28 858
4100.88 836
4101.49 864
4102.09 834
4102.69 839
4103.30 820
4103.90 866
4104.51 864
4105.11 851
4105.72 810
4106.32 799
4106.93 824
4107.53 795
4108.13 827
4108.74 806
4109.34 798
4109.95 804
4110.55 784
4111.16 807
4111.76 820
4112.37 816
4112.97 799
4113.58 817
4114.18 860
4114.79 827
4115.39 839
4116.00 802
4116.60 821
4117.21 815
4117.82 812
4118.42 809
4119.03 778
4119.63 797
4120.24 795
4120.84 792
4121.45 798
4122.05 826
4122.66 842
4123.27 814
4123.87 774
4124.48 780
4125.08 802
4125.69 806
4126.30 858
4126.90 817
4127.51 789
4128.11 772
4128.72 816
4129.33 819
4129.93 798
4130.54 846
4131.15 861
4131.75 785
4132.36 867
4132.96 870
4133.57 874
4134.18 878
4134.78 891
4135.39 910
4136.00 886
4136.60 888
4137.21 902
4137.82 928
4138.43 905
4139.03 928
4139.64 1034
4140.25 994
4140.85 931
4141.46 939
4142.07 943
4142.68 1010
4143.28 975
4143.89 981
4144.50 988
4145.10 941
4145.71 911
4146.32 868
4146.93 867
4147.53 853
4148.14 843
4148.75 833
4149.36 817
4149.97 837
4150.57 841
4151.18 782
4151.79 773
4152.40 765
4153.00 748
4153.61 796
4154.22 804
4154.83 812
4155.44 830
4156.05 779
4156.65 788
4157.26 825
4157.87 846
4158.48 858
4159.09 890
4159.70 864
4160.30 859
4160.91 859
4161.52 829
4162.13 858
4162.74 815
4163.35 848
4163.96 851
4164.56 869
4165.17 872
4165.78 841
4166.39 870
4167.00 890
4167.61 896
4168.22 916
4168.83 885
4169.44 881
4170.05 909
4170.66 902
4171.26 963
4171.87 961
4172.48 982
4173.09 929
4173.70 969
4174.31 979
4174.92 955
4175.53 903
4176.14 920
4176.75 933
4177.36 883
4177.97 895
4178.58 883
4179.19 866
4179.80 846
4180.41 810
4181.02 862
4181.63 844
4182.24 855
4182.85 865
4183.46 858
4184.07 847
4184.68 864
4185.29 844
4185.90 863
4186.51 847
4187.12 822
4187.73 786
4188.34 837
4188.95 832
4189.56 843
4190.18 848
4190.79 860
4191.40 865
4192.01 889
4192.62 878
4193.23 875
4193.84 849
4194.45 881
4195.06 853
4195.67 915
4196.28 840
4196.90 798
4197.51 889
4198.12 873
4198.73 851
4199.34 874
4199.95 880
4200.56 851
4201.18 899
4201.79 906
4202.40 831
4203.01 844
4203.62 843
4204.23 951
4204.85 915
4205.46 885
4206.07 873
4206.68 871
4207.29 840
4207.90 870
4208.52 852
4209.13 891
4209.74 895
4210.35 909
4210.97 878
4211.58 887
4212.19 935
4212.80 947
4213.41 923
4214.03 902
4214.64 910
4215.25 951
4215.86 965
4216.48 994
4217.09 1023
4217.70 1073
4218.32 1077
4218.93 1087
4219.54 1090
4220.15 1117
4220.77 1144
4221.38 1156
4221.99 1181
4222.61 1180
4223.22 1129
4223.83 1117
4224.44 1142
4225.06 1219
4225.67 1213
4226.28 1288
4226.90 1302
4227.51 1339
4228.13 1363
4228.74 1337
4229.35 1311
4229.97 1313
4230.58 1249
4231.19 1131
4231.81 1152
4232.42 1078
4233.03 1077
4233.65 1060
4234.26 1035
4234.88 1093
4235.49 1064
4236.10 1076
4236.72 1059
4237.33 979
4237.95 993
4238.56 1011
4239.17 1037
4239.79 1051
4240.40 1066
4241.02 1049
4241.63 1052
4242.25 1008
4242.86 970
4243.48 1016
4244.09 1030
4244.71 991
4245.32 1035
4245.93 1010
4246.55 983
4247.16 980
4247.78 1036
4248.39 992
4249.01 944
4249.62 923
4250.24 976
4250.85 985
4251.47 986
4252.08 962
4252.70 1016
4253.32 1079
4253.93 1058
4254.55 1072
4255.16 1024
4255.78 1020
4256.39 1005
4257.01 1040
4257.62 1040
4258.24 1045
4258.85 1052
4259.47 1071
4260.09 1168
4260.70 1205
4261.32 1229
4261.93 1242
4262.55 1255
4263.17 1249
4263.78 1273
4264.40 1212
4265.01 1234
4265.63 1226
4266.25 1090
4266.86 1043
4267.48 1038
4268.10 1057
4268.71 1089
4269.33 1031
4269.94 1000
4270.56 1076
4271.18 1085
4271.79 1109
4272.41 1146
4273.03 1067
4273.64 1117
4274.26 1155
4274.88 1191
4275.49 1220
4276.11 1222
4276.73 1257
4277.35 1297
4277.96 1287
4278.58 1258
4279.20 1210
4279.81 1266
4280.43 1169
4281.05 1109
4281.67 1062
4282.28 1064
4282.90 1007
4283.52 1060
4284.14 1016
4284.75 1017
4285.37 964
4285.99 984
4286.61 970
4287.22 964
4287.84 946
4288.46 957
4289.08 938
4289.70 957
4290.31 928
4290.93 938
4291.55 939
4292.17 943
4292.79 957
4293.40 979
4294.02 987
4294.64 977
4295.26 924
4295.88 950
4296.50 979
4297.11 925
4297.73 945
4298.35 979
4298.97 971
4299.59 989
4300.21 960
4300.83 1034
4301.44 983
4302.06 965
4302.68 1004
4303.30 986
4303.92 939
4304.54 937
4305.16 941
4305.78 982
4306.40 1027
4307.02 953
4307.63 910
4308.25 943
4308.87 961
4309.49 944
4310.11 941
4310.73 937
4311.35 983
4311.97 974
4312.59 1000
4313.21 1027
4313.83 1011
4314.45 1019
4315.07 1004
4315.69 992
4316.31 1009
4316.93 1068
4317.55 1088
4318.17 1037
4318.79 1008
4319.41 1040
4320.03 1069
4320.65 1026
4321.27 1001
4321.89 1086
4322.51 1120
4323.13 1104
4323.75 1110
4324.37 1099
4324.99 1120
4325.61 1166
4326.23 1189
4326.85 1225
4327.47 1212
4328.09 1227
4328.71 1299
4329.33 1377
4329.96 1518
4330.58 1642
4331.20 1804
4331.82 1996
4332.44 2118
4333.06 2050
4333.68 2051
4334.30 2018
4334.92 1920
4335.54 1811
4336.17 1722
4336.79 1728
4337.41 1683
4338.03 1610
4338.65 1501
4339.27 1505
4339.89 1448
4340.52 1472
4341.14 1426
4341.76 1461
4342.38 1391
4343.00 1442
4343.62 1509
4344.25 1614
4344.87 1806
4345.49 1828
4346.11 1938
4346.73 1952
4347.36 2051
4347.98 1987
4348.60 1961
4349.22 1866
4349.84 1802
4350.47 1771
4351.09 1740
4351.71 1714
4352.33 1704
4352.96 1574
4353.58 1519
4354.20 1469
4354.82 1364
4355.45 1335
4356.07 1298
4356.69 1212
4357.31 1218
4357.94 1228
4358.56 1200
4359.18 1230
4359.81 1224
4360.43 1234
4361.05 1222
4361.68 1212
4362.30 1233
4362.92 1203
4363.55 1209
4364.17 1144
4364.79 1158
4365.42 1202
4366.04 1213
4366.66 1170
4367.29 1074
4367.91 1071
4368.53 1111
4369.16 1117
4369.78 1085
4370.40 1101
4371.03 1103
4371.65 1070
4372.27 1083
4372.90 1033
4373.52 1055
4374.15 1053
4374.77 967
4375.39 1021
4376.02 1020
4376.64 1044
4377.27 1057
4377.89 1054
4378.52 1093
4379.14 1067
4379.76 1094
4380.39 1093
4381.01 1110
4381.64 1094
4382.26 1034
4382.89 979
4383.51 1025
4384.14 1104
4384.76 1096
4385.39 1058
4386.01 998
4386.64 1045
4387.26 1064
4387.89 1100
4388.51 1138
4389.14 1118
4389.76 1141
4390.39 1211
4391.01 1213
4391.64 1180
4392.26 1177
4392.89 1124
4393.51 1138
4394.14 1070
4394.76 1042
4395.39 1005
4396.01 1073
4396.64 1114
4397.26 1056
4397.89 1026
4398.52 1042
4399.14 1081
4399.77 1085
4400.39 1019
4401.02 1025
4401.65 1032
4402.27 1031
4402.90 1055
4403.52 1033
4404.15 1038
4404.78 1040
4405.40 1038
4406.03 1051
4406.65 977
4407.28 959
4407.91 965
4408.53 999
4409.16 1039
4409.79 1051
4410.41 998
4411.04 1034
4411.67 1059
4412.29 1028
4412.92 1023
4413.55 1020
4414.17 1013
4414.80 949
4415.43 1005
4416.05 986
4416.68 1005
4417.31 983
4417.94 965
4418.56 898
4419.19 924
4419.82 974
4420.44 991
4421.07 937
4421.70 963
4422.33 922
4422.95 919
4423.58 871
4424.21 919
4424.84 910
4425.46 901
4426.09 888
4426.72 893
4427.35 863
4427.97 833
4428.60 928
4429.23 895
4429.86 925
4430.49 898
4431.11 886
4431.74 823
4432.37 876
4433.00 887
4433.63 965
4434.26 981
4434.88 905
4435.51 884
4436.14 914
4436.77 904
4437.40 893
4438.03 893
4438.65 899
4439.28 911
4439.91 836
4440.54 857
4441.17 869
4441.80 889
4442.43 933
4443.06 885
4443.68 911
4444.31 898
4444.94 897
4445.57 932
4446.20 947
4446.83 891
4447.46 943
4448.09 945
4448.72 937
4449.35 987
4449.98 962
4450.61 899
4451.24 933
4451.86 940
4452.49 928
4453.12 914
4453.75 932
4454.38 956
4455.01 966
4455.64 931
4456.27 975
4456.90 932
4457.53 952
4458.16 981
4458.79 932
4459.42 904
4460.05 892
4460.68 881
4461.31 822
4461.94 871
4462.57 892
4463.20 856
4463.83 908
4464.46 837
4465.09 820
4465.72 805
4466.36 878
4466.99 816
4467.62 862
4468.25 881
4468.88 921
4469.51 931
4470.14 943
4470.77 843
4471.40 820
4472.03 826
4472.66 847
4473.29 833
4473.93 887
4474.56 853
4475.19 822
4475.82 830
4476.45 832
4477.08 799
4477.71 794
4478.34 847
4478.98 816
4479.61 829
4480.24 846
4480.87 868
4481.50 889
4482.13 918
4482.76 946
4483.40 957
4484.03 933
4484.66 919
4485.29 925
4485.92 898
4486.56 958
4487.19 936
4487.82 924
4488.45 943
4489.08 908
4489.72 888
4490.35 884
4490.98 854
4491.61 869
4492.25 889
4492.88 867
4493.51 893
4494.14 846
4494.78 881
4495.41 908
4496.04 897
4496.67 869
4497.31 977
4497.94 966
4498.57 956
4499.20 1049
4499.84 1089
4500.47 1078
4501.10 1233
4501.74 1186
4502.37 1152
4503.00 1170
4503.64 1084
4504.27 1104
4504.90 1055
4505.53 1119
4506.17 1037
4506.80 1053
4507.43 979
4508.07 1007
4508.70 1007
4509.34 1007
4509.97 950
4510.60 964
4511.24 973
4511.87 938
4512.50 889
4513.14 979
4513.77 974
4514.41 938
4515.04 878
4515.67 923
4516.31 961
4516.94 921
4517.58 885
4518.21 894
4518.84 916
4519.48 921
4520.11 907
4520.75 905
4521.38 908
4522.02 903
4522.65 918
4523.28 952
4523.92 947
4524.55 981
4525.19 1031
4525.82 1077
4526.46 1128
4527.09 1132
4527.73 1234
4528.36 1316
4529.00 1441
4529.63 1644
4530.27 1809
4530.90 1893
4531.54 1914
4532.17 1941
4532.81 1961
4533.44 1845
4534.08 1735
4534.71 1579
4535.35 1406
4535.99 1281
4536.62 1222
4537.26 1090
4537.89 1080
4538.53 1025
4539.16 967
4539.80 919
4540.43 922
4541.07 898
4541.71 886
4542.34 898
4542.98 889
4543.61 874
4544.25 896
4544.89 927
4545.52 873
4546.16 886
4546.79 899
4547.43 881
4548.07 939
4548.70 939
4549.34 903
4549.98 933
4550.61 924
4551.25 936
4551.89 922
4552.52 848
4553.16 872
4553.80 881
4554.43 943
4555.07 903
4555.71 826
4556.34 827
4556.98 879
4557.62 862
4558.25 870
4558.89 877
4559.53 926
4560.16 914
4560.80 892
4561.44 914
4562.08 907
4562.71 947
4563.35 939
4563.99 933
4564.63 954
4565.26 924
4565.90 1003
4566.54 1038
4567.18 1068
4567.81 1094
4568.45 1070
4569.09 1048
4569.73 1084
4570.36 1065
4571.00 1136
4571.64 1104
4572.28 1085
4572.92 1073
4573.55 1015
4574.19 1006
4574.83 1031
4575.47 989
4576.11 936
4576.75 922
4577.38 1001
4578.02 946
4578.66 917
4579.30 897
4579.94 956
4580.58 930
4581.21 953
4581.85 923
4582.49 942
4583.13 916
4583.77 925
4584.41 958
4585.05 925
4585.69 1002
4586.32 972
4586.96 993
4587.60 1022
4588.24 1028
4588.88 1069
4589.52 1154
4590.16 1125
4590.80 1106
4591.44 1117
4592.08 1058
4592.72 1053
4593.36 1054
4594.00 1035
4594.63 1023
4595.27 994
4595.91 986
4596.55 953
4597.19 945
4597.83 962
4598.47 918
4599.11 956
4599.75 920
4600.39 963
4601.03 955
4601.67 920
4602.31 927
4602.95 981
4603.59 965
4604.23 970
4604.87 902
4605.51 935
4606.15 954
4606.79 933
4607.43 932
4608.08 947
4608.72 962
4609.36 960
4610.00 1005
4610.64 964
4611.28 982
4611.92 899
4612.56 935
4613.20 923
4613.84 918
4614.48 892
4615.12 888
4615.76 883
4616.41 883
4617.05 857
4617.69 804
4618.33 834
4618.97 832
4619.61 826
4620.25 905
4620.89 894
4621.54 823
4622.18 813
4622.82 802
4623.46 838
4624.10 837
4624.74 863
4625.38 835
4626.03 888
4626.67 868
4627.31 884
4627.95 881
4628.59 833
4629.24 913
4629.88 980
4630.52 1016
4631.16 989
4631.80 971
4632.45 1000
4633.09 982
4633.73 935
4634.37 962
4635.02 923
4635.66 950
4636.30 946
4636.94 989
4637.58 1007
4638.23 1009
4638.87 1024
4639.51 1092
4640.16 1052
4640.80 1004
4641.44 982
4642.08 1003
4642.73 1024
4643.37 953
4644.01 928
4644.66 932
4645.30 964
4645.94 893
4646.58 870
4647.23 906
4647.87 925
4648.51 921
4649.16 953
4649.80 905
4650.44 926
4651.09 855
4651.73 923
4652.37 933
4653.02 975
4653.66 957
4654.31 906
4654.95 910
4655.59 877
4656.24 904
4656.88 897
4657.52 868
4658.17 813
4658.81 825
4659.46 843
4660.10 829
4660.75 803
4661.39 855
4662.03 756
4662.68 721
4663.32 778
4663.97 828
4664.61 808
4665.26 771
4665.90 751
4666.54 797
4667.19 780
4667.83 743
4668.48 827
4669.12 785
4669.77 776
4670.41 812
4671.06 836
4671.70 738
4672.35 800
4672.99 822
4673.64 841
4674.28 784
4674.93 776
4675.57 826
4676.22 828
4676.86 831
4677.51 878
4678.15 868
4678.80 825
4679.44 835
4680.09 857
4680.73 862
4681.38 852
4682.03 856
4682.67 930
4683.32 897
4683.96 920
4684.61 816
4685.25 867
4685.90 861
4686.55 823
4687.19 856
4687.84 900
4688.48 914
4689.13 943
4689.78 904
4690.42 951
4691.07 929
4691.72 927
4692.36 916
4693.01 879
4693.65 949
4694.30 937
4694.95 943
4695.59 921
4696.24 942
4696.89 981
4697.53 1041
4698.18 1044
4698.83 1055
4699.47 1052
4700.12 1107
4700.77 1082
4701.41 1015
4702.06 947
4702.71 964
4703.36 923
4704.00 913
4704.65 929
4705.30 927
4705.94 985
4706.59 986
4707.24 958
4707.89 957
4708.53 977
4709.18 985
4709.83 914
4710.48 862
4711.12 894
4711.77 910
4712.42 912
4713.07 889
4713.71 909
4714.36 916
4715.01 903
4715.66 929
4716.31 924
4716.95 893
4717.60 905
4718.25 951
4718.90 922
4719.55 970
4720.19 917
4720.84 903
4721.49 919
4722.14 922
4722.79 928
4723.44 885
4724.08 896
4724.73 910
4725.38 951
4726.03 912
4726.68 943
4727.33 926
4727.98 934
4728.63 944
4729.27 895
4729.92 895
4730.57 851
4731.22 825
4731.87 871
4732.52 844
4733.17 825
4733.82 853
4734.47 852
4735.12 821
4735.77 834
4736.41 870
4737.06 852
4737.71 868
4738.36 868
4739.01 874
4739.66 860
4740.31 890
4740.96 910
4741.61 885
4742.26 904
4742.91 899
4743.56 873
4744.21 873
4744.86 891
4745.51 853
4746.16 892
4746.81 905
4747.46 866
4748.11 856
4748.76 892
4749.41 929
4750.06 931
4750.71 938
4751.36 921
4752.01 976
4752.66 994
4753.31 906
4753.96 920
4754.61 936
4755.26 931
4755.92 901
4756.57 877
4757.22 892
4757.87 926
4758.52 908
4759.17 941
4759.82 1005
4760.47 941
4761.12 942
4761.77 964
4762.42 988
4763.08 981
4763.73 891
4764.38 917
4765.03 902
4765.68 935
4766.33 898
4766.98 935
4767.64 882
4768.29 928
4768.94 933
4769.59 913
4770.24 867
4770.89 923
4771.54 924
4772.20 910
4772.85 863
4773.50 860
4774.15 882
4774.80 844
4775.46 881
4776.11 824
4776.76 817
4777.41 890
4778.06 933
4778.72 908
4779.37 927
4780.02 841
4780.67 893
4781.33 877
4781.98 860
4782.63 889
4783.28 886
4783.94 874
4784.59 835
4785.24 889
4785.89 880
4786.55 900
4787.20 862
4787.85 938
4788.51 896
4789.16 952
4789.81 896
4790.46 894
4791.12 933
4791.77 976
4792.42 952
4793.08 959
4793.73 947
4794.38 927
4795.04 975
4795.69 971
4796.34 982
4797.00 1007
4797.65 1020
4798.30 1055
4798.96 1100
4799.61 1140
4800.27 1180
4800.92 1125
4801.57 1077
4802.23 1076
4802.88 1065
4803.53 1033
4804.19 982
4804.84 1029
4805.50 948
4806.15 981
4806.81 972
4807.46 1000
4808.11 929
4808.77 954
4809.42 930
4810.08 953
4810.73 982
4811.39 1024
4812.04 992
4812.69 964
4813.35 1072
4814.00 1103
4814.66 1027
4815.31 1063
4815.97 1027
4816.62 1076
4817.28 1059
4817.93 1129
4818.59 1072
4819.24 1085
4819.90 1195
4820.55 1233
4821.21 1173
4821.86 1170
4822.52 1176
4823.17 1129
4823.83 1178
4824.48 1225
4825.14 1190
4825.79 1145
4826.45 1138
4827.11 1157
4827.76 1145
4828.42 1112
4829.07 1102
4829.73 1178
4830.38 1166
4831.04 1185
4831.70 1189
4832.35 1190
4833.01 1198
4833.66 1234
4834.32 1254
4834.98 1232
4835.63 1324
4836.29 1281
4836.94 1260
4837.60 1266
4838.26 1290
4838.91 1314
4839.57 1343
4840.23 1322
4840.88 1319
4841.54 1343
4842.20 1226
4842.85 1181
4843.51 1293
4844.17 1296
4844.82 1283
4845.48 1300
4846.14 1298
4846.79 1351
4847.45 1327
4848.11 1389
4848.76 1403
4849.42 1489
4850.08 1510
4850.73 1576
4851.39 1526
4852.05 1492
4852.71 1475
4853.36 1386
4854.02 1351
4854.68 1471
4855.34 1555
4855.99 1598
4856.65 1624
4857.31 1706
4857.97 1747
4858.62 1725
4859.28 1722
4859.94 1599
4860.60 1489
4861.25 1417
4861.91 1441
4862.57 1478
4863.23 1486
4863.89 1440
4864.54 1467
4865.20 1462
4865.86 1478
4866.52 1500
4867.18 1475
4867.84 1399
4868.49 1437
4869.15 1454
4869.81 1399
4870.47 1335
4871.13 1329
4871.79 1325
4872.44 1295
4873.10 1381
4873.76 1357
4874.42 1355
4875.08 1350
4875.74 1267
4876.40 1331
4877.06 1376
4877.72 1398
4878.37 1433
4879.03 1484
4879.69 1448
4880.35 1411
4881.01 1349
4881.67 1251
4882.33 1234
4882.99 1265
4883.65 1241
4884.31 1298
4884.97 1262
4885.63 1273
4886.29 1201
4886.95 1221
4887.61 1182
4888.26 1191
4888.92 1190
4889.58 1197
4890.24 1269
4890.90 1223
4891.56 1270
4892.22 1250
4892.88 1210
4893.54 1170
4894.20 1262
4894.86 1241
4895.52 1233
4896.18 1251
4896.84 1214
4897.51 1154
4898.17 1207
4898.83 1213
4899.49 1180
4900.15 1172
4900.81 1182
4901.47 1127
4902.13 1090
4902.79 1125
4903.45 1128
4904.11 1062
4904.77 1047
4905.43 1049
4906.09 1027
4906.75 1085
4907.41 1065
4908.08 1038
4908.74 1034
4909.40 1030
4910.06 1032
4910.72 1055
4911.38 1055
4912.04 985
4912.70 1003
4913.37 1020
4914.03 1030
4914.69 985
4915.35 961
4916.01 971
4916.67 972
4917.33 945
4918.00 940
4918.66 952
4919.32 913
4919.98 998
4920.64 968
4921.31 925
4921.97 926
4922.63 926
4923.29 927
4923.95 951
4924.62 908
4925.28 874
4925.94 852
4926.60 879
4927.26 897
4927.93 892
4928.59 954
4929.25 937
4929.91 945
4930.58 866
4931.24 849
4931.90 884
4932.56 871
4933.23 877
4933.89 894
4934.55 856
4935.22 896
4935.88 884
4936.54 874
4937.20 892
4937.87 898
4938.53 950
4939.19 952
4939.86 879
4940.52 915
4941.18 891
4941.85 875
4942.51 874
4943.17 890
4943.84 878
4944.50 922
4945.16 863
4945.83 852
4946.49 846
4947.15 851
4947.82 875
4948.48 845
4949.15 885
4949.81 920
4950.47 875
4951.14 870
4951.80 819
4952.47 806
4953.13 908
4953.79 942
4954.46 875
4955.12 851
4955.79 890
4956.45 898
4957.11 952
4957.78 949
4958.44 1000
4959.11 970
4959.77 953
4960.44 979
4961.10 1027
4961.77 1068
4962.43 1061
4963.10 1028
4963.76 1012
4964.42 1034
4965.09 976
4965.75 912
4966.42 862
4967.08 898
4967.75 898
4968.41 858
4969.08 860
4969.74 859
4970.41 847
4971.08 847
4971.74 845
4972.41 874
4973.07 872
4973.74 858
4974.40 878
4975.07 895
4975.73 896
4976.40 918
4977.06 905
4977.73 848
4978.40 860
4979.06 874
4979.73 855
4980.39 858
4981.06 818
4981.73 799
4982.39 839
4983.06 851
4983.72 853
4984.39 874
4985.06 823
4985.72 802
4986.39 828
4987.05 874
4987.72 850
4988.39 829
4989.05 818
4989.72 788
4990.39 811
4991.05 836
4991.72 790
4992.39 786
4993.05 801
4993.72 800
4994.39 769
4995.05 779
4995.72 778
4996.39 774
4997.05 754
4997.72 735
4998.39 800
4999.06 782
4999.72 792
5000.39 753
5001.06 760
5001.73 744
5002.39 766
5003.06 770
5003.73 781
5004.39 761
5005.06 770
5005.73 783
5006.40 779
5007.07 746
5007.73 777
5008.40 803
5009.07 787
5009.74 757
5010.40 770
5011.07 810
5011.74 808
5012.41 795
5013.08 756
5013.74 801
5014.41 744
5015.08 757
5015.75 772
5016.42 724
5017.09 741
5017.75 719
5018.42 795
5019.09 763
5019.76 745
5020.43 758
5021.10 809
5021.76 801
5022.43 814
5023.10 826
5023.77 795
5024.44 758
5025.11 821
5025.78 769
5026.45 798
5027.12 728
5027.78 688
5028.45 760
5029.12 751
5029.79 757
5030.46 756
5031.13 763
5031.80 718
5032.47 714
5033.14 748
5033.81 720
5034.48 735
5035.15 717
5035.82 748
5036.49 696
5037.16 726
5037.83 745
5038.50 711
5039.16 752
5039.83 723
5040.50 744
5041.17 805
5041.84 733
5042.51 700
5043.18 725
5043.85 785
5044.52 720
5045.20 740
5045.87 776
5046.54 728
5047.21 679
5047.88 731
5048.55 792
5049.22 751
5049.89 730
5050.56 734
5051.23 820
5051.90 741
5052.57 753
5053.24 765
5053.91 761
5054.58 743
5055.25 727
5055.92 747
5056.60 729
5057.27 712
5057.94 709
5058.61 792
5059.28 779
5059.95 771
5060.62 769
5061.29 795
5061.96 752
5062.64 740
5063.31 801
5063.98 773
5064.65 789
5065.32 780
5065.99 799
5066.66 729
5067.34 713
5068.01 751
5068.68 781
5069.35 770
5070.02 742
5070.70 773
5071.37 760
5072.04 780
5072.71 797
5073.38 785
5074.06 787
5074.73 766
5075.40 777
5076.07 778
5076.74 758
5077.42 812
5078.09 914
5078.76 854
5079.43 830
5080.11 810
5080.78 826
5081.45 904
5082.12 859
5082.80 831
5083.47 812
5084.14 907
5084.82 827
5085.49 808
5086.16 788
5086.83 796
5087.51 875
5088.18 903
5088.85 953
5089.53 870
5090.20 901
5090.87 967
5091.55 946
5092.22 832
5092.89 842
5093.57 859
5094.24 878
5094.91 839
5095.59 855
5096.26 848
5096.93 846
5097.61 893
5098.28 839
5098.96 776
5099.63 811
5100.30 850
5100.98 862
5101.65 885
5102.32 823
5103.00 917
5103.67 864
5104.35 944
5105.02 864
5105.70 818
5106.37 901
5107.04 882
5107.72 829
5108.39 812
5109.07 849
5109.74 858
5110.42 827
5111.09 875
5111.77 813
5112.44 839
5113.11 817
5113.79 839
5114.46 820
5115.14 858
5115.81 840
5116.49 897
5117.16 967
5117.84 892
5118.51 945
5119.19 1010
5119.86 981
5120.54 893
5121.21 890
5121.89 901
5122.57 898
5123.24 905
5123.92 904
5124.59 838
5125.27 851
5125.94 865
5126.62 840
5127.29 827
5127.97 805
5128.64 856
5129.32 884
5130.00 879
5130.67 901
5131.35 870
5132.02 826
5132.70 853
5133.38 929
5134.05 885
5134.73 875
5135.40 856
5136.08 902
5136.76 832
5137.43 849
5138.11 834
5138.79 873
5139.46 833
5140.14 786
5140.82 803
5141.49 811
5142.17 844
5142.85 749
5143.52 809
5144.20 808
5144.88 727
5145.55 715
5146.23 766
5146.91 743
5147.58 719
5148.26 746
5148.94 799
5149.61 751
5150.29 719
5150.97 726
5151.65 770
5152.32 764
5153.00 770
5153.68 776
5154.36 785
5155.03 772
5155.71 771
5156.39 783
5157.07 796
5157.74 877
5158.42 834
5159.10 785
5159.78 748
5160.45 775
5161.13 810
5161.81 774
5162.49 763
5163.17 743
5163.84 829
5164.52 840
5165.20 808
5165.88 807
5166.56 835
5167.24 791
5167.91 751
5168.59 743
5169.27 796
5169.95 758
5170.63 765
5171.31 749
5171.98 735
5172.66 756
5173.34 765
5174.02 766
5174.70 735
5175.38 705
5176.06 752
5176.74 780
5177.41 754
5178.09 725
5178.77 791
5179.45 791
5180.13 777
5180.81 737
5181.49 744
5182.17 773
5182.85 754
5183.53 717
5184.21 755
5184.89 720
5185.57 770
5186.24 736
5186.92 693
5187.60 691
5188.28 706
5188.96 690
5189.64 671
5190.32 715
5191.00 708
5191.68 705
5192.36 714
5193.04 749
5193.72 756
5194.40 752
5195.08 732
5195.76 744
5196.44 747
5197.12 753
5197.80 749
5198.48 768
5199.16 712
5199.84 727
5200.52 777
5201.21 784
5201.89 718
5202.57 711
5203.25 774
5203.93 757
5204.61 763
5205.29 745
5205.97 743
5206.65 781
5207.33 828
5208.01 767
5208.69 772
5209.37 763
5210.06 799
5210.74 734
5211.42 806
5212.10 784
5212.78 848
5213.46 849
5214.14 863
5214.82 862
5215.51 799
5216.19 809
5216.87 818
5217.55 924
5218.23 904
5218.91 840
5219.60 851
5220.28 909
5220.96 945
5221.64 929
5222.32 926
5223.00 933
5223.69 957
5224.37 908
5225.05 870
5225.73 872
5226.41 874
5227.10 846
5227.78 857
5228.46 836
5229.14 844
5229.83 806
5230.51 830
5231.19 795
5231.87 833
5232.56 809
5233.24 808
5233.92 845
5234.60 795
5235.29 794
5235.97 842
5236.65 860
5237.34 864
5238.02 838
5238.70 840
5239.38 848
5240.07 818
5240.75 829
5241.43 833
5242.12 796
5242.80 807
5243.48 836
5244.17 860
5244.85 840
5245.53 774
5246.22 834
5246.90 825
5247.58 870
5248.27 878
5248.95 824
5249.63 812
5250.32 882
5251.00 919
5251.69 926
5252.37 933
5253.05 898
5253.74 882
5254.42 822
5255.11 845
5255.79 828
5256.47 866
5257.16 859
5257.84 842
5258.53 836
5259.21 862
5259.89 932
5260.58 886
5261.26 899
5261.95 906
5262.63 896
5263.32 868
5264.00 904
5264.69 875
5265.37 843
5266.06 862
5266.74 876
5267.43 864
5268.11 855
5268.79 848
5269.48 816
5270.16 829
5270.85 910
5271.53 898
5272.22 794
5272.91 839
5273.59 772
5274.28 824
5274.96 813
5275.65 842
5276.33 827
5277.02 844
5277.70 863
5278.39 940
5279.07 903
5279.76 868
5280.45 892
5281.13 938
5281.82 883
5282.50 867
5283.19 862
5283.87 847
5284.56 849
5285.25 846
5285.93 772
5286.62 753
5287.30 830
5287.99 805
5288.68 844
5289.36 826
5290.05 831
5290.74 832
5291.42 831
5292.11 857
5292.79 855
5293.48 881
5294.17 820
5294.85 761
5295.54 859
5296.23 877
5296.91 854
5297.60 903
5298.29 857
5298.98 920
5299.66 968
5300.35 955
5301.04 1001
5301.72 1002
5302.41 1024
5303.10 1018
5303.78 1061
5304.47 1081
5305.16 1071
5305.85 1126
5306.53 1113
5307.22 1103
5307.91 1051
5308.60 996
5309.28 1031
5309.97 1068
5310.66 1073
5311.35 1130
5312.03 1185
5312.72 1105
5313.41 1156
5314.10 1174
5314.79 1146
5315.47 1096
5316.16 1108
5316.85 1148
5317.54 1040
5318.23 1033
5318.91 1079
5319.60 1022
5320.29 988
5320.98 979
5321.67 1046
5322.36 961
5323.04 992
5323.73 921
5324.42 904
5325.11 896
5325.80 877
5326.49 910
5327.18 892
5327.86 866
5328.55 890
5329.24 846
5329.93 810
5330.62 856
5331.31 859
5332.00 829
5332.69 822
5333.38 829
5334.06 871
5334.75 851
5335.44 897
5336.13 873
5336.82 842
5337.51 854
5338.20 874
5338.89 862
5339.58 825
5340.27 865
5340.96 871
5341.65 852
5342.34 872
5343.03 872
5343.72 872
5344.41 903
5345.10 958
5345.79 997
5346.48 1025
5347.17 974
5347.86 1071
5348.55 1203
5349.24 1201
5349.93 1259
5350.62 1227
5351.31 1304
5352.00 1256
5352.69 1185
5353.38 1110
5354.07 1043
5354.76 989
5355.45 924
5356.14 861
5356.83 897
5357.52 855
5358.21 834
5358.90 860
5359.59 870
5360.29 854
5360.98 866
5361.67 882
5362.36 875
5363.05 832
5363.74 846
5364.43 892
5365.12 824
5365.81 853
5366.50 812
5367.20 820
5367.89 825
5368.58 814
5369.27 776
5369.96 788
5370.65 772
5371.34 824
5372.04 777
5372.73 726
5373.42 795
5374.11 781
5374.80 794
5375.49 760
5376.19 766
5376.88 799
5377.57 737
5378.26 751
5378.95 812
5379.65 792
5380.34 813
5381.03 780
5381.72 753
5382.42 776
5383.11 829
5383.80 787
5384.49 750
5385.19 838
5385.88 827
5386.57 822
5387.26 899
5387.96 879
5388.65 888
5389.34 875
5390.03 823
5390.73 841
5391.42 848
5392.11 867
5392.80 836
5393.50 807
5394.19 877
5394.88 805
5395.58 857
5396.27 882
5396.96 906
5397.66 812
5398.35 812
5399.04 824
5399.74 825
5400.43 820
5401.12 839
5401.82 850
5402.51 756
5403.20 790
5403.90 833
5404.59 800
5405.29 829
5405.98 864
5406.67 817
5407.37 787
5408.06 784
5408.75 833
5409.45 861
5410.14 819
5410.84 821
5411.53 815
5412.23 847
5412.92 837
5413.61 829
5414.31 798
5415.00 776
5415.70 766
5416.39 821
5417.09 777
5417.78 801
5418.47 794
5419.17 832
5419.86 836
5420.56 841
5421.25 826
5421.95 840
5422.64 868
5423.34 855
5424.03 839
5424.73 845
5425.42 881
5426.12 900
5426.81 828
5427.51 852
5428.20 852
5428.90 874
5429.59 797
5430.29 823
5430.99 853
5431.68 905
5432.38 871
5433.07 831
5433.77 828
5434.46 835
5435.16 845
5435.85 852
5436.55 842
5437.25 852
5437.94 835
5438.64 800
5439.33 827
5440.03 891
5440.73 896
5441.42 844
5442.12 832
5442.81 873
5443.51 898
5444.21 921
5444.90 1006
5445.60 1023
5446.29 1075
5446.99 1124
5447.69 1107
5448.38 1112
5449.08 1112
5449.78 1130
5450.47 1129
5451.17 1049
5451.87 1053
5452.56 1000
5453.26 965
5453.96 967
5454.65 902
5455.35 878
5456.05 949
5456.75 953
5457.44 936
5458.14 948
5458.84 922
5459.53 922
5460.23 926
5460.93 996
5461.63 1033
5462.32 1058
5463.02 1053
5463.72 1013
5464.42 1011
5465.11 1029
5465.81 1066
5466.51 974
5467.21 959
5467.90 1004
5468.60 1006
5469.30 1029
5470.00 1070
5470.70 1026
5471.39 1082
5472.09 1119
5472.79 1039
5473.49 1021
5474.19 1120
5474.88 1170
5475.58 1102
5476.28 1205
5476.98 1253
5477.68 1300
5478.38 1324
5479.07 1447
5479.77 1570
5480.47 1534
5481.17 1503
5481.87 1547
5482.57 1475
5483.27 1399
5483.96 1300
5484.66 1271
5485.36 1306
5486.06 1257
5486.76 1262
5487.46 1254
5488.16 1290
5488.86 1243
5489.56 1240
5490.26 1236
5490.96 1273
5491.65 1298
5492.35 1369
5493.05 1310
5493.75 1383
5494.45 1423
5495.15 1440
5495.85 1398
5496.55 1414
5497.25 1537
5497.95 1784
5498.65 1893
5499.35 2096
5500.05 2364
5500.75 2510
5501.45 2466
5502.15 2301
5502.85 2125
5503.55 1874
5504.25 1692
5504.95 1506
5505.65 1466
5506.35 1339
5507.05 1308
5507.75 1280
5508.45 1263
5509.15 1279
5509.85 1235
5510.55 1278
5511.25 1194
5511.95 1218
5512.65 1279
5513.35 1273
5514.05 1220
5514.76 1219
5515.46 1245
5516.16 1256
5516.86 1209
5517.56 1183
5518.26 1171
5518.96 1185
5519.66 1241
5520.36 1252
5521.06 1249
5521.77 1133
5522.47 1113
5523.17 1091
5523.87 1034
5524.57 1058
5525.27 1080
5525.97 1070
5526.67 1056
5527.38 1032
5528.08 1033
5528.78 1092
5529.48 1033
5530.18 1108
5530.88 1032
5531.59 1035
5532.29 966
5532.99 1012
5533.69 979
5534.39 982
5535.10 996
5535.80 1058
5536.50 1051
5537.20 1025
5537.90 1041
5538.61 1031
5539.31 1040
5540.01 1019
5540.71 1020
5541.42 931
5542.12 984
5542.82 979
5543.52 973
5544.23 991
5544.93 975
5545.63 918
5546.33 958
5547.04 952
5547.74 932
5548.44 940
5549.15 910
5549.85 918
5550.55 961
5551.26 985
5551.96 937
5552.66 929
5553.36 921
5554.07 927
5554.77 925
5555.47 901
5556.18 900
5556.88 950
5557.58 904
5558.29 898
5558.99 905
5559.70 967
5560.40 955
5561.10 883
5561.81 981
5562.51 1020
5563.21 1008
5563.92 985
5564.62 938
5565.33 939
5566.03 964
5566.73 931
5567.44 965
5568.14 940
5568.85 915
5569.55 942
5570.25 867
5570.96 854
5571.66 879
5572.37 922
5573.07 903
5573.78 912
5574.48 962
5575.19 968
5575.89 945
5576.59 870
5577.30 904
5578.00 921
5578.71 857
5579.41 872
5580.12 851
5580.82 831
5581.53 814
5582.23 875
5582.94 879
5583.64 883
5584.35 871
5585.05 869
5585.76 888
5586.46 869
5587.17 934
5587.88 951
5588.58 871
5589.29 870
5589.99 828
5590.70 884
5591.40 912
5592.11 885
5592.81 795
5593.52 869
5594.23 864
5594.93 850
5595.64 884
5596.34 851
5597.05 874
5597.76 856
5598.46 827
5599.17 876
5599.87 846
5600.58 875
5601.29 880
5601.99 860
5602.70 848
5603.41 835
5604.11 799
5604.82 829
5605.52 891
5606.23 853
5606.94 867
5607.64 831
5608.35 864
5609.06 841
5609.76 820
5610.47 826
5611.18 854
5611.88 886
5612.59 849
5613.30 879
5614.01 909
5614.71 875
5615.42 898
5616.13 899
5616.83 896
5617.54 862
5618.25 881
5618.96 855
5619.66 828
5620.37 874
5621.08 857
5621.79 872
5622.49 860
5623.20 905
5623.91 854
5624.62 909
5625.32 894
5626.03 899
5626.74 929
5627.45 958
5628.16 945
5628.86 925
5629.57 990
5630.28 1000
5630.99 1056
5631.70 1002
5632.40 961
5633.11 978
5633.82 985
5634.53 1033
5635.24 1089
5635.95 1048
5636.65 1039
5637.36 1036
5638.07 1096
5638.78 1076
5639.49 1129
5640.20 1153
5640.91 1143
5641.61 1125
5642.32 1105
5643.03 1053
5643.74 1020
5644.45 1017
5645.16 967
5645.87 989
5646.58 965
5647.29 921
5648.00 917
5648.70 967
5649.41 943
5650.12 931
5650.83 984
5651.54 1041
5652.25 999
5652.96 918
5653.67 950
5654.38 961
5655.09 994
5655.80 1003
5656.51 1031
5657.22 1018
5657.93 1027
5658.64 1030
5659.35 1095
5660.06 1050
5660.77 1039
5661.48 1044
5662.19 980
5662.90 1008
5663.61 1008
5664.32 974
5665.03 951
5665.74 1000
5666.45 964
5667.16 973
5667.87 958
5668.58 993
5669.29 951
5670.00 1067
5670.71 1109
5671.42 1085
5672.13 1054
5672.84 1069
5673.56 1002
5674.27 953
5674.98 995
5675.69 944
5676.40 928
5677.11 896
5677.82 955
5678.53 887
5679.24 997
5679.95 944
5680.67 1003
5681.38 944
5682.09 933
5682.80 978
5683.51 933
5684.22 884
5684.93 894
5685.65 916
5686.36 901
5687.07 943
5687.78 915
5688.49 919
5689.20 854
5689.92 927
5690.63 862
5691.34 928
5692.05 933
5692.76 917
5693.47 904
5694.19 898
5694.90 894
5695.61 874
5696.32 859
5697.04 844
5697.75 932
5698.46 899
5699.17 874
5699.89 855
5700.60 844
5701.31 866
5702.02 860
5702.74 872
5703.45 869
5704.16 938
5704.87 856
5705.59 875
5706.30 906
5707.01 837
5707.72 872
5708.44 854
5709.15 896
5709.86 870
5710.58 847
5711.29 805
5712.00 815
5712.72 810
5713.43 782
5714.14 803
5714.86 782
5715.57 823
5716.28 817
5717.00 859
5717.71 864
5718.42 838
5719.14 874
5719.85 838
5720.56 855
5721.28 800
5721.99 866
5722.71 842
5723.42 873
5724.13 898
5724.85 877
5725.56 930
5726.28 1006
5726.99 1005
5727.70 980
5728.42 1037
5729.13 1012
5729.85 979
5730.56 937
5731.28 918
5731.99 891
5732.70 884
5733.42 930
5734.13 936
5734.85 861
5735.56 828
5736.28 876
5736.99 872
5737.71 851
5738.42 899
5739.14 877
5739.85 865
5740.57 890
5741.28 882
5742.00 887
5742.71 899
5743.43 842
5744.14 867
5744.86 917
5745.57 914
5746.29 945
5747.00 924
5747.72 920
5748.43 917
5749.15 973
5749.87 1002
5750.58 1022
5751.30 1006
5752.01 1030
5752.73 1128
5753.44 1124
5754.16 1161
5754.88 1158
5755.59 1236
5756.31 1284
5757.02 1205
5757.74 1253
5758.46 1218
5759.17 1192
5759.89 1172
5760.60 1161
5761.32 1153
5762.04 1114
5762.75 1140
5763.47 1135
5764.19 1062
5764.90 1108
5765.62 1114
5766.34 1230
5767.05 1276
5767.77 1437
5768.49 1579
5769.20 1723
5769.92 1790
5770.64 1875
5771.35 1755
5772.07 1619
5772.79 1513
5773.50 1399
5774.22 1271
5774.94 1193
5775.65 1190
5776.37 1176
5777.09 1163
5777.81 1207
5778.52 1238
5779.24 1197
5779.96 1213
5780.68 1252
5781.39 1276
5782.11 1241
5782.83 1252
5783.55 1212
5784.26 1192
5784.98 1179
5785.70 1222
5786.42 1249
5787.14 1191
5787.85 1176
5788.57 1178
5789.29 1157
5790.01 1185
5790.73 1167
5791.44 1132
5792.16 1108
5792.88 1134
5793.60 1098
5794.32 1100
5795.03 1115
5795.75 1051
5796.47 1096
5797.19 1119
5797.91 1176
5798.63 1262
5799.35 1292
5800.06 1310
5800.78 1324
5801.50 1321
5802.22 1219
5802.94 1166
5803.66 1125
5804.38 1097
5805.10 1073
5805.82 1081
5806.53 1080
5807.25 1074
5807.97 1008
5808.69 1107
5809.41 1082
5810.13 1095
5810.85 1069
5811.57 1050
5812.29 989
5813.01 976
5813.73 1012
5814.45 1010
5815.17 971
5815.89 981
5816.61 984
5817.33 979
5818.05 986
5818.77 1039
5819.49 1013
5820.20 1020
5820.92 1012
5821.64 1021
5822.36 953
5823.09 928
5823.81 992
5824.53 995
5825.25 970
5825.97 961
5826.69 971
5827.41 975
5828.13 986
5828.85 931
5829.57 876
5830.29 910
5831.01 893
5831.73 892
5832.45 887
5833.17 915
5833.89 945
5834.61 897
5835.33 828
5836.05 845
5836.78 910
5837.50 878
5838.22 900
5838.94 918
5839.66 882
5840.38 895
5841.10 953
5841.82 862
5842.54 902
5843.27 938
5843.99 889
5844.71 887
5845.43 853
5846.15 874
5846.87 895
5847.59 881
5848.32 905
5849.04 895
5849.76 836
5850.48 872
5851.20 904
5851.93 894
5852.65 865
5853.37 892
5854.09 899
5854.81 874
5855.54 869
5856.26 894
5856.98 874
5857.70 890
5858.42 896
5859.15 853
5859.87 891
5860.59 839
5861.31 835
5862.04 874
5862.76 897
5863.48 870
5864.20 845
5864.93 798
5865.65 845
5866.37 908
5867.10 902
5867.82 867
5868.54 894
5869.26 947
5869.99 939
5870.71 902
5871.43 897
5872.16 882
5872.88 831
5873.60 858
5874.33 877
5875.05 893
5875.77 870
5876.50 843
5877.22 861
5877.94 882
5878.67 918
5879.39 935
5880.11 937
5880.84 910
5881.56 919
5882.28 908
5883.01 923
5883.73 919
5884.46 920
5885.18 906
5885.90 899
5886.63 917
5887.35 929
5888.08 894
5888.80 878
5889.52 897
5890.25 880
5890.97 880
5891.70 919
5892.42 879
5893.15 915
5893.87 892
5894.59 900
5895.32 883
5896.04 882
5896.77 850
5897.49 870
5898.22 873
5898.94 869
5899.67 888
5900.39 934
5901.12 922
5901.84 917
5902.57 949
5903.29 920
5904.02 899
5904.74 981
5905.47 916
5906.19 964
5906.92 951
5907.64 983
5908.37 986
5909.09 940
5909.82 961
5910.55 945
5911.27 957
5912.00 985
5912.72 957
5913.45 955
5914.17 960
5914.90 988
5915.63 966
5916.35 993
5917.08 988
5917.80 991
5918.53 1018
5919.25 1023
5919.98 1039
5920.71 1049
5921.43 1037
5922.16 1090
5922.89 1097
5923.61 1066
5924.34 1078
5925.06 1109
5925.79 1102
5926.52 1159
5927.24 1077
5927.97 1091
5928.70 1082
5929.42 1124
5930.15 1214
5930.88 1153
5931.60 1152
5932.33 1186
5933.06 1153
5933.78 1229
5934.51 1245
5935.24 1214
5935.97 1267
5936.69 1263
5937.42 1260
5938.15 1250
5938.87 1311
5939.60 1285
5940.33 1258
5941.06 1331
5941.78 1383
5942.51 1396
5943.24 1422
5943.97 1466
5944.69 1428
5945.42 1483
5946.15 1490
5946.88 1491
5947.60 1530
5948.33 1603
5949.06 1608
5949.79 1667
5950.52 1788
5951.24 1892
5951.97 1944
5952.70 2034
5953.43 2027
5954.16 2012
5954.88 2043
5955.61 1972
5956.34 1851
5957.07 1845
5957.80 1892
5958.53 1890
5959.25 1812
5959.98 1799
5960.71 1765
5961.44 1851
5962.17 1946
5962.90 1974
5963.63 1985
5964.36 2335
5965.08 2497
5965.81 2696
5966.54 2820
5967.27 2810
5968.00 2630
5968.73 2592
5969.46 2463
5970.19 2301
5970.92 2174
5971.65 2093
5972.37 2048
5973.10 2133
5973.83 2108
5974.56 2045
5975.29 2016
5976.02 1950
5976.75 2045
5977.48 2050
5978.21 2120
5978.94 2218
5979.67 2178
5980.40 2238
5981.13 2248
5981.86 2277
5982.59 2385
5983.32 2452
5984.05 2342
5984.78 2322
5985.51 2342
5986.24 2369
5986.97 2400
5987.70 2296
5988.43 2310
5989.16 2331
5989.89 2311
5990.62 2296
5991.35 2357
5992.08 2376
5992.81 2426
5993.54 2414
5994.27 2419
5995.00 2369
5995.74 2457
5996.47 2476
5997.20 2470
5997.93 2477
5998.66 2377
5999.39 2326
6000.12 2370
6000.85 2315
6001.58 2282
6002.31 2213
6003.04 2216
6003.78 2272
6004.51 2306
6005.24 2382
6005.97 2422
6006.70 2529
6007.43 2770
6008.16 3080
6008.90 3439
6009.63 3834
6010.36 4349
6011.09 4714
6011.82 4963
6012.55 5197
6013.29 5218
6014.02 5099
6014.75 4816
6015.48 4548
6016.21 4223
6016.95 3877
6017.68 3545
6018.41 3161
6019.14 2859
6019.87 2653
6020.61 2518
6021.34 2329
6022.07 2239
6022.80 2286
6023.54 2217
6024.27 2178
6025.00 2223
6025.73 2156
6026.47 2186
6027.20 2249
6027.93 2239
6028.66 2282
6029.40 2186
6030.13 2265
6030.86 2201
6031.59 2106
6032.33 2057
6033.06 1985
6033.79 1932
6034.53 1893
6035.26 1903
6035.99 1953
6036.73 1908
6037.46 1917
6038.19 1921
6038.93 1923
6039.66 2017
6040.39 2014
6041.13 1935
6041.86 1923
6042.59 1920
6043.33 2012
6044.06 2066
6044.79 2122
6045.53 2085
6046.26 2052
6047.00 2094
6047.73 2037
6048.46 2178
6049.20 2228
6049.93 2268
6050.67 2333
6051.40 2382
6052.13 2483
6052.87 2440
6053.60 2311
6054.34 2367
6055.07 2292
6055.81 2167
6056.54 2151
6057.27 2079
6058.01 2028
6058.74 1930
6059.48 1946
6060.21 1985
6060.95 1934
6061.68 1916
6062.42 1929
6063.15 1924
6063.89 1954
6064.62 1920
6065.36 1914
6066.09 1841
6066.83 1817
6067.56 1835
6068.30 1874
6069.03 1929
6069.77 1817
6070.50 1786
6071.24 1742
6071.97 1766
6072.71 1878
6073.44 1783
6074.18 1687
6074.91 1693
6075.65 1689
6076.39 1676
6077.12 1703
6077.86 1662
6078.59 1711
6079.33 1713
6080.06 1705
6080.80 1627
6081.54 1688
6082.27 1648
6083.01 1671
6083.74 1634
6084.48 1616
6085.22 1641
6085.95 1675
6086.69 1687
6087.42 1646
6088.16 1648
6088.90 1708
6089.63 1707
6090.37 1677
6091.11 1714
6091.84 1644
6092.58 1603
6093.32 1703
6094.05 1709
6094.79 1667
6095.53 1626
6096.26 1587
6097.00 1592
6097.74 1533
6098.47 1584
6099.21 1533
6099.95 1503
6100.69 1508
6101.42 1565
6102.16 1607
6102.90 1552
6103.63 1555
6104.37 1572
6105.11 1543
6105.85 1603
6106.58 1619
6107.32 1559
6108.06 1580
6108.80 1563
6109.53 1554
6110.27 1558
6111.01 1568
6111.75 1588
6112.49 1600
6113.22 1604
6113.96 1607
6114.70 1644
6115.44 1658
6116.17 1718
6116.91 1684
6117.65 1661
6118.39 1688
6119.13 1687
6119.87 1613
6120.60 1612
6121.34 1645
6122.08 1614
6122.82 1653
6123.56 1675
6124.30 1672
6125.03 1634
6125.77 1630
6126.51 1674
6127.25 1743
6127.99 1679
6128.73 1655
6129.47 1604
6130.21 1672
6130.94 1663
6131.68 1639
6132.42 1707
6133.16 1758
6133.90 1686
6134.64 1779
6135.38 1843
6136.12 1836
6136.86 1891
6137.60 1903
6138.34 1931
6139.08 2070
6139.81 2117
6140.55 2062
6141.29 2128
6142.03 2055
6142.77 1983
6143.51 1975
6144.25 2003
6144.99 1996
6145.73 1932
6146.47 1866
6147.21 1822
6147.95 1806
6148.69 1815
6149.43 1882
6150.17 1843
6150.91 1893
6151.65 1871
6152.39 1978
6153.13 1964
6153.87 1942
6154.61 1918
6155.35 1936
6156.09 1990
6156.83 1930
6157.58 1980
6158.32 1997
6159.06 1986
6159.80 1956
6160.54 1947
6161.28 2069
6162.02 2119
6162.76 2145
6163.50 2211
6164.24 2276
6164.98 2431
6165.72 2443
6166.46 2458
6167.21 2543
6167.95 2526
6168.69 2511
6169.43 2516
6170.17 2524
6170.91 2477
6171.65 2508
6172.39 2413
6173.14 2324
6173.88 2459
6174.62 2483
6175.36 2402
6176.10 2511
6176.84 2521
6177.59 2732
6178.33 2911
6179.07 3253
6179.81 3792
6180.55 4337
6181.30 4838
6182.04 5286
6182.78 5684
6183.52 5491
6184.26 5391
6185.01 5072
6185.75 4603
6186.49 4229
6187.23 3749
6187.97 3461
6188.72 3281
6189.46 2976
6190.20 2772
6190.94 2676
6191.69 2636
6192.43 2539
6193.17 2662
6193.92 2631
6194.66 2639
6195.40 2631
6196.14 2499
6196.89 2566
6197.63 2575
6198.37 2550
6199.12 2536
6199.86 2608
6200.60 2546
6201.34 2575
6202.09 2496
6202.83 2609
6203.57 2808
6204.32 3068
6205.06 3698
6205.80 4383
6206.55 5164
6207.29 6041
6208.03 6757
6208.78 7122
6209.52 7218
6210.27 6987
6211.01 6575
6211.75 5813
6212.50 5033
6213.24 4370
6213.98 3859
6214.73 3345
6215.47 3033
6216.22 2771
6216.96 2563
6217.71 2469
6218.45 2420
6219.19 2374
6219.94 2361
6220.68 2319
6221.43 2343
6222.17 2402
6222.92 2350
6223.66 2280
6224.40 2232
6225.15 2153
6225.89 2103
6226.64 1981
6227.38 1926
6228.13 1952
6228.87 1849
6229.62 1817
6230.36 1839
6231.11 1750
6231.85 1823
6232.60 1777
6233.34 1782
6234.09 1727
6234.83 1785
6235.58 1804
6236.32 1830
6237.07 1897
6237.81 1997
6238.56 2167
6239.30 2183
6240.05 2156
6240.80 2145
6241.54 2175
6242.29 2112
6243.03 2116
6243.78 2122
6244.52 2136
6245.27 2173
6246.02 2230
6246.76 2204
6247.51 2236
6248.25 2187
6249.00 2074
6249.75 2029
6250.49 1999
6251.24 1941
6251.98 1898
6252.73 1855
6253.48 1883
6254.22 1848
6254.97 1753
6255.72 1762
6256.46 1786
6257.21 1793
6257.95 1765
6258.70 1796
6259.45 1803
6260.19 1760
6260.94 1778
6261.69 1759
6262.43 1733
6263.18 1703
6263.93 1674
6264.68 1707
6265.42 1616
6266.17 1625
6266.92 1618
6267.66 1596
6268.41 1607
6269.16 1633
6269.91 1629
6270.65 1583
6271.40 1595
6272.15 1568
6272.89 1538
6273.64 1581
6274.39 1593
6275.14 1598
6275.88 1649
6276.63 1694
6277.38 1685
6278.13 1650
6278.88 1625
6279.62 1551
6280.37 1615
6281.12 1547
6281.87 1521
6282.62 1543
6283.36 1563
6284.11 1468
6284.86 1482
6285.61 1415
6286.36 1518
6287.10 1504
6287.85 1453
6288.60 1433
6289.35 1434
6290.10 1421
6290.85 1435
6291.59 1435
6292.34 1418
6293.09 1407
6293.84 1418
6294.59 1401
6295.34 1404
6296.09 1379
6296.84 1359
6297.58 1428
6298.33 1385
6299.08 1350
6299.83 1392
6300.58 1363
6301.33 1343
6302.08 1330
6302.83 1417
6303.58 1392
6304.33 1374
6305.08 1389
6305.83 1357
6306.58 1301
6307.32 1367
6308.07 1322
6308.82 1391
6309.57 1394
6310.32 1442
6311.07 1402
6311.82 1459
6312.57 1452
6313.32 1510
6314.07 1567
6314.82 1532
6315.57 1507
6316.32 1507
6317.07 1539
6317.82 1471
6318.57 1480
6319.32 1443
6320.07 1365
6320.82 1344
6321.57 1294
6322.32 1325
6323.07 1343
6323.82 1289
6324.58 1322
6325.33 1235
6326.08 1256
6326.83 1261
6327.58 1301
6328.33 1263
6329.08 1306
6329.83 1279
6330.58 1225
6331.33 1287
6332.08 1240
6332.83 1244
6333.58 1222
6334.34 1254
6335.09 1243
6335.84 1215
6336.59 1218
6337.34 1213
6338.09 1251
6338.84 1211
6339.59 1303
6340.35 1209
6341.10 1230
6341.85 1196
6342.60 1221
6343.35 1252
6344.10 1234
6344.86 1221
6345.61 1252
6346.36 1249
6347.11 1242
6347.86 1276
6348.62 1314
6349.37 1371
6350.12 1351
6350.87 1422
6351.62 1415
6352.38 1389
6353.13 1429
6353.88 1455
6354.63 1448
6355.38 1421
6356.14 1376
6356.89 1436
6357.64 1405
6358.39 1388
6359.15 1376
6359.90 1342
6360.65 1332
6361.40 1313
6362.16 1321
6362.91 1273
6363.66 1319
6364.42 1419
6365.17 1454
6365.92 1469
6366.67 1460
6367.43 1573
6368.18 1500
6368.93 1519
6369.69 1475
6370.44 1416
6371.19 1398
6371.95 1425
6372.70 1370
6373.45 1355
6374.21 1379
6374.96 1347
6375.71 1347
6376.47 1372
6377.22 1336
6377.98 1356
6378.73 1339
6379.48 1328
6380.24 1387
6380.99 1406
6381.74 1404
6382.50 1324
6383.25 1382
6384.01 1326
6384.76 1327
6385.51 1323
6386.27 1328
6387.02 1329
6387.78 1338
6388.53 1303
6389.29 1333
6390.04 1303
6390.79 1241
6391.55 1335
6392.30 1334
6393.06 1304
6393.81 1359
6394.57 1313
6395.32 1237
6396.08 1281
6396.83 1316
6397.59 1323
6398.34 1301
6399.10 1265
6399.85 1241
6400.61 1232
6401.36 1221
6402.12 1222
6402.87 1233
6403.63 1215
6404.38 1230
6405.14 1225
6405.89 1218
6406.65 1255
6407.40 1282
6408.16 1297
6408.91 1317
6409.67 1272
6410.43 1314
6411.18 1323
6411.94 1338
6412.69 1292
6413.45 1310
6414.20 1345
6414.96 1377
6415.72 1346
6416.47 1392
6417.23 1328
6417.98 1306
6418.74 1287
6419.50 1251
6420.25 1209
6421.01 1211
6421.77 1266
6422.52 1286
6423.28 1242
6424.03 1203
6424.79 1192
6425.55 1162
6426.30 1211
6427.06 1198
6427.82 1226
6428.57 1186
6429.33 1267
6430.09 1254
6430.84 1211
6431.60 1189
6432.36 1185
6433.11 1266
6433.87 1231
6434.63 1247
6435.39 1197
6436.14 1235
6436.90 1290
6437.66 1261
6438.41 1255
6439.17 1300
6439.93 1291
6440.69 1235
6441.44 1236
6442.20 1304
6442.96 1264
6443.72 1285
6444.47 1295
6445.23 1253
6445.99 1223
6446.75 1300
6447.50 1258
6448.26 1253
6449.02 1329
6449.78 1299
6450.54 1260
6451.29 1293
6452.05 1325
6452.81 1330
6453.57 1296
6454.33 1324
6455.08 1320
6455.84 1279
6456.60 1341
6457.36 1364
6458.12 1369
6458.88 1374
6459.64 1334
6460.39 1355
6461.15 1349
6461.91 1345
6462.67 1320
6463.43 1376
6464.19 1380
6464.95 1401
6465.70 1432
6466.46 1404
6467.22 1458
6467.98 1447
6468.74 1454
6469.50 1430
6470.26 1468
6471.02 1467
6471.78 1392
6472.54 1440
6473.30 1445
6474.05 1476
6474.81 1465
6475.57 1445
6476.33 1445
6477.09 1493
6477.85 1483
6478.61 1547
6479.37 1569
6480.13 1603
6480.89 1582
6481.65 1666
6482.41 1675
6483.17 1653
6483.93 1668
6484.69 1731
6485.45 1696
6486.21 1690
6486.97 1716
6487.73 1732
6488.49 1699
6489.25 1756
6490.01 1785
6490.77 1850
6491.53 1872
6492.29 1864
6493.05 1828
6493.81 1846
6494.57 1861
6495.33 1917
6496.10 1902
6496.86 1921
6497.62 1878
6498.38 1827
6499.14 1833
6499.90 1864
6500.66 1946
6501.42 1918
6502.18 2042
6502.94 2238
6503.70 2395
6504.47 2874
6505.23 3484
6505.99 4271
6506.75 4971
6507.51 5587
6508.27 5877
6509.03 5783
6509.79 5430
6510.56 5099
6511.32 4533
6512.08 4030
6512.84 3503
6513.60 3070
6514.36 2780
6515.13 2577
6515.89 2427
6516.65 2285
6517.41 2281
6518.17 2196
6518.94 2169
6519.70 2105
6520.46 2098
6521.22 2111
6521.98 2174
6522.75 2160
6523.51 2203
6524.27 2284
6525.03 2385
6525.79 2464
6526.56 2523
6527.32 2481
6528.08 2444
6528.84 2439
6529.61 2398
6530.37 2369
6531.13 2308
6531.90 2410
6532.66 2770
6533.42 3146
6534.18 3563
6534.95 3944
6535.71 4230
6536.47 4253
6537.24 4284
6538.00 4059
6538.76 3822
6539.53 3341
6540.29 3016
6541.05 2790
6541.82 2516
6542.58 2398
6543.34 2433
6544.11 2394
6544.87 2396
6545.63 2400
6546.40 2424
6547.16 2381
6547.92 2430
6548.69 2274
6549.45 2143
6550.21 2131
6550.98 2103
6551.74 2103
6552.51 1983
6553.27 1987
6554.03 1951
6554.80 1977
6555.56 1974
6556.33 1983
6557.09 1967
6557.85 1984
6558.62 1982
6559.38 2043
6560.15 2033
6560.91 2052
6561.68 2129
6562.44 2159
6563.21 2168
6563.97 2214
6564.74 2191
6565.50 2139
6566.26 2159
6567.03 2147
6567.79 2251
6568.56 2235
6569.32 2155
6570.09 2199
6570.85 2185
6571.62 2202
6572.38 2303
6573.15 2449
6573.91 2365
6574.68 2448
6575.44 2499
6576.21 2422
6576.98 2367
6577.74 2428
6578.51 2401
6579.27 2356
6580.04 2370
6580.80 2400
6581.57 2440
6582.33 2432
6583.10 2580
6583.87 2523
6584.63 2521
6585.40 2533
6586.16 2469
6586.93 2401
6587.70 2459
6588.46 2377
6589.23 2408
6589.99 2533
6590.76 2586
6591.53 2631
6592.29 2757
6593.06 2922
6593.82 3058
6594.59 3017
6595.36 2928
6596.12 3009
6596.89 2949
6597.66 2917
6598.42 2712
6599.19 2641
6599.96 2545
6600.72 2464
6601.49 2361
6602.26 2248
6603.02 2229
6603.79 2239
6604.56 2199
6605.33 2169
6606.09 2201
6606.86 2208
6607.63 2230
6608.39 2291
6609.16 2270
6609.93 2292
6610.70 2358
6611.46 2195
6612.23 2181
6613.00 2216
6613.77 2205
6614.53 2195
6615.30 2186
6616.07 2170
6616.84 2209
6617.60 2268
6618.37 2304
6619.14 2409
6619.91 2474
6620.68 2580
6621.44 2527
6622.21 2537
6622.98 2591
6623.75 2577
6624.52 2548
6625.28 2479
6626.05 2393
6626.82 2290
6627.59 2278
6628.36 2272
6629.13 2238
6629.89 2248
6630.66 2285
6631.43 2387
6632.20 2423
6632.97 2540
6633.74 2668
6634.51 2708
6635.27 2790
6636.04 2824
6636.81 2803
6637.58 2842
6638.35 3002
6639.12 3069
6639.89 3100
6640.66 3269
6641.43 3210
6642.19 3044
6642.96 2949
6643.73 2921
6644.50 2668
6645.27 2570
6646.04 2436
6646.81 2245
6647.58 2184
6648.35 2092
6649.12 2078
6649.89 2049
6650.66 1985
6651.43 2055
6652.20 2015
6652.97 1959
6653.74 1957
6654.51 1932
6655.28 1973
6656.05 1960
6656.82 1918
6657.59 1912
6658.36 1895
6659.13 1846
6659.90 1832
6660.67 1800
6661.44 1855
6662.21 1850
6662.98 1826
6663.75 1916
6664.52 1810
6665.29 1857
6666.06 1872
6666.83 1935
6667.60 1874
6668.37 1943
6669.14 1993
6669.91 2041
6670.68 2064
6671.46 2003
6672.23 2069
6673.00 2054
6673.77 2013
6674.54 2035
6675.31 2027
6676.08 2009
6676.85 2065
6677.62 2088
6678.40 2060
6679.17 2128
6679.94 2081
6680.71 2093
6681.48 2208
6682.25 2241
6683.02 2252
6683.80 2316
6684.57 2382
6685.34 2300
6686.11 2299
6686.88 2239
6687.65 2267
6688.43 2087
6689.20 2049
6689.97 2004
6690.74 1968
6691.51 1920
6692.29 1816
6693.06 1852
6693.83 1883
6694.60 1829
6695.37 1867
6696.15 1890
6696.92 1725
6697.69 1816
6698.46 1821
6699.24 1840
6700.01 1769
6700.78 1712
6701.55 1838
6702.33 1776
6703.10 1726
6703.87 1738
6704.64 1795
6705.42 1679
6706.19 1674
6706.96 1686
6707.74 1705
6708.51 1698
6709.28 1693
6710.06 1702
6710.83 1719
6711.60 1708
6712.37 1714
6713.15 1673
6713.92 1756
6714.69 1684
6715.47 1650
6716.24 1640
6717.01 1600
6717.79 1646
6718.56 1624
6719.34 1630
6720.11 1625
6720.88 1563
6721.66 1653
6722.43 1581
6723.20 1593
6723.98 1557
6724.75 1545
6725.53 1581
6726.30 1530
6727.07 1556
6727.85 1572
6728.62 1542
6729.40 1582
6730.17 1584
6730.95 1613
6731.72 1629
6732.49 1597
6733.27 1645
6734.04 1623
6734.82 1639
6735.59 1615
6736.37 1612
6737.14 1665
6737.92 1667
6738.69 1661
6739.47 1688
6740.24 1616
6741.01 1683
6741.79 1672
6742.56 1717
6743.34 1691
6744.11 1585
6744.89 1640
6745.67 1663
6746.44 1756
6747.22 1800
6747.99 1826
6748.77 1868
6749.54 1901
6750.32 1901
6751.09 1958
6751.87 1985
6752.64 1957
6753.42 1962
6754.19 2082
6754.97 1960
6755.75 1879
6756.52 1833
6757.30 1810
6758.07 1813
6758.85 1794
6759.63 1780
6760.40 1745
6761.18 1767
6761.95 1745
6762.73 1758
6763.51 1717
6764.28 1716
6765.06 1790
6765.83 1793
6766.61 1732
6767.39 1720
6768.16 1755
6768.94 1798
6769.72 1687
6770.49 1702
6771.27 1669
6772.05 1706
6772.82 1630
6773.60 1633
6774.38 1584
6775.15 1567
6775.93 1588
6776.71 1591
6777.48 1570
6778.26 1578
6779.04 1564
6779.82 1579
6780.59 1546
6781.37 1567
6782.15 1606
6782.92 1558
6783.70 1495
6784.48 1512
6785.26 1492
6786.03 1471
6786.81 1558
6787.59 1517
6788.37 1483
6789.14 1499
6789.92 1536
6790.70 1473
6791.48 1471
6792.25 1468
6793.03 1434
6793.81 1480
6794.59 1452
6795.37 1457
6796.14 1465
6796.92 1472
6797.70 1475
6798.48 1534
6799.26 1478
6800.04 1511
6800.81 1523
6801.59 1548
6802.37 1510
6803.15 1554
6803.93 1595
6804.71 1651
6805.48 1660
6806.26 1639
6807.04 1587
6807.82 1488
6808.60 1510
6809.38 1529
6810.16 1481
6810.94 1491
6811.71 1538
6812.49 1524
6813.27 1499
6814.05 1506
6814.83 1519
6815.61 1462
6816.39 1493
6817.17 1506
6817.95 1511
6818.73 1493
6819.51 1520
6820.29 1511
6821.07 1516
6821.84 1505
6822.62 1428
6823.40 1476
6824.18 1476
6824.96 1493
6825.74 1424
6826.52 1462
6827.30 1458
6828.08 1391
6828.86 1485
6829.64 1467
6830.42 1416
6831.20 1447
6831.98 1434
6832.76 1394
6833.54 1459
6834.32 1556
6835.10 1637
6835.88 1775
6836.66 1962
6837.44 2084
6838.22 2196
6839.01 2298
6839.79 2252
6840.57 2128
6841.35 2014
6842.13 1928
6842.91 1801
6843.69 1638
6844.47 1591
6845.25 1568
6846.03 1561
6846.81 1542
6847.59 1582
6848.37 1644
6849.16 1780
6849.94 1845
6850.72 1882
6851.50 1824
6852.28 1739
6853.06 1836
6853.84 1751
6854.62 1653
6855.41 1627
6856.19 1575
6856.97 1582
6857.75 1508
6858.53 1537
6859.31 1525
6860.10 1512
6860.88 1454
6861.66 1439
6862.44 1405
6863.22 1461
6864.00 1476
6864.79 1569
6865.57 1540
6866.35 1525
6867.13 1570
6867.91 1590
6868.70 1591
6869.48 1551
6870.26 1533
6871.04 1547
6871.83 1578
6872.61 1611
6873.39 1608
6874.17 1656
6874.96 1681
6875.74 1754
6876.52 1787
6877.30 1816
6878.09 1842
6878.87 1933
6879.65 2043
6880.43 2192
6881.22 2208
6882.00 2296
6882.78 2186
6883.57 2233
6884.35 2213
6885.13 2194
6885.92 2300
6886.70 2473
6887.48 2500
6888.27 2466
6889.05 2454
6889.83 2488
6890.62 2343
6891.40 2216
6892.18 2204
6892.97 2064
6893.75 1936
6894.53 1988
6895.32 1858
6896.10 1871
6896.88 1904
6897.67 1884
6898.45 1906
6899.24 1892
6900.02 1917
6900.80 1875
6901.59 1866
6902.37 1843
6903.16 1845
6903.94 1888
6904.73 1859
6905.51 1834
6906.29 1801
6907.08 1837
6907.86 1812
6908.65 1797
6909.43 1757
6910.22 1748
6911.00 1770
6911.79 1772
6912.57 1722
6913.35 1694
6914.14 1731
6914.92 1759
6915.71 1739
6916.49 1729
6917.28 1742
6918.06 1745
6918.85 1711
6919.63 1691
6920.42 1723
6921.20 1692
6921.99 1697
6922.78 1748
6923.56 1763
6924.35 1843
6925.13 1820
6925.92 1831
6926.70 1867
6927.49 1862
6928.27 1880
6929.06 1887
6929.84 1845
6930.63 1824
6931.42 1894
6932.20 1886
6932.99 1884
6933.77 1888
6934.56 1899
6935.35 1956
6936.13 1943
6936.92 1979
6937.70 2028
6938.49 2111
6939.28 2174
6940.06 2245
6940.85 2292
6941.63 2473
6942.42 2507
6943.21 2522
6943.99 2532
6944.78 2604
6945.57 2696
6946.35 2707
6947.14 2834
6947.93 2845
6948.71 2848
6949.50 2778
6950.29 2765
6951.07 2648
6951.86 2517
6952.65 2474
6953.44 2434
6954.22 2363
6955.01 2367
6955.80 2309
6956.58 2381
6957.37 2376
6958.16 2368
6958.95 2354
6959.73 2380
6960.52 2365
6961.31 2397
6962.09 2432
6962.88 2508
6963.67 2519
6964.46 2641
6965.25 2710
6966.03 2803
6966.82 2943
6967.61 3008
6968.40 3053
6969.18 3079
6969.97 3116
6970.76 3061
6971.55 3120
6972.34 3106
6973.12 3119
6973.91 3116
6974.70 3078
6975.49 3046
6976.28 3116
6977.07 3219
6977.85 3410
6978.64 3468
6979.43 3740
6980.22 4122
6981.01 4624
6981.80 5647
6982.59 7017
6983.37 8460
6984.16 9657
6984.95 10483
6985.74 10749
6986.53 10500
6987.32 9801
6988.11 8864
6988.90 7605
6989.69 6741
6990.47 5652
6991.26 4811
6992.05 4127
6992.84 3672
6993.63 3249
6994.42 2985
6995.21 2753
6996.00 2605
6996.79 2574
6997.58 2464
6998.37 2512
6999.16 2552
6999.95 2465
7000.74 2441
7001.53 2429
7002.32 2406
7003.11 2359
7003.90 2353
7004.69 2251
7005.48 2246
7006.27 2078
7007.06 2063
7007.85 2071
7008.64 2095
7009.43 2214
7010.22 2260
7011.01 2277
7011.80 2281
7012.59 2370
7013.38 2410
7014.17 2255
7014.96 2246
7015.75 2257
7016.54 2274
7017.33 2192
7018.12 2210
7018.91 2246
7019.70 2315
7020.49 2522
7021.28 2590
7022.07 2615
7022.87 2717
7023.66 2833
7024.45 2776
7025.24 2794
7026.03 2815
7026.82 2606
7027.61 2538
7028.40 2423
7029.19 2372
7029.99 2326
7030.78 2243
7031.57 2173
7032.36 2102
7033.15 2119
7033.94 2111
7034.74 2154
7035.53 2279
7036.32 2236
7037.11 2250
7037.90 2259
7038.69 2292
7039.49 2272
7040.28 2240
7041.07 2250
7041.86 2364
7042.65 2281
7043.45 2300
7044.24 2371
7045.03 2356
7045.82 2307
7046.61 2308
7047.41 2414
7048.20 2507
7048.99 2622
7049.78 2757
7050.58 2633
7051.37 2648
7052.16 2567
7052.95 2449
7053.75 2372
7054.54 2381
7055.33 2364
7056.13 2365
7056.92 2406
7057.71 2396
7058.50 2487
7059.30 2379
7060.09 2491
7060.88 2421
7061.68 2403
7062.47 2237
7063.26 2208
7064.06 2229
7064.85 2198
7065.64 2142
7066.44 2091
7067.23 2016
7068.02 1996
7068.82 2000
7069.61 1968
7070.40 1928
7071.20 1958
7071.99 1981
7072.78 1858
7073.58 1779
7074.37 1892
7075.17 1860
7075.96 1792
7076.75 1786
7077.55 1784
7078.34 1786
7079.14 1759
7079.93 1821
7080.72 1791
7081.52 1764
7082.31 1744
7083.11 1741
7083.90 1818
7084.70 1854
7085.49 1857
7086.28 1993
7087.08 1977
7087.87 1981
7088.67 2039
7089.46 1953
7090.26 1888
7091.05 1759
7091.85 1789
7092.64 1739
7093.44 1633
7094.23 1584
7095.03 1591
7095.82 1554
7096.62 1530
7097.41 1538
7098.21 1496
7099.00 1575
7099.80 1587
7100.59 1607
7101.39 1489
7102.18 1429
7102.98 1430
7103.77 1424
7104.57 1445
7105.37 1377
7106.16 1388
7106.96 1402
7107.75 1375
7108.55 1380
7109.34 1395
7110.14 1295
7110.94 1347
7111.73 1311
7112.53 1316
7113.32 1359
7114.12 1352
7114.92 1294
7115.71 1328
7116.51 1324
7117.30 1290
7118.10 1290
7118.90 1326
7119.69 1331
7120.49 1339
7121.29 1367
7122.08 1354
7122.88 1336
7123.68 1291
7124.47 1310
7125.27 1344
7126.07 1335
7126.86 1298
7127.66 1331
7128.46 1350
7129.25 1360
7130.05 1370
7130.85 1367
7131.64 1321
7132.44 1284
7133.24 1274
7134.04 1274
7134.83 1214
7135.63 1182
7136.43 1244
7137.23 1248
7138.02 1182
7138.82 1193
7139.62 1254
7140.42 1194
7141.21 1179
7142.01 1180
7142.81 1176
7143.61 1245
7144.40 1179
7145.20 1149
7146.00 1123
7146.80 1160
7147.59 1152
7148.39 1134
7149.19 1111
7149.99 1095
7150.79 1096
7151.59 1076
7152.38 1083
7153.18 1134
7153.98 1109
7154.78 1103
7155.58 1080
7156.38 1139
7157.17 1174
7157.97 1185
7158.77 1104
7159.57 1070
7160.37 1097
7161.17 1112
7161.97 1111
7162.76 1095
7163.56 1137
7164.36 1148
7165.16 1125
7165.96 1125
7166.76 1094
7167.56 1099
7168.36 1081
7169.16 1113
7169.96 1113
7170.75 1090
7171.55 1021
7172.35 1062
7173.15 1057
7173.95 994
7174.75 976
7175.55 979
7176.35 995
7177.15 979
7177.95 953
7178.75 998
7179.55 1011
7180.35 1029
7181.15 1057
7181.95 1061
7182.75 1092
7183.55 1041
7184.35 1020
7185.15 995
7185.95 961
7186.75 999
7187.55 978
7188.35 967
7189.15 991
7189.95 947
7190.75 978
7191.55 986
7192.35 961
7193.15 970
7193.95 939
7194.75 935
7195.55 958
7196.35 974
7197.15 991
7197.95 952
7198.76 974
7199.56 994
7200.36 1013
7201.16 1023
7201.96 966
7202.76 1002
7203.56 1042
7204.36 1004
7205.16 1008
7205.96 986
7206.77 985
7207.57 1035
7208.37 1007
7209.17 1069
7209.97 1070
7210.77 1047
7211.57 1073
7212.38 1000
7213.18 1035
7213.98 1020
7214.78 1038
7215.58 1008
7216.38 1034
7217.19 1019
7217.99 980
7218.79 1014
7219.59 1039
7220.39 1046
7221.20 1061
7222.00 982
7222.80 996
7223.60 1033
7224.40 1073
7225.21 993
7226.01 1023
7226.81 1066
7227.61 1027
7228.42 1013
7229.22 1027
7230.02 1034
7230.82 986
7231.63 1058
7232.43 1141
7233.23 1139
7234.03 1147
7234.84 1188
7235.64 1246
7236.44 1243
7237.25 1253
7238.05 1222
7238.85 1161
7239.65 1143
7240.46 1091
7241.26 1122
7242.06 1052
7242.87 1065
7243.67 1028
7244.47 1030
7245.28 1031
7246.08 1074
7246.88 1084
7247.69 1061
7248.49 1031
7249.30 982
7250.10 1049
7250.90 1030
7251.71 1083
7252.51 1037
7253.31 1121
7254.12 1093
7254.92 1014
7255.73 1057
7256.53 1066
7257.33 1055
7258.14 1040
7258.94 1021
7259.75 1081
7260.55 1104
7261.35 1108
7262.16 1060
7262.96 1066
7263.77 1123
7264.57 1109
7265.38 1098
7266.18 1106
7266.99 1100
7267.79 1052
7268.59 1090
7269.40 1090
7270.20 1137
7271.01 1080
7271.81 1090
7272.62 1071
7273.42 1082
7274.23 1066
7275.03 1115
7275.84 1130
7276.64 1110
7277.45 1074
7278.25 1082
7279.06 1138
7279.86 1141
7280.67 1214
7281.48 1326
7282.28 1415
7283.09 1509
7283.89 1572
7284.70 1573
7285.50 1561
7286.31 1476
7287.11 1408
7287.92 1299
7288.73 1245
7289.53 1241
7290.34 1212
7291.14 1157
7291.95 1129
7292.76 1151
7293.56 1133
7294.37 1261
7295.17 1232
7295.98 1139
7296.79 1151
7297.59 1154
7298.40 1166
7299.21 1167
7300.01 1202
7300.82 1217
7301.62 1196
7302.43 1194
7303.24 1176
7304.04 1248
7304.85 1266
7305.66 1274
7306.46 1306
7307.27 1347
7308.08 1375
7308.89 1412
7309.69 1485
7310.50 1440
7311.31 1495
7312.11 1480
7312.92 1489
7313.73 1456
7314.53 1494
7315.34 1562
7316.15 1668
7316.96 1805
7317.76 1926
7318.57 2059
7319.38 2031
7320.19 2029
7320.99 1987
7321.80 1816
7322.61 1762
7323.42 1664
7324.22 1568
7325.03 1505
7325.84 1436
7326.65 1402
7327.46 1367
7328.26 1363
7329.07 1311
7329.88 1268
7330.69 1346
7331.50 1396
7332.30 1364
7333.11 1303
7333.92 1270
7334.73 1315
7335.54 1371
7336.35 1372
7337.15 1414
7337.96 1417
7338.77 1439
7339.58 1439
7340.39 1362
7341.20 1324
7342.01 1333
7342.82 1328
7343.62 1266
7344.43 1301
7345.24 1273
7346.05 1267
7346.86 1268
7347.67 1246
7348.48 1202
7349.29 1243
7350.10 1211
7350.91 1214
7351.71 1158
7352.52 1135
7353.33 1140
7354.14 1185
7354.95 1225
7355.76 1249
7356.57 1316
7357.38 1301
7358.19 1311
7359.00 1293
7359.81 1280
7360.62 1322
7361.43 1382
7362.24 1409
7363.05 1343
7363.86 1346
7364.67 1334
7365.48 1248
7366.29 1242
7367.10 1168
7367.91 1228
7368.72 1214
7369.53 1176
7370.34 1108
7371.15 1181
7371.96 1172
7372.77 1128
7373.58 1147
7374.39 1189
7375.20 1207
7376.01 1177
7376.82 1229
7377.63 1285
7378.45 1311
7379.26 1315
7380.07 1352
7380.88 1408
7381.69 1388
7382.50 1376
7383.31 1321
7384.12 1291
7384.93 1225
7385.74 1225
7386.56 1219
7387.37 1152
7388.18 1126
7388.99 1106
7389.80 1066
7390.61 1093
7391.42 1087
7392.24 1062
7393.05 1055
7393.86 1071
7394.67 1053
7395.48 1052
7396.29 1068
7397.10 1078
7397.92 1102
7398.73 1099
7399.54 1143
7400.35 1145
7401.16 1101
7401.98 1088
7402.79 1130
7403.60 1120
7404.41 1086
7405.23 1117
7406.04 1107
7406.85 1055
7407.66 1033
7408.47 1033
7409.29 961
7410.10 996
7410.91 921
7411.72 959
7412.54 973
7413.35 954
7414.16 959
7414.98 961
7415.79 982
7416.60 954
7417.41 937
7418.23 957
7419.04 932
7419.85 900
7420.67 916
7421.48 883
7422.29 891
7423.11 914
7423.92 890
7424.73 890
7425.54 913
7426.36 915
7427.17 926
7427.99 886
7428.80 906
7429.61 880
7430.43 852
7431.24 856
7432.05 861
7432.87 931
7433.68 921
7434.49 965
7435.31 901
7436.12 923
7436.94 909
7437.75 894
7438.56 907
7439.38 896
7440.19 921
7441.01 911
7441.82 888
7442.64 869
7443.45 844
7444.26 875
7445.08 875
7445.89 858
7446.71 893
7447.52 882
7448.34 866
7449.15 860
7449.97 863
7450.78 857
7451.59 893
7452.41 842
7453.22 897
7454.04 877
7454.85 878
7455.67 910
7456.48 844
7457.30 886
7458.11 881
7458.93 875
7459.74 875
7460.56 926
7461.38 905
7462.19 894
7463.01 880
7463.82 905
7464.64 883
7465.45 860
7466.27 873
7467.08 877
7467.90 879
7468.72 897
7469.53 845
7470.35 921
7471.16 938
7471.98 953
7472.79 940
7473.61 942
7474.43 944
7475.24 959
7476.06 947
7476.87 942
7477.69 916
7478.51 919
7479.32 904
7480.14 913
7480.96 921
7481.77 898
7482.59 876
7483.41 871
7484.22 878
7485.04 919
7485.85 901
7486.67 907
7487.49 903
7488.31 915
7489.12 865
7489.94 844
7490.76 902
7491.57 863
7492.39 852
7493.21 915
7494.02 856
7494.84 920
7495.66 925
7496.48 879
7497.29 859
7498.11 888
7498.93 936
7499.74 879
7500.56 874
7501.38 914
7502.20 916
7503.01 882
7503.83 875
7504.65 883
7505.47 928
7506.29 876
7507.10 876
7507.92 882
7508.74 824
7509.56 848
7510.37 842
7511.19 899
7512.01 869
7512.83 862
7513.65 907
7514.47 822
7515.28 812
7516.10 842
7516.92 840
7517.74 852
7518.56 849
7519.38 862
7520.19 833
7521.01 849
7521.83 831
7522.65 835
7523.47 852
7524.29 891
7525.11 864
7525.92 847
7526.74 864
7527.56 832
7528.38 847
7529.20 857
7530.02 809
7530.84 872
7531.66 869
7532.48 888
7533.30 848
7534.12 836
7534.93 848
7535.75 872
7536.57 845
7537.39 854
7538.21 843
7539.03 859
7539.85 841
7540.67 854
7541.49 863
7542.31 867
7543.13 879
7543.95 873
7544.77 860
7545.59 874
7546.41 888
7547.23 866
7548.05 858
7548.87 901
7549.69 908
7550.51 934
7551.33 903
7552.15 872
7552.97 833
7553.79 877
7554.61 913
7555.43 903
7556.25 886
7557.07 927
7557.89 928
7558.71 929
7559.53 970
7560.36 979
7561.18 929
7562.00 955
7562.82 954
7563.64 898
7564.46 932
7565.28 887
7566.10 906
7566.92 943
7567.74 986
7568.56 966
7569.39 1002
7570.21 1010
7571.03 992
7571.85 970
7572.67 944
7573.49 950
7574.31 985
7575.14 971
7575.96 947
7576.78 994
7577.60 1021
7578.42 1016
7579.24 978
7580.06 1009
7580.89 1016
7581.71 1000
7582.53 1024
7583.35 1025
7584.17 1025
7585.00 1067
7585.82 1061
7586.64 1085
7587.46 1107
7588.29 1068
7589.11 1111
7589.93 1095
7590.75 1087
7591.57 1073
7592.40 1111
7593.22 1073
7594.04 1079
7594.86 1116
7595.69 1195
7596.51 1230
7597.33 1191
7598.15 1183
7598.98 1205
7599.80 1200
7600.62 1250
7601.45 1240
7602.27 1271
7603.09 1312
7603.92 1293
7604.74 1277
7605.56 1297
7606.38 1300
7607.21 1338
7608.03 1299
7608.85 1298
7609.68 1259
7610.50 1264
7611.32 1301
7612.15 1277
7612.97 1346
7613.80 1327
7614.62 1372
7615.44 1522
7616.27 1616
7617.09 1629
7617.91 1667
7618.74 1739
7619.56 1699
7620.39 1657
7621.21 1630
7622.03 1550
7622.86 1562
7623.68 1461
7624.51 1422
7625.33 1513
7626.15 1462
7626.98 1441
7627.80 1478
7628.63 1518
7629.45 1485
7630.28 1494
7631.10 1547
7631.93 1541
7632.75 1560
7633.58 1505
7634.40 1393
7635.22 1395
7636.05 1360
7636.87 1307
7637.70 1269
7638.52 1244
7639.35 1253
7640.17 1208
7641.00 1191
7641.82 1242
7642.65 1242
7643.47 1259
7644.30 1258
7645.13 1359
7645.95 1290
7646.78 1264
7647.60 1285
7648.43 1291
7649.25 1235
7650.08 1204
7650.90 1173
7651.73 1174
7652.55 1190
7653.38 1129
7654.21 1061
7655.03 1066
7655.86 1121
7656.68 1113
7657.51 1085
7658.34 1135
7659.16 1124
7659.99 1089
7660.81 1068
7661.64 1053
7662.47 1023
7663.29 1053
7664.12 1027
7664.95 1086
7665.77 1102
7666.60 1042
7667.42 1039
7668.25 1017
7669.08 1110
7669.90 1069
7670.73 1045
7671.56 998
7672.38 1013
7673.21 1016
7674.04 1031
7674.87 1032
7675.69 1061
7676.52 1032
7677.35 1097
7678.17 1043
7679.00 1054
7679.83 1077
7680.65 1078
7681.48 1109
7682.31 1100
7683.14 1125
7683.96 1130
7684.79 1162
7685.62 1172
7686.45 1159
7687.27 1110
7688.10 1084
7688.93 1079
7689.76 1045
7690.58 1028
7691.41 1021
7692.24 1059
7693.07 1031
7693.90 1103
7694.72 1068
7695.55 1103
7696.38 1171
7697.21 1172
7698.04 1125
7698.86 1155
7699.69 1110
7700.52 1090
7701.35 1054
7702.18 1063
7703.01 1086
7703.83 1052
7704.66 985
7705.49 1024
7706.32 996
7707.15 1001
7707.98 1012
7708.81 1059
7709.63 1024
7710.46 995
7711.29 1029
7712.12 978
7712.95 965
7713.78 991
7714.61 978
7715.44 945
7716.27 999
7717.10 998
7717.93 946
7718.75 927
7719.58 920
7720.41 934
7721.24 962
7722.07 984
7722.90 965
7723.73 967
7724.56 921
7725.39 942
7726.22 960
7727.05 950
7727.88 951
7728.71 959
7729.54 963
7730.37 1010
7731.20 978
7732.03 963
7732.86 921
7733.69 929
7734.52 925
7735.35 902
7736.18 946
7737.01 907
7737.84 893
7738.67 872
7739.50 877
7740.33 909
7741.16 870
7741.99 936
7742.82 950
7743.65 975
7744.48 975
7745.31 1038
7746.14 1169
7746.98 1168
7747.81 1162
7748.64 1164
7749.47 1124
7750.30 1110
7751.13 1037
7751.96 1005
7752.79 969
7753.62 1005
7754.45 974
7755.29 898
7756.12 927
7756.95 893
7757.78 908
7758.61 903
7759.44 910
7760.27 910
7761.11 887
7761.94 877
7762.77 869
7763.60 846
7764.43 845
7765.26 864
7766.10 902
7766.93 872
7767.76 861
7768.59 822
7769.42 883
7770.26 849
7771.09 823
7771.92 880
7772.75 844
7773.58 849
7774.42 829
7775.25 886
7776.08 850
7776.91 887
7777.75 867
7778.58 874
7779.41 888
7780.24 855
7781.08 895
7781.91 881
7782.74 860
7783.57 892
7784.41 925
7785.24 889
7786.07 911
7786.91 877
7787.74 849
7788.57 907
7789.40 903
7790.24 930
7791.07 909
7791.90 938
7792.74 958
7793.57 929
7794.40 911
7795.24 936
7796.07 948
7796.90 931
7797.74 910
7798.57 930
7799.40 954
7800.24 966
7801.07 954
7801.91 973
7802.74 940
7803.57 968
7804.41 963
7805.24 961
7806.07 1032
7806.91 982
7807.74 1022
7808.58 1048
7809.41 1062
7810.25 1051
7811.08 1061
7811.91 1108
7812.75 1109
7813.58 1121
7814.42 1133
7815.25 1133
7816.09 1165
7816.92 1188
7817.75 1198
7818.59 1211
7819.42 1213
7820.26 1158
7821.09 1215
7821.93 1291
7822.76 1377
7823.60 1324
7824.43 1290
7825.27 1237
7826.10 1273
7826.94 1279
7827.77 1183
7828.61 1198
7829.44 1148
7830.28 1193
7831.11 1264
7831.95 1301
7832.78 1349
7833.62 1400
7834.46 1411
7835.29 1346
7836.13 1260
7836.96 1232
7837.80 1201
7838.63 1217
7839.47 1237
7840.31 1208
7841.14 1155
7841.98 1132
7842.81 1124
7843.65 1111
7844.48 1180
7845.32 1081
7846.16 1033
7846.99 1133
7847.83 1083
7848.67 1087
7849.50 1087
7850.34 1051
7851.17 1059
7852.01 1077
7852.85 1101
7853.68 1101
7854.52 1107
7855.36 1102
7856.19 1127
7857.03 1088
7857.87 1046
7858.70 1058
7859.54 1077
7860.38 1081
7861.21 1092
7862.05 1066
7862.89 1068
7863.72 1044
7864.56 1091
7865.40 1037
7866.24 1121
7867.07 1141
7867.91 1056
7868.75 1108
7869.59 1125
7870.42 1082
7871.26 1130
7872.10 1145
7872.94 1140
7873.77 1123
7874.61 1181
7875.45 1242
7876.29 1299
7877.12 1412
7877.96 1357
7878.80 1387
7879.64 1391
7880.47 1416
7881.31 1397
7882.15 1338
7882.99 1321
7883.83 1342
7884.66 1329
7885.50 1288
7886.34 1217
7887.18 1239
7888.02 1222
7888.86 1171
7889.69 1261
7890.53 1292
7891.37 1333
7892.21 1378
7893.05 1330
7893.89 1273
7894.73 1252
7895.56 1263
7896.40 1177
7897.24 1212
7898.08 1174
7898.92 1157
7899.76 1168
7900.60 1141
7901.44 1091
7902.28 1057
7903.12 1037
7903.95 1051
7904.79 1107
7905.63 1083
7906.47 1089
7907.31 1091
7908.15 1067
7908.99 1070
7909.83 1084
7910.67 1083
7911.51 1109
7912.35 1162
7913.19 1189
7914.03 1124
7914.87 1167
7915.71 1211
7916.55 1162
7917.39 1170
7918.23 1158
7919.07 1184
7919.91 1079
7920.75 1094
7921.59 1079
7922.43 1076
7923.27 1020
7924.11 1019
7924.95 1024
7925.79 973
7926.63 994
7927.47 1021
7928.31 1013
7929.15 984
7929.99 983
7930.83 956
7931.67 1020
7932.51 1046
7933.35 988
7934.19 1003
7935.04 1041
7935.88 982
7936.72 964
7937.56 974
7938.40 1019
7939.24 971
7940.08 968
7940.92 976
7941.76 987
7942.60 1032
7943.45 1047
7944.29 1108
7945.13 1048
7945.97 1044
7946.81 1055
7947.65 1058
7948.49 1063
7949.34 1090
7950.18 1038
7951.02 1132
7951.86 1148
7952.70 1230
7953.54 1252
7954.39 1242
7955.23 1284
7956.07 1213
7956.91 1248
7957.75 1282
7958.60 1265
7959.44 1239
7960.28 1186
7961.12 1172
7961.96 1148
7962.81 1201
7963.65 1250
7964.49 1234
7965.33 1350
7966.18 1361
7967.02 1409
7967.86 1433
7968.70 1389
7969.55 1338
7970.39 1265
7971.23 1262
7972.08 1195
7972.92 1122
7973.76 1102
7974.60 1101
7975.45 1101
7976.29 1052
7977.13 1027
7977.98 1010
7978.82 1009
7979.66 1045
7980.51 1024
7981.35 1002
7982.19 1018
7983.04 1001
7983.88 942
7984.72 939
7985.57 983
7986.41 989
7987.25 982
7988.10 1006
7988.94 893
7989.78 885
7990.63 921
7991.47 907
7992.32 916
7993.16 874
7994.00 852
7994.85 869
7995.69 818
7996.54 810
7997.38 772
7998.22 784
7999.07 805
7999.91 828
8000.76 828
8001.60 829
8002.45 764
8003.29 798
8004.13 796
8004.98 787
8005.82 809
8006.67 787
8007.51 799
8008.36 815
8009.20 776
8010.05 769
8010.89 727
8011.74 748
8012.58 794
8013.43 795
8014.27 725
8015.12 730
8015.96 784
8016.81 747
8017.65 709
8018.50 721
8019.34 719
8020.19 703
8021.03 713
8021.88 686
8022.72 732
8023.57 782
8024.41 765
8025.26 718
8026.11 706
8026.95 730
8027.80 717
8028.64 762
8029.49 708
8030.33 728
8031.18 744
8032.03 731
8032.87 715
8033.72 703
8034.56 712
8035.41 708
8036.26 695
8037.10 730
8037.95 734
8038.80 750
8039.64 717
8040.49 699
8041.34 710
8042.18 710
8043.03 705
8043.87 747
8044.72 703
8045.57 696
8046.41 749
8047.26 676
8048.11 727
8048.96 727
8049.80 679
8050.65 680
8051.50 663
8052.34 677
8053.19 704
8054.04 663
8054.88 652
8055.73 699
8056.58 680
8057.43 646
8058.27 683
8059.12 691
8059.97 670
8060.82 683
8061.66 677
8062.51 637
8063.36 658
8064.21 658
8065.05 634
8065.90 657
8066.75 676
8067.60 626
8068.44 618
8069.29 634
8070.14 635
8070.99 648
8071.84 646
8072.68 644
8073.53 661
8074.38 622
8075.23 667
8076.08 656
8076.93 645
8077.77 683
8078.62 621
8079.47 638
8080.32 612
8081.17 621
8082.02 647
8082.87 628
8083.71 650
8084.56 640
8085.41 619
8086.26 605
8087.11 601
8087.96 638
8088.81 633
8089.66 608
8090.51 605
8091.35 573
8092.20 605
8093.05 614
8093.90 625
8094.75 615
8095.60 636
8096.45 586
8097.30 592
8098.15 628
8099.00 607
8099.85 646
8100.70 629
8101.55 623
8102.40 600
8103.25 606
8104.10 644
8104.95 643
8105.80 620
8106.65 630
8107.50 635
8108.35 625
8109.20 613
8110.05 637
8110.90 621
8111.75 647
8112.60 603
8113.45 621
8114.30 630
8115.15 636
8116.00 651
8116.85 603
8117.70 628
8118.55 672
8119.40 682
8120.25 626
8121.10 636
8121.95 625
8122.80 658
8123.65 581
8124.50 630
8125.35 656
8126.20 614
8127.06 618
8127.91 617
8128.76 631
8129.61 643
8130.46 651
8131.31 673
8132.16 702
8133.01 683
8133.86 678
8134.72 665
8135.57 670
8136.42 651
8137.27 637
8138.12 634
8138.97 693
8139.83 653
8140.68 664
8141.53 678
8142.38 639
8143.23 606
8144.08 592
8144.94 641
8145.79 624
8146.64 639
8147.49 630
8148.34 669
8149.20 689
8150.05 637
8150.90 641
8151.75 682
8152.60 661
8153.46 685
8154.31 712
8155.16 691
8156.01 712
8156.87 668
8157.72 676
8158.57 665
8159.42 665
8160.28 656
8161.13 615
8161.98 609
8162.84 657
8163.69 631
8164.54 606
8165.39 619
8166.25 621
8167.10 625
8167.95 629
8168.81 649
8169.66 626
8170.51 633
8171.37 599
8172.22 641
8173.07 575
8173.93 618
8174.78 635
8175.63 621
8176.49 592
8177.34 591
8178.19 557
8179.05 574
8179.90 585
8180.76 565
8181.61 591
8182.46 573
8183.32 572
8184.17 597
8185.02 589
8185.88 575
8186.73 618
8187.59 566
8188.44 586
8189.30 562
8190.15 596
8191.00 591
8191.86 567
8192.71 534
8193.57 560
8194.42 553
8195.28 584
8196.13 576
8196.99 536
8197.84 570
8198.69 573
8199.55 610
8200.40 550
8201.26 537
8202.11 561
8202.97 568
8203.82 570
8204.68 578
8205.53 591
8206.39 597
8207.24 615
8208.10 613
8208.95 572
8209.81 536
8210.67 594
8211.52 603
8212.38 605
8213.23 546
8214.09 541
8214.94 552
8215.80 567
8216.65 553
8217.51 589
8218.37 592
8219.22 589
8220.08 593
8220.93 592
8221.79 585
8222.64 628
8223.50 613
8224.36 569
8225.21 584
8226.07 571
8226.92 593
8227.78 528
8228.64 599
8229.49 593
8230.35 574
8231.21 588
8232.06 585
8232.92 581
8233.78 554
8234.63 535
8235.49 549
8236.35 575
8237.20 559
8238.06 591
8238.92 548
8239.77 583
8240.63 619
8241.49 576
8242.34 590
8243.20 608
8244.06 585
8244.91 586
8245.77 558
8246.63 582
8247.49 618
8248.34 560
8249.20 575
8250.06 598
8250.92 601
8251.77 539
8252.63 561
8253.49 575
8254.35 592
8255.20 581
8256.06 607
8256.92 595
8257.78 569
8258.63 545
8259.49 570
8260.35 578
8261.21 538
8262.07 577
8262.92 579
8263.78 598
8264.64 602
8265.50 623
8266.36 574
8267.22 597
8268.07 616
8268.93 579
8269.79 614
8270.65 649
8271.51 630
8272.37 644
8273.22 616
8274.08 638
8274.94 676
8275.80 660
8276.66 675
8277.52 657
8278.38 695
8279.24 686
8280.09 740
8280.95 697
8281.81 649
8282.67 628
8283.53 663
8284.39 632
8285.25 643
8286.11 619
8286.97 637
8287.83 676
8288.69 646
8289.55 721
8290.41 713
8291.26 721
8292.12 724
8292.98 738
8293.84 747
8294.70 750
8295.56 736
8296.42 694
8297.28 680
8298.14 673
8299.00 708
8299.86 689
8300.72 667
8301.58 654
8302.44 629
8303.30 642
8304.16 664
8305.02 629
8305.88 696
8306.74 610
8307.60 642
8308.46 631
8309.33 654
8310.19 643
8311.05 650
8311.91 645
8312.77 565
8313.63 631
8314.49 632
8315.35 646
8316.21 609
8317.07 649
8317.93 682
8318.79 626
8319.65 611
8320.52 627
8321.38 620
8322.24 633
8323.10 631
8323.96 639
8324.82 644
8325.68 611
8326.54 630
8327.41 626
8328.27 619
8329.13 611
8329.99 633
8330.85 643
8331.71 642
8332.57 623
8333.44 600
8334.30 591
8335.16 571
8336.02 611
8336.88 649
8337.75 631
8338.61 620
8339.47 609
8340.33 606
8341.19 613
8342.06 606
8342.92 607
8343.78 618
8344.64 650
8345.50 646
8346.37 681
8347.23 628
8348.09 642
8348.95 645
8349.82 657
8350.68 654
8351.54 605
8352.40 610
8353.27 610
8354.13 655
8354.99 613
8355.86 634
8356.72 683
8357.58 633
8358.45 642
8359.31 638
8360.17 610
8361.03 661
8361.90 641
8362.76 670
8363.62 617
8364.49 617
8365.35 626
8366.21 631
8367.08 654
8367.94 642
8368.80 632
8369.67 604
8370.53 629
8371.40 594
8372.26 637
8373.12 630
8373.99 612
8374.85 613
8375.71 648
8376.58 683
8377.44 616
8378.31 681
8379.17 645
8380.03 659
8380.90 651
8381.76 637
8382.63 659
8383.49 664
8384.36 655
8385.22 650
8386.08 659
8386.95 701
8387.81 681
8388.68 672
8389.54 654
8390.41 670
8391.27 683
8392.14 686
8393.00 671
8393.87 687
8394.73 676
8395.60 677
8396.46 688
8397.33 697
8398.19 708
8399.06 738
8399.92 713
8400.79 706
8401.65 728
8402.52 702
8403.38 714
8404.25 769
8405.11 708
8405.98 695
8406.84 714
8407.71 721
8408.58 744
8409.44 731
8410.31 752
8411.17 771
8412.04 754
8412.90 734
8413.77 755
8414.64 778
8415.50 766
8416.37 778
8417.23 774
8418.10 770
8418.97 757
8419.83 768
8420.70 814
8421.56 817
8422.43 778
8423.30 779
8424.16 868
8425.03 856
8425.90 849
8426.76 854
8427.63 847
8428.50 923
8429.36 903
8430.23 854
8431.10 907
8431.96 891
8432.83 902
8433.70 964
8434.56 997
8435.43 981
8436.30 994
8437.16 1005
8438.03 1049
8438.90 1030
8439.77 1070
8440.63 1113
8441.50 1099
8442.37 1103
8443.24 1182
8444.10 1195
8444.97 1225
8445.84 1208
8446.71 1258
8447.57 1265
8448.44 1227
8449.31 1191
8450.18 1240
8451.04 1289
8451.91 1402
8452.78 1496
8453.65 1627
8454.52 1784
8455.38 1897
8456.25 1958
8457.12 1895
8457.99 1816
8458.86 1722
8459.72 1644
8460.59 1542
8461.46 1451
8462.33 1314
8463.20 1307
8464.07 1281
8464.93 1237
8465.80 1174
8466.67 1150
8467.54 1119
8468.41 1127
8469.28 1092
8470.15 1116
8471.02 1073
8471.88 1057
8472.75 1087
8473.62 1084
8474.49 1059
8475.36 1052
8476.23 1053
8477.10 1082
8477.97 1113
8478.84 1126
8479.71 1181
8480.58 1202
8481.44 1222
8482.31 1224
8483.18 1282
8484.05 1213
8484.92 1142
8485.79 1126
8486.66 1094
8487.53 1115
8488.40 1075
8489.27 1057
8490.14 1081
8491.01 1093
8491.88 1129
8492.75 1126
8493.62 1077
8494.49 1150
8495.36 1160
8496.23 1140
8497.10 1093
8497.97 1074
8498.84 1053
8499.71 1056
8500.58 1019
8501.45 1003
8502.32 1000
8503.19 959
8504.06 1018
8504.93 1054
8505.80 1031
8506.67 1074
8507.55 1079
8508.42 1077
8509.29 1028
8510.16 1042
8511.03 1115
8511.90 1153
8512.77 1104
8513.64 1049
8514.51 1077
8515.38 1130
8516.25 1067
8517.13 1107
8518.00 1110
8518.87 1174
8519.74 1173
8520.61 1231
8521.48 1309
8522.35 1356
8523.23 1470
8524.10 1599
8524.97 1645
8525.84 1676
8526.71 1648
8527.58 1609
8528.46 1536
8529.33 1470
8530.20 1403
8531.07 1367
8531.94 1311
8532.81 1248
8533.69 1227
8534.56 1163
8535.43 1203
8536.30 1129
8537.18 1145
8538.05 1094
8538.92 1044
8539.79 1051
8540.66 1084
8541.54 1033
8542.41 1034
8543.28 1037
8544.15 1025
8545.03 1017
8545.90 1037
8546.77 1019
8547.64 1075
8548.52 1106
8549.39 1142
8550.26 1240
8551.14 1297
8552.01 1363
8552.88 1407
8553.76 1433
8554.63 1420
8555.50 1377
8556.37 1284
8557.25 1317
8558.12 1239
8558.99 1153
8559.87 1113
8560.74 1117
8561.61 1056
8562.49 1030
8563.36 1041
8564.24 1057
8565.11 1080
8565.98 999
8566.86 1025
8567.73 1000
8568.60 1025
8569.48 1018
8570.35 957
8571.23 964
8572.10 965
8572.97 977
8573.85 956
8574.72 934
8575.60 922
8576.47 955
8577.34 961
8578.22 931
8579.09 956
8579.97 935
8580.84 974
8581.72 965
8582.59 987
8583.47 969
8584.34 974
8585.21 985
8586.09 991
8586.96 996
8587.84 1003
8588.71 1005
8589.59 1001
8590.46 1039
8591.34 1064
8592.21 1055
8593.09 1075
8593.96 999
8594.84 1025
8595.71 1043
8596.59 1044
8597.46 1021
8598.34 1039
8599.22 1073
8600.09 1042
8600.97 1092
8601.84 1075
8602.72 1095
8603.59 1061
8604.47 1057
8605.34 1091
8606.22 1084
8607.10 1095
8607.97 1091
8608.85 1134
8609.72 1076
8610.60 1132
8611.47 1144
8612.35 1129
8613.23 1128
8614.10 1152
8614.98 1085
8615.86 1161
8616.73 1161
8617.61 1168
8618.48 1204
8619.36 1216
8620.24 1229
8621.11 1252
8621.99 1249
8622.87 1219
8623.74 1292
8624.62 1303
8625.50 1284
8626.37 1294
8627.25 1342
8628.13 1289
8629.00 1339
8629.88 1306
8630.76 1299
8631.64 1288
8632.51 1311
8633.39 1302
8634.27 1300
8635.14 1353
8636.02 1366
8636.90 1383
8637.78 1356
8638.65 1392
8639.53 1407
8640.41 1395
8641.29 1386
8642.16 1387
8643.04 1432
8643.92 1464
8644.80 1518
8645.67 1494
8646.55 1523
8647.43 1537
8648.31 1551
8649.18 1592
8650.06 1548
8650.94 1581
8651.82 1548
8652.70 1594
8653.58 1629
8654.45 1619
8655.33 1702
8656.21 1727
8657.09 1757
8657.97 1812
8658.84 1926
8659.72 2022
8660.60 2161
8661.48 2438
8662.36 2545
8663.24 2871
8664.12 2915
8664.99 2926
8665.87 2771
8666.75 2752
8667.63 2580
8668.51 2414
8669.39 2308
8670.27 2250
8671.15 2202
8672.03 2169
8672.91 2205
8673.78 2135
8674.66 2088
8675.54 2017
8676.42 1862
8677.30 1835
8678.18 1762
8679.06 1736
8679.94 1645
8680.82 1677
8681.70 1616
8682.58 1623
8683.46 1616
8684.34 1577
8685.22 1606
8686.10 1562
8686.98 1660
8687.86 1730
8688.74 1841
8689.62 2002
8690.50 2085
8691.38 2177
8692.26 2182
8693.14 2246
8694.02 2165
8694.90 2096
8695.78 2042
8696.66 1992
8697.54 1948
8698.42 1877
8699.30 1921
8700.18 1990
8701.06 1927
8701.94 1936
8702.82 1921
8703.70 1882
8704.58 1733
8705.46 1683
8706.34 1613
8707.23 1499
8708.11 1458
8708.99 1393
8709.87 1310
8710.75 1297
8711.63 1265
8712.51 1230
8713.39 1201
8714.27 1226
8715.16 1241
8716.04 1204
8716.92 1187
8717.80 1204
8718.68 1162
8719.56 1213
8720.44 1172
8721.33 1186
8722.21 1183
8723.09 1164
8723.97 1189
8724.85 1193
8725.73 1236
8726.62 1226
8727.50 1258
8728.38 1250
8729.26 1311
8730.14 1324
8731.03 1308
8731.91 1305
8732.79 1279
8733.67 1317
8734.55 1268
8735.44 1275
8736.32 1286
8737.20 1271
8738.08 1226
8738.97 1267
8739.85 1282
8740.73 1254
8741.61 1236
8742.50 1237
8743.38 1253
8744.26 1214
8745.14 1219
8746.03 1185
8746.91 1192
8747.79 1205
8748.68 1177
8749.56 1209
8750.44 1182
8751.33 1195
8752.21 1180
8753.09 1151
8753.97 1194
8754.86 1187
8755.74 1229
8756.62 1179
8757.51 1157
8758.39 1195
8759.28 1224
8760.16 1275
8761.04 1253
8761.93 1243
8762.81 1239
8763.69 1217
8764.58 1239
8765.46 1244
8766.34 1256
8767.23 1257
8768.11 1264
8769.00 1292
8769.88 1259
8770.76 1238
8771.65 1215
8772.53 1254
8773.42 1257
8774.30 1203
8775.19 1181
8776.07 1223
8776.95 1257
8777.84 1332
8778.72 1386
8779.61 1423
8780.49 1468
8781.38 1447
8782.26 1471
8783.15 1410
8784.03 1462
8784.92 1441
8785.80 1382
8786.69 1308
8787.57 1343
8788.46 1238
8789.34 1219
8790.23 1230
8791.11 1185
8792.00 1133
8792.88 1145
8793.77 1154
8794.65 1143
8795.54 1182
8796.42 1190
8797.31 1118
8798.19 1157
8799.08 1138
8799.96 1106
8800.85 1120
8801.74 1124
8802.62 1098
8803.51 1126
8804.39 1078
8805.28 1039
8806.16 1047
8807.05 1059
8807.94 1054
8808.82 1000
8809.71 971
8810.59 1043
8811.48 1034
8812.37 1007
8813.25 1083
8814.14 1030
8815.03 1046
8815.91 1025
8816.80 1107
8817.68 1081
8818.57 1072
8819.46 1088
8820.34 1074
8821.23 1061
8822.12 1039
8823.00 1008
8823.89 977
8824.78 995
8825.66 997
8826.55 978
8827.44 960
8828.33 981
8829.21 969
8830.10 928
8830.99 919
8831.87 932
8832.76 959
8833.65 925
8834.54 948
8835.42 901
8836.31 898
8837.20 893
8838.08 913
8838.97 923
8839.86 895
8840.75 885
8841.64 918
8842.52 948
8843.41 891
8844.30 929
8845.19 909
8846.07 855
8846.96 888
8847.85 889
8848.74 880
8849.63 853
8850.51 828
8851.40 847
8852.29 832
8853.18 864
8854.07 894
8854.96 870
8855.84 830
8856.73 898
8857.62 859
8858.51 840
8859.40 814
8860.29 815
8861.17 813
8862.06 829
8862.95 826
8863.84 785
8864.73 829
8865.62 807
8866.51 818
8867.40 827
8868.29 832
8869.17 772
8870.06 795
8870.95 801
8871.84 760
8872.73 764
8873.62 771
8874.51 791
8875.40 751
8876.29 738
8877.18 780
8878.07 749
8878.96 696
8879.85 734
8880.74 761
8881.63 734
8882.51 734
8883.40 752
8884.29 749
8885.18 746
8886.07 707
8886.96 754
8887.85 748
8888.74 702
8889.63 754
8890.52 725
8891.41 711
8892.30 707
8893.19 704
8894.09 711
8894.98 671
8895.87 657
8896.76 683
8897.65 710
8898.54 704
8899.43 687
8900.32 710
8901.21 667
8902.10 654
8902.99 686
8903.88 645
8904.77 653
8905.66 665
8906.55 658
8907.44 656
8908.34 655
8909.23 630
8910.12 643
8911.01 642
8911.90 648
8912.79 664
8913.68 660
8914.57 668
8915.47 660
8916.36 618
8917.25 606
8918.14 623
8919.03 613
8919.92 628
8920.81 633
8921.71 614
8922.60 579
8923.49 624
8924.38 643
8925.27 624
8926.16 638
8927.06 643
8927.95 613
8928.84 593
8929.73 614
8930.62 602
8931.52 574
8932.41 601
8933.30 605
8934.19 610
8935.09 616
8935.98 586
8936.87 627
8937.76 567
8938.66 587
8939.55 575
8940.44 595
8941.33 607
8942.23 599
8943.12 604
8944.01 569
8944.90 599
8945.80 625
8946.69 587
8947.58 577
8948.48 590
8949.37 600
8950.26 577
8951.16 560
8952.05 567
8952.94 565
8953.84 598
8954.73 595
8955.62 521
8956.52 565
8957.41 567
8958.30 570
8959.20 591
8960.09 604
8960.98 579
8961.88 549
8962.77 554
8963.66 621
8964.56 590
8965.45 582
8966.35 585
8967.24 557
8968.13 573
8969.03 555
8969.92 575
8970.82 570
8971.71 547
8972.60 576
8973.50 591
8974.39 542
8975.29 550
8976.18 570
8977.08 557
8977.97 577
8978.87 561
8979.76 564
8980.65 586
8981.55 574
8982.44 575
8983.34 573
8984.23 547
8985.13 568
8986.02 550
8986.92 584
8987.81 559
8988.71 531
8989.60 517
8990.50 522
8991.39 557
8992.29 547
8993.18 573
8994.08 561
8994.97 542
8995.87 573
8996.76 532
8997.66 552
8998.56 551
8999.45 543
9000.35 588
9001.24 533
9002.14 553
9003.03 555
9003.93 565
9004.83 530
9005.72 535
9006.62 566
9007.51 558
9008.41 553
9009.31 553
9010.20 548
9011.10 533
9011.99 522
9012.89 515
9013.79 557
9014.68 526
9015.58 515
9016.48 549
9017.37 559
9018.27 570
9019.16 538
9020.06 546
9020.96 562
9021.85 508
9022.75 536
9023.65 487
9024.54 504
9025.44 483
9026.34 513
9027.24 530
9028.13 507
9029.03 502
9029.93 507
9030.82 532
9031.72 539
9032.62 548
9033.52 488
9034.41 523
9035.31 523
9036.21 544
9037.10 549
9038.00 496
9038.90 507
9039.80 515
9040.69 555
9041.59 520
9042.49 547
9043.39 508
9044.29 531
9045.18 541
9046.08 530
9046.98 532
9047.88 528
9048.78 531
9049.67 540
9050.57 541
9051.47 522
9052.37 514
9053.27 555
9054.16 543
9055.06 541
9055.96 514
9056.86 519
9057.76 546
9058.66 510
9059.55 540
9060.45 516
9061.35 549
9062.25 508
9063.15 538
9064.05 520
9064.95 531
9065.85 546
9066.74 511
9067.64 543
9068.54 506
9069.44 534
9070.34 541
9071.24 518
9072.14 523
9073.04 538
9073.94 513
9074.84 540
9075.74 541
9076.64 546
9077.53 539
9078.43 503
9079.33 528
9080.23 551
9081.13 584
9082.03 545
9082.93 563
9083.83 523
9084.73 558
9085.63 581
9086.53 552
9087.43 604
9088.33 562
9089.23 549
9090.13 573
9091.03 576
9091.93 564
9092.83 559
9093.73 593
9094.63 621
9095.53 576
9096.43 551
9097.33 574
9098.23 568
9099.13 545
9100.04 596
9100.94 587
9101.84 570
9102.74 569
9103.64 568
9104.54 567
9105.44 529
9106.34 553
9107.24 551
9108.14 576
9109.04 532
9109.94 524
9110.85 493
9111.75 503
9112.65 501
9113.55 518
9114.45 545
9115.35 519
9116.25 531
9117.15 561
9118.06 531
9118.96 507
9119.86 545
9120.76 575
9121.66 535
9122.56 508
9123.46 538
9124.37 516
9125.27 506
9126.17 509
9127.07 534
9127.97 536
9128.88 552
9129.78 557
9130.68 516
9131.58 536
9132.48 518
9133.39 511
9134.29 534
9135.19 514
9136.09 535
9137.00 521
9137.90 513
9138.80 518
9139.70 495
9140.61 510
9141.51 523
9142.41 513
9143.31 523
9144.22 525
9145.12 502
9146.02 515
9146.92 508
9147.83 505
9148.73 501
9149.63 539
9150.54 532
9151.44 495
9152.34 502
9153.25 477
9154.15 520
9155.05 488
9155.96 492
9156.86 520
9157.76 527
9158.67 509
9159.57 496
9160.47 492
9161.38 500
9162.28 521
9163.18 527
9164.09 522
9164.99 518
9165.90 504
9166.80 516
9167.70 522
9168.61 522
9169.51 538
9170.42 537
9171.32 532
9172.22 513
9173.13 521
9174.03 532
9174.94 497
9175.84 497
9176.74 507
9177.65 510
9178.55 542
9179.46 519
9180.36 495
9181.27 480
9182.17 503
9183.08 528
9183.98 499
9184.89 480
9185.79 522
9186.70 517
9187.60 527
9188.51 513
9189.41 528
9190.32 527
9191.22 540
9192.13 524
9193.03 542
9193.94 532
9194.84 540
9195.75 516
9196.65 521
9197.56 557
9198.46 571
9199.37 565
9200.27 595
9201.18 619
9202.08 586
9202.99 582
9203.90 559
9204.80 542
9205.71 538
9206.61 523
9207.52 532
9208.42 512
9209.33 498
9210.24 524
9211.14 529
9212.05 541
9212.95 516
9213.86 477
9214.77 531
9215.67 522
9216.58 489
9217.49 498
9218.39 487
9219.30 515
9220.21 494
9221.11 468
9222.02 513
9222.93 487
9223.83 505
9224.74 495
9225.65 500
9226.55 491
9227.46 500
9228.37 525
9229.27 510
9230.18 527
9231.09 487
9231.99 519
9232.90 518
9233.81 468
9234.72 484
9235.62 495
9236.53 497
9237.44 509
9238.34 498
9239.25 506
9240.16 502
9241.07 505
9241.97 484
9242.88 492
9243.79 486
9244.70 488
9245.61 483
9246.51 512
9247.42 553
9248.33 502
9249.24 510
9250.14 469
9251.05 509
9251.96 469
9252.87 489
9253.78 492
9254.69 484
9255.59 508
9256.50 489
9257.41 499
9258.32 492
9259.23 510
9260.14 474
9261.04 479
9261.95 489
9262.86 531
9263.77 483
9264.68 523
9265.59 541
9266.50 521
9267.40 493
9268.31 489
9269.22 465
9270.13 543
9271.04 525
9271.95 513
9272.86 522
9273.77 507
9274.68 523
9275.59 477
9276.49 512
9277.40 494
9278.31 522
9279.22 503
9280.13 515
9281.04 488
9281.95 490
9282.86 505
9283.77 492
9284.68 522
9285.59 499
9286.50 491
9287.41 509
9288.32 523
9289.23 487
9290.14 537
9291.05 557
9291.96 563
9292.87 526
9293.78 524
9294.69 511
9295.60 503
9296.51 522
9297.42 526
9298.33 560
9299.24 531
9300.15 527
9301.06 503
9301.97 517
9302.88 495
9303.79 511
9304.70 525
9305.61 557
9306.53 508
9307.44 561
9308.35 547
9309.26 568
9310.17 564
9311.08 555
9311.99 569
9312.90 559
9313.81 569
9314.72 552
9315.63 550
9316.55 570
9317.46 580
9318.37 537
9319.28 566
9320.19 531
9321.10 574
9322.01 545
9322.93 534
9323.84 551
9324.75 532
9325.66 566
9326.57 548
9327.48 544
9328.40 528
9329.31 552
9330.22 533
9331.13 573
9332.04 508
9332.96 531
9333.87 552
9334.78 552
9335.69 520
9336.60 529
9337.52 567
9338.43 553
9339.34 541
9340.25 566
9341.17 531
9342.08 517
9342.99 549
9343.90 538
9344.82 539
9345.73 558
9346.64 582
9347.55 591
9348.47 574
9349.38 521
9350.29 557
9351.21 541
9352.12 533
9353.03 511
9353.94 521
9354.86 522
9355.77 538
9356.68 526
9357.60 533
9358.51 529
9359.42 494
9360.34 523
9361.25 509
9362.16 533
9363.08 526
9363.99 506
9364.90 549
9365.82 515
9366.73 498
9367.65 483
9368.56 535
9369.47 524
9370.39 514
9371.30 508
9372.21 539
9373.13 534
9374.04 542
9374.96 554
9375.87 585
9376.79 541
9377.70 527
9378.61 545
9379.53 560
9380.44 522
9381.36 489
9382.27 556
9383.19 552
9384.10 521
9385.01 520
9385.93 539
9386.84 549
9387.76 573
9388.67 544
9389.59 586
9390.50 559
9391.42 567
9392.33 605
9393.25 615
9394.16 569
9395.08 559
9395.99 585
9396.91 599
9397.82 565
9398.74 544
9399.65 530
9400.57 521
9401.48 555
9402.40 529
9403.32 560
9404.23 512
9405.15 534
9406.06 527
9406.98 510
9407.89 513
9408.81 522
9409.73 528
9410.64 517
9411.56 533
9412.47 542
9413.39 559
9414.30 508
9415.22 523
9416.14 567
9417.05 535
9417.97 554
9418.89 553
9419.80 553
9420.72 533
9421.63 519
9422.55 559
9423.47 549
9424.38 552
9425.30 543
9426.22 547
9427.13 553
9428.05 566
9428.97 546
9429.88 544
9430.80 600
9431.72 564
9432.63 561
9433.55 538
9434.47 567
9435.38 535
9436.30 541
9437.22 577
9438.14 608
9439.05 591
9439.97 564
9440.89 580
9441.81 549
9442.72 529
9443.64 557
9444.56 578
9445.47 549
9446.39 559
9447.31 584
9448.23 583
9449.15 594
9450.06 590
9450.98 617
9451.90 636
9452.82 637
9453.73 647
9454.65 610
9455.57 651
9456.49 614
9457.41 596
9458.32 612
9459.24 562
9460.16 578
9461.08 568
9462.00 594
9462.92 552
9463.83 571
9464.75 603
9465.67 571
9466.59 571
9467.51 598
9468.43 580
9469.35 563
9470.26 589
9471.18 563
9472.10 600
9473.02 607
9473.94 583
9474.86 598
9475.78 621
9476.70 594
9477.62 611
9478.54 590
9479.45 592
9480.37 617
9481.29 625
9482.21 614
9483.13 598
9484.05 609
9484.97 616
9485.89 601
9486.81 595
9487.73 596
9488.65 586
9489.57 609
9490.49 580
9491.41 594
9492.33 573
9493.25 600
9494.17 576
9495.09 599
9496.01 591
9496.93 593
9497.85 605
9498.77 575
9499.69 601
9500.61 616
9501.53 598
9502.45 618
9503.37 604
9504.29 586
9505.21 586
9506.13 626
9507.05 632
9507.97 624
9508.89 627
9509.81 634
9510.73 626
9511.65 635
9512.57 623
9513.49 641
9514.42 612
9515.34 654
9516.26 651
9517.18 664
9518.10 653
9519.02 692
9519.94 699
9520.86 692
9521.78 707
9522.71 735
9523.63 718
9524.55 708
9525.47 707
9526.39 727
9527.31 702
9528.23 655
9529.16 708
9530.08 701
9531.00 711
9531.92 699
9532.84 682
9533.76 726
9534.69 709
9535.61 700
9536.53 707
9537.45 676
9538.37 662
9539.30 691
9540.22 709
9541.14 658
9542.06 674
9542.98 670
9543.91 672
9544.83 714
9545.75 700
9546.67 690
9547.60 720
9548.52 724
9549.44 723
9550.36 734
9551.29 708
9552.21 692
9553.13 716
9554.06 721
9554.98 725
9555.90 689
9556.82 742
9557.75 738
9558.67 737
9559.59 667
9560.52 721
9561.44 749
9562.36 766
9563.29 735
9564.21 702
9565.13 749
9566.06 756
9566.98 761
9567.90 761
9568.83 760
9569.75 736
9570.67 745
9571.60 757
9572.52 762
9573.44 714
9574.37 739
9575.29 773
9576.22 778
9577.14 766
9578.06 755
9578.99 781
9579.91 815
9580.84 812
9581.76 809
9582.68 821
9583.61 792
9584.53 800
9585.46 764
9586.38 814
9587.31 781
9588.23 847
9589.15 868
9590.08 857
9591.00 841
9591.93 909
9592.85 844
9593.78 847
9594.70 852
9595.63 913
9596.55 921
9597.48 942
9598.40 950
9599.33 960
9600.25 1006
9601.18 962
9602.10 976
9603.03 929
9603.95 913
9604.88 924
9605.80 891
9606.73 909
9607.65 888
9608.58 898
9609.50 845
9610.43 818
9611.35 849
9612.28 852
9613.21 878
9614.13 914
9615.06 911
9615.98 931
9616.91 866
9617.84 860
9618.76 888
9619.69 913
9620.61 890
9621.54 902
9622.47 903
9623.39 961
9624.32 935
9625.24 887
9626.17 901
9627.10 931
9628.02 953
9628.95 920
9629.88 981
9630.80 945
9631.73 969
9632.65 960
9633.58 967
9634.51 987
9635.43 982
9636.36 985
9637.29 1007
9638.22 1058
9639.14 1030
9640.07 1056
9641.00 1015
9641.92 1047
9642.85 1070
9643.78 1107
9644.70 1091
9645.63 1083
9646.56 1114
9647.49 1110
9648.41 1082
9649.34 1143
9650.27 1133
9651.20 1093
9652.12 1094
9653.05 1058
9653.98 1059
9654.91 1056
9655.83 1055
9656.76 1039
9657.69 1106
9658.62 1067
9659.55 1071
9660.47 1081
9661.40 1132
9662.33 1111
9663.26 1067
9664.19 1117
9665.11 1144
9666.04 1142
9666.97 1142
9667.90 1135
9668.83 1157
9669.75 1190
9670.68 1171
9671.61 1171
9672.54 1186
9673.47 1201
9674.40 1205
9675.33 1255
9676.25 1197
9677.18 1194
9678.11 1234
9679.04 1270
9679.97 1254
9680.90 1241
9681.83 1248
9682.76 1314
9683.69 1270
9684.61 1254
9685.54 1240
9686.47 1240
9687.40 1254
9688.33 1219
9689.26 1263
9690.19 1296
9691.12 1319
9692.05 1293
9692.98 1272
9693.91 1346
9694.84 1318
9695.77 1313
9696.70 1346
9697.63 1374
9698.56 1413
9699.49 1434
9700.42 1407
9701.35 1385
9702.28 1356
9703.21 1365
9704.14 1308
9705.07 1332
9706.00 1270
9706.93 1270
9707.86 1305
9708.79 1291
9709.72 1308
9710.65 1361
9711.58 1349
9712.51 1389
9713.44 1404
9714.37 1362
9715.30 1397
9716.23 1348
9717.16 1314
9718.09 1294
9719.02 1311
9719.95 1255
9720.88 1225
9721.81 1210
9722.75 1176
9723.68 1110
9724.61 1130
9725.54 1166
9726.47 1149
9727.40 1160
9728.33 1161
9729.26 1191
9730.19 1127
9731.13 1135
9732.06 1182
9732.99 1177
9733.92 1143
9734.85 1148
9735.78 1106
9736.71 1160
9737.65 1089
9738.58 1064
9739.51 1044
9740.44 1036
9741.37 1012
9742.30 1022
9743.24 1105
9744.17 1056
9745.10 1022
9746.03 1020
9746.96 1025
9747.90 1029
9748.83 1013
9749.76 1029
9750.69 1029
9751.63 972
9752.56 987
9753.49 1010
9754.42 974
9755.36 984
9756.29 1038
9757.22 1028
9758.15 1020
9759.09 983
9760.02 989
9760.95 1002
9761.88 998
9762.82 990
9763.75 990
9764.68 1016
9765.62 1025
9766.55 1007
9767.48 993
9768.41 1036
9769.35 1023
9770.28 1024
9771.21 1018
9772.15 993
9773.08 992
9774.01 1014
9774.95 1024
9775.88 1018
9776.81 1005
9777.75 1036
9778.68 1032
9779.62 974
9780.55 1001
9781.48 1016
9782.42 1009
9783.35 1067
9784.28 1035
9785.22 1051
9786.15 1020
9787.09 986
9788.02 968
9788.95 949
9789.89 956
9790.82 971
9791.76 958
9792.69 909
9793.63 926
9794.56 960
9795.49 960
9796.43 996
9797.36 965
9798.30 995
9799.23 1011
9800.17 975
9801.10 952
9802.04 916
9802.97 961
9803.91 919
9804.84 895
9805.78 882
9806.71 888
9807.65 857
9808.58 847
9809.52 886
9810.45 851
9811.39 792
9812.32 812
9813.26 812
9814.19 836
9815.13 807
9816.06 802
9817.00 838
9817.93 815
9818.87 776
9819.80 778
9820.74 781
9821.68 803
9822.61 779
9823.55 785
9824.48 784
9825.42 794
9826.35 826
9827.29 812
9828.23 796
9829.16 765
9830.10 768
9831.03 785
9831.97 745
9832.91 776
9833.84 787
9834.78 815
9835.72 760
9836.65 736
9837.59 768
9838.52 763
9839.46 807
9840.40 793
9841.33 801
9842.27 781
9843.21 730
9844.14 777
9845.08 791
9846.02 791
9846.95 744
9847.89 825
9848.83 798
9849.77 776
9850.70 758
9851.64 793
9852.58 765
9853.51 763
9854.45 762
9855.39 759
9856.33 810
9857.26 766
9858.20 784
9859.14 763
9860.08 739
9861.01 746
9861.95 713
9862.89 739
9863.83 733
9864.76 765
9865.70 726
9866.64 748
9867.58 774
9868.51 764
9869.45 738
9870.39 716
9871.33 755
9872.27 734
9873.20 713
9874.14 742
9875.08 724
9876.02 738
9876.96 751
9877.90 727
9878.83 693
9879.77 719
9880.71 705
9881.65 720
9882.59 716
9883.53 738
9884.47 719
9885.40 718
9886.34 717
9887.28 711
9888.22 696
9889.16 704
9890.10 713
9891.04 690
9891.98 686
9892.91 658
9893.85 699
9894.79 703
9895.73 716
9896.67 656
9897.61 661
9898.55 664
9899.49 679
9900.43 709
9901.37 659
9902.31 696
9903.25 730
9904.19 713
9905.13 664
9906.07 698
9907.01 665
9907.95 678
9908.89 687
9909.83 739
9910.77 714
9911.71 671
9912.65 706
9913.59 680
9914.53 675
9915.47 693
9916.41 714
9917.35 706
9918.29 740
9919.23 709
9920.17 718
9921.11 752
9922.05 768
9922.99 774
9923.93 865
9924.87 836
9925.81 829
9926.75 840
9927.69 884
9928.63 874
9929.57 819
9930.51 801
9931.45 806
9932.39 786
9933.34 700
9934.28 696
9935.22 704
9936.16 711
9937.10 673
9938.04 705
9938.98 659
9939.92 639
9940.87 687
9941.81 665
9942.75 661
9943.69 701
9944.63 705
9945.57 679
9946.51 721
9947.46 723
9948.40 705
9949.34 717
9950.28 729
9951.22 728
9952.16 704
9953.11 731
9954.05 707
9954.99 699
9955.93 629
9956.87 675
9957.82 639
9958.76 622
9959.70 660
9960.64 636
9961.59 616
9962.53 685
9963.47 608
9964.41 582
9965.35 632
9966.30 679
9967.24 653
9968.18 659
9969.13 614
9970.07 651
9971.01 625
9971.95 607
9972.90 590
9973.84 589
9974.78 613
9975.73 564
9976.67 605
9977.61 600
9978.55 609
9979.50 597
9980.44 614
9981.38 596
9982.33 592
9983.27 635
9984.21 627
9985.16 613
9986.10 569
9987.04 596
9987.99 604
9988.93 613
9989.88 587
9990.82 613
9991.76 604
9992.71 597
9993.65 600
9994.59 622
9995.54 584
9996.48 592
9997.43 618
9998.37 565
9999.31 588
10000.26 602
10001.20 591
10002.15 625
10003.09 606
10004.04 599
10004.98 597
10005.92 583
10006.87 583
10007.81 591
10008.76 581
10009.70 573
10010.65 577
10011.59 542
10012.54 579
10013.48 576
10014.43 556
10015.37 574
10016.32 567
10017.26 605
10018.21 574
10019.15 566
10020.10 558
10021.04 570
10021.99 555
10022.93 540
10023.88 575
10024.82 577
10025.77 561
10026.71 597
10027.66 618
10028.60 591
10029.55 581
10030.49 580
10031.44 590
10032.39 576
10033.33 575
10034.28 547
10035.22 542
10036.17 541
10037.11 570
10038.06 535
10039.01 547
10039.95 557
10040.90 554
10041.84 572
10042.79 540
10043.74 561
10044.68 591
10045.63 567
10046.58 544
10047.52 574
10048.47 578
10049.41 543
10050.36 544
10051.31 538
10052.25 565
10053.20 541
10054.15 551
10055.09 575
10056.04 541
10056.99 550
10057.93 546
10058.88 541
10059.83 504
10060.78 537
10061.72 550
10062.67 547
10063.62 534
10064.56 533
10065.51 565
10066.46 557
10067.41 567
10068.35 555
10069.30 553
10070.25 542
10071.20 543
10072.14 544
10073.09 575
10074.04 503
10074.99 558
10075.93 579
10076.88 544
10077.83 542
10078.78 527
10079.72 516
10080.67 528
10081.62 525
10082.57 550
10083.52 550
10084.46 506
10085.41 531
10086.36 579
10087.31 563
10088.26 498
10089.21 522
10090.15 528
10091.10 537
10092.05 524
10093.00 528
10093.95 531
10094.90 538
10095.85 547
10096.79 547
10097.74 553
10098.69 506
10099.64 558
10100.59 539
10101.54 526
10102.49 555
10103.44 528
10104.39 519
10105.33 488
10106.28 554
10107.23 573
10108.18 565
10109.13 560
10110.08 526
10111.03 518
10111.98 527
10112.93 534
10113.88 577
10114.83 576
10115.78 574
10116.73 535
10117.68 578
10118.63 530
10119.58 536
10120.53 550
10121.48 560
10122.43 565
10123.38 550
10124.33 537
10125.28 539
10126.23 536
10127.18 525
10128.13 555
10129.08 553
10130.03 584
10130.98 531
10131.93 562
10132.88 593
10133.83 584
10134.78 574
10135.73 559
10136.68 538
10137.63 555
10138.58 579
10139.53 630
10140.48 569
10141.43 578
10142.38 596
10143.33 615
10144.29 597
10145.24 565
10146.19 593
10147.14 571
10148.09 620
10149.04 630
10149.99 615
10150.94 616
10151.89 620
10152.85 626
10153.80 652
10154.75 655
10155.70 633
10156.65 640
10157.60 628
10158.55 661
10159.51 681
10160.46 659
10161.41 653
10162.36 675
10163.31 685
10164.26 691
10165.22 671
10166.17 658
10167.12 689
10168.07 691
10169.02 694
10169.98 678
10170.93 708
10171.88 730
10172.83 692
10173.79 712
10174.74 692
10175.69 756
10176.64 740
10177.60 736
10178.55 739
10179.50 728
10180.45 762
10181.41 744
10182.36 734
10183.31 728
10184.26 778
10185.22 793
10186.17 779
10187.12 761
10188.08 726
10189.03 714
10189.98 759
10190.93 814
10191.89 780
10192.84 771
10193.79 777
10194.75 778
10195.70 752
10196.65 750
10197.61 764
10198.56 781
10199.51 771
10200.47 808
10201.42 769
10202.38 811
10203.33 850
10204.28 910
10205.24 878
10206.19 879
10207.14 883
10208.10 906
10209.05 869
10210.01 856
10210.96 883
10211.91 862
10212.87 818
10213.82 783
10214.78 795
10215.73 769
10216.69 791
10217.64 787
10218.59 755
10219.55 807
10220.50 737
10221.46 756
10222.41 712
10223.37 754
10224.32 732
10225.28 730
10226.23 764
10227.19 730
10228.14 724
10229.10 784
10230.05 783
10231.01 754
10231.96 765
10232.92 805
10233.87 791
10234.83 810
10235.78 833
10236.74 826
10237.69 798
10238.65 766
10239.60 769
10240.56 777
10241.51 745
10242.47 739
10243.42 709
10244.38 710
10245.34 683
10246.29 705
10247.25 670
10248.20 686
10249.16 697
10250.11 700
10251.07 698
10252.03 699
10252.98 654
10253.94 657
10254.89 655
10255.85 653
10256.81 645
10257.76 651
10258.72 670
10259.68 637
10260.63 659
10261.59 608
10262.55 631
10263.50 607
10264.46 636
10265.41 680
10266.37 649
10267.33 631
10268.28 644
10269.24 673
10270.20 627
10271.16 643
10272.11 659
10273.07 636
10274.03 626
10274.98 619
10275.94 638
10276.90 635
10277.85 592
10278.81 593
10279.77 575
10280.73 571
10281.68 583
10282.64 594
10283.60 546
10284.56 569
10285.51 555
10286.47 587
10287.43 628
10288.39 619
10289.34 616
10290.30 638
10291.26 575
10292.22 571
10293.18 589
10294.13 590
10295.09 576
10296.05 601
10297.01 563
10297.97 557
10298.92 530
10299.88 498
10300.84 558
10301.80 564
10302.76 590
10303.72 559
10304.67 573
10305.63 577
10306.59 573
10307.55 602
10308.51 568
10309.47 556
10310.43 558
10311.38 584
10312.34 565
10313.30 571
10314.26 551
10315.22 543
10316.18 568
10317.14 560
10318.10 535
10319.06 552
10320.01 575
10320.97 556
10321.93 548
10322.89 561
10323.85 539
10324.81 552
10325.77 524
10326.73 570
10327.69 550
10328.65 557
10329.61 537
10330.57 579
10331.53 560
10332.49 549
10333.45 547
10334.41 521
10335.37 548
10336.33 522
10337.29 537
10338.25 514
10339.21 510
10340.17 557
10341.13 542
10342.09 528
10343.05 500
10344.01 508
10344.97 504
10345.93 528
10346.89 533
10347.85 521
10348.81 530
10349.77 519
10350.73 512
10351.69 506
10352.65 495
10353.61 500
10354.57 513
10355.53 522
10356.49 496
10357.46 489
10358.42 508
10359.38 506
10360.34 507
10361.30 483
10362.26 476
10363.22 454
10364.18 477
10365.14 525
10366.11 523
10367.07 512
10368.03 519
10368.99 501
10369.95 451
10370.91 489
10371.87 453
10372.84 481
10373.80 452
10374.76 512
10375.72 488
10376.68 467
10377.64 483
10378.61 475
10379.57 481
10380.53 484
10381.49 487
10382.45 505
10383.42 450
10384.38 477
10385.34 460
10386.30 480
10387.27 461
10388.23 455
10389.19 464
10390.15 440
10391.11 432
10392.08 460
10393.04 466
10394.00 485
10394.96 478
10395.93 467
10396.89 470
10397.85 486
10398.82 478
10399.78 459
10400.74 454
10401.70 447
10402.67 461
10403.63 492
10404.59 463
10405.56 439
10406.52 432
10407.48 487
10408.45 509
10409.41 455
10410.37 455
10411.34 483
10412.30 503
10413.26 480
10414.23 455
10415.19 474
10416.15 490
10417.12 517
10418.08 494
10419.04 507
10420.01 475
10420.97 496
10421.94 460
10422.90 475
10423.86 498
10424.83 457
10425.79 461
10426.76 431
10427.72 456
10428.68 430
10429.65 469
10430.61 467
10431.58 465
10432.54 444
10433.51 445
10434.47 446
10435.44 421
10436.40 457
10437.36 432
10438.33 470
10439.29 485
10440.26 436
10441.22 433
10442.19 458
10443.15 458
10444.12 437
10445.08 438
10446.05 448
10447.01 445
10447.98 470
10448.94 438
10449.91 461
10450.87 449
10451.84 448
10452.80 441
10453.77 455
10454.73 465
10455.70 424
10456.67 504
10457.63 461
10458.60 479
10459.56 459
10460.53 448
10461.49 452
10462.46 453
10463.43 439
10464.39 435
10465.36 459
10466.32 460
10467.29 442
10468.25 436
10469.22 448
10470.19 426
10471.15 440
10472.12 418
10473.09 458
10474.05 450
10475.02 467
10475.98 466
10476.95 470
10477.92 461
10478.88 458
10479.85 489
10480.82 474
10481.78 465
10482.75 445
10483.72 479
10484.68 428
10485.65 438
10486.62 462
10487.58 438
10488.55 461
10489.52 456
10490.49 432
10491.45 409
10492.42 423
10493.39 428
10494.35 449
10495.32 433
10496.29 449
10497.26 469
10498.22 484
10499.19 438
10500.16 452
10501.13 437
10502.09 456
10503.06 468
10504.03 461
10505.00 441
10505.96 454
10506.93 434
10507.90 448
10508.87 455
10509.84 427
10510.80 469
10511.77 462
10512.74 454
10513.71 431
10514.68 432
10515.64 427
10516.61 427
10517.58 436
10518.55 435
10519.52 471
10520.49 481
10521.45 436
10522.42 456
10523.39 455
10524.36 448
10525.33 465
10526.30 433
10527.27 471
10528.23 450
10529.20 447
10530.17 483
10531.14 481
10532.11 477
10533.08 453
10534.05 439
10535.02 454
10535.99 484
10536.96 480
10537.93 507
10538.89 472
10539.86 476
10540.83 470
10541.80 450
10542.77 485
10543.74 476
10544.71 459
10545.68 471
10546.65 440
10547.62 481
10548.59 428
10549.56 462
10550.53 457
10551.50 476
10552.47 469
10553.44 466
10554.41 507
10555.38 498
10556.35 513
10557.32 489
10558.29 516
10559.26 514
10560.23 528
10561.20 537
10562.17 482
10563.14 484
10564.11 522
10565.08 496
10566.05 475
10567.02 488
10567.99 481
10568.96 471
10569.93 493
10570.91 505
10571.88 497
10572.85 472
10573.82 491
10574.79 455
10575.76 488
10576.73 522
10577.70 460
10578.67 469
10579.64 472
10580.62 485
10581.59 482
10582.56 472
10583.53 482
10584.50 501
10585.47 519
10586.44 471
10587.42 474
10588.39 472
10589.36 456
10590.33 483
10591.30 505
10592.27 497
10593.25 513
10594.22 472
10595.19 481
10596.16 470
10597.13 495
10598.10 494
10599.08 467
10600.05 465
10601.02 461
10601.99 490
10602.97 513
10603.94 510
10604.91 494
10605.88 517
10606.85 509
10607.83 560
10608.80 537
10609.77 545
10610.74 549
10611.72 541
10612.69 521
10613.66 498
10614.64 497
10615.61 494
10616.58 495
10617.55 502
10618.53 475
10619.50 484
10620.47 521
10621.45 475
10622.42 492
10623.39 508
10624.37 490
10625.34 484
10626.31 480
10627.29 478
10628.26 468
10629.23 494
10630.21 472
10631.18 491
10632.15 512
10633.13 517
10634.10 507
10635.07 510
10636.05 513
10637.02 545
10638.00 533
10638.97 531
10639.94 514
10640.92 495
10641.89 524
10642.87 575
10643.84 510
10644.81 506
10645.79 493
10646.76 482
10647.74 465
10648.71 505
10649.68 468
10650.66 430
10651.63 471
10652.61 445
10653.58 450
10654.56 434
10655.53 464
10656.51 454
10657.48 424
10658.46 407
10659.43 455
10660.41 417
10661.38 445
10662.36 464
10663.33 452
10664.31 472
10665.28 432
10666.26 427
10667.23 444
10668.21 456
10669.18 481
10670.16 465
10671.13 456
10672.11 443
10673.08 466
10674.06 490
10675.03 469
10676.01 463
10676.99 453
10677.96 455
10678.94 469
10679.91 418
10680.89 451
10681.86 452
10682.84 473
10683.82 483
10684.79 452
10685.77 457
10686.74 467
10687.72 456
10688.70 470
10689.67 442
10690.65 461
10691.63 456
10692.60 440
10693.58 446
10694.55 443
10695.53 437
10696.51 463
10697.48 463
10698.46 445
10699.44 408
10700.41 418
10701.39 440
10702.37 435
10703.34 444
10704.32 440
10705.30 450
10706.27 425
10707.25 426
10708.23 465
10709.21 419
10710.18 452
10711.16 457
10712.14 479
10713.11 440
10714.09 476
10715.07 454
10716.05 457
10717.02 425
10718.00 442
10718.98 434
10719.96 425
10720.93 447
10721.91 467
10722.89 465
10723.87 426
10724.85 418
10725.82 437
10726.80 464
10727.78 427
10728.76 454
10729.74 474
10730.71 462
10731.69 464
10732.67 470
10733.65 469
10734.63 493
10735.60 454
10736.58 454
10737.56 448
10738.54 446
10739.52 476
10740.50 469
10741.48 448
10742.45 444
10743.43 470
10744.41 460
10745.39 468
10746.37 468
10747.35 470
10748.33 465
10749.31 454
10750.28 446
10751.26 452
10752.24 448
10753.22 468
10754.20 470
10755.18 464
10756.16 457
10757.14 440
10758.12 467
10759.10 482
10760.08 460
10761.06 476
10762.04 488
10763.01 484
10763.99 451
10764.97 452
10765.95 461
10766.93 460
10767.91 466
10768.89 472
10769.87 492
10770.85 464
10771.83 471
10772.81 497
10773.79 466
10774.77 477
10775.75 458
10776.73 480
10777.71 445
10778.69 488
10779.67 518
10780.65 526
10781.63 529
10782.62 481
10783.60 511
10784.58 501
10785.56 504
10786.54 470
10787.52 516
10788.50 502
10789.48 478
10790.46 485
10791.44 467
10792.42 519
10793.40 520
10794.38 514
10795.37 491
10796.35 473
10797.33 452
10798.31 462
10799.29 468
10800.27 478
10801.25 485
10802.23 491
10803.21 464
10804.20 452
10805.18 444
10806.16 457
10807.14 479
10808.12 493
10809.10 481
10810.09 513
10811.07 507
10812.05 497
10813.03 509
10814.01 476
10815.00 489
10815.98 486
10816.96 494
10817.94 510
10818.92 463
10819.91 490
10820.89 493
10821.87 494
10822.85 479
10823.83 471
10824.82 477
10825.80 517
10826.78 474
10827.76 482
10828.75 506
10829.73 499
10830.71 494
10831.69 502
10832.68 506
10833.66 523
10834.64 517
10835.63 482
10836.61 487
10837.59 509
10838.57 513
10839.56 520
10840.54 550
10841.52 500
10842.51 508
10843.49 507
10844.47 502
10845.46 492
10846.44 517
10847.42 548
10848.41 538
10849.39 524
10850.37 515
10851.36 549
10852.34 538
10853.32 566
10854.31 508
10855.29 518
10856.28 574
10857.26 547
10858.24 542
10859.23 544
10860.21 524
10861.20 527
10862.18 576
10863.16 553
10864.15 529
10865.13 532
10866.12 549
10867.10 556
10868.08 534
10869.07 568
10870.05 586
10871.04 585
10872.02 585
10873.01 535
10873.99 568
10874.98 535
10875.96 565
10876.95 560
10877.93 579
10878.92 574
10879.90 573
10880.89 598
10881.87 573
10882.86 553
10883.84 582
10884.83 597
10885.81 599
10886.80 603
10887.78 594
10888.77 615
10889.75 585
10890.74 605
10891.72 609
10892.71 606
10893.69 594
10894.68 591
10895.66 578
10896.65 611
10897.64 635
10898.62 648
10899.61 636
10900.59 631
10901.58 624
10902.56 661
10903.55 590
10904.54 648
10905.52 642
10906.51 599
10907.49 662
10908.48 651
10909.47 673
10910.45 669
10911.44 662
10912.43 642
10913.41 708
10914.40 744
10915.39 711
10916.37 684
10917.36 666
10918.35 677
10919.33 716
10920.32 722
10921.31 724
10922.29 719
10923.28 709
10924.27 698
10925.25 713
10926.24 739
10927.23 725
10928.21 738
10929.20 744
10930.19 734
10931.18 746
10932.16 790
10933.15 766
10934.14 759
10935.12 756
10936.11 753
10937.10 785
10938.09 837
10939.07 788
10940.06 837
10941.05 797
10942.04 812
10943.02 832
10944.01 814
10945.00 845
10945.99 815
10946.98 856
10947.96 894
10948.95 843
10949.94 857
10950.93 907
10951.92 942
10952.90 923
10953.89 959
10954.88 999
10955.87 1034
10956.86 1051
10957.85 1051
10958.83 1053
10959.82 1076
10960.81 1024
10961.80 1036
10962.79 1027
10963.78 995
10964.77 965
10965.75 943
10966.74 944
10967.73 920
10968.72 861
10969.71 888
10970.70 890
10971.69 894
10972.68 880
10973.67 867
10974.66 899
10975.64 897
10976.63 961
10977.62 905
10978.61 915
10979.60 929
10980.59 931
10981.58 941
10982.57 949
10983.56 941
10984.55 953
10985.54 925
10986.53 964
10987.52 980
10988.51 1021
10989.50 1034
10990.49 1003
10991.48 1087
10992.47 1104
10993.46 1116
10994.45 1179
10995.44 1247
10996.43 1336
10997.42 1408
10998.41 1378
10999.40 1447
11000.39 1396
11001.38 1370
11002.37 1351
11003.36 1299
11004.35 1229
11005.34 1172
11006.33 1115
11007.32 1073
11008.31 1046
11009.30 1035
11010.30 945
11011.29 958
11012.28 957
11013.27 895
11014.26 854
11015.25 872
11016.24 862
11017.23 835
11018.22 835
11019.21 787
11020.21 831
11021.20 863
11022.19 831
11023.18 776
11024.17 805
11025.16 844
11026.15 803
11027.14 782
11028.14 784
11029.13 817
11030.12 778
11031.11 804
11032.10 794
11033.09 852
11034.09 802
11035.08 764
11036.07 794
11037.06 785
11038.05 805
11039.05 756
11040.04 778
11041.03 809
11042.02 771
11043.02 798
11044.01 744
11045.00 761
11045.99 772
11046.98 711
11047.98 709
11048.97 729
11049.96 739
11050.95 714
11051.95 713
11052.94 717
11053.93 728
11054.93 731
11055.92 698
11056.91 753
11057.90 729
11058.90 768
11059.89 755
11060.88 754
11061.88 717
11062.87 730
11063.86 700
11064.86 770
11065.85 775
11066.84 759
11067.84 750
11068.83 726
11069.82 730
11070.82 744
11071.81 768
11072.80 751
11073.80 758
11074.79 768
11075.78 770
11076.78 755
11077.77 760
11078.77 750
11079.76 733
11080.75 717
11081.75 728
11082.74 711
11083.74 714
11084.73 755
11085.72 740
11086.72 731
11087.71 714
11088.71 744
11089.70 723
11090.70 689
11091.69 667
11092.68 713
11093.68 723
11094.67 685
11095.67 703
11096.66 703
11097.66 669
11098.65 695
11099.65 686
11100.64 669
11101.64 679
11102.63 691
11103.63 665
11104.62 674
11105.62 719
11106.61 685
11107.61 640
11108.60 641
11109.60 624
11110.59 647
11111.59 666
11112.58 663
11113.58 664
11114.57 668
11115.57 664
11116.56 680
11117.56 684
11118.56 679
11119.55 658
11120.55 625
11121.54 647
11122.54 660
11123.54 676
11124.53 681
11125.53 726
11126.52 656
11127.52 628
11128.51 663
11129.51 666
11130.51 646
11131.50 666
11132.50 676
11133.50 661
11134.49 622
11135.49 666
11136.49 628
11137.48 687
11138.48 667
11139.47 645
11140.47 653
11141.47 695
11142.46 615
11143.46 632
11144.46 629
11145.46 652
11146.45 661
11147.45 676
11148.45 675
11149.44 666
11150.44 642
11151.44 645
11152.43 669
11153.43 676
11154.43 695
11155.43 618
11156.42 674
11157.42 607
11158.42 631
11159.42 648
11160.41 608
11161.41 629
11162.41 647
11163.41 656
11164.40 644
11165.40 640
11166.40 593
11167.40 628
11168.39 655
11169.39 647
11170.39 628
11171.39 629
11172.39 620
11173.38 617
11174.38 621
11175.38 633
11176.38 655
11177.38 650
11178.38 646
11179.37 636
11180.37 621
11181.37 653
11182.37 672
11183.37 631
11184.37 672
11185.37 648
11186.36 664
11187.36 632
11188.36 654
11189.36 637
11190.36 661
11191.36 662
11192.36 642
11193.36 626
11194.36 657
11195.35 653
11196.35 647
11197.35 693
11198.35 662
11199.35 655
11200.35 664
11201.35 664
11202.35 648
11203.35 665
11204.35 652
11205.35 703
11206.35 712
11207.35 720
11208.35 687
11209.35 700
11210.35 697
11211.35 663
11212.35 718
11213.35 676
11214.35 686
11215.34 624
11216.35 695
11217.35 633
11218.35 679
11219.35 692
11220.35 667
11221.35 675
11222.35 692
11223.35 690
11224.35 697
11225.35 712
11226.35 657
11227.35 684
11228.35 692
11229.35 666
11230.35 708
11231.35 746
11232.35 710
11233.35 681
11234.35 639
11235.35 698
11236.35 727
11237.36 688
11238.36 670
11239.36 677
11240.36 700
11241.36 670
11242.36 673
11243.36 696
11244.36 690
11245.36 695
11246.37 729
11247.37 680
11248.37 706
11249.37 638
11250.37 646
11251.37 681
11252.38 722
11253.38 698
11254.38 699
11255.38 711
11256.38 736
11257.38 732
11258.39 702
11259.39 711
11260.39 714
11261.39 762
11262.39 720
11263.40 726
11264.40 740
11265.40 726
11266.40 744
11267.40 740
11268.41 755
11269.41 727
11270.41 700
11271.41 768
11272.42 814
11273.42 816
11274.42 835
11275.42 787
11276.43 821
11277.43 778
11278.43 797
11279.44 764
11280.44 779
11281.44 772
11282.44 793
11283.45 762
11284.45 739
11285.45 683
11286.46 668
11287.46 684
11288.46 677
11289.47 691
11290.47 705
11291.47 690
11292.48 677
11293.48 702
11294.48 684
11295.49 691
11296.49 662
11297.49 668
11298.50 648
11299.50 628
11300.51 669
11301.51 658
11302.51 660
11303.52 667
11304.52 664
11305.53 681
11306.53 642
11307.53 614
11308.54 631
11309.54 658
11310.55 647
11311.55 689
11312.55 701
11313.56 674
11314.56 668
11315.57 680
11316.57 710
11317.58 694
11318.58 699
11319.59 691
11320.59 661
11321.59 664
11322.60 664
11323.60 675
11324.61 679
11325.61 712
11326.62 667
11327.62 654
11328.63 631
11329.63 657
11330.64 632
11331.64 605
11332.65 620
11333.65 623
11334.66 656
11335.67 631
11336.67 603
11337.68 646
11338.68 679
11339.69 680
11340.69 647
11341.70 653
11342.70 702
11343.71 643
11344.72 599
11345.72 659
11346.73 667
11347.73 630
11348.74 604
11349.74 634
11350.75 625
11351.76 646
11352.76 614
11353.77 621
11354.78 615
11355.78 643
11356.79 622
11357.79 661
11358.80 601
11359.81 598
11360.81 657
11361.82 647
11362.83 658
11363.83 638
11364.84 610
11365.85 607
11366.85 620
11367.86 599
11368.87 601
11369.87 589
11370.88 602
11371.89 576
11372.89 589
11373.90 556
11374.91 584
11375.92 602
11376.92 577
11377.93 556
11378.94 584
11379.94 586
11380.95 596
11381.96 580
11382.97 595
11383.97 591
11384.98 589
11385.99 569
11387.00 527
11388.00 571
11389.01 566
11390.02 586
11391.03 595
11392.04 596
11393.04 578
11394.05 567
11395.06 614
11396.07 599
11397.08 618
11398.08 560
11399.09 595
11400.10 592
11401.11 595
11402.12 549
11403.12 578
11404.13 568
11405.14 591
11406.15 551
11407.16 573
11408.17 552
11409.18 567
11410.18 567
11411.19 567
11412.20 595
11413.21 564
11414.22 559
11415.23 537
11416.24 578
11417.25 529
11418.25 527
11419.26 536
11420.27 569
11421.28 529
11422.29 573
11423.30 542
11424.31 561
11425.32 562
11426.33 564
11427.34 538
11428.35 548
11429.36 565
11430.37 558
11431.38 619
11432.39 574
11433.39 570
11434.40 562
11435.41 551
11436.42 591
11437.43 587
11438.44 584
11439.45 572
11440.46 568
11441.47 578
11442.48 554
11443.49 583
11444.50 544
11445.51 598
11446.52 595
11447.53 537
11448.55 571
11449.56 545
11450.57 588
11451.58 574
11452.59 616
11453.60 573
11454.61 589
11455.62 565
11456.63 560
11457.64 572
11458.65 587
11459.66 551
11460.67 576
11461.68 581
11462.69 537
11463.71 574
11464.72 599
11465.73 554
11466.74 579
11467.75 588
11468.76 545
11469.77 581
11470.78 595
11471.80 613
11472.81 575
11473.82 575
11474.83 583
11475.84 598
11476.85 594
11477.86 590
11478.88 596
11479.89 596
11480.90 590
11481.91 610
11482.92 627
11483.93 583
11484.95 623
11485.96 596
11486.97 578
11487.98 572
11489.00 575
11490.01 605
11491.02 610
11492.03 587
11493.04 621
11494.06 573
11495.07 600
11496.08 611
11497.09 632
11498.11 652
11499.12 631
11500.13 616
11501.14 633
11502.16 658
11503.17 646
11504.18 671
11505.20 656
11506.21 655
11507.22 668
11508.23 641
11509.25 619
11510.26 681
11511.27 690
11512.29 639
11513.30 672
11514.31 695
11515.33 730
11516.34 735
11517.35 733
11518.37 751
11519.38 764
11520.39 744
11521.41 803
11522.42 818
11523.43 787
11524.45 806
11525.46 806
11526.47 821
11527.49 866
11528.50 854
11529.52 899
11530.53 939
11531.54 1004
11532.56 1000
11533.57 1025
11534.59 1078
11535.60 1157
11536.62 1195
11537.63 1202
11538.64 1248
11539.66 1234
11540.67 1209
11541.69 1203
11542.70 1172
11543.72 1120
11544.73 979
11545.75 978
11546.76 911
11547.77 913
11548.79 846
11549.80 830
11550.82 795
11551.83 819
11552.85 723
11553.86 710
11554.88 718
11555.89 705
11556.91 705
11557.92 695
11558.94 683
11559.95 700
11560.97 700
11561.99 718
11563.00 698
11564.02 688
11565.03 696
11566.05 693
11567.06 717
11568.08 711
11569.09 685
11570.11 734
11571.13 688
11572.14 683
11573.16 698
11574.17 686
11575.19 705
11576.20 690
11577.22 707
11578.24 672
11579.25 698
11580.27 703
11581.29 689
11582.30 674
11583.32 685
11584.33 670
11585.35 699
11586.37 655
11587.38 651
11588.40 648
11589.42 717
11590.43 683
11591.45 655
11592.47 687
11593.48 721
11594.50 732
11595.52 754
11596.53 763
11597.55 810
11598.57 781
11599.58 783
11600.60 838
11601.62 827
11602.64 803
11603.65 822
11604.67 795
11605.69 747
11606.70 707
11607.72 699
11608.74 710
11609.76 676
11610.77 707
11611.79 681
11612.81 701
11613.83 668
11614.84 680
11615.86 691
11616.88 694
11617.90 671
11618.92 669
11619.93 657
11620.95 653
11621.97 659
11622.99 651
11624.01 680
11625.02 632
11626.04 604
11627.06 616
11628.08 672
11629.10 629
11630.11 647
11631.13 631
11632.15 642
11633.17 620
11634.19 643
11635.21 599
11636.23 636
11637.24 625
11638.26 604
11639.28 579
11640.30 630
11641.32 615
11642.34 589
11643.36 609
11644.38 599
11645.39 629
11646.41 605
11647.43 610
11648.45 577
11649.47 607
11650.49 608
11651.51 609
11652.53 621
11653.55 594
11654.57 584
11655.59 573
11656.61 587
11657.63 575
11658.65 581
11659.67 535
11660.69 551
11661.70 588
11662.72 546
11663.74 552
11664.76 562
11665.78 588
11666.80 588
11667.82 593
11668.84 537
11669.86 541
11670.88 557
11671.90 514
11672.92 558
11673.95 589
11674.97 559
11675.99 553
11677.01 554
11678.03 570
11679.05 554
11680.07 592
11681.09 584
11682.11 570
11683.13 539
11684.15 543
11685.17 550
11686.19 559
11687.21 560
11688.23 535
11689.25 556
11690.28 547
11691.30 551
11692.32 556
11693.34 510
11694.36 524
11695.38 516
11696.40 526
11697.42 509
11698.44 506
11699.47 507
11700.49 538
11701.51 538
11702.53 526
11703.55 531
11704.57 498
11705.60 528
11706.62 526
11707.64 524
11708.66 502
11709.68 503
11710.70 480
11711.73 513
11712.75 524
11713.77 506
11714.79 528
11715.81 532
11716.84 519
11717.86 517
11718.88 535
11719.90 529
11720.92 527
11721.95 520
11722.97 509
11723.99 533
11725.01 528
11726.04 534
11727.06 499
11728.08 500
11729.11 496
11730.13 491
11731.15 499
11732.17 510
11733.20 541
11734.22 488
11735.24 511
11736.26 481
11737.29 484
11738.31 497
11739.33 467
11740.36 473
11741.38 518
11742.40 521
11743.43 512
11744.45 483
11745.47 500
11746.50 493
11747.52 501
11748.54 481
11749.57 527
11750.59 521
11751.62 502
11752.64 515
11753.66 525
11754.69 515
11755.71 523
11756.73 533
11757.76 505
11758.78 540
11759.81 496
11760.83 466
11761.85 519
11762.88 537
11763.90 517
11764.93 538
11765.95 539
11766.98 506
11768.00 528
11769.02 492
11770.05 484
11771.07 528
11772.10 549
11773.12 541
11774.15 510
11775.17 509
11776.20 558
11777.22 538
11778.25 530
11779.27 537
11780.30 530
11781.32 534
11782.35 525
11783.37 521
11784.40 515
11785.42 540
11786.45 536
11787.47 549
11788.50 529
11789.52 513
11790.55 503
11791.57 536
11792.60 533
11793.62 474
11794.65 507
11795.67 545
11796.70 551
11797.73 539
11798.75 508
11799.78 506
11800.80 473
11801.83 551
11802.85 525
11803.88 538
11804.91 550
11805.93 527
11806.96 533
11807.98 544
11809.01 538
11810.04 546
11811.06 555
11812.09 550
11813.12 583
11814.14 550
11815.17 544
11816.19 551
11817.22 539
11818.25 565
11819.27 553
11820.30 566
11821.33 564
11822.35 567
11823.38 564
11824.41 568
11825.44 568
11826.46 566
11827.49 553
11828.52 570
11829.54 570
11830.57 566
11831.60 575
11832.62 554
11833.65 587
11834.68 593
11835.71 572
11836.73 559
11837.76 578
11838.79 589
11839.82 583
11840.84 590
11841.87 594
11842.90 626
11843.93 654
11844.95 603
11845.98 636
11847.01 599
11848.04 624
11849.07 647
11850.09 624
11851.12 654
11852.15 588
11853.18 642
11854.21 604
11855.23 655
11856.26 625
11857.29 650
11858.32 650
11859.35 653
11860.38 625
11861.40 646
11862.43 664
11863.46 647
11864.49 689
11865.52 662
11866.55 669
11867.58 680
11868.60 679
11869.63 674
11870.66 664
11871.69 688
11872.72 712
11873.75 698
11874.78 707
11875.81 656
11876.84 724
11877.86 733
11878.89 740
11879.92 770
11880.95 726
11881.98 769
11883.01 772
11884.04 725
11885.07 760
11886.10 744
11887.13 739
11888.16 748
11889.19 748
11890.22 768
11891.25 780
11892.28 787
11893.31 806
11894.34 814
11895.37 872
11896.40 842
11897.43 872
11898.46 870
11899.49 923
11900.52 911
11901.55 927
11902.58 986
11903.61 958
11904.64 971
11905.67 961
11906.70 916
11907.73 935
11908.76 910
11909.79 863
11910.82 901
11911.85 891
11912.88 864
11913.91 900
11914.94 881
11915.97 848
11917.01 872
11918.04 879
11919.07 876
11920.10 891
11921.13 913
11922.16 941
11923.19 975
11924.22 974
11925.25 1024
11926.28 1030
11927.32 1059
11928.35 1094
11929.38 1126
11930.41 1096
11931.44 1135
11932.47 1137
11933.50 1096
11934.54 1109
11935.57 1067
11936.60 1023
11937.63 1036
11938.66 967
11939.70 949
11940.73 931
11941.76 912
11942.79 884
11943.82 833
11944.85 851
11945.89 813
11946.92 837
11947.95 815
11948.98 787
11950.02 798
11951.05 818
11952.08 849
11953.11 805
11954.15 801
11955.18 749
11956.21 757
11957.24 766
11958.28 791
11959.31 786
11960.34 734
11961.37 779
11962.41 793
11963.44 771
11964.47 778
11965.51 757
11966.54 802
11967.57 809
11968.60 822
11969.64 783
11970.67 772
11971.70 780
11972.74 818
11973.77 804
11974.80 770
11975.84 809
11976.87 806
11977.90 792
11978.94 749
11979.97 768
11981.00 765
11982.04 777
11983.07 805
11984.11 776
11985.14 783
11986.17 755
11987.21 790
11988.24 772
11989.28 800
11990.31 785
11991.34 807
11992.38 826
11993.41 801
11994.45 800
11995.48 773
11996.51 799
11997.55 844
11998.58 859
11999.62 842
12000.65 801
12001.69 817
12002.72 819
12003.76 845
12004.79 790
12005.82 845
12006.86 859
12007.89 869
12008.93 847
12009.96 848
12011.00 831
12012.03 879
12013.07 891
12014.10 883
12015.14 884
12016.17 900
12017.21 914
12018.24 966
12019.28 976
12020.32 917
12021.35 890
12022.39 935
12023.42 911
12024.46 912
12025.49 917
12026.53 915
12027.56 926
12028.60 925
12029.64 904
12030.67 882
12031.71 910
12032.74 899
12033.78 908
12034.81 918
12035.85 877
12036.89 890
12037.92 864
12038.96 850
12039.99 907
12041.03 925
12042.07 898
12043.10 873
12044.14 857
12045.18 899
12046.21 884
12047.25 882
12048.29 897
12049.32 869
12050.36 882
12051.40 887
12052.43 892
12053.47 921
12054.51 905
12055.54 933
12056.58 946
12057.62 889
12058.65 906
12059.69 895
12060.73 902
12061.76 880
12062.80 856
12063.84 856
12064.88 835
12065.91 875
12066.95 807
12067.99 838
12069.03 831
12070.06 828
12071.10 789
12072.14 771
12073.18 780
12074.21 797
12075.25 804
12076.29 804
12077.33 754
12078.36 787
12079.40 773
12080.44 771
12081.48 814
12082.52 790
12083.55 776
12084.59 759
12085.63 782
12086.67 805
12087.71 823
12088.74 851
12089.78 818
12090.82 755
12091.86 808
12092.90 778
12093.94 770
12094.98 810
12096.01 825
12097.05 833
12098.09 808
12099.13 790
12100.17 806
12101.21 820
12102.25 787
12103.28 833
12104.32 856
12105.36 817
12106.40 782
12107.44 784
12108.48 754
12109.52 758
12110.56 740
12111.60 697
12112.64 746
12113.68 706
12114.72 716
12115.76 672
12116.79 712
12117.83 702
12118.87 732
12119.91 692
12120.95 711
12121.99 677
12123.03 683
12124.07 660
12125.11 670
12126.15 702
12127.19 680
12128.23 690
12129.27 702
12130.31 670
12131.35 667
12132.39 678
12133.43 681
12134.47 696
12135.51 670
12136.55 653
12137.59 672
12138.63 707
12139.67 671
12140.71 685
12141.76 706
12142.80 701
12143.84 697
12144.88 657
12145.92 669
12146.96 658
12148.00 635
12149.04 636
12150.08 658
12151.12 645
12152.16 660
12153.20 654
12154.25 660
12155.29 652
12156.33 655
12157.37 620
12158.41 610
12159.45 614
12160.49 615
12161.53 644
12162.58 633
12163.62 667
12164.66 637
12165.70 659
12166.74 611
12167.78 620
12168.82 596
12169.87 639
12170.91 626
12171.95 630
12172.99 630
12174.03 612
12175.08 631
12176.12 624
12177.16 626
12178.20 601
12179.24 625
12180.29 575
12181.33 583
12182.37 596
12183.41 603
12184.46 628
12185.50 617
12186.54 577
12187.58 573
12188.63 614
12189.67 605
12190.71 596
12191.75 573
12192.80 562
12193.84 586
12194.88 567
12195.92 572
12196.97 574
12198.01 560
12199.05 585
12200.10 573
12201.14 622
12202.18 598
12203.23 583
12204.27 621
12205.31 583
12206.36 569
12207.40 579
12208.44 608
12209.49 600
12210.53 600
12211.57 556
12212.62 576
12213.66 556
12214.70 531
12215.75 558
12216.79 556
12217.84 556
12218.88 566
12219.92 543
12220.97 548
12222.01 558
12223.06 543
12224.10 581
12225.14 542
12226.19 552
12227.23 546
12228.28 577
12229.32 571
12230.36 554
12231.41 527
12232.45 543
12233.50 525
12234.54 541
12235.59 558
12236.63 541
12237.68 537
12238.72 518
12239.77 551
12240.81 528
12241.86 562
12242.90 543
12243.94 549
12244.99 512
12246.03 515
12247.08 505
12248.13 520
12249.17 552
12250.22 549
12251.26 543
12252.31 494
12253.35 485
12254.40 493
12255.44 560
12256.49 532
12257.53 517
12258.58 511
12259.62 498
12260.67 485
12261.72 508
12262.76 506
12263.81 512
12264.85 534
12265.90 515
12266.94 501
12267.99 485
12269.04 459
12270.08 446
12271.13 479
12272.17 503
12273.22 485
12274.27 479
12275.31 509
12276.36 492
12277.41 488
12278.45 470
12279.50 501
12280.55 505
12281.59 482
12282.64 510
12283.69 495
12284.73 518
12285.78 468
12286.83 483
12287.87 468
12288.92 493
12289.97 488
12291.01 467
12292.06 453
12293.11 458
12294.15 447
12295.20 497
12296.25 479
12297.30 488
12298.34 475
12299.39 467
12300.44 455
12301.48 494
12302.53 448
12303.58 448
12304.63 486
12305.67 475
12306.72 505
12307.77 445
12308.82 480
12309.87 452
12310.91 468
12311.96 483
12313.01 462
12314.06 474
12315.10 466
12316.15 471
12317.20 436
12318.25 444
12319.30 442
12320.34 473
12321.39 456
12322.44 452
12323.49 436
12324.54 449
12325.59 464
12326.63 466
12327.68 458
12328.73 462
12329.78 455
12330.83 447
12331.88 474
12332.93 445
12333.98 443
12335.02 460
12336.07 455
12337.12 443
12338.17 441
12339.22 444
12340.27 452
12341.32 445
12342.37 418
12343.42 478
12344.47 436
12345.51 433
12346.56 444
12347.61 470
12348.66 461
12349.71 456
12350.76 460
12351.81 460
12352.86 462
12353.91 486
12354.96 463
12356.01 468
12357.06 478
12358.11 441
12359.16 447
12360.21 458
12361.26 473
12362.31 458
12363.36 448
12364.41 486
12365.46 451
12366.51 446
12367.56 462
12368.61 463
12369.66 466
12370.71 444
12371.76 455
12372.81 484
12373.86 449
12374.91 461
12375.96 438
12377.01 451
12378.06 480
12379.11 472
12380.17 487
12381.22 466
12382.27 441
12383.32 513
12384.37 477
12385.42 461
12386.47 459
12387.52 464
12388.57 486
12389.62 468
12390.67 462
12391.73 492
12392.78 470
12393.83 477
12394.88 463
12395.93 443
12396.98 481
12398.03 491
12399.09 469
12400.14 444
12401.19 477
12402.24 473
12403.29 508
12404.34 494
12405.40 471
12406.45 465
12407.50 445
12408.55 477
12409.60 466
12410.66 457
12411.71 481
12412.76 468
12413.81 468
12414.86 481
12415.92 479
12416.97 482
12418.02 478
12419.07 458
12420.13 481
12421.18 485
12422.23 496
12423.28 494
12424.34 491
12425.39 473
12426.44 494
12427.49 496
12428.55 458
12429.60 462
12430.65 480
12431.71 463
12432.76 485
12433.81 501
12434.86 467
12435.92 482
12436.97 485
12438.02 491
12439.08 496
12440.13 489
12441.18 488
12442.24 532
12443.29 507
12444.34 503
12445.40 491
12446.45 498
12447.50 532
12448.56 501
12449.61 525
12450.67 513
12451.72 491
12452.77 517
12453.83 513
12454.88 492
12455.94 484
12456.99 557
12458.04 529
12459.10 521
12460.15 507
12461.21 554
12462.26 568
12463.31 552
12464.37 592
12465.42 582
12466.48 603
12467.53 602
12468.59 645
12469.64 680
12470.70 696
12471.75 703
12472.80 730
12473.86 758
12474.91 779
12475.97 798
12477.02 765
12478.08 794
12479.13 781
12480.19 767
12481.24 772
12482.30 755
12483.35 717
12484.41 712
12485.46 662
12486.52 643
12487.57 586
12488.63 607
12489.69 581
12490.74 563
12491.80 578
12492.85 584
12493.91 581
12494.96 554
12496.02 546
12497.07 552
12498.13 568
12499.19 549
12500.24 535
12501.30 550
12502.35 571
12503.41 542
12504.47 566
12505.52 571
12506.58 540
12507.63 554
12508.69 525
12509.75 551
12510.80 532
12511.86 560
12512.91 583
12513.97 550
12515.03 542
12516.08 538
12517.14 554
12518.20 562
12519.25 546
12520.31 559
12521.37 514
12522.42 546
12523.48 536
12524.54 517
12525.59 517
12526.65 541
12527.71 521
12528.77 532
12529.82 523
12530.88 529
12531.94 534
12532.99 530
12534.05 516
12535.11 535
12536.17 539
12537.22 510
12538.28 514
12539.34 538
12540.40 578
12541.45 546
12542.51 562
12543.57 573
12544.63 584
12545.68 572
12546.74 583
12547.80 566
12548.86 562
12549.92 588
12550.97 613
12552.03 630
12553.09 597
12554.15 622
12555.21 604
12556.26 603
12557.32 611
12558.38 610
12559.44 577
12560.50 576
12561.56 586
12562.61 572
12563.67 604
12564.73 585
12565.79 567
12566.85 545
12567.91 590
12568.97 566
12570.02 568
12571.08 582
12572.14 583
12573.20 558
12574.26 584
12575.32 559
12576.38 552
12577.44 561
12578.50 546
12579.56 556
12580.61 571
12581.67 565
12582.73 534
12583.79 589
12584.85 584
12585.91 550
12586.97 529
12588.03 562
12589.09 551
12590.15 573
12591.21 595
12592.27 591
12593.33 611
12594.39 579
12595.45 597
12596.51 577
12597.57 621
12598.63 600
12599.69 584
12600.75 560
12601.81 580
12602.87 598
12603.93 605
12604.99 571
12606.05 569
12607.11 590
12608.17 597
12609.23 603
12610.29 597
12611.35 601
12612.41 584
12613.47 621
12614.53 625
12615.59 646
12616.66 605
12617.72 643
12618.78 655
12619.84 665
12620.90 635
12621.96 655
12623.02 671
12624.08 657
12625.14 643
12626.20 621
12627.26 648
12628.33 598
12629.39 670
12630.45 655
12631.51 704
12632.57 666
12633.63 638
12634.69 647
12635.76 644
12636.82 655
12637.88 611
12638.94 636
12640.00 605
12641.06 588
12642.13 592
12643.19 565
12644.25 598
12645.31 602
12646.37 591
12647.44 584
12648.50 550
12649.56 567
12650.62 554
12651.68 600
12652.75 568
12653.81 574
12654.87 565
12655.93 578
12657.00 579
12658.06 601
12659.12 612
12660.18 578
12661.25 607
12662.31 580
12663.37 587
12664.43 594
12665.50 575
12666.56 588
12667.62 617
12668.69 606
12669.75 605
12670.81 609
12671.88 582
12672.94 605
12674.00 617
12675.06 602
12676.13 616
12677.19 617
12678.25 624
12679.32 623
12680.38 615
12681.44 633
12682.51 643
12683.57 635
12684.64 641
12685.70 662
12686.76 627
12687.83 619
12688.89 612
12689.95 648
12691.02 647
12692.08 652
12693.15 664
12694.21 640
12695.27 680
12696.34 637
12697.40 651
12698.47 680
12699.53 685
12700.59 690
12701.66 693
12702.72 712
12703.79 711
12704.85 698
12705.92 699
12706.98 703
12708.05 708
12709.11 726
12710.18 676
12711.24 701
12712.30 698
12713.37 688
12714.43 711
12715.50 709
12716.56 694
12717.63 698
12718.69 721
12719.76 734
12720.82 708
12721.89 690
12722.95 713
12724.02 698
12725.09 730
12726.15 709
12727.22 724
12728.28 736
12729.35 753
12730.41 738
12731.48 784
12732.54 796
12733.61 770
12734.68 732
12735.74 749
12736.81 738
12737.87 728
12738.94 765
12740.00 766
12741.07 778
12742.14 754
12743.20 729
12744.27 719
12745.33 714
12746.40 714
12747.47 690
12748.53 697
12749.60 714
12750.67 700
12751.73 688
12752.80 690
12753.87 683
12754.93 688
12756.00 669
12757.07 694
12758.13 670
12759.20 652
12760.27 677
12761.33 669
12762.40 677
12763.47 702
12764.53 653
12765.60 681
12766.67 676
12767.73 675
12768.80 626
12769.87 649
12770.94 663
12772.00 624
12773.07 631
12774.14 618
12775.21 666
12776.27 627
12777.34 633
12778.41 649
12779.48 615
12780.54 613
12781.61 630
12782.68 617
12783.75 625
12784.81 623
12785.88 618
12786.95 623
12788.02 603
12789.09 574
12790.15 628
12791.22 585
12792.29 614
12793.36 607
12794.43 608
12795.49 640
12796.56 593
12797.63 602
12798.70 588
12799.77 592
12800.84 595
12801.90 567
12802.97 584
12804.04 604
12805.11 624
12806.18 619
12807.25 652
12808.32 619
12809.39 585
12810.45 616
12811.52 626
12812.59 610
12813.66 678
12814.73 650
12815.80 626
12816.87 608
12817.94 631
12819.01 651
12820.08 610
12821.15 611
12822.21 587
12823.28 635
12824.35 597
12825.42 590
12826.49 639
12827.56 624
12828.63 630
12829.70 627
12830.77 636
12831.84 619
12832.91 626
12833.98 617
12835.05 631
12836.12 621
12837.19 595
12838.26 619
12839.33 590
12840.40 570
12841.47 554
12842.54 552
12843.61 573
12844.68 567
12845.75 543
12846.82 541
12847.89 527
12848.96 518
12850.03 550
12851.10 539
12852.18 507
12853.25 511
12854.32 505
12855.39 562
12856.46 519
12857.53 533
12858.60 523
12859.67 521
12860.74 536
12861.81 523
12862.88 540
12863.96 526
12865.03 512
12866.10 526
12867.17 526
12868.24 521
12869.31 538
12870.38 517
12871.45 521
12872.53 485
12873.60 487
12874.67 506
12875.74 507
12876.81 490
12877.88 503
12878.96 488
12880.03 517
12881.10 480
12882.17 502
12883.24 513
12884.31 471
12885.39 469
12886.46 456
12887.53 482
12888.60 478
12889.68 488
12890.75 484
12891.82 486
12892.89 474
12893.96 467
12895.04 482
12896.11 485
12897.18 468
12898.25 474
12899.33 443
12900.40 458
12901.47 455
12902.54 464
12903.62 484
12904.69 453
12905.76 459
12906.84 455
12907.91 462
12908.98 442
12910.06 461
12911.13 467
12912.20 463
12913.27 439
12914.35 444
12915.42 471
12916.49 457
12917.57 453
12918.64 460
12919.71 435
12920.79 431
12921.86 448
12922.94 445
12924.01 449
12925.08 429
12926.16 473
12927.23 452
12928.30 420
12929.38 435
12930.45 390
12931.53 427
12932.60 437
12933.67 422
12934.75 424
12935.82 421
12936.90 395
12937.97 413
12939.04 437
12940.12 438
12941.19 435
12942.27 450
12943.34 422
12944.42 425
12945.49 401
12946.56 416
12947.64 402
12948.71 441
12949.79 405
12950.86 430
12951.94 418
12953.01 398
12954.09 403
12955.16 416
12956.24 443
12957.31 408
12958.39 428
12959.46 408
12960.54 418
12961.61 389
12962.69 391
12963.76 404
12964.84 403
12965.91 405
12966.99 415
12968.07 381
12969.14 382
12970.22 400
12971.29 387
12972.37 405
12973.44 391
12974.52 405
12975.59 411
12976.67 425
12977.75 419
12978.82 414
12979.90 396
12980.97 425
12982.05 385
12983.13 391
12984.20 417
12985.28 386
12986.35 392
12987.43 376
12988.51 419
12989.58 382
12990.66 425
12991.74 434
12992.81 377
12993.89 411
12994.97 407
12996.04 422
12997.12 404
12998.20 401
12999.27 401
13000.35 387
13001.43 407
13002.50 432
13003.58 403
13004.66 400
13005.73 369
13006.81 411
13007.89 407
13008.97 413
13010.04 397
13011.12 418
13012.20 427
13013.27 391
13014.35 372
13015.43 419
13016.51 397
13017.58 408
13018.66 395
13019.74 398
13020.82 390
13021.89 390
13022.97 401
13024.05 392
13025.13 394
13026.21 395
13027.28 410
13028.36 393
13029.44 366
13030.52 360
13031.60 389
13032.67 409
13033.75 407
13034.83 421
13035.91 393
13036.99 407
13038.07 366
13039.14 373
13040.22 381
13041.30 405
13042.38 378
13043.46 399
13044.54 389
13045.62 386
13046.69 370
13047.77 384
13048.85 375
13049.93 370
13051.01 383
13052.09 392
13053.17 401
13054.25 389
13055.33 363
13056.40 357
13057.48 374
13058.56 367
13059.64 391
13060.72 366
13061.80 372
13062.88 356
13063.96 349
13065.04 368
13066.12 381
13067.20 391
13068.28 393
13069.36 384
13070.44 365
13071.52 377
13072.60 389
13073.68 376
13074.76 362
13075.84 412
13076.92 379
13078.00 378
13079.08 380
13080.16 411
13081.24 389
13082.32 409
13083.40 367
13084.48 376
13085.56 364
13086.64 377
13087.72 393
13088.80 382
13089.88 393
13090.96 379
13092.04 411
13093.12 378
13094.20 371
13095.28 376
13096.36 403
13097.44 371
13098.52 373
13099.61 387
13100.69 384
13101.77 438
13102.85 391
13103.93 381
13105.01 393
13106.09 408
13107.17 405
13108.25 403
13109.34 412
13110.42 413
13111.50 368
13112.58 390
13113.66 358
13114.74 376
13115.82 419
13116.91 407
13117.99 406
13119.07 430
13120.15 410
13121.23 401
13122.31 393
13123.40 374
13124.48 433
13125.56 403
13126.64 400
13127.72 390
13128.81 433
13129.89 366
13130.97 393
13132.05 371
13133.14 391
13134.22 407
13135.30 362
13136.38 403
13137.47 402
13138.55 427
13139.63 438
13140.71 417
13141.80 409
13142.88 376
13143.96 372
13145.04 394
13146.13 406
13147.21 410
13148.29 402
13149.38 404
13150.46 399
13151.54 403
13152.62 397
13153.71 418
13154.79 377
13155.87 404
13156.96 381
13158.04 378
13159.12 413
13160.21 399
13161.29 397
13162.37 383
13163.46 414
13164.54 380
13165.62 423
13166.71 390
13167.79 385
13168.88 422
13169.96 439
13171.04 412
13172.13 384
13173.21 394
13174.30 365
13175.38 419
13176.46 416
13177.55 413
13178.63 433
13179.72 404
13180.80 403
13181.88 448
13182.97 414
13184.05 412
13185.14 386
13186.22 433
13187.31 393
13188.39 393
13189.48 388
13190.56 375
13191.65 421
13192.73 409
13193.81 364
13194.90 399
13195.98 442
13197.07 400
13198.15 435
13199.24 411
13200.32 399
13201.41 398
13202.49 406
13203.58 416
13204.67 428
13205.75 413
13206.84 403
13207.92 425
13209.01 428
13210.09 438
13211.18 428
13212.26 431
13213.35 428
13214.43 411
13215.52 419
13216.61 413
13217.69 403
13218.78 434
13219.86 429
13220.95 456
13222.04 426
13223.12 451
13224.21 434
13225.29 442
13226.38 431
13227.47 458
13228.55 452
13229.64 400
13230.72 435
13231.81 410
13232.90 431
13233.98 409
13235.07 433
13236.16 444
13237.24 449
13238.33 432
13239.42 449
13240.50 455
13241.59 463
13242.68 476
13243.76 432
13244.85 453
13245.94 441
13247.02 448
13248.11 451
13249.20 464
13250.29 443
13251.37 454
13252.46 453
13253.55 477
13254.63 437
13255.72 460
13256.81 460
13257.90 488
13258.98 472
13260.07 485
13261.16 491
13262.25 486
13263.33 487
13264.42 448
13265.51 499
13266.60 474
13267.69 490
13268.77 478
13269.86 517
13270.95 476
13272.04 499
13273.13 518
13274.21 490
13275.30 520
13276.39 506
13277.48 539
13278.57 507
13279.65 522
13280.74 506
13281.83 511
13282.92 483
13284.01 493
13285.10 500
13286.19 540
13287.27 538
13288.36 507
13289.45 501
13290.54 535
13291.63 524
13292.72 510
13293.81 553
13294.90 556
13295.98 563
13297.07 530
13298.16 536
13299.25 517
13300.34 534
13301.43 522
13302.52 602
13303.61 532
13304.70 524
13305.79 552
13306.88 567
13307.97 579
13309.06 593
13310.15 595
13311.24 556
13312.32 603
13313.41 597
13314.50 601
13315.59 593
13316.68 617
13317.77 596
13318.86 596
13319.95 581
13321.04 617
13322.13 592
13323.22 599
13324.31 600
13325.40 573
13326.49 591
13327.58 632
13328.68 629
13329.77 605
13330.86 586
13331.95 600
13333.04 645
13334.13 609
13335.22 639
13336.31 588
13337.40 604
13338.49 634
13339.58 623
13340.67 646
13341.76 646
13342.85 633
13343.94 654
13345.04 645
13346.13 615
13347.22 624
13348.31 652
13349.40 665
13350.49 621
13351.58 632
13352.67 611
13353.77 642
13354.86 676
13355.95 666
13357.04 657
13358.13 694
13359.22 697
13360.31 706
13361.41 735
13362.50 717
13363.59 693
13364.68 691
13365.77 742
13366.87 719
13367.96 693
13369.05 689
13370.14 739
13371.23 716
13372.33 727
13373.42 674
13374.51 665
13375.60 708
13376.69 662
13377.79 660
13378.88 639
13379.97 633
13381.06 618
13382.16 670
13383.25 604
13384.34 624
13385.43 612
13386.53 621
13387.62 619
13388.71 603
13389.81 604
13390.90 605
13391.99 649
13393.08 624
13394.18 596
13395.27 592
13396.36 627
13397.46 608
13398.55 636
13399.64 595
13400.74 604
13401.83 623
13402.92 595
13404.02 569
13405.11 597
13406.20 563
13407.30 589
13408.39 569
13409.48 564
13410.58 569
13411.67 618
13412.77 582
13413.86 583
13414.95 611
13416.05 594
13417.14 611
13418.23 620
13419.33 590
13420.42 596
13421.52 570
13422.61 592
13423.71 607
13424.80 575
13425.89 564
13426.99 571
13428.08 592
13429.18 589
13430.27 589
13431.37 578
13432.46 604
13433.56 637
13434.65 621
13435.74 589
13436.84 574
13437.93 604
13439.03 570
13440.12 633
13441.22 593
13442.31 598
13443.41 600
13444.50 615
13445.60 643
13446.69 616
13447.79 613
13448.88 610
13449.98 670
13451.08 621
13452.17 615
13453.27 604
13454.36 654
13455.46 628
13456.55 665
13457.65 650
13458.74 663
13459.84 632
13460.94 651
13462.03 646
13463.13 643
13464.22 686
13465.32 656
13466.41 628
13467.51 612
13468.61 627
13469.70 647
13470.80 673
13471.90 682
13472.99 656
13474.09 654
13475.18 656
13476.28 682
13477.38 678
13478.47 690
13479.57 675
13480.67 652
13481.76 679
13482.86 702
13483.96 686
13485.05 682
13486.15 691
13487.25 728
13488.34 693
13489.44 687
13490.54 706
13491.63 748
13492.73 745
13493.83 752
13494.93 747
13496.02 747
13497.12 773
13498.22 766
13499.31 744
13500.41 745
13501.51 751
13502.61 776
13503.70 761
13504.80 733
13505.90 772
13507.00 789
13508.09 780
13509.19 729
13510.29 726
13511.39 718
13512.49 705
13513.58 724
13514.68 708
13515.78 698
13516.88 693
13517.98 704
13519.07 704
13520.17 697
13521.27 719
13522.37 687
13523.47 690
13524.57 667
13525.66 672
13526.76 697
13527.86 713
13528.96 658
13530.06 657
13531.16 637
13532.25 629
13533.35 652
13534.45 664
13535.55 637
13536.65 627
13537.75 652
13538.85 614
13539.95 600
13541.05 626
13542.14 617
13543.24 605
13544.34 589
13545.44 586
13546.54 586
13547.64 628
13548.74 557
13549.84 599
13550.94 587
13552.04 584
13553.14 612
13554.24 558
13555.34 604
13556.44 599
13557.54 622
13558.64 568
13559.74 605
13560.84 615
13561.94 613
13563.04 614
13564.13 593
13565.23 574
13566.34 589
13567.44 559
13568.54 599
13569.64 565
13570.74 564
13571.84 582
13572.94 579
13574.04 611
13575.14 560
13576.24 567
13577.34 587
13578.44 616
13579.54 576
13580.64 576
13581.74 586
13582.84 619
13583.94 571
13585.04 587
13586.14 580
13587.24 560
13588.35 599
13589.45 579
13590.55 610
13591.65 586
13592.75 604
13593.85 586
13594.95 571
13596.05 624
13597.15 625
13598.26 618
13599.36 586
13600.46 584
13601.56 611
13602.66 610
13603.76 604
13604.86 598
13605.97 641
13607.07 618
13608.17 626
13609.27 618
13610.37 594
13611.47 635
13612.58 632
13613.68 645
13614.78 593
13615.88 621
13616.98 587
13618.09 625
13619.19 632
13620.29 619
13621.39 623
13622.50 622
13623.60 662
13624.70 663
13625.80 652
13626.91 637
13628.01 612
13629.11 662
13630.21 677
13631.32 637
13632.42 658
13633.52 656
13634.62 623
13635.73 664
13636.83 616
13637.93 634
13639.04 648
13640.14 623
13641.24 628
13642.35 618
13643.45 645
13644.55 623
13645.65 620
13646.76 653
13647.86 674
13648.96 671
13650.07 589
13651.17 626
13652.28 646
13653.38 616
13654.48 614
13655.59 602
13656.69 639
13657.79 608
13658.90 648
13660.00 636
13661.11 617
13662.21 600
13663.31 601
13664.42 612
13665.52 625
13666.63 607
13667.73 585
13668.83 633
13669.94 607
13671.04 586
13672.15 622
13673.25 633
13674.36 619
13675.46 593
13676.56 589
13677.67 593
13678.77 619
13679.88 625
13680.98 612
13682.09 601
13683.19 576
13684.30 631
13685.40 638
13686.51 610
13687.61 595
13688.72 594
13689.82 661
13690.93 624
13692.03 585
13693.14 584
13694.24 604
13695.35 629
13696.45 631
13697.56 611
13698.66 676
13699.77 635
13700.87 643
13701.98 633
13703.09 634
13704.19 655
13705.30 645
13706.40 616
13707.51 663
13708.61 624
13709.72 634
13710.83 626
13711.93 655
13713.04 656
13714.14 673
13715.25 661
13716.36 666
13717.46 670
13718.57 661
13719.67 684
13720.78 681
13721.89 684
13722.99 701
13724.10 723
13725.21 692
13726.31 724
13727.42 659
13728.53 717
13729.63 718
13730.74 691
13731.85 688
13732.95 666
13734.06 726
13735.17 714
13736.27 687
13737.38 707
13738.49 720
13739.59 754
13740.70 738
13741.81 724
13742.92 749
13744.02 738
13745.13 746
13746.24 729
13747.35 758
13748.45 780
13749.56 797
13750.67 803
13751.78 818
13752.88 827
13753.99 860
13755.10 899
13756.21 868
13757.31 903
13758.42 916
13759.53 984
13760.64 925
13761.75 949
13762.85 937
13763.96 942
13765.07 959
13766.18 968
13767.29 971
13768.39 991
13769.50 970
13770.61 955
13771.72 973
13772.83 930
13773.94 956
13775.04 971
13776.15 971
13777.26 937
13778.37 896
13779.48 884
13780.59 903
13781.70 849
13782.80 836
13783.91 836
13785.02 807
13786.13 785
13787.24 803
13788.35 776
13789.46 794
13790.57 756
13791.68 730
13792.79 712
13793.90 724
13795.00 720
13796.11 708
13797.22 672
13798.33 687
13799.44 708
13800.55 696
13801.66 720
13802.77 692
13803.88 715
13804.99 709
13806.10 669
13807.21 686
13808.32 663
13809.43 650
13810.54 655
13811.65 705
13812.76 656
13813.87 646
13814.98 630
13816.09 664
13817.20 639
13818.31 634
13819.42 679
13820.53 647
13821.64 627
13822.75 624
13823.86 621
13824.97 623
13826.08 650
13827.19 644
13828.30 649
13829.41 626
13830.53 605
13831.64 604
13832.75 631
13833.86 615
13834.97 632
13836.08 625
13837.19 625
13838.30 663
13839.41 636
13840.52 634
13841.64 608
13842.75 627
13843.86 599
13844.97 639
13846.08 640
13847.19 689
13848.30 650
13849.41 675
13850.53 660
13851.64 626
13852.75 626
13853.86 619
13854.97 653
13856.08 653
13857.20 639
13858.31 625
13859.42 626
13860.53 648
13861.64 667
13862.76 638
13863.87 625
13864.98 660
13866.09 667
13867.20 663
13868.32 672
13869.43 660
13870.54 694
13871.65 689
13872.77 658
13873.88 694
13874.99 661
13876.10 659
13877.22 700
13878.33 686
13879.44 682
13880.55 653
13881.67 683
13882.78 705
13883.89 693
13885.01 725
13886.12 721
13887.23 730
13888.34 706
13889.46 742
13890.57 749
13891.68 737
13892.80 761
13893.91 766
13895.02 799
13896.14 736
13897.25 773
13898.36 759
13899.48 786
13900.59 761
13901.70 755
13902.82 731
13903.93 720
13905.05 716
13906.16 676
13907.27 726
13908.39 679
13909.50 696
13910.61 651
13911.73 667
13912.84 653
13913.96 637
13915.07 618
13916.19 612
13917.30 682
13918.41 639
13919.53 661
13920.64 634
13921.76 667
13922.87 632
13923.99 629
13925.10 662
13926.21 636
13927.33 641
13928.44 644
13929.56 626
13930.67 643
13931.79 647
13932.90 644
13934.02 634
13935.13 629
13936.25 618
13937.36 622
13938.48 621
13939.59 599
13940.71 626
13941.82 612
13942.94 625
13944.05 641
13945.17 617
13946.28 586
13947.40 585
13948.52 582
13949.63 627
13950.75 603
13951.86 616
13952.98 594
13954.09 596
13955.21 602
13956.32 602
13957.44 604
13958.56 610
13959.67 623
13960.79 591
13961.90 595
13963.02 584
13964.14 577
13965.25 587
13966.37 583
13967.48 601
13968.60 613
13969.72 619
13970.83 569
13971.95 590
13973.07 604
13974.18 603
13975.30 610
13976.42 599
13977.53 602
13978.65 600
13979.77 604
13980.88 606
13982.00 588
13983.12 629
13984.23 637
13985.35 606
13986.47 634
13987.58 621
13988.70 615
13989.82 620
13990.94 589
13992.05 588
13993.17 589
13994.29 614
13995.40 646
13996.52 644
13997.64 625
13998.76 668
13999.87 650
14000.99 633
14002.11 641
14003.23 615
14004.35 632
14005.46 581
14006.58 619
14007.70 618
14008.82 619
14009.93 633
14011.05 621
14012.17 603
14013.29 610
14014.41 656
14015.52 603
14016.64 628
14017.76 606
14018.88 627
14020.00 644
14021.12 637
14022.23 613
14023.35 604
14024.47 621
14025.59 619
14026.71 627
14027.83 637
14028.95 630
14030.06 639
14031.18 634
14032.30 623
14033.42 673
14034.54 646
14035.66 656
14036.78 640
14037.90 661
14039.02 611
14040.14 621
14041.25 629
14042.37 669
14043.49 658
14044.61 636
14045.73 634
14046.85 656
14047.97 616
14049.09 625
14050.21 665
14051.33 639
14052.45 676
14053.57 672
14054.69 673
14055.81 625
14056.93 652
14058.05 659
14059.17 636
14060.29 682
14061.41 692
14062.53 697
14063.65 665
14064.77 702
14065.89 726
14067.01 727
14068.13 703
14069.25 730
14070.37 719
14071.49 722
14072.61 718
14073.73 747
14074.85 748
14075.97 707
14077.09 720
14078.21 753
14079.33 765
14080.45 767
14081.57 783
14082.69 763
14083.82 765
14084.94 770
14086.06 794
14087.18 778
14088.30 773
14089.42 763
14090.54 758
14091.66 786
14092.78 817
14093.91 810
14095.03 816
14096.15 816
14097.27 802
14098.39 792
14099.51 791
14100.63 793
14101.76 788
14102.88 773
14104.00 766
14105.12 758
14106.24 763
14107.36 759
14108.49 717
14109.61 747
14110.73 730
14111.85 788
14112.97 753
14114.10 759
14115.22 720
14116.34 732
14117.46 695
14118.58 700
14119.71 723
14120.83 713
14121.95 682
14123.07 659
14124.20 727
14125.32 690
14126.44 670
14127.56 649
14128.69 702
14129.81 661
14130.93 653
14132.06 657
14133.18 628
14134.30 640
14135.42 651
14136.55 702
14137.67 658
14138.79 632
14139.92 651
14141.04 642
14142.16 652
14143.29 652
14144.41 654
14145.53 643
14146.66 638
14147.78 623
14148.90 609
14150.03 624
14151.15 621
14152.27 645
14153.40 618
14154.52 577
14155.64 626
14156.77 625
14157.89 631
14159.02 615
14160.14 592
14161.26 600
14162.39 603
14163.51 618
14164.64 595
14165.76 615
14166.88 584
14168.01 610
14169.13 605
14170.26 613
14171.38 611
14172.51 586
14173.63 569
14174.75 590
14175.88 593
14177.00 610
14178.13 606
14179.25 585
14180.38 564
14181.50 562
14182.63 572
14183.75 615
14184.88 571
14186.00 576
14187.13 578
14188.25 569
14189.38 591
14190.50 551
14191.63 537
14192.75 571
14193.88 593
14195.00 559
14196.13 555
14197.25 555
14198.38 574
14199.50 578
14200.63 559
14201.76 560
14202.88 553
14204.01 571
14205.13 545
14206.26 544
14207.38 556
14208.51 572
14209.64 552
14210.76 548
14211.89 548
14213.01 540
14214.14 582
14215.27 549
14216.39 528
14217.52 532
14218.64 511
14219.77 531
14220.90 559
14222.02 550
14223.15 565
14224.28 507
14225.40 554
14226.53 522
14227.66 548
14228.78 514
14229.91 522
14231.04 525
14232.16 519
14233.29 524
14234.42 533
14235.54 509
14236.67 524
14237.80 525
14238.92 522
14240.05 539
14241.18 512
14242.31 527
14243.43 515
14244.56 507
14245.69 506
14246.82 506
14247.94 523
14249.07 534
14250.20 524
14251.33 501
14252.45 498
14253.58 511
14254.71 509
14255.84 494
14256.96 475
14258.09 487
14259.22 461
14260.35 514
14261.47 462
14262.60 497
14263.73 496
14264.86 502
14265.99 486
14267.12 476
14268.24 457
14269.37 477
14270.50 492
14271.63 467
14272.76 464
14273.89 470
14275.01 457
14276.14 458
14277.27 443
14278.40 458
14279.53 453
14280.66 474
14281.79 460
14282.91 470
14284.04 466
14285.17 451
14286.30 440
14287.43 429
14288.56 447
14289.69 446
14290.82 425
14291.95 411
14293.08 446
14294.20 472
14295.33 423
14296.46 454
14297.59 428
14298.72 439
14299.85 465
14300.98 446
14302.11 423
14303.24 431
14304.37 467
14305.50 465
14306.63 425
14307.76 427
14308.89 432
14310.02 399
14311.15 415
14312.28 454
14313.41 451
14314.54 458
14315.67 435
14316.80 438
14317.93 416
14319.06 404
14320.19 438
14321.32 424
14322.45 423
14323.58 399
14324.71 415
14325.84 407
14326.97 409
14328.10 428
14329.23 411
14330.36 436
14331.49 432
14332.62 464
14333.76 434
14334.89 406
14336.02 409
14337.15 408
14338.28 416
14339.41 417
14340.54 424
14341.67 411
14342.80 404
14343.93 398
14345.07 425
14346.20 430
14347.33 420
14348.46 412
14349.59 422
14350.72 424
14351.85 457
14352.99 393
14354.12 424
14355.25 412
14356.38 420
14357.51 456
14358.64 402
14359.78 400
14360.91 392
14362.04 404
14363.17 425
14364.30 415
14365.44 405
14366.57 428
14367.70 436
14368.83 432
14369.96 436
14371.10 399
14372.23 418
14373.36 401
14374.49 438
14375.63 448
14376.76 428
14377.89 395
14379.02 393
14380.16 406
14381.29 440
14382.42 425
14383.55 413
14384.69 424
14385.82 401
14386.95 422
14388.09 423
14389.22 443
14390.35 448
14391.49 425
14392.62 426
14393.75 396
14394.89 419
14396.02 451
14397.15 436
14398.28 452
14399.42 405
14400.55 420
14401.69 431
14402.82 403
14403.95 414
14405.09 429
14406.22 428
14407.35 437
14408.49 435
14409.62 417
14410.75 426
14411.89 413
14413.02 441
14414.16 430
14415.29 424
14416.42 440
14417.56 452
14418.69 427
14419.83 432
14420.96 439
14422.10 456
14423.23 469
14424.36 471
14425.50 420
14426.63 442
14427.77 421
14428.90 451
14430.04 444
14431.17 448
14432.31 443
14433.44 436
14434.58 448
14435.71 438
14436.85 444
14437.98 463
14439.12 502
14440.25 442
14441.39 450
14442.52 425
14443.66 447
14444.79 481
14445.93 448
14447.06 444
14448.20 458
14449.33 477
14450.47 458
14451.60 450
14452.74 451
14453.87 453
14455.01 430
14456.14 472
14457.28 473
14458.42 439
14459.55 429
14460.69 458
14461.82 479
14462.96 457
14464.10 480
14465.23 474
14466.37 490
14467.50 493
14468.64 512
14469.78 480
14470.91 431
14472.05 445
14473.18 493
14474.32 478
14475.46 462
14476.59 483
14477.73 469
14478.87 485
14480.00 471
14481.14 490
14482.28 460
14483.41 452
14484.55 473
14485.69 489
14486.82 500
14487.96 471
14489.10 475
14490.23 507
14491.37 479
14492.51 454
14493.65 463
14494.78 489
14495.92 496
14497.06 485
14498.19 509
14499.33 502
14500.47 464
14501.61 471
14502.74 487
14503.88 461
14505.02 474
14506.16 452
14507.29 479
14508.43 470
14509.57 494
14510.71 450
14511.85 476
14512.98 468
14514.12 447
14515.26 447
14516.40 474
14517.54 450
14518.67 454
14519.81 480
14520.95 438
14522.09 430
14523.23 404
14524.36 451
14525.50 450
14526.64 443
14527.78 428
14528.92 451
14530.06 444
14531.19 448
14532.33 455
14533.47 475
14534.61 497
14535.75 465
14536.89 448
14538.03 445
14539.17 445
14540.31 468
14541.44 463
14542.58 429
14543.72 436
14544.86 433
14546.00 422
14547.14 434
14548.28 426
14549.42 451
14550.56 455
14551.70 444
14552.84 439
14553.98 443
14555.12 440
14556.25 419
14557.39 412
14558.53 438
14559.67 444
14560.81 445
14561.95 443
14563.09 428
14564.23 441
14565.37 435
14566.51 448
14567.65 442
14568.79 424
14569.93 445
14571.07 434
14572.21 428
14573.35 443
14574.49 452
14575.63 449
14576.77 451
14577.92 469
14579.06 435
14580.20 456
14581.34 436
14582.48 449
14583.62 463
14584.76 473
14585.90 448
14587.04 482
14588.18 515
14589.32 448
14590.46 450
14591.60 442
14592.74 492
14593.89 459
14595.03 487
14596.17 471
14597.31 472
14598.45 454
14599.59 495
14600.73 461
14601.87 440
14603.02 493
14604.16 476
14605.30 494
14606.44 490
14607.58 497
14608.72 500
14609.86 466
14611.01 473
14612.15 492
14613.29 502
14614.43 505
14615.57 490
14616.72 495
14617.86 520
14619.00 557
14620.14 516
14621.28 559
14622.43 520
14623.57 566
14624.71 585
14625.85 529
14627.00 603
14628.14 578
14629.28 592
14630.42 612
14631.56 638
14632.71 608
14633.85 604
14634.99 574
14636.14 637
14637.28 568
14638.42 585
14639.56 580
14640.71 560
14641.85 578
14642.99 568
14644.14 568
14645.28 549
14646.42 536
14647.56 532
14648.71 519
14649.85 492
14650.99 505
14652.14 494
14653.28 481
14654.42 457
14655.57 517
14656.71 472
14657.85 477
14659.00 467
14660.14 452
14661.29 466
14662.43 423
14663.57 454
14664.72 425
14665.86 478
14667.00 439
14668.15 480
14669.29 426
14670.44 432
14671.58 427
14672.73 458
14673.87 453
14675.01 452
14676.16 427
14677.30 436
14678.45 412
14679.59 396
14680.74 404
14681.88 411
14683.02 400
14684.17 422
14685.31 416
14686.46 391
14687.60 425
14688.75 399
14689.89 430
14691.04 384
14692.18 373
14693.33 358
14694.47 371
14695.62 403
14696.76 355
14697.91 359
14699.05 364
14700.20 415
14701.34 376
14702.49 384
14703.63 356
14704.78 410
14705.92 346
14707.07 363
14708.22 364
14709.36 397
14710.51 392
14711.65 378
14712.80 381
14713.94 369
14715.09 396
14716.23 386
14717.38 387
14718.53 355
14719.67 391
14720.82 405
14721.96 391
14723.11 366
14724.26 371
14725.40 360
14726.55 367
14727.70 374
14728.84 376
14729.99 358
14731.13 353
14732.28 365
14733.43 369
14734.57 358
14735.72 368
14736.87 384
14738.01 367
14739.16 363
14740.31 352
14741.45 392
14742.60 371
14743.75 353
14744.89 362
14746.04 378
14747.19 366
14748.34 344
14749.48 381
14750.63 356
14751.78 375
14752.92 362
14754.07 378
14755.22 349
14756.37 360
14757.51 369
14758.66 372
14759.81 358
14760.96 342
14762.10 348
14763.25 356
14764.40 357
14765.55 344
14766.70 349
14767.84 343
14768.99 374
14770.14 367
14771.29 364
14772.43 346
14773.58 358
14774.73 342
14775.88 392
14777.03 350
14778.18 339
14779.32 343
14780.47 333
14781.62 336
14782.77 333
14783.92 328
14785.07 325
14786.21 343
14787.36 332
14788.51 325
14789.66 304
14790.81 325
14791.96 338
14793.11 326
14794.26 332
14795.40 327
14796.55 316
14797.70 327
14798.85 330
14800.00 310
14801.15 316
14802.30 343
14803.45 336
14804.60 321
14805.75 367
14806.90 308
14808.05 327
14809.19 331
14810.34 324
14811.49 295
14812.64 332
14813.79 331
14814.94 321
14816.09 329
14817.24 309
14818.39 313
14819.54 335
14820.69 345
14821.84 324
14822.99 310
14824.14 311
14825.29 303
14826.44 307
14827.59 305
14828.74 301
14829.89 317
14831.04 308
14832.19 316
14833.34 296
14834.49 298
14835.64 306
14836.79 317
14837.95 306
14839.10 309
14840.25 289
14841.40 280
14842.55 311
14843.70 279
14844.85 307
14846.00 290
14847.15 309
14848.30 302
14849.45 310
14850.60 275
14851.76 275
14852.91 315
14854.06 326
14855.21 308
14856.36 284
14857.51 305
14858.66 287
14859.81 313
14860.97 291
14862.12 297
14863.27 289
14864.42 308
14865.57 303
14866.72 297
14867.88 281
14869.03 294
14870.18 292
14871.33 304
14872.48 288
14873.64 307
14874.79 312
14875.94 295
14877.09 292
14878.24 281
14879.40 268
14880.55 318
14881.70 283
14882.85 291
14884.00 304
14885.16 295
14886.31 311
14887.46 294
14888.61 295
14889.77 289
14890.92 295
14892.07 297
14893.23 283
14894.38 275
14895.53 280
14896.68 301
14897.84 288
14898.99 271
14900.14 269
14901.30 253
14902.45 283
14903.60 284
14904.75 269
14905.91 267
14907.06 298
14908.21 283
14909.37 302
14910.52 284
14911.67 265
14912.83 305
14913.98 286
14915.14 270
14916.29 278
14917.44 311
14918.60 285
14919.75 287
14920.90 294
14922.06 272
14923.21 303
14924.37 291
14925.52 290
14926.67 283
14927.83 282
14928.98 275
14930.14 277
14931.29 278
14932.44 271
14933.60 289
14934.75 280
14935.91 306
14937.06 271
14938.22 279
14939.37 288
14940.52 263
14941.68 286
14942.83 273
14943.99 305
14945.14 295
14946.30 294
14947.45 289
14948.61 294
14949.76 295
14950.92 280
14952.07 282
14953.23 285
14954.38 277
14955.54 294
14956.69 284
14957.85 263
14959.00 278
14960.16 315
14961.31 302
14962.47 290
14963.62 277
14964.78 290
14965.94 309
14967.09 283
14968.25 284
14969.40 299
14970.56 273
14971.71 278
14972.87 295
14974.03 287
14975.18 314
14976.34 287
14977.49 277
14978.65 293
14979.81 265
14980.96 281
14982.12 308
14983.27 320
14984.43 296
14985.59 284
14986.74 294
14987.90 296
14989.06 287
14990.21 284
14991.37 259
14992.53 276
14993.68 285
14994.84 287
14996.00 305
14997.15 279
14998.31 277
14999.47 281
15000.62 260
15001.78 295
15002.94 262
15004.09 286
15005.25 273
15006.41 269
15007.56 297
15008.72 269
15009.88 293
15011.04 271
15012.19 284
15013.35 280
15014.51 269
15015.67 293
15016.82 275
15017.98 293
15019.14 283
15020.30 263
15021.45 284
15022.61 285
15023.77 258
15024.93 279
15026.08 261
15027.24 281
15028.40 280
15029.56 292
15030.72 296
15031.87 286
15033.03 248
15034.19 270
15035.35 263
15036.51 279
15037.67 284
15038.82 287
15039.98 269
15041.14 276
15042.30 309
15043.46 279
15044.62 242
15045.78 270
15046.93 293
15048.09 275
15049.25 280
15050.41 275
15051.57 304
15052.73 271
15053.89 288
15055.05 304
15056.20 273
15057.36 280
15058.52 280
15059.68 293
15060.84 295
15062.00 275
15063.16 278
15064.32 291
15065.48 293
15066.64 259
15067.80 285
15068.96 288
15070.12 263
15071.28 285
15072.44 297
15073.60 301
15074.76 286
15075.91 269
15077.07 303
15078.23 314
15079.39 287
15080.55 271
15081.71 300
15082.87 287
15084.03 291
15085.19 273
15086.35 267
15087.51 288
15088.68 293
15089.84 283
15091.00 283
15092.16 273
15093.32 273
15094.48 289
15095.64 289
15096.80 302
15097.96 306
15099.12 314
15100.28 285
15101.44 279
15102.60 268
15103.76 265
15104.92 283
15106.08 304
15107.25 281
15108.41 290
15109.57 299
15110.73 299
15111.89 294
15113.05 285
15114.21 296
15115.37 289
15116.54 306
15117.70 328
15118.86 301
15120.02 288
15121.18 289
15122.34 285
15123.50 292
15124.67 291
15125.83 299
15126.99 309
15128.15 308
15129.31 307
15130.47 295
15131.64 318
15132.80 296
15133.96 280
15135.12 319
15136.28 332
15137.45 301
15138.61 296
15139.77 302
15140.93 302
15142.10 307
15143.26 324
15144.42 303
15145.58 308
15146.75 322
15147.91 332
15149.07 320
15150.23 311
15151.40 309
15152.56 305
15153.72 323
15154.88 294
15156.05 312
15157.21 318
15158.37 331
15159.54 333
15160.70 339
15161.86 314
15163.03 318
15164.19 333
15165.35 348
15166.52 334
15167.68 330
15168.84 337
15170.01 339
15171.17 315
15172.33 334
15173.50 338
15174.66 340
15175.82 358
15176.99 341
15178.15 311
15179.31 348
15180.48 325
15181.64 341
15182.81 337
15183.97 339
15185.13 358
15186.30 354
15187.46 354
15188.63 350
15189.79 355
15190.95 362
15192.12 379
15193.28 356
15194.45 338
15195.61 366
15196.78 367
15197.94 372
15199.10 372
15200.27 378
15201.43 365
15202.60 354
15203.76 379
15204.93 389
15206.09 377
15207.26 371
15208.42 371
15209.59 372
15210.75 346
15211.92 419
15213.08 398
15214.25 389
15215.41 369
15216.58 373
15217.74 384
15218.91 401
15220.07 421
15221.24 382
15222.40 420
15223.57 406
15224.74 383
15225.90 399
15227.07 395
15228.23 422
15229.40 408
15230.56 386
15231.73 408
15232.89 411
15234.06 384
15235.23 426
15236.39 445
15237.56 436
15238.72 432
15239.89 426
15241.06 406
15242.22 403
15243.39 419
15244.56 439
15245.72 425
15246.89 418
15248.05 398
15249.22 396
15250.39 399
15251.55 388
15252.72 382
15253.89 399
15255.05 407
15256.22 383
15257.39 385
15258.55 362
15259.72 379
15260.89 379
15262.05 378
15263.22 370
15264.39 363
15265.56 374
15266.72 398
15267.89 358
15269.06 375
15270.22 357
15271.39 355
15272.56 371
15273.73 354
15274.89 361
15276.06 367
15277.23 360
15278.40 331
15279.56 357
15280.73 376
15281.90 360
15283.07 345
15284.23 388
15285.40 379
15286.57 340
15287.74 350
15288.91 370
15290.07 364
15291.24 357
15292.41 371
15293.58 367
15294.75 393
15295.92 363
15297.08 391
15298.25 370
15299.42 354
15300.59 362
15301.76 388
15302.93 372
15304.09 371
15305.26 360
15306.43 371
15307.60 368
15308.77 364
15309.94 373
15311.11 370
15312.28 360
15313.44 361
15314.61 383
15315.78 377
15316.95 371
15318.12 351
15319.29 367
15320.46 345
15321.63 359
15322.80 369
15323.97 381
15325.14 389
15326.30 342
15327.47 366
15328.64 369
15329.81 377
15330.98 369
15332.15 394
15333.32 355
15334.49 385
15335.66 329
15336.83 361
15338.00 378
15339.17 385
15340.34 398
15341.51 373
15342.68 378
15343.85 377
15345.02 426
15346.19 373
15347.36 392
15348.53 391
15349.70 397
15350.87 381
15352.04 384
15353.21 416
15354.38 401
15355.55 395
15356.72 400
15357.90 372
15359.07 409
15360.24 409
15361.41 375
15362.58 391
15363.75 398
15364.92 382
15366.09 383
15367.26 404
15368.43 427
15369.60 426
15370.77 406
15371.95 420
15373.12 398
15374.29 397
15375.46 415
15376.63 390
15377.80 372
15378.97 403
15380.15 415
15381.32 408
15382.49 393
15383.66 390
15384.83 408
15386.00 413
15387.17 393
15388.35 406
15389.52 395
15390.69 387
15391.86 385
15393.03 420
15394.21 378
15395.38 387
15396.55 401
15397.72 401
15398.89 364
15400.07 363
15401.24 369
15402.41 379
15403.58 382
15404.76 393
15405.93 354
15407.10 388
15408.27 413
15409.45 380
15410.62 334
15411.79 342
15412.96 363
15414.14 361
15415.31 358
15416.48 331
15417.66 349
15418.83 337
15420.00 346
15421.17 326
15422.35 356
15423.52 343
15424.69 325
15425.87 357
15427.04 343
15428.21 345
15429.39 336
15430.56 336
15431.73 336
15432.91 331
15434.08 317
15435.25 333
15436.43 337
15437.60 318
15438.77 317
15439.95 365
15441.12 342
15442.30 340
15443.47 348
15444.64 345
15445.82 338
15446.99 312
15448.17 320
15449.34 308
15450.51 343
15451.69 313
15452.86 323
15454.04 320
15455.21 330
15456.39 340
15457.56 337
15458.73 321
15459.91 311
15461.08 302
15462.26 332
15463.43 337
15464.61 312
15465.78 307
15466.96 314
15468.13 341
15469.31 330
15470.48 324
15471.66 315
15472.83 316
15474.01 327
15475.18 319
15476.36 316
15477.53 333
15478.71 318
15479.88 302
15481.06 319
15482.23 323
15483.41 331
15484.58 346
15485.76 320
15486.93 314
15488.11 346
15489.29 323
15490.46 324
15491.64 301
15492.81 335
15493.99 307
15495.16 336
15496.34 304
15497.52 349
15498.69 353
15499.87 346
15501.04 308
15502.22 349
15503.40 353
15504.57 322
15505.75 303
15506.92 346
15508.10 377
15509.28 353
15510.45 332
15511.63 359
15512.81 346
15513.98 328
15515.16 349
15516.34 349
15517.51 355
15518.69 339
15519.87 345
15521.04 334
15522.22 338
15523.40 333
15524.57 323
15525.75 347
15526.93 320
15528.11 330
15529.28 342
15530.46 348
15531.64 325
15532.81 342
15533.99 336
15535.17 360
15536.35 353
15537.52 333
15538.70 339
15539.88 339
15541.06 367
15542.23 336
15543.41 372
15544.59 319
15545.77 347
15546.95 346
15548.12 365
15549.30 342
15550.48 345
15551.66 366
15552.83 379
15554.01 352
15555.19 360
15556.37 351
15557.55 357
15558.73 374
15559.90 358
15561.08 383
15562.26 375
15563.44 376
15564.62 380
15565.80 382
15566.97 364
15568.15 384
15569.33 360
15570.51 356
15571.69 336
15572.87 387
15574.05 361
15575.23 347
15576.40 368
15577.58 354
15578.76 397
15579.94 376
15581.12 369
15582.30 354
15583.48 386
15584.66 417
15585.84 401
15587.02 399
15588.20 419
15589.38 415
15590.56 410
15591.73 421
15592.91 409
15594.09 427
15595.27 418
15596.45 427
15597.63 401
15598.81 396
15599.99 433
15601.17 418
15602.35 411
15603.53 430
15604.71 410
15605.89 451
15607.07 432
15608.25 413
15609.43 415
15610.61 445
15611.79 483
15612.97 430
15614.15 435
15615.33 441
15616.51 454
15617.69 463
15618.88 467
15620.06 474
15621.24 480
15622.42 478
15623.60 472
15624.78 462
15625.96 474
15627.14 489
15628.32 480
15629.50 503
15630.68 454
15631.86 492
15633.05 475
15634.23 492
15635.41 499
15636.59 505
15637.77 504
15638.95 473
15640.13 490
15641.31 507
15642.50 492
15643.68 493
15644.86 500
15646.04 507
15647.22 507
15648.40 483
15649.58 505
15650.77 517
15651.95 525
15653.13 506
15654.31 556
15655.49 546
15656.68 510
15657.86 512
15659.04 489
15660.22 512
15661.40 516
15662.59 509
15663.77 516
15664.95 537
15666.13 511
15667.32 531
15668.50 531
15669.68 516
15670.86 495
15672.05 524
15673.23 516
15674.41 521
15675.59 495
15676.78 474
15677.96 485
15679.14 459
15680.32 457
15681.51 509
15682.69 500
15683.87 486
15685.06 493
15686.24 480
15687.42 494
15688.61 498
15689.79 497
15690.97 492
15692.16 494
15693.34 477
15694.52 510
15695.71 502
15696.89 502
15698.07 503
15699.26 518
15700.44 496
15701.62 493
15702.81 501
15703.99 516
15705.17 501
15706.36 507
15707.54 490
15708.73 491
15709.91 517
15711.09 530
15712.28 536
15713.46 511
15714.65 509
15715.83 519
15717.02 513
15718.20 498
15719.38 509
15720.57 527
15721.75 537
15722.94 535
15724.12 546
15725.31 521
15726.49 507
15727.68 544
15728.86 522
15730.04 523
15731.23 522
15732.41 515
15733.60 542
15734.78 543
15735.97 537
15737.15 569
15738.34 573
15739.52 554
15740.71 558
15741.89 576
15743.08 561
15744.27 549
15745.45 554
15746.64 588
15747.82 581
15749.01 591
15750.19 604
15751.38 621
15752.56 581
15753.75 618
15754.93 615
15756.12 621
15757.31 636
15758.49 622
15759.68 654
15760.86 639
15762.05 612
15763.24 617
15764.42 585
15765.61 614
15766.79 623
15767.98 595
15769.17 580
15770.35 584
15771.54 568
15772.72 584
15773.91 572
15775.10 569
15776.28 579
15777.47 609
15778.66 584
15779.84 587
15781.03 601
15782.22 537
15783.40 536
15784.59 567
15785.78 560
15786.96 583
15788.15 536
15789.34 532
15790.53 533
15791.71 526
15792.90 579
15794.09 521
15795.27 498
15796.46 531
15797.65 540
15798.84 499
15800.02 514
15801.21 527
15802.40 535
15803.59 538
15804.77 503
15805.96 472
15807.15 540
15808.34 507
15809.52 478
15810.71 492
15811.90 500
15813.09 502
15814.28 495
15815.46 502
15816.65 529
15817.84 497
15819.03 475
15820.22 512
15821.40 505
15822.59 496
15823.78 478
15824.97 493
15826.16 496
15827.35 504
15828.53 478
15829.72 491
15830.91 499
15832.10 462
15833.29 472
15834.48 490
15835.67 464
15836.85 456
15838.04 474
15839.23 502
15840.42 469
15841.61 478
15842.80 453
15843.99 500
15845.18 443
15846.37 485
15847.55 488
15848.74 475
15849.93 485
15851.12 489
15852.31 497
15853.50 462
15854.69 472
15855.88 471
15857.07 493
15858.26 496
15859.45 502
15860.64 492
15861.83 473
15863.02 488
15864.21 486
15865.40 495
15866.59 486
15867.78 491
15868.97 496
15870.16 497
15871.35 512
15872.54 531
15873.73 494
15874.92 490
15876.11 495
15877.30 511
15878.49 480
15879.68 459
15880.87 472
15882.06 545
15883.25 543
15884.44 504
15885.63 523
15886.82 518
15888.01 516
15889.20 511
15890.39 515
15891.59 529
15892.78 560
15893.97 530
15895.16 538
15896.35 528
15897.54 508
15898.73 554
15899.92 541
15901.11 543
15902.30 531
15903.50 536
15904.69 518
15905.88 526
15907.07 560
15908.26 546
15909.45 572
15910.64 560
15911.84 526
15913.03 575
15914.22 529
15915.41 565
15916.60 568
15917.79 564
15918.99 568
15920.18 557
15921.37 549
15922.56 528
15923.75 560
15924.95 556
15926.14 555
15927.33 561
15928.52 513
15929.71 541
15930.91 532
15932.10 543
15933.29 526
15934.48 530
15935.68 552
15936.87 537
15938.06 531
15939.25 533
15940.45 546
15941.64 516
15942.83 500
15944.03 486
15945.22 484
15946.41 483
15947.60 490
15948.80 463
15949.99 464
15951.18 458
15952.38 450
15953.57 429
15954.76 423
15955.96 429
15957.15 446
15958.34 444
15959.54 417
15960.73 426
15961.92 406
15963.12 404
15964.31 418
15965.50 402
15966.70 400
15967.89 420
15969.08 392
15970.28 402
15971.47 410
15972.67 401
15973.86 384
15975.05 413
15976.25 407
15977.44 421
15978.64 376
15979.83 418
15981.02 385
15982.22 373
15983.41 359
15984.61 403
15985.80 395
15987.00 392
15988.19 385
15989.38 365
15990.58 353
15991.77 400
15992.97 370
15994.16 364
15995.36 384
15996.55 359
15997.75 378
15998.94 373
16000.14 370
16001.33 385
16002.53 379
16003.72 363
16004.92 345
16006.11 338
16007.31 350
16008.50 362
16009.70 356
16010.89 354
16012.09 339
16013.28 358
16014.48 351
16015.67 356
16016.87 321
16018.07 349
16019.26 337
16020.46 348
16021.65 333
16022.85 328
16024.04 327
16025.24 369
16026.44 340
16027.63 327
16028.83 337
16030.02 344
16031.22 336
16032.42 353
16033.61 346
16034.81 352
16036.00 330
16037.20 360
16038.40 334
16039.59 327
16040.79 346
16041.99 359
16043.18 343
16044.38 319
16045.58 332
16046.77 359
16047.97 355
16049.17 326
16050.36 319
16051.56 320
16052.76 307
16053.95 331
16055.15 322
16056.35 306
16057.54 329
16058.74 318
16059.94 335
16061.14 307
16062.33 295
16063.53 324
16064.73 328
16065.92 328
16067.12 309
16068.32 318
16069.52 310
16070.71 310
16071.91 311
16073.11 313
16074.31 291
16075.50 298
16076.70 295
16077.90 284
16079.10 295
16080.30 270
16081.49 305
16082.69 321
16083.89 310
16085.09 310
16086.29 307
16087.48 310
16088.68 299
16089.88 319
16091.08 300
16092.28 314
16093.48 296
16094.67 310
16095.87 267
16097.07 280
16098.27 303
16099.47 252
16100.67 308
16101.87 291
16103.06 298
16104.26 306
16105.46 286
16106.66 268
16107.86 269
16109.06 310
16110.26 303
16111.46 294
16112.66 299
16113.86 275
16115.05 280
16116.25 278
16117.45 296
16118.65 321
16119.85 282
16121.05 270
16122.25 294
16123.45 280
16124.65 275
16125.85 284
16127.05 279
16128.25 292
16129.45 277
16130.65 298
16131.85 266
16133.05 301
16134.25 299
16135.45 278
16136.65 308
16137.85 277
16139.05 284
16140.25 289
16141.45 280
16142.65 270
16143.85 265
16145.05 262
16146.25 261
16147.45 255
16148.65 267
16149.85 284
16151.05 271
16152.25 282
16153.45 267
16154.65 285
16155.85 256
16157.05 276
16158.25 252
16159.46 285
16160.66 261
16161.86 275
16163.06 280
16164.26 293
16165.46 260
16166.66 277
16167.86 255
16169.06 266
16170.27 244
16171.47 272
16172.67 272
16173.87 262
16175.07 257
16176.27 266
16177.47 274
16178.67 252
16179.88 272
16181.08 278
16182.28 265
16183.48 257
16184.68 278
16185.89 266
16187.09 252
16188.29 281
16189.49 260
16190.69 280
16191.90 288
16193.10 244
16194.30 279
16195.50 271
16196.70 273
16197.91 246
16199.11 264
16200.31 279
16201.51 249
16202.72 270
16203.92 279
16205.12 270
16206.32 243
16207.53 243
16208.73 268
16209.93 228
16211.13 252
16212.34 254
16213.54 259
16214.74 238
16215.95 271
16217.15 264
16218.35 282
16219.55 250
16220.76 272
16221.96 266
16223.16 272
16224.37 282
16225.57 268
16226.77 259
16227.98 246
16229.18 261
16230.38 268
16231.59 280
16232.79 272
16233.99 269
16235.20 271
16236.40 270
16237.61 255
16238.81 267
16240.01 278
16241.22 266
16242.42 242
16243.63 277
16244.83 274
16246.03 257
16247.24 268
16248.44 292
16249.65 291
16250.85 264
16252.05 292
16253.26 277
16254.46 279
16255.67 261
16256.87 292
16258.08 281
16259.28 295
16260.49 277
16261.69 281
16262.89 295
16264.10 273
16265.30 291
16266.51 261
16267.71 297
16268.92 279
16270.12 281
16271.33 280
16272.53 283
16273.74 284
16274.94 275
16276.15 291
16277.35 274
16278.56 289
16279.77 271
16280.97 287
16282.18 291
16283.38 275
16284.59 284
16285.79 276
16287.00 283
16288.20 261
16289.41 302
16290.61 280
16291.82 277
16293.03 279
16294.23 265
16295.44 278
16296.64 286
16297.85 262
16299.06 281
16300.26 278
16301.47 280
16302.67 279
16303.88 277
16305.09 270
16306.29 294
16307.50 272
16308.71 283
16309.91 271
16311.12 285
16312.33 280
16313.53 272
16314.74 269
16315.95 275
16317.15 299
16318.36 281
16319.57 262
16320.77 279
16321.98 285
16323.19 262
16324.39 261
16325.60 262
16326.81 267
16328.01 262
16329.22 295
16330.43 278
16331.64 247
16332.84 282
16334.05 272
16335.26 274
16336.47 257
16337.67 266
16338.88 271
16340.09 265
16341.30 266
16342.50 282
16343.71 241
16344.92 249
16346.13 260
16347.33 254
16348.54 234
16349.75 243
16350.96 268
16352.17 244
16353.37 254
16354.58 254
16355.79 245
16357.00 259
16358.21 251
16359.41 243
16360.62 256
16361.83 263
16363.04 250
16364.25 243
16365.46 260
16366.67 233
16367.87 253
16369.08 241
16370.29 257
16371.50 250
16372.71 256
16373.92 233
16375.13 244
16376.34 267
16377.54 246
16378.75 257
16379.96 249
16381.17 273
16382.38 256
16383.59 254
16384.80 224
16386.01 250
16387.22 266
16388.43 245
16389.64 247
16390.85 227
16392.05 234
16393.26 242
16394.47 249
16395.68 243
16396.89 222
16398.10 256
16399.31 243
16400.52 244
16401.73 259
16402.94 245
16404.15 238
16405.36 227
16406.57 249
16407.78 234
16408.99 256
16410.20 262
16411.41 259
16412.62 251
16413.83 243
16415.04 262
16416.25 254
16417.46 272
16418.67 224
16419.88 261
16421.10 231
16422.31 251
16423.52 253
16424.73 256
16425.94 242
16427.15 253
16428.36 235
16429.57 253
16430.78 255
16431.99 247
16433.20 237
16434.41 249
16435.63 249
16436.84 257
16438.05 230
16439.26 246
16440.47 259
16441.68 244
16442.89 234
16444.10 230
16445.32 272
16446.53 237
16447.74 257
16448.95 229
16450.16 244
16451.37 245
16452.59 252
16453.80 256
16455.01 247
16456.22 253
16457.43 249
16458.64 263
16459.86 233
16461.07 232
16462.28 258
16463.49 243
16464.70 240
16465.92 231
16467.13 231
16468.34 229
16469.55 260
16470.77 236
16471.98 256
16473.19 264
16474.40 266
16475.62 258
16476.83 228
16478.04 229
16479.25 228
16480.47 227
16481.68 247
16482.89 218
16484.11 234
16485.32 229
16486.53 265
16487.74 252
16488.96 239
16490.17 220
16491.38 235
16492.60 257
16493.81 240
16495.02 229
16496.24 234
16497.45 265
16498.66 247
16499.88 265
16501.09 233
16502.30 250
16503.52 240
16504.73 250
16505.94 238
16507.16 235
16508.37 246
16509.59 247
16510.80 240
16512.01 255
16513.23 245
16514.44 228
16515.66 247
16516.87 250
16518.08 236
16519.30 265
16520.51 249
16521.73 237
16522.94 263
16524.16 239
16525.37 246
16526.58 251
16527.80 250
16529.01 243
16530.23 254
16531.44 249
16532.66 238
16533.87 242
16535.09 269
16536.30 288
16537.52 258
16538.73 262
16539.95 263
16541.16 265
16542.38 263
16543.59 268
16544.81 302
16546.02 248
16547.24 280
16548.45 255
16549.67 275
16550.88 244
16552.10 263
16553.31 291
16554.53 260
16555.74 250
16556.96 255
16558.18 289
16559.39 270
16560.61 266
16561.82 289
16563.04 284
16564.25 265
16565.47 288
16566.69 296
16567.90 277
16569.12 276
16570.33 280
16571.55 263
16572.77 266
16573.98 277
16575.20 289
16576.41 287
16577.63 273
16578.85 274
16580.06 269
16581.28 305
16582.50 298
16583.71 269
16584.93 286
16586.15 304
16587.36 308
16588.58 300
16589.80 269
16591.01 283
16592.23 310
16593.45 265
16594.66 263
16595.88 263
16597.10 235
16598.32 264
16599.53 256
16600.75 253
16601.97 261
16603.18 269
16604.40 277
16605.62 246
16606.84 232
16608.05 267
16609.27 280
16610.49 248
16611.71 268
16612.92 258
16614.14 253
16615.36 252
16616.58 236
16617.79 250
16619.01 249
16620.23 263
16621.45 260
16622.67 262
16623.88 251
16625.10 237
16626.32 259
16627.54 259
16628.76 239
16629.97 229
16631.19 252
16632.41 235
16633.63 247
16634.85 250
16636.07 242
16637.29 237
16638.50 280
16639.72 273
16640.94 246
16642.16 243
16643.38 231
16644.60 252
16645.82 247
16647.03 255
16648.25 237
16649.47 236
16650.69 257
16651.91 229
16653.13 240
16654.35 232
16655.57 236
16656.79 241
16658.01 259
16659.23 237
16660.45 232
16661.66 257
16662.88 256
16664.10 275
16665.32 242
16666.54 243
16667.76 246
16668.98 246
16670.20 241
16671.42 238
16672.64 230
16673.86 227
16675.08 235
16676.30 239
16677.52 199
16678.74 252
16679.96 237
16681.18 244
16682.40 249
16683.62 242
16684.84 236
16686.06 226
16687.28 249
16688.50 221
16689.72 248
16690.94 234
16692.16 230
16693.39 224
16694.61 244
16695.83 215
16697.05 218
16698.27 234
16699.49 237
16700.71 245
16701.93 247
16703.15 243
16704.37 228
16705.59 223
16706.81 231
16708.04 243
16709.26 236
16710.48 221
16711.70 234
16712.92 238
16714.14 254
16715.36 245
16716.58 242
16717.81 239
16719.03 249
16720.25 224
16721.47 221
16722.69 238
16723.91 228
16725.14 230
16726.36 245
16727.58 216
16728.80 218
16730.02 225
16731.24 213
16732.47 211
16733.69 218
16734.91 217
16736.13 206
16737.36 225
16738.58 211
16739.80 234
16741.02 229
16742.24 233
16743.47 202
16744.69 224
16745.91 219
16747.13 221
16748.36 226
16749.58 214
16750.80 228
16752.02 236
16753.25 211
16754.47 230
16755.69 237
16756.92 238
16758.14 234
16759.36 246
16760.59 225
16761.81 255
16763.03 230
16764.25 212
16765.48 232
16766.70 248
16767.92 229
16769.15 238
16770.37 240
16771.59 234
16772.82 241
16774.04 235
16775.27 223
16776.49 228
16777.71 216
16778.94 223
16780.16 238
16781.38 230
16782.61 226
16783.83 218
16785.06 238
16786.28 231
16787.50 246
16788.73 219
16789.95 213
16791.18 209
16792.40 227
16793.62 197
16794.85 204
16796.07 218
16797.30 219
16798.52 223
16799.75 212
16800.97 226
16802.19 229
16803.42 199
16804.64 212
16805.87 228
16807.09 245
16808.32 243
16809.54 234
16810.77 213
16811.99 216
16813.22 234
16814.44 234
16815.67 232
16816.89 210
16818.12 232
16819.34 241
16820.57 236
16821.79 206
16823.02 238
16824.24 257
16825.47 242
16826.70 231
16827.92 229
16829.15 230
16830.37 252
16831.60 239
16832.82 265
16834.05 229
16835.27 270
16836.50 241
16837.73 262
16838.95 249
16840.18 238
16841.40 238
16842.63 281
16843.86 266
16845.08 257
16846.31 271
16847.53 252
16848.76 293
16849.99 221
16851.21 266
16852.44 266
16853.67 253
16854.89 264
16856.12 273
16857.35 254
16858.57 246
16859.80 282
16861.03 283
16862.25 295
16863.48 268
16864.71 287
16865.93 284
16867.16 309
16868.39 285
16869.61 300
16870.84 278
16872.07 322
16873.30 311
16874.52 305
16875.75 307
16876.98 327
16878.20 300
16879.43 347
16880.66 310
16881.89 269
16883.11 348
16884.34 308
16885.57 316
16886.80 314
16888.02 339
16889.25 314
16890.48 337
16891.71 314
16892.94 328
16894.16 351
16895.39 322
16896.62 350
16897.85 344
16899.08 296
16900.30 312
16901.53 341
16902.76 326
16903.99 297
16905.22 301
16906.45 288
16907.67 303
16908.90 320
16910.13 297
16911.36 312
16912.59 303
16913.82 336
16915.04 311
16916.27 327
16917.50 303
16918.73 302
16919.96 321
16921.19 296
16922.42 290
16923.65 302
16924.88 306
16926.10 303
16927.33 312
16928.56 287
16929.79 291
16931.02 285
16932.25 310
16933.48 312
16934.71 293
16935.94 300
16937.17 299
16938.40 312
16939.63 285
16940.86 307
16942.09 287
16943.32 301
16944.55 301
16945.78 276
16947.01 282
16948.24 307
16949.47 292
16950.70 276
16951.93 273
16953.16 286
16954.39 280
16955.62 299
16956.85 296
16958.08 267
16959.31 279
16960.54 280
16961.77 302
16963.00 285
16964.23 274
16965.46 267
16966.69 288
16967.92 257
16969.15 250
16970.38 272
16971.61 285
16972.84 268
16974.07 286
16975.30 275
16976.54 269
16977.77 283
16979.00 267
16980.23 256
16981.46 226
16982.69 259
16983.92 244
16985.15 255
16986.38 225
16987.62 259
16988.85 262
16990.08 248
16991.31 256
16992.54 261
16993.77 276
16995.00 240
16996.24 270
16997.47 260
16998.70 264
16999.93 263
17001.16 264
17002.39 248
17003.63 266
17004.86 240
17006.09 251
17007.32 250
17008.55 246
17009.79 220
17011.02 242
17012.25 253
17013.48 228
17014.72 252
17015.95 222
17017.18 242
17018.41 233
17019.64 264
17020.88 263
17022.11 258
17023.34 233
17024.58 229
17025.81 241
17027.04 251
17028.27 250
17029.51 249
17030.74 248
17031.97 228
17033.21 220
17034.44 234
17035.67 256
17036.90 242
17038.14 237
17039.37 205
17040.60 215
17041.84 220
17043.07 230
17044.30 226
17045.54 234
17046.77 201
17048.00 241
17049.24 249
17050.47 224
17051.70 249
17052.94 214
17054.17 226
17055.41 245
17056.64 234
17057.87 201
17059.11 223
17060.34 210
17061.58 236
17062.81 232
17064.04 230
17065.28 224
17066.51 235
17067.75 214
17068.98 244
17070.21 234
17071.45 232
17072.68 221
17073.92 203
17075.15 216
17076.39 221
17077.62 214
17078.86 202
17080.09 219
17081.33 231
17082.56 227
17083.80 224
17085.03 245
17086.26 216
17087.50 209
17088.73 218
17089.97 223
17091.20 223
17092.44 207
17093.68 199
17094.91 234
17096.15 207
17097.38 217
17098.62 217
17099.85 210
17101.09 201
17102.32 179
17103.56 196
17104.79 231
17106.03 197
17107.26 216
17108.50 200
17109.74 221
17110.97 198
17112.21 203
17113.44 227
17114.68 211
17115.92 191
17117.15 225
17118.39 227
17119.62 222
17120.86 216
17122.10 227
17123.33 202
17124.57 193
17125.80 208
17127.04 209
17128.28 203
17129.51 214
17130.75 213
17131.99 200
17133.22 199
17134.46 190
17135.70 212
17136.93 189
17138.17 196
17139.41 208
17140.64 226
17141.88 206
17143.12 201
17144.35 204
17145.59 181
17146.83 203
17148.07 187
17149.30 190
17150.54 186
17151.78 185
17153.02 206
17154.25 208
17155.49 194
17156.73 196
17157.96 217
17159.20 208
17160.44 201
17161.68 217
17162.92 204
17164.15 199
17165.39 218
17166.63 207
17167.87 200
17169.10 205
17170.34 196
17171.58 179
17172.82 184
17174.06 187
17175.29 185
17176.53 188
17177.77 191
17179.01 189
17180.25 190
17181.49 211
17182.72 177
17183.96 197
17185.20 186
17186.44 191
17187.68 199
17188.92 177
17190.15 186
17191.39 194
17192.63 207
17193.87 191
17195.11 197
17196.35 186
17197.59 182
17198.83 183
17200.07 186
17201.30 212
17202.54 179
17203.78 202
17205.02 191
17206.26 179
17207.50 176
17208.74 197
17209.98 197
17211.22 190
17212.46 186
17213.70 188
17214.94 192
17216.18 185
17217.42 188
17218.66 181
17219.90 200
17221.14 174
17222.38 192
17223.62 187
17224.86 184
17226.10 178
17227.34 195
17228.58 175
17229.82 192
17231.06 177
17232.30 188
17233.54 191
17234.78 215
17236.02 202
17237.26 187
17238.50 180
17239.74 184
17240.98 195
17242.22 211
17243.46 187
17244.70 171
17245.94 183
17247.18 194
17248.42 183
17249.66 187
17250.90 187
17252.14 175
17253.39 191
17254.63 188
17255.87 174
17257.11 165
17258.35 173
17259.59 175
17260.83 173
17262.07 159
17263.31 171
17264.56 201
17265.80 167
17267.04 172
17268.28 183
17269.52 196
17270.76 202
17272.00 191
17273.25 174
17274.49 167
17275.73 192
17276.97 204
17278.21 193
17279.45 170
17280.70 173
17281.94 174
17283.18 202
17284.42 178
17285.66 175
17286.91 168
17288.15 181
17289.39 195
17290.63 167
17291.88 167
17293.12 165
17294.36 194
17295.60 144
17296.85 193
17298.09 192
17299.33 171
17300.57 163
17301.82 171
17303.06 177
17304.30 186
17305.54 177
17306.79 175
17308.03 178
17309.27 194
17310.52 172
17311.76 169
17313.00 168
17314.25 174
17315.49 184
17316.73 158
17317.97 170
17319.22 165
17320.46 180
17321.71 164
17322.95 171
17324.19 180
17325.44 190
17326.68 183
17327.92 169
17329.17 164
17330.41 165
17331.65 181
17332.90 166
17334.14 186
17335.39 182
17336.63 177
17337.87 177
17339.12 176
17340.36 191
17341.61 172
17342.85 166
17344.09 173
17345.34 177
17346.58 189
17347.83 180
17349.07 169
17350.32 182
17351.56 181
17352.80 187
17354.05 182
17355.29 168
17356.54 165
17357.78 162
17359.03 182
17360.27 167
17361.52 160
17362.76 189
17364.01 170
17365.25 161
17366.50 162
17367.74 170
17368.99 182
17370.23 165
17371.48 178
17372.72 174
17373.97 170
17375.21 171
17376.46 165
17377.70 169
17378.95 164
17380.19 182
17381.44 172
17382.69 172
17383.93 168
17385.18 176
17386.42 195
17387.67 178
17388.91 191
17390.16 162
17391.41 177
17392.65 168
17393.90 175
17395.14 167
17396.39 158
17397.64 167
17398.88 174
17400.13 194
17401.37 172
17402.62 183
17403.87 162
17405.11 172
17406.36 174
17407.61 160
17408.85 185
17410.10 179
17411.35 188
17412.59 166
17413.84 174
17415.09 157
17416.33 186
17417.58 157
17418.83 173
17420.07 175
17421.32 162
17422.57 176
17423.82 170
17425.06 185
17426.31 174
17427.56 199
17428.80 194
17430.05 170
17431.30 164
17432.55 173
17433.79 174
17435.04 156
17436.29 174
17437.54 179
17438.78 174
17440.03 168
17441.28 181
17442.53 187
17443.77 176
17445.02 178
17446.27 201
17447.52 199
17448.77 166
17450.01 174
17451.26 188
17452.51 186
17453.76 176
17455.01 185
17456.25 214
17457.50 196
17458.75 175
17460.00 173
17461.25 195
17462.50 185
17463.74 186
17464.99 182
17466.24 193
17467.49 170
17468.74 199
17469.99 179
17471.24 198
17472.49 192
17473.73 192
17474.98 189
17476.23 198
17477.48 190
17478.73 190
17479.98 207
17481.23 199
17482.48 176
17483.73 188
17484.98 195
17486.23 184
17487.47 185
17488.72 183
17489.97 195
17491.22 184
17492.47 183
17493.72 194
17494.97 184
17496.22 193
17497.47 182
17498.72 196
17499.97 191
17501.22 183
17502.47 193
17503.72 202
17504.97 182
17506.22 185
17507.47 186
17508.72 203
17509.97 199
17511.22 203
17512.47 198
17513.72 187
17514.97 184
17516.22 204
17517.47 221
17518.72 201
17519.97 201
17521.22 206
17522.47 201
17523.72 183
17524.98 224
17526.23 202
17527.48 201
17528.73 193
17529.98 216
17531.23 198
17532.48 213
17533.73 192
17534.98 195
17536.23 202
17537.48 207
17538.74 229
17539.99 216
17541.24 208
17542.49 188
17543.74 208
17544.99 201
17546.24 209
17547.50 197
17548.75 185
17550.00 202
17551.25 206
17552.50 195
17553.75 202
17555.01 206
17556.26 210
17557.51 199
17558.76 207
17560.01 211
17561.26 203
17562.52 207
17563.77 197
17565.02 204
17566.27 200
17567.53 213
17568.78 209
17570.03 213
17571.28 205
17572.53 223
17573.79 226
17575.04 211
17576.29 215
17577.54 209
17578.80 233
17580.05 213
17581.30 217
17582.56 221
17583.81 195
17585.06 222
17586.31 211
17587.57 220
17588.82 200
17590.07 205
17591.33 222
17592.58 221
17593.83 210
17595.08 213
17596.34 225
17597.59 231
17598.84 203
17600.10 216
17601.35 229
17602.61 240
17603.86 224
17605.11 251
17606.37 212
17607.62 217
17608.87 217
17610.13 230
17611.38 225
17612.63 219
17613.89 216
17615.14 227
17616.40 228
17617.65 208
17618.90 240
17620.16 222
17621.41 240
17622.67 238
17623.92 248
17625.17 220
17626.43 225
17627.68 209
17628.94 217
17630.19 239
17631.45 221
17632.70 225
17633.96 215
17635.21 234
17636.47 221
17637.72 242
17638.97 223
17640.23 236
17641.48 235
17642.74 239
17643.99 227
17645.25 248
17646.50 234
17647.76 256
17649.01 242
17650.27 236
17651.52 232
17652.78 204
17654.04 195
17655.29 210
17656.55 210
17657.80 208
17659.06 214
17660.31 188
17661.57 207
17662.82 216
17664.08 214
17665.33 208
17666.59 215
17667.85 208
17669.10 223
17670.36 202
17671.61 200
17672.87 186
17674.13 203
17675.38 237
17676.64 215
17677.89 197
17679.15 188
17680.41 217
17681.66 215
17682.92 208
17684.18 181
17685.43 208
17686.69 192
17687.95 227
17689.20 204
17690.46 185
17691.71 210
17692.97 187
17694.23 205
17695.49 199
17696.74 217
17698.00 196
17699.26 192
17700.51 232
17701.77 205
17703.03 211
17704.28 211
17705.54 221
17706.80 195
17708.06 204
17709.31 214
17710.57 200
17711.83 200
17713.08 204
17714.34 194
17715.60 207
17716.86 194
17718.11 213
17719.37 198
17720.63 219
17721.89 183
17723.15 215
17724.40 225
17725.66 218
17726.92 199
17728.18 191
17729.43 223
17730.69 200
17731.95 209
17733.21 186
17734.47 217
17735.73 197
17736.98 214
17738.24 202
17739.50 211
17740.76 211
17742.02 195
17743.28 215
17744.53 208
17745.79 206
17747.05 192
17748.31 204
17749.57 193
17750.83 180
17752.09 198
17753.34 194
17754.60 195
17755.86 167
17757.12 183
17758.38 193
17759.64 192
17760.90 194
17762.16 172
17763.42 228
17764.68 195
17765.94 178
17767.19 195
17768.45 199
17769.71 196
17770.97 202
17772.23 206
17773.49 198
17774.75 198
17776.01 170
17777.27 213
17778.53 206
17779.79 212
17781.05 209
17782.31 195
17783.57 197
17784.83 193
17786.09 202
17787.35 174
17788.61 196
17789.87 221
17791.13 194
17792.39 180
17793.65 208
17794.91 196
17796.17 181
17797.43 206
17798.69 184
17799.95 197
17801.21 200
17802.47 192
17803.73 179
17805.00 188
17806.26 201
17807.52 187
17808.78 183
17810.04 191
17811.30 175
17812.56 188
17813.82 190
17815.08 182
17816.34 159
17817.60 165
17818.87 182
17820.13 192
17821.39 179
17822.65 179
17823.91 198
17825.17 169
17826.43 160
17827.69 160
17828.96 183
17830.22 176
17831.48 179
17832.74 179
17834.00 161
17835.26 180
17836.53 186
17837.79 196
17839.05 175
17840.31 150
17841.57 193
17842.84 189
17844.10 190
17845.36 181
17846.62 193
17847.88 189
17849.15 156
17850.41 172
17851.67 172
17852.93 171
17854.20 156
17855.46 184
17856.72 167
17857.98 159
17859.25 163
17860.51 158
17861.77 191
17863.03 175
17864.30 171
17865.56 184
17866.82 152
17868.09 150
17869.35 168
17870.61 153
17871.87 139
17873.14 164
17874.40 157
17875.66 175
17876.93 160
17878.19 161
17879.45 168
17880.72 156
17881.98 172
17883.24 152
17884.51 173
17885.77 172
17887.03 154
17888.30 163
17889.56 146
17890.83 184
17892.09 168
17893.35 153
17894.62 151
17895.88 173
17897.14 157
17898.41 154
17899.67 157
17900.94 159
17902.20 168
17903.46 160
17904.73 174
17905.99 159
17907.26 149
17908.52 163
17909.79 189
17911.05 170
17912.32 151
17913.58 145
17914.84 157
17916.11 172
17917.37 185
17918.64 167
17919.90 142
17921.17 172
17922.43 166
17923.70 154
17924.96 158
17926.23 150
17927.49 160
17928.76 159
17930.02 163
17931.29 163
17932.55 166
17933.82 173
17935.08 167
17936.35 168
17937.61 146
17938.88 158
17940.14 176
17941.41 171
17942.68 174
17943.94 169
17945.21 170
17946.47 171
17947.74 156
17949.00 180
17950.27 147
17951.54 167
17952.80 156
17954.07 170
17955.33 149
17956.60 156
17957.87 149
17959.13 156
17960.40 153
17961.66 170
17962.93 178
17964.20 172
17965.46 155
17966.73 156
17968.00 167
17969.26 136
17970.53 140
17971.80 168
17973.06 145
17974.33 148
17975.60 167
17976.86 166
17978.13 167
17979.40 162
17980.66 161
17981.93 150
17983.20 155
17984.46 160
17985.73 158
17987.00 147
17988.26 152
17989.53 169
17990.80 173
17992.07 161
17993.33 157
17994.60 168
17995.87 174
17997.14 191
17998.40 157
17999.67 151
18000.94 166
18002.21 161
18003.47 152
18004.74 155
18006.01 168
18007.28 144
18008.55 165
18009.81 147
18011.08 154
18012.35 147
18013.62 172
18014.89 157
18016.15 165
18017.42 167
18018.69 159
18019.96 176
18021.23 180
18022.49 165
18023.76 176
18025.03 170
18026.30 156
18027.57 166
18028.84 141
18030.11 145
18031.37 168
18032.64 158
18033.91 154
18035.18 171
18036.45 149
18037.72 175
18038.99 163
18040.26 158
18041.53 176
18042.79 174
18044.06 166
18045.33 156
18046.60 133
18047.87 128
18049.14 148
18050.41 164
18051.68 161
18052.95 155
18054.22 186
18055.49 164
18056.76 155
18058.03 178
18059.30 177
18060.57 143
18061.84 161
18063.11 153
18064.38 156
18065.65 151
18066.92 152
18068.19 151
18069.46 160
18070.73 163
18072.00 160
18073.27 160
18074.54 143
18075.81 169
18077.08 172
18078.35 172
18079.62 151
18080.89 143
18082.16 174
18083.43 163
18084.70 158
18085.97 142
18087.24 170
18088.51 159
18089.78 160
18091.05 141
18092.32 171
18093.59 168
18094.87 164
18096.14 162
18097.41 158
18098.68 164
18099.95 175
18101.22 172
18102.49 146
18103.76 145
18105.03 130
18106.31 144
18107.58 140
18108.85 177
18110.12 159
18111.39 170
18112.66 153
18113.93 147
18115.21 170
18116.48 176
18117.75 175
18119.02 189
18120.29 166
18121.56 140
18122.84 157
18124.11 150
18125.38 164
18126.65 140
18127.92 158
18129.20 159
18130.47 147
18131.74 154
18133.01 192
18134.29 176
18135.56 164
18136.83 171
18138.10 163
18139.38 140
18140.65 143
18141.92 160
18143.19 162
18144.47 136
18145.74 151
18147.01 187
18148.28 159
18149.56 165
18150.83 161
18152.10 184
18153.38 156
18154.65 164
18155.92 166
18157.19 165
18158.47 169
18159.74 148
18161.01 156
18162.29 136
18163.56 164
18164.83 161
18166.11 167
18167.38 168
18168.65 153
18169.93 160
18171.20 171
18172.48 161
18173.75 156
18175.02 147
18176.30 143
18177.57 161
18178.84 171
18180.12 170
18181.39 155
18182.67 184
18183.94 170
18185.21 152
18186.49 156
18187.76 153
18189.04 168
18190.31 156
18191.59 168
18192.86 157
18194.13 156
18195.41 167
18196.68 150
18197.96 163
18199.23 166
18200.51 160
18201.78 143
18203.06 142
18204.33 170
18205.61 176
18206.88 162
18208.16 156
18209.43 155
18210.71 148
18211.98 153
18213.26 177
18214.53 174
18215.81 167
18217.08 158
18218.36 156
18219.63 181
18220.91 166
18222.18 160
18223.46 176
18224.73 148
18226.01 166
18227.28 157
18228.56 159
18229.84 155
18231.11 154
18232.39 179
18233.66 171
18234.94 153
18236.21 176
18237.49 163
18238.77 165
18240.04 162
18241.32 162
18242.59 151
18243.87 157
18245.15 162
18246.42 165
18247.70 165
18248.98 159
18250.25 159
18251.53 166
18252.81 174
18254.08 140
18255.36 148
18256.63 175
18257.91 164
18259.19 173
18260.46 175
18261.74 159
18263.02 139
18264.30 170
18265.57 158
18266.85 168
18268.13 169
18269.40 171
18270.68 159
18271.96 162
18273.23 152
18274.51 160
18275.79 168
18277.07 161
18278.34 153
18279.62 169
18280.90 174
18282.18 141
18283.45 172
18284.73 158
18286.01 167
18287.29 157
18288.56 156
18289.84 144
18291.12 163
18292.40 147
18293.68 178
18294.95 169
18296.23 149
18297.51 150
18298.79 157
18300.07 186
18301.34 139
18302.62 174
18303.90 168
18305.18 168
18306.46 170
18307.74 164
18309.01 180
18310.29 161
18311.57 156
18312.85 165
18314.13 148
18315.41 166
18316.69 162
18317.96 160
18319.24 155
18320.52 160
18321.80 169
18323.08 169
18324.36 179
18325.64 162
18326.92 171
18328.20 166
18329.47 170
18330.75 151
18332.03 157
18333.31 168
18334.59 161
18335.87 165
18337.15 177
18338.43 168
18339.71 151
18340.99 175
18342.27 163
18343.55 170
18344.83 163
18346.11 174
18347.39 168
18348.67 159
18349.95 154
18351.23 176
18352.51 159
18353.79 148
18355.07 164
18356.35 169
18357.63 172
18358.91 154
18360.19 157
18361.47 158
18362.75 161
18364.03 178
18365.31 153
18366.59 143
18367.87 167
18369.15 153
18370.43 162
18371.71 145
18372.99 155
18374.27 158
18375.55 176
18376.83 162
18378.12 144
18379.40 184
18380.68 149
18381.96 172
18383.24 162
18384.52 160
18385.80 152
18387.08 155
18388.36 164
18389.65 150
18390.93 143
18392.21 147
18393.49 175
18394.77 167
18396.05 153
18397.33 166
18398.62 174
18399.90 156
18401.18 157
18402.46 149
18403.74 147
18405.02 164
18406.31 148
18407.59 174
18408.87 160
18410.15 135
18411.43 152
18412.72 152
18414.00 162
18415.28 153
18416.56 135
18417.84 175
18419.13 167
18420.41 155
18421.69 136
18422.97 159
18424.26 158
18425.54 170
18426.82 144
18428.10 150
18429.39 162
18430.67 159
18431.95 161
18433.23 147
18434.52 166
18435.80 161
18437.08 163
18438.37 155
18439.65 145
18440.93 151
18442.22 166
18443.50 157
18444.78 159
18446.06 138
18447.35 160
18448.63 157
18449.91 154
18451.20 149
18452.48 162
18453.76 154
18455.05 173
18456.33 166
18457.62 149
18458.90 149
18460.18 153
18461.47 167
18462.75 161
18464.03 159
18465.32 147
18466.60 168
18467.89 149
18469.17 154
18470.45 153
18471.74 141
18473.02 163
18474.31 149
18475.59 174
18476.88 161
18478.16 158
18479.44 155
18480.73 143
18482.01 170
18483.30 164
18484.58 155
18485.87 160
18487.15 156
18488.44 140
18489.72 138
18491.01 145
18492.29 146
18493.58 167
18494.86 171
18496.15 165
18497.43 137
18498.72 153
18500.00 163
18501.29 143
18502.57 156
18503.86 160
18505.14 159
18506.43 146
18507.71 163
18509.00 153
18510.28 147
18511.57 156
18512.85 143
18514.14 160
18515.42 161
18516.71 158
18518.00 172
18519.28 162
18520.57 151
18521.85 154
18523.14 149
18524.43 158
18525.71 169
18527.00 150
18528.28 167
18529.57 148
18530.86 154
18532.14 140
18533.43 162
18534.71 152
18536.00 154
18537.29 158
18538.57 159
18539.86 144
18541.15 159
18542.43 160
18543.72 165
18545.01 147
18546.29 147
18547.58 161
18548.87 163
18550.15 139
18551.44 136
18552.73 154
18554.01 158
18555.30 159
18556.59 154
18557.88 164
18559.16 163
18560.45 170
18561.74 167
18563.02 160
18564.31 141
18565.60 160
18566.89 169
18568.17 167
18569.46 162
18570.75 165
18572.04 168
18573.32 180
18574.61 164
18575.90 181
18577.19 166
18578.48 171
18579.76 169
18581.05 135
18582.34 162
18583.63 172
18584.92 168
18586.20 164
18587.49 159
18588.78 146
18590.07 146
18591.36 166
18592.64 154
18593.93 158
18595.22 168
18596.51 174
18597.80 161
18599.09 182
18600.38 151
18601.66 147
18602.95 175
18604.24 176
18605.53 166
18606.82 167
18608.11 170
18609.40 165
18610.69 157
18611.98 158
18613.26 190
18614.55 170
18615.84 164
18617.13 171
18618.42 164
18619.71 187
18621.00 177
18622.29 158
18623.58 162
18624.87 146
18626.16 151
18627.45 138
18628.74 161
18630.03 156
18631.32 162
18632.61 163
18633.89 169
18635.18 145
18636.47 126
18637.76 144
18639.05 156
18640.34 141
18641.63 175
18642.92 162
18644.21 160
18645.50 162
18646.79 160
18648.09 137
18649.38 150
18650.67 170
18651.96 155
18653.25 144
18654.54 155
18655.83 154
18657.12 140
18658.41 153
18659.70 157
18660.99 149
18662.28 172
18663.57 155
18664.86 166
18666.15 137
18667.44 161
18668.74 140
18670.03 159
18671.32 142
18672.61 164
18673.90 131
18675.19 165
18676.48 172
18677.77 133
18679.06 148
18680.36 145
18681.65 154
18682.94 132
18684.23 158
18685.52 135
18686.81 140
18688.11 149
18689.40 174
18690.69 161
18691.98 140
18693.27 159
18694.56 161
18695.86 150
18697.15 131
18698.44 144
18699.73 159
18701.02 147
18702.32 158
18703.61 155
18704.90 154
18706.19 163
18707.48 149
18708.78 163
18710.07 150
18711.36 159
18712.65 145
18713.95 149
18715.24 147
18716.53 148
18717.83 170
18719.12 145
18720.41 140
18721.70 143
18723.00 164
18724.29 150
18725.58 133
18726.87 139
18728.17 131
18729.46 152
18730.75 159
18732.05 131
18733.34 143
18734.63 160
18735.93 150
18737.22 147
18738.51 150
18739.81 141
18741.10 139
18742.39 166
18743.69 147
18744.98 149
18746.27 139
18747.57 160
18748.86 139
18750.16 153
18751.45 126
18752.74 133
18754.04 155
18755.33 161
18756.63 143
18757.92 153
18759.21 157
18760.51 126
18761.80 147
18763.10 123
18764.39 155
18765.69 141
18766.98 150
18768.27 153
18769.57 162
18770.86 143
18772.16 140
18773.45 153
18774.75 142
18776.04 143
18777.34 134
18778.63 153
18779.93 160
18781.22 147
18782.52 138
18783.81 129
18785.11 141
18786.40 137
18787.70 142
18788.99 142
18790.29 141
18791.58 166
18792.88 146
18794.17 143
18795.47 130
18796.76 141
18798.06 133
18799.35 138
18800.65 150
18801.94 135
18803.24 150
18804.54 124
18805.83 151
18807.13 146
18808.42 156
18809.72 150
18811.01 135
18812.31 153
18813.61 141
18814.90 132
18816.20 158
18817.49 158
18818.79 139
18820.09 159
18821.38 132
18822.68 127
18823.98 143
18825.27 160
18826.57 156
18827.87 130
18829.16 128
18830.46 140
18831.75 135
18833.05 159
18834.35 140
18835.64 146
18836.94 147
18838.24 130
18839.54 163
18840.83 148
18842.13 141
18843.43 138
18844.72 165
18846.02 136
18847.32 150
18848.61 160
18849.91 160
18851.21 159
18852.51 126
18853.80 154
18855.10 149
18856.40 148
18857.70 143
18858.99 171
18860.29 129
18861.59 128
18862.89 148
18864.18 169
18865.48 144
18866.78 134
18868.08 130
18869.38 152
18870.67 152
18871.97 149
18873.27 145
18874.57 162
18875.87 150
18877.16 158
18878.46 124
18879.76 153
18881.06 133
18882.36 139
18883.66 143
18884.95 129
18886.25 145
18887.55 142
18888.85 153
18890.15 126
18891.45 129
18892.75 124
18894.04 145
18895.34 147
18896.64 128
18897.94 177
18899.24 132
18900.54 143
18901.84 140
18903.14 149
18904.44 135
18905.74 126
18907.03 141
18908.33 141
18909.63 132
18910.93 132
18912.23 139
18913.53 146
18914.83 149
18916.13 137
18917.43 136
18918.73 163
18920.03 136
18921.33 146
18922.63 148
18923.93 142
18925.23 152
18926.53 146
18927.83 168
18929.13 149
18930.43 156
18931.73 141
18933.03 159
18934.33 145
18935.63 151
18936.93 147
18938.23 143
18939.53 149
18940.83 142
18942.13 158
18943.43 149
18944.73 142
18946.03 137
18947.33 168
18948.63 154
18949.93 136
18951.23 147
18952.53 134
18953.84 140
18955.14 140
18956.44 128
18957.74 126
18959.04 133
18960.34 139
18961.64 146
18962.94 145
18964.24 118
18965.54 132
18966.85 146
18968.15 139
18969.45 132
18970.75 143
18972.05 153
18973.35 146
18974.65 126
18975.96 145
18977.26 147
18978.56 130
18979.86 142
18981.16 152
18982.46 123
18983.77 115
18985.07 125
18986.37 160
18987.67 133
18988.97 143
18990.28 146
18991.58 130
18992.88 141
18994.18 150
18995.49 136
18996.79 136
18998.09 133
18999.39 139
19000.69 144
19002.00 148
19003.30 158
19004.60 125
19005.90 131
19007.21 122
19008.51 135
19009.81 132
19011.12 149
19012.42 119
19013.72 138
19015.02 130
19016.33 139
19017.63 134
19018.93 146
19020.24 128
19021.54 141
19022.84 148
19024.15 158
19025.45 152
19026.75 133
19028.06 139
19029.36 142
19030.66 135
19031.97 128
19033.27 118
19034.57 135
19035.88 134
19037.18 138
19038.48 149
19039.79 161
19041.09 137
19042.40 157
19043.70 143
19045.00 148
19046.31 142
19047.61 141
19048.92 146
19050.22 141
19051.52 114
19052.83 120
19054.13 135
19055.44 169
19056.74 120
19058.05 124
19059.35 135
19060.65 123
19061.96 139
19063.26 152
19064.57 147
19065.87 128
19067.18 144
19068.48 147
19069.79 155
19071.09 126
19072.40 147
19073.70 147
19075.01 160
19076.31 142
19077.62 156
19078.92 138
19080.23 129
19081.53 136
19082.84 131
19084.14 141
19085.45 139
19086.75 149
19088.06 161
19089.36 143
19090.67 124
19091.98 133
19093.28 149
19094.59 166
19095.89 141
19097.20 141
19098.50 156
19099.81 124
19101.12 134
19102.42 129
19103.73 129
19105.03 130
19106.34 137
19107.65 140
19108.95 142
19110.26 135
19111.56 134
19112.87 148
19114.18 138
19115.48 119
19116.79 138
19118.10 163
19119.40 142
19120.71 138
19122.02 142
19123.32 148
19124.63 139
19125.94 131
19127.24 139
19128.55 147
19129.86 133
19131.16 140
19132.47 135
19133.78 136
19135.08 122
19136.39 138
19137.70 144
19139.01 136
19140.31 147
19141.62 165
19142.93 147
19144.23 138
19145.54 160
19146.85 155
19148.16 146
19149.46 129
19150.77 141
19152.08 135
19153.39 170
19154.69 122
19156.00 140
19157.31 150
19158.62 119
19159.93 147
19161.23 138
19162.54 140
19163.85 147
19165.16 145
19166.47 132
19167.77 133
19169.08 132
19170.39 133
19171.70 153
19173.01 133
19174.32 135
19175.62 153
19176.93 141
19178.24 141
19179.55 142
19180.86 142
19182.17 148
19183.48 131
19184.78 147
19186.09 165
19187.40 150
19188.71 127
19190.02 150
19191.33 155
19192.64 131
19193.95 119
19195.26 121
19196.56 132
19197.87 122
19199.18 128
19200.49 150
19201.80 155
19203.11 145
19204.42 130
19205.73 164
19207.04 133
19208.35 117
19209.66 140
19210.97 140
19212.28 131
19213.59 132
19214.90 133
19216.21 140
19217.52 132
19218.83 149
19220.14 126
19221.45 112
19222.76 148
19224.07 127
19225.38 142
19226.69 130
19228.00 130
19229.31 148
19230.62 138
19231.93 142
19233.24 126
19234.55 159
19235.86 131
19237.17 130
19238.48 150
19239.79 143
19241.10 133
19242.41 144
19243.72 145
19245.03 130
19246.35 117
19247.66 132
19248.97 147
19250.28 126
19251.59 152
19252.90 139
19254.21 158
19255.52 160
19256.83 154
19258.14 136
19259.46 160
19260.77 132
19262.08 161
19263.39 152
19264.70 142
19266.01 143
19267.32 140
19268.64 135
19269.95 128
19271.26 142
19272.57 129
19273.88 128
19275.20 127
19276.51 140
19277.82 144
19279.13 143
19280.44 127
19281.75 136
19283.07 138
19284.38 148
19285.69 128
19287.00 151
19288.32 151
19289.63 141
19290.94 126
19292.25 160
19293.57 154
19294.88 151
19296.19 137
19297.50 145
19298.82 153
19300.13 124
19301.44 138
19302.75 147
19304.07 142
19305.38 150
19306.69 126
19308.01 137
19309.32 126
19310.63 134
19311.94 145
19313.26 141
19314.57 122
19315.88 139
19317.20 141
19318.51 153
19319.82 132
19321.14 132
19322.45 149
19323.76 126
19325.08 138
19326.39 133
19327.70 146
19329.02 126
19330.33 123
19331.65 149
19332.96 132
19334.27 153
19335.59 135
19336.90 136
19338.22 145
19339.53 146
19340.84 135
19342.16 117
19343.47 146
19344.79 135
19346.10 116
19347.41 134
19348.73 131
19350.04 138
19351.36 147
19352.67 125
19353.99 120
19355.30 123
19356.62 142
19357.93 135
19359.25 127
19360.56 132
19361.87 141
19363.19 125
19364.50 132
19365.82 137
19367.13 140
19368.45 127
19369.76 135
19371.08 152
19372.39 134
19373.71 129
19375.02 141
19376.34 127
19377.66 143
19378.97 130
19380.29 124
19381.60 123
19382.92 144
19384.23 134
19385.55 148
19386.86 125
19388.18 137
19389.50 142
19390.81 143
19392.13 121
19393.44 118
19394.76 120
19396.07 130
19397.39 122
19398.71 115
19400.02 133
19401.34 125
19402.65 136
19403.97 130
19405.29 133
19406.60 141
19407.92 123
19409.24 129
19410.55 121
19411.87 142
19413.19 141
19414.50 140
19415.82 121
19417.14 134
19418.45 130
19419.77 143
19421.09 150
19422.40 152
19423.72 142
19425.04 153
19426.35 143
19427.67 130
19428.99 126
19430.30 145
19431.62 121
19432.94 141
19434.26 139
19435.57 130
19436.89 136
19438.21 141
19439.53 151
19440.84 128
19442.16 130
19443.48 135
19444.80 143
19446.11 115
19447.43 121
19448.75 133
19450.07 147
19451.38 140
19452.70 133
19454.02 126
19455.34 117
19456.66 132
19457.97 124
19459.29 151
19460.61 118
19461.93 125
19463.25 122
19464.57 150
19465.88 137
19467.20 127
19468.52 151
19469.84 148
19471.16 132
19472.48 133
19473.79 125
19475.11 141
19476.43 135
19477.75 123
19479.07 139
19480.39 140
19481.71 127
19483.03 150
19484.34 144
19485.66 141
19486.98 132
19488.30 126
19489.62 151
19490.94 129
19492.26 133
19493.58 131
19494.90 111
19496.22 139
19497.54 142
19498.86 132
19500.18 149
19501.50 137
19502.81 142
19504.13 131
19505.45 126
19506.77 145
19508.09 132
19509.41 144
19510.73 118
19512.05 130
19513.37 125
19514.69 133
19516.01 127
19517.33 134
19518.65 124
19519.97 146
19521.29 162
19522.61 133
19523.93 138
19525.25 118
19526.57 134
19527.89 128
19529.22 149
19530.54 131
19531.86 137
19533.18 131
19534.50 145
19535.82 130
19537.14 108
19538.46 148
19539.78 147
19541.10 150
19542.42 137
19543.74 125
19545.06 128
19546.39 156
19547.71 151
19549.03 140
19550.35 125
19551.67 156
19552.99 136
19554.31 140
19555.63 116
19556.96 146
19558.28 135
19559.60 127
19560.92 131
19562.24 139
19563.56 128
19564.88 128
19566.21 150
19567.53 129
19568.85 131
19570.17 124
19571.49 155
19572.82 128
19574.14 117
19575.46 141
19576.78 127
19578.10 139
19579.43 131
19580.75 137
19582.07 132
19583.39 144
19584.72 127
19586.04 140
19587.36 145
19588.68 150
19590.01 149
19591.33 126
19592.65 136
19593.97 136
19595.30 140
19596.62 136
19597.94 123
19599.26 155
19600.59 145
19601.91 132
19603.23 136
19604.56 129
19605.88 148
19607.20 136
19608.53 149
19609.85 147
19611.17 135
19612.49 141
19613.82 154
19615.14 153
19616.47 148
19617.79 138
19619.11 135
19620.44 147
19621.76 138
19623.08 126
19624.41 131
19625.73 141
19627.05 133
19628.38 144
19629.70 129
19631.03 138
19632.35 137
19633.67 139
19635.00 143
19636.32 135
19637.65 130
19638.97 147
19640.29 147
19641.62 143
19642.94 140
19644.27 159
19645.59 170
19646.92 153
19648.24 147
19649.57 153
19650.89 164
19652.21 135
19653.54 151
19654.86 131
19656.19 145
19657.51 120
19658.84 137
19660.16 139
19661.49 145
19662.81 129
19664.14 141
19665.46 167
19666.79 134
19668.11 143
19669.44 131
19670.76 149
19672.09 126
19673.41 135
19674.74 165
19676.07 137
19677.39 138
19678.72 158
19680.04 139
19681.37 138
19682.69 137
19684.02 140
19685.34 136
19686.67 144
19688.00 140
19689.32 135
19690.65 143
19691.97 127
19693.30 157
19694.63 146
19695.95 137
19697.28 127
19698.60 132
19699.93 144
19701.26 137
19702.58 135
19703.91 134
19705.24 151
19706.56 130
19707.89 151
19709.22 153
19710.54 141
19711.87 154
19713.20 157
19714.52 132
19715.85 150
19717.18 137
19718.50 145
19719.83 130
19721.16 143
19722.48 146
19723.81 151
19725.14 139
19726.47 119
19727.79 148
19729.12 135
19730.45 151
19731.77 146
19733.10 144
19734.43 141
19735.76 145
19737.08 129
19738.41 133
19739.74 136
19741.07 124
19742.39 133
19743.72 143
19745.05 137
19746.38 130
19747.71 138
19749.03 122
19750.36 135
19751.69 122
19753.02 132
19754.35 124
19755.67 114
19757.00 131
19758.33 124
19759.66 129
19760.99 131
19762.31 138
19763.64 146
19764.97 139
19766.30 127
19767.63 134
19768.96 154
19770.29 122
19771.61 140
19772.94 144
19774.27 154
19775.60 135
19776.93 140
19778.26 149
19779.59 139
19780.92 144
19782.25 127
19783.57 150
19784.90 141
19786.23 137
19787.56 151
19788.89 158
19790.22 148
19791.55 132
19792.88 141
19794.21 142
19795.54 141
19796.87 134
19798.20 154
19799.53 134
19800.86 149
19802.19 150
19803.52 167
19804.85 157
19806.18 154
19807.50 139
19808.83 134
19810.16 154
19811.49 130
19812.82 137
19814.15 162
19815.49 140
19816.82 129
19818.15 150
19819.48 131
19820.81 123
19822.14 128
19823.47 145
19824.80 128
19826.13 119
19827.46 136
19828.79 143
19830.12 118
19831.45 114
19832.78 143
19834.11 148
19835.44 136
19836.77 124
19838.10 159
19839.44 134
19840.77 127
19842.10 125
19843.43 139
19844.76 124
19846.09 128
19847.42 152
19848.75 139
19850.08 136
19851.42 145
19852.75 140
19854.08 132
19855.41 128
19856.74 127
19858.07 147
19859.40 133
19860.74 132
19862.07 142
19863.40 156
19864.73 141
19866.06 151
19867.40 126
19868.73 126
19870.06 133
19871.39 133
19872.72 133
19874.06 132
19875.39 143
19876.72 124
19878.05 146
19879.38 110
19880.72 142
19882.05 124
19883.38 138
19884.71 144
19886.05 160
19887.38 167
19888.71 135
19890.04 144
19891.38 138
19892.71 136
19894.04 141
19895.38 145
19896.71 127
19898.04 137
19899.37 138
19900.71 147
19902.04 134
19903.37 150
19904.71 142
19906.04 149
19907.37 123
19908.71 141
19910.04 128
19911.37 143
19912.71 143
19914.04 145
19915.37 149
19916.71 137
19918.04 162
19919.37 121
19920.71 130
19922.04 135
19923.37 137
19924.71 127
19926.04 127
19927.38 142
19928.71 154
19930.04 132
19931.38 133
19932.71 149
19934.05 121
19935.38 147
19936.71 124
19938.05 135
19939.38 122
19940.72 132
19942.05 133
19943.39 140
19944.72 147
19946.06 137
19947.39 138
19948.72 140
19950.06 115
19951.39 152
19952.73 140
19954.06 139
19955.40 141
19956.73 134
19958.07 152
19959.40 131
19960.74 136
19962.07 124
19963.41 156
19964.74 141
19966.08 154
19967.41 155
19968.75 127
19970.08 142
19971.42 147
19972.76 141
19974.09 153
19975.43 139
19976.76 133
19978.10 150
19979.43 122
19980.77 141
19982.10 137
19983.44 153
19984.78 140
19986.11 133
19987.45 124
19988.78 124
19990.12 132
19991.46 151
19992.79 149
19994.13 132
19995.46 133
19996.80 158
19998.14 154
19999.47 132
20000.81 141
20002.15 146
20003.48 157
20004.82 129
20006.16 133
20007.49 157
20008.83 153
20010.17 124
20011.50 147
20012.84 129
20014.18 130
20015.51 153
20016.85 144
20018.19 137
20019.52 149
20020.86 145
20022.20 160
20023.53 144
20024.87 143
20026.21 151
20027.55 175
20028.88 139
20030.22 150
20031.56 134
20032.90 147
20034.23 153
20035.57 155
20036.91 124
20038.25 149
20039.58 144
20040.92 145
20042.26 154
20043.60 141
20044.93 118
20046.27 155
20047.61 146
20048.95 165
20050.29 141
20051.62 134
20052.96 148
20054.30 132
20055.64 128
20056.98 148
20058.32 138
20059.65 139
20060.99 126
20062.33 142
20063.67 152
20065.01 138
20066.35 150
20067.68 155
20069.02 145
20070.36 158
20071.70 147
20073.04 136
20074.38 144
20075.72 133
20077.06 154
20078.40 151
20079.73 151
20081.07 165
20082.41 163
20083.75 146
20085.09 141
20086.43 163
20087.77 137
20089.11 180
20090.45 161
20091.79 156
20093.13 154
20094.47 143
20095.81 166
20097.15 154
20098.48 145
20099.82 137
20101.16 133
20102.50 150
20103.84 173
20105.18 129
20106.52 146
20107.86 140
20109.20 139
20110.54 150
20111.88 132
20113.22 151
20114.56 136
20115.90 158
20117.24 142
20118.58 129
20119.93 135
20121.27 153
20122.61 146
20123.95 173
20125.29 128
20126.63 142
20127.97 138
20129.31 156
20130.65 163
20131.99 139
20133.33 151
20134.67 171
20136.01 157
20137.35 136
20138.69 155
