# Supplementary material for: MALDI-TOF MS typing enables the classification of brewing yeasts of the genus Saccharomyces to major beer styles
Source: PLoS One. 2017 Aug 9;12(8):e0181694. doi: 10.1371/journal.pone.0181694 (PMC5549903; doi:10.1371/journal.pone.0181694)
Supplement: S6 File — The directory includes 90 raw files and was zipped to “.zip”; the folder has three strains with 30 spectra per strain; S1 Text explains the raw files with an example and Table 1 represents the yeast strains used within the experiment. (ZIP) [file pone.0181694.s009.zip › 16-18/30277-59-Lag-Lag-Lag-YPG-18h-E-E_2016-09-20_2_0_A12_1.dat]

1999.90 999
2000.32 1037
2000.75 1043
2001.17 1043
2001.59 1006
2002.01 1043
2002.43 989
2002.86 913
2003.28 903
2003.70 851
2004.12 831
2004.54 824
2004.97 841
2005.39 909
2005.81 905
2006.23 854
2006.66 873
2007.08 892
2007.50 911
2007.92 864
2008.35 894
2008.77 937
2009.19 843
2009.61 868
2010.04 950
2010.46 903
2010.88 814
2011.31 848
2011.73 883
2012.15 862
2012.57 839
2013.00 861
2013.42 835
2013.84 814
2014.27 810
2014.69 824
2015.11 809
2015.54 873
2015.96 856
2016.38 796
2016.81 833
2017.23 837
2017.65 844
2018.08 886
2018.50 910
2018.93 840
2019.35 865
2019.77 873
2020.20 894
2020.62 893
2021.04 870
2021.47 908
2021.89 921
2022.32 890
2022.74 891
2023.17 901
2023.59 939
2024.01 851
2024.44 818
2024.86 794
2025.29 831
2025.71 840
2026.14 822
2026.56 840
2026.98 865
2027.41 850
2027.83 840
2028.26 828
2028.68 831
2029.11 796
2029.53 808
2029.96 811
2030.38 795
2030.81 827
2031.23 816
2031.66 828
2032.08 849
2032.51 823
2032.93 806
2033.36 837
2033.78 821
2034.21 789
2034.63 722
2035.06 727
2035.49 788
2035.91 802
2036.34 802
2036.76 764
2037.19 814
2037.61 801
2038.04 847
2038.47 811
2038.89 833
2039.32 922
2039.74 858
2040.17 799
2040.59 798
2041.02 865
2041.45 876
2041.87 861
2042.30 858
2042.73 818
2043.15 826
2043.58 838
2044.00 863
2044.43 872
2044.86 911
2045.28 885
2045.71 909
2046.14 842
2046.56 842
2046.99 846
2047.42 862
2047.84 951
2048.27 919
2048.70 891
2049.12 848
2049.55 824
2049.98 852
2050.40 797
2050.83 824
2051.26 827
2051.69 809
2052.11 840
2052.54 849
2052.97 819
2053.40 866
2053.82 863
2054.25 792
2054.68 779
2055.10 829
2055.53 931
2055.96 1035
2056.39 1054
2056.82 1024
2057.24 1001
2057.67 1053
2058.10 976
2058.53 972
2058.95 995
2059.38 1084
2059.81 981
2060.24 900
2060.67 985
2061.09 986
2061.52 987
2061.95 944
2062.38 903
2062.81 911
2063.24 878
2063.66 933
2064.09 999
2064.52 1088
2064.95 1109
2065.38 1197
2065.81 1190
2066.24 1306
2066.66 1283
2067.09 1213
2067.52 1124
2067.95 1137
2068.38 1123
2068.81 1020
2069.24 1018
2069.67 953
2070.10 907
2070.52 903
2070.95 921
2071.38 909
2071.81 856
2072.24 895
2072.67 901
2073.10 879
2073.53 861
2073.96 920
2074.39 925
2074.82 871
2075.25 864
2075.68 911
2076.11 923
2076.54 941
2076.97 951
2077.40 850
2077.83 873
2078.26 855
2078.69 926
2079.12 904
2079.55 867
2079.98 877
2080.41 856
2080.84 800
2081.27 895
2081.70 862
2082.13 857
2082.56 856
2082.99 843
2083.42 855
2083.85 884
2084.28 830
2084.71 875
2085.14 870
2085.57 843
2086.00 884
2086.43 839
2086.86 831
2087.29 820
2087.73 849
2088.16 806
2088.59 861
2089.02 876
2089.45 826
2089.88 845
2090.31 848
2090.74 806
2091.17 818
2091.61 877
2092.04 817
2092.47 765
2092.90 822
2093.33 883
2093.76 798
2094.19 788
2094.63 822
2095.06 832
2095.49 848
2095.92 860
2096.35 902
2096.78 840
2097.22 826
2097.65 827
2098.08 797
2098.51 793
2098.94 810
2099.38 795
2099.81 798
2100.24 771
2100.67 831
2101.11 853
2101.54 875
2101.97 786
2102.40 758
2102.83 839
2103.27 855
2103.70 776
2104.13 792
2104.56 867
2105.00 867
2105.43 869
2105.86 872
2106.30 797
2106.73 839
2107.16 803
2107.59 821
2108.03 828
2108.46 800
2108.89 822
2109.33 829
2109.76 800
2110.19 778
2110.63 795
2111.06 820
2111.49 833
2111.93 805
2112.36 872
2112.79 831
2113.23 857
2113.66 841
2114.09 833
2114.53 916
2114.96 901
2115.40 848
2115.83 805
2116.26 768
2116.70 784
2117.13 761
2117.56 760
2118.00 768
2118.43 741
2118.87 802
2119.30 828
2119.73 774
2120.17 738
2120.60 768
2121.04 788
2121.47 784
2121.91 760
2122.34 891
2122.78 879
2123.21 828
2123.64 849
2124.08 839
2124.51 845
2124.95 807
2125.38 824
2125.82 850
2126.25 820
2126.69 803
2127.12 783
2127.56 822
2127.99 810
2128.43 830
2128.86 883
2129.30 869
2129.73 873
2130.17 885
2130.60 881
2131.04 870
2131.47 902
2131.91 876
2132.35 912
2132.78 848
2133.22 826
2133.65 867
2134.09 824
2134.52 814
2134.96 777
2135.40 837
2135.83 819
2136.27 809
2136.70 853
2137.14 831
2137.57 770
2138.01 792
2138.45 841
2138.88 817
2139.32 766
2139.76 784
2140.19 815
2140.63 857
2141.06 796
2141.50 771
2141.94 769
2142.37 795
2142.81 812
2143.25 817
2143.68 828
2144.12 834
2144.56 822
2144.99 781
2145.43 785
2145.87 810
2146.30 847
2146.74 851
2147.18 815
2147.62 889
2148.05 848
2148.49 932
2148.93 942
2149.36 988
2149.80 967
2150.24 991
2150.68 990
2151.11 962
2151.55 988
2151.99 991
2152.43 989
2152.86 953
2153.30 947
2153.74 950
2154.18 918
2154.61 964
2155.05 925
2155.49 889
2155.93 880
2156.37 898
2156.80 853
2157.24 901
2157.68 898
2158.12 841
2158.56 888
2158.99 799
2159.43 869
2159.87 836
2160.31 872
2160.75 859
2161.19 863
2161.62 892
2162.06 913
2162.50 904
2162.94 892
2163.38 927
2163.82 928
2164.26 987
2164.69 1025
2165.13 1058
2165.57 1139
2166.01 1066
2166.45 1119
2166.89 1114
2167.33 1075
2167.77 1046
2168.21 1018
2168.65 1069
2169.08 1063
2169.52 994
2169.96 968
2170.40 1030
2170.84 996
2171.28 1004
2171.72 1029
2172.16 997
2172.60 983
2173.04 980
2173.48 1051
2173.92 1025
2174.36 1058
2174.80 1034
2175.24 1056
2175.68 1073
2176.12 1078
2176.56 1062
2177.00 1048
2177.44 1003
2177.88 1034
2178.32 999
2178.76 963
2179.20 980
2179.64 930
2180.08 913
2180.52 955
2180.96 930
2181.40 929
2181.84 902
2182.28 884
2182.72 898
2183.16 905
2183.60 947
2184.04 923
2184.48 873
2184.93 902
2185.37 912
2185.81 952
2186.25 968
2186.69 867
2187.13 881
2187.57 983
2188.01 947
2188.45 983
2188.89 969
2189.34 913
2189.78 947
2190.22 1002
2190.66 972
2191.10 972
2191.54 903
2191.98 894
2192.43 949
2192.87 932
2193.31 978
2193.75 1060
2194.19 1096
2194.63 1049
2195.08 1042
2195.52 1016
2195.96 995
2196.40 1001
2196.84 1018
2197.29 979
2197.73 945
2198.17 912
2198.61 937
2199.06 897
2199.50 899
2199.94 915
2200.38 890
2200.82 898
2201.27 852
2201.71 848
2202.15 855
2202.59 892
2203.04 931
2203.48 949
2203.92 969
2204.37 899
2204.81 929
2205.25 994
2205.69 978
2206.14 888
2206.58 922
2207.02 966
2207.47 953
2207.91 951
2208.35 965
2208.80 1041
2209.24 1036
2209.68 1008
2210.13 1045
2210.57 995
2211.01 1025
2211.46 1046
2211.90 1007
2212.34 1048
2212.79 920
2213.23 921
2213.67 1003
2214.12 954
2214.56 905
2215.01 919
2215.45 914
2215.89 888
2216.34 906
2216.78 926
2217.23 929
2217.67 913
2218.11 920
2218.56 914
2219.00 908
2219.45 890
2219.89 912
2220.34 900
2220.78 915
2221.22 946
2221.67 934
2222.11 966
2222.56 950
2223.00 931
2223.45 958
2223.89 929
2224.34 984
2224.78 1059
2225.23 997
2225.67 1008
2226.12 1003
2226.56 979
2227.01 1056
2227.45 994
2227.90 918
2228.34 933
2228.79 942
2229.23 952
2229.68 952
2230.12 1004
2230.57 973
2231.01 998
2231.46 998
2231.90 1030
2232.35 1009
2232.80 956
2233.24 993
2233.69 961
2234.13 985
2234.58 957
2235.02 894
2235.47 915
2235.92 913
2236.36 905
2236.81 920
2237.25 899
2237.70 899
2238.15 931
2238.59 885
2239.04 905
2239.49 842
2239.93 827
2240.38 869
2240.82 833
2241.27 844
2241.72 833
2242.16 889
2242.61 856
2243.06 877
2243.50 849
2243.95 805
2244.40 882
2244.84 860
2245.29 805
2245.74 817
2246.19 822
2246.63 876
2247.08 825
2247.53 796
2247.97 807
2248.42 822
2248.87 850
2249.32 827
2249.76 842
2250.21 840
2250.66 863
2251.10 849
2251.55 851
2252.00 848
2252.45 850
2252.89 860
2253.34 878
2253.79 867
2254.24 863
2254.69 866
2255.13 836
2255.58 841
2256.03 852
2256.48 845
2256.93 842
2257.37 804
2257.82 806
2258.27 751
2258.72 800
2259.17 805
2259.61 801
2260.06 886
2260.51 856
2260.96 886
2261.41 828
2261.86 803
2262.31 840
2262.75 851
2263.20 864
2263.65 895
2264.10 830
2264.55 805
2265.00 804
2265.45 844
2265.90 878
2266.34 902
2266.79 848
2267.24 877
2267.69 873
2268.14 844
2268.59 889
2269.04 858
2269.49 901
2269.94 951
2270.39 973
2270.84 1020
2271.29 1004
2271.74 932
2272.18 973
2272.63 945
2273.08 925
2273.53 948
2273.98 966
2274.43 1040
2274.88 1103
2275.33 1086
2275.78 1118
2276.23 1136
2276.68 1157
2277.13 1113
2277.58 1163
2278.03 1068
2278.48 1020
2278.93 1069
2279.38 978
2279.83 977
2280.28 996
2280.73 897
2281.19 943
2281.64 930
2282.09 960
2282.54 876
2282.99 838
2283.44 861
2283.89 866
2284.34 843
2284.79 858
2285.24 811
2285.69 823
2286.14 870
2286.59 845
2287.04 906
2287.50 863
2287.95 903
2288.40 958
2288.85 963
2289.30 976
2289.75 1119
2290.20 1106
2290.65 1086
2291.11 1195
2291.56 1173
2292.01 1099
2292.46 1093
2292.91 1164
2293.36 1129
2293.82 1121
2294.27 1141
2294.72 1097
2295.17 1054
2295.62 971
2296.07 956
2296.53 1029
2296.98 998
2297.43 975
2297.88 947
2298.33 859
2298.79 922
2299.24 867
2299.69 862
2300.14 847
2300.60 861
2301.05 837
2301.50 873
2301.95 878
2302.41 864
2302.86 828
2303.31 851
2303.76 863
2304.22 885
2304.67 854
2305.12 851
2305.57 857
2306.03 868
2306.48 871
2306.93 849
2307.39 854
2307.84 867
2308.29 890
2308.75 945
2309.20 916
2309.65 921
2310.11 951
2310.56 1015
2311.01 1005
2311.47 979
2311.92 986
2312.37 970
2312.83 926
2313.28 929
2313.73 938
2314.19 910
2314.64 911
2315.09 884
2315.55 929
2316.00 938
2316.46 932
2316.91 872
2317.36 899
2317.82 919
2318.27 944
2318.73 939
2319.18 934
2319.63 953
2320.09 988
2320.54 958
2321.00 1012
2321.45 975
2321.91 982
2322.36 994
2322.82 975
2323.27 1067
2323.72 1228
2324.18 1300
2324.63 1376
2325.09 1507
2325.54 1474
2326.00 1483
2326.45 1433
2326.91 1451
2327.36 1421
2327.82 1309
2328.27 1222
2328.73 1126
2329.18 1096
2329.64 1063
2330.09 992
2330.55 929
2331.00 904
2331.46 943
2331.92 937
2332.37 931
2332.83 900
2333.28 918
2333.74 857
2334.19 944
2334.65 957
2335.10 887
2335.56 861
2336.02 930
2336.47 929
2336.93 869
2337.38 877
2337.84 939
2338.30 922
2338.75 884
2339.21 860
2339.66 916
2340.12 908
2340.58 904
2341.03 857
2341.49 842
2341.95 843
2342.40 857
2342.86 845
2343.32 853
2343.77 895
2344.23 858
2344.68 892
2345.14 899
2345.60 883
2346.06 926
2346.51 925
2346.97 947
2347.43 958
2347.88 917
2348.34 908
2348.80 904
2349.25 975
2349.71 916
2350.17 889
2350.63 847
2351.08 897
2351.54 904
2352.00 888
2352.46 916
2352.91 896
2353.37 856
2353.83 865
2354.29 877
2354.74 843
2355.20 863
2355.66 813
2356.12 841
2356.57 850
2357.03 863
2357.49 915
2357.95 887
2358.41 795
2358.86 853
2359.32 914
2359.78 897
2360.24 930
2360.70 836
2361.15 862
2361.61 898
2362.07 922
2362.53 874
2362.99 843
2363.45 867
2363.91 863
2364.36 875
2364.82 883
2365.28 941
2365.74 893
2366.20 900
2366.66 936
2367.12 906
2367.57 903
2368.03 963
2368.49 932
2368.95 952
2369.41 977
2369.87 910
2370.33 874
2370.79 858
2371.25 918
2371.71 855
2372.17 858
2372.63 855
2373.09 913
2373.54 877
2374.00 911
2374.46 945
2374.92 957
2375.38 902
2375.84 897
2376.30 898
2376.76 936
2377.22 905
2377.68 901
2378.14 939
2378.60 894
2379.06 891
2379.52 894
2379.98 888
2380.44 912
2380.90 844
2381.36 847
2381.82 874
2382.28 860
2382.74 861
2383.20 854
2383.66 835
2384.12 857
2384.59 849
2385.05 887
2385.51 812
2385.97 858
2386.43 830
2386.89 812
2387.35 849
2387.81 884
2388.27 861
2388.73 896
2389.19 921
2389.65 944
2390.12 839
2390.58 853
2391.04 876
2391.50 894
2391.96 953
2392.42 901
2392.88 890
2393.34 915
2393.81 880
2394.27 893
2394.73 822
2395.19 883
2395.65 910
2396.11 839
2396.57 868
2397.04 846
2397.50 906
2397.96 873
2398.42 850
2398.88 845
2399.35 843
2399.81 885
2400.27 857
2400.73 839
2401.19 819
2401.66 889
2402.12 908
2402.58 925
2403.04 864
2403.51 871
2403.97 862
2404.43 857
2404.89 878
2405.36 862
2405.82 834
2406.28 887
2406.74 876
2407.21 812
2407.67 832
2408.13 877
2408.59 900
2409.06 841
2409.52 849
2409.98 900
2410.45 817
2410.91 820
2411.37 850
2411.84 869
2412.30 935
2412.76 905
2413.23 868
2413.69 864
2414.15 838
2414.62 848
2415.08 836
2415.54 844
2416.01 880
2416.47 850
2416.93 829
2417.40 900
2417.86 891
2418.32 880
2418.79 843
2419.25 859
2419.72 885
2420.18 842
2420.64 852
2421.11 878
2421.57 864
2422.04 883
2422.50 903
2422.96 899
2423.43 888
2423.89 837
2424.36 870
2424.82 900
2425.29 897
2425.75 925
2426.22 919
2426.68 905
2427.15 880
2427.61 879
2428.07 816
2428.54 874
2429.00 873
2429.47 884
2429.93 901
2430.40 819
2430.86 823
2431.33 832
2431.79 826
2432.26 842
2432.72 833
2433.19 850
2433.65 848
2434.12 850
2434.59 818
2435.05 822
2435.52 878
2435.98 862
2436.45 826
2436.91 862
2437.38 880
2437.84 827
2438.31 870
2438.78 833
2439.24 889
2439.71 870
2440.17 845
2440.64 885
2441.10 849
2441.57 868
2442.04 869
2442.50 875
2442.97 859
2443.44 857
2443.90 843
2444.37 823
2444.83 797
2445.30 815
2445.77 875
2446.23 811
2446.70 834
2447.17 861
2447.63 803
2448.10 833
2448.57 856
2449.03 943
2449.50 864
2449.97 879
2450.43 870
2450.90 872
2451.37 884
2451.83 799
2452.30 819
2452.77 819
2453.24 881
2453.70 860
2454.17 856
2454.64 866
2455.10 879
2455.57 933
2456.04 870
2456.51 883
2456.97 868
2457.44 849
2457.91 918
2458.38 835
2458.84 841
2459.31 851
2459.78 854
2460.25 878
2460.72 851
2461.18 812
2461.65 841
2462.12 811
2462.59 844
2463.06 793
2463.52 820
2463.99 842
2464.46 911
2464.93 868
2465.40 836
2465.86 876
2466.33 890
2466.80 841
2467.27 826
2467.74 826
2468.21 886
2468.68 839
2469.14 838
2469.61 827
2470.08 826
2470.55 824
2471.02 844
2471.49 797
2471.96 801
2472.43 811
2472.90 776
2473.36 828
2473.83 807
2474.30 826
2474.77 815
2475.24 863
2475.71 800
2476.18 819
2476.65 835
2477.12 815
2477.59 854
2478.06 857
2478.53 858
2479.00 837
2479.47 808
2479.94 835
2480.41 868
2480.87 830
2481.34 776
2481.81 779
2482.28 801
2482.75 784
2483.22 770
2483.69 763
2484.16 806
2484.63 823
2485.10 815
2485.57 868
2486.05 860
2486.52 882
2486.99 878
2487.46 908
2487.93 910
2488.40 913
2488.87 890
2489.34 902
2489.81 884
2490.28 884
2490.75 879
2491.22 866
2491.69 880
2492.16 884
2492.63 865
2493.10 830
2493.58 828
2494.05 841
2494.52 837
2494.99 828
2495.46 942
2495.93 906
2496.40 871
2496.87 824
2497.34 860
2497.82 790
2498.29 833
2498.76 841
2499.23 831
2499.70 782
2500.17 783
2500.64 837
2501.12 886
2501.59 883
2502.06 895
2502.53 897
2503.00 828
2503.48 836
2503.95 863
2504.42 904
2504.89 860
2505.36 916
2505.84 899
2506.31 862
2506.78 898
2507.25 937
2507.72 917
2508.20 913
2508.67 870
2509.14 889
2509.61 930
2510.09 956
2510.56 966
2511.03 1045
2511.50 1084
2511.98 1075
2512.45 1092
2512.92 1086
2513.40 1124
2513.87 1118
2514.34 1047
2514.81 984
2515.29 998
2515.76 960
2516.23 977
2516.71 967
2517.18 930
2517.65 939
2518.13 976
2518.60 956
2519.07 950
2519.55 942
2520.02 935
2520.49 974
2520.97 1021
2521.44 1079
2521.91 987
2522.39 944
2522.86 970
2523.34 921
2523.81 927
2524.28 916
2524.76 896
2525.23 868
2525.70 895
2526.18 906
2526.65 889
2527.13 912
2527.60 928
2528.08 961
2528.55 984
2529.02 959
2529.50 957
2529.97 958
2530.45 910
2530.92 993
2531.40 940
2531.87 935
2532.34 947
2532.82 998
2533.29 973
2533.77 906
2534.24 922
2534.72 872
2535.19 965
2535.67 922
2536.14 961
2536.62 941
2537.09 932
2537.57 897
2538.04 965
2538.52 952
2538.99 876
2539.47 877
2539.94 897
2540.42 901
2540.90 895
2541.37 907
2541.85 947
2542.32 924
2542.80 988
2543.27 917
2543.75 986
2544.22 994
2544.70 911
2545.18 991
2545.65 1000
2546.13 982
2546.60 942
2547.08 943
2547.56 1007
2548.03 1073
2548.51 1054
2548.98 1084
2549.46 1114
2549.94 1107
2550.41 1139
2550.89 1131
2551.37 1086
2551.84 1041
2552.32 1087
2552.80 1094
2553.27 1030
2553.75 982
2554.23 963
2554.70 1021
2555.18 957
2555.66 913
2556.13 916
2556.61 926
2557.09 932
2557.56 960
2558.04 950
2558.52 960
2558.99 937
2559.47 865
2559.95 873
2560.43 923
2560.90 916
2561.38 908
2561.86 902
2562.33 853
2562.81 811
2563.29 805
2563.77 857
2564.25 884
2564.72 823
2565.20 857
2565.68 880
2566.16 859
2566.63 828
2567.11 801
2567.59 853
2568.07 814
2568.55 841
2569.02 790
2569.50 815
2569.98 834
2570.46 834
2570.94 802
2571.41 825
2571.89 908
2572.37 884
2572.85 831
2573.33 880
2573.81 907
2574.28 871
2574.76 879
2575.24 890
2575.72 863
2576.20 933
2576.68 908
2577.16 882
2577.64 878
2578.11 913
2578.59 889
2579.07 867
2579.55 825
2580.03 884
2580.51 855
2580.99 812
2581.47 859
2581.95 908
2582.43 889
2582.91 857
2583.39 822
2583.86 811
2584.34 775
2584.82 847
2585.30 855
2585.78 834
2586.26 849
2586.74 903
2587.22 864
2587.70 858
2588.18 845
2588.66 819
2589.14 890
2589.62 838
2590.10 862
2590.58 834
2591.06 828
2591.54 836
2592.02 915
2592.50 866
2592.98 892
2593.46 874
2593.94 889
2594.42 863
2594.90 825
2595.38 877
2595.86 834
2596.35 848
2596.83 837
2597.31 894
2597.79 836
2598.27 843
2598.75 804
2599.23 835
2599.71 833
2600.19 829
2600.67 872
2601.15 823
2601.63 845
2602.12 816
2602.60 805
2603.08 802
2603.56 835
2604.04 835
2604.52 891
2605.00 940
2605.48 870
2605.97 892
2606.45 928
2606.93 909
2607.41 884
2607.89 934
2608.37 943
2608.86 899
2609.34 877
2609.82 931
2610.30 932
2610.78 921
2611.26 921
2611.75 938
2612.23 867
2612.71 851
2613.19 847
2613.68 885
2614.16 869
2614.64 832
2615.12 874
2615.60 860
2616.09 911
2616.57 844
2617.05 897
2617.53 856
2618.02 888
2618.50 890
2618.98 844
2619.46 858
2619.95 838
2620.43 827
2620.91 883
2621.40 864
2621.88 803
2622.36 798
2622.85 830
2623.33 829
2623.81 827
2624.29 841
2624.78 843
2625.26 867
2625.74 836
2626.23 866
2626.71 786
2627.19 829
2627.68 857
2628.16 871
2628.64 901
2629.13 900
2629.61 907
2630.10 898
2630.58 942
2631.06 942
2631.55 926
2632.03 919
2632.51 931
2633.00 910
2633.48 938
2633.97 909
2634.45 898
2634.94 914
2635.42 913
2635.90 882
2636.39 932
2636.87 911
2637.36 965
2637.84 914
2638.33 854
2638.81 826
2639.29 850
2639.78 887
2640.26 860
2640.75 918
2641.23 845
2641.72 807
2642.20 832
2642.69 854
2643.17 806
2643.66 815
2644.14 844
2644.63 812
2645.11 861
2645.60 876
2646.08 908
2646.57 846
2647.05 916
2647.54 868
2648.02 917
2648.51 915
2648.99 920
2649.48 940
2649.97 880
2650.45 901
2650.94 880
2651.42 875
2651.91 876
2652.39 889
2652.88 883
2653.37 918
2653.85 898
2654.34 903
2654.82 894
2655.31 906
2655.80 891
2656.28 926
2656.77 930
2657.25 894
2657.74 878
2658.23 844
2658.71 835
2659.20 884
2659.69 849
2660.17 888
2660.66 914
2661.14 878
2661.63 890
2662.12 838
2662.60 862
2663.09 868
2663.58 872
2664.06 881
2664.55 874
2665.04 858
2665.53 892
2666.01 863
2666.50 862
2666.99 878
2667.47 853
2667.96 786
2668.45 869
2668.94 897
2669.42 898
2669.91 842
2670.40 856
2670.88 887
2671.37 932
2671.86 927
2672.35 964
2672.83 1001
2673.32 979
2673.81 955
2674.30 1008
2674.79 1025
2675.27 993
2675.76 1040
2676.25 1061
2676.74 1070
2677.23 1081
2677.71 1002
2678.20 994
2678.69 976
2679.18 934
2679.67 927
2680.15 909
2680.64 924
2681.13 905
2681.62 842
2682.11 845
2682.60 865
2683.08 849
2683.57 856
2684.06 864
2684.55 829
2685.04 886
2685.53 914
2686.02 910
2686.51 865
2686.99 850
2687.48 860
2687.97 864
2688.46 870
2688.95 903
2689.44 852
2689.93 850
2690.42 903
2690.91 894
2691.40 917
2691.89 936
2692.38 902
2692.87 941
2693.35 904
2693.84 899
2694.33 894
2694.82 856
2695.31 922
2695.80 887
2696.29 901
2696.78 884
2697.27 865
2697.76 844
2698.25 930
2698.74 871
2699.23 841
2699.72 865
2700.21 866
2700.70 904
2701.19 941
2701.68 901
2702.17 852
2702.66 877
2703.15 950
2703.64 941
2704.13 912
2704.62 855
2705.12 923
2705.61 878
2706.10 876
2706.59 896
2707.08 949
2707.57 868
2708.06 864
2708.55 835
2709.04 873
2709.53 871
2710.02 863
2710.51 882
2711.01 866
2711.50 854
2711.99 883
2712.48 851
2712.97 820
2713.46 837
2713.95 831
2714.44 865
2714.94 852
2715.43 883
2715.92 880
2716.41 882
2716.90 851
2717.39 816
2717.89 873
2718.38 862
2718.87 845
2719.36 871
2719.85 888
2720.34 840
2720.84 828
2721.33 900
2721.82 878
2722.31 918
2722.80 915
2723.30 963
2723.79 951
2724.28 902
2724.77 927
2725.27 950
2725.76 891
2726.25 884
2726.74 876
2727.24 869
2727.73 952
2728.22 943
2728.71 853
2729.21 853
2729.70 891
2730.19 923
2730.69 924
2731.18 916
2731.67 835
2732.16 816
2732.66 930
2733.15 936
2733.64 884
2734.14 853
2734.63 871
2735.12 904
2735.62 888
2736.11 905
2736.60 944
2737.10 915
2737.59 914
2738.08 980
2738.58 971
2739.07 995
2739.56 951
2740.06 996
2740.55 971
2741.05 898
2741.54 873
2742.03 882
2742.53 938
2743.02 871
2743.52 901
2744.01 919
2744.50 864
2745.00 884
2745.49 923
2745.99 919
2746.48 862
2746.97 919
2747.47 953
2747.96 973
2748.46 962
2748.95 960
2749.45 943
2749.94 872
2750.44 896
2750.93 929
2751.43 903
2751.92 867
2752.42 872
2752.91 852
2753.41 876
2753.90 860
2754.40 812
2754.89 896
2755.39 937
2755.88 843
2756.38 877
2756.87 882
2757.37 961
2757.86 882
2758.36 873
2758.85 903
2759.35 881
2759.84 954
2760.34 918
2760.83 935
2761.33 955
2761.83 907
2762.32 885
2762.82 923
2763.31 883
2763.81 886
2764.30 910
2764.80 878
2765.30 941
2765.79 970
2766.29 979
2766.78 868
2767.28 820
2767.78 903
2768.27 886
2768.77 827
2769.27 818
2769.76 818
2770.26 873
2770.76 836
2771.25 858
2771.75 888
2772.24 852
2772.74 857
2773.24 938
2773.73 981
2774.23 903
2774.73 976
2775.23 1004
2775.72 972
2776.22 1011
2776.72 1019
2777.21 1015
2777.71 953
2778.21 969
2778.70 998
2779.20 949
2779.70 962
2780.20 934
2780.69 927
2781.19 967
2781.69 878
2782.19 864
2782.68 837
2783.18 818
2783.68 886
2784.18 888
2784.67 880
2785.17 823
2785.67 843
2786.17 887
2786.67 876
2787.16 928
2787.66 856
2788.16 829
2788.66 897
2789.16 838
2789.65 839
2790.15 872
2790.65 893
2791.15 865
2791.65 836
2792.15 879
2792.64 895
2793.14 822
2793.64 832
2794.14 878
2794.64 867
2795.14 892
2795.64 864
2796.13 855
2796.63 897
2797.13 813
2797.63 871
2798.13 872
2798.63 829
2799.13 925
2799.63 896
2800.13 927
2800.62 888
2801.12 891
2801.62 887
2802.12 907
2802.62 896
2803.12 883
2803.62 914
2804.12 925
2804.62 900
2805.12 855
2805.62 840
2806.12 853
2806.62 836
2807.12 867
2807.62 843
2808.12 854
2808.62 934
2809.12 923
2809.62 889
2810.12 903
2810.62 894
2811.12 923
2811.62 951
2812.12 918
2812.62 945
2813.12 997
2813.62 954
2814.12 949
2814.62 867
2815.12 861
2815.62 915
2816.12 942
2816.62 944
2817.12 901
2817.62 923
2818.12 918
2818.62 874
2819.12 885
2819.63 890
2820.13 879
2820.63 896
2821.13 918
2821.63 902
2822.13 907
2822.63 822
2823.13 787
2823.63 853
2824.13 847
2824.64 861
2825.14 890
2825.64 898
2826.14 942
2826.64 901
2827.14 912
2827.64 935
2828.15 938
2828.65 898
2829.15 880
2829.65 854
2830.15 875
2830.65 846
2831.16 856
2831.66 849
2832.16 872
2832.66 881
2833.16 873
2833.67 866
2834.17 878
2834.67 907
2835.17 880
2835.68 920
2836.18 877
2836.68 906
2837.18 909
2837.68 889
2838.19 868
2838.69 913
2839.19 888
2839.70 906
2840.20 901
2840.70 893
2841.20 891
2841.71 917
2842.21 934
2842.71 888
2843.21 873
2843.72 883
2844.22 895
2844.72 883
2845.23 881
2845.73 902
2846.23 936
2846.74 956
2847.24 943
2847.74 947
2848.25 957
2848.75 984
2849.25 985
2849.76 934
2850.26 1006
2850.76 985
2851.27 949
2851.77 936
2852.28 917
2852.78 866
2853.28 834
2853.79 917
2854.29 860
2854.79 882
2855.30 804
2855.80 875
2856.31 914
2856.81 892
2857.31 883
2857.82 848
2858.32 872
2858.83 903
2859.33 819
2859.84 867
2860.34 900
2860.85 881
2861.35 904
2861.85 912
2862.36 929
2862.86 847
2863.37 898
2863.87 883
2864.38 891
2864.88 820
2865.39 901
2865.89 895
2866.40 872
2866.90 876
2867.41 886
2867.91 919
2868.42 915
2868.92 973
2869.43 908
2869.93 932
2870.44 1024
2870.94 959
2871.45 960
2871.96 1023
2872.46 982
2872.97 1014
2873.47 1004
2873.98 1035
2874.48 997
2874.99 1025
2875.49 1038
2876.00 1004
2876.51 964
2877.01 961
2877.52 965
2878.02 936
2878.53 905
2879.04 915
2879.54 904
2880.05 881
2880.55 905
2881.06 886
2881.57 919
2882.07 948
2882.58 957
2883.09 993
2883.59 983
2884.10 1016
2884.61 1066
2885.11 1154
2885.62 1281
2886.13 1298
2886.63 1295
2887.14 1354
2887.65 1327
2888.15 1313
2888.66 1342
2889.17 1347
2889.67 1295
2890.18 1264
2890.69 1227
2891.20 1147
2891.70 1132
2892.21 1158
2892.72 1137
2893.22 1157
2893.73 1135
2894.24 1158
2894.75 1229
2895.25 1250
2895.76 1328
2896.27 1352
2896.78 1319
2897.29 1362
2897.79 1309
2898.30 1321
2898.81 1281
2899.32 1247
2899.82 1176
2900.33 1197
2900.84 1181
2901.35 1153
2901.86 1117
2902.36 1158
2902.87 1093
2903.38 1033
2903.89 1032
2904.40 1032
2904.91 1044
2905.41 1054
2905.92 1002
2906.43 1008
2906.94 996
2907.45 1052
2907.96 1016
2908.47 1032
2908.97 1034
2909.48 1071
2909.99 1020
2910.50 1021
2911.01 1014
2911.52 1021
2912.03 935
2912.54 976
2913.05 1020
2913.55 1027
2914.06 1034
2914.57 1063
2915.08 1085
2915.59 1100
2916.10 1092
2916.61 1079
2917.12 1030
2917.63 954
2918.14 965
2918.65 997
2919.16 990
2919.67 954
2920.18 934
2920.69 975
2921.20 952
2921.71 889
2922.22 870
2922.73 935
2923.24 982
2923.75 957
2924.26 995
2924.77 965
2925.28 997
2925.79 976
2926.30 962
2926.81 952
2927.32 967
2927.83 964
2928.34 952
2928.85 992
2929.36 933
2929.87 965
2930.38 960
2930.89 959
2931.40 982
2931.91 929
2932.42 925
2932.93 892
2933.45 897
2933.96 939
2934.47 914
2934.98 912
2935.49 965
2936.00 956
2936.51 956
2937.02 983
2937.53 983
2938.04 964
2938.56 985
2939.07 1010
2939.58 1040
2940.09 1043
2940.60 994
2941.11 1047
2941.62 1066
2942.14 972
2942.65 963
2943.16 964
2943.67 913
2944.18 990
2944.70 1007
2945.21 974
2945.72 916
2946.23 901
2946.74 942
2947.26 950
2947.77 888
2948.28 868
2948.79 873
2949.30 893
2949.82 868
2950.33 923
2950.84 893
2951.35 921
2951.87 967
2952.38 943
2952.89 972
2953.40 932
2953.92 885
2954.43 930
2954.94 938
2955.45 972
2955.97 1041
2956.48 1010
2956.99 1037
2957.51 1032
2958.02 1086
2958.53 1100
2959.04 1108
2959.56 1056
2960.07 1074
2960.58 1084
2961.10 1123
2961.61 1109
2962.12 1067
2962.64 1032
2963.15 1016
2963.66 985
2964.18 998
2964.69 1061
2965.21 1097
2965.72 1024
2966.23 1073
2966.75 1082
2967.26 995
2967.77 1011
2968.29 972
2968.80 960
2969.32 950
2969.83 942
2970.34 1005
2970.86 942
2971.37 980
2971.89 965
2972.40 1081
2972.91 1070
2973.43 1006
2973.94 1021
2974.46 997
2974.97 1085
2975.49 1063
2976.00 1055
2976.52 1102
2977.03 1036
2977.55 1033
2978.06 1069
2978.57 1085
2979.09 1047
2979.60 1089
2980.12 1098
2980.63 1108
2981.15 1144
2981.66 1163
2982.18 1199
2982.69 1218
2983.21 1237
2983.73 1172
2984.24 1226
2984.76 1209
2985.27 1221
2985.79 1177
2986.30 1214
2986.82 1253
2987.33 1219
2987.85 1268
2988.36 1317
2988.88 1338
2989.40 1315
2989.91 1281
2990.43 1324
2990.94 1291
2991.46 1278
2991.97 1276
2992.49 1312
2993.01 1279
2993.52 1335
2994.04 1354
2994.55 1355
2995.07 1419
2995.59 1495
2996.10 1537
2996.62 1599
2997.14 1633
2997.65 1537
2998.17 1604
2998.69 1659
2999.20 1607
2999.72 1633
3000.24 1668
3000.75 1754
3001.27 1994
3001.79 2149
3002.30 2305
3002.82 2500
3003.34 2970
3003.85 3421
3004.37 3780
3004.89 3923
3005.40 4054
3005.92 3936
3006.44 3562
3006.96 3569
3007.47 3246
3007.99 2793
3008.51 2471
3009.03 2141
3009.54 1994
3010.06 1859
3010.58 1698
3011.10 1592
3011.61 1519
3012.13 1462
3012.65 1454
3013.17 1543
3013.68 1470
3014.20 1433
3014.72 1374
3015.24 1397
3015.76 1326
3016.27 1334
3016.79 1293
3017.31 1292
3017.83 1338
3018.35 1236
3018.86 1297
3019.38 1286
3019.90 1307
3020.42 1331
3020.94 1293
3021.46 1330
3021.97 1325
3022.49 1299
3023.01 1278
3023.53 1347
3024.05 1314
3024.57 1348
3025.09 1276
3025.61 1332
3026.12 1301
3026.64 1311
3027.16 1311
3027.68 1234
3028.20 1179
3028.72 1138
3029.24 1121
3029.76 1226
3030.28 1214
3030.80 1204
3031.32 1162
3031.84 1190
3032.35 1149
3032.87 1148
3033.39 1215
3033.91 1300
3034.43 1194
3034.95 1148
3035.47 1171
3035.99 1215
3036.51 1186
3037.03 1201
3037.55 1195
3038.07 1189
3038.59 1133
3039.11 1103
3039.63 1158
3040.15 1174
3040.67 1116
3041.19 1124
3041.71 1168
3042.23 1148
3042.75 1113
3043.27 1202
3043.79 1168
3044.31 1186
3044.83 1188
3045.35 1179
3045.87 1133
3046.40 1092
3046.92 1141
3047.44 1184
3047.96 1149
3048.48 1113
3049.00 1048
3049.52 1085
3050.04 1087
3050.56 1132
3051.08 1089
3051.60 1071
3052.12 1087
3052.65 1120
3053.17 1066
3053.69 1064
3054.21 1086
3054.73 1141
3055.25 1177
3055.77 1169
3056.30 1180
3056.82 1231
3057.34 1214
3057.86 1127
3058.38 1200
3058.90 1171
3059.42 1106
3059.95 1185
3060.47 1201
3060.99 1233
3061.51 1261
3062.03 1269
3062.56 1224
3063.08 1175
3063.60 1286
3064.12 1318
3064.64 1327
3065.17 1416
3065.69 1390
3066.21 1492
3066.73 1471
3067.26 1447
3067.78 1571
3068.30 1490
3068.82 1521
3069.35 1554
3069.87 1591
3070.39 1545
3070.91 1466
3071.44 1441
3071.96 1345
3072.48 1329
3073.01 1269
3073.53 1373
3074.05 1389
3074.57 1391
3075.10 1396
3075.62 1378
3076.14 1492
3076.67 1424
3077.19 1502
3077.71 1585
3078.24 1616
3078.76 1593
3079.28 1657
3079.81 1713
3080.33 1738
3080.85 1748
3081.38 1764
3081.90 1829
3082.42 1939
3082.95 1934
3083.47 1981
3084.00 1950
3084.52 1982
3085.04 1894
3085.57 1846
3086.09 1726
3086.62 1765
3087.14 1950
3087.66 2143
3088.19 2229
3088.71 2472
3089.24 2845
3089.76 3038
3090.29 3140
3090.81 3325
3091.33 3263
3091.86 3150
3092.38 3001
3092.91 2808
3093.43 2485
3093.96 2359
3094.48 2303
3095.01 2275
3095.53 2232
3096.06 2190
3096.58 2196
3097.11 2114
3097.63 2135
3098.16 2213
3098.68 2226
3099.21 2314
3099.73 2479
3100.26 2713
3100.78 3183
3101.31 3957
3101.83 4557
3102.36 5342
3102.88 6061
3103.41 6825
3103.93 6906
3104.46 6936
3104.99 6422
3105.51 5833
3106.04 5245
3106.56 4520
3107.09 3834
3107.61 3359
3108.14 2954
3108.67 2643
3109.19 2427
3109.72 2271
3110.24 2124
3110.77 2165
3111.30 2166
3111.82 2169
3112.35 2091
3112.87 1996
3113.40 1921
3113.93 1825
3114.45 1871
3114.98 1778
3115.51 1760
3116.03 1656
3116.56 1596
3117.09 1585
3117.61 1559
3118.14 1483
3118.67 1499
3119.19 1412
3119.72 1401
3120.25 1510
3120.77 1516
3121.30 1625
3121.83 1673
3122.35 1657
3122.88 1635
3123.41 1763
3123.94 1698
3124.46 1591
3124.99 1591
3125.52 1490
3126.05 1465
3126.57 1402
3127.10 1365
3127.63 1336
3128.16 1363
3128.68 1358
3129.21 1409
3129.74 1347
3130.27 1290
3130.79 1380
3131.32 1333
3131.85 1263
3132.38 1304
3132.91 1322
3133.43 1293
3133.96 1277
3134.49 1281
3135.02 1324
3135.55 1292
3136.07 1281
3136.60 1225
3137.13 1243
3137.66 1243
3138.19 1233
3138.72 1206
3139.24 1244
3139.77 1200
3140.30 1162
3140.83 1194
3141.36 1238
3141.89 1242
3142.42 1156
3142.95 1141
3143.47 1166
3144.00 1169
3144.53 1157
3145.06 1157
3145.59 1223
3146.12 1181
3146.65 1152
3147.18 1196
3147.71 1231
3148.24 1260
3148.76 1239
3149.29 1241
3149.82 1222
3150.35 1216
3150.88 1231
3151.41 1215
3151.94 1222
3152.47 1238
3153.00 1262
3153.53 1216
3154.06 1240
3154.59 1278
3155.12 1295
3155.65 1255
3156.18 1284
3156.71 1345
3157.24 1342
3157.77 1357
3158.30 1278
3158.83 1335
3159.36 1260
3159.89 1332
3160.42 1256
3160.95 1235
3161.48 1218
3162.01 1284
3162.54 1231
3163.07 1219
3163.60 1132
3164.13 1177
3164.66 1157
3165.20 1147
3165.73 1106
3166.26 1175
3166.79 1110
3167.32 1080
3167.85 1116
3168.38 1125
3168.91 1099
3169.44 1087
3169.97 1135
3170.50 1094
3171.04 1106
3171.57 1138
3172.10 1094
3172.63 1160
3173.16 1188
3173.69 1189
3174.22 1242
3174.75 1293
3175.29 1215
3175.82 1288
3176.35 1195
3176.88 1243
3177.41 1193
3177.94 1241
3178.48 1218
3179.01 1193
3179.54 1119
3180.07 1123
3180.60 1126
3181.14 1096
3181.67 1103
3182.20 1049
3182.73 1051
3183.26 1060
3183.80 1072
3184.33 1094
3184.86 1105
3185.39 1089
3185.93 1124
3186.46 1078
3186.99 1047
3187.52 1100
3188.06 1160
3188.59 1128
3189.12 1085
3189.65 1136
3190.19 1133
3190.72 1186
3191.25 1126
3191.79 1143
3192.32 1140
3192.85 1150
3193.38 1122
3193.92 1123
3194.45 1093
3194.98 1135
3195.52 1088
3196.05 1069
3196.58 1145
3197.12 1168
3197.65 1108
3198.18 1139
3198.72 1078
3199.25 1121
3199.78 1079
3200.32 1098
3200.85 1133
3201.39 1127
3201.92 1212
3202.45 1143
3202.99 1116
3203.52 1138
3204.05 1219
3204.59 1123
3205.12 1223
3205.66 1220
3206.19 1256
3206.72 1351
3207.26 1378
3207.79 1433
3208.33 1501
3208.86 1455
3209.40 1580
3209.93 1715
3210.47 1723
3211.00 1849
3211.53 1834
3212.07 1759
3212.60 1737
3213.14 1721
3213.67 1701
3214.21 1651
3214.74 1577
3215.28 1417
3215.81 1382
3216.35 1346
3216.88 1323
3217.42 1303
3217.95 1273
3218.49 1165
3219.02 1189
3219.56 1167
3220.09 1227
3220.63 1162
3221.16 1219
3221.70 1269
3222.23 1349
3222.77 1372
3223.31 1358
3223.84 1408
3224.38 1428
3224.91 1533
3225.45 1470
3225.98 1512
3226.52 1467
3227.06 1459
3227.59 1366
3228.13 1331
3228.66 1378
3229.20 1371
3229.74 1313
3230.27 1373
3230.81 1324
3231.34 1304
3231.88 1365
3232.42 1358
3232.95 1377
3233.49 1414
3234.03 1412
3234.56 1521
3235.10 1468
3235.64 1537
3236.17 1588
3236.71 1620
3237.25 1662
3237.78 1562
3238.32 1614
3238.86 1671
3239.39 1661
3239.93 1551
3240.47 1531
3241.00 1557
3241.54 1531
3242.08 1657
3242.61 1746
3243.15 1711
3243.69 1648
3244.23 1610
3244.76 1650
3245.30 1835
3245.84 1826
3246.38 1777
3246.91 1825
3247.45 1873
3247.99 1913
3248.53 1991
3249.06 2100
3249.60 2140
3250.14 2410
3250.68 2721
3251.21 3122
3251.75 3688
3252.29 4270
3252.83 4780
3253.37 5032
3253.90 5267
3254.44 5140
3254.98 4875
3255.52 4466
3256.06 3998
3256.60 3565
3257.13 3280
3257.67 2950
3258.21 2620
3258.75 2463
3259.29 2384
3259.83 2432
3260.36 2433
3260.90 2520
3261.44 2615
3261.98 2656
3262.52 2808
3263.06 2938
3263.60 2884
3264.14 3045
3264.68 2975
3265.21 2864
3265.75 2927
3266.29 3066
3266.83 3147
3267.37 3099
3267.91 2969
3268.45 2929
3268.99 2761
3269.53 2544
3270.07 2592
3270.61 2431
3271.15 2297
3271.69 2221
3272.23 2198
3272.76 2122
3273.30 2063
3273.84 2026
3274.38 2031
3274.92 2032
3275.46 1959
3276.00 1966
3276.54 1903
3277.08 1888
3277.62 1903
3278.16 1968
3278.70 1930
3279.24 1961
3279.78 1935
3280.32 1839
3280.86 1818
3281.41 1863
3281.95 1866
3282.49 1847
3283.03 1888
3283.57 1958
3284.11 1899
3284.65 1901
3285.19 1864
3285.73 1879
3286.27 1938
3286.81 2070
3287.35 1951
3287.89 1915
3288.43 1914
3288.97 1941
3289.52 2046
3290.06 1981
3290.60 2158
3291.14 2247
3291.68 2268
3292.22 2287
3292.76 2516
3293.30 2689
3293.85 2842
3294.39 2972
3294.93 3202
3295.47 3426
3296.01 3543
3296.55 3590
3297.09 3548
3297.64 3496
3298.18 3336
3298.72 3176
3299.26 2878
3299.80 2735
3300.34 2629
3300.89 2595
3301.43 2449
3301.97 2313
3302.51 2295
3303.06 2230
3303.60 2148
3304.14 2129
3304.68 2131
3305.22 2183
3305.77 2084
3306.31 2234
3306.85 2258
3307.39 2341
3307.94 2332
3308.48 2279
3309.02 2348
3309.56 2379
3310.11 2511
3310.65 2465
3311.19 2395
3311.74 2334
3312.28 2425
3312.82 2351
3313.36 2351
3313.91 2355
3314.45 2466
3314.99 2539
3315.54 2681
3316.08 2685
3316.62 2820
3317.17 3103
3317.71 3321
3318.25 3586
3318.80 3751
3319.34 3856
3319.88 3956
3320.43 3898
3320.97 3812
3321.51 3793
3322.06 3806
3322.60 3636
3323.14 3243
3323.69 3157
3324.23 3002
3324.78 2907
3325.32 2896
3325.86 2747
3326.41 2745
3326.95 2631
3327.50 2712
3328.04 2650
3328.59 2655
3329.13 2702
3329.67 2663
3330.22 2865
3330.76 2975
3331.31 3398
3331.85 3973
3332.40 4751
3332.94 6071
3333.49 7698
3334.03 9472
3334.57 11772
3335.12 13791
3335.66 15334
3336.21 16040
3336.75 16372
3337.30 16143
3337.84 15233
3338.39 13967
3338.93 12435
3339.48 10813
3340.02 9213
3340.57 7664
3341.11 6416
3341.66 5377
3342.20 4522
3342.75 3690
3343.30 3270
3343.84 2854
3344.39 2586
3344.93 2391
3345.48 2276
3346.02 2231
3346.57 2210
3347.11 2174
3347.66 2160
3348.21 2097
3348.75 2220
3349.30 2155
3349.84 2162
3350.39 2181
3350.94 2146
3351.48 2023
3352.03 2147
3352.57 2102
3353.12 2118
3353.67 2057
3354.21 2012
3354.76 1943
3355.31 1897
3355.85 1884
3356.40 1890
3356.95 1821
3357.49 1842
3358.04 1888
3358.59 1865
3359.13 1856
3359.68 1936
3360.23 1974
3360.77 1943
3361.32 2017
3361.87 1962
3362.41 1870
3362.96 1924
3363.51 2037
3364.05 2020
3364.60 1980
3365.15 1974
3365.70 1980
3366.24 1962
3366.79 1928
3367.34 1870
3367.89 1868
3368.43 1961
3368.98 1946
3369.53 1941
3370.08 1864
3370.62 1989
3371.17 1989
3371.72 2262
3372.27 2380
3372.81 2519
3373.36 2590
3373.91 2745
3374.46 2807
3375.01 2774
3375.55 2708
3376.10 2718
3376.65 2518
3377.20 2434
3377.75 2220
3378.30 2084
3378.84 1982
3379.39 1958
3379.94 1868
3380.49 1740
3381.04 1792
3381.59 1678
3382.13 1626
3382.68 1627
3383.23 1603
3383.78 1565
3384.33 1617
3384.88 1633
3385.43 1585
3385.98 1523
3386.52 1506
3387.07 1509
3387.62 1415
3388.17 1406
3388.72 1401
3389.27 1445
3389.82 1398
3390.37 1367
3390.92 1433
3391.47 1447
3392.02 1467
3392.57 1475
3393.12 1464
3393.66 1471
3394.21 1385
3394.76 1479
3395.31 1505
3395.86 1425
3396.41 1472
3396.96 1503
3397.51 1579
3398.06 1646
3398.61 1607
3399.16 1585
3399.71 1607
3400.26 1630
3400.81 1615
3401.36 1546
3401.91 1471
3402.46 1452
3403.01 1445
3403.56 1494
3404.11 1398
3404.66 1330
3405.21 1390
3405.77 1354
3406.32 1320
3406.87 1361
3407.42 1358
3407.97 1400
3408.52 1382
3409.07 1422
3409.62 1488
3410.17 1540
3410.72 1585
3411.27 1603
3411.82 1618
3412.37 1659
3412.93 1622
3413.48 1625
3414.03 1565
3414.58 1520
3415.13 1556
3415.68 1569
3416.23 1582
3416.78 1620
3417.34 1675
3417.89 1645
3418.44 1653
3418.99 1615
3419.54 1676
3420.09 1573
3420.65 1486
3421.20 1529
3421.75 1514
3422.30 1468
3422.85 1449
3423.40 1397
3423.96 1420
3424.51 1510
3425.06 1508
3425.61 1501
3426.17 1470
3426.72 1367
3427.27 1398
3427.82 1360
3428.37 1378
3428.93 1340
3429.48 1284
3430.03 1251
3430.58 1213
3431.14 1260
3431.69 1252
3432.24 1253
3432.79 1199
3433.35 1230
3433.90 1215
3434.45 1231
3435.01 1277
3435.56 1242
3436.11 1230
3436.66 1311
3437.22 1286
3437.77 1315
3438.32 1347
3438.88 1321
3439.43 1271
3439.98 1333
3440.54 1301
3441.09 1290
3441.64 1340
3442.20 1384
3442.75 1400
3443.30 1402
3443.86 1387
3444.41 1409
3444.96 1416
3445.52 1254
3446.07 1256
3446.63 1201
3447.18 1211
3447.73 1247
3448.29 1293
3448.84 1261
3449.40 1232
3449.95 1210
3450.50 1228
3451.06 1273
3451.61 1210
3452.17 1240
3452.72 1201
3453.27 1166
3453.83 1187
3454.38 1265
3454.94 1207
3455.49 1214
3456.05 1218
3456.60 1239
3457.16 1216
3457.71 1207
3458.27 1255
3458.82 1244
3459.38 1235
3459.93 1287
3460.49 1269
3461.04 1295
3461.60 1271
3462.15 1268
3462.71 1357
3463.26 1342
3463.82 1349
3464.37 1371
3464.93 1316
3465.48 1347
3466.04 1386
3466.59 1373
3467.15 1332
3467.70 1466
3468.26 1509
3468.81 1506
3469.37 1588
3469.93 1662
3470.48 1724
3471.04 1865
3471.59 1804
3472.15 1770
3472.70 1774
3473.26 1791
3473.82 1853
3474.37 1815
3474.93 1734
3475.48 1776
3476.04 1637
3476.60 1607
3477.15 1678
3477.71 1738
3478.27 1745
3478.82 1821
3479.38 1846
3479.93 1791
3480.49 1914
3481.05 1946
3481.60 1894
3482.16 1964
3482.72 2054
3483.27 2143
3483.83 2150
3484.39 2123
3484.95 2182
3485.50 2215
3486.06 2343
3486.62 2288
3487.17 2367
3487.73 2530
3488.29 2620
3488.84 2979
3489.40 3590
3489.96 4347
3490.52 5470
3491.07 6842
3491.63 7893
3492.19 8830
3492.75 9464
3493.30 9432
3493.86 9067
3494.42 8440
3494.98 7324
3495.53 6209
3496.09 5371
3496.65 4543
3497.21 3725
3497.77 3189
3498.32 2943
3498.88 2850
3499.44 2679
3500.00 2551
3500.56 2603
3501.11 2708
3501.67 2708
3502.23 2785
3502.79 2827
3503.35 2870
3503.91 3043
3504.46 3220
3505.02 3075
3505.58 3230
3506.14 3270
3506.70 3222
3507.26 2993
3507.81 2935
3508.37 2710
3508.93 2546
3509.49 2448
3510.05 2448
3510.61 2386
3511.17 2240
3511.73 2230
3512.29 2247
3512.85 2145
3513.40 2044
3513.96 2001
3514.52 1783
3515.08 1738
3515.64 1651
3516.20 1652
3516.76 1642
3517.32 1525
3517.88 1450
3518.44 1497
3519.00 1500
3519.56 1464
3520.12 1556
3520.68 1468
3521.24 1489
3521.80 1498
3522.36 1534
3522.92 1541
3523.48 1573
3524.04 1610
3524.60 1502
3525.16 1562
3525.72 1523
3526.28 1586
3526.84 1501
3527.40 1517
3527.96 1576
3528.52 1571
3529.08 1512
3529.64 1557
3530.20 1522
3530.76 1473
3531.32 1473
3531.88 1482
3532.44 1448
3533.00 1448
3533.56 1430
3534.12 1344
3534.68 1403
3535.25 1444
3535.81 1366
3536.37 1347
3536.93 1378
3537.49 1369
3538.05 1362
3538.61 1376
3539.17 1422
3539.73 1431
3540.30 1363
3540.86 1278
3541.42 1297
3541.98 1355
3542.54 1318
3543.10 1317
3543.66 1341
3544.23 1339
3544.79 1359
3545.35 1383
3545.91 1382
3546.47 1421
3547.03 1398
3547.60 1378
3548.16 1334
3548.72 1315
3549.28 1297
3549.84 1306
3550.41 1258
3550.97 1192
3551.53 1245
3552.09 1275
3552.65 1165
3553.22 1154
3553.78 1194
3554.34 1218
3554.90 1210
3555.47 1140
3556.03 1212
3556.59 1106
3557.15 1138
3557.72 1154
3558.28 1187
3558.84 1170
3559.41 1148
3559.97 1202
3560.53 1272
3561.09 1292
3561.66 1225
3562.22 1236
3562.78 1223
3563.35 1194
3563.91 1294
3564.47 1301
3565.04 1306
3565.60 1309
3566.16 1330
3566.73 1282
3567.29 1226
3567.85 1217
3568.42 1220
3568.98 1241
3569.54 1228
3570.11 1153
3570.67 1163
3571.23 1126
3571.80 1191
3572.36 1201
3572.93 1305
3573.49 1290
3574.05 1378
3574.62 1474
3575.18 1599
3575.75 1701
3576.31 1922
3576.87 2035
3577.44 2015
3578.00 2078
3578.57 2056
3579.13 2064
3579.70 1944
3580.26 1899
3580.82 1772
3581.39 1691
3581.95 1553
3582.52 1407
3583.08 1426
3583.65 1303
3584.21 1236
3584.78 1212
3585.34 1242
3585.91 1194
3586.47 1115
3587.04 1071
3587.60 1054
3588.17 1042
3588.73 963
3589.30 1019
3589.86 1054
3590.43 1038
3590.99 1050
3591.56 1010
3592.12 995
3592.69 1015
3593.25 1062
3593.82 972
3594.39 969
3594.95 1034
3595.52 1073
3596.08 1072
3596.65 1011
3597.21 1088
3597.78 1030
3598.35 1044
3598.91 1034
3599.48 1066
3600.04 992
3600.61 1016
3601.18 1016
3601.74 967
3602.31 1042
3602.87 985
3603.44 988
3604.01 957
3604.57 980
3605.14 1020
3605.71 1008
3606.27 995
3606.84 976
3607.41 1029
3607.97 970
3608.54 959
3609.11 939
3609.67 947
3610.24 968
3610.81 978
3611.37 992
3611.94 985
3612.51 983
3613.07 1008
3613.64 1006
3614.21 998
3614.78 1049
3615.34 1060
3615.91 1037
3616.48 1041
3617.04 1022
3617.61 1034
3618.18 1084
3618.75 1091
3619.31 1098
3619.88 1072
3620.45 1059
3621.02 1084
3621.58 1000
3622.15 1010
3622.72 1025
3623.29 1038
3623.86 1020
3624.42 1010
3624.99 963
3625.56 940
3626.13 1042
3626.70 1015
3627.26 985
3627.83 975
3628.40 979
3628.97 957
3629.54 897
3630.11 967
3630.67 976
3631.24 946
3631.81 908
3632.38 935
3632.95 952
3633.52 956
3634.08 973
3634.65 951
3635.22 951
3635.79 944
3636.36 1003
3636.93 997
3637.50 996
3638.07 978
3638.64 989
3639.20 987
3639.77 980
3640.34 1023
3640.91 1075
3641.48 1108
3642.05 1099
3642.62 1059
3643.19 1046
3643.76 1060
3644.33 1110
3644.90 1089
3645.47 1087
3646.04 1065
3646.61 963
3647.18 1035
3647.75 1067
3648.32 1078
3648.89 1061
3649.46 1070
3650.03 1156
3650.60 1137
3651.17 1237
3651.74 1327
3652.31 1424
3652.88 1405
3653.45 1411
3654.02 1385
3654.59 1371
3655.16 1321
3655.73 1297
3656.30 1169
3656.87 1199
3657.44 1279
3658.01 1343
3658.58 1352
3659.15 1294
3659.72 1346
3660.29 1284
3660.86 1273
3661.43 1338
3662.00 1275
3662.58 1237
3663.15 1302
3663.72 1379
3664.29 1465
3664.86 1542
3665.43 1549
3666.00 1619
3666.57 1784
3667.14 1747
3667.72 1729
3668.29 1538
3668.86 1525
3669.43 1399
3670.00 1363
3670.57 1235
3671.14 1251
3671.72 1170
3672.29 1132
3672.86 1180
3673.43 1154
3674.00 1203
3674.57 1146
3675.15 1080
3675.72 1197
3676.29 1206
3676.86 1145
3677.43 1188
3678.01 1201
3678.58 1177
3679.15 1115
3679.72 1125
3680.30 1125
3680.87 1163
3681.44 1047
3682.01 1041
3682.58 1061
3683.16 1028
3683.73 1055
3684.30 1025
3684.88 996
3685.45 983
3686.02 993
3686.59 975
3687.17 1052
3687.74 1061
3688.31 1109
3688.88 1094
3689.46 1042
3690.03 1007
3690.60 1053
3691.18 1023
3691.75 1089
3692.32 1094
3692.90 1054
3693.47 1101
3694.04 1091
3694.62 1024
3695.19 950
3695.76 1022
3696.34 982
3696.91 956
3697.48 947
3698.06 945
3698.63 995
3699.21 996
3699.78 996
3700.35 947
3700.93 978
3701.50 976
3702.08 985
3702.65 996
3703.22 975
3703.80 998
3704.37 1017
3704.95 999
3705.52 1056
3706.09 1076
3706.67 1104
3707.24 1044
3707.82 1039
3708.39 1044
3708.97 996
3709.54 1074
3710.12 1063
3710.69 1019
3711.26 1030
3711.84 998
3712.41 953
3712.99 964
3713.56 913
3714.14 1005
3714.71 987
3715.29 1004
3715.86 968
3716.44 952
3717.01 932
3717.59 958
3718.16 937
3718.74 903
3719.32 911
3719.89 892
3720.47 899
3721.04 1009
3721.62 933
3722.19 949
3722.77 963
3723.34 959
3723.92 995
3724.49 961
3725.07 913
3725.65 851
3726.22 864
3726.80 946
3727.37 931
3727.95 914
3728.53 897
3729.10 947
3729.68 1016
3730.25 1015
3730.83 993
3731.41 1055
3731.98 1050
3732.56 1014
3733.14 1032
3733.71 1028
3734.29 1024
3734.87 1008
3735.44 1015
3736.02 1035
3736.60 1037
3737.17 1035
3737.75 983
3738.33 1040
3738.90 1012
3739.48 992
3740.06 995
3740.63 1030
3741.21 1022
3741.79 934
3742.36 896
3742.94 946
3743.52 983
3744.10 956
3744.67 931
3745.25 955
3745.83 943
3746.40 970
3746.98 943
3747.56 878
3748.14 899
3748.71 971
3749.29 960
3749.87 910
3750.45 941
3751.03 921
3751.60 962
3752.18 979
3752.76 880
3753.34 871
3753.92 897
3754.49 1009
3755.07 1018
3755.65 1027
3756.23 905
3756.81 980
3757.38 1008
3757.96 1003
3758.54 988
3759.12 997
3759.70 1053
3760.28 987
3760.85 1044
3761.43 991
3762.01 1009
3762.59 1004
3763.17 1039
3763.75 1031
3764.33 1014
3764.91 1009
3765.48 1077
3766.06 1069
3766.64 1027
3767.22 1012
3767.80 1035
3768.38 995
3768.96 1011
3769.54 1026
3770.12 996
3770.70 1037
3771.28 978
3771.85 953
3772.43 1004
3773.01 1060
3773.59 1064
3774.17 970
3774.75 1031
3775.33 1089
3775.91 1072
3776.49 1083
3777.07 1029
3777.65 1023
3778.23 1040
3778.81 1062
3779.39 1112
3779.97 1090
3780.55 1023
3781.13 1065
3781.71 1038
3782.29 993
3782.87 1050
3783.45 1029
3784.03 1041
3784.61 1059
3785.19 994
3785.77 1009
3786.35 1051
3786.93 1101
3787.51 1083
3788.10 1027
3788.68 1081
3789.26 1111
3789.84 1097
3790.42 1082
3791.00 1083
3791.58 1035
3792.16 1142
3792.74 1159
3793.32 1077
3793.90 1118
3794.48 1100
3795.07 1112
3795.65 1219
3796.23 1146
3796.81 1149
3797.39 1129
3797.97 1119
3798.55 1148
3799.14 1129
3799.72 1207
3800.30 1290
3800.88 1304
3801.46 1234
3802.04 1301
3802.62 1197
3803.21 1242
3803.79 1260
3804.37 1319
3804.95 1380
3805.53 1283
3806.12 1301
3806.70 1488
3807.28 1551
3807.86 1581
3808.44 1682
3809.03 1689
3809.61 1713
3810.19 1771
3810.77 1756
3811.36 1697
3811.94 1601
3812.52 1555
3813.10 1516
3813.69 1510
3814.27 1567
3814.85 1663
3815.43 1653
3816.02 1637
3816.60 1574
3817.18 1543
3817.77 1546
3818.35 1439
3818.93 1370
3819.51 1318
3820.10 1287
3820.68 1327
3821.26 1397
3821.85 1410
3822.43 1376
3823.01 1334
3823.60 1381
3824.18 1385
3824.76 1342
3825.35 1226
3825.93 1200
3826.51 1231
3827.10 1246
3827.68 1213
3828.27 1166
3828.85 1153
3829.43 1117
3830.02 1167
3830.60 1180
3831.18 1134
3831.77 1117
3832.35 1194
3832.94 1210
3833.52 1102
3834.10 1153
3834.69 1092
3835.27 1073
3835.86 1066
3836.44 1104
3837.03 1086
3837.61 1120
3838.19 1081
3838.78 1015
3839.36 1054
3839.95 992
3840.53 1071
3841.12 1033
3841.70 1065
3842.29 988
3842.87 981
3843.46 956
3844.04 985
3844.63 1036
3845.21 1098
3845.80 1072
3846.38 1016
3846.97 1056
3847.55 1057
3848.14 1062
3848.72 1069
3849.31 1046
3849.89 1046
3850.48 1079
3851.06 1082
3851.65 1039
3852.23 1044
3852.82 1045
3853.41 1089
3853.99 1030
3854.58 1038
3855.16 1038
3855.75 1019
3856.33 1002
3856.92 1011
3857.51 991
3858.09 1024
3858.68 1011
3859.26 1080
3859.85 1055
3860.44 977
3861.02 1007
3861.61 980
3862.20 1050
3862.78 1088
3863.37 1039
3863.95 1029
3864.54 1084
3865.13 1062
3865.71 1006
3866.30 1082
3866.89 1044
3867.47 1036
3868.06 957
3868.65 940
3869.23 934
3869.82 1002
3870.41 993
3870.99 995
3871.58 983
3872.17 959
3872.76 1042
3873.34 1013
3873.93 952
3874.52 995
3875.10 1034
3875.69 1035
3876.28 1035
3876.87 952
3877.45 970
3878.04 995
3878.63 946
3879.22 880
3879.80 936
3880.39 967
3880.98 975
3881.57 955
3882.15 977
3882.74 946
3883.33 954
3883.92 908
3884.51 951
3885.09 934
3885.68 925
3886.27 917
3886.86 946
3887.45 947
3888.04 968
3888.62 973
3889.21 1009
3889.80 1034
3890.39 1014
3890.98 1058
3891.57 1048
3892.15 1067
3892.74 975
3893.33 1058
3893.92 987
3894.51 1020
3895.10 985
3895.69 1029
3896.28 917
3896.86 995
3897.45 974
3898.04 1007
3898.63 930
3899.22 965
3899.81 1028
3900.40 1029
3900.99 1024
3901.58 1041
3902.17 985
3902.76 1013
3903.34 1013
3903.93 1010
3904.52 1027
3905.11 1051
3905.70 1036
3906.29 1054
3906.88 1116
3907.47 1079
3908.06 1099
3908.65 1091
3909.24 1077
3909.83 1086
3910.42 1098
3911.01 1071
3911.60 1004
3912.19 999
3912.78 1012
3913.37 994
3913.96 1007
3914.55 1014
3915.14 989
3915.73 1003
3916.32 1013
3916.91 1079
3917.50 1080
3918.09 956
3918.68 967
3919.28 978
3919.87 1016
3920.46 973
3921.05 959
3921.64 1001
3922.23 982
3922.82 950
3923.41 905
3924.00 932
3924.59 961
3925.18 904
3925.77 935
3926.37 982
3926.96 928
3927.55 881
3928.14 902
3928.73 924
3929.32 931
3929.91 931
3930.51 883
3931.10 913
3931.69 884
3932.28 888
3932.87 953
3933.46 932
3934.05 917
3934.65 952
3935.24 887
3935.83 905
3936.42 929
3937.01 965
3937.61 987
3938.20 983
3938.79 1015
3939.38 1002
3939.97 1022
3940.57 1028
3941.16 1073
3941.75 1120
3942.34 1046
3942.94 1044
3943.53 1046
3944.12 1086
3944.71 1057
3945.31 1094
3945.90 1037
3946.49 1031
3947.08 987
3947.68 958
3948.27 921
3948.86 900
3949.45 936
3950.05 974
3950.64 948
3951.23 923
3951.83 938
3952.42 916
3953.01 995
3953.61 1013
3954.20 1043
3954.79 1036
3955.39 1001
3955.98 1021
3956.57 1081
3957.17 1045
3957.76 1069
3958.35 1063
3958.95 1106
3959.54 1101
3960.13 1102
3960.73 1185
3961.32 1167
3961.92 1143
3962.51 1080
3963.10 1078
3963.70 1188
3964.29 1170
3964.88 1231
3965.48 1281
3966.07 1304
3966.67 1338
3967.26 1420
3967.86 1482
3968.45 1570
3969.04 1517
3969.64 1556
3970.23 1447
3970.83 1406
3971.42 1274
3972.02 1207
3972.61 1156
3973.21 1217
3973.80 1262
3974.40 1257
3974.99 1270
3975.58 1355
3976.18 1459
3976.77 1546
3977.37 1507
3977.96 1641
3978.56 1604
3979.15 1465
3979.75 1451
3980.35 1370
3980.94 1370
3981.54 1276
3982.13 1234
3982.73 1199
3983.32 1248
3983.92 1219
3984.51 1205
3985.11 1210
3985.70 1235
3986.30 1170
3986.90 1222
3987.49 1162
3988.09 1201
3988.68 1195
3989.28 1217
3989.87 1206
3990.47 1131
3991.07 1076
3991.66 1122
3992.26 1211
3992.85 1224
3993.45 1186
3994.05 1144
3994.64 1220
3995.24 1235
3995.84 1178
3996.43 1150
3997.03 1163
3997.62 1161
3998.22 1168
3998.82 1203
3999.41 1230
4000.01 1156
4000.61 1159
4001.20 1154
4001.80 1099
4002.40 1068
4003.00 1103
4003.59 1160
4004.19 1062
4004.79 1029
4005.38 1121
4005.98 1112
4006.58 1079
4007.17 1103
4007.77 1123
4008.37 1107
4008.97 1085
4009.56 1065
4010.16 1120
4010.76 1114
4011.36 1142
4011.95 1113
4012.55 1158
4013.15 1100
4013.75 1111
4014.34 1109
4014.94 1094
4015.54 1146
4016.14 1122
4016.74 1057
4017.33 1101
4017.93 1152
4018.53 1256
4019.13 1198
4019.73 1233
4020.32 1281
4020.92 1275
4021.52 1135
4022.12 1153
4022.72 1098
4023.32 1126
4023.91 1144
4024.51 1128
4025.11 1128
4025.71 1095
4026.31 1226
4026.91 1194
4027.51 1196
4028.10 1209
4028.70 1266
4029.30 1210
4029.90 1272
4030.50 1253
4031.10 1190
4031.70 1213
4032.30 1207
4032.90 1249
4033.49 1265
4034.09 1199
4034.69 1100
4035.29 1177
4035.89 1201
4036.49 1203
4037.09 1183
4037.69 1034
4038.29 1044
4038.89 989
4039.49 957
4040.09 979
4040.69 986
4041.29 989
4041.89 979
4042.49 945
4043.09 1002
4043.69 1016
4044.29 970
4044.89 952
4045.49 949
4046.09 955
4046.69 908
4047.29 944
4047.89 919
4048.49 885
4049.09 940
4049.69 919
4050.29 951
4050.89 959
4051.49 978
4052.09 990
4052.69 932
4053.29 982
4053.89 908
4054.49 934
4055.09 996
4055.69 975
4056.30 983
4056.90 955
4057.50 968
4058.10 949
4058.70 917
4059.30 944
4059.90 921
4060.50 980
4061.10 965
4061.71 906
4062.31 918
4062.91 941
4063.51 931
4064.11 948
4064.71 930
4065.31 959
4065.92 946
4066.52 970
4067.12 909
4067.72 935
4068.32 976
4068.92 939
4069.53 909
4070.13 945
4070.73 911
4071.33 939
4071.93 929
4072.54 972
4073.14 968
4073.74 995
4074.34 981
4074.94 895
4075.55 908
4076.15 927
4076.75 968
4077.35 924
4077.96 911
4078.56 931
4079.16 971
4079.76 941
4080.37 900
4080.97 838
4081.57 864
4082.17 917
4082.78 986
4083.38 932
4083.98 912
4084.59 943
4085.19 944
4085.79 861
4086.39 836
4087.00 857
4087.60 910
4088.20 969
4088.81 938
4089.41 928
4090.01 915
4090.62 887
4091.22 920
4091.82 889
4092.43 884
4093.03 861
4093.63 892
4094.24 915
4094.84 940
4095.45 914
4096.05 916
4096.65 932
4097.26 929
4097.86 879
4098.47 927
4099.07 916
4099.67 910
4100.28 923
4100.88 870
4101.49 933
4102.09 897
4102.69 889
4103.30 885
4103.90 886
4104.51 837
4105.11 816
4105.72 834
4106.32 906
4106.93 837
4107.53 826
4108.13 873
4108.74 937
4109.34 893
4109.95 882
4110.55 887
4111.16 850
4111.76 849
4112.37 863
4112.97 849
4113.58 817
4114.18 817
4114.79 859
4115.39 847
4116.00 858
4116.60 864
4117.21 833
4117.82 897
4118.42 845
4119.03 834
4119.63 834
4120.24 887
4120.84 866
4121.45 888
4122.05 883
4122.66 846
4123.27 829
4123.87 802
4124.48 878
4125.08 864
4125.69 878
4126.30 840
4126.90 883
4127.51 841
4128.11 852
4128.72 863
4129.33 869
4129.93 845
4130.54 843
4131.15 824
4131.75 825
4132.36 892
4132.96 900
4133.57 856
4134.18 905
4134.78 885
4135.39 942
4136.00 975
4136.60 939
4137.21 896
4137.82 898
4138.43 996
4139.03 931
4139.64 1011
4140.25 1029
4140.85 975
4141.46 1022
4142.07 976
4142.68 1022
4143.28 1103
4143.89 1029
4144.50 1016
4145.10 1007
4145.71 1065
4146.32 1010
4146.93 992
4147.53 962
4148.14 971
4148.75 933
4149.36 900
4149.97 899
4150.57 872
4151.18 851
4151.79 898
4152.40 892
4153.00 865
4153.61 842
4154.22 856
4154.83 911
4155.44 918
4156.05 890
4156.65 885
4157.26 893
4157.87 922
4158.48 1001
4159.09 1023
4159.70 1043
4160.30 1021
4160.91 972
4161.52 964
4162.13 915
4162.74 914
4163.35 970
4163.96 918
4164.56 905
4165.17 876
4165.78 906
4166.39 907
4167.00 845
4167.61 812
4168.22 834
4168.83 858
4169.44 906
4170.05 979
4170.66 895
4171.26 939
4171.87 977
4172.48 967
4173.09 912
4173.70 880
4174.31 883
4174.92 961
4175.53 897
4176.14 899
4176.75 906
4177.36 942
4177.97 951
4178.58 947
4179.19 881
4179.80 922
4180.41 922
4181.02 930
4181.63 980
4182.24 956
4182.85 995
4183.46 1033
4184.07 993
4184.68 1036
4185.29 1072
4185.90 995
4186.51 996
4187.12 941
4187.73 960
4188.34 929
4188.95 925
4189.56 965
4190.18 940
4190.79 944
4191.40 942
4192.01 929
4192.62 955
4193.23 982
4193.84 983
4194.45 1022
4195.06 1036
4195.67 996
4196.28 926
4196.90 995
4197.51 984
4198.12 979
4198.73 1003
4199.34 953
4199.95 880
4200.56 911
4201.18 909
4201.79 917
4202.40 879
4203.01 891
4203.62 925
4204.23 916
4204.85 951
4205.46 921
4206.07 959
4206.68 973
4207.29 938
4207.90 925
4208.52 934
4209.13 986
4209.74 1032
4210.35 1014
4210.97 991
4211.58 1018
4212.19 1009
4212.80 1003
4213.41 1015
4214.03 990
4214.64 961
4215.25 972
4215.86 1007
4216.48 996
4217.09 967
4217.70 1016
4218.32 1029
4218.93 1027
4219.54 1062
4220.15 1071
4220.77 1030
4221.38 1026
4221.99 1136
4222.61 1117
4223.22 1098
4223.83 1016
4224.44 1035
4225.06 1020
4225.67 1042
4226.28 1051
4226.90 1041
4227.51 1137
4228.13 1164
4228.74 1056
4229.35 1152
4229.97 1196
4230.58 1212
4231.19 1143
4231.81 1104
4232.42 1123
4233.03 1091
4233.65 1028
4234.26 1085
4234.88 1078
4235.49 1034
4236.10 1107
4236.72 1085
4237.33 1055
4237.95 1103
4238.56 1053
4239.17 1052
4239.79 1057
4240.40 1019
4241.02 1010
4241.63 1052
4242.25 1039
4242.86 1038
4243.48 1060
4244.09 1080
4244.71 1053
4245.32 1008
4245.93 1078
4246.55 1103
4247.16 1050
4247.78 1121
4248.39 1100
4249.01 1072
4249.62 1053
4250.24 1091
4250.85 1009
4251.47 1048
4252.08 1083
4252.70 1123
4253.32 1081
4253.93 1083
4254.55 1172
4255.16 1109
4255.78 1135
4256.39 1102
4257.01 1108
4257.62 1150
4258.24 1143
4258.85 1135
4259.47 1125
4260.09 1210
4260.70 1217
4261.32 1204
4261.93 1231
4262.55 1313
4263.17 1347
4263.78 1379
4264.40 1346
4265.01 1307
4265.63 1327
4266.25 1344
4266.86 1275
4267.48 1259
4268.10 1296
4268.71 1284
4269.33 1245
4269.94 1222
4270.56 1224
4271.18 1329
4271.79 1276
4272.41 1249
4273.03 1217
4273.64 1256
4274.26 1391
4274.88 1370
4275.49 1484
4276.11 1599
4276.73 1800
4277.35 1800
4277.96 1843
4278.58 1835
4279.20 1816
4279.81 1682
4280.43 1580
4281.05 1561
4281.67 1394
4282.28 1306
4282.90 1282
4283.52 1260
4284.14 1203
4284.75 1202
4285.37 1214
4285.99 1127
4286.61 1153
4287.22 1180
4287.84 1114
4288.46 1117
4289.08 1187
4289.70 1178
4290.31 1082
4290.93 1201
4291.55 1163
4292.17 1117
4292.79 1161
4293.40 1155
4294.02 1196
4294.64 1183
4295.26 1176
4295.88 1180
4296.50 1227
4297.11 1228
4297.73 1212
4298.35 1192
4298.97 1164
4299.59 1161
4300.21 1117
4300.83 1106
4301.44 1186
4302.06 1180
4302.68 1205
4303.30 1158
4303.92 1216
4304.54 1273
4305.16 1279
4305.78 1230
4306.40 1187
4307.02 1162
4307.63 1153
4308.25 1213
4308.87 1234
4309.49 1343
4310.11 1312
4310.73 1283
4311.35 1282
4311.97 1293
4312.59 1328
4313.21 1347
4313.83 1394
4314.45 1325
4315.07 1336
4315.69 1340
4316.31 1358
4316.93 1404
4317.55 1377
4318.17 1411
4318.79 1375
4319.41 1420
4320.03 1482
4320.65 1518
4321.27 1459
4321.89 1500
4322.51 1568
4323.13 1630
4323.75 1642
4324.37 1749
4324.99 1800
4325.61 1830
4326.23 1872
4326.85 1964
4327.47 1870
4328.09 2012
4328.71 2125
4329.33 2193
4329.96 2468
4330.58 2674
4331.20 3156
4331.82 3650
4332.44 4012
4333.06 4272
4333.68 4461
4334.30 4395
4334.92 4335
4335.54 4082
4336.17 3835
4336.79 3702
4337.41 3477
4338.03 3406
4338.65 3304
4339.27 3217
4339.89 2920
4340.52 2841
4341.14 2700
4341.76 2590
4342.38 2508
4343.00 2564
4343.62 2595
4344.25 2848
4344.87 3179
4345.49 3570
4346.11 4037
4346.73 4333
4347.36 4494
4347.98 4427
4348.60 4290
4349.22 3975
4349.84 3926
4350.47 3715
4351.09 3516
4351.71 3365
4352.33 3211
4352.96 2933
4353.58 2831
4354.20 2669
4354.82 2437
4355.45 2230
4356.07 2134
4356.69 2036
4357.31 1980
4357.94 1955
4358.56 1915
4359.18 1900
4359.81 1906
4360.43 1802
4361.05 1848
4361.68 1833
4362.30 1753
4362.92 1699
4363.55 1804
4364.17 1795
4364.79 1839
4365.42 1838
4366.04 1759
4366.66 1758
4367.29 1599
4367.91 1648
4368.53 1606
4369.16 1549
4369.78 1589
4370.40 1580
4371.03 1507
4371.65 1463
4372.27 1499
4372.90 1415
4373.52 1535
4374.15 1455
4374.77 1372
4375.39 1375
4376.02 1392
4376.64 1400
4377.27 1392
4377.89 1407
4378.52 1447
4379.14 1412
4379.76 1537
4380.39 1518
4381.01 1443
4381.64 1432
4382.26 1433
4382.89 1390
4383.51 1497
4384.14 1448
4384.76 1442
4385.39 1437
4386.01 1376
4386.64 1356
4387.26 1345
4387.89 1347
4388.51 1349
4389.14 1264
4389.76 1283
4390.39 1235
4391.01 1287
4391.64 1236
4392.26 1296
4392.89 1310
4393.51 1317
4394.14 1349
4394.76 1364
4395.39 1373
4396.01 1327
4396.64 1297
4397.26 1284
4397.89 1322
4398.52 1300
4399.14 1325
4399.77 1308
4400.39 1253
4401.02 1307
4401.65 1374
4402.27 1306
4402.90 1290
4403.52 1292
4404.15 1338
4404.78 1343
4405.40 1272
4406.03 1332
4406.65 1330
4407.28 1313
4407.91 1294
4408.53 1288
4409.16 1318
4409.79 1312
4410.41 1356
4411.04 1353
4411.67 1451
4412.29 1394
4412.92 1318
4413.55 1354
4414.17 1380
4414.80 1325
4415.43 1287
4416.05 1251
4416.68 1299
4417.31 1261
4417.94 1252
4418.56 1213
4419.19 1191
4419.82 1223
4420.44 1255
4421.07 1175
4421.70 1187
4422.33 1153
4422.95 1159
4423.58 1238
4424.21 1224
4424.84 1190
4425.46 1216
4426.09 1166
4426.72 1150
4427.35 1143
4427.97 1124
4428.60 1140
4429.23 1149
4429.86 1146
4430.49 1060
4431.11 1075
4431.74 1145
4432.37 1140
4433.00 1173
4433.63 1205
4434.26 1138
4434.88 1150
4435.51 1247
4436.14 1185
4436.77 1215
4437.40 1242
4438.03 1223
4438.65 1203
4439.28 1214
4439.91 1207
4440.54 1171
4441.17 1179
4441.80 1174
4442.43 1137
4443.06 1121
4443.68 1178
4444.31 1224
4444.94 1201
4445.57 1233
4446.20 1158
4446.83 1290
4447.46 1270
4448.09 1229
4448.72 1232
4449.35 1221
4449.98 1196
4450.61 1255
4451.24 1211
4451.86 1184
4452.49 1155
4453.12 1201
4453.75 1218
4454.38 1320
4455.01 1327
4455.64 1374
4456.27 1335
4456.90 1411
4457.53 1371
4458.16 1345
4458.79 1330
4459.42 1345
4460.05 1261
4460.68 1237
4461.31 1240
4461.94 1233
4462.57 1178
4463.20 1125
4463.83 1144
4464.46 1074
4465.09 1119
4465.72 1111
4466.36 1145
4466.99 1115
4467.62 1033
4468.25 1076
4468.88 1084
4469.51 1055
4470.14 1081
4470.77 1048
4471.40 1046
4472.03 1057
4472.66 1046
4473.29 1013
4473.93 1048
4474.56 1087
4475.19 1063
4475.82 1092
4476.45 1070
4477.08 1056
4477.71 1033
4478.34 1059
4478.98 1041
4479.61 1079
4480.24 1099
4480.87 1124
4481.50 1108
4482.13 1094
4482.76 1139
4483.40 1156
4484.03 1150
4484.66 1102
4485.29 1126
4485.92 1166
4486.56 1180
4487.19 1192
4487.82 1156
4488.45 1115
4489.08 1156
4489.72 1187
4490.35 1132
4490.98 1172
4491.61 1192
4492.25 1179
4492.88 1177
4493.51 1166
4494.14 1157
4494.78 1156
4495.41 1151
4496.04 1159
4496.67 1229
4497.31 1188
4497.94 1182
4498.57 1215
4499.20 1240
4499.84 1354
4500.47 1427
4501.10 1482
4501.74 1533
4502.37 1577
4503.00 1607
4503.64 1538
4504.27 1531
4504.90 1524
4505.53 1484
4506.17 1417
4506.80 1343
4507.43 1352
4508.07 1308
4508.70 1319
4509.34 1319
4509.97 1334
4510.60 1296
4511.24 1300
4511.87 1255
4512.50 1299
4513.14 1320
4513.77 1279
4514.41 1190
4515.04 1171
4515.67 1193
4516.31 1125
4516.94 1141
4517.58 1114
4518.21 1066
4518.84 1077
4519.48 1071
4520.11 1115
4520.75 1089
4521.38 1079
4522.02 1048
4522.65 1055
4523.28 1120
4523.92 1045
4524.55 1105
4525.19 1053
4525.82 1055
4526.46 1000
4527.09 1032
4527.73 1076
4528.36 1040
4529.00 1111
4529.63 1098
4530.27 1098
4530.90 1063
4531.54 1092
4532.17 1071
4532.81 1130
4533.44 1102
4534.08 1083
4534.71 1052
4535.35 1038
4535.99 1022
4536.62 1028
4537.26 984
4537.89 1030
4538.53 1076
4539.16 1055
4539.80 993
4540.43 1031
4541.07 1022
4541.71 1034
4542.34 1034
4542.98 1002
4543.61 1031
4544.25 1012
4544.89 1049
4545.52 1046
4546.16 1047
4546.79 1055
4547.43 986
4548.07 1007
4548.70 1051
4549.34 1010
4549.98 1023
4550.61 1073
4551.25 1013
4551.89 988
4552.52 989
4553.16 1031
4553.80 1016
4554.43 1052
4555.07 1056
4555.71 997
4556.34 958
4556.98 911
4557.62 919
4558.25 979
4558.89 977
4559.53 948
4560.16 985
4560.80 993
4561.44 940
4562.08 936
4562.71 1022
4563.35 959
4563.99 983
4564.63 969
4565.26 928
4565.90 940
4566.54 984
4567.18 1016
4567.81 993
4568.45 1062
4569.09 1033
4569.73 1003
4570.36 1002
4571.00 986
4571.64 1053
4572.28 1004
4572.92 994
4573.55 969
4574.19 995
4574.83 1024
4575.47 974
4576.11 960
4576.75 1027
4577.38 1052
4578.02 1027
4578.66 1058
4579.30 1024
4579.94 1063
4580.58 1098
4581.21 1088
4581.85 1123
4582.49 1128
4583.13 1102
4583.77 1089
4584.41 1101
4585.05 1089
4585.69 1102
4586.32 1192
4586.96 1235
4587.60 1213
4588.24 1225
4588.88 1312
4589.52 1352
4590.16 1443
4590.80 1485
4591.44 1690
4592.08 1808
4592.72 1781
4593.36 1780
4594.00 1747
4594.63 1632
4595.27 1475
4595.91 1395
4596.55 1303
4597.19 1319
4597.83 1245
4598.47 1204
4599.11 1161
4599.75 1126
4600.39 1129
4601.03 1149
4601.67 1212
4602.31 1173
4602.95 1179
4603.59 1252
4604.23 1160
4604.87 1202
4605.51 1222
4606.15 1175
4606.79 1144
4607.43 1168
4608.08 1206
4608.72 1049
4609.36 1078
4610.00 1062
4610.64 1047
4611.28 1050
4611.92 1006
4612.56 997
4613.20 1018
4613.84 1002
4614.48 1038
4615.12 1099
4615.76 1089
4616.41 1031
4617.05 1040
4617.69 1071
4618.33 1003
4618.97 983
4619.61 1037
4620.25 957
4620.89 981
4621.54 1006
4622.18 962
4622.82 971
4623.46 944
4624.10 975
4624.74 1035
4625.38 996
4626.03 980
4626.67 1002
4627.31 986
4627.95 995
4628.59 1019
4629.24 1027
4629.88 1095
4630.52 1140
4631.16 1196
4631.80 1258
4632.45 1254
4633.09 1253
4633.73 1176
4634.37 1267
4635.02 1209
4635.66 1170
4636.30 1144
4636.94 1163
4637.58 1100
4638.23 1141
4638.87 1111
4639.51 1182
4640.16 1161
4640.80 1067
4641.44 1089
4642.08 1136
4642.73 1149
4643.37 1174
4644.01 1094
4644.66 1145
4645.30 1055
4645.94 1074
4646.58 1086
4647.23 1076
4647.87 1097
4648.51 1049
4649.16 997
4649.80 1027
4650.44 998
4651.09 1034
4651.73 1039
4652.37 1103
4653.02 1097
4653.66 1130
4654.31 1051
4654.95 1090
4655.59 1054
4656.24 1054
4656.88 975
4657.52 1018
4658.17 993
4658.81 1020
4659.46 1048
4660.10 980
4660.75 986
4661.39 919
4662.03 991
4662.68 914
4663.32 927
4663.97 921
4664.61 931
4665.26 953
4665.90 909
4666.54 975
4667.19 932
4667.83 909
4668.48 972
4669.12 980
4669.77 934
4670.41 887
4671.06 956
4671.70 948
4672.35 987
4672.99 948
4673.64 934
4674.28 933
4674.93 956
4675.57 953
4676.22 962
4676.86 970
4677.51 972
4678.15 1004
4678.80 974
4679.44 973
4680.09 958
4680.73 988
4681.38 1052
4682.03 1047
4682.67 1008
4683.32 998
4683.96 1064
4684.61 1045
4685.25 1055
4685.90 1012
4686.55 1016
4687.19 1062
4687.84 1052
4688.48 1078
4689.13 1156
4689.78 1196
4690.42 1173
4691.07 1159
4691.72 1290
4692.36 1281
4693.01 1268
4693.65 1334
4694.30 1403
4694.95 1433
4695.59 1409
4696.24 1486
4696.89 1488
4697.53 1486
4698.18 1559
4698.83 1512
4699.47 1677
4700.12 1712
4700.77 1706
4701.41 1657
4702.06 1625
4702.71 1500
4703.36 1440
4704.00 1371
4704.65 1392
4705.30 1386
4705.94 1362
4706.59 1426
4707.24 1372
4707.89 1288
4708.53 1249
4709.18 1208
4709.83 1197
4710.48 1199
4711.12 1232
4711.77 1244
4712.42 1266
4713.07 1247
4713.71 1263
4714.36 1216
4715.01 1201
4715.66 1214
4716.31 1199
4716.95 1160
4717.60 1177
4718.25 1151
4718.90 1181
4719.55 1138
4720.19 1149
4720.84 1166
4721.49 1128
4722.14 1143
4722.79 1129
4723.44 1114
4724.08 1133
4724.73 1137
4725.38 1126
4726.03 1149
4726.68 1157
4727.33 1118
4727.98 1108
4728.63 1097
4729.27 1112
4729.92 1071
4730.57 1000
4731.22 1098
4731.87 1069
4732.52 1102
4733.17 1146
4733.82 1171
4734.47 1077
4735.12 1045
4735.77 1025
4736.41 1014
4737.06 1021
4737.71 1030
4738.36 1032
4739.01 1055
4739.66 1019
4740.31 1035
4740.96 1066
4741.61 1127
4742.26 1062
4742.91 1072
4743.56 1136
4744.21 1056
4744.86 1072
4745.51 1057
4746.16 1040
4746.81 1045
4747.46 1031
4748.11 1043
4748.76 1092
4749.41 1167
4750.06 1151
4750.71 1126
4751.36 1164
4752.01 1138
4752.66 1142
4753.31 1116
4753.96 1159
4754.61 1163
4755.26 1159
4755.92 1129
4756.57 1172
4757.22 1066
4757.87 1059
4758.52 1130
4759.17 1113
4759.82 1032
4760.47 1076
4761.12 1174
4761.77 1142
4762.42 1125
4763.08 1080
4763.73 1072
4764.38 1113
4765.03 1072
4765.68 1009
4766.33 1043
4766.98 1048
4767.64 1013
4768.29 1004
4768.94 988
4769.59 998
4770.24 1050
4770.89 1061
4771.54 1049
4772.20 1011
4772.85 984
4773.50 1005
4774.15 988
4774.80 1041
4775.46 1005
4776.11 1061
4776.76 1009
4777.41 990
4778.06 972
4778.72 974
4779.37 972
4780.02 983
4780.67 969
4781.33 990
4781.98 1007
4782.63 943
4783.28 946
4783.94 1016
4784.59 1037
4785.24 1029
4785.89 1027
4786.55 1012
4787.20 1031
4787.85 1052
4788.51 1040
4789.16 1052
4789.81 1029
4790.46 987
4791.12 1012
4791.77 1047
4792.42 1064
4793.08 976
4793.73 1074
4794.38 1081
4795.04 1060
4795.69 1095
4796.34 1018
4797.00 1065
4797.65 1118
4798.30 1085
4798.96 1095
4799.61 1156
4800.27 1086
4800.92 1073
4801.57 1085
4802.23 1082
4802.88 1199
4803.53 1163
4804.19 1138
4804.84 1163
4805.50 1103
4806.15 1098
4806.81 1108
4807.46 1173
4808.11 1165
4808.77 1141
4809.42 1129
4810.08 1096
4810.73 1135
4811.39 1166
4812.04 1185
4812.69 1164
4813.35 1219
4814.00 1204
4814.66 1211
4815.31 1229
4815.97 1212
4816.62 1247
4817.28 1216
4817.93 1237
4818.59 1261
4819.24 1308
4819.90 1347
4820.55 1379
4821.21 1383
4821.86 1413
4822.52 1386
4823.17 1443
4823.83 1428
4824.48 1402
4825.14 1378
4825.79 1339
4826.45 1349
4827.11 1405
4827.76 1368
4828.42 1406
4829.07 1442
4829.73 1399
4830.38 1437
4831.04 1406
4831.70 1438
4832.35 1469
4833.01 1440
4833.66 1508
4834.32 1536
4834.98 1627
4835.63 1561
4836.29 1587
4836.94 1573
4837.60 1552
4838.26 1689
4838.91 1703
4839.57 1633
4840.23 1649
4840.88 1683
4841.54 1697
4842.20 1590
4842.85 1657
4843.51 1691
4844.17 1673
4844.82 1726
4845.48 1771
4846.14 1760
4846.79 1736
4847.45 1790
4848.11 1777
4848.76 1720
4849.42 1672
4850.08 1748
4850.73 1755
4851.39 1750
4852.05 1748
4852.71 1854
4853.36 1925
4854.02 1910
4854.68 1943
4855.34 2036
4855.99 2217
4856.65 2410
4857.31 2667
4857.97 2740
4858.62 2669
4859.28 2739
4859.94 2586
4860.60 2425
4861.25 2308
4861.91 2310
4862.57 2187
4863.23 2115
4863.89 2078
4864.54 2093
4865.20 2167
4865.86 2225
4866.52 2206
4867.18 2170
4867.84 2152
4868.49 2201
4869.15 2141
4869.81 2078
4870.47 1999
4871.13 1925
4871.79 1956
4872.44 1966
4873.10 1884
4873.76 1971
4874.42 1902
4875.08 1894
4875.74 2026
4876.40 2011
4877.06 2010
4877.72 2172
4878.37 2294
4879.03 2297
4879.69 2416
4880.35 2355
4881.01 2358
4881.67 2174
4882.33 2066
4882.99 1960
4883.65 1932
4884.31 1872
4884.97 1913
4885.63 1857
4886.29 1826
4886.95 1813
4887.61 1829
4888.26 1750
4888.92 1792
4889.58 1780
4890.24 1739
4890.90 1835
4891.56 1852
4892.22 1832
4892.88 1776
4893.54 1795
4894.20 1772
4894.86 1694
4895.52 1703
4896.18 1699
4896.84 1656
4897.51 1678
4898.17 1703
4898.83 1720
4899.49 1821
4900.15 1886
4900.81 1861
4901.47 1754
4902.13 1750
4902.79 1674
4903.45 1596
4904.11 1608
4904.77 1523
4905.43 1541
4906.09 1489
4906.75 1481
4907.41 1494
4908.08 1395
4908.74 1442
4909.40 1416
4910.06 1417
4910.72 1396
4911.38 1410
4912.04 1365
4912.70 1338
4913.37 1381
4914.03 1380
4914.69 1357
4915.35 1364
4916.01 1311
4916.67 1316
4917.33 1327
4918.00 1240
4918.66 1281
4919.32 1280
4919.98 1311
4920.64 1285
4921.31 1320
4921.97 1327
4922.63 1279
4923.29 1260
4923.95 1273
4924.62 1218
4925.28 1292
4925.94 1289
4926.60 1274
4927.26 1249
4927.93 1248
4928.59 1293
4929.25 1310
4929.91 1211
4930.58 1247
4931.24 1259
4931.90 1211
4932.56 1193
4933.23 1272
4933.89 1232
4934.55 1203
4935.22 1226
4935.88 1223
4936.54 1192
4937.20 1201
4937.87 1238
4938.53 1202
4939.19 1150
4939.86 1230
4940.52 1207
4941.18 1219
4941.85 1227
4942.51 1180
4943.17 1222
4943.84 1231
4944.50 1175
4945.16 1166
4945.83 1209
4946.49 1158
4947.15 1113
4947.82 1171
4948.48 1129
4949.15 1128
4949.81 1117
4950.47 1103
4951.14 1124
4951.80 1098
4952.47 1121
4953.13 1177
4953.79 1119
4954.46 1096
4955.12 1096
4955.79 1133
4956.45 1165
4957.11 1151
4957.78 1260
4958.44 1270
4959.11 1204
4959.77 1234
4960.44 1310
4961.10 1350
4961.77 1390
4962.43 1484
4963.10 1561
4963.76 1572
4964.42 1583
4965.09 1543
4965.75 1542
4966.42 1485
4967.08 1530
4967.75 1393
4968.41 1353
4969.08 1268
4969.74 1345
4970.41 1311
4971.08 1184
4971.74 1233
4972.41 1231
4973.07 1259
4973.74 1287
4974.40 1357
4975.07 1396
4975.73 1375
4976.40 1490
4977.06 1541
4977.73 1484
4978.40 1512
4979.06 1410
4979.73 1354
4980.39 1267
4981.06 1279
4981.73 1155
4982.39 1150
4983.06 1139
4983.72 1128
4984.39 1141
4985.06 1181
4985.72 1178
4986.39 1152
4987.05 1140
4987.72 1100
4988.39 1126
4989.05 1115
4989.72 1128
4990.39 1106
4991.05 1135
4991.72 1111
4992.39 1074
4993.05 999
4993.72 1101
4994.39 1136
4995.05 1097
4995.72 1111
4996.39 1065
4997.05 1065
4997.72 1011
4998.39 1005
4999.06 1050
4999.72 1056
5000.39 1004
5001.06 962
5001.73 1005
5002.39 990
5003.06 992
5003.73 950
5004.39 942
5005.06 1038
5005.73 1004
5006.40 922
5007.07 984
5007.73 942
5008.40 990
5009.07 1080
5009.74 1055
5010.40 1030
5011.07 964
5011.74 986
5012.41 1027
5013.08 986
5013.74 1014
5014.41 1020
5015.08 989
5015.75 959
5016.42 1011
5017.09 1000
5017.75 987
5018.42 973
5019.09 1005
5019.76 985
5020.43 940
5021.10 972
5021.76 966
5022.43 942
5023.10 924
5023.77 956
5024.44 968
5025.11 965
5025.78 941
5026.45 1019
5027.12 1011
5027.78 1006
5028.45 1006
5029.12 929
5029.79 962
5030.46 918
5031.13 967
5031.80 950
5032.47 937
5033.14 911
5033.81 956
5034.48 992
5035.15 997
5035.82 991
5036.49 975
5037.16 977
5037.83 1014
5038.50 960
5039.16 965
5039.83 958
5040.50 938
5041.17 964
5041.84 963
5042.51 979
5043.18 929
5043.85 958
5044.52 973
5045.20 937
5045.87 926
5046.54 961
5047.21 1008
5047.88 1025
5048.55 955
5049.22 962
5049.89 954
5050.56 977
5051.23 952
5051.90 944
5052.57 919
5053.24 901
5053.91 952
5054.58 960
5055.25 972
5055.92 956
5056.60 916
5057.27 953
5057.94 954
5058.61 894
5059.28 914
5059.95 964
5060.62 923
5061.29 917
5061.96 918
5062.64 884
5063.31 935
5063.98 1041
5064.65 1022
5065.32 952
5065.99 956
5066.66 1059
5067.34 1036
5068.01 999
5068.68 977
5069.35 924
5070.02 903
5070.70 908
5071.37 988
5072.04 899
5072.71 1005
5073.38 1026
5074.06 1020
5074.73 979
5075.40 1010
5076.07 1027
5076.74 1069
5077.42 1133
5078.09 1170
5078.76 1261
5079.43 1299
5080.11 1321
5080.78 1284
5081.45 1238
5082.12 1192
5082.80 1166
5083.47 1187
5084.14 1306
5084.82 1248
5085.49 1216
5086.16 1225
5086.83 1146
5087.51 1162
5088.18 1236
5088.85 1206
5089.53 1218
5090.20 1155
5090.87 1246
5091.55 1271
5092.22 1173
5092.89 1154
5093.57 1197
5094.24 1130
5094.91 1102
5095.59 1139
5096.26 1119
5096.93 1078
5097.61 1082
5098.28 1083
5098.96 1010
5099.63 1056
5100.30 1109
5100.98 1058
5101.65 1115
5102.32 1171
5103.00 1190
5103.67 1270
5104.35 1290
5105.02 1270
5105.70 1270
5106.37 1199
5107.04 1206
5107.72 1219
5108.39 1149
5109.07 1048
5109.74 1128
5110.42 1068
5111.09 1092
5111.77 1104
5112.44 1151
5113.11 1115
5113.79 1101
5114.46 1031
5115.14 1128
5115.81 1157
5116.49 1178
5117.16 1196
5117.84 1234
5118.51 1300
5119.19 1375
5119.86 1378
5120.54 1401
5121.21 1379
5121.89 1333
5122.57 1306
5123.24 1273
5123.92 1266
5124.59 1222
5125.27 1166
5125.94 1126
5126.62 1079
5127.29 1078
5127.97 1180
5128.64 1120
5129.32 1104
5130.00 1128
5130.67 1095
5131.35 1139
5132.02 1118
5132.70 1145
5133.38 1178
5134.05 1159
5134.73 1132
5135.40 1161
5136.08 1067
5136.76 1059
5137.43 1114
5138.11 1091
5138.79 1111
5139.46 1056
5140.14 1109
5140.82 1051
5141.49 1011
5142.17 1011
5142.85 967
5143.52 1056
5144.20 1000
5144.88 977
5145.55 971
5146.23 955
5146.91 1007
5147.58 1032
5148.26 1026
5148.94 991
5149.61 996
5150.29 917
5150.97 952
5151.65 953
5152.32 973
5153.00 928
5153.68 945
5154.36 955
5155.03 923
5155.71 953
5156.39 973
5157.07 966
5157.74 985
5158.42 954
5159.10 936
5159.78 954
5160.45 1032
5161.13 949
5161.81 929
5162.49 943
5163.17 928
5163.84 944
5164.52 970
5165.20 1022
5165.88 954
5166.56 961
5167.24 1029
5167.91 1037
5168.59 968
5169.27 911
5169.95 979
5170.63 968
5171.31 891
5171.98 891
5172.66 922
5173.34 881
5174.02 928
5174.70 942
5175.38 894
5176.06 906
5176.74 912
5177.41 956
5178.09 965
5178.77 950
5179.45 910
5180.13 911
5180.81 910
5181.49 939
5182.17 937
5182.85 931
5183.53 926
5184.21 923
5184.89 921
5185.57 899
5186.24 908
5186.92 969
5187.60 936
5188.28 941
5188.96 952
5189.64 866
5190.32 913
5191.00 931
5191.68 957
5192.36 974
5193.04 910
5193.72 918
5194.40 924
5195.08 1003
5195.76 960
5196.44 902
5197.12 903
5197.80 927
5198.48 959
5199.16 880
5199.84 911
5200.52 940
5201.21 895
5201.89 943
5202.57 925
5203.25 917
5203.93 958
5204.61 1003
5205.29 989
5205.97 963
5206.65 1015
5207.33 1034
5208.01 1057
5208.69 1057
5209.37 1050
5210.06 1072
5210.74 1042
5211.42 1030
5212.10 1062
5212.78 1166
5213.46 1184
5214.14 1182
5214.82 1168
5215.51 1204
5216.19 1187
5216.87 1154
5217.55 1209
5218.23 1166
5218.91 1138
5219.60 1136
5220.28 1145
5220.96 1207
5221.64 1291
5222.32 1354
5223.00 1428
5223.69 1379
5224.37 1428
5225.05 1345
5225.73 1289
5226.41 1190
5227.10 1142
5227.78 1172
5228.46 1193
5229.14 1110
5229.83 1128
5230.51 1093
5231.19 1071
5231.87 1122
5232.56 1089
5233.24 1131
5233.92 1109
5234.60 1147
5235.29 1191
5235.97 1178
5236.65 1168
5237.34 1129
5238.02 1145
5238.70 1208
5239.38 1180
5240.07 1188
5240.75 1191
5241.43 1180
5242.12 1147
5242.80 1153
5243.48 1192
5244.17 1124
5244.85 1101
5245.53 1124
5246.22 1112
5246.90 1145
5247.58 1097
5248.27 1113
5248.95 1129
5249.63 1153
5250.32 1211
5251.00 1283
5251.69 1220
5252.37 1308
5253.05 1332
5253.74 1296
5254.42 1287
5255.11 1143
5255.79 1223
5256.47 1238
5257.16 1125
5257.84 1149
5258.53 1150
5259.21 1149
5259.89 1179
5260.58 1197
5261.26 1239
5261.95 1297
5262.63 1329
5263.32 1379
5264.00 1351
5264.69 1300
5265.37 1248
5266.06 1231
5266.74 1188
5267.43 1148
5268.11 1113
5268.79 1125
5269.48 1109
5270.16 1087
5270.85 1142
5271.53 1131
5272.22 1119
5272.91 1153
5273.59 1129
5274.28 1114
5274.96 1092
5275.65 1093
5276.33 1161
5277.02 1131
5277.70 1114
5278.39 1086
5279.07 1141
5279.76 1118
5280.45 1129
5281.13 1152
5281.82 1080
5282.50 1133
5283.19 1113
5283.87 1141
5284.56 1044
5285.25 1099
5285.93 1062
5286.62 1103
5287.30 1110
5287.99 1081
5288.68 1046
5289.36 1033
5290.05 1041
5290.74 1071
5291.42 1068
5292.11 1055
5292.79 1071
5293.48 1045
5294.17 1061
5294.85 1074
5295.54 1099
5296.23 1081
5296.91 1081
5297.60 1112
5298.29 1107
5298.98 1148
5299.66 1230
5300.35 1228
5301.04 1266
5301.72 1339
5302.41 1323
5303.10 1401
5303.78 1454
5304.47 1524
5305.16 1557
5305.85 1572
5306.53 1614
5307.22 1585
5307.91 1553
5308.60 1521
5309.28 1513
5309.97 1448
5310.66 1519
5311.35 1583
5312.03 1671
5312.72 1619
5313.41 1636
5314.10 1569
5314.79 1425
5315.47 1375
5316.16 1379
5316.85 1321
5317.54 1367
5318.23 1331
5318.91 1336
5319.60 1404
5320.29 1354
5320.98 1400
5321.67 1385
5322.36 1350
5323.04 1373
5323.73 1345
5324.42 1364
5325.11 1248
5325.80 1204
5326.49 1167
5327.18 1150
5327.86 1134
5328.55 1134
5329.24 1135
5329.93 1110
5330.62 1102
5331.31 1078
5332.00 1030
5332.69 1076
5333.38 1073
5334.06 1024
5334.75 1050
5335.44 1057
5336.13 1019
5336.82 1004
5337.51 1048
5338.20 1026
5338.89 973
5339.58 995
5340.27 1012
5340.96 1022
5341.65 991
5342.34 1020
5343.03 1004
5343.72 1004
5344.41 1064
5345.10 1026
5345.79 1050
5346.48 1028
5347.17 1047
5347.86 1079
5348.55 1125
5349.24 1094
5349.93 1112
5350.62 1093
5351.31 1055
5352.00 1033
5352.69 1017
5353.38 979
5354.07 973
5354.76 970
5355.45 950
5356.14 971
5356.83 950
5357.52 963
5358.21 933
5358.90 914
5359.59 1007
5360.29 1035
5360.98 1068
5361.67 1050
5362.36 1102
5363.05 1037
5363.74 1030
5364.43 1019
5365.12 1052
5365.81 1009
5366.50 1019
5367.20 969
5367.89 971
5368.58 968
5369.27 955
5369.96 928
5370.65 900
5371.34 937
5372.04 957
5372.73 947
5373.42 921
5374.11 959
5374.80 934
5375.49 873
5376.19 885
5376.88 895
5377.57 912
5378.26 911
5378.95 906
5379.65 912
5380.34 894
5381.03 991
5381.72 932
5382.42 921
5383.11 928
5383.80 935
5384.49 963
5385.19 974
5385.88 944
5386.57 951
5387.26 928
5387.96 960
5388.65 914
5389.34 924
5390.03 948
5390.73 1024
5391.42 962
5392.11 930
5392.80 950
5393.50 986
5394.19 991
5394.88 987
5395.58 940
5396.27 948
5396.96 922
5397.66 957
5398.35 945
5399.04 950
5399.74 950
5400.43 920
5401.12 908
5401.82 946
5402.51 1000
5403.20 1007
5403.90 963
5404.59 962
5405.29 995
5405.98 1018
5406.67 1032
5407.37 1005
5408.06 988
5408.75 1000
5409.45 992
5410.14 972
5410.84 959
5411.53 983
5412.23 1012
5412.92 989
5413.61 974
5414.31 966
5415.00 982
5415.70 1008
5416.39 1004
5417.09 1031
5417.78 941
5418.47 1026
5419.17 1023
5419.86 1010
5420.56 1082
5421.25 1077
5421.95 1046
5422.64 1065
5423.34 1037
5424.03 1041
5424.73 1032
5425.42 1043
5426.12 1052
5426.81 1040
5427.51 1031
5428.20 1023
5428.90 1061
5429.59 1089
5430.29 1046
5430.99 1057
5431.68 1061
5432.38 1055
5433.07 1094
5433.77 1054
5434.46 1131
5435.16 1117
5435.85 1147
5436.55 1187
5437.25 1271
5437.94 1268
5438.64 1245
5439.33 1258
5440.03 1175
5440.73 1147
5441.42 1182
5442.12 1126
5442.81 1132
5443.51 1167
5444.21 1253
5444.90 1295
5445.60 1249
5446.29 1319
5446.99 1310
5447.69 1369
5448.38 1441
5449.08 1404
5449.78 1403
5450.47 1421
5451.17 1392
5451.87 1308
5452.56 1332
5453.26 1320
5453.96 1306
5454.65 1261
5455.35 1288
5456.05 1282
5456.75 1301
5457.44 1363
5458.14 1382
5458.84 1414
5459.53 1425
5460.23 1456
5460.93 1482
5461.63 1395
5462.32 1459
5463.02 1437
5463.72 1447
5464.42 1450
5465.11 1454
5465.81 1489
5466.51 1511
5467.21 1544
5467.90 1563
5468.60 1493
5469.30 1527
5470.00 1572
5470.70 1599
5471.39 1590
5472.09 1608
5472.79 1691
5473.49 1726
5474.19 1725
5474.88 1779
5475.58 1830
5476.28 1816
5476.98 1870
5477.68 2065
5478.38 2317
5479.07 2538
5479.77 2755
5480.47 3077
5481.17 3272
5481.87 3283
5482.57 3158
5483.27 2919
5483.96 2708
5484.66 2477
5485.36 2370
5486.06 2280
5486.76 2241
5487.46 2160
5488.16 2125
5488.86 2051
5489.56 2106
5490.26 2168
5490.96 2111
5491.65 2263
5492.35 2310
5493.05 2305
5493.75 2305
5494.45 2355
5495.15 2294
5495.85 2417
5496.55 2429
5497.25 2468
5497.95 2686
5498.65 2995
5499.35 3457
5500.05 3986
5500.75 4496
5501.45 4991
5502.15 4958
5502.85 4795
5503.55 4305
5504.25 3897
5504.95 3363
5505.65 2854
5506.35 2525
5507.05 2349
5507.75 2275
5508.45 2067
5509.15 2072
5509.85 1980
5510.55 1996
5511.25 1949
5511.95 1952
5512.65 1891
5513.35 1815
5514.05 1863
5514.76 1935
5515.46 1916
5516.16 1822
5516.86 1893
5517.56 1784
5518.26 1810
5518.96 1939
5519.66 1893
5520.36 1850
5521.06 1839
5521.77 1882
5522.47 1775
5523.17 1717
5523.87 1640
5524.57 1513
5525.27 1506
5525.97 1445
5526.67 1467
5527.38 1460
5528.08 1452
5528.78 1512
5529.48 1604
5530.18 1522
5530.88 1520
5531.59 1519
5532.29 1447
5532.99 1441
5533.69 1428
5534.39 1422
5535.10 1416
5535.80 1440
5536.50 1425
5537.20 1342
5537.90 1373
5538.61 1352
5539.31 1334
5540.01 1291
5540.71 1279
5541.42 1359
5542.12 1344
5542.82 1342
5543.52 1279
5544.23 1253
5544.93 1249
5545.63 1220
5546.33 1254
5547.04 1355
5547.74 1282
5548.44 1188
5549.15 1166
5549.85 1256
5550.55 1267
5551.26 1198
5551.96 1163
5552.66 1155
5553.36 1231
5554.07 1223
5554.77 1249
5555.47 1256
5556.18 1213
5556.88 1183
5557.58 1228
5558.29 1241
5558.99 1261
5559.70 1220
5560.40 1156
5561.10 1173
5561.81 1203
5562.51 1263
5563.21 1230
5563.92 1250
5564.62 1264
5565.33 1270
5566.03 1225
5566.73 1213
5567.44 1225
5568.14 1180
5568.85 1149
5569.55 1161
5570.25 1191
5570.96 1160
5571.66 1176
5572.37 1205
5573.07 1213
5573.78 1216
5574.48 1206
5575.19 1259
5575.89 1192
5576.59 1178
5577.30 1198
5578.00 1212
5578.71 1234
5579.41 1140
5580.12 1149
5580.82 1093
5581.53 1118
5582.23 1107
5582.94 1140
5583.64 1127
5584.35 1103
5585.05 1072
5585.76 1129
5586.46 1142
5587.17 1137
5587.88 1146
5588.58 1126
5589.29 1148
5589.99 1109
5590.70 1078
5591.40 1053
5592.11 1070
5592.81 1051
5593.52 1071
5594.23 1064
5594.93 1078
5595.64 1101
5596.34 1048
5597.05 1066
5597.76 1080
5598.46 1072
5599.17 1159
5599.87 1093
5600.58 1015
5601.29 1126
5601.99 1144
5602.70 1094
5603.41 1125
5604.11 1146
5604.82 1220
5605.52 1240
5606.23 1195
5606.94 1204
5607.64 1104
5608.35 1116
5609.06 1122
5609.76 1102
5610.47 1090
5611.18 1142
5611.88 1131
5612.59 1141
5613.30 1139
5614.01 1081
5614.71 1162
5615.42 1193
5616.13 1166
5616.83 1153
5617.54 1227
5618.25 1210
5618.96 1155
5619.66 1177
5620.37 1178
5621.08 1125
5621.79 1117
5622.49 1189
5623.20 1179
5623.91 1224
5624.62 1196
5625.32 1180
5626.03 1267
5626.74 1258
5627.45 1288
5628.16 1291
5628.86 1302
5629.57 1346
5630.28 1365
5630.99 1352
5631.70 1351
5632.40 1435
5633.11 1397
5633.82 1350
5634.53 1369
5635.24 1331
5635.95 1378
5636.65 1371
5637.36 1423
5638.07 1444
5638.78 1486
5639.49 1497
5640.20 1517
5640.91 1539
5641.61 1546
5642.32 1565
5643.03 1487
5643.74 1388
5644.45 1405
5645.16 1389
5645.87 1317
5646.58 1304
5647.29 1256
5648.00 1293
5648.70 1287
5649.41 1294
5650.12 1284
5650.83 1264
5651.54 1301
5652.25 1300
5652.96 1286
5653.67 1318
5654.38 1356
5655.09 1348
5655.80 1295
5656.51 1332
5657.22 1351
5657.93 1372
5658.64 1443
5659.35 1459
5660.06 1481
5660.77 1487
5661.48 1485
5662.19 1493
5662.90 1511
5663.61 1445
5664.32 1464
5665.03 1421
5665.74 1377
5666.45 1287
5667.16 1263
5667.87 1245
5668.58 1295
5669.29 1303
5670.00 1326
5670.71 1399
5671.42 1430
5672.13 1391
5672.84 1442
5673.56 1469
5674.27 1366
5674.98 1297
5675.69 1276
5676.40 1257
5677.11 1217
5677.82 1215
5678.53 1211
5679.24 1200
5679.95 1219
5680.67 1263
5681.38 1342
5682.09 1260
5682.80 1203
5683.51 1219
5684.22 1253
5684.93 1253
5685.65 1207
5686.36 1130
5687.07 1180
5687.78 1144
5688.49 1120
5689.20 1089
5689.92 1150
5690.63 1092
5691.34 1075
5692.05 1109
5692.76 1110
5693.47 1087
5694.19 1062
5694.90 1119
5695.61 1034
5696.32 1058
5697.04 1031
5697.75 1089
5698.46 1092
5699.17 1037
5699.89 1035
5700.60 1128
5701.31 1112
5702.02 1097
5702.74 1107
5703.45 1066
5704.16 1081
5704.87 1066
5705.59 1017
5706.30 975
5707.01 1014
5707.72 983
5708.44 973
5709.15 1006
5709.86 1048
5710.58 1031
5711.29 1026
5712.00 974
5712.72 984
5713.43 954
5714.14 1022
5714.86 1045
5715.57 991
5716.28 1008
5717.00 1019
5717.71 945
5718.42 969
5719.14 1017
5719.85 1003
5720.56 1014
5721.28 1018
5721.99 922
5722.71 986
5723.42 1029
5724.13 1049
5724.85 1043
5725.56 1048
5726.28 1046
5726.99 1050
5727.70 1013
5728.42 1019
5729.13 999
5729.85 1025
5730.56 995
5731.28 978
5731.99 976
5732.70 932
5733.42 922
5734.13 895
5734.85 945
5735.56 951
5736.28 957
5736.99 952
5737.71 945
5738.42 911
5739.14 939
5739.85 943
5740.57 933
5741.28 940
5742.00 918
5742.71 907
5743.43 917
5744.14 967
5744.86 892
5745.57 957
5746.29 921
5747.00 910
5747.72 889
5748.43 903
5749.15 911
5749.87 906
5750.58 919
5751.30 880
5752.01 913
5752.73 894
5753.44 894
5754.16 928
5754.88 885
5755.59 849
5756.31 917
5757.02 930
5757.74 974
5758.46 950
5759.17 922
5759.89 960
5760.60 987
5761.32 924
5762.04 863
5762.75 872
5763.47 890
5764.19 877
5764.90 903
5765.62 924
5766.34 906
5767.05 967
5767.77 931
5768.49 947
5769.20 979
5769.92 912
5770.64 941
5771.35 996
5772.07 981
5772.79 955
5773.50 912
5774.22 898
5774.94 906
5775.65 918
5776.37 880
5777.09 850
5777.81 878
5778.52 896
5779.24 913
5779.96 939
5780.68 926
5781.39 917
5782.11 920
5782.83 963
5783.55 909
5784.26 917
5784.98 943
5785.70 948
5786.42 937
5787.14 900
5787.85 875
5788.57 920
5789.29 899
5790.01 937
5790.73 938
5791.44 909
5792.16 890
5792.88 918
5793.60 950
5794.32 932
5795.03 932
5795.75 946
5796.47 915
5797.19 888
5797.91 938
5798.63 920
5799.35 912
5800.06 931
5800.78 898
5801.50 896
5802.22 880
5802.94 854
5803.66 914
5804.38 929
5805.10 933
5805.82 911
5806.53 862
5807.25 871
5807.97 894
5808.69 897
5809.41 891
5810.13 921
5810.85 943
5811.57 884
5812.29 887
5813.01 932
5813.73 882
5814.45 895
5815.17 920
5815.89 892
5816.61 888
5817.33 912
5818.05 889
5818.77 930
5819.49 908
5820.20 914
5820.92 928
5821.64 924
5822.36 956
5823.09 931
5823.81 906
5824.53 928
5825.25 973
5825.97 1009
5826.69 1006
5827.41 946
5828.13 935
5828.85 937
5829.57 921
5830.29 942
5831.01 919
5831.73 892
5832.45 940
5833.17 957
5833.89 950
5834.61 914
5835.33 903
5836.05 935
5836.78 907
5837.50 925
5838.22 905
5838.94 898
5839.66 910
5840.38 908
5841.10 950
5841.82 1002
5842.54 1003
5843.27 931
5843.99 919
5844.71 931
5845.43 919
5846.15 950
5846.87 945
5847.59 938
5848.32 958
5849.04 989
5849.76 966
5850.48 962
5851.20 986
5851.93 1018
5852.65 970
5853.37 978
5854.09 1002
5854.81 1011
5855.54 1016
5856.26 996
5856.98 1008
5857.70 1000
5858.42 993
5859.15 952
5859.87 1021
5860.59 985
5861.31 1027
5862.04 975
5862.76 1041
5863.48 1024
5864.20 1012
5864.93 1104
5865.65 1050
5866.37 1035
5867.10 1037
5867.82 1075
5868.54 1100
5869.26 1062
5869.99 1079
5870.71 1115
5871.43 1168
5872.16 1112
5872.88 1138
5873.60 1122
5874.33 1136
5875.05 1189
5875.77 1184
5876.50 1202
5877.22 1221
5877.94 1246
5878.67 1333
5879.39 1336
5880.11 1360
5880.84 1359
5881.56 1315
5882.28 1290
5883.01 1356
5883.73 1291
5884.46 1298
5885.18 1285
5885.90 1306
5886.63 1323
5887.35 1267
5888.08 1294
5888.80 1277
5889.52 1235
5890.25 1259
5890.97 1282
5891.70 1279
5892.42 1259
5893.15 1304
5893.87 1295
5894.59 1244
5895.32 1155
5896.04 1230
5896.77 1295
5897.49 1229
5898.22 1299
5898.94 1273
5899.67 1255
5900.39 1294
5901.12 1322
5901.84 1325
5902.57 1297
5903.29 1272
5904.02 1296
5904.74 1309
5905.47 1304
5906.19 1273
5906.92 1312
5907.64 1370
5908.37 1376
5909.09 1317
5909.82 1376
5910.55 1413
5911.27 1406
5912.00 1427
5912.72 1404
5913.45 1364
5914.17 1386
5914.90 1392
5915.63 1387
5916.35 1408
5917.08 1483
5917.80 1497
5918.53 1526
5919.25 1539
5919.98 1502
5920.71 1564
5921.43 1591
5922.16 1550
5922.89 1586
5923.61 1571
5924.34 1628
5925.06 1691
5925.79 1692
5926.52 1715
5927.24 1703
5927.97 1680
5928.70 1716
5929.42 1713
5930.15 1683
5930.88 1783
5931.60 1861
5932.33 1913
5933.06 1923
5933.78 1884
5934.51 1917
5935.24 2039
5935.97 2026
5936.69 1928
5937.42 1974
5938.15 2091
5938.87 2131
5939.60 2118
5940.33 2155
5941.06 2178
5941.78 2252
5942.51 2310
5943.24 2313
5943.97 2425
5944.69 2514
5945.42 2620
5946.15 2617
5946.88 2616
5947.60 2682
5948.33 2759
5949.06 2823
5949.79 2892
5950.52 3151
5951.24 3390
5951.97 3739
5952.70 4038
5953.43 4293
5954.16 4449
5954.88 4403
5955.61 4305
5956.34 4154
5957.07 3815
5957.80 3543
5958.53 3337
5959.25 3403
5959.98 3384
5960.71 3349
5961.44 3260
5962.17 3286
5962.90 3368
5963.63 3349
5964.36 3537
5965.08 3811
5965.81 4108
5966.54 4529
5967.27 4841
5968.00 4937
5968.73 4865
5969.46 4674
5970.19 4452
5970.92 4150
5971.65 3993
5972.37 3840
5973.10 3631
5973.83 3616
5974.56 3728
5975.29 3620
5976.02 3501
5976.75 3488
5977.48 3569
5978.21 3618
5978.94 3640
5979.67 3770
5980.40 3940
5981.13 3933
5981.86 3965
5982.59 4098
5983.32 4153
5984.05 4100
5984.78 4260
5985.51 4323
5986.24 4212
5986.97 4246
5987.70 4196
5988.43 4251
5989.16 4215
5989.89 4202
5990.62 4139
5991.35 4247
5992.08 4252
5992.81 4360
5993.54 4282
5994.27 4317
5995.00 4458
5995.74 4551
5996.47 4545
5997.20 4507
5997.93 4503
5998.66 4392
5999.39 4421
6000.12 4387
6000.85 4259
6001.58 4192
6002.31 4171
6003.04 4122
6003.78 4056
6004.51 3990
6005.24 3972
6005.97 4120
6006.70 4251
6007.43 4532
6008.16 5027
6008.90 5751
6009.63 6311
6010.36 7097
6011.09 7903
6011.82 8726
6012.55 9397
6013.29 9782
6014.02 9897
6014.75 9498
6015.48 9199
6016.21 8534
6016.95 7852
6017.68 7154
6018.41 6479
6019.14 5762
6019.87 5319
6020.61 4788
6021.34 4476
6022.07 4193
6022.80 4009
6023.54 3830
6024.27 3752
6025.00 3732
6025.73 3651
6026.47 3696
6027.20 3748
6027.93 3628
6028.66 3771
6029.40 3777
6030.13 3860
6030.86 3953
6031.59 3882
6032.33 3764
6033.06 3653
6033.79 3425
6034.53 3359
6035.26 3262
6035.99 3166
6036.73 3106
6037.46 3065
6038.19 3177
6038.93 3148
6039.66 3100
6040.39 3226
6041.13 3172
6041.86 3204
6042.59 3177
6043.33 3250
6044.06 3285
6044.79 3286
6045.53 3300
6046.26 3363
6047.00 3456
6047.73 3514
6048.46 3513
6049.20 3600
6049.93 3695
6050.67 3782
6051.40 3963
6052.13 4001
6052.87 4183
6053.60 4278
6054.34 4210
6055.07 4164
6055.81 4015
6056.54 3872
6057.27 3588
6058.01 3487
6058.74 3392
6059.48 3300
6060.21 3393
6060.95 3281
6061.68 3217
6062.42 3156
6063.15 3157
6063.89 3085
6064.62 3078
6065.36 3064
6066.09 2997
6066.83 2919
6067.56 2904
6068.30 2887
6069.03 2949
6069.77 2918
6070.50 2834
6071.24 2868
6071.97 2749
6072.71 2808
6073.44 2796
6074.18 2665
6074.91 2719
6075.65 2765
6076.39 2691
6077.12 2653
6077.86 2614
6078.59 2666
6079.33 2587
6080.06 2531
6080.80 2566
6081.54 2572
6082.27 2535
6083.01 2480
6083.74 2496
6084.48 2462
6085.22 2443
6085.95 2396
6086.69 2388
6087.42 2430
6088.16 2460
6088.90 2495
6089.63 2544
6090.37 2594
6091.11 2533
6091.84 2490
6092.58 2518
6093.32 2497
6094.05 2534
6094.79 2470
6095.53 2444
6096.26 2399
6097.00 2438
6097.74 2422
6098.47 2432
6099.21 2362
6099.95 2358
6100.69 2356
6101.42 2390
6102.16 2389
6102.90 2383
6103.63 2465
6104.37 2394
6105.11 2342
6105.85 2448
6106.58 2293
6107.32 2293
6108.06 2308
6108.80 2333
6109.53 2345
6110.27 2305
6111.01 2373
6111.75 2392
6112.49 2420
6113.22 2477
6113.96 2520
6114.70 2561
6115.44 2591
6116.17 2512
6116.91 2636
6117.65 2640
6118.39 2606
6119.13 2614
6119.87 2591
6120.60 2696
6121.34 2592
6122.08 2573
6122.82 2622
6123.56 2654
6124.30 2631
6125.03 2583
6125.77 2597
6126.51 2604
6127.25 2651
6127.99 2715
6128.73 2688
6129.47 2630
6130.21 2588
6130.94 2676
6131.68 2757
6132.42 2752
6133.16 2760
6133.90 2841
6134.64 2861
6135.38 2839
6136.12 2910
6136.86 2921
6137.60 3055
6138.34 3098
6139.08 3194
6139.81 3297
6140.55 3345
6141.29 3325
6142.03 3360
6142.77 3227
6143.51 3186
6144.25 3165
6144.99 3110
6145.73 3118
6146.47 3071
6147.21 3095
6147.95 3068
6148.69 3004
6149.43 2975
6150.17 3083
6150.91 3061
6151.65 3031
6152.39 3148
6153.13 3197
6153.87 3211
6154.61 3215
6155.35 3194
6156.09 3184
6156.83 3167
6157.58 3187
6158.32 3243
6159.06 3284
6159.80 3293
6160.54 3391
6161.28 3502
6162.02 3596
6162.76 3570
6163.50 3778
6164.24 3974
6164.98 4190
6165.72 4309
6166.46 4589
6167.21 4744
6167.95 4882
6168.69 4837
6169.43 4795
6170.17 4636
6170.91 4562
6171.65 4639
6172.39 4434
6173.14 4375
6173.88 4360
6174.62 4360
6175.36 4283
6176.10 4380
6176.84 4330
6177.59 4436
6178.33 4620
6179.07 4997
6179.81 5334
6180.55 5927
6181.30 6647
6182.04 7401
6182.78 8288
6183.52 8720
6184.26 8750
6185.01 8711
6185.75 8524
6186.49 7816
6187.23 7236
6187.97 6725
6188.72 6204
6189.46 5781
6190.20 5455
6190.94 5365
6191.69 5236
6192.43 5174
6193.17 5188
6193.92 5164
6194.66 5158
6195.40 5131
6196.14 5053
6196.89 4914
6197.63 4930
6198.37 4844
6199.12 4817
6199.86 4789
6200.60 4851
6201.34 4768
6202.09 4926
6202.83 4984
6203.57 5310
6204.32 5722
6205.06 6348
6205.80 7550
6206.55 9266
6207.29 11461
6208.03 13909
6208.78 16296
6209.52 17918
6210.27 18512
6211.01 18210
6211.75 17352
6212.50 15465
6213.24 13419
6213.98 11649
6214.73 9804
6215.47 8281
6216.22 6988
6216.96 6004
6217.71 5360
6218.45 4875
6219.19 4471
6219.94 4147
6220.68 3997
6221.43 3964
6222.17 3872
6222.92 3965
6223.66 3934
6224.40 3938
6225.15 3795
6225.89 3710
6226.64 3601
6227.38 3469
6228.13 3327
6228.87 3193
6229.62 3028
6230.36 2933
6231.11 2893
6231.85 2842
6232.60 2788
6233.34 2700
6234.09 2644
6234.83 2707
6235.58 2772
6236.32 2778
6237.07 2835
6237.81 2966
6238.56 3150
6239.30 3239
6240.05 3523
6240.80 3543
6241.54 3642
6242.29 3547
6243.03 3427
6243.78 3417
6244.52 3359
6245.27 3320
6246.02 3441
6246.76 3524
6247.51 3473
6248.25 3552
6249.00 3533
6249.75 3412
6250.49 3418
6251.24 3363
6251.98 3211
6252.73 3162
6253.48 3124
6254.22 2994
6254.97 3018
6255.72 3047
6256.46 2992
6257.21 2975
6257.95 2980
6258.70 2957
6259.45 2961
6260.19 2908
6260.94 2846
6261.69 2924
6262.43 2844
6263.18 2776
6263.93 2732
6264.68 2652
6265.42 2650
6266.17 2672
6266.92 2700
6267.66 2651
6268.41 2654
6269.16 2720
6269.91 2753
6270.65 2742
6271.40 2829
6272.15 2723
6272.89 2759
6273.64 2693
6274.39 2674
6275.14 2691
6275.88 2823
6276.63 2897
6277.38 3066
6278.13 3069
6278.88 2839
6279.62 2727
6280.37 2727
6281.12 2550
6281.87 2491
6282.62 2460
6283.36 2379
6284.11 2358
6284.86 2377
6285.61 2337
6286.36 2281
6287.10 2262
6287.85 2255
6288.60 2245
6289.35 2242
6290.10 2244
6290.85 2215
6291.59 2234
6292.34 2139
6293.09 2132
6293.84 2185
6294.59 2145
6295.34 2078
6296.09 2070
6296.84 2066
6297.58 2094
6298.33 2072
6299.08 2089
6299.83 1994
6300.58 1991
6301.33 2007
6302.08 1918
6302.83 1912
6303.58 1957
6304.33 1960
6305.08 1918
6305.83 1960
6306.58 1970
6307.32 1949
6308.07 2000
6308.82 2029
6309.57 2131
6310.32 2098
6311.07 2198
6311.82 2193
6312.57 2171
6313.32 2171
6314.07 2178
6314.82 2204
6315.57 2272
6316.32 2408
6317.07 2473
6317.82 2331
6318.57 2305
6319.32 2304
6320.07 2172
6320.82 2095
6321.57 1958
6322.32 1915
6323.07 1917
6323.82 1891
6324.58 1816
6325.33 1805
6326.08 1793
6326.83 1839
6327.58 1821
6328.33 1791
6329.08 1750
6329.83 1752
6330.58 1791
6331.33 1785
6332.08 1782
6332.83 1749
6333.58 1764
6334.34 1768
6335.09 1734
6335.84 1755
6336.59 1741
6337.34 1740
6338.09 1694
6338.84 1761
6339.59 1762
6340.35 1769
6341.10 1814
6341.85 1836
6342.60 1779
6343.35 1720
6344.10 1703
6344.86 1746
6345.61 1705
6346.36 1699
6347.11 1705
6347.86 1734
6348.62 1701
6349.37 1730
6350.12 1777
6350.87 1898
6351.62 1838
6352.38 1842
6353.13 1989
6353.88 2063
6354.63 1968
6355.38 1939
6356.14 1984
6356.89 2027
6357.64 2026
6358.39 1848
6359.15 1778
6359.90 1780
6360.65 1781
6361.40 1770
6362.16 1775
6362.91 1766
6363.66 1825
6364.42 1804
6365.17 1808
6365.92 1812
6366.67 1857
6367.43 1952
6368.18 1920
6368.93 1998
6369.69 1978
6370.44 1986
6371.19 1989
6371.95 1873
6372.70 1815
6373.45 1738
6374.21 1777
6374.96 1767
6375.71 1763
6376.47 1756
6377.22 1817
6377.98 1892
6378.73 1838
6379.48 1901
6380.24 1885
6380.99 1993
6381.74 1912
6382.50 1976
6383.25 1955
6384.01 1947
6384.76 1880
6385.51 1794
6386.27 1785
6387.02 1770
6387.78 1745
6388.53 1743
6389.29 1750
6390.04 1683
6390.79 1667
6391.55 1703
6392.30 1751
6393.06 1682
6393.81 1681
6394.57 1731
6395.32 1722
6396.08 1631
6396.83 1629
6397.59 1626
6398.34 1689
6399.10 1640
6399.85 1638
6400.61 1649
6401.36 1693
6402.12 1750
6402.87 1718
6403.63 1757
6404.38 1715
6405.14 1709
6405.89 1674
6406.65 1734
6407.40 1674
6408.16 1725
6408.91 1876
6409.67 1885
6410.43 1969
6411.18 1880
6411.94 1884
6412.69 1857
6413.45 1830
6414.20 1798
6414.96 1769
6415.72 1792
6416.47 1831
6417.23 1857
6417.98 1897
6418.74 1835
6419.50 1783
6420.25 1790
6421.01 1741
6421.77 1747
6422.52 1624
6423.28 1625
6424.03 1643
6424.79 1673
6425.55 1666
6426.30 1667
6427.06 1659
6427.82 1638
6428.57 1601
6429.33 1634
6430.09 1626
6430.84 1658
6431.60 1636
6432.36 1665
6433.11 1684
6433.87 1707
6434.63 1735
6435.39 1648
6436.14 1705
6436.90 1800
6437.66 1734
6438.41 1722
6439.17 1749
6439.93 1733
6440.69 1776
6441.44 1817
6442.20 1806
6442.96 1778
6443.72 1853
6444.47 1753
6445.23 1800
6445.99 1822
6446.75 1840
6447.50 1866
6448.26 1841
6449.02 1867
6449.78 1838
6450.54 1934
6451.29 1916
6452.05 1905
6452.81 1931
6453.57 1899
6454.33 1954
6455.08 1944
6455.84 1914
6456.60 1900
6457.36 1961
6458.12 1961
6458.88 1914
6459.64 1961
6460.39 2011
6461.15 2002
6461.91 1980
6462.67 2039
6463.43 2095
6464.19 2169
6464.95 2200
6465.70 2269
6466.46 2291
6467.22 2314
6467.98 2388
6468.74 2375
6469.50 2362
6470.26 2318
6471.02 2304
6471.78 2328
6472.54 2325
6473.30 2319
6474.05 2369
6474.81 2414
6475.57 2398
6476.33 2471
6477.09 2484
6477.85 2433
6478.61 2496
6479.37 2539
6480.13 2654
6480.89 2623
6481.65 2702
6482.41 2682
6483.17 2693
6483.93 2805
6484.69 2818
6485.45 2873
6486.21 2840
6486.97 2909
6487.73 2881
6488.49 2933
6489.25 3030
6490.01 3093
6490.77 3087
6491.53 3254
6492.29 3267
6493.05 3417
6493.81 3496
6494.57 3446
6495.33 3342
6496.10 3396
6496.86 3260
6497.62 3280
6498.38 3408
6499.14 3340
6499.90 3417
6500.66 3393
6501.42 3338
6502.18 3422
6502.94 3499
6503.70 3768
6504.47 4249
6505.23 5067
6505.99 6280
6506.75 7929
6507.51 9921
6508.27 11540
6509.03 12607
6509.79 13130
6510.56 12882
6511.32 11980
6512.08 10708
6512.84 9275
6513.60 8094
6514.36 7007
6515.13 5938
6515.89 5258
6516.65 4644
6517.41 4165
6518.17 3897
6518.94 3757
6519.70 3686
6520.46 3633
6521.22 3560
6521.98 3655
6522.75 3659
6523.51 3778
6524.27 3859
6525.03 4005
6525.79 4171
6526.56 4288
6527.32 4272
6528.08 4299
6528.84 4260
6529.61 4250
6530.37 4127
6531.13 4049
6531.90 4009
6532.66 4013
6533.42 3977
6534.18 4342
6534.95 4920
6535.71 5420
6536.47 5865
6537.24 6108
6538.00 6117
6538.76 5907
6539.53 5699
6540.29 5189
6541.05 4714
6541.82 4346
6542.58 4022
6543.34 3790
6544.11 3726
6544.87 3727
6545.63 3744
6546.40 3703
6547.16 3687
6547.92 3712
6548.69 3656
6549.45 3675
6550.21 3610
6550.98 3537
6551.74 3443
6552.51 3460
6553.27 3455
6554.03 3470
6554.80 3300
6555.56 3263
6556.33 3312
6557.09 3287
6557.85 3348
6558.62 3297
6559.38 3367
6560.15 3500
6560.91 3538
6561.68 3486
6562.44 3424
6563.21 3580
6563.97 3626
6564.74 3587
6565.50 3593
6566.26 3552
6567.03 3611
6567.79 3609
6568.56 3594
6569.32 3586
6570.09 3717
6570.85 3559
6571.62 3649
6572.38 3707
6573.15 3810
6573.91 3749
6574.68 3717
6575.44 3793
6576.21 3868
6576.98 3805
6577.74 3767
6578.51 3677
6579.27 3714
6580.04 3611
6580.80 3723
6581.57 3782
6582.33 3777
6583.10 3775
6583.87 3764
6584.63 3812
6585.40 3841
6586.16 3854
6586.93 3819
6587.70 3785
6588.46 3819
6589.23 3938
6589.99 3942
6590.76 4103
6591.53 4396
6592.29 4667
6593.06 5004
6593.82 5248
6594.59 5459
6595.36 5458
6596.12 5448
6596.89 5344
6597.66 5166
6598.42 5022
6599.19 4565
6599.96 4298
6600.72 4088
6601.49 3819
6602.26 3679
6603.02 3541
6603.79 3387
6604.56 3378
6605.33 3312
6606.09 3287
6606.86 3239
6607.63 3193
6608.39 3256
6609.16 3284
6609.93 3257
6610.70 3279
6611.46 3226
6612.23 3268
6613.00 3212
6613.77 3176
6614.53 3180
6615.30 3284
6616.07 3212
6616.84 3132
6617.60 3216
6618.37 3262
6619.14 3311
6619.91 3530
6620.68 3620
6621.44 3614
6622.21 3666
6622.98 3763
6623.75 3836
6624.52 3755
6625.28 3783
6626.05 3673
6626.82 3676
6627.59 3590
6628.36 3520
6629.13 3467
6629.89 3399
6630.66 3336
6631.43 3341
6632.20 3443
6632.97 3668
6633.74 3839
6634.51 3929
6635.27 3953
6636.04 4251
6636.81 4409
6637.58 4432
6638.35 4495
6639.12 4585
6639.89 4624
6640.66 4822
6641.43 4793
6642.19 4837
6642.96 4841
6643.73 4705
6644.50 4533
6645.27 4237
6646.04 3903
6646.81 3802
6647.58 3524
6648.35 3250
6649.12 3205
6649.89 3169
6650.66 3108
6651.43 3024
6652.20 3018
6652.97 2996
6653.74 2976
6654.51 2972
6655.28 2980
6656.05 2992
6656.82 2946
6657.59 2941
6658.36 2924
6659.13 2890
6659.90 2891
6660.67 2817
6661.44 2761
6662.21 2804
6662.98 2780
6663.75 2847
6664.52 2796
6665.29 2777
6666.06 2826
6666.83 2811
6667.60 2834
6668.37 2872
6669.14 2904
6669.91 2898
6670.68 2903
6671.46 2979
6672.23 3022
6673.00 3029
6673.77 3114
6674.54 2943
6675.31 2916
6676.08 2937
6676.85 2934
6677.62 3021
6678.40 3092
6679.17 3057
6679.94 3050
6680.71 3102
6681.48 3128
6682.25 3230
6683.02 3334
6683.80 3392
6684.57 3395
6685.34 3615
6686.11 3653
6686.88 3650
6687.65 3665
6688.43 3464
6689.20 3272
6689.97 3040
6690.74 2936
6691.51 2876
6692.29 2922
6693.06 2857
6693.83 2822
6694.60 2760
6695.37 2708
6696.15 2666
6696.92 2687
6697.69 2624
6698.46 2640
6699.24 2666
6700.01 2660
6700.78 2647
6701.55 2605
6702.33 2599
6703.10 2630
6703.87 2569
6704.64 2624
6705.42 2568
6706.19 2527
6706.96 2508
6707.74 2477
6708.51 2414
6709.28 2450
6710.06 2378
6710.83 2361
6711.60 2322
6712.37 2379
6713.15 2445
6713.92 2404
6714.69 2386
6715.47 2353
6716.24 2361
6717.01 2449
6717.79 2491
6718.56 2396
6719.34 2393
6720.11 2391
6720.88 2315
6721.66 2381
6722.43 2463
6723.20 2438
6723.98 2382
6724.75 2314
6725.53 2345
6726.30 2395
6727.07 2361
6727.85 2325
6728.62 2282
6729.40 2322
6730.17 2328
6730.95 2430
6731.72 2381
6732.49 2426
6733.27 2434
6734.04 2382
6734.82 2425
6735.59 2412
6736.37 2407
6737.14 2406
6737.92 2449
6738.69 2480
6739.47 2496
6740.24 2463
6741.01 2484
6741.79 2440
6742.56 2469
6743.34 2527
6744.11 2595
6744.89 2620
6745.67 2618
6746.44 2682
6747.22 2721
6747.99 2728
6748.77 2700
6749.54 2875
6750.32 2903
6751.09 2973
6751.87 3133
6752.64 3229
6753.42 3190
6754.19 3189
6754.97 3106
6755.75 3093
6756.52 2984
6757.30 2910
6758.07 2887
6758.85 2824
6759.63 2816
6760.40 2765
6761.18 2693
6761.95 2758
6762.73 2714
6763.51 2676
6764.28 2778
6765.06 2816
6765.83 2838
6766.61 2921
6767.39 3007
6768.16 3045
6768.94 3088
6769.72 2949
6770.49 2842
6771.27 2730
6772.05 2589
6772.82 2607
6773.60 2490
6774.38 2501
6775.15 2468
6775.93 2456
6776.71 2364
6777.48 2425
6778.26 2427
6779.04 2425
6779.82 2378
6780.59 2385
6781.37 2423
6782.15 2367
6782.92 2332
6783.70 2312
6784.48 2293
6785.26 2375
6786.03 2384
6786.81 2349
6787.59 2377
6788.37 2230
6789.14 2294
6789.92 2259
6790.70 2190
6791.48 2158
6792.25 2139
6793.03 2192
6793.81 2098
6794.59 2207
6795.37 2156
6796.14 2073
6796.92 2062
6797.70 2155
6798.48 2179
6799.26 2151
6800.04 2161
6800.81 2207
6801.59 2253
6802.37 2258
6803.15 2197
6803.93 2270
6804.71 2385
6805.48 2457
6806.26 2429
6807.04 2446
6807.82 2442
6808.60 2400
6809.38 2321
6810.16 2324
6810.94 2284
6811.71 2256
6812.49 2314
6813.27 2265
6814.05 2230
6814.83 2254
6815.61 2302
6816.39 2381
6817.17 2375
6817.95 2309
6818.73 2332
6819.51 2313
6820.29 2331
6821.07 2308
6821.84 2327
6822.62 2304
6823.40 2275
6824.18 2308
6824.96 2291
6825.74 2343
6826.52 2234
6827.30 2130
6828.08 2171
6828.86 2155
6829.64 2139
6830.42 2131
6831.20 2180
6831.98 2211
6832.76 2113
6833.54 2156
6834.32 2216
6835.10 2292
6835.88 2338
6836.66 2509
6837.44 2686
6838.22 2914
6839.01 3106
6839.79 3140
6840.57 3077
6841.35 3087
6842.13 2964
6842.91 2867
6843.69 2704
6844.47 2555
6845.25 2443
6846.03 2394
6846.81 2327
6847.59 2315
6848.37 2371
6849.16 2508
6849.94 2655
6850.72 2763
6851.50 2765
6852.28 2854
6853.06 2859
6853.84 2841
6854.62 2761
6855.41 2596
6856.19 2560
6856.97 2475
6857.75 2429
6858.53 2344
6859.31 2231
6860.10 2217
6860.88 2239
6861.66 2219
6862.44 2209
6863.22 2157
6864.00 2209
6864.79 2308
6865.57 2354
6866.35 2358
6867.13 2427
6867.91 2400
6868.70 2384
6869.48 2498
6870.26 2407
6871.04 2460
6871.83 2476
6872.61 2436
6873.39 2467
6874.17 2509
6874.96 2370
6875.74 2483
6876.52 2489
6877.30 2573
6878.09 2675
6878.87 2787
6879.65 2857
6880.43 2963
6881.22 3026
6882.00 3086
6882.78 3135
6883.57 3241
6884.35 3300
6885.13 3299
6885.92 3603
6886.70 3855
6887.48 4301
6888.27 4678
6889.05 4919
6889.83 5194
6890.62 5186
6891.40 4958
6892.18 4475
6892.97 4205
6893.75 3935
6894.53 3621
6895.32 3425
6896.10 3305
6896.88 3147
6897.67 3044
6898.45 3026
6899.24 3043
6900.02 3027
6900.80 2941
6901.59 2964
6902.37 2953
6903.16 2979
6903.94 2941
6904.73 2900
6905.51 2887
6906.29 2842
6907.08 2859
6907.86 2887
6908.65 2793
6909.43 2790
6910.22 2798
6911.00 2728
6911.79 2734
6912.57 2633
6913.35 2697
6914.14 2631
6914.92 2644
6915.71 2589
6916.49 2564
6917.28 2577
6918.06 2575
6918.85 2588
6919.63 2670
6920.42 2614
6921.20 2659
6921.99 2582
6922.78 2581
6923.56 2605
6924.35 2592
6925.13 2676
6925.92 2781
6926.70 2742
6927.49 2840
6928.27 2871
6929.06 2859
6929.84 2878
6930.63 2844
6931.42 2866
6932.20 2839
6932.99 2834
6933.77 2835
6934.56 2914
6935.35 2890
6936.13 2928
6936.92 2955
6937.70 3063
6938.49 3122
6939.28 3381
6940.06 3573
6940.85 3751
6941.63 3950
6942.42 4020
6943.21 4147
6943.99 4302
6944.78 4344
6945.57 4378
6946.35 4376
6947.14 4467
6947.93 4644
6948.71 4727
6949.50 4731
6950.29 4867
6951.07 4728
6951.86 4503
6952.65 4330
6953.44 4256
6954.22 4009
6955.01 3941
6955.80 4010
6956.58 4012
6957.37 3902
6958.16 3814
6958.95 3939
6959.73 3960
6960.52 3838
6961.31 3934
6962.09 3941
6962.88 4095
6963.67 4089
6964.46 4182
6965.25 4291
6966.03 4568
6966.82 4715
6967.61 4938
6968.40 5118
6969.18 5238
6969.97 5397
6970.76 5524
6971.55 5511
6972.34 5561
6973.12 5554
6973.91 5440
6974.70 5340
6975.49 5389
6976.28 5252
6977.07 5231
6977.85 5390
6978.64 5593
6979.43 5622
6980.22 5941
6981.01 6503
6981.80 7525
6982.59 8989
6983.37 11020
6984.16 13314
6984.95 16147
6985.74 18478
6986.53 19861
6987.32 20065
6988.11 19681
6988.90 18326
6989.69 16260
6990.47 14009
6991.26 11963
6992.05 10185
6992.84 8455
6993.63 7116
6994.42 6210
6995.21 5586
6996.00 4958
6996.79 4599
6997.58 4200
6998.37 4041
6999.16 3992
6999.95 3864
7000.74 3858
7001.53 3865
7002.32 3696
7003.11 3636
7003.90 3700
7004.69 3477
7005.48 3270
7006.27 3077
7007.06 2979
7007.85 2826
7008.64 2871
7009.43 2869
7010.22 2874
7011.01 2843
7011.80 3026
7012.59 3064
7013.38 3126
7014.17 3165
7014.96 3265
7015.75 3285
7016.54 3252
7017.33 3240
7018.12 3248
7018.91 3242
7019.70 3248
7020.49 3238
7021.28 3368
7022.07 3391
7022.87 3573
7023.66 3809
7024.45 3790
7025.24 3809
7026.03 3860
7026.82 3769
7027.61 3684
7028.40 3564
7029.19 3560
7029.99 3511
7030.78 3331
7031.57 3239
7032.36 3266
7033.15 3232
7033.94 3267
7034.74 3373
7035.53 3340
7036.32 3383
7037.11 3477
7037.90 3560
7038.69 3652
7039.49 3692
7040.28 3714
7041.07 3798
7041.86 3792
7042.65 3842
7043.45 3995
7044.24 4094
7045.03 3980
7045.82 3973
7046.61 3984
7047.41 4009
7048.20 3986
7048.99 4066
7049.78 4321
7050.58 4394
7051.37 4455
7052.16 4525
7052.95 4520
7053.75 4256
7054.54 4137
7055.33 3879
7056.13 3744
7056.92 3591
7057.71 3559
7058.50 3567
7059.30 3643
7060.09 3659
7060.88 3592
7061.68 3569
7062.47 3503
7063.26 3360
7064.06 3268
7064.85 3235
7065.64 3121
7066.44 3060
7067.23 2959
7068.02 2944
7068.82 2876
7069.61 2822
7070.40 2831
7071.20 2795
7071.99 2825
7072.78 2767
7073.58 2794
7074.37 2748
7075.17 2665
7075.96 2645
7076.75 2649
7077.55 2573
7078.34 2504
7079.14 2553
7079.93 2522
7080.72 2535
7081.52 2520
7082.31 2421
7083.11 2368
7083.90 2458
7084.70 2386
7085.49 2296
7086.28 2256
7087.08 2313
7087.87 2331
7088.67 2231
7089.46 2291
7090.26 2324
7091.05 2267
7091.85 2257
7092.64 2203
7093.44 2237
7094.23 2179
7095.03 2114
7095.82 2130
7096.62 2135
7097.41 2175
7098.21 2200
7099.00 2035
7099.80 2061
7100.59 2098
7101.39 2056
7102.18 2025
7102.98 2063
7103.77 2012
7104.57 1962
7105.37 1933
7106.16 1870
7106.96 1873
7107.75 1906
7108.55 1885
7109.34 1877
7110.14 1904
7110.94 1908
7111.73 1878
7112.53 1866
7113.32 1908
7114.12 1830
7114.92 1915
7115.71 1899
7116.51 1879
7117.30 1876
7118.10 1871
7118.90 1891
7119.69 1841
7120.49 1826
7121.29 1840
7122.08 1797
7122.88 1893
7123.68 1888
7124.47 1836
7125.27 1813
7126.07 1800
7126.86 1792
7127.66 1791
7128.46 1855
7129.25 1862
7130.05 1843
7130.85 1942
7131.64 1959
7132.44 1839
7133.24 1858
7134.04 1918
7134.83 1873
7135.63 1820
7136.43 1752
7137.23 1758
7138.02 1676
7138.82 1702
7139.62 1659
7140.42 1615
7141.21 1636
7142.01 1598
7142.81 1646
7143.61 1630
7144.40 1589
7145.20 1592
7146.00 1639
7146.80 1547
7147.59 1493
7148.39 1543
7149.19 1565
7149.99 1496
7150.79 1517
7151.59 1478
7152.38 1515
7153.18 1502
7153.98 1422
7154.78 1494
7155.58 1480
7156.38 1527
7157.17 1554
7157.97 1536
7158.77 1473
7159.57 1477
7160.37 1525
7161.17 1501
7161.97 1439
7162.76 1454
7163.56 1443
7164.36 1400
7165.16 1403
7165.96 1410
7166.76 1409
7167.56 1431
7168.36 1387
7169.16 1367
7169.96 1326
7170.75 1331
7171.55 1324
7172.35 1332
7173.15 1313
7173.95 1279
7174.75 1324
7175.55 1348
7176.35 1297
7177.15 1273
7177.95 1208
7178.75 1278
7179.55 1285
7180.35 1264
7181.15 1294
7181.95 1284
7182.75 1217
7183.55 1254
7184.35 1265
7185.15 1243
7185.95 1289
7186.75 1269
7187.55 1268
7188.35 1231
7189.15 1229
7189.95 1230
7190.75 1273
7191.55 1244
7192.35 1216
7193.15 1209
7193.95 1218
7194.75 1301
7195.55 1233
7196.35 1208
7197.15 1250
7197.95 1261
7198.76 1227
7199.56 1249
7200.36 1206
7201.16 1177
7201.96 1209
7202.76 1193
7203.56 1212
7204.36 1242
7205.16 1177
7205.96 1217
7206.77 1242
7207.57 1231
7208.37 1212
7209.17 1230
7209.97 1252
7210.77 1236
7211.57 1234
7212.38 1323
7213.18 1287
7213.98 1278
7214.78 1283
7215.58 1310
7216.38 1296
7217.19 1349
7217.99 1267
7218.79 1276
7219.59 1382
7220.39 1370
7221.20 1314
7222.00 1290
7222.80 1293
7223.60 1303
7224.40 1270
7225.21 1264
7226.01 1263
7226.81 1223
7227.61 1241
7228.42 1229
7229.22 1196
7230.02 1175
7230.82 1185
7231.63 1202
7232.43 1237
7233.23 1245
7234.03 1221
7234.84 1271
7235.64 1304
7236.44 1289
7237.25 1303
7238.05 1275
7238.85 1303
7239.65 1295
7240.46 1263
7241.26 1164
7242.06 1177
7242.87 1186
7243.67 1193
7244.47 1203
7245.28 1187
7246.08 1222
7246.88 1202
7247.69 1197
7248.49 1194
7249.30 1242
7250.10 1223
7250.90 1192
7251.71 1153
7252.51 1178
7253.31 1169
7254.12 1143
7254.92 1139
7255.73 1178
7256.53 1180
7257.33 1097
7258.14 1143
7258.94 1219
7259.75 1182
7260.55 1170
7261.35 1149
7262.16 1162
7262.96 1166
7263.77 1188
7264.57 1167
7265.38 1165
7266.18 1165
7266.99 1144
7267.79 1193
7268.59 1195
7269.40 1150
7270.20 1156
7271.01 1174
7271.81 1181
7272.62 1207
7273.42 1158
7274.23 1146
7275.03 1210
7275.84 1223
7276.64 1197
7277.45 1221
7278.25 1209
7279.06 1269
7279.86 1251
7280.67 1251
7281.48 1306
7282.28 1358
7283.09 1443
7283.89 1485
7284.70 1437
7285.50 1480
7286.31 1536
7287.11 1560
7287.92 1472
7288.73 1412
7289.53 1369
7290.34 1365
7291.14 1358
7291.95 1295
7292.76 1301
7293.56 1317
7294.37 1356
7295.17 1395
7295.98 1346
7296.79 1337
7297.59 1373
7298.40 1401
7299.21 1369
7300.01 1431
7300.82 1393
7301.62 1446
7302.43 1432
7303.24 1446
7304.04 1436
7304.85 1451
7305.66 1468
7306.46 1498
7307.27 1460
7308.08 1521
7308.89 1565
7309.69 1639
7310.50 1666
7311.31 1684
7312.11 1710
7312.92 1749
7313.73 1770
7314.53 1712
7315.34 1819
7316.15 1958
7316.96 2098
7317.76 2417
7318.57 2757
7319.38 3031
7320.19 3200
7320.99 3198
7321.80 2971
7322.61 2753
7323.42 2540
7324.22 2348
7325.03 2106
7325.84 1955
7326.65 1870
7327.46 1784
7328.26 1751
7329.07 1635
7329.88 1669
7330.69 1696
7331.50 1693
7332.30 1665
7333.11 1639
7333.92 1652
7334.73 1674
7335.54 1680
7336.35 1689
7337.15 1664
7337.96 1654
7338.77 1648
7339.58 1590
7340.39 1656
7341.20 1539
7342.01 1543
7342.82 1453
7343.62 1465
7344.43 1424
7345.24 1386
7346.05 1383
7346.86 1346
7347.67 1333
7348.48 1297
7349.29 1290
7350.10 1361
7350.91 1326
7351.71 1311
7352.52 1313
7353.33 1282
7354.14 1207
7354.95 1237
7355.76 1213
7356.57 1256
7357.38 1216
7358.19 1209
7359.00 1172
7359.81 1181
7360.62 1196
7361.43 1177
7362.24 1181
7363.05 1220
7363.86 1222
7364.67 1210
7365.48 1218
7366.29 1217
7367.10 1164
7367.91 1178
7368.72 1195
7369.53 1168
7370.34 1164
7371.15 1161
7371.96 1195
7372.77 1165
7373.58 1209
7374.39 1181
7375.20 1168
7376.01 1176
7376.82 1169
7377.63 1179
7378.45 1201
7379.26 1208
7380.07 1221
7380.88 1238
7381.69 1248
7382.50 1256
7383.31 1276
7384.12 1270
7384.93 1213
7385.74 1210
7386.56 1234
7387.37 1157
7388.18 1132
7388.99 1103
7389.80 1137
7390.61 1169
7391.42 1133
7392.24 1093
7393.05 1074
7393.86 1166
7394.67 1109
7395.48 1116
7396.29 1124
7397.10 1140
7397.92 1122
7398.73 1091
7399.54 1060
7400.35 1077
7401.16 1111
7401.98 1122
7402.79 1139
7403.60 1120
7404.41 1079
7405.23 1058
7406.04 1103
7406.85 1141
7407.66 1097
7408.47 1067
7409.29 1089
7410.10 1061
7410.91 1058
7411.72 1053
7412.54 1024
7413.35 1038
7414.16 1047
7414.98 1015
7415.79 1008
7416.60 1016
7417.41 983
7418.23 1020
7419.04 977
7419.85 975
7420.67 979
7421.48 999
7422.29 1008
7423.11 1001
7423.92 1031
7424.73 1041
7425.54 985
7426.36 990
7427.17 944
7427.99 961
7428.80 1020
7429.61 955
7430.43 999
7431.24 1001
7432.05 961
7432.87 976
7433.68 1005
7434.49 985
7435.31 977
7436.12 972
7436.94 1009
7437.75 1007
7438.56 1051
7439.38 1036
7440.19 1036
7441.01 1054
7441.82 1027
7442.64 1048
7443.45 1064
7444.26 1074
7445.08 980
7445.89 1018
7446.71 971
7447.52 998
7448.34 1008
7449.15 972
7449.97 1009
7450.78 1008
7451.59 1015
7452.41 1025
7453.22 1051
7454.04 1031
7454.85 1016
7455.67 997
7456.48 1074
7457.30 1037
7458.11 1050
7458.93 1020
7459.74 988
7460.56 989
7461.38 1012
7462.19 979
7463.01 1035
7463.82 1050
7464.64 1075
7465.45 1044
7466.27 1060
7467.08 1067
7467.90 1057
7468.72 1078
7469.53 1082
7470.35 1124
7471.16 1105
7471.98 1113
7472.79 1175
7473.61 1215
7474.43 1293
7475.24 1305
7476.06 1296
7476.87 1243
7477.69 1298
7478.51 1256
7479.32 1225
7480.14 1210
7480.96 1166
7481.77 1218
7482.59 1184
7483.41 1137
7484.22 1127
7485.04 1179
7485.85 1169
7486.67 1137
7487.49 1178
7488.31 1150
7489.12 1130
7489.94 1139
7490.76 1105
7491.57 1100
7492.39 1124
7493.21 1181
7494.02 1152
7494.84 1081
7495.66 1020
7496.48 1093
7497.29 1106
7498.11 1108
7498.93 1098
7499.74 1141
7500.56 1148
7501.38 1135
7502.20 1131
7503.01 1154
7503.83 1153
7504.65 1176
7505.47 1159
7506.29 1174
7507.10 1118
7507.92 1149
7508.74 1166
7509.56 1144
7510.37 1120
7511.19 1111
7512.01 1136
7512.83 1145
7513.65 1122
7514.47 1114
7515.28 1098
7516.10 1151
7516.92 1101
7517.74 1099
7518.56 1085
7519.38 1121
7520.19 1099
7521.01 1063
7521.83 1128
7522.65 1136
7523.47 1122
7524.29 1169
7525.11 1072
7525.92 1120
7526.74 1099
7527.56 1100
7528.38 1131
7529.20 1080
7530.02 1102
7530.84 1131
7531.66 1135
7532.48 1051
7533.30 1082
7534.12 1129
7534.93 1087
7535.75 1120
7536.57 1133
7537.39 1085
7538.21 1096
7539.03 1145
7539.85 1107
7540.67 1098
7541.49 1074
7542.31 1164
7543.13 1171
7543.95 1155
7544.77 1190
7545.59 1180
7546.41 1151
7547.23 1123
7548.05 1111
7548.87 1140
7549.69 1138
7550.51 1162
7551.33 1236
7552.15 1133
7552.97 1101
7553.79 1152
7554.61 1139
7555.43 1141
7556.25 1147
7557.07 1177
7557.89 1169
7558.71 1188
7559.53 1154
7560.36 1217
7561.18 1235
7562.00 1278
7562.82 1213
7563.64 1239
7564.46 1232
7565.28 1248
7566.10 1235
7566.92 1261
7567.74 1281
7568.56 1252
7569.39 1294
7570.21 1316
7571.03 1330
7571.85 1298
7572.67 1329
7573.49 1297
7574.31 1310
7575.14 1266
7575.96 1331
7576.78 1330
7577.60 1322
7578.42 1331
7579.24 1343
7580.06 1369
7580.89 1368
7581.71 1407
7582.53 1402
7583.35 1380
7584.17 1363
7585.00 1461
7585.82 1451
7586.64 1480
7587.46 1499
7588.29 1483
7589.11 1493
7589.93 1495
7590.75 1561
7591.57 1576
7592.40 1510
7593.22 1428
7594.04 1532
7594.86 1623
7595.69 1659
7596.51 1723
7597.33 1681
7598.15 1627
7598.98 1661
7599.80 1709
7600.62 1832
7601.45 1803
7602.27 1764
7603.09 1853
7603.92 1924
7604.74 1931
7605.56 1889
7606.38 1888
7607.21 1952
7608.03 1912
7608.85 1912
7609.68 1931
7610.50 1793
7611.32 1843
7612.15 1865
7612.97 1847
7613.80 1867
7614.62 1926
7615.44 2043
7616.27 2060
7617.09 2283
7617.91 2418
7618.74 2547
7619.56 2554
7620.39 2655
7621.21 2557
7622.03 2535
7622.86 2436
7623.68 2378
7624.51 2312
7625.33 2337
7626.15 2303
7626.98 2261
7627.80 2257
7628.63 2259
7629.45 2283
7630.28 2256
7631.10 2230
7631.93 2339
7632.75 2355
7633.58 2257
7634.40 2157
7635.22 2126
7636.05 2100
7636.87 1986
7637.70 1948
7638.52 1851
7639.35 1805
7640.17 1792
7641.00 1726
7641.82 1729
7642.65 1712
7643.47 1742
7644.30 1803
7645.13 1797
7645.95 1841
7646.78 1788
7647.60 1831
7648.43 1816
7649.25 1748
7650.08 1713
7650.90 1661
7651.73 1563
7652.55 1570
7653.38 1505
7654.21 1471
7655.03 1457
7655.86 1472
7656.68 1417
7657.51 1377
7658.34 1400
7659.16 1464
7659.99 1391
7660.81 1359
7661.64 1371
7662.47 1384
7663.29 1395
7664.12 1415
7664.95 1462
7665.77 1482
7666.60 1413
7667.42 1404
7668.25 1396
7669.08 1405
7669.90 1419
7670.73 1369
7671.56 1390
7672.38 1393
7673.21 1376
7674.04 1361
7674.87 1320
7675.69 1335
7676.52 1312
7677.35 1321
7678.17 1339
7679.00 1299
7679.83 1365
7680.65 1412
7681.48 1403
7682.31 1428
7683.14 1444
7683.96 1523
7684.79 1549
7685.62 1580
7686.45 1632
7687.27 1547
7688.10 1532
7688.93 1511
7689.76 1449
7690.58 1444
7691.41 1399
7692.24 1414
7693.07 1421
7693.90 1428
7694.72 1390
7695.55 1403
7696.38 1387
7697.21 1457
7698.04 1519
7698.86 1509
7699.69 1561
7700.52 1528
7701.35 1479
7702.18 1429
7703.01 1444
7703.83 1366
7704.66 1353
7705.49 1350
7706.32 1286
7707.15 1278
7707.98 1266
7708.81 1237
7709.63 1267
7710.46 1245
7711.29 1221
7712.12 1253
7712.95 1204
7713.78 1181
7714.61 1205
7715.44 1150
7716.27 1179
7717.10 1200
7717.93 1184
7718.75 1167
7719.58 1140
7720.41 1158
7721.24 1161
7722.07 1147
7722.90 1123
7723.73 1135
7724.56 1162
7725.39 1176
7726.22 1143
7727.05 1177
7727.88 1158
7728.71 1125
7729.54 1150
7730.37 1174
7731.20 1155
7732.03 1101
7732.86 1121
7733.69 1135
7734.52 1119
7735.35 1107
7736.18 1053
7737.01 1051
7737.84 1066
7738.67 1057
7739.50 1063
7740.33 1089
7741.16 1076
7741.99 1074
7742.82 1091
7743.65 1027
7744.48 1045
7745.31 1119
7746.14 1092
7746.98 1067
7747.81 1059
7748.64 1053
7749.47 1055
7750.30 1068
7751.13 1055
7751.96 1066
7752.79 1089
7753.62 1038
7754.45 1050
7755.29 1074
7756.12 1033
7756.95 1015
7757.78 1062
7758.61 1006
7759.44 1083
7760.27 1070
7761.11 1061
7761.94 1045
7762.77 1008
7763.60 1073
7764.43 1124
7765.26 1070
7766.10 1109
7766.93 1107
7767.76 1087
7768.59 1057
7769.42 1116
7770.26 1143
7771.09 1062
7771.92 1056
7772.75 1085
7773.58 1096
7774.42 1128
7775.25 1129
7776.08 1135
7776.91 1137
7777.75 1142
7778.58 1139
7779.41 1125
7780.24 1151
7781.08 1135
7781.91 1157
7782.74 1162
7783.57 1196
7784.41 1134
7785.24 1159
7786.07 1099
7786.91 1125
7787.74 1176
7788.57 1194
7789.40 1186
7790.24 1202
7791.07 1186
7791.90 1196
7792.74 1195
7793.57 1214
7794.40 1233
7795.24 1256
7796.07 1243
7796.90 1239
7797.74 1247
7798.57 1309
7799.40 1322
7800.24 1368
7801.07 1334
7801.91 1378
7802.74 1336
7803.57 1332
7804.41 1413
7805.24 1378
7806.07 1392
7806.91 1418
7807.74 1434
7808.58 1411
7809.41 1441
7810.25 1473
7811.08 1503
7811.91 1546
7812.75 1611
7813.58 1696
7814.42 1692
7815.25 1743
7816.09 1720
7816.92 1747
7817.75 1740
7818.59 1771
7819.42 1782
7820.26 1851
7821.09 1858
7821.93 1893
7822.76 1921
7823.60 1919
7824.43 1988
7825.27 1897
7826.10 1924
7826.94 1919
7827.77 1870
7828.61 1836
7829.44 1812
7830.28 1817
7831.11 1865
7831.95 1832
7832.78 1929
7833.62 2022
7834.46 2046
7835.29 2104
7836.13 2125
7836.96 2098
7837.80 2027
7838.63 1983
7839.47 1846
7840.31 1795
7841.14 1709
7841.98 1759
7842.81 1701
7843.65 1691
7844.48 1647
7845.32 1535
7846.16 1571
7846.99 1563
7847.83 1567
7848.67 1582
7849.50 1548
7850.34 1591
7851.17 1531
7852.01 1512
7852.85 1558
7853.68 1553
7854.52 1523
7855.36 1565
7856.19 1517
7857.03 1496
7857.87 1506
7858.70 1532
7859.54 1520
7860.38 1555
7861.21 1581
7862.05 1550
7862.89 1574
7863.72 1508
7864.56 1470
7865.40 1516
7866.24 1445
7867.07 1473
7867.91 1522
7868.75 1577
7869.59 1554
7870.42 1552
7871.26 1575
7872.10 1584
7872.94 1627
7873.77 1656
7874.61 1664
7875.45 1829
7876.29 1851
7877.12 1932
7877.96 2025
7878.80 2174
7879.64 2201
7880.47 2189
7881.31 2236
7882.15 2216
7882.99 2200
7883.83 2123
7884.66 2109
7885.50 1994
7886.34 1967
7887.18 1905
7888.02 1889
7888.86 1848
7889.69 1900
7890.53 1936
7891.37 2001
7892.21 2060
7893.05 2034
7893.89 2051
7894.73 2009
7895.56 1986
7896.40 1949
7897.24 1854
7898.08 1834
7898.92 1747
7899.76 1681
7900.60 1626
7901.44 1608
7902.28 1646
7903.12 1656
7903.95 1590
7904.79 1597
7905.63 1608
7906.47 1610
7907.31 1566
7908.15 1559
7908.99 1598
7909.83 1556
7910.67 1453
7911.51 1524
7912.35 1628
7913.19 1588
7914.03 1569
7914.87 1634
7915.71 1699
7916.55 1699
7917.39 1690
7918.23 1724
7919.07 1673
7919.91 1654
7920.75 1642
7921.59 1559
7922.43 1534
7923.27 1496
7924.11 1440
7924.95 1470
7925.79 1441
7926.63 1379
7927.47 1410
7928.31 1361
7929.15 1345
7929.99 1404
7930.83 1383
7931.67 1316
7932.51 1337
7933.35 1361
7934.19 1390
7935.04 1411
7935.88 1416
7936.72 1354
7937.56 1317
7938.40 1331
7939.24 1334
7940.08 1361
7940.92 1355
7941.76 1383
7942.60 1352
7943.45 1371
7944.29 1398
7945.13 1357
7945.97 1392
7946.81 1456
7947.65 1424
7948.49 1437
7949.34 1493
7950.18 1501
7951.02 1488
7951.86 1531
7952.70 1605
7953.54 1674
7954.39 1723
7955.23 1726
7956.07 1799
7956.91 1837
7957.75 1815
7958.60 1846
7959.44 1808
7960.28 1851
7961.12 1787
7961.96 1777
7962.81 1753
7963.65 1720
7964.49 1766
7965.33 1831
7966.18 1917
7967.02 2004
7967.86 2076
7968.70 2157
7969.55 2149
7970.39 2118
7971.23 2027
7972.08 1857
7972.92 1841
7973.76 1716
7974.60 1645
7975.45 1590
7976.29 1592
7977.13 1504
7977.98 1486
7978.82 1426
7979.66 1381
7980.51 1364
7981.35 1321
7982.19 1389
7983.04 1390
7983.88 1340
7984.72 1317
7985.57 1316
7986.41 1298
7987.25 1304
7988.10 1309
7988.94 1275
7989.78 1221
7990.63 1263
7991.47 1185
7992.32 1158
7993.16 1215
7994.00 1219
7994.85 1142
7995.69 1119
7996.54 1088
7997.38 1130
7998.22 1094
7999.07 1107
7999.91 1106
8000.76 1050
8001.60 1049
8002.45 1037
8003.29 1033
8004.13 1015
8004.98 1054
8005.82 1044
8006.67 1016
8007.51 1044
8008.36 977
8009.20 1064
8010.05 1032
8010.89 1024
8011.74 975
8012.58 927
8013.43 950
8014.27 957
8015.12 969
8015.96 968
8016.81 923
8017.65 900
8018.50 956
8019.34 916
8020.19 896
8021.03 945
8021.88 945
8022.72 935
8023.57 925
8024.41 925
8025.26 926
8026.11 904
8026.95 884
8027.80 920
8028.64 968
8029.49 991
8030.33 958
8031.18 899
8032.03 898
8032.87 918
8033.72 900
8034.56 908
8035.41 913
8036.26 940
8037.10 927
8037.95 922
8038.80 913
8039.64 924
8040.49 892
8041.34 928
8042.18 908
8043.03 908
8043.87 927
8044.72 916
8045.57 840
8046.41 889
8047.26 908
8048.11 912
8048.96 901
8049.80 873
8050.65 854
8051.50 867
8052.34 854
8053.19 844
8054.04 841
8054.88 836
8055.73 825
8056.58 839
8057.43 806
8058.27 810
8059.12 800
8059.97 812
8060.82 829
8061.66 858
8062.51 811
8063.36 831
8064.21 807
8065.05 832
8065.90 810
8066.75 782
8067.60 812
8068.44 798
8069.29 842
8070.14 768
8070.99 801
8071.84 815
8072.68 826
8073.53 799
8074.38 793
8075.23 791
8076.08 789
8076.93 805
8077.77 778
8078.62 797
8079.47 807
8080.32 776
8081.17 811
8082.02 802
8082.87 842
8083.71 797
8084.56 822
8085.41 784
8086.26 807
8087.11 838
8087.96 789
8088.81 813
8089.66 791
8090.51 839
8091.35 861
8092.20 848
8093.05 809
8093.90 788
8094.75 794
8095.60 789
8096.45 757
8097.30 808
8098.15 805
8099.00 784
8099.85 786
8100.70 834
8101.55 801
8102.40 782
8103.25 814
8104.10 829
8104.95 805
8105.80 821
8106.65 812
8107.50 816
8108.35 832
8109.20 786
8110.05 780
8110.90 800
8111.75 812
8112.60 777
8113.45 789
8114.30 821
8115.15 806
8116.00 796
8116.85 857
8117.70 799
8118.55 842
8119.40 815
8120.25 812
8121.10 806
8121.95 859
8122.80 887
8123.65 858
8124.50 864
8125.35 901
8126.20 896
8127.06 845
8127.91 838
8128.76 853
8129.61 862
8130.46 843
8131.31 926
8132.16 925
8133.01 890
8133.86 964
8134.72 967
8135.57 920
8136.42 947
8137.27 953
8138.12 920
8138.97 895
8139.83 876
8140.68 864
8141.53 855
8142.38 867
8143.23 878
8144.08 923
8144.94 922
8145.79 935
8146.64 902
8147.49 877
8148.34 942
8149.20 959
8150.05 959
8150.90 989
8151.75 887
8152.60 937
8153.46 916
8154.31 949
8155.16 1025
8156.01 997
8156.87 1025
8157.72 1022
8158.57 1031
8159.42 991
8160.28 987
8161.13 922
8161.98 906
8162.84 853
8163.69 861
8164.54 929
8165.39 898
8166.25 877
8167.10 824
8167.95 818
8168.81 861
8169.66 853
8170.51 797
8171.37 805
8172.22 858
8173.07 860
8173.93 805
8174.78 795
8175.63 775
8176.49 805
8177.34 777
8178.19 768
8179.05 776
8179.90 746
8180.76 749
8181.61 799
8182.46 757
8183.32 750
8184.17 775
8185.02 766
8185.88 783
8186.73 762
8187.59 724
8188.44 788
8189.30 791
8190.15 763
8191.00 754
8191.86 760
8192.71 785
8193.57 762
8194.42 746
8195.28 791
8196.13 806
8196.99 784
8197.84 784
8198.69 743
8199.55 746
8200.40 744
8201.26 761
8202.11 745
8202.97 738
8203.82 727
8204.68 758
8205.53 739
8206.39 758
8207.24 703
8208.10 684
8208.95 714
8209.81 775
8210.67 755
8211.52 745
8212.38 787
8213.23 795
8214.09 785
8214.94 813
8215.80 789
8216.65 745
8217.51 774
8218.37 769
8219.22 796
8220.08 766
8220.93 779
8221.79 823
8222.64 815
8223.50 784
8224.36 783
8225.21 772
8226.07 791
8226.92 764
8227.78 782
8228.64 760
8229.49 743
8230.35 763
8231.21 738
8232.06 723
8232.92 769
8233.78 797
8234.63 782
8235.49 744
8236.35 764
8237.20 741
8238.06 751
8238.92 715
8239.77 701
8240.63 773
8241.49 750
8242.34 773
8243.20 730
8244.06 708
8244.91 769
8245.77 771
8246.63 780
8247.49 778
8248.34 730
8249.20 730
8250.06 754
8250.92 766
8251.77 741
8252.63 719
8253.49 724
8254.35 755
8255.20 778
8256.06 739
8256.92 796
8257.78 847
8258.63 836
8259.49 818
8260.35 828
8261.21 820
8262.07 872
8262.92 802
8263.78 787
8264.64 834
8265.50 789
8266.36 853
8267.22 835
8268.07 822
8268.93 814
8269.79 856
8270.65 927
8271.51 937
8272.37 963
8273.22 963
8274.08 953
8274.94 906
8275.80 928
8276.66 986
8277.52 1073
8278.38 1138
8279.24 1171
8280.09 1168
8280.95 1252
8281.81 1195
8282.67 1247
8283.53 1118
8284.39 1075
8285.25 1060
8286.11 1045
8286.97 1058
8287.83 1047
8288.69 1039
8289.55 992
8290.41 1026
8291.26 1065
8292.12 1078
8292.98 1082
8293.84 1180
8294.70 1151
8295.56 1146
8296.42 1102
8297.28 1038
8298.14 1024
8299.00 1040
8299.86 1073
8300.72 969
8301.58 931
8302.44 869
8303.30 906
8304.16 859
8305.02 882
8305.88 896
8306.74 850
8307.60 856
8308.46 855
8309.33 861
8310.19 867
8311.05 858
8311.91 864
8312.77 829
8313.63 880
8314.49 888
8315.35 856
8316.21 845
8317.07 809
8317.93 801
8318.79 821
8319.65 813
8320.52 806
8321.38 770
8322.24 767
8323.10 775
8323.96 748
8324.82 746
8325.68 749
8326.54 734
8327.41 750
8328.27 727
8329.13 750
8329.99 741
8330.85 796
8331.71 776
8332.57 770
8333.44 759
8334.30 761
8335.16 809
8336.02 796
8336.88 769
8337.75 774
8338.61 803
8339.47 780
8340.33 765
8341.19 756
8342.06 754
8342.92 785
8343.78 789
8344.64 794
8345.50 794
8346.37 773
8347.23 786
8348.09 802
8348.95 817
8349.82 778
8350.68 783
8351.54 786
8352.40 806
8353.27 786
8354.13 752
8354.99 757
8355.86 751
8356.72 776
8357.58 794
8358.45 802
8359.31 785
8360.17 794
8361.03 746
8361.90 789
8362.76 738
8363.62 813
8364.49 824
8365.35 796
8366.21 798
8367.08 786
8367.94 812
8368.80 779
8369.67 742
8370.53 773
8371.40 828
8372.26 764
8373.12 786
8373.99 788
8374.85 800
8375.71 798
8376.58 786
8377.44 741
8378.31 772
8379.17 785
8380.03 807
8380.90 796
8381.76 767
8382.63 778
8383.49 771
8384.36 770
8385.22 766
8386.08 771
8386.95 737
8387.81 792
8388.68 817
8389.54 797
8390.41 804
8391.27 829
8392.14 784
8393.00 739
8393.87 771
8394.73 777
8395.60 763
8396.46 734
8397.33 741
8398.19 779
8399.06 795
8399.92 816
8400.79 807
8401.65 806
8402.52 793
8403.38 753
8404.25 812
8405.11 812
8405.98 774
8406.84 797
8407.71 817
8408.58 830
8409.44 840
8410.31 825
8411.17 838
8412.04 835
8412.90 810
8413.77 841
8414.64 815
8415.50 839
8416.37 878
8417.23 884
8418.10 879
8418.97 859
8419.83 857
8420.70 877
8421.56 865
8422.43 914
8423.30 915
8424.16 929
8425.03 960
8425.90 960
8426.76 964
8427.63 959
8428.50 996
8429.36 1031
8430.23 1011
8431.10 973
8431.96 1017
8432.83 1015
8433.70 1002
8434.56 1012
8435.43 1014
8436.30 1046
8437.16 1041
8438.03 1083
8438.90 1082
8439.77 1131
8440.63 1160
8441.50 1248
8442.37 1207
8443.24 1301
8444.10 1360
8444.97 1352
8445.84 1374
8446.71 1431
8447.57 1395
8448.44 1372
8449.31 1375
8450.18 1359
8451.04 1403
8451.91 1347
8452.78 1371
8453.65 1359
8454.52 1406
8455.38 1455
8456.25 1499
8457.12 1480
8457.99 1499
8458.86 1458
8459.72 1484
8460.59 1466
8461.46 1456
8462.33 1329
8463.20 1273
8464.07 1262
8464.93 1247
8465.80 1205
8466.67 1204
8467.54 1225
8468.41 1201
8469.28 1240
8470.15 1202
8471.02 1220
8471.88 1232
8472.75 1222
8473.62 1168
8474.49 1181
8475.36 1175
8476.23 1122
8477.10 1172
8477.97 1173
8478.84 1238
8479.71 1232
8480.58 1305
8481.44 1305
8482.31 1257
8483.18 1277
8484.05 1259
8484.92 1286
8485.79 1265
8486.66 1253
8487.53 1214
8488.40 1149
8489.27 1160
8490.14 1174
8491.01 1172
8491.88 1196
8492.75 1196
8493.62 1236
8494.49 1213
8495.36 1225
8496.23 1214
8497.10 1188
8497.97 1120
8498.84 1176
8499.71 1182
8500.58 1173
8501.45 1149
8502.32 1173
8503.19 1191
8504.06 1201
8504.93 1208
8505.80 1139
8506.67 1185
8507.55 1197
8508.42 1193
8509.29 1200
8510.16 1242
8511.03 1216
8511.90 1270
8512.77 1246
8513.64 1279
8514.51 1304
8515.38 1243
8516.25 1261
8517.13 1295
8518.00 1260
8518.87 1278
8519.74 1262
8520.61 1298
8521.48 1394
8522.35 1375
8523.23 1385
8524.10 1467
8524.97 1572
8525.84 1591
8526.71 1629
8527.58 1693
8528.46 1705
8529.33 1621
8530.20 1609
8531.07 1532
8531.94 1570
8532.81 1510
8533.69 1489
8534.56 1472
8535.43 1391
8536.30 1347
8537.18 1406
8538.05 1378
8538.92 1335
8539.79 1344
8540.66 1354
8541.54 1371
8542.41 1354
8543.28 1299
8544.15 1227
8545.03 1313
8545.90 1277
8546.77 1198
8547.64 1247
8548.52 1317
8549.39 1349
8550.26 1378
8551.14 1515
8552.01 1643
8552.88 1804
8553.76 1906
8554.63 2010
8555.50 2108
8556.37 2139
8557.25 2100
8558.12 2031
8558.99 1904
8559.87 1873
8560.74 1698
8561.61 1593
8562.49 1496
8563.36 1436
8564.24 1393
8565.11 1339
8565.98 1335
8566.86 1301
8567.73 1267
8568.60 1289
8569.48 1268
8570.35 1235
8571.23 1194
8572.10 1247
8572.97 1233
8573.85 1224
8574.72 1204
8575.60 1194
8576.47 1194
8577.34 1247
8578.22 1222
8579.09 1220
8579.97 1205
8580.84 1212
8581.72 1213
8582.59 1249
8583.47 1244
8584.34 1221
8585.21 1250
8586.09 1227
8586.96 1254
8587.84 1272
8588.71 1284
8589.59 1284
8590.46 1317
8591.34 1403
8592.21 1388
8593.09 1396
8593.96 1390
8594.84 1395
8595.71 1422
8596.59 1418
8597.46 1435
8598.34 1435
8599.22 1424
8600.09 1402
8600.97 1400
8601.84 1414
8602.72 1452
8603.59 1508
8604.47 1491
8605.34 1460
8606.22 1499
8607.10 1510
8607.97 1483
8608.85 1553
8609.72 1560
8610.60 1597
8611.47 1572
8612.35 1602
8613.23 1635
8614.10 1625
8614.98 1640
8615.86 1752
8616.73 1685
8617.61 1705
8618.48 1777
8619.36 1835
8620.24 1866
8621.11 1904
8621.99 1912
8622.87 1958
8623.74 1984
8624.62 1989
8625.50 1953
8626.37 1947
8627.25 1987
8628.13 1960
8629.00 2055
8629.88 2025
8630.76 2118
8631.64 2081
8632.51 2112
8633.39 2136
8634.27 2180
8635.14 2135
8636.02 2183
8636.90 2203
8637.78 2253
8638.65 2271
8639.53 2258
8640.41 2250
8641.29 2338
8642.16 2336
8643.04 2434
8643.92 2447
8644.80 2490
8645.67 2581
8646.55 2645
8647.43 2605
8648.31 2678
8649.18 2810
8650.06 2771
8650.94 2769
8651.82 2805
8652.70 2819
8653.58 2868
8654.45 2774
8655.33 2784
8656.21 2869
8657.09 3017
8657.97 2975
8658.84 3075
8659.72 3259
8660.60 3486
8661.48 3812
8662.36 4106
8663.24 4506
8664.12 4840
8664.99 5089
8665.87 5340
8666.75 5439
8667.63 5392
8668.51 5222
8669.39 5079
8670.27 4919
8671.15 4600
8672.03 4505
8672.91 4459
8673.78 4378
8674.66 4323
8675.54 4291
8676.42 4094
8677.30 3938
8678.18 3796
8679.06 3547
8679.94 3443
8680.82 3315
8681.70 3147
8682.58 3016
8683.46 2949
8684.34 2818
8685.22 2857
8686.10 2763
8686.98 2846
8687.86 2963
8688.74 3064
8689.62 3368
8690.50 3672
8691.38 3899
8692.26 4253
8693.14 4479
8694.02 4567
8694.90 4647
8695.78 4617
8696.66 4365
8697.54 4209
8698.42 3948
8699.30 3767
8700.18 3601
8701.06 3471
8701.94 3452
8702.82 3357
8703.70 3289
8704.58 3130
8705.46 3065
8706.34 2916
8707.23 2711
8708.11 2543
8708.99 2373
8709.87 2287
8710.75 2167
8711.63 2081
8712.51 2031
8713.39 1915
8714.27 1865
8715.16 1892
8716.04 1840
8716.92 1811
8717.80 1784
8718.68 1737
8719.56 1727
8720.44 1743
8721.33 1714
8722.21 1708
8723.09 1759
8723.97 1761
8724.85 1770
8725.73 1705
8726.62 1779
8727.50 1793
8728.38 1823
8729.26 1882
8730.14 1878
8731.03 1872
8731.91 1852
8732.79 1910
8733.67 1858
8734.55 1837
8735.44 1795
8736.32 1843
8737.20 1798
8738.08 1848
8738.97 1791
8739.85 1810
8740.73 1798
8741.61 1806
8742.50 1740
8743.38 1725
8744.26 1749
8745.14 1781
8746.03 1771
8746.91 1700
8747.79 1696
8748.68 1698
8749.56 1732
8750.44 1714
8751.33 1789
8752.21 1751
8753.09 1744
8753.97 1736
8754.86 1781
8755.74 1753
8756.62 1821
8757.51 1800
8758.39 1841
8759.28 1820
8760.16 1837
8761.04 1876
8761.93 1810
8762.81 1847
8763.69 1830
8764.58 1824
8765.46 1734
8766.34 1688
8767.23 1684
8768.11 1672
8769.00 1706
8769.88 1709
8770.76 1647
8771.65 1718
8772.53 1740
8773.42 1735
8774.30 1711
8775.19 1649
8776.07 1620
8776.95 1622
8777.84 1619
8778.72 1545
8779.61 1573
8780.49 1537
8781.38 1593
8782.26 1567
8783.15 1526
8784.03 1578
8784.92 1570
8785.80 1589
8786.69 1556
8787.57 1565
8788.46 1589
8789.34 1607
8790.23 1642
8791.11 1656
8792.00 1615
8792.88 1563
8793.77 1544
8794.65 1579
8795.54 1523
8796.42 1578
8797.31 1541
8798.19 1539
8799.08 1566
8799.96 1533
8800.85 1583
8801.74 1561
8802.62 1491
8803.51 1521
8804.39 1516
8805.28 1501
8806.16 1523
8807.05 1546
8807.94 1513
8808.82 1539
8809.71 1493
8810.59 1458
8811.48 1481
8812.37 1506
8813.25 1477
8814.14 1514
8815.03 1494
8815.91 1548
8816.80 1563
8817.68 1661
8818.57 1686
8819.46 1694
8820.34 1680
8821.23 1605
8822.12 1583
8823.00 1531
8823.89 1550
8824.78 1491
8825.66 1434
8826.55 1426
8827.44 1407
8828.33 1395
8829.21 1435
8830.10 1447
8830.99 1447
8831.87 1368
8832.76 1378
8833.65 1352
8834.54 1286
8835.42 1286
8836.31 1327
8837.20 1294
8838.08 1216
8838.97 1236
8839.86 1222
8840.75 1249
8841.64 1266
8842.52 1188
8843.41 1169
8844.30 1201
8845.19 1220
8846.07 1174
8846.96 1173
8847.85 1161
8848.74 1133
8849.63 1146
8850.51 1142
8851.40 1102
8852.29 1095
8853.18 1094
8854.07 1084
8854.96 1070
8855.84 1034
8856.73 1066
8857.62 996
8858.51 1045
8859.40 1020
8860.29 1005
8861.17 1020
8862.06 1049
8862.95 1035
8863.84 1069
8864.73 1067
8865.62 1041
8866.51 1018
8867.40 963
8868.29 992
8869.17 991
8870.06 973
8870.95 964
8871.84 955
8872.73 949
8873.62 948
8874.51 934
8875.40 987
8876.29 983
8877.18 907
8878.07 911
8878.96 957
8879.85 940
8880.74 919
8881.63 933
8882.51 948
8883.40 978
8884.29 898
8885.18 930
8886.07 965
8886.96 955
8887.85 947
8888.74 928
8889.63 946
8890.52 943
8891.41 918
8892.30 896
8893.19 909
8894.09 894
8894.98 889
8895.87 871
8896.76 871
8897.65 886
8898.54 857
8899.43 858
8900.32 838
8901.21 839
8902.10 856
8902.99 852
8903.88 847
8904.77 827
8905.66 865
8906.55 830
8907.44 804
8908.34 838
8909.23 818
8910.12 846
8911.01 798
8911.90 803
8912.79 801
8913.68 797
8914.57 783
8915.47 781
8916.36 782
8917.25 760
8918.14 801
8919.03 788
8919.92 789
8920.81 790
8921.71 787
8922.60 771
8923.49 766
8924.38 791
8925.27 758
8926.16 759
8927.06 800
8927.95 787
8928.84 737
8929.73 710
8930.62 705
8931.52 716
8932.41 756
8933.30 735
8934.19 714
8935.09 731
8935.98 724
8936.87 698
8937.76 702
8938.66 735
8939.55 717
8940.44 744
8941.33 711
8942.23 691
8943.12 715
8944.01 714
8944.90 733
8945.80 705
8946.69 703
8947.58 739
8948.48 750
8949.37 725
8950.26 721
8951.16 703
8952.05 726
8952.94 701
8953.84 705
8954.73 722
8955.62 689
8956.52 685
8957.41 635
8958.30 684
8959.20 732
8960.09 691
8960.98 709
8961.88 676
8962.77 684
8963.66 707
8964.56 731
8965.45 695
8966.35 695
8967.24 722
8968.13 713
8969.03 671
8969.92 705
8970.82 721
8971.71 690
8972.60 722
8973.50 718
8974.39 696
8975.29 714
8976.18 706
8977.08 692
8977.97 659
8978.87 737
8979.76 751
8980.65 720
8981.55 709
8982.44 683
8983.34 690
8984.23 703
8985.13 701
8986.02 691
8986.92 672
8987.81 694
8988.71 688
8989.60 677
8990.50 674
8991.39 707
8992.29 692
8993.18 692
8994.08 693
8994.97 691
8995.87 710
8996.76 709
8997.66 684
8998.56 706
8999.45 672
9000.35 718
9001.24 713
9002.14 713
9003.03 688
9003.93 720
9004.83 709
9005.72 692
9006.62 709
9007.51 694
9008.41 716
9009.31 706
9010.20 674
9011.10 687
9011.99 687
9012.89 679
9013.79 683
9014.68 663
9015.58 646
9016.48 666
9017.37 672
9018.27 633
9019.16 657
9020.06 656
9020.96 647
9021.85 640
9022.75 642
9023.65 669
9024.54 681
9025.44 663
9026.34 671
9027.24 638
9028.13 624
9029.03 614
9029.93 618
9030.82 661
9031.72 653
9032.62 627
9033.52 618
9034.41 628
9035.31 646
9036.21 642
9037.10 661
9038.00 664
9038.90 667
9039.80 684
9040.69 682
9041.59 636
9042.49 682
9043.39 621
9044.29 630
9045.18 654
9046.08 657
9046.98 686
9047.88 694
9048.78 690
9049.67 628
9050.57 641
9051.47 681
9052.37 658
9053.27 676
9054.16 683
9055.06 676
9055.96 651
9056.86 661
9057.76 701
9058.66 699
9059.55 700
9060.45 692
9061.35 698
9062.25 694
9063.15 714
9064.05 729
9064.95 701
9065.85 722
9066.74 705
9067.64 701
9068.54 672
9069.44 690
9070.34 691
9071.24 724
9072.14 689
9073.04 700
9073.94 691
9074.84 676
9075.74 714
9076.64 729
9077.53 729
9078.43 726
9079.33 733
9080.23 763
9081.13 764
9082.03 759
9082.93 751
9083.83 724
9084.73 745
9085.63 759
9086.53 778
9087.43 768
9088.33 813
9089.23 805
9090.13 784
9091.03 820
9091.93 823
9092.83 811
9093.73 825
9094.63 851
9095.53 842
9096.43 861
9097.33 809
9098.23 834
9099.13 852
9100.04 811
9100.94 796
9101.84 783
9102.74 784
9103.64 764
9104.54 717
9105.44 777
9106.34 787
9107.24 756
9108.14 762
9109.04 770
9109.94 764
9110.85 755
9111.75 736
9112.65 728
9113.55 743
9114.45 736
9115.35 719
9116.25 694
9117.15 683
9118.06 692
9118.96 680
9119.86 679
9120.76 669
9121.66 663
9122.56 678
9123.46 697
9124.37 703
9125.27 693
9126.17 667
9127.07 689
9127.97 701
9128.88 707
9129.78 682
9130.68 696
9131.58 692
9132.48 657
9133.39 661
9134.29 656
9135.19 658
9136.09 647
9137.00 688
9137.90 634
9138.80 638
9139.70 636
9140.61 633
9141.51 679
9142.41 667
9143.31 668
9144.22 631
9145.12 633
9146.02 661
9146.92 643
9147.83 639
9148.73 643
9149.63 651
9150.54 615
9151.44 601
9152.34 644
9153.25 626
9154.15 639
9155.05 659
9155.96 651
9156.86 616
9157.76 646
9158.67 636
9159.57 637
9160.47 627
9161.38 654
9162.28 651
9163.18 648
9164.09 670
9164.99 627
9165.90 659
9166.80 651
9167.70 663
9168.61 685
9169.51 690
9170.42 665
9171.32 688
9172.22 666
9173.13 672
9174.03 673
9174.94 681
9175.84 666
9176.74 635
9177.65 670
9178.55 651
9179.46 649
9180.36 651
9181.27 701
9182.17 642
9183.08 651
9183.98 620
9184.89 646
9185.79 641
9186.70 666
9187.60 629
9188.51 640
9189.41 624
9190.32 640
9191.22 652
9192.13 627
9193.03 633
9193.94 639
9194.84 671
9195.75 680
9196.65 666
9197.56 691
9198.46 675
9199.37 673
9200.27 676
9201.18 686
9202.08 705
9202.99 694
9203.90 641
9204.80 653
9205.71 637
9206.61 658
9207.52 677
9208.42 657
9209.33 629
9210.24 707
9211.14 629
9212.05 620
9212.95 619
9213.86 656
9214.77 646
9215.67 685
9216.58 657
9217.49 619
9218.39 625
9219.30 645
9220.21 650
9221.11 609
9222.02 650
9222.93 626
9223.83 635
9224.74 602
9225.65 633
9226.55 609
9227.46 608
9228.37 621
9229.27 618
9230.18 602
9231.09 605
9231.99 588
9232.90 575
9233.81 623
9234.72 620
9235.62 613
9236.53 654
9237.44 606
9238.34 599
9239.25 623
9240.16 587
9241.07 596
9241.97 615
9242.88 620
9243.79 632
9244.70 590
9245.61 581
9246.51 606
9247.42 600
9248.33 560
9249.24 581
9250.14 587
9251.05 595
9251.96 570
9252.87 619
9253.78 576
9254.69 577
9255.59 626
9256.50 622
9257.41 603
9258.32 592
9259.23 593
9260.14 553
9261.04 621
9261.95 623
9262.86 574
9263.77 581
9264.68 621
9265.59 629
9266.50 618
9267.40 629
9268.31 649
9269.22 591
9270.13 597
9271.04 629
9271.95 630
9272.86 621
9273.77 590
9274.68 633
9275.59 631
9276.49 615
9277.40 627
9278.31 619
9279.22 617
9280.13 638
9281.04 612
9281.95 598
9282.86 603
9283.77 587
9284.68 632
9285.59 608
9286.50 585
9287.41 605
9288.32 603
9289.23 607
9290.14 613
9291.05 604
9291.96 611
9292.87 618
9293.78 655
9294.69 599
9295.60 612
9296.51 602
9297.42 643
9298.33 637
9299.24 632
9300.15 637
9301.06 627
9301.97 628
9302.88 626
9303.79 611
9304.70 617
9305.61 646
9306.53 636
9307.44 631
9308.35 694
9309.26 647
9310.17 693
9311.08 720
9311.99 715
9312.90 666
9313.81 665
9314.72 709
9315.63 704
9316.55 668
9317.46 652
9318.37 625
9319.28 639
9320.19 652
9321.10 660
9322.01 663
9322.93 682
9323.84 669
9324.75 645
9325.66 632
9326.57 626
9327.48 590
9328.40 629
9329.31 657
9330.22 618
9331.13 607
9332.04 660
9332.96 636
9333.87 617
9334.78 636
9335.69 637
9336.60 644
9337.52 651
9338.43 662
9339.34 679
9340.25 664
9341.17 622
9342.08 652
9342.99 640
9343.90 629
9344.82 648
9345.73 625
9346.64 606
9347.55 636
9348.47 619
9349.38 638
9350.29 646
9351.21 626
9352.12 629
9353.03 588
9353.94 632
9354.86 670
9355.77 612
9356.68 624
9357.60 639
9358.51 615
9359.42 624
9360.34 601
9361.25 615
9362.16 618
9363.08 593
9363.99 605
9364.90 612
9365.82 619
9366.73 610
9367.65 608
9368.56 588
9369.47 631
9370.39 588
9371.30 585
9372.21 601
9373.13 589
9374.04 593
9374.96 603
9375.87 629
9376.79 591
9377.70 622
9378.61 633
9379.53 621
9380.44 588
9381.36 625
9382.27 642
9383.19 617
9384.10 573
9385.01 596
9385.93 616
9386.84 648
9387.76 652
9388.67 638
9389.59 657
9390.50 641
9391.42 679
9392.33 647
9393.25 656
9394.16 639
9395.08 651
9395.99 677
9396.91 675
9397.82 652
9398.74 660
9399.65 633
9400.57 684
9401.48 633
9402.40 633
9403.32 629
9404.23 600
9405.15 613
9406.06 624
9406.98 617
9407.89 618
9408.81 605
9409.73 594
9410.64 622
9411.56 606
9412.47 572
9413.39 579
9414.30 610
9415.22 608
9416.14 634
9417.05 615
9417.97 586
9418.89 590
9419.80 650
9420.72 586
9421.63 585
9422.55 583
9423.47 550
9424.38 597
9425.30 610
9426.22 597
9427.13 613
9428.05 598
9428.97 628
9429.88 585
9430.80 606
9431.72 575
9432.63 584
9433.55 630
9434.47 636
9435.38 598
9436.30 616
9437.22 630
9438.14 629
9439.05 636
9439.97 627
9440.89 617
9441.81 627
9442.72 607
9443.64 618
9444.56 633
9445.47 624
9446.39 606
9447.31 632
9448.23 618
9449.15 628
9450.06 607
9450.98 612
9451.90 611
9452.82 598
9453.73 644
9454.65 600
9455.57 624
9456.49 628
9457.41 629
9458.32 620
9459.24 600
9460.16 585
9461.08 593
9462.00 577
9462.92 600
9463.83 600
9464.75 606
9465.67 632
9466.59 618
9467.51 625
9468.43 631
9469.35 647
9470.26 622
9471.18 597
9472.10 639
9473.02 624
9473.94 577
9474.86 608
9475.78 661
9476.70 640
9477.62 641
9478.54 612
9479.45 629
9480.37 638
9481.29 642
9482.21 640
9483.13 644
9484.05 622
9484.97 641
9485.89 666
9486.81 645
9487.73 611
9488.65 621
9489.57 633
9490.49 610
9491.41 605
9492.33 665
9493.25 640
9494.17 620
9495.09 636
9496.01 642
9496.93 630
9497.85 683
9498.77 659
9499.69 664
9500.61 639
9501.53 676
9502.45 668
9503.37 632
9504.29 667
9505.21 648
9506.13 613
9507.05 646
9507.97 665
9508.89 668
9509.81 695
9510.73 677
9511.65 665
9512.57 656
9513.49 690
9514.42 683
9515.34 676
9516.26 673
9517.18 730
9518.10 720
9519.02 726
9519.94 744
9520.86 743
9521.78 753
9522.71 784
9523.63 791
9524.55 808
9525.47 802
9526.39 757
9527.31 774
9528.23 755
9529.16 756
9530.08 767
9531.00 751
9531.92 777
9532.84 758
9533.76 746
9534.69 695
9535.61 726
9536.53 762
9537.45 762
9538.37 722
9539.30 692
9540.22 708
9541.14 715
9542.06 712
9542.98 727
9543.91 721
9544.83 710
9545.75 728
9546.67 718
9547.60 710
9548.52 722
9549.44 723
9550.36 758
9551.29 744
9552.21 768
9553.13 774
9554.06 736
9554.98 766
9555.90 751
9556.82 750
9557.75 751
9558.67 810
9559.59 781
9560.52 790
9561.44 775
9562.36 810
9563.29 790
9564.21 805
9565.13 804
9566.06 785
9566.98 822
9567.90 791
9568.83 827
9569.75 811
9570.67 826
9571.60 826
9572.52 809
9573.44 847
9574.37 852
9575.29 853
9576.22 892
9577.14 872
9578.06 902
9578.99 917
9579.91 903
9580.84 879
9581.76 891
9582.68 911
9583.61 891
9584.53 917
9585.46 902
9586.38 929
9587.31 891
9588.23 874
9589.15 914
9590.08 909
9591.00 904
9591.93 898
9592.85 923
9593.78 936
9594.70 944
9595.63 917
9596.55 916
9597.48 952
9598.40 975
9599.33 1012
9600.25 983
9601.18 946
9602.10 978
9603.03 973
9603.95 989
9604.88 997
9605.80 1018
9606.73 998
9607.65 1031
9608.58 958
9609.50 995
9610.43 1003
9611.35 993
9612.28 1010
9613.21 1059
9614.13 1043
9615.06 981
9615.98 1061
9616.91 1059
9617.84 1050
9618.76 1041
9619.69 1063
9620.61 1038
9621.54 1068
9622.47 1056
9623.39 1087
9624.32 1093
9625.24 1061
9626.17 1023
9627.10 1099
9628.02 1130
9628.95 1135
9629.88 1168
9630.80 1113
9631.73 1148
9632.65 1161
9633.58 1218
9634.51 1135
9635.43 1170
9636.36 1180
9637.29 1246
9638.22 1227
9639.14 1217
9640.07 1259
9641.00 1280
9641.92 1319
9642.85 1262
9643.78 1299
9644.70 1324
9645.63 1332
9646.56 1364
9647.49 1384
9648.41 1301
9649.34 1348
9650.27 1362
9651.20 1315
9652.12 1366
9653.05 1341
9653.98 1338
9654.91 1327
9655.83 1376
9656.76 1350
9657.69 1351
9658.62 1321
9659.55 1316
9660.47 1380
9661.40 1376
9662.33 1415
9663.26 1398
9664.19 1414
9665.11 1450
9666.04 1425
9666.97 1429
9667.90 1475
9668.83 1502
9669.75 1487
9670.68 1460
9671.61 1470
9672.54 1490
9673.47 1452
9674.40 1457
9675.33 1524
9676.25 1511
9677.18 1484
9678.11 1508
9679.04 1490
9679.97 1470
9680.90 1473
9681.83 1503
9682.76 1497
9683.69 1527
9684.61 1501
9685.54 1516
9686.47 1575
9687.40 1615
9688.33 1551
9689.26 1532
9690.19 1553
9691.12 1618
9692.05 1554
9692.98 1533
9693.91 1551
9694.84 1553
9695.77 1550
9696.70 1547
9697.63 1570
9698.56 1574
9699.49 1596
9700.42 1586
9701.35 1534
9702.28 1515
9703.21 1527
9704.14 1557
9705.07 1589
9706.00 1589
9706.93 1608
9707.86 1607
9708.79 1577
9709.72 1640
9710.65 1712
9711.58 1766
9712.51 1779
9713.44 1830
9714.37 1794
9715.30 1820
9716.23 1850
9717.16 1852
9718.09 1861
9719.02 1786
9719.95 1746
9720.88 1661
9721.81 1664
9722.75 1661
9723.68 1547
9724.61 1523
9725.54 1531
9726.47 1519
9727.40 1539
9728.33 1495
9729.26 1491
9730.19 1461
9731.13 1457
9732.06 1503
9732.99 1482
9733.92 1472
9734.85 1462
9735.78 1431
9736.71 1428
9737.65 1382
9738.58 1398
9739.51 1365
9740.44 1379
9741.37 1357
9742.30 1340
9743.24 1314
9744.17 1336
9745.10 1318
9746.03 1304
9746.96 1332
9747.90 1334
9748.83 1295
9749.76 1265
9750.69 1302
9751.63 1285
9752.56 1254
9753.49 1271
9754.42 1254
9755.36 1287
9756.29 1248
9757.22 1264
9758.15 1232
9759.09 1239
9760.02 1249
9760.95 1310
9761.88 1266
9762.82 1246
9763.75 1248
9764.68 1272
9765.62 1258
9766.55 1357
9767.48 1350
9768.41 1302
9769.35 1331
9770.28 1332
9771.21 1291
9772.15 1323
9773.08 1303
9774.01 1344
9774.95 1333
9775.88 1300
9776.81 1291
9777.75 1346
9778.68 1310
9779.62 1310
9780.55 1312
9781.48 1356
9782.42 1327
9783.35 1366
9784.28 1400
9785.22 1428
9786.15 1393
9787.09 1355
9788.02 1372
9788.95 1347
9789.89 1339
9790.82 1313
9791.76 1323
9792.69 1329
9793.63 1318
9794.56 1319
9795.49 1342
9796.43 1438
9797.36 1395
9798.30 1429
9799.23 1456
9800.17 1412
9801.10 1434
9802.04 1404
9802.97 1382
9803.91 1294
9804.84 1309
9805.78 1263
9806.71 1276
9807.65 1187
9808.58 1221
9809.52 1171
9810.45 1147
9811.39 1104
9812.32 1148
9813.26 1103
9814.19 1092
9815.13 1124
9816.06 1128
9817.00 1139
9817.93 1107
9818.87 1115
9819.80 1077
9820.74 1066
9821.68 1091
9822.61 1059
9823.55 1032
9824.48 1032
9825.42 1035
9826.35 1050
9827.29 1045
9828.23 1025
9829.16 1026
9830.10 1055
9831.03 1043
9831.97 1005
9832.91 1048
9833.84 1064
9834.78 1082
9835.72 1042
9836.65 1038
9837.59 1037
9838.52 1049
9839.46 1017
9840.40 1011
9841.33 1051
9842.27 1000
9843.21 1038
9844.14 1052
9845.08 1066
9846.02 1050
9846.95 1035
9847.89 1046
9848.83 1092
9849.77 1058
9850.70 1052
9851.64 1046
9852.58 1059
9853.51 980
9854.45 1070
9855.39 1055
9856.33 1055
9857.26 1034
9858.20 1035
9859.14 1042
9860.08 1083
9861.01 1067
9861.95 1042
9862.89 1056
9863.83 1028
9864.76 1060
9865.70 1004
9866.64 1016
9867.58 1008
9868.51 1006
9869.45 1011
9870.39 1043
9871.33 1037
9872.27 1024
9873.20 1022
9874.14 1033
9875.08 1001
9876.02 1029
9876.96 1039
9877.90 996
9878.83 1034
9879.77 998
9880.71 1036
9881.65 1022
9882.59 1018
9883.53 1060
9884.47 1045
9885.40 1010
9886.34 1014
9887.28 993
9888.22 996
9889.16 1021
9890.10 992
9891.04 1022
9891.98 923
9892.91 946
9893.85 955
9894.79 1043
9895.73 1021
9896.67 970
9897.61 979
9898.55 1020
9899.49 1006
9900.43 964
9901.37 986
9902.31 990
9903.25 977
9904.19 982
9905.13 990
9906.07 1035
9907.01 1011
9907.95 991
9908.89 1022
9909.83 1018
9910.77 1055
9911.71 1025
9912.65 1035
9913.59 1033
9914.53 1011
9915.47 1023
9916.41 1044
9917.35 1044
9918.29 1079
9919.23 1095
9920.17 1057
9921.11 1076
9922.05 1133
9922.99 1239
9923.93 1228
9924.87 1266
9925.81 1313
9926.75 1333
9927.69 1341
9928.63 1347
9929.57 1306
9930.51 1297
9931.45 1299
9932.39 1229
9933.34 1212
9934.28 1205
9935.22 1168
9936.16 1110
9937.10 1056
9938.04 1045
9938.98 991
9939.92 1043
9940.87 1042
9941.81 1039
9942.75 1005
9943.69 1006
9944.63 1028
9945.57 1073
9946.51 1114
9947.46 1163
9948.40 1151
9949.34 1261
9950.28 1270
9951.22 1274
9952.16 1274
9953.11 1276
9954.05 1233
9954.99 1242
9955.93 1170
9956.87 1129
9957.82 1100
9958.76 1074
9959.70 1062
9960.64 1020
9961.59 1012
9962.53 965
9963.47 943
9964.41 958
9965.35 976
9966.30 940
9967.24 966
9968.18 988
9969.13 986
9970.07 910
9971.01 914
9971.95 898
9972.90 927
9973.84 878
9974.78 863
9975.73 890
9976.67 911
9977.61 871
9978.55 887
9979.50 917
9980.44 885
9981.38 903
9982.33 918
9983.27 924
9984.21 906
9985.16 889
9986.10 919
9987.04 931
9987.99 935
9988.93 907
9989.88 886
9990.82 879
9991.76 933
9992.71 888
9993.65 852
9994.59 888
9995.54 903
9996.48 889
9997.43 888
9998.37 856
9999.31 839
10000.26 831
10001.20 888
10002.15 887
10003.09 884
10004.04 882
10004.98 841
10005.92 855
10006.87 819
10007.81 842
10008.76 817
10009.70 816
10010.65 823
10011.59 801
10012.54 794
10013.48 801
10014.43 797
10015.37 813
10016.32 821
10017.26 774
10018.21 796
10019.15 803
10020.10 817
10021.04 795
10021.99 834
10022.93 827
10023.88 775
10024.82 794
10025.77 820
10026.71 807
10027.66 830
10028.60 797
10029.55 792
10030.49 807
10031.44 830
10032.39 821
10033.33 795
10034.28 831
10035.22 834
10036.17 786
10037.11 788
10038.06 758
10039.01 780
10039.95 809
10040.90 798
10041.84 754
10042.79 758
10043.74 791
10044.68 757
10045.63 787
10046.58 742
10047.52 727
10048.47 756
10049.41 766
10050.36 788
10051.31 789
10052.25 779
10053.20 784
10054.15 768
10055.09 765
10056.04 737
10056.99 772
10057.93 778
10058.88 787
10059.83 777
10060.78 747
10061.72 756
10062.67 731
10063.62 728
10064.56 736
10065.51 712
10066.46 704
10067.41 729
10068.35 726
10069.30 752
10070.25 745
10071.20 689
10072.14 708
10073.09 729
10074.04 735
10074.99 702
10075.93 726
10076.88 714
10077.83 720
10078.78 708
10079.72 726
10080.67 725
10081.62 741
10082.57 733
10083.52 719
10084.46 706
10085.41 694
10086.36 716
10087.31 710
10088.26 728
10089.21 728
10090.15 734
10091.10 731
10092.05 698
10093.00 682
10093.95 705
10094.90 696
10095.85 755
10096.79 716
10097.74 730
10098.69 673
10099.64 748
10100.59 763
10101.54 732
10102.49 720
10103.44 669
10104.39 699
10105.33 703
10106.28 698
10107.23 735
10108.18 683
10109.13 724
10110.08 686
10111.03 680
10111.98 694
10112.93 717
10113.88 687
10114.83 681
10115.78 718
10116.73 712
10117.68 714
10118.63 700
10119.58 741
10120.53 741
10121.48 749
10122.43 778
10123.38 762
10124.33 741
10125.28 734
10126.23 761
10127.18 773
10128.13 776
10129.08 737
10130.03 742
10130.98 742
10131.93 762
10132.88 746
10133.83 744
10134.78 781
10135.73 781
10136.68 757
10137.63 772
10138.58 754
10139.53 773
10140.48 772
10141.43 796
10142.38 778
10143.33 819
10144.29 791
10145.24 847
10146.19 832
10147.14 794
10148.09 844
10149.04 848
10149.99 856
10150.94 860
10151.89 905
10152.85 878
10153.80 890
10154.75 922
10155.70 917
10156.65 907
10157.60 945
10158.55 920
10159.51 914
10160.46 928
10161.41 937
10162.36 916
10163.31 955
10164.26 915
10165.22 1006
10166.17 965
10167.12 959
10168.07 1005
10169.02 999
10169.98 1007
10170.93 972
10171.88 1008
10172.83 1024
10173.79 1056
10174.74 1082
10175.69 1120
10176.64 1101
10177.60 1131
10178.55 1153
10179.50 1162
10180.45 1127
10181.41 1120
10182.36 1148
10183.31 1135
10184.26 1148
10185.22 1179
10186.17 1191
10187.12 1192
10188.08 1159
10189.03 1178
10189.98 1182
10190.93 1223
10191.89 1156
10192.84 1157
10193.79 1235
10194.75 1197
10195.70 1150
10196.65 1163
10197.61 1165
10198.56 1175
10199.51 1213
10200.47 1242
10201.42 1258
10202.38 1242
10203.33 1229
10204.28 1281
10205.24 1321
10206.19 1340
10207.14 1390
10208.10 1407
10209.05 1444
10210.01 1424
10210.96 1397
10211.91 1343
10212.87 1290
10213.82 1325
10214.78 1265
10215.73 1202
10216.69 1199
10217.64 1173
10218.59 1112
10219.55 1109
10220.50 1099
10221.46 1096
10222.41 1112
10223.37 1058
10224.32 1076
10225.28 1068
10226.23 1043
10227.19 1079
10228.14 1031
10229.10 1064
10230.05 994
10231.01 1029
10231.96 1097
10232.92 1131
10233.87 1090
10234.83 1092
10235.78 1138
10236.74 1176
10237.69 1140
10238.65 1122
10239.60 1192
10240.56 1220
10241.51 1142
10242.47 1136
10243.42 1077
10244.38 1043
10245.34 998
10246.29 965
10247.25 965
10248.20 947
10249.16 942
10250.11 938
10251.07 928
10252.03 940
10252.98 944
10253.94 910
10254.89 930
10255.85 944
10256.81 934
10257.76 944
10258.72 883
10259.68 886
10260.63 873
10261.59 872
10262.55 883
10263.50 848
10264.46 806
10265.41 822
10266.37 836
10267.33 751
10268.28 812
10269.24 849
10270.20 805
10271.16 775
10272.11 814
10273.07 785
10274.03 815
10274.98 814
10275.94 795
10276.90 803
10277.85 760
10278.81 803
10279.77 806
10280.73 758
10281.68 749
10282.64 775
10283.60 772
10284.56 754
10285.51 737
10286.47 729
10287.43 709
10288.39 751
10289.34 756
10290.30 735
10291.26 767
10292.22 751
10293.18 732
10294.13 764
10295.09 725
10296.05 758
10297.01 725
10297.97 755
10298.92 726
10299.88 674
10300.84 724
10301.80 703
10302.76 717
10303.72 727
10304.67 698
10305.63 703
10306.59 736
10307.55 754
10308.51 728
10309.47 711
10310.43 726
10311.38 737
10312.34 699
10313.30 732
10314.26 702
10315.22 733
10316.18 736
10317.14 709
10318.10 706
10319.06 731
10320.01 709
10320.97 699
10321.93 702
10322.89 678
10323.85 685
10324.81 694
10325.77 695
10326.73 678
10327.69 667
10328.65 702
10329.61 712
10330.57 697
10331.53 676
10332.49 713
10333.45 678
10334.41 680
10335.37 696
10336.33 669
10337.29 707
10338.25 665
10339.21 661
10340.17 632
10341.13 642
10342.09 663
10343.05 602
10344.01 605
10344.97 639
10345.93 612
10346.89 634
10347.85 588
10348.81 644
10349.77 641
10350.73 612
10351.69 609
10352.65 602
10353.61 631
10354.57 601
10355.53 603
10356.49 588
10357.46 633
10358.42 584
10359.38 610
10360.34 596
10361.30 614
10362.26 603
10363.22 606
10364.18 634
10365.14 594
10366.11 617
10367.07 596
10368.03 589
10368.99 605
10369.95 580
10370.91 570
10371.87 577
10372.84 601
10373.80 594
10374.76 568
10375.72 580
10376.68 577
10377.64 591
10378.61 564
10379.57 586
10380.53 557
10381.49 582
10382.45 560
10383.42 593
10384.38 582
10385.34 593
10386.30 552
10387.27 573
10388.23 557
10389.19 560
10390.15 579
10391.11 588
10392.08 579
10393.04 575
10394.00 565
10394.96 557
10395.93 568
10396.89 589
10397.85 563
10398.82 584
10399.78 577
10400.74 597
10401.70 515
10402.67 532
10403.63 530
10404.59 576
10405.56 566
10406.52 560
10407.48 544
10408.45 587
10409.41 527
10410.37 518
10411.34 549
10412.30 545
10413.26 552
10414.23 563
10415.19 562
10416.15 567
10417.12 544
10418.08 518
10419.04 541
10420.01 561
10420.97 559
10421.94 579
10422.90 557
10423.86 546
10424.83 563
10425.79 555
10426.76 528
10427.72 563
10428.68 554
10429.65 534
10430.61 537
10431.58 505
10432.54 521
10433.51 532
10434.47 533
10435.44 550
10436.40 572
10437.36 516
10438.33 543
10439.29 545
10440.26 529
10441.22 518
10442.19 519
10443.15 545
10444.12 507
10445.08 492
10446.05 503
10447.01 555
10447.98 555
10448.94 510
10449.91 511
10450.87 515
10451.84 536
10452.80 529
10453.77 541
10454.73 506
10455.70 501
10456.67 523
10457.63 535
10458.60 508
10459.56 517
10460.53 519
10461.49 528
10462.46 547
10463.43 484
10464.39 509
10465.36 522
10466.32 527
10467.29 521
10468.25 537
10469.22 535
10470.19 544
10471.15 510
10472.12 505
10473.09 525
10474.05 523
10475.02 556
10475.98 521
10476.95 541
10477.92 522
10478.88 573
10479.85 571
10480.82 587
10481.78 556
10482.75 563
10483.72 568
10484.68 548
10485.65 575
10486.62 543
10487.58 530
10488.55 522
10489.52 542
10490.49 515
10491.45 517
10492.42 519
10493.39 526
10494.35 505
10495.32 477
10496.29 514
10497.26 506
10498.22 489
10499.19 518
10500.16 523
10501.13 471
10502.09 502
10503.06 513
10504.03 530
10505.00 522
10505.96 549
10506.93 556
10507.90 493
10508.87 510
10509.84 529
10510.80 518
10511.77 502
10512.74 505
10513.71 515
10514.68 505
10515.64 494
10516.61 520
10517.58 512
10518.55 514
10519.52 524
10520.49 505
10521.45 504
10522.42 509
10523.39 482
10524.36 480
10525.33 516
10526.30 491
10527.27 504
10528.23 514
10529.20 522
10530.17 493
10531.14 514
10532.11 501
10533.08 521
10534.05 519
10535.02 512
10535.99 525
10536.96 549
10537.93 508
10538.89 518
10539.86 495
10540.83 508
10541.80 508
10542.77 532
10543.74 521
10544.71 512
10545.68 533
10546.65 531
10547.62 530
10548.59 514
10549.56 549
10550.53 547
10551.50 508
10552.47 520
10553.44 510
10554.41 532
10555.38 522
10556.35 527
10557.32 563
10558.29 573
10559.26 543
10560.23 542
10561.20 574
10562.17 562
10563.14 517
10564.11 522
10565.08 555
10566.05 562
10567.02 528
10567.99 521
10568.96 557
10569.93 560
10570.91 544
10571.88 552
10572.85 587
10573.82 549
10574.79 496
10575.76 552
10576.73 581
10577.70 561
10578.67 548
10579.64 541
10580.62 572
10581.59 544
10582.56 547
10583.53 544
10584.50 536
10585.47 561
10586.44 545
10587.42 543
10588.39 538
10589.36 549
10590.33 562
10591.30 572
10592.27 556
10593.25 549
10594.22 566
10595.19 578
10596.16 607
10597.13 563
10598.10 543
10599.08 546
10600.05 562
10601.02 617
10601.99 619
10602.97 612
10603.94 628
10604.91 625
10605.88 647
10606.85 635
10607.83 679
10608.80 651
10609.77 682
10610.74 676
10611.72 684
10612.69 670
10613.66 692
10614.64 684
10615.61 695
10616.58 660
10617.55 647
10618.53 649
10619.50 604
10620.47 603
10621.45 582
10622.42 607
10623.39 614
10624.37 580
10625.34 562
10626.31 543
10627.29 545
10628.26 551
10629.23 553
10630.21 589
10631.18 578
10632.15 551
10633.13 567
10634.10 582
10635.07 608
10636.05 611
10637.02 601
10638.00 608
10638.97 600
10639.94 589
10640.92 622
10641.89 614
10642.87 647
10643.84 619
10644.81 603
10645.79 589
10646.76 585
10647.74 601
10648.71 593
10649.68 583
10650.66 550
10651.63 560
10652.61 597
10653.58 545
10654.56 545
10655.53 520
10656.51 514
10657.48 537
10658.46 503
10659.43 512
10660.41 529
10661.38 528
10662.36 516
10663.33 497
10664.31 498
10665.28 521
10666.26 514
10667.23 533
10668.21 500
10669.18 518
10670.16 545
10671.13 528
10672.11 524
10673.08 508
10674.06 482
10675.03 527
10676.01 534
10676.99 539
10677.96 518
10678.94 540
10679.91 498
10680.89 535
10681.86 539
10682.84 543
10683.82 531
10684.79 544
10685.77 543
10686.74 533
10687.72 547
10688.70 496
10689.67 511
10690.65 506
10691.63 561
10692.60 521
10693.58 553
10694.55 562
10695.53 544
10696.51 511
10697.48 510
10698.46 513
10699.44 512
10700.41 539
10701.39 543
10702.37 554
10703.34 523
10704.32 539
10705.30 530
10706.27 532
10707.25 539
10708.23 545
10709.21 549
10710.18 526
10711.16 523
10712.14 527
10713.11 565
10714.09 539
10715.07 516
10716.05 528
10717.02 547
10718.00 543
10718.98 523
10719.96 551
10720.93 534
10721.91 502
10722.89 526
10723.87 536
10724.85 528
10725.82 544
10726.80 551
10727.78 520
10728.76 524
10729.74 544
10730.71 524
10731.69 539
10732.67 554
10733.65 555
10734.63 534
10735.60 536
10736.58 532
10737.56 535
10738.54 527
10739.52 504
10740.50 535
10741.48 583
10742.45 568
10743.43 550
10744.41 568
10745.39 583
10746.37 550
10747.35 582
10748.33 592
10749.31 547
10750.28 546
10751.26 565
10752.24 564
10753.22 559
10754.20 570
10755.18 557
10756.16 554
10757.14 573
10758.12 549
10759.10 559
10760.08 565
10761.06 603
10762.04 556
10763.01 558
10763.99 561
10764.97 581
10765.95 587
10766.93 568
10767.91 606
10768.89 617
10769.87 584
10770.85 608
10771.83 586
10772.81 583
10773.79 583
10774.77 574
10775.75 588
10776.73 570
10777.71 554
10778.69 572
10779.67 583
10780.65 590
10781.63 563
10782.62 578
10783.60 631
10784.58 604
10785.56 642
10786.54 601
10787.52 601
10788.50 619
10789.48 589
10790.46 604
10791.44 594
10792.42 620
10793.40 618
10794.38 585
10795.37 583
10796.35 588
10797.33 604
10798.31 596
10799.29 592
10800.27 620
10801.25 640
10802.23 607
10803.21 578
10804.20 609
10805.18 629
10806.16 604
10807.14 627
10808.12 630
10809.10 605
10810.09 594
10811.07 556
10812.05 596
10813.03 594
10814.01 594
10815.00 645
10815.98 604
10816.96 629
10817.94 647
10818.92 634
10819.91 623
10820.89 636
10821.87 636
10822.85 615
10823.83 637
10824.82 623
10825.80 616
10826.78 653
10827.76 642
10828.75 625
10829.73 656
10830.71 697
10831.69 618
10832.68 615
10833.66 641
10834.64 666
10835.63 647
10836.61 679
10837.59 693
10838.57 662
10839.56 671
10840.54 659
10841.52 656
10842.51 697
10843.49 674
10844.47 686
10845.46 664
10846.44 708
10847.42 700
10848.41 724
10849.39 731
10850.37 724
10851.36 696
10852.34 705
10853.32 744
10854.31 724
10855.29 765
10856.28 749
10857.26 730
10858.24 721
10859.23 707
10860.21 737
10861.20 742
10862.18 748
10863.16 773
10864.15 747
10865.13 738
10866.12 748
10867.10 783
10868.08 750
10869.07 745
10870.05 746
10871.04 795
10872.02 781
10873.01 810
10873.99 818
10874.98 760
10875.96 795
10876.95 815
10877.93 824
10878.92 819
10879.90 803
10880.89 820
10881.87 837
10882.86 827
10883.84 860
10884.83 819
10885.81 874
10886.80 869
10887.78 871
10888.77 908
10889.75 876
10890.74 879
10891.72 852
10892.71 885
10893.69 904
10894.68 894
10895.66 886
10896.65 927
10897.64 903
10898.62 909
10899.61 916
10900.59 956
10901.58 892
10902.56 920
10903.55 975
10904.54 938
10905.52 978
10906.51 1002
10907.49 1008
10908.48 979
10909.47 1011
10910.45 1053
10911.44 1060
10912.43 1042
10913.41 1096
10914.40 1042
10915.39 1074
10916.37 1069
10917.36 1074
10918.35 1129
10919.33 1150
10920.32 1106
10921.31 1137
10922.29 1125
10923.28 1149
10924.27 1104
10925.25 1150
10926.24 1159
10927.23 1137
10928.21 1132
10929.20 1159
10930.19 1114
10931.18 1199
10932.16 1203
10933.15 1211
10934.14 1214
10935.12 1200
10936.11 1191
10937.10 1267
10938.09 1270
10939.07 1282
10940.06 1317
10941.05 1323
10942.04 1294
10943.02 1309
10944.01 1302
10945.00 1357
10945.99 1333
10946.98 1368
10947.96 1438
10948.95 1414
10949.94 1469
10950.93 1483
10951.92 1504
10952.90 1568
10953.89 1611
10954.88 1702
10955.87 1726
10956.86 1737
10957.85 1839
10958.83 1809
10959.82 1827
10960.81 1876
10961.80 1856
10962.79 1884
10963.78 1870
10964.77 1805
10965.75 1778
10966.74 1694
10967.73 1652
10968.72 1661
10969.71 1583
10970.70 1558
10971.69 1518
10972.68 1549
10973.67 1486
10974.66 1453
10975.64 1477
10976.63 1427
10977.62 1473
10978.61 1461
10979.60 1503
10980.59 1462
10981.58 1464
10982.57 1473
10983.56 1526
10984.55 1476
10985.54 1503
10986.53 1451
10987.52 1517
10988.51 1519
10989.50 1537
10990.49 1540
10991.48 1595
10992.47 1704
10993.46 1747
10994.45 1771
10995.44 1849
10996.43 1963
10997.42 2091
10998.41 2187
10999.40 2257
11000.39 2353
11001.38 2382
11002.37 2390
11003.36 2379
11004.35 2316
11005.34 2286
11006.33 2195
11007.32 2088
11008.31 1924
11009.30 1785
11010.30 1722
11011.29 1579
11012.28 1503
11013.27 1480
11014.26 1364
11015.25 1357
11016.24 1305
11017.23 1312
11018.22 1278
11019.21 1233
11020.21 1224
11021.20 1203
11022.19 1179
11023.18 1160
11024.17 1154
11025.16 1146
11026.15 1131
11027.14 1111
11028.14 1117
11029.13 1145
11030.12 1146
11031.11 1086
11032.10 1120
11033.09 1074
11034.09 1132
11035.08 1094
11036.07 1109
11037.06 1110
11038.05 1102
11039.05 1125
11040.04 1096
11041.03 1122
11042.02 1068
11043.02 1095
11044.01 1096
11045.00 1113
11045.99 1032
11046.98 1067
11047.98 1088
11048.97 1026
11049.96 995
11050.95 1002
11051.95 1031
11052.94 995
11053.93 995
11054.93 989
11055.92 1034
11056.91 1017
11057.90 1010
11058.90 949
11059.89 1007
11060.88 976
11061.88 1011
11062.87 1006
11063.86 1025
11064.86 1050
11065.85 1021
11066.84 1033
11067.84 1038
11068.83 1036
11069.82 1044
11070.82 1057
11071.81 1039
11072.80 1036
11073.80 1044
11074.79 1062
11075.78 1046
11076.78 1058
11077.77 1002
11078.77 1053
11079.76 1009
11080.75 989
11081.75 1025
11082.74 1014
11083.74 1017
11084.73 988
11085.72 966
11086.72 992
11087.71 959
11088.71 946
11089.70 994
11090.70 985
11091.69 991
11092.68 953
11093.68 963
11094.67 947
11095.67 948
11096.66 915
11097.66 927
11098.65 917
11099.65 930
11100.64 932
11101.64 932
11102.63 929
11103.63 934
11104.62 935
11105.62 918
11106.61 926
11107.61 906
11108.60 902
11109.60 923
11110.59 887
11111.59 899
11112.58 906
11113.58 890
11114.57 868
11115.57 909
11116.56 880
11117.56 867
11118.56 858
11119.55 893
11120.55 891
11121.54 892
11122.54 905
11123.54 889
11124.53 860
11125.53 854
11126.52 879
11127.52 915
11128.51 882
11129.51 895
11130.51 863
11131.50 883
11132.50 854
11133.50 863
11134.49 896
11135.49 836
11136.49 866
11137.48 840
11138.48 849
11139.47 856
11140.47 879
11141.47 831
11142.46 871
11143.46 848
11144.46 861
11145.46 827
11146.45 877
11147.45 862
11148.45 863
11149.44 850
11150.44 854
11151.44 874
11152.43 861
11153.43 842
11154.43 868
11155.43 878
11156.42 879
11157.42 856
11158.42 821
11159.42 867
11160.41 857
11161.41 852
11162.41 816
11163.41 828
11164.40 863
11165.40 874
11166.40 844
11167.40 836
11168.39 869
11169.39 854
11170.39 861
11171.39 859
11172.39 879
11173.38 816
11174.38 845
11175.38 863
11176.38 842
11177.38 848
11178.38 900
11179.37 880
11180.37 895
11181.37 882
11182.37 887
11183.37 901
11184.37 918
11185.37 918
11186.36 894
11187.36 927
11188.36 892
11189.36 934
11190.36 917
11191.36 908
11192.36 883
11193.36 922
11194.36 966
11195.35 955
11196.35 911
11197.35 937
11198.35 930
11199.35 939
11200.35 947
11201.35 978
11202.35 972
11203.35 953
11204.35 1000
11205.35 1008
11206.35 1015
11207.35 1019
11208.35 1081
11209.35 1136
11210.35 1079
11211.35 1053
11212.35 1046
11213.35 1034
11214.35 1050
11215.34 1031
11216.35 1025
11217.35 1036
11218.35 1026
11219.35 1020
11220.35 948
11221.35 989
11222.35 996
11223.35 992
11224.35 981
11225.35 966
11226.35 950
11227.35 942
11228.35 940
11229.35 946
11230.35 935
11231.35 922
11232.35 971
11233.35 871
11234.35 899
11235.35 920
11236.35 964
11237.36 954
11238.36 948
11239.36 912
11240.36 938
11241.36 931
11242.36 903
11243.36 920
11244.36 924
11245.36 899
11246.37 921
11247.37 961
11248.37 919
11249.37 938
11250.37 943
11251.37 984
11252.38 915
11253.38 917
11254.38 963
11255.38 963
11256.38 948
11257.38 978
11258.39 944
11259.39 962
11260.39 946
11261.39 921
11262.39 980
11263.40 953
11264.40 938
11265.40 929
11266.40 954
11267.40 923
11268.41 932
11269.41 937
11270.41 971
11271.41 956
11272.42 995
11273.42 987
11274.42 982
11275.42 982
11276.43 966
11277.43 979
11278.43 1005
11279.44 976
11280.44 987
11281.44 1017
11282.44 982
11283.45 962
11284.45 983
11285.45 939
11286.46 918
11287.46 940
11288.46 880
11289.47 917
11290.47 900
11291.47 862
11292.48 818
11293.48 809
11294.48 852
11295.49 854
11296.49 820
11297.49 808
11298.50 858
11299.50 808
11300.51 813
11301.51 820
11302.51 804
11303.52 823
11304.52 868
11305.53 787
11306.53 786
11307.53 820
11308.54 799
11309.54 786
11310.55 787
11311.55 825
11312.55 776
11313.56 764
11314.56 824
11315.57 816
11316.57 858
11317.58 841
11318.58 844
11319.59 862
11320.59 857
11321.59 869
11322.60 810
11323.60 839
11324.61 856
11325.61 817
11326.62 808
11327.62 819
11328.63 820
11329.63 807
11330.64 756
11331.64 782
11332.65 779
11333.65 777
11334.66 782
11335.67 807
11336.67 802
11337.68 764
11338.68 787
11339.69 848
11340.69 801
11341.70 829
11342.70 783
11343.71 824
11344.72 820
11345.72 775
11346.73 808
11347.73 794
11348.74 779
11349.74 793
11350.75 756
11351.76 756
11352.76 729
11353.77 741
11354.78 719
11355.78 740
11356.79 742
11357.79 696
11358.80 722
11359.81 701
11360.81 725
11361.82 697
11362.83 692
11363.83 650
11364.84 683
11365.85 658
11366.85 657
11367.86 683
11368.87 679
11369.87 674
11370.88 669
11371.89 631
11372.89 612
11373.90 655
11374.91 660
11375.92 662
11376.92 628
11377.93 635
11378.94 635
11379.94 638
11380.95 604
11381.96 637
11382.97 635
11383.97 618
11384.98 644
11385.99 617
11387.00 637
11388.00 601
11389.01 624
11390.02 620
11391.03 610
11392.04 637
11393.04 642
11394.05 635
11395.06 621
11396.07 599
11397.08 639
11398.08 620
11399.09 602
11400.10 648
11401.11 634
11402.12 632
11403.12 625
11404.13 647
11405.14 624
11406.15 625
11407.16 625
11408.17 608
11409.18 612
11410.18 613
11411.19 612
11412.20 619
11413.21 608
11414.22 601
11415.23 641
11416.24 630
11417.25 656
11418.25 616
11419.26 609
11420.27 581
11421.28 604
11422.29 613
11423.30 613
11424.31 591
11425.32 587
11426.33 569
11427.34 619
11428.35 596
11429.36 596
11430.37 620
11431.38 597
11432.39 588
11433.39 574
11434.40 573
11435.41 566
11436.42 595
11437.43 603
11438.44 586
11439.45 569
11440.46 573
11441.47 589
11442.48 594
11443.49 589
11444.50 532
11445.51 592
11446.52 578
11447.53 584
11448.55 591
11449.56 590
11450.57 564
11451.58 548
11452.59 558
11453.60 585
11454.61 570
11455.62 556
11456.63 560
11457.64 569
11458.65 541
11459.66 541
11460.67 534
11461.68 550
11462.69 579
11463.71 549
11464.72 549
11465.73 525
11466.74 547
11467.75 542
11468.76 520
11469.77 517
11470.78 524
11471.80 537
11472.81 507
11473.82 519
11474.83 511
11475.84 539
11476.85 518
11477.86 526
11478.88 491
11479.89 511
11480.90 499
11481.91 516
11482.92 535
11483.93 503
11484.95 513
11485.96 522
11486.97 512
11487.98 505
11489.00 503
11490.01 470
11491.02 511
11492.03 491
11493.04 502
11494.06 508
11495.07 501
11496.08 479
11497.09 485
11498.11 501
11499.12 505
11500.13 480
11501.14 510
11502.16 522
11503.17 526
11504.18 490
11505.20 495
11506.21 527
11507.22 461
11508.23 494
11509.25 493
11510.26 496
11511.27 512
11512.29 490
11513.30 481
11514.31 485
11515.33 470
11516.34 474
11517.35 514
11518.37 503
11519.38 494
11520.39 470
11521.41 497
11522.42 488
11523.43 468
11524.45 497
11525.46 489
11526.47 496
11527.49 493
11528.50 484
11529.52 527
11530.53 500
11531.54 507
11532.56 516
11533.57 522
11534.59 495
11535.60 529
11536.62 502
11537.63 493
11538.64 518
11539.66 519
11540.67 515
11541.69 499
11542.70 496
11543.72 510
11544.73 520
11545.75 481
11546.76 498
11547.77 503
11548.79 462
11549.80 500
11550.82 515
11551.83 512
11552.85 500
11553.86 477
11554.88 490
11555.89 488
11556.91 482
11557.92 489
11558.94 473
11559.95 499
11560.97 479
11561.99 469
11563.00 478
11564.02 466
11565.03 437
11566.05 467
11567.06 473
11568.08 447
11569.09 432
11570.11 455
11571.13 475
11572.14 464
11573.16 455
11574.17 468
11575.19 497
11576.20 468
11577.22 482
11578.24 468
11579.25 449
11580.27 474
11581.29 463
11582.30 469
11583.32 450
11584.33 451
11585.35 470
11586.37 477
11587.38 441
11588.40 449
11589.42 431
11590.43 496
11591.45 412
11592.47 460
11593.48 476
11594.50 450
11595.52 440
11596.53 463
11597.55 451
11598.57 474
11599.58 490
11600.60 472
11601.62 475
11602.64 485
11603.65 472
11604.67 439
11605.69 477
11606.70 457
11607.72 493
11608.74 465
11609.76 456
11610.77 471
11611.79 452
11612.81 488
11613.83 434
11614.84 475
11615.86 472
11616.88 465
11617.90 460
11618.92 491
11619.93 468
11620.95 468
11621.97 454
11622.99 513
11624.01 491
11625.02 490
11626.04 479
11627.06 467
11628.08 452
11629.10 472
11630.11 490
11631.13 452
11632.15 460
11633.17 429
11634.19 457
11635.21 432
11636.23 484
11637.24 468
11638.26 446
11639.28 470
11640.30 474
11641.32 462
11642.34 476
11643.36 466
11644.38 496
11645.39 489
11646.41 455
11647.43 460
11648.45 458
11649.47 479
11650.49 482
11651.51 463
11652.53 447
11653.55 488
11654.57 485
11655.59 472
11656.61 466
11657.63 469
11658.65 450
11659.67 446
11660.69 446
11661.70 460
11662.72 455
11663.74 481
11664.76 485
11665.78 448
11666.80 457
11667.82 437
11668.84 470
11669.86 482
11670.88 477
11671.90 432
11672.92 476
11673.95 473
11674.97 496
11675.99 466
11677.01 466
11678.03 472
11679.05 472
11680.07 480
11681.09 471
11682.11 460
11683.13 466
11684.15 486
11685.17 451
11686.19 473
11687.21 488
11688.23 498
11689.25 469
11690.28 468
11691.30 485
11692.32 480
11693.34 522
11694.36 501
11695.38 488
11696.40 451
11697.42 471
11698.44 468
11699.47 481
11700.49 476
11701.51 496
11702.53 507
11703.55 516
11704.57 505
11705.60 498
11706.62 477
11707.64 488
11708.66 507
11709.68 480
11710.70 500
11711.73 503
11712.75 498
11713.77 480
11714.79 511
11715.81 486
11716.84 462
11717.86 495
11718.88 501
11719.90 486
11720.92 463
11721.95 488
11722.97 503
11723.99 504
11725.01 470
11726.04 521
11727.06 520
11728.08 503
11729.11 483
11730.13 509
11731.15 514
11732.17 508
11733.20 492
11734.22 552
11735.24 510
11736.26 505
11737.29 503
11738.31 502
11739.33 518
11740.36 536
11741.38 582
11742.40 538
11743.43 507
11744.45 497
11745.47 538
11746.50 546
11747.52 552
11748.54 556
11749.57 563
11750.59 520
11751.62 542
11752.64 581
11753.66 558
11754.69 559
11755.71 554
11756.73 592
11757.76 543
11758.78 566
11759.81 574
11760.83 590
11761.85 600
11762.88 579
11763.90 578
11764.93 592
11765.95 564
11766.98 613
11768.00 597
11769.02 613
11770.05 604
11771.07 604
11772.10 598
11773.12 607
11774.15 589
11775.17 633
11776.20 648
11777.22 607
11778.25 589
11779.27 603
11780.30 601
11781.32 616
11782.35 657
11783.37 646
11784.40 608
11785.42 661
11786.45 662
11787.47 641
11788.50 649
11789.52 647
11790.55 658
11791.57 630
11792.60 642
11793.62 610
11794.65 635
11795.67 633
11796.70 658
11797.73 670
11798.75 680
11799.78 661
11800.80 659
11801.83 664
11802.85 665
11803.88 641
11804.91 690
11805.93 680
11806.96 684
11807.98 663
11809.01 701
11810.04 663
11811.06 664
11812.09 666
11813.12 680
11814.14 685
11815.17 705
11816.19 678
11817.22 688
11818.25 686
11819.27 702
11820.30 750
11821.33 714
11822.35 692
11823.38 699
11824.41 742
11825.44 728
11826.46 718
11827.49 721
11828.52 749
11829.54 764
11830.57 751
11831.60 761
11832.62 778
11833.65 813
11834.68 754
11835.71 761
11836.73 775
11837.76 778
11838.79 786
11839.82 762
11840.84 753
11841.87 795
11842.90 750
11843.93 798
11844.95 818
11845.98 807
11847.01 803
11848.04 845
11849.07 828
11850.09 829
11851.12 813
11852.15 836
11853.18 888
11854.21 845
11855.23 863
11856.26 878
11857.29 906
11858.32 888
11859.35 890
11860.38 930
11861.40 923
11862.43 914
11863.46 946
11864.49 938
11865.52 937
11866.55 949
11867.58 966
11868.60 936
11869.63 958
11870.66 983
11871.69 995
11872.72 977
11873.75 981
11874.78 1012
11875.81 999
11876.84 1021
11877.86 1042
11878.89 1060
11879.92 1067
11880.95 1067
11881.98 1106
11883.01 1142
11884.04 1154
11885.07 1118
11886.10 1113
11887.13 1126
11888.16 1125
11889.19 1171
11890.22 1216
11891.25 1229
11892.28 1248
11893.31 1260
11894.34 1282
11895.37 1279
11896.40 1309
11897.43 1377
11898.46 1380
11899.49 1421
11900.52 1489
11901.55 1553
11902.58 1565
11903.61 1538
11904.64 1556
11905.67 1593
11906.70 1625
11907.73 1621
11908.76 1600
11909.79 1579
11910.82 1554
11911.85 1519
11912.88 1481
11913.91 1508
11914.94 1445
11915.97 1362
11917.01 1380
11918.04 1359
11919.07 1330
11920.10 1310
11921.13 1354
11922.16 1308
11923.19 1286
11924.22 1359
11925.25 1391
11926.28 1413
11927.32 1451
11928.35 1462
11929.38 1523
11930.41 1531
11931.44 1569
11932.47 1596
11933.50 1541
11934.54 1617
11935.57 1566
11936.60 1516
11937.63 1495
11938.66 1446
11939.70 1423
11940.73 1422
11941.76 1347
11942.79 1310
11943.82 1247
11944.85 1225
11945.89 1199
11946.92 1206
11947.95 1158
11948.98 1139
11950.02 1142
11951.05 1107
11952.08 1104
11953.11 1084
11954.15 1076
11955.18 1084
11956.21 1067
11957.24 1077
11958.28 1010
11959.31 1032
11960.34 1057
11961.37 1039
11962.41 1047
11963.44 1034
11964.47 1047
11965.51 1020
11966.54 1026
11967.57 1064
11968.60 1088
11969.64 1075
11970.67 1077
11971.70 1116
11972.74 1052
11973.77 1104
11974.80 1093
11975.84 1112
11976.87 1089
11977.90 1091
11978.94 1110
11979.97 1052
11981.00 1076
11982.04 1117
11983.07 1100
11984.11 1101
11985.14 1115
11986.17 1145
11987.21 1139
11988.24 1107
11989.28 1103
11990.31 1138
11991.34 1200
11992.38 1223
11993.41 1166
11994.45 1159
11995.48 1190
11996.51 1188
11997.55 1174
11998.58 1144
11999.62 1157
12000.65 1236
12001.69 1265
12002.72 1238
12003.76 1200
12004.79 1224
12005.82 1283
12006.86 1276
12007.89 1256
12008.93 1236
12009.96 1254
12011.00 1293
12012.03 1279
12013.07 1215
12014.10 1332
12015.14 1301
12016.17 1290
12017.21 1347
12018.24 1336
12019.28 1305
12020.32 1322
12021.35 1315
12022.39 1350
12023.42 1347
12024.46 1309
12025.49 1323
12026.53 1320
12027.56 1342
12028.60 1372
12029.64 1348
12030.67 1337
12031.71 1375
12032.74 1351
12033.78 1344
12034.81 1344
12035.85 1314
12036.89 1323
12037.92 1333
12038.96 1376
12039.99 1368
12041.03 1304
12042.07 1330
12043.10 1318
12044.14 1286
12045.18 1240
12046.21 1322
12047.25 1308
12048.29 1295
12049.32 1286
12050.36 1335
12051.40 1382
12052.43 1382
12053.47 1351
12054.51 1359
12055.54 1341
12056.58 1345
12057.62 1394
12058.65 1324
12059.69 1309
12060.73 1317
12061.76 1347
12062.80 1351
12063.84 1298
12064.88 1250
12065.91 1244
12066.95 1253
12067.99 1245
12069.03 1261
12070.06 1219
12071.10 1170
12072.14 1178
12073.18 1185
12074.21 1132
12075.25 1146
12076.29 1148
12077.33 1146
12078.36 1080
12079.40 1108
12080.44 1099
12081.48 1109
12082.52 1122
12083.55 1101
12084.59 1090
12085.63 1078
12086.67 1074
12087.71 1086
12088.74 1078
12089.78 1091
12090.82 1074
12091.86 1061
12092.90 1078
12093.94 1123
12094.98 1116
12096.01 1088
12097.05 1160
12098.09 1120
12099.13 1150
12100.17 1174
12101.21 1177
12102.25 1140
12103.28 1163
12104.32 1172
12105.36 1181
12106.40 1173
12107.44 1167
12108.48 1141
12109.52 1164
12110.56 1095
12111.60 1087
12112.64 1082
12113.68 1082
12114.72 1045
12115.76 1062
12116.79 996
12117.83 973
12118.87 978
12119.91 977
12120.95 952
12121.99 908
12123.03 907
12124.07 907
12125.11 917
12126.15 934
12127.19 913
12128.23 924
12129.27 859
12130.31 881
12131.35 883
12132.39 884
12133.43 887
12134.47 892
12135.51 883
12136.55 912
12137.59 863
12138.63 905
12139.67 906
12140.71 868
12141.76 904
12142.80 843
12143.84 870
12144.88 843
12145.92 907
12146.96 897
12148.00 837
12149.04 856
12150.08 895
12151.12 874
12152.16 853
12153.20 827
12154.25 845
12155.29 831
12156.33 843
12157.37 823
12158.41 799
12159.45 822
12160.49 807
12161.53 825
12162.58 825
12163.62 821
12164.66 832
12165.70 822
12166.74 800
12167.78 796
12168.82 831
12169.87 841
12170.91 819
12171.95 820
12172.99 818
12174.03 818
12175.08 857
12176.12 820
12177.16 804
12178.20 775
12179.24 808
12180.29 806
12181.33 798
12182.37 799
12183.41 797
12184.46 814
12185.50 799
12186.54 789
12187.58 777
12188.63 760
12189.67 785
12190.71 798
12191.75 792
12192.80 755
12193.84 773
12194.88 772
12195.92 755
12196.97 760
12198.01 764
12199.05 751
12200.10 740
12201.14 738
12202.18 745
12203.23 723
12204.27 703
12205.31 724
12206.36 731
12207.40 715
12208.44 756
12209.49 709
12210.53 713
12211.57 742
12212.62 722
12213.66 749
12214.70 728
12215.75 719
12216.79 717
12217.84 699
12218.88 728
12219.92 750
12220.97 722
12222.01 719
12223.06 724
12224.10 727
12225.14 727
12226.19 706
12227.23 713
12228.28 721
12229.32 694
12230.36 692
12231.41 704
12232.45 719
12233.50 725
12234.54 684
12235.59 686
12236.63 691
12237.68 711
12238.72 651
12239.77 673
12240.81 659
12241.86 690
12242.90 674
12243.94 661
12244.99 692
12246.03 715
12247.08 639
12248.13 684
12249.17 736
12250.22 705
12251.26 692
12252.31 664
12253.35 676
12254.40 665
12255.44 656
12256.49 645
12257.53 680
12258.58 638
12259.62 632
12260.67 625
12261.72 617
12262.76 634
12263.81 633
12264.85 637
12265.90 612
12266.94 616
12267.99 652
12269.04 621
12270.08 625
12271.13 670
12272.17 645
12273.22 608
12274.27 626
12275.31 598
12276.36 606
12277.41 640
12278.45 604
12279.50 623
12280.55 622
12281.59 582
12282.64 593
12283.69 613
12284.73 600
12285.78 592
12286.83 609
12287.87 595
12288.92 616
12289.97 578
12291.01 596
12292.06 608
12293.11 610
12294.15 587
12295.20 568
12296.25 580
12297.30 575
12298.34 553
12299.39 586
12300.44 568
12301.48 589
12302.53 578
12303.58 573
12304.63 585
12305.67 553
12306.72 599
12307.77 543
12308.82 556
12309.87 602
12310.91 626
12311.96 591
12313.01 562
12314.06 560
12315.10 580
12316.15 583
12317.20 554
12318.25 573
12319.30 561
12320.34 571
12321.39 571
12322.44 604
12323.49 547
12324.54 557
12325.59 603
12326.63 586
12327.68 565
12328.73 584
12329.78 561
12330.83 574
12331.88 556
12332.93 598
12333.98 584
12335.02 588
12336.07 583
12337.12 571
12338.17 570
12339.22 583
12340.27 557
12341.32 573
12342.37 599
12343.42 553
12344.47 562
12345.51 571
12346.56 587
12347.61 585
12348.66 592
12349.71 592
12350.76 605
12351.81 577
12352.86 561
12353.91 600
12354.96 577
12356.01 571
12357.06 585
12358.11 606
12359.16 610
12360.21 589
12361.26 557
12362.31 589
12363.36 604
12364.41 588
12365.46 559
12366.51 571
12367.56 600
12368.61 598
12369.66 594
12370.71 607
12371.76 586
12372.81 585
12373.86 608
12374.91 588
12375.96 587
12377.01 558
12378.06 607
12379.11 581
12380.17 580
12381.22 609
12382.27 599
12383.32 616
12384.37 588
12385.42 588
12386.47 573
12387.52 609
12388.57 602
12389.62 596
12390.67 594
12391.73 568
12392.78 568
12393.83 573
12394.88 601
12395.93 589
12396.98 598
12398.03 625
12399.09 594
12400.14 607
12401.19 602
12402.24 600
12403.29 584
12404.34 585
12405.40 581
12406.45 634
12407.50 637
12408.55 598
12409.60 624
12410.66 671
12411.71 654
12412.76 628
12413.81 628
12414.86 636
12415.92 629
12416.97 680
12418.02 646
12419.07 619
12420.13 612
12421.18 637
12422.23 637
12423.28 638
12424.34 620
12425.39 640
12426.44 636
12427.49 657
12428.55 650
12429.60 678
12430.65 635
12431.71 641
12432.76 657
12433.81 643
12434.86 643
12435.92 643
12436.97 704
12438.02 687
12439.08 640
12440.13 652
12441.18 663
12442.24 646
12443.29 658
12444.34 634
12445.40 653
12446.45 658
12447.50 655
12448.56 670
12449.61 644
12450.67 682
12451.72 663
12452.77 676
12453.83 708
12454.88 680
12455.94 691
12456.99 696
12458.04 714
12459.10 700
12460.15 696
12461.21 742
12462.26 731
12463.31 727
12464.37 741
12465.42 782
12466.48 818
12467.53 806
12468.59 821
12469.64 882
12470.70 851
12471.75 929
12472.80 955
12473.86 968
12474.91 981
12475.97 1003
12477.02 1093
12478.08 1073
12479.13 1071
12480.19 1084
12481.24 1050
12482.30 1092
12483.35 1033
12484.41 1021
12485.46 996
12486.52 1016
12487.57 966
12488.63 965
12489.69 915
12490.74 891
12491.80 855
12492.85 879
12493.91 848
12494.96 827
12496.02 794
12497.07 777
12498.13 777
12499.19 764
12500.24 778
12501.30 800
12502.35 776
12503.41 803
12504.47 786
12505.52 751
12506.58 745
12507.63 778
12508.69 831
12509.75 776
12510.80 779
12511.86 804
12512.91 790
12513.97 803
12515.03 812
12516.08 800
12517.14 809
12518.20 791
12519.25 789
12520.31 785
12521.37 740
12522.42 754
12523.48 799
12524.54 798
12525.59 752
12526.65 746
12527.71 799
12528.77 794
12529.82 771
12530.88 760
12531.94 753
12532.99 783
12534.05 785
12535.11 796
12536.17 835
12537.22 823
12538.28 838
12539.34 854
12540.40 839
12541.45 838
12542.51 869
12543.57 874
12544.63 900
12545.68 884
12546.74 932
12547.80 1004
12548.86 1019
12549.92 1004
12550.97 1038
12552.03 1030
12553.09 1057
12554.15 1034
12555.21 1036
12556.26 1062
12557.32 1081
12558.38 1044
12559.44 1013
12560.50 986
12561.56 953
12562.61 919
12563.67 951
12564.73 917
12565.79 850
12566.85 851
12567.91 862
12568.97 852
12570.02 824
12571.08 804
12572.14 789
12573.20 800
12574.26 793
12575.32 781
12576.38 786
12577.44 768
12578.50 804
12579.56 793
12580.61 786
12581.67 796
12582.73 779
12583.79 825
12584.85 776
12585.91 799
12586.97 810
12588.03 778
12589.09 758
12590.15 785
12591.21 772
12592.27 743
12593.33 744
12594.39 785
12595.45 792
12596.51 787
12597.57 789
12598.63 779
12599.69 774
12600.75 775
12601.81 778
12602.87 765
12603.93 772
12604.99 792
12606.05 752
12607.11 777
12608.17 785
12609.23 765
12610.29 807
12611.35 815
12612.41 839
12613.47 866
12614.53 792
12615.59 809
12616.66 820
12617.72 862
12618.78 841
12619.84 856
12620.90 853
12621.96 839
12623.02 859
12624.08 855
12625.14 862
12626.20 879
12627.26 931
12628.33 917
12629.39 903
12630.45 902
12631.51 922
12632.57 896
12633.63 880
12634.69 904
12635.76 887
12636.82 888
12637.88 875
12638.94 858
12640.00 839
12641.06 849
12642.13 842
12643.19 835
12644.25 834
12645.31 797
12646.37 763
12647.44 797
12648.50 789
12649.56 787
12650.62 749
12651.68 744
12652.75 743
12653.81 759
12654.87 745
12655.93 766
12657.00 711
12658.06 723
12659.12 728
12660.18 741
12661.25 752
12662.31 749
12663.37 749
12664.43 711
12665.50 772
12666.56 779
12667.62 735
12668.69 784
12669.75 758
12670.81 781
12671.88 758
12672.94 717
12674.00 755
12675.06 741
12676.13 738
12677.19 749
12678.25 774
12679.32 769
12680.38 769
12681.44 782
12682.51 765
12683.57 757
12684.64 774
12685.70 772
12686.76 768
12687.83 791
12688.89 745
12689.95 738
12691.02 740
12692.08 737
12693.15 749
12694.21 750
12695.27 740
12696.34 764
12697.40 741
12698.47 783
12699.53 812
12700.59 752
12701.66 756
12702.72 763
12703.79 799
12704.85 762
12705.92 773
12706.98 790
12708.05 788
12709.11 818
12710.18 769
12711.24 780
12712.30 762
12713.37 785
12714.43 806
12715.50 780
12716.56 807
12717.63 796
12718.69 783
12719.76 798
12720.82 785
12721.89 798
12722.95 838
12724.02 791
12725.09 819
12726.15 793
12727.22 823
12728.28 818
12729.35 809
12730.41 799
12731.48 862
12732.54 836
12733.61 840
12734.68 810
12735.74 861
12736.81 849
12737.87 863
12738.94 839
12740.00 787
12741.07 806
12742.14 812
12743.20 793
12744.27 778
12745.33 799
12746.40 807
12747.47 814
12748.53 778
12749.60 788
12750.67 781
12751.73 775
12752.80 742
12753.87 749
12754.93 762
12756.00 753
12757.07 757
12758.13 745
12759.20 745
12760.27 748
12761.33 779
12762.40 763
12763.47 743
12764.53 761
12765.60 753
12766.67 769
12767.73 787
12768.80 754
12769.87 773
12770.94 770
12772.00 764
12773.07 747
12774.14 717
12775.21 736
12776.27 736
12777.34 695
12778.41 720
12779.48 770
12780.54 727
12781.61 697
12782.68 712
12783.75 686
12784.81 694
12785.88 680
12786.95 707
12788.02 669
12789.09 676
12790.15 703
12791.22 687
12792.29 662
12793.36 687
12794.43 681
12795.49 643
12796.56 678
12797.63 699
12798.70 680
12799.77 698
12800.84 665
12801.90 641
12802.97 659
12804.04 677
12805.11 675
12806.18 661
12807.25 699
12808.32 679
12809.39 689
12810.45 684
12811.52 655
12812.59 723
12813.66 723
12814.73 690
12815.80 687
12816.87 711
12817.94 710
12819.01 752
12820.08 723
12821.15 763
12822.21 733
12823.28 741
12824.35 717
12825.42 698
12826.49 717
12827.56 758
12828.63 727
12829.70 709
12830.77 664
12831.84 701
12832.91 721
12833.98 701
12835.05 694
12836.12 690
12837.19 679
12838.26 698
12839.33 683
12840.40 628
12841.47 619
12842.54 636
12843.61 675
12844.68 612
12845.75 623
12846.82 606
12847.89 598
12848.96 614
12850.03 585
12851.10 606
12852.18 600
12853.25 588
12854.32 575
12855.39 571
12856.46 588
12857.53 551
12858.60 549
12859.67 540
12860.74 544
12861.81 545
12862.88 544
12863.96 553
12865.03 522
12866.10 561
12867.17 571
12868.24 581
12869.31 561
12870.38 564
12871.45 523
12872.53 534
12873.60 523
12874.67 544
12875.74 580
12876.81 545
12877.88 550
12878.96 535
12880.03 517
12881.10 503
12882.17 508
12883.24 547
12884.31 561
12885.39 522
12886.46 533
12887.53 521
12888.60 542
12889.68 513
12890.75 529
12891.82 551
12892.89 529
12893.96 532
12895.04 531
12896.11 527
12897.18 516
12898.25 499
12899.33 486
12900.40 524
12901.47 531
12902.54 514
12903.62 514
12904.69 507
12905.76 511
12906.84 513
12907.91 503
12908.98 499
12910.06 486
12911.13 483
12912.20 522
12913.27 511
12914.35 488
12915.42 512
12916.49 508
12917.57 503
12918.64 471
12919.71 472
12920.79 514
12921.86 489
12922.94 480
12924.01 462
12925.08 476
12926.16 510
12927.23 466
12928.30 500
12929.38 479
12930.45 484
12931.53 463
12932.60 482
12933.67 465
12934.75 472
12935.82 445
12936.90 472
12937.97 482
12939.04 462
12940.12 470
12941.19 464
12942.27 498
12943.34 455
12944.42 462
12945.49 486
12946.56 505
12947.64 485
12948.71 458
12949.79 428
12950.86 451
12951.94 475
12953.01 438
12954.09 469
12955.16 435
12956.24 475
12957.31 468
12958.39 450
12959.46 444
12960.54 458
12961.61 474
12962.69 465
12963.76 453
12964.84 424
12965.91 452
12966.99 454
12968.07 416
12969.14 453
12970.22 451
12971.29 439
12972.37 455
12973.44 442
12974.52 454
12975.59 444
12976.67 432
12977.75 442
12978.82 442
12979.90 471
12980.97 445
12982.05 461
12983.13 461
12984.20 455
12985.28 468
12986.35 471
12987.43 471
12988.51 453
12989.58 439
12990.66 466
12991.74 448
12992.81 420
12993.89 419
12994.97 440
12996.04 456
12997.12 452
12998.20 409
12999.27 442
13000.35 432
13001.43 423
13002.50 427
13003.58 431
13004.66 443
13005.73 439
13006.81 456
13007.89 429
13008.97 427
13010.04 392
13011.12 459
13012.20 414
13013.27 440
13014.35 411
13015.43 440
13016.51 425
13017.58 439
13018.66 452
13019.74 432
13020.82 439
13021.89 444
13022.97 451
13024.05 403
13025.13 446
13026.21 421
13027.28 425
13028.36 434
13029.44 427
13030.52 441
13031.60 443
13032.67 445
13033.75 429
13034.83 436
13035.91 452
13036.99 447
13038.07 455
13039.14 453
13040.22 457
13041.30 431
13042.38 449
13043.46 438
13044.54 417
13045.62 443
13046.69 436
13047.77 464
13048.85 444
13049.93 445
13051.01 456
13052.09 431
13053.17 443
13054.25 415
13055.33 471
13056.40 441
13057.48 426
13058.56 430
13059.64 442
13060.72 424
13061.80 439
13062.88 426
13063.96 451
13065.04 453
13066.12 444
13067.20 448
13068.28 438
13069.36 449
13070.44 405
13071.52 457
13072.60 429
13073.68 429
13074.76 407
13075.84 465
13076.92 434
13078.00 440
13079.08 445
13080.16 463
13081.24 444
13082.32 448
13083.40 437
13084.48 437
13085.56 430
13086.64 470
13087.72 445
13088.80 444
13089.88 464
13090.96 430
13092.04 462
13093.12 455
13094.20 457
13095.28 438
13096.36 461
13097.44 457
13098.52 470
13099.61 435
13100.69 445
13101.77 471
13102.85 437
13103.93 454
13105.01 457
13106.09 439
13107.17 442
13108.25 439
13109.34 455
13110.42 459
13111.50 443
13112.58 459
13113.66 476
13114.74 463
13115.82 428
13116.91 447
13117.99 459
13119.07 471
13120.15 457
13121.23 479
13122.31 464
13123.40 462
13124.48 471
13125.56 437
13126.64 449
13127.72 473
13128.81 438
13129.89 467
13130.97 459
13132.05 467
13133.14 454
13134.22 514
13135.30 487
13136.38 464
13137.47 462
13138.55 484
13139.63 486
13140.71 501
13141.80 481
13142.88 503
13143.96 487
13145.04 505
13146.13 494
13147.21 474
13148.29 471
13149.38 507
13150.46 489
13151.54 473
13152.62 490
13153.71 488
13154.79 488
13155.87 501
13156.96 494
13158.04 484
13159.12 509
13160.21 520
13161.29 510
13162.37 499
13163.46 519
13164.54 491
13165.62 498
13166.71 506
13167.79 471
13168.88 484
13169.96 491
13171.04 477
13172.13 469
13173.21 488
13174.30 481
13175.38 486
13176.46 497
13177.55 501
13178.63 535
13179.72 502
13180.80 488
13181.88 515
13182.97 512
13184.05 477
13185.14 495
13186.22 500
13187.31 485
13188.39 504
13189.48 523
13190.56 506
13191.65 541
13192.73 480
13193.81 512
13194.90 515
13195.98 515
13197.07 496
13198.15 496
13199.24 482
13200.32 509
13201.41 526
13202.49 514
13203.58 557
13204.67 519
13205.75 547
13206.84 521
13207.92 509
13209.01 551
13210.09 550
13211.18 542
13212.26 511
13213.35 531
13214.43 559
13215.52 516
13216.61 496
13217.69 520
13218.78 567
13219.86 548
13220.95 571
13222.04 542
13223.12 535
13224.21 541
13225.29 525
13226.38 528
13227.47 570
13228.55 572
13229.64 546
13230.72 565
13231.81 569
13232.90 580
13233.98 544
13235.07 553
13236.16 580
13237.24 592
13238.33 588
13239.42 579
13240.50 591
13241.59 569
13242.68 573
13243.76 575
13244.85 579
13245.94 612
13247.02 595
13248.11 583
13249.20 561
13250.29 602
13251.37 613
13252.46 619
13253.55 585
13254.63 616
13255.72 622
13256.81 614
13257.90 633
13258.98 609
13260.07 581
13261.16 620
13262.25 647
13263.33 659
13264.42 633
13265.51 654
13266.60 625
13267.69 643
13268.77 637
13269.86 637
13270.95 658
13272.04 644
13273.13 663
13274.21 650
13275.30 674
13276.39 673
13277.48 683
13278.57 660
13279.65 682
13280.74 676
13281.83 701
13282.92 683
13284.01 684
13285.10 713
13286.19 709
13287.27 719
13288.36 695
13289.45 692
13290.54 708
13291.63 722
13292.72 728
13293.81 722
13294.90 718
13295.98 762
13297.07 718
13298.16 747
13299.25 752
13300.34 773
13301.43 767
13302.52 760
13303.61 785
13304.70 786
13305.79 779
13306.88 795
13307.97 810
13309.06 796
13310.15 799
13311.24 803
13312.32 833
13313.41 786
13314.50 803
13315.59 823
13316.68 811
13317.77 807
13318.86 835
13319.95 830
13321.04 827
13322.13 825
13323.22 812
13324.31 858
13325.40 844
13326.49 834
13327.58 854
13328.68 841
13329.77 834
13330.86 873
13331.95 869
13333.04 860
13334.13 835
13335.22 859
13336.31 862
13337.40 887
13338.49 880
13339.58 900
13340.67 906
13341.76 893
13342.85 867
13343.94 911
13345.04 933
13346.13 895
13347.22 897
13348.31 902
13349.40 907
13350.49 903
13351.58 905
13352.67 931
13353.77 899
13354.86 922
13355.95 944
13357.04 927
13358.13 940
13359.22 958
13360.31 950
13361.41 966
13362.50 972
13363.59 949
13364.68 943
13365.77 941
13366.87 953
13367.96 978
13369.05 981
13370.14 978
13371.23 981
13372.33 968
13373.42 989
13374.51 969
13375.60 978
13376.69 963
13377.79 967
13378.88 923
13379.97 939
13381.06 872
13382.16 902
13383.25 898
13384.34 869
13385.43 856
13386.53 835
13387.62 848
13388.71 825
13389.81 822
13390.90 822
13391.99 826
13393.08 855
13394.18 825
13395.27 810
13396.36 831
13397.46 804
13398.55 800
13399.64 817
13400.74 781
13401.83 829
13402.92 837
13404.02 801
13405.11 800
13406.20 812
13407.30 810
13408.39 819
13409.48 807
13410.58 818
13411.67 824
13412.77 847
13413.86 787
13414.95 802
13416.05 804
13417.14 780
13418.23 819
13419.33 806
13420.42 798
13421.52 771
13422.61 835
13423.71 859
13424.80 827
13425.89 853
13426.99 814
13428.08 816
13429.18 837
13430.27 823
13431.37 842
13432.46 808
13433.56 831
13434.65 838
13435.74 843
13436.84 832
13437.93 831
13439.03 847
13440.12 849
13441.22 877
13442.31 870
13443.41 892
13444.50 908
13445.60 895
13446.69 849
13447.79 879
13448.88 916
13449.98 902
13451.08 864
13452.17 888
13453.27 896
13454.36 944
13455.46 911
13456.55 903
13457.65 921
13458.74 958
13459.84 957
13460.94 918
13462.03 900
13463.13 930
13464.22 948
13465.32 947
13466.41 919
13467.51 942
13468.61 923
13469.70 946
13470.80 1001
13471.90 944
13472.99 955
13474.09 985
13475.18 975
13476.28 1008
13477.38 986
13478.47 979
13479.57 982
13480.67 990
13481.76 977
13482.86 961
13483.96 991
13485.05 968
13486.15 980
13487.25 1000
13488.34 1002
13489.44 979
13490.54 1042
13491.63 1001
13492.73 1000
13493.83 1026
13494.93 1100
13496.02 1048
13497.12 1101
13498.22 1081
13499.31 1072
13500.41 1079
13501.51 1104
13502.61 1104
13503.70 1123
13504.80 1118
13505.90 1095
13507.00 1095
13508.09 1103
13509.19 1073
13510.29 1087
13511.39 1062
13512.49 1041
13513.58 1035
13514.68 1052
13515.78 1020
13516.88 1018
13517.98 1050
13519.07 997
13520.17 1016
13521.27 978
13522.37 966
13523.47 1010
13524.57 952
13525.66 1009
13526.76 981
13527.86 987
13528.96 983
13530.06 919
13531.16 962
13532.25 982
13533.35 967
13534.45 956
13535.55 930
13536.65 957
13537.75 926
13538.85 948
13539.95 922
13541.05 933
13542.14 910
13543.24 909
13544.34 870
13545.44 857
13546.54 892
13547.64 871
13548.74 860
13549.84 848
13550.94 877
13552.04 825
13553.14 878
13554.24 839
13555.34 839
13556.44 823
13557.54 807
13558.64 810
13559.74 817
13560.84 837
13561.94 815
13563.04 832
13564.13 891
13565.23 873
13566.34 822
13567.44 829
13568.54 852
13569.64 853
13570.74 816
13571.84 840
13572.94 870
13574.04 816
13575.14 834
13576.24 814
13577.34 838
13578.44 817
13579.54 872
13580.64 836
13581.74 848
13582.84 875
13583.94 883
13585.04 865
13586.14 880
13587.24 864
13588.35 894
13589.45 877
13590.55 834
13591.65 858
13592.75 855
13593.85 854
13594.95 866
13596.05 921
13597.15 882
13598.26 896
13599.36 874
13600.46 892
13601.56 860
13602.66 864
13603.76 881
13604.86 915
13605.97 925
13607.07 901
13608.17 850
13609.27 900
13610.37 904
13611.47 911
13612.58 901
13613.68 912
13614.78 918
13615.88 916
13616.98 948
13618.09 949
13619.19 926
13620.29 921
13621.39 970
13622.50 937
13623.60 928
13624.70 934
13625.80 948
13626.91 962
13628.01 948
13629.11 947
13630.21 949
13631.32 969
13632.42 967
13633.52 996
13634.62 942
13635.73 940
13636.83 984
13637.93 964
13639.04 956
13640.14 935
13641.24 1002
13642.35 983
13643.45 985
13644.55 941
13645.65 983
13646.76 944
13647.86 962
13648.96 954
13650.07 924
13651.17 937
13652.28 958
13653.38 952
13654.48 943
13655.59 910
13656.69 902
13657.79 939
13658.90 899
13660.00 904
13661.11 881
13662.21 906
13663.31 847
13664.42 888
13665.52 897
13666.63 871
13667.73 893
13668.83 876
13669.94 885
13671.04 867
13672.15 886
13673.25 891
13674.36 885
13675.46 888
13676.56 881
13677.67 861
13678.77 868
13679.88 865
13680.98 886
13682.09 878
13683.19 851
13684.30 867
13685.40 822
13686.51 840
13687.61 851
13688.72 845
13689.82 842
13690.93 881
13692.03 877
13693.14 864
13694.24 873
13695.35 888
13696.45 871
13697.56 894
13698.66 897
13699.77 896
13700.87 894
13701.98 925
13703.09 908
13704.19 922
13705.30 936
13706.40 899
13707.51 922
13708.61 916
13709.72 952
13710.83 920
13711.93 937
13713.04 939
13714.14 938
13715.25 963
13716.36 978
13717.46 957
13718.57 956
13719.67 957
13720.78 992
13721.89 1012
13722.99 975
13724.10 995
13725.21 975
13726.31 976
13727.42 1018
13728.53 1011
13729.63 1015
13730.74 1005
13731.85 1056
13732.95 1023
13734.06 1062
13735.17 1080
13736.27 1096
13737.38 1090
13738.49 1062
13739.59 1060
13740.70 1092
13741.81 1081
13742.92 1104
13744.02 1109
13745.13 1165
13746.24 1113
13747.35 1157
13748.45 1156
13749.56 1169
13750.67 1151
13751.78 1132
13752.88 1132
13753.99 1157
13755.10 1187
13756.21 1225
13757.31 1249
13758.42 1265
13759.53 1280
13760.64 1272
13761.75 1334
13762.85 1353
13763.96 1407
13765.07 1364
13766.18 1445
13767.29 1443
13768.39 1470
13769.50 1496
13770.61 1544
13771.72 1510
13772.83 1571
13773.94 1554
13775.04 1555
13776.15 1574
13777.26 1547
13778.37 1566
13779.48 1572
13780.59 1602
13781.70 1462
13782.80 1451
13783.91 1484
13785.02 1431
13786.13 1388
13787.24 1333
13788.35 1267
13789.46 1263
13790.57 1232
13791.68 1200
13792.79 1208
13793.90 1163
13795.00 1174
13796.11 1081
13797.22 1043
13798.33 1045
13799.44 1045
13800.55 1034
13801.66 1024
13802.77 968
13803.88 995
13804.99 998
13806.10 1005
13807.21 956
13808.32 974
13809.43 982
13810.54 941
13811.65 973
13812.76 959
13813.87 969
13814.98 969
13816.09 980
13817.20 953
13818.31 926
13819.42 968
13820.53 926
13821.64 899
13822.75 890
13823.86 920
13824.97 917
13826.08 938
13827.19 890
13828.30 935
13829.41 874
13830.53 866
13831.64 930
13832.75 916
13833.86 890
13834.97 880
13836.08 946
13837.19 921
13838.30 889
13839.41 874
13840.52 914
13841.64 906
13842.75 904
13843.86 893
13844.97 914
13846.08 903
13847.19 893
13848.30 933
13849.41 887
13850.53 951
13851.64 957
13852.75 937
13853.86 922
13854.97 937
13856.08 932
13857.20 922
13858.31 932
13859.42 962
13860.53 944
13861.64 933
13862.76 921
13863.87 972
13864.98 890
13866.09 917
13867.20 931
13868.32 962
13869.43 954
13870.54 958
13871.65 970
13872.77 939
13873.88 935
13874.99 965
13876.10 993
13877.22 972
13878.33 951
13879.44 963
13880.55 954
13881.67 988
13882.78 1011
13883.89 1034
13885.01 1038
13886.12 983
13887.23 1015
13888.34 1022
13889.46 1045
13890.57 1038
13891.68 1037
13892.80 1082
13893.91 1110
13895.02 1094
13896.14 1093
13897.25 1092
13898.36 1074
13899.48 1088
13900.59 1078
13901.70 1067
13902.82 1082
13903.93 1034
13905.05 1030
13906.16 1038
13907.27 1044
13908.39 1026
13909.50 1016
13910.61 986
13911.73 987
13912.84 1013
13913.96 979
13915.07 971
13916.19 940
13917.30 912
13918.41 932
13919.53 894
13920.64 905
13921.76 880
13922.87 923
13923.99 922
13925.10 903
13926.21 910
13927.33 928
13928.44 921
13929.56 906
13930.67 925
13931.79 888
13932.90 893
13934.02 902
13935.13 892
13936.25 894
13937.36 883
13938.48 915
13939.59 906
13940.71 905
13941.82 875
13942.94 898
13944.05 879
13945.17 892
13946.28 862
13947.40 900
13948.52 857
13949.63 861
13950.75 876
13951.86 874
13952.98 846
13954.09 837
13955.21 846
13956.32 853
13957.44 836
13958.56 830
13959.67 872
13960.79 852
13961.90 828
13963.02 833
13964.14 846
13965.25 858
13966.37 831
13967.48 829
13968.60 856
13969.72 855
13970.83 836
13971.95 862
13973.07 854
13974.18 870
13975.30 839
13976.42 838
13977.53 869
13978.65 930
13979.77 870
13980.88 868
13982.00 873
13983.12 869
13984.23 844
13985.35 864
13986.47 868
13987.58 866
13988.70 844
13989.82 855
13990.94 868
13992.05 861
13993.17 863
13994.29 889
13995.40 849
13996.52 959
13997.64 883
13998.76 929
13999.87 892
14000.99 892
14002.11 912
14003.23 864
14004.35 875
14005.46 912
14006.58 944
14007.70 918
14008.82 871
14009.93 905
14011.05 907
14012.17 920
14013.29 915
14014.41 883
14015.52 906
14016.64 910
14017.76 943
14018.88 942
14020.00 929
14021.12 917
14022.23 902
14023.35 923
14024.47 918
14025.59 935
14026.71 950
14027.83 967
14028.95 922
14030.06 963
14031.18 966
14032.30 954
14033.42 936
14034.54 902
14035.66 947
14036.78 939
14037.90 995
14039.02 957
14040.14 939
14041.25 964
14042.37 977
14043.49 999
14044.61 999
14045.73 984
14046.85 985
14047.97 1025
14049.09 1019
14050.21 1026
14051.33 1048
14052.45 1012
14053.57 1019
14054.69 1086
14055.81 1093
14056.93 1062
14058.05 1057
14059.17 1053
14060.29 1065
14061.41 1099
14062.53 1106
14063.65 1165
14064.77 1135
14065.89 1155
14067.01 1116
14068.13 1117
14069.25 1193
14070.37 1178
14071.49 1210
14072.61 1196
14073.73 1177
14074.85 1189
14075.97 1249
14077.09 1217
14078.21 1256
14079.33 1234
14080.45 1292
14081.57 1268
14082.69 1286
14083.82 1294
14084.94 1295
14086.06 1340
14087.18 1290
14088.30 1305
14089.42 1297
14090.54 1303
14091.66 1293
14092.78 1287
14093.91 1324
14095.03 1293
14096.15 1282
14097.27 1304
14098.39 1295
14099.51 1257
14100.63 1287
14101.76 1319
14102.88 1275
14104.00 1272
14105.12 1266
14106.24 1276
14107.36 1232
14108.49 1257
14109.61 1219
14110.73 1237
14111.85 1208
14112.97 1138
14114.10 1153
14115.22 1143
14116.34 1189
14117.46 1189
14118.58 1183
14119.71 1146
14120.83 1085
14121.95 1072
14123.07 1088
14124.20 1086
14125.32 1066
14126.44 1004
14127.56 1067
14128.69 1063
14129.81 1058
14130.93 1064
14132.06 1013
14133.18 1025
14134.30 1000
14135.42 985
14136.55 1013
14137.67 1016
14138.79 995
14139.92 1008
14141.04 985
14142.16 951
14143.29 970
14144.41 980
14145.53 977
14146.66 971
14147.78 993
14148.90 993
14150.03 966
14151.15 1003
14152.27 973
14153.40 922
14154.52 921
14155.64 942
14156.77 923
14157.89 916
14159.02 922
14160.14 917
14161.26 913
14162.39 909
14163.51 912
14164.64 908
14165.76 934
14166.88 906
14168.01 931
14169.13 917
14170.26 908
14171.38 908
14172.51 896
14173.63 904
14174.75 890
14175.88 893
14177.00 886
14178.13 888
14179.25 892
14180.38 898
14181.50 919
14182.63 898
14183.75 886
14184.88 870
14186.00 894
14187.13 846
14188.25 887
14189.38 899
14190.50 904
14191.63 883
14192.75 870
14193.88 880
14195.00 871
14196.13 847
14197.25 875
14198.38 893
14199.50 857
14200.63 854
14201.76 871
14202.88 922
14204.01 873
14205.13 836
14206.26 849
14207.38 871
14208.51 837
14209.64 838
14210.76 851
14211.89 816
14213.01 853
14214.14 819
14215.27 826
14216.39 833
14217.52 821
14218.64 851
14219.77 852
14220.90 792
14222.02 810
14223.15 820
14224.28 855
14225.40 792
14226.53 821
14227.66 800
14228.78 814
14229.91 815
14231.04 782
14232.16 825
14233.29 763
14234.42 781
14235.54 807
14236.67 794
14237.80 811
14238.92 790
14240.05 794
14241.18 799
14242.31 766
14243.43 802
14244.56 799
14245.69 787
14246.82 761
14247.94 762
14249.07 756
14250.20 748
14251.33 741
14252.45 752
14253.58 755
14254.71 754
14255.84 738
14256.96 754
14258.09 769
14259.22 768
14260.35 731
14261.47 754
14262.60 749
14263.73 739
14264.86 742
14265.99 729
14267.12 729
14268.24 717
14269.37 717
14270.50 713
14271.63 701
14272.76 715
14273.89 717
14275.01 719
14276.14 688
14277.27 727
14278.40 703
14279.53 722
14280.66 692
14281.79 693
14282.91 678
14284.04 660
14285.17 697
14286.30 715
14287.43 675
14288.56 669
14289.69 662
14290.82 670
14291.95 716
14293.08 692
14294.20 692
14295.33 699
14296.46 681
14297.59 699
14298.72 666
14299.85 651
14300.98 629
14302.11 608
14303.24 653
14304.37 652
14305.50 663
14306.63 645
14307.76 649
14308.89 668
14310.02 657
14311.15 665
14312.28 614
14313.41 636
14314.54 647
14315.67 649
14316.80 624
14317.93 620
14319.06 601
14320.19 615
14321.32 610
14322.45 598
14323.58 610
14324.71 610
14325.84 653
14326.97 609
14328.10 606
14329.23 604
14330.36 618
14331.49 599
14332.62 609
14333.76 577
14334.89 625
14336.02 602
14337.15 636
14338.28 614
14339.41 578
14340.54 611
14341.67 607
14342.80 601
14343.93 594
14345.07 599
14346.20 625
14347.33 592
14348.46 592
14349.59 619
14350.72 588
14351.85 592
14352.99 582
14354.12 580
14355.25 585
14356.38 564
14357.51 557
14358.64 600
14359.78 610
14360.91 578
14362.04 572
14363.17 558
14364.30 580
14365.44 587
14366.57 583
14367.70 567
14368.83 541
14369.96 566
14371.10 606
14372.23 585
14373.36 544
14374.49 580
14375.63 582
14376.76 581
14377.89 587
14379.02 584
14380.16 584
14381.29 608
14382.42 626
14383.55 582
14384.69 555
14385.82 577
14386.95 588
14388.09 564
14389.22 574
14390.35 588
14391.49 584
14392.62 586
14393.75 625
14394.89 601
14396.02 569
14397.15 586
14398.28 598
14399.42 597
14400.55 574
14401.69 578
14402.82 605
14403.95 563
14405.09 569
14406.22 586
14407.35 597
14408.49 577
14409.62 589
14410.75 577
14411.89 569
14413.02 614
14414.16 601
14415.29 567
14416.42 572
14417.56 596
14418.69 573
14419.83 569
14420.96 600
14422.10 570
14423.23 586
14424.36 587
14425.50 575
14426.63 583
14427.77 606
14428.90 588
14430.04 608
14431.17 601
14432.31 603
14433.44 634
14434.58 588
14435.71 577
14436.85 587
14437.98 580
14439.12 564
14440.25 591
14441.39 562
14442.52 569
14443.66 546
14444.79 570
14445.93 586
14447.06 585
14448.20 586
14449.33 578
14450.47 596
14451.60 575
14452.74 574
14453.87 577
14455.01 586
14456.14 544
14457.28 583
14458.42 594
14459.55 609
14460.69 598
14461.82 600
14462.96 579
14464.10 556
14465.23 587
14466.37 574
14467.50 574
14468.64 561
14469.78 567
14470.91 573
14472.05 583
14473.18 547
14474.32 611
14475.46 611
14476.59 573
14477.73 583
14478.87 578
14480.00 580
14481.14 550
14482.28 558
14483.41 589
14484.55 574
14485.69 562
14486.82 538
14487.96 554
14489.10 562
14490.23 567
14491.37 573
14492.51 593
14493.65 562
14494.78 566
14495.92 584
14497.06 544
14498.19 554
14499.33 539
14500.47 567
14501.61 560
14502.74 568
14503.88 577
14505.02 574
14506.16 553
14507.29 568
14508.43 574
14509.57 590
14510.71 566
14511.85 555
14512.98 573
14514.12 565
14515.26 573
14516.40 569
14517.54 570
14518.67 583
14519.81 601
14520.95 581
14522.09 555
14523.23 560
14524.36 542
14525.50 574
14526.64 581
14527.78 564
14528.92 576
14530.06 592
14531.19 573
14532.33 571
14533.47 568
14534.61 606
14535.75 620
14536.89 586
14538.03 566
14539.17 573
14540.31 593
14541.44 564
14542.58 572
14543.72 582
14544.86 586
14546.00 587
14547.14 605
14548.28 580
14549.42 591
14550.56 598
14551.70 590
14552.84 583
14553.98 603
14555.12 594
14556.25 595
14557.39 589
14558.53 614
14559.67 589
14560.81 610
14561.95 631
14563.09 623
14564.23 630
14565.37 637
14566.51 616
14567.65 657
14568.79 645
14569.93 644
14571.07 655
14572.21 621
14573.35 626
14574.49 653
14575.63 655
14576.77 665
14577.92 645
14579.06 676
14580.20 655
14581.34 669
14582.48 672
14583.62 657
14584.76 711
14585.90 675
14587.04 674
14588.18 662
14589.32 689
14590.46 702
14591.60 682
14592.74 723
14593.89 748
14595.03 731
14596.17 723
14597.31 712
14598.45 717
14599.59 728
14600.73 771
14601.87 733
14603.02 739
14604.16 753
14605.30 779
14606.44 771
14607.58 739
14608.72 764
14609.86 753
14611.01 828
14612.15 801
14613.29 800
14614.43 793
14615.57 813
14616.72 833
14617.86 839
14619.00 810
14620.14 802
14621.28 835
14622.43 869
14623.57 831
14624.71 841
14625.85 860
14627.00 874
14628.14 895
14629.28 888
14630.42 917
14631.56 957
14632.71 919
14633.85 971
14634.99 934
14636.14 953
14637.28 968
14638.42 981
14639.56 992
14640.71 980
14641.85 971
14642.99 917
14644.14 942
14645.28 914
14646.42 900
14647.56 886
14648.71 844
14649.85 864
14650.99 791
14652.14 801
14653.28 781
14654.42 775
14655.57 753
14656.71 773
14657.85 762
14659.00 730
14660.14 709
14661.29 680
14662.43 707
14663.57 684
14664.72 660
14665.86 661
14667.00 654
14668.15 659
14669.29 652
14670.44 657
14671.58 656
14672.73 627
14673.87 648
14675.01 611
14676.16 622
14677.30 589
14678.45 581
14679.59 623
14680.74 588
14681.88 578
14683.02 593
14684.17 614
14685.31 589
14686.46 579
14687.60 573
14688.75 568
14689.89 551
14691.04 582
14692.18 541
14693.33 525
14694.47 545
14695.62 570
14696.76 582
14697.91 555
14699.05 522
14700.20 552
14701.34 544
14702.49 547
14703.63 535
14704.78 538
14705.92 549
14707.07 570
14708.22 555
14709.36 521
14710.51 565
14711.65 546
14712.80 548
14713.94 555
14715.09 555
14716.23 541
14717.38 514
14718.53 556
14719.67 544
14720.82 521
14721.96 531
14723.11 538
14724.26 518
14725.40 554
14726.55 523
14727.70 528
14728.84 547
14729.99 533
14731.13 525
14732.28 522
14733.43 504
14734.57 496
14735.72 509
14736.87 505
14738.01 517
14739.16 503
14740.31 511
14741.45 556
14742.60 541
14743.75 496
14744.89 514
14746.04 510
14747.19 517
14748.34 503
14749.48 518
14750.63 478
14751.78 473
14752.92 494
14754.07 481
14755.22 512
14756.37 504
14757.51 512
14758.66 483
14759.81 521
14760.96 495
14762.10 505
14763.25 487
14764.40 489
14765.55 484
14766.70 486
14767.84 481
14768.99 485
14770.14 489
14771.29 480
14772.43 481
14773.58 481
14774.73 500
14775.88 482
14777.03 452
14778.18 468
14779.32 487
14780.47 478
14781.62 497
14782.77 478
14783.92 456
14785.07 450
14786.21 470
14787.36 453
14788.51 468
14789.66 465
14790.81 445
14791.96 471
14793.11 433
14794.26 431
14795.40 469
14796.55 444
14797.70 447
14798.85 421
14800.00 425
14801.15 421
14802.30 434
14803.45 462
14804.60 437
14805.75 433
14806.90 427
14808.05 417
14809.19 444
14810.34 409
14811.49 425
14812.64 405
14813.79 420
14814.94 437
14816.09 407
14817.24 428
14818.39 412
14819.54 420
14820.69 408
14821.84 428
14822.99 412
14824.14 420
14825.29 408
14826.44 384
14827.59 397
14828.74 397
14829.89 388
14831.04 424
14832.19 370
14833.34 391
14834.49 397
14835.64 412
14836.79 409
14837.95 427
14839.10 405
14840.25 388
14841.40 390
14842.55 380
14843.70 394
14844.85 399
14846.00 402
14847.15 378
14848.30 383
14849.45 375
14850.60 407
14851.76 404
14852.91 388
14854.06 392
14855.21 346
14856.36 356
14857.51 411
14858.66 400
14859.81 405
14860.97 395
14862.12 399
14863.27 419
14864.42 385
14865.57 389
14866.72 395
14867.88 407
14869.03 386
14870.18 374
14871.33 371
14872.48 385
14873.64 394
14874.79 372
14875.94 399
14877.09 358
14878.24 377
14879.40 371
14880.55 392
14881.70 372
14882.85 392
14884.00 391
14885.16 347
14886.31 355
14887.46 360
14888.61 356
14889.77 377
14890.92 389
14892.07 371
14893.23 391
14894.38 358
14895.53 368
14896.68 372
14897.84 384
14898.99 365
14900.14 374
14901.30 365
14902.45 388
14903.60 394
14904.75 374
14905.91 370
14907.06 387
14908.21 361
14909.37 355
14910.52 377
14911.67 395
14912.83 387
14913.98 393
14915.14 428
14916.29 378
14917.44 382
14918.60 379
14919.75 360
14920.90 379
14922.06 372
14923.21 378
14924.37 385
14925.52 388
14926.67 375
14927.83 350
14928.98 381
14930.14 393
14931.29 400
14932.44 382
14933.60 371
14934.75 384
14935.91 387
14937.06 370
14938.22 386
14939.37 400
14940.52 388
14941.68 381
14942.83 381
14943.99 388
14945.14 404
14946.30 400
14947.45 402
14948.61 402
14949.76 402
14950.92 407
14952.07 400
14953.23 351
14954.38 391
14955.54 397
14956.69 387
14957.85 401
14959.00 403
14960.16 413
14961.31 398
14962.47 423
14963.62 386
14964.78 431
14965.94 420
14967.09 441
14968.25 427
14969.40 400
14970.56 405
14971.71 397
14972.87 430
14974.03 396
14975.18 416
14976.34 441
14977.49 386
14978.65 405
14979.81 421
14980.96 435
14982.12 414
14983.27 397
14984.43 420
14985.59 416
14986.74 422
14987.90 391
14989.06 390
14990.21 396
14991.37 395
14992.53 400
14993.68 377
14994.84 367
14996.00 366
14997.15 387
14998.31 368
14999.47 397
15000.62 392
15001.78 394
15002.94 387
15004.09 389
15005.25 374
15006.41 359
15007.56 362
15008.72 344
15009.88 382
15011.04 352
15012.19 369
15013.35 359
15014.51 371
15015.67 374
15016.82 377
15017.98 333
15019.14 373
15020.30 348
15021.45 365
15022.61 369
15023.77 367
15024.93 375
15026.08 338
15027.24 356
15028.40 346
15029.56 370
15030.72 360
15031.87 353
15033.03 351
15034.19 363
15035.35 347
15036.51 370
15037.67 359
15038.82 376
15039.98 376
15041.14 374
15042.30 377
15043.46 350
15044.62 355
15045.78 348
15046.93 353
15048.09 386
15049.25 370
15050.41 365
15051.57 376
15052.73 363
15053.89 343
15055.05 344
15056.20 373
15057.36 358
15058.52 324
15059.68 351
15060.84 364
15062.00 359
15063.16 344
15064.32 357
15065.48 360
15066.64 374
15067.80 343
15068.96 363
15070.12 359
15071.28 366
15072.44 369
15073.60 376
15074.76 373
15075.91 341
15077.07 353
15078.23 381
15079.39 389
15080.55 353
15081.71 362
15082.87 361
15084.03 353
15085.19 350
15086.35 367
15087.51 381
15088.68 350
15089.84 357
15091.00 365
15092.16 346
15093.32 349
15094.48 374
15095.64 373
15096.80 362
15097.96 360
15099.12 390
15100.28 416
15101.44 401
15102.60 364
15103.76 370
15104.92 389
15106.08 370
15107.25 380
15108.41 393
15109.57 374
15110.73 364
15111.89 415
15113.05 382
15114.21 376
15115.37 390
15116.54 387
15117.70 384
15118.86 385
15120.02 359
15121.18 380
15122.34 402
15123.50 391
15124.67 388
15125.83 368
15126.99 394
15128.15 378
15129.31 376
15130.47 377
15131.64 397
15132.80 399
15133.96 403
15135.12 401
15136.28 443
15137.45 372
15138.61 402
15139.77 403
15140.93 413
15142.10 405
15143.26 420
15144.42 413
15145.58 389
15146.75 401
15147.91 410
15149.07 408
15150.23 410
15151.40 472
15152.56 440
15153.72 437
15154.88 387
15156.05 430
15157.21 413
15158.37 424
15159.54 443
15160.70 444
15161.86 425
15163.03 442
15164.19 443
15165.35 439
15166.52 424
15167.68 467
15168.84 462
15170.01 459
15171.17 464
15172.33 472
15173.50 474
15174.66 468
15175.82 444
15176.99 461
15178.15 472
15179.31 480
15180.48 473
15181.64 487
15182.81 497
15183.97 475
15185.13 496
15186.30 481
15187.46 490
15188.63 510
15189.79 492
15190.95 507
15192.12 495
15193.28 507
15194.45 506
15195.61 504
15196.78 533
15197.94 533
15199.10 477
15200.27 499
15201.43 520
15202.60 524
15203.76 512
15204.93 519
15206.09 524
15207.26 526
15208.42 526
15209.59 491
15210.75 523
15211.92 544
15213.08 555
15214.25 564
15215.41 548
15216.58 582
15217.74 549
15218.91 565
15220.07 550
15221.24 549
15222.40 578
15223.57 578
15224.74 583
15225.90 602
15227.07 603
15228.23 567
15229.40 593
15230.56 614
15231.73 618
15232.89 614
15234.06 642
15235.23 650
15236.39 623
15237.56 622
15238.72 646
15239.89 634
15241.06 616
15242.22 614
15243.39 637
15244.56 641
15245.72 633
15246.89 601
15248.05 615
15249.22 595
15250.39 635
15251.55 600
15252.72 602
15253.89 584
15255.05 590
15256.22 570
15257.39 555
15258.55 560
15259.72 557
15260.89 567
15262.05 515
15263.22 554
15264.39 539
15265.56 552
15266.72 543
15267.89 527
15269.06 533
15270.22 534
15271.39 541
15272.56 531
15273.73 542
15274.89 512
15276.06 508
15277.23 524
15278.40 518
15279.56 507
15280.73 528
15281.90 498
15283.07 500
15284.23 503
15285.40 499
15286.57 522
15287.74 513
15288.91 480
15290.07 498
15291.24 497
15292.41 507
15293.58 518
15294.75 506
15295.92 494
15297.08 476
15298.25 496
15299.42 511
15300.59 495
15301.76 459
15302.93 470
15304.09 480
15305.26 484
15306.43 483
15307.60 504
15308.77 495
15309.94 490
15311.11 480
15312.28 485
15313.44 519
15314.61 495
15315.78 511
15316.95 508
15318.12 517
15319.29 500
15320.46 528
15321.63 497
15322.80 492
15323.97 506
15325.14 509
15326.30 507
15327.47 512
15328.64 512
15329.81 535
15330.98 502
15332.15 498
15333.32 529
15334.49 505
15335.66 520
15336.83 527
15338.00 563
15339.17 546
15340.34 523
15341.51 480
15342.68 509
15343.85 534
15345.02 526
15346.19 549
15347.36 548
15348.53 545
15349.70 535
15350.87 546
15352.04 563
15353.21 543
15354.38 511
15355.55 553
15356.72 549
15357.90 560
15359.07 547
15360.24 565
15361.41 579
15362.58 597
15363.75 575
15364.92 582
15366.09 614
15367.26 572
15368.43 614
15369.60 605
15370.77 584
15371.95 561
15373.12 591
15374.29 596
15375.46 586
15376.63 588
15377.80 590
15378.97 567
15380.15 570
15381.32 565
15382.49 561
15383.66 559
15384.83 560
15386.00 544
15387.17 555
15388.35 542
15389.52 575
15390.69 581
15391.86 560
15393.03 558
15394.21 530
15395.38 563
15396.55 544
15397.72 534
15398.89 544
15400.07 495
15401.24 517
15402.41 528
15403.58 509
15404.76 529
15405.93 516
15407.10 527
15408.27 522
15409.45 492
15410.62 516
15411.79 484
15412.96 494
15414.14 507
15415.31 504
15416.48 472
15417.66 462
15418.83 479
15420.00 433
15421.17 456
15422.35 427
15423.52 470
15424.69 462
15425.87 468
15427.04 446
15428.21 449
15429.39 431
15430.56 451
15431.73 429
15432.91 432
15434.08 445
15435.25 433
15436.43 460
15437.60 445
15438.77 439
15439.95 453
15441.12 446
15442.30 431
15443.47 443
15444.64 437
15445.82 429
15446.99 429
15448.17 423
15449.34 417
15450.51 435
15451.69 446
15452.86 466
15454.04 443
15455.21 415
15456.39 433
15457.56 478
15458.73 449
15459.91 405
15461.08 454
15462.26 444
15463.43 451
15464.61 433
15465.78 442
15466.96 426
15468.13 472
15469.31 463
15470.48 438
15471.66 447
15472.83 426
15474.01 458
15475.18 442
15476.36 443
15477.53 417
15478.71 463
15479.88 457
15481.06 425
15482.23 433
15483.41 451
15484.58 453
15485.76 451
15486.93 478
15488.11 455
15489.29 448
15490.46 465
15491.64 427
15492.81 428
15493.99 460
15495.16 437
15496.34 438
15497.52 437
15498.69 438
15499.87 462
15501.04 474
15502.22 468
15503.40 448
15504.57 446
15505.75 461
15506.92 436
15508.10 450
15509.28 460
15510.45 476
15511.63 453
15512.81 456
15513.98 477
15515.16 430
15516.34 455
15517.51 459
15518.69 435
15519.87 465
15521.04 459
15522.22 459
15523.40 499
15524.57 460
15525.75 475
15526.93 463
15528.11 460
15529.28 453
15530.46 463
15531.64 486
15532.81 483
15533.99 494
15535.17 494
15536.35 489
15537.52 477
15538.70 502
15539.88 482
15541.06 477
15542.23 509
15543.41 457
15544.59 479
15545.77 480
15546.95 473
15548.12 480
15549.30 485
15550.48 473
15551.66 494
15552.83 482
15554.01 475
15555.19 523
15556.37 496
15557.55 528
15558.73 500
15559.90 499
15561.08 490
15562.26 521
15563.44 532
15564.62 493
15565.80 514
15566.97 497
15568.15 489
15569.33 506
15570.51 532
15571.69 555
15572.87 539
15574.05 543
15575.23 537
15576.40 544
15577.58 576
15578.76 551
15579.94 531
15581.12 544
15582.30 559
15583.48 546
15584.66 562
15585.84 555
15587.02 544
15588.20 582
15589.38 587
15590.56 575
15591.73 555
15592.91 552
15594.09 568
15595.27 620
15596.45 566
15597.63 577
15598.81 578
15599.99 605
15601.17 608
15602.35 604
15603.53 621
15604.71 601
15605.89 610
15607.07 625
15608.25 627
15609.43 619
15610.61 596
15611.79 633
15612.97 658
15614.15 642
15615.33 675
15616.51 675
15617.69 664
15618.88 663
15620.06 686
15621.24 679
15622.42 701
15623.60 666
15624.78 702
15625.96 700
15627.14 690
15628.32 696
15629.50 721
15630.68 739
15631.86 736
15633.05 684
15634.23 724
15635.41 716
15636.59 715
15637.77 755
15638.95 724
15640.13 721
15641.31 754
15642.50 724
15643.68 730
15644.86 714
15646.04 736
15647.22 723
15648.40 701
15649.58 741
15650.77 743
15651.95 741
15653.13 718
15654.31 737
15655.49 776
15656.68 798
15657.86 776
15659.04 733
15660.22 757
15661.40 789
15662.59 776
15663.77 764
15664.95 725
15666.13 776
15667.32 751
15668.50 791
15669.68 794
15670.86 739
15672.05 752
15673.23 751
15674.41 730
15675.59 755
15676.78 773
15677.96 748
15679.14 758
15680.32 720
15681.51 735
15682.69 720
15683.87 718
15685.06 724
15686.24 712
15687.42 725
15688.61 721
15689.79 745
15690.97 716
15692.16 753
15693.34 734
15694.52 736
15695.71 729
15696.89 691
15698.07 714
15699.26 692
15700.44 697
15701.62 720
15702.81 712
15703.99 729
15705.17 730
15706.36 746
15707.54 697
15708.73 710
15709.91 710
15711.09 737
15712.28 714
15713.46 730
15714.65 743
15715.83 741
15717.02 736
15718.20 732
15719.38 758
15720.57 742
15721.75 771
15722.94 725
15724.12 757
15725.31 738
15726.49 768
15727.68 771
15728.86 749
15730.04 757
15731.23 767
15732.41 782
15733.60 782
15734.78 797
15735.97 784
15737.15 758
15738.34 776
15739.52 778
15740.71 800
15741.89 797
15743.08 825
15744.27 817
15745.45 818
15746.64 842
15747.82 835
15749.01 839
15750.19 816
15751.38 863
15752.56 873
15753.75 864
15754.93 854
15756.12 872
15757.31 918
15758.49 891
15759.68 914
15760.86 912
15762.05 897
15763.24 901
15764.42 923
15765.61 921
15766.79 878
15767.98 889
15769.17 907
15770.35 901
15771.54 880
15772.72 874
15773.91 853
15775.10 844
15776.28 877
15777.47 865
15778.66 855
15779.84 867
15781.03 852
15782.22 841
15783.40 834
15784.59 827
15785.78 831
15786.96 827
15788.15 819
15789.34 798
15790.53 815
15791.71 781
15792.90 789
15794.09 771
15795.27 773
15796.46 769
15797.65 766
15798.84 780
15800.02 752
15801.21 774
15802.40 760
15803.59 761
15804.77 743
15805.96 773
15807.15 717
15808.34 751
15809.52 727
15810.71 718
15811.90 699
15813.09 707
15814.28 721
15815.46 706
15816.65 707
15817.84 680
15819.03 708
15820.22 705
15821.40 672
15822.59 718
15823.78 704
15824.97 694
15826.16 683
15827.35 731
15828.53 708
15829.72 708
15830.91 690
15832.10 729
15833.29 691
15834.48 677
15835.67 682
15836.85 729
15838.04 638
15839.23 653
15840.42 685
15841.61 700
15842.80 694
15843.99 630
15845.18 653
15846.37 656
15847.55 663
15848.74 654
15849.93 676
15851.12 658
15852.31 638
15853.50 646
15854.69 669
15855.88 648
15857.07 654
15858.26 668
15859.45 674
15860.64 652
15861.83 668
15863.02 663
15864.21 656
15865.40 670
15866.59 671
15867.78 705
15868.97 713
15870.16 692
15871.35 683
15872.54 676
15873.73 687
15874.92 702
15876.11 674
15877.30 721
15878.49 668
15879.68 697
15880.87 687
15882.06 677
15883.25 678
15884.44 678
15885.63 690
15886.82 712
15888.01 711
15889.20 686
15890.39 712
15891.59 683
15892.78 691
15893.97 711
15895.16 728
15896.35 723
15897.54 717
15898.73 723
15899.92 692
15901.11 734
15902.30 742
15903.50 766
15904.69 744
15905.88 747
15907.07 765
15908.26 792
15909.45 759
15910.64 732
15911.84 772
15913.03 805
15914.22 757
15915.41 734
15916.60 749
15917.79 749
15918.99 778
15920.18 744
15921.37 723
15922.56 741
15923.75 726
15924.95 742
15926.14 760
15927.33 735
15928.52 778
15929.71 752
15930.91 760
15932.10 741
15933.29 759
15934.48 776
15935.68 753
15936.87 726
15938.06 734
15939.25 697
15940.45 705
15941.64 702
15942.83 676
15944.03 687
15945.22 670
15946.41 653
15947.60 648
15948.80 651
15949.99 654
15951.18 622
15952.38 608
15953.57 596
15954.76 596
15955.96 582
15957.15 586
15958.34 594
15959.54 593
15960.73 554
15961.92 546
15963.12 525
15964.31 559
15965.50 511
15966.70 542
15967.89 521
15969.08 530
15970.28 513
15971.47 535
15972.67 501
15973.86 534
15975.05 509
15976.25 481
15977.44 526
15978.64 499
15979.83 496
15981.02 482
15982.22 494
15983.41 472
15984.61 484
15985.80 470
15987.00 464
15988.19 476
15989.38 454
15990.58 429
15991.77 480
15992.97 453
15994.16 470
15995.36 451
15996.55 490
15997.75 446
15998.94 429
16000.14 453
16001.33 470
16002.53 483
16003.72 430
16004.92 461
16006.11 462
16007.31 462
16008.50 422
16009.70 427
16010.89 427
16012.09 437
16013.28 425
16014.48 419
16015.67 447
16016.87 410
16018.07 417
16019.26 425
16020.46 444
16021.65 420
16022.85 411
16024.04 417
16025.24 419
16026.44 402
16027.63 432
16028.83 421
16030.02 407
16031.22 423
16032.42 397
16033.61 393
16034.81 410
16036.00 418
16037.20 404
16038.40 436
16039.59 406
16040.79 407
16041.99 421
16043.18 431
16044.38 432
16045.58 440
16046.77 432
16047.97 405
16049.17 392
16050.36 394
16051.56 411
16052.76 390
16053.95 391
16055.15 399
16056.35 417
16057.54 395
16058.74 398
16059.94 387
16061.14 381
16062.33 400
16063.53 409
16064.73 408
16065.92 430
16067.12 410
16068.32 388
16069.52 394
16070.71 390
16071.91 415
16073.11 403
16074.31 377
16075.50 355
16076.70 369
16077.90 369
16079.10 385
16080.30 373
16081.49 390
16082.69 371
16083.89 392
16085.09 371
16086.29 351
16087.48 357
16088.68 373
16089.88 351
16091.08 329
16092.28 359
16093.48 361
16094.67 367
16095.87 389
16097.07 363
16098.27 346
16099.47 369
16100.67 349
16101.87 356
16103.06 342
16104.26 347
16105.46 347
16106.66 370
16107.86 351
16109.06 357
16110.26 340
16111.46 345
16112.66 334
16113.86 333
16115.05 318
16116.25 337
16117.45 354
16118.65 367
16119.85 351
16121.05 329
16122.25 329
16123.45 350
16124.65 334
16125.85 347
16127.05 340
16128.25 332
16129.45 307
16130.65 340
16131.85 346
16133.05 334
16134.25 338
16135.45 327
16136.65 315
16137.85 323
16139.05 331
16140.25 319
16141.45 319
16142.65 316
16143.85 321
16145.05 329
16146.25 316
16147.45 322
16148.65 330
16149.85 345
16151.05 297
16152.25 318
16153.45 349
16154.65 335
16155.85 333
16157.05 325
16158.25 346
16159.46 342
16160.66 322
16161.86 313
16163.06 307
16164.26 319
16165.46 319
16166.66 308
16167.86 314
16169.06 323
16170.27 313
16171.47 328
16172.67 333
16173.87 313
16175.07 321
16176.27 322
16177.47 345
16178.67 304
16179.88 316
16181.08 299
16182.28 361
16183.48 314
16184.68 342
16185.89 319
16187.09 320
16188.29 337
16189.49 327
16190.69 338
16191.90 336
16193.10 317
16194.30 365
16195.50 320
16196.70 356
16197.91 324
16199.11 311
16200.31 374
16201.51 350
16202.72 337
16203.92 318
16205.12 331
16206.32 313
16207.53 347
16208.73 326
16209.93 338
16211.13 332
16212.34 321
16213.54 349
16214.74 366
16215.95 352
16217.15 323
16218.35 326
16219.55 342
16220.76 332
16221.96 302
16223.16 330
16224.37 327
16225.57 341
16226.77 341
16227.98 325
16229.18 321
16230.38 352
16231.59 354
16232.79 337
16233.99 322
16235.20 347
16236.40 359
16237.61 345
16238.81 364
16240.01 324
16241.22 343
16242.42 344
16243.63 364
16244.83 338
16246.03 350
16247.24 368
16248.44 373
16249.65 368
16250.85 340
16252.05 358
16253.26 361
16254.46 378
16255.67 359
16256.87 382
16258.08 364
16259.28 376
16260.49 369
16261.69 368
16262.89 378
16264.10 400
16265.30 373
16266.51 390
16267.71 371
16268.92 372
16270.12 343
16271.33 359
16272.53 391
16273.74 382
16274.94 387
16276.15 382
16277.35 394
16278.56 389
16279.77 368
16280.97 359
16282.18 372
16283.38 375
16284.59 381
16285.79 372
16287.00 369
16288.20 351
16289.41 383
16290.61 422
16291.82 367
16293.03 377
16294.23 355
16295.44 361
16296.64 376
16297.85 367
16299.06 378
16300.26 378
16301.47 362
16302.67 371
16303.88 366
16305.09 347
16306.29 376
16307.50 378
16308.71 397
16309.91 388
16311.12 350
16312.33 379
16313.53 389
16314.74 383
16315.95 388
16317.15 374
16318.36 345
16319.57 356
16320.77 395
16321.98 350
16323.19 378
16324.39 352
16325.60 363
16326.81 348
16328.01 334
16329.22 378
16330.43 357
16331.64 365
16332.84 362
16334.05 346
16335.26 341
16336.47 355
16337.67 345
16338.88 338
16340.09 344
16341.30 361
16342.50 357
16343.71 322
16344.92 329
16346.13 312
16347.33 326
16348.54 341
16349.75 324
16350.96 321
16352.17 304
16353.37 337
16354.58 345
16355.79 339
16357.00 331
16358.21 323
16359.41 353
16360.62 333
16361.83 316
16363.04 302
16364.25 310
16365.46 324
16366.67 323
16367.87 319
16369.08 313
16370.29 342
16371.50 323
16372.71 333
16373.92 335
16375.13 317
16376.34 328
16377.54 329
16378.75 332
16379.96 322
16381.17 326
16382.38 326
16383.59 303
16384.80 304
16386.01 337
16387.22 330
16388.43 335
16389.64 325
16390.85 360
16392.05 324
16393.26 308
16394.47 308
16395.68 332
16396.89 333
16398.10 336
16399.31 316
16400.52 310
16401.73 321
16402.94 333
16404.15 330
16405.36 336
16406.57 345
16407.78 309
16408.99 331
16410.20 329
16411.41 317
16412.62 313
16413.83 317
16415.04 310
16416.25 323
16417.46 333
16418.67 331
16419.88 330
16421.10 329
16422.31 340
16423.52 317
16424.73 308
16425.94 326
16427.15 311
16428.36 325
16429.57 318
16430.78 316
16431.99 318
16433.20 328
16434.41 310
16435.63 311
16436.84 311
16438.05 322
16439.26 334
16440.47 320
16441.68 312
16442.89 302
16444.10 306
16445.32 294
16446.53 308
16447.74 301
16448.95 321
16450.16 327
16451.37 321
16452.59 294
16453.80 293
16455.01 311
16456.22 310
16457.43 313
16458.64 342
16459.86 318
16461.07 322
16462.28 321
16463.49 313
16464.70 283
16465.92 286
16467.13 290
16468.34 313
16469.55 325
16470.77 306
16471.98 306
16473.19 326
16474.40 312
16475.62 311
16476.83 324
16478.04 303
16479.25 333
16480.47 319
16481.68 312
16482.89 329
16484.11 325
16485.32 304
16486.53 336
16487.74 344
16488.96 329
16490.17 317
16491.38 344
16492.60 336
16493.81 289
16495.02 308
16496.24 316
16497.45 306
16498.66 317
16499.88 341
16501.09 309
16502.30 339
16503.52 347
16504.73 344
16505.94 342
16507.16 342
16508.37 341
16509.59 347
16510.80 350
16512.01 321
16513.23 307
16514.44 310
16515.66 362
16516.87 356
16518.08 332
16519.30 336
16520.51 356
16521.73 339
16522.94 342
16524.16 336
16525.37 347
16526.58 350
16527.80 364
16529.01 369
16530.23 331
16531.44 355
16532.66 344
16533.87 382
16535.09 367
16536.30 368
16537.52 360
16538.73 369
16539.95 413
16541.16 400
16542.38 380
16543.59 398
16544.81 401
16546.02 392
16547.24 400
16548.45 412
16549.67 397
16550.88 371
16552.10 385
16553.31 370
16554.53 411
16555.74 409
16556.96 416
16558.18 421
16559.39 425
16560.61 379
16561.82 395
16563.04 396
16564.25 408
16565.47 386
16566.69 400
16567.90 389
16569.12 396
16570.33 418
16571.55 395
16572.77 414
16573.98 395
16575.20 437
16576.41 410
16577.63 412
16578.85 394
16580.06 365
16581.28 369
16582.50 410
16583.71 398
16584.93 402
16586.15 394
16587.36 384
16588.58 387
16589.80 399
16591.01 398
16592.23 379
16593.45 401
16594.66 391
16595.88 385
16597.10 390
16598.32 384
16599.53 372
16600.75 360
16601.97 372
16603.18 360
16604.40 348
16605.62 366
16606.84 372
16608.05 340
16609.27 317
16610.49 317
16611.71 371
16612.92 348
16614.14 332
16615.36 302
16616.58 318
16617.79 330
16619.01 338
16620.23 315
16621.45 353
16622.67 350
16623.88 342
16625.10 333
16626.32 327
16627.54 318
16628.76 328
16629.97 336
16631.19 328
16632.41 270
16633.63 293
16634.85 321
16636.07 310
16637.29 320
16638.50 298
16639.72 308
16640.94 306
16642.16 308
16643.38 293
16644.60 289
16645.82 301
16647.03 294
16648.25 298
16649.47 290
16650.69 308
16651.91 301
16653.13 298
16654.35 297
16655.57 298
16656.79 337
16658.01 296
16659.23 313
16660.45 295
16661.66 318
16662.88 302
16664.10 301
16665.32 309
16666.54 291
16667.76 294
16668.98 296
16670.20 275
16671.42 289
16672.64 285
16673.86 278
16675.08 273
16676.30 291
16677.52 272
16678.74 305
16679.96 302
16681.18 297
16682.40 290
16683.62 296
16684.84 310
16686.06 301
16687.28 309
16688.50 271
16689.72 284
16690.94 300
16692.16 318
16693.39 299
16694.61 276
16695.83 292
16697.05 314
16698.27 279
16699.49 287
16700.71 289
16701.93 276
16703.15 273
16704.37 298
16705.59 291
16706.81 280
16708.04 308
16709.26 279
16710.48 288
16711.70 274
16712.92 300
16714.14 278
16715.36 294
16716.58 300
16717.81 259
16719.03 253
16720.25 294
16721.47 269
16722.69 288
16723.91 294
16725.14 277
16726.36 302
16727.58 265
16728.80 274
16730.02 276
16731.24 284
16732.47 294
16733.69 289
16734.91 267
16736.13 269
16737.36 276
16738.58 277
16739.80 274
16741.02 280
16742.24 283
16743.47 279
16744.69 294
16745.91 275
16747.13 254
16748.36 265
16749.58 290
16750.80 286
16752.02 285
16753.25 270
16754.47 259
16755.69 262
16756.92 263
16758.14 283
16759.36 271
16760.59 280
16761.81 276
16763.03 300
16764.25 275
16765.48 299
16766.70 252
16767.92 279
16769.15 282
16770.37 266
16771.59 288
16772.82 289
16774.04 268
16775.27 286
16776.49 272
16777.71 251
16778.94 246
16780.16 277
16781.38 287
16782.61 281
16783.83 282
16785.06 268
16786.28 264
16787.50 275
16788.73 261
16789.95 264
16791.18 257
16792.40 271
16793.62 259
16794.85 271
16796.07 257
16797.30 270
16798.52 284
16799.75 299
16800.97 271
16802.19 268
16803.42 246
16804.64 291
16805.87 276
16807.09 275
16808.32 278
16809.54 290
16810.77 288
16811.99 303
16813.22 278
16814.44 292
16815.67 290
16816.89 284
16818.12 303
16819.34 294
16820.57 277
16821.79 275
16823.02 295
16824.24 298
16825.47 308
16826.70 333
16827.92 295
16829.15 281
16830.37 286
16831.60 279
16832.82 301
16834.05 295
16835.27 319
16836.50 313
16837.73 303
16838.95 294
16840.18 310
16841.40 311
16842.63 299
16843.86 320
16845.08 321
16846.31 320
16847.53 285
16848.76 314
16849.99 319
16851.21 325
16852.44 328
16853.67 347
16854.89 349
16856.12 342
16857.35 321
16858.57 313
16859.80 335
16861.03 339
16862.25 344
16863.48 331
16864.71 344
16865.93 339
16867.16 357
16868.39 382
16869.61 361
16870.84 363
16872.07 375
16873.30 379
16874.52 400
16875.75 382
16876.98 411
16878.20 402
16879.43 404
16880.66 406
16881.89 395
16883.11 410
16884.34 398
16885.57 400
16886.80 392
16888.02 387
16889.25 395
16890.48 421
16891.71 430
16892.94 380
16894.16 427
16895.39 416
16896.62 397
16897.85 394
16899.08 416
16900.30 408
16901.53 426
16902.76 407
16903.99 402
16905.22 387
16906.45 407
16907.67 427
16908.90 397
16910.13 368
16911.36 382
16912.59 375
16913.82 403
16915.04 382
16916.27 362
16917.50 346
16918.73 350
16919.96 390
16921.19 374
16922.42 375
16923.65 338
16924.88 360
16926.10 364
16927.33 373
16928.56 367
16929.79 352
16931.02 382
16932.25 367
16933.48 352
16934.71 373
16935.94 340
16937.17 354
16938.40 358
16939.63 331
16940.86 334
16942.09 362
16943.32 363
16944.55 370
16945.78 368
16947.01 364
16948.24 358
16949.47 362
16950.70 363
16951.93 380
16953.16 345
16954.39 335
16955.62 374
16956.85 353
16958.08 362
16959.31 357
16960.54 364
16961.77 392
16963.00 383
16964.23 382
16965.46 353
16966.69 383
16967.92 361
16969.15 354
16970.38 352
16971.61 348
16972.84 340
16974.07 327
16975.30 324
16976.54 335
16977.77 337
16979.00 320
16980.23 327
16981.46 328
16982.69 328
16983.92 308
16985.15 327
16986.38 333
16987.62 294
16988.85 304
16990.08 320
16991.31 321
16992.54 323
16993.77 309
16995.00 338
16996.24 339
16997.47 303
16998.70 314
16999.93 303
17001.16 327
17002.39 331
17003.63 325
17004.86 310
17006.09 344
17007.32 294
17008.55 298
17009.79 304
17011.02 328
17012.25 297
17013.48 307
17014.72 288
17015.95 278
17017.18 278
17018.41 290
17019.64 297
17020.88 303
17022.11 294
17023.34 309
17024.58 284
17025.81 283
17027.04 278
17028.27 291
17029.51 289
17030.74 255
17031.97 265
17033.21 280
17034.44 289
17035.67 272
17036.90 275
17038.14 267
17039.37 299
17040.60 281
17041.84 281
17043.07 286
17044.30 295
17045.54 295
17046.77 285
17048.00 256
17049.24 273
17050.47 266
17051.70 245
17052.94 283
17054.17 278
17055.41 260
17056.64 260
17057.87 267
17059.11 268
17060.34 281
17061.58 271
17062.81 243
17064.04 278
17065.28 273
17066.51 266
17067.75 271
17068.98 279
17070.21 254
17071.45 272
17072.68 276
17073.92 272
17075.15 239
17076.39 256
17077.62 262
17078.86 255
17080.09 271
17081.33 260
17082.56 268
17083.80 265
17085.03 240
17086.26 258
17087.50 259
17088.73 233
17089.97 246
17091.20 242
17092.44 251
17093.68 242
17094.91 220
17096.15 262
17097.38 267
17098.62 257
17099.85 269
17101.09 259
17102.32 262
17103.56 268
17104.79 265
17106.03 233
17107.26 258
17108.50 257
17109.74 231
17110.97 232
17112.21 232
17113.44 256
17114.68 279
17115.92 237
17117.15 257
17118.39 224
17119.62 258
17120.86 260
17122.10 265
17123.33 264
17124.57 236
17125.80 231
17127.04 242
17128.28 229
17129.51 242
17130.75 242
17131.99 249
17133.22 247
17134.46 250
17135.70 246
17136.93 224
17138.17 223
17139.41 239
17140.64 259
17141.88 232
17143.12 218
17144.35 231
17145.59 232
17146.83 234
17148.07 241
17149.30 245
17150.54 235
17151.78 229
17153.02 218
17154.25 236
17155.49 228
17156.73 234
17157.96 215
17159.20 237
17160.44 211
17161.68 240
17162.92 260
17164.15 221
17165.39 221
17166.63 225
17167.87 236
17169.10 225
17170.34 228
17171.58 205
17172.82 227
17174.06 213
17175.29 234
17176.53 211
17177.77 195
17179.01 223
17180.25 211
17181.49 214
17182.72 215
17183.96 215
17185.20 223
17186.44 222
17187.68 222
17188.92 224
17190.15 207
17191.39 223
17192.63 215
17193.87 227
17195.11 215
17196.35 220
17197.59 219
17198.83 212
17200.07 190
17201.30 197
17202.54 196
17203.78 211
17205.02 214
17206.26 204
17207.50 218
17208.74 190
17209.98 209
17211.22 219
17212.46 224
17213.70 204
17214.94 221
17216.18 224
17217.42 227
17218.66 211
17219.90 206
17221.14 182
17222.38 212
17223.62 217
17224.86 210
17226.10 215
17227.34 196
17228.58 203
17229.82 196
17231.06 210
17232.30 215
17233.54 189
17234.78 202
17236.02 198
17237.26 191
17238.50 215
17239.74 215
17240.98 210
17242.22 205
17243.46 212
17244.70 220
17245.94 199
17247.18 205
17248.42 185
17249.66 209
17250.90 196
17252.14 198
17253.39 203
17254.63 194
17255.87 190
17257.11 210
17258.35 202
17259.59 201
17260.83 198
17262.07 196
17263.31 213
17264.56 201
17265.80 198
17267.04 211
17268.28 203
17269.52 206
17270.76 205
17272.00 231
17273.25 186
17274.49 211
17275.73 192
17276.97 183
17278.21 204
17279.45 200
17280.70 205
17281.94 186
17283.18 192
17284.42 187
17285.66 174
17286.91 210
17288.15 165
17289.39 188
17290.63 181
17291.88 200
17293.12 200
17294.36 181
17295.60 191
17296.85 202
17298.09 206
17299.33 202
17300.57 211
17301.82 217
17303.06 197
17304.30 176
17305.54 193
17306.79 193
17308.03 185
17309.27 181
17310.52 192
17311.76 184
17313.00 194
17314.25 198
17315.49 188
17316.73 193
17317.97 184
17319.22 203
17320.46 205
17321.71 202
17322.95 198
17324.19 206
17325.44 203
17326.68 185
17327.92 189
17329.17 190
17330.41 193
17331.65 179
17332.90 168
17334.14 187
17335.39 190
17336.63 197
17337.87 188
17339.12 167
17340.36 194
17341.61 182
17342.85 196
17344.09 199
17345.34 198
17346.58 207
17347.83 214
17349.07 191
17350.32 183
17351.56 193
17352.80 202
17354.05 204
17355.29 203
17356.54 209
17357.78 177
17359.03 193
17360.27 190
17361.52 194
17362.76 191
17364.01 216
17365.25 225
17366.50 212
17367.74 176
17368.99 192
17370.23 190
17371.48 198
17372.72 189
17373.97 215
17375.21 178
17376.46 186
17377.70 194
17378.95 167
17380.19 204
17381.44 203
17382.69 216
17383.93 209
17385.18 196
17386.42 202
17387.67 213
17388.91 206
17390.16 177
17391.41 208
17392.65 185
17393.90 205
17395.14 210
17396.39 209
17397.64 198
17398.88 206
17400.13 207
17401.37 189
17402.62 215
17403.87 199
17405.11 185
17406.36 179
17407.61 202
17408.85 197
17410.10 196
17411.35 211
17412.59 193
17413.84 185
17415.09 197
17416.33 198
17417.58 196
17418.83 203
17420.07 209
17421.32 214
17422.57 205
17423.82 191
17425.06 212
17426.31 200
17427.56 212
17428.80 211
17430.05 185
17431.30 211
17432.55 181
17433.79 192
17435.04 215
17436.29 224
17437.54 217
17438.78 216
17440.03 211
17441.28 210
17442.53 195
17443.77 201
17445.02 201
17446.27 198
17447.52 229
17448.77 216
17450.01 200
17451.26 190
17452.51 196
17453.76 188
17455.01 231
17456.25 215
17457.50 216
17458.75 212
17460.00 220
17461.25 209
17462.50 219
17463.74 223
17464.99 219
17466.24 224
17467.49 210
17468.74 219
17469.99 200
17471.24 187
17472.49 216
17473.73 239
17474.98 209
17476.23 225
17477.48 206
17478.73 224
17479.98 254
17481.23 232
17482.48 229
17483.73 244
17484.98 240
17486.23 242
17487.47 229
17488.72 234
17489.97 231
17491.22 205
17492.47 232
17493.72 239
17494.97 220
17496.22 246
17497.47 226
17498.72 231
17499.97 228
17501.22 228
17502.47 220
17503.72 256
17504.97 228
17506.22 238
17507.47 230
17508.72 222
17509.97 228
17511.22 227
17512.47 234
17513.72 239
17514.97 235
17516.22 257
17517.47 235
17518.72 245
17519.97 257
17521.22 248
17522.47 254
17523.72 249
17524.98 243
17526.23 232
17527.48 229
17528.73 232
17529.98 238
17531.23 259
17532.48 263
17533.73 266
17534.98 264
17536.23 258
17537.48 257
17538.74 252
17539.99 265
17541.24 232
17542.49 279
17543.74 265
17544.99 255
17546.24 254
17547.50 237
17548.75 249
17550.00 261
17551.25 264
17552.50 262
17553.75 268
17555.01 277
17556.26 271
17557.51 279
17558.76 274
17560.01 250
17561.26 247
17562.52 266
17563.77 260
17565.02 267
17566.27 271
17567.53 286
17568.78 291
17570.03 282
17571.28 280
17572.53 278
17573.79 285
17575.04 270
17576.29 266
17577.54 278
17578.80 284
17580.05 285
17581.30 272
17582.56 290
17583.81 276
17585.06 260
17586.31 278
17587.57 267
17588.82 296
17590.07 299
17591.33 287
17592.58 279
17593.83 308
17595.08 292
17596.34 281
17597.59 292
17598.84 286
17600.10 300
17601.35 279
17602.61 294
17603.86 307
17605.11 298
17606.37 313
17607.62 294
17608.87 294
17610.13 280
17611.38 314
17612.63 272
17613.89 302
17615.14 312
17616.40 285
17617.65 320
17618.90 304
17620.16 295
17621.41 303
17622.67 293
17623.92 314
17625.17 325
17626.43 322
17627.68 322
17628.94 318
17630.19 314
17631.45 303
17632.70 320
17633.96 328
17635.21 297
17636.47 336
17637.72 313
17638.97 299
17640.23 310
17641.48 320
17642.74 310
17643.99 304
17645.25 335
17646.50 351
17647.76 339
17649.01 294
17650.27 320
17651.52 313
17652.78 295
17654.04 261
17655.29 323
17656.55 299
17657.80 316
17659.06 290
17660.31 312
17661.57 298
17662.82 276
17664.08 283
17665.33 301
17666.59 311
17667.85 274
17669.10 281
17670.36 275
17671.61 281
17672.87 269
17674.13 257
17675.38 260
17676.64 258
17677.89 276
17679.15 264
17680.41 287
17681.66 257
17682.92 236
17684.18 254
17685.43 265
17686.69 241
17687.95 253
17689.20 266
17690.46 259
17691.71 271
17692.97 247
17694.23 269
17695.49 244
17696.74 242
17698.00 243
17699.26 237
17700.51 249
17701.77 236
17703.03 232
17704.28 246
17705.54 248
17706.80 238
17708.06 245
17709.31 240
17710.57 226
17711.83 221
17713.08 219
17714.34 248
17715.60 242
17716.86 236
17718.11 244
17719.37 222
17720.63 253
17721.89 234
17723.15 251
17724.40 246
17725.66 262
17726.92 238
17728.18 241
17729.43 231
17730.69 252
17731.95 237
17733.21 219
17734.47 232
17735.73 225
17736.98 254
17738.24 241
17739.50 245
17740.76 244
17742.02 224
17743.28 233
17744.53 232
17745.79 230
17747.05 242
17748.31 225
17749.57 234
17750.83 233
17752.09 230
17753.34 239
17754.60 251
17755.86 220
17757.12 228
17758.38 217
17759.64 240
17760.90 229
17762.16 214
17763.42 229
17764.68 218
17765.94 234
17767.19 226
17768.45 220
17769.71 233
17770.97 211
17772.23 232
17773.49 220
17774.75 215
17776.01 203
17777.27 234
17778.53 229
17779.79 218
17781.05 204
17782.31 208
17783.57 236
17784.83 203
17786.09 200
17787.35 223
17788.61 216
17789.87 223
17791.13 206
17792.39 209
17793.65 186
17794.91 214
17796.17 223
17797.43 223
17798.69 208
17799.95 196
17801.21 208
17802.47 200
17803.73 200
17805.00 196
17806.26 219
17807.52 200
17808.78 180
17810.04 187
17811.30 205
17812.56 192
17813.82 185
17815.08 206
17816.34 197
17817.60 209
17818.87 195
17820.13 199
17821.39 196
17822.65 175
17823.91 188
17825.17 221
17826.43 200
17827.69 211
17828.96 200
17830.22 183
17831.48 177
17832.74 208
17834.00 204
17835.26 186
17836.53 198
17837.79 188
17839.05 192
17840.31 182
17841.57 188
17842.84 205
17844.10 217
17845.36 181
17846.62 184
17847.88 191
17849.15 187
17850.41 175
17851.67 204
17852.93 199
17854.20 198
17855.46 187
17856.72 189
17857.98 177
17859.25 179
17860.51 191
17861.77 186
17863.03 195
17864.30 176
17865.56 179
17866.82 178
17868.09 157
17869.35 185
17870.61 188
17871.87 179
17873.14 208
17874.40 208
17875.66 186
17876.93 182
17878.19 172
17879.45 195
17880.72 207
17881.98 176
17883.24 185
17884.51 180
17885.77 185
17887.03 185
17888.30 184
17889.56 181
17890.83 188
17892.09 185
17893.35 189
17894.62 172
17895.88 170
17897.14 183
17898.41 161
17899.67 188
17900.94 185
17902.20 177
17903.46 178
17904.73 184
17905.99 174
17907.26 187
17908.52 188
17909.79 185
17911.05 190
17912.32 174
17913.58 198
17914.84 189
17916.11 168
17917.37 174
17918.64 176
17919.90 208
17921.17 162
17922.43 164
17923.70 179
17924.96 196
17926.23 174
17927.49 171
17928.76 169
17930.02 186
17931.29 162
17932.55 166
17933.82 182
17935.08 161
17936.35 174
17937.61 194
17938.88 174
17940.14 161
17941.41 145
17942.68 181
17943.94 171
17945.21 187
17946.47 165
17947.74 157
17949.00 182
17950.27 168
17951.54 157
17952.80 182
17954.07 165
17955.33 175
17956.60 179
17957.87 184
17959.13 168
17960.40 162
17961.66 182
17962.93 163
17964.20 167
17965.46 170
17966.73 192
17968.00 183
17969.26 152
17970.53 155
17971.80 177
17973.06 149
17974.33 179
17975.60 168
17976.86 175
17978.13 177
17979.40 158
17980.66 173
17981.93 157
17983.20 161
17984.46 178
17985.73 169
17987.00 166
17988.26 162
17989.53 170
17990.80 170
17992.07 170
17993.33 151
17994.60 187
17995.87 169
17997.14 160
17998.40 171
17999.67 188
18000.94 161
18002.21 156
18003.47 154
18004.74 174
18006.01 161
18007.28 175
18008.55 152
18009.81 157
18011.08 158
18012.35 184
18013.62 176
18014.89 150
18016.15 172
18017.42 164
18018.69 190
18019.96 173
18021.23 165
18022.49 159
18023.76 174
18025.03 185
18026.30 185
18027.57 150
18028.84 154
18030.11 165
18031.37 163
18032.64 189
18033.91 174
18035.18 185
18036.45 176
18037.72 177
18038.99 148
18040.26 170
18041.53 145
18042.79 163
18044.06 161
18045.33 153
18046.60 154
18047.87 169
18049.14 147
18050.41 152
18051.68 165
18052.95 152
18054.22 155
18055.49 172
18056.76 167
18058.03 177
18059.30 187
18060.57 177
18061.84 189
18063.11 170
18064.38 174
18065.65 159
18066.92 175
18068.19 159
18069.46 163
18070.73 160
18072.00 176
18073.27 183
18074.54 169
18075.81 180
18077.08 156
18078.35 154
18079.62 167
18080.89 171
18082.16 167
18083.43 161
18084.70 160
18085.97 161
18087.24 152
18088.51 160
18089.78 167
18091.05 161
18092.32 173
18093.59 161
18094.87 158
18096.14 167
18097.41 185
18098.68 161
18099.95 167
18101.22 166
18102.49 181
18103.76 157
18105.03 173
18106.31 163
18107.58 166
18108.85 165
18110.12 171
18111.39 190
18112.66 180
18113.93 171
18115.21 145
18116.48 167
18117.75 186
18119.02 155
18120.29 163
18121.56 170
18122.84 167
18124.11 163
18125.38 165
18126.65 156
18127.92 152
18129.20 139
18130.47 186
18131.74 184
18133.01 154
18134.29 153
18135.56 155
18136.83 165
18138.10 179
18139.38 177
18140.65 173
18141.92 150
18143.19 144
18144.47 159
18145.74 168
18147.01 152
18148.28 175
18149.56 162
18150.83 195
18152.10 156
18153.38 161
18154.65 163
18155.92 161
18157.19 177
18158.47 173
18159.74 172
18161.01 164
18162.29 163
18163.56 156
18164.83 171
18166.11 156
18167.38 165
18168.65 177
18169.93 163
18171.20 182
18172.48 158
18173.75 145
18175.02 180
18176.30 174
18177.57 182
18178.84 170
18180.12 184
18181.39 164
18182.67 175
18183.94 162
18185.21 156
18186.49 146
18187.76 175
18189.04 176
18190.31 158
18191.59 148
18192.86 144
18194.13 176
18195.41 185
18196.68 168
18197.96 168
18199.23 154
18200.51 189
18201.78 173
18203.06 157
18204.33 147
18205.61 155
18206.88 170
18208.16 182
18209.43 152
18210.71 148
18211.98 164
18213.26 170
18214.53 160
18215.81 192
18217.08 176
18218.36 162
18219.63 169
18220.91 153
18222.18 146
18223.46 150
18224.73 177
18226.01 169
18227.28 173
18228.56 155
18229.84 175
18231.11 165
18232.39 173
18233.66 159
18234.94 156
18236.21 173
18237.49 185
18238.77 176
18240.04 163
18241.32 168
18242.59 174
18243.87 162
18245.15 173
18246.42 156
18247.70 166
18248.98 165
18250.25 164
18251.53 164
18252.81 160
18254.08 180
18255.36 168
18256.63 166
18257.91 170
18259.19 170
18260.46 164
18261.74 181
18263.02 167
18264.30 166
18265.57 149
18266.85 155
18268.13 178
18269.40 182
18270.68 172
18271.96 160
18273.23 205
18274.51 190
18275.79 163
18277.07 171
18278.34 164
18279.62 164
18280.90 152
18282.18 170
18283.45 181
18284.73 151
18286.01 159
18287.29 172
18288.56 167
18289.84 180
18291.12 162
18292.40 153
18293.68 179
18294.95 169
18296.23 155
18297.51 162
18298.79 155
18300.07 171
18301.34 180
18302.62 176
18303.90 182
18305.18 171
18306.46 160
18307.74 158
18309.01 159
18310.29 171
18311.57 191
18312.85 168
18314.13 171
18315.41 186
18316.69 183
18317.96 178
18319.24 179
18320.52 189
18321.80 173
18323.08 170
18324.36 175
18325.64 179
18326.92 167
18328.20 182
18329.47 165
18330.75 194
18332.03 165
18333.31 183
18334.59 159
18335.87 187
18337.15 167
18338.43 174
18339.71 164
18340.99 173
18342.27 158
18343.55 184
18344.83 167
18346.11 171
18347.39 172
18348.67 161
18349.95 173
18351.23 187
18352.51 169
18353.79 167
18355.07 161
18356.35 151
18357.63 174
18358.91 167
18360.19 157
18361.47 167
18362.75 156
18364.03 178
18365.31 163
18366.59 159
18367.87 159
18369.15 178
18370.43 156
18371.71 150
18372.99 156
18374.27 192
18375.55 162
18376.83 160
18378.12 158
18379.40 181
18380.68 167
18381.96 167
18383.24 168
18384.52 144
18385.80 143
18387.08 162
18388.36 172
18389.65 154
18390.93 192
18392.21 184
18393.49 189
18394.77 156
18396.05 157
18397.33 161
18398.62 157
18399.90 161
18401.18 158
18402.46 154
18403.74 167
18405.02 167
18406.31 172
18407.59 171
18408.87 166
18410.15 145
18411.43 169
18412.72 158
18414.00 174
18415.28 154
18416.56 154
18417.84 163
18419.13 150
18420.41 155
18421.69 164
18422.97 163
18424.26 164
18425.54 159
18426.82 175
18428.10 161
18429.39 135
18430.67 142
18431.95 158
18433.23 151
18434.52 152
18435.80 148
18437.08 159
18438.37 171
18439.65 169
18440.93 167
18442.22 148
18443.50 173
18444.78 160
18446.06 151
18447.35 148
18448.63 150
18449.91 158
18451.20 154
18452.48 160
18453.76 178
18455.05 159
18456.33 200
18457.62 179
18458.90 168
18460.18 175
18461.47 158
18462.75 174
18464.03 157
18465.32 147
18466.60 158
18467.89 163
18469.17 176
18470.45 172
18471.74 161
18473.02 155
18474.31 159
18475.59 158
18476.88 151
18478.16 158
18479.44 159
18480.73 156
18482.01 150
18483.30 158
18484.58 171
18485.87 134
18487.15 156
18488.44 161
18489.72 159
18491.01 158
18492.29 155
18493.58 164
18494.86 165
18496.15 165
18497.43 158
18498.72 159
18500.00 159
18501.29 163
18502.57 164
18503.86 157
18505.14 157
18506.43 162
18507.71 169
18509.00 165
18510.28 174
18511.57 159
18512.85 174
18514.14 167
18515.42 151
18516.71 183
18518.00 159
18519.28 184
18520.57 171
18521.85 173
18523.14 183
18524.43 160
18525.71 179
18527.00 172
18528.28 152
18529.57 164
18530.86 159
18532.14 161
18533.43 188
18534.71 159
18536.00 156
18537.29 175
18538.57 158
18539.86 149
18541.15 171
18542.43 159
18543.72 160
18545.01 171
18546.29 147
18547.58 162
18548.87 165
18550.15 154
18551.44 168
18552.73 180
18554.01 149
18555.30 175
18556.59 161
18557.88 174
18559.16 149
18560.45 164
18561.74 162
18563.02 152
18564.31 161
18565.60 161
18566.89 164
18568.17 163
18569.46 170
18570.75 170
18572.04 189
18573.32 161
18574.61 148
18575.90 184
18577.19 173
18578.48 164
18579.76 157
18581.05 186
18582.34 179
18583.63 153
18584.92 152
18586.20 152
18587.49 153
18588.78 159
18590.07 172
18591.36 204
18592.64 175
18593.93 153
18595.22 205
18596.51 178
18597.80 166
18599.09 156
18600.38 165
18601.66 158
18602.95 169
18604.24 162
18605.53 177
18606.82 165
18608.11 184
18609.40 163
18610.69 186
18611.98 173
18613.26 174
18614.55 193
18615.84 176
18617.13 185
18618.42 168
18619.71 199
18621.00 165
18622.29 176
18623.58 182
18624.87 171
18626.16 185
18627.45 181
18628.74 154
18630.03 165
18631.32 165
18632.61 167
18633.89 177
18635.18 164
18636.47 160
18637.76 171
18639.05 162
18640.34 165
18641.63 169
18642.92 169
18644.21 169
18645.50 154
18646.79 154
18648.09 151
18649.38 142
18650.67 144
18651.96 175
18653.25 162
18654.54 162
18655.83 146
18657.12 145
18658.41 178
18659.70 131
18660.99 145
18662.28 154
18663.57 176
18664.86 158
18666.15 159
18667.44 156
18668.74 165
18670.03 156
18671.32 154
18672.61 157
18673.90 153
18675.19 144
18676.48 157
18677.77 170
18679.06 149
18680.36 139
18681.65 143
18682.94 167
18684.23 164
18685.52 154
18686.81 148
18688.11 177
18689.40 161
18690.69 146
18691.98 139
18693.27 139
18694.56 146
18695.86 152
18697.15 155
18698.44 145
18699.73 137
18701.02 165
18702.32 152
18703.61 139
18704.90 158
18706.19 141
18707.48 166
18708.78 143
18710.07 126
18711.36 155
18712.65 160
18713.95 162
18715.24 151
18716.53 157
18717.83 140
18719.12 146
18720.41 161
18721.70 166
18723.00 137
18724.29 147
18725.58 148
18726.87 159
18728.17 129
18729.46 143
18730.75 150
18732.05 145
18733.34 126
18734.63 135
18735.93 143
18737.22 143
18738.51 134
18739.81 140
18741.10 131
18742.39 157
18743.69 151
18744.98 150
18746.27 170
18747.57 158
18748.86 149
18750.16 163
18751.45 133
18752.74 161
18754.04 156
18755.33 141
18756.63 131
18757.92 136
18759.21 123
18760.51 139
18761.80 131
18763.10 153
18764.39 143
18765.69 166
18766.98 140
18768.27 128
18769.57 142
18770.86 155
18772.16 145
18773.45 151
18774.75 140
18776.04 140
18777.34 151
18778.63 152
18779.93 148
18781.22 143
18782.52 145
18783.81 153
18785.11 146
18786.40 156
18787.70 139
18788.99 137
18790.29 134
18791.58 139
18792.88 140
18794.17 139
18795.47 134
18796.76 149
18798.06 153
18799.35 151
18800.65 130
18801.94 145
18803.24 174
18804.54 137
18805.83 144
18807.13 134
18808.42 142
18809.72 154
18811.01 132
18812.31 141
18813.61 160
18814.90 138
18816.20 142
18817.49 146
18818.79 125
18820.09 153
18821.38 160
18822.68 140
18823.98 135
18825.27 130
18826.57 149
18827.87 144
18829.16 135
18830.46 144
18831.75 134
18833.05 145
18834.35 118
18835.64 154
18836.94 139
18838.24 144
18839.54 137
18840.83 134
18842.13 138
18843.43 150
18844.72 157
18846.02 137
18847.32 152
18848.61 146
18849.91 127
18851.21 145
18852.51 137
18853.80 129
18855.10 141
18856.40 149
18857.70 150
18858.99 131
18860.29 162
18861.59 142
18862.89 154
18864.18 152
18865.48 147
18866.78 147
18868.08 137
18869.38 137
18870.67 133
18871.97 148
18873.27 131
18874.57 133
18875.87 148
18877.16 156
18878.46 135
18879.76 138
18881.06 154
18882.36 164
18883.66 141
18884.95 116
18886.25 157
18887.55 148
18888.85 124
18890.15 134
18891.45 153
18892.75 140
18894.04 140
18895.34 148
18896.64 132
18897.94 129
18899.24 142
18900.54 126
18901.84 117
18903.14 128
18904.44 136
18905.74 137
18907.03 145
18908.33 132
18909.63 146
18910.93 165
18912.23 140
18913.53 145
18914.83 132
18916.13 159
18917.43 120
18918.73 146
18920.03 131
18921.33 151
18922.63 154
18923.93 154
18925.23 149
18926.53 133
18927.83 134
18929.13 148
18930.43 156
18931.73 123
18933.03 118
18934.33 138
18935.63 142
18936.93 127
18938.23 142
18939.53 116
18940.83 147
18942.13 125
18943.43 146
18944.73 147
18946.03 129
18947.33 140
18948.63 124
18949.93 146
18951.23 128
18952.53 154
18953.84 143
18955.14 155
18956.44 133
18957.74 123
18959.04 142
18960.34 134
18961.64 146
18962.94 144
18964.24 156
18965.54 124
18966.85 124
18968.15 159
18969.45 142
18970.75 135
18972.05 138
18973.35 150
18974.65 148
18975.96 136
18977.26 149
18978.56 135
18979.86 146
18981.16 126
18982.46 140
18983.77 131
18985.07 140
18986.37 130
18987.67 147
18988.97 134
18990.28 113
18991.58 136
18992.88 146
18994.18 142
18995.49 135
18996.79 136
18998.09 140
18999.39 133
19000.69 119
19002.00 136
19003.30 140
19004.60 138
19005.90 121
19007.21 126
19008.51 134
19009.81 124
19011.12 122
19012.42 125
19013.72 137
19015.02 120
19016.33 149
19017.63 139
19018.93 121
19020.24 112
19021.54 143
19022.84 157
19024.15 148
19025.45 136
19026.75 125
19028.06 130
19029.36 122
19030.66 133
19031.97 129
19033.27 131
19034.57 124
19035.88 131
19037.18 119
19038.48 141
19039.79 129
19041.09 139
19042.40 122
19043.70 125
19045.00 125
19046.31 131
19047.61 132
19048.92 152
19050.22 138
19051.52 122
19052.83 130
19054.13 137
19055.44 140
19056.74 132
19058.05 123
19059.35 123
19060.65 121
19061.96 137
19063.26 118
19064.57 138
19065.87 166
19067.18 150
19068.48 110
19069.79 129
19071.09 141
19072.40 152
19073.70 146
19075.01 134
19076.31 119
19077.62 125
19078.92 125
19080.23 148
19081.53 125
19082.84 123
19084.14 112
19085.45 141
19086.75 140
19088.06 134
19089.36 134
19090.67 135
19091.98 142
19093.28 130
19094.59 145
19095.89 114
19097.20 135
19098.50 125
19099.81 128
19101.12 142
19102.42 121
19103.73 123
19105.03 145
19106.34 124
19107.65 131
19108.95 129
19110.26 142
19111.56 137
19112.87 122
19114.18 130
19115.48 140
19116.79 132
19118.10 108
19119.40 146
19120.71 141
19122.02 131
19123.32 127
19124.63 144
19125.94 126
19127.24 148
19128.55 139
19129.86 132
19131.16 149
19132.47 123
19133.78 152
19135.08 146
19136.39 151
19137.70 128
19139.01 146
19140.31 157
19141.62 149
19142.93 151
19144.23 146
19145.54 150
19146.85 134
19148.16 144
19149.46 125
19150.77 140
19152.08 141
19153.39 153
19154.69 128
19156.00 139
19157.31 130
19158.62 147
19159.93 160
19161.23 144
19162.54 123
19163.85 133
19165.16 124
19166.47 142
19167.77 119
19169.08 130
19170.39 139
19171.70 125
19173.01 166
19174.32 144
19175.62 134
19176.93 124
19178.24 166
19179.55 142
19180.86 132
19182.17 126
19183.48 133
19184.78 137
19186.09 139
19187.40 130
19188.71 136
19190.02 137
19191.33 123
19192.64 146
19193.95 118
19195.26 127
19196.56 138
19197.87 142
19199.18 138
19200.49 124
19201.80 122
19203.11 150
19204.42 133
19205.73 139
19207.04 129
19208.35 137
19209.66 144
19210.97 135
19212.28 142
19213.59 127
19214.90 128
19216.21 137
19217.52 126
19218.83 143
19220.14 126
19221.45 136
19222.76 146
19224.07 134
19225.38 138
19226.69 143
19228.00 134
19229.31 139
19230.62 111
19231.93 127
19233.24 123
19234.55 121
19235.86 137
19237.17 131
19238.48 141
19239.79 113
19241.10 114
19242.41 136
19243.72 131
19245.03 141
19246.35 135
19247.66 146
19248.97 142
19250.28 115
19251.59 136
19252.90 129
19254.21 133
19255.52 125
19256.83 126
19258.14 131
19259.46 129
19260.77 121
19262.08 124
19263.39 121
19264.70 139
19266.01 132
19267.32 132
19268.64 140
19269.95 122
19271.26 138
19272.57 141
19273.88 117
19275.20 131
19276.51 140
19277.82 148
19279.13 128
19280.44 131
19281.75 132
19283.07 130
19284.38 124
19285.69 131
19287.00 127
19288.32 150
19289.63 147
19290.94 132
19292.25 133
19293.57 130
19294.88 126
19296.19 145
19297.50 140
19298.82 112
19300.13 131
19301.44 146
19302.75 149
19304.07 122
19305.38 112
19306.69 133
19308.01 131
19309.32 135
19310.63 137
19311.94 135
19313.26 148
19314.57 135
19315.88 142
19317.20 126
19318.51 139
19319.82 130
19321.14 163
19322.45 131
19323.76 143
19325.08 148
19326.39 158
19327.70 149
19329.02 121
19330.33 134
19331.65 139
19332.96 144
19334.27 141
19335.59 127
19336.90 135
19338.22 137
19339.53 138
19340.84 132
19342.16 129
19343.47 120
19344.79 113
19346.10 129
19347.41 127
19348.73 128
19350.04 133
19351.36 141
19352.67 132
19353.99 124
19355.30 150
19356.62 126
19357.93 127
19359.25 120
19360.56 109
19361.87 121
19363.19 106
19364.50 136
19365.82 127
19367.13 150
19368.45 110
19369.76 134
19371.08 117
19372.39 132
19373.71 134
19375.02 122
19376.34 146
19377.66 128
19378.97 118
19380.29 145
19381.60 129
19382.92 146
19384.23 132
19385.55 156
19386.86 136
19388.18 115
19389.50 129
19390.81 140
19392.13 131
19393.44 137
19394.76 148
19396.07 139
19397.39 127
19398.71 119
19400.02 128
19401.34 133
19402.65 127
19403.97 117
19405.29 136
19406.60 152
19407.92 112
19409.24 125
19410.55 125
19411.87 127
19413.19 124
19414.50 139
19415.82 123
19417.14 123
19418.45 131
19419.77 137
19421.09 124
19422.40 132
19423.72 123
19425.04 142
19426.35 152
19427.67 126
19428.99 124
19430.30 140
19431.62 132
19432.94 129
19434.26 127
19435.57 131
19436.89 140
19438.21 130
19439.53 160
19440.84 138
19442.16 132
19443.48 114
19444.80 137
19446.11 142
19447.43 112
19448.75 119
19450.07 130
19451.38 135
19452.70 127
19454.02 134
19455.34 136
19456.66 126
19457.97 128
19459.29 118
19460.61 111
19461.93 118
19463.25 116
19464.57 128
19465.88 134
19467.20 134
19468.52 134
19469.84 137
19471.16 117
19472.48 112
19473.79 130
19475.11 134
19476.43 151
19477.75 128
19479.07 145
19480.39 140
19481.71 136
19483.03 110
19484.34 133
19485.66 138
19486.98 132
19488.30 149
19489.62 126
19490.94 124
19492.26 138
19493.58 120
19494.90 144
19496.22 134
19497.54 118
19498.86 139
19500.18 134
19501.50 140
19502.81 121
19504.13 134
19505.45 133
19506.77 115
19508.09 128
19509.41 121
19510.73 134
19512.05 127
19513.37 135
19514.69 120
19516.01 128
19517.33 129
19518.65 144
19519.97 123
19521.29 126
19522.61 118
19523.93 146
19525.25 137
19526.57 129
19527.89 137
19529.22 128
19530.54 127
19531.86 132
19533.18 131
19534.50 115
19535.82 141
19537.14 130
19538.46 144
19539.78 107
19541.10 124
19542.42 133
19543.74 140
19545.06 142
19546.39 113
19547.71 125
19549.03 134
19550.35 131
19551.67 128
19552.99 126
19554.31 137
19555.63 139
19556.96 117
19558.28 135
19559.60 125
19560.92 132
19562.24 117
19563.56 151
19564.88 135
19566.21 122
19567.53 115
19568.85 139
19570.17 117
19571.49 151
19572.82 145
19574.14 123
19575.46 136
19576.78 131
19578.10 128
19579.43 117
19580.75 150
19582.07 131
19583.39 152
19584.72 127
19586.04 107
19587.36 117
19588.68 125
19590.01 138
19591.33 135
19592.65 138
19593.97 128
19595.30 133
19596.62 132
19597.94 150
19599.26 130
19600.59 140
19601.91 124
19603.23 144
19604.56 139
19605.88 135
19607.20 127
19608.53 149
19609.85 124
19611.17 111
19612.49 127
19613.82 118
19615.14 149
19616.47 125
19617.79 139
19619.11 124
19620.44 128
19621.76 129
19623.08 140
19624.41 125
19625.73 137
19627.05 112
19628.38 137
19629.70 147
19631.03 120
19632.35 134
19633.67 131
19635.00 153
19636.32 128
19637.65 135
19638.97 147
19640.29 155
19641.62 125
19642.94 135
19644.27 134
19645.59 146
19646.92 142
19648.24 134
19649.57 124
19650.89 126
19652.21 151
19653.54 143
19654.86 141
19656.19 111
19657.51 134
19658.84 125
19660.16 167
19661.49 129
19662.81 144
19664.14 130
19665.46 139
19666.79 124
19668.11 120
19669.44 134
19670.76 142
19672.09 152
19673.41 139
19674.74 132
19676.07 128
19677.39 158
19678.72 133
19680.04 140
19681.37 137
19682.69 153
19684.02 126
19685.34 120
19686.67 130
19688.00 136
19689.32 136
19690.65 127
19691.97 124
19693.30 134
19694.63 156
19695.95 134
19697.28 135
19698.60 116
19699.93 137
19701.26 127
19702.58 147
19703.91 124
19705.24 136
19706.56 125
19707.89 150
19709.22 128
19710.54 131
19711.87 137
19713.20 127
19714.52 138
19715.85 122
19717.18 126
19718.50 140
19719.83 123
19721.16 143
19722.48 130
19723.81 112
19725.14 133
19726.47 119
19727.79 134
19729.12 121
19730.45 131
19731.77 138
19733.10 129
19734.43 136
19735.76 130
19737.08 146
19738.41 128
19739.74 131
19741.07 118
19742.39 129
19743.72 130
19745.05 160
19746.38 124
19747.71 147
19749.03 131
19750.36 136
19751.69 135
19753.02 134
19754.35 140
19755.67 131
19757.00 141
19758.33 132
19759.66 141
19760.99 114
19762.31 134
19763.64 151
19764.97 124
19766.30 134
19767.63 152
19768.96 120
19770.29 146
19771.61 143
19772.94 127
19774.27 150
19775.60 152
19776.93 139
19778.26 129
19779.59 130
19780.92 144
19782.25 153
19783.57 154
19784.90 127
19786.23 122
19787.56 134
19788.89 133
19790.22 130
19791.55 129
19792.88 117
19794.21 132
19795.54 152
19796.87 146
19798.20 117
19799.53 125
19800.86 160
19802.19 162
19803.52 112
19804.85 121
19806.18 139
19807.50 150
19808.83 122
19810.16 124
19811.49 126
19812.82 144
19814.15 138
19815.49 124
19816.82 138
19818.15 130
19819.48 136
19820.81 136
19822.14 140
19823.47 121
19824.80 130
19826.13 140
19827.46 137
19828.79 122
19830.12 136
19831.45 133
19832.78 140
19834.11 121
19835.44 133
19836.77 124
19838.10 125
19839.44 135
19840.77 132
19842.10 134
19843.43 116
19844.76 127
19846.09 137
19847.42 131
19848.75 131
19850.08 128
19851.42 147
19852.75 128
19854.08 139
19855.41 111
19856.74 138
19858.07 130
19859.40 135
19860.74 137
19862.07 143
19863.40 133
19864.73 134
19866.06 121
19867.40 142
19868.73 133
19870.06 138
19871.39 137
19872.72 133
19874.06 131
19875.39 140
19876.72 129
19878.05 139
19879.38 121
19880.72 163
19882.05 155
19883.38 140
19884.71 139
19886.05 147
19887.38 151
19888.71 137
19890.04 131
19891.38 129
19892.71 150
19894.04 137
19895.38 136
19896.71 136
19898.04 137
19899.37 124
19900.71 133
19902.04 138
19903.37 134
19904.71 151
19906.04 147
19907.37 147
19908.71 131
19910.04 143
19911.37 144
19912.71 121
19914.04 144
19915.37 143
19916.71 138
19918.04 134
19919.37 132
19920.71 132
19922.04 129
19923.37 127
19924.71 148
19926.04 150
19927.38 149
19928.71 117
19930.04 138
19931.38 147
19932.71 147
19934.05 141
19935.38 163
19936.71 140
19938.05 117
19939.38 141
19940.72 138
19942.05 134
19943.39 117
19944.72 123
19946.06 140
19947.39 149
19948.72 123
19950.06 145
19951.39 130
19952.73 133
19954.06 124
19955.40 132
19956.73 142
19958.07 154
19959.40 131
19960.74 125
19962.07 140
19963.41 136
19964.74 137
19966.08 149
19967.41 143
19968.75 148
19970.08 148
19971.42 136
19972.76 133
19974.09 132
19975.43 118
19976.76 151
19978.10 142
19979.43 140
19980.77 132
19982.10 133
19983.44 141
19984.78 149
19986.11 148
19987.45 144
19988.78 127
19990.12 132
19991.46 141
19992.79 135
19994.13 130
19995.46 147
19996.80 139
19998.14 133
19999.47 141
20000.81 132
20002.15 131
20003.48 138
20004.82 135
20006.16 132
20007.49 150
20008.83 142
20010.17 148
20011.50 143
20012.84 134
20014.18 140
20015.51 157
20016.85 142
20018.19 158
20019.52 145
20020.86 141
20022.20 154
20023.53 128
20024.87 143
20026.21 123
20027.55 159
20028.88 144
20030.22 140
20031.56 138
20032.90 141
20034.23 154
20035.57 146
20036.91 114
20038.25 137
20039.58 158
20040.92 150
20042.26 137
20043.60 142
20044.93 155
20046.27 154
20047.61 143
20048.95 134
20050.29 158
20051.62 142
20052.96 146
20054.30 159
20055.64 180
20056.98 143
20058.32 141
20059.65 138
20060.99 138
20062.33 144
20063.67 151
20065.01 152
20066.35 137
20067.68 134
20069.02 151
20070.36 157
20071.70 137
20073.04 147
20074.38 139
20075.72 161
20077.06 146
20078.40 160
20079.73 137
20081.07 139
20082.41 167
20083.75 151
20085.09 153
20086.43 129
20087.77 142
20089.11 152
20090.45 141
20091.79 154
20093.13 158
20094.47 167
20095.81 155
20097.15 139
20098.48 162
20099.82 150
20101.16 143
20102.50 142
20103.84 150
20105.18 146
20106.52 155
20107.86 138
20109.20 146
20110.54 164
20111.88 138
20113.22 158
20114.56 139
20115.90 166
20117.24 142
20118.58 147
20119.93 148
20121.27 141
20122.61 157
20123.95 148
20125.29 152
20126.63 153
20127.97 151
20129.31 171
20130.65 163
20131.99 141
20133.33 167
20134.67 158
20136.01 156
20137.35 151
20138.69 149
