# Supplementary material for: MALDI-TOF MS typing enables the classification of brewing yeasts of the genus Saccharomyces to major beer styles
Source: PLoS One. 2017 Aug 9;12(8):e0181694. doi: 10.1371/journal.pone.0181694 (PMC5549903; doi:10.1371/journal.pone.0181694)
Supplement: S6 File — The directory includes 90 raw files and was zipped to “.zip”; the folder has three strains with 30 spectra per strain; S1 Text explains the raw files with an example and Table 1 represents the yeast strains used within the experiment. (ZIP) [file pone.0181694.s009.zip › 16-18/30276-3478-Lag-Lag-Lag-YPG-18h-E-E_2016-09-22_6_0_A4_1.dat]

1999.90 3003
2000.32 3080
2000.75 3240
2001.17 3182
2001.59 3261
2002.01 3298
2002.43 3215
2002.86 3312
2003.28 3291
2003.70 3145
2004.12 3063
2004.54 3028
2004.97 2984
2005.39 3092
2005.81 3128
2006.23 3105
2006.66 3081
2007.08 3184
2007.50 3177
2007.92 3131
2008.35 3101
2008.77 3150
2009.19 3239
2009.61 3086
2010.04 3024
2010.46 3113
2010.88 3182
2011.31 3104
2011.73 3023
2012.15 2930
2012.57 2944
2013.00 2981
2013.42 2882
2013.84 2827
2014.27 2916
2014.69 2907
2015.11 2970
2015.54 2992
2015.96 2983
2016.38 3007
2016.81 3125
2017.23 3253
2017.65 3147
2018.08 3130
2018.50 3178
2018.93 3242
2019.35 3351
2019.77 3453
2020.20 3412
2020.62 3392
2021.04 3423
2021.47 3329
2021.89 3217
2022.32 3127
2022.74 3073
2023.17 3001
2023.59 2965
2024.01 2998
2024.44 2976
2024.86 2838
2025.29 2963
2025.71 2918
2026.14 2938
2026.56 2887
2026.98 2871
2027.41 2901
2027.83 2868
2028.26 2965
2028.68 2879
2029.11 2875
2029.53 2890
2029.96 2929
2030.38 2880
2030.81 2862
2031.23 2845
2031.66 2836
2032.08 2884
2032.51 2927
2032.93 3035
2033.36 3079
2033.78 3123
2034.21 3037
2034.63 2909
2035.06 3031
2035.49 3005
2035.91 3009
2036.34 3024
2036.76 2918
2037.19 2964
2037.61 3041
2038.04 2952
2038.47 2885
2038.89 2945
2039.32 3055
2039.74 3089
2040.17 3067
2040.59 3040
2041.02 3015
2041.45 3027
2041.87 3054
2042.30 3069
2042.73 2914
2043.15 2820
2043.58 2897
2044.00 2957
2044.43 2951
2044.86 2803
2045.28 2945
2045.71 3011
2046.14 3019
2046.56 2983
2046.99 2934
2047.42 2873
2047.84 2948
2048.27 2976
2048.70 3011
2049.12 2944
2049.55 2870
2049.98 3017
2050.40 3000
2050.83 2990
2051.26 3011
2051.69 2896
2052.11 2855
2052.54 2874
2052.97 2869
2053.40 2793
2053.82 2823
2054.25 2886
2054.68 2890
2055.10 2928
2055.53 2931
2055.96 3006
2056.39 3024
2056.82 3045
2057.24 3030
2057.67 3142
2058.10 3204
2058.53 3272
2058.95 3299
2059.38 3210
2059.81 3123
2060.24 3023
2060.67 3011
2061.09 3135
2061.52 3111
2061.95 3093
2062.38 3020
2062.81 2959
2063.24 2991
2063.66 3009
2064.09 3023
2064.52 3077
2064.95 3058
2065.38 3122
2065.81 3150
2066.24 3237
2066.66 3132
2067.09 3042
2067.52 3111
2067.95 3183
2068.38 3166
2068.81 3129
2069.24 3020
2069.67 3023
2070.10 2999
2070.52 3063
2070.95 3079
2071.38 3038
2071.81 2986
2072.24 3024
2072.67 2992
2073.10 3005
2073.53 2969
2073.96 2951
2074.39 2915
2074.82 2989
2075.25 3057
2075.68 3036
2076.11 3065
2076.54 3129
2076.97 3099
2077.40 3064
2077.83 3197
2078.26 3184
2078.69 3212
2079.12 3272
2079.55 3209
2079.98 3267
2080.41 3274
2080.84 3246
2081.27 3223
2081.70 3297
2082.13 3200
2082.56 3132
2082.99 3054
2083.42 3110
2083.85 3100
2084.28 3104
2084.71 3064
2085.14 3116
2085.57 3076
2086.00 2996
2086.43 2986
2086.86 2845
2087.29 2924
2087.73 2917
2088.16 2859
2088.59 2864
2089.02 2925
2089.45 2935
2089.88 2939
2090.31 2872
2090.74 2849
2091.17 2751
2091.61 2806
2092.04 2887
2092.47 2905
2092.90 2894
2093.33 2892
2093.76 2880
2094.19 2832
2094.63 2829
2095.06 2776
2095.49 2812
2095.92 2852
2096.35 2755
2096.78 2899
2097.22 2878
2097.65 2843
2098.08 2768
2098.51 2759
2098.94 2826
2099.38 2820
2099.81 2870
2100.24 2700
2100.67 2755
2101.11 2836
2101.54 2885
2101.97 2811
2102.40 2769
2102.83 2770
2103.27 2714
2103.70 2798
2104.13 2808
2104.56 2772
2105.00 2817
2105.43 2769
2105.86 2836
2106.30 2826
2106.73 2922
2107.16 2972
2107.59 2880
2108.03 2937
2108.46 2967
2108.89 2932
2109.33 2908
2109.76 2960
2110.19 2979
2110.63 2973
2111.06 2926
2111.49 2956
2111.93 2952
2112.36 2977
2112.79 2953
2113.23 2882
2113.66 2874
2114.09 2834
2114.53 2809
2114.96 2858
2115.40 2884
2115.83 2758
2116.26 2700
2116.70 2769
2117.13 2759
2117.56 2797
2118.00 2718
2118.43 2818
2118.87 2827
2119.30 2887
2119.73 2888
2120.17 2913
2120.60 2976
2121.04 2969
2121.47 3053
2121.91 2974
2122.34 2890
2122.78 2930
2123.21 2918
2123.64 2838
2124.08 2925
2124.51 2847
2124.95 2778
2125.38 2774
2125.82 2819
2126.25 2760
2126.69 2832
2127.12 2861
2127.56 2908
2127.99 2918
2128.43 2896
2128.86 2943
2129.30 2933
2129.73 3093
2130.17 3174
2130.60 3268
2131.04 3296
2131.47 3289
2131.91 3246
2132.35 3246
2132.78 3238
2133.22 3215
2133.65 3093
2134.09 3152
2134.52 3075
2134.96 3121
2135.40 3085
2135.83 3112
2136.27 3142
2136.70 3144
2137.14 3092
2137.57 3126
2138.01 3097
2138.45 3056
2138.88 3121
2139.32 3122
2139.76 3019
2140.19 2885
2140.63 2878
2141.06 2967
2141.50 2909
2141.94 2849
2142.37 2820
2142.81 2825
2143.25 2820
2143.68 2776
2144.12 2836
2144.56 2810
2144.99 2791
2145.43 2815
2145.87 2859
2146.30 2816
2146.74 2908
2147.18 2973
2147.62 3002
2148.05 3110
2148.49 3138
2148.93 3352
2149.36 3538
2149.80 3727
2150.24 3781
2150.68 3849
2151.11 3984
2151.55 3908
2151.99 3781
2152.43 3770
2152.86 3638
2153.30 3508
2153.74 3428
2154.18 3376
2154.61 3308
2155.05 3207
2155.49 3135
2155.93 3199
2156.37 3138
2156.80 3136
2157.24 3093
2157.68 3075
2158.12 3126
2158.56 3072
2158.99 3080
2159.43 2977
2159.87 2978
2160.31 2961
2160.75 2982
2161.19 3057
2161.62 3062
2162.06 2974
2162.50 2959
2162.94 3071
2163.38 3034
2163.82 2973
2164.26 2931
2164.69 3008
2165.13 3140
2165.57 3133
2166.01 3104
2166.45 3143
2166.89 3166
2167.33 3103
2167.77 3067
2168.21 3013
2168.65 3051
2169.08 3075
2169.52 3043
2169.96 3084
2170.40 3198
2170.84 3190
2171.28 3113
2171.72 3119
2172.16 3223
2172.60 3076
2173.04 3154
2173.48 3152
2173.92 3103
2174.36 3090
2174.80 3115
2175.24 3278
2175.68 3190
2176.12 3268
2176.56 3325
2177.00 3362
2177.44 3372
2177.88 3365
2178.32 3446
2178.76 3383
2179.20 3378
2179.64 3316
2180.08 3221
2180.52 3202
2180.96 3199
2181.40 3229
2181.84 3102
2182.28 3088
2182.72 3008
2183.16 2955
2183.60 2899
2184.04 2834
2184.48 2760
2184.93 2814
2185.37 2903
2185.81 2868
2186.25 2921
2186.69 2960
2187.13 2992
2187.57 3196
2188.01 3237
2188.45 3267
2188.89 3334
2189.34 3408
2189.78 3422
2190.22 3386
2190.66 3207
2191.10 3250
2191.54 3295
2191.98 3144
2192.43 3121
2192.87 3103
2193.31 3162
2193.75 3114
2194.19 3155
2194.63 3217
2195.08 3237
2195.52 3269
2195.96 3228
2196.40 3272
2196.84 3348
2197.29 3301
2197.73 3153
2198.17 3164
2198.61 3188
2199.06 3145
2199.50 3099
2199.94 3047
2200.38 3023
2200.82 2918
2201.27 2937
2201.71 2917
2202.15 2998
2202.59 2963
2203.04 3027
2203.48 2915
2203.92 2964
2204.37 3068
2204.81 3028
2205.25 3101
2205.69 3173
2206.14 3148
2206.58 3202
2207.02 3215
2207.47 3221
2207.91 3216
2208.35 3304
2208.80 3324
2209.24 3331
2209.68 3346
2210.13 3342
2210.57 3307
2211.01 3317
2211.46 3375
2211.90 3392
2212.34 3481
2212.79 3448
2213.23 3286
2213.67 3300
2214.12 3224
2214.56 3313
2215.01 3261
2215.45 3282
2215.89 3220
2216.34 3244
2216.78 3196
2217.23 3201
2217.67 3128
2218.11 3073
2218.56 3148
2219.00 3015
2219.45 3039
2219.89 3111
2220.34 3077
2220.78 3083
2221.22 3110
2221.67 3073
2222.11 3164
2222.56 3246
2223.00 3272
2223.45 3226
2223.89 3299
2224.34 3349
2224.78 3397
2225.23 3427
2225.67 3340
2226.12 3414
2226.56 3452
2227.01 3580
2227.45 3633
2227.90 3559
2228.34 3533
2228.79 3533
2229.23 3548
2229.68 3575
2230.12 3495
2230.57 3568
2231.01 3476
2231.46 3571
2231.90 3566
2232.35 3437
2232.80 3552
2233.24 3729
2233.69 3672
2234.13 3585
2234.58 3566
2235.02 3658
2235.47 3586
2235.92 3446
2236.36 3437
2236.81 3332
2237.25 3397
2237.70 3438
2238.15 3343
2238.59 3256
2239.04 3260
2239.49 3221
2239.93 3323
2240.38 3381
2240.82 3114
2241.27 3233
2241.72 3221
2242.16 3114
2242.61 3025
2243.06 2979
2243.50 3044
2243.95 3008
2244.40 2931
2244.84 2909
2245.29 2918
2245.74 2991
2246.19 2999
2246.63 2917
2247.08 3022
2247.53 2996
2247.97 2954
2248.42 2937
2248.87 3019
2249.32 3017
2249.76 2953
2250.21 2930
2250.66 3012
2251.10 3008
2251.55 3044
2252.00 3147
2252.45 3202
2252.89 3236
2253.34 3181
2253.79 3213
2254.24 3157
2254.69 3145
2255.13 3122
2255.58 3050
2256.03 3091
2256.48 3033
2256.93 3065
2257.37 3002
2257.82 3061
2258.27 3042
2258.72 2961
2259.17 3045
2259.61 3062
2260.06 2962
2260.51 2931
2260.96 3039
2261.41 3152
2261.86 3272
2262.31 3326
2262.75 3402
2263.20 3386
2263.65 3355
2264.10 3376
2264.55 3252
2265.00 3272
2265.45 3262
2265.90 3296
2266.34 3328
2266.79 3322
2267.24 3229
2267.69 3333
2268.14 3244
2268.59 3306
2269.04 3452
2269.49 3450
2269.94 3404
2270.39 3657
2270.84 3775
2271.29 3736
2271.74 3784
2272.18 3774
2272.63 3805
2273.08 3716
2273.53 3676
2273.98 3640
2274.43 3645
2274.88 3605
2275.33 3540
2275.78 3781
2276.23 3828
2276.68 3814
2277.13 3966
2277.58 4005
2278.03 3981
2278.48 3920
2278.93 3884
2279.38 3702
2279.83 3536
2280.28 3464
2280.73 3281
2281.19 3244
2281.64 3185
2282.09 3242
2282.54 3193
2282.99 3134
2283.44 3131
2283.89 3054
2284.34 3019
2284.79 3004
2285.24 3136
2285.69 3097
2286.14 3049
2286.59 3149
2287.04 3143
2287.50 3161
2287.95 3143
2288.40 3163
2288.85 3246
2289.30 3401
2289.75 3542
2290.20 3661
2290.65 3829
2291.11 3875
2291.56 3894
2292.01 4063
2292.46 4137
2292.91 4027
2293.36 4085
2293.82 4129
2294.27 4221
2294.72 3992
2295.17 3943
2295.62 3915
2296.07 3904
2296.53 3710
2296.98 3653
2297.43 3603
2297.88 3639
2298.33 3571
2298.79 3541
2299.24 3472
2299.69 3393
2300.14 3303
2300.60 3175
2301.05 3313
2301.50 3229
2301.95 3098
2302.41 2946
2302.86 3049
2303.31 2970
2303.76 3009
2304.22 2932
2304.67 2962
2305.12 3005
2305.57 2963
2306.03 3038
2306.48 2891
2306.93 2997
2307.39 3053
2307.84 3192
2308.29 3283
2308.75 3338
2309.20 3440
2309.65 3567
2310.11 3699
2310.56 3747
2311.01 3696
2311.47 3594
2311.92 3716
2312.37 3764
2312.83 3579
2313.28 3441
2313.73 3327
2314.19 3251
2314.64 3409
2315.09 3384
2315.55 3188
2316.00 3205
2316.46 3158
2316.91 3204
2317.36 3161
2317.82 3098
2318.27 3202
2318.73 3148
2319.18 3173
2319.63 3220
2320.09 3248
2320.54 3232
2321.00 3321
2321.45 3349
2321.91 3335
2322.36 3391
2322.82 3296
2323.27 3256
2323.72 3224
2324.18 3279
2324.63 3336
2325.09 3432
2325.54 3427
2326.00 3511
2326.45 3526
2326.91 3474
2327.36 3461
2327.82 3448
2328.27 3390
2328.73 3421
2329.18 3362
2329.64 3380
2330.09 3362
2330.55 3367
2331.00 3315
2331.46 3391
2331.92 3349
2332.37 3352
2332.83 3345
2333.28 3347
2333.74 3216
2334.19 3171
2334.65 3161
2335.10 3173
2335.56 3165
2336.02 3132
2336.47 3061
2336.93 3143
2337.38 3153
2337.84 3166
2338.30 3073
2338.75 3109
2339.21 3116
2339.66 3213
2340.12 3149
2340.58 3206
2341.03 3226
2341.49 3212
2341.95 3272
2342.40 3215
2342.86 3210
2343.32 3204
2343.77 3273
2344.23 3334
2344.68 3379
2345.14 3255
2345.60 3341
2346.06 3415
2346.51 3507
2346.97 3563
2347.43 3659
2347.88 3702
2348.34 3695
2348.80 3675
2349.25 3672
2349.71 3780
2350.17 3730
2350.63 3631
2351.08 3589
2351.54 3604
2352.00 3496
2352.46 3427
2352.91 3342
2353.37 3264
2353.83 3163
2354.29 3192
2354.74 3153
2355.20 3103
2355.66 3024
2356.12 2991
2356.57 2978
2357.03 3093
2357.49 3067
2357.95 3209
2358.41 3160
2358.86 3156
2359.32 3202
2359.78 3341
2360.24 3378
2360.70 3527
2361.15 3673
2361.61 3601
2362.07 3558
2362.53 3563
2362.99 3597
2363.45 3601
2363.91 3630
2364.36 3619
2364.82 3484
2365.28 3458
2365.74 3359
2366.20 3413
2366.66 3380
2367.12 3447
2367.57 3479
2368.03 3439
2368.49 3493
2368.95 3502
2369.41 3461
2369.87 3390
2370.33 3283
2370.79 3209
2371.25 3070
2371.71 3103
2372.17 3127
2372.63 3110
2373.09 2945
2373.54 2954
2374.00 3163
2374.46 3107
2374.92 3089
2375.38 3030
2375.84 3095
2376.30 3144
2376.76 3222
2377.22 3119
2377.68 3246
2378.14 3256
2378.60 3197
2379.06 3140
2379.52 3136
2379.98 3193
2380.44 3157
2380.90 3190
2381.36 3239
2381.82 3223
2382.28 3134
2382.74 3222
2383.20 3279
2383.66 3407
2384.12 3413
2384.59 3401
2385.05 3327
2385.51 3394
2385.97 3454
2386.43 3400
2386.89 3465
2387.35 3426
2387.81 3368
2388.27 3403
2388.73 3341
2389.19 3298
2389.65 3318
2390.12 3284
2390.58 3298
2391.04 3321
2391.50 3278
2391.96 3231
2392.42 3306
2392.88 3237
2393.34 3131
2393.81 3013
2394.27 3106
2394.73 3047
2395.19 3007
2395.65 3004
2396.11 3049
2396.57 2952
2397.04 2913
2397.50 2968
2397.96 2984
2398.42 3078
2398.88 3328
2399.35 3264
2399.81 3240
2400.27 3264
2400.73 3209
2401.19 3254
2401.66 3317
2402.12 3162
2402.58 3186
2403.04 3156
2403.51 3047
2403.97 3083
2404.43 3135
2404.89 3119
2405.36 3121
2405.82 3183
2406.28 3324
2406.74 3264
2407.21 3197
2407.67 3174
2408.13 3208
2408.59 3167
2409.06 3138
2409.52 3059
2409.98 2989
2410.45 2952
2410.91 2903
2411.37 2900
2411.84 2829
2412.30 2887
2412.76 2842
2413.23 2901
2413.69 2971
2414.15 2937
2414.62 2964
2415.08 3082
2415.54 3122
2416.01 3060
2416.47 3096
2416.93 3141
2417.40 3224
2417.86 3247
2418.32 3299
2418.79 3378
2419.25 3260
2419.72 3236
2420.18 3183
2420.64 3348
2421.11 3295
2421.57 3334
2422.04 3376
2422.50 3460
2422.96 3463
2423.43 3482
2423.89 3546
2424.36 3643
2424.82 3623
2425.29 3575
2425.75 3516
2426.22 3470
2426.68 3469
2427.15 3380
2427.61 3327
2428.07 3179
2428.54 3148
2429.00 3132
2429.47 3126
2429.93 3071
2430.40 2979
2430.86 2991
2431.33 2952
2431.79 3029
2432.26 3020
2432.72 2977
2433.19 3009
2433.65 2941
2434.12 3016
2434.59 3121
2435.05 3154
2435.52 3243
2435.98 3192
2436.45 3179
2436.91 3311
2437.38 3576
2437.84 3560
2438.31 3523
2438.78 3464
2439.24 3581
2439.71 3588
2440.17 3625
2440.64 3715
2441.10 3628
2441.57 3734
2442.04 3616
2442.50 3670
2442.97 3592
2443.44 3527
2443.90 3494
2444.37 3333
2444.83 3261
2445.30 3179
2445.77 3159
2446.23 3142
2446.70 3197
2447.17 3251
2447.63 3060
2448.10 2915
2448.57 3012
2449.03 2928
2449.50 2870
2449.97 2947
2450.43 2986
2450.90 2988
2451.37 3063
2451.83 3027
2452.30 3008
2452.77 2998
2453.24 2956
2453.70 2869
2454.17 2988
2454.64 3020
2455.10 2920
2455.57 2963
2456.04 2920
2456.51 3016
2456.97 3038
2457.44 2958
2457.91 2990
2458.38 2953
2458.84 2905
2459.31 2916
2459.78 2972
2460.25 3070
2460.72 3044
2461.18 3062
2461.65 3099
2462.12 3145
2462.59 3077
2463.06 3107
2463.52 3093
2463.99 3150
2464.46 3129
2464.93 3117
2465.40 3050
2465.86 3081
2466.33 2970
2466.80 3000
2467.27 2962
2467.74 3096
2468.21 3078
2468.68 3046
2469.14 3022
2469.61 3081
2470.08 3100
2470.55 3168
2471.02 3094
2471.49 3088
2471.96 3060
2472.43 3018
2472.90 3008
2473.36 2948
2473.83 2905
2474.30 2924
2474.77 2997
2475.24 2999
2475.71 3035
2476.18 3066
2476.65 3028
2477.12 3145
2477.59 3135
2478.06 3213
2478.53 3194
2479.00 3160
2479.47 3204
2479.94 3166
2480.41 3240
2480.87 3412
2481.34 3403
2481.81 3382
2482.28 3351
2482.75 3270
2483.22 3168
2483.69 3181
2484.16 3132
2484.63 2978
2485.10 2958
2485.57 2949
2486.05 3028
2486.52 3019
2486.99 2905
2487.46 2894
2487.93 2980
2488.40 3030
2488.87 3051
2489.34 2970
2489.81 2939
2490.28 2913
2490.75 3027
2491.22 2905
2491.69 2975
2492.16 2970
2492.63 2927
2493.10 3015
2493.58 3039
2494.05 3180
2494.52 3161
2494.99 3125
2495.46 3187
2495.93 3117
2496.40 3132
2496.87 3153
2497.34 3180
2497.82 3166
2498.29 3081
2498.76 3070
2499.23 2947
2499.70 2978
2500.17 2996
2500.64 2924
2501.12 2883
2501.59 2888
2502.06 2879
2502.53 2819
2503.00 2851
2503.48 2791
2503.95 2846
2504.42 2886
2504.89 2852
2505.36 2921
2505.84 2949
2506.31 3052
2506.78 3103
2507.25 3088
2507.72 3178
2508.20 3239
2508.67 3208
2509.14 3260
2509.61 3330
2510.09 3433
2510.56 3521
2511.03 3581
2511.50 3623
2511.98 3869
2512.45 3952
2512.92 3977
2513.40 4162
2513.87 4030
2514.34 3977
2514.81 3852
2515.29 3790
2515.76 3576
2516.23 3519
2516.71 3433
2517.18 3424
2517.65 3340
2518.13 3325
2518.60 3374
2519.07 3350
2519.55 3359
2520.02 3468
2520.49 3425
2520.97 3325
2521.44 3224
2521.91 3230
2522.39 3270
2522.86 3189
2523.34 3080
2523.81 3112
2524.28 3020
2524.76 2995
2525.23 2951
2525.70 2950
2526.18 3005
2526.65 3028
2527.13 3048
2527.60 3085
2528.08 3021
2528.55 3000
2529.02 3141
2529.50 3065
2529.97 3033
2530.45 3016
2530.92 3012
2531.40 2995
2531.87 3030
2532.34 3144
2532.82 3258
2533.29 3192
2533.77 3275
2534.24 3210
2534.72 3237
2535.19 3311
2535.67 3355
2536.14 3244
2536.62 3217
2537.09 3265
2537.57 3083
2538.04 3091
2538.52 3019
2538.99 3197
2539.47 3118
2539.94 3120
2540.42 3106
2540.90 3089
2541.37 3137
2541.85 3150
2542.32 3126
2542.80 3172
2543.27 2995
2543.75 3070
2544.22 3101
2544.70 3092
2545.18 3087
2545.65 3058
2546.13 3068
2546.60 3222
2547.08 3121
2547.56 3203
2548.03 3313
2548.51 3495
2548.98 3531
2549.46 3454
2549.94 3441
2550.41 3580
2550.89 3572
2551.37 3551
2551.84 3517
2552.32 3511
2552.80 3674
2553.27 3687
2553.75 3563
2554.23 3556
2554.70 3547
2555.18 3636
2555.66 3646
2556.13 3596
2556.61 3634
2557.09 3627
2557.56 3624
2558.04 3559
2558.52 3528
2558.99 3554
2559.47 3568
2559.95 3384
2560.43 3388
2560.90 3341
2561.38 3228
2561.86 3133
2562.33 3141
2562.81 3047
2563.29 3043
2563.77 3070
2564.25 2970
2564.72 2981
2565.20 2937
2565.68 2880
2566.16 2807
2566.63 2935
2567.11 2864
2567.59 2786
2568.07 2808
2568.55 2788
2569.02 2928
2569.50 2776
2569.98 2737
2570.46 2800
2570.94 2695
2571.41 2852
2571.89 2887
2572.37 2845
2572.85 2862
2573.33 2822
2573.81 2822
2574.28 2726
2574.76 2871
2575.24 2809
2575.72 2920
2576.20 2915
2576.68 2914
2577.16 2925
2577.64 2936
2578.11 2853
2578.59 2878
2579.07 2828
2579.55 2836
2580.03 2875
2580.51 2862
2580.99 2829
2581.47 2836
2581.95 2777
2582.43 2778
2582.91 2797
2583.39 2844
2583.86 2802
2584.34 2786
2584.82 2810
2585.30 2746
2585.78 2803
2586.26 2942
2586.74 2934
2587.22 2928
2587.70 3023
2588.18 3061
2588.66 3004
2589.14 3068
2589.62 2948
2590.10 2944
2590.58 2967
2591.06 2902
2591.54 2910
2592.02 2987
2592.50 2986
2592.98 3001
2593.46 3083
2593.94 3054
2594.42 3081
2594.90 2974
2595.38 3000
2595.86 3034
2596.35 2979
2596.83 3084
2597.31 3066
2597.79 3035
2598.27 3050
2598.75 3011
2599.23 2996
2599.71 2998
2600.19 3043
2600.67 2982
2601.15 2886
2601.63 2860
2602.12 3008
2602.60 3038
2603.08 2973
2603.56 2998
2604.04 3025
2604.52 3092
2605.00 3057
2605.48 2972
2605.97 2914
2606.45 2853
2606.93 2902
2607.41 2921
2607.89 2898
2608.37 2883
2608.86 2911
2609.34 2897
2609.82 2935
2610.30 2853
2610.78 2857
2611.26 2984
2611.75 2970
2612.23 2994
2612.71 2960
2613.19 2972
2613.68 3025
2614.16 3072
2614.64 3093
2615.12 2976
2615.60 2929
2616.09 2940
2616.57 2897
2617.05 2921
2617.53 2781
2618.02 2804
2618.50 2823
2618.98 2781
2619.46 2694
2619.95 2723
2620.43 2794
2620.91 2897
2621.40 2753
2621.88 2810
2622.36 2688
2622.85 2645
2623.33 2682
2623.81 2667
2624.29 2748
2624.78 2735
2625.26 2816
2625.74 2845
2626.23 2809
2626.71 2817
2627.19 2943
2627.68 2967
2628.16 2838
2628.64 2938
2629.13 2885
2629.61 2849
2630.10 2868
2630.58 2925
2631.06 2909
2631.55 2920
2632.03 2888
2632.51 2933
2633.00 2922
2633.48 2961
2633.97 2873
2634.45 2841
2634.94 2803
2635.42 2783
2635.90 2867
2636.39 2876
2636.87 2724
2637.36 2677
2637.84 2673
2638.33 2704
2638.81 2765
2639.29 2700
2639.78 2869
2640.26 2817
2640.75 2883
2641.23 2915
2641.72 2888
2642.20 2947
2642.69 3007
2643.17 2921
2643.66 2872
2644.14 2858
2644.63 2927
2645.11 2855
2645.60 2858
2646.08 2794
2646.57 2763
2647.05 2830
2647.54 2818
2648.02 2856
2648.51 2939
2648.99 2767
2649.48 2878
2649.97 2960
2650.45 2962
2650.94 2899
2651.42 2992
2651.91 2933
2652.39 2858
2652.88 2992
2653.37 2979
2653.85 2928
2654.34 3025
2654.82 2986
2655.31 2959
2655.80 3078
2656.28 3067
2656.77 3032
2657.25 3085
2657.74 3070
2658.23 3027
2658.71 2994
2659.20 2938
2659.69 2872
2660.17 2966
2660.66 2884
2661.14 2857
2661.63 2844
2662.12 2808
2662.60 2714
2663.09 2757
2663.58 2869
2664.06 2833
2664.55 2699
2665.04 2780
2665.53 2840
2666.01 2842
2666.50 2866
2666.99 2936
2667.47 2894
2667.96 2863
2668.45 2901
2668.94 2863
2669.42 2868
2669.91 2839
2670.40 2846
2670.88 2913
2671.37 2821
2671.86 2838
2672.35 3017
2672.83 3005
2673.32 2992
2673.81 3223
2674.30 3270
2674.79 3369
2675.27 3420
2675.76 3408
2676.25 3358
2676.74 3389
2677.23 3413
2677.71 3329
2678.20 3238
2678.69 3171
2679.18 3118
2679.67 3108
2680.15 3023
2680.64 2985
2681.13 3035
2681.62 3108
2682.11 3188
2682.60 3114
2683.08 3255
2683.57 3331
2684.06 3349
2684.55 3345
2685.04 3230
2685.53 3238
2686.02 3224
2686.51 3203
2686.99 3149
2687.48 3109
2687.97 3072
2688.46 2977
2688.95 2947
2689.44 2918
2689.93 2891
2690.42 2843
2690.91 2877
2691.40 2811
2691.89 2896
2692.38 2957
2692.87 2933
2693.35 2915
2693.84 2943
2694.33 2980
2694.82 2916
2695.31 2907
2695.80 2954
2696.29 2911
2696.78 2998
2697.27 2989
2697.76 2971
2698.25 3032
2698.74 3045
2699.23 2976
2699.72 2946
2700.21 3014
2700.70 2973
2701.19 3013
2701.68 3041
2702.17 2986
2702.66 3023
2703.15 2998
2703.64 3032
2704.13 3049
2704.62 3081
2705.12 3033
2705.61 3011
2706.10 3047
2706.59 3045
2707.08 2976
2707.57 2941
2708.06 2841
2708.55 2889
2709.04 2887
2709.53 2807
2710.02 2776
2710.51 2795
2711.01 2800
2711.50 2779
2711.99 2882
2712.48 2903
2712.97 2829
2713.46 2818
2713.95 2878
2714.44 2896
2714.94 2814
2715.43 2891
2715.92 2819
2716.41 2841
2716.90 2845
2717.39 2800
2717.89 2854
2718.38 2826
2718.87 2695
2719.36 2721
2719.85 2742
2720.34 2716
2720.84 2809
2721.33 2886
2721.82 2945
2722.31 3038
2722.80 3146
2723.30 3086
2723.79 3025
2724.28 2969
2724.77 3019
2725.27 2942
2725.76 2958
2726.25 2936
2726.74 2802
2727.24 2765
2727.73 2747
2728.22 2804
2728.71 2832
2729.21 2928
2729.70 2814
2730.19 2932
2730.69 2997
2731.18 2919
2731.67 2859
2732.16 2929
2732.66 3008
2733.15 3005
2733.64 3048
2734.14 3027
2734.63 3102
2735.12 3137
2735.62 3217
2736.11 3131
2736.60 3103
2737.10 3063
2737.59 3075
2738.08 3058
2738.58 3070
2739.07 3136
2739.56 3050
2740.06 3049
2740.55 2986
2741.05 3065
2741.54 3055
2742.03 2903
2742.53 2907
2743.02 2809
2743.52 2774
2744.01 2690
2744.50 2662
2745.00 2732
2745.49 2823
2745.99 2766
2746.48 2748
2746.97 2800
2747.47 2831
2747.96 2794
2748.46 2823
2748.95 2811
2749.45 2818
2749.94 2731
2750.44 2808
2750.93 2800
2751.43 2766
2751.92 2805
2752.42 2823
2752.91 2739
2753.41 2755
2753.90 2753
2754.40 2748
2754.89 2731
2755.39 2696
2755.88 2721
2756.38 2772
2756.87 2808
2757.37 2842
2757.86 2876
2758.36 2814
2758.85 2788
2759.35 2815
2759.84 2818
2760.34 2833
2760.83 2850
2761.33 2910
2761.83 2831
2762.32 2860
2762.82 2885
2763.31 2924
2763.81 2888
2764.30 2943
2764.80 2877
2765.30 2870
2765.79 2923
2766.29 2851
2766.78 2746
2767.28 2793
2767.78 2820
2768.27 2793
2768.77 2844
2769.27 2862
2769.76 2831
2770.26 2804
2770.76 2864
2771.25 2872
2771.75 2892
2772.24 2970
2772.74 3047
2773.24 3070
2773.73 3109
2774.23 3146
2774.73 3101
2775.23 2984
2775.72 3086
2776.22 3104
2776.72 3059
2777.21 3162
2777.71 3215
2778.21 3205
2778.70 3179
2779.20 3176
2779.70 3089
2780.20 3145
2780.69 3166
2781.19 3162
2781.69 3048
2782.19 3060
2782.68 2994
2783.18 2968
2783.68 2990
2784.18 2959
2784.67 2863
2785.17 2864
2785.67 2798
2786.17 2865
2786.67 2918
2787.16 2979
2787.66 3021
2788.16 3003
2788.66 2917
2789.16 3077
2789.65 3134
2790.15 3208
2790.65 3224
2791.15 3057
2791.65 3016
2792.15 2968
2792.64 3105
2793.14 2936
2793.64 2888
2794.14 2914
2794.64 2937
2795.14 2998
2795.64 3102
2796.13 3227
2796.63 3262
2797.13 3426
2797.63 3490
2798.13 3515
2798.63 3537
2799.13 3461
2799.63 3494
2800.13 3460
2800.62 3267
2801.12 3248
2801.62 3213
2802.12 3146
2802.62 3046
2803.12 2940
2803.62 2953
2804.12 2918
2804.62 2903
2805.12 2867
2805.62 2799
2806.12 2874
2806.62 2993
2807.12 3002
2807.62 3125
2808.12 3207
2808.62 3396
2809.12 3424
2809.62 3361
2810.12 3375
2810.62 3427
2811.12 3569
2811.62 3712
2812.12 3723
2812.62 3727
2813.12 3763
2813.62 3866
2814.12 3847
2814.62 3728
2815.12 3788
2815.62 3670
2816.12 3522
2816.62 3455
2817.12 3316
2817.62 3291
2818.12 3204
2818.62 3160
2819.12 3175
2819.63 3080
2820.13 2998
2820.63 3004
2821.13 2887
2821.63 3012
2822.13 3072
2822.63 2992
2823.13 3016
2823.63 2901
2824.13 2975
2824.64 3022
2825.14 3019
2825.64 2925
2826.14 2990
2826.64 2854
2827.14 2903
2827.64 2867
2828.15 2815
2828.65 2848
2829.15 2820
2829.65 2940
2830.15 2883
2830.65 2798
2831.16 2844
2831.66 2789
2832.16 2723
2832.66 2795
2833.16 2812
2833.67 2799
2834.17 2755
2834.67 2859
2835.17 2829
2835.68 2864
2836.18 2867
2836.68 3046
2837.18 3004
2837.68 3045
2838.19 3000
2838.69 3001
2839.19 2975
2839.70 3062
2840.20 3009
2840.70 3012
2841.20 3037
2841.71 2939
2842.21 3015
2842.71 2989
2843.21 2951
2843.72 2972
2844.22 3091
2844.72 3121
2845.23 3163
2845.73 3095
2846.23 3134
2846.74 3198
2847.24 3286
2847.74 3357
2848.25 3450
2848.75 3436
2849.25 3483
2849.76 3575
2850.26 3535
2850.76 3459
2851.27 3432
2851.77 3344
2852.28 3322
2852.78 3305
2853.28 3234
2853.79 3107
2854.29 2988
2854.79 2879
2855.30 2872
2855.80 2895
2856.31 2917
2856.81 2946
2857.31 2951
2857.82 3040
2858.32 3046
2858.83 3029
2859.33 3171
2859.84 3277
2860.34 3352
2860.85 3227
2861.35 3244
2861.85 3278
2862.36 3211
2862.86 3114
2863.37 3115
2863.87 3096
2864.38 3093
2864.88 3128
2865.39 3104
2865.89 3028
2866.40 2928
2866.90 2906
2867.41 2791
2867.91 2785
2868.42 2805
2868.92 2774
2869.43 2802
2869.93 2800
2870.44 2837
2870.94 2790
2871.45 2863
2871.96 2899
2872.46 2967
2872.97 2967
2873.47 3096
2873.98 3058
2874.48 2938
2874.99 2965
2875.49 3053
2876.00 3011
2876.51 2979
2877.01 2995
2877.52 2942
2878.02 2979
2878.53 2951
2879.04 3024
2879.54 2982
2880.05 3060
2880.55 2983
2881.06 3024
2881.57 3120
2882.07 3158
2882.58 3123
2883.09 3100
2883.59 3119
2884.10 3216
2884.61 3204
2885.11 3162
2885.62 3189
2886.13 3277
2886.63 3402
2887.14 3316
2887.65 3432
2888.15 3404
2888.66 3447
2889.17 3506
2889.67 3422
2890.18 3426
2890.69 3459
2891.20 3323
2891.70 3123
2892.21 3050
2892.72 3065
2893.22 3032
2893.73 3054
2894.24 2938
2894.75 3003
2895.25 3026
2895.76 3038
2896.27 3018
2896.78 3013
2897.29 3037
2897.79 3150
2898.30 3118
2898.81 3155
2899.32 3262
2899.82 3309
2900.33 3380
2900.84 3364
2901.35 3490
2901.86 3629
2902.36 3546
2902.87 3601
2903.38 3704
2903.89 3610
2904.40 3646
2904.91 3690
2905.41 3654
2905.92 3485
2906.43 3499
2906.94 3528
2907.45 3575
2907.96 3364
2908.47 3224
2908.97 3143
2909.48 3167
2909.99 3098
2910.50 3102
2911.01 3072
2911.52 3001
2912.03 3049
2912.54 2961
2913.05 2909
2913.55 2939
2914.06 3008
2914.57 2943
2915.08 2884
2915.59 2966
2916.10 2869
2916.61 2856
2917.12 2893
2917.63 2906
2918.14 2983
2918.65 3051
2919.16 3018
2919.67 2964
2920.18 2977
2920.69 3077
2921.20 3108
2921.71 3208
2922.22 3251
2922.73 3295
2923.24 3342
2923.75 3425
2924.26 3412
2924.77 3628
2925.28 3772
2925.79 3804
2926.30 3802
2926.81 3895
2927.32 3799
2927.83 3717
2928.34 3571
2928.85 3422
2929.36 3339
2929.87 3194
2930.38 3160
2930.89 3079
2931.40 3019
2931.91 3002
2932.42 2903
2932.93 2814
2933.45 2939
2933.96 2923
2934.47 2812
2934.98 2849
2935.49 2827
2936.00 2920
2936.51 2986
2937.02 3041
2937.53 3058
2938.04 3180
2938.56 3256
2939.07 3361
2939.58 3489
2940.09 3739
2940.60 3923
2941.11 4200
2941.62 4370
2942.14 4565
2942.65 4670
2943.16 4663
2943.67 4516
2944.18 4432
2944.70 4252
2945.21 4152
2945.72 4134
2946.23 4042
2946.74 3851
2947.26 3909
2947.77 3931
2948.28 3664
2948.79 3606
2949.30 3560
2949.82 3415
2950.33 3281
2950.84 3235
2951.35 3145
2951.87 3148
2952.38 3096
2952.89 2945
2953.40 3005
2953.92 2946
2954.43 2912
2954.94 2919
2955.45 2843
2955.97 2811
2956.48 2896
2956.99 2957
2957.51 2909
2958.02 2895
2958.53 2743
2959.04 2887
2959.56 2876
2960.07 2865
2960.58 2927
2961.10 3035
2961.61 3113
2962.12 3151
2962.64 3201
2963.15 3177
2963.66 3169
2964.18 3176
2964.69 3239
2965.21 3224
2965.72 3154
2966.23 3145
2966.75 3143
2967.26 3090
2967.77 2967
2968.29 3083
2968.80 3059
2969.32 2978
2969.83 2920
2970.34 2895
2970.86 2863
2971.37 2972
2971.89 3000
2972.40 3015
2972.91 3025
2973.43 3114
2973.94 3181
2974.46 3143
2974.97 3083
2975.49 3125
2976.00 3088
2976.52 3050
2977.03 3067
2977.55 3043
2978.06 3141
2978.57 3331
2979.09 3215
2979.60 3252
2980.12 3188
2980.63 3266
2981.15 3280
2981.66 3355
2982.18 3289
2982.69 3347
2983.21 3350
2983.73 3351
2984.24 3338
2984.76 3272
2985.27 3462
2985.79 3407
2986.30 3339
2986.82 3389
2987.33 3502
2987.85 3455
2988.36 3443
2988.88 3393
2989.40 3378
2989.91 3468
2990.43 3394
2990.94 3361
2991.46 3306
2991.97 3226
2992.49 3292
2993.01 3206
2993.52 3173
2994.04 3181
2994.55 3160
2995.07 3286
2995.59 3296
2996.10 3414
2996.62 3506
2997.14 3794
2997.65 3977
2998.17 4118
2998.69 4180
2999.20 4238
2999.72 4201
3000.24 4208
3000.75 4202
3001.27 4067
3001.79 4103
3002.30 4172
3002.82 4339
3003.34 4471
3003.85 4888
3004.37 5330
3004.89 5786
3005.40 6395
3005.92 6703
3006.44 7037
3006.96 7209
3007.47 6991
3007.99 6266
3008.51 5748
3009.03 5210
3009.54 4795
3010.06 4318
3010.58 3836
3011.10 3679
3011.61 3589
3012.13 3438
3012.65 3329
3013.17 3354
3013.68 3261
3014.20 3267
3014.72 3380
3015.24 3338
3015.76 3346
3016.27 3328
3016.79 3317
3017.31 3391
3017.83 3331
3018.35 3414
3018.86 3510
3019.38 3453
3019.90 3403
3020.42 3368
3020.94 3378
3021.46 3395
3021.97 3509
3022.49 3456
3023.01 3520
3023.53 3622
3024.05 3812
3024.57 3863
3025.09 3877
3025.61 3965
3026.12 3965
3026.64 4004
3027.16 3782
3027.68 3738
3028.20 3590
3028.72 3501
3029.24 3417
3029.76 3370
3030.28 3196
3030.80 3212
3031.32 3158
3031.84 3070
3032.35 3038
3032.87 3127
3033.39 3153
3033.91 3161
3034.43 3119
3034.95 3236
3035.47 3208
3035.99 3298
3036.51 3287
3037.03 3261
3037.55 3385
3038.07 3373
3038.59 3316
3039.11 3319
3039.63 3309
3040.15 3194
3040.67 3161
3041.19 3155
3041.71 3093
3042.23 3001
3042.75 3027
3043.27 2969
3043.79 3206
3044.31 3191
3044.83 3246
3045.35 3286
3045.87 3301
3046.40 3282
3046.92 3324
3047.44 3219
3047.96 3177
3048.48 3131
3049.00 2995
3049.52 3025
3050.04 2988
3050.56 2891
3051.08 2949
3051.60 2956
3052.12 2936
3052.65 2861
3053.17 2893
3053.69 2905
3054.21 2835
3054.73 2788
3055.25 2834
3055.77 2888
3056.30 2928
3056.82 2985
3057.34 3081
3057.86 3136
3058.38 2974
3058.90 2970
3059.42 3109
3059.95 3038
3060.47 2990
3060.99 2994
3061.51 2976
3062.03 2995
3062.56 3028
3063.08 3036
3063.60 3005
3064.12 3031
3064.64 3141
3065.17 3213
3065.69 3222
3066.21 3173
3066.73 3290
3067.26 3281
3067.78 3224
3068.30 3190
3068.82 3124
3069.35 3305
3069.87 3313
3070.39 3346
3070.91 3314
3071.44 3149
3071.96 3252
3072.48 3253
3073.01 3231
3073.53 3246
3074.05 3246
3074.57 3248
3075.10 3399
3075.62 3401
3076.14 3387
3076.67 3430
3077.19 3377
3077.71 3336
3078.24 3401
3078.76 3526
3079.28 3488
3079.81 3559
3080.33 3497
3080.85 3591
3081.38 3563
3081.90 3603
3082.42 3647
3082.95 3657
3083.47 3742
3084.00 3665
3084.52 3694
3085.04 3706
3085.57 3519
3086.09 3606
3086.62 3680
3087.14 3599
3087.66 3658
3088.19 3743
3088.71 4133
3089.24 4490
3089.76 4858
3090.29 5249
3090.81 5526
3091.33 5744
3091.86 5714
3092.38 5685
3092.91 5436
3093.43 5059
3093.96 4706
3094.48 4289
3095.01 4045
3095.53 3955
3096.06 3938
3096.58 3793
3097.11 3709
3097.63 3944
3098.16 3892
3098.68 3841
3099.21 3933
3099.73 3942
3100.26 4044
3100.78 4326
3101.31 4468
3101.83 4708
3102.36 5224
3102.88 5829
3103.41 6520
3103.93 7263
3104.46 7680
3104.99 7584
3105.51 7321
3106.04 6853
3106.56 6190
3107.09 5475
3107.61 4921
3108.14 4483
3108.67 4140
3109.19 4030
3109.72 3898
3110.24 3928
3110.77 3865
3111.30 3829
3111.82 3719
3112.35 3746
3112.87 3727
3113.40 3636
3113.93 3426
3114.45 3440
3114.98 3389
3115.51 3371
3116.03 3271
3116.56 3268
3117.09 3158
3117.61 3095
3118.14 3142
3118.67 3191
3119.19 3147
3119.72 3193
3120.25 3287
3120.77 3383
3121.30 3527
3121.83 3579
3122.35 3816
3122.88 3886
3123.41 3747
3123.94 3770
3124.46 3777
3124.99 3790
3125.52 3553
3126.05 3430
3126.57 3380
3127.10 3398
3127.63 3389
3128.16 3368
3128.68 3366
3129.21 3323
3129.74 3210
3130.27 3231
3130.79 3138
3131.32 3135
3131.85 3207
3132.38 3162
3132.91 3030
3133.43 2989
3133.96 3025
3134.49 3017
3135.02 2967
3135.55 2982
3136.07 3026
3136.60 3102
3137.13 2975
3137.66 2969
3138.19 3018
3138.72 2944
3139.24 2886
3139.77 2941
3140.30 2935
3140.83 2977
3141.36 3025
3141.89 3011
3142.42 3037
3142.95 2927
3143.47 2931
3144.00 2923
3144.53 2937
3145.06 2979
3145.59 2954
3146.12 3075
3146.65 3155
3147.18 3255
3147.71 3188
3148.24 3273
3148.76 3449
3149.29 3409
3149.82 3427
3150.35 3457
3150.88 3331
3151.41 3313
3151.94 3371
3152.47 3208
3153.00 3103
3153.53 3090
3154.06 3066
3154.59 3098
3155.12 2990
3155.65 2960
3156.18 3022
3156.71 3060
3157.24 3071
3157.77 3073
3158.30 3150
3158.83 3033
3159.36 3021
3159.89 3062
3160.42 3084
3160.95 3241
3161.48 3199
3162.01 3094
3162.54 3127
3163.07 3130
3163.60 3135
3164.13 3106
3164.66 3090
3165.20 3039
3165.73 3040
3166.26 3045
3166.79 3020
3167.32 2963
3167.85 2972
3168.38 2859
3168.91 2794
3169.44 2889
3169.97 2900
3170.50 2929
3171.04 2842
3171.57 2768
3172.10 2837
3172.63 2901
3173.16 2990
3173.69 3108
3174.22 3054
3174.75 3057
3175.29 3097
3175.82 3072
3176.35 3214
3176.88 3250
3177.41 3252
3177.94 3115
3178.48 2988
3179.01 3138
3179.54 3048
3180.07 2914
3180.60 2880
3181.14 2856
3181.67 2914
3182.20 2879
3182.73 2792
3183.26 2804
3183.80 2746
3184.33 2741
3184.86 2732
3185.39 2751
3185.93 2818
3186.46 2832
3186.99 2782
3187.52 2864
3188.06 2711
3188.59 2865
3189.12 2863
3189.65 2801
3190.19 2740
3190.72 2686
3191.25 2679
3191.79 2786
3192.32 2738
3192.85 2689
3193.38 2666
3193.92 2793
3194.45 2642
3194.98 2675
3195.52 2748
3196.05 2835
3196.58 2803
3197.12 2874
3197.65 2800
3198.18 2847
3198.72 2891
3199.25 2932
3199.78 2837
3200.32 2795
3200.85 2911
3201.39 2865
3201.92 2848
3202.45 2916
3202.99 2981
3203.52 2927
3204.05 2907
3204.59 2894
3205.12 2730
3205.66 2824
3206.19 2907
3206.72 2930
3207.26 3039
3207.79 3155
3208.33 3257
3208.86 3515
3209.40 3671
3209.93 3816
3210.47 4074
3211.00 4243
3211.53 4312
3212.07 4426
3212.60 4331
3213.14 4167
3213.67 3964
3214.21 3859
3214.74 3720
3215.28 3502
3215.81 3367
3216.35 3262
3216.88 3086
3217.42 2979
3217.95 2817
3218.49 2836
3219.02 2824
3219.56 2772
3220.09 2732
3220.63 2772
3221.16 2725
3221.70 2733
3222.23 2781
3222.77 2898
3223.31 3019
3223.84 3034
3224.38 3085
3224.91 3072
3225.45 3189
3225.98 3337
3226.52 3319
3227.06 3263
3227.59 3147
3228.13 3092
3228.66 2974
3229.20 2916
3229.74 2853
3230.27 2910
3230.81 2853
3231.34 2939
3231.88 2922
3232.42 2942
3232.95 2953
3233.49 2895
3234.03 2831
3234.56 2936
3235.10 2941
3235.64 3048
3236.17 3106
3236.71 3012
3237.25 3017
3237.78 3133
3238.32 3200
3238.86 3166
3239.39 3292
3239.93 3311
3240.47 3286
3241.00 3218
3241.54 3186
3242.08 3095
3242.61 3106
3243.15 3034
3243.69 3023
3244.23 3019
3244.76 2975
3245.30 2924
3245.84 2950
3246.38 3010
3246.91 2998
3247.45 3025
3247.99 3215
3248.53 3242
3249.06 3286
3249.60 3320
3250.14 3382
3250.68 3453
3251.21 3611
3251.75 3765
3252.29 3956
3252.83 4254
3253.37 4663
3253.90 4814
3254.44 4957
3254.98 5013
3255.52 5055
3256.06 4886
3256.60 4792
3257.13 4451
3257.67 4292
3258.21 4183
3258.75 3928
3259.29 3841
3259.83 3775
3260.36 3754
3260.90 3713
3261.44 3644
3261.98 3599
3262.52 3743
3263.06 3870
3263.60 3806
3264.14 3753
3264.68 3871
3265.21 3914
3265.75 3823
3266.29 3841
3266.83 3948
3267.37 4060
3267.91 4270
3268.45 4125
3268.99 4133
3269.53 4025
3270.07 3758
3270.61 3592
3271.15 3455
3271.69 3365
3272.23 3379
3272.76 3277
3273.30 3363
3273.84 3344
3274.38 3290
3274.92 3241
3275.46 3263
3276.00 3345
3276.54 3194
3277.08 3138
3277.62 3375
3278.16 3431
3278.70 3319
3279.24 3311
3279.78 3356
3280.32 3357
3280.86 3379
3281.41 3268
3281.95 3195
3282.49 3219
3283.03 3223
3283.57 3230
3284.11 3302
3284.65 3301
3285.19 3262
3285.73 3395
3286.27 3437
3286.81 3422
3287.35 3458
3287.89 3380
3288.43 3307
3288.97 3394
3289.52 3330
3290.06 3381
3290.60 3438
3291.14 3395
3291.68 3301
3292.22 3430
3292.76 3538
3293.30 3595
3293.85 3668
3294.39 3852
3294.93 3983
3295.47 4106
3296.01 4189
3296.55 4346
3297.09 4467
3297.64 4498
3298.18 4445
3298.72 4379
3299.26 4244
3299.80 4196
3300.34 4141
3300.89 3887
3301.43 3874
3301.97 3850
3302.51 3805
3303.06 3688
3303.60 3670
3304.14 3580
3304.68 3613
3305.22 3581
3305.77 3604
3306.31 3616
3306.85 3580
3307.39 3527
3307.94 3501
3308.48 3517
3309.02 3508
3309.56 3608
3310.11 3615
3310.65 3672
3311.19 3730
3311.74 3784
3312.28 3799
3312.82 3826
3313.36 3756
3313.91 3673
3314.45 3646
3314.99 3670
3315.54 3711
3316.08 3710
3316.62 3883
3317.17 3999
3317.71 4066
3318.25 4329
3318.80 4499
3319.34 4515
3319.88 4810
3320.43 4837
3320.97 4928
3321.51 4927
3322.06 4844
3322.60 4844
3323.14 4766
3323.69 4561
3324.23 4476
3324.78 4287
3325.32 4195
3325.86 4119
3326.41 4029
3326.95 3989
3327.50 3960
3328.04 3774
3328.59 3898
3329.13 3718
3329.67 3685
3330.22 3737
3330.76 3730
3331.31 3769
3331.85 3770
3332.40 3845
3332.94 4145
3333.49 4503
3334.03 5144
3334.57 5964
3335.12 6914
3335.66 7685
3336.21 8446
3336.75 9160
3337.30 9345
3337.84 9361
3338.39 8830
3338.93 8245
3339.48 7402
3340.02 6790
3340.57 6138
3341.11 5584
3341.66 5078
3342.20 4579
3342.75 4197
3343.30 3883
3343.84 3730
3344.39 3498
3344.93 3381
3345.48 3260
3346.02 3313
3346.57 3266
3347.11 3274
3347.66 3361
3348.21 3407
3348.75 3349
3349.30 3419
3349.84 3485
3350.39 3521
3350.94 3454
3351.48 3400
3352.03 3320
3352.57 3372
3353.12 3380
3353.67 3362
3354.21 3444
3354.76 3347
3355.31 3459
3355.85 3497
3356.40 3455
3356.95 3398
3357.49 3348
3358.04 3239
3358.59 3162
3359.13 3218
3359.68 3132
3360.23 3059
3360.77 3093
3361.32 2969
3361.87 2989
3362.41 3041
3362.96 3043
3363.51 3034
3364.05 2955
3364.60 2985
3365.15 2948
3365.70 2937
3366.24 2874
3366.79 2896
3367.34 2925
3367.89 2947
3368.43 2997
3368.98 2990
3369.53 2977
3370.08 2997
3370.62 3017
3371.17 3047
3371.72 3105
3372.27 3203
3372.81 3246
3373.36 3522
3373.91 3540
3374.46 3550
3375.01 3696
3375.55 3711
3376.10 3568
3376.65 3592
3377.20 3444
3377.75 3388
3378.30 3306
3378.84 3181
3379.39 2975
3379.94 2939
3380.49 2843
3381.04 2825
3381.59 2746
3382.13 2743
3382.68 2818
3383.23 2720
3383.78 2700
3384.33 2744
3384.88 2762
3385.43 2662
3385.98 2692
3386.52 2696
3387.07 2723
3387.62 2696
3388.17 2650
3388.72 2681
3389.27 2663
3389.82 2772
3390.37 2793
3390.92 2798
3391.47 2739
3392.02 2738
3392.57 2757
3393.12 2815
3393.66 2770
3394.21 2749
3394.76 2758
3395.31 2734
3395.86 2814
3396.41 2727
3396.96 2710
3397.51 2670
3398.06 2751
3398.61 2906
3399.16 2830
3399.71 2765
3400.26 2845
3400.81 2767
3401.36 2681
3401.91 2708
3402.46 2716
3403.01 2619
3403.56 2668
3404.11 2670
3404.66 2596
3405.21 2662
3405.77 2741
3406.32 2676
3406.87 2625
3407.42 2612
3407.97 2612
3408.52 2590
3409.07 2624
3409.62 2693
3410.17 2637
3410.72 2793
3411.27 2839
3411.82 2805
3412.37 2811
3412.93 2914
3413.48 2884
3414.03 2923
3414.58 2875
3415.13 2855
3415.68 2876
3416.23 2857
3416.78 2959
3417.34 2997
3417.89 3097
3418.44 3311
3418.99 3401
3419.54 3428
3420.09 3392
3420.65 3341
3421.20 3262
3421.75 3195
3422.30 3166
3422.85 3021
3423.40 2970
3423.96 3041
3424.51 2982
3425.06 3074
3425.61 3036
3426.17 3069
3426.72 3023
3427.27 2988
3427.82 2892
3428.37 2781
3428.93 2686
3429.48 2706
3430.03 2714
3430.58 2731
3431.14 2621
3431.69 2692
3432.24 2638
3432.79 2615
3433.35 2726
3433.90 2617
3434.45 2544
3435.01 2574
3435.56 2673
3436.11 2725
3436.66 2764
3437.22 2745
3437.77 2872
3438.32 2891
3438.88 2873
3439.43 2915
3439.98 2947
3440.54 2978
3441.09 2922
3441.64 2826
3442.20 2819
3442.75 2848
3443.30 2758
3443.86 2729
3444.41 2621
3444.96 2714
3445.52 2712
3446.07 2648
3446.63 2705
3447.18 2574
3447.73 2561
3448.29 2671
3448.84 2662
3449.40 2588
3449.95 2511
3450.50 2585
3451.06 2602
3451.61 2590
3452.17 2571
3452.72 2578
3453.27 2462
3453.83 2415
3454.38 2454
3454.94 2511
3455.49 2526
3456.05 2505
3456.60 2586
3457.16 2598
3457.71 2602
3458.27 2595
3458.82 2610
3459.38 2488
3459.93 2573
3460.49 2581
3461.04 2640
3461.60 2655
3462.15 2657
3462.71 2634
3463.26 2685
3463.82 2661
3464.37 2680
3464.93 2706
3465.48 2717
3466.04 2678
3466.59 2710
3467.15 2731
3467.70 2811
3468.26 2867
3468.81 2786
3469.37 2783
3469.93 2877
3470.48 2924
3471.04 3006
3471.59 2996
3472.15 3032
3472.70 3075
3473.26 3037
3473.82 3181
3474.37 3036
3474.93 2980
3475.48 3053
3476.04 3031
3476.60 3034
3477.15 2987
3477.71 3035
3478.27 3031
3478.82 3055
3479.38 3080
3479.93 3054
3480.49 3115
3481.05 3153
3481.60 3244
3482.16 3209
3482.72 3192
3483.27 3266
3483.83 3282
3484.39 3347
3484.95 3352
3485.50 3427
3486.06 3462
3486.62 3421
3487.17 3504
3487.73 3620
3488.29 3681
3488.84 3778
3489.40 4056
3489.96 4429
3490.52 4824
3491.07 5651
3491.63 6592
3492.19 7640
3492.75 8638
3493.30 9451
3493.86 9885
3494.42 9715
3494.98 8817
3495.53 7958
3496.09 7009
3496.65 6115
3497.21 5395
3497.77 4847
3498.32 4382
3498.88 4350
3499.44 4281
3500.00 4249
3500.56 4321
3501.11 4417
3501.67 4472
3502.23 4583
3502.79 4845
3503.35 5251
3503.91 5591
3504.46 6071
3505.02 6471
3505.58 6761
3506.14 7033
3506.70 7082
3507.26 6979
3507.81 6663
3508.37 6277
3508.93 5865
3509.49 5506
3510.05 5179
3510.61 4805
3511.17 4500
3511.73 4454
3512.29 4393
3512.85 4313
3513.40 4240
3513.96 3930
3514.52 3762
3515.08 3606
3515.64 3339
3516.20 3265
3516.76 3206
3517.32 3075
3517.88 3071
3518.44 2979
3519.00 3031
3519.56 2981
3520.12 2991
3520.68 3114
3521.24 3034
3521.80 3029
3522.36 3036
3522.92 3032
3523.48 3129
3524.04 3134
3524.60 3048
3525.16 3162
3525.72 3175
3526.28 3207
3526.84 3100
3527.40 3157
3527.96 3129
3528.52 3103
3529.08 3077
3529.64 3099
3530.20 3186
3530.76 3128
3531.32 3156
3531.88 3266
3532.44 3258
3533.00 3259
3533.56 3406
3534.12 3411
3534.68 3394
3535.25 3387
3535.81 3257
3536.37 3335
3536.93 3257
3537.49 3272
3538.05 3217
3538.61 3245
3539.17 3136
3539.73 3019
3540.30 2975
3540.86 2995
3541.42 3033
3541.98 3253
3542.54 3298
3543.10 3316
3543.66 3516
3544.23 3541
3544.79 3465
3545.35 3384
3545.91 3317
3546.47 3380
3547.03 3304
3547.60 3180
3548.16 3071
3548.72 3024
3549.28 2930
3549.84 2864
3550.41 2851
3550.97 2835
3551.53 2863
3552.09 2751
3552.65 2745
3553.22 2721
3553.78 2731
3554.34 2735
3554.90 2711
3555.47 2689
3556.03 2584
3556.59 2594
3557.15 2653
3557.72 2599
3558.28 2625
3558.84 2641
3559.41 2640
3559.97 2708
3560.53 2710
3561.09 2700
3561.66 2724
3562.22 2790
3562.78 2758
3563.35 2739
3563.91 2776
3564.47 2908
3565.04 2898
3565.60 2907
3566.16 2947
3566.73 2928
3567.29 2850
3567.85 2903
3568.42 2921
3568.98 2879
3569.54 2821
3570.11 2779
3570.67 2784
3571.23 2721
3571.80 2645
3572.36 2656
3572.93 2688
3573.49 2749
3574.05 2873
3574.62 2853
3575.18 2984
3575.75 3143
3576.31 3378
3576.87 3516
3577.44 3794
3578.00 3791
3578.57 3831
3579.13 3817
3579.70 3739
3580.26 3653
3580.82 3606
3581.39 3458
3581.95 3394
3582.52 3335
3583.08 3160
3583.65 3059
3584.21 2969
3584.78 2924
3585.34 2792
3585.91 2743
3586.47 2736
3587.04 2680
3587.60 2561
3588.17 2484
3588.73 2536
3589.30 2489
3589.86 2441
3590.43 2451
3590.99 2452
3591.56 2513
3592.12 2491
3592.69 2495
3593.25 2452
3593.82 2410
3594.39 2447
3594.95 2546
3595.52 2579
3596.08 2551
3596.65 2562
3597.21 2541
3597.78 2647
3598.35 2723
3598.91 2769
3599.48 2821
3600.04 2763
3600.61 2661
3601.18 2723
3601.74 2607
3602.31 2580
3602.87 2626
3603.44 2652
3604.01 2618
3604.57 2673
3605.14 2618
3605.71 2587
3606.27 2572
3606.84 2622
3607.41 2681
3607.97 2566
3608.54 2524
3609.11 2522
3609.67 2494
3610.24 2457
3610.81 2373
3611.37 2420
3611.94 2414
3612.51 2374
3613.07 2503
3613.64 2530
3614.21 2547
3614.78 2560
3615.34 2738
3615.91 2859
3616.48 3143
3617.04 3422
3617.61 3624
3618.18 3962
3618.75 4179
3619.31 4209
3619.88 4366
3620.45 4306
3621.02 4183
3621.58 3892
3622.15 3564
3622.72 3405
3623.29 3175
3623.86 2969
3624.42 2764
3624.99 2672
3625.56 2603
3626.13 2577
3626.70 2549
3627.26 2497
3627.83 2468
3628.40 2412
3628.97 2507
3629.54 2549
3630.11 2464
3630.67 2516
3631.24 2614
3631.81 2615
3632.38 2474
3632.95 2509
3633.52 2547
3634.08 2550
3634.65 2607
3635.22 2538
3635.79 2533
3636.36 2492
3636.93 2539
3637.50 2488
3638.07 2531
3638.64 2534
3639.20 2533
3639.77 2572
3640.34 2593
3640.91 2675
3641.48 2787
3642.05 2911
3642.62 3041
3643.19 3015
3643.76 3095
3644.33 2992
3644.90 2948
3645.47 2961
3646.04 2842
3646.61 2733
3647.18 2657
3647.75 2668
3648.32 2584
3648.89 2628
3649.46 2645
3650.03 2601
3650.60 2614
3651.17 2685
3651.74 2688
3652.31 2751
3652.88 2878
3653.45 2865
3654.02 2910
3654.59 2978
3655.16 3045
3655.73 3142
3656.30 3191
3656.87 3260
3657.44 3271
3658.01 3302
3658.58 3207
3659.15 3211
3659.72 3347
3660.29 3351
3660.86 3475
3661.43 3548
3662.00 3422
3662.58 3364
3663.15 3226
3663.72 3177
3664.29 3014
3664.86 2829
3665.43 2949
3666.00 3110
3666.57 3006
3667.14 3015
3667.72 3084
3668.29 3115
3668.86 3117
3669.43 2994
3670.00 2993
3670.57 2945
3671.14 2975
3671.72 2897
3672.29 2910
3672.86 2876
3673.43 2922
3674.00 2992
3674.57 2996
3675.15 3092
3675.72 3118
3676.29 3182
3676.86 3210
3677.43 3237
3678.01 3274
3678.58 3292
3679.15 3368
3679.72 3376
3680.30 3406
3680.87 3448
3681.44 3336
3682.01 3201
3682.58 3082
3683.16 3095
3683.73 2917
3684.30 2839
3684.88 2754
3685.45 2631
3686.02 2707
3686.59 2629
3687.17 2684
3687.74 2775
3688.31 2749
3688.88 2860
3689.46 2968
3690.03 3070
3690.60 3296
3691.18 3489
3691.75 3436
3692.32 3364
3692.90 3377
3693.47 3343
3694.04 3289
3694.62 3058
3695.19 2941
3695.76 2922
3696.34 2768
3696.91 2725
3697.48 2750
3698.06 2734
3698.63 2680
3699.21 2710
3699.78 2776
3700.35 2693
3700.93 2689
3701.50 2699
3702.08 2641
3702.65 2738
3703.22 2699
3703.80 2714
3704.37 2695
3704.95 2784
3705.52 2759
3706.09 2691
3706.67 2759
3707.24 2753
3707.82 2715
3708.39 2756
3708.97 2729
3709.54 2770
3710.12 2743
3710.69 2746
3711.26 2725
3711.84 2713
3712.41 2666
3712.99 2601
3713.56 2618
3714.14 2600
3714.71 2605
3715.29 2669
3715.86 2675
3716.44 2637
3717.01 2526
3717.59 2608
3718.16 2636
3718.74 2565
3719.32 2503
3719.89 2540
3720.47 2542
3721.04 2488
3721.62 2550
3722.19 2543
3722.77 2415
3723.34 2446
3723.92 2415
3724.49 2333
3725.07 2351
3725.65 2299
3726.22 2324
3726.80 2449
3727.37 2405
3727.95 2408
3728.53 2458
3729.10 2532
3729.68 2607
3730.25 2677
3730.83 2791
3731.41 2948
3731.98 3040
3732.56 3147
3733.14 3323
3733.71 3477
3734.29 3519
3734.87 3440
3735.44 3357
3736.02 3318
3736.60 3228
3737.17 3161
3737.75 2985
3738.33 2850
3738.90 2800
3739.48 2660
3740.06 2674
3740.63 2595
3741.21 2508
3741.79 2569
3742.36 2585
3742.94 2516
3743.52 2510
3744.10 2454
3744.67 2470
3745.25 2527
3745.83 2497
3746.40 2423
3746.98 2427
3747.56 2433
3748.14 2413
3748.71 2452
3749.29 2465
3749.87 2399
3750.45 2374
3751.03 2394
3751.60 2373
3752.18 2305
3752.76 2363
3753.34 2341
3753.92 2254
3754.49 2381
3755.07 2368
3755.65 2380
3756.23 2370
3756.81 2369
3757.38 2427
3757.96 2364
3758.54 2436
3759.12 2470
3759.70 2487
3760.28 2510
3760.85 2545
3761.43 2591
3762.01 2650
3762.59 2656
3763.17 2616
3763.75 2602
3764.33 2584
3764.91 2609
3765.48 2682
3766.06 2548
3766.64 2575
3767.22 2576
3767.80 2572
3768.38 2512
3768.96 2510
3769.54 2472
3770.12 2454
3770.70 2498
3771.28 2507
3771.85 2457
3772.43 2524
3773.01 2530
3773.59 2551
3774.17 2479
3774.75 2512
3775.33 2521
3775.91 2383
3776.49 2377
3777.07 2404
3777.65 2372
3778.23 2342
3778.81 2339
3779.39 2354
3779.97 2378
3780.55 2315
3781.13 2261
3781.71 2334
3782.29 2364
3782.87 2248
3783.45 2260
3784.03 2222
3784.61 2214
3785.19 2324
3785.77 2308
3786.35 2355
3786.93 2296
3787.51 2302
3788.10 2389
3788.68 2420
3789.26 2430
3789.84 2383
3790.42 2422
3791.00 2443
3791.58 2414
3792.16 2305
3792.74 2298
3793.32 2339
3793.90 2308
3794.48 2360
3795.07 2372
3795.65 2360
3796.23 2373
3796.81 2309
3797.39 2285
3797.97 2290
3798.55 2270
3799.14 2278
3799.72 2338
3800.30 2440
3800.88 2489
3801.46 2478
3802.04 2595
3802.62 2648
3803.21 2609
3803.79 2691
3804.37 2651
3804.95 2666
3805.53 2674
3806.12 2778
3806.70 2853
3807.28 2792
3807.86 2916
3808.44 3113
3809.03 3145
3809.61 3321
3810.19 3372
3810.77 3403
3811.36 3278
3811.94 3185
3812.52 3101
3813.10 2964
3813.69 2854
3814.27 2787
3814.85 2808
3815.43 2807
3816.02 2785
3816.60 2786
3817.18 2798
3817.77 2672
3818.35 2626
3818.93 2597
3819.51 2502
3820.10 2611
3820.68 2545
3821.26 2526
3821.85 2491
3822.43 2542
3823.01 2531
3823.60 2597
3824.18 2586
3824.76 2602
3825.35 2571
3825.93 2600
3826.51 2567
3827.10 2610
3827.68 2537
3828.27 2542
3828.85 2516
3829.43 2509
3830.02 2513
3830.60 2471
3831.18 2442
3831.77 2524
3832.35 2490
3832.94 2480
3833.52 2567
3834.10 2543
3834.69 2632
3835.27 2526
3835.86 2519
3836.44 2540
3837.03 2548
3837.61 2600
3838.19 2570
3838.78 2574
3839.36 2539
3839.95 2505
3840.53 2502
3841.12 2486
3841.70 2524
3842.29 2523
3842.87 2518
3843.46 2514
3844.04 2439
3844.63 2547
3845.21 2473
3845.80 2538
3846.38 2671
3846.97 2721
3847.55 2716
3848.14 2719
3848.72 2694
3849.31 2721
3849.89 2516
3850.48 2468
3851.06 2545
3851.65 2545
3852.23 2523
3852.82 2536
3853.41 2633
3853.99 2604
3854.58 2571
3855.16 2514
3855.75 2557
3856.33 2545
3856.92 2522
3857.51 2538
3858.09 2505
3858.68 2615
3859.26 2863
3859.85 3080
3860.44 3458
3861.02 3750
3861.61 4102
3862.20 4289
3862.78 4449
3863.37 4595
3863.95 4406
3864.54 4182
3865.13 4106
3865.71 3801
3866.30 3606
3866.89 3304
3867.47 3164
3868.06 2986
3868.65 2846
3869.23 2713
3869.82 2639
3870.41 2666
3870.99 2531
3871.58 2536
3872.17 2545
3872.76 2538
3873.34 2585
3873.93 2665
3874.52 2673
3875.10 2740
3875.69 2685
3876.28 2624
3876.87 2563
3877.45 2560
3878.04 2529
3878.63 2525
3879.22 2414
3879.80 2383
3880.39 2332
3880.98 2340
3881.57 2292
3882.15 2334
3882.74 2319
3883.33 2324
3883.92 2345
3884.51 2349
3885.09 2353
3885.68 2371
3886.27 2345
3886.86 2381
3887.45 2342
3888.04 2391
3888.62 2426
3889.21 2420
3889.80 2567
3890.39 2707
3890.98 2672
3891.57 2616
3892.15 2708
3892.74 2763
3893.33 2760
3893.92 2673
3894.51 2725
3895.10 2723
3895.69 2634
3896.28 2595
3896.86 2578
3897.45 2568
3898.04 2554
3898.63 2607
3899.22 2646
3899.81 2644
3900.40 2771
3900.99 2756
3901.58 2747
3902.17 2691
3902.76 2586
3903.34 2501
3903.93 2492
3904.52 2527
3905.11 2454
3905.70 2409
3906.29 2401
3906.88 2284
3907.47 2306
3908.06 2326
3908.65 2342
3909.24 2309
3909.83 2404
3910.42 2315
3911.01 2304
3911.60 2261
3912.19 2257
3912.78 2243
3913.37 2208
3913.96 2183
3914.55 2142
3915.14 2170
3915.73 2141
3916.32 2218
3916.91 2126
3917.50 2188
3918.09 2205
3918.68 2190
3919.28 2143
3919.87 2106
3920.46 2089
3921.05 2074
3921.64 2130
3922.23 2111
3922.82 2119
3923.41 2141
3924.00 2163
3924.59 2049
3925.18 2035
3925.77 2047
3926.37 2103
3926.96 2122
3927.55 2211
3928.14 2154
3928.73 2111
3929.32 2093
3929.91 2110
3930.51 2108
3931.10 2111
3931.69 2095
3932.28 2083
3932.87 2121
3933.46 2131
3934.05 2112
3934.65 2037
3935.24 2051
3935.83 2139
3936.42 2091
3937.01 2081
3937.61 2134
3938.20 2147
3938.79 2121
3939.38 2197
3939.97 2215
3940.57 2191
3941.16 2236
3941.75 2183
3942.34 2216
3942.94 2251
3943.53 2252
3944.12 2186
3944.71 2178
3945.31 2160
3945.90 2208
3946.49 2195
3947.08 2190
3947.68 2169
3948.27 2089
3948.86 2098
3949.45 2117
3950.05 2117
3950.64 2041
3951.23 2043
3951.83 2041
3952.42 2091
3953.01 2038
3953.61 2028
3954.20 2087
3954.79 2084
3955.39 2046
3955.98 2044
3956.57 2100
3957.17 2146
3957.76 2125
3958.35 2134
3958.95 2148
3959.54 2259
3960.13 2255
3960.73 2238
3961.32 2252
3961.92 2206
3962.51 2163
3963.10 2234
3963.70 2267
3964.29 2269
3964.88 2386
3965.48 2348
3966.07 2373
3966.67 2400
3967.26 2400
3967.86 2413
3968.45 2435
3969.04 2448
3969.64 2439
3970.23 2304
3970.83 2245
3971.42 2255
3972.02 2231
3972.61 2166
3973.21 2110
3973.80 2153
3974.40 2170
3974.99 2133
3975.58 2207
3976.18 2147
3976.77 2132
3977.37 2272
3977.96 2366
3978.56 2329
3979.15 2407
3979.75 2401
3980.35 2341
3980.94 2312
3981.54 2169
3982.13 2139
3982.73 2240
3983.32 2189
3983.92 2261
3984.51 2223
3985.11 2168
3985.70 2204
3986.30 2273
3986.90 2236
3987.49 2108
3988.09 2152
3988.68 2216
3989.28 2246
3989.87 2255
3990.47 2283
3991.07 2229
3991.66 2269
3992.26 2221
3992.85 2206
3993.45 2203
3994.05 2212
3994.64 2225
3995.24 2269
3995.84 2250
3996.43 2324
3997.03 2357
3997.62 2288
3998.22 2296
3998.82 2233
3999.41 2279
4000.01 2204
4000.61 2264
4001.20 2244
4001.80 2261
4002.40 2254
4003.00 2179
4003.59 2163
4004.19 2131
4004.79 2188
4005.38 2310
4005.98 2288
4006.58 2214
4007.17 2230
4007.77 2313
4008.37 2347
4008.97 2297
4009.56 2358
4010.16 2264
4010.76 2201
4011.36 2266
4011.95 2231
4012.55 2258
4013.15 2302
4013.75 2187
4014.34 2226
4014.94 2213
4015.54 2260
4016.14 2212
4016.74 2283
4017.33 2326
4017.93 2385
4018.53 2334
4019.13 2330
4019.73 2396
4020.32 2317
4020.92 2284
4021.52 2283
4022.12 2159
4022.72 2172
4023.32 2190
4023.91 2074
4024.51 2138
4025.11 2054
4025.71 2156
4026.31 2201
4026.91 2127
4027.51 2182
4028.10 2136
4028.70 2124
4029.30 2155
4029.90 2226
4030.50 2212
4031.10 2196
4031.70 2240
4032.30 2188
4032.90 2181
4033.49 2160
4034.09 2191
4034.69 2121
4035.29 2211
4035.89 2147
4036.49 2232
4037.09 2191
4037.69 2126
4038.29 2116
4038.89 2137
4039.49 2066
4040.09 2123
4040.69 2043
4041.29 2004
4041.89 1999
4042.49 1976
4043.09 2011
4043.69 2017
4044.29 2011
4044.89 1929
4045.49 1963
4046.09 2018
4046.69 2049
4047.29 2088
4047.89 2019
4048.49 2077
4049.09 2049
4049.69 2094
4050.29 2175
4050.89 2146
4051.49 2123
4052.09 2203
4052.69 2180
4053.29 2170
4053.89 2113
4054.49 2147
4055.09 2128
4055.69 2105
4056.30 2019
4056.90 2048
4057.50 2026
4058.10 2012
4058.70 2031
4059.30 1932
4059.90 1925
4060.50 1982
4061.10 1980
4061.71 2046
4062.31 2023
4062.91 1982
4063.51 2018
4064.11 2100
4064.71 2236
4065.31 2222
4065.92 2273
4066.52 2326
4067.12 2398
4067.72 2328
4068.32 2367
4068.92 2244
4069.53 2168
4070.13 2146
4070.73 2029
4071.33 1967
4071.93 2021
4072.54 2031
4073.14 2023
4073.74 1966
4074.34 1997
4074.94 1979
4075.55 1951
4076.15 1943
4076.75 1911
4077.35 1902
4077.96 1953
4078.56 1968
4079.16 1946
4079.76 1902
4080.37 1912
4080.97 1964
4081.57 1920
4082.17 1906
4082.78 1968
4083.38 1911
4083.98 1904
4084.59 1977
4085.19 1983
4085.79 1966
4086.39 1943
4087.00 1899
4087.60 1949
4088.20 1945
4088.81 1919
4089.41 1967
4090.01 2003
4090.62 1930
4091.22 1865
4091.82 1857
4092.43 1877
4093.03 1937
4093.63 1958
4094.24 1968
4094.84 1935
4095.45 1877
4096.05 1896
4096.65 1924
4097.26 1898
4097.86 1903
4098.47 1985
4099.07 2029
4099.67 1934
4100.28 1880
4100.88 1956
4101.49 1924
4102.09 1855
4102.69 1855
4103.30 1947
4103.90 1908
4104.51 1914
4105.11 1974
4105.72 1886
4106.32 1888
4106.93 1894
4107.53 1903
4108.13 1888
4108.74 1820
4109.34 1908
4109.95 1865
4110.55 1818
4111.16 1836
4111.76 1846
4112.37 1900
4112.97 1901
4113.58 1871
4114.18 1860
4114.79 1887
4115.39 1843
4116.00 1797
4116.60 1855
4117.21 1835
4117.82 1863
4118.42 1833
4119.03 1836
4119.63 1900
4120.24 1858
4120.84 1888
4121.45 1846
4122.05 1863
4122.66 1823
4123.27 1867
4123.87 1884
4124.48 1878
4125.08 1874
4125.69 1895
4126.30 1833
4126.90 1826
4127.51 1868
4128.11 1880
4128.72 1831
4129.33 1841
4129.93 1885
4130.54 1837
4131.15 1893
4131.75 1919
4132.36 1957
4132.96 1978
4133.57 1960
4134.18 1970
4134.78 1996
4135.39 2118
4136.00 2175
4136.60 2183
4137.21 2206
4137.82 2228
4138.43 2269
4139.03 2237
4139.64 2272
4140.25 2368
4140.85 2401
4141.46 2340
4142.07 2266
4142.68 2291
4143.28 2314
4143.89 2332
4144.50 2255
4145.10 2270
4145.71 2234
4146.32 2215
4146.93 2220
4147.53 2136
4148.14 2136
4148.75 2078
4149.36 2083
4149.97 1977
4150.57 1879
4151.18 1914
4151.79 1858
4152.40 1866
4153.00 1885
4153.61 1809
4154.22 1828
4154.83 1852
4155.44 1813
4156.05 1869
4156.65 1830
4157.26 1881
4157.87 1880
4158.48 1888
4159.09 1820
4159.70 1817
4160.30 1886
4160.91 1883
4161.52 1997
4162.13 1979
4162.74 1985
4163.35 1951
4163.96 1968
4164.56 2038
4165.17 1997
4165.78 2026
4166.39 1994
4167.00 1980
4167.61 2052
4168.22 2083
4168.83 2110
4169.44 2178
4170.05 2223
4170.66 2166
4171.26 2250
4171.87 2249
4172.48 2367
4173.09 2328
4173.70 2336
4174.31 2404
4174.92 2494
4175.53 2348
4176.14 2366
4176.75 2313
4177.36 2310
4177.97 2298
4178.58 2322
4179.19 2261
4179.80 2185
4180.41 2185
4181.02 2173
4181.63 2148
4182.24 2130
4182.85 2061
4183.46 1982
4184.07 2016
4184.68 2035
4185.29 1956
4185.90 2054
4186.51 2014
4187.12 1988
4187.73 1976
4188.34 1935
4188.95 1878
4189.56 1880
4190.18 1943
4190.79 1931
4191.40 1974
4192.01 1972
4192.62 1893
4193.23 1949
4193.84 1998
4194.45 2026
4195.06 2111
4195.67 2059
4196.28 2054
4196.90 2040
4197.51 2007
4198.12 2044
4198.73 2039
4199.34 2007
4199.95 1986
4200.56 1991
4201.18 1930
4201.79 1953
4202.40 1974
4203.01 1994
4203.62 1973
4204.23 2018
4204.85 2041
4205.46 2023
4206.07 2077
4206.68 2126
4207.29 2053
4207.90 2099
4208.52 2092
4209.13 2083
4209.74 2060
4210.35 2118
4210.97 2084
4211.58 2131
4212.19 2170
4212.80 2225
4213.41 2207
4214.03 2192
4214.64 2194
4215.25 2251
4215.86 2175
4216.48 2205
4217.09 2176
4217.70 2256
4218.32 2357
4218.93 2493
4219.54 2431
4220.15 2539
4220.77 2493
4221.38 2623
4221.99 2643
4222.61 2663
4223.22 2725
4223.83 2789
4224.44 2724
4225.06 2751
4225.67 2697
4226.28 2760
4226.90 2760
4227.51 2869
4228.13 2955
4228.74 2991
4229.35 3084
4229.97 3129
4230.58 2974
4231.19 2945
4231.81 2817
4232.42 2653
4233.03 2583
4233.65 2499
4234.26 2482
4234.88 2399
4235.49 2374
4236.10 2479
4236.72 2377
4237.33 2359
4237.95 2314
4238.56 2329
4239.17 2352
4239.79 2274
4240.40 2204
4241.02 2226
4241.63 2294
4242.25 2376
4242.86 2329
4243.48 2337
4244.09 2346
4244.71 2365
4245.32 2415
4245.93 2448
4246.55 2343
4247.16 2315
4247.78 2480
4248.39 2477
4249.01 2390
4249.62 2388
4250.24 2348
4250.85 2368
4251.47 2308
4252.08 2268
4252.70 2294
4253.32 2267
4253.93 2290
4254.55 2270
4255.16 2238
4255.78 2220
4256.39 2234
4257.01 2198
4257.62 2261
4258.24 2312
4258.85 2312
4259.47 2343
4260.09 2331
4260.70 2442
4261.32 2507
4261.93 2580
4262.55 2618
4263.17 2712
4263.78 2805
4264.40 2828
4265.01 2879
4265.63 2804
4266.25 2740
4266.86 2694
4267.48 2607
4268.10 2504
4268.71 2400
4269.33 2381
4269.94 2368
4270.56 2333
4271.18 2331
4271.79 2305
4272.41 2310
4273.03 2252
4273.64 2230
4274.26 2296
4274.88 2262
4275.49 2339
4276.11 2463
4276.73 2506
4277.35 2642
4277.96 2763
4278.58 2739
4279.20 2770
4279.81 2662
4280.43 2603
4281.05 2548
4281.67 2473
4282.28 2446
4282.90 2341
4283.52 2176
4284.14 2207
4284.75 2239
4285.37 2176
4285.99 2166
4286.61 2128
4287.22 2057
4287.84 2046
4288.46 2064
4289.08 2038
4289.70 1968
4290.31 1974
4290.93 2015
4291.55 1947
4292.17 1941
4292.79 1981
4293.40 2011
4294.02 2007
4294.64 1926
4295.26 1993
4295.88 2101
4296.50 2094
4297.11 2107
4297.73 2099
4298.35 2077
4298.97 2094
4299.59 2024
4300.21 1996
4300.83 2052
4301.44 2079
4302.06 2064
4302.68 2004
4303.30 1998
4303.92 2051
4304.54 2022
4305.16 1952
4305.78 2015
4306.40 1979
4307.02 1947
4307.63 1955
4308.25 1964
4308.87 2015
4309.49 1982
4310.11 1880
4310.73 1915
4311.35 1939
4311.97 1956
4312.59 1965
4313.21 2006
4313.83 1988
4314.45 2022
4315.07 1938
4315.69 1954
4316.31 1996
4316.93 2003
4317.55 2042
4318.17 2065
4318.79 1982
4319.41 2002
4320.03 1965
4320.65 2054
4321.27 1925
4321.89 1952
4322.51 1938
4323.13 1989
4323.75 2044
4324.37 2045
4324.99 2105
4325.61 2110
4326.23 2107
4326.85 2070
4327.47 2084
4328.09 2143
4328.71 2211
4329.33 2215
4329.96 2235
4330.58 2309
4331.20 2407
4331.82 2521
4332.44 2716
4333.06 2965
4333.68 3107
4334.30 3327
4334.92 3212
4335.54 3043
4336.17 3046
4336.79 2904
4337.41 2713
4338.03 2649
4338.65 2618
4339.27 2525
4339.89 2505
4340.52 2490
4341.14 2407
4341.76 2390
4342.38 2261
4343.00 2347
4343.62 2392
4344.25 2420
4344.87 2470
4345.49 2613
4346.11 2741
4346.73 2878
4347.36 2948
4347.98 3065
4348.60 3142
4349.22 3141
4349.84 3125
4350.47 2948
4351.09 2721
4351.71 2707
4352.33 2656
4352.96 2746
4353.58 2706
4354.20 2697
4354.82 2548
4355.45 2386
4356.07 2352
4356.69 2291
4357.31 2193
4357.94 2239
4358.56 2167
4359.18 2176
4359.81 2199
4360.43 2132
4361.05 2094
4361.68 2089
4362.30 2170
4362.92 2150
4363.55 2053
4364.17 2103
4364.79 2093
4365.42 2163
4366.04 2111
4366.66 2165
4367.29 2207
4367.91 2190
4368.53 2117
4369.16 2096
4369.78 2053
4370.40 2058
4371.03 2019
4371.65 2000
4372.27 2015
4372.90 1972
4373.52 2039
4374.15 2056
4374.77 2006
4375.39 1996
4376.02 1965
4376.64 1927
4377.27 1983
4377.89 1995
4378.52 2020
4379.14 2036
4379.76 2043
4380.39 2082
4381.01 2053
4381.64 2097
4382.26 2134
4382.89 2121
4383.51 2164
4384.14 2129
4384.76 2127
4385.39 2143
4386.01 2137
4386.64 2181
4387.26 2185
4387.89 2181
4388.51 2157
4389.14 2148
4389.76 2065
4390.39 2203
4391.01 2361
4391.64 2447
4392.26 2479
4392.89 2516
4393.51 2604
4394.14 2510
4394.76 2366
4395.39 2244
4396.01 2189
4396.64 2210
4397.26 2078
4397.89 2016
4398.52 2048
4399.14 1955
4399.77 2044
4400.39 2059
4401.02 2103
4401.65 2017
4402.27 2049
4402.90 2077
4403.52 2071
4404.15 2059
4404.78 2050
4405.40 1981
4406.03 2053
4406.65 2074
4407.28 1992
4407.91 1970
4408.53 2058
4409.16 2023
4409.79 2020
4410.41 1954
4411.04 1965
4411.67 2006
4412.29 2028
4412.92 2021
4413.55 1979
4414.17 2012
4414.80 1965
4415.43 1920
4416.05 1894
4416.68 1892
4417.31 1951
4417.94 1902
4418.56 1876
4419.19 1859
4419.82 1939
4420.44 1924
4421.07 1868
4421.70 1853
4422.33 1814
4422.95 1870
4423.58 1819
4424.21 1801
4424.84 1775
4425.46 1784
4426.09 1855
4426.72 1821
4427.35 1763
4427.97 1754
4428.60 1820
4429.23 1799
4429.86 1774
4430.49 1822
4431.11 1806
4431.74 1806
4432.37 1766
4433.00 1770
4433.63 1724
4434.26 1696
4434.88 1681
4435.51 1695
4436.14 1721
4436.77 1744
4437.40 1767
4438.03 1773
4438.65 1793
4439.28 1803
4439.91 1758
4440.54 1752
4441.17 1755
4441.80 1727
4442.43 1699
4443.06 1757
4443.68 1708
4444.31 1718
4444.94 1752
4445.57 1754
4446.20 1874
4446.83 1884
4447.46 1894
4448.09 1940
4448.72 1929
4449.35 1867
4449.98 1954
4450.61 1969
4451.24 1868
4451.86 1840
4452.49 1849
4453.12 1807
4453.75 1839
4454.38 1822
4455.01 1805
4455.64 1817
4456.27 1808
4456.90 1868
4457.53 1957
4458.16 1907
4458.79 1880
4459.42 1863
4460.05 1878
4460.68 1846
4461.31 1785
4461.94 1731
4462.57 1681
4463.20 1741
4463.83 1709
4464.46 1717
4465.09 1717
4465.72 1724
4466.36 1690
4466.99 1594
4467.62 1598
4468.25 1763
4468.88 1708
4469.51 1746
4470.14 1681
4470.77 1698
4471.40 1742
4472.03 1692
4472.66 1550
4473.29 1600
4473.93 1676
4474.56 1751
4475.19 1653
4475.82 1617
4476.45 1645
4477.08 1651
4477.71 1691
4478.34 1655
4478.98 1637
4479.61 1704
4480.24 1741
4480.87 1726
4481.50 1774
4482.13 1763
4482.76 1835
4483.40 1795
4484.03 1797
4484.66 1839
4485.29 1832
4485.92 1801
4486.56 1753
4487.19 1795
4487.82 1819
4488.45 1756
4489.08 1732
4489.72 1776
4490.35 1853
4490.98 1798
4491.61 1787
4492.25 1741
4492.88 1758
4493.51 1807
4494.14 1744
4494.78 1736
4495.41 1769
4496.04 1810
4496.67 1784
4497.31 1745
4497.94 1769
4498.57 1815
4499.20 1830
4499.84 1904
4500.47 1861
4501.10 1977
4501.74 2067
4502.37 2119
4503.00 2181
4503.64 2267
4504.27 2318
4504.90 2282
4505.53 2198
4506.17 2123
4506.80 2082
4507.43 2110
4508.07 2065
4508.70 1969
4509.34 1882
4509.97 1919
4510.60 1897
4511.24 1871
4511.87 1785
4512.50 1854
4513.14 1863
4513.77 1892
4514.41 1878
4515.04 1889
4515.67 1773
4516.31 1841
4516.94 1803
4517.58 1771
4518.21 1765
4518.84 1814
4519.48 1815
4520.11 1787
4520.75 1820
4521.38 1810
4522.02 1803
4522.65 1848
4523.28 1870
4523.92 1864
4524.55 1855
4525.19 1887
4525.82 1885
4526.46 1930
4527.09 1953
4527.73 2061
4528.36 2198
4529.00 2305
4529.63 2515
4530.27 2814
4530.90 3110
4531.54 3515
4532.17 3805
4532.81 4002
4533.44 3998
4534.08 3897
4534.71 3751
4535.35 3517
4535.99 3131
4536.62 2811
4537.26 2635
4537.89 2482
4538.53 2217
4539.16 2170
4539.80 2011
4540.43 1987
4541.07 2027
4541.71 1999
4542.34 1915
4542.98 1925
4543.61 1855
4544.25 1766
4544.89 1868
4545.52 1785
4546.16 1817
4546.79 1822
4547.43 1842
4548.07 1834
4548.70 1851
4549.34 1813
4549.98 1855
4550.61 1822
4551.25 1738
4551.89 1812
4552.52 1844
4553.16 1850
4553.80 1820
4554.43 1796
4555.07 1831
4555.71 1791
4556.34 1769
4556.98 1856
4557.62 1823
4558.25 1819
4558.89 1755
4559.53 1836
4560.16 1870
4560.80 1809
4561.44 1771
4562.08 1806
4562.71 1829
4563.35 1823
4563.99 1847
4564.63 1848
4565.26 1789
4565.90 1897
4566.54 1949
4567.18 1923
4567.81 1988
4568.45 2018
4569.09 2015
4569.73 2130
4570.36 2190
4571.00 2189
4571.64 2222
4572.28 2207
4572.92 2069
4573.55 2091
4574.19 2012
4574.83 1963
4575.47 1967
4576.11 1915
4576.75 1851
4577.38 1882
4578.02 1815
4578.66 1864
4579.30 1772
4579.94 1740
4580.58 1709
4581.21 1757
4581.85 1787
4582.49 1753
4583.13 1845
4583.77 1911
4584.41 1823
4585.05 1915
4585.69 1925
4586.32 1908
4586.96 1938
4587.60 1991
4588.24 2045
4588.88 2053
4589.52 2073
4590.16 2074
4590.80 2078
4591.44 2058
4592.08 2057
4592.72 2057
4593.36 2114
4594.00 2109
4594.63 2078
4595.27 2086
4595.91 1947
4596.55 1904
4597.19 1820
4597.83 1891
4598.47 1894
4599.11 1900
4599.75 1874
4600.39 1805
4601.03 1809
4601.67 1796
4602.31 1831
4602.95 1827
4603.59 1865
4604.23 1836
4604.87 1827
4605.51 1880
4606.15 1902
4606.79 1999
4607.43 1949
4608.08 1945
4608.72 1992
4609.36 1930
4610.00 1902
4610.64 1910
4611.28 1908
4611.92 1936
4612.56 1909
4613.20 1897
4613.84 1864
4614.48 1826
4615.12 1787
4615.76 1831
4616.41 1783
4617.05 1767
4617.69 1749
4618.33 1771
4618.97 1679
4619.61 1646
4620.25 1678
4620.89 1728
4621.54 1679
4622.18 1670
4622.82 1692
4623.46 1746
4624.10 1713
4624.74 1620
4625.38 1641
4626.03 1653
4626.67 1634
4627.31 1710
4627.95 1695
4628.59 1636
4629.24 1674
4629.88 1693
4630.52 1718
4631.16 1733
4631.80 1795
4632.45 1805
4633.09 1803
4633.73 1833
4634.37 1831
4635.02 1837
4635.66 1833
4636.30 1842
4636.94 1838
4637.58 1844
4638.23 1824
4638.87 1889
4639.51 1919
4640.16 1909
4640.80 1892
4641.44 1881
4642.08 1857
4642.73 1842
4643.37 1835
4644.01 1742
4644.66 1798
4645.30 1762
4645.94 1829
4646.58 1779
4647.23 1774
4647.87 1766
4648.51 1755
4649.16 1743
4649.80 1769
4650.44 1776
4651.09 1796
4651.73 1750
4652.37 1826
4653.02 1852
4653.66 1913
4654.31 1897
4654.95 1810
4655.59 1828
4656.24 1814
4656.88 1811
4657.52 1693
4658.17 1682
4658.81 1650
4659.46 1652
4660.10 1658
4660.75 1649
4661.39 1617
4662.03 1584
4662.68 1619
4663.32 1662
4663.97 1720
4664.61 1665
4665.26 1668
4665.90 1611
4666.54 1672
4667.19 1636
4667.83 1593
4668.48 1582
4669.12 1564
4669.77 1611
4670.41 1548
4671.06 1576
4671.70 1533
4672.35 1557
4672.99 1591
4673.64 1613
4674.28 1592
4674.93 1564
4675.57 1571
4676.22 1595
4676.86 1643
4677.51 1612
4678.15 1573
4678.80 1563
4679.44 1591
4680.09 1649
4680.73 1655
4681.38 1612
4682.03 1651
4682.67 1739
4683.32 1696
4683.96 1665
4684.61 1624
4685.25 1571
4685.90 1630
4686.55 1659
4687.19 1676
4687.84 1750
4688.48 1685
4689.13 1698
4689.78 1689
4690.42 1651
4691.07 1708
4691.72 1760
4692.36 1793
4693.01 1693
4693.65 1710
4694.30 1777
4694.95 1768
4695.59 1732
4696.24 1727
4696.89 1736
4697.53 1698
4698.18 1706
4698.83 1831
4699.47 1869
4700.12 1869
4700.77 1957
4701.41 1968
4702.06 1886
4702.71 1863
4703.36 1834
4704.00 1751
4704.65 1697
4705.30 1753
4705.94 1761
4706.59 1800
4707.24 1807
4707.89 1779
4708.53 1775
4709.18 1788
4709.83 1661
4710.48 1670
4711.12 1745
4711.77 1751
4712.42 1822
4713.07 1827
4713.71 1731
4714.36 1775
4715.01 1723
4715.66 1805
4716.31 1733
4716.95 1736
4717.60 1786
4718.25 1774
4718.90 1740
4719.55 1742
4720.19 1714
4720.84 1772
4721.49 1769
4722.14 1768
4722.79 1792
4723.44 1744
4724.08 1770
4724.73 1726
4725.38 1697
4726.03 1717
4726.68 1737
4727.33 1771
4727.98 1707
4728.63 1697
4729.27 1723
4729.92 1701
4730.57 1643
4731.22 1641
4731.87 1729
4732.52 1720
4733.17 1641
4733.82 1646
4734.47 1674
4735.12 1621
4735.77 1614
4736.41 1590
4737.06 1603
4737.71 1567
4738.36 1589
4739.01 1615
4739.66 1744
4740.31 1713
4740.96 1700
4741.61 1713
4742.26 1681
4742.91 1700
4743.56 1699
4744.21 1756
4744.86 1732
4745.51 1708
4746.16 1700
4746.81 1743
4747.46 1721
4748.11 1715
4748.76 1736
4749.41 1723
4750.06 1751
4750.71 1749
4751.36 1740
4752.01 1805
4752.66 1747
4753.31 1806
4753.96 1810
4754.61 1792
4755.26 1781
4755.92 1717
4756.57 1701
4757.22 1761
4757.87 1716
4758.52 1707
4759.17 1684
4759.82 1743
4760.47 1746
4761.12 1781
4761.77 1830
4762.42 1835
4763.08 1937
4763.73 1914
4764.38 2005
4765.03 1924
4765.68 1943
4766.33 1837
4766.98 1794
4767.64 1786
4768.29 1782
4768.94 1778
4769.59 1822
4770.24 1726
4770.89 1750
4771.54 1748
4772.20 1738
4772.85 1774
4773.50 1785
4774.15 1764
4774.80 1763
4775.46 1766
4776.11 1785
4776.76 1780
4777.41 1741
4778.06 1697
4778.72 1724
4779.37 1728
4780.02 1696
4780.67 1732
4781.33 1798
4781.98 1730
4782.63 1779
4783.28 1759
4783.94 1778
4784.59 1778
4785.24 1782
4785.89 1752
4786.55 1689
4787.20 1730
4787.85 1736
4788.51 1839
4789.16 1790
4789.81 1779
4790.46 1863
4791.12 1883
4791.77 1885
4792.42 1886
4793.08 1899
4793.73 1898
4794.38 1897
4795.04 1899
4795.69 1878
4796.34 1770
4797.00 1814
4797.65 1869
4798.30 1880
4798.96 1927
4799.61 1880
4800.27 2042
4800.92 2041
4801.57 2028
4802.23 2164
4802.88 2194
4803.53 2067
4804.19 2081
4804.84 2126
4805.50 2068
4806.15 1954
4806.81 1882
4807.46 1835
4808.11 1840
4808.77 1865
4809.42 1851
4810.08 1902
4810.73 1873
4811.39 1848
4812.04 1875
4812.69 1843
4813.35 1847
4814.00 1949
4814.66 1900
4815.31 1870
4815.97 1874
4816.62 1909
4817.28 1967
4817.93 1901
4818.59 1942
4819.24 1957
4819.90 1917
4820.55 2045
4821.21 2030
4821.86 2056
4822.52 2126
4823.17 2201
4823.83 2207
4824.48 2236
4825.14 2293
4825.79 2288
4826.45 2218
4827.11 2224
4827.76 2188
4828.42 2161
4829.07 2153
4829.73 2121
4830.38 2076
4831.04 2149
4831.70 2139
4832.35 2163
4833.01 2168
4833.66 2177
4834.32 2189
4834.98 2186
4835.63 2305
4836.29 2309
4836.94 2376
4837.60 2367
4838.26 2458
4838.91 2546
4839.57 2595
4840.23 2547
4840.88 2551
4841.54 2551
4842.20 2690
4842.85 2611
4843.51 2521
4844.17 2487
4844.82 2549
4845.48 2518
4846.14 2595
4846.79 2573
4847.45 2610
4848.11 2616
4848.76 2593
4849.42 2583
4850.08 2593
4850.73 2649
4851.39 2765
4852.05 2777
4852.71 2739
4853.36 2693
4854.02 2544
4854.68 2603
4855.34 2566
4855.99 2553
4856.65 2540
4857.31 2634
4857.97 2716
4858.62 2844
4859.28 2942
4859.94 2928
4860.60 2859
4861.25 2889
4861.91 2761
4862.57 2669
4863.23 2590
4863.89 2627
4864.54 2659
4865.20 2567
4865.86 2539
4866.52 2588
4867.18 2508
4867.84 2485
4868.49 2516
4869.15 2502
4869.81 2497
4870.47 2439
4871.13 2381
4871.79 2384
4872.44 2383
4873.10 2353
4873.76 2315
4874.42 2281
4875.08 2282
4875.74 2260
4876.40 2317
4877.06 2286
4877.72 2283
4878.37 2330
4879.03 2367
4879.69 2359
4880.35 2354
4881.01 2349
4881.67 2392
4882.33 2306
4882.99 2273
4883.65 2268
4884.31 2272
4884.97 2217
4885.63 2177
4886.29 2262
4886.95 2303
4887.61 2217
4888.26 2247
4888.92 2207
4889.58 2181
4890.24 2231
4890.90 2202
4891.56 2204
4892.22 2305
4892.88 2278
4893.54 2240
4894.20 2277
4894.86 2276
4895.52 2269
4896.18 2268
4896.84 2105
4897.51 2138
4898.17 2184
4898.83 2154
4899.49 2178
4900.15 2189
4900.81 2225
4901.47 2322
4902.13 2359
4902.79 2324
4903.45 2197
4904.11 2201
4904.77 2122
4905.43 2078
4906.09 2071
4906.75 1992
4907.41 1931
4908.08 1929
4908.74 1965
4909.40 1958
4910.06 1939
4910.72 1884
4911.38 1834
4912.04 1891
4912.70 1868
4913.37 1864
4914.03 1843
4914.69 1826
4915.35 1776
4916.01 1787
4916.67 1710
4917.33 1751
4918.00 1791
4918.66 1732
4919.32 1677
4919.98 1717
4920.64 1698
4921.31 1732
4921.97 1745
4922.63 1762
4923.29 1759
4923.95 1723
4924.62 1742
4925.28 1722
4925.94 1707
4926.60 1724
4927.26 1719
4927.93 1704
4928.59 1728
4929.25 1676
4929.91 1707
4930.58 1721
4931.24 1687
4931.90 1796
4932.56 1735
4933.23 1742
4933.89 1716
4934.55 1647
4935.22 1701
4935.88 1694
4936.54 1720
4937.20 1704
4937.87 1675
4938.53 1703
4939.19 1609
4939.86 1629
4940.52 1743
4941.18 1737
4941.85 1689
4942.51 1620
4943.17 1609
4943.84 1629
4944.50 1647
4945.16 1608
4945.83 1636
4946.49 1602
4947.15 1580
4947.82 1543
4948.48 1558
4949.15 1554
4949.81 1628
4950.47 1615
4951.14 1557
4951.80 1533
4952.47 1564
4953.13 1543
4953.79 1579
4954.46 1533
4955.12 1645
4955.79 1641
4956.45 1546
4957.11 1583
4957.78 1553
4958.44 1607
4959.11 1672
4959.77 1692
4960.44 1724
4961.10 1769
4961.77 1816
4962.43 1898
4963.10 1913
4963.76 1955
4964.42 1970
4965.09 2019
4965.75 1974
4966.42 1897
4967.08 1917
4967.75 1844
4968.41 1772
4969.08 1775
4969.74 1722
4970.41 1701
4971.08 1659
4971.74 1680
4972.41 1663
4973.07 1700
4973.74 1683
4974.40 1619
4975.07 1648
4975.73 1726
4976.40 1763
4977.06 1776
4977.73 1784
4978.40 1729
4979.06 1785
4979.73 1749
4980.39 1724
4981.06 1702
4981.73 1647
4982.39 1647
4983.06 1602
4983.72 1638
4984.39 1614
4985.06 1678
4985.72 1689
4986.39 1613
4987.05 1678
4987.72 1662
4988.39 1619
4989.05 1501
4989.72 1533
4990.39 1561
4991.05 1591
4991.72 1519
4992.39 1541
4993.05 1510
4993.72 1493
4994.39 1523
4995.05 1584
4995.72 1571
4996.39 1555
4997.05 1554
4997.72 1519
4998.39 1540
4999.06 1573
4999.72 1537
5000.39 1543
5001.06 1532
5001.73 1563
5002.39 1478
5003.06 1441
5003.73 1486
5004.39 1423
5005.06 1460
5005.73 1516
5006.40 1521
5007.07 1501
5007.73 1501
5008.40 1471
5009.07 1506
5009.74 1564
5010.40 1583
5011.07 1540
5011.74 1562
5012.41 1555
5013.08 1529
5013.74 1512
5014.41 1486
5015.08 1505
5015.75 1491
5016.42 1532
5017.09 1469
5017.75 1470
5018.42 1473
5019.09 1519
5019.76 1524
5020.43 1476
5021.10 1538
5021.76 1625
5022.43 1583
5023.10 1696
5023.77 1734
5024.44 1714
5025.11 1705
5025.78 1709
5026.45 1692
5027.12 1606
5027.78 1567
5028.45 1576
5029.12 1515
5029.79 1541
5030.46 1546
5031.13 1481
5031.80 1472
5032.47 1503
5033.14 1465
5033.81 1467
5034.48 1459
5035.15 1504
5035.82 1449
5036.49 1406
5037.16 1434
5037.83 1429
5038.50 1451
5039.16 1451
5039.83 1438
5040.50 1463
5041.17 1365
5041.84 1384
5042.51 1477
5043.18 1448
5043.85 1497
5044.52 1497
5045.20 1529
5045.87 1533
5046.54 1540
5047.21 1520
5047.88 1533
5048.55 1478
5049.22 1485
5049.89 1450
5050.56 1441
5051.23 1477
5051.90 1441
5052.57 1410
5053.24 1421
5053.91 1452
5054.58 1451
5055.25 1426
5055.92 1463
5056.60 1450
5057.27 1466
5057.94 1436
5058.61 1418
5059.28 1493
5059.95 1484
5060.62 1450
5061.29 1465
5061.96 1494
5062.64 1514
5063.31 1469
5063.98 1490
5064.65 1443
5065.32 1463
5065.99 1464
5066.66 1460
5067.34 1431
5068.01 1448
5068.68 1498
5069.35 1421
5070.02 1400
5070.70 1407
5071.37 1451
5072.04 1410
5072.71 1515
5073.38 1482
5074.06 1493
5074.73 1491
5075.40 1462
5076.07 1492
5076.74 1510
5077.42 1502
5078.09 1517
5078.76 1526
5079.43 1555
5080.11 1524
5080.78 1520
5081.45 1520
5082.12 1524
5082.80 1523
5083.47 1491
5084.14 1516
5084.82 1449
5085.49 1472
5086.16 1505
5086.83 1556
5087.51 1545
5088.18 1530
5088.85 1610
5089.53 1598
5090.20 1606
5090.87 1628
5091.55 1663
5092.22 1688
5092.89 1686
5093.57 1700
5094.24 1673
5094.91 1633
5095.59 1614
5096.26 1629
5096.93 1558
5097.61 1593
5098.28 1553
5098.96 1504
5099.63 1538
5100.30 1542
5100.98 1446
5101.65 1493
5102.32 1519
5103.00 1557
5103.67 1531
5104.35 1584
5105.02 1682
5105.70 1626
5106.37 1599
5107.04 1600
5107.72 1504
5108.39 1553
5109.07 1540
5109.74 1579
5110.42 1556
5111.09 1556
5111.77 1566
5112.44 1559
5113.11 1577
5113.79 1603
5114.46 1520
5115.14 1533
5115.81 1521
5116.49 1548
5117.16 1508
5117.84 1552
5118.51 1668
5119.19 1742
5119.86 1902
5120.54 1960
5121.21 1950
5121.89 1906
5122.57 1820
5123.24 1775
5123.92 1713
5124.59 1686
5125.27 1665
5125.94 1610
5126.62 1558
5127.29 1561
5127.97 1598
5128.64 1575
5129.32 1568
5130.00 1570
5130.67 1551
5131.35 1586
5132.02 1590
5132.70 1582
5133.38 1587
5134.05 1595
5134.73 1662
5135.40 1645
5136.08 1664
5136.76 1696
5137.43 1651
5138.11 1641
5138.79 1661
5139.46 1717
5140.14 1692
5140.82 1677
5141.49 1597
5142.17 1540
5142.85 1504
5143.52 1545
5144.20 1514
5144.88 1482
5145.55 1505
5146.23 1458
5146.91 1477
5147.58 1466
5148.26 1498
5148.94 1504
5149.61 1555
5150.29 1542
5150.97 1459
5151.65 1464
5152.32 1485
5153.00 1463
5153.68 1432
5154.36 1423
5155.03 1531
5155.71 1547
5156.39 1500
5157.07 1502
5157.74 1518
5158.42 1624
5159.10 1570
5159.78 1570
5160.45 1573
5161.13 1608
5161.81 1619
5162.49 1552
5163.17 1453
5163.84 1382
5164.52 1474
5165.20 1495
5165.88 1516
5166.56 1513
5167.24 1509
5167.91 1543
5168.59 1479
5169.27 1461
5169.95 1504
5170.63 1463
5171.31 1453
5171.98 1484
5172.66 1439
5173.34 1399
5174.02 1397
5174.70 1425
5175.38 1406
5176.06 1358
5176.74 1427
5177.41 1411
5178.09 1394
5178.77 1433
5179.45 1478
5180.13 1472
5180.81 1487
5181.49 1521
5182.17 1446
5182.85 1425
5183.53 1403
5184.21 1415
5184.89 1464
5185.57 1462
5186.24 1426
5186.92 1380
5187.60 1397
5188.28 1373
5188.96 1343
5189.64 1353
5190.32 1403
5191.00 1339
5191.68 1360
5192.36 1365
5193.04 1356
5193.72 1388
5194.40 1354
5195.08 1380
5195.76 1429
5196.44 1388
5197.12 1378
5197.80 1383
5198.48 1383
5199.16 1402
5199.84 1407
5200.52 1418
5201.21 1350
5201.89 1366
5202.57 1360
5203.25 1437
5203.93 1352
5204.61 1332
5205.29 1353
5205.97 1400
5206.65 1377
5207.33 1369
5208.01 1422
5208.69 1433
5209.37 1461
5210.06 1462
5210.74 1407
5211.42 1438
5212.10 1457
5212.78 1484
5213.46 1458
5214.14 1492
5214.82 1493
5215.51 1509
5216.19 1520
5216.87 1523
5217.55 1540
5218.23 1523
5218.91 1529
5219.60 1509
5220.28 1526
5220.96 1490
5221.64 1488
5222.32 1523
5223.00 1519
5223.69 1584
5224.37 1625
5225.05 1539
5225.73 1521
5226.41 1512
5227.10 1506
5227.78 1502
5228.46 1514
5229.14 1453
5229.83 1433
5230.51 1381
5231.19 1479
5231.87 1500
5232.56 1469
5233.24 1422
5233.92 1514
5234.60 1503
5235.29 1459
5235.97 1497
5236.65 1491
5237.34 1524
5238.02 1510
5238.70 1528
5239.38 1559
5240.07 1514
5240.75 1496
5241.43 1477
5242.12 1524
5242.80 1447
5243.48 1446
5244.17 1493
5244.85 1445
5245.53 1429
5246.22 1439
5246.90 1372
5247.58 1445
5248.27 1495
5248.95 1461
5249.63 1426
5250.32 1462
5251.00 1445
5251.69 1480
5252.37 1446
5253.05 1520
5253.74 1541
5254.42 1478
5255.11 1489
5255.79 1490
5256.47 1524
5257.16 1420
5257.84 1394
5258.53 1416
5259.21 1384
5259.89 1410
5260.58 1396
5261.26 1448
5261.95 1500
5262.63 1496
5263.32 1484
5264.00 1496
5264.69 1505
5265.37 1527
5266.06 1523
5266.74 1576
5267.43 1509
5268.11 1494
5268.79 1442
5269.48 1441
5270.16 1444
5270.85 1448
5271.53 1461
5272.22 1472
5272.91 1508
5273.59 1496
5274.28 1473
5274.96 1524
5275.65 1477
5276.33 1431
5277.02 1473
5277.70 1467
5278.39 1527
5279.07 1477
5279.76 1522
5280.45 1555
5281.13 1503
5281.82 1504
5282.50 1576
5283.19 1615
5283.87 1621
5284.56 1577
5285.25 1564
5285.93 1539
5286.62 1462
5287.30 1517
5287.99 1439
5288.68 1426
5289.36 1460
5290.05 1417
5290.74 1507
5291.42 1544
5292.11 1522
5292.79 1442
5293.48 1454
5294.17 1522
5294.85 1512
5295.54 1458
5296.23 1512
5296.91 1489
5297.60 1513
5298.29 1556
5298.98 1603
5299.66 1663
5300.35 1651
5301.04 1679
5301.72 1675
5302.41 1662
5303.10 1751
5303.78 1714
5304.47 1725
5305.16 1776
5305.85 1833
5306.53 1915
5307.22 1857
5307.91 1808
5308.60 1707
5309.28 1666
5309.97 1739
5310.66 1761
5311.35 1714
5312.03 1754
5312.72 1849
5313.41 1982
5314.10 2084
5314.79 2057
5315.47 2027
5316.16 2036
5316.85 2040
5317.54 1981
5318.23 2004
5318.91 1983
5319.60 1848
5320.29 1868
5320.98 1846
5321.67 1859
5322.36 1761
5323.04 1700
5323.73 1702
5324.42 1611
5325.11 1623
5325.80 1563
5326.49 1562
5327.18 1569
5327.86 1563
5328.55 1554
5329.24 1583
5329.93 1572
5330.62 1603
5331.31 1618
5332.00 1529
5332.69 1481
5333.38 1494
5334.06 1555
5334.75 1585
5335.44 1557
5336.13 1544
5336.82 1534
5337.51 1520
5338.20 1555
5338.89 1521
5339.58 1503
5340.27 1580
5340.96 1567
5341.65 1615
5342.34 1628
5343.03 1587
5343.72 1590
5344.41 1595
5345.10 1654
5345.79 1674
5346.48 1713
5347.17 1744
5347.86 1813
5348.55 1936
5349.24 1999
5349.93 2105
5350.62 2228
5351.31 2393
5352.00 2412
5352.69 2343
5353.38 2373
5354.07 2298
5354.76 2174
5355.45 2062
5356.14 1829
5356.83 1795
5357.52 1689
5358.21 1642
5358.90 1642
5359.59 1603
5360.29 1596
5360.98 1603
5361.67 1575
5362.36 1562
5363.05 1488
5363.74 1542
5364.43 1535
5365.12 1496
5365.81 1532
5366.50 1451
5367.20 1477
5367.89 1462
5368.58 1428
5369.27 1424
5369.96 1438
5370.65 1381
5371.34 1365
5372.04 1385
5372.73 1410
5373.42 1397
5374.11 1398
5374.80 1372
5375.49 1409
5376.19 1441
5376.88 1427
5377.57 1461
5378.26 1478
5378.95 1470
5379.65 1513
5380.34 1408
5381.03 1399
5381.72 1391
5382.42 1432
5383.11 1427
5383.80 1450
5384.49 1404
5385.19 1385
5385.88 1482
5386.57 1578
5387.26 1531
5387.96 1540
5388.65 1547
5389.34 1584
5390.03 1668
5390.73 1664
5391.42 1622
5392.11 1690
5392.80 1620
5393.50 1522
5394.19 1536
5394.88 1494
5395.58 1451
5396.27 1494
5396.96 1502
5397.66 1478
5398.35 1439
5399.04 1411
5399.74 1389
5400.43 1425
5401.12 1478
5401.82 1372
5402.51 1357
5403.20 1416
5403.90 1380
5404.59 1403
5405.29 1442
5405.98 1448
5406.67 1463
5407.37 1481
5408.06 1478
5408.75 1466
5409.45 1447
5410.14 1442
5410.84 1427
5411.53 1421
5412.23 1408
5412.92 1428
5413.61 1431
5414.31 1440
5415.00 1405
5415.70 1434
5416.39 1374
5417.09 1402
5417.78 1435
5418.47 1460
5419.17 1486
5419.86 1486
5420.56 1527
5421.25 1452
5421.95 1467
5422.64 1463
5423.34 1527
5424.03 1536
5424.73 1479
5425.42 1490
5426.12 1506
5426.81 1494
5427.51 1456
5428.20 1532
5428.90 1528
5429.59 1535
5430.29 1466
5430.99 1532
5431.68 1519
5432.38 1495
5433.07 1518
5433.77 1533
5434.46 1536
5435.16 1459
5435.85 1441
5436.55 1508
5437.25 1507
5437.94 1533
5438.64 1555
5439.33 1550
5440.03 1561
5440.73 1466
5441.42 1521
5442.12 1569
5442.81 1552
5443.51 1534
5444.21 1526
5444.90 1558
5445.60 1700
5446.29 1713
5446.99 1793
5447.69 1991
5448.38 2063
5449.08 2091
5449.78 2114
5450.47 2037
5451.17 1971
5451.87 1926
5452.56 1919
5453.26 1800
5453.96 1717
5454.65 1618
5455.35 1648
5456.05 1624
5456.75 1591
5457.44 1594
5458.14 1631
5458.84 1651
5459.53 1634
5460.23 1610
5460.93 1622
5461.63 1638
5462.32 1687
5463.02 1724
5463.72 1746
5464.42 1770
5465.11 1773
5465.81 1703
5466.51 1761
5467.21 1756
5467.90 1730
5468.60 1734
5469.30 1728
5470.00 1765
5470.70 1723
5471.39 1683
5472.09 1752
5472.79 1757
5473.49 1837
5474.19 1739
5474.88 1835
5475.58 1854
5476.28 1883
5476.98 1861
5477.68 1836
5478.38 1949
5479.07 2056
5479.77 2201
5480.47 2350
5481.17 2422
5481.87 2526
5482.57 2582
5483.27 2591
5483.96 2562
5484.66 2494
5485.36 2336
5486.06 2209
5486.76 2226
5487.46 2143
5488.16 2168
5488.86 2154
5489.56 2157
5490.26 2117
5490.96 2097
5491.65 2103
5492.35 2116
5493.05 2194
5493.75 2209
5494.45 2236
5495.15 2303
5495.85 2258
5496.55 2278
5497.25 2355
5497.95 2328
5498.65 2379
5499.35 2568
5500.05 2810
5500.75 3207
5501.45 3606
5502.15 3891
5502.85 4130
5503.55 3945
5504.25 3693
5504.95 3360
5505.65 3020
5506.35 2762
5507.05 2473
5507.75 2396
5508.45 2218
5509.15 2155
5509.85 2117
5510.55 2155
5511.25 2105
5511.95 2148
5512.65 2028
5513.35 1981
5514.05 2025
5514.76 2063
5515.46 2058
5516.16 2043
5516.86 2078
5517.56 2055
5518.26 2075
5518.96 2083
5519.66 2031
5520.36 2145
5521.06 2150
5521.77 2155
5522.47 2127
5523.17 2033
5523.87 2026
5524.57 1941
5525.27 1918
5525.97 1880
5526.67 1773
5527.38 1719
5528.08 1725
5528.78 1754
5529.48 1694
5530.18 1762
5530.88 1730
5531.59 1773
5532.29 1748
5532.99 1756
5533.69 1768
5534.39 1735
5535.10 1738
5535.80 1734
5536.50 1723
5537.20 1738
5537.90 1736
5538.61 1685
5539.31 1717
5540.01 1739
5540.71 1747
5541.42 1769
5542.12 1781
5542.82 1683
5543.52 1658
5544.23 1659
5544.93 1691
5545.63 1607
5546.33 1631
5547.04 1680
5547.74 1675
5548.44 1660
5549.15 1695
5549.85 1685
5550.55 1664
5551.26 1649
5551.96 1629
5552.66 1634
5553.36 1653
5554.07 1622
5554.77 1502
5555.47 1539
5556.18 1523
5556.88 1526
5557.58 1606
5558.29 1548
5558.99 1505
5559.70 1552
5560.40 1591
5561.10 1635
5561.81 1592
5562.51 1600
5563.21 1656
5563.92 1650
5564.62 1665
5565.33 1617
5566.03 1628
5566.73 1611
5567.44 1657
5568.14 1590
5568.85 1606
5569.55 1574
5570.25 1591
5570.96 1510
5571.66 1508
5572.37 1503
5573.07 1539
5573.78 1538
5574.48 1549
5575.19 1617
5575.89 1615
5576.59 1640
5577.30 1630
5578.00 1649
5578.71 1589
5579.41 1553
5580.12 1564
5580.82 1543
5581.53 1530
5582.23 1538
5582.94 1506
5583.64 1465
5584.35 1486
5585.05 1520
5585.76 1453
5586.46 1448
5587.17 1489
5587.88 1458
5588.58 1491
5589.29 1450
5589.99 1485
5590.70 1471
5591.40 1489
5592.11 1445
5592.81 1410
5593.52 1415
5594.23 1404
5594.93 1455
5595.64 1462
5596.34 1457
5597.05 1441
5597.76 1403
5598.46 1371
5599.17 1425
5599.87 1415
5600.58 1389
5601.29 1436
5601.99 1413
5602.70 1368
5603.41 1403
5604.11 1440
5604.82 1452
5605.52 1417
5606.23 1470
5606.94 1436
5607.64 1434
5608.35 1440
5609.06 1379
5609.76 1405
5610.47 1375
5611.18 1414
5611.88 1422
5612.59 1405
5613.30 1398
5614.01 1419
5614.71 1388
5615.42 1359
5616.13 1416
5616.83 1430
5617.54 1397
5618.25 1381
5618.96 1398
5619.66 1391
5620.37 1399
5621.08 1427
5621.79 1410
5622.49 1420
5623.20 1383
5623.91 1399
5624.62 1406
5625.32 1394
5626.03 1376
5626.74 1418
5627.45 1404
5628.16 1465
5628.86 1451
5629.57 1486
5630.28 1484
5630.99 1454
5631.70 1437
5632.40 1479
5633.11 1440
5633.82 1491
5634.53 1443
5635.24 1537
5635.95 1522
5636.65 1543
5637.36 1508
5638.07 1556
5638.78 1605
5639.49 1613
5640.20 1582
5640.91 1622
5641.61 1674
5642.32 1678
5643.03 1667
5643.74 1667
5644.45 1617
5645.16 1556
5645.87 1616
5646.58 1564
5647.29 1573
5648.00 1523
5648.70 1459
5649.41 1489
5650.12 1570
5650.83 1488
5651.54 1484
5652.25 1581
5652.96 1583
5653.67 1542
5654.38 1485
5655.09 1490
5655.80 1549
5656.51 1531
5657.22 1529
5657.93 1575
5658.64 1625
5659.35 1538
5660.06 1596
5660.77 1609
5661.48 1594
5662.19 1606
5662.90 1638
5663.61 1631
5664.32 1589
5665.03 1574
5665.74 1594
5666.45 1562
5667.16 1600
5667.87 1549
5668.58 1560
5669.29 1516
5670.00 1574
5670.71 1599
5671.42 1664
5672.13 1628
5672.84 1682
5673.56 1676
5674.27 1690
5674.98 1697
5675.69 1609
5676.40 1577
5677.11 1542
5677.82 1499
5678.53 1461
5679.24 1493
5679.95 1492
5680.67 1523
5681.38 1564
5682.09 1599
5682.80 1559
5683.51 1516
5684.22 1592
5684.93 1536
5685.65 1533
5686.36 1537
5687.07 1498
5687.78 1468
5688.49 1491
5689.20 1508
5689.92 1487
5690.63 1539
5691.34 1548
5692.05 1501
5692.76 1446
5693.47 1505
5694.19 1466
5694.90 1460
5695.61 1463
5696.32 1461
5697.04 1488
5697.75 1444
5698.46 1385
5699.17 1435
5699.89 1447
5700.60 1372
5701.31 1440
5702.02 1399
5702.74 1409
5703.45 1407
5704.16 1425
5704.87 1435
5705.59 1415
5706.30 1454
5707.01 1487
5707.72 1489
5708.44 1495
5709.15 1441
5709.86 1447
5710.58 1441
5711.29 1458
5712.00 1414
5712.72 1386
5713.43 1419
5714.14 1420
5714.86 1430
5715.57 1415
5716.28 1423
5717.00 1382
5717.71 1402
5718.42 1412
5719.14 1385
5719.85 1378
5720.56 1427
5721.28 1380
5721.99 1430
5722.71 1463
5723.42 1423
5724.13 1431
5724.85 1441
5725.56 1463
5726.28 1521
5726.99 1607
5727.70 1630
5728.42 1762
5729.13 1780
5729.85 1722
5730.56 1701
5731.28 1699
5731.99 1688
5732.70 1601
5733.42 1591
5734.13 1574
5734.85 1519
5735.56 1577
5736.28 1534
5736.99 1476
5737.71 1446
5738.42 1493
5739.14 1505
5739.85 1518
5740.57 1515
5741.28 1511
5742.00 1466
5742.71 1506
5743.43 1542
5744.14 1557
5744.86 1512
5745.57 1558
5746.29 1521
5747.00 1584
5747.72 1538
5748.43 1608
5749.15 1558
5749.87 1527
5750.58 1580
5751.30 1592
5752.01 1604
5752.73 1640
5753.44 1651
5754.16 1776
5754.88 1847
5755.59 1854
5756.31 1900
5757.02 1992
5757.74 2103
5758.46 2086
5759.17 2120
5759.89 2137
5760.60 2166
5761.32 2145
5762.04 2097
5762.75 2011
5763.47 2026
5764.19 1945
5764.90 1925
5765.62 1983
5766.34 1965
5767.05 1912
5767.77 2003
5768.49 2106
5769.20 2224
5769.92 2375
5770.64 2720
5771.35 2964
5772.07 3073
5772.79 3046
5773.50 2891
5774.22 2860
5774.94 2583
5775.65 2383
5776.37 2286
5777.09 2102
5777.81 1985
5778.52 1985
5779.24 1974
5779.96 2016
5780.68 2036
5781.39 2026
5782.11 2050
5782.83 2062
5783.55 2108
5784.26 2111
5784.98 2162
5785.70 2100
5786.42 2076
5787.14 2127
5787.85 2098
5788.57 2082
5789.29 2133
5790.01 2048
5790.73 1995
5791.44 2035
5792.16 2171
5792.88 2205
5793.60 2005
5794.32 1981
5795.03 1984
5795.75 2019
5796.47 2006
5797.19 1937
5797.91 1994
5798.63 2019
5799.35 2048
5800.06 2149
5800.78 2264
5801.50 2378
5802.22 2342
5802.94 2406
5803.66 2438
5804.38 2323
5805.10 2188
5805.82 2121
5806.53 1954
5807.25 1875
5807.97 1912
5808.69 1861
5809.41 1879
5810.13 1857
5810.85 1839
5811.57 1868
5812.29 1866
5813.01 1841
5813.73 1761
5814.45 1768
5815.17 1729
5815.89 1779
5816.61 1671
5817.33 1712
5818.05 1703
5818.77 1760
5819.49 1799
5820.20 1769
5820.92 1737
5821.64 1710
5822.36 1749
5823.09 1753
5823.81 1775
5824.53 1699
5825.25 1673
5825.97 1667
5826.69 1704
5827.41 1642
5828.13 1645
5828.85 1654
5829.57 1617
5830.29 1628
5831.01 1642
5831.73 1578
5832.45 1621
5833.17 1621
5833.89 1614
5834.61 1603
5835.33 1671
5836.05 1609
5836.78 1571
5837.50 1611
5838.22 1590
5838.94 1542
5839.66 1588
5840.38 1569
5841.10 1469
5841.82 1499
5842.54 1501
5843.27 1563
5843.99 1507
5844.71 1554
5845.43 1581
5846.15 1569
5846.87 1550
5847.59 1517
5848.32 1494
5849.04 1520
5849.76 1508
5850.48 1480
5851.20 1526
5851.93 1543
5852.65 1521
5853.37 1443
5854.09 1494
5854.81 1505
5855.54 1497
5856.26 1453
5856.98 1490
5857.70 1473
5858.42 1464
5859.15 1491
5859.87 1501
5860.59 1519
5861.31 1484
5862.04 1451
5862.76 1523
5863.48 1496
5864.20 1455
5864.93 1519
5865.65 1475
5866.37 1492
5867.10 1400
5867.82 1451
5868.54 1496
5869.26 1469
5869.99 1476
5870.71 1540
5871.43 1533
5872.16 1547
5872.88 1481
5873.60 1460
5874.33 1498
5875.05 1464
5875.77 1463
5876.50 1451
5877.22 1500
5877.94 1482
5878.67 1503
5879.39 1471
5880.11 1468
5880.84 1503
5881.56 1504
5882.28 1535
5883.01 1510
5883.73 1491
5884.46 1543
5885.18 1582
5885.90 1569
5886.63 1524
5887.35 1563
5888.08 1560
5888.80 1520
5889.52 1572
5890.25 1503
5890.97 1531
5891.70 1551
5892.42 1510
5893.15 1552
5893.87 1526
5894.59 1562
5895.32 1600
5896.04 1594
5896.77 1578
5897.49 1629
5898.22 1573
5898.94 1533
5899.67 1592
5900.39 1609
5901.12 1548
5901.84 1542
5902.57 1572
5903.29 1645
5904.02 1624
5904.74 1641
5905.47 1609
5906.19 1651
5906.92 1666
5907.64 1662
5908.37 1633
5909.09 1669
5909.82 1681
5910.55 1655
5911.27 1679
5912.00 1645
5912.72 1706
5913.45 1657
5914.17 1666
5914.90 1619
5915.63 1637
5916.35 1700
5917.08 1717
5917.80 1740
5918.53 1724
5919.25 1742
5919.98 1730
5920.71 1684
5921.43 1698
5922.16 1752
5922.89 1776
5923.61 1796
5924.34 1806
5925.06 1835
5925.79 1833
5926.52 1840
5927.24 1860
5927.97 1899
5928.70 1938
5929.42 1878
5930.15 1960
5930.88 1934
5931.60 1929
5932.33 1959
5933.06 1968
5933.78 1948
5934.51 2045
5935.24 2081
5935.97 2086
5936.69 2086
5937.42 2114
5938.15 2156
5938.87 2132
5939.60 2235
5940.33 2270
5941.06 2241
5941.78 2271
5942.51 2311
5943.24 2307
5943.97 2401
5944.69 2428
5945.42 2385
5946.15 2443
5946.88 2464
5947.60 2473
5948.33 2511
5949.06 2684
5949.79 2669
5950.52 2642
5951.24 2781
5951.97 2850
5952.70 3047
5953.43 3119
5954.16 3213
5954.88 3252
5955.61 3238
5956.34 3240
5957.07 3262
5957.80 3321
5958.53 3229
5959.25 3161
5959.98 3112
5960.71 3147
5961.44 3126
5962.17 3249
5962.90 3172
5963.63 3219
5964.36 3328
5965.08 3451
5965.81 3558
5966.54 3671
5967.27 3938
5968.00 4132
5968.73 4233
5969.46 4345
5970.19 4349
5970.92 4200
5971.65 4131
5972.37 4116
5973.10 3980
5973.83 3869
5974.56 3919
5975.29 3947
5976.02 3861
5976.75 3816
5977.48 3817
5978.21 3789
5978.94 3810
5979.67 3978
5980.40 4100
5981.13 4224
5981.86 4370
5982.59 4420
5983.32 4524
5984.05 4526
5984.78 4605
5985.51 4516
5986.24 4652
5986.97 4781
5987.70 4646
5988.43 4693
5989.16 4808
5989.89 4759
5990.62 4739
5991.35 4758
5992.08 4750
5992.81 4804
5993.54 4817
5994.27 4934
5995.00 4963
5995.74 5033
5996.47 5146
5997.20 5142
5997.93 5353
5998.66 5388
5999.39 5338
6000.12 5275
6000.85 5171
6001.58 5147
6002.31 5146
6003.04 4983
6003.78 4873
6004.51 4888
6005.24 4823
6005.97 4808
6006.70 4903
6007.43 4984
6008.16 5000
6008.90 5249
6009.63 5737
6010.36 6379
6011.09 7265
6011.82 8573
6012.55 9875
6013.29 11082
6014.02 12281
6014.75 13427
6015.48 13736
6016.21 13452
6016.95 13060
6017.68 12113
6018.41 11101
6019.14 10107
6019.87 9067
6020.61 8030
6021.34 7051
6022.07 6405
6022.80 5843
6023.54 5448
6024.27 5139
6025.00 4786
6025.73 4499
6026.47 4389
6027.20 4324
6027.93 4214
6028.66 4176
6029.40 4157
6030.13 4315
6030.86 4222
6031.59 4204
6032.33 4176
6033.06 4102
6033.79 4072
6034.53 3938
6035.26 3758
6035.99 3741
6036.73 3679
6037.46 3635
6038.19 3633
6038.93 3620
6039.66 3541
6040.39 3599
6041.13 3661
6041.86 3719
6042.59 3775
6043.33 3719
6044.06 3788
6044.79 3774
6045.53 3914
6046.26 3882
6047.00 3963
6047.73 3983
6048.46 4083
6049.20 4178
6049.93 4352
6050.67 4524
6051.40 4689
6052.13 4858
6052.87 5014
6053.60 5188
6054.34 5243
6055.07 5142
6055.81 5119
6056.54 5104
6057.27 4741
6058.01 4569
6058.74 4368
6059.48 4224
6060.21 4197
6060.95 4078
6061.68 4005
6062.42 3915
6063.15 3922
6063.89 3898
6064.62 3931
6065.36 3876
6066.09 3808
6066.83 3698
6067.56 3620
6068.30 3691
6069.03 3577
6069.77 3541
6070.50 3542
6071.24 3493
6071.97 3339
6072.71 3391
6073.44 3454
6074.18 3492
6074.91 3441
6075.65 3421
6076.39 3396
6077.12 3360
6077.86 3387
6078.59 3429
6079.33 3367
6080.06 3290
6080.80 3274
6081.54 3232
6082.27 3199
6083.01 3157
6083.74 3189
6084.48 3078
6085.22 3047
6085.95 3043
6086.69 3089
6087.42 3093
6088.16 3087
6088.90 3074
6089.63 3068
6090.37 3177
6091.11 3175
6091.84 3213
6092.58 3154
6093.32 3185
6094.05 3208
6094.79 3101
6095.53 3017
6096.26 3047
6097.00 2986
6097.74 2930
6098.47 2964
6099.21 2979
6099.95 2961
6100.69 2920
6101.42 2932
6102.16 2892
6102.90 2978
6103.63 2882
6104.37 2959
6105.11 2976
6105.85 2872
6106.58 2848
6107.32 2797
6108.06 2804
6108.80 2863
6109.53 2908
6110.27 2863
6111.01 2854
6111.75 2895
6112.49 2952
6113.22 2918
6113.96 2899
6114.70 2906
6115.44 2921
6116.17 3070
6116.91 3046
6117.65 3058
6118.39 3169
6119.13 3130
6119.87 3082
6120.60 3086
6121.34 3026
6122.08 3042
6122.82 3080
6123.56 3001
6124.30 3083
6125.03 3055
6125.77 2997
6126.51 3061
6127.25 3108
6127.99 3128
6128.73 3130
6129.47 3126
6130.21 3108
6130.94 3117
6131.68 3089
6132.42 3085
6133.16 3100
6133.90 3134
6134.64 3089
6135.38 3162
6136.12 3178
6136.86 3245
6137.60 3316
6138.34 3476
6139.08 3609
6139.81 3714
6140.55 3707
6141.29 3844
6142.03 3800
6142.77 3827
6143.51 3866
6144.25 3840
6144.99 3797
6145.73 3809
6146.47 3752
6147.21 3681
6147.95 3645
6148.69 3630
6149.43 3578
6150.17 3522
6150.91 3546
6151.65 3651
6152.39 3586
6153.13 3606
6153.87 3708
6154.61 3664
6155.35 3699
6156.09 3677
6156.83 3812
6157.58 3915
6158.32 3742
6159.06 3814
6159.80 3808
6160.54 3947
6161.28 3881
6162.02 3999
6162.76 3969
6163.50 4042
6164.24 4190
6164.98 4419
6165.72 4592
6166.46 4742
6167.21 4831
6167.95 5016
6168.69 4993
6169.43 4965
6170.17 4989
6170.91 4890
6171.65 4889
6172.39 4877
6173.14 4837
6173.88 4764
6174.62 4693
6175.36 4739
6176.10 4755
6176.84 4861
6177.59 4838
6178.33 5021
6179.07 5230
6179.81 5595
6180.55 6138
6181.30 7015
6182.04 8059
6182.78 9092
6183.52 10029
6184.26 10826
6185.01 11127
6185.75 11092
6186.49 10577
6187.23 10166
6187.97 9335
6188.72 8486
6189.46 7800
6190.20 7130
6190.94 6630
6191.69 6205
6192.43 5894
6193.17 5715
6193.92 5489
6194.66 5359
6195.40 5314
6196.14 5158
6196.89 5105
6197.63 5060
6198.37 5026
6199.12 5028
6199.86 5029
6200.60 5058
6201.34 4983
6202.09 5001
6202.83 4858
6203.57 4990
6204.32 5116
6205.06 5377
6205.80 5886
6206.55 6762
6207.29 7726
6208.03 9327
6208.78 11030
6209.52 12769
6210.27 14015
6211.01 14634
6211.75 14486
6212.50 13982
6213.24 13057
6213.98 11887
6214.73 10626
6215.47 9266
6216.22 8149
6216.96 7328
6217.71 6598
6218.45 5941
6219.19 5628
6219.94 5314
6220.68 5052
6221.43 5001
6222.17 5027
6222.92 4973
6223.66 4784
6224.40 4739
6225.15 4654
6225.89 4396
6226.64 4371
6227.38 4241
6228.13 4115
6228.87 3817
6229.62 3693
6230.36 3599
6231.11 3436
6231.85 3402
6232.60 3432
6233.34 3419
6234.09 3350
6234.83 3402
6235.58 3375
6236.32 3339
6237.07 3371
6237.81 3374
6238.56 3467
6239.30 3635
6240.05 3758
6240.80 3957
6241.54 3994
6242.29 4120
6243.03 4268
6243.78 4186
6244.52 4154
6245.27 4170
6246.02 4256
6246.76 4347
6247.51 4561
6248.25 4629
6249.00 4706
6249.75 4574
6250.49 4510
6251.24 4526
6251.98 4442
6252.73 4179
6253.48 4035
6254.22 3882
6254.97 3812
6255.72 3660
6256.46 3575
6257.21 3521
6257.95 3508
6258.70 3482
6259.45 3386
6260.19 3467
6260.94 3432
6261.69 3412
6262.43 3337
6263.18 3257
6263.93 3218
6264.68 3164
6265.42 3147
6266.17 3087
6266.92 3035
6267.66 3019
6268.41 3041
6269.16 3014
6269.91 3005
6270.65 2973
6271.40 2980
6272.15 3053
6272.89 3044
6273.64 3084
6274.39 2968
6275.14 2982
6275.88 3006
6276.63 3046
6277.38 3052
6278.13 3094
6278.88 3098
6279.62 3069
6280.37 3064
6281.12 2966
6281.87 2941
6282.62 2882
6283.36 2883
6284.11 2931
6284.86 2883
6285.61 2877
6286.36 2798
6287.10 2850
6287.85 2795
6288.60 2746
6289.35 2688
6290.10 2670
6290.85 2662
6291.59 2646
6292.34 2565
6293.09 2547
6293.84 2570
6294.59 2536
6295.34 2517
6296.09 2589
6296.84 2571
6297.58 2613
6298.33 2533
6299.08 2547
6299.83 2559
6300.58 2506
6301.33 2566
6302.08 2553
6302.83 2569
6303.58 2524
6304.33 2501
6305.08 2544
6305.83 2542
6306.58 2591
6307.32 2542
6308.07 2542
6308.82 2475
6309.57 2446
6310.32 2435
6311.07 2473
6311.82 2538
6312.57 2535
6313.32 2580
6314.07 2577
6314.82 2587
6315.57 2604
6316.32 2503
6317.07 2605
6317.82 2677
6318.57 2653
6319.32 2632
6320.07 2554
6320.82 2545
6321.57 2542
6322.32 2495
6323.07 2430
6323.82 2408
6324.58 2436
6325.33 2404
6326.08 2407
6326.83 2369
6327.58 2346
6328.33 2345
6329.08 2429
6329.83 2396
6330.58 2359
6331.33 2328
6332.08 2300
6332.83 2311
6333.58 2310
6334.34 2273
6335.09 2270
6335.84 2244
6336.59 2235
6337.34 2216
6338.09 2282
6338.84 2293
6339.59 2280
6340.35 2289
6341.10 2305
6341.85 2283
6342.60 2274
6343.35 2279
6344.10 2217
6344.86 2193
6345.61 2243
6346.36 2242
6347.11 2329
6347.86 2357
6348.62 2359
6349.37 2381
6350.12 2393
6350.87 2433
6351.62 2474
6352.38 2583
6353.13 2677
6353.88 2779
6354.63 2848
6355.38 2965
6356.14 2993
6356.89 2941
6357.64 2866
6358.39 2753
6359.15 2748
6359.90 2603
6360.65 2558
6361.40 2552
6362.16 2542
6362.91 2522
6363.66 2554
6364.42 2574
6365.17 2560
6365.92 2650
6366.67 2680
6367.43 2841
6368.18 2851
6368.93 2992
6369.69 3059
6370.44 2976
6371.19 2986
6371.95 2970
6372.70 2929
6373.45 2810
6374.21 2692
6374.96 2646
6375.71 2551
6376.47 2516
6377.22 2536
6377.98 2437
6378.73 2393
6379.48 2483
6380.24 2549
6380.99 2494
6381.74 2409
6382.50 2491
6383.25 2500
6384.01 2586
6384.76 2491
6385.51 2420
6386.27 2441
6387.02 2390
6387.78 2476
6388.53 2383
6389.29 2402
6390.04 2364
6390.79 2410
6391.55 2390
6392.30 2396
6393.06 2338
6393.81 2304
6394.57 2312
6395.32 2267
6396.08 2247
6396.83 2263
6397.59 2322
6398.34 2238
6399.10 2186
6399.85 2154
6400.61 2170
6401.36 2132
6402.12 2134
6402.87 2127
6403.63 2138
6404.38 2152
6405.14 2135
6405.89 2112
6406.65 2108
6407.40 2082
6408.16 2066
6408.91 2125
6409.67 2104
6410.43 2090
6411.18 2124
6411.94 2100
6412.69 2087
6413.45 2099
6414.20 2068
6414.96 2157
6415.72 2073
6416.47 2052
6417.23 2053
6417.98 2085
6418.74 2088
6419.50 2107
6420.25 2102
6421.01 2089
6421.77 2089
6422.52 2034
6423.28 2022
6424.03 2068
6424.79 2043
6425.55 1991
6426.30 1956
6427.06 1979
6427.82 1966
6428.57 1983
6429.33 1971
6430.09 1998
6430.84 1981
6431.60 1980
6432.36 2031
6433.11 2062
6433.87 2079
6434.63 2006
6435.39 2067
6436.14 2071
6436.90 2058
6437.66 2054
6438.41 2043
6439.17 2085
6439.93 2108
6440.69 2075
6441.44 2150
6442.20 2088
6442.96 2047
6443.72 2086
6444.47 2126
6445.23 2135
6445.99 2135
6446.75 2108
6447.50 2051
6448.26 2112
6449.02 2117
6449.78 2079
6450.54 2036
6451.29 2066
6452.05 2094
6452.81 2099
6453.57 2197
6454.33 2134
6455.08 2138
6455.84 2137
6456.60 2098
6457.36 2158
6458.12 2081
6458.88 2186
6459.64 2208
6460.39 2144
6461.15 2129
6461.91 2150
6462.67 2230
6463.43 2216
6464.19 2256
6464.95 2288
6465.70 2280
6466.46 2272
6467.22 2295
6467.98 2244
6468.74 2262
6469.50 2221
6470.26 2220
6471.02 2223
6471.78 2204
6472.54 2202
6473.30 2202
6474.05 2199
6474.81 2298
6475.57 2305
6476.33 2304
6477.09 2267
6477.85 2298
6478.61 2258
6479.37 2339
6480.13 2345
6480.89 2377
6481.65 2403
6482.41 2476
6483.17 2482
6483.93 2490
6484.69 2499
6485.45 2453
6486.21 2507
6486.97 2547
6487.73 2512
6488.49 2571
6489.25 2654
6490.01 2650
6490.77 2706
6491.53 2687
6492.29 2701
6493.05 2796
6493.81 2831
6494.57 2818
6495.33 2869
6496.10 2907
6496.86 2951
6497.62 2873
6498.38 2851
6499.14 2854
6499.90 2843
6500.66 2858
6501.42 2890
6502.18 2873
6502.94 2923
6503.70 2983
6504.47 3136
6505.23 3382
6505.99 3830
6506.75 4447
6507.51 5263
6508.27 6328
6509.03 7230
6509.79 7633
6510.56 7945
6511.32 7925
6512.08 7527
6512.84 7083
6513.60 6438
6514.36 5820
6515.13 5354
6515.89 4836
6516.65 4442
6517.41 3980
6518.17 3784
6518.94 3579
6519.70 3500
6520.46 3425
6521.22 3365
6521.98 3324
6522.75 3337
6523.51 3352
6524.27 3410
6525.03 3354
6525.79 3436
6526.56 3551
6527.32 3586
6528.08 3687
6528.84 3747
6529.61 3822
6530.37 3870
6531.13 3723
6531.90 3641
6532.66 3766
6533.42 3871
6534.18 3945
6534.95 4327
6535.71 4635
6536.47 5193
6537.24 5587
6538.00 5817
6538.76 5971
6539.53 5815
6540.29 5496
6541.05 5170
6541.82 4926
6542.58 4552
6543.34 4257
6544.11 4005
6544.87 3959
6545.63 3856
6546.40 3883
6547.16 3876
6547.92 3873
6548.69 3881
6549.45 3802
6550.21 3757
6550.98 3670
6551.74 3565
6552.51 3456
6553.27 3439
6554.03 3317
6554.80 3232
6555.56 3191
6556.33 3180
6557.09 3172
6557.85 3101
6558.62 3103
6559.38 3085
6560.15 3165
6560.91 3113
6561.68 3170
6562.44 3216
6563.21 3252
6563.97 3319
6564.74 3353
6565.50 3339
6566.26 3403
6567.03 3391
6567.79 3391
6568.56 3392
6569.32 3361
6570.09 3422
6570.85 3418
6571.62 3409
6572.38 3523
6573.15 3596
6573.91 3677
6574.68 3699
6575.44 3739
6576.21 3812
6576.98 3792
6577.74 3794
6578.51 3811
6579.27 3800
6580.04 3813
6580.80 3769
6581.57 3761
6582.33 3891
6583.10 3888
6583.87 3985
6584.63 4034
6585.40 4093
6586.16 4064
6586.93 3997
6587.70 3963
6588.46 3959
6589.23 3882
6589.99 3879
6590.76 3882
6591.53 3960
6592.29 3931
6593.06 4158
6593.82 4302
6594.59 4483
6595.36 4706
6596.12 4798
6596.89 4774
6597.66 4923
6598.42 4913
6599.19 4801
6599.96 4585
6600.72 4584
6601.49 4450
6602.26 4228
6603.02 4078
6603.79 3953
6604.56 3793
6605.33 3819
6606.09 3619
6606.86 3548
6607.63 3561
6608.39 3679
6609.16 3629
6609.93 3583
6610.70 3642
6611.46 3706
6612.23 3651
6613.00 3662
6613.77 3573
6614.53 3567
6615.30 3558
6616.07 3550
6616.84 3711
6617.60 3658
6618.37 3566
6619.14 3577
6619.91 3646
6620.68 3792
6621.44 3977
6622.21 4004
6622.98 4161
6623.75 4238
6624.52 4359
6625.28 4282
6626.05 4254
6626.82 4184
6627.59 4238
6628.36 4049
6629.13 3876
6629.89 3784
6630.66 3759
6631.43 3771
6632.20 3784
6632.97 3912
6633.74 4078
6634.51 4278
6635.27 4390
6636.04 4492
6636.81 4533
6637.58 4564
6638.35 4659
6639.12 4852
6639.89 4899
6640.66 4994
6641.43 5083
6642.19 5214
6642.96 5222
6643.73 5209
6644.50 5201
6645.27 5109
6646.04 4901
6646.81 4708
6647.58 4463
6648.35 4126
6649.12 3982
6649.89 3820
6650.66 3683
6651.43 3584
6652.20 3498
6652.97 3422
6653.74 3273
6654.51 3248
6655.28 3173
6656.05 3090
6656.82 3113
6657.59 3150
6658.36 3097
6659.13 3019
6659.90 3040
6660.67 3148
6661.44 3069
6662.21 3082
6662.98 3007
6663.75 2953
6664.52 2966
6665.29 2971
6666.06 2950
6666.83 2966
6667.60 2921
6668.37 2944
6669.14 2990
6669.91 3015
6670.68 3037
6671.46 3109
6672.23 3105
6673.00 3191
6673.77 3233
6674.54 3270
6675.31 3227
6676.08 3264
6676.85 3256
6677.62 3196
6678.40 3310
6679.17 3278
6679.94 3330
6680.71 3298
6681.48 3327
6682.25 3350
6683.02 3428
6683.80 3433
6684.57 3428
6685.34 3493
6686.11 3590
6686.88 3617
6687.65 3623
6688.43 3616
6689.20 3638
6689.97 3478
6690.74 3404
6691.51 3291
6692.29 3174
6693.06 3054
6693.83 3032
6694.60 2900
6695.37 2961
6696.15 2897
6696.92 2887
6697.69 2790
6698.46 2855
6699.24 2856
6700.01 2805
6700.78 2759
6701.55 2717
6702.33 2787
6703.10 2818
6703.87 2850
6704.64 2692
6705.42 2637
6706.19 2756
6706.96 2839
6707.74 2719
6708.51 2697
6709.28 2684
6710.06 2643
6710.83 2655
6711.60 2707
6712.37 2621
6713.15 2551
6713.92 2553
6714.69 2551
6715.47 2527
6716.24 2532
6717.01 2570
6717.79 2621
6718.56 2590
6719.34 2554
6720.11 2484
6720.88 2515
6721.66 2510
6722.43 2558
6723.20 2496
6723.98 2516
6724.75 2462
6725.53 2473
6726.30 2466
6727.07 2449
6727.85 2451
6728.62 2376
6729.40 2419
6730.17 2444
6730.95 2422
6731.72 2423
6732.49 2424
6733.27 2425
6734.04 2387
6734.82 2386
6735.59 2468
6736.37 2442
6737.14 2475
6737.92 2459
6738.69 2511
6739.47 2462
6740.24 2481
6741.01 2504
6741.79 2558
6742.56 2478
6743.34 2496
6744.11 2602
6744.89 2615
6745.67 2549
6746.44 2537
6747.22 2637
6747.99 2668
6748.77 2643
6749.54 2591
6750.32 2674
6751.09 2651
6751.87 2698
6752.64 2836
6753.42 2873
6754.19 2928
6754.97 3026
6755.75 3037
6756.52 3018
6757.30 2999
6758.07 2976
6758.85 2897
6759.63 2867
6760.40 2795
6761.18 2814
6761.95 2811
6762.73 2763
6763.51 2727
6764.28 2740
6765.06 2676
6765.83 2633
6766.61 2652
6767.39 2701
6768.16 2779
6768.94 2776
6769.72 2721
6770.49 2681
6771.27 2686
6772.05 2681
6772.82 2746
6773.60 2779
6774.38 2657
6775.15 2604
6775.93 2533
6776.71 2556
6777.48 2564
6778.26 2522
6779.04 2573
6779.82 2530
6780.59 2553
6781.37 2556
6782.15 2566
6782.92 2507
6783.70 2497
6784.48 2526
6785.26 2536
6786.03 2459
6786.81 2456
6787.59 2463
6788.37 2397
6789.14 2430
6789.92 2442
6790.70 2383
6791.48 2358
6792.25 2343
6793.03 2358
6793.81 2377
6794.59 2385
6795.37 2366
6796.14 2321
6796.92 2363
6797.70 2315
6798.48 2263
6799.26 2324
6800.04 2344
6800.81 2388
6801.59 2393
6802.37 2414
6803.15 2394
6803.93 2416
6804.71 2389
6805.48 2451
6806.26 2412
6807.04 2452
6807.82 2463
6808.60 2446
6809.38 2439
6810.16 2378
6810.94 2320
6811.71 2385
6812.49 2426
6813.27 2462
6814.05 2433
6814.83 2394
6815.61 2386
6816.39 2390
6817.17 2407
6817.95 2307
6818.73 2427
6819.51 2369
6820.29 2332
6821.07 2346
6821.84 2386
6822.62 2416
6823.40 2413
6824.18 2391
6824.96 2334
6825.74 2390
6826.52 2343
6827.30 2330
6828.08 2338
6828.86 2332
6829.64 2326
6830.42 2319
6831.20 2338
6831.98 2382
6832.76 2367
6833.54 2351
6834.32 2443
6835.10 2523
6835.88 2693
6836.66 2924
6837.44 3383
6838.22 3878
6839.01 4409
6839.79 4838
6840.57 5142
6841.35 5166
6842.13 5176
6842.91 4898
6843.69 4675
6844.47 4287
6845.25 3959
6846.03 3783
6846.81 3515
6847.59 3300
6848.37 3304
6849.16 3284
6849.94 3267
6850.72 3451
6851.50 3589
6852.28 3773
6853.06 3828
6853.84 3773
6854.62 3723
6855.41 3662
6856.19 3488
6856.97 3324
6857.75 3143
6858.53 2992
6859.31 2893
6860.10 2771
6860.88 2660
6861.66 2634
6862.44 2510
6863.22 2460
6864.00 2499
6864.79 2534
6865.57 2513
6866.35 2553
6867.13 2472
6867.91 2495
6868.70 2551
6869.48 2512
6870.26 2570
6871.04 2577
6871.83 2515
6872.61 2595
6873.39 2625
6874.17 2687
6874.96 2784
6875.74 2794
6876.52 2880
6877.30 2997
6878.09 3087
6878.87 3224
6879.65 3187
6880.43 3284
6881.22 3512
6882.00 3567
6882.78 3673
6883.57 3764
6884.35 3816
6885.13 3846
6885.92 3769
6886.70 3765
6887.48 3843
6888.27 3903
6889.05 3977
6889.83 4083
6890.62 4163
6891.40 4100
6892.18 4109
6892.97 4026
6893.75 3889
6894.53 3674
6895.32 3569
6896.10 3470
6896.88 3441
6897.67 3376
6898.45 3220
6899.24 3265
6900.02 3163
6900.80 3214
6901.59 3138
6902.37 3148
6903.16 3147
6903.94 3212
6904.73 3101
6905.51 3063
6906.29 3056
6907.08 3066
6907.86 3033
6908.65 3106
6909.43 3105
6910.22 2978
6911.00 2997
6911.79 3025
6912.57 2954
6913.35 2912
6914.14 2965
6914.92 2957
6915.71 2929
6916.49 2952
6917.28 2932
6918.06 2997
6918.85 3016
6919.63 2971
6920.42 2950
6921.20 2975
6921.99 2938
6922.78 2936
6923.56 2916
6924.35 2906
6925.13 2971
6925.92 3015
6926.70 3025
6927.49 3022
6928.27 3036
6929.06 3080
6929.84 3112
6930.63 3098
6931.42 3053
6932.20 3059
6932.99 3094
6933.77 3019
6934.56 3012
6935.35 3052
6936.13 3065
6936.92 3088
6937.70 3062
6938.49 3085
6939.28 3149
6940.06 3321
6940.85 3527
6941.63 3640
6942.42 3780
6943.21 3908
6943.99 3896
6944.78 3984
6945.57 4049
6946.35 4041
6947.14 3926
6947.93 4110
6948.71 4203
6949.50 4191
6950.29 4216
6951.07 4181
6951.86 4194
6952.65 4129
6953.44 4052
6954.22 4025
6955.01 3887
6955.80 3784
6956.58 3784
6957.37 3772
6958.16 3735
6958.95 3721
6959.73 3743
6960.52 3786
6961.31 3804
6962.09 3781
6962.88 3869
6963.67 3938
6964.46 4024
6965.25 4020
6966.03 4085
6966.82 4278
6967.61 4355
6968.40 4473
6969.18 4651
6969.97 4870
6970.76 4981
6971.55 5082
6972.34 5092
6973.12 5077
6973.91 5167
6974.70 5109
6975.49 5156
6976.28 5128
6977.07 5152
6977.85 5230
6978.64 5408
6979.43 5683
6980.22 5886
6981.01 6230
6981.80 6706
6982.59 7424
6983.37 8488
6984.16 9971
6984.95 11633
6985.74 13461
6986.53 15040
6987.32 16158
6988.11 16577
6988.90 16204
6989.69 15364
6990.47 14468
6991.26 12988
6992.05 11474
6992.84 10023
6993.63 8798
6994.42 7828
6995.21 6847
6996.00 6073
6996.79 5633
6997.58 5161
6998.37 4810
6999.16 4515
6999.95 4256
7000.74 4193
7001.53 4015
7002.32 3987
7003.11 3918
7003.90 3840
7004.69 3753
7005.48 3680
7006.27 3598
7007.06 3537
7007.85 3490
7008.64 3396
7009.43 3370
7010.22 3333
7011.01 3353
7011.80 3404
7012.59 3494
7013.38 3558
7014.17 3569
7014.96 3592
7015.75 3644
7016.54 3728
7017.33 3646
7018.12 3627
7018.91 3624
7019.70 3578
7020.49 3663
7021.28 3835
7022.07 3952
7022.87 4189
7023.66 4377
7024.45 4623
7025.24 4772
7026.03 4847
7026.82 4854
7027.61 4859
7028.40 4789
7029.19 4665
7029.99 4456
7030.78 4211
7031.57 4133
7032.36 3935
7033.15 3816
7033.94 3658
7034.74 3483
7035.53 3423
7036.32 3264
7037.11 3321
7037.90 3318
7038.69 3201
7039.49 3274
7040.28 3330
7041.07 3304
7041.86 3294
7042.65 3331
7043.45 3416
7044.24 3436
7045.03 3399
7045.82 3352
7046.61 3333
7047.41 3376
7048.20 3470
7048.99 3548
7049.78 3535
7050.58 3583
7051.37 3760
7052.16 3872
7052.95 3773
7053.75 3713
7054.54 3670
7055.33 3638
7056.13 3541
7056.92 3530
7057.71 3459
7058.50 3443
7059.30 3454
7060.09 3521
7060.88 3549
7061.68 3505
7062.47 3473
7063.26 3424
7064.06 3404
7064.85 3386
7065.64 3423
7066.44 3325
7067.23 3311
7068.02 3231
7068.82 3152
7069.61 3097
7070.40 3091
7071.20 3087
7071.99 2995
7072.78 2919
7073.58 2843
7074.37 2867
7075.17 2819
7075.96 2736
7076.75 2759
7077.55 2712
7078.34 2748
7079.14 2721
7079.93 2702
7080.72 2619
7081.52 2611
7082.31 2606
7083.11 2629
7083.90 2616
7084.70 2579
7085.49 2604
7086.28 2689
7087.08 2826
7087.87 2854
7088.67 2910
7089.46 2968
7090.26 2994
7091.05 3028
7091.85 2939
7092.64 2837
7093.44 2759
7094.23 2712
7095.03 2618
7095.82 2555
7096.62 2509
7097.41 2568
7098.21 2447
7099.00 2389
7099.80 2368
7100.59 2373
7101.39 2443
7102.18 2358
7102.98 2259
7103.77 2270
7104.57 2298
7105.37 2277
7106.16 2190
7106.96 2135
7107.75 2140
7108.55 2110
7109.34 2089
7110.14 2148
7110.94 2127
7111.73 1970
7112.53 1997
7113.32 1967
7114.12 1926
7114.92 1967
7115.71 2037
7116.51 2047
7117.30 1970
7118.10 1953
7118.90 2006
7119.69 2070
7120.49 2084
7121.29 2016
7122.08 2013
7122.88 2022
7123.68 1996
7124.47 1987
7125.27 2031
7126.07 2070
7126.86 2045
7127.66 2040
7128.46 2078
7129.25 2134
7130.05 2193
7130.85 2165
7131.64 2168
7132.44 2107
7133.24 2171
7134.04 2127
7134.83 2075
7135.63 2107
7136.43 2047
7137.23 1981
7138.02 2030
7138.82 1948
7139.62 1904
7140.42 1917
7141.21 1905
7142.01 1933
7142.81 1920
7143.61 1953
7144.40 1905
7145.20 1858
7146.00 1870
7146.80 1889
7147.59 1874
7148.39 1913
7149.19 1807
7149.99 1810
7150.79 1840
7151.59 1819
7152.38 1776
7153.18 1809
7153.98 1801
7154.78 1758
7155.58 1741
7156.38 1819
7157.17 1857
7157.97 1850
7158.77 1803
7159.57 1889
7160.37 1838
7161.17 1808
7161.97 1765
7162.76 1768
7163.56 1750
7164.36 1787
7165.16 1800
7165.96 1769
7166.76 1787
7167.56 1799
7168.36 1739
7169.16 1741
7169.96 1754
7170.75 1751
7171.55 1754
7172.35 1719
7173.15 1720
7173.95 1809
7174.75 1698
7175.55 1676
7176.35 1646
7177.15 1693
7177.95 1678
7178.75 1608
7179.55 1629
7180.35 1621
7181.15 1662
7181.95 1596
7182.75 1657
7183.55 1692
7184.35 1759
7185.15 1706
7185.95 1764
7186.75 1730
7187.55 1704
7188.35 1637
7189.15 1634
7189.95 1591
7190.75 1604
7191.55 1599
7192.35 1629
7193.15 1674
7193.95 1602
7194.75 1603
7195.55 1595
7196.35 1628
7197.15 1586
7197.95 1605
7198.76 1605
7199.56 1593
7200.36 1645
7201.16 1654
7201.96 1632
7202.76 1618
7203.56 1588
7204.36 1607
7205.16 1630
7205.96 1598
7206.77 1602
7207.57 1595
7208.37 1601
7209.17 1651
7209.97 1643
7210.77 1621
7211.57 1654
7212.38 1645
7213.18 1642
7213.98 1705
7214.78 1709
7215.58 1710
7216.38 1684
7217.19 1694
7217.99 1703
7218.79 1746
7219.59 1746
7220.39 1804
7221.20 1798
7222.00 1755
7222.80 1715
7223.60 1738
7224.40 1798
7225.21 1833
7226.01 1812
7226.81 1756
7227.61 1714
7228.42 1725
7229.22 1826
7230.02 1821
7230.82 1762
7231.63 1830
7232.43 1899
7233.23 1910
7234.03 1898
7234.84 1983
7235.64 2141
7236.44 2197
7237.25 2302
7238.05 2394
7238.85 2440
7239.65 2453
7240.46 2378
7241.26 2314
7242.06 2246
7242.87 2277
7243.67 2201
7244.47 2135
7245.28 2083
7246.08 1996
7246.88 2058
7247.69 1990
7248.49 1988
7249.30 1937
7250.10 1960
7250.90 1962
7251.71 1931
7252.51 2005
7253.31 1959
7254.12 1951
7254.92 1956
7255.73 1991
7256.53 1996
7257.33 2034
7258.14 2063
7258.94 2063
7259.75 2075
7260.55 2053
7261.35 2032
7262.16 2022
7262.96 2035
7263.77 2051
7264.57 2126
7265.38 2169
7266.18 2153
7266.99 2108
7267.79 2168
7268.59 2175
7269.40 2182
7270.20 2186
7271.01 2238
7271.81 2203
7272.62 2135
7273.42 2215
7274.23 2188
7275.03 2165
7275.84 2241
7276.64 2241
7277.45 2247
7278.25 2284
7279.06 2334
7279.86 2297
7280.67 2349
7281.48 2423
7282.28 2672
7283.09 2797
7283.89 2977
7284.70 3274
7285.50 3451
7286.31 3600
7287.11 3621
7287.92 3549
7288.73 3521
7289.53 3431
7290.34 3223
7291.14 3067
7291.95 2898
7292.76 2783
7293.56 2624
7294.37 2533
7295.17 2505
7295.98 2390
7296.79 2406
7297.59 2329
7298.40 2363
7299.21 2397
7300.01 2416
7300.82 2392
7301.62 2407
7302.43 2384
7303.24 2427
7304.04 2446
7304.85 2388
7305.66 2486
7306.46 2497
7307.27 2579
7308.08 2663
7308.89 2654
7309.69 2747
7310.50 2863
7311.31 2987
7312.11 3070
7312.92 3074
7313.73 3112
7314.53 3036
7315.34 3051
7316.15 3087
7316.96 3087
7317.76 3139
7318.57 3202
7319.38 3300
7320.19 3463
7320.99 3663
7321.80 3899
7322.61 3906
7323.42 3967
7324.22 3995
7325.03 3838
7325.84 3769
7326.65 3592
7327.46 3509
7328.26 3300
7329.07 3068
7329.88 2948
7330.69 2851
7331.50 2741
7332.30 2690
7333.11 2663
7333.92 2654
7334.73 2637
7335.54 2676
7336.35 2659
7337.15 2650
7337.96 2671
7338.77 2671
7339.58 2712
7340.39 2819
7341.20 2899
7342.01 2871
7342.82 2941
7343.62 2936
7344.43 2835
7345.24 2848
7346.05 2822
7346.86 2827
7347.67 2866
7348.48 2877
7349.29 2788
7350.10 2811
7350.91 2748
7351.71 2751
7352.52 2724
7353.33 2670
7354.14 2687
7354.95 2689
7355.76 2598
7356.57 2598
7357.38 2696
7358.19 2753
7359.00 2803
7359.81 2884
7360.62 3027
7361.43 3108
7362.24 3197
7363.05 3323
7363.86 3351
7364.67 3281
7365.48 3335
7366.29 3246
7367.10 3192
7367.91 3080
7368.72 2966
7369.53 2918
7370.34 2847
7371.15 2766
7371.96 2673
7372.77 2613
7373.58 2599
7374.39 2510
7375.20 2513
7376.01 2567
7376.82 2552
7377.63 2611
7378.45 2665
7379.26 2727
7380.07 2828
7380.88 2924
7381.69 3040
7382.50 3106
7383.31 3214
7384.12 3280
7384.93 3302
7385.74 3211
7386.56 3070
7387.37 2989
7388.18 2866
7388.99 2879
7389.80 2756
7390.61 2628
7391.42 2550
7392.24 2428
7393.05 2334
7393.86 2320
7394.67 2324
7395.48 2235
7396.29 2240
7397.10 2269
7397.92 2248
7398.73 2280
7399.54 2317
7400.35 2318
7401.16 2404
7401.98 2467
7402.79 2427
7403.60 2461
7404.41 2448
7405.23 2374
7406.04 2388
7406.85 2348
7407.66 2343
7408.47 2291
7409.29 2292
7410.10 2256
7410.91 2183
7411.72 2089
7412.54 2056
7413.35 2091
7414.16 2035
7414.98 2022
7415.79 1995
7416.60 1951
7417.41 1928
7418.23 1928
7419.04 1972
7419.85 1942
7420.67 2000
7421.48 1935
7422.29 2015
7423.11 1921
7423.92 1913
7424.73 1900
7425.54 1878
7426.36 1909
7427.17 1866
7427.99 1847
7428.80 1707
7429.61 1738
7430.43 1779
7431.24 1813
7432.05 1787
7432.87 1769
7433.68 1732
7434.49 1778
7435.31 1835
7436.12 1767
7436.94 1738
7437.75 1830
7438.56 1810
7439.38 1829
7440.19 1834
7441.01 1803
7441.82 1796
7442.64 1858
7443.45 1865
7444.26 1817
7445.08 1758
7445.89 1684
7446.71 1732
7447.52 1714
7448.34 1677
7449.15 1690
7449.97 1686
7450.78 1708
7451.59 1664
7452.41 1622
7453.22 1660
7454.04 1684
7454.85 1703
7455.67 1651
7456.48 1695
7457.30 1664
7458.11 1685
7458.93 1610
7459.74 1623
7460.56 1653
7461.38 1587
7462.19 1598
7463.01 1597
7463.82 1614
7464.64 1638
7465.45 1595
7466.27 1607
7467.08 1625
7467.90 1576
7468.72 1601
7469.53 1597
7470.35 1614
7471.16 1586
7471.98 1573
7472.79 1631
7473.61 1627
7474.43 1606
7475.24 1623
7476.06 1655
7476.87 1614
7477.69 1609
7478.51 1619
7479.32 1589
7480.14 1623
7480.96 1586
7481.77 1616
7482.59 1634
7483.41 1628
7484.22 1659
7485.04 1610
7485.85 1585
7486.67 1543
7487.49 1564
7488.31 1599
7489.12 1547
7489.94 1530
7490.76 1523
7491.57 1509
7492.39 1501
7493.21 1511
7494.02 1478
7494.84 1492
7495.66 1537
7496.48 1495
7497.29 1541
7498.11 1529
7498.93 1548
7499.74 1519
7500.56 1512
7501.38 1481
7502.20 1513
7503.01 1519
7503.83 1555
7504.65 1452
7505.47 1441
7506.29 1471
7507.10 1486
7507.92 1508
7508.74 1469
7509.56 1417
7510.37 1502
7511.19 1491
7512.01 1401
7512.83 1461
7513.65 1426
7514.47 1413
7515.28 1395
7516.10 1408
7516.92 1415
7517.74 1493
7518.56 1433
7519.38 1444
7520.19 1389
7521.01 1448
7521.83 1486
7522.65 1424
7523.47 1418
7524.29 1409
7525.11 1395
7525.92 1432
7526.74 1457
7527.56 1452
7528.38 1425
7529.20 1412
7530.02 1440
7530.84 1463
7531.66 1387
7532.48 1414
7533.30 1407
7534.12 1453
7534.93 1451
7535.75 1427
7536.57 1399
7537.39 1464
7538.21 1458
7539.03 1433
7539.85 1469
7540.67 1426
7541.49 1430
7542.31 1440
7543.13 1454
7543.95 1398
7544.77 1445
7545.59 1419
7546.41 1441
7547.23 1443
7548.05 1432
7548.87 1452
7549.69 1424
7550.51 1408
7551.33 1436
7552.15 1410
7552.97 1425
7553.79 1451
7554.61 1418
7555.43 1420
7556.25 1429
7557.07 1458
7557.89 1498
7558.71 1487
7559.53 1466
7560.36 1470
7561.18 1534
7562.00 1503
7562.82 1499
7563.64 1515
7564.46 1517
7565.28 1542
7566.10 1502
7566.92 1496
7567.74 1491
7568.56 1507
7569.39 1504
7570.21 1482
7571.03 1472
7571.85 1555
7572.67 1555
7573.49 1510
7574.31 1527
7575.14 1551
7575.96 1584
7576.78 1598
7577.60 1533
7578.42 1553
7579.24 1567
7580.06 1559
7580.89 1571
7581.71 1561
7582.53 1593
7583.35 1593
7584.17 1581
7585.00 1597
7585.82 1600
7586.64 1582
7587.46 1616
7588.29 1632
7589.11 1652
7589.93 1602
7590.75 1647
7591.57 1648
7592.40 1668
7593.22 1686
7594.04 1683
7594.86 1704
7595.69 1690
7596.51 1710
7597.33 1714
7598.15 1715
7598.98 1719
7599.80 1709
7600.62 1768
7601.45 1748
7602.27 1830
7603.09 1857
7603.92 1881
7604.74 1925
7605.56 1891
7606.38 1893
7607.21 1972
7608.03 1996
7608.85 1939
7609.68 1930
7610.50 1902
7611.32 1934
7612.15 1962
7612.97 1913
7613.80 1872
7614.62 1934
7615.44 1972
7616.27 2026
7617.09 2092
7617.91 2198
7618.74 2226
7619.56 2336
7620.39 2418
7621.21 2410
7622.03 2461
7622.86 2358
7623.68 2313
7624.51 2321
7625.33 2230
7626.15 2235
7626.98 2223
7627.80 2143
7628.63 2135
7629.45 2094
7630.28 2087
7631.10 2187
7631.93 2159
7632.75 2167
7633.58 2225
7634.40 2151
7635.22 2163
7636.05 2263
7636.87 2177
7637.70 2159
7638.52 2026
7639.35 2073
7640.17 1989
7641.00 1855
7641.82 1820
7642.65 1818
7643.47 1835
7644.30 1847
7645.13 1884
7645.95 1867
7646.78 1928
7647.60 1995
7648.43 2020
7649.25 2006
7650.08 2030
7650.90 1971
7651.73 1948
7652.55 1966
7653.38 1942
7654.21 1881
7655.03 1868
7655.86 1795
7656.68 1741
7657.51 1728
7658.34 1697
7659.16 1664
7659.99 1730
7660.81 1668
7661.64 1668
7662.47 1614
7663.29 1602
7664.12 1611
7664.95 1620
7665.77 1609
7666.60 1605
7667.42 1633
7668.25 1609
7669.08 1596
7669.90 1618
7670.73 1634
7671.56 1616
7672.38 1633
7673.21 1637
7674.04 1596
7674.87 1552
7675.69 1478
7676.52 1543
7677.35 1562
7678.17 1557
7679.00 1571
7679.83 1548
7680.65 1539
7681.48 1582
7682.31 1564
7683.14 1571
7683.96 1573
7684.79 1605
7685.62 1677
7686.45 1716
7687.27 1707
7688.10 1703
7688.93 1777
7689.76 1743
7690.58 1715
7691.41 1644
7692.24 1668
7693.07 1654
7693.90 1617
7694.72 1569
7695.55 1585
7696.38 1602
7697.21 1643
7698.04 1639
7698.86 1618
7699.69 1681
7700.52 1731
7701.35 1682
7702.18 1685
7703.01 1699
7703.83 1630
7704.66 1592
7705.49 1611
7706.32 1641
7707.15 1550
7707.98 1614
7708.81 1609
7709.63 1550
7710.46 1518
7711.29 1506
7712.12 1549
7712.95 1506
7713.78 1503
7714.61 1528
7715.44 1530
7716.27 1495
7717.10 1435
7717.93 1500
7718.75 1505
7719.58 1538
7720.41 1504
7721.24 1458
7722.07 1465
7722.90 1464
7723.73 1496
7724.56 1480
7725.39 1499
7726.22 1531
7727.05 1496
7727.88 1493
7728.71 1488
7729.54 1467
7730.37 1460
7731.20 1496
7732.03 1472
7732.86 1474
7733.69 1471
7734.52 1499
7735.35 1475
7736.18 1455
7737.01 1421
7737.84 1384
7738.67 1417
7739.50 1390
7740.33 1404
7741.16 1411
7741.99 1374
7742.82 1375
7743.65 1384
7744.48 1459
7745.31 1519
7746.14 1600
7746.98 1674
7747.81 1784
7748.64 1819
7749.47 1873
7750.30 1825
7751.13 1818
7751.96 1861
7752.79 1790
7753.62 1753
7754.45 1657
7755.29 1606
7756.12 1563
7756.95 1515
7757.78 1497
7758.61 1446
7759.44 1449
7760.27 1432
7761.11 1435
7761.94 1365
7762.77 1389
7763.60 1374
7764.43 1390
7765.26 1399
7766.10 1301
7766.93 1340
7767.76 1335
7768.59 1319
7769.42 1208
7770.26 1317
7771.09 1317
7771.92 1327
7772.75 1321
7773.58 1312
7774.42 1311
7775.25 1320
7776.08 1292
7776.91 1303
7777.75 1310
7778.58 1299
7779.41 1303
7780.24 1326
7781.08 1345
7781.91 1270
7782.74 1333
7783.57 1267
7784.41 1308
7785.24 1359
7786.07 1345
7786.91 1381
7787.74 1428
7788.57 1416
7789.40 1458
7790.24 1415
7791.07 1410
7791.90 1382
7792.74 1365
7793.57 1412
7794.40 1384
7795.24 1393
7796.07 1392
7796.90 1396
7797.74 1416
7798.57 1442
7799.40 1407
7800.24 1354
7801.07 1389
7801.91 1440
7802.74 1465
7803.57 1437
7804.41 1458
7805.24 1453
7806.07 1474
7806.91 1460
7807.74 1437
7808.58 1451
7809.41 1481
7810.25 1478
7811.08 1476
7811.91 1454
7812.75 1526
7813.58 1558
7814.42 1591
7815.25 1552
7816.09 1583
7816.92 1634
7817.75 1655
7818.59 1664
7819.42 1680
7820.26 1659
7821.09 1698
7821.93 1719
7822.76 1682
7823.60 1757
7824.43 1775
7825.27 1742
7826.10 1705
7826.94 1729
7827.77 1675
7828.61 1690
7829.44 1682
7830.28 1681
7831.11 1668
7831.95 1649
7832.78 1714
7833.62 1693
7834.46 1706
7835.29 1743
7836.13 1760
7836.96 1705
7837.80 1734
7838.63 1773
7839.47 1756
7840.31 1715
7841.14 1685
7841.98 1625
7842.81 1604
7843.65 1584
7844.48 1561
7845.32 1576
7846.16 1521
7846.99 1511
7847.83 1520
7848.67 1506
7849.50 1536
7850.34 1515
7851.17 1477
7852.01 1480
7852.85 1444
7853.68 1470
7854.52 1467
7855.36 1516
7856.19 1492
7857.03 1518
7857.87 1525
7858.70 1518
7859.54 1500
7860.38 1533
7861.21 1507
7862.05 1515
7862.89 1505
7863.72 1482
7864.56 1429
7865.40 1432
7866.24 1461
7867.07 1470
7867.91 1452
7868.75 1467
7869.59 1459
7870.42 1518
7871.26 1553
7872.10 1542
7872.94 1486
7873.77 1537
7874.61 1574
7875.45 1582
7876.29 1568
7877.12 1594
7877.96 1618
7878.80 1654
7879.64 1727
7880.47 1768
7881.31 1762
7882.15 1757
7882.99 1847
7883.83 1749
7884.66 1708
7885.50 1702
7886.34 1698
7887.18 1693
7888.02 1672
7888.86 1646
7889.69 1633
7890.53 1641
7891.37 1661
7892.21 1636
7893.05 1610
7893.89 1656
7894.73 1695
7895.56 1697
7896.40 1634
7897.24 1643
7898.08 1631
7898.92 1631
7899.76 1625
7900.60 1619
7901.44 1565
7902.28 1546
7903.12 1565
7903.95 1575
7904.79 1553
7905.63 1506
7906.47 1487
7907.31 1451
7908.15 1496
7908.99 1498
7909.83 1465
7910.67 1493
7911.51 1488
7912.35 1543
7913.19 1563
7914.03 1603
7914.87 1666
7915.71 1650
7916.55 1731
7917.39 1767
7918.23 1806
7919.07 1856
7919.91 1939
7920.75 1909
7921.59 1886
7922.43 1851
7923.27 1815
7924.11 1773
7924.95 1710
7925.79 1713
7926.63 1660
7927.47 1642
7928.31 1623
7929.15 1579
7929.99 1601
7930.83 1517
7931.67 1498
7932.51 1422
7933.35 1430
7934.19 1381
7935.04 1350
7935.88 1460
7936.72 1440
7937.56 1414
7938.40 1399
7939.24 1401
7940.08 1395
7940.92 1360
7941.76 1362
7942.60 1428
7943.45 1427
7944.29 1477
7945.13 1458
7945.97 1459
7946.81 1473
7947.65 1459
7948.49 1457
7949.34 1465
7950.18 1494
7951.02 1447
7951.86 1491
7952.70 1516
7953.54 1538
7954.39 1569
7955.23 1598
7956.07 1560
7956.91 1603
7957.75 1656
7958.60 1650
7959.44 1679
7960.28 1653
7961.12 1668
7961.96 1662
7962.81 1655
7963.65 1638
7964.49 1576
7965.33 1520
7966.18 1551
7967.02 1599
7967.86 1639
7968.70 1651
7969.55 1700
7970.39 1683
7971.23 1669
7972.08 1678
7972.92 1631
7973.76 1588
7974.60 1507
7975.45 1535
7976.29 1504
7977.13 1444
7977.98 1463
7978.82 1431
7979.66 1412
7980.51 1404
7981.35 1381
7982.19 1361
7983.04 1327
7983.88 1326
7984.72 1315
7985.57 1268
7986.41 1314
7987.25 1319
7988.10 1329
7988.94 1288
7989.78 1277
7990.63 1317
7991.47 1324
7992.32 1278
7993.16 1269
7994.00 1186
7994.85 1245
7995.69 1245
7996.54 1271
7997.38 1216
7998.22 1250
7999.07 1206
7999.91 1140
8000.76 1210
8001.60 1216
8002.45 1198
8003.29 1199
8004.13 1220
8004.98 1241
8005.82 1206
8006.67 1164
8007.51 1142
8008.36 1145
8009.20 1134
8010.05 1123
8010.89 1101
8011.74 1138
8012.58 1123
8013.43 1079
8014.27 1089
8015.12 1081
8015.96 1087
8016.81 1081
8017.65 1100
8018.50 1128
8019.34 1063
8020.19 1056
8021.03 1122
8021.88 1073
8022.72 988
8023.57 1015
8024.41 1066
8025.26 1062
8026.11 1095
8026.95 1066
8027.80 1063
8028.64 1075
8029.49 1077
8030.33 1112
8031.18 1107
8032.03 1055
8032.87 1108
8033.72 1060
8034.56 1040
8035.41 1051
8036.26 1047
8037.10 1049
8037.95 1052
8038.80 1060
8039.64 1064
8040.49 1103
8041.34 1077
8042.18 1062
8043.03 1030
8043.87 1021
8044.72 1078
8045.57 1072
8046.41 1009
8047.26 1025
8048.11 1041
8048.96 1031
8049.80 1047
8050.65 1012
8051.50 1014
8052.34 1023
8053.19 994
8054.04 990
8054.88 1007
8055.73 1010
8056.58 989
8057.43 1000
8058.27 996
8059.12 991
8059.97 991
8060.82 957
8061.66 969
8062.51 973
8063.36 960
8064.21 974
8065.05 954
8065.90 971
8066.75 963
8067.60 976
8068.44 986
8069.29 958
8070.14 961
8070.99 913
8071.84 960
8072.68 959
8073.53 924
8074.38 931
8075.23 931
8076.08 935
8076.93 923
8077.77 924
8078.62 942
8079.47 972
8080.32 960
8081.17 1008
8082.02 1006
8082.87 1016
8083.71 1011
8084.56 965
8085.41 969
8086.26 1009
8087.11 1003
8087.96 1000
8088.81 951
8089.66 986
8090.51 994
8091.35 978
8092.20 965
8093.05 940
8093.90 929
8094.75 947
8095.60 949
8096.45 922
8097.30 913
8098.15 902
8099.00 943
8099.85 960
8100.70 907
8101.55 959
8102.40 948
8103.25 945
8104.10 991
8104.95 985
8105.80 971
8106.65 935
8107.50 945
8108.35 945
8109.20 952
8110.05 956
8110.90 962
8111.75 959
8112.60 923
8113.45 943
8114.30 958
8115.15 956
8116.00 923
8116.85 949
8117.70 943
8118.55 927
8119.40 975
8120.25 979
8121.10 986
8121.95 984
8122.80 979
8123.65 973
8124.50 974
8125.35 988
8126.20 999
8127.06 963
8127.91 987
8128.76 991
8129.61 954
8130.46 971
8131.31 964
8132.16 971
8133.01 1019
8133.86 1003
8134.72 1002
8135.57 1024
8136.42 1019
8137.27 964
8138.12 980
8138.97 947
8139.83 1003
8140.68 1004
8141.53 988
8142.38 954
8143.23 920
8144.08 969
8144.94 950
8145.79 940
8146.64 981
8147.49 901
8148.34 992
8149.20 982
8150.05 981
8150.90 949
8151.75 973
8152.60 1006
8153.46 988
8154.31 1019
8155.16 1006
8156.01 1002
8156.87 1042
8157.72 1030
8158.57 1016
8159.42 1003
8160.28 997
8161.13 1033
8161.98 1027
8162.84 941
8163.69 918
8164.54 966
8165.39 937
8166.25 893
8167.10 912
8167.95 934
8168.81 942
8169.66 921
8170.51 932
8171.37 898
8172.22 930
8173.07 940
8173.93 889
8174.78 925
8175.63 915
8176.49 936
8177.34 938
8178.19 918
8179.05 881
8179.90 925
8180.76 920
8181.61 924
8182.46 917
8183.32 896
8184.17 870
8185.02 882
8185.88 908
8186.73 849
8187.59 877
8188.44 879
8189.30 860
8190.15 827
8191.00 885
8191.86 886
8192.71 839
8193.57 889
8194.42 913
8195.28 831
8196.13 855
8196.99 847
8197.84 877
8198.69 870
8199.55 862
8200.40 916
8201.26 898
8202.11 856
8202.97 889
8203.82 887
8204.68 848
8205.53 845
8206.39 879
8207.24 854
8208.10 882
8208.95 848
8209.81 856
8210.67 879
8211.52 861
8212.38 880
8213.23 856
8214.09 893
8214.94 919
8215.80 876
8216.65 875
8217.51 880
8218.37 906
8219.22 892
8220.08 882
8220.93 908
8221.79 901
8222.64 909
8223.50 905
8224.36 914
8225.21 898
8226.07 877
8226.92 882
8227.78 901
8228.64 891
8229.49 901
8230.35 885
8231.21 847
8232.06 887
8232.92 895
8233.78 870
8234.63 874
8235.49 867
8236.35 859
8237.20 876
8238.06 854
8238.92 869
8239.77 830
8240.63 856
8241.49 842
8242.34 884
8243.20 858
8244.06 861
8244.91 853
8245.77 843
8246.63 881
8247.49 859
8248.34 864
8249.20 868
8250.06 856
8250.92 815
8251.77 817
8252.63 873
8253.49 875
8254.35 906
8255.20 845
8256.06 843
8256.92 859
8257.78 867
8258.63 853
8259.49 877
8260.35 835
8261.21 797
8262.07 833
8262.92 879
8263.78 886
8264.64 852
8265.50 824
8266.36 822
8267.22 832
8268.07 853
8268.93 873
8269.79 881
8270.65 869
8271.51 891
8272.37 897
8273.22 886
8274.08 881
8274.94 851
8275.80 875
8276.66 879
8277.52 874
8278.38 925
8279.24 893
8280.09 881
8280.95 948
8281.81 932
8282.67 941
8283.53 971
8284.39 965
8285.25 948
8286.11 918
8286.97 915
8287.83 892
8288.69 896
8289.55 940
8290.41 968
8291.26 881
8292.12 917
8292.98 933
8293.84 950
8294.70 944
8295.56 950
8296.42 967
8297.28 975
8298.14 962
8299.00 935
8299.86 941
8300.72 955
8301.58 965
8302.44 968
8303.30 938
8304.16 966
8305.02 943
8305.88 939
8306.74 957
8307.60 884
8308.46 904
8309.33 918
8310.19 930
8311.05 903
8311.91 910
8312.77 909
8313.63 909
8314.49 907
8315.35 916
8316.21 889
8317.07 895
8317.93 936
8318.79 914
8319.65 856
8320.52 911
8321.38 945
8322.24 890
8323.10 870
8323.96 906
8324.82 863
8325.68 904
8326.54 892
8327.41 860
8328.27 891
8329.13 892
8329.99 895
8330.85 886
8331.71 945
8332.57 944
8333.44 922
8334.30 902
8335.16 906
8336.02 893
8336.88 892
8337.75 924
8338.61 879
8339.47 877
8340.33 899
8341.19 897
8342.06 932
8342.92 915
8343.78 893
8344.64 907
8345.50 896
8346.37 947
8347.23 912
8348.09 905
8348.95 895
8349.82 909
8350.68 866
8351.54 892
8352.40 917
8353.27 869
8354.13 896
8354.99 922
8355.86 924
8356.72 908
8357.58 873
8358.45 895
8359.31 925
8360.17 941
8361.03 927
8361.90 934
8362.76 938
8363.62 887
8364.49 923
8365.35 865
8366.21 860
8367.08 904
8367.94 911
8368.80 947
8369.67 938
8370.53 909
8371.40 907
8372.26 939
8373.12 950
8373.99 942
8374.85 920
8375.71 967
8376.58 956
8377.44 975
8378.31 937
8379.17 955
8380.03 943
8380.90 931
8381.76 923
8382.63 903
8383.49 964
8384.36 956
8385.22 980
8386.08 968
8386.95 991
8387.81 1000
8388.68 952
8389.54 966
8390.41 963
8391.27 1003
8392.14 981
8393.00 978
8393.87 995
8394.73 961
8395.60 980
8396.46 1000
8397.33 975
8398.19 998
8399.06 1005
8399.92 1018
8400.79 1014
8401.65 1007
8402.52 1032
8403.38 1040
8404.25 1095
8405.11 1070
8405.98 1014
8406.84 1035
8407.71 1082
8408.58 1042
8409.44 1089
8410.31 1103
8411.17 1126
8412.04 1096
8412.90 1083
8413.77 1103
8414.64 1088
8415.50 1109
8416.37 1157
8417.23 1166
8418.10 1162
8418.97 1165
8419.83 1172
8420.70 1127
8421.56 1180
8422.43 1209
8423.30 1188
8424.16 1203
8425.03 1202
8425.90 1182
8426.76 1230
8427.63 1233
8428.50 1249
8429.36 1254
8430.23 1261
8431.10 1274
8431.96 1357
8432.83 1341
8433.70 1356
8434.56 1380
8435.43 1322
8436.30 1322
8437.16 1400
8438.03 1440
8438.90 1438
8439.77 1502
8440.63 1496
8441.50 1526
8442.37 1522
8443.24 1570
8444.10 1646
8444.97 1664
8445.84 1695
8446.71 1701
8447.57 1698
8448.44 1710
8449.31 1733
8450.18 1804
8451.04 1799
8451.91 1857
8452.78 1923
8453.65 2024
8454.52 2248
8455.38 2423
8456.25 2520
8457.12 2736
8457.99 2918
8458.86 3027
8459.72 3032
8460.59 2931
8461.46 2923
8462.33 2821
8463.20 2675
8464.07 2558
8464.93 2451
8465.80 2282
8466.67 2192
8467.54 2090
8468.41 2035
8469.28 1888
8470.15 1912
8471.02 1867
8471.88 1774
8472.75 1730
8473.62 1702
8474.49 1693
8475.36 1670
8476.23 1703
8477.10 1650
8477.97 1696
8478.84 1713
8479.71 1665
8480.58 1697
8481.44 1718
8482.31 1846
8483.18 1865
8484.05 1903
8484.92 1929
8485.79 1886
8486.66 1875
8487.53 1922
8488.40 1908
8489.27 1833
8490.14 1835
8491.01 1752
8491.88 1784
8492.75 1782
8493.62 1767
8494.49 1822
8495.36 1817
8496.23 1857
8497.10 1820
8497.97 1798
8498.84 1829
8499.71 1813
8500.58 1820
8501.45 1770
8502.32 1756
8503.19 1742
8504.06 1730
8504.93 1659
8505.80 1654
8506.67 1643
8507.55 1625
8508.42 1721
8509.29 1714
8510.16 1701
8511.03 1706
8511.90 1703
8512.77 1660
8513.64 1700
8514.51 1735
8515.38 1757
8516.25 1758
8517.13 1743
8518.00 1772
8518.87 1733
8519.74 1811
8520.61 1848
8521.48 1912
8522.35 2001
8523.23 2057
8524.10 2167
8524.97 2304
8525.84 2414
8526.71 2564
8527.58 2663
8528.46 2773
8529.33 2790
8530.20 2746
8531.07 2735
8531.94 2663
8532.81 2553
8533.69 2448
8534.56 2340
8535.43 2220
8536.30 2139
8537.18 2121
8538.05 2064
8538.92 1950
8539.79 1896
8540.66 1863
8541.54 1868
8542.41 1818
8543.28 1762
8544.15 1740
8545.03 1730
8545.90 1713
8546.77 1690
8547.64 1659
8548.52 1652
8549.39 1649
8550.26 1734
8551.14 1758
8552.01 1877
8552.88 1999
8553.76 2099
8554.63 2190
8555.50 2212
8556.37 2294
8557.25 2259
8558.12 2223
8558.99 2214
8559.87 2095
8560.74 2038
8561.61 2027
8562.49 1922
8563.36 1823
8564.24 1790
8565.11 1831
8565.98 1753
8566.86 1745
8567.73 1737
8568.60 1685
8569.48 1666
8570.35 1636
8571.23 1627
8572.10 1561
8572.97 1544
8573.85 1540
8574.72 1563
8575.60 1501
8576.47 1454
8577.34 1481
8578.22 1421
8579.09 1421
8579.97 1359
8580.84 1357
8581.72 1355
8582.59 1375
8583.47 1415
8584.34 1417
8585.21 1432
8586.09 1429
8586.96 1379
8587.84 1435
8588.71 1442
8589.59 1440
8590.46 1470
8591.34 1448
8592.21 1469
8593.09 1524
8593.96 1546
8594.84 1495
8595.71 1543
8596.59 1517
8597.46 1513
8598.34 1532
8599.22 1535
8600.09 1549
8600.97 1490
8601.84 1537
8602.72 1529
8603.59 1523
8604.47 1541
8605.34 1516
8606.22 1572
8607.10 1553
8607.97 1532
8608.85 1502
8609.72 1508
8610.60 1537
8611.47 1551
8612.35 1516
8613.23 1492
8614.10 1531
8614.98 1540
8615.86 1523
8616.73 1519
8617.61 1541
8618.48 1534
8619.36 1551
8620.24 1590
8621.11 1594
8621.99 1553
8622.87 1616
8623.74 1639
8624.62 1596
8625.50 1588
8626.37 1562
8627.25 1637
8628.13 1604
8629.00 1655
8629.88 1631
8630.76 1632
8631.64 1635
8632.51 1679
8633.39 1664
8634.27 1667
8635.14 1648
8636.02 1615
8636.90 1632
8637.78 1669
8638.65 1658
8639.53 1701
8640.41 1659
8641.29 1655
8642.16 1642
8643.04 1728
8643.92 1709
8644.80 1719
8645.67 1712
8646.55 1709
8647.43 1749
8648.31 1776
8649.18 1765
8650.06 1787
8650.94 1786
8651.82 1819
8652.70 1842
8653.58 1880
8654.45 1867
8655.33 1880
8656.21 1884
8657.09 1893
8657.97 1919
8658.84 1936
8659.72 2016
8660.60 2077
8661.48 2160
8662.36 2293
8663.24 2459
8664.12 2568
8664.99 2686
8665.87 2768
8666.75 2859
8667.63 2943
8668.51 2966
8669.39 2877
8670.27 2844
8671.15 2783
8672.03 2699
8672.91 2597
8673.78 2554
8674.66 2497
8675.54 2405
8676.42 2396
8677.30 2276
8678.18 2230
8679.06 2184
8679.94 2126
8680.82 2057
8681.70 2018
8682.58 1935
8683.46 1942
8684.34 1985
8685.22 1893
8686.10 1851
8686.98 1880
8687.86 1893
8688.74 1963
8689.62 1939
8690.50 1961
8691.38 2051
8692.26 2152
8693.14 2253
8694.02 2272
8694.90 2328
8695.78 2342
8696.66 2305
8697.54 2391
8698.42 2330
8699.30 2238
8700.18 2208
8701.06 2127
8701.94 2139
8702.82 2154
8703.70 2180
8704.58 2201
8705.46 2140
8706.34 2083
8707.23 2036
8708.11 1954
8708.99 1927
8709.87 1896
8710.75 1830
8711.63 1769
8712.51 1763
8713.39 1770
8714.27 1667
8715.16 1611
8716.04 1592
8716.92 1574
8717.80 1571
8718.68 1538
8719.56 1557
8720.44 1549
8721.33 1516
8722.21 1511
8723.09 1488
8723.97 1546
8724.85 1539
8725.73 1497
8726.62 1516
8727.50 1559
8728.38 1595
8729.26 1612
8730.14 1578
8731.03 1636
8731.91 1616
8732.79 1704
8733.67 1658
8734.55 1645
8735.44 1642
8736.32 1625
8737.20 1607
8738.08 1574
8738.97 1601
8739.85 1610
8740.73 1615
8741.61 1610
8742.50 1596
8743.38 1577
8744.26 1537
8745.14 1556
8746.03 1612
8746.91 1594
8747.79 1567
8748.68 1573
8749.56 1588
8750.44 1527
8751.33 1510
8752.21 1511
8753.09 1502
8753.97 1514
8754.86 1516
8755.74 1538
8756.62 1552
8757.51 1558
8758.39 1601
8759.28 1611
8760.16 1582
8761.04 1584
8761.93 1640
8762.81 1626
8763.69 1646
8764.58 1646
8765.46 1678
8766.34 1667
8767.23 1671
8768.11 1703
8769.00 1706
8769.88 1669
8770.76 1664
8771.65 1650
8772.53 1741
8773.42 1689
8774.30 1637
8775.19 1631
8776.07 1687
8776.95 1675
8777.84 1722
8778.72 1736
8779.61 1795
8780.49 1876
8781.38 1932
8782.26 2030
8783.15 2090
8784.03 2153
8784.92 2124
8785.80 2189
8786.69 2201
8787.57 2147
8788.46 2050
8789.34 2000
8790.23 1944
8791.11 1901
8792.00 1811
8792.88 1762
8793.77 1701
8794.65 1657
8795.54 1630
8796.42 1629
8797.31 1553
8798.19 1521
8799.08 1497
8799.96 1461
8800.85 1437
8801.74 1445
8802.62 1421
8803.51 1428
8804.39 1406
8805.28 1354
8806.16 1345
8807.05 1318
8807.94 1356
8808.82 1340
8809.71 1322
8810.59 1289
8811.48 1289
8812.37 1314
8813.25 1357
8814.14 1311
8815.03 1281
8815.91 1268
8816.80 1235
8817.68 1278
8818.57 1360
8819.46 1339
8820.34 1305
8821.23 1348
8822.12 1353
8823.00 1354
8823.89 1388
8824.78 1361
8825.66 1397
8826.55 1356
8827.44 1357
8828.33 1344
8829.21 1331
8830.10 1281
8830.99 1326
8831.87 1275
8832.76 1265
8833.65 1280
8834.54 1272
8835.42 1271
8836.31 1236
8837.20 1256
8838.08 1249
8838.97 1264
8839.86 1230
8840.75 1207
8841.64 1234
8842.52 1228
8843.41 1178
8844.30 1197
8845.19 1226
8846.07 1219
8846.96 1244
8847.85 1205
8848.74 1228
8849.63 1208
8850.51 1212
8851.40 1219
8852.29 1191
8853.18 1169
8854.07 1203
8854.96 1144
8855.84 1165
8856.73 1141
8857.62 1154
8858.51 1161
8859.40 1155
8860.29 1123
8861.17 1122
8862.06 1145
8862.95 1104
8863.84 1115
8864.73 1126
8865.62 1118
8866.51 1147
8867.40 1091
8868.29 1075
8869.17 1080
8870.06 1077
8870.95 1053
8871.84 1068
8872.73 1071
8873.62 1024
8874.51 1041
8875.40 1061
8876.29 1061
8877.18 1069
8878.07 1065
8878.96 1014
8879.85 1014
8880.74 985
8881.63 999
8882.51 975
8883.40 989
8884.29 1002
8885.18 1007
8886.07 999
8886.96 974
8887.85 997
8888.74 995
8889.63 985
8890.52 963
8891.41 982
8892.30 1010
8893.19 954
8894.09 958
8894.98 943
8895.87 885
8896.76 888
8897.65 960
8898.54 933
8899.43 921
8900.32 934
8901.21 929
8902.10 906
8902.99 940
8903.88 905
8904.77 866
8905.66 913
8906.55 875
8907.44 905
8908.34 899
8909.23 914
8910.12 920
8911.01 908
8911.90 880
8912.79 895
8913.68 862
8914.57 878
8915.47 896
8916.36 879
8917.25 905
8918.14 871
8919.03 836
8919.92 875
8920.81 911
8921.71 862
8922.60 839
8923.49 836
8924.38 874
8925.27 871
8926.16 837
8927.06 862
8927.95 854
8928.84 863
8929.73 862
8930.62 875
8931.52 866
8932.41 862
8933.30 863
8934.19 840
8935.09 847
8935.98 824
8936.87 816
8937.76 835
8938.66 809
8939.55 804
8940.44 776
8941.33 813
8942.23 805
8943.12 795
8944.01 801
8944.90 825
8945.80 815
8946.69 807
8947.58 760
8948.48 782
8949.37 790
8950.26 776
8951.16 808
8952.05 811
8952.94 817
8953.84 817
8954.73 821
8955.62 812
8956.52 790
8957.41 800
8958.30 794
8959.20 809
8960.09 810
8960.98 760
8961.88 766
8962.77 763
8963.66 751
8964.56 782
8965.45 772
8966.35 778
8967.24 767
8968.13 779
8969.03 816
8969.92 820
8970.82 795
8971.71 743
8972.60 771
8973.50 786
8974.39 786
8975.29 780
8976.18 738
8977.08 766
8977.97 769
8978.87 771
8979.76 768
8980.65 760
8981.55 743
8982.44 749
8983.34 747
8984.23 746
8985.13 770
8986.02 760
8986.92 765
8987.81 756
8988.71 746
8989.60 733
8990.50 733
8991.39 740
8992.29 758
8993.18 787
8994.08 708
8994.97 759
8995.87 742
8996.76 738
8997.66 745
8998.56 725
8999.45 754
9000.35 742
9001.24 752
9002.14 756
9003.03 750
9003.93 726
9004.83 748
9005.72 724
9006.62 764
9007.51 728
9008.41 737
9009.31 723
9010.20 698
9011.10 749
9011.99 744
9012.89 733
9013.79 735
9014.68 719
9015.58 733
9016.48 731
9017.37 702
9018.27 707
9019.16 680
9020.06 674
9020.96 722
9021.85 720
9022.75 680
9023.65 725
9024.54 748
9025.44 756
9026.34 719
9027.24 717
9028.13 715
9029.03 738
9029.93 687
9030.82 695
9031.72 673
9032.62 697
9033.52 702
9034.41 702
9035.31 717
9036.21 684
9037.10 693
9038.00 715
9038.90 715
9039.80 699
9040.69 713
9041.59 694
9042.49 715
9043.39 698
9044.29 690
9045.18 695
9046.08 716
9046.98 734
9047.88 753
9048.78 736
9049.67 734
9050.57 735
9051.47 738
9052.37 710
9053.27 712
9054.16 711
9055.06 710
9055.96 730
9056.86 725
9057.76 734
9058.66 755
9059.55 734
9060.45 735
9061.35 734
9062.25 750
9063.15 727
9064.05 751
9064.95 733
9065.85 723
9066.74 742
9067.64 729
9068.54 741
9069.44 725
9070.34 734
9071.24 701
9072.14 703
9073.04 718
9073.94 702
9074.84 723
9075.74 730
9076.64 731
9077.53 735
9078.43 709
9079.33 706
9080.23 709
9081.13 701
9082.03 756
9082.93 722
9083.83 718
9084.73 728
9085.63 687
9086.53 757
9087.43 716
9088.33 749
9089.23 775
9090.13 764
9091.03 748
9091.93 780
9092.83 792
9093.73 777
9094.63 771
9095.53 779
9096.43 755
9097.33 762
9098.23 762
9099.13 780
9100.04 742
9100.94 780
9101.84 783
9102.74 779
9103.64 750
9104.54 763
9105.44 727
9106.34 742
9107.24 737
9108.14 763
9109.04 753
9109.94 718
9110.85 740
9111.75 762
9112.65 718
9113.55 757
9114.45 775
9115.35 763
9116.25 734
9117.15 730
9118.06 728
9118.96 706
9119.86 717
9120.76 717
9121.66 719
9122.56 740
9123.46 695
9124.37 724
9125.27 753
9126.17 742
9127.07 692
9127.97 720
9128.88 743
9129.78 731
9130.68 756
9131.58 705
9132.48 704
9133.39 716
9134.29 701
9135.19 709
9136.09 703
9137.00 713
9137.90 724
9138.80 676
9139.70 684
9140.61 675
9141.51 695
9142.41 709
9143.31 701
9144.22 696
9145.12 686
9146.02 712
9146.92 725
9147.83 698
9148.73 686
9149.63 722
9150.54 708
9151.44 733
9152.34 692
9153.25 658
9154.15 709
9155.05 711
9155.96 701
9156.86 683
9157.76 728
9158.67 713
9159.57 683
9160.47 676
9161.38 661
9162.28 692
9163.18 734
9164.09 711
9164.99 732
9165.90 712
9166.80 689
9167.70 725
9168.61 687
9169.51 709
9170.42 694
9171.32 699
9172.22 732
9173.13 742
9174.03 729
9174.94 714
9175.84 715
9176.74 725
9177.65 703
9178.55 705
9179.46 665
9180.36 697
9181.27 721
9182.17 704
9183.08 692
9183.98 707
9184.89 751
9185.79 735
9186.70 693
9187.60 695
9188.51 713
9189.41 702
9190.32 706
9191.22 726
9192.13 744
9193.03 707
9193.94 690
9194.84 706
9195.75 752
9196.65 747
9197.56 709
9198.46 771
9199.37 766
9200.27 742
9201.18 786
9202.08 814
9202.99 797
9203.90 785
9204.80 783
9205.71 803
9206.61 808
9207.52 768
9208.42 746
9209.33 757
9210.24 757
9211.14 766
9212.05 762
9212.95 757
9213.86 740
9214.77 719
9215.67 735
9216.58 700
9217.49 712
9218.39 697
9219.30 703
9220.21 735
9221.11 709
9222.02 726
9222.93 733
9223.83 750
9224.74 755
9225.65 744
9226.55 722
9227.46 703
9228.37 690
9229.27 694
9230.18 670
9231.09 682
9231.99 719
9232.90 704
9233.81 705
9234.72 685
9235.62 705
9236.53 684
9237.44 706
9238.34 717
9239.25 720
9240.16 690
9241.07 721
9241.97 729
9242.88 665
9243.79 696
9244.70 735
9245.61 706
9246.51 696
9247.42 669
9248.33 685
9249.24 715
9250.14 685
9251.05 698
9251.96 693
9252.87 713
9253.78 679
9254.69 675
9255.59 683
9256.50 677
9257.41 666
9258.32 671
9259.23 704
9260.14 676
9261.04 683
9261.95 706
9262.86 710
9263.77 691
9264.68 657
9265.59 646
9266.50 662
9267.40 675
9268.31 693
9269.22 684
9270.13 691
9271.04 680
9271.95 696
9272.86 690
9273.77 714
9274.68 711
9275.59 690
9276.49 687
9277.40 686
9278.31 694
9279.22 695
9280.13 686
9281.04 674
9281.95 695
9282.86 729
9283.77 737
9284.68 695
9285.59 682
9286.50 727
9287.41 725
9288.32 725
9289.23 663
9290.14 670
9291.05 706
9291.96 689
9292.87 706
9293.78 714
9294.69 678
9295.60 733
9296.51 740
9297.42 714
9298.33 720
9299.24 721
9300.15 760
9301.06 735
9301.97 750
9302.88 747
9303.79 788
9304.70 753
9305.61 748
9306.53 741
9307.44 738
9308.35 756
9309.26 733
9310.17 731
9311.08 749
9311.99 786
9312.90 753
9313.81 733
9314.72 746
9315.63 751
9316.55 769
9317.46 752
9318.37 741
9319.28 765
9320.19 740
9321.10 740
9322.01 763
9322.93 739
9323.84 701
9324.75 737
9325.66 704
9326.57 703
9327.48 711
9328.40 754
9329.31 739
9330.22 699
9331.13 716
9332.04 696
9332.96 737
9333.87 757
9334.78 700
9335.69 705
9336.60 722
9337.52 732
9338.43 705
9339.34 707
9340.25 703
9341.17 721
9342.08 730
9342.99 732
9343.90 686
9344.82 698
9345.73 699
9346.64 707
9347.55 740
9348.47 748
9349.38 713
9350.29 732
9351.21 730
9352.12 701
9353.03 751
9353.94 704
9354.86 702
9355.77 724
9356.68 703
9357.60 688
9358.51 726
9359.42 696
9360.34 736
9361.25 741
9362.16 747
9363.08 731
9363.99 731
9364.90 761
9365.82 748
9366.73 730
9367.65 703
9368.56 700
9369.47 715
9370.39 732
9371.30 702
9372.21 678
9373.13 736
9374.04 740
9374.96 743
9375.87 730
9376.79 734
9377.70 747
9378.61 769
9379.53 734
9380.44 725
9381.36 709
9382.27 761
9383.19 730
9384.10 748
9385.01 752
9385.93 728
9386.84 766
9387.76 784
9388.67 771
9389.59 749
9390.50 759
9391.42 799
9392.33 805
9393.25 847
9394.16 836
9395.08 834
9395.99 833
9396.91 810
9397.82 837
9398.74 802
9399.65 815
9400.57 822
9401.48 823
9402.40 782
9403.32 815
9404.23 780
9405.15 773
9406.06 761
9406.98 769
9407.89 745
9408.81 752
9409.73 777
9410.64 781
9411.56 756
9412.47 749
9413.39 750
9414.30 775
9415.22 751
9416.14 759
9417.05 763
9417.97 759
9418.89 753
9419.80 754
9420.72 757
9421.63 729
9422.55 748
9423.47 788
9424.38 757
9425.30 814
9426.22 787
9427.13 769
9428.05 777
9428.97 792
9429.88 787
9430.80 783
9431.72 764
9432.63 808
9433.55 815
9434.47 782
9435.38 824
9436.30 825
9437.22 830
9438.14 802
9439.05 799
9439.97 818
9440.89 789
9441.81 786
9442.72 783
9443.64 800
9444.56 815
9445.47 772
9446.39 799
9447.31 795
9448.23 814
9449.15 799
9450.06 798
9450.98 824
9451.90 814
9452.82 851
9453.73 862
9454.65 830
9455.57 855
9456.49 847
9457.41 806
9458.32 858
9459.24 850
9460.16 811
9461.08 808
9462.00 805
9462.92 808
9463.83 808
9464.75 818
9465.67 841
9466.59 807
9467.51 806
9468.43 805
9469.35 802
9470.26 800
9471.18 824
9472.10 804
9473.02 837
9473.94 874
9474.86 832
9475.78 820
9476.70 806
9477.62 855
9478.54 826
9479.45 799
9480.37 833
9481.29 789
9482.21 835
9483.13 827
9484.05 816
9484.97 804
9485.89 835
9486.81 816
9487.73 858
9488.65 853
9489.57 862
9490.49 842
9491.41 830
9492.33 830
9493.25 830
9494.17 850
9495.09 826
9496.01 825
9496.93 832
9497.85 852
9498.77 828
9499.69 837
9500.61 852
9501.53 872
9502.45 888
9503.37 877
9504.29 849
9505.21 849
9506.13 913
9507.05 930
9507.97 937
9508.89 889
9509.81 919
9510.73 881
9511.65 914
9512.57 912
9513.49 920
9514.42 963
9515.34 968
9516.26 953
9517.18 944
9518.10 919
9519.02 969
9519.94 1013
9520.86 1032
9521.78 1041
9522.71 1070
9523.63 1095
9524.55 1111
9525.47 1099
9526.39 1109
9527.31 1129
9528.23 1098
9529.16 1104
9530.08 1103
9531.00 1016
9531.92 1039
9532.84 1038
9533.76 1076
9534.69 1042
9535.61 1043
9536.53 1073
9537.45 1089
9538.37 1039
9539.30 1042
9540.22 990
9541.14 1032
9542.06 1067
9542.98 1031
9543.91 1017
9544.83 1017
9545.75 980
9546.67 1042
9547.60 1034
9548.52 1016
9549.44 1029
9550.36 1003
9551.29 1039
9552.21 1056
9553.13 1047
9554.06 1015
9554.98 1071
9555.90 1003
9556.82 1027
9557.75 1043
9558.67 1034
9559.59 1065
9560.52 1053
9561.44 1076
9562.36 1082
9563.29 1104
9564.21 1082
9565.13 1080
9566.06 1129
9566.98 1111
9567.90 1098
9568.83 1097
9569.75 1093
9570.67 1070
9571.60 1056
9572.52 1073
9573.44 1067
9574.37 1102
9575.29 1127
9576.22 1109
9577.14 1127
9578.06 1115
9578.99 1170
9579.91 1161
9580.84 1158
9581.76 1194
9582.68 1154
9583.61 1184
9584.53 1163
9585.46 1163
9586.38 1177
9587.31 1199
9588.23 1176
9589.15 1175
9590.08 1189
9591.00 1194
9591.93 1166
9592.85 1228
9593.78 1216
9594.70 1179
9595.63 1202
9596.55 1194
9597.48 1218
9598.40 1239
9599.33 1293
9600.25 1321
9601.18 1312
9602.10 1289
9603.03 1355
9603.95 1327
9604.88 1328
9605.80 1365
9606.73 1384
9607.65 1354
9608.58 1309
9609.50 1309
9610.43 1294
9611.35 1255
9612.28 1268
9613.21 1266
9614.13 1254
9615.06 1252
9615.98 1278
9616.91 1273
9617.84 1239
9618.76 1279
9619.69 1276
9620.61 1285
9621.54 1273
9622.47 1295
9623.39 1280
9624.32 1287
9625.24 1327
9626.17 1339
9627.10 1317
9628.02 1318
9628.95 1322
9629.88 1303
9630.80 1356
9631.73 1367
9632.65 1369
9633.58 1365
9634.51 1341
9635.43 1342
9636.36 1383
9637.29 1418
9638.22 1427
9639.14 1472
9640.07 1443
9641.00 1496
9641.92 1497
9642.85 1493
9643.78 1537
9644.70 1555
9645.63 1581
9646.56 1638
9647.49 1634
9648.41 1649
9649.34 1634
9650.27 1647
9651.20 1638
9652.12 1689
9653.05 1696
9653.98 1728
9654.91 1687
9655.83 1651
9656.76 1645
9657.69 1636
9658.62 1658
9659.55 1667
9660.47 1610
9661.40 1653
9662.33 1684
9663.26 1641
9664.19 1646
9665.11 1679
9666.04 1626
9666.97 1665
9667.90 1731
9668.83 1686
9669.75 1724
9670.68 1749
9671.61 1738
9672.54 1723
9673.47 1720
9674.40 1748
9675.33 1826
9676.25 1797
9677.18 1798
9678.11 1846
9679.04 1902
9679.97 1880
9680.90 1878
9681.83 1893
9682.76 1922
9683.69 1944
9684.61 1938
9685.54 1949
9686.47 1966
9687.40 1996
9688.33 2010
9689.26 1984
9690.19 2005
9691.12 2026
9692.05 2058
9692.98 2010
9693.91 1981
9694.84 2037
9695.77 1997
9696.70 2039
9697.63 2064
9698.56 2058
9699.49 2014
9700.42 2025
9701.35 2087
9702.28 2113
9703.21 2079
9704.14 2089
9705.07 2000
9706.00 2021
9706.93 2002
9707.86 1976
9708.79 1968
9709.72 1953
9710.65 1927
9711.58 1886
9712.51 1866
9713.44 1793
9714.37 1874
9715.30 1881
9716.23 1868
9717.16 1861
9718.09 1857
9719.02 1867
9719.95 1824
9720.88 1826
9721.81 1805
9722.75 1807
9723.68 1797
9724.61 1724
9725.54 1702
9726.47 1741
9727.40 1635
9728.33 1670
9729.26 1618
9730.19 1659
9731.13 1643
9732.06 1612
9732.99 1543
9733.92 1525
9734.85 1528
9735.78 1601
9736.71 1566
9737.65 1605
9738.58 1601
9739.51 1550
9740.44 1582
9741.37 1582
9742.30 1524
9743.24 1459
9744.17 1499
9745.10 1528
9746.03 1458
9746.96 1459
9747.90 1452
9748.83 1498
9749.76 1474
9750.69 1449
9751.63 1449
9752.56 1492
9753.49 1400
9754.42 1402
9755.36 1421
9756.29 1452
9757.22 1459
9758.15 1446
9759.09 1432
9760.02 1426
9760.95 1405
9761.88 1379
9762.82 1417
9763.75 1429
9764.68 1403
9765.62 1372
9766.55 1423
9767.48 1461
9768.41 1409
9769.35 1444
9770.28 1421
9771.21 1417
9772.15 1442
9773.08 1422
9774.01 1422
9774.95 1435
9775.88 1433
9776.81 1456
9777.75 1450
9778.68 1448
9779.62 1423
9780.55 1421
9781.48 1430
9782.42 1459
9783.35 1443
9784.28 1450
9785.22 1431
9786.15 1459
9787.09 1408
9788.02 1409
9788.95 1454
9789.89 1409
9790.82 1369
9791.76 1317
9792.69 1342
9793.63 1356
9794.56 1348
9795.49 1376
9796.43 1298
9797.36 1308
9798.30 1318
9799.23 1326
9800.17 1350
9801.10 1326
9802.04 1314
9802.97 1318
9803.91 1311
9804.84 1279
9805.78 1294
9806.71 1280
9807.65 1293
9808.58 1207
9809.52 1210
9810.45 1171
9811.39 1229
9812.32 1197
9813.26 1197
9814.19 1162
9815.13 1122
9816.06 1127
9817.00 1161
9817.93 1126
9818.87 1093
9819.80 1087
9820.74 1104
9821.68 1118
9822.61 1115
9823.55 1072
9824.48 1090
9825.42 1093
9826.35 1066
9827.29 1076
9828.23 1085
9829.16 1050
9830.10 1070
9831.03 1068
9831.97 1086
9832.91 1055
9833.84 1059
9834.78 1059
9835.72 1066
9836.65 1102
9837.59 1045
9838.52 1052
9839.46 1069
9840.40 1028
9841.33 1037
9842.27 1068
9843.21 1070
9844.14 1054
9845.08 1081
9846.02 1093
9846.95 1063
9847.89 1109
9848.83 1040
9849.77 1043
9850.70 1061
9851.64 1039
9852.58 1056
9853.51 1083
9854.45 1067
9855.39 1044
9856.33 1072
9857.26 1068
9858.20 1061
9859.14 1082
9860.08 1055
9861.01 1029
9861.95 1046
9862.89 1066
9863.83 1056
9864.76 1010
9865.70 1054
9866.64 1000
9867.58 1013
9868.51 1031
9869.45 1022
9870.39 1006
9871.33 1040
9872.27 1028
9873.20 1004
9874.14 1009
9875.08 1026
9876.02 1020
9876.96 1024
9877.90 1012
9878.83 1031
9879.77 995
9880.71 986
9881.65 1001
9882.59 1009
9883.53 1007
9884.47 985
9885.40 988
9886.34 987
9887.28 982
9888.22 944
9889.16 938
9890.10 995
9891.04 991
9891.98 1005
9892.91 970
9893.85 973
9894.79 963
9895.73 946
9896.67 972
9897.61 997
9898.55 997
9899.49 972
9900.43 997
9901.37 980
9902.31 942
9903.25 963
9904.19 948
9905.13 1002
9906.07 928
9907.01 949
9907.95 959
9908.89 965
9909.83 970
9910.77 975
9911.71 974
9912.65 1012
9913.59 989
9914.53 982
9915.47 952
9916.41 967
9917.35 1000
9918.29 1059
9919.23 1010
9920.17 1015
9921.11 1027
9922.05 1070
9922.99 1116
9923.93 1106
9924.87 1160
9925.81 1225
9926.75 1216
9927.69 1269
9928.63 1278
9929.57 1299
9930.51 1249
9931.45 1235
9932.39 1241
9933.34 1247
9934.28 1223
9935.22 1201
9936.16 1156
9937.10 1076
9938.04 1091
9938.98 1091
9939.92 1116
9940.87 1054
9941.81 1039
9942.75 1007
9943.69 1014
9944.63 1043
9945.57 1010
9946.51 1003
9947.46 1022
9948.40 1042
9949.34 1034
9950.28 1005
9951.22 1033
9952.16 1076
9953.11 1044
9954.05 1082
9954.99 1073
9955.93 1062
9956.87 1049
9957.82 1024
9958.76 1002
9959.70 1003
9960.64 977
9961.59 978
9962.53 964
9963.47 931
9964.41 945
9965.35 957
9966.30 934
9967.24 926
9968.18 895
9969.13 913
9970.07 928
9971.01 910
9971.95 894
9972.90 883
9973.84 879
9974.78 903
9975.73 895
9976.67 880
9977.61 855
9978.55 846
9979.50 860
9980.44 865
9981.38 830
9982.33 823
9983.27 845
9984.21 870
9985.16 825
9986.10 838
9987.04 856
9987.99 828
9988.93 806
9989.88 828
9990.82 841
9991.76 809
9992.71 848
9993.65 842
9994.59 838
9995.54 877
9996.48 866
9997.43 860
9998.37 871
9999.31 836
10000.26 839
10001.20 841
10002.15 821
10003.09 825
10004.04 800
10004.98 855
10005.92 854
10006.87 832
10007.81 813
10008.76 828
10009.70 837
10010.65 837
10011.59 819
10012.54 789
10013.48 842
10014.43 837
10015.37 785
10016.32 783
10017.26 803
10018.21 793
10019.15 785
10020.10 792
10021.04 809
10021.99 788
10022.93 809
10023.88 818
10024.82 777
10025.77 775
10026.71 829
10027.66 834
10028.60 805
10029.55 799
10030.49 806
10031.44 782
10032.39 776
10033.33 789
10034.28 773
10035.22 785
10036.17 769
10037.11 743
10038.06 790
10039.01 774
10039.95 767
10040.90 783
10041.84 780
10042.79 782
10043.74 752
10044.68 767
10045.63 742
10046.58 754
10047.52 760
10048.47 749
10049.41 760
10050.36 722
10051.31 755
10052.25 718
10053.20 749
10054.15 747
10055.09 752
10056.04 742
10056.99 748
10057.93 765
10058.88 749
10059.83 746
10060.78 779
10061.72 753
10062.67 714
10063.62 737
10064.56 729
10065.51 701
10066.46 750
10067.41 724
10068.35 731
10069.30 738
10070.25 729
10071.20 701
10072.14 716
10073.09 713
10074.04 709
10074.99 736
10075.93 752
10076.88 741
10077.83 745
10078.78 713
10079.72 710
10080.67 750
10081.62 724
10082.57 719
10083.52 717
10084.46 714
10085.41 723
10086.36 747
10087.31 760
10088.26 769
10089.21 732
10090.15 743
10091.10 735
10092.05 742
10093.00 733
10093.95 745
10094.90 710
10095.85 708
10096.79 697
10097.74 728
10098.69 749
10099.64 746
10100.59 732
10101.54 735
10102.49 733
10103.44 720
10104.39 739
10105.33 743
10106.28 690
10107.23 738
10108.18 741
10109.13 711
10110.08 732
10111.03 737
10111.98 747
10112.93 727
10113.88 716
10114.83 747
10115.78 742
10116.73 715
10117.68 706
10118.63 701
10119.58 716
10120.53 750
10121.48 731
10122.43 743
10123.38 738
10124.33 762
10125.28 733
10126.23 729
10127.18 732
10128.13 742
10129.08 740
10130.03 758
10130.98 722
10131.93 747
10132.88 763
10133.83 766
10134.78 765
10135.73 752
10136.68 724
10137.63 735
10138.58 773
10139.53 753
10140.48 757
10141.43 796
10142.38 758
10143.33 768
10144.29 786
10145.24 773
10146.19 790
10147.14 780
10148.09 792
10149.04 784
10149.99 787
10150.94 796
10151.89 792
10152.85 774
10153.80 808
10154.75 826
10155.70 841
10156.65 824
10157.60 838
10158.55 803
10159.51 824
10160.46 813
10161.41 852
10162.36 838
10163.31 829
10164.26 823
10165.22 851
10166.17 847
10167.12 864
10168.07 896
10169.02 878
10169.98 868
10170.93 891
10171.88 885
10172.83 891
10173.79 864
10174.74 894
10175.69 906
10176.64 910
10177.60 898
10178.55 912
10179.50 889
10180.45 918
10181.41 921
10182.36 911
10183.31 978
10184.26 960
10185.22 980
10186.17 965
10187.12 997
10188.08 955
10189.03 946
10189.98 936
10190.93 974
10191.89 1009
10192.84 964
10193.79 950
10194.75 954
10195.70 981
10196.65 966
10197.61 979
10198.56 960
10199.51 1022
10200.47 1000
10201.42 1043
10202.38 1085
10203.33 1045
10204.28 1078
10205.24 1074
10206.19 1076
10207.14 1049
10208.10 1081
10209.05 1091
10210.01 1100
10210.96 1138
10211.91 1132
10212.87 1118
10213.82 1158
10214.78 1107
10215.73 1084
10216.69 1092
10217.64 1082
10218.59 1040
10219.55 1013
10220.50 996
10221.46 1010
10222.41 1001
10223.37 1055
10224.32 1033
10225.28 1005
10226.23 1013
10227.19 997
10228.14 1029
10229.10 1057
10230.05 1055
10231.01 1046
10231.96 1073
10232.92 1047
10233.87 1084
10234.83 1097
10235.78 1121
10236.74 1150
10237.69 1175
10238.65 1196
10239.60 1201
10240.56 1170
10241.51 1140
10242.47 1183
10243.42 1151
10244.38 1108
10245.34 1138
10246.29 1065
10247.25 1064
10248.20 1072
10249.16 1022
10250.11 997
10251.07 990
10252.03 953
10252.98 940
10253.94 933
10254.89 901
10255.85 917
10256.81 857
10257.76 896
10258.72 929
10259.68 930
10260.63 924
10261.59 941
10262.55 914
10263.50 861
10264.46 873
10265.41 859
10266.37 899
10267.33 882
10268.28 884
10269.24 899
10270.20 904
10271.16 900
10272.11 916
10273.07 913
10274.03 941
10274.98 966
10275.94 934
10276.90 905
10277.85 894
10278.81 902
10279.77 907
10280.73 852
10281.68 842
10282.64 871
10283.60 880
10284.56 827
10285.51 788
10286.47 819
10287.43 830
10288.39 842
10289.34 827
10290.30 785
10291.26 782
10292.22 811
10293.18 790
10294.13 784
10295.09 766
10296.05 796
10297.01 793
10297.97 806
10298.92 783
10299.88 812
10300.84 828
10301.80 791
10302.76 746
10303.72 800
10304.67 770
10305.63 820
10306.59 817
10307.55 809
10308.51 805
10309.47 797
10310.43 791
10311.38 781
10312.34 834
10313.30 831
10314.26 795
10315.22 816
10316.18 828
10317.14 816
10318.10 775
10319.06 807
10320.01 800
10320.97 795
10321.93 768
10322.89 815
10323.85 791
10324.81 770
10325.77 789
10326.73 783
10327.69 751
10328.65 753
10329.61 770
10330.57 763
10331.53 746
10332.49 754
10333.45 755
10334.41 769
10335.37 741
10336.33 761
10337.29 776
10338.25 715
10339.21 746
10340.17 743
10341.13 743
10342.09 728
10343.05 704
10344.01 685
10344.97 728
10345.93 727
10346.89 712
10347.85 718
10348.81 704
10349.77 677
10350.73 715
10351.69 741
10352.65 681
10353.61 676
10354.57 719
10355.53 700
10356.49 692
10357.46 706
10358.42 694
10359.38 659
10360.34 679
10361.30 658
10362.26 682
10363.22 705
10364.18 694
10365.14 679
10366.11 689
10367.07 660
10368.03 674
10368.99 690
10369.95 675
10370.91 651
10371.87 668
10372.84 662
10373.80 658
10374.76 622
10375.72 625
10376.68 654
10377.64 642
10378.61 640
10379.57 603
10380.53 626
10381.49 634
10382.45 632
10383.42 635
10384.38 629
10385.34 660
10386.30 628
10387.27 645
10388.23 677
10389.19 665
10390.15 638
10391.11 616
10392.08 657
10393.04 649
10394.00 645
10394.96 626
10395.93 656
10396.89 636
10397.85 685
10398.82 670
10399.78 641
10400.74 670
10401.70 683
10402.67 648
10403.63 663
10404.59 648
10405.56 674
10406.52 638
10407.48 660
10408.45 640
10409.41 633
10410.37 619
10411.34 640
10412.30 676
10413.26 661
10414.23 648
10415.19 611
10416.15 636
10417.12 648
10418.08 632
10419.04 666
10420.01 698
10420.97 661
10421.94 669
10422.90 667
10423.86 651
10424.83 675
10425.79 638
10426.76 698
10427.72 685
10428.68 675
10429.65 674
10430.61 692
10431.58 681
10432.54 635
10433.51 627
10434.47 645
10435.44 647
10436.40 624
10437.36 622
10438.33 611
10439.29 612
10440.26 631
10441.22 595
10442.19 595
10443.15 597
10444.12 595
10445.08 613
10446.05 605
10447.01 608
10447.98 619
10448.94 599
10449.91 617
10450.87 605
10451.84 602
10452.80 627
10453.77 593
10454.73 590
10455.70 629
10456.67 608
10457.63 603
10458.60 586
10459.56 595
10460.53 581
10461.49 612
10462.46 626
10463.43 605
10464.39 628
10465.36 580
10466.32 586
10467.29 605
10468.25 593
10469.22 583
10470.19 585
10471.15 602
10472.12 602
10473.09 574
10474.05 605
10475.02 592
10475.98 612
10476.95 584
10477.92 586
10478.88 587
10479.85 608
10480.82 607
10481.78 606
10482.75 599
10483.72 568
10484.68 572
10485.65 620
10486.62 620
10487.58 584
10488.55 584
10489.52 589
10490.49 607
10491.45 605
10492.42 589
10493.39 608
10494.35 605
10495.32 590
10496.29 565
10497.26 570
10498.22 574
10499.19 596
10500.16 591
10501.13 591
10502.09 604
10503.06 612
10504.03 614
10505.00 605
10505.96 604
10506.93 577
10507.90 579
10508.87 616
10509.84 605
10510.80 592
10511.77 609
10512.74 615
10513.71 627
10514.68 585
10515.64 594
10516.61 587
10517.58 595
10518.55 610
10519.52 579
10520.49 574
10521.45 585
10522.42 603
10523.39 610
10524.36 596
10525.33 577
10526.30 582
10527.27 588
10528.23 609
10529.20 590
10530.17 595
10531.14 578
10532.11 609
10533.08 616
10534.05 588
10535.02 584
10535.99 601
10536.96 613
10537.93 595
10538.89 595
10539.86 570
10540.83 598
10541.80 629
10542.77 648
10543.74 633
10544.71 631
10545.68 664
10546.65 593
10547.62 609
10548.59 653
10549.56 636
10550.53 634
10551.50 619
10552.47 625
10553.44 626
10554.41 633
10555.38 621
10556.35 612
10557.32 603
10558.29 628
10559.26 645
10560.23 617
10561.20 696
10562.17 675
10563.14 641
10564.11 669
10565.08 652
10566.05 663
10567.02 686
10567.99 659
10568.96 647
10569.93 660
10570.91 667
10571.88 644
10572.85 646
10573.82 635
10574.79 664
10575.76 656
10576.73 649
10577.70 640
10578.67 631
10579.64 598
10580.62 613
10581.59 588
10582.56 619
10583.53 621
10584.50 613
10585.47 604
10586.44 594
10587.42 605
10588.39 616
10589.36 597
10590.33 599
10591.30 609
10592.27 631
10593.25 645
10594.22 652
10595.19 635
10596.16 592
10597.13 641
10598.10 624
10599.08 621
10600.05 651
10601.02 635
10601.99 633
10602.97 642
10603.94 646
10604.91 656
10605.88 653
10606.85 657
10607.83 690
10608.80 684
10609.77 686
10610.74 685
10611.72 713
10612.69 674
10613.66 648
10614.64 671
10615.61 667
10616.58 680
10617.55 660
10618.53 668
10619.50 644
10620.47 628
10621.45 644
10622.42 656
10623.39 613
10624.37 661
10625.34 651
10626.31 661
10627.29 612
10628.26 601
10629.23 653
10630.21 618
10631.18 633
10632.15 684
10633.13 625
10634.10 647
10635.07 636
10636.05 635
10637.02 628
10638.00 636
10638.97 658
10639.94 681
10640.92 647
10641.89 666
10642.87 644
10643.84 696
10644.81 675
10645.79 654
10646.76 629
10647.74 638
10648.71 634
10649.68 624
10650.66 597
10651.63 605
10652.61 626
10653.58 656
10654.56 606
10655.53 587
10656.51 579
10657.48 597
10658.46 596
10659.43 586
10660.41 597
10661.38 606
10662.36 577
10663.33 584
10664.31 616
10665.28 581
10666.26 584
10667.23 572
10668.21 571
10669.18 586
10670.16 566
10671.13 575
10672.11 594
10673.08 581
10674.06 569
10675.03 578
10676.01 557
10676.99 595
10677.96 578
10678.94 587
10679.91 595
10680.89 582
10681.86 596
10682.84 604
10683.82 573
10684.79 559
10685.77 553
10686.74 575
10687.72 583
10688.70 583
10689.67 590
10690.65 592
10691.63 584
10692.60 591
10693.58 594
10694.55 570
10695.53 586
10696.51 583
10697.48 577
10698.46 558
10699.44 561
10700.41 577
10701.39 579
10702.37 565
10703.34 535
10704.32 534
10705.30 558
10706.27 577
10707.25 581
10708.23 581
10709.21 572
10710.18 586
10711.16 595
10712.14 573
10713.11 564
10714.09 557
10715.07 579
10716.05 574
10717.02 580
10718.00 551
10718.98 579
10719.96 574
10720.93 601
10721.91 546
10722.89 568
10723.87 581
10724.85 569
10725.82 547
10726.80 566
10727.78 558
10728.76 596
10729.74 599
10730.71 580
10731.69 566
10732.67 559
10733.65 570
10734.63 562
10735.60 556
10736.58 570
10737.56 596
10738.54 560
10739.52 563
10740.50 579
10741.48 575
10742.45 556
10743.43 593
10744.41 560
10745.39 554
10746.37 518
10747.35 543
10748.33 548
10749.31 562
10750.28 578
10751.26 577
10752.24 566
10753.22 534
10754.20 540
10755.18 581
10756.16 581
10757.14 555
10758.12 577
10759.10 544
10760.08 563
10761.06 545
10762.04 572
10763.01 551
10763.99 537
10764.97 560
10765.95 554
10766.93 556
10767.91 546
10768.89 552
10769.87 546
10770.85 557
10771.83 556
10772.81 534
10773.79 521
10774.77 554
10775.75 564
10776.73 558
10777.71 553
10778.69 588
10779.67 557
10780.65 576
10781.63 578
10782.62 580
10783.60 550
10784.58 572
10785.56 557
10786.54 569
10787.52 586
10788.50 584
10789.48 588
10790.46 592
10791.44 577
10792.42 578
10793.40 577
10794.38 589
10795.37 548
10796.35 567
10797.33 585
10798.31 580
10799.29 587
10800.27 576
10801.25 582
10802.23 593
10803.21 583
10804.20 563
10805.18 562
10806.16 573
10807.14 579
10808.12 552
10809.10 574
10810.09 566
10811.07 588
10812.05 580
10813.03 578
10814.01 574
10815.00 588
10815.98 590
10816.96 598
10817.94 579
10818.92 599
10819.91 572
10820.89 584
10821.87 612
10822.85 631
10823.83 613
10824.82 592
10825.80 613
10826.78 593
10827.76 608
10828.75 614
10829.73 637
10830.71 607
10831.69 611
10832.68 601
10833.66 609
10834.64 592
10835.63 616
10836.61 613
10837.59 636
10838.57 624
10839.56 634
10840.54 623
10841.52 602
10842.51 614
10843.49 626
10844.47 609
10845.46 656
10846.44 598
10847.42 602
10848.41 616
10849.39 640
10850.37 631
10851.36 608
10852.34 655
10853.32 666
10854.31 664
10855.29 651
10856.28 645
10857.26 650
10858.24 665
10859.23 694
10860.21 662
10861.20 656
10862.18 672
10863.16 685
10864.15 660
10865.13 674
10866.12 669
10867.10 699
10868.08 683
10869.07 671
10870.05 681
10871.04 692
10872.02 702
10873.01 690
10873.99 692
10874.98 672
10875.96 700
10876.95 703
10877.93 714
10878.92 729
10879.90 704
10880.89 750
10881.87 740
10882.86 715
10883.84 721
10884.83 728
10885.81 719
10886.80 730
10887.78 748
10888.77 715
10889.75 713
10890.74 734
10891.72 746
10892.71 713
10893.69 721
10894.68 740
10895.66 753
10896.65 763
10897.64 784
10898.62 746
10899.61 743
10900.59 774
10901.58 815
10902.56 769
10903.55 774
10904.54 771
10905.52 799
10906.51 819
10907.49 785
10908.48 800
10909.47 796
10910.45 787
10911.44 823
10912.43 832
10913.41 811
10914.40 861
10915.39 887
10916.37 852
10917.36 869
10918.35 867
10919.33 879
10920.32 870
10921.31 848
10922.29 872
10923.28 917
10924.27 905
10925.25 908
10926.24 915
10927.23 875
10928.21 924
10929.20 930
10930.19 944
10931.18 933
10932.16 945
10933.15 909
10934.14 953
10935.12 947
10936.11 947
10937.10 896
10938.09 932
10939.07 995
10940.06 961
10941.05 974
10942.04 1001
10943.02 986
10944.01 1019
10945.00 1051
10945.99 1014
10946.98 1016
10947.96 1060
10948.95 1098
10949.94 1083
10950.93 1092
10951.92 1115
10952.90 1124
10953.89 1149
10954.88 1190
10955.87 1182
10956.86 1188
10957.85 1244
10958.83 1286
10959.82 1303
10960.81 1305
10961.80 1366
10962.79 1317
10963.78 1318
10964.77 1333
10965.75 1302
10966.74 1324
10967.73 1310
10968.72 1291
10969.71 1302
10970.70 1271
10971.69 1201
10972.68 1148
10973.67 1173
10974.66 1162
10975.64 1153
10976.63 1195
10977.62 1117
10978.61 1164
10979.60 1150
10980.59 1150
10981.58 1139
10982.57 1156
10983.56 1180
10984.55 1189
10985.54 1194
10986.53 1203
10987.52 1184
10988.51 1203
10989.50 1279
10990.49 1290
10991.48 1303
10992.47 1351
10993.46 1360
10994.45 1367
10995.44 1421
10996.43 1480
10997.42 1508
10998.41 1554
10999.40 1666
11000.39 1675
11001.38 1706
11002.37 1684
11003.36 1703
11004.35 1736
11005.34 1763
11006.33 1721
11007.32 1650
11008.31 1573
11009.30 1573
11010.30 1543
11011.29 1466
11012.28 1391
11013.27 1365
11014.26 1302
11015.25 1319
11016.24 1243
11017.23 1193
11018.22 1151
11019.21 1132
11020.21 1086
11021.20 1089
11022.19 1094
11023.18 1087
11024.17 1045
11025.16 1020
11026.15 1043
11027.14 1022
11028.14 1030
11029.13 976
11030.12 1042
11031.11 1018
11032.10 995
11033.09 1004
11034.09 1026
11035.08 1035
11036.07 992
11037.06 997
11038.05 984
11039.05 1013
11040.04 984
11041.03 1026
11042.02 1055
11043.02 1016
11044.01 985
11045.00 1004
11045.99 1001
11046.98 938
11047.98 947
11048.97 998
11049.96 950
11050.95 955
11051.95 933
11052.94 965
11053.93 932
11054.93 904
11055.92 940
11056.91 901
11057.90 948
11058.90 900
11059.89 890
11060.88 924
11061.88 908
11062.87 883
11063.86 931
11064.86 928
11065.85 888
11066.84 874
11067.84 895
11068.83 962
11069.82 913
11070.82 913
11071.81 922
11072.80 896
11073.80 885
11074.79 908
11075.78 858
11076.78 884
11077.77 876
11078.77 876
11079.76 860
11080.75 887
11081.75 903
11082.74 914
11083.74 869
11084.73 849
11085.72 881
11086.72 865
11087.71 868
11088.71 864
11089.70 844
11090.70 852
11091.69 855
11092.68 826
11093.68 799
11094.67 840
11095.67 840
11096.66 867
11097.66 843
11098.65 800
11099.65 789
11100.64 823
11101.64 833
11102.63 815
11103.63 826
11104.62 830
11105.62 839
11106.61 800
11107.61 801
11108.60 803
11109.60 827
11110.59 834
11111.59 842
11112.58 786
11113.58 801
11114.57 795
11115.57 769
11116.56 806
11117.56 777
11118.56 819
11119.55 798
11120.55 777
11121.54 791
11122.54 769
11123.54 780
11124.53 789
11125.53 789
11126.52 800
11127.52 800
11128.51 777
11129.51 783
11130.51 785
11131.50 753
11132.50 799
11133.50 769
11134.49 791
11135.49 774
11136.49 750
11137.48 756
11138.48 764
11139.47 800
11140.47 760
11141.47 753
11142.46 745
11143.46 777
11144.46 798
11145.46 784
11146.45 739
11147.45 747
11148.45 763
11149.44 785
11150.44 753
11151.44 743
11152.43 752
11153.43 765
11154.43 739
11155.43 739
11156.42 789
11157.42 753
11158.42 760
11159.42 742
11160.41 739
11161.41 753
11162.41 726
11163.41 741
11164.40 772
11165.40 762
11166.40 740
11167.40 748
11168.39 729
11169.39 701
11170.39 678
11171.39 717
11172.39 713
11173.38 734
11174.38 716
11175.38 705
11176.38 698
11177.38 712
11178.38 739
11179.37 733
11180.37 721
11181.37 773
11182.37 746
11183.37 739
11184.37 722
11185.37 712
11186.36 735
11187.36 707
11188.36 729
11189.36 728
11190.36 681
11191.36 713
11192.36 735
11193.36 729
11194.36 763
11195.35 732
11196.35 729
11197.35 738
11198.35 766
11199.35 741
11200.35 694
11201.35 712
11202.35 704
11203.35 734
11204.35 752
11205.35 719
11206.35 752
11207.35 741
11208.35 750
11209.35 759
11210.35 743
11211.35 760
11212.35 791
11213.35 766
11214.35 751
11215.34 739
11216.35 732
11217.35 746
11218.35 774
11219.35 768
11220.35 733
11221.35 731
11222.35 721
11223.35 749
11224.35 680
11225.35 730
11226.35 759
11227.35 717
11228.35 722
11229.35 719
11230.35 737
11231.35 736
11232.35 740
11233.35 731
11234.35 748
11235.35 741
11236.35 746
11237.36 758
11238.36 736
11239.36 750
11240.36 713
11241.36 758
11242.36 748
11243.36 703
11244.36 699
11245.36 730
11246.37 724
11247.37 762
11248.37 752
11249.37 719
11250.37 737
11251.37 774
11252.38 771
11253.38 781
11254.38 755
11255.38 734
11256.38 749
11257.38 749
11258.39 786
11259.39 778
11260.39 750
11261.39 763
11262.39 769
11263.40 736
11264.40 750
11265.40 775
11266.40 767
11267.40 751
11268.41 784
11269.41 767
11270.41 773
11271.41 779
11272.42 793
11273.42 810
11274.42 813
11275.42 794
11276.43 828
11277.43 809
11278.43 818
11279.44 829
11280.44 849
11281.44 833
11282.44 853
11283.45 824
11284.45 849
11285.45 828
11286.46 825
11287.46 823
11288.46 840
11289.47 818
11290.47 791
11291.47 798
11292.48 782
11293.48 798
11294.48 779
11295.49 744
11296.49 739
11297.49 758
11298.50 737
11299.50 739
11300.51 729
11301.51 733
11302.51 700
11303.52 704
11304.52 697
11305.53 702
11306.53 717
11307.53 687
11308.54 726
11309.54 724
11310.55 719
11311.55 741
11312.55 734
11313.56 718
11314.56 759
11315.57 757
11316.57 758
11317.58 759
11318.58 741
11319.59 727
11320.59 740
11321.59 740
11322.60 769
11323.60 731
11324.61 758
11325.61 750
11326.62 760
11327.62 784
11328.63 762
11329.63 742
11330.64 714
11331.64 744
11332.65 758
11333.65 731
11334.66 741
11335.67 737
11336.67 765
11337.68 751
11338.68 734
11339.69 766
11340.69 777
11341.70 810
11342.70 783
11343.71 736
11344.72 768
11345.72 793
11346.73 768
11347.73 749
11348.74 749
11349.74 718
11350.75 702
11351.76 719
11352.76 735
11353.77 722
11354.78 709
11355.78 705
11356.79 724
11357.79 717
11358.80 707
11359.81 729
11360.81 699
11361.82 715
11362.83 691
11363.83 697
11364.84 691
11365.85 688
11366.85 691
11367.86 699
11368.87 673
11369.87 674
11370.88 678
11371.89 681
11372.89 695
11373.90 714
11374.91 696
11375.92 701
11376.92 664
11377.93 702
11378.94 709
11379.94 668
11380.95 672
11381.96 681
11382.97 658
11383.97 688
11384.98 657
11385.99 656
11387.00 700
11388.00 697
11389.01 661
11390.02 697
11391.03 702
11392.04 687
11393.04 643
11394.05 641
11395.06 673
11396.07 661
11397.08 668
11398.08 658
11399.09 641
11400.10 649
11401.11 641
11402.12 672
11403.12 674
11404.13 667
11405.14 683
11406.15 666
11407.16 645
11408.17 651
11409.18 677
11410.18 685
11411.19 674
11412.20 658
11413.21 648
11414.22 685
11415.23 670
11416.24 646
11417.25 675
11418.25 650
11419.26 681
11420.27 665
11421.28 670
11422.29 654
11423.30 631
11424.31 660
11425.32 696
11426.33 672
11427.34 664
11428.35 674
11429.36 679
11430.37 696
11431.38 706
11432.39 707
11433.39 689
11434.40 703
11435.41 665
11436.42 665
11437.43 665
11438.44 672
11439.45 701
11440.46 667
11441.47 668
11442.48 656
11443.49 689
11444.50 674
11445.51 681
11446.52 667
11447.53 679
11448.55 677
11449.56 695
11450.57 686
11451.58 682
11452.59 692
11453.60 740
11454.61 702
11455.62 717
11456.63 696
11457.64 687
11458.65 705
11459.66 684
11460.67 692
11461.68 678
11462.69 708
11463.71 704
11464.72 715
11465.73 721
11466.74 713
11467.75 670
11468.76 689
11469.77 673
11470.78 711
11471.80 711
11472.81 722
11473.82 719
11474.83 699
11475.84 704
11476.85 733
11477.86 740
11478.88 723
11479.89 733
11480.90 727
11481.91 719
11482.92 719
11483.93 755
11484.95 698
11485.96 738
11486.97 755
11487.98 710
11489.00 750
11490.01 750
11491.02 764
11492.03 780
11493.04 743
11494.06 753
11495.07 786
11496.08 777
11497.09 790
11498.11 784
11499.12 796
11500.13 799
11501.14 792
11502.16 808
11503.17 812
11504.18 810
11505.20 784
11506.21 800
11507.22 821
11508.23 816
11509.25 828
11510.26 825
11511.27 851
11512.29 875
11513.30 853
11514.31 836
11515.33 827
11516.34 913
11517.35 899
11518.37 881
11519.38 928
11520.39 946
11521.41 943
11522.42 945
11523.43 984
11524.45 974
11525.46 1026
11526.47 1052
11527.49 1058
11528.50 1094
11529.52 1121
11530.53 1154
11531.54 1191
11532.56 1195
11533.57 1221
11534.59 1244
11535.60 1308
11536.62 1337
11537.63 1379
11538.64 1383
11539.66 1532
11540.67 1595
11541.69 1534
11542.70 1551
11543.72 1517
11544.73 1496
11545.75 1490
11546.76 1468
11547.77 1455
11548.79 1390
11549.80 1391
11550.82 1380
11551.83 1268
11552.85 1273
11553.86 1196
11554.88 1177
11555.89 1092
11556.91 1046
11557.92 1032
11558.94 1025
11559.95 988
11560.97 963
11561.99 963
11563.00 938
11564.02 939
11565.03 929
11566.05 927
11567.06 920
11568.08 905
11569.09 910
11570.11 882
11571.13 887
11572.14 906
11573.16 918
11574.17 925
11575.19 948
11576.20 955
11577.22 951
11578.24 972
11579.25 981
11580.27 978
11581.29 967
11582.30 984
11583.32 974
11584.33 990
11585.35 986
11586.37 960
11587.38 976
11588.40 1017
11589.42 979
11590.43 992
11591.45 1009
11592.47 1008
11593.48 1005
11594.50 1059
11595.52 1061
11596.53 1037
11597.55 1066
11598.57 1048
11599.58 1061
11600.60 1107
11601.62 1129
11602.64 1086
11603.65 1112
11604.67 1109
11605.69 1116
11606.70 1105
11607.72 1112
11608.74 1079
11609.76 1100
11610.77 1074
11611.79 1076
11612.81 1005
11613.83 989
11614.84 999
11615.86 965
11616.88 901
11617.90 924
11618.92 939
11619.93 943
11620.95 944
11621.97 918
11622.99 891
11624.01 928
11625.02 912
11626.04 925
11627.06 876
11628.08 846
11629.10 836
11630.11 835
11631.13 863
11632.15 851
11633.17 851
11634.19 831
11635.21 828
11636.23 851
11637.24 847
11638.26 802
11639.28 797
11640.30 779
11641.32 798
11642.34 802
11643.36 800
11644.38 790
11645.39 780
11646.41 773
11647.43 791
11648.45 781
11649.47 776
11650.49 766
11651.51 778
11652.53 752
11653.55 741
11654.57 727
11655.59 752
11656.61 737
11657.63 744
11658.65 699
11659.67 752
11660.69 729
11661.70 730
11662.72 719
11663.74 747
11664.76 731
11665.78 705
11666.80 721
11667.82 706
11668.84 721
11669.86 700
11670.88 710
11671.90 696
11672.92 681
11673.95 703
11674.97 708
11675.99 716
11677.01 703
11678.03 684
11679.05 707
11680.07 712
11681.09 717
11682.11 700
11683.13 693
11684.15 688
11685.17 702
11686.19 658
11687.21 661
11688.23 661
11689.25 703
11690.28 689
11691.30 653
11692.32 674
11693.34 680
11694.36 659
11695.38 651
11696.40 648
11697.42 662
11698.44 662
11699.47 648
11700.49 649
11701.51 631
11702.53 616
11703.55 643
11704.57 636
11705.60 637
11706.62 662
11707.64 634
11708.66 604
11709.68 647
11710.70 634
11711.73 627
11712.75 619
11713.77 656
11714.79 636
11715.81 607
11716.84 611
11717.86 645
11718.88 641
11719.90 614
11720.92 602
11721.95 603
11722.97 613
11723.99 644
11725.01 644
11726.04 629
11727.06 618
11728.08 573
11729.11 596
11730.13 588
11731.15 583
11732.17 604
11733.20 606
11734.22 604
11735.24 599
11736.26 570
11737.29 584
11738.31 609
11739.33 625
11740.36 604
11741.38 602
11742.40 601
11743.43 590
11744.45 601
11745.47 594
11746.50 585
11747.52 563
11748.54 549
11749.57 596
11750.59 581
11751.62 540
11752.64 579
11753.66 593
11754.69 585
11755.71 596
11756.73 596
11757.76 563
11758.78 580
11759.81 570
11760.83 569
11761.85 553
11762.88 589
11763.90 585
11764.93 570
11765.95 567
11766.98 600
11768.00 598
11769.02 600
11770.05 603
11771.07 619
11772.10 628
11773.12 607
11774.15 578
11775.17 601
11776.20 582
11777.22 571
11778.25 596
11779.27 576
11780.30 579
11781.32 573
11782.35 557
11783.37 566
11784.40 580
11785.42 591
11786.45 575
11787.47 574
11788.50 563
11789.52 567
11790.55 582
11791.57 576
11792.60 589
11793.62 604
11794.65 608
11795.67 578
11796.70 582
11797.73 542
11798.75 560
11799.78 599
11800.80 591
11801.83 596
11802.85 588
11803.88 554
11804.91 581
11805.93 571
11806.96 587
11807.98 580
11809.01 575
11810.04 588
11811.06 601
11812.09 586
11813.12 584
11814.14 565
11815.17 556
11816.19 573
11817.22 588
11818.25 568
11819.27 586
11820.30 604
11821.33 588
11822.35 598
11823.38 558
11824.41 587
11825.44 592
11826.46 607
11827.49 621
11828.52 581
11829.54 593
11830.57 613
11831.60 634
11832.62 642
11833.65 612
11834.68 580
11835.71 600
11836.73 599
11837.76 600
11838.79 588
11839.82 616
11840.84 634
11841.87 617
11842.90 593
11843.93 607
11844.95 604
11845.98 637
11847.01 644
11848.04 614
11849.07 616
11850.09 622
11851.12 644
11852.15 622
11853.18 653
11854.21 613
11855.23 653
11856.26 629
11857.29 646
11858.32 644
11859.35 652
11860.38 654
11861.40 642
11862.43 646
11863.46 658
11864.49 665
11865.52 656
11866.55 626
11867.58 640
11868.60 690
11869.63 649
11870.66 671
11871.69 704
11872.72 693
11873.75 693
11874.78 687
11875.81 668
11876.84 686
11877.86 697
11878.89 712
11879.92 693
11880.95 687
11881.98 710
11883.01 735
11884.04 683
11885.07 665
11886.10 726
11887.13 725
11888.16 750
11889.19 781
11890.22 766
11891.25 709
11892.28 731
11893.31 787
11894.34 778
11895.37 763
11896.40 787
11897.43 759
11898.46 827
11899.49 820
11900.52 835
11901.55 855
11902.58 855
11903.61 850
11904.64 867
11905.67 853
11906.70 855
11907.73 879
11908.76 884
11909.79 873
11910.82 865
11911.85 881
11912.88 888
11913.91 887
11914.94 877
11915.97 903
11917.01 871
11918.04 883
11919.07 898
11920.10 887
11921.13 874
11922.16 879
11923.19 917
11924.22 957
11925.25 936
11926.28 921
11927.32 944
11928.35 967
11929.38 957
11930.41 987
11931.44 1035
11932.47 1032
11933.50 989
11934.54 1014
11935.57 1011
11936.60 1019
11937.63 1004
11938.66 1010
11939.70 1010
11940.73 989
11941.76 993
11942.79 989
11943.82 984
11944.85 928
11945.89 917
11946.92 870
11947.95 891
11948.98 869
11950.02 893
11951.05 829
11952.08 815
11953.11 854
11954.15 822
11955.18 805
11956.21 773
11957.24 760
11958.28 810
11959.31 810
11960.34 816
11961.37 811
11962.41 785
11963.44 782
11964.47 794
11965.51 821
11966.54 808
11967.57 820
11968.60 796
11969.64 823
11970.67 828
11971.70 811
11972.74 802
11973.77 831
11974.80 832
11975.84 800
11976.87 835
11977.90 818
11978.94 867
11979.97 869
11981.00 848
11982.04 817
11983.07 833
11984.11 820
11985.14 840
11986.17 827
11987.21 817
11988.24 855
11989.28 795
11990.31 852
11991.34 850
11992.38 829
11993.41 851
11994.45 816
11995.48 842
11996.51 796
11997.55 826
11998.58 860
11999.62 844
12000.65 821
12001.69 844
12002.72 842
12003.76 884
12004.79 866
12005.82 853
12006.86 847
12007.89 850
12008.93 886
12009.96 872
12011.00 884
12012.03 899
12013.07 927
12014.10 913
12015.14 925
12016.17 956
12017.21 948
12018.24 940
12019.28 957
12020.32 952
12021.35 1000
12022.39 989
12023.42 1005
12024.46 986
12025.49 947
12026.53 960
12027.56 989
12028.60 974
12029.64 985
12030.67 966
12031.71 939
12032.74 943
12033.78 992
12034.81 985
12035.85 998
12036.89 987
12037.92 955
12038.96 962
12039.99 937
12041.03 986
12042.07 944
12043.10 957
12044.14 928
12045.18 942
12046.21 972
12047.25 931
12048.29 931
12049.32 965
12050.36 936
12051.40 958
12052.43 956
12053.47 964
12054.51 944
12055.54 949
12056.58 957
12057.62 956
12058.65 965
12059.69 965
12060.73 964
12061.76 1002
12062.80 1005
12063.84 989
12064.88 974
12065.91 965
12066.95 959
12067.99 947
12069.03 1005
12070.06 942
12071.10 954
12072.14 905
12073.18 923
12074.21 912
12075.25 878
12076.29 889
12077.33 885
12078.36 847
12079.40 876
12080.44 830
12081.48 832
12082.52 848
12083.55 871
12084.59 846
12085.63 884
12086.67 901
12087.71 896
12088.74 864
12089.78 837
12090.82 846
12091.86 884
12092.90 865
12093.94 861
12094.98 872
12096.01 912
12097.05 900
12098.09 865
12099.13 906
12100.17 922
12101.21 911
12102.25 915
12103.28 946
12104.32 908
12105.36 916
12106.40 915
12107.44 921
12108.48 927
12109.52 914
12110.56 903
12111.60 902
12112.64 893
12113.68 886
12114.72 873
12115.76 909
12116.79 866
12117.83 833
12118.87 829
12119.91 800
12120.95 802
12121.99 803
12123.03 810
12124.07 771
12125.11 753
12126.15 781
12127.19 793
12128.23 757
12129.27 741
12130.31 735
12131.35 782
12132.39 762
12133.43 765
12134.47 757
12135.51 758
12136.55 741
12137.59 740
12138.63 732
12139.67 753
12140.71 739
12141.76 707
12142.80 705
12143.84 735
12144.88 748
12145.92 724
12146.96 752
12148.00 751
12149.04 732
12150.08 715
12151.12 735
12152.16 719
12153.20 706
12154.25 694
12155.29 690
12156.33 680
12157.37 698
12158.41 672
12159.45 703
12160.49 719
12161.53 686
12162.58 692
12163.62 684
12164.66 675
12165.70 691
12166.74 698
12167.78 680
12168.82 667
12169.87 670
12170.91 673
12171.95 692
12172.99 702
12174.03 689
12175.08 658
12176.12 641
12177.16 645
12178.20 676
12179.24 637
12180.29 654
12181.33 657
12182.37 622
12183.41 658
12184.46 664
12185.50 655
12186.54 645
12187.58 633
12188.63 639
12189.67 670
12190.71 635
12191.75 633
12192.80 632
12193.84 616
12194.88 650
12195.92 653
12196.97 666
12198.01 642
12199.05 636
12200.10 623
12201.14 598
12202.18 601
12203.23 622
12204.27 625
12205.31 634
12206.36 613
12207.40 604
12208.44 594
12209.49 636
12210.53 612
12211.57 609
12212.62 593
12213.66 587
12214.70 614
12215.75 610
12216.79 602
12217.84 585
12218.88 584
12219.92 562
12220.97 606
12222.01 623
12223.06 610
12224.10 586
12225.14 619
12226.19 581
12227.23 585
12228.28 593
12229.32 624
12230.36 624
12231.41 627
12232.45 607
12233.50 574
12234.54 584
12235.59 585
12236.63 601
12237.68 565
12238.72 582
12239.77 592
12240.81 597
12241.86 557
12242.90 597
12243.94 597
12244.99 583
12246.03 573
12247.08 561
12248.13 541
12249.17 565
12250.22 561
12251.26 573
12252.31 576
12253.35 578
12254.40 571
12255.44 566
12256.49 569
12257.53 551
12258.58 559
12259.62 550
12260.67 553
12261.72 539
12262.76 527
12263.81 572
12264.85 547
12265.90 539
12266.94 569
12267.99 527
12269.04 525
12270.08 533
12271.13 564
12272.17 539
12273.22 536
12274.27 516
12275.31 521
12276.36 500
12277.41 518
12278.45 533
12279.50 532
12280.55 549
12281.59 520
12282.64 537
12283.69 538
12284.73 557
12285.78 551
12286.83 558
12287.87 551
12288.92 528
12289.97 517
12291.01 499
12292.06 538
12293.11 546
12294.15 553
12295.20 532
12296.25 524
12297.30 550
12298.34 540
12299.39 522
12300.44 513
12301.48 493
12302.53 498
12303.58 527
12304.63 511
12305.67 520
12306.72 521
12307.77 536
12308.82 513
12309.87 526
12310.91 507
12311.96 504
12313.01 494
12314.06 507
12315.10 519
12316.15 530
12317.20 535
12318.25 506
12319.30 500
12320.34 513
12321.39 500
12322.44 492
12323.49 491
12324.54 489
12325.59 507
12326.63 512
12327.68 526
12328.73 552
12329.78 519
12330.83 522
12331.88 511
12332.93 485
12333.98 514
12335.02 490
12336.07 506
12337.12 481
12338.17 494
12339.22 481
12340.27 481
12341.32 505
12342.37 501
12343.42 510
12344.47 492
12345.51 477
12346.56 500
12347.61 510
12348.66 513
12349.71 519
12350.76 476
12351.81 475
12352.86 502
12353.91 505
12354.96 511
12356.01 517
12357.06 511
12358.11 460
12359.16 475
12360.21 517
12361.26 509
12362.31 478
12363.36 497
12364.41 502
12365.46 500
12366.51 498
12367.56 500
12368.61 498
12369.66 499
12370.71 526
12371.76 506
12372.81 505
12373.86 508
12374.91 485
12375.96 521
12377.01 534
12378.06 508
12379.11 508
12380.17 496
12381.22 522
12382.27 533
12383.32 507
12384.37 489
12385.42 504
12386.47 518
12387.52 512
12388.57 514
12389.62 499
12390.67 506
12391.73 502
12392.78 500
12393.83 507
12394.88 512
12395.93 548
12396.98 505
12398.03 490
12399.09 504
12400.14 488
12401.19 515
12402.24 507
12403.29 520
12404.34 536
12405.40 530
12406.45 516
12407.50 512
12408.55 500
12409.60 513
12410.66 550
12411.71 531
12412.76 526
12413.81 533
12414.86 561
12415.92 546
12416.97 529
12418.02 529
12419.07 496
12420.13 515
12421.18 523
12422.23 550
12423.28 536
12424.34 557
12425.39 574
12426.44 581
12427.49 556
12428.55 552
12429.60 555
12430.65 543
12431.71 552
12432.76 556
12433.81 554
12434.86 548
12435.92 584
12436.97 581
12438.02 575
12439.08 570
12440.13 553
12441.18 566
12442.24 581
12443.29 561
12444.34 589
12445.40 560
12446.45 567
12447.50 584
12448.56 613
12449.61 621
12450.67 593
12451.72 613
12452.77 617
12453.83 609
12454.88 618
12455.94 644
12456.99 606
12458.04 635
12459.10 638
12460.15 617
12461.21 633
12462.26 639
12463.31 681
12464.37 678
12465.42 682
12466.48 707
12467.53 746
12468.59 746
12469.64 798
12470.70 791
12471.75 815
12472.80 867
12473.86 906
12474.91 906
12475.97 946
12477.02 947
12478.08 979
12479.13 970
12480.19 977
12481.24 964
12482.30 1017
12483.35 1002
12484.41 958
12485.46 964
12486.52 930
12487.57 945
12488.63 941
12489.69 901
12490.74 871
12491.80 875
12492.85 864
12493.91 831
12494.96 806
12496.02 788
12497.07 778
12498.13 740
12499.19 722
12500.24 727
12501.30 724
12502.35 709
12503.41 686
12504.47 664
12505.52 682
12506.58 722
12507.63 723
12508.69 672
12509.75 699
12510.80 721
12511.86 685
12512.91 687
12513.97 727
12515.03 734
12516.08 685
12517.14 707
12518.20 698
12519.25 725
12520.31 703
12521.37 698
12522.42 694
12523.48 723
12524.54 710
12525.59 704
12526.65 718
12527.71 671
12528.77 672
12529.82 683
12530.88 690
12531.94 682
12532.99 677
12534.05 682
12535.11 637
12536.17 677
12537.22 677
12538.28 689
12539.34 670
12540.40 679
12541.45 686
12542.51 686
12543.57 690
12544.63 697
12545.68 701
12546.74 716
12547.80 696
12548.86 693
12549.92 687
12550.97 718
12552.03 724
12553.09 724
12554.15 707
12555.21 705
12556.26 721
12557.32 724
12558.38 722
12559.44 717
12560.50 758
12561.56 754
12562.61 722
12563.67 733
12564.73 766
12565.79 777
12566.85 738
12567.91 716
12568.97 732
12570.02 744
12571.08 761
12572.14 732
12573.20 704
12574.26 719
12575.32 693
12576.38 717
12577.44 717
12578.50 708
12579.56 693
12580.61 681
12581.67 698
12582.73 705
12583.79 711
12584.85 679
12585.91 705
12586.97 717
12588.03 696
12589.09 714
12590.15 701
12591.21 706
12592.27 707
12593.33 685
12594.39 722
12595.45 700
12596.51 703
12597.57 727
12598.63 693
12599.69 700
12600.75 740
12601.81 721
12602.87 737
12603.93 688
12604.99 735
12606.05 745
12607.11 714
12608.17 748
12609.23 766
12610.29 760
12611.35 723
12612.41 751
12613.47 768
12614.53 748
12615.59 765
12616.66 768
12617.72 761
12618.78 718
12619.84 780
12620.90 788
12621.96 754
12623.02 775
12624.08 804
12625.14 819
12626.20 791
12627.26 783
12628.33 786
12629.39 851
12630.45 837
12631.51 813
12632.57 810
12633.63 832
12634.69 860
12635.76 853
12636.82 837
12637.88 799
12638.94 796
12640.00 822
12641.06 821
12642.13 807
12643.19 784
12644.25 789
12645.31 807
12646.37 798
12647.44 795
12648.50 772
12649.56 784
12650.62 782
12651.68 772
12652.75 778
12653.81 772
12654.87 758
12655.93 770
12657.00 761
12658.06 796
12659.12 795
12660.18 827
12661.25 739
12662.31 755
12663.37 788
12664.43 809
12665.50 761
12666.56 787
12667.62 822
12668.69 800
12669.75 808
12670.81 819
12671.88 834
12672.94 821
12674.00 828
12675.06 828
12676.13 819
12677.19 843
12678.25 866
12679.32 848
12680.38 847
12681.44 838
12682.51 854
12683.57 887
12684.64 861
12685.70 878
12686.76 894
12687.83 880
12688.89 886
12689.95 911
12691.02 908
12692.08 908
12693.15 920
12694.21 919
12695.27 906
12696.34 931
12697.40 953
12698.47 975
12699.53 957
12700.59 1002
12701.66 991
12702.72 1005
12703.79 1021
12704.85 1033
12705.92 1070
12706.98 1037
12708.05 1041
12709.11 1035
12710.18 1043
12711.24 1066
12712.30 1095
12713.37 1056
12714.43 1097
12715.50 1099
12716.56 1067
12717.63 1036
12718.69 1087
12719.76 1102
12720.82 1077
12721.89 1078
12722.95 1086
12724.02 1098
12725.09 1086
12726.15 1076
12727.22 1076
12728.28 1079
12729.35 1040
12730.41 1087
12731.48 1136
12732.54 1087
12733.61 1105
12734.68 1121
12735.74 1163
12736.81 1154
12737.87 1126
12738.94 1128
12740.00 1118
12741.07 1133
12742.14 1165
12743.20 1118
12744.27 1135
12745.33 1129
12746.40 1111
12747.47 1056
12748.53 1010
12749.60 1042
12750.67 1044
12751.73 1041
12752.80 980
12753.87 976
12754.93 973
12756.00 995
12757.07 905
12758.13 933
12759.20 945
12760.27 953
12761.33 930
12762.40 911
12763.47 913
12764.53 928
12765.60 896
12766.67 910
12767.73 930
12768.80 896
12769.87 901
12770.94 872
12772.00 897
12773.07 859
12774.14 879
12775.21 850
12776.27 831
12777.34 891
12778.41 860
12779.48 821
12780.54 823
12781.61 859
12782.68 841
12783.75 804
12784.81 801
12785.88 801
12786.95 809
12788.02 805
12789.09 846
12790.15 777
12791.22 774
12792.29 787
12793.36 786
12794.43 767
12795.49 759
12796.56 765
12797.63 795
12798.70 783
12799.77 769
12800.84 794
12801.90 768
12802.97 773
12804.04 758
12805.11 738
12806.18 762
12807.25 740
12808.32 764
12809.39 747
12810.45 737
12811.52 728
12812.59 754
12813.66 765
12814.73 733
12815.80 755
12816.87 741
12817.94 783
12819.01 795
12820.08 791
12821.15 745
12822.21 756
12823.28 762
12824.35 776
12825.42 782
12826.49 754
12827.56 741
12828.63 775
12829.70 760
12830.77 753
12831.84 745
12832.91 726
12833.98 733
12835.05 735
12836.12 742
12837.19 750
12838.26 759
12839.33 774
12840.40 765
12841.47 753
12842.54 761
12843.61 762
12844.68 726
12845.75 734
12846.82 714
12847.89 694
12848.96 691
12850.03 693
12851.10 699
12852.18 664
12853.25 685
12854.32 668
12855.39 664
12856.46 678
12857.53 671
12858.60 672
12859.67 669
12860.74 664
12861.81 693
12862.88 657
12863.96 645
12865.03 657
12866.10 648
12867.17 649
12868.24 666
12869.31 634
12870.38 672
12871.45 624
12872.53 639
12873.60 643
12874.67 647
12875.74 608
12876.81 611
12877.88 628
12878.96 642
12880.03 600
12881.10 600
12882.17 610
12883.24 619
12884.31 611
12885.39 615
12886.46 609
12887.53 580
12888.60 591
12889.68 590
12890.75 582
12891.82 572
12892.89 570
12893.96 582
12895.04 606
12896.11 588
12897.18 577
12898.25 553
12899.33 576
12900.40 546
12901.47 557
12902.54 570
12903.62 526
12904.69 561
12905.76 550
12906.84 523
12907.91 528
12908.98 531
12910.06 541
12911.13 536
12912.20 512
12913.27 524
12914.35 535
12915.42 521
12916.49 519
12917.57 530
12918.64 549
12919.71 528
12920.79 549
12921.86 525
12922.94 518
12924.01 507
12925.08 498
12926.16 501
12927.23 502
12928.30 513
12929.38 511
12930.45 512
12931.53 514
12932.60 493
12933.67 502
12934.75 519
12935.82 504
12936.90 513
12937.97 507
12939.04 516
12940.12 499
12941.19 475
12942.27 497
12943.34 506
12944.42 470
12945.49 487
12946.56 474
12947.64 456
12948.71 453
12949.79 471
12950.86 458
12951.94 466
12953.01 490
12954.09 478
12955.16 466
12956.24 473
12957.31 461
12958.39 470
12959.46 468
12960.54 459
12961.61 463
12962.69 472
12963.76 481
12964.84 464
12965.91 465
12966.99 489
12968.07 495
12969.14 469
12970.22 459
12971.29 439
12972.37 468
12973.44 434
12974.52 457
12975.59 479
12976.67 488
12977.75 493
12978.82 492
12979.90 485
12980.97 437
12982.05 440
12983.13 452
12984.20 466
12985.28 457
12986.35 441
12987.43 476
12988.51 459
12989.58 466
12990.66 441
12991.74 446
12992.81 445
12993.89 452
12994.97 464
12996.04 441
12997.12 453
12998.20 454
12999.27 435
13000.35 430
13001.43 449
13002.50 441
13003.58 446
13004.66 444
13005.73 445
13006.81 452
13007.89 448
13008.97 435
13010.04 450
13011.12 449
13012.20 432
13013.27 414
13014.35 430
13015.43 431
13016.51 451
13017.58 436
13018.66 454
13019.74 468
13020.82 448
13021.89 419
13022.97 435
13024.05 441
13025.13 432
13026.21 423
13027.28 413
13028.36 452
13029.44 417
13030.52 422
13031.60 427
13032.67 450
13033.75 429
13034.83 440
13035.91 431
13036.99 426
13038.07 427
13039.14 423
13040.22 422
13041.30 429
13042.38 453
13043.46 410
13044.54 430
13045.62 451
13046.69 421
13047.77 415
13048.85 442
13049.93 428
13051.01 435
13052.09 407
13053.17 419
13054.25 446
13055.33 425
13056.40 439
13057.48 416
13058.56 413
13059.64 404
13060.72 418
13061.80 408
13062.88 409
13063.96 413
13065.04 417
13066.12 421
13067.20 403
13068.28 424
13069.36 437
13070.44 403
13071.52 395
13072.60 395
13073.68 419
13074.76 430
13075.84 423
13076.92 419
13078.00 422
13079.08 423
13080.16 426
13081.24 414
13082.32 403
13083.40 417
13084.48 418
13085.56 423
13086.64 430
13087.72 424
13088.80 429
13089.88 433
13090.96 436
13092.04 420
13093.12 424
13094.20 413
13095.28 420
13096.36 410
13097.44 395
13098.52 421
13099.61 412
13100.69 430
13101.77 410
13102.85 408
13103.93 405
13105.01 409
13106.09 430
13107.17 394
13108.25 416
13109.34 438
13110.42 441
13111.50 422
13112.58 431
13113.66 440
13114.74 432
13115.82 421
13116.91 425
13117.99 440
13119.07 419
13120.15 421
13121.23 432
13122.31 440
13123.40 450
13124.48 425
13125.56 456
13126.64 462
13127.72 439
13128.81 421
13129.89 419
13130.97 423
13132.05 424
13133.14 446
13134.22 452
13135.30 435
13136.38 415
13137.47 404
13138.55 428
13139.63 436
13140.71 451
13141.80 435
13142.88 439
13143.96 446
13145.04 466
13146.13 449
13147.21 437
13148.29 433
13149.38 431
13150.46 443
13151.54 437
13152.62 433
13153.71 436
13154.79 436
13155.87 441
13156.96 427
13158.04 450
13159.12 446
13160.21 435
13161.29 423
13162.37 432
13163.46 429
13164.54 459
13165.62 475
13166.71 463
13167.79 450
13168.88 449
13169.96 460
13171.04 453
13172.13 461
13173.21 426
13174.30 429
13175.38 439
13176.46 427
13177.55 431
13178.63 439
13179.72 444
13180.80 449
13181.88 433
13182.97 454
13184.05 440
13185.14 439
13186.22 464
13187.31 442
13188.39 450
13189.48 457
13190.56 458
13191.65 444
13192.73 431
13193.81 434
13194.90 450
13195.98 448
13197.07 434
13198.15 432
13199.24 451
13200.32 440
13201.41 447
13202.49 449
13203.58 436
13204.67 475
13205.75 494
13206.84 479
13207.92 473
13209.01 441
13210.09 440
13211.18 452
13212.26 450
13213.35 435
13214.43 424
13215.52 470
13216.61 459
13217.69 449
13218.78 456
13219.86 447
13220.95 455
13222.04 492
13223.12 464
13224.21 482
13225.29 462
13226.38 458
13227.47 478
13228.55 453
13229.64 461
13230.72 490
13231.81 457
13232.90 479
13233.98 510
13235.07 459
13236.16 437
13237.24 474
13238.33 475
13239.42 497
13240.50 474
13241.59 449
13242.68 487
13243.76 465
13244.85 465
13245.94 492
13247.02 488
13248.11 476
13249.20 498
13250.29 497
13251.37 492
13252.46 493
13253.55 492
13254.63 514
13255.72 510
13256.81 493
13257.90 502
13258.98 527
13260.07 497
13261.16 508
13262.25 506
13263.33 491
13264.42 510
13265.51 497
13266.60 504
13267.69 509
13268.77 480
13269.86 526
13270.95 513
13272.04 528
13273.13 550
13274.21 499
13275.30 519
13276.39 541
13277.48 515
13278.57 543
13279.65 568
13280.74 532
13281.83 559
13282.92 548
13284.01 550
13285.10 557
13286.19 551
13287.27 562
13288.36 554
13289.45 562
13290.54 570
13291.63 556
13292.72 568
13293.81 561
13294.90 584
13295.98 565
13297.07 592
13298.16 580
13299.25 560
13300.34 569
13301.43 581
13302.52 561
13303.61 593
13304.70 597
13305.79 603
13306.88 596
13307.97 613
13309.06 616
13310.15 608
13311.24 587
13312.32 601
13313.41 591
13314.50 605
13315.59 581
13316.68 612
13317.77 607
13318.86 600
13319.95 591
13321.04 588
13322.13 609
13323.22 632
13324.31 624
13325.40 606
13326.49 620
13327.58 618
13328.68 608
13329.77 630
13330.86 627
13331.95 643
13333.04 658
13334.13 633
13335.22 628
13336.31 658
13337.40 655
13338.49 639
13339.58 628
13340.67 652
13341.76 702
13342.85 682
13343.94 685
13345.04 651
13346.13 678
13347.22 681
13348.31 689
13349.40 695
13350.49 658
13351.58 662
13352.67 681
13353.77 684
13354.86 691
13355.95 698
13357.04 665
13358.13 685
13359.22 701
13360.31 713
13361.41 726
13362.50 717
13363.59 721
13364.68 733
13365.77 762
13366.87 704
13367.96 741
13369.05 755
13370.14 722
13371.23 748
13372.33 767
13373.42 756
13374.51 722
13375.60 726
13376.69 715
13377.79 731
13378.88 720
13379.97 723
13381.06 703
13382.16 718
13383.25 717
13384.34 686
13385.43 684
13386.53 699
13387.62 679
13388.71 675
13389.81 654
13390.90 628
13391.99 641
13393.08 640
13394.18 652
13395.27 662
13396.36 647
13397.46 651
13398.55 649
13399.64 622
13400.74 644
13401.83 640
13402.92 628
13404.02 623
13405.11 621
13406.20 630
13407.30 643
13408.39 634
13409.48 653
13410.58 655
13411.67 676
13412.77 626
13413.86 609
13414.95 639
13416.05 639
13417.14 631
13418.23 647
13419.33 619
13420.42 609
13421.52 637
13422.61 617
13423.71 615
13424.80 605
13425.89 644
13426.99 640
13428.08 625
13429.18 643
13430.27 625
13431.37 636
13432.46 620
13433.56 659
13434.65 620
13435.74 624
13436.84 644
13437.93 635
13439.03 612
13440.12 627
13441.22 661
13442.31 648
13443.41 635
13444.50 625
13445.60 631
13446.69 655
13447.79 676
13448.88 657
13449.98 663
13451.08 664
13452.17 679
13453.27 692
13454.36 670
13455.46 689
13456.55 669
13457.65 683
13458.74 687
13459.84 655
13460.94 657
13462.03 703
13463.13 681
13464.22 707
13465.32 697
13466.41 698
13467.51 683
13468.61 688
13469.70 666
13470.80 696
13471.90 698
13472.99 726
13474.09 704
13475.18 698
13476.28 704
13477.38 720
13478.47 762
13479.57 729
13480.67 762
13481.76 736
13482.86 752
13483.96 733
13485.05 742
13486.15 706
13487.25 734
13488.34 753
13489.44 728
13490.54 734
13491.63 738
13492.73 777
13493.83 787
13494.93 795
13496.02 756
13497.12 791
13498.22 769
13499.31 808
13500.41 803
13501.51 808
13502.61 793
13503.70 832
13504.80 834
13505.90 827
13507.00 806
13508.09 802
13509.19 790
13510.29 796
13511.39 819
13512.49 818
13513.58 815
13514.68 792
13515.78 800
13516.88 791
13517.98 804
13519.07 789
13520.17 771
13521.27 791
13522.37 770
13523.47 763
13524.57 749
13525.66 776
13526.76 756
13527.86 736
13528.96 738
13530.06 715
13531.16 772
13532.25 739
13533.35 683
13534.45 719
13535.55 679
13536.65 719
13537.75 721
13538.85 721
13539.95 707
13541.05 675
13542.14 678
13543.24 709
13544.34 688
13545.44 651
13546.54 646
13547.64 651
13548.74 674
13549.84 630
13550.94 660
13552.04 683
13553.14 661
13554.24 627
13555.34 656
13556.44 650
13557.54 619
13558.64 644
13559.74 617
13560.84 621
13561.94 650
13563.04 622
13564.13 619
13565.23 629
13566.34 646
13567.44 655
13568.54 632
13569.64 638
13570.74 623
13571.84 639
13572.94 638
13574.04 624
13575.14 620
13576.24 627
13577.34 650
13578.44 658
13579.54 605
13580.64 623
13581.74 632
13582.84 648
13583.94 658
13585.04 629
13586.14 658
13587.24 648
13588.35 647
13589.45 613
13590.55 619
13591.65 651
13592.75 671
13593.85 614
13594.95 650
13596.05 628
13597.15 668
13598.26 642
13599.36 653
13600.46 653
13601.56 635
13602.66 627
13603.76 621
13604.86 641
13605.97 641
13607.07 637
13608.17 635
13609.27 665
13610.37 678
13611.47 672
13612.58 641
13613.68 631
13614.78 626
13615.88 627
13616.98 616
13618.09 610
13619.19 625
13620.29 634
13621.39 651
13622.50 642
13623.60 642
13624.70 642
13625.80 660
13626.91 632
13628.01 659
13629.11 641
13630.21 652
13631.32 635
13632.42 674
13633.52 629
13634.62 625
13635.73 672
13636.83 651
13637.93 680
13639.04 657
13640.14 636
13641.24 632
13642.35 659
13643.45 661
13644.55 695
13645.65 654
13646.76 643
13647.86 657
13648.96 639
13650.07 658
13651.17 679
13652.28 676
13653.38 662
13654.48 660
13655.59 647
13656.69 634
13657.79 648
13658.90 682
13660.00 684
13661.11 643
13662.21 638
13663.31 652
13664.42 652
13665.52 669
13666.63 642
13667.73 651
13668.83 633
13669.94 638
13671.04 644
13672.15 625
13673.25 670
13674.36 651
13675.46 656
13676.56 639
13677.67 638
13678.77 616
13679.88 634
13680.98 651
13682.09 658
13683.19 656
13684.30 670
13685.40 681
13686.51 644
13687.61 658
13688.72 657
13689.82 702
13690.93 666
13692.03 651
13693.14 668
13694.24 642
13695.35 662
13696.45 665
13697.56 703
13698.66 664
13699.77 687
13700.87 715
13701.98 693
13703.09 682
13704.19 686
13705.30 681
13706.40 677
13707.51 704
13708.61 693
13709.72 703
13710.83 702
13711.93 730
13713.04 712
13714.14 710
13715.25 696
13716.36 695
13717.46 693
13718.57 717
13719.67 740
13720.78 747
13721.89 715
13722.99 742
13724.10 762
13725.21 764
13726.31 722
13727.42 776
13728.53 753
13729.63 766
13730.74 771
13731.85 766
13732.95 773
13734.06 765
13735.17 779
13736.27 766
13737.38 761
13738.49 781
13739.59 809
13740.70 820
13741.81 823
13742.92 804
13744.02 836
13745.13 867
13746.24 858
13747.35 861
13748.45 887
13749.56 881
13750.67 904
13751.78 866
13752.88 883
13753.99 904
13755.10 954
13756.21 969
13757.31 917
13758.42 972
13759.53 1006
13760.64 1020
13761.75 1029
13762.85 981
13763.96 1040
13765.07 1060
13766.18 1041
13767.29 1075
13768.39 1046
13769.50 1087
13770.61 1102
13771.72 1092
13772.83 1130
13773.94 1121
13775.04 1117
13776.15 1091
13777.26 1103
13778.37 1102
13779.48 1044
13780.59 1004
13781.70 1045
13782.80 1044
13783.91 1030
13785.02 1017
13786.13 978
13787.24 940
13788.35 954
13789.46 955
13790.57 938
13791.68 889
13792.79 891
13793.90 880
13795.00 859
13796.11 858
13797.22 814
13798.33 834
13799.44 840
13800.55 816
13801.66 843
13802.77 810
13803.88 780
13804.99 788
13806.10 832
13807.21 847
13808.32 801
13809.43 766
13810.54 766
13811.65 785
13812.76 802
13813.87 769
13814.98 782
13816.09 758
13817.20 746
13818.31 750
13819.42 787
13820.53 763
13821.64 763
13822.75 744
13823.86 730
13824.97 731
13826.08 742
13827.19 741
13828.30 745
13829.41 761
13830.53 730
13831.64 713
13832.75 727
13833.86 735
13834.97 728
13836.08 719
13837.19 739
13838.30 759
13839.41 742
13840.52 708
13841.64 717
13842.75 719
13843.86 716
13844.97 691
13846.08 685
13847.19 737
13848.30 732
13849.41 734
13850.53 714
13851.64 699
13852.75 717
13853.86 706
13854.97 675
13856.08 717
13857.20 687
13858.31 707
13859.42 706
13860.53 715
13861.64 710
13862.76 699
13863.87 705
13864.98 721
13866.09 709
13867.20 705
13868.32 701
13869.43 724
13870.54 712
13871.65 680
13872.77 699
13873.88 700
13874.99 732
13876.10 731
13877.22 714
13878.33 717
13879.44 742
13880.55 762
13881.67 713
13882.78 746
13883.89 712
13885.01 734
13886.12 757
13887.23 756
13888.34 726
13889.46 738
13890.57 758
13891.68 760
13892.80 738
13893.91 746
13895.02 790
13896.14 822
13897.25 814
13898.36 793
13899.48 750
13900.59 786
13901.70 766
13902.82 779
13903.93 783
13905.05 775
13906.16 797
13907.27 798
13908.39 781
13909.50 788
13910.61 772
13911.73 766
13912.84 754
13913.96 740
13915.07 721
13916.19 709
13917.30 678
13918.41 685
13919.53 675
13920.64 660
13921.76 680
13922.87 689
13923.99 670
13925.10 667
13926.21 677
13927.33 677
13928.44 638
13929.56 645
13930.67 653
13931.79 629
13932.90 641
13934.02 640
13935.13 642
13936.25 645
13937.36 666
13938.48 636
13939.59 637
13940.71 634
13941.82 653
13942.94 669
13944.05 653
13945.17 647
13946.28 644
13947.40 644
13948.52 666
13949.63 656
13950.75 644
13951.86 626
13952.98 633
13954.09 645
13955.21 638
13956.32 616
13957.44 621
13958.56 650
13959.67 615
13960.79 635
13961.90 589
13963.02 613
13964.14 625
13965.25 589
13966.37 572
13967.48 582
13968.60 616
13969.72 592
13970.83 600
13971.95 595
13973.07 625
13974.18 623
13975.30 623
13976.42 619
13977.53 606
13978.65 595
13979.77 607
13980.88 599
13982.00 598
13983.12 611
13984.23 653
13985.35 638
13986.47 639
13987.58 613
13988.70 623
13989.82 586
13990.94 584
13992.05 594
13993.17 628
13994.29 590
13995.40 640
13996.52 603
13997.64 622
13998.76 630
13999.87 590
14000.99 588
14002.11 592
14003.23 575
14004.35 562
14005.46 601
14006.58 609
14007.70 619
14008.82 630
14009.93 600
14011.05 624
14012.17 614
14013.29 634
14014.41 654
14015.52 623
14016.64 618
14017.76 610
14018.88 620
14020.00 607
14021.12 595
14022.23 586
14023.35 612
14024.47 591
14025.59 639
14026.71 623
14027.83 629
14028.95 617
14030.06 621
14031.18 629
14032.30 569
14033.42 571
14034.54 615
14035.66 622
14036.78 615
14037.90 599
14039.02 576
14040.14 593
14041.25 636
14042.37 619
14043.49 585
14044.61 623
14045.73 632
14046.85 651
14047.97 588
14049.09 588
14050.21 632
14051.33 638
14052.45 637
14053.57 656
14054.69 633
14055.81 612
14056.93 663
14058.05 649
14059.17 631
14060.29 617
14061.41 641
14062.53 644
14063.65 662
14064.77 671
14065.89 669
14067.01 681
14068.13 672
14069.25 702
14070.37 698
14071.49 679
14072.61 695
14073.73 666
14074.85 684
14075.97 701
14077.09 725
14078.21 696
14079.33 687
14080.45 669
14081.57 724
14082.69 717
14083.82 704
14084.94 724
14086.06 726
14087.18 737
14088.30 741
14089.42 740
14090.54 718
14091.66 721
14092.78 718
14093.91 742
14095.03 748
14096.15 755
14097.27 738
14098.39 745
14099.51 746
14100.63 754
14101.76 732
14102.88 783
14104.00 751
14105.12 722
14106.24 748
14107.36 749
14108.49 742
14109.61 725
14110.73 752
14111.85 746
14112.97 722
14114.10 736
14115.22 734
14116.34 729
14117.46 727
14118.58 702
14119.71 710
14120.83 699
14121.95 666
14123.07 689
14124.20 689
14125.32 664
14126.44 665
14127.56 677
14128.69 664
14129.81 670
14130.93 666
14132.06 631
14133.18 625
14134.30 623
14135.42 656
14136.55 674
14137.67 634
14138.79 629
14139.92 608
14141.04 639
14142.16 629
14143.29 617
14144.41 640
14145.53 615
14146.66 594
14147.78 578
14148.90 597
14150.03 626
14151.15 594
14152.27 633
14153.40 599
14154.52 601
14155.64 607
14156.77 609
14157.89 639
14159.02 593
14160.14 595
14161.26 610
14162.39 626
14163.51 601
14164.64 628
14165.76 599
14166.88 598
14168.01 595
14169.13 597
14170.26 582
14171.38 616
14172.51 606
14173.63 574
14174.75 578
14175.88 605
14177.00 607
14178.13 603
14179.25 585
14180.38 571
14181.50 572
14182.63 580
14183.75 593
14184.88 610
14186.00 593
14187.13 579
14188.25 576
14189.38 588
14190.50 569
14191.63 580
14192.75 557
14193.88 558
14195.00 557
14196.13 547
14197.25 562
14198.38 568
14199.50 552
14200.63 553
14201.76 569
14202.88 538
14204.01 516
14205.13 553
14206.26 543
14207.38 544
14208.51 551
14209.64 530
14210.76 527
14211.89 551
14213.01 538
14214.14 533
14215.27 540
14216.39 521
14217.52 512
14218.64 493
14219.77 511
14220.90 512
14222.02 498
14223.15 520
14224.28 487
14225.40 499
14226.53 508
14227.66 491
14228.78 528
14229.91 479
14231.04 496
14232.16 509
14233.29 499
14234.42 498
14235.54 499
14236.67 492
14237.80 511
14238.92 492
14240.05 483
14241.18 488
14242.31 472
14243.43 487
14244.56 495
14245.69 491
14246.82 492
14247.94 501
14249.07 477
14250.20 473
14251.33 502
14252.45 481
14253.58 467
14254.71 484
14255.84 477
14256.96 505
14258.09 511
14259.22 480
14260.35 480
14261.47 464
14262.60 468
14263.73 478
14264.86 486
14265.99 470
14267.12 474
14268.24 450
14269.37 462
14270.50 483
14271.63 454
14272.76 479
14273.89 465
14275.01 465
14276.14 452
14277.27 463
14278.40 446
14279.53 467
14280.66 447
14281.79 445
14282.91 447
14284.04 444
14285.17 485
14286.30 451
14287.43 482
14288.56 457
14289.69 450
14290.82 453
14291.95 439
14293.08 436
14294.20 431
14295.33 410
14296.46 424
14297.59 439
14298.72 431
14299.85 437
14300.98 446
14302.11 436
14303.24 444
14304.37 432
14305.50 425
14306.63 423
14307.76 460
14308.89 440
14310.02 432
14311.15 420
14312.28 425
14313.41 419
14314.54 434
14315.67 434
14316.80 440
14317.93 422
14319.06 427
14320.19 411
14321.32 416
14322.45 429
14323.58 440
14324.71 427
14325.84 424
14326.97 420
14328.10 431
14329.23 411
14330.36 430
14331.49 443
14332.62 409
14333.76 426
14334.89 395
14336.02 403
14337.15 435
14338.28 433
14339.41 415
14340.54 436
14341.67 433
14342.80 410
14343.93 407
14345.07 418
14346.20 424
14347.33 407
14348.46 421
14349.59 416
14350.72 401
14351.85 419
14352.99 415
14354.12 443
14355.25 413
14356.38 403
14357.51 417
14358.64 428
14359.78 405
14360.91 418
14362.04 424
14363.17 409
14364.30 411
14365.44 402
14366.57 379
14367.70 412
14368.83 428
14369.96 422
14371.10 432
14372.23 394
14373.36 445
14374.49 426
14375.63 420
14376.76 396
14377.89 408
14379.02 396
14380.16 409
14381.29 383
14382.42 405
14383.55 388
14384.69 402
14385.82 411
14386.95 387
14388.09 422
14389.22 430
14390.35 400
14391.49 408
14392.62 418
14393.75 420
14394.89 411
14396.02 412
14397.15 432
14398.28 426
14399.42 408
14400.55 435
14401.69 411
14402.82 406
14403.95 419
14405.09 430
14406.22 421
14407.35 421
14408.49 435
14409.62 451
14410.75 420
14411.89 428
14413.02 428
14414.16 421
14415.29 442
14416.42 455
14417.56 436
14418.69 437
14419.83 469
14420.96 430
14422.10 463
14423.23 436
14424.36 460
14425.50 446
14426.63 431
14427.77 459
14428.90 444
14430.04 492
14431.17 449
14432.31 477
14433.44 466
14434.58 446
14435.71 470
14436.85 463
14437.98 458
14439.12 454
14440.25 488
14441.39 486
14442.52 462
14443.66 486
14444.79 484
14445.93 481
14447.06 473
14448.20 467
14449.33 484
14450.47 474
14451.60 481
14452.74 507
14453.87 482
14455.01 473
14456.14 485
14457.28 504
14458.42 486
14459.55 466
14460.69 489
14461.82 490
14462.96 503
14464.10 533
14465.23 486
14466.37 516
14467.50 518
14468.64 522
14469.78 500
14470.91 491
14472.05 511
14473.18 538
14474.32 538
14475.46 511
14476.59 524
14477.73 539
14478.87 520
14480.00 524
14481.14 525
14482.28 539
14483.41 559
14484.55 539
14485.69 518
14486.82 534
14487.96 533
14489.10 502
14490.23 549
14491.37 540
14492.51 513
14493.65 479
14494.78 510
14495.92 525
14497.06 517
14498.19 528
14499.33 520
14500.47 527
14501.61 509
14502.74 501
14503.88 528
14505.02 547
14506.16 509
14507.29 511
14508.43 520
14509.57 499
14510.71 517
14511.85 512
14512.98 495
14514.12 507
14515.26 534
14516.40 507
14517.54 503
14518.67 510
14519.81 502
14520.95 494
14522.09 483
14523.23 508
14524.36 516
14525.50 469
14526.64 469
14527.78 462
14528.92 483
14530.06 485
14531.19 484
14532.33 471
14533.47 479
14534.61 436
14535.75 461
14536.89 471
14538.03 477
14539.17 465
14540.31 471
14541.44 466
14542.58 457
14543.72 456
14544.86 459
14546.00 470
14547.14 468
14548.28 453
14549.42 457
14550.56 451
14551.70 489
14552.84 488
14553.98 455
14555.12 456
14556.25 475
14557.39 473
14558.53 474
14559.67 443
14560.81 460
14561.95 487
14563.09 473
14564.23 455
14565.37 437
14566.51 430
14567.65 470
14568.79 459
14569.93 439
14571.07 471
14572.21 454
14573.35 453
14574.49 459
14575.63 421
14576.77 445
14577.92 471
14579.06 458
14580.20 482
14581.34 480
14582.48 470
14583.62 451
14584.76 456
14585.90 465
14587.04 470
14588.18 459
14589.32 460
14590.46 490
14591.60 456
14592.74 450
14593.89 468
14595.03 442
14596.17 473
14597.31 488
14598.45 488
14599.59 493
14600.73 476
14601.87 491
14603.02 490
14604.16 489
14605.30 495
14606.44 509
14607.58 483
14608.72 478
14609.86 492
14611.01 473
14612.15 479
14613.29 504
14614.43 510
14615.57 506
14616.72 482
14617.86 474
14619.00 517
14620.14 487
14621.28 505
14622.43 514
14623.57 535
14624.71 533
14625.85 551
14627.00 519
14628.14 507
14629.28 509
14630.42 525
14631.56 555
14632.71 565
14633.85 549
14634.99 534
14636.14 551
14637.28 549
14638.42 560
14639.56 563
14640.71 538
14641.85 542
14642.99 566
14644.14 559
14645.28 544
14646.42 549
14647.56 542
14648.71 560
14649.85 540
14650.99 557
14652.14 526
14653.28 514
14654.42 493
14655.57 488
14656.71 494
14657.85 487
14659.00 491
14660.14 481
14661.29 467
14662.43 446
14663.57 421
14664.72 449
14665.86 437
14667.00 456
14668.15 426
14669.29 426
14670.44 416
14671.58 450
14672.73 441
14673.87 442
14675.01 423
14676.16 424
14677.30 422
14678.45 417
14679.59 434
14680.74 410
14681.88 412
14683.02 414
14684.17 414
14685.31 404
14686.46 407
14687.60 411
14688.75 433
14689.89 401
14691.04 398
14692.18 399
14693.33 393
14694.47 376
14695.62 395
14696.76 374
14697.91 377
14699.05 386
14700.20 357
14701.34 378
14702.49 389
14703.63 383
14704.78 388
14705.92 374
14707.07 382
14708.22 386
14709.36 391
14710.51 380
14711.65 380
14712.80 390
14713.94 380
14715.09 360
14716.23 361
14717.38 341
14718.53 357
14719.67 361
14720.82 356
14721.96 348
14723.11 349
14724.26 384
14725.40 372
14726.55 364
14727.70 367
14728.84 372
14729.99 390
14731.13 351
14732.28 364
14733.43 361
14734.57 361
14735.72 360
14736.87 377
14738.01 345
14739.16 357
14740.31 379
14741.45 361
14742.60 342
14743.75 343
14744.89 373
14746.04 391
14747.19 385
14748.34 351
14749.48 341
14750.63 338
14751.78 381
14752.92 350
14754.07 344
14755.22 340
14756.37 362
14757.51 357
14758.66 352
14759.81 337
14760.96 367
14762.10 344
14763.25 332
14764.40 358
14765.55 358
14766.70 312
14767.84 330
14768.99 342
14770.14 343
14771.29 341
14772.43 336
14773.58 340
14774.73 326
14775.88 326
14777.03 315
14778.18 328
14779.32 333
14780.47 331
14781.62 352
14782.77 323
14783.92 339
14785.07 302
14786.21 320
14787.36 345
14788.51 310
14789.66 301
14790.81 320
14791.96 316
14793.11 307
14794.26 306
14795.40 317
14796.55 312
14797.70 330
14798.85 314
14800.00 320
14801.15 311
14802.30 306
14803.45 306
14804.60 324
14805.75 306
14806.90 310
14808.05 325
14809.19 309
14810.34 282
14811.49 288
14812.64 287
14813.79 298
14814.94 299
14816.09 320
14817.24 291
14818.39 294
14819.54 310
14820.69 310
14821.84 322
14822.99 333
14824.14 304
14825.29 289
14826.44 278
14827.59 320
14828.74 299
14829.89 291
14831.04 298
14832.19 281
14833.34 293
14834.49 302
14835.64 268
14836.79 272
14837.95 273
14839.10 272
14840.25 296
14841.40 283
14842.55 314
14843.70 278
14844.85 286
14846.00 276
14847.15 296
14848.30 280
14849.45 288
14850.60 281
14851.76 278
14852.91 279
14854.06 273
14855.21 262
14856.36 278
14857.51 297
14858.66 274
14859.81 277
14860.97 275
14862.12 255
14863.27 283
14864.42 294
14865.57 280
14866.72 302
14867.88 268
14869.03 273
14870.18 276
14871.33 250
14872.48 262
14873.64 280
14874.79 285
14875.94 270
14877.09 287
14878.24 284
14879.40 283
14880.55 274
14881.70 274
14882.85 272
14884.00 297
14885.16 279
14886.31 273
14887.46 296
14888.61 265
14889.77 272
14890.92 266
14892.07 245
14893.23 277
14894.38 267
14895.53 282
14896.68 268
14897.84 280
14898.99 279
14900.14 259
14901.30 279
14902.45 284
14903.60 275
14904.75 260
14905.91 274
14907.06 296
14908.21 266
14909.37 267
14910.52 255
14911.67 285
14912.83 269
14913.98 272
14915.14 258
14916.29 262
14917.44 283
14918.60 250
14919.75 248
14920.90 255
14922.06 266
14923.21 272
14924.37 267
14925.52 267
14926.67 258
14927.83 278
14928.98 288
14930.14 272
14931.29 250
14932.44 266
14933.60 280
14934.75 256
14935.91 273
14937.06 269
14938.22 267
14939.37 270
14940.52 277
14941.68 255
14942.83 273
14943.99 252
14945.14 266
14946.30 278
14947.45 263
14948.61 258
14949.76 269
14950.92 268
14952.07 266
14953.23 291
14954.38 270
14955.54 283
14956.69 288
14957.85 281
14959.00 266
14960.16 266
14961.31 265
14962.47 269
14963.62 260
14964.78 269
14965.94 261
14967.09 283
14968.25 273
14969.40 300
14970.56 271
14971.71 278
14972.87 275
14974.03 274
14975.18 269
14976.34 257
14977.49 259
14978.65 272
14979.81 265
14980.96 268
14982.12 278
14983.27 271
14984.43 273
14985.59 268
14986.74 253
14987.90 294
14989.06 271
14990.21 270
14991.37 261
14992.53 257
14993.68 270
14994.84 253
14996.00 266
14997.15 249
14998.31 259
14999.47 258
15000.62 293
15001.78 262
15002.94 272
15004.09 280
15005.25 279
15006.41 254
15007.56 262
15008.72 259
15009.88 256
15011.04 258
15012.19 258
15013.35 243
15014.51 264
15015.67 272
15016.82 267
15017.98 263
15019.14 241
15020.30 232
15021.45 248
15022.61 253
15023.77 251
15024.93 261
15026.08 250
15027.24 282
15028.40 244
15029.56 244
15030.72 238
15031.87 247
15033.03 247
15034.19 250
15035.35 246
15036.51 245
15037.67 260
15038.82 261
15039.98 251
15041.14 265
15042.30 275
15043.46 255
15044.62 243
15045.78 257
15046.93 243
15048.09 275
15049.25 271
15050.41 242
15051.57 243
15052.73 256
15053.89 240
15055.05 235
15056.20 240
15057.36 267
15058.52 247
15059.68 253
15060.84 254
15062.00 256
15063.16 247
15064.32 259
15065.48 260
15066.64 246
15067.80 244
15068.96 255
15070.12 253
15071.28 239
15072.44 250
15073.60 285
15074.76 266
15075.91 244
15077.07 257
15078.23 265
15079.39 250
15080.55 266
15081.71 265
15082.87 254
15084.03 241
15085.19 262
15086.35 272
15087.51 246
15088.68 254
15089.84 265
15091.00 246
15092.16 239
15093.32 260
15094.48 272
15095.64 251
15096.80 270
15097.96 268
15099.12 271
15100.28 254
15101.44 258
15102.60 272
15103.76 261
15104.92 268
15106.08 267
15107.25 257
15108.41 248
15109.57 245
15110.73 276
15111.89 264
15113.05 240
15114.21 259
15115.37 279
15116.54 287
15117.70 284
15118.86 228
15120.02 248
15121.18 252
15122.34 259
15123.50 256
15124.67 265
15125.83 281
15126.99 271
15128.15 264
15129.31 248
15130.47 254
15131.64 280
15132.80 263
15133.96 290
15135.12 274
15136.28 270
15137.45 270
15138.61 273
15139.77 259
15140.93 281
15142.10 275
15143.26 279
15144.42 284
15145.58 257
15146.75 294
15147.91 273
15149.07 286
15150.23 257
15151.40 254
15152.56 275
15153.72 288
15154.88 277
15156.05 264
15157.21 284
15158.37 280
15159.54 291
15160.70 321
15161.86 284
15163.03 304
15164.19 325
15165.35 302
15166.52 294
15167.68 317
15168.84 290
15170.01 307
15171.17 290
15172.33 284
15173.50 295
15174.66 290
15175.82 319
15176.99 300
15178.15 290
15179.31 295
15180.48 306
15181.64 299
15182.81 307
15183.97 299
15185.13 280
15186.30 303
15187.46 318
15188.63 307
15189.79 289
15190.95 315
15192.12 300
15193.28 311
15194.45 333
15195.61 329
15196.78 334
15197.94 303
15199.10 302
15200.27 293
15201.43 324
15202.60 287
15203.76 322
15204.93 308
15206.09 310
15207.26 299
15208.42 309
15209.59 318
15210.75 318
15211.92 321
15213.08 339
15214.25 341
15215.41 330
15216.58 321
15217.74 335
15218.91 318
15220.07 327
15221.24 316
15222.40 334
15223.57 343
15224.74 328
15225.90 341
15227.07 361
15228.23 358
15229.40 356
15230.56 332
15231.73 341
15232.89 376
15234.06 363
15235.23 360
15236.39 366
15237.56 358
15238.72 372
15239.89 363
15241.06 385
15242.22 368
15243.39 372
15244.56 365
15245.72 358
15246.89 354
15248.05 360
15249.22 356
15250.39 344
15251.55 367
15252.72 384
15253.89 353
15255.05 360
15256.22 349
15257.39 345
15258.55 352
15259.72 339
15260.89 343
15262.05 336
15263.22 323
15264.39 338
15265.56 328
15266.72 359
15267.89 354
15269.06 347
15270.22 338
15271.39 318
15272.56 326
15273.73 310
15274.89 318
15276.06 319
15277.23 339
15278.40 312
15279.56 341
15280.73 342
15281.90 326
15283.07 324
15284.23 321
15285.40 326
15286.57 324
15287.74 336
15288.91 333
15290.07 313
15291.24 336
15292.41 305
15293.58 326
15294.75 298
15295.92 323
15297.08 333
15298.25 326
15299.42 320
15300.59 309
15301.76 309
15302.93 313
15304.09 313
15305.26 323
15306.43 312
15307.60 329
15308.77 303
15309.94 306
15311.11 329
15312.28 322
15313.44 320
15314.61 325
15315.78 316
15316.95 337
15318.12 324
15319.29 323
15320.46 313
15321.63 338
15322.80 331
15323.97 338
15325.14 324
15326.30 304
15327.47 306
15328.64 335
15329.81 333
15330.98 321
15332.15 342
15333.32 318
15334.49 315
15335.66 318
15336.83 329
15338.00 307
15339.17 334
15340.34 345
15341.51 330
15342.68 323
15343.85 321
15345.02 300
15346.19 335
15347.36 354
15348.53 360
15349.70 348
15350.87 312
15352.04 341
15353.21 355
15354.38 329
15355.55 362
15356.72 345
15357.90 333
15359.07 363
15360.24 346
15361.41 347
15362.58 352
15363.75 332
15364.92 352
15366.09 347
15367.26 355
15368.43 367
15369.60 365
15370.77 347
15371.95 347
15373.12 363
15374.29 337
15375.46 354
15376.63 351
15377.80 378
15378.97 358
15380.15 355
15381.32 356
15382.49 369
15383.66 368
15384.83 391
15386.00 373
15387.17 358
15388.35 366
15389.52 357
15390.69 362
15391.86 345
15393.03 351
15394.21 355
15395.38 353
15396.55 362
15397.72 360
15398.89 351
15400.07 366
15401.24 369
15402.41 356
15403.58 357
15404.76 351
15405.93 357
15407.10 344
15408.27 335
15409.45 331
15410.62 337
15411.79 334
15412.96 331
15414.14 337
15415.31 328
15416.48 335
15417.66 317
15418.83 321
15420.00 339
15421.17 324
15422.35 306
15423.52 299
15424.69 327
15425.87 331
15427.04 313
15428.21 314
15429.39 304
15430.56 311
15431.73 308
15432.91 328
15434.08 309
15435.25 309
15436.43 301
15437.60 315
15438.77 307
15439.95 310
15441.12 297
15442.30 302
15443.47 292
15444.64 311
15445.82 287
15446.99 289
15448.17 314
15449.34 312
15450.51 308
15451.69 300
15452.86 313
15454.04 312
15455.21 313
15456.39 317
15457.56 299
15458.73 299
15459.91 298
15461.08 296
15462.26 309
15463.43 294
15464.61 296
15465.78 300
15466.96 300
15468.13 304
15469.31 286
15470.48 281
15471.66 295
15472.83 298
15474.01 288
15475.18 296
15476.36 281
15477.53 314
15478.71 324
15479.88 281
15481.06 294
15482.23 305
15483.41 292
15484.58 298
15485.76 283
15486.93 287
15488.11 295
15489.29 298
15490.46 295
15491.64 294
15492.81 293
15493.99 287
15495.16 302
15496.34 297
15497.52 307
15498.69 296
15499.87 305
15501.04 321
15502.22 297
15503.40 281
15504.57 298
15505.75 305
15506.92 302
15508.10 291
15509.28 290
15510.45 303
15511.63 289
15512.81 298
15513.98 311
15515.16 316
15516.34 320
15517.51 290
15518.69 304
15519.87 300
15521.04 318
15522.22 309
15523.40 320
15524.57 314
15525.75 294
15526.93 311
15528.11 310
15529.28 289
15530.46 283
15531.64 308
15532.81 329
15533.99 319
15535.17 303
15536.35 280
15537.52 300
15538.70 310
15539.88 339
15541.06 315
15542.23 287
15543.41 305
15544.59 312
15545.77 297
15546.95 319
15548.12 324
15549.30 321
15550.48 320
15551.66 317
15552.83 312
15554.01 311
15555.19 312
15556.37 299
15557.55 307
15558.73 305
15559.90 311
15561.08 337
15562.26 326
15563.44 326
15564.62 310
15565.80 331
15566.97 327
15568.15 343
15569.33 344
15570.51 328
15571.69 333
15572.87 331
15574.05 335
15575.23 351
15576.40 338
15577.58 348
15578.76 359
15579.94 341
15581.12 348
15582.30 327
15583.48 354
15584.66 337
15585.84 351
15587.02 335
15588.20 339
15589.38 344
15590.56 331
15591.73 373
15592.91 371
15594.09 363
15595.27 355
15596.45 376
15597.63 370
15598.81 334
15599.99 362
15601.17 368
15602.35 390
15603.53 383
15604.71 392
15605.89 353
15607.07 390
15608.25 385
15609.43 380
15610.61 376
15611.79 395
15612.97 416
15614.15 379
15615.33 393
15616.51 386
15617.69 395
15618.88 395
15620.06 395
15621.24 402
15622.42 410
15623.60 403
15624.78 418
15625.96 412
15627.14 400
15628.32 413
15629.50 391
15630.68 423
15631.86 432
15633.05 404
15634.23 419
15635.41 424
15636.59 432
15637.77 412
15638.95 435
15640.13 426
15641.31 442
15642.50 430
15643.68 407
15644.86 444
15646.04 452
15647.22 447
15648.40 457
15649.58 451
15650.77 449
15651.95 421
15653.13 445
15654.31 434
15655.49 423
15656.68 447
15657.86 469
15659.04 454
15660.22 449
15661.40 462
15662.59 474
15663.77 453
15664.95 465
15666.13 462
15667.32 491
15668.50 454
15669.68 461
15670.86 471
15672.05 457
15673.23 467
15674.41 462
15675.59 464
15676.78 461
15677.96 450
15679.14 443
15680.32 444
15681.51 463
15682.69 472
15683.87 467
15685.06 467
15686.24 466
15687.42 462
15688.61 481
15689.79 477
15690.97 459
15692.16 448
15693.34 462
15694.52 421
15695.71 422
15696.89 443
15698.07 456
15699.26 459
15700.44 469
15701.62 464
15702.81 458
15703.99 438
15705.17 434
15706.36 467
15707.54 446
15708.73 476
15709.91 493
15711.09 444
15712.28 446
15713.46 461
15714.65 491
15715.83 465
15717.02 487
15718.20 454
15719.38 457
15720.57 469
15721.75 480
15722.94 452
15724.12 466
15725.31 470
15726.49 466
15727.68 483
15728.86 491
15730.04 478
15731.23 489
15732.41 485
15733.60 466
15734.78 489
15735.97 479
15737.15 479
15738.34 487
15739.52 473
15740.71 489
15741.89 500
15743.08 489
15744.27 472
15745.45 494
15746.64 488
15747.82 519
15749.01 512
15750.19 518
15751.38 522
15752.56 500
15753.75 512
15754.93 513
15756.12 517
15757.31 524
15758.49 530
15759.68 506
15760.86 504
15762.05 523
15763.24 515
15764.42 527
15765.61 542
15766.79 542
15767.98 551
15769.17 542
15770.35 521
15771.54 516
15772.72 545
15773.91 533
15775.10 553
15776.28 519
15777.47 532
15778.66 493
15779.84 483
15781.03 533
15782.22 502
15783.40 497
15784.59 506
15785.78 474
15786.96 468
15788.15 479
15789.34 493
15790.53 483
15791.71 501
15792.90 467
15794.09 490
15795.27 484
15796.46 481
15797.65 441
15798.84 483
15800.02 512
15801.21 479
15802.40 462
15803.59 477
15804.77 463
15805.96 460
15807.15 472
15808.34 477
15809.52 445
15810.71 435
15811.90 423
15813.09 416
15814.28 431
15815.46 445
15816.65 435
15817.84 462
15819.03 451
15820.22 430
15821.40 471
15822.59 441
15823.78 449
15824.97 455
15826.16 450
15827.35 447
15828.53 439
15829.72 427
15830.91 439
15832.10 425
15833.29 405
15834.48 416
15835.67 435
15836.85 411
15838.04 427
15839.23 450
15840.42 428
15841.61 426
15842.80 456
15843.99 436
15845.18 433
15846.37 428
15847.55 435
15848.74 435
15849.93 411
15851.12 436
15852.31 443
15853.50 440
15854.69 421
15855.88 416
15857.07 411
15858.26 410
15859.45 419
15860.64 421
15861.83 422
15863.02 437
15864.21 444
15865.40 412
15866.59 416
15867.78 422
15868.97 415
15870.16 444
15871.35 412
15872.54 447
15873.73 427
15874.92 429
15876.11 426
15877.30 454
15878.49 450
15879.68 431
15880.87 437
15882.06 422
15883.25 416
15884.44 459
15885.63 439
15886.82 469
15888.01 453
15889.20 453
15890.39 458
15891.59 452
15892.78 441
15893.97 446
15895.16 448
15896.35 450
15897.54 472
15898.73 454
15899.92 443
15901.11 462
15902.30 475
15903.50 494
15904.69 462
15905.88 472
15907.07 458
15908.26 477
15909.45 468
15910.64 471
15911.84 476
15913.03 470
15914.22 462
15915.41 480
15916.60 498
15917.79 462
15918.99 495
15920.18 450
15921.37 482
15922.56 459
15923.75 496
15924.95 496
15926.14 500
15927.33 479
15928.52 469
15929.71 490
15930.91 459
15932.10 478
15933.29 471
15934.48 464
15935.68 456
15936.87 478
15938.06 453
15939.25 436
15940.45 467
15941.64 456
15942.83 465
15944.03 458
15945.22 457
15946.41 440
15947.60 426
15948.80 425
15949.99 464
15951.18 429
15952.38 438
15953.57 407
15954.76 412
15955.96 405
15957.15 407
15958.34 398
15959.54 390
15960.73 392
15961.92 418
15963.12 416
15964.31 375
15965.50 361
15966.70 377
15967.89 375
15969.08 387
15970.28 355
15971.47 360
15972.67 341
15973.86 353
15975.05 364
15976.25 348
15977.44 366
15978.64 348
15979.83 337
15981.02 336
15982.22 356
15983.41 344
15984.61 341
15985.80 331
15987.00 320
15988.19 352
15989.38 335
15990.58 331
15991.77 328
15992.97 329
15994.16 335
15995.36 346
15996.55 317
15997.75 328
15998.94 343
16000.14 307
16001.33 289
16002.53 299
16003.72 306
16004.92 319
16006.11 316
16007.31 304
16008.50 301
16009.70 280
16010.89 302
16012.09 318
16013.28 311
16014.48 308
16015.67 324
16016.87 334
16018.07 332
16019.26 308
16020.46 281
16021.65 308
16022.85 297
16024.04 303
16025.24 300
16026.44 300
16027.63 294
16028.83 296
16030.02 294
16031.22 321
16032.42 312
16033.61 311
16034.81 277
16036.00 294
16037.20 282
16038.40 310
16039.59 284
16040.79 295
16041.99 305
16043.18 304
16044.38 291
16045.58 282
16046.77 288
16047.97 309
16049.17 295
16050.36 290
16051.56 284
16052.76 282
16053.95 273
16055.15 268
16056.35 270
16057.54 284
16058.74 268
16059.94 284
16061.14 272
16062.33 262
16063.53 261
16064.73 255
16065.92 248
16067.12 264
16068.32 283
16069.52 291
16070.71 260
16071.91 275
16073.11 240
16074.31 240
16075.50 265
16076.70 244
16077.90 232
16079.10 271
16080.30 288
16081.49 282
16082.69 269
16083.89 253
16085.09 241
16086.29 254
16087.48 252
16088.68 256
16089.88 260
16091.08 288
16092.28 242
16093.48 264
16094.67 251
16095.87 263
16097.07 257
16098.27 260
16099.47 236
16100.67 237
16101.87 268
16103.06 273
16104.26 273
16105.46 240
16106.66 227
16107.86 244
16109.06 248
16110.26 250
16111.46 257
16112.66 264
16113.86 243
16115.05 267
16116.25 253
16117.45 240
16118.65 242
16119.85 231
16121.05 223
16122.25 221
16123.45 263
16124.65 232
16125.85 235
16127.05 248
16128.25 243
16129.45 247
16130.65 247
16131.85 248
16133.05 244
16134.25 259
16135.45 263
16136.65 254
16137.85 225
16139.05 231
16140.25 236
16141.45 239
16142.65 248
16143.85 227
16145.05 248
16146.25 238
16147.45 228
16148.65 230
16149.85 227
16151.05 221
16152.25 240
16153.45 255
16154.65 232
16155.85 218
16157.05 234
16158.25 232
16159.46 256
16160.66 240
16161.86 221
16163.06 244
16164.26 231
16165.46 248
16166.66 227
16167.86 225
16169.06 232
16170.27 217
16171.47 228
16172.67 238
16173.87 237
16175.07 219
16176.27 230
16177.47 226
16178.67 262
16179.88 229
16181.08 218
16182.28 215
16183.48 247
16184.68 232
16185.89 219
16187.09 225
16188.29 234
16189.49 228
16190.69 234
16191.90 237
16193.10 226
16194.30 214
16195.50 228
16196.70 225
16197.91 216
16199.11 208
16200.31 223
16201.51 233
16202.72 224
16203.92 226
16205.12 233
16206.32 250
16207.53 227
16208.73 240
16209.93 234
16211.13 250
16212.34 246
16213.54 244
16214.74 239
16215.95 225
16217.15 247
16218.35 229
16219.55 250
16220.76 217
16221.96 229
16223.16 230
16224.37 241
16225.57 244
16226.77 252
16227.98 242
16229.18 201
16230.38 234
16231.59 233
16232.79 256
16233.99 246
16235.20 245
16236.40 223
16237.61 227
16238.81 234
16240.01 231
16241.22 235
16242.42 231
16243.63 235
16244.83 251
16246.03 240
16247.24 249
16248.44 211
16249.65 235
16250.85 246
16252.05 237
16253.26 258
16254.46 252
16255.67 234
16256.87 245
16258.08 223
16259.28 226
16260.49 253
16261.69 240
16262.89 253
16264.10 251
16265.30 235
16266.51 252
16267.71 227
16268.92 237
16270.12 243
16271.33 253
16272.53 260
16273.74 227
16274.94 251
16276.15 234
16277.35 238
16278.56 259
16279.77 269
16280.97 276
16282.18 249
16283.38 240
16284.59 244
16285.79 243
16287.00 239
16288.20 259
16289.41 248
16290.61 251
16291.82 261
16293.03 255
16294.23 251
16295.44 234
16296.64 244
16297.85 262
16299.06 256
16300.26 247
16301.47 235
16302.67 237
16303.88 242
16305.09 238
16306.29 261
16307.50 245
16308.71 237
16309.91 247
16311.12 248
16312.33 267
16313.53 253
16314.74 231
16315.95 254
16317.15 241
16318.36 250
16319.57 238
16320.77 253
16321.98 244
16323.19 239
16324.39 270
16325.60 241
16326.81 239
16328.01 240
16329.22 250
16330.43 263
16331.64 238
16332.84 229
16334.05 242
16335.26 248
16336.47 215
16337.67 226
16338.88 235
16340.09 237
16341.30 222
16342.50 220
16343.71 223
16344.92 254
16346.13 222
16347.33 235
16348.54 219
16349.75 212
16350.96 212
16352.17 218
16353.37 220
16354.58 230
16355.79 230
16357.00 215
16358.21 221
16359.41 222
16360.62 217
16361.83 232
16363.04 238
16364.25 250
16365.46 229
16366.67 214
16367.87 214
16369.08 218
16370.29 213
16371.50 204
16372.71 217
16373.92 226
16375.13 195
16376.34 226
16377.54 210
16378.75 224
16379.96 214
16381.17 206
16382.38 204
16383.59 238
16384.80 220
16386.01 198
16387.22 203
16388.43 227
16389.64 242
16390.85 221
16392.05 237
16393.26 219
16394.47 228
16395.68 208
16396.89 194
16398.10 207
16399.31 201
16400.52 220
16401.73 226
16402.94 221
16404.15 195
16405.36 209
16406.57 223
16407.78 213
16408.99 216
16410.20 229
16411.41 211
16412.62 208
16413.83 201
16415.04 219
16416.25 220
16417.46 199
16418.67 209
16419.88 206
16421.10 211
16422.31 227
16423.52 215
16424.73 222
16425.94 204
16427.15 211
16428.36 205
16429.57 216
16430.78 209
16431.99 212
16433.20 221
16434.41 217
16435.63 197
16436.84 211
16438.05 219
16439.26 221
16440.47 216
16441.68 203
16442.89 219
16444.10 210
16445.32 194
16446.53 209
16447.74 209
16448.95 200
16450.16 192
16451.37 207
16452.59 209
16453.80 185
16455.01 187
16456.22 216
16457.43 215
16458.64 216
16459.86 194
16461.07 207
16462.28 208
16463.49 197
16464.70 216
16465.92 236
16467.13 201
16468.34 195
16469.55 204
16470.77 228
16471.98 200
16473.19 187
16474.40 189
16475.62 193
16476.83 194
16478.04 211
16479.25 197
16480.47 203
16481.68 201
16482.89 207
16484.11 185
16485.32 195
16486.53 213
16487.74 196
16488.96 200
16490.17 202
16491.38 216
16492.60 199
16493.81 196
16495.02 202
16496.24 216
16497.45 196
16498.66 205
16499.88 212
16501.09 206
16502.30 174
16503.52 214
16504.73 207
16505.94 187
16507.16 215
16508.37 191
16509.59 198
16510.80 229
16512.01 193
16513.23 202
16514.44 204
16515.66 186
16516.87 187
16518.08 223
16519.30 215
16520.51 208
16521.73 208
16522.94 198
16524.16 194
16525.37 203
16526.58 194
16527.80 211
16529.01 211
16530.23 207
16531.44 186
16532.66 195
16533.87 205
16535.09 226
16536.30 240
16537.52 220
16538.73 203
16539.95 197
16541.16 212
16542.38 191
16543.59 204
16544.81 200
16546.02 210
16547.24 202
16548.45 194
16549.67 199
16550.88 201
16552.10 214
16553.31 192
16554.53 200
16555.74 218
16556.96 219
16558.18 221
16559.39 195
16560.61 214
16561.82 217
16563.04 210
16564.25 209
16565.47 217
16566.69 192
16567.90 229
16569.12 224
16570.33 196
16571.55 214
16572.77 224
16573.98 223
16575.20 207
16576.41 208
16577.63 208
16578.85 209
16580.06 208
16581.28 211
16582.50 222
16583.71 213
16584.93 216
16586.15 208
16587.36 196
16588.58 210
16589.80 216
16591.01 211
16592.23 197
16593.45 227
16594.66 225
16595.88 203
16597.10 217
16598.32 218
16599.53 213
16600.75 218
16601.97 207
16603.18 192
16604.40 210
16605.62 190
16606.84 217
16608.05 216
16609.27 200
16610.49 202
16611.71 212
16612.92 191
16614.14 203
16615.36 207
16616.58 195
16617.79 198
16619.01 212
16620.23 192
16621.45 192
16622.67 187
16623.88 221
16625.10 209
16626.32 216
16627.54 202
16628.76 187
16629.97 199
16631.19 200
16632.41 189
16633.63 183
16634.85 208
16636.07 205
16637.29 214
16638.50 209
16639.72 190
16640.94 197
16642.16 191
16643.38 193
16644.60 200
16645.82 195
16647.03 205
16648.25 203
16649.47 201
16650.69 203
16651.91 192
16653.13 204
16654.35 209
16655.57 182
16656.79 194
16658.01 184
16659.23 194
16660.45 192
16661.66 193
16662.88 193
16664.10 193
16665.32 213
16666.54 201
16667.76 189
16668.98 192
16670.20 197
16671.42 176
16672.64 196
16673.86 186
16675.08 190
16676.30 202
16677.52 196
16678.74 201
16679.96 190
16681.18 174
16682.40 207
16683.62 194
16684.84 201
16686.06 186
16687.28 191
16688.50 188
16689.72 177
16690.94 189
16692.16 177
16693.39 181
16694.61 183
16695.83 187
16697.05 183
16698.27 168
16699.49 164
16700.71 197
16701.93 172
16703.15 205
16704.37 169
16705.59 198
16706.81 202
16708.04 211
16709.26 186
16710.48 187
16711.70 176
16712.92 188
16714.14 195
16715.36 209
16716.58 188
16717.81 191
16719.03 185
16720.25 178
16721.47 200
16722.69 196
16723.91 174
16725.14 189
16726.36 189
16727.58 176
16728.80 193
16730.02 183
16731.24 164
16732.47 194
16733.69 173
16734.91 191
16736.13 193
16737.36 173
16738.58 174
16739.80 196
16741.02 195
16742.24 196
16743.47 180
16744.69 159
16745.91 191
16747.13 159
16748.36 185
16749.58 179
16750.80 183
16752.02 199
16753.25 190
16754.47 178
16755.69 181
16756.92 181
16758.14 179
16759.36 173
16760.59 171
16761.81 181
16763.03 182
16764.25 168
16765.48 168
16766.70 187
16767.92 184
16769.15 180
16770.37 191
16771.59 185
16772.82 175
16774.04 173
16775.27 180
16776.49 165
16777.71 170
16778.94 178
16780.16 182
16781.38 189
16782.61 202
16783.83 176
16785.06 178
16786.28 180
16787.50 179
16788.73 179
16789.95 188
16791.18 176
16792.40 178
16793.62 190
16794.85 190
16796.07 173
16797.30 175
16798.52 186
16799.75 190
16800.97 180
16802.19 174
16803.42 182
16804.64 182
16805.87 172
16807.09 183
16808.32 176
16809.54 170
16810.77 198
16811.99 197
16813.22 175
16814.44 188
16815.67 200
16816.89 199
16818.12 188
16819.34 195
16820.57 171
16821.79 168
16823.02 187
16824.24 186
16825.47 193
16826.70 180
16827.92 182
16829.15 185
16830.37 185
16831.60 181
16832.82 190
16834.05 193
16835.27 198
16836.50 187
16837.73 180
16838.95 192
16840.18 174
16841.40 201
16842.63 207
16843.86 192
16845.08 201
16846.31 190
16847.53 195
16848.76 198
16849.99 210
16851.21 193
16852.44 210
16853.67 226
16854.89 222
16856.12 208
16857.35 195
16858.57 216
16859.80 202
16861.03 203
16862.25 237
16863.48 230
16864.71 208
16865.93 221
16867.16 220
16868.39 202
16869.61 238
16870.84 219
16872.07 214
16873.30 213
16874.52 202
16875.75 239
16876.98 253
16878.20 232
16879.43 234
16880.66 250
16881.89 221
16883.11 235
16884.34 258
16885.57 208
16886.80 229
16888.02 234
16889.25 244
16890.48 232
16891.71 243
16892.94 242
16894.16 238
16895.39 258
16896.62 260
16897.85 261
16899.08 275
16900.30 277
16901.53 264
16902.76 255
16903.99 238
16905.22 250
16906.45 255
16907.67 257
16908.90 258
16910.13 241
16911.36 242
16912.59 242
16913.82 254
16915.04 243
16916.27 247
16917.50 233
16918.73 236
16919.96 230
16921.19 251
16922.42 245
16923.65 249
16924.88 233
16926.10 242
16927.33 258
16928.56 238
16929.79 243
16931.02 213
16932.25 228
16933.48 226
16934.71 240
16935.94 257
16937.17 234
16938.40 235
16939.63 239
16940.86 226
16942.09 224
16943.32 237
16944.55 236
16945.78 242
16947.01 234
16948.24 241
16949.47 223
16950.70 221
16951.93 233
16953.16 212
16954.39 224
16955.62 242
16956.85 239
16958.08 249
16959.31 229
16960.54 202
16961.77 219
16963.00 224
16964.23 220
16965.46 237
16966.69 215
16967.92 211
16969.15 213
16970.38 197
16971.61 212
16972.84 204
16974.07 208
16975.30 206
16976.54 208
16977.77 218
16979.00 219
16980.23 217
16981.46 218
16982.69 218
16983.92 226
16985.15 211
16986.38 218
16987.62 197
16988.85 208
16990.08 198
16991.31 190
16992.54 199
16993.77 211
16995.00 207
16996.24 218
16997.47 197
16998.70 181
16999.93 216
17001.16 207
17002.39 200
17003.63 211
17004.86 212
17006.09 179
17007.32 200
17008.55 201
17009.79 221
17011.02 208
17012.25 188
17013.48 196
17014.72 201
17015.95 205
17017.18 197
17018.41 206
17019.64 176
17020.88 204
17022.11 218
17023.34 202
17024.58 209
17025.81 198
17027.04 204
17028.27 204
17029.51 215
17030.74 186
17031.97 196
17033.21 204
17034.44 187
17035.67 188
17036.90 180
17038.14 198
17039.37 204
17040.60 204
17041.84 195
17043.07 222
17044.30 201
17045.54 183
17046.77 205
17048.00 204
17049.24 188
17050.47 198
17051.70 180
17052.94 198
17054.17 172
17055.41 179
17056.64 200
17057.87 190
17059.11 176
17060.34 179
17061.58 170
17062.81 178
17064.04 190
17065.28 180
17066.51 169
17067.75 166
17068.98 186
17070.21 171
17071.45 186
17072.68 196
17073.92 192
17075.15 192
17076.39 189
17077.62 188
17078.86 174
17080.09 184
17081.33 182
17082.56 179
17083.80 178
17085.03 177
17086.26 172
17087.50 178
17088.73 175
17089.97 183
17091.20 182
17092.44 166
17093.68 171
17094.91 175
17096.15 167
17097.38 151
17098.62 161
17099.85 155
17101.09 175
17102.32 176
17103.56 183
17104.79 173
17106.03 152
17107.26 167
17108.50 163
17109.74 157
17110.97 166
17112.21 153
17113.44 155
17114.68 161
17115.92 150
17117.15 157
17118.39 156
17119.62 163
17120.86 153
17122.10 186
17123.33 161
17124.57 174
17125.80 179
17127.04 189
17128.28 154
17129.51 154
17130.75 154
17131.99 151
17133.22 153
17134.46 161
17135.70 170
17136.93 159
17138.17 157
17139.41 160
17140.64 148
17141.88 134
17143.12 160
17144.35 160
17145.59 173
17146.83 165
17148.07 157
17149.30 163
17150.54 161
17151.78 181
17153.02 165
17154.25 163
17155.49 148
17156.73 145
17157.96 133
17159.20 142
17160.44 144
17161.68 152
17162.92 145
17164.15 154
17165.39 145
17166.63 151
17167.87 147
17169.10 166
17170.34 154
17171.58 150
17172.82 156
17174.06 165
17175.29 156
17176.53 147
17177.77 163
17179.01 167
17180.25 159
17181.49 157
17182.72 144
17183.96 170
17185.20 165
17186.44 152
17187.68 130
17188.92 157
17190.15 151
17191.39 154
17192.63 143
17193.87 156
17195.11 162
17196.35 160
17197.59 153
17198.83 142
17200.07 141
17201.30 143
17202.54 155
17203.78 156
17205.02 163
17206.26 142
17207.50 149
17208.74 155
17209.98 150
17211.22 147
17212.46 157
17213.70 152
17214.94 156
17216.18 152
17217.42 137
17218.66 133
17219.90 150
17221.14 134
17222.38 140
17223.62 133
17224.86 150
17226.10 148
17227.34 154
17228.58 148
17229.82 137
17231.06 130
17232.30 147
17233.54 161
17234.78 155
17236.02 147
17237.26 148
17238.50 143
17239.74 139
17240.98 129
17242.22 158
17243.46 131
17244.70 138
17245.94 140
17247.18 142
17248.42 145
17249.66 146
17250.90 130
17252.14 141
17253.39 131
17254.63 128
17255.87 148
17257.11 123
17258.35 129
17259.59 124
17260.83 154
17262.07 146
17263.31 127
17264.56 155
17265.80 142
17267.04 158
17268.28 151
17269.52 135
17270.76 135
17272.00 135
17273.25 139
17274.49 131
17275.73 155
17276.97 116
17278.21 122
17279.45 128
17280.70 141
17281.94 119
17283.18 147
17284.42 143
17285.66 131
17286.91 143
17288.15 137
17289.39 137
17290.63 132
17291.88 142
17293.12 141
17294.36 140
17295.60 123
17296.85 143
17298.09 133
17299.33 142
17300.57 145
17301.82 133
17303.06 143
17304.30 148
17305.54 140
17306.79 138
17308.03 130
17309.27 143
17310.52 134
17311.76 139
17313.00 136
17314.25 136
17315.49 146
17316.73 127
17317.97 150
17319.22 149
17320.46 138
17321.71 136
17322.95 126
17324.19 119
17325.44 157
17326.68 150
17327.92 135
17329.17 120
17330.41 133
17331.65 141
17332.90 127
17334.14 135
17335.39 130
17336.63 136
17337.87 138
17339.12 125
17340.36 142
17341.61 147
17342.85 124
17344.09 120
17345.34 141
17346.58 119
17347.83 113
17349.07 135
17350.32 135
17351.56 125
17352.80 129
17354.05 129
17355.29 145
17356.54 139
17357.78 128
17359.03 127
17360.27 147
17361.52 148
17362.76 138
17364.01 141
17365.25 130
17366.50 142
17367.74 141
17368.99 148
17370.23 141
17371.48 139
17372.72 148
17373.97 140
17375.21 130
17376.46 122
17377.70 151
17378.95 139
17380.19 134
17381.44 135
17382.69 124
17383.93 118
17385.18 118
17386.42 134
17387.67 144
17388.91 136
17390.16 156
17391.41 152
17392.65 122
17393.90 147
17395.14 149
17396.39 146
17397.64 129
17398.88 144
17400.13 141
17401.37 143
17402.62 130
17403.87 122
17405.11 145
17406.36 141
17407.61 132
17408.85 139
17410.10 116
17411.35 125
17412.59 135
17413.84 152
17415.09 139
17416.33 133
17417.58 125
17418.83 144
17420.07 145
17421.32 134
17422.57 137
17423.82 133
17425.06 146
17426.31 133
17427.56 129
17428.80 143
17430.05 147
17431.30 161
17432.55 137
17433.79 136
17435.04 144
17436.29 140
17437.54 130
17438.78 146
17440.03 141
17441.28 119
17442.53 128
17443.77 141
17445.02 116
17446.27 146
17447.52 135
17448.77 134
17450.01 132
17451.26 127
17452.51 129
17453.76 148
17455.01 124
17456.25 129
17457.50 132
17458.75 129
17460.00 141
17461.25 140
17462.50 129
17463.74 125
17464.99 144
17466.24 136
17467.49 130
17468.74 134
17469.99 143
17471.24 138
17472.49 156
17473.73 136
17474.98 134
17476.23 149
17477.48 139
17478.73 132
17479.98 134
17481.23 143
17482.48 133
17483.73 137
17484.98 136
17486.23 127
17487.47 134
17488.72 140
17489.97 155
17491.22 149
17492.47 140
17493.72 134
17494.97 144
17496.22 137
17497.47 134
17498.72 148
17499.97 130
17501.22 135
17502.47 133
17503.72 145
17504.97 149
17506.22 143
17507.47 141
17508.72 147
17509.97 162
17511.22 139
17512.47 139
17513.72 136
17514.97 147
17516.22 149
17517.47 151
17518.72 138
17519.97 151
17521.22 148
17522.47 131
17523.72 125
17524.98 148
17526.23 149
17527.48 137
17528.73 139
17529.98 139
17531.23 136
17532.48 161
17533.73 145
17534.98 171
17536.23 152
17537.48 130
17538.74 144
17539.99 151
17541.24 161
17542.49 118
17543.74 147
17544.99 163
17546.24 155
17547.50 157
17548.75 134
17550.00 148
17551.25 131
17552.50 144
17553.75 148
17555.01 154
17556.26 147
17557.51 158
17558.76 156
17560.01 150
17561.26 142
17562.52 142
17563.77 165
17565.02 155
17566.27 145
17567.53 146
17568.78 146
17570.03 148
17571.28 150
17572.53 147
17573.79 154
17575.04 159
17576.29 172
17577.54 150
17578.80 156
17580.05 161
17581.30 163
17582.56 165
17583.81 158
17585.06 160
17586.31 161
17587.57 149
17588.82 159
17590.07 159
17591.33 157
17592.58 170
17593.83 171
17595.08 183
17596.34 163
17597.59 163
17598.84 148
17600.10 158
17601.35 172
17602.61 179
17603.86 155
17605.11 159
17606.37 152
17607.62 154
17608.87 145
17610.13 171
17611.38 170
17612.63 150
17613.89 159
17615.14 163
17616.40 181
17617.65 159
17618.90 186
17620.16 167
17621.41 153
17622.67 164
17623.92 191
17625.17 183
17626.43 168
17627.68 196
17628.94 164
17630.19 169
17631.45 160
17632.70 178
17633.96 174
17635.21 176
17636.47 167
17637.72 164
17638.97 173
17640.23 159
17641.48 168
17642.74 162
17643.99 174
17645.25 162
17646.50 171
17647.76 149
17649.01 163
17650.27 194
17651.52 189
17652.78 196
17654.04 168
17655.29 158
17656.55 167
17657.80 171
17659.06 177
17660.31 164
17661.57 178
17662.82 178
17664.08 195
17665.33 185
17666.59 165
17667.85 152
17669.10 162
17670.36 170
17671.61 163
17672.87 168
17674.13 174
17675.38 177
17676.64 177
17677.89 164
17679.15 170
17680.41 177
17681.66 184
17682.92 189
17684.18 169
17685.43 150
17686.69 174
17687.95 156
17689.20 171
17690.46 173
17691.71 161
17692.97 159
17694.23 168
17695.49 165
17696.74 160
17698.00 159
17699.26 183
17700.51 183
17701.77 155
17703.03 165
17704.28 161
17705.54 148
17706.80 147
17708.06 159
17709.31 146
17710.57 151
17711.83 147
17713.08 158
17714.34 160
17715.60 141
17716.86 152
17718.11 161
17719.37 171
17720.63 176
17721.89 156
17723.15 137
17724.40 161
17725.66 165
17726.92 139
17728.18 133
17729.43 149
17730.69 155
17731.95 140
17733.21 141
17734.47 142
17735.73 133
17736.98 157
17738.24 144
17739.50 153
17740.76 149
17742.02 130
17743.28 144
17744.53 146
17745.79 150
17747.05 147
17748.31 134
17749.57 135
17750.83 144
17752.09 129
17753.34 147
17754.60 144
17755.86 143
17757.12 144
17758.38 153
17759.64 136
17760.90 119
17762.16 129
17763.42 138
17764.68 146
17765.94 135
17767.19 121
17768.45 126
17769.71 137
17770.97 141
17772.23 129
17773.49 139
17774.75 134
17776.01 139
17777.27 140
17778.53 149
17779.79 142
17781.05 139
17782.31 146
17783.57 140
17784.83 149
17786.09 135
17787.35 143
17788.61 139
17789.87 140
17791.13 144
17792.39 143
17793.65 154
17794.91 135
17796.17 138
17797.43 127
17798.69 116
17799.95 145
17801.21 129
17802.47 122
17803.73 143
17805.00 131
17806.26 133
17807.52 123
17808.78 129
17810.04 119
17811.30 142
17812.56 126
17813.82 123
17815.08 129
17816.34 129
17817.60 134
17818.87 126
17820.13 135
17821.39 152
17822.65 155
17823.91 135
17825.17 133
17826.43 139
17827.69 126
17828.96 135
17830.22 132
17831.48 136
17832.74 133
17834.00 129
17835.26 140
17836.53 135
17837.79 136
17839.05 130
17840.31 141
17841.57 133
17842.84 125
17844.10 121
17845.36 134
17846.62 124
17847.88 122
17849.15 123
17850.41 124
17851.67 117
17852.93 114
17854.20 131
17855.46 133
17856.72 130
17857.98 126
17859.25 146
17860.51 135
17861.77 121
17863.03 129
17864.30 129
17865.56 143
17866.82 136
17868.09 129
17869.35 125
17870.61 108
17871.87 119
17873.14 101
17874.40 124
17875.66 128
17876.93 133
17878.19 112
17879.45 126
17880.72 138
17881.98 130
17883.24 127
17884.51 133
17885.77 127
17887.03 131
17888.30 122
17889.56 111
17890.83 146
17892.09 134
17893.35 124
17894.62 116
17895.88 113
17897.14 112
17898.41 118
17899.67 126
17900.94 116
17902.20 121
17903.46 128
17904.73 132
17905.99 119
17907.26 131
17908.52 113
17909.79 121
17911.05 111
17912.32 113
17913.58 113
17914.84 111
17916.11 119
17917.37 118
17918.64 122
17919.90 111
17921.17 115
17922.43 115
17923.70 124
17924.96 121
17926.23 128
17927.49 106
17928.76 110
17930.02 120
17931.29 116
17932.55 112
17933.82 103
17935.08 137
17936.35 116
17937.61 122
17938.88 114
17940.14 109
17941.41 122
17942.68 101
17943.94 96
17945.21 99
17946.47 142
17947.74 134
17949.00 107
17950.27 112
17951.54 107
17952.80 127
17954.07 124
17955.33 110
17956.60 101
17957.87 116
17959.13 111
17960.40 124
17961.66 112
17962.93 118
17964.20 111
17965.46 128
17966.73 113
17968.00 109
17969.26 123
17970.53 118
17971.80 111
17973.06 106
17974.33 116
17975.60 134
17976.86 119
17978.13 116
17979.40 108
17980.66 98
17981.93 134
17983.20 128
17984.46 99
17985.73 103
17987.00 105
17988.26 108
17989.53 106
17990.80 114
17992.07 108
17993.33 101
17994.60 121
17995.87 106
17997.14 123
17998.40 103
17999.67 124
18000.94 114
18002.21 111
18003.47 109
18004.74 100
18006.01 106
18007.28 121
18008.55 110
18009.81 122
18011.08 106
18012.35 97
18013.62 105
18014.89 108
18016.15 119
18017.42 118
18018.69 122
18019.96 128
18021.23 120
18022.49 108
18023.76 113
18025.03 116
18026.30 104
18027.57 124
18028.84 113
18030.11 119
18031.37 119
18032.64 116
18033.91 111
18035.18 104
18036.45 107
18037.72 126
18038.99 121
18040.26 122
18041.53 112
18042.79 115
18044.06 123
18045.33 123
18046.60 108
18047.87 120
18049.14 130
18050.41 100
18051.68 113
18052.95 120
18054.22 124
18055.49 126
18056.76 123
18058.03 110
18059.30 113
18060.57 120
18061.84 121
18063.11 124
18064.38 132
18065.65 120
18066.92 119
18068.19 127
18069.46 118
18070.73 117
18072.00 111
18073.27 107
18074.54 135
18075.81 113
18077.08 105
18078.35 121
18079.62 99
18080.89 113
18082.16 113
18083.43 104
18084.70 115
18085.97 118
18087.24 117
18088.51 130
18089.78 126
18091.05 114
18092.32 106
18093.59 130
18094.87 113
18096.14 120
18097.41 121
18098.68 131
18099.95 129
18101.22 111
18102.49 114
18103.76 110
18105.03 121
18106.31 121
18107.58 108
18108.85 123
18110.12 117
18111.39 119
18112.66 108
18113.93 130
18115.21 126
18116.48 127
18117.75 126
18119.02 133
18120.29 113
18121.56 103
18122.84 122
18124.11 115
18125.38 134
18126.65 124
18127.92 132
18129.20 125
18130.47 117
18131.74 117
18133.01 126
18134.29 129
18135.56 125
18136.83 114
18138.10 134
18139.38 122
18140.65 132
18141.92 128
18143.19 127
18144.47 125
18145.74 111
18147.01 132
18148.28 119
18149.56 108
18150.83 102
18152.10 130
18153.38 119
18154.65 118
18155.92 114
18157.19 113
18158.47 122
18159.74 112
18161.01 113
18162.29 122
18163.56 123
18164.83 119
18166.11 131
18167.38 117
18168.65 133
18169.93 116
18171.20 130
18172.48 131
18173.75 123
18175.02 120
18176.30 115
18177.57 106
18178.84 112
18180.12 99
18181.39 106
18182.67 114
18183.94 128
18185.21 121
18186.49 135
18187.76 141
18189.04 117
18190.31 129
18191.59 116
18192.86 122
18194.13 121
18195.41 106
18196.68 123
18197.96 126
18199.23 116
18200.51 118
18201.78 114
18203.06 100
18204.33 121
18205.61 135
18206.88 130
18208.16 113
18209.43 122
18210.71 119
18211.98 120
18213.26 110
18214.53 121
18215.81 121
18217.08 122
18218.36 124
18219.63 132
18220.91 117
18222.18 100
18223.46 126
18224.73 99
18226.01 115
18227.28 119
18228.56 126
18229.84 121
18231.11 123
18232.39 116
18233.66 126
18234.94 116
18236.21 119
18237.49 122
18238.77 113
18240.04 130
18241.32 124
18242.59 131
18243.87 137
18245.15 146
18246.42 139
18247.70 101
18248.98 101
18250.25 108
18251.53 115
18252.81 118
18254.08 104
18255.36 131
18256.63 108
18257.91 116
18259.19 103
18260.46 110
18261.74 114
18263.02 124
18264.30 126
18265.57 106
18266.85 102
18268.13 111
18269.40 124
18270.68 137
18271.96 145
18273.23 128
18274.51 117
18275.79 114
18277.07 112
18278.34 114
18279.62 105
18280.90 98
18282.18 104
18283.45 103
18284.73 114
18286.01 125
18287.29 106
18288.56 128
18289.84 125
18291.12 119
18292.40 116
18293.68 123
18294.95 128
18296.23 124
18297.51 123
18298.79 120
18300.07 103
18301.34 121
18302.62 104
18303.90 113
18305.18 122
18306.46 110
18307.74 136
18309.01 108
18310.29 125
18311.57 107
18312.85 121
18314.13 115
18315.41 107
18316.69 137
18317.96 118
18319.24 116
18320.52 139
18321.80 112
18323.08 123
18324.36 133
18325.64 112
18326.92 118
18328.20 108
18329.47 123
18330.75 113
18332.03 113
18333.31 109
18334.59 148
18335.87 128
18337.15 139
18338.43 140
18339.71 133
18340.99 133
18342.27 111
18343.55 106
18344.83 122
18346.11 122
18347.39 115
18348.67 141
18349.95 130
18351.23 124
18352.51 115
18353.79 112
18355.07 133
18356.35 131
18357.63 130
18358.91 122
18360.19 125
18361.47 127
18362.75 132
18364.03 116
18365.31 123
18366.59 117
18367.87 114
18369.15 128
18370.43 125
18371.71 126
18372.99 131
18374.27 119
18375.55 124
18376.83 117
18378.12 118
18379.40 121
18380.68 115
18381.96 126
18383.24 113
18384.52 115
18385.80 122
18387.08 122
18388.36 133
18389.65 112
18390.93 108
18392.21 134
18393.49 122
18394.77 114
18396.05 120
18397.33 113
18398.62 125
18399.90 115
18401.18 115
18402.46 107
18403.74 119
18405.02 106
18406.31 107
18407.59 118
18408.87 100
18410.15 118
18411.43 122
18412.72 104
18414.00 113
18415.28 116
18416.56 132
18417.84 119
18419.13 116
18420.41 109
18421.69 113
18422.97 137
18424.26 94
18425.54 127
18426.82 117
18428.10 127
18429.39 106
18430.67 119
18431.95 93
18433.23 101
18434.52 115
18435.80 117
18437.08 121
18438.37 112
18439.65 119
18440.93 106
18442.22 120
18443.50 124
18444.78 112
18446.06 110
18447.35 103
18448.63 101
18449.91 113
18451.20 107
18452.48 100
18453.76 121
18455.05 120
18456.33 114
18457.62 99
18458.90 119
18460.18 109
18461.47 120
18462.75 124
18464.03 117
18465.32 123
18466.60 123
18467.89 105
18469.17 98
18470.45 105
18471.74 104
18473.02 109
18474.31 105
18475.59 121
18476.88 111
18478.16 114
18479.44 123
18480.73 104
18482.01 109
18483.30 121
18484.58 106
18485.87 110
18487.15 100
18488.44 113
18489.72 123
18491.01 112
18492.29 105
18493.58 113
18494.86 118
18496.15 104
18497.43 107
18498.72 109
18500.00 113
18501.29 127
18502.57 120
18503.86 112
18505.14 108
18506.43 98
18507.71 103
18509.00 95
18510.28 116
18511.57 97
18512.85 101
18514.14 122
18515.42 113
18516.71 99
18518.00 105
18519.28 106
18520.57 104
18521.85 101
18523.14 112
18524.43 109
18525.71 107
18527.00 113
18528.28 107
18529.57 121
18530.86 131
18532.14 119
18533.43 108
18534.71 105
18536.00 117
18537.29 119
18538.57 117
18539.86 110
18541.15 107
18542.43 106
18543.72 103
18545.01 103
18546.29 115
18547.58 125
18548.87 117
18550.15 116
18551.44 107
18552.73 101
18554.01 103
18555.30 92
18556.59 112
18557.88 115
18559.16 108
18560.45 118
18561.74 108
18563.02 97
18564.31 115
18565.60 116
18566.89 118
18568.17 107
18569.46 108
18570.75 128
18572.04 100
18573.32 109
18574.61 123
18575.90 114
18577.19 106
18578.48 107
18579.76 109
18581.05 116
18582.34 116
18583.63 97
18584.92 117
18586.20 118
18587.49 121
18588.78 102
18590.07 103
18591.36 100
18592.64 113
18593.93 120
18595.22 115
18596.51 111
18597.80 129
18599.09 114
18600.38 123
18601.66 114
18602.95 100
18604.24 117
18605.53 129
18606.82 119
18608.11 121
18609.40 114
18610.69 113
18611.98 119
18613.26 124
18614.55 111
18615.84 116
18617.13 138
18618.42 120
18619.71 118
18621.00 123
18622.29 119
18623.58 116
18624.87 132
18626.16 126
18627.45 119
18628.74 114
18630.03 125
18631.32 115
18632.61 125
18633.89 111
18635.18 122
18636.47 130
18637.76 130
18639.05 120
18640.34 109
18641.63 119
18642.92 125
18644.21 111
18645.50 99
18646.79 105
18648.09 115
18649.38 125
18650.67 139
18651.96 112
18653.25 115
18654.54 105
18655.83 101
18657.12 118
18658.41 117
18659.70 122
18660.99 107
18662.28 111
18663.57 108
18664.86 118
18666.15 102
18667.44 137
18668.74 105
18670.03 99
18671.32 115
18672.61 98
18673.90 113
18675.19 99
18676.48 110
18677.77 130
18679.06 113
18680.36 106
18681.65 106
18682.94 109
18684.23 110
18685.52 95
18686.81 103
18688.11 106
18689.40 114
18690.69 112
18691.98 106
18693.27 89
18694.56 108
18695.86 116
18697.15 102
18698.44 107
18699.73 102
18701.02 91
18702.32 101
18703.61 121
18704.90 107
18706.19 107
18707.48 106
18708.78 109
18710.07 122
18711.36 102
18712.65 103
18713.95 108
18715.24 112
18716.53 99
18717.83 108
18719.12 103
18720.41 121
18721.70 105
18723.00 105
18724.29 109
18725.58 116
18726.87 101
18728.17 111
18729.46 97
18730.75 98
18732.05 113
18733.34 91
18734.63 105
18735.93 98
18737.22 102
18738.51 93
18739.81 110
18741.10 112
18742.39 115
18743.69 112
18744.98 104
18746.27 106
18747.57 89
18748.86 95
18750.16 97
18751.45 102
18752.74 92
18754.04 99
18755.33 96
18756.63 111
18757.92 107
18759.21 110
18760.51 86
18761.80 88
18763.10 116
18764.39 96
18765.69 122
18766.98 108
18768.27 113
18769.57 119
18770.86 104
18772.16 86
18773.45 102
18774.75 120
18776.04 101
18777.34 100
18778.63 106
18779.93 110
18781.22 111
18782.52 117
18783.81 113
18785.11 105
18786.40 109
18787.70 103
18788.99 109
18790.29 95
18791.58 88
18792.88 101
18794.17 109
18795.47 110
18796.76 110
18798.06 96
18799.35 96
18800.65 102
18801.94 106
18803.24 98
18804.54 109
18805.83 108
18807.13 123
18808.42 110
18809.72 105
18811.01 87
18812.31 99
18813.61 93
18814.90 92
18816.20 106
18817.49 110
18818.79 106
18820.09 94
18821.38 114
18822.68 100
18823.98 89
18825.27 102
18826.57 105
18827.87 112
18829.16 86
18830.46 87
18831.75 110
18833.05 107
18834.35 113
18835.64 109
18836.94 112
18838.24 103
18839.54 106
18840.83 114
18842.13 103
18843.43 114
18844.72 105
18846.02 126
18847.32 106
18848.61 107
18849.91 101
18851.21 100
18852.51 101
18853.80 97
18855.10 87
18856.40 90
18857.70 107
18858.99 108
18860.29 106
18861.59 109
18862.89 89
18864.18 101
18865.48 106
18866.78 102
18868.08 111
18869.38 96
18870.67 107
18871.97 89
18873.27 117
18874.57 82
18875.87 100
18877.16 110
18878.46 116
18879.76 102
18881.06 93
18882.36 104
18883.66 104
18884.95 121
18886.25 88
18887.55 88
18888.85 91
18890.15 110
18891.45 96
18892.75 102
18894.04 107
18895.34 108
18896.64 112
18897.94 118
18899.24 103
18900.54 94
18901.84 107
18903.14 113
18904.44 102
18905.74 105
18907.03 113
18908.33 107
18909.63 116
18910.93 111
18912.23 111
18913.53 93
18914.83 108
18916.13 95
18917.43 108
18918.73 115
18920.03 95
18921.33 107
18922.63 110
18923.93 100
18925.23 106
18926.53 96
18927.83 116
18929.13 108
18930.43 84
18931.73 89
18933.03 101
18934.33 107
18935.63 105
18936.93 103
18938.23 99
18939.53 106
18940.83 113
18942.13 110
18943.43 104
18944.73 99
18946.03 95
18947.33 107
18948.63 93
18949.93 102
18951.23 110
18952.53 98
18953.84 103
18955.14 96
18956.44 94
18957.74 91
18959.04 99
18960.34 109
18961.64 108
18962.94 85
18964.24 92
18965.54 97
18966.85 100
18968.15 108
18969.45 95
18970.75 110
18972.05 90
18973.35 84
18974.65 101
18975.96 97
18977.26 95
18978.56 79
18979.86 93
18981.16 80
18982.46 96
18983.77 106
18985.07 102
18986.37 96
18987.67 102
18988.97 88
18990.28 102
18991.58 94
18992.88 86
18994.18 92
18995.49 104
18996.79 86
18998.09 90
18999.39 92
19000.69 100
19002.00 92
19003.30 119
19004.60 96
19005.90 108
19007.21 116
19008.51 103
19009.81 106
19011.12 102
19012.42 102
19013.72 98
19015.02 96
19016.33 84
19017.63 101
19018.93 88
19020.24 90
19021.54 101
19022.84 105
19024.15 82
19025.45 104
19026.75 118
19028.06 100
19029.36 101
19030.66 92
19031.97 101
19033.27 91
19034.57 90
19035.88 94
19037.18 98
19038.48 100
19039.79 105
19041.09 104
19042.40 93
19043.70 122
19045.00 112
19046.31 100
19047.61 89
19048.92 78
19050.22 85
19051.52 107
19052.83 89
19054.13 86
19055.44 93
19056.74 100
19058.05 106
19059.35 106
19060.65 96
19061.96 100
19063.26 93
19064.57 88
19065.87 102
19067.18 105
19068.48 87
19069.79 88
19071.09 97
19072.40 96
19073.70 99
19075.01 92
19076.31 81
19077.62 98
19078.92 80
19080.23 83
19081.53 107
19082.84 101
19084.14 96
19085.45 89
19086.75 94
19088.06 104
19089.36 106
19090.67 94
19091.98 91
19093.28 92
19094.59 86
19095.89 96
19097.20 109
19098.50 96
19099.81 106
19101.12 102
19102.42 110
19103.73 95
19105.03 97
19106.34 75
19107.65 82
19108.95 82
19110.26 107
19111.56 95
19112.87 102
19114.18 102
19115.48 116
19116.79 90
19118.10 89
19119.40 91
19120.71 91
19122.02 118
19123.32 110
19124.63 108
19125.94 103
19127.24 100
19128.55 110
19129.86 102
19131.16 84
19132.47 88
19133.78 103
19135.08 87
19136.39 88
19137.70 97
19139.01 106
19140.31 90
19141.62 94
19142.93 99
19144.23 110
19145.54 96
19146.85 93
19148.16 95
19149.46 94
19150.77 91
19152.08 103
19153.39 99
19154.69 91
19156.00 85
19157.31 97
19158.62 94
19159.93 110
19161.23 95
19162.54 87
19163.85 97
19165.16 96
19166.47 117
19167.77 100
19169.08 105
19170.39 103
19171.70 92
19173.01 86
19174.32 86
19175.62 83
19176.93 101
19178.24 105
19179.55 98
19180.86 100
19182.17 97
19183.48 108
19184.78 90
19186.09 89
19187.40 109
19188.71 81
19190.02 94
19191.33 102
19192.64 84
19193.95 92
19195.26 72
19196.56 95
19197.87 98
19199.18 106
19200.49 89
19201.80 79
19203.11 97
19204.42 98
19205.73 87
19207.04 89
19208.35 88
19209.66 108
19210.97 110
19212.28 93
19213.59 77
19214.90 76
19216.21 103
19217.52 97
19218.83 92
19220.14 95
19221.45 96
19222.76 93
19224.07 100
19225.38 92
19226.69 94
19228.00 102
19229.31 98
19230.62 82
19231.93 100
19233.24 105
19234.55 106
19235.86 103
19237.17 86
19238.48 91
19239.79 90
19241.10 107
19242.41 94
19243.72 82
19245.03 96
19246.35 93
19247.66 91
19248.97 101
19250.28 90
19251.59 79
19252.90 75
19254.21 86
19255.52 94
19256.83 87
19258.14 90
19259.46 103
19260.77 100
19262.08 87
19263.39 99
19264.70 90
19266.01 92
19267.32 88
19268.64 86
19269.95 92
19271.26 91
19272.57 101
19273.88 74
19275.20 98
19276.51 95
19277.82 90
19279.13 99
19280.44 93
19281.75 91
19283.07 88
19284.38 72
19285.69 95
19287.00 101
19288.32 90
19289.63 98
19290.94 96
19292.25 89
19293.57 92
19294.88 77
19296.19 91
19297.50 82
19298.82 107
19300.13 95
19301.44 83
19302.75 73
19304.07 95
19305.38 96
19306.69 92
19308.01 93
19309.32 88
19310.63 88
19311.94 87
19313.26 78
19314.57 82
19315.88 85
19317.20 87
19318.51 86
19319.82 88
19321.14 88
19322.45 87
19323.76 90
19325.08 78
19326.39 107
19327.70 100
19329.02 93
19330.33 81
19331.65 97
19332.96 89
19334.27 82
19335.59 97
19336.90 76
19338.22 93
19339.53 80
19340.84 88
19342.16 90
19343.47 85
19344.79 88
19346.10 87
19347.41 97
19348.73 105
19350.04 100
19351.36 93
19352.67 86
19353.99 80
19355.30 97
19356.62 97
19357.93 102
19359.25 73
19360.56 85
19361.87 81
19363.19 88
19364.50 91
19365.82 94
19367.13 101
19368.45 83
19369.76 98
19371.08 96
19372.39 92
19373.71 81
19375.02 93
19376.34 87
19377.66 86
19378.97 92
19380.29 94
19381.60 94
19382.92 94
19384.23 96
19385.55 99
19386.86 86
19388.18 97
19389.50 99
19390.81 88
19392.13 90
19393.44 97
19394.76 102
19396.07 78
19397.39 98
19398.71 69
19400.02 100
19401.34 94
19402.65 87
19403.97 108
19405.29 95
19406.60 68
19407.92 79
19409.24 96
19410.55 98
19411.87 99
19413.19 91
19414.50 95
19415.82 86
19417.14 90
19418.45 88
19419.77 81
19421.09 95
19422.40 81
19423.72 88
19425.04 91
19426.35 91
19427.67 89
19428.99 90
19430.30 84
19431.62 98
19432.94 107
19434.26 103
19435.57 84
19436.89 81
19438.21 82
19439.53 98
19440.84 111
19442.16 101
19443.48 78
19444.80 71
19446.11 92
19447.43 101
19448.75 86
19450.07 92
19451.38 78
19452.70 95
19454.02 91
19455.34 91
19456.66 87
19457.97 90
19459.29 89
19460.61 72
19461.93 85
19463.25 79
19464.57 84
19465.88 94
19467.20 113
19468.52 104
19469.84 96
19471.16 80
19472.48 76
19473.79 95
19475.11 80
19476.43 87
19477.75 87
19479.07 87
19480.39 80
19481.71 78
19483.03 85
19484.34 78
19485.66 90
19486.98 91
19488.30 100
19489.62 77
19490.94 81
19492.26 84
19493.58 93
19494.90 95
19496.22 77
19497.54 84
19498.86 94
19500.18 102
19501.50 89
19502.81 81
19504.13 81
19505.45 84
19506.77 82
19508.09 90
19509.41 82
19510.73 89
19512.05 87
19513.37 102
19514.69 91
19516.01 95
19517.33 86
19518.65 84
19519.97 85
19521.29 94
19522.61 98
19523.93 89
19525.25 97
19526.57 85
19527.89 92
19529.22 96
19530.54 83
19531.86 78
19533.18 90
19534.50 85
19535.82 102
19537.14 82
19538.46 88
19539.78 87
19541.10 110
19542.42 99
19543.74 95
19545.06 91
19546.39 91
19547.71 92
19549.03 87
19550.35 91
19551.67 82
19552.99 91
19554.31 71
19555.63 97
19556.96 78
19558.28 93
19559.60 75
19560.92 86
19562.24 91
19563.56 82
19564.88 84
19566.21 94
19567.53 94
19568.85 99
19570.17 91
19571.49 90
19572.82 110
19574.14 103
19575.46 92
19576.78 96
19578.10 92
19579.43 101
19580.75 75
19582.07 93
19583.39 91
19584.72 82
19586.04 86
19587.36 79
19588.68 92
19590.01 77
19591.33 89
19592.65 98
19593.97 90
19595.30 85
19596.62 84
19597.94 94
19599.26 84
19600.59 108
19601.91 84
19603.23 88
19604.56 92
19605.88 92
19607.20 107
19608.53 83
19609.85 116
19611.17 84
19612.49 90
19613.82 86
19615.14 88
19616.47 82
19617.79 89
19619.11 86
19620.44 85
19621.76 101
19623.08 82
19624.41 102
19625.73 98
19627.05 87
19628.38 85
19629.70 104
19631.03 87
19632.35 108
19633.67 88
19635.00 100
19636.32 96
19637.65 100
19638.97 91
19640.29 84
19641.62 90
19642.94 91
19644.27 99
19645.59 86
19646.92 86
19648.24 92
19649.57 73
19650.89 94
19652.21 91
19653.54 94
19654.86 96
19656.19 79
19657.51 85
19658.84 83
19660.16 89
19661.49 83
19662.81 78
19664.14 86
19665.46 82
19666.79 88
19668.11 90
19669.44 76
19670.76 98
19672.09 83
19673.41 99
19674.74 79
19676.07 93
19677.39 99
19678.72 82
19680.04 99
19681.37 90
19682.69 92
19684.02 93
19685.34 87
19686.67 85
19688.00 77
19689.32 78
19690.65 81
19691.97 90
19693.30 95
19694.63 93
19695.95 92
19697.28 97
19698.60 86
19699.93 84
19701.26 85
19702.58 87
19703.91 87
19705.24 92
19706.56 90
19707.89 87
19709.22 88
19710.54 95
19711.87 97
19713.20 97
19714.52 89
19715.85 87
19717.18 87
19718.50 91
19719.83 97
19721.16 104
19722.48 86
19723.81 97
19725.14 90
19726.47 84
19727.79 91
19729.12 66
19730.45 81
19731.77 81
19733.10 80
19734.43 92
19735.76 83
19737.08 98
19738.41 89
19739.74 84
19741.07 104
19742.39 106
19743.72 110
19745.05 92
19746.38 70
19747.71 72
19749.03 77
19750.36 96
19751.69 85
19753.02 87
19754.35 88
19755.67 78
19757.00 83
19758.33 88
19759.66 78
19760.99 84
19762.31 79
19763.64 93
19764.97 102
19766.30 75
19767.63 76
19768.96 87
19770.29 75
19771.61 97
19772.94 96
19774.27 106
19775.60 97
19776.93 104
19778.26 82
19779.59 91
19780.92 86
19782.25 77
19783.57 87
19784.90 94
19786.23 73
19787.56 91
19788.89 90
19790.22 99
19791.55 87
19792.88 87
19794.21 96
19795.54 97
19796.87 95
19798.20 82
19799.53 84
19800.86 90
19802.19 87
19803.52 96
19804.85 78
19806.18 88
19807.50 81
19808.83 101
19810.16 87
19811.49 80
19812.82 95
19814.15 98
19815.49 95
19816.82 104
19818.15 97
19819.48 83
19820.81 81
19822.14 90
19823.47 94
19824.80 97
19826.13 84
19827.46 99
19828.79 87
19830.12 91
19831.45 79
19832.78 80
19834.11 97
19835.44 93
19836.77 85
19838.10 90
19839.44 84
19840.77 87
19842.10 92
19843.43 96
19844.76 91
19846.09 82
19847.42 84
19848.75 86
19850.08 85
19851.42 84
19852.75 97
19854.08 92
19855.41 85
19856.74 97
19858.07 92
19859.40 98
19860.74 92
19862.07 101
19863.40 84
19864.73 95
19866.06 105
19867.40 92
19868.73 94
19870.06 104
19871.39 92
19872.72 95
19874.06 86
19875.39 91
19876.72 98
19878.05 79
19879.38 90
19880.72 87
19882.05 90
19883.38 95
19884.71 101
19886.05 88
19887.38 87
19888.71 97
19890.04 91
19891.38 89
19892.71 108
19894.04 85
19895.38 99
19896.71 108
19898.04 86
19899.37 88
19900.71 92
19902.04 108
19903.37 84
19904.71 84
19906.04 82
19907.37 111
19908.71 93
19910.04 103
19911.37 89
19912.71 83
19914.04 90
19915.37 99
19916.71 97
19918.04 89
19919.37 90
19920.71 98
19922.04 91
19923.37 100
19924.71 94
19926.04 105
19927.38 80
19928.71 79
19930.04 107
19931.38 80
19932.71 86
19934.05 84
19935.38 93
19936.71 84
19938.05 95
19939.38 99
19940.72 106
19942.05 76
19943.39 82
19944.72 101
19946.06 89
19947.39 93
19948.72 83
19950.06 89
19951.39 87
19952.73 106
19954.06 73
19955.40 91
19956.73 95
19958.07 74
19959.40 89
19960.74 94
19962.07 93
19963.41 108
19964.74 89
19966.08 106
19967.41 84
19968.75 88
19970.08 93
19971.42 92
19972.76 88
19974.09 86
19975.43 84
19976.76 99
19978.10 96
19979.43 95
19980.77 89
19982.10 96
19983.44 100
19984.78 93
19986.11 90
19987.45 104
19988.78 96
19990.12 97
19991.46 93
19992.79 96
19994.13 96
19995.46 107
19996.80 94
19998.14 85
19999.47 107
20000.81 80
20002.15 90
20003.48 84
20004.82 89
20006.16 85
20007.49 89
20008.83 97
20010.17 74
20011.50 94
20012.84 101
20014.18 100
20015.51 87
20016.85 108
20018.19 91
20019.52 110
20020.86 95
20022.20 78
20023.53 77
20024.87 101
20026.21 90
20027.55 96
20028.88 93
20030.22 92
20031.56 97
20032.90 93
20034.23 87
20035.57 93
20036.91 83
20038.25 92
20039.58 90
20040.92 95
20042.26 89
20043.60 105
20044.93 94
20046.27 91
20047.61 109
20048.95 82
20050.29 79
20051.62 90
20052.96 100
20054.30 89
20055.64 79
20056.98 94
20058.32 81
20059.65 94
20060.99 84
20062.33 82
20063.67 92
20065.01 95
20066.35 98
20067.68 108
20069.02 90
20070.36 91
20071.70 115
20073.04 94
20074.38 98
20075.72 93
20077.06 96
20078.40 104
20079.73 94
20081.07 86
20082.41 91
20083.75 84
20085.09 86
20086.43 83
20087.77 91
20089.11 80
20090.45 98
20091.79 93
20093.13 88
20094.47 94
20095.81 101
20097.15 106
20098.48 101
20099.82 99
20101.16 82
20102.50 104
20103.84 89
20105.18 98
20106.52 79
20107.86 109
20109.20 86
20110.54 103
20111.88 82
20113.22 85
20114.56 100
20115.90 93
20117.24 104
20118.58 85
20119.93 84
20121.27 97
20122.61 94
20123.95 90
20125.29 93
20126.63 100
20127.97 97
20129.31 93
20130.65 106
20131.99 102
20133.33 88
20134.67 99
20136.01 99
