# Supplementary material for: MALDI-TOF MS typing enables the classification of brewing yeasts of the genus Saccharomyces to major beer styles
Source: PLoS One. 2017 Aug 9;12(8):e0181694. doi: 10.1371/journal.pone.0181694 (PMC5549903; doi:10.1371/journal.pone.0181694)
Supplement: S6 File — The directory includes 90 raw files and was zipped to “.zip”; the folder has three strains with 30 spectra per strain; S1 Text explains the raw files with an example and Table 1 represents the yeast strains used within the experiment. (ZIP) [file pone.0181694.s009.zip › 16-18/30276-3478-Lag-Lag-Lag-YPG-18h-E-E_2016-09-20_2_0_A4_1.dat]

1999.90 1266
2000.32 1228
2000.75 1210
2001.17 1238
2001.59 1261
2002.01 1235
2002.43 1162
2002.86 1084
2003.28 1088
2003.70 1064
2004.12 1030
2004.54 1091
2004.97 1084
2005.39 1048
2005.81 1043
2006.23 1042
2006.66 1060
2007.08 1099
2007.50 1030
2007.92 1046
2008.35 1056
2008.77 1084
2009.19 1112
2009.61 1093
2010.04 1113
2010.46 1166
2010.88 1083
2011.31 1121
2011.73 1102
2012.15 1028
2012.57 1064
2013.00 1053
2013.42 1058
2013.84 1013
2014.27 984
2014.69 955
2015.11 994
2015.54 985
2015.96 1060
2016.38 1081
2016.81 1083
2017.23 1095
2017.65 1077
2018.08 1136
2018.50 1124
2018.93 1105
2019.35 1159
2019.77 1104
2020.20 1103
2020.62 1110
2021.04 1138
2021.47 1168
2021.89 1112
2022.32 1096
2022.74 1037
2023.17 1057
2023.59 1018
2024.01 1008
2024.44 1029
2024.86 1031
2025.29 1063
2025.71 1068
2026.14 1049
2026.56 1030
2026.98 1001
2027.41 1027
2027.83 1031
2028.26 997
2028.68 1044
2029.11 1026
2029.53 1038
2029.96 1004
2030.38 1028
2030.81 1024
2031.23 982
2031.66 976
2032.08 954
2032.51 959
2032.93 1001
2033.36 987
2033.78 997
2034.21 982
2034.63 962
2035.06 971
2035.49 1034
2035.91 1046
2036.34 1007
2036.76 1048
2037.19 1038
2037.61 1094
2038.04 1036
2038.47 1032
2038.89 1028
2039.32 1056
2039.74 1097
2040.17 1066
2040.59 1060
2041.02 1084
2041.45 1071
2041.87 1010
2042.30 1110
2042.73 1087
2043.15 1037
2043.58 1063
2044.00 1018
2044.43 1039
2044.86 998
2045.28 1045
2045.71 1062
2046.14 1037
2046.56 1044
2046.99 1041
2047.42 1072
2047.84 1021
2048.27 979
2048.70 991
2049.12 973
2049.55 1039
2049.98 1020
2050.40 1008
2050.83 1014
2051.26 1031
2051.69 1027
2052.11 1014
2052.54 997
2052.97 987
2053.40 1046
2053.82 1048
2054.25 1046
2054.68 1032
2055.10 1028
2055.53 1102
2055.96 1158
2056.39 1196
2056.82 1204
2057.24 1234
2057.67 1283
2058.10 1315
2058.53 1255
2058.95 1263
2059.38 1217
2059.81 1163
2060.24 1138
2060.67 1140
2061.09 1043
2061.52 1044
2061.95 1142
2062.38 1119
2062.81 1145
2063.24 1114
2063.66 1103
2064.09 1168
2064.52 1217
2064.95 1251
2065.38 1236
2065.81 1303
2066.24 1332
2066.66 1341
2067.09 1325
2067.52 1229
2067.95 1176
2068.38 1201
2068.81 1198
2069.24 1196
2069.67 1065
2070.10 1087
2070.52 1130
2070.95 1156
2071.38 1076
2071.81 1026
2072.24 1068
2072.67 1083
2073.10 1027
2073.53 1050
2073.96 1026
2074.39 1054
2074.82 1090
2075.25 1046
2075.68 1088
2076.11 1133
2076.54 1076
2076.97 1084
2077.40 1123
2077.83 1183
2078.26 1099
2078.69 1118
2079.12 1120
2079.55 1195
2079.98 1163
2080.41 1129
2080.84 1146
2081.27 1098
2081.70 1137
2082.13 1122
2082.56 1111
2082.99 1120
2083.42 1186
2083.85 1143
2084.28 1131
2084.71 1072
2085.14 1025
2085.57 1076
2086.00 1045
2086.43 1094
2086.86 1041
2087.29 1039
2087.73 1087
2088.16 1080
2088.59 1028
2089.02 1009
2089.45 1031
2089.88 997
2090.31 985
2090.74 982
2091.17 1053
2091.61 1073
2092.04 1041
2092.47 1029
2092.90 1021
2093.33 1016
2093.76 1068
2094.19 1043
2094.63 1005
2095.06 1035
2095.49 992
2095.92 1023
2096.35 1020
2096.78 1001
2097.22 1039
2097.65 1043
2098.08 1063
2098.51 1087
2098.94 1031
2099.38 1029
2099.81 1016
2100.24 1046
2100.67 1007
2101.11 1062
2101.54 973
2101.97 991
2102.40 995
2102.83 1007
2103.27 1032
2103.70 996
2104.13 1022
2104.56 1009
2105.00 1056
2105.43 1019
2105.86 1042
2106.30 1024
2106.73 1020
2107.16 1094
2107.59 1116
2108.03 1074
2108.46 1064
2108.89 1085
2109.33 1038
2109.76 1053
2110.19 1082
2110.63 1142
2111.06 1050
2111.49 1052
2111.93 1029
2112.36 1010
2112.79 990
2113.23 1017
2113.66 971
2114.09 967
2114.53 974
2114.96 989
2115.40 1003
2115.83 971
2116.26 971
2116.70 966
2117.13 994
2117.56 1036
2118.00 1023
2118.43 954
2118.87 962
2119.30 999
2119.73 1071
2120.17 1024
2120.60 998
2121.04 1031
2121.47 1046
2121.91 1012
2122.34 1073
2122.78 1064
2123.21 1076
2123.64 1096
2124.08 1052
2124.51 1047
2124.95 1004
2125.38 1049
2125.82 1054
2126.25 971
2126.69 994
2127.12 1056
2127.56 1050
2127.99 1073
2128.43 1100
2128.86 1157
2129.30 1162
2129.73 1198
2130.17 1165
2130.60 1199
2131.04 1191
2131.47 1145
2131.91 1159
2132.35 1130
2132.78 1091
2133.22 1067
2133.65 1058
2134.09 1045
2134.52 1043
2134.96 1091
2135.40 991
2135.83 1042
2136.27 1065
2136.70 1067
2137.14 1103
2137.57 1110
2138.01 1040
2138.45 1040
2138.88 1057
2139.32 986
2139.76 996
2140.19 961
2140.63 1019
2141.06 1004
2141.50 964
2141.94 1024
2142.37 987
2142.81 1010
2143.25 1011
2143.68 1012
2144.12 1007
2144.56 951
2144.99 987
2145.43 952
2145.87 933
2146.30 991
2146.74 1065
2147.18 1037
2147.62 1081
2148.05 1102
2148.49 1177
2148.93 1222
2149.36 1316
2149.80 1300
2150.24 1340
2150.68 1343
2151.11 1365
2151.55 1326
2151.99 1256
2152.43 1246
2152.86 1225
2153.30 1167
2153.74 1151
2154.18 1108
2154.61 1183
2155.05 1177
2155.49 1075
2155.93 1105
2156.37 1122
2156.80 1099
2157.24 1079
2157.68 1075
2158.12 1076
2158.56 1049
2158.99 1123
2159.43 1046
2159.87 1039
2160.31 1110
2160.75 1136
2161.19 1058
2161.62 1070
2162.06 1044
2162.50 1128
2162.94 1071
2163.38 1106
2163.82 1083
2164.26 1199
2164.69 1226
2165.13 1242
2165.57 1316
2166.01 1256
2166.45 1288
2166.89 1334
2167.33 1332
2167.77 1278
2168.21 1207
2168.65 1168
2169.08 1153
2169.52 1224
2169.96 1176
2170.40 1198
2170.84 1172
2171.28 1216
2171.72 1266
2172.16 1200
2172.60 1227
2173.04 1259
2173.48 1216
2173.92 1207
2174.36 1325
2174.80 1409
2175.24 1379
2175.68 1422
2176.12 1453
2176.56 1398
2177.00 1408
2177.44 1375
2177.88 1368
2178.32 1275
2178.76 1255
2179.20 1248
2179.64 1194
2180.08 1255
2180.52 1166
2180.96 1147
2181.40 1147
2181.84 1157
2182.28 1245
2182.72 1182
2183.16 1106
2183.60 1115
2184.04 1106
2184.48 1120
2184.93 1074
2185.37 1043
2185.81 1031
2186.25 1100
2186.69 1081
2187.13 1117
2187.57 1130
2188.01 1109
2188.45 1078
2188.89 1082
2189.34 1096
2189.78 1159
2190.22 1260
2190.66 1245
2191.10 1176
2191.54 1166
2191.98 1153
2192.43 1188
2192.87 1162
2193.31 1206
2193.75 1262
2194.19 1249
2194.63 1189
2195.08 1178
2195.52 1172
2195.96 1208
2196.40 1254
2196.84 1241
2197.29 1260
2197.73 1203
2198.17 1190
2198.61 1140
2199.06 1131
2199.50 1134
2199.94 1152
2200.38 1162
2200.82 1105
2201.27 1146
2201.71 1149
2202.15 1161
2202.59 1127
2203.04 1068
2203.48 1134
2203.92 1105
2204.37 1164
2204.81 1123
2205.25 1094
2205.69 1143
2206.14 1236
2206.58 1230
2207.02 1211
2207.47 1177
2207.91 1225
2208.35 1258
2208.80 1227
2209.24 1267
2209.68 1304
2210.13 1325
2210.57 1241
2211.01 1264
2211.46 1256
2211.90 1227
2212.34 1223
2212.79 1168
2213.23 1224
2213.67 1271
2214.12 1241
2214.56 1203
2215.01 1174
2215.45 1182
2215.89 1166
2216.34 1151
2216.78 1171
2217.23 1121
2217.67 1067
2218.11 1120
2218.56 1164
2219.00 1145
2219.45 1105
2219.89 1164
2220.34 1157
2220.78 1089
2221.22 1185
2221.67 1171
2222.11 1119
2222.56 1140
2223.00 1196
2223.45 1229
2223.89 1219
2224.34 1260
2224.78 1252
2225.23 1294
2225.67 1244
2226.12 1238
2226.56 1279
2227.01 1294
2227.45 1309
2227.90 1338
2228.34 1268
2228.79 1272
2229.23 1265
2229.68 1310
2230.12 1329
2230.57 1302
2231.01 1247
2231.46 1255
2231.90 1296
2232.35 1356
2232.80 1338
2233.24 1355
2233.69 1344
2234.13 1355
2234.58 1314
2235.02 1343
2235.47 1304
2235.92 1241
2236.36 1228
2236.81 1241
2237.25 1174
2237.70 1170
2238.15 1153
2238.59 1176
2239.04 1130
2239.49 1187
2239.93 1209
2240.38 1162
2240.82 1166
2241.27 1174
2241.72 1150
2242.16 1162
2242.61 1128
2243.06 1153
2243.50 1135
2243.95 1095
2244.40 1079
2244.84 1050
2245.29 1077
2245.74 980
2246.19 981
2246.63 1003
2247.08 1054
2247.53 989
2247.97 1061
2248.42 1058
2248.87 1075
2249.32 1088
2249.76 1116
2250.21 1146
2250.66 1102
2251.10 1086
2251.55 1119
2252.00 1096
2252.45 1160
2252.89 1237
2253.34 1131
2253.79 1155
2254.24 1157
2254.69 1217
2255.13 1177
2255.58 1142
2256.03 1120
2256.48 1059
2256.93 1069
2257.37 1046
2257.82 1104
2258.27 1096
2258.72 1068
2259.17 1088
2259.61 1090
2260.06 1126
2260.51 1213
2260.96 1177
2261.41 1210
2261.86 1233
2262.31 1236
2262.75 1250
2263.20 1321
2263.65 1356
2264.10 1368
2264.55 1286
2265.00 1261
2265.45 1285
2265.90 1254
2266.34 1224
2266.79 1250
2267.24 1250
2267.69 1263
2268.14 1235
2268.59 1311
2269.04 1330
2269.49 1308
2269.94 1264
2270.39 1321
2270.84 1345
2271.29 1358
2271.74 1370
2272.18 1369
2272.63 1368
2273.08 1368
2273.53 1413
2273.98 1360
2274.43 1376
2274.88 1420
2275.33 1508
2275.78 1535
2276.23 1557
2276.68 1634
2277.13 1641
2277.58 1561
2278.03 1552
2278.48 1514
2278.93 1462
2279.38 1468
2279.83 1346
2280.28 1258
2280.73 1254
2281.19 1204
2281.64 1257
2282.09 1259
2282.54 1238
2282.99 1170
2283.44 1179
2283.89 1165
2284.34 1139
2284.79 1165
2285.24 1139
2285.69 1165
2286.14 1154
2286.59 1163
2287.04 1169
2287.50 1152
2287.95 1192
2288.40 1248
2288.85 1317
2289.30 1361
2289.75 1491
2290.20 1463
2290.65 1472
2291.11 1491
2291.56 1488
2292.01 1570
2292.46 1589
2292.91 1580
2293.36 1549
2293.82 1530
2294.27 1427
2294.72 1374
2295.17 1403
2295.62 1361
2296.07 1332
2296.53 1315
2296.98 1309
2297.43 1278
2297.88 1304
2298.33 1269
2298.79 1255
2299.24 1276
2299.69 1180
2300.14 1150
2300.60 1182
2301.05 1144
2301.50 1109
2301.95 1094
2302.41 1126
2302.86 1100
2303.31 1164
2303.76 1101
2304.22 1106
2304.67 1105
2305.12 1103
2305.57 1100
2306.03 1207
2306.48 1128
2306.93 1157
2307.39 1191
2307.84 1178
2308.29 1160
2308.75 1179
2309.20 1206
2309.65 1300
2310.11 1281
2310.56 1256
2311.01 1345
2311.47 1357
2311.92 1367
2312.37 1340
2312.83 1285
2313.28 1220
2313.73 1327
2314.19 1252
2314.64 1272
2315.09 1233
2315.55 1166
2316.00 1245
2316.46 1237
2316.91 1276
2317.36 1261
2317.82 1265
2318.27 1247
2318.73 1303
2319.18 1290
2319.63 1233
2320.09 1309
2320.54 1299
2321.00 1303
2321.45 1289
2321.91 1242
2322.36 1299
2322.82 1239
2323.27 1307
2323.72 1358
2324.18 1429
2324.63 1504
2325.09 1656
2325.54 1697
2326.00 1691
2326.45 1672
2326.91 1630
2327.36 1546
2327.82 1516
2328.27 1422
2328.73 1413
2329.18 1339
2329.64 1358
2330.09 1352
2330.55 1282
2331.00 1258
2331.46 1225
2331.92 1208
2332.37 1119
2332.83 1118
2333.28 1221
2333.74 1255
2334.19 1265
2334.65 1202
2335.10 1176
2335.56 1127
2336.02 1164
2336.47 1183
2336.93 1216
2337.38 1128
2337.84 1174
2338.30 1211
2338.75 1230
2339.21 1210
2339.66 1189
2340.12 1197
2340.58 1193
2341.03 1256
2341.49 1259
2341.95 1204
2342.40 1195
2342.86 1290
2343.32 1278
2343.77 1323
2344.23 1231
2344.68 1250
2345.14 1267
2345.60 1277
2346.06 1337
2346.51 1287
2346.97 1350
2347.43 1347
2347.88 1386
2348.34 1390
2348.80 1408
2349.25 1377
2349.71 1309
2350.17 1316
2350.63 1393
2351.08 1321
2351.54 1225
2352.00 1292
2352.46 1224
2352.91 1197
2353.37 1179
2353.83 1187
2354.29 1132
2354.74 1116
2355.20 1148
2355.66 1144
2356.12 1114
2356.57 1175
2357.03 1150
2357.49 1138
2357.95 1155
2358.41 1162
2358.86 1186
2359.32 1181
2359.78 1252
2360.24 1244
2360.70 1244
2361.15 1304
2361.61 1246
2362.07 1352
2362.53 1322
2362.99 1333
2363.45 1308
2363.91 1312
2364.36 1316
2364.82 1298
2365.28 1343
2365.74 1344
2366.20 1353
2366.66 1340
2367.12 1279
2367.57 1289
2368.03 1289
2368.49 1242
2368.95 1218
2369.41 1238
2369.87 1199
2370.33 1214
2370.79 1209
2371.25 1163
2371.71 1203
2372.17 1145
2372.63 1126
2373.09 1109
2373.54 1195
2374.00 1207
2374.46 1247
2374.92 1249
2375.38 1213
2375.84 1209
2376.30 1207
2376.76 1248
2377.22 1206
2377.68 1158
2378.14 1197
2378.60 1222
2379.06 1240
2379.52 1179
2379.98 1208
2380.44 1191
2380.90 1155
2381.36 1207
2381.82 1185
2382.28 1191
2382.74 1168
2383.20 1112
2383.66 1176
2384.12 1194
2384.59 1283
2385.05 1270
2385.51 1244
2385.97 1159
2386.43 1140
2386.89 1217
2387.35 1214
2387.81 1133
2388.27 1127
2388.73 1163
2389.19 1168
2389.65 1190
2390.12 1197
2390.58 1244
2391.04 1249
2391.50 1211
2391.96 1200
2392.42 1197
2392.88 1204
2393.34 1158
2393.81 1148
2394.27 1126
2394.73 1097
2395.19 1086
2395.65 1138
2396.11 1152
2396.57 1097
2397.04 1167
2397.50 1194
2397.96 1182
2398.42 1229
2398.88 1209
2399.35 1182
2399.81 1237
2400.27 1250
2400.73 1196
2401.19 1198
2401.66 1160
2402.12 1207
2402.58 1107
2403.04 1118
2403.51 1110
2403.97 1155
2404.43 1114
2404.89 1136
2405.36 1200
2405.82 1145
2406.28 1215
2406.74 1267
2407.21 1117
2407.67 1116
2408.13 1147
2408.59 1139
2409.06 1108
2409.52 1132
2409.98 1084
2410.45 1124
2410.91 1098
2411.37 1050
2411.84 1081
2412.30 1093
2412.76 1030
2413.23 1119
2413.69 1145
2414.15 1135
2414.62 1149
2415.08 1159
2415.54 1095
2416.01 1086
2416.47 1132
2416.93 1161
2417.40 1190
2417.86 1227
2418.32 1217
2418.79 1200
2419.25 1214
2419.72 1244
2420.18 1222
2420.64 1194
2421.11 1189
2421.57 1221
2422.04 1227
2422.50 1240
2422.96 1230
2423.43 1241
2423.89 1309
2424.36 1250
2424.82 1309
2425.29 1294
2425.75 1328
2426.22 1229
2426.68 1261
2427.15 1229
2427.61 1243
2428.07 1236
2428.54 1106
2429.00 1072
2429.47 1132
2429.93 1063
2430.40 1081
2430.86 1080
2431.33 1055
2431.79 1091
2432.26 1072
2432.72 1112
2433.19 1018
2433.65 1039
2434.12 1056
2434.59 1140
2435.05 1143
2435.52 1115
2435.98 1145
2436.45 1178
2436.91 1239
2437.38 1221
2437.84 1250
2438.31 1300
2438.78 1266
2439.24 1305
2439.71 1343
2440.17 1320
2440.64 1337
2441.10 1356
2441.57 1345
2442.04 1343
2442.50 1432
2442.97 1364
2443.44 1343
2443.90 1310
2444.37 1246
2444.83 1286
2445.30 1251
2445.77 1171
2446.23 1156
2446.70 1143
2447.17 1149
2447.63 1114
2448.10 1062
2448.57 1134
2449.03 1079
2449.50 1118
2449.97 1134
2450.43 1148
2450.90 1092
2451.37 1101
2451.83 1173
2452.30 1119
2452.77 1120
2453.24 1129
2453.70 1079
2454.17 1056
2454.64 1068
2455.10 1065
2455.57 1043
2456.04 1076
2456.51 1091
2456.97 1099
2457.44 1126
2457.91 1105
2458.38 1040
2458.84 1073
2459.31 1113
2459.78 1165
2460.25 1139
2460.72 1130
2461.18 1119
2461.65 1028
2462.12 1129
2462.59 1087
2463.06 1075
2463.52 1068
2463.99 1074
2464.46 1106
2464.93 1137
2465.40 1164
2465.86 1198
2466.33 1078
2466.80 1062
2467.27 1116
2467.74 1080
2468.21 1125
2468.68 1130
2469.14 1138
2469.61 1185
2470.08 1211
2470.55 1135
2471.02 1157
2471.49 1140
2471.96 1150
2472.43 1197
2472.90 1201
2473.36 1128
2473.83 1074
2474.30 1098
2474.77 1125
2475.24 1104
2475.71 1074
2476.18 1214
2476.65 1145
2477.12 1139
2477.59 1228
2478.06 1169
2478.53 1241
2479.00 1138
2479.47 1239
2479.94 1264
2480.41 1246
2480.87 1171
2481.34 1203
2481.81 1251
2482.28 1237
2482.75 1221
2483.22 1210
2483.69 1147
2484.16 1138
2484.63 1103
2485.10 1147
2485.57 1176
2486.05 1089
2486.52 1132
2486.99 1220
2487.46 1196
2487.93 1189
2488.40 1214
2488.87 1218
2489.34 1203
2489.81 1178
2490.28 1206
2490.75 1162
2491.22 1157
2491.69 1117
2492.16 1189
2492.63 1208
2493.10 1148
2493.58 1210
2494.05 1151
2494.52 1149
2494.99 1183
2495.46 1181
2495.93 1178
2496.40 1178
2496.87 1139
2497.34 1119
2497.82 1189
2498.29 1125
2498.76 1125
2499.23 1135
2499.70 1095
2500.17 1072
2500.64 1081
2501.12 1125
2501.59 1055
2502.06 1082
2502.53 1113
2503.00 1090
2503.48 1012
2503.95 1125
2504.42 1100
2504.89 1153
2505.36 1121
2505.84 1105
2506.31 1187
2506.78 1187
2507.25 1157
2507.72 1157
2508.20 1196
2508.67 1237
2509.14 1183
2509.61 1232
2510.09 1255
2510.56 1297
2511.03 1402
2511.50 1410
2511.98 1550
2512.45 1576
2512.92 1566
2513.40 1551
2513.87 1533
2514.34 1505
2514.81 1492
2515.29 1419
2515.76 1383
2516.23 1388
2516.71 1399
2517.18 1331
2517.65 1301
2518.13 1297
2518.60 1309
2519.07 1228
2519.55 1312
2520.02 1285
2520.49 1274
2520.97 1273
2521.44 1207
2521.91 1245
2522.39 1255
2522.86 1159
2523.34 1193
2523.81 1199
2524.28 1088
2524.76 1146
2525.23 1141
2525.70 1114
2526.18 1169
2526.65 1103
2527.13 1097
2527.60 1211
2528.08 1189
2528.55 1182
2529.02 1189
2529.50 1219
2529.97 1260
2530.45 1211
2530.92 1209
2531.40 1154
2531.87 1199
2532.34 1249
2532.82 1225
2533.29 1181
2533.77 1147
2534.24 1248
2534.72 1219
2535.19 1198
2535.67 1204
2536.14 1169
2536.62 1216
2537.09 1187
2537.57 1155
2538.04 1172
2538.52 1204
2538.99 1189
2539.47 1181
2539.94 1204
2540.42 1194
2540.90 1153
2541.37 1241
2541.85 1281
2542.32 1296
2542.80 1209
2543.27 1203
2543.75 1195
2544.22 1213
2544.70 1216
2545.18 1201
2545.65 1218
2546.13 1287
2546.60 1268
2547.08 1302
2547.56 1342
2548.03 1331
2548.51 1441
2548.98 1467
2549.46 1346
2549.94 1417
2550.41 1343
2550.89 1346
2551.37 1346
2551.84 1334
2552.32 1334
2552.80 1381
2553.27 1360
2553.75 1337
2554.23 1316
2554.70 1383
2555.18 1406
2555.66 1417
2556.13 1320
2556.61 1355
2557.09 1402
2557.56 1400
2558.04 1325
2558.52 1324
2558.99 1251
2559.47 1279
2559.95 1273
2560.43 1214
2560.90 1272
2561.38 1268
2561.86 1162
2562.33 1174
2562.81 1182
2563.29 1170
2563.77 1089
2564.25 1143
2564.72 1100
2565.20 1142
2565.68 1123
2566.16 1134
2566.63 1033
2567.11 1077
2567.59 1089
2568.07 1061
2568.55 1091
2569.02 1127
2569.50 1042
2569.98 1038
2570.46 1083
2570.94 1078
2571.41 1049
2571.89 1028
2572.37 1130
2572.85 1103
2573.33 1133
2573.81 1177
2574.28 1178
2574.76 1107
2575.24 1064
2575.72 1101
2576.20 1089
2576.68 1067
2577.16 1135
2577.64 1109
2578.11 1068
2578.59 1092
2579.07 1087
2579.55 1109
2580.03 1099
2580.51 1101
2580.99 1059
2581.47 1040
2581.95 1037
2582.43 1029
2582.91 1078
2583.39 1058
2583.86 1048
2584.34 1057
2584.82 1054
2585.30 1101
2585.78 1091
2586.26 1054
2586.74 1065
2587.22 1078
2587.70 1081
2588.18 1087
2588.66 1043
2589.14 1106
2589.62 1088
2590.10 1096
2590.58 1100
2591.06 1096
2591.54 1192
2592.02 1205
2592.50 1177
2592.98 1179
2593.46 1134
2593.94 1139
2594.42 1155
2594.90 1148
2595.38 1110
2595.86 1153
2596.35 1094
2596.83 1058
2597.31 1136
2597.79 1079
2598.27 1067
2598.75 1084
2599.23 1146
2599.71 1109
2600.19 1061
2600.67 1106
2601.15 1130
2601.63 1127
2602.12 1073
2602.60 1071
2603.08 1081
2603.56 1104
2604.04 1098
2604.52 1106
2605.00 1055
2605.48 1067
2605.97 1077
2606.45 1023
2606.93 1047
2607.41 1022
2607.89 1104
2608.37 1034
2608.86 1082
2609.34 1023
2609.82 1094
2610.30 1068
2610.78 1096
2611.26 1118
2611.75 1165
2612.23 1137
2612.71 1187
2613.19 1191
2613.68 1176
2614.16 1098
2614.64 1101
2615.12 1147
2615.60 1123
2616.09 1089
2616.57 1047
2617.05 1058
2617.53 1051
2618.02 1099
2618.50 1034
2618.98 1055
2619.46 1103
2619.95 1061
2620.43 1081
2620.91 1089
2621.40 1082
2621.88 1049
2622.36 1019
2622.85 1031
2623.33 966
2623.81 1057
2624.29 1099
2624.78 1024
2625.26 1038
2625.74 1111
2626.23 1041
2626.71 1062
2627.19 1059
2627.68 1090
2628.16 1076
2628.64 1089
2629.13 1171
2629.61 1129
2630.10 1121
2630.58 1156
2631.06 1179
2631.55 1170
2632.03 1156
2632.51 1095
2633.00 1097
2633.48 1116
2633.97 1113
2634.45 1103
2634.94 1103
2635.42 1082
2635.90 1067
2636.39 1048
2636.87 1028
2637.36 1088
2637.84 1074
2638.33 1135
2638.81 1172
2639.29 1084
2639.78 1069
2640.26 1075
2640.75 1076
2641.23 1077
2641.72 1089
2642.20 1063
2642.69 1028
2643.17 1016
2643.66 1113
2644.14 1124
2644.63 1021
2645.11 985
2645.60 1089
2646.08 1061
2646.57 1105
2647.05 1113
2647.54 1075
2648.02 1110
2648.51 1103
2648.99 1155
2649.48 1134
2649.97 1135
2650.45 1122
2650.94 1147
2651.42 1111
2651.91 1165
2652.39 1118
2652.88 1150
2653.37 1147
2653.85 1167
2654.34 1199
2654.82 1178
2655.31 1185
2655.80 1240
2656.28 1268
2656.77 1236
2657.25 1191
2657.74 1213
2658.23 1178
2658.71 1117
2659.20 1118
2659.69 1109
2660.17 1148
2660.66 1171
2661.14 1065
2661.63 1112
2662.12 1175
2662.60 1079
2663.09 1053
2663.58 1102
2664.06 1108
2664.55 1104
2665.04 1115
2665.53 1126
2666.01 1107
2666.50 1126
2666.99 1112
2667.47 1127
2667.96 1142
2668.45 1119
2668.94 1166
2669.42 1179
2669.91 1169
2670.40 1155
2670.88 1195
2671.37 1215
2671.86 1190
2672.35 1258
2672.83 1371
2673.32 1411
2673.81 1401
2674.30 1427
2674.79 1439
2675.27 1337
2675.76 1378
2676.25 1379
2676.74 1384
2677.23 1308
2677.71 1318
2678.20 1260
2678.69 1216
2679.18 1214
2679.67 1244
2680.15 1266
2680.64 1205
2681.13 1176
2681.62 1125
2682.11 1181
2682.60 1213
2683.08 1255
2683.57 1243
2684.06 1232
2684.55 1212
2685.04 1248
2685.53 1305
2686.02 1232
2686.51 1202
2686.99 1166
2687.48 1188
2687.97 1213
2688.46 1144
2688.95 1113
2689.44 1181
2689.93 1173
2690.42 1158
2690.91 1172
2691.40 1089
2691.89 1121
2692.38 1222
2692.87 1198
2693.35 1215
2693.84 1128
2694.33 1151
2694.82 1217
2695.31 1147
2695.80 1106
2696.29 1134
2696.78 1212
2697.27 1194
2697.76 1161
2698.25 1122
2698.74 1125
2699.23 1141
2699.72 1158
2700.21 1130
2700.70 1134
2701.19 1167
2701.68 1193
2702.17 1164
2702.66 1210
2703.15 1200
2703.64 1212
2704.13 1225
2704.62 1170
2705.12 1157
2705.61 1190
2706.10 1251
2706.59 1236
2707.08 1223
2707.57 1137
2708.06 1102
2708.55 1088
2709.04 1100
2709.53 1118
2710.02 1071
2710.51 1076
2711.01 1045
2711.50 1123
2711.99 1142
2712.48 1128
2712.97 1142
2713.46 1150
2713.95 1146
2714.44 1095
2714.94 1085
2715.43 1112
2715.92 1070
2716.41 1098
2716.90 1087
2717.39 1045
2717.89 1066
2718.38 1063
2718.87 1102
2719.36 1067
2719.85 1109
2720.34 1178
2720.84 1174
2721.33 1193
2721.82 1195
2722.31 1235
2722.80 1220
2723.30 1232
2723.79 1212
2724.28 1201
2724.77 1193
2725.27 1178
2725.76 1176
2726.25 1206
2726.74 1151
2727.24 1099
2727.73 1056
2728.22 1049
2728.71 1099
2729.21 1109
2729.70 1144
2730.19 1133
2730.69 1138
2731.18 1134
2731.67 1138
2732.16 1099
2732.66 1134
2733.15 1146
2733.64 1174
2734.14 1210
2734.63 1159
2735.12 1276
2735.62 1202
2736.11 1253
2736.60 1170
2737.10 1193
2737.59 1198
2738.08 1264
2738.58 1214
2739.07 1234
2739.56 1208
2740.06 1152
2740.55 1161
2741.05 1131
2741.54 1137
2742.03 1140
2742.53 1111
2743.02 1110
2743.52 1107
2744.01 1115
2744.50 1101
2745.00 1094
2745.49 1100
2745.99 1059
2746.48 1123
2746.97 1165
2747.47 1209
2747.96 1173
2748.46 1200
2748.95 1176
2749.45 1199
2749.94 1125
2750.44 1133
2750.93 1128
2751.43 1096
2751.92 1066
2752.42 1118
2752.91 1149
2753.41 1093
2753.90 1158
2754.40 1204
2754.89 1111
2755.39 1057
2755.88 1103
2756.38 1103
2756.87 1122
2757.37 1133
2757.86 1144
2758.36 1121
2758.85 1056
2759.35 1134
2759.84 1199
2760.34 1125
2760.83 1182
2761.33 1166
2761.83 1189
2762.32 1141
2762.82 1150
2763.31 1229
2763.81 1199
2764.30 1165
2764.80 1175
2765.30 1180
2765.79 1146
2766.29 1144
2766.78 1100
2767.28 1122
2767.78 1097
2768.27 1097
2768.77 1125
2769.27 1111
2769.76 1157
2770.26 1117
2770.76 1151
2771.25 1183
2771.75 1147
2772.24 1112
2772.74 1173
2773.24 1142
2773.73 1162
2774.23 1196
2774.73 1139
2775.23 1188
2775.72 1204
2776.22 1199
2776.72 1224
2777.21 1210
2777.71 1151
2778.21 1182
2778.70 1221
2779.20 1229
2779.70 1233
2780.20 1245
2780.69 1199
2781.19 1173
2781.69 1135
2782.19 1113
2782.68 1102
2783.18 1087
2783.68 1204
2784.18 1127
2784.67 1162
2785.17 1116
2785.67 1111
2786.17 1165
2786.67 1180
2787.16 1159
2787.66 1083
2788.16 1154
2788.66 1209
2789.16 1164
2789.65 1139
2790.15 1153
2790.65 1138
2791.15 1123
2791.65 1115
2792.15 1160
2792.64 1085
2793.14 1108
2793.64 1196
2794.14 1100
2794.64 1132
2795.14 1143
2795.64 1220
2796.13 1251
2796.63 1246
2797.13 1332
2797.63 1330
2798.13 1359
2798.63 1348
2799.13 1342
2799.63 1298
2800.13 1263
2800.62 1233
2801.12 1207
2801.62 1246
2802.12 1211
2802.62 1091
2803.12 1174
2803.62 1173
2804.12 1115
2804.62 1093
2805.12 1120
2805.62 1118
2806.12 1174
2806.62 1153
2807.12 1209
2807.62 1215
2808.12 1274
2808.62 1310
2809.12 1273
2809.62 1345
2810.12 1320
2810.62 1458
2811.12 1410
2811.62 1435
2812.12 1420
2812.62 1463
2813.12 1409
2813.62 1380
2814.12 1471
2814.62 1390
2815.12 1343
2815.62 1375
2816.12 1355
2816.62 1367
2817.12 1357
2817.62 1330
2818.12 1256
2818.62 1227
2819.12 1249
2819.63 1206
2820.13 1202
2820.63 1187
2821.13 1194
2821.63 1122
2822.13 1143
2822.63 1178
2823.13 1090
2823.63 1127
2824.13 1159
2824.64 1147
2825.14 1161
2825.64 1212
2826.14 1163
2826.64 1145
2827.14 1225
2827.64 1173
2828.15 1134
2828.65 1058
2829.15 1047
2829.65 1096
2830.15 1122
2830.65 1081
2831.16 1058
2831.66 1078
2832.16 1074
2832.66 1091
2833.16 1122
2833.67 1098
2834.17 1070
2834.67 1117
2835.17 1160
2835.68 1133
2836.18 1137
2836.68 1184
2837.18 1151
2837.68 1155
2838.19 1205
2838.69 1220
2839.19 1199
2839.70 1267
2840.20 1265
2840.70 1137
2841.20 1239
2841.71 1264
2842.21 1210
2842.71 1210
2843.21 1168
2843.72 1155
2844.22 1233
2844.72 1189
2845.23 1246
2845.73 1193
2846.23 1244
2846.74 1328
2847.24 1253
2847.74 1280
2848.25 1288
2848.75 1379
2849.25 1309
2849.76 1317
2850.26 1340
2850.76 1264
2851.27 1322
2851.77 1293
2852.28 1252
2852.78 1229
2853.28 1258
2853.79 1209
2854.29 1205
2854.79 1162
2855.30 1154
2855.80 1108
2856.31 1168
2856.81 1221
2857.31 1238
2857.82 1238
2858.32 1169
2858.83 1181
2859.33 1274
2859.84 1245
2860.34 1232
2860.85 1170
2861.35 1210
2861.85 1202
2862.36 1312
2862.86 1252
2863.37 1226
2863.87 1202
2864.38 1244
2864.88 1225
2865.39 1185
2865.89 1149
2866.40 1156
2866.90 1162
2867.41 1101
2867.91 1128
2868.42 1200
2868.92 1182
2869.43 1205
2869.93 1213
2870.44 1295
2870.94 1291
2871.45 1238
2871.96 1337
2872.46 1349
2872.97 1357
2873.47 1272
2873.98 1325
2874.48 1310
2874.99 1338
2875.49 1326
2876.00 1261
2876.51 1298
2877.01 1229
2877.52 1260
2878.02 1292
2878.53 1255
2879.04 1298
2879.54 1227
2880.05 1228
2880.55 1279
2881.06 1334
2881.57 1334
2882.07 1381
2882.58 1380
2883.09 1429
2883.59 1386
2884.10 1405
2884.61 1410
2885.11 1471
2885.62 1471
2886.13 1548
2886.63 1561
2887.14 1624
2887.65 1660
2888.15 1625
2888.66 1659
2889.17 1694
2889.67 1560
2890.18 1559
2890.69 1497
2891.20 1439
2891.70 1360
2892.21 1369
2892.72 1431
2893.22 1307
2893.73 1326
2894.24 1345
2894.75 1341
2895.25 1389
2895.76 1454
2896.27 1455
2896.78 1513
2897.29 1509
2897.79 1429
2898.30 1413
2898.81 1460
2899.32 1485
2899.82 1425
2900.33 1432
2900.84 1387
2901.35 1352
2901.86 1331
2902.36 1390
2902.87 1368
2903.38 1331
2903.89 1383
2904.40 1391
2904.91 1355
2905.41 1400
2905.92 1429
2906.43 1377
2906.94 1358
2907.45 1365
2907.96 1359
2908.47 1375
2908.97 1290
2909.48 1284
2909.99 1273
2910.50 1242
2911.01 1278
2911.52 1230
2912.03 1244
2912.54 1227
2913.05 1224
2913.55 1262
2914.06 1254
2914.57 1255
2915.08 1246
2915.59 1289
2916.10 1318
2916.61 1264
2917.12 1255
2917.63 1216
2918.14 1290
2918.65 1172
2919.16 1302
2919.67 1364
2920.18 1289
2920.69 1321
2921.20 1361
2921.71 1400
2922.22 1427
2922.73 1451
2923.24 1458
2923.75 1509
2924.26 1545
2924.77 1587
2925.28 1599
2925.79 1601
2926.30 1641
2926.81 1672
2927.32 1601
2927.83 1525
2928.34 1447
2928.85 1404
2929.36 1321
2929.87 1334
2930.38 1316
2930.89 1295
2931.40 1233
2931.91 1240
2932.42 1243
2932.93 1231
2933.45 1213
2933.96 1227
2934.47 1248
2934.98 1218
2935.49 1186
2936.00 1187
2936.51 1226
2937.02 1229
2937.53 1301
2938.04 1348
2938.56 1388
2939.07 1457
2939.58 1491
2940.09 1596
2940.60 1631
2941.11 1667
2941.62 1731
2942.14 1795
2942.65 1756
2943.16 1730
2943.67 1741
2944.18 1775
2944.70 1691
2945.21 1623
2945.72 1579
2946.23 1560
2946.74 1448
2947.26 1418
2947.77 1374
2948.28 1399
2948.79 1412
2949.30 1334
2949.82 1391
2950.33 1363
2950.84 1294
2951.35 1237
2951.87 1260
2952.38 1254
2952.89 1204
2953.40 1244
2953.92 1182
2954.43 1240
2954.94 1198
2955.45 1235
2955.97 1216
2956.48 1181
2956.99 1159
2957.51 1193
2958.02 1242
2958.53 1204
2959.04 1222
2959.56 1253
2960.07 1269
2960.58 1239
2961.10 1286
2961.61 1319
2962.12 1274
2962.64 1273
2963.15 1327
2963.66 1309
2964.18 1409
2964.69 1381
2965.21 1306
2965.72 1371
2966.23 1273
2966.75 1235
2967.26 1284
2967.77 1296
2968.29 1314
2968.80 1341
2969.32 1341
2969.83 1340
2970.34 1290
2970.86 1274
2971.37 1266
2971.89 1274
2972.40 1285
2972.91 1264
2973.43 1327
2973.94 1333
2974.46 1324
2974.97 1367
2975.49 1344
2976.00 1320
2976.52 1263
2977.03 1257
2977.55 1274
2978.06 1294
2978.57 1340
2979.09 1359
2979.60 1363
2980.12 1349
2980.63 1355
2981.15 1371
2981.66 1401
2982.18 1446
2982.69 1419
2983.21 1412
2983.73 1393
2984.24 1430
2984.76 1407
2985.27 1432
2985.79 1494
2986.30 1461
2986.82 1455
2987.33 1490
2987.85 1521
2988.36 1518
2988.88 1543
2989.40 1538
2989.91 1443
2990.43 1510
2990.94 1485
2991.46 1549
2991.97 1517
2992.49 1460
2993.01 1513
2993.52 1511
2994.04 1460
2994.55 1595
2995.07 1588
2995.59 1633
2996.10 1684
2996.62 1702
2997.14 1727
2997.65 1812
2998.17 1859
2998.69 1887
2999.20 1898
2999.72 1820
3000.24 1830
3000.75 1871
3001.27 1884
3001.79 1977
3002.30 2158
3002.82 2439
3003.34 2809
3003.85 3078
3004.37 3242
3004.89 3571
3005.40 3785
3005.92 3876
3006.44 3882
3006.96 3586
3007.47 3601
3007.99 3182
3008.51 2768
3009.03 2478
3009.54 2224
3010.06 1950
3010.58 1846
3011.10 1863
3011.61 1749
3012.13 1679
3012.65 1614
3013.17 1542
3013.68 1554
3014.20 1489
3014.72 1498
3015.24 1543
3015.76 1517
3016.27 1485
3016.79 1493
3017.31 1584
3017.83 1485
3018.35 1445
3018.86 1454
3019.38 1505
3019.90 1539
3020.42 1462
3020.94 1548
3021.46 1547
3021.97 1619
3022.49 1614
3023.01 1648
3023.53 1565
3024.05 1668
3024.57 1635
3025.09 1719
3025.61 1650
3026.12 1641
3026.64 1619
3027.16 1572
3027.68 1571
3028.20 1574
3028.72 1535
3029.24 1547
3029.76 1420
3030.28 1396
3030.80 1403
3031.32 1445
3031.84 1390
3032.35 1329
3032.87 1368
3033.39 1447
3033.91 1427
3034.43 1452
3034.95 1424
3035.47 1413
3035.99 1427
3036.51 1477
3037.03 1448
3037.55 1496
3038.07 1438
3038.59 1453
3039.11 1431
3039.63 1408
3040.15 1377
3040.67 1341
3041.19 1395
3041.71 1362
3042.23 1334
3042.75 1385
3043.27 1343
3043.79 1336
3044.31 1368
3044.83 1386
3045.35 1374
3045.87 1403
3046.40 1347
3046.92 1387
3047.44 1412
3047.96 1387
3048.48 1354
3049.00 1379
3049.52 1345
3050.04 1348
3050.56 1350
3051.08 1331
3051.60 1312
3052.12 1242
3052.65 1275
3053.17 1266
3053.69 1301
3054.21 1282
3054.73 1299
3055.25 1338
3055.77 1360
3056.30 1386
3056.82 1383
3057.34 1380
3057.86 1383
3058.38 1350
3058.90 1310
3059.42 1357
3059.95 1404
3060.47 1333
3060.99 1378
3061.51 1374
3062.03 1398
3062.56 1404
3063.08 1457
3063.60 1503
3064.12 1534
3064.64 1505
3065.17 1446
3065.69 1497
3066.21 1563
3066.73 1553
3067.26 1607
3067.78 1675
3068.30 1667
3068.82 1641
3069.35 1689
3069.87 1702
3070.39 1717
3070.91 1620
3071.44 1589
3071.96 1609
3072.48 1592
3073.01 1565
3073.53 1677
3074.05 1553
3074.57 1514
3075.10 1513
3075.62 1585
3076.14 1594
3076.67 1599
3077.19 1579
3077.71 1741
3078.24 1806
3078.76 1836
3079.28 1869
3079.81 1874
3080.33 1895
3080.85 1946
3081.38 1917
3081.90 1878
3082.42 1946
3082.95 1965
3083.47 1943
3084.00 1955
3084.52 1930
3085.04 1923
3085.57 1856
3086.09 1871
3086.62 1880
3087.14 2038
3087.66 2176
3088.19 2363
3088.71 2624
3089.24 2963
3089.76 3344
3090.29 3599
3090.81 3750
3091.33 3855
3091.86 3769
3092.38 3436
3092.91 3337
3093.43 3103
3093.96 2747
3094.48 2493
3095.01 2346
3095.53 2239
3096.06 2207
3096.58 2073
3097.11 2050
3097.63 2134
3098.16 2124
3098.68 2094
3099.21 2155
3099.73 2215
3100.26 2325
3100.78 2618
3101.31 2912
3101.83 3461
3102.36 3963
3102.88 4314
3103.41 4796
3103.93 4836
3104.46 4855
3104.99 4840
3105.51 4464
3106.04 3949
3106.56 3579
3107.09 3167
3107.61 2783
3108.14 2390
3108.67 2319
3109.19 2151
3109.72 2154
3110.24 2125
3110.77 2057
3111.30 2046
3111.82 2055
3112.35 1997
3112.87 1890
3113.40 1916
3113.93 1853
3114.45 1883
3114.98 1760
3115.51 1744
3116.03 1729
3116.56 1611
3117.09 1621
3117.61 1645
3118.14 1639
3118.67 1569
3119.19 1649
3119.72 1727
3120.25 1756
3120.77 1797
3121.30 1771
3121.83 1799
3122.35 1889
3122.88 1884
3123.41 1926
3123.94 1922
3124.46 1810
3124.99 1700
3125.52 1708
3126.05 1681
3126.57 1635
3127.10 1649
3127.63 1696
3128.16 1695
3128.68 1593
3129.21 1555
3129.74 1557
3130.27 1539
3130.79 1471
3131.32 1554
3131.85 1622
3132.38 1573
3132.91 1438
3133.43 1415
3133.96 1483
3134.49 1477
3135.02 1437
3135.55 1444
3136.07 1463
3136.60 1407
3137.13 1411
3137.66 1425
3138.19 1449
3138.72 1502
3139.24 1425
3139.77 1395
3140.30 1422
3140.83 1332
3141.36 1344
3141.89 1375
3142.42 1354
3142.95 1332
3143.47 1358
3144.00 1422
3144.53 1382
3145.06 1319
3145.59 1431
3146.12 1534
3146.65 1430
3147.18 1476
3147.71 1514
3148.24 1558
3148.76 1564
3149.29 1511
3149.82 1585
3150.35 1522
3150.88 1511
3151.41 1522
3151.94 1557
3152.47 1532
3153.00 1488
3153.53 1451
3154.06 1453
3154.59 1521
3155.12 1558
3155.65 1552
3156.18 1550
3156.71 1570
3157.24 1552
3157.77 1560
3158.30 1520
3158.83 1533
3159.36 1578
3159.89 1589
3160.42 1591
3160.95 1625
3161.48 1597
3162.01 1497
3162.54 1463
3163.07 1462
3163.60 1475
3164.13 1510
3164.66 1506
3165.20 1392
3165.73 1389
3166.26 1403
3166.79 1400
3167.32 1370
3167.85 1412
3168.38 1364
3168.91 1339
3169.44 1349
3169.97 1288
3170.50 1369
3171.04 1347
3171.57 1350
3172.10 1359
3172.63 1343
3173.16 1404
3173.69 1425
3174.22 1461
3174.75 1508
3175.29 1515
3175.82 1546
3176.35 1556
3176.88 1466
3177.41 1395
3177.94 1426
3178.48 1382
3179.01 1382
3179.54 1436
3180.07 1331
3180.60 1291
3181.14 1256
3181.67 1239
3182.20 1280
3182.73 1248
3183.26 1298
3183.80 1243
3184.33 1265
3184.86 1249
3185.39 1227
3185.93 1253
3186.46 1252
3186.99 1206
3187.52 1271
3188.06 1282
3188.59 1276
3189.12 1279
3189.65 1263
3190.19 1291
3190.72 1255
3191.25 1238
3191.79 1355
3192.32 1329
3192.85 1350
3193.38 1329
3193.92 1274
3194.45 1335
3194.98 1360
3195.52 1346
3196.05 1306
3196.58 1339
3197.12 1358
3197.65 1314
3198.18 1364
3198.72 1350
3199.25 1456
3199.78 1404
3200.32 1411
3200.85 1406
3201.39 1406
3201.92 1327
3202.45 1424
3202.99 1411
3203.52 1358
3204.05 1361
3204.59 1448
3205.12 1416
3205.66 1448
3206.19 1501
3206.72 1492
3207.26 1552
3207.79 1626
3208.33 1646
3208.86 1783
3209.40 1811
3209.93 1773
3210.47 1931
3211.00 2016
3211.53 1923
3212.07 1932
3212.60 2054
3213.14 1959
3213.67 1901
3214.21 1819
3214.74 1730
3215.28 1616
3215.81 1504
3216.35 1561
3216.88 1469
3217.42 1325
3217.95 1377
3218.49 1406
3219.02 1390
3219.56 1341
3220.09 1311
3220.63 1327
3221.16 1395
3221.70 1391
3222.23 1393
3222.77 1447
3223.31 1577
3223.84 1657
3224.38 1689
3224.91 1725
3225.45 1737
3225.98 1717
3226.52 1711
3227.06 1717
3227.59 1644
3228.13 1612
3228.66 1558
3229.20 1462
3229.74 1511
3230.27 1512
3230.81 1440
3231.34 1519
3231.88 1512
3232.42 1568
3232.95 1596
3233.49 1573
3234.03 1601
3234.56 1620
3235.10 1594
3235.64 1643
3236.17 1627
3236.71 1714
3237.25 1708
3237.78 1864
3238.32 1838
3238.86 1754
3239.39 1794
3239.93 1774
3240.47 1785
3241.00 1712
3241.54 1674
3242.08 1693
3242.61 1683
3243.15 1685
3243.69 1768
3244.23 1778
3244.76 1748
3245.30 1786
3245.84 1779
3246.38 1824
3246.91 1746
3247.45 1775
3247.99 1858
3248.53 1856
3249.06 1921
3249.60 2028
3250.14 2207
3250.68 2462
3251.21 2747
3251.75 3030
3252.29 3289
3252.83 3803
3253.37 4185
3253.90 4337
3254.44 4404
3254.98 4341
3255.52 4016
3256.06 3552
3256.60 3284
3257.13 2994
3257.67 2674
3258.21 2486
3258.75 2355
3259.29 2246
3259.83 2235
3260.36 2286
3260.90 2350
3261.44 2418
3261.98 2365
3262.52 2521
3263.06 2658
3263.60 2661
3264.14 2724
3264.68 2882
3265.21 2943
3265.75 3044
3266.29 3177
3266.83 3377
3267.37 3462
3267.91 3662
3268.45 3726
3268.99 3469
3269.53 3129
3270.07 3020
3270.61 2751
3271.15 2493
3271.69 2284
3272.23 2287
3272.76 2211
3273.30 2108
3273.84 2061
3274.38 2018
3274.92 1999
3275.46 2031
3276.00 1954
3276.54 1967
3277.08 2108
3277.62 2033
3278.16 1970
3278.70 1992
3279.24 1965
3279.78 1961
3280.32 1890
3280.86 1954
3281.41 1974
3281.95 1991
3282.49 1981
3283.03 1952
3283.57 1871
3284.11 1971
3284.65 1921
3285.19 1956
3285.73 2028
3286.27 2045
3286.81 2041
3287.35 2057
3287.89 2072
3288.43 2053
3288.97 2110
3289.52 1983
3290.06 1950
3290.60 2091
3291.14 2071
3291.68 2202
3292.22 2203
3292.76 2358
3293.30 2469
3293.85 2490
3294.39 2544
3294.93 2726
3295.47 2994
3296.01 3105
3296.55 2988
3297.09 3047
3297.64 3002
3298.18 2975
3298.72 2927
3299.26 2809
3299.80 2585
3300.34 2547
3300.89 2442
3301.43 2375
3301.97 2323
3302.51 2246
3303.06 2252
3303.60 2200
3304.14 2188
3304.68 2156
3305.22 2174
3305.77 2236
3306.31 2204
3306.85 2162
3307.39 2126
3307.94 2120
3308.48 2272
3309.02 2315
3309.56 2243
3310.11 2267
3310.65 2348
3311.19 2393
3311.74 2397
3312.28 2453
3312.82 2482
3313.36 2372
3313.91 2314
3314.45 2410
3314.99 2459
3315.54 2382
3316.08 2432
3316.62 2637
3317.17 2838
3317.71 2943
3318.25 3094
3318.80 3272
3319.34 3433
3319.88 3466
3320.43 3544
3320.97 3690
3321.51 3629
3322.06 3490
3322.60 3334
3323.14 3224
3323.69 3092
3324.23 2904
3324.78 2939
3325.32 2819
3325.86 2669
3326.41 2754
3326.95 2771
3327.50 2662
3328.04 2592
3328.59 2574
3329.13 2548
3329.67 2664
3330.22 2676
3330.76 2821
3331.31 3184
3331.85 3491
3332.40 4205
3332.94 5062
3333.49 6368
3334.03 8142
3334.57 10104
3335.12 12240
3335.66 14415
3336.21 15702
3336.75 16517
3337.30 16680
3337.84 15973
3338.39 14715
3338.93 13323
3339.48 11428
3340.02 10089
3340.57 8229
3341.11 6821
3341.66 5726
3342.20 4720
3342.75 4026
3343.30 3490
3343.84 3061
3344.39 2738
3344.93 2625
3345.48 2453
3346.02 2400
3346.57 2364
3347.11 2362
3347.66 2367
3348.21 2276
3348.75 2261
3349.30 2319
3349.84 2289
3350.39 2292
3350.94 2306
3351.48 2384
3352.03 2445
3352.57 2350
3353.12 2255
3353.67 2242
3354.21 2314
3354.76 2285
3355.31 2267
3355.85 2297
3356.40 2203
3356.95 2165
3357.49 2264
3358.04 2151
3358.59 2048
3359.13 2024
3359.68 1979
3360.23 2038
3360.77 2060
3361.32 2018
3361.87 1992
3362.41 2056
3362.96 2055
3363.51 2093
3364.05 2043
3364.60 2071
3365.15 2112
3365.70 2089
3366.24 2085
3366.79 2107
3367.34 2071
3367.89 2007
3368.43 1992
3368.98 2032
3369.53 1986
3370.08 2067
3370.62 2143
3371.17 2259
3371.72 2418
3372.27 2578
3372.81 2748
3373.36 2883
3373.91 3108
3374.46 3161
3375.01 3259
3375.55 3288
3376.10 3250
3376.65 2986
3377.20 2830
3377.75 2615
3378.30 2519
3378.84 2362
3379.39 2157
3379.94 2115
3380.49 2019
3381.04 1954
3381.59 1864
3382.13 1949
3382.68 1803
3383.23 1743
3383.78 1765
3384.33 1768
3384.88 1792
3385.43 1731
3385.98 1732
3386.52 1668
3387.07 1672
3387.62 1658
3388.17 1598
3388.72 1614
3389.27 1553
3389.82 1537
3390.37 1600
3390.92 1576
3391.47 1611
3392.02 1572
3392.57 1623
3393.12 1620
3393.66 1617
3394.21 1635
3394.76 1607
3395.31 1577
3395.86 1595
3396.41 1640
3396.96 1596
3397.51 1627
3398.06 1679
3398.61 1758
3399.16 1696
3399.71 1630
3400.26 1688
3400.81 1630
3401.36 1658
3401.91 1623
3402.46 1546
3403.01 1609
3403.56 1566
3404.11 1488
3404.66 1469
3405.21 1496
3405.77 1451
3406.32 1446
3406.87 1481
3407.42 1456
3407.97 1576
3408.52 1547
3409.07 1650
3409.62 1694
3410.17 1652
3410.72 1739
3411.27 1874
3411.82 1883
3412.37 1890
3412.93 1883
3413.48 1902
3414.03 1909
3414.58 1870
3415.13 1932
3415.68 1849
3416.23 1874
3416.78 1822
3417.34 1906
3417.89 1880
3418.44 1869
3418.99 1921
3419.54 1978
3420.09 1933
3420.65 1925
3421.20 1879
3421.75 1730
3422.30 1636
3422.85 1624
3423.40 1625
3423.96 1652
3424.51 1640
3425.06 1634
3425.61 1615
3426.17 1594
3426.72 1588
3427.27 1598
3427.82 1607
3428.37 1541
3428.93 1477
3429.48 1486
3430.03 1493
3430.58 1432
3431.14 1391
3431.69 1451
3432.24 1483
3432.79 1461
3433.35 1412
3433.90 1401
3434.45 1368
3435.01 1387
3435.56 1414
3436.11 1479
3436.66 1511
3437.22 1442
3437.77 1511
3438.32 1535
3438.88 1517
3439.43 1515
3439.98 1495
3440.54 1520
3441.09 1585
3441.64 1532
3442.20 1527
3442.75 1475
3443.30 1535
3443.86 1490
3444.41 1431
3444.96 1424
3445.52 1375
3446.07 1427
3446.63 1432
3447.18 1404
3447.73 1386
3448.29 1326
3448.84 1398
3449.40 1410
3449.95 1426
3450.50 1420
3451.06 1304
3451.61 1304
3452.17 1312
3452.72 1289
3453.27 1256
3453.83 1271
3454.38 1312
3454.94 1284
3455.49 1317
3456.05 1325
3456.60 1292
3457.16 1319
3457.71 1334
3458.27 1331
3458.82 1293
3459.38 1262
3459.93 1345
3460.49 1367
3461.04 1420
3461.60 1395
3462.15 1449
3462.71 1382
3463.26 1463
3463.82 1372
3464.37 1463
3464.93 1430
3465.48 1366
3466.04 1408
3466.59 1411
3467.15 1434
3467.70 1471
3468.26 1437
3468.81 1505
3469.37 1547
3469.93 1595
3470.48 1724
3471.04 1660
3471.59 1771
3472.15 1709
3472.70 1766
3473.26 1769
3473.82 1708
3474.37 1732
3474.93 1696
3475.48 1675
3476.04 1727
3476.60 1643
3477.15 1766
3477.71 1781
3478.27 1695
3478.82 1723
3479.38 1808
3479.93 1883
3480.49 1843
3481.05 1879
3481.60 1960
3482.16 2005
3482.72 1982
3483.27 2007
3483.83 2063
3484.39 1992
3484.95 2014
3485.50 2027
3486.06 2060
3486.62 2053
3487.17 2104
3487.73 2199
3488.29 2289
3488.84 2503
3489.40 2972
3489.96 3391
3490.52 4244
3491.07 5042
3491.63 5858
3492.19 6671
3492.75 7383
3493.30 7718
3493.86 7797
3494.42 7223
3494.98 6337
3495.53 5515
3496.09 4701
3496.65 4012
3497.21 3428
3497.77 3078
3498.32 2826
3498.88 2676
3499.44 2535
3500.00 2608
3500.56 2614
3501.11 2580
3501.67 2621
3502.23 2637
3502.79 2800
3503.35 2961
3503.91 3136
3504.46 3244
3505.02 3249
3505.58 3466
3506.14 3498
3506.70 3489
3507.26 3408
3507.81 3176
3508.37 2953
3508.93 2679
3509.49 2683
3510.05 2517
3510.61 2456
3511.17 2440
3511.73 2323
3512.29 2281
3512.85 2294
3513.40 2174
3513.96 2026
3514.52 1965
3515.08 1881
3515.64 1759
3516.20 1719
3516.76 1745
3517.32 1675
3517.88 1650
3518.44 1654
3519.00 1648
3519.56 1684
3520.12 1739
3520.68 1700
3521.24 1677
3521.80 1742
3522.36 1652
3522.92 1678
3523.48 1646
3524.04 1673
3524.60 1706
3525.16 1727
3525.72 1678
3526.28 1717
3526.84 1628
3527.40 1716
3527.96 1656
3528.52 1652
3529.08 1640
3529.64 1624
3530.20 1701
3530.76 1655
3531.32 1671
3531.88 1668
3532.44 1629
3533.00 1623
3533.56 1636
3534.12 1578
3534.68 1558
3535.25 1531
3535.81 1580
3536.37 1634
3536.93 1604
3537.49 1575
3538.05 1570
3538.61 1564
3539.17 1599
3539.73 1537
3540.30 1548
3540.86 1628
3541.42 1625
3541.98 1638
3542.54 1632
3543.10 1674
3543.66 1690
3544.23 1762
3544.79 1770
3545.35 1683
3545.91 1674
3546.47 1584
3547.03 1649
3547.60 1654
3548.16 1524
3548.72 1542
3549.28 1577
3549.84 1508
3550.41 1490
3550.97 1459
3551.53 1508
3552.09 1476
3552.65 1451
3553.22 1435
3553.78 1418
3554.34 1397
3554.90 1385
3555.47 1372
3556.03 1288
3556.59 1413
3557.15 1348
3557.72 1310
3558.28 1332
3558.84 1405
3559.41 1348
3559.97 1425
3560.53 1374
3561.09 1373
3561.66 1357
3562.22 1393
3562.78 1401
3563.35 1447
3563.91 1463
3564.47 1475
3565.04 1454
3565.60 1486
3566.16 1487
3566.73 1473
3567.29 1430
3567.85 1415
3568.42 1395
3568.98 1374
3569.54 1371
3570.11 1358
3570.67 1419
3571.23 1333
3571.80 1342
3572.36 1315
3572.93 1322
3573.49 1350
3574.05 1341
3574.62 1450
3575.18 1549
3575.75 1606
3576.31 1611
3576.87 1658
3577.44 1755
3578.00 1886
3578.57 1833
3579.13 1861
3579.70 1804
3580.26 1787
3580.82 1701
3581.39 1657
3581.95 1665
3582.52 1527
3583.08 1463
3583.65 1462
3584.21 1470
3584.78 1373
3585.34 1404
3585.91 1358
3586.47 1341
3587.04 1344
3587.60 1286
3588.17 1287
3588.73 1264
3589.30 1267
3589.86 1234
3590.43 1236
3590.99 1258
3591.56 1273
3592.12 1210
3592.69 1280
3593.25 1238
3593.82 1142
3594.39 1174
3594.95 1235
3595.52 1237
3596.08 1219
3596.65 1213
3597.21 1218
3597.78 1238
3598.35 1266
3598.91 1251
3599.48 1314
3600.04 1292
3600.61 1200
3601.18 1261
3601.74 1279
3602.31 1206
3602.87 1231
3603.44 1297
3604.01 1275
3604.57 1267
3605.14 1175
3605.71 1203
3606.27 1211
3606.84 1227
3607.41 1230
3607.97 1208
3608.54 1181
3609.11 1147
3609.67 1160
3610.24 1210
3610.81 1102
3611.37 1113
3611.94 1181
3612.51 1153
3613.07 1182
3613.64 1227
3614.21 1272
3614.78 1363
3615.34 1401
3615.91 1480
3616.48 1671
3617.04 1823
3617.61 2102
3618.18 2259
3618.75 2304
3619.31 2310
3619.88 2151
3620.45 2150
3621.02 2146
3621.58 2016
3622.15 1838
3622.72 1642
3623.29 1553
3623.86 1460
3624.42 1334
3624.99 1285
3625.56 1197
3626.13 1238
3626.70 1192
3627.26 1185
3627.83 1180
3628.40 1083
3628.97 1169
3629.54 1152
3630.11 1172
3630.67 1219
3631.24 1197
3631.81 1135
3632.38 1128
3632.95 1141
3633.52 1120
3634.08 1137
3634.65 1143
3635.22 1083
3635.79 1066
3636.36 1131
3636.93 1156
3637.50 1142
3638.07 1193
3638.64 1194
3639.20 1258
3639.77 1291
3640.34 1354
3640.91 1371
3641.48 1398
3642.05 1438
3642.62 1518
3643.19 1559
3643.76 1486
3644.33 1477
3644.90 1442
3645.47 1474
3646.04 1450
3646.61 1367
3647.18 1364
3647.75 1291
3648.32 1280
3648.89 1289
3649.46 1276
3650.03 1327
3650.60 1419
3651.17 1420
3651.74 1476
3652.31 1511
3652.88 1583
3653.45 1558
3654.02 1636
3654.59 1643
3655.16 1548
3655.73 1520
3656.30 1572
3656.87 1600
3657.44 1568
3658.01 1609
3658.58 1704
3659.15 1650
3659.72 1636
3660.29 1750
3660.86 1726
3661.43 1667
3662.00 1640
3662.58 1608
3663.15 1565
3663.72 1522
3664.29 1527
3664.86 1514
3665.43 1628
3666.00 1738
3666.57 1676
3667.14 1780
3667.72 1887
3668.29 1840
3668.86 1659
3669.43 1547
3670.00 1570
3670.57 1524
3671.14 1481
3671.72 1469
3672.29 1507
3672.86 1444
3673.43 1425
3674.00 1489
3674.57 1503
3675.15 1442
3675.72 1393
3676.29 1506
3676.86 1532
3677.43 1518
3678.01 1492
3678.58 1532
3679.15 1535
3679.72 1556
3680.30 1574
3680.87 1558
3681.44 1535
3682.01 1507
3682.58 1451
3683.16 1344
3683.73 1357
3684.30 1379
3684.88 1294
3685.45 1263
3686.02 1255
3686.59 1322
3687.17 1325
3687.74 1353
3688.31 1361
3688.88 1418
3689.46 1452
3690.03 1538
3690.60 1657
3691.18 1620
3691.75 1595
3692.32 1592
3692.90 1580
3693.47 1526
3694.04 1456
3694.62 1404
3695.19 1271
3695.76 1271
3696.34 1311
3696.91 1237
3697.48 1209
3698.06 1243
3698.63 1212
3699.21 1230
3699.78 1288
3700.35 1274
3700.93 1326
3701.50 1206
3702.08 1198
3702.65 1255
3703.22 1316
3703.80 1214
3704.37 1250
3704.95 1244
3705.52 1278
3706.09 1240
3706.67 1203
3707.24 1254
3707.82 1279
3708.39 1247
3708.97 1303
3709.54 1266
3710.12 1288
3710.69 1302
3711.26 1262
3711.84 1274
3712.41 1231
3712.99 1172
3713.56 1191
3714.14 1208
3714.71 1145
3715.29 1217
3715.86 1229
3716.44 1207
3717.01 1179
3717.59 1248
3718.16 1233
3718.74 1195
3719.32 1156
3719.89 1095
3720.47 1155
3721.04 1168
3721.62 1217
3722.19 1096
3722.77 1195
3723.34 1164
3723.92 1111
3724.49 1104
3725.07 1065
3725.65 1128
3726.22 1100
3726.80 1123
3727.37 1202
3727.95 1207
3728.53 1153
3729.10 1164
3729.68 1222
3730.25 1329
3730.83 1461
3731.41 1505
3731.98 1542
3732.56 1603
3733.14 1696
3733.71 1812
3734.29 1774
3734.87 1816
3735.44 1708
3736.02 1632
3736.60 1582
3737.17 1459
3737.75 1448
3738.33 1417
3738.90 1369
3739.48 1377
3740.06 1356
3740.63 1287
3741.21 1258
3741.79 1209
3742.36 1151
3742.94 1125
3743.52 1149
3744.10 1256
3744.67 1155
3745.25 1070
3745.83 1048
3746.40 1129
3746.98 1179
3747.56 1172
3748.14 1109
3748.71 1166
3749.29 1169
3749.87 1195
3750.45 1177
3751.03 1094
3751.60 1158
3752.18 1194
3752.76 1191
3753.34 1119
3753.92 1120
3754.49 1142
3755.07 1124
3755.65 1108
3756.23 1121
3756.81 1133
3757.38 1134
3757.96 1127
3758.54 1190
3759.12 1196
3759.70 1249
3760.28 1277
3760.85 1264
3761.43 1252
3762.01 1293
3762.59 1317
3763.17 1314
3763.75 1284
3764.33 1290
3764.91 1294
3765.48 1312
3766.06 1315
3766.64 1247
3767.22 1278
3767.80 1267
3768.38 1276
3768.96 1247
3769.54 1223
3770.12 1185
3770.70 1189
3771.28 1244
3771.85 1226
3772.43 1190
3773.01 1175
3773.59 1262
3774.17 1205
3774.75 1159
3775.33 1165
3775.91 1159
3776.49 1214
3777.07 1124
3777.65 1155
3778.23 1190
3778.81 1167
3779.39 1172
3779.97 1219
3780.55 1205
3781.13 1197
3781.71 1114
3782.29 1139
3782.87 1100
3783.45 1078
3784.03 1086
3784.61 1198
3785.19 1143
3785.77 1122
3786.35 1158
3786.93 1176
3787.51 1246
3788.10 1201
3788.68 1217
3789.26 1200
3789.84 1204
3790.42 1278
3791.00 1232
3791.58 1207
3792.16 1227
3792.74 1216
3793.32 1159
3793.90 1195
3794.48 1212
3795.07 1191
3795.65 1201
3796.23 1163
3796.81 1155
3797.39 1166
3797.97 1202
3798.55 1186
3799.14 1166
3799.72 1234
3800.30 1234
3800.88 1280
3801.46 1340
3802.04 1390
3802.62 1316
3803.21 1341
3803.79 1308
3804.37 1317
3804.95 1291
3805.53 1320
3806.12 1337
3806.70 1447
3807.28 1546
3807.86 1630
3808.44 1687
3809.03 1763
3809.61 1847
3810.19 1884
3810.77 1827
3811.36 1723
3811.94 1683
3812.52 1673
3813.10 1617
3813.69 1554
3814.27 1469
3814.85 1589
3815.43 1633
3816.02 1613
3816.60 1553
3817.18 1547
3817.77 1503
3818.35 1424
3818.93 1384
3819.51 1465
3820.10 1391
3820.68 1336
3821.26 1392
3821.85 1398
3822.43 1422
3823.01 1362
3823.60 1412
3824.18 1409
3824.76 1350
3825.35 1317
3825.93 1376
3826.51 1289
3827.10 1324
3827.68 1342
3828.27 1306
3828.85 1319
3829.43 1248
3830.02 1275
3830.60 1306
3831.18 1279
3831.77 1288
3832.35 1251
3832.94 1316
3833.52 1349
3834.10 1298
3834.69 1258
3835.27 1290
3835.86 1254
3836.44 1257
3837.03 1280
3837.61 1264
3838.19 1262
3838.78 1220
3839.36 1251
3839.95 1271
3840.53 1345
3841.12 1269
3841.70 1277
3842.29 1282
3842.87 1244
3843.46 1346
3844.04 1336
3844.63 1360
3845.21 1480
3845.80 1514
3846.38 1610
3846.97 1587
3847.55 1586
3848.14 1575
3848.72 1490
3849.31 1486
3849.89 1471
3850.48 1438
3851.06 1374
3851.65 1349
3852.23 1296
3852.82 1300
3853.41 1333
3853.99 1340
3854.58 1283
3855.16 1293
3855.75 1345
3856.33 1337
3856.92 1317
3857.51 1429
3858.09 1479
3858.68 1648
3859.26 1829
3859.85 2011
3860.44 2200
3861.02 2367
3861.61 2575
3862.20 2751
3862.78 2701
3863.37 2730
3863.95 2676
3864.54 2467
3865.13 2327
3865.71 2194
3866.30 1960
3866.89 1881
3867.47 1719
3868.06 1572
3868.65 1626
3869.23 1480
3869.82 1413
3870.41 1365
3870.99 1382
3871.58 1416
3872.17 1373
3872.76 1370
3873.34 1406
3873.93 1476
3874.52 1498
3875.10 1497
3875.69 1480
3876.28 1381
3876.87 1333
3877.45 1306
3878.04 1296
3878.63 1327
3879.22 1270
3879.80 1211
3880.39 1209
3880.98 1215
3881.57 1242
3882.15 1256
3882.74 1191
3883.33 1128
3883.92 1165
3884.51 1154
3885.09 1157
3885.68 1203
3886.27 1204
3886.86 1208
3887.45 1240
3888.04 1265
3888.62 1281
3889.21 1280
3889.80 1333
3890.39 1359
3890.98 1384
3891.57 1356
3892.15 1447
3892.74 1346
3893.33 1382
3893.92 1317
3894.51 1301
3895.10 1333
3895.69 1377
3896.28 1325
3896.86 1307
3897.45 1309
3898.04 1365
3898.63 1302
3899.22 1300
3899.81 1287
3900.40 1393
3900.99 1398
3901.58 1289
3902.17 1203
3902.76 1232
3903.34 1252
3903.93 1247
3904.52 1222
3905.11 1220
3905.70 1249
3906.29 1257
3906.88 1185
3907.47 1257
3908.06 1291
3908.65 1271
3909.24 1238
3909.83 1207
3910.42 1242
3911.01 1182
3911.60 1107
3912.19 1131
3912.78 1131
3913.37 1126
3913.96 1169
3914.55 1148
3915.14 1122
3915.73 1119
3916.32 1181
3916.91 1217
3917.50 1225
3918.09 1180
3918.68 1199
3919.28 1112
3919.87 1160
3920.46 1166
3921.05 1166
3921.64 1104
3922.23 1064
3922.82 1126
3923.41 1099
3924.00 1055
3924.59 1073
3925.18 1021
3925.77 1041
3926.37 1084
3926.96 1082
3927.55 1041
3928.14 1008
3928.73 1080
3929.32 1080
3929.91 1047
3930.51 1001
3931.10 1039
3931.69 1054
3932.28 994
3932.87 1057
3933.46 1027
3934.05 1012
3934.65 1023
3935.24 1028
3935.83 1028
3936.42 1052
3937.01 1082
3937.61 1122
3938.20 1121
3938.79 1075
3939.38 1140
3939.97 1147
3940.57 1141
3941.16 1090
3941.75 1139
3942.34 1221
3942.94 1149
3943.53 1116
3944.12 1149
3944.71 1116
3945.31 1148
3945.90 1115
3946.49 1086
3947.08 1051
3947.68 1061
3948.27 1030
3948.86 978
3949.45 997
3950.05 1033
3950.64 1073
3951.23 1043
3951.83 1065
3952.42 1039
3953.01 1047
3953.61 1035
3954.20 1081
3954.79 1054
3955.39 1071
3955.98 1122
3956.57 1109
3957.17 1155
3957.76 1142
3958.35 1158
3958.95 1186
3959.54 1194
3960.13 1175
3960.73 1152
3961.32 1155
3961.92 1146
3962.51 1183
3963.10 1143
3963.70 1206
3964.29 1221
3964.88 1227
3965.48 1282
3966.07 1283
3966.67 1272
3967.26 1333
3967.86 1279
3968.45 1313
3969.04 1372
3969.64 1387
3970.23 1281
3970.83 1283
3971.42 1185
3972.02 1175
3972.61 1179
3973.21 1189
3973.80 1166
3974.40 1171
3974.99 1195
3975.58 1240
3976.18 1352
3976.77 1456
3977.37 1482
3977.96 1464
3978.56 1568
3979.15 1523
3979.75 1469
3980.35 1333
3980.94 1328
3981.54 1403
3982.13 1343
3982.73 1227
3983.32 1238
3983.92 1283
3984.51 1222
3985.11 1224
3985.70 1128
3986.30 1204
3986.90 1292
3987.49 1262
3988.09 1232
3988.68 1212
3989.28 1275
3989.87 1240
3990.47 1207
3991.07 1205
3991.66 1231
3992.26 1255
3992.85 1233
3993.45 1179
3994.05 1248
3994.64 1317
3995.24 1257
3995.84 1163
3996.43 1279
3997.03 1276
3997.62 1288
3998.22 1330
3998.82 1350
3999.41 1222
4000.01 1293
4000.61 1313
4001.20 1271
4001.80 1190
4002.40 1165
4003.00 1226
4003.59 1251
4004.19 1237
4004.79 1237
4005.38 1220
4005.98 1224
4006.58 1212
4007.17 1178
4007.77 1190
4008.37 1180
4008.97 1200
4009.56 1166
4010.16 1110
4010.76 1125
4011.36 1198
4011.95 1220
4012.55 1095
4013.15 1110
4013.75 1195
4014.34 1251
4014.94 1237
4015.54 1319
4016.14 1309
4016.74 1324
4017.33 1393
4017.93 1387
4018.53 1411
4019.13 1388
4019.73 1403
4020.32 1363
4020.92 1318
4021.52 1264
4022.12 1279
4022.72 1298
4023.32 1266
4023.91 1199
4024.51 1181
4025.11 1165
4025.71 1193
4026.31 1143
4026.91 1173
4027.51 1264
4028.10 1230
4028.70 1216
4029.30 1319
4029.90 1293
4030.50 1258
4031.10 1214
4031.70 1199
4032.30 1198
4032.90 1236
4033.49 1246
4034.09 1282
4034.69 1374
4035.29 1292
4035.89 1223
4036.49 1229
4037.09 1201
4037.69 1171
4038.29 1161
4038.89 1128
4039.49 1072
4040.09 1112
4040.69 1016
4041.29 1068
4041.89 1036
4042.49 1083
4043.09 1027
4043.69 1082
4044.29 1091
4044.89 1091
4045.49 1029
4046.09 1096
4046.69 1069
4047.29 1085
4047.89 1089
4048.49 1056
4049.09 1048
4049.69 1050
4050.29 1077
4050.89 1074
4051.49 1060
4052.09 1037
4052.69 1078
4053.29 1027
4053.89 1072
4054.49 1026
4055.09 1035
4055.69 1040
4056.30 1051
4056.90 1025
4057.50 1026
4058.10 1006
4058.70 984
4059.30 1021
4059.90 1052
4060.50 1038
4061.10 1031
4061.71 1106
4062.31 1092
4062.91 1151
4063.51 1095
4064.11 1165
4064.71 1197
4065.31 1184
4065.92 1251
4066.52 1297
4067.12 1273
4067.72 1274
4068.32 1271
4068.92 1201
4069.53 1211
4070.13 1183
4070.73 1175
4071.33 1082
4071.93 1017
4072.54 1048
4073.14 1091
4073.74 1088
4074.34 1057
4074.94 1058
4075.55 1030
4076.15 1039
4076.75 940
4077.35 983
4077.96 1008
4078.56 965
4079.16 976
4079.76 958
4080.37 986
4080.97 983
4081.57 1010
4082.17 1017
4082.78 991
4083.38 1014
4083.98 991
4084.59 967
4085.19 927
4085.79 936
4086.39 944
4087.00 934
4087.60 926
4088.20 989
4088.81 1014
4089.41 983
4090.01 1012
4090.62 986
4091.22 1019
4091.82 1034
4092.43 972
4093.03 1018
4093.63 1022
4094.24 998
4094.84 1027
4095.45 1029
4096.05 1070
4096.65 1051
4097.26 1026
4097.86 1030
4098.47 979
4099.07 1023
4099.67 981
4100.28 999
4100.88 1021
4101.49 1009
4102.09 981
4102.69 969
4103.30 1033
4103.90 1052
4104.51 1025
4105.11 968
4105.72 1011
4106.32 991
4106.93 989
4107.53 990
4108.13 995
4108.74 952
4109.34 931
4109.95 941
4110.55 973
4111.16 907
4111.76 923
4112.37 942
4112.97 945
4113.58 945
4114.18 990
4114.79 975
4115.39 968
4116.00 970
4116.60 961
4117.21 954
4117.82 922
4118.42 922
4119.03 970
4119.63 1022
4120.24 960
4120.84 983
4121.45 934
4122.05 933
4122.66 938
4123.27 951
4123.87 943
4124.48 975
4125.08 979
4125.69 929
4126.30 973
4126.90 981
4127.51 966
4128.11 964
4128.72 957
4129.33 940
4129.93 952
4130.54 948
4131.15 953
4131.75 947
4132.36 961
4132.96 976
4133.57 1020
4134.18 1033
4134.78 995
4135.39 1065
4136.00 1007
4136.60 1036
4137.21 1040
4137.82 1145
4138.43 1095
4139.03 1135
4139.64 1138
4140.25 1117
4140.85 1108
4141.46 1074
4142.07 1208
4142.68 1189
4143.28 1172
4143.89 1175
4144.50 1161
4145.10 1181
4145.71 1138
4146.32 1082
4146.93 1093
4147.53 1072
4148.14 1057
4148.75 1094
4149.36 1040
4149.97 1000
4150.57 1009
4151.18 1007
4151.79 933
4152.40 996
4153.00 993
4153.61 970
4154.22 924
4154.83 939
4155.44 926
4156.05 987
4156.65 950
4157.26 966
4157.87 1047
4158.48 1025
4159.09 1024
4159.70 1065
4160.30 1091
4160.91 1098
4161.52 1070
4162.13 1040
4162.74 1006
4163.35 1038
4163.96 1038
4164.56 1002
4165.17 1004
4165.78 1047
4166.39 1048
4167.00 1002
4167.61 1040
4168.22 986
4168.83 1050
4169.44 1069
4170.05 1049
4170.66 1097
4171.26 1144
4171.87 1128
4172.48 1180
4173.09 1195
4173.70 1183
4174.31 1172
4174.92 1123
4175.53 1096
4176.14 1059
4176.75 1095
4177.36 1104
4177.97 1131
4178.58 1092
4179.19 1002
4179.80 1035
4180.41 1094
4181.02 1078
4181.63 1039
4182.24 1072
4182.85 1068
4183.46 1066
4184.07 1056
4184.68 1036
4185.29 1044
4185.90 1056
4186.51 1061
4187.12 1063
4187.73 1064
4188.34 1046
4188.95 1026
4189.56 1082
4190.18 1033
4190.79 976
4191.40 990
4192.01 1004
4192.62 1064
4193.23 1080
4193.84 1064
4194.45 1074
4195.06 1060
4195.67 1005
4196.28 1086
4196.90 1078
4197.51 1044
4198.12 1089
4198.73 1049
4199.34 1045
4199.95 1039
4200.56 1012
4201.18 1014
4201.79 1042
4202.40 1063
4203.01 1024
4203.62 958
4204.23 993
4204.85 1036
4205.46 1045
4206.07 1077
4206.68 1082
4207.29 1061
4207.90 1057
4208.52 1099
4209.13 1143
4209.74 1087
4210.35 1155
4210.97 1183
4211.58 1134
4212.19 1125
4212.80 1148
4213.41 1119
4214.03 1093
4214.64 1128
4215.25 1154
4215.86 1115
4216.48 1143
4217.09 1183
4217.70 1227
4218.32 1205
4218.93 1293
4219.54 1354
4220.15 1422
4220.77 1358
4221.38 1389
4221.99 1435
4222.61 1433
4223.22 1424
4223.83 1522
4224.44 1598
4225.06 1549
4225.67 1487
4226.28 1624
4226.90 1615
4227.51 1654
4228.13 1695
4228.74 1764
4229.35 1822
4229.97 1821
4230.58 1742
4231.19 1624
4231.81 1569
4232.42 1483
4233.03 1434
4233.65 1415
4234.26 1388
4234.88 1327
4235.49 1286
4236.10 1328
4236.72 1295
4237.33 1290
4237.95 1322
4238.56 1332
4239.17 1334
4239.79 1254
4240.40 1200
4241.02 1259
4241.63 1309
4242.25 1279
4242.86 1260
4243.48 1285
4244.09 1327
4244.71 1274
4245.32 1220
4245.93 1197
4246.55 1201
4247.16 1245
4247.78 1238
4248.39 1250
4249.01 1201
4249.62 1256
4250.24 1220
4250.85 1178
4251.47 1178
4252.08 1245
4252.70 1159
4253.32 1134
4253.93 1202
4254.55 1175
4255.16 1188
4255.78 1185
4256.39 1217
4257.01 1239
4257.62 1173
4258.24 1233
4258.85 1199
4259.47 1249
4260.09 1286
4260.70 1364
4261.32 1431
4261.93 1418
4262.55 1540
4263.17 1588
4263.78 1654
4264.40 1646
4265.01 1587
4265.63 1552
4266.25 1543
4266.86 1479
4267.48 1346
4268.10 1368
4268.71 1351
4269.33 1274
4269.94 1261
4270.56 1287
4271.18 1270
4271.79 1285
4272.41 1246
4273.03 1267
4273.64 1310
4274.26 1315
4274.88 1339
4275.49 1363
4276.11 1397
4276.73 1409
4277.35 1467
4277.96 1545
4278.58 1514
4279.20 1463
4279.81 1447
4280.43 1352
4281.05 1329
4281.67 1352
4282.28 1295
4282.90 1199
4283.52 1202
4284.14 1184
4284.75 1184
4285.37 1226
4285.99 1233
4286.61 1180
4287.22 1174
4287.84 1194
4288.46 1134
4289.08 1102
4289.70 1127
4290.31 1067
4290.93 1125
4291.55 1107
4292.17 1111
4292.79 1107
4293.40 1087
4294.02 1108
4294.64 1089
4295.26 1092
4295.88 1105
4296.50 1140
4297.11 1120
4297.73 1126
4298.35 1109
4298.97 1119
4299.59 1102
4300.21 1115
4300.83 1156
4301.44 1106
4302.06 1128
4302.68 1147
4303.30 1174
4303.92 1125
4304.54 1165
4305.16 1205
4305.78 1248
4306.40 1188
4307.02 1139
4307.63 1139
4308.25 1118
4308.87 1125
4309.49 1160
4310.11 1183
4310.73 1171
4311.35 1138
4311.97 1174
4312.59 1196
4313.21 1208
4313.83 1194
4314.45 1209
4315.07 1162
4315.69 1226
4316.31 1249
4316.93 1192
4317.55 1209
4318.17 1165
4318.79 1186
4319.41 1240
4320.03 1226
4320.65 1230
4321.27 1240
4321.89 1320
4322.51 1336
4323.13 1288
4323.75 1329
4324.37 1352
4324.99 1478
4325.61 1434
4326.23 1478
4326.85 1474
4327.47 1489
4328.09 1462
4328.71 1571
4329.33 1683
4329.96 1793
4330.58 1987
4331.20 2136
4331.82 2415
4332.44 2758
4333.06 3025
4333.68 3057
4334.30 3137
4334.92 3100
4335.54 2861
4336.17 2707
4336.79 2540
4337.41 2356
4338.03 2381
4338.65 2261
4339.27 2300
4339.89 2132
4340.52 2021
4341.14 1917
4341.76 1907
4342.38 1840
4343.00 1809
4343.62 1900
4344.25 2021
4344.87 2165
4345.49 2326
4346.11 2458
4346.73 2665
4347.36 2859
4347.98 2825
4348.60 2910
4349.22 2796
4349.84 2729
4350.47 2657
4351.09 2621
4351.71 2600
4352.33 2406
4352.96 2368
4353.58 2338
4354.20 2228
4354.82 2073
4355.45 1933
4356.07 1812
4356.69 1729
4357.31 1647
4357.94 1585
4358.56 1500
4359.18 1559
4359.81 1536
4360.43 1591
4361.05 1552
4361.68 1471
4362.30 1498
4362.92 1570
4363.55 1502
4364.17 1446
4364.79 1487
4365.42 1499
4366.04 1583
4366.66 1518
4367.29 1397
4367.91 1362
4368.53 1387
4369.16 1365
4369.78 1358
4370.40 1349
4371.03 1375
4371.65 1298
4372.27 1322
4372.90 1377
4373.52 1357
4374.15 1330
4374.77 1234
4375.39 1270
4376.02 1280
4376.64 1237
4377.27 1264
4377.89 1271
4378.52 1276
4379.14 1260
4379.76 1339
4380.39 1307
4381.01 1323
4381.64 1350
4382.26 1372
4382.89 1311
4383.51 1349
4384.14 1336
4384.76 1392
4385.39 1400
4386.01 1345
4386.64 1309
4387.26 1340
4387.89 1392
4388.51 1361
4389.14 1406
4389.76 1480
4390.39 1577
4391.01 1624
4391.64 1748
4392.26 1751
4392.89 1713
4393.51 1733
4394.14 1661
4394.76 1544
4395.39 1534
4396.01 1447
4396.64 1410
4397.26 1375
4397.89 1367
4398.52 1324
4399.14 1356
4399.77 1366
4400.39 1315
4401.02 1334
4401.65 1379
4402.27 1336
4402.90 1367
4403.52 1319
4404.15 1259
4404.78 1283
4405.40 1270
4406.03 1275
4406.65 1316
4407.28 1285
4407.91 1212
4408.53 1240
4409.16 1274
4409.79 1246
4410.41 1336
4411.04 1335
4411.67 1324
4412.29 1246
4412.92 1307
4413.55 1252
4414.17 1230
4414.80 1207
4415.43 1229
4416.05 1180
4416.68 1142
4417.31 1163
4417.94 1131
4418.56 1192
4419.19 1121
4419.82 1139
4420.44 1174
4421.07 1180
4421.70 1148
4422.33 1128
4422.95 1113
4423.58 1169
4424.21 1145
4424.84 1095
4425.46 1083
4426.09 1085
4426.72 1063
4427.35 1122
4427.97 1068
4428.60 1112
4429.23 1022
4429.86 1052
4430.49 1069
4431.11 1022
4431.74 1087
4432.37 1068
4433.00 1035
4433.63 1042
4434.26 1118
4434.88 1093
4435.51 1077
4436.14 1065
4436.77 1092
4437.40 1127
4438.03 1122
4438.65 1113
4439.28 1093
4439.91 1087
4440.54 1100
4441.17 1078
4441.80 1109
4442.43 1084
4443.06 1058
4443.68 1101
4444.31 1091
4444.94 1144
4445.57 1137
4446.20 1145
4446.83 1163
4447.46 1243
4448.09 1193
4448.72 1219
4449.35 1169
4449.98 1101
4450.61 1138
4451.24 1158
4451.86 1122
4452.49 1135
4453.12 1076
4453.75 1099
4454.38 1146
4455.01 1078
4455.64 1195
4456.27 1241
4456.90 1271
4457.53 1253
4458.16 1315
4458.79 1269
4459.42 1217
4460.05 1145
4460.68 1144
4461.31 1093
4461.94 1079
4462.57 1094
4463.20 1044
4463.83 1055
4464.46 983
4465.09 1009
4465.72 1052
4466.36 993
4466.99 1038
4467.62 1058
4468.25 1095
4468.88 1071
4469.51 1053
4470.14 1047
4470.77 1077
4471.40 1041
4472.03 1028
4472.66 1009
4473.29 1001
4473.93 985
4474.56 1020
4475.19 972
4475.82 983
4476.45 1008
4477.08 1004
4477.71 1018
4478.34 1044
4478.98 1046
4479.61 1042
4480.24 1030
4480.87 1018
4481.50 991
4482.13 1036
4482.76 1026
4483.40 1100
4484.03 1113
4484.66 1096
4485.29 1081
4485.92 1169
4486.56 1198
4487.19 1150
4487.82 1125
4488.45 1113
4489.08 1184
4489.72 1129
4490.35 1106
4490.98 1132
4491.61 1115
4492.25 1125
4492.88 1121
4493.51 1096
4494.14 1092
4494.78 1082
4495.41 1085
4496.04 1155
4496.67 1146
4497.31 1102
4497.94 1102
4498.57 1182
4499.20 1249
4499.84 1254
4500.47 1337
4501.10 1394
4501.74 1369
4502.37 1421
4503.00 1555
4503.64 1548
4504.27 1478
4504.90 1446
4505.53 1414
4506.17 1358
4506.80 1275
4507.43 1281
4508.07 1257
4508.70 1268
4509.34 1286
4509.97 1257
4510.60 1275
4511.24 1202
4511.87 1228
4512.50 1181
4513.14 1193
4513.77 1191
4514.41 1178
4515.04 1158
4515.67 1147
4516.31 1059
4516.94 1112
4517.58 1072
4518.21 1046
4518.84 1067
4519.48 1078
4520.11 1106
4520.75 1077
4521.38 1066
4522.02 1127
4522.65 1145
4523.28 1111
4523.92 1131
4524.55 1128
4525.19 1133
4525.82 1122
4526.46 1189
4527.09 1282
4527.73 1339
4528.36 1422
4529.00 1567
4529.63 1815
4530.27 2004
4530.90 2244
4531.54 2381
4532.17 2601
4532.81 2634
4533.44 2628
4534.08 2541
4534.71 2327
4535.35 2030
4535.99 1929
4536.62 1804
4537.26 1579
4537.89 1341
4538.53 1314
4539.16 1236
4539.80 1143
4540.43 1115
4541.07 1094
4541.71 1069
4542.34 1076
4542.98 1092
4543.61 1070
4544.25 1057
4544.89 1052
4545.52 1070
4546.16 1094
4546.79 1078
4547.43 1041
4548.07 1092
4548.70 1118
4549.34 1090
4549.98 1124
4550.61 1123
4551.25 1088
4551.89 1121
4552.52 1106
4553.16 1085
4553.80 1078
4554.43 1125
4555.07 1082
4555.71 1055
4556.34 1059
4556.98 1026
4557.62 1059
4558.25 1057
4558.89 1049
4559.53 1099
4560.16 1043
4560.80 1052
4561.44 1107
4562.08 1075
4562.71 1057
4563.35 1071
4563.99 1127
4564.63 1137
4565.26 1134
4565.90 1135
4566.54 1128
4567.18 1152
4567.81 1200
4568.45 1148
4569.09 1201
4569.73 1181
4570.36 1217
4571.00 1276
4571.64 1264
4572.28 1262
4572.92 1200
4573.55 1205
4574.19 1238
4574.83 1241
4575.47 1170
4576.11 1161
4576.75 1121
4577.38 1114
4578.02 1120
4578.66 1076
4579.30 1091
4579.94 1076
4580.58 1091
4581.21 1112
4581.85 1028
4582.49 1020
4583.13 1109
4583.77 1119
4584.41 1180
4585.05 1092
4585.69 1173
4586.32 1210
4586.96 1271
4587.60 1322
4588.24 1372
4588.88 1359
4589.52 1444
4590.16 1416
4590.80 1496
4591.44 1529
4592.08 1577
4592.72 1480
4593.36 1491
4594.00 1413
4594.63 1378
4595.27 1328
4595.91 1254
4596.55 1226
4597.19 1156
4597.83 1186
4598.47 1199
4599.11 1163
4599.75 1160
4600.39 1143
4601.03 1131
4601.67 1207
4602.31 1192
4602.95 1155
4603.59 1167
4604.23 1165
4604.87 1173
4605.51 1119
4606.15 1171
4606.79 1194
4607.43 1133
4608.08 1136
4608.72 1167
4609.36 1129
4610.00 1129
4610.64 1095
4611.28 1115
4611.92 1095
4612.56 1089
4613.20 1080
4613.84 1053
4614.48 1045
4615.12 1096
4615.76 1129
4616.41 1086
4617.05 1084
4617.69 1104
4618.33 1108
4618.97 1020
4619.61 1025
4620.25 1102
4620.89 1006
4621.54 1022
4622.18 999
4622.82 995
4623.46 961
4624.10 996
4624.74 951
4625.38 971
4626.03 969
4626.67 1045
4627.31 1029
4627.95 1024
4628.59 984
4629.24 1035
4629.88 1011
4630.52 1011
4631.16 1064
4631.80 1168
4632.45 1231
4633.09 1258
4633.73 1193
4634.37 1211
4635.02 1275
4635.66 1213
4636.30 1189
4636.94 1145
4637.58 1197
4638.23 1163
4638.87 1221
4639.51 1219
4640.16 1245
4640.80 1189
4641.44 1215
4642.08 1207
4642.73 1216
4643.37 1150
4644.01 1127
4644.66 1133
4645.30 1122
4645.94 1082
4646.58 1048
4647.23 1107
4647.87 1111
4648.51 1067
4649.16 984
4649.80 1071
4650.44 1118
4651.09 1180
4651.73 1181
4652.37 1165
4653.02 1134
4653.66 1180
4654.31 1173
4654.95 1159
4655.59 1189
4656.24 1086
4656.88 1065
4657.52 1065
4658.17 1038
4658.81 998
4659.46 1045
4660.10 1029
4660.75 1005
4661.39 986
4662.03 1031
4662.68 964
4663.32 919
4663.97 933
4664.61 927
4665.26 946
4665.90 954
4666.54 980
4667.19 933
4667.83 997
4668.48 949
4669.12 915
4669.77 896
4670.41 934
4671.06 936
4671.70 898
4672.35 869
4672.99 943
4673.64 979
4674.28 903
4674.93 946
4675.57 992
4676.22 973
4676.86 959
4677.51 912
4678.15 948
4678.80 973
4679.44 984
4680.09 992
4680.73 980
4681.38 974
4682.03 992
4682.67 980
4683.32 985
4683.96 972
4684.61 1040
4685.25 1023
4685.90 946
4686.55 995
4687.19 1037
4687.84 1056
4688.48 991
4689.13 993
4689.78 1057
4690.42 1065
4691.07 1037
4691.72 1086
4692.36 1153
4693.01 1148
4693.65 1179
4694.30 1212
4694.95 1131
4695.59 1101
4696.24 1164
4696.89 1276
4697.53 1218
4698.18 1276
4698.83 1284
4699.47 1380
4700.12 1426
4700.77 1307
4701.41 1284
4702.06 1313
4702.71 1311
4703.36 1275
4704.00 1214
4704.65 1183
4705.30 1230
4705.94 1269
4706.59 1206
4707.24 1187
4707.89 1216
4708.53 1186
4709.18 1090
4709.83 1134
4710.48 1126
4711.12 1151
4711.77 1140
4712.42 1120
4713.07 1100
4713.71 1118
4714.36 1136
4715.01 1110
4715.66 1093
4716.31 1120
4716.95 1120
4717.60 1066
4718.25 1042
4718.90 1076
4719.55 1083
4720.19 1129
4720.84 1118
4721.49 1184
4722.14 1113
4722.79 1142
4723.44 1076
4724.08 1150
4724.73 1118
4725.38 1117
4726.03 1116
4726.68 1117
4727.33 1149
4727.98 1210
4728.63 1184
4729.27 1167
4729.92 1154
4730.57 1141
4731.22 1072
4731.87 1050
4732.52 1042
4733.17 1054
4733.82 1055
4734.47 1043
4735.12 1032
4735.77 1029
4736.41 1049
4737.06 1028
4737.71 1067
4738.36 1071
4739.01 1025
4739.66 1064
4740.31 1111
4740.96 1097
4741.61 1157
4742.26 1210
4742.91 1115
4743.56 1128
4744.21 1129
4744.86 1068
4745.51 1002
4746.16 1068
4746.81 1094
4747.46 1040
4748.11 1069
4748.76 1071
4749.41 1082
4750.06 1089
4750.71 1107
4751.36 1076
4752.01 1118
4752.66 1166
4753.31 1181
4753.96 1134
4754.61 1147
4755.26 1097
4755.92 1103
4756.57 1068
4757.22 1104
4757.87 1147
4758.52 1107
4759.17 1087
4759.82 1103
4760.47 1211
4761.12 1132
4761.77 1179
4762.42 1229
4763.08 1246
4763.73 1249
4764.38 1206
4765.03 1162
4765.68 1179
4766.33 1152
4766.98 1115
4767.64 1176
4768.29 1090
4768.94 1212
4769.59 1185
4770.24 1128
4770.89 1079
4771.54 1053
4772.20 1071
4772.85 1057
4773.50 1081
4774.15 1081
4774.80 1099
4775.46 1088
4776.11 1046
4776.76 1066
4777.41 1064
4778.06 1031
4778.72 1056
4779.37 1047
4780.02 1019
4780.67 1036
4781.33 1097
4781.98 1075
4782.63 1051
4783.28 1065
4783.94 1058
4784.59 1065
4785.24 1051
4785.89 1059
4786.55 1081
4787.20 1107
4787.85 1049
4788.51 1108
4789.16 1111
4789.81 1161
4790.46 1182
4791.12 1083
4791.77 1101
4792.42 1135
4793.08 1175
4793.73 1154
4794.38 1124
4795.04 1107
4795.69 1130
4796.34 1099
4797.00 1128
4797.65 1129
4798.30 1181
4798.96 1321
4799.61 1351
4800.27 1416
4800.92 1439
4801.57 1448
4802.23 1439
4802.88 1371
4803.53 1399
4804.19 1349
4804.84 1314
4805.50 1278
4806.15 1238
4806.81 1222
4807.46 1176
4808.11 1182
4808.77 1175
4809.42 1222
4810.08 1215
4810.73 1185
4811.39 1206
4812.04 1236
4812.69 1211
4813.35 1245
4814.00 1288
4814.66 1298
4815.31 1259
4815.97 1240
4816.62 1221
4817.28 1297
4817.93 1279
4818.59 1306
4819.24 1368
4819.90 1375
4820.55 1447
4821.21 1483
4821.86 1580
4822.52 1526
4823.17 1490
4823.83 1487
4824.48 1574
4825.14 1545
4825.79 1491
4826.45 1553
4827.11 1483
4827.76 1461
4828.42 1425
4829.07 1441
4829.73 1395
4830.38 1425
4831.04 1439
4831.70 1361
4832.35 1483
4833.01 1462
4833.66 1576
4834.32 1557
4834.98 1597
4835.63 1582
4836.29 1600
4836.94 1623
4837.60 1685
4838.26 1679
4838.91 1768
4839.57 1707
4840.23 1703
4840.88 1730
4841.54 1821
4842.20 1729
4842.85 1709
4843.51 1681
4844.17 1685
4844.82 1704
4845.48 1582
4846.14 1702
4846.79 1753
4847.45 1739
4848.11 1748
4848.76 1843
4849.42 1978
4850.08 1958
4850.73 1983
4851.39 2047
4852.05 1995
4852.71 1984
4853.36 2065
4854.02 1973
4854.68 1840
4855.34 1893
4855.99 1943
4856.65 2155
4857.31 2205
4857.97 2226
4858.62 2343
4859.28 2378
4859.94 2372
4860.60 2287
4861.25 2123
4861.91 2184
4862.57 2136
4863.23 1974
4863.89 1918
4864.54 1920
4865.20 1851
4865.86 1919
4866.52 1992
4867.18 1978
4867.84 1974
4868.49 1832
4869.15 1796
4869.81 1853
4870.47 1787
4871.13 1752
4871.79 1727
4872.44 1674
4873.10 1794
4873.76 1760
4874.42 1696
4875.08 1733
4875.74 1754
4876.40 1690
4877.06 1747
4877.72 1740
4878.37 1772
4879.03 1673
4879.69 1800
4880.35 1839
4881.01 1768
4881.67 1695
4882.33 1650
4882.99 1577
4883.65 1549
4884.31 1563
4884.97 1601
4885.63 1633
4886.29 1591
4886.95 1542
4887.61 1531
4888.26 1566
4888.92 1570
4889.58 1495
4890.24 1618
4890.90 1534
4891.56 1510
4892.22 1554
4892.88 1564
4893.54 1550
4894.20 1520
4894.86 1513
4895.52 1454
4896.18 1361
4896.84 1406
4897.51 1405
4898.17 1463
4898.83 1462
4899.49 1423
4900.15 1433
4900.81 1418
4901.47 1488
4902.13 1408
4902.79 1389
4903.45 1428
4904.11 1362
4904.77 1359
4905.43 1290
4906.09 1281
4906.75 1246
4907.41 1284
4908.08 1291
4908.74 1230
4909.40 1196
4910.06 1263
4910.72 1223
4911.38 1222
4912.04 1236
4912.70 1240
4913.37 1268
4914.03 1217
4914.69 1150
4915.35 1193
4916.01 1168
4916.67 1086
4917.33 1108
4918.00 1179
4918.66 1163
4919.32 1108
4919.98 1088
4920.64 1121
4921.31 1128
4921.97 1117
4922.63 1103
4923.29 1087
4923.95 1119
4924.62 1037
4925.28 1103
4925.94 1082
4926.60 1106
4927.26 1053
4927.93 1146
4928.59 1095
4929.25 1072
4929.91 1109
4930.58 1084
4931.24 1086
4931.90 1130
4932.56 1093
4933.23 1071
4933.89 1072
4934.55 1077
4935.22 1115
4935.88 1066
4936.54 1093
4937.20 1131
4937.87 1118
4938.53 1047
4939.19 1100
4939.86 1028
4940.52 1073
4941.18 1039
4941.85 1025
4942.51 1033
4943.17 1025
4943.84 1105
4944.50 1045
4945.16 1035
4945.83 999
4946.49 1036
4947.15 1014
4947.82 1044
4948.48 1022
4949.15 1003
4949.81 955
4950.47 982
4951.14 978
4951.80 1016
4952.47 988
4953.13 1053
4953.79 1058
4954.46 1004
4955.12 969
4955.79 999
4956.45 1025
4957.11 965
4957.78 1007
4958.44 1001
4959.11 1029
4959.77 1078
4960.44 1131
4961.10 1104
4961.77 1143
4962.43 1234
4963.10 1212
4963.76 1231
4964.42 1255
4965.09 1320
4965.75 1271
4966.42 1241
4967.08 1178
4967.75 1119
4968.41 1057
4969.08 1091
4969.74 1077
4970.41 1069
4971.08 949
4971.74 946
4972.41 965
4973.07 1023
4973.74 1000
4974.40 1013
4975.07 996
4975.73 999
4976.40 1133
4977.06 1102
4977.73 1048
4978.40 1066
4979.06 1064
4979.73 996
4980.39 1030
4981.06 998
4981.73 1034
4982.39 932
4983.06 955
4983.72 939
4984.39 959
4985.06 953
4985.72 953
4986.39 908
4987.05 927
4987.72 970
4988.39 939
4989.05 920
4989.72 900
4990.39 915
4991.05 932
4991.72 970
4992.39 942
4993.05 933
4993.72 904
4994.39 915
4995.05 940
4995.72 851
4996.39 895
4997.05 839
4997.72 853
4998.39 868
4999.06 825
4999.72 835
5000.39 925
5001.06 920
5001.73 906
5002.39 858
5003.06 864
5003.73 915
5004.39 854
5005.06 847
5005.73 883
5006.40 846
5007.07 850
5007.73 883
5008.40 892
5009.07 901
5009.74 935
5010.40 934
5011.07 868
5011.74 924
5012.41 913
5013.08 905
5013.74 879
5014.41 866
5015.08 872
5015.75 827
5016.42 858
5017.09 806
5017.75 837
5018.42 881
5019.09 865
5019.76 831
5020.43 868
5021.10 917
5021.76 868
5022.43 859
5023.10 931
5023.77 942
5024.44 1008
5025.11 973
5025.78 920
5026.45 882
5027.12 901
5027.78 908
5028.45 904
5029.12 867
5029.79 867
5030.46 864
5031.13 862
5031.80 853
5032.47 837
5033.14 865
5033.81 846
5034.48 828
5035.15 849
5035.82 847
5036.49 814
5037.16 893
5037.83 863
5038.50 859
5039.16 836
5039.83 857
5040.50 867
5041.17 818
5041.84 852
5042.51 905
5043.18 894
5043.85 879
5044.52 877
5045.20 871
5045.87 951
5046.54 876
5047.21 876
5047.88 828
5048.55 871
5049.22 866
5049.89 857
5050.56 841
5051.23 860
5051.90 858
5052.57 874
5053.24 881
5053.91 882
5054.58 845
5055.25 855
5055.92 834
5056.60 817
5057.27 841
5057.94 835
5058.61 861
5059.28 863
5059.95 860
5060.62 864
5061.29 818
5061.96 795
5062.64 863
5063.31 803
5063.98 887
5064.65 870
5065.32 867
5065.99 839
5066.66 855
5067.34 873
5068.01 865
5068.68 867
5069.35 829
5070.02 838
5070.70 837
5071.37 834
5072.04 837
5072.71 812
5073.38 886
5074.06 897
5074.73 869
5075.40 840
5076.07 877
5076.74 876
5077.42 911
5078.09 915
5078.76 960
5079.43 992
5080.11 932
5080.78 1009
5081.45 937
5082.12 1000
5082.80 1029
5083.47 981
5084.14 998
5084.82 973
5085.49 982
5086.16 955
5086.83 933
5087.51 960
5088.18 1014
5088.85 1071
5089.53 1022
5090.20 986
5090.87 1064
5091.55 1149
5092.22 1136
5092.89 1136
5093.57 1071
5094.24 1001
5094.91 962
5095.59 1007
5096.26 988
5096.93 938
5097.61 921
5098.28 1013
5098.96 943
5099.63 913
5100.30 947
5100.98 950
5101.65 985
5102.32 977
5103.00 992
5103.67 965
5104.35 1059
5105.02 1014
5105.70 1059
5106.37 1020
5107.04 1010
5107.72 1051
5108.39 1053
5109.07 972
5109.74 993
5110.42 966
5111.09 936
5111.77 948
5112.44 911
5113.11 908
5113.79 970
5114.46 992
5115.14 908
5115.81 901
5116.49 951
5117.16 1041
5117.84 1115
5118.51 1144
5119.19 1257
5119.86 1260
5120.54 1275
5121.21 1277
5121.89 1275
5122.57 1210
5123.24 1117
5123.92 1163
5124.59 1172
5125.27 1054
5125.94 1065
5126.62 969
5127.29 1023
5127.97 1011
5128.64 1024
5129.32 967
5130.00 973
5130.67 1004
5131.35 957
5132.02 969
5132.70 995
5133.38 973
5134.05 1100
5134.73 1016
5135.40 962
5136.08 987
5136.76 956
5137.43 987
5138.11 996
5138.79 984
5139.46 976
5140.14 937
5140.82 969
5141.49 991
5142.17 933
5142.85 919
5143.52 864
5144.20 943
5144.88 893
5145.55 882
5146.23 962
5146.91 924
5147.58 868
5148.26 847
5148.94 939
5149.61 928
5150.29 861
5150.97 902
5151.65 891
5152.32 886
5153.00 904
5153.68 882
5154.36 883
5155.03 859
5155.71 920
5156.39 897
5157.07 904
5157.74 899
5158.42 887
5159.10 951
5159.78 900
5160.45 899
5161.13 897
5161.81 859
5162.49 862
5163.17 846
5163.84 886
5164.52 921
5165.20 909
5165.88 912
5166.56 936
5167.24 901
5167.91 980
5168.59 909
5169.27 890
5169.95 896
5170.63 861
5171.31 825
5171.98 875
5172.66 869
5173.34 835
5174.02 850
5174.70 825
5175.38 856
5176.06 861
5176.74 835
5177.41 837
5178.09 850
5178.77 864
5179.45 906
5180.13 869
5180.81 848
5181.49 837
5182.17 839
5182.85 857
5183.53 836
5184.21 831
5184.89 801
5185.57 840
5186.24 804
5186.92 829
5187.60 822
5188.28 822
5188.96 795
5189.64 797
5190.32 821
5191.00 825
5191.68 794
5192.36 798
5193.04 810
5193.72 827
5194.40 799
5195.08 841
5195.76 819
5196.44 823
5197.12 804
5197.80 796
5198.48 813
5199.16 828
5199.84 841
5200.52 784
5201.21 851
5201.89 821
5202.57 804
5203.25 825
5203.93 799
5204.61 820
5205.29 857
5205.97 860
5206.65 852
5207.33 838
5208.01 855
5208.69 886
5209.37 893
5210.06 930
5210.74 928
5211.42 914
5212.10 929
5212.78 911
5213.46 928
5214.14 918
5214.82 924
5215.51 961
5216.19 1023
5216.87 977
5217.55 923
5218.23 936
5218.91 903
5219.60 929
5220.28 905
5220.96 994
5221.64 1044
5222.32 1032
5223.00 1055
5223.69 1033
5224.37 1013
5225.05 1014
5225.73 991
5226.41 1011
5227.10 961
5227.78 906
5228.46 893
5229.14 873
5229.83 965
5230.51 955
5231.19 921
5231.87 913
5232.56 956
5233.24 934
5233.92 895
5234.60 909
5235.29 941
5235.97 988
5236.65 953
5237.34 984
5238.02 988
5238.70 966
5239.38 958
5240.07 1009
5240.75 989
5241.43 990
5242.12 952
5242.80 935
5243.48 1004
5244.17 973
5244.85 931
5245.53 901
5246.22 899
5246.90 893
5247.58 921
5248.27 845
5248.95 891
5249.63 875
5250.32 916
5251.00 996
5251.69 1038
5252.37 1026
5253.05 1034
5253.74 1015
5254.42 984
5255.11 974
5255.79 954
5256.47 982
5257.16 925
5257.84 940
5258.53 888
5259.21 885
5259.89 944
5260.58 928
5261.26 953
5261.95 999
5262.63 1022
5263.32 1000
5264.00 1003
5264.69 1017
5265.37 1001
5266.06 969
5266.74 1034
5267.43 1023
5268.11 996
5268.79 932
5269.48 897
5270.16 941
5270.85 911
5271.53 930
5272.22 988
5272.91 918
5273.59 959
5274.28 919
5274.96 884
5275.65 898
5276.33 885
5277.02 911
5277.70 930
5278.39 939
5279.07 929
5279.76 938
5280.45 920
5281.13 977
5281.82 993
5282.50 968
5283.19 972
5283.87 963
5284.56 923
5285.25 912
5285.93 888
5286.62 870
5287.30 894
5287.99 928
5288.68 920
5289.36 904
5290.05 896
5290.74 886
5291.42 893
5292.11 865
5292.79 895
5293.48 918
5294.17 948
5294.85 887
5295.54 906
5296.23 949
5296.91 1010
5297.60 941
5298.29 954
5298.98 992
5299.66 974
5300.35 1072
5301.04 1068
5301.72 1129
5302.41 1091
5303.10 1107
5303.78 1140
5304.47 1202
5305.16 1251
5305.85 1241
5306.53 1334
5307.22 1290
5307.91 1208
5308.60 1235
5309.28 1229
5309.97 1217
5310.66 1240
5311.35 1218
5312.03 1306
5312.72 1337
5313.41 1400
5314.10 1314
5314.79 1337
5315.47 1323
5316.16 1387
5316.85 1344
5317.54 1279
5318.23 1250
5318.91 1269
5319.60 1243
5320.29 1241
5320.98 1257
5321.67 1231
5322.36 1232
5323.04 1163
5323.73 1166
5324.42 1096
5325.11 1068
5325.80 1027
5326.49 1045
5327.18 993
5327.86 1009
5328.55 966
5329.24 1019
5329.93 1014
5330.62 1024
5331.31 998
5332.00 988
5332.69 961
5333.38 977
5334.06 969
5334.75 981
5335.44 1045
5336.13 957
5336.82 941
5337.51 984
5338.20 953
5338.89 964
5339.58 1004
5340.27 943
5340.96 960
5341.65 971
5342.34 963
5343.03 1011
5343.72 967
5344.41 1010
5345.10 1038
5345.79 1032
5346.48 1104
5347.17 1150
5347.86 1225
5348.55 1266
5349.24 1361
5349.93 1403
5350.62 1463
5351.31 1524
5352.00 1549
5352.69 1555
5353.38 1528
5354.07 1412
5354.76 1301
5355.45 1235
5356.14 1240
5356.83 1094
5357.52 1040
5358.21 1046
5358.90 1019
5359.59 978
5360.29 991
5360.98 998
5361.67 979
5362.36 994
5363.05 977
5363.74 1013
5364.43 927
5365.12 939
5365.81 948
5366.50 984
5367.20 943
5367.89 889
5368.58 847
5369.27 864
5369.96 889
5370.65 895
5371.34 843
5372.04 821
5372.73 821
5373.42 862
5374.11 857
5374.80 826
5375.49 854
5376.19 872
5376.88 820
5377.57 875
5378.26 881
5378.95 941
5379.65 870
5380.34 843
5381.03 832
5381.72 823
5382.42 850
5383.11 830
5383.80 912
5384.49 877
5385.19 860
5385.88 949
5386.57 893
5387.26 935
5387.96 906
5388.65 979
5389.34 1005
5390.03 962
5390.73 952
5391.42 1002
5392.11 997
5392.80 937
5393.50 939
5394.19 928
5394.88 923
5395.58 949
5396.27 975
5396.96 956
5397.66 928
5398.35 872
5399.04 900
5399.74 892
5400.43 871
5401.12 872
5401.82 878
5402.51 889
5403.20 883
5403.90 858
5404.59 888
5405.29 907
5405.98 894
5406.67 895
5407.37 880
5408.06 928
5408.75 848
5409.45 899
5410.14 891
5410.84 895
5411.53 905
5412.23 881
5412.92 841
5413.61 879
5414.31 905
5415.00 906
5415.70 876
5416.39 847
5417.09 894
5417.78 897
5418.47 893
5419.17 897
5419.86 914
5420.56 892
5421.25 924
5421.95 947
5422.64 903
5423.34 876
5424.03 915
5424.73 953
5425.42 970
5426.12 925
5426.81 856
5427.51 888
5428.20 921
5428.90 897
5429.59 905
5430.29 894
5430.99 932
5431.68 955
5432.38 858
5433.07 961
5433.77 951
5434.46 930
5435.16 936
5435.85 988
5436.55 978
5437.25 946
5437.94 981
5438.64 955
5439.33 896
5440.03 897
5440.73 974
5441.42 987
5442.12 948
5442.81 961
5443.51 976
5444.21 1019
5444.90 1059
5445.60 1035
5446.29 1179
5446.99 1242
5447.69 1347
5448.38 1325
5449.08 1323
5449.78 1352
5450.47 1349
5451.17 1287
5451.87 1265
5452.56 1180
5453.26 1146
5453.96 1090
5454.65 1047
5455.35 1080
5456.05 1020
5456.75 1043
5457.44 1050
5458.14 985
5458.84 1038
5459.53 1075
5460.23 1070
5460.93 1082
5461.63 1118
5462.32 1162
5463.02 1188
5463.72 1188
5464.42 1125
5465.11 1144
5465.81 1182
5466.51 1180
5467.21 1136
5467.90 1114
5468.60 1106
5469.30 1087
5470.00 1073
5470.70 1083
5471.39 1129
5472.09 1147
5472.79 1225
5473.49 1190
5474.19 1176
5474.88 1227
5475.58 1223
5476.28 1312
5476.98 1310
5477.68 1329
5478.38 1419
5479.07 1565
5479.77 1695
5480.47 1886
5481.17 2014
5481.87 2043
5482.57 1927
5483.27 1893
5483.96 1823
5484.66 1687
5485.36 1689
5486.06 1530
5486.76 1479
5487.46 1470
5488.16 1400
5488.86 1427
5489.56 1478
5490.26 1519
5490.96 1547
5491.65 1502
5492.35 1591
5493.05 1569
5493.75 1687
5494.45 1697
5495.15 1608
5495.85 1638
5496.55 1702
5497.25 1774
5497.95 1851
5498.65 1962
5499.35 2179
5500.05 2609
5500.75 2879
5501.45 3031
5502.15 3283
5502.85 3288
5503.55 3070
5504.25 2736
5504.95 2398
5505.65 2153
5506.35 1962
5507.05 1785
5507.75 1687
5508.45 1543
5509.15 1498
5509.85 1458
5510.55 1500
5511.25 1445
5511.95 1386
5512.65 1393
5513.35 1390
5514.05 1416
5514.76 1406
5515.46 1393
5516.16 1435
5516.86 1446
5517.56 1361
5518.26 1410
5518.96 1423
5519.66 1447
5520.36 1409
5521.06 1449
5521.77 1436
5522.47 1387
5523.17 1264
5523.87 1304
5524.57 1253
5525.27 1246
5525.97 1168
5526.67 1122
5527.38 1141
5528.08 1122
5528.78 1159
5529.48 1147
5530.18 1152
5530.88 1150
5531.59 1173
5532.29 1158
5532.99 1075
5533.69 1151
5534.39 1095
5535.10 1152
5535.80 1163
5536.50 1174
5537.20 1152
5537.90 1146
5538.61 1147
5539.31 1150
5540.01 1112
5540.71 1152
5541.42 1118
5542.12 1139
5542.82 1114
5543.52 1111
5544.23 1062
5544.93 1113
5545.63 1139
5546.33 1068
5547.04 1027
5547.74 1022
5548.44 1006
5549.15 1015
5549.85 1035
5550.55 1073
5551.26 1068
5551.96 1068
5552.66 1050
5553.36 1051
5554.07 1076
5554.77 1019
5555.47 1023
5556.18 1010
5556.88 1026
5557.58 987
5558.29 1031
5558.99 973
5559.70 1034
5560.40 1053
5561.10 1002
5561.81 1084
5562.51 1057
5563.21 1025
5563.92 1108
5564.62 1078
5565.33 1080
5566.03 1091
5566.73 1073
5567.44 1079
5568.14 1049
5568.85 1003
5569.55 1024
5570.25 1011
5570.96 992
5571.66 986
5572.37 989
5573.07 929
5573.78 1011
5574.48 1001
5575.19 1022
5575.89 1015
5576.59 1042
5577.30 1037
5578.00 1020
5578.71 960
5579.41 1000
5580.12 1042
5580.82 1021
5581.53 961
5582.23 928
5582.94 940
5583.64 940
5584.35 917
5585.05 935
5585.76 938
5586.46 967
5587.17 975
5587.88 979
5588.58 915
5589.29 935
5589.99 971
5590.70 941
5591.40 953
5592.11 898
5592.81 953
5593.52 931
5594.23 884
5594.93 892
5595.64 886
5596.34 976
5597.05 984
5597.76 951
5598.46 922
5599.17 907
5599.87 913
5600.58 919
5601.29 973
5601.99 951
5602.70 912
5603.41 918
5604.11 857
5604.82 910
5605.52 909
5606.23 887
5606.94 956
5607.64 937
5608.35 896
5609.06 904
5609.76 970
5610.47 894
5611.18 947
5611.88 920
5612.59 905
5613.30 898
5614.01 930
5614.71 915
5615.42 922
5616.13 940
5616.83 953
5617.54 900
5618.25 883
5618.96 898
5619.66 903
5620.37 877
5621.08 914
5621.79 940
5622.49 914
5623.20 896
5623.91 976
5624.62 982
5625.32 977
5626.03 967
5626.74 920
5627.45 908
5628.16 942
5628.86 1009
5629.57 1030
5630.28 1045
5630.99 1031
5631.70 1006
5632.40 1079
5633.11 1116
5633.82 1139
5634.53 1064
5635.24 1147
5635.95 1174
5636.65 1196
5637.36 1193
5638.07 1191
5638.78 1232
5639.49 1194
5640.20 1255
5640.91 1227
5641.61 1229
5642.32 1203
5643.03 1214
5643.74 1191
5644.45 1103
5645.16 1070
5645.87 1115
5646.58 1113
5647.29 1062
5648.00 1076
5648.70 1015
5649.41 1016
5650.12 1070
5650.83 1109
5651.54 1068
5652.25 1019
5652.96 1067
5653.67 1155
5654.38 1084
5655.09 1075
5655.80 1053
5656.51 1064
5657.22 1105
5657.93 1107
5658.64 1119
5659.35 1123
5660.06 1138
5660.77 1126
5661.48 1197
5662.19 1177
5662.90 1125
5663.61 1137
5664.32 1126
5665.03 1101
5665.74 1116
5666.45 1060
5667.16 1081
5667.87 1054
5668.58 1065
5669.29 1083
5670.00 1112
5670.71 1083
5671.42 1165
5672.13 1208
5672.84 1191
5673.56 1214
5674.27 1215
5674.98 1173
5675.69 1091
5676.40 1047
5677.11 1016
5677.82 998
5678.53 1028
5679.24 1077
5679.95 1041
5680.67 1093
5681.38 1060
5682.09 1059
5682.80 1094
5683.51 1079
5684.22 1022
5684.93 1062
5685.65 1014
5686.36 1022
5687.07 1018
5687.78 1010
5688.49 1021
5689.20 995
5689.92 1012
5690.63 981
5691.34 963
5692.05 955
5692.76 1002
5693.47 983
5694.19 944
5694.90 910
5695.61 941
5696.32 925
5697.04 922
5697.75 949
5698.46 908
5699.17 946
5699.89 917
5700.60 937
5701.31 928
5702.02 980
5702.74 964
5703.45 898
5704.16 954
5704.87 994
5705.59 940
5706.30 955
5707.01 1002
5707.72 937
5708.44 880
5709.15 898
5709.86 954
5710.58 854
5711.29 943
5712.00 885
5712.72 937
5713.43 882
5714.14 889
5714.86 924
5715.57 931
5716.28 882
5717.00 936
5717.71 859
5718.42 850
5719.14 910
5719.85 892
5720.56 934
5721.28 884
5721.99 901
5722.71 946
5723.42 994
5724.13 976
5724.85 962
5725.56 951
5726.28 993
5726.99 1005
5727.70 1047
5728.42 1068
5729.13 1051
5729.85 1030
5730.56 1036
5731.28 1060
5731.99 1021
5732.70 990
5733.42 963
5734.13 1031
5734.85 1005
5735.56 1008
5736.28 958
5736.99 974
5737.71 972
5738.42 999
5739.14 1003
5739.85 1009
5740.57 1006
5741.28 977
5742.00 1013
5742.71 979
5743.43 993
5744.14 1019
5744.86 990
5745.57 983
5746.29 1028
5747.00 969
5747.72 960
5748.43 972
5749.15 1052
5749.87 1019
5750.58 1036
5751.30 1021
5752.01 1076
5752.73 1128
5753.44 1157
5754.16 1184
5754.88 1247
5755.59 1322
5756.31 1334
5757.02 1310
5757.74 1343
5758.46 1481
5759.17 1408
5759.89 1346
5760.60 1369
5761.32 1318
5762.04 1339
5762.75 1333
5763.47 1377
5764.19 1364
5764.90 1383
5765.62 1379
5766.34 1351
5767.05 1383
5767.77 1552
5768.49 1689
5769.20 1923
5769.92 2163
5770.64 2450
5771.35 2660
5772.07 2823
5772.79 2580
5773.50 2346
5774.22 2160
5774.94 1954
5775.65 1711
5776.37 1549
5777.09 1489
5777.81 1458
5778.52 1469
5779.24 1467
5779.96 1511
5780.68 1462
5781.39 1458
5782.11 1470
5782.83 1424
5783.55 1456
5784.26 1448
5784.98 1475
5785.70 1483
5786.42 1481
5787.14 1502
5787.85 1440
5788.57 1381
5789.29 1406
5790.01 1429
5790.73 1449
5791.44 1415
5792.16 1418
5792.88 1329
5793.60 1375
5794.32 1288
5795.03 1252
5795.75 1262
5796.47 1286
5797.19 1300
5797.91 1302
5798.63 1378
5799.35 1386
5800.06 1500
5800.78 1622
5801.50 1774
5802.22 1772
5802.94 1666
5803.66 1654
5804.38 1572
5805.10 1419
5805.82 1350
5806.53 1283
5807.25 1286
5807.97 1267
5808.69 1269
5809.41 1266
5810.13 1233
5810.85 1282
5811.57 1267
5812.29 1280
5813.01 1189
5813.73 1172
5814.45 1158
5815.17 1137
5815.89 1150
5816.61 1126
5817.33 1112
5818.05 1107
5818.77 1185
5819.49 1129
5820.20 1163
5820.92 1187
5821.64 1197
5822.36 1133
5823.09 1087
5823.81 1083
5824.53 1110
5825.25 1118
5825.97 1114
5826.69 1074
5827.41 1083
5828.13 1105
5828.85 1117
5829.57 1031
5830.29 1038
5831.01 1054
5831.73 1068
5832.45 1042
5833.17 970
5833.89 943
5834.61 1014
5835.33 1038
5836.05 968
5836.78 973
5837.50 992
5838.22 1062
5838.94 990
5839.66 977
5840.38 952
5841.10 973
5841.82 1035
5842.54 994
5843.27 1016
5843.99 973
5844.71 973
5845.43 982
5846.15 1002
5846.87 1006
5847.59 999
5848.32 1020
5849.04 989
5849.76 958
5850.48 1000
5851.20 1016
5851.93 994
5852.65 1030
5853.37 980
5854.09 969
5854.81 1011
5855.54 959
5856.26 943
5856.98 979
5857.70 973
5858.42 934
5859.15 930
5859.87 953
5860.59 940
5861.31 926
5862.04 953
5862.76 983
5863.48 977
5864.20 924
5864.93 963
5865.65 945
5866.37 944
5867.10 971
5867.82 991
5868.54 927
5869.26 972
5869.99 961
5870.71 995
5871.43 967
5872.16 924
5872.88 953
5873.60 952
5874.33 962
5875.05 965
5875.77 944
5876.50 895
5877.22 954
5877.94 976
5878.67 931
5879.39 944
5880.11 1000
5880.84 991
5881.56 984
5882.28 1014
5883.01 1002
5883.73 943
5884.46 981
5885.18 982
5885.90 950
5886.63 1006
5887.35 981
5888.08 965
5888.80 980
5889.52 904
5890.25 949
5890.97 975
5891.70 961
5892.42 925
5893.15 953
5893.87 971
5894.59 952
5895.32 960
5896.04 990
5896.77 1000
5897.49 1016
5898.22 957
5898.94 949
5899.67 912
5900.39 936
5901.12 985
5901.84 930
5902.57 919
5903.29 1021
5904.02 1017
5904.74 1001
5905.47 1033
5906.19 1010
5906.92 1002
5907.64 1037
5908.37 1071
5909.09 1019
5909.82 961
5910.55 1024
5911.27 1049
5912.00 1000
5912.72 1024
5913.45 1046
5914.17 1078
5914.90 1036
5915.63 991
5916.35 1053
5917.08 1032
5917.80 1083
5918.53 1058
5919.25 1046
5919.98 1043
5920.71 1049
5921.43 1098
5922.16 1134
5922.89 1147
5923.61 1190
5924.34 1166
5925.06 1111
5925.79 1189
5926.52 1181
5927.24 1227
5927.97 1155
5928.70 1203
5929.42 1190
5930.15 1169
5930.88 1213
5931.60 1236
5932.33 1246
5933.06 1278
5933.78 1275
5934.51 1284
5935.24 1306
5935.97 1366
5936.69 1373
5937.42 1349
5938.15 1342
5938.87 1336
5939.60 1400
5940.33 1414
5941.06 1412
5941.78 1483
5942.51 1496
5943.24 1493
5943.97 1503
5944.69 1565
5945.42 1616
5946.15 1658
5946.88 1672
5947.60 1666
5948.33 1754
5949.06 1809
5949.79 1784
5950.52 1822
5951.24 1846
5951.97 2100
5952.70 2266
5953.43 2364
5954.16 2468
5954.88 2447
5955.61 2489
5956.34 2353
5957.07 2270
5957.80 2196
5958.53 2209
5959.25 2221
5959.98 2226
5960.71 2160
5961.44 2198
5962.17 2187
5962.90 2170
5963.63 2176
5964.36 2355
5965.08 2593
5965.81 2896
5966.54 3124
5967.27 3326
5968.00 3390
5968.73 3339
5969.46 3366
5970.19 3218
5970.92 3047
5971.65 2948
5972.37 2750
5973.10 2582
5973.83 2536
5974.56 2461
5975.29 2495
5976.02 2526
5976.75 2452
5977.48 2516
5978.21 2469
5978.94 2484
5979.67 2600
5980.40 2636
5981.13 2785
5981.86 2779
5982.59 2723
5983.32 2808
5984.05 2893
5984.78 2978
5985.51 2927
5986.24 2914
5986.97 3019
5987.70 2970
5988.43 2990
5989.16 2879
5989.89 2823
5990.62 2835
5991.35 2947
5992.08 2870
5992.81 2820
5993.54 2994
5994.27 3033
5995.00 3017
5995.74 3100
5996.47 3094
5997.20 3111
5997.93 3096
5998.66 3082
5999.39 3130
6000.12 3112
6000.85 3003
6001.58 2962
6002.31 2938
6003.04 2884
6003.78 2850
6004.51 2787
6005.24 2802
6005.97 2855
6006.70 3019
6007.43 3125
6008.16 3330
6008.90 3634
6009.63 4055
6010.36 4636
6011.09 5370
6011.82 6208
6012.55 6928
6013.29 7655
6014.02 7897
6014.75 7941
6015.48 7768
6016.21 7444
6016.95 6945
6017.68 6174
6018.41 5534
6019.14 4875
6019.87 4262
6020.61 3935
6021.34 3495
6022.07 3246
6022.80 3078
6023.54 2859
6024.27 2786
6025.00 2727
6025.73 2618
6026.47 2592
6027.20 2709
6027.93 2629
6028.66 2671
6029.40 2752
6030.13 2782
6030.86 2756
6031.59 2742
6032.33 2643
6033.06 2594
6033.79 2462
6034.53 2305
6035.26 2213
6035.99 2215
6036.73 2290
6037.46 2245
6038.19 2254
6038.93 2217
6039.66 2195
6040.39 2275
6041.13 2322
6041.86 2241
6042.59 2229
6043.33 2350
6044.06 2347
6044.79 2379
6045.53 2358
6046.26 2494
6047.00 2473
6047.73 2490
6048.46 2600
6049.20 2654
6049.93 2702
6050.67 2712
6051.40 2803
6052.13 2929
6052.87 2948
6053.60 3044
6054.34 3089
6055.07 3059
6055.81 2922
6056.54 2757
6057.27 2708
6058.01 2617
6058.74 2528
6059.48 2435
6060.21 2412
6060.95 2340
6061.68 2332
6062.42 2364
6063.15 2346
6063.89 2330
6064.62 2271
6065.36 2223
6066.09 2240
6066.83 2190
6067.56 2201
6068.30 2139
6069.03 2162
6069.77 2049
6070.50 2053
6071.24 2165
6071.97 2132
6072.71 2073
6073.44 2089
6074.18 2046
6074.91 2032
6075.65 2021
6076.39 1974
6077.12 2011
6077.86 1966
6078.59 1908
6079.33 1906
6080.06 1859
6080.80 1890
6081.54 1903
6082.27 1871
6083.01 1790
6083.74 1784
6084.48 1805
6085.22 1796
6085.95 1772
6086.69 1790
6087.42 1818
6088.16 1813
6088.90 1791
6089.63 1849
6090.37 1859
6091.11 1905
6091.84 1950
6092.58 1910
6093.32 1865
6094.05 1822
6094.79 1874
6095.53 1926
6096.26 1895
6097.00 1829
6097.74 1740
6098.47 1776
6099.21 1759
6099.95 1808
6100.69 1761
6101.42 1738
6102.16 1768
6102.90 1751
6103.63 1750
6104.37 1781
6105.11 1740
6105.85 1698
6106.58 1711
6107.32 1705
6108.06 1702
6108.80 1773
6109.53 1740
6110.27 1778
6111.01 1745
6111.75 1844
6112.49 1812
6113.22 1852
6113.96 1803
6114.70 1817
6115.44 1868
6116.17 1883
6116.91 1888
6117.65 1924
6118.39 1962
6119.13 1947
6119.87 1895
6120.60 1890
6121.34 1917
6122.08 1927
6122.82 1886
6123.56 1885
6124.30 1892
6125.03 1883
6125.77 1882
6126.51 1907
6127.25 1922
6127.99 1950
6128.73 1930
6129.47 1888
6130.21 1861
6130.94 1922
6131.68 1879
6132.42 1912
6133.16 1978
6133.90 1941
6134.64 2041
6135.38 2087
6136.12 2077
6136.86 2148
6137.60 2195
6138.34 2366
6139.08 2397
6139.81 2459
6140.55 2470
6141.29 2558
6142.03 2574
6142.77 2522
6143.51 2513
6144.25 2472
6144.99 2435
6145.73 2421
6146.47 2302
6147.21 2276
6147.95 2201
6148.69 2232
6149.43 2264
6150.17 2256
6150.91 2222
6151.65 2183
6152.39 2243
6153.13 2243
6153.87 2208
6154.61 2243
6155.35 2353
6156.09 2298
6156.83 2335
6157.58 2439
6158.32 2370
6159.06 2287
6159.80 2359
6160.54 2388
6161.28 2387
6162.02 2539
6162.76 2545
6163.50 2510
6164.24 2669
6164.98 2739
6165.72 2885
6166.46 3058
6167.21 3174
6167.95 3212
6168.69 3186
6169.43 3212
6170.17 3169
6170.91 3110
6171.65 3047
6172.39 3056
6173.14 3005
6173.88 3032
6174.62 2998
6175.36 3012
6176.10 3146
6176.84 3147
6177.59 3133
6178.33 3270
6179.07 3542
6179.81 4051
6180.55 4673
6181.30 5405
6182.04 6254
6182.78 7133
6183.52 7690
6184.26 8029
6185.01 8050
6185.75 7780
6186.49 7110
6187.23 6429
6187.97 5905
6188.72 5209
6189.46 4648
6190.20 4248
6190.94 4033
6191.69 3742
6192.43 3621
6193.17 3412
6193.92 3407
6194.66 3353
6195.40 3340
6196.14 3343
6196.89 3288
6197.63 3348
6198.37 3332
6199.12 3334
6199.86 3347
6200.60 3356
6201.34 3282
6202.09 3241
6202.83 3237
6203.57 3230
6204.32 3483
6205.06 3787
6205.80 4406
6206.55 5189
6207.29 6268
6208.03 7599
6208.78 8944
6209.52 9964
6210.27 10487
6211.01 10685
6211.75 10032
6212.50 9279
6213.24 8304
6213.98 7320
6214.73 6281
6215.47 5377
6216.22 4725
6216.96 4226
6217.71 3809
6218.45 3493
6219.19 3241
6219.94 3149
6220.68 3044
6221.43 2986
6222.17 2953
6222.92 2985
6223.66 2962
6224.40 2933
6225.15 2853
6225.89 2753
6226.64 2731
6227.38 2605
6228.13 2494
6228.87 2438
6229.62 2340
6230.36 2244
6231.11 2164
6231.85 2217
6232.60 2172
6233.34 2183
6234.09 2123
6234.83 2184
6235.58 2204
6236.32 2199
6237.07 2245
6237.81 2358
6238.56 2394
6239.30 2488
6240.05 2635
6240.80 2867
6241.54 2849
6242.29 2843
6243.03 2833
6243.78 2745
6244.52 2648
6245.27 2627
6246.02 2620
6246.76 2671
6247.51 2712
6248.25 2654
6249.00 2607
6249.75 2603
6250.49 2540
6251.24 2501
6251.98 2391
6252.73 2328
6253.48 2263
6254.22 2246
6254.97 2264
6255.72 2303
6256.46 2202
6257.21 2126
6257.95 2175
6258.70 2148
6259.45 2191
6260.19 2229
6260.94 2162
6261.69 2228
6262.43 2170
6263.18 2154
6263.93 2113
6264.68 2016
6265.42 2023
6266.17 2000
6266.92 1967
6267.66 1914
6268.41 1985
6269.16 1990
6269.91 1906
6270.65 1950
6271.40 1951
6272.15 1955
6272.89 1879
6273.64 1921
6274.39 1965
6275.14 1964
6275.88 2089
6276.63 2056
6277.38 2082
6278.13 2059
6278.88 1989
6279.62 2000
6280.37 2036
6281.12 1973
6281.87 1921
6282.62 1970
6283.36 1886
6284.11 1870
6284.86 1783
6285.61 1834
6286.36 1819
6287.10 1759
6287.85 1736
6288.60 1682
6289.35 1715
6290.10 1685
6290.85 1693
6291.59 1707
6292.34 1641
6293.09 1635
6293.84 1646
6294.59 1628
6295.34 1649
6296.09 1657
6296.84 1657
6297.58 1646
6298.33 1659
6299.08 1694
6299.83 1699
6300.58 1679
6301.33 1587
6302.08 1589
6302.83 1554
6303.58 1672
6304.33 1678
6305.08 1686
6305.83 1613
6306.58 1628
6307.32 1631
6308.07 1651
6308.82 1634
6309.57 1603
6310.32 1689
6311.07 1707
6311.82 1708
6312.57 1731
6313.32 1796
6314.07 1767
6314.82 1771
6315.57 1792
6316.32 1864
6317.07 1955
6317.82 2019
6318.57 1869
6319.32 1790
6320.07 1765
6320.82 1719
6321.57 1669
6322.32 1685
6323.07 1574
6323.82 1550
6324.58 1513
6325.33 1583
6326.08 1541
6326.83 1502
6327.58 1566
6328.33 1511
6329.08 1493
6329.83 1520
6330.58 1488
6331.33 1521
6332.08 1507
6332.83 1423
6333.58 1413
6334.34 1457
6335.09 1439
6335.84 1427
6336.59 1430
6337.34 1424
6338.09 1450
6338.84 1382
6339.59 1332
6340.35 1367
6341.10 1434
6341.85 1404
6342.60 1400
6343.35 1401
6344.10 1413
6344.86 1435
6345.61 1378
6346.36 1391
6347.11 1353
6347.86 1433
6348.62 1443
6349.37 1435
6350.12 1428
6350.87 1508
6351.62 1611
6352.38 1593
6353.13 1619
6353.88 1694
6354.63 1683
6355.38 1620
6356.14 1694
6356.89 1629
6357.64 1614
6358.39 1563
6359.15 1580
6359.90 1529
6360.65 1540
6361.40 1533
6362.16 1474
6362.91 1513
6363.66 1548
6364.42 1485
6365.17 1538
6365.92 1566
6366.67 1556
6367.43 1634
6368.18 1643
6368.93 1625
6369.69 1702
6370.44 1678
6371.19 1602
6371.95 1602
6372.70 1567
6373.45 1530
6374.21 1518
6374.96 1499
6375.71 1527
6376.47 1479
6377.22 1449
6377.98 1449
6378.73 1491
6379.48 1460
6380.24 1530
6380.99 1501
6381.74 1570
6382.50 1570
6383.25 1525
6384.01 1530
6384.76 1502
6385.51 1518
6386.27 1466
6387.02 1466
6387.78 1521
6388.53 1487
6389.29 1483
6390.04 1475
6390.79 1457
6391.55 1437
6392.30 1433
6393.06 1434
6393.81 1406
6394.57 1441
6395.32 1346
6396.08 1393
6396.83 1464
6397.59 1394
6398.34 1431
6399.10 1387
6399.85 1371
6400.61 1390
6401.36 1429
6402.12 1364
6402.87 1321
6403.63 1313
6404.38 1328
6405.14 1334
6405.89 1309
6406.65 1284
6407.40 1331
6408.16 1295
6408.91 1317
6409.67 1411
6410.43 1389
6411.18 1416
6411.94 1488
6412.69 1453
6413.45 1418
6414.20 1371
6414.96 1392
6415.72 1411
6416.47 1426
6417.23 1455
6417.98 1468
6418.74 1402
6419.50 1428
6420.25 1400
6421.01 1292
6421.77 1296
6422.52 1306
6423.28 1326
6424.03 1338
6424.79 1258
6425.55 1295
6426.30 1288
6427.06 1314
6427.82 1278
6428.57 1265
6429.33 1251
6430.09 1260
6430.84 1311
6431.60 1330
6432.36 1291
6433.11 1318
6433.87 1370
6434.63 1308
6435.39 1314
6436.14 1350
6436.90 1406
6437.66 1354
6438.41 1353
6439.17 1349
6439.93 1307
6440.69 1371
6441.44 1391
6442.20 1354
6442.96 1409
6443.72 1428
6444.47 1386
6445.23 1398
6445.99 1417
6446.75 1340
6447.50 1404
6448.26 1416
6449.02 1432
6449.78 1439
6450.54 1382
6451.29 1426
6452.05 1471
6452.81 1420
6453.57 1468
6454.33 1467
6455.08 1486
6455.84 1428
6456.60 1413
6457.36 1430
6458.12 1484
6458.88 1475
6459.64 1460
6460.39 1432
6461.15 1448
6461.91 1513
6462.67 1579
6463.43 1636
6464.19 1576
6464.95 1641
6465.70 1655
6466.46 1605
6467.22 1675
6467.98 1644
6468.74 1685
6469.50 1685
6470.26 1657
6471.02 1661
6471.78 1646
6472.54 1668
6473.30 1641
6474.05 1592
6474.81 1674
6475.57 1748
6476.33 1746
6477.09 1767
6477.85 1732
6478.61 1723
6479.37 1711
6480.13 1766
6480.89 1807
6481.65 1782
6482.41 1908
6483.17 1915
6483.93 1934
6484.69 1994
6485.45 1934
6486.21 1910
6486.97 2028
6487.73 2102
6488.49 1984
6489.25 2014
6490.01 2033
6490.77 2153
6491.53 2155
6492.29 2237
6493.05 2261
6493.81 2322
6494.57 2269
6495.33 2289
6496.10 2363
6496.86 2327
6497.62 2286
6498.38 2277
6499.14 2301
6499.90 2313
6500.66 2258
6501.42 2331
6502.18 2315
6502.94 2384
6503.70 2574
6504.47 2871
6505.23 3394
6505.99 4204
6506.75 5408
6507.51 6562
6508.27 7673
6509.03 8563
6509.79 8747
6510.56 8869
6511.32 8374
6512.08 7523
6512.84 6710
6513.60 5736
6514.36 4982
6515.13 4446
6515.89 3931
6516.65 3442
6517.41 3113
6518.17 3068
6518.94 2960
6519.70 2807
6520.46 2742
6521.22 2718
6521.98 2695
6522.75 2785
6523.51 2813
6524.27 2815
6525.03 2909
6525.79 2998
6526.56 2999
6527.32 3048
6528.08 3118
6528.84 3040
6529.61 3040
6530.37 3006
6531.13 2969
6531.90 2942
6532.66 3095
6533.42 3367
6534.18 3773
6534.95 4383
6535.71 5170
6536.47 5709
6537.24 6146
6538.00 6391
6538.76 6081
6539.53 5862
6540.29 5223
6541.05 4654
6541.82 4174
6542.58 3807
6543.34 3426
6544.11 3237
6544.87 3069
6545.63 2938
6546.40 2976
6547.16 3048
6547.92 2937
6548.69 2813
6549.45 2703
6550.21 2733
6550.98 2666
6551.74 2585
6552.51 2623
6553.27 2521
6554.03 2470
6554.80 2354
6555.56 2351
6556.33 2311
6557.09 2289
6557.85 2329
6558.62 2312
6559.38 2298
6560.15 2327
6560.91 2317
6561.68 2398
6562.44 2400
6563.21 2467
6563.97 2522
6564.74 2549
6565.50 2567
6566.26 2586
6567.03 2552
6567.79 2503
6568.56 2464
6569.32 2460
6570.09 2537
6570.85 2521
6571.62 2516
6572.38 2624
6573.15 2738
6573.91 2721
6574.68 2767
6575.44 2798
6576.21 2792
6576.98 2796
6577.74 2825
6578.51 2789
6579.27 2757
6580.04 2725
6580.80 2703
6581.57 2745
6582.33 2754
6583.10 2896
6583.87 2932
6584.63 2961
6585.40 2901
6586.16 2874
6586.93 2806
6587.70 2825
6588.46 2743
6589.23 2803
6589.99 2782
6590.76 2825
6591.53 2967
6592.29 3175
6593.06 3278
6593.82 3372
6594.59 3510
6595.36 3612
6596.12 3673
6596.89 3748
6597.66 3642
6598.42 3573
6599.19 3453
6599.96 3300
6600.72 3088
6601.49 2979
6602.26 2864
6603.02 2719
6603.79 2646
6604.56 2574
6605.33 2484
6606.09 2487
6606.86 2455
6607.63 2398
6608.39 2417
6609.16 2571
6609.93 2562
6610.70 2529
6611.46 2548
6612.23 2525
6613.00 2510
6613.77 2429
6614.53 2470
6615.30 2383
6616.07 2355
6616.84 2456
6617.60 2471
6618.37 2553
6619.14 2602
6619.91 2580
6620.68 2715
6621.44 2818
6622.21 2892
6622.98 2958
6623.75 3006
6624.52 3048
6625.28 3022
6626.05 2968
6626.82 2759
6627.59 2838
6628.36 2638
6629.13 2518
6629.89 2527
6630.66 2581
6631.43 2564
6632.20 2696
6632.97 2736
6633.74 2884
6634.51 2999
6635.27 3123
6636.04 3177
6636.81 3177
6637.58 3244
6638.35 3375
6639.12 3466
6639.89 3510
6640.66 3683
6641.43 3641
6642.19 3739
6642.96 3792
6643.73 3712
6644.50 3518
6645.27 3251
6646.04 3063
6646.81 2918
6647.58 2734
6648.35 2645
6649.12 2496
6649.89 2400
6650.66 2400
6651.43 2340
6652.20 2318
6652.97 2278
6653.74 2252
6654.51 2197
6655.28 2217
6656.05 2244
6656.82 2254
6657.59 2223
6658.36 2140
6659.13 2149
6659.90 2169
6660.67 2081
6661.44 2025
6662.21 2088
6662.98 2003
6663.75 2063
6664.52 2094
6665.29 2060
6666.06 2127
6666.83 2101
6667.60 2065
6668.37 2048
6669.14 2140
6669.91 2169
6670.68 2231
6671.46 2297
6672.23 2300
6673.00 2286
6673.77 2340
6674.54 2270
6675.31 2290
6676.08 2292
6676.85 2234
6677.62 2256
6678.40 2244
6679.17 2304
6679.94 2409
6680.71 2379
6681.48 2353
6682.25 2447
6683.02 2476
6683.80 2553
6684.57 2645
6685.34 2718
6686.11 2767
6686.88 2685
6687.65 2746
6688.43 2596
6689.20 2465
6689.97 2355
6690.74 2291
6691.51 2270
6692.29 2194
6693.06 2167
6693.83 2104
6694.60 2047
6695.37 2047
6696.15 2000
6696.92 2013
6697.69 1945
6698.46 1982
6699.24 1971
6700.01 2003
6700.78 1909
6701.55 1947
6702.33 1996
6703.10 1977
6703.87 1932
6704.64 1928
6705.42 1909
6706.19 1869
6706.96 1899
6707.74 1868
6708.51 1872
6709.28 1794
6710.06 1806
6710.83 1858
6711.60 1810
6712.37 1817
6713.15 1843
6713.92 1818
6714.69 1819
6715.47 1770
6716.24 1838
6717.01 1795
6717.79 1772
6718.56 1783
6719.34 1722
6720.11 1728
6720.88 1747
6721.66 1752
6722.43 1823
6723.20 1766
6723.98 1718
6724.75 1800
6725.53 1739
6726.30 1772
6727.07 1703
6727.85 1695
6728.62 1717
6729.40 1678
6730.17 1691
6730.95 1731
6731.72 1746
6732.49 1674
6733.27 1727
6734.04 1718
6734.82 1755
6735.59 1791
6736.37 1777
6737.14 1744
6737.92 1772
6738.69 1773
6739.47 1811
6740.24 1830
6741.01 1812
6741.79 1869
6742.56 1837
6743.34 1873
6744.11 1834
6744.89 1835
6745.67 1869
6746.44 1868
6747.22 1950
6747.99 1988
6748.77 1983
6749.54 2018
6750.32 2024
6751.09 2174
6751.87 2135
6752.64 2287
6753.42 2341
6754.19 2343
6754.97 2401
6755.75 2325
6756.52 2323
6757.30 2180
6758.07 2095
6758.85 2060
6759.63 2143
6760.40 2050
6761.18 2061
6761.95 2071
6762.73 2059
6763.51 2029
6764.28 2000
6765.06 1976
6765.83 2000
6766.61 2043
6767.39 2016
6768.16 2061
6768.94 2093
6769.72 2048
6770.49 2032
6771.27 1991
6772.05 1941
6772.82 1895
6773.60 1815
6774.38 1819
6775.15 1778
6775.93 1792
6776.71 1774
6777.48 1756
6778.26 1747
6779.04 1696
6779.82 1800
6780.59 1797
6781.37 1751
6782.15 1703
6782.92 1660
6783.70 1650
6784.48 1674
6785.26 1718
6786.03 1690
6786.81 1642
6787.59 1664
6788.37 1721
6789.14 1669
6789.92 1651
6790.70 1560
6791.48 1614
6792.25 1590
6793.03 1555
6793.81 1548
6794.59 1613
6795.37 1592
6796.14 1587
6796.92 1616
6797.70 1580
6798.48 1557
6799.26 1610
6800.04 1707
6800.81 1728
6801.59 1703
6802.37 1700
6803.15 1656
6803.93 1677
6804.71 1739
6805.48 1663
6806.26 1735
6807.04 1651
6807.82 1697
6808.60 1736
6809.38 1651
6810.16 1647
6810.94 1634
6811.71 1613
6812.49 1618
6813.27 1655
6814.05 1656
6814.83 1618
6815.61 1604
6816.39 1610
6817.17 1602
6817.95 1618
6818.73 1586
6819.51 1638
6820.29 1636
6821.07 1609
6821.84 1578
6822.62 1607
6823.40 1576
6824.18 1595
6824.96 1567
6825.74 1600
6826.52 1604
6827.30 1620
6828.08 1544
6828.86 1568
6829.64 1638
6830.42 1625
6831.20 1592
6831.98 1507
6832.76 1601
6833.54 1604
6834.32 1683
6835.10 1705
6835.88 1815
6836.66 1984
6837.44 2244
6838.22 2482
6839.01 2741
6839.79 2818
6840.57 2840
6841.35 2785
6842.13 2651
6842.91 2510
6843.69 2361
6844.47 2214
6845.25 2093
6846.03 1986
6846.81 1887
6847.59 1847
6848.37 1851
6849.16 1887
6849.94 1913
6850.72 2078
6851.50 2112
6852.28 2170
6853.06 2153
6853.84 2179
6854.62 2139
6855.41 2040
6856.19 1987
6856.97 1884
6857.75 1877
6858.53 1789
6859.31 1681
6860.10 1725
6860.88 1640
6861.66 1633
6862.44 1678
6863.22 1659
6864.00 1557
6864.79 1635
6865.57 1659
6866.35 1678
6867.13 1685
6867.91 1684
6868.70 1702
6869.48 1790
6870.26 1718
6871.04 1720
6871.83 1771
6872.61 1764
6873.39 1785
6874.17 1776
6874.96 1803
6875.74 1840
6876.52 1926
6877.30 1932
6878.09 2015
6878.87 2057
6879.65 2082
6880.43 2328
6881.22 2419
6882.00 2607
6882.78 2757
6883.57 2740
6884.35 2801
6885.13 2752
6885.92 2746
6886.70 2738
6887.48 2798
6888.27 2920
6889.05 2959
6889.83 3089
6890.62 3009
6891.40 2984
6892.18 2788
6892.97 2650
6893.75 2620
6894.53 2429
6895.32 2295
6896.10 2328
6896.88 2234
6897.67 2197
6898.45 2212
6899.24 2173
6900.02 2150
6900.80 2226
6901.59 2072
6902.37 2088
6903.16 2124
6903.94 2065
6904.73 2100
6905.51 2019
6906.29 2007
6907.08 2076
6907.86 2021
6908.65 2038
6909.43 2006
6910.22 1962
6911.00 1915
6911.79 1949
6912.57 1908
6913.35 1882
6914.14 1907
6914.92 1943
6915.71 1925
6916.49 1912
6917.28 1900
6918.06 1873
6918.85 1842
6919.63 1893
6920.42 1877
6921.20 1910
6921.99 1870
6922.78 1904
6923.56 1879
6924.35 1901
6925.13 1934
6925.92 1984
6926.70 2007
6927.49 2015
6928.27 1981
6929.06 1984
6929.84 1984
6930.63 1955
6931.42 1995
6932.20 2037
6932.99 2073
6933.77 2040
6934.56 1992
6935.35 2040
6936.13 2008
6936.92 2077
6937.70 2120
6938.49 2185
6939.28 2282
6940.06 2335
6940.85 2489
6941.63 2536
6942.42 2726
6943.21 2807
6943.99 2839
6944.78 2902
6945.57 2935
6946.35 2975
6947.14 3054
6947.93 3120
6948.71 3149
6949.50 3161
6950.29 3190
6951.07 3172
6951.86 3123
6952.65 3014
6953.44 2936
6954.22 2795
6955.01 2758
6955.80 2751
6956.58 2671
6957.37 2702
6958.16 2727
6958.95 2731
6959.73 2602
6960.52 2657
6961.31 2693
6962.09 2740
6962.88 2768
6963.67 2800
6964.46 2809
6965.25 2868
6966.03 2936
6966.82 3064
6967.61 3240
6968.40 3359
6969.18 3544
6969.97 3620
6970.76 3664
6971.55 3701
6972.34 3685
6973.12 3790
6973.91 3671
6974.70 3568
6975.49 3633
6976.28 3631
6977.07 3677
6977.85 3791
6978.64 3867
6979.43 3969
6980.22 4233
6981.01 4474
6981.80 5209
6982.59 6282
6983.37 7663
6984.16 9430
6984.95 11392
6985.74 12923
6986.53 13845
6987.32 14337
6988.11 14057
6988.90 13011
6989.69 11670
6990.47 10286
6991.26 8768
6992.05 7520
6992.84 6485
6993.63 5544
6994.42 4688
6995.21 4204
6996.00 3796
6996.79 3489
6997.58 3300
6998.37 3091
6999.16 3011
6999.95 3008
7000.74 2962
7001.53 2988
7002.32 2986
7003.11 2860
7003.90 2800
7004.69 2734
7005.48 2572
7006.27 2448
7007.06 2401
7007.85 2295
7008.64 2166
7009.43 2184
7010.22 2261
7011.01 2360
7011.80 2383
7012.59 2464
7013.38 2533
7014.17 2578
7014.96 2537
7015.75 2488
7016.54 2563
7017.33 2501
7018.12 2443
7018.91 2429
7019.70 2427
7020.49 2435
7021.28 2586
7022.07 2671
7022.87 2852
7023.66 2911
7024.45 2891
7025.24 2893
7026.03 2893
7026.82 2924
7027.61 2841
7028.40 2794
7029.19 2809
7029.99 2762
7030.78 2684
7031.57 2569
7032.36 2509
7033.15 2518
7033.94 2378
7034.74 2410
7035.53 2379
7036.32 2376
7037.11 2358
7037.90 2443
7038.69 2446
7039.49 2516
7040.28 2444
7041.07 2485
7041.86 2482
7042.65 2506
7043.45 2565
7044.24 2582
7045.03 2637
7045.82 2654
7046.61 2630
7047.41 2538
7048.20 2665
7048.99 2846
7049.78 2904
7050.58 2934
7051.37 3039
7052.16 3057
7052.95 3040
7053.75 2924
7054.54 2760
7055.33 2674
7056.13 2646
7056.92 2671
7057.71 2611
7058.50 2685
7059.30 2740
7060.09 2713
7060.88 2672
7061.68 2649
7062.47 2659
7063.26 2612
7064.06 2632
7064.85 2481
7065.64 2432
7066.44 2335
7067.23 2322
7068.02 2347
7068.82 2270
7069.61 2233
7070.40 2171
7071.20 2173
7071.99 2124
7072.78 2114
7073.58 2093
7074.37 2075
7075.17 2023
7075.96 2029
7076.75 2056
7077.55 1993
7078.34 2066
7079.14 1987
7079.93 1969
7080.72 2051
7081.52 1951
7082.31 1953
7083.11 2013
7083.90 2044
7084.70 2017
7085.49 2042
7086.28 2109
7087.08 2164
7087.87 2181
7088.67 2303
7089.46 2283
7090.26 2170
7091.05 2121
7091.85 2142
7092.64 2052
7093.44 1953
7094.23 1902
7095.03 1798
7095.82 1837
7096.62 1749
7097.41 1752
7098.21 1651
7099.00 1705
7099.80 1659
7100.59 1606
7101.39 1585
7102.18 1616
7102.98 1586
7103.77 1572
7104.57 1534
7105.37 1524
7106.16 1547
7106.96 1500
7107.75 1497
7108.55 1486
7109.34 1554
7110.14 1463
7110.94 1487
7111.73 1450
7112.53 1418
7113.32 1428
7114.12 1492
7114.92 1411
7115.71 1394
7116.51 1428
7117.30 1448
7118.10 1430
7118.90 1390
7119.69 1443
7120.49 1484
7121.29 1422
7122.08 1375
7122.88 1419
7123.68 1413
7124.47 1406
7125.27 1358
7126.07 1379
7126.86 1346
7127.66 1454
7128.46 1501
7129.25 1506
7130.05 1487
7130.85 1506
7131.64 1515
7132.44 1488
7133.24 1416
7134.04 1371
7134.83 1435
7135.63 1408
7136.43 1401
7137.23 1425
7138.02 1352
7138.82 1333
7139.62 1336
7140.42 1298
7141.21 1296
7142.01 1308
7142.81 1299
7143.61 1275
7144.40 1264
7145.20 1315
7146.00 1291
7146.80 1281
7147.59 1210
7148.39 1272
7149.19 1239
7149.99 1203
7150.79 1188
7151.59 1183
7152.38 1213
7153.18 1216
7153.98 1172
7154.78 1181
7155.58 1213
7156.38 1217
7157.17 1239
7157.97 1230
7158.77 1204
7159.57 1200
7160.37 1216
7161.17 1264
7161.97 1247
7162.76 1172
7163.56 1161
7164.36 1180
7165.16 1214
7165.96 1233
7166.76 1193
7167.56 1191
7168.36 1195
7169.16 1155
7169.96 1170
7170.75 1188
7171.55 1168
7172.35 1135
7173.15 1055
7173.95 1054
7174.75 1111
7175.55 1042
7176.35 1086
7177.15 1085
7177.95 1080
7178.75 1082
7179.55 1095
7180.35 1096
7181.15 1140
7181.95 1106
7182.75 1084
7183.55 1088
7184.35 1081
7185.15 1080
7185.95 1048
7186.75 1083
7187.55 1081
7188.35 1042
7189.15 1019
7189.95 1028
7190.75 1017
7191.55 1015
7192.35 1004
7193.15 1032
7193.95 1007
7194.75 1065
7195.55 1041
7196.35 1051
7197.15 1008
7197.95 973
7198.76 1033
7199.56 1078
7200.36 1015
7201.16 1064
7201.96 1045
7202.76 1012
7203.56 1021
7204.36 1017
7205.16 1027
7205.96 1053
7206.77 1055
7207.57 1020
7208.37 971
7209.17 978
7209.97 1068
7210.77 1077
7211.57 1065
7212.38 1055
7213.18 1048
7213.98 1075
7214.78 1085
7215.58 1104
7216.38 1081
7217.19 1022
7217.99 1065
7218.79 1123
7219.59 1092
7220.39 1090
7221.20 1154
7222.00 1092
7222.80 1092
7223.60 1104
7224.40 1078
7225.21 1056
7226.01 1076
7226.81 1097
7227.61 1074
7228.42 1106
7229.22 1123
7230.02 1068
7230.82 1109
7231.63 1066
7232.43 1168
7233.23 1168
7234.03 1176
7234.84 1251
7235.64 1318
7236.44 1342
7237.25 1459
7238.05 1445
7238.85 1475
7239.65 1410
7240.46 1329
7241.26 1335
7242.06 1299
7242.87 1340
7243.67 1242
7244.47 1175
7245.28 1181
7246.08 1137
7246.88 1122
7247.69 1189
7248.49 1133
7249.30 1175
7250.10 1138
7250.90 1126
7251.71 1161
7252.51 1165
7253.31 1140
7254.12 1203
7254.92 1247
7255.73 1238
7256.53 1263
7257.33 1233
7258.14 1278
7258.94 1180
7259.75 1115
7260.55 1158
7261.35 1171
7262.16 1138
7262.96 1177
7263.77 1162
7264.57 1132
7265.38 1167
7266.18 1136
7266.99 1125
7267.79 1178
7268.59 1175
7269.40 1221
7270.20 1213
7271.01 1170
7271.81 1136
7272.62 1144
7273.42 1178
7274.23 1193
7275.03 1155
7275.84 1200
7276.64 1165
7277.45 1203
7278.25 1181
7279.06 1200
7279.86 1236
7280.67 1294
7281.48 1339
7282.28 1404
7283.09 1572
7283.89 1733
7284.70 1834
7285.50 1946
7286.31 1864
7287.11 1856
7287.92 1790
7288.73 1720
7289.53 1634
7290.34 1564
7291.14 1437
7291.95 1376
7292.76 1346
7293.56 1296
7294.37 1278
7295.17 1271
7295.98 1248
7296.79 1255
7297.59 1289
7298.40 1271
7299.21 1291
7300.01 1286
7300.82 1246
7301.62 1294
7302.43 1301
7303.24 1266
7304.04 1327
7304.85 1312
7305.66 1298
7306.46 1326
7307.27 1310
7308.08 1406
7308.89 1419
7309.69 1468
7310.50 1508
7311.31 1551
7312.11 1537
7312.92 1570
7313.73 1595
7314.53 1564
7315.34 1609
7316.15 1672
7316.96 1689
7317.76 1878
7318.57 2075
7319.38 2104
7320.19 2365
7320.99 2350
7321.80 2401
7322.61 2337
7323.42 2297
7324.22 2183
7325.03 2006
7325.84 1931
7326.65 1772
7327.46 1664
7328.26 1660
7329.07 1576
7329.88 1514
7330.69 1506
7331.50 1419
7332.30 1407
7333.11 1377
7333.92 1380
7334.73 1406
7335.54 1355
7336.35 1401
7337.15 1439
7337.96 1525
7338.77 1565
7339.58 1576
7340.39 1538
7341.20 1566
7342.01 1586
7342.82 1612
7343.62 1528
7344.43 1482
7345.24 1441
7346.05 1503
7346.86 1390
7347.67 1329
7348.48 1375
7349.29 1335
7350.10 1331
7350.91 1333
7351.71 1311
7352.52 1261
7353.33 1256
7354.14 1272
7354.95 1206
7355.76 1267
7356.57 1304
7357.38 1359
7358.19 1426
7359.00 1458
7359.81 1481
7360.62 1498
7361.43 1543
7362.24 1563
7363.05 1484
7363.86 1478
7364.67 1464
7365.48 1438
7366.29 1444
7367.10 1389
7367.91 1350
7368.72 1377
7369.53 1316
7370.34 1286
7371.15 1264
7371.96 1223
7372.77 1167
7373.58 1209
7374.39 1198
7375.20 1186
7376.01 1260
7376.82 1279
7377.63 1332
7378.45 1292
7379.26 1371
7380.07 1461
7380.88 1566
7381.69 1556
7382.50 1572
7383.31 1570
7384.12 1525
7384.93 1521
7385.74 1506
7386.56 1392
7387.37 1295
7388.18 1303
7388.99 1254
7389.80 1204
7390.61 1171
7391.42 1140
7392.24 1178
7393.05 1167
7393.86 1163
7394.67 1146
7395.48 1161
7396.29 1114
7397.10 1081
7397.92 1119
7398.73 1096
7399.54 1134
7400.35 1176
7401.16 1189
7401.98 1225
7402.79 1203
7403.60 1192
7404.41 1122
7405.23 1124
7406.04 1108
7406.85 1099
7407.66 1079
7408.47 1123
7409.29 1110
7410.10 1071
7410.91 1041
7411.72 1034
7412.54 1042
7413.35 1040
7414.16 1055
7414.98 1001
7415.79 994
7416.60 1001
7417.41 962
7418.23 993
7419.04 982
7419.85 931
7420.67 987
7421.48 981
7422.29 977
7423.11 953
7423.92 993
7424.73 987
7425.54 912
7426.36 926
7427.17 956
7427.99 933
7428.80 939
7429.61 880
7430.43 900
7431.24 906
7432.05 868
7432.87 898
7433.68 887
7434.49 938
7435.31 925
7436.12 905
7436.94 940
7437.75 974
7438.56 926
7439.38 895
7440.19 895
7441.01 929
7441.82 913
7442.64 907
7443.45 927
7444.26 944
7445.08 900
7445.89 898
7446.71 923
7447.52 859
7448.34 879
7449.15 881
7449.97 928
7450.78 931
7451.59 902
7452.41 902
7453.22 847
7454.04 896
7454.85 884
7455.67 925
7456.48 925
7457.30 839
7458.11 863
7458.93 911
7459.74 847
7460.56 855
7461.38 857
7462.19 873
7463.01 907
7463.82 889
7464.64 884
7465.45 910
7466.27 933
7467.08 948
7467.90 882
7468.72 877
7469.53 882
7470.35 935
7471.16 928
7471.98 860
7472.79 908
7473.61 905
7474.43 919
7475.24 945
7476.06 899
7476.87 942
7477.69 879
7478.51 910
7479.32 910
7480.14 927
7480.96 928
7481.77 913
7482.59 934
7483.41 902
7484.22 935
7485.04 923
7485.85 912
7486.67 928
7487.49 895
7488.31 838
7489.12 864
7489.94 885
7490.76 899
7491.57 881
7492.39 824
7493.21 887
7494.02 887
7494.84 865
7495.66 893
7496.48 915
7497.29 886
7498.11 866
7498.93 895
7499.74 919
7500.56 856
7501.38 807
7502.20 843
7503.01 870
7503.83 832
7504.65 814
7505.47 848
7506.29 868
7507.10 853
7507.92 899
7508.74 790
7509.56 822
7510.37 833
7511.19 853
7512.01 840
7512.83 816
7513.65 801
7514.47 859
7515.28 855
7516.10 858
7516.92 813
7517.74 795
7518.56 806
7519.38 795
7520.19 874
7521.01 840
7521.83 790
7522.65 827
7523.47 868
7524.29 820
7525.11 813
7525.92 840
7526.74 837
7527.56 836
7528.38 849
7529.20 867
7530.02 846
7530.84 829
7531.66 830
7532.48 812
7533.30 854
7534.12 869
7534.93 851
7535.75 833
7536.57 851
7537.39 817
7538.21 801
7539.03 802
7539.85 815
7540.67 850
7541.49 798
7542.31 838
7543.13 851
7543.95 823
7544.77 849
7545.59 831
7546.41 844
7547.23 838
7548.05 833
7548.87 800
7549.69 815
7550.51 829
7551.33 845
7552.15 830
7552.97 828
7553.79 835
7554.61 870
7555.43 891
7556.25 832
7557.07 827
7557.89 852
7558.71 881
7559.53 874
7560.36 897
7561.18 915
7562.00 937
7562.82 922
7563.64 861
7564.46 865
7565.28 873
7566.10 834
7566.92 879
7567.74 932
7568.56 882
7569.39 869
7570.21 872
7571.03 848
7571.85 867
7572.67 930
7573.49 887
7574.31 896
7575.14 934
7575.96 902
7576.78 917
7577.60 950
7578.42 958
7579.24 978
7580.06 968
7580.89 915
7581.71 936
7582.53 930
7583.35 942
7584.17 935
7585.00 935
7585.82 975
7586.64 1020
7587.46 963
7588.29 966
7589.11 987
7589.93 1040
7590.75 1045
7591.57 1060
7592.40 997
7593.22 1031
7594.04 1031
7594.86 1098
7595.69 1060
7596.51 1058
7597.33 1079
7598.15 1110
7598.98 1101
7599.80 1059
7600.62 1119
7601.45 1109
7602.27 1207
7603.09 1184
7603.92 1246
7604.74 1257
7605.56 1227
7606.38 1235
7607.21 1339
7608.03 1300
7608.85 1212
7609.68 1227
7610.50 1181
7611.32 1241
7612.15 1180
7612.97 1220
7613.80 1187
7614.62 1252
7615.44 1345
7616.27 1419
7617.09 1454
7617.91 1545
7618.74 1598
7619.56 1643
7620.39 1659
7621.21 1690
7622.03 1600
7622.86 1578
7623.68 1518
7624.51 1540
7625.33 1521
7626.15 1511
7626.98 1521
7627.80 1437
7628.63 1425
7629.45 1481
7630.28 1500
7631.10 1519
7631.93 1529
7632.75 1574
7633.58 1559
7634.40 1455
7635.22 1414
7636.05 1421
7636.87 1353
7637.70 1338
7638.52 1316
7639.35 1201
7640.17 1221
7641.00 1170
7641.82 1182
7642.65 1147
7643.47 1157
7644.30 1215
7645.13 1215
7645.95 1281
7646.78 1243
7647.60 1272
7648.43 1239
7649.25 1263
7650.08 1280
7650.90 1311
7651.73 1250
7652.55 1241
7653.38 1216
7654.21 1156
7655.03 1128
7655.86 1064
7656.68 1061
7657.51 1024
7658.34 1027
7659.16 1058
7659.99 1014
7660.81 997
7661.64 1020
7662.47 1044
7663.29 1050
7664.12 1025
7664.95 973
7665.77 1005
7666.60 1014
7667.42 1014
7668.25 975
7669.08 951
7669.90 994
7670.73 927
7671.56 921
7672.38 974
7673.21 978
7674.04 995
7674.87 959
7675.69 992
7676.52 949
7677.35 920
7678.17 989
7679.00 953
7679.83 953
7680.65 945
7681.48 950
7682.31 979
7683.14 1008
7683.96 1008
7684.79 1094
7685.62 1136
7686.45 1159
7687.27 1115
7688.10 1108
7688.93 1076
7689.76 996
7690.58 1015
7691.41 1011
7692.24 993
7693.07 1028
7693.90 1019
7694.72 1009
7695.55 1012
7696.38 1043
7697.21 1016
7698.04 1042
7698.86 1061
7699.69 1067
7700.52 1085
7701.35 1069
7702.18 1077
7703.01 1043
7703.83 1032
7704.66 1014
7705.49 1016
7706.32 1003
7707.15 997
7707.98 1012
7708.81 978
7709.63 993
7710.46 985
7711.29 961
7712.12 989
7712.95 934
7713.78 905
7714.61 889
7715.44 919
7716.27 900
7717.10 899
7717.93 931
7718.75 938
7719.58 926
7720.41 910
7721.24 916
7722.07 907
7722.90 894
7723.73 907
7724.56 899
7725.39 934
7726.22 912
7727.05 920
7727.88 926
7728.71 946
7729.54 919
7730.37 929
7731.20 952
7732.03 942
7732.86 934
7733.69 908
7734.52 903
7735.35 887
7736.18 863
7737.01 893
7737.84 904
7738.67 879
7739.50 877
7740.33 860
7741.16 872
7741.99 866
7742.82 884
7743.65 942
7744.48 955
7745.31 981
7746.14 1040
7746.98 1132
7747.81 1220
7748.64 1224
7749.47 1221
7750.30 1215
7751.13 1135
7751.96 1104
7752.79 1065
7753.62 1016
7754.45 962
7755.29 954
7756.12 918
7756.95 917
7757.78 920
7758.61 923
7759.44 889
7760.27 886
7761.11 845
7761.94 831
7762.77 864
7763.60 863
7764.43 887
7765.26 849
7766.10 833
7766.93 841
7767.76 862
7768.59 865
7769.42 845
7770.26 795
7771.09 799
7771.92 824
7772.75 827
7773.58 816
7774.42 801
7775.25 799
7776.08 869
7776.91 813
7777.75 775
7778.58 791
7779.41 817
7780.24 851
7781.08 816
7781.91 859
7782.74 808
7783.57 798
7784.41 816
7785.24 849
7786.07 854
7786.91 876
7787.74 889
7788.57 850
7789.40 853
7790.24 850
7791.07 877
7791.90 853
7792.74 858
7793.57 876
7794.40 862
7795.24 886
7796.07 905
7796.90 887
7797.74 913
7798.57 957
7799.40 938
7800.24 928
7801.07 918
7801.91 923
7802.74 948
7803.57 969
7804.41 918
7805.24 932
7806.07 919
7806.91 991
7807.74 993
7808.58 953
7809.41 948
7810.25 987
7811.08 1022
7811.91 1021
7812.75 1021
7813.58 1043
7814.42 1142
7815.25 1142
7816.09 1200
7816.92 1154
7817.75 1157
7818.59 1205
7819.42 1202
7820.26 1181
7821.09 1199
7821.93 1239
7822.76 1290
7823.60 1314
7824.43 1339
7825.27 1296
7826.10 1283
7826.94 1290
7827.77 1229
7828.61 1241
7829.44 1224
7830.28 1209
7831.11 1238
7831.95 1247
7832.78 1278
7833.62 1297
7834.46 1293
7835.29 1304
7836.13 1313
7836.96 1303
7837.80 1299
7838.63 1207
7839.47 1157
7840.31 1153
7841.14 1160
7841.98 1116
7842.81 1124
7843.65 1132
7844.48 1167
7845.32 1117
7846.16 1069
7846.99 1103
7847.83 1074
7848.67 1038
7849.50 984
7850.34 1007
7851.17 1021
7852.01 1039
7852.85 1054
7853.68 1010
7854.52 1033
7855.36 988
7856.19 1045
7857.03 1027
7857.87 1010
7858.70 1022
7859.54 1007
7860.38 1079
7861.21 1051
7862.05 999
7862.89 1014
7863.72 1063
7864.56 1045
7865.40 985
7866.24 1028
7867.07 987
7867.91 980
7868.75 984
7869.59 1024
7870.42 992
7871.26 1031
7872.10 1044
7872.94 1024
7873.77 1035
7874.61 1061
7875.45 1097
7876.29 1128
7877.12 1244
7877.96 1278
7878.80 1281
7879.64 1305
7880.47 1339
7881.31 1326
7882.15 1343
7882.99 1353
7883.83 1407
7884.66 1300
7885.50 1291
7886.34 1226
7887.18 1209
7888.02 1197
7888.86 1137
7889.69 1206
7890.53 1237
7891.37 1210
7892.21 1273
7893.05 1319
7893.89 1320
7894.73 1245
7895.56 1279
7896.40 1252
7897.24 1152
7898.08 1112
7898.92 1164
7899.76 1069
7900.60 1094
7901.44 1102
7902.28 1080
7903.12 1066
7903.95 1103
7904.79 1022
7905.63 977
7906.47 1003
7907.31 1006
7908.15 1028
7908.99 1020
7909.83 980
7910.67 1015
7911.51 1061
7912.35 1067
7913.19 1072
7914.03 1092
7914.87 1126
7915.71 1177
7916.55 1187
7917.39 1162
7918.23 1145
7919.07 1185
7919.91 1206
7920.75 1151
7921.59 1137
7922.43 1137
7923.27 1092
7924.11 1075
7924.95 1034
7925.79 975
7926.63 961
7927.47 1000
7928.31 898
7929.15 963
7929.99 939
7930.83 930
7931.67 965
7932.51 921
7933.35 984
7934.19 932
7935.04 981
7935.88 956
7936.72 942
7937.56 986
7938.40 966
7939.24 954
7940.08 937
7940.92 917
7941.76 906
7942.60 904
7943.45 937
7944.29 990
7945.13 962
7945.97 914
7946.81 999
7947.65 957
7948.49 990
7949.34 1001
7950.18 995
7951.02 1034
7951.86 1024
7952.70 1020
7953.54 1060
7954.39 1125
7955.23 1110
7956.07 1104
7956.91 1122
7957.75 1136
7958.60 1159
7959.44 1128
7960.28 1146
7961.12 1163
7961.96 1153
7962.81 1104
7963.65 1111
7964.49 1119
7965.33 1126
7966.18 1163
7967.02 1226
7967.86 1336
7968.70 1363
7969.55 1372
7970.39 1345
7971.23 1288
7972.08 1262
7972.92 1229
7973.76 1130
7974.60 1118
7975.45 1114
7976.29 1032
7977.13 1043
7977.98 1034
7978.82 993
7979.66 980
7980.51 944
7981.35 969
7982.19 980
7983.04 964
7983.88 945
7984.72 924
7985.57 874
7986.41 943
7987.25 973
7988.10 904
7988.94 922
7989.78 907
7990.63 838
7991.47 828
7992.32 831
7993.16 828
7994.00 820
7994.85 862
7995.69 825
7996.54 840
7997.38 806
7998.22 760
7999.07 796
7999.91 787
8000.76 773
8001.60 794
8002.45 791
8003.29 774
8004.13 753
8004.98 734
8005.82 752
8006.67 773
8007.51 751
8008.36 756
8009.20 720
8010.05 719
8010.89 735
8011.74 748
8012.58 716
8013.43 676
8014.27 693
8015.12 730
8015.96 722
8016.81 707
8017.65 700
8018.50 657
8019.34 704
8020.19 694
8021.03 693
8021.88 738
8022.72 680
8023.57 673
8024.41 651
8025.26 698
8026.11 719
8026.95 708
8027.80 698
8028.64 713
8029.49 693
8030.33 738
8031.18 687
8032.03 723
8032.87 704
8033.72 676
8034.56 712
8035.41 732
8036.26 707
8037.10 678
8037.95 693
8038.80 687
8039.64 676
8040.49 721
8041.34 662
8042.18 668
8043.03 664
8043.87 668
8044.72 681
8045.57 662
8046.41 674
8047.26 678
8048.11 660
8048.96 670
8049.80 656
8050.65 645
8051.50 651
8052.34 662
8053.19 697
8054.04 643
8054.88 668
8055.73 693
8056.58 685
8057.43 641
8058.27 657
8059.12 633
8059.97 652
8060.82 655
8061.66 607
8062.51 604
8063.36 615
8064.21 610
8065.05 608
8065.90 626
8066.75 609
8067.60 624
8068.44 611
8069.29 589
8070.14 584
8070.99 590
8071.84 613
8072.68 617
8073.53 614
8074.38 629
8075.23 607
8076.08 613
8076.93 625
8077.77 605
8078.62 623
8079.47 614
8080.32 618
8081.17 617
8082.02 620
8082.87 618
8083.71 649
8084.56 635
8085.41 616
8086.26 617
8087.11 633
8087.96 625
8088.81 623
8089.66 638
8090.51 616
8091.35 613
8092.20 626
8093.05 607
8093.90 613
8094.75 610
8095.60 576
8096.45 558
8097.30 590
8098.15 578
8099.00 613
8099.85 589
8100.70 623
8101.55 611
8102.40 639
8103.25 631
8104.10 590
8104.95 608
8105.80 622
8106.65 568
8107.50 589
8108.35 551
8109.20 588
8110.05 590
8110.90 583
8111.75 565
8112.60 622
8113.45 666
8114.30 622
8115.15 609
8116.00 585
8116.85 635
8117.70 593
8118.55 634
8119.40 619
8120.25 651
8121.10 608
8121.95 610
8122.80 595
8123.65 597
8124.50 659
8125.35 651
8126.20 630
8127.06 599
8127.91 649
8128.76 657
8129.61 600
8130.46 644
8131.31 674
8132.16 660
8133.01 698
8133.86 654
8134.72 653
8135.57 658
8136.42 686
8137.27 700
8138.12 681
8138.97 628
8139.83 653
8140.68 647
8141.53 663
8142.38 662
8143.23 676
8144.08 643
8144.94 650
8145.79 683
8146.64 642
8147.49 660
8148.34 665
8149.20 655
8150.05 657
8150.90 648
8151.75 651
8152.60 681
8153.46 715
8154.31 723
8155.16 728
8156.01 720
8156.87 714
8157.72 740
8158.57 721
8159.42 709
8160.28 679
8161.13 657
8161.98 669
8162.84 682
8163.69 647
8164.54 631
8165.39 633
8166.25 648
8167.10 632
8167.95 604
8168.81 606
8169.66 622
8170.51 639
8171.37 629
8172.22 613
8173.07 591
8173.93 584
8174.78 603
8175.63 604
8176.49 569
8177.34 648
8178.19 582
8179.05 620
8179.90 603
8180.76 579
8181.61 594
8182.46 571
8183.32 573
8184.17 581
8185.02 586
8185.88 556
8186.73 544
8187.59 594
8188.44 573
8189.30 579
8190.15 588
8191.00 576
8191.86 562
8192.71 577
8193.57 573
8194.42 561
8195.28 574
8196.13 555
8196.99 562
8197.84 539
8198.69 578
8199.55 558
8200.40 540
8201.26 566
8202.11 583
8202.97 611
8203.82 568
8204.68 563
8205.53 570
8206.39 588
8207.24 580
8208.10 586
8208.95 552
8209.81 536
8210.67 596
8211.52 574
8212.38 551
8213.23 563
8214.09 554
8214.94 571
8215.80 598
8216.65 582
8217.51 577
8218.37 573
8219.22 604
8220.08 614
8220.93 585
8221.79 601
8222.64 630
8223.50 576
8224.36 593
8225.21 584
8226.07 590
8226.92 609
8227.78 584
8228.64 573
8229.49 593
8230.35 589
8231.21 583
8232.06 572
8232.92 529
8233.78 587
8234.63 559
8235.49 536
8236.35 545
8237.20 561
8238.06 570
8238.92 544
8239.77 591
8240.63 554
8241.49 558
8242.34 523
8243.20 528
8244.06 550
8244.91 580
8245.77 560
8246.63 598
8247.49 608
8248.34 579
8249.20 572
8250.06 578
8250.92 571
8251.77 552
8252.63 571
8253.49 567
8254.35 543
8255.20 550
8256.06 556
8256.92 554
8257.78 550
8258.63 535
8259.49 560
8260.35 558
8261.21 596
8262.07 557
8262.92 575
8263.78 597
8264.64 609
8265.50 568
8266.36 581
8267.22 603
8268.07 596
8268.93 610
8269.79 619
8270.65 595
8271.51 602
8272.37 600
8273.22 599
8274.08 616
8274.94 615
8275.80 634
8276.66 632
8277.52 641
8278.38 636
8279.24 700
8280.09 719
8280.95 696
8281.81 670
8282.67 690
8283.53 737
8284.39 662
8285.25 683
8286.11 665
8286.97 674
8287.83 678
8288.69 620
8289.55 637
8290.41 635
8291.26 645
8292.12 664
8292.98 703
8293.84 734
8294.70 732
8295.56 693
8296.42 725
8297.28 717
8298.14 699
8299.00 634
8299.86 661
8300.72 686
8301.58 673
8302.44 654
8303.30 655
8304.16 652
8305.02 660
8305.88 626
8306.74 619
8307.60 638
8308.46 603
8309.33 591
8310.19 627
8311.05 596
8311.91 575
8312.77 596
8313.63 609
8314.49 626
8315.35 625
8316.21 650
8317.07 606
8317.93 604
8318.79 569
8319.65 579
8320.52 563
8321.38 574
8322.24 607
8323.10 652
8323.96 598
8324.82 586
8325.68 569
8326.54 570
8327.41 575
8328.27 594
8329.13 598
8329.99 579
8330.85 579
8331.71 591
8332.57 645
8333.44 603
8334.30 552
8335.16 588
8336.02 607
8336.88 570
8337.75 559
8338.61 554
8339.47 564
8340.33 578
8341.19 589
8342.06 609
8342.92 596
8343.78 606
8344.64 594
8345.50 606
8346.37 610
8347.23 645
8348.09 625
8348.95 608
8349.82 595
8350.68 601
8351.54 605
8352.40 630
8353.27 591
8354.13 595
8354.99 616
8355.86 609
8356.72 596
8357.58 646
8358.45 643
8359.31 630
8360.17 608
8361.03 626
8361.90 612
8362.76 601
8363.62 609
8364.49 598
8365.35 594
8366.21 620
8367.08 613
8367.94 643
8368.80 608
8369.67 614
8370.53 679
8371.40 627
8372.26 617
8373.12 607
8373.99 621
8374.85 620
8375.71 612
8376.58 604
8377.44 613
8378.31 648
8379.17 644
8380.03 636
8380.90 622
8381.76 638
8382.63 627
8383.49 647
8384.36 639
8385.22 653
8386.08 658
8386.95 650
8387.81 671
8388.68 651
8389.54 657
8390.41 656
8391.27 652
8392.14 626
8393.00 685
8393.87 606
8394.73 621
8395.60 650
8396.46 664
8397.33 646
8398.19 656
8399.06 638
8399.92 635
8400.79 696
8401.65 630
8402.52 661
8403.38 714
8404.25 657
8405.11 662
8405.98 661
8406.84 668
8407.71 663
8408.58 716
8409.44 656
8410.31 695
8411.17 732
8412.04 699
8412.90 688
8413.77 727
8414.64 749
8415.50 757
8416.37 698
8417.23 726
8418.10 721
8418.97 727
8419.83 732
8420.70 741
8421.56 781
8422.43 788
8423.30 762
8424.16 783
8425.03 830
8425.90 823
8426.76 770
8427.63 814
8428.50 856
8429.36 840
8430.23 832
8431.10 879
8431.96 854
8432.83 823
8433.70 882
8434.56 846
8435.43 892
8436.30 878
8437.16 929
8438.03 916
8438.90 936
8439.77 978
8440.63 1045
8441.50 1035
8442.37 1052
8443.24 1106
8444.10 1106
8444.97 1152
8445.84 1142
8446.71 1184
8447.57 1198
8448.44 1251
8449.31 1206
8450.18 1199
8451.04 1266
8451.91 1310
8452.78 1358
8453.65 1497
8454.52 1635
8455.38 1773
8456.25 1922
8457.12 1997
8457.99 1983
8458.86 1921
8459.72 1870
8460.59 1787
8461.46 1669
8462.33 1596
8463.20 1515
8464.07 1410
8464.93 1357
8465.80 1296
8466.67 1231
8467.54 1257
8468.41 1160
8469.28 1109
8470.15 1185
8471.02 1126
8471.88 1092
8472.75 1074
8473.62 1028
8474.49 1001
8475.36 1064
8476.23 1051
8477.10 1017
8477.97 1024
8478.84 1021
8479.71 1093
8480.58 1171
8481.44 1193
8482.31 1132
8483.18 1170
8484.05 1200
8484.92 1175
8485.79 1163
8486.66 1144
8487.53 1109
8488.40 1072
8489.27 1020
8490.14 1042
8491.01 999
8491.88 1049
8492.75 1096
8493.62 1047
8494.49 1002
8495.36 1016
8496.23 1035
8497.10 1018
8497.97 994
8498.84 999
8499.71 983
8500.58 1015
8501.45 948
8502.32 918
8503.19 925
8504.06 941
8504.93 944
8505.80 981
8506.67 988
8507.55 1011
8508.42 958
8509.29 941
8510.16 993
8511.03 1008
8511.90 1012
8512.77 1040
8513.64 1039
8514.51 993
8515.38 1064
8516.25 1079
8517.13 1072
8518.00 1062
8518.87 1087
8519.74 1060
8520.61 1080
8521.48 1104
8522.35 1188
8523.23 1279
8524.10 1368
8524.97 1569
8525.84 1618
8526.71 1722
8527.58 1724
8528.46 1731
8529.33 1656
8530.20 1620
8531.07 1527
8531.94 1474
8532.81 1311
8533.69 1271
8534.56 1236
8535.43 1221
8536.30 1210
8537.18 1170
8538.05 1095
8538.92 1103
8539.79 1052
8540.66 1019
8541.54 1050
8542.41 1040
8543.28 1012
8544.15 998
8545.03 964
8545.90 947
8546.77 964
8547.64 961
8548.52 963
8549.39 972
8550.26 1004
8551.14 1028
8552.01 1067
8552.88 1137
8553.76 1212
8554.63 1286
8555.50 1226
8556.37 1300
8557.25 1264
8558.12 1230
8558.99 1189
8559.87 1134
8560.74 1111
8561.61 1084
8562.49 1037
8563.36 1035
8564.24 1045
8565.11 1010
8565.98 940
8566.86 921
8567.73 970
8568.60 964
8569.48 914
8570.35 921
8571.23 929
8572.10 927
8572.97 913
8573.85 920
8574.72 895
8575.60 890
8576.47 885
8577.34 886
8578.22 877
8579.09 860
8579.97 843
8580.84 879
8581.72 903
8582.59 924
8583.47 943
8584.34 933
8585.21 914
8586.09 909
8586.96 910
8587.84 948
8588.71 929
8589.59 908
8590.46 936
8591.34 944
8592.21 1001
8593.09 993
8593.96 1008
8594.84 973
8595.71 1039
8596.59 1008
8597.46 1006
8598.34 990
8599.22 1004
8600.09 998
8600.97 1015
8601.84 996
8602.72 1004
8603.59 1046
8604.47 1037
8605.34 1033
8606.22 1031
8607.10 1061
8607.97 1060
8608.85 1041
8609.72 1103
8610.60 1075
8611.47 1031
8612.35 1078
8613.23 1060
8614.10 1074
8614.98 1057
8615.86 1072
8616.73 1083
8617.61 1080
8618.48 1144
8619.36 1183
8620.24 1180
8621.11 1130
8621.99 1201
8622.87 1212
8623.74 1204
8624.62 1211
8625.50 1217
8626.37 1256
8627.25 1211
8628.13 1268
8629.00 1272
8629.88 1269
8630.76 1256
8631.64 1304
8632.51 1281
8633.39 1322
8634.27 1329
8635.14 1344
8636.02 1348
8636.90 1336
8637.78 1310
8638.65 1420
8639.53 1347
8640.41 1373
8641.29 1402
8642.16 1456
8643.04 1459
8643.92 1451
8644.80 1481
8645.67 1557
8646.55 1572
8647.43 1581
8648.31 1641
8649.18 1615
8650.06 1627
8650.94 1575
8651.82 1651
8652.70 1610
8653.58 1655
8654.45 1668
8655.33 1669
8656.21 1690
8657.09 1753
8657.97 1848
8658.84 1890
8659.72 2029
8660.60 2102
8661.48 2342
8662.36 2591
8663.24 2823
8664.12 3127
8664.99 3328
8665.87 3346
8666.75 3361
8667.63 3271
8668.51 3176
8669.39 3059
8670.27 2873
8671.15 2780
8672.03 2775
8672.91 2755
8673.78 2614
8674.66 2469
8675.54 2487
8676.42 2436
8677.30 2295
8678.18 2214
8679.06 2126
8679.94 2075
8680.82 1959
8681.70 1866
8682.58 1812
8683.46 1779
8684.34 1747
8685.22 1721
8686.10 1689
8686.98 1718
8687.86 1821
8688.74 1891
8689.62 1965
8690.50 2078
8691.38 2209
8692.26 2393
8693.14 2466
8694.02 2508
8694.90 2470
8695.78 2413
8696.66 2398
8697.54 2339
8698.42 2255
8699.30 2255
8700.18 2290
8701.06 2254
8701.94 2266
8702.82 2283
8703.70 2193
8704.58 2208
8705.46 2137
8706.34 2038
8707.23 1911
8708.11 1822
8708.99 1680
8709.87 1598
8710.75 1499
8711.63 1448
8712.51 1440
8713.39 1445
8714.27 1359
8715.16 1257
8716.04 1281
8716.92 1256
8717.80 1232
8718.68 1214
8719.56 1237
8720.44 1188
8721.33 1194
8722.21 1276
8723.09 1252
8723.97 1185
8724.85 1211
8725.73 1227
8726.62 1208
8727.50 1257
8728.38 1334
8729.26 1295
8730.14 1288
8731.03 1336
8731.91 1309
8732.79 1343
8733.67 1359
8734.55 1313
8735.44 1290
8736.32 1316
8737.20 1278
8738.08 1301
8738.97 1295
8739.85 1313
8740.73 1276
8741.61 1300
8742.50 1285
8743.38 1261
8744.26 1293
8745.14 1229
8746.03 1223
8746.91 1250
8747.79 1257
8748.68 1237
8749.56 1215
8750.44 1186
8751.33 1187
8752.21 1203
8753.09 1203
8753.97 1225
8754.86 1206
8755.74 1264
8756.62 1234
8757.51 1179
8758.39 1201
8759.28 1251
8760.16 1220
8761.04 1290
8761.93 1307
8762.81 1314
8763.69 1300
8764.58 1292
8765.46 1332
8766.34 1327
8767.23 1329
8768.11 1317
8769.00 1307
8769.88 1343
8770.76 1280
8771.65 1290
8772.53 1300
8773.42 1284
8774.30 1296
8775.19 1281
8776.07 1301
8776.95 1358
8777.84 1390
8778.72 1442
8779.61 1560
8780.49 1592
8781.38 1678
8782.26 1812
8783.15 1819
8784.03 1787
8784.92 1706
8785.80 1708
8786.69 1689
8787.57 1583
8788.46 1512
8789.34 1472
8790.23 1399
8791.11 1391
8792.00 1274
8792.88 1263
8793.77 1248
8794.65 1220
8795.54 1199
8796.42 1235
8797.31 1245
8798.19 1193
8799.08 1203
8799.96 1209
8800.85 1166
8801.74 1191
8802.62 1170
8803.51 1191
8804.39 1163
8805.28 1140
8806.16 1119
8807.05 1091
8807.94 1102
8808.82 1089
8809.71 1128
8810.59 1063
8811.48 1069
8812.37 1030
8813.25 1047
8814.14 1025
8815.03 1068
8815.91 1070
8816.80 1054
8817.68 1076
8818.57 1093
8819.46 1076
8820.34 1024
8821.23 1053
8822.12 1044
8823.00 1047
8823.89 1052
8824.78 1012
8825.66 1002
8826.55 994
8827.44 926
8828.33 988
8829.21 1013
8830.10 970
8830.99 985
8831.87 960
8832.76 939
8833.65 966
8834.54 971
8835.42 933
8836.31 952
8837.20 921
8838.08 933
8838.97 892
8839.86 904
8840.75 883
8841.64 885
8842.52 846
8843.41 867
8844.30 893
8845.19 906
8846.07 874
8846.96 843
8847.85 848
8848.74 843
8849.63 892
8850.51 857
8851.40 848
8852.29 808
8853.18 842
8854.07 830
8854.96 877
8855.84 837
8856.73 816
8857.62 858
8858.51 804
8859.40 833
8860.29 823
8861.17 851
8862.06 845
8862.95 842
8863.84 823
8864.73 853
8865.62 822
8866.51 838
8867.40 831
8868.29 830
8869.17 802
8870.06 782
8870.95 795
8871.84 752
8872.73 759
8873.62 760
8874.51 768
8875.40 756
8876.29 748
8877.18 731
8878.07 740
8878.96 744
8879.85 738
8880.74 702
8881.63 690
8882.51 715
8883.40 696
8884.29 700
8885.18 700
8886.07 711
8886.96 753
8887.85 711
8888.74 718
8889.63 710
8890.52 669
8891.41 684
8892.30 684
8893.19 684
8894.09 648
8894.98 694
8895.87 665
8896.76 651
8897.65 642
8898.54 671
8899.43 668
8900.32 653
8901.21 654
8902.10 620
8902.99 636
8903.88 603
8904.77 627
8905.66 653
8906.55 619
8907.44 620
8908.34 620
8909.23 619
8910.12 601
8911.01 638
8911.90 606
8912.79 637
8913.68 623
8914.57 650
8915.47 651
8916.36 659
8917.25 637
8918.14 607
8919.03 610
8919.92 554
8920.81 603
8921.71 621
8922.60 583
8923.49 572
8924.38 600
8925.27 637
8926.16 595
8927.06 583
8927.95 629
8928.84 589
8929.73 599
8930.62 609
8931.52 606
8932.41 613
8933.30 624
8934.19 591
8935.09 580
8935.98 571
8936.87 560
8937.76 584
8938.66 584
8939.55 568
8940.44 593
8941.33 614
8942.23 581
8943.12 538
8944.01 567
8944.90 568
8945.80 553
8946.69 555
8947.58 555
8948.48 592
8949.37 562
8950.26 580
8951.16 599
8952.05 595
8952.94 589
8953.84 593
8954.73 568
8955.62 553
8956.52 560
8957.41 572
8958.30 598
8959.20 546
8960.09 548
8960.98 534
8961.88 510
8962.77 531
8963.66 537
8964.56 557
8965.45 540
8966.35 551
8967.24 526
8968.13 520
8969.03 557
8969.92 551
8970.82 563
8971.71 602
8972.60 573
8973.50 558
8974.39 570
8975.29 549
8976.18 553
8977.08 513
8977.97 531
8978.87 536
8979.76 527
8980.65 552
8981.55 546
8982.44 555
8983.34 554
8984.23 502
8985.13 537
8986.02 545
8986.92 534
8987.81 538
8988.71 524
8989.60 540
8990.50 561
8991.39 555
8992.29 508
8993.18 498
8994.08 546
8994.97 504
8995.87 546
8996.76 522
8997.66 517
8998.56 481
8999.45 550
9000.35 563
9001.24 573
9002.14 541
9003.03 521
9003.93 536
9004.83 531
9005.72 552
9006.62 516
9007.51 562
9008.41 527
9009.31 536
9010.20 532
9011.10 521
9011.99 506
9012.89 506
9013.79 508
9014.68 542
9015.58 496
9016.48 491
9017.37 513
9018.27 536
9019.16 542
9020.06 490
9020.96 516
9021.85 504
9022.75 512
9023.65 487
9024.54 462
9025.44 484
9026.34 487
9027.24 489
9028.13 476
9029.03 494
9029.93 500
9030.82 488
9031.72 482
9032.62 456
9033.52 477
9034.41 510
9035.31 465
9036.21 485
9037.10 515
9038.00 507
9038.90 497
9039.80 520
9040.69 495
9041.59 527
9042.49 519
9043.39 537
9044.29 492
9045.18 470
9046.08 486
9046.98 486
9047.88 491
9048.78 492
9049.67 494
9050.57 517
9051.47 520
9052.37 499
9053.27 493
9054.16 505
9055.06 507
9055.96 497
9056.86 534
9057.76 536
9058.66 501
9059.55 475
9060.45 482
9061.35 499
9062.25 505
9063.15 494
9064.05 514
9064.95 488
9065.85 477
9066.74 530
9067.64 483
9068.54 552
9069.44 498
9070.34 486
9071.24 511
9072.14 491
9073.04 479
9073.94 499
9074.84 517
9075.74 506
9076.64 490
9077.53 518
9078.43 502
9079.33 495
9080.23 516
9081.13 496
9082.03 496
9082.93 507
9083.83 506
9084.73 514
9085.63 529
9086.53 495
9087.43 485
9088.33 547
9089.23 529
9090.13 538
9091.03 569
9091.93 520
9092.83 484
9093.73 550
9094.63 505
9095.53 526
9096.43 503
9097.33 528
9098.23 522
9099.13 552
9100.04 518
9100.94 525
9101.84 537
9102.74 544
9103.64 523
9104.54 531
9105.44 512
9106.34 484
9107.24 509
9108.14 500
9109.04 485
9109.94 508
9110.85 512
9111.75 461
9112.65 503
9113.55 496
9114.45 446
9115.35 505
9116.25 488
9117.15 493
9118.06 490
9118.96 488
9119.86 509
9120.76 487
9121.66 491
9122.56 499
9123.46 511
9124.37 509
9125.27 506
9126.17 510
9127.07 473
9127.97 518
9128.88 514
9129.78 519
9130.68 502
9131.58 502
9132.48 515
9133.39 478
9134.29 491
9135.19 465
9136.09 519
9137.00 511
9137.90 510
9138.80 486
9139.70 491
9140.61 519
9141.51 469
9142.41 469
9143.31 471
9144.22 491
9145.12 476
9146.02 488
9146.92 478
9147.83 467
9148.73 456
9149.63 494
9150.54 489
9151.44 516
9152.34 475
9153.25 471
9154.15 481
9155.05 466
9155.96 506
9156.86 513
9157.76 494
9158.67 497
9159.57 478
9160.47 466
9161.38 473
9162.28 465
9163.18 492
9164.09 501
9164.99 495
9165.90 494
9166.80 509
9167.70 508
9168.61 469
9169.51 488
9170.42 528
9171.32 499
9172.22 469
9173.13 484
9174.03 505
9174.94 503
9175.84 466
9176.74 504
9177.65 535
9178.55 507
9179.46 510
9180.36 506
9181.27 498
9182.17 507
9183.08 462
9183.98 509
9184.89 496
9185.79 452
9186.70 470
9187.60 479
9188.51 503
9189.41 485
9190.32 524
9191.22 516
9192.13 501
9193.03 510
9193.94 477
9194.84 514
9195.75 533
9196.65 497
9197.56 512
9198.46 555
9199.37 538
9200.27 565
9201.18 548
9202.08 573
9202.99 543
9203.90 522
9204.80 525
9205.71 550
9206.61 533
9207.52 547
9208.42 558
9209.33 500
9210.24 497
9211.14 502
9212.05 491
9212.95 492
9213.86 443
9214.77 467
9215.67 475
9216.58 447
9217.49 478
9218.39 504
9219.30 500
9220.21 536
9221.11 520
9222.02 504
9222.93 505
9223.83 499
9224.74 490
9225.65 484
9226.55 496
9227.46 518
9228.37 482
9229.27 512
9230.18 500
9231.09 481
9231.99 511
9232.90 502
9233.81 494
9234.72 506
9235.62 522
9236.53 467
9237.44 475
9238.34 471
9239.25 475
9240.16 512
9241.07 480
9241.97 485
9242.88 503
9243.79 459
9244.70 471
9245.61 509
9246.51 486
9247.42 502
9248.33 490
9249.24 482
9250.14 412
9251.05 434
9251.96 469
9252.87 466
9253.78 467
9254.69 456
9255.59 480
9256.50 478
9257.41 468
9258.32 494
9259.23 473
9260.14 465
9261.04 464
9261.95 449
9262.86 463
9263.77 467
9264.68 485
9265.59 461
9266.50 469
9267.40 519
9268.31 512
9269.22 464
9270.13 467
9271.04 481
9271.95 498
9272.86 472
9273.77 464
9274.68 517
9275.59 509
9276.49 498
9277.40 476
9278.31 505
9279.22 464
9280.13 487
9281.04 494
9281.95 476
9282.86 483
9283.77 471
9284.68 451
9285.59 486
9286.50 458
9287.41 442
9288.32 490
9289.23 488
9290.14 507
9291.05 497
9291.96 491
9292.87 518
9293.78 503
9294.69 504
9295.60 512
9296.51 511
9297.42 500
9298.33 501
9299.24 490
9300.15 490
9301.06 502
9301.97 472
9302.88 481
9303.79 535
9304.70 488
9305.61 500
9306.53 498
9307.44 525
9308.35 558
9309.26 541
9310.17 583
9311.08 551
9311.99 522
9312.90 575
9313.81 533
9314.72 555
9315.63 520
9316.55 550
9317.46 535
9318.37 516
9319.28 504
9320.19 511
9321.10 513
9322.01 533
9322.93 525
9323.84 481
9324.75 505
9325.66 511
9326.57 474
9327.48 495
9328.40 461
9329.31 496
9330.22 495
9331.13 495
9332.04 502
9332.96 487
9333.87 483
9334.78 496
9335.69 479
9336.60 493
9337.52 506
9338.43 496
9339.34 509
9340.25 501
9341.17 492
9342.08 491
9342.99 493
9343.90 493
9344.82 518
9345.73 512
9346.64 535
9347.55 482
9348.47 496
9349.38 527
9350.29 531
9351.21 506
9352.12 529
9353.03 500
9353.94 501
9354.86 525
9355.77 496
9356.68 485
9357.60 479
9358.51 496
9359.42 476
9360.34 469
9361.25 505
9362.16 532
9363.08 497
9363.99 495
9364.90 503
9365.82 492
9366.73 496
9367.65 477
9368.56 489
9369.47 526
9370.39 450
9371.30 489
9372.21 490
9373.13 499
9374.04 488
9374.96 504
9375.87 511
9376.79 484
9377.70 503
9378.61 539
9379.53 505
9380.44 497
9381.36 547
9382.27 524
9383.19 553
9384.10 514
9385.01 506
9385.93 475
9386.84 500
9387.76 511
9388.67 485
9389.59 530
9390.50 518
9391.42 530
9392.33 561
9393.25 523
9394.16 554
9395.08 544
9395.99 577
9396.91 579
9397.82 508
9398.74 550
9399.65 544
9400.57 541
9401.48 540
9402.40 523
9403.32 555
9404.23 528
9405.15 565
9406.06 551
9406.98 512
9407.89 516
9408.81 556
9409.73 523
9410.64 510
9411.56 500
9412.47 517
9413.39 504
9414.30 517
9415.22 485
9416.14 508
9417.05 527
9417.97 525
9418.89 549
9419.80 553
9420.72 542
9421.63 532
9422.55 529
9423.47 500
9424.38 548
9425.30 518
9426.22 557
9427.13 537
9428.05 525
9428.97 499
9429.88 531
9430.80 536
9431.72 527
9432.63 564
9433.55 553
9434.47 526
9435.38 519
9436.30 579
9437.22 574
9438.14 589
9439.05 570
9439.97 613
9440.89 574
9441.81 595
9442.72 622
9443.64 554
9444.56 594
9445.47 619
9446.39 628
9447.31 617
9448.23 609
9449.15 603
9450.06 617
9450.98 640
9451.90 676
9452.82 660
9453.73 651
9454.65 680
9455.57 662
9456.49 627
9457.41 657
9458.32 667
9459.24 613
9460.16 612
9461.08 636
9462.00 604
9462.92 597
9463.83 562
9464.75 579
9465.67 568
9466.59 542
9467.51 563
9468.43 593
9469.35 602
9470.26 561
9471.18 546
9472.10 569
9473.02 565
9473.94 616
9474.86 566
9475.78 558
9476.70 570
9477.62 559
9478.54 589
9479.45 601
9480.37 564
9481.29 621
9482.21 621
9483.13 599
9484.05 606
9484.97 623
9485.89 609
9486.81 606
9487.73 586
9488.65 585
9489.57 609
9490.49 593
9491.41 575
9492.33 593
9493.25 558
9494.17 575
9495.09 580
9496.01 593
9496.93 602
9497.85 613
9498.77 623
9499.69 601
9500.61 588
9501.53 587
9502.45 633
9503.37 583
9504.29 571
9505.21 621
9506.13 589
9507.05 624
9507.97 629
9508.89 628
9509.81 589
9510.73 581
9511.65 612
9512.57 627
9513.49 623
9514.42 627
9515.34 666
9516.26 690
9517.18 627
9518.10 658
9519.02 703
9519.94 737
9520.86 722
9521.78 763
9522.71 778
9523.63 738
9524.55 779
9525.47 737
9526.39 710
9527.31 749
9528.23 732
9529.16 747
9530.08 751
9531.00 701
9531.92 708
9532.84 708
9533.76 677
9534.69 726
9535.61 709
9536.53 718
9537.45 734
9538.37 694
9539.30 682
9540.22 717
9541.14 685
9542.06 663
9542.98 687
9543.91 688
9544.83 652
9545.75 650
9546.67 686
9547.60 680
9548.52 679
9549.44 678
9550.36 709
9551.29 668
9552.21 683
9553.13 720
9554.06 686
9554.98 713
9555.90 727
9556.82 725
9557.75 739
9558.67 704
9559.59 717
9560.52 732
9561.44 748
9562.36 778
9563.29 779
9564.21 793
9565.13 732
9566.06 784
9566.98 760
9567.90 750
9568.83 761
9569.75 768
9570.67 763
9571.60 771
9572.52 738
9573.44 742
9574.37 779
9575.29 800
9576.22 759
9577.14 782
9578.06 775
9578.99 855
9579.91 869
9580.84 837
9581.76 826
9582.68 814
9583.61 806
9584.53 801
9585.46 850
9586.38 800
9587.31 822
9588.23 839
9589.15 841
9590.08 827
9591.00 844
9591.93 851
9592.85 858
9593.78 906
9594.70 867
9595.63 909
9596.55 959
9597.48 974
9598.40 978
9599.33 1029
9600.25 1015
9601.18 1038
9602.10 1022
9603.03 997
9603.95 1007
9604.88 1017
9605.80 1029
9606.73 1007
9607.65 976
9608.58 909
9609.50 972
9610.43 960
9611.35 942
9612.28 930
9613.21 928
9614.13 881
9615.06 933
9615.98 908
9616.91 932
9617.84 910
9618.76 905
9619.69 945
9620.61 896
9621.54 925
9622.47 918
9623.39 928
9624.32 950
9625.24 947
9626.17 941
9627.10 946
9628.02 922
9628.95 975
9629.88 962
9630.80 913
9631.73 972
9632.65 1007
9633.58 1025
9634.51 1011
9635.43 1035
9636.36 1009
9637.29 1041
9638.22 1007
9639.14 1046
9640.07 1101
9641.00 1154
9641.92 1134
9642.85 1114
9643.78 1136
9644.70 1184
9645.63 1154
9646.56 1172
9647.49 1173
9648.41 1179
9649.34 1214
9650.27 1222
9651.20 1183
9652.12 1122
9653.05 1174
9653.98 1171
9654.91 1200
9655.83 1151
9656.76 1082
9657.69 1137
9658.62 1115
9659.55 1118
9660.47 1147
9661.40 1162
9662.33 1146
9663.26 1174
9664.19 1165
9665.11 1185
9666.04 1236
9666.97 1231
9667.90 1231
9668.83 1259
9669.75 1267
9670.68 1268
9671.61 1313
9672.54 1266
9673.47 1272
9674.40 1332
9675.33 1344
9676.25 1326
9677.18 1296
9678.11 1351
9679.04 1345
9679.97 1417
9680.90 1394
9681.83 1349
9682.76 1357
9683.69 1405
9684.61 1432
9685.54 1406
9686.47 1397
9687.40 1385
9688.33 1400
9689.26 1395
9690.19 1437
9691.12 1426
9692.05 1439
9692.98 1461
9693.91 1476
9694.84 1480
9695.77 1452
9696.70 1470
9697.63 1535
9698.56 1590
9699.49 1593
9700.42 1607
9701.35 1626
9702.28 1618
9703.21 1586
9704.14 1559
9705.07 1513
9706.00 1519
9706.93 1567
9707.86 1515
9708.79 1500
9709.72 1470
9710.65 1491
9711.58 1543
9712.51 1515
9713.44 1559
9714.37 1562
9715.30 1599
9716.23 1612
9717.16 1602
9718.09 1569
9719.02 1538
9719.95 1494
9720.88 1422
9721.81 1424
9722.75 1365
9723.68 1365
9724.61 1293
9725.54 1224
9726.47 1252
9727.40 1272
9728.33 1287
9729.26 1221
9730.19 1244
9731.13 1196
9732.06 1235
9732.99 1245
9733.92 1230
9734.85 1195
9735.78 1246
9736.71 1147
9737.65 1179
9738.58 1163
9739.51 1155
9740.44 1140
9741.37 1101
9742.30 1114
9743.24 1107
9744.17 1087
9745.10 1091
9746.03 1072
9746.96 1063
9747.90 1040
9748.83 1058
9749.76 1065
9750.69 1096
9751.63 1095
9752.56 1045
9753.49 1024
9754.42 1020
9755.36 1007
9756.29 1018
9757.22 984
9758.15 995
9759.09 1038
9760.02 953
9760.95 968
9761.88 1010
9762.82 974
9763.75 1015
9764.68 1016
9765.62 1006
9766.55 971
9767.48 993
9768.41 1033
9769.35 1030
9770.28 1008
9771.21 1028
9772.15 1054
9773.08 1015
9774.01 1010
9774.95 1022
9775.88 1001
9776.81 1003
9777.75 1042
9778.68 1017
9779.62 1071
9780.55 1030
9781.48 1010
9782.42 1008
9783.35 1006
9784.28 1053
9785.22 1055
9786.15 1046
9787.09 1032
9788.02 1058
9788.95 967
9789.89 966
9790.82 961
9791.76 970
9792.69 937
9793.63 932
9794.56 968
9795.49 985
9796.43 988
9797.36 986
9798.30 985
9799.23 949
9800.17 986
9801.10 962
9802.04 979
9802.97 964
9803.91 916
9804.84 932
9805.78 932
9806.71 868
9807.65 841
9808.58 878
9809.52 851
9810.45 835
9811.39 855
9812.32 824
9813.26 859
9814.19 865
9815.13 819
9816.06 798
9817.00 783
9817.93 812
9818.87 850
9819.80 824
9820.74 785
9821.68 803
9822.61 796
9823.55 812
9824.48 759
9825.42 770
9826.35 798
9827.29 829
9828.23 794
9829.16 777
9830.10 793
9831.03 781
9831.97 780
9832.91 776
9833.84 798
9834.78 759
9835.72 759
9836.65 754
9837.59 758
9838.52 758
9839.46 789
9840.40 785
9841.33 793
9842.27 747
9843.21 778
9844.14 778
9845.08 760
9846.02 722
9846.95 757
9847.89 781
9848.83 712
9849.77 748
9850.70 741
9851.64 763
9852.58 743
9853.51 779
9854.45 707
9855.39 746
9856.33 722
9857.26 747
9858.20 762
9859.14 732
9860.08 765
9861.01 719
9861.95 750
9862.89 701
9863.83 722
9864.76 699
9865.70 699
9866.64 669
9867.58 736
9868.51 694
9869.45 711
9870.39 678
9871.33 717
9872.27 727
9873.20 741
9874.14 726
9875.08 701
9876.02 704
9876.96 694
9877.90 693
9878.83 687
9879.77 682
9880.71 721
9881.65 720
9882.59 683
9883.53 686
9884.47 696
9885.40 686
9886.34 681
9887.28 731
9888.22 680
9889.16 709
9890.10 705
9891.04 652
9891.98 667
9892.91 664
9893.85 692
9894.79 695
9895.73 705
9896.67 640
9897.61 719
9898.55 672
9899.49 663
9900.43 660
9901.37 657
9902.31 684
9903.25 737
9904.19 674
9905.13 680
9906.07 678
9907.01 680
9907.95 697
9908.89 699
9909.83 678
9910.77 633
9911.71 714
9912.65 688
9913.59 697
9914.53 693
9915.47 687
9916.41 703
9917.35 681
9918.29 650
9919.23 707
9920.17 724
9921.11 697
9922.05 731
9922.99 719
9923.93 767
9924.87 807
9925.81 794
9926.75 809
9927.69 835
9928.63 875
9929.57 860
9930.51 862
9931.45 828
9932.39 806
9933.34 789
9934.28 778
9935.22 709
9936.16 683
9937.10 690
9938.04 723
9938.98 686
9939.92 657
9940.87 639
9941.81 651
9942.75 643
9943.69 657
9944.63 651
9945.57 648
9946.51 653
9947.46 690
9948.40 701
9949.34 706
9950.28 682
9951.22 689
9952.16 718
9953.11 700
9954.05 700
9954.99 682
9955.93 731
9956.87 682
9957.82 698
9958.76 671
9959.70 642
9960.64 636
9961.59 631
9962.53 658
9963.47 647
9964.41 608
9965.35 592
9966.30 642
9967.24 613
9968.18 571
9969.13 584
9970.07 569
9971.01 573
9971.95 576
9972.90 596
9973.84 582
9974.78 567
9975.73 571
9976.67 570
9977.61 587
9978.55 603
9979.50 605
9980.44 609
9981.38 589
9982.33 569
9983.27 588
9984.21 588
9985.16 580
9986.10 608
9987.04 583
9987.99 585
9988.93 565
9989.88 595
9990.82 584
9991.76 561
9992.71 582
9993.65 602
9994.59 577
9995.54 552
9996.48 596
9997.43 591
9998.37 573
9999.31 558
10000.26 573
10001.20 574
10002.15 555
10003.09 528
10004.04 568
10004.98 575
10005.92 549
10006.87 511
10007.81 570
10008.76 575
10009.70 569
10010.65 605
10011.59 577
10012.54 545
10013.48 534
10014.43 539
10015.37 544
10016.32 510
10017.26 542
10018.21 528
10019.15 550
10020.10 542
10021.04 550
10021.99 570
10022.93 584
10023.88 547
10024.82 546
10025.77 558
10026.71 536
10027.66 554
10028.60 582
10029.55 557
10030.49 528
10031.44 530
10032.39 550
10033.33 517
10034.28 519
10035.22 565
10036.17 514
10037.11 517
10038.06 495
10039.01 536
10039.95 550
10040.90 545
10041.84 528
10042.79 526
10043.74 527
10044.68 552
10045.63 539
10046.58 534
10047.52 484
10048.47 482
10049.41 509
10050.36 510
10051.31 526
10052.25 489
10053.20 521
10054.15 504
10055.09 530
10056.04 507
10056.99 521
10057.93 518
10058.88 519
10059.83 533
10060.78 521
10061.72 504
10062.67 525
10063.62 487
10064.56 522
10065.51 522
10066.46 549
10067.41 541
10068.35 537
10069.30 512
10070.25 512
10071.20 537
10072.14 477
10073.09 518
10074.04 542
10074.99 518
10075.93 487
10076.88 516
10077.83 472
10078.78 504
10079.72 478
10080.67 484
10081.62 515
10082.57 524
10083.52 498
10084.46 509
10085.41 526
10086.36 531
10087.31 537
10088.26 554
10089.21 495
10090.15 478
10091.10 531
10092.05 501
10093.00 507
10093.95 509
10094.90 501
10095.85 516
10096.79 539
10097.74 495
10098.69 495
10099.64 507
10100.59 486
10101.54 506
10102.49 494
10103.44 506
10104.39 517
10105.33 512
10106.28 521
10107.23 505
10108.18 479
10109.13 513
10110.08 511
10111.03 502
10111.98 474
10112.93 507
10113.88 509
10114.83 480
10115.78 516
10116.73 503
10117.68 501
10118.63 527
10119.58 495
10120.53 498
10121.48 501
10122.43 496
10123.38 501
10124.33 524
10125.28 540
10126.23 504
10127.18 540
10128.13 546
10129.08 509
10130.03 475
10130.98 520
10131.93 505
10132.88 497
10133.83 492
10134.78 525
10135.73 540
10136.68 537
10137.63 529
10138.58 537
10139.53 539
10140.48 542
10141.43 562
10142.38 570
10143.33 535
10144.29 524
10145.24 544
10146.19 531
10147.14 561
10148.09 557
10149.04 572
10149.99 582
10150.94 577
10151.89 565
10152.85 542
10153.80 561
10154.75 557
10155.70 573
10156.65 596
10157.60 568
10158.55 564
10159.51 571
10160.46 578
10161.41 563
10162.36 581
10163.31 590
10164.26 608
10165.22 603
10166.17 620
10167.12 634
10168.07 652
10169.02 618
10169.98 653
10170.93 628
10171.88 633
10172.83 619
10173.79 623
10174.74 630
10175.69 648
10176.64 640
10177.60 679
10178.55 645
10179.50 670
10180.45 702
10181.41 729
10182.36 673
10183.31 693
10184.26 713
10185.22 719
10186.17 685
10187.12 699
10188.08 702
10189.03 682
10189.98 708
10190.93 697
10191.89 688
10192.84 700
10193.79 698
10194.75 702
10195.70 702
10196.65 675
10197.61 681
10198.56 732
10199.51 741
10200.47 725
10201.42 718
10202.38 740
10203.33 747
10204.28 807
10205.24 793
10206.19 797
10207.14 804
10208.10 835
10209.05 823
10210.01 829
10210.96 769
10211.91 767
10212.87 797
10213.82 795
10214.78 770
10215.73 756
10216.69 763
10217.64 721
10218.59 728
10219.55 702
10220.50 716
10221.46 751
10222.41 722
10223.37 697
10224.32 720
10225.28 708
10226.23 699
10227.19 718
10228.14 699
10229.10 733
10230.05 738
10231.01 768
10231.96 741
10232.92 804
10233.87 806
10234.83 831
10235.78 804
10236.74 839
10237.69 826
10238.65 853
10239.60 810
10240.56 793
10241.51 817
10242.47 788
10243.42 757
10244.38 713
10245.34 736
10246.29 691
10247.25 712
10248.20 693
10249.16 656
10250.11 705
10251.07 682
10252.03 687
10252.98 657
10253.94 619
10254.89 637
10255.85 637
10256.81 631
10257.76 625
10258.72 633
10259.68 618
10260.63 611
10261.59 617
10262.55 593
10263.50 612
10264.46 632
10265.41 626
10266.37 577
10267.33 572
10268.28 572
10269.24 628
10270.20 630
10271.16 632
10272.11 601
10273.07 588
10274.03 584
10274.98 605
10275.94 591
10276.90 568
10277.85 567
10278.81 579
10279.77 591
10280.73 529
10281.68 546
10282.64 571
10283.60 579
10284.56 559
10285.51 549
10286.47 565
10287.43 550
10288.39 538
10289.34 552
10290.30 552
10291.26 525
10292.22 579
10293.18 562
10294.13 561
10295.09 560
10296.05 585
10297.01 588
10297.97 593
10298.92 546
10299.88 538
10300.84 553
10301.80 552
10302.76 531
10303.72 535
10304.67 544
10305.63 562
10306.59 585
10307.55 554
10308.51 556
10309.47 539
10310.43 520
10311.38 543
10312.34 561
10313.30 536
10314.26 548
10315.22 554
10316.18 565
10317.14 562
10318.10 557
10319.06 559
10320.01 563
10320.97 534
10321.93 529
10322.89 542
10323.85 530
10324.81 539
10325.77 528
10326.73 561
10327.69 539
10328.65 557
10329.61 541
10330.57 548
10331.53 503
10332.49 525
10333.45 518
10334.41 525
10335.37 534
10336.33 526
10337.29 527
10338.25 556
10339.21 546
10340.17 513
10341.13 497
10342.09 475
10343.05 537
10344.01 514
10344.97 479
10345.93 458
10346.89 486
10347.85 472
10348.81 467
10349.77 511
10350.73 479
10351.69 470
10352.65 458
10353.61 481
10354.57 494
10355.53 477
10356.49 444
10357.46 445
10358.42 467
10359.38 453
10360.34 440
10361.30 454
10362.26 470
10363.22 474
10364.18 489
10365.14 444
10366.11 470
10367.07 448
10368.03 454
10368.99 450
10369.95 448
10370.91 446
10371.87 474
10372.84 475
10373.80 466
10374.76 438
10375.72 430
10376.68 444
10377.64 452
10378.61 460
10379.57 456
10380.53 441
10381.49 457
10382.45 459
10383.42 422
10384.38 456
10385.34 446
10386.30 476
10387.27 437
10388.23 468
10389.19 451
10390.15 474
10391.11 454
10392.08 447
10393.04 422
10394.00 415
10394.96 433
10395.93 464
10396.89 434
10397.85 433
10398.82 410
10399.78 451
10400.74 448
10401.70 429
10402.67 433
10403.63 415
10404.59 411
10405.56 409
10406.52 439
10407.48 451
10408.45 446
10409.41 432
10410.37 424
10411.34 435
10412.30 430
10413.26 423
10414.23 435
10415.19 445
10416.15 436
10417.12 449
10418.08 456
10419.04 406
10420.01 427
10420.97 432
10421.94 432
10422.90 434
10423.86 425
10424.83 448
10425.79 465
10426.76 441
10427.72 401
10428.68 410
10429.65 452
10430.61 423
10431.58 422
10432.54 422
10433.51 414
10434.47 401
10435.44 400
10436.40 413
10437.36 429
10438.33 405
10439.29 391
10440.26 411
10441.22 419
10442.19 379
10443.15 402
10444.12 422
10445.08 428
10446.05 430
10447.01 400
10447.98 393
10448.94 408
10449.91 415
10450.87 429
10451.84 417
10452.80 406
10453.77 422
10454.73 436
10455.70 429
10456.67 397
10457.63 416
10458.60 436
10459.56 433
10460.53 401
10461.49 383
10462.46 418
10463.43 418
10464.39 421
10465.36 410
10466.32 409
10467.29 402
10468.25 423
10469.22 402
10470.19 397
10471.15 394
10472.12 407
10473.09 433
10474.05 401
10475.02 418
10475.98 427
10476.95 400
10477.92 400
10478.88 408
10479.85 405
10480.82 384
10481.78 409
10482.75 448
10483.72 419
10484.68 395
10485.65 419
10486.62 412
10487.58 438
10488.55 425
10489.52 397
10490.49 427
10491.45 412
10492.42 382
10493.39 404
10494.35 407
10495.32 442
10496.29 424
10497.26 426
10498.22 410
10499.19 397
10500.16 399
10501.13 397
10502.09 427
10503.06 436
10504.03 419
10505.00 397
10505.96 389
10506.93 385
10507.90 392
10508.87 382
10509.84 404
10510.80 410
10511.77 396
10512.74 404
10513.71 400
10514.68 387
10515.64 409
10516.61 385
10517.58 388
10518.55 395
10519.52 423
10520.49 417
10521.45 391
10522.42 383
10523.39 390
10524.36 379
10525.33 401
10526.30 397
10527.27 390
10528.23 387
10529.20 410
10530.17 414
10531.14 423
10532.11 428
10533.08 398
10534.05 400
10535.02 378
10535.99 352
10536.96 392
10537.93 421
10538.89 393
10539.86 430
10540.83 425
10541.80 429
10542.77 419
10543.74 392
10544.71 427
10545.68 431
10546.65 441
10547.62 415
10548.59 419
10549.56 414
10550.53 407
10551.50 397
10552.47 383
10553.44 403
10554.41 439
10555.38 414
10556.35 416
10557.32 433
10558.29 440
10559.26 441
10560.23 421
10561.20 418
10562.17 450
10563.14 448
10564.11 457
10565.08 470
10566.05 446
10567.02 438
10567.99 418
10568.96 446
10569.93 417
10570.91 433
10571.88 420
10572.85 442
10573.82 459
10574.79 430
10575.76 413
10576.73 427
10577.70 424
10578.67 420
10579.64 426
10580.62 402
10581.59 422
10582.56 411
10583.53 424
10584.50 427
10585.47 372
10586.44 465
10587.42 431
10588.39 431
10589.36 432
10590.33 439
10591.30 441
10592.27 466
10593.25 456
10594.22 455
10595.19 450
10596.16 428
10597.13 416
10598.10 427
10599.08 439
10600.05 442
10601.02 450
10601.99 436
10602.97 439
10603.94 455
10604.91 466
10605.88 476
10606.85 504
10607.83 522
10608.80 519
10609.77 533
10610.74 529
10611.72 515
10612.69 502
10613.66 511
10614.64 520
10615.61 514
10616.58 521
10617.55 500
10618.53 490
10619.50 467
10620.47 463
10621.45 462
10622.42 439
10623.39 458
10624.37 434
10625.34 463
10626.31 483
10627.29 471
10628.26 444
10629.23 432
10630.21 449
10631.18 441
10632.15 426
10633.13 411
10634.10 443
10635.07 470
10636.05 479
10637.02 527
10638.00 492
10638.97 474
10639.94 495
10640.92 481
10641.89 486
10642.87 477
10643.84 506
10644.81 501
10645.79 481
10646.76 511
10647.74 474
10648.71 488
10649.68 499
10650.66 452
10651.63 455
10652.61 443
10653.58 424
10654.56 412
10655.53 413
10656.51 431
10657.48 407
10658.46 412
10659.43 415
10660.41 431
10661.38 407
10662.36 426
10663.33 433
10664.31 427
10665.28 400
10666.26 415
10667.23 414
10668.21 425
10669.18 421
10670.16 388
10671.13 406
10672.11 395
10673.08 398
10674.06 396
10675.03 389
10676.01 384
10676.99 397
10677.96 410
10678.94 410
10679.91 419
10680.89 423
10681.86 435
10682.84 411
10683.82 431
10684.79 425
10685.77 419
10686.74 437
10687.72 438
10688.70 412
10689.67 377
10690.65 388
10691.63 418
10692.60 378
10693.58 395
10694.55 371
10695.53 407
10696.51 409
10697.48 402
10698.46 367
10699.44 400
10700.41 376
10701.39 390
10702.37 423
10703.34 401
10704.32 391
10705.30 381
10706.27 414
10707.25 424
10708.23 393
10709.21 386
10710.18 395
10711.16 399
10712.14 373
10713.11 376
10714.09 402
10715.07 420
10716.05 384
10717.02 375
10718.00 374
10718.98 399
10719.96 393
10720.93 419
10721.91 394
10722.89 404
10723.87 380
10724.85 400
10725.82 403
10726.80 390
10727.78 394
10728.76 374
10729.74 386
10730.71 383
10731.69 403
10732.67 394
10733.65 408
10734.63 405
10735.60 377
10736.58 417
10737.56 416
10738.54 365
10739.52 419
10740.50 427
10741.48 413
10742.45 430
10743.43 412
10744.41 420
10745.39 410
10746.37 393
10747.35 392
10748.33 398
10749.31 406
10750.28 420
10751.26 395
10752.24 398
10753.22 435
10754.20 424
10755.18 428
10756.16 426
10757.14 431
10758.12 430
10759.10 428
10760.08 411
10761.06 407
10762.04 413
10763.01 408
10763.99 390
10764.97 423
10765.95 425
10766.93 414
10767.91 429
10768.89 426
10769.87 420
10770.85 433
10771.83 418
10772.81 427
10773.79 413
10774.77 423
10775.75 475
10776.73 425
10777.71 419
10778.69 423
10779.67 467
10780.65 452
10781.63 430
10782.62 453
10783.60 463
10784.58 437
10785.56 426
10786.54 438
10787.52 433
10788.50 454
10789.48 444
10790.46 464
10791.44 409
10792.42 427
10793.40 426
10794.38 431
10795.37 429
10796.35 429
10797.33 417
10798.31 446
10799.29 434
10800.27 433
10801.25 407
10802.23 419
10803.21 408
10804.20 386
10805.18 434
10806.16 407
10807.14 410
10808.12 438
10809.10 423
10810.09 397
10811.07 391
10812.05 423
10813.03 401
10814.01 387
10815.00 426
10815.98 452
10816.96 410
10817.94 431
10818.92 406
10819.91 440
10820.89 429
10821.87 436
10822.85 439
10823.83 426
10824.82 423
10825.80 451
10826.78 430
10827.76 428
10828.75 412
10829.73 424
10830.71 430
10831.69 401
10832.68 426
10833.66 428
10834.64 445
10835.63 429
10836.61 429
10837.59 430
10838.57 433
10839.56 393
10840.54 429
10841.52 427
10842.51 443
10843.49 442
10844.47 428
10845.46 467
10846.44 450
10847.42 417
10848.41 439
10849.39 453
10850.37 446
10851.36 458
10852.34 476
10853.32 450
10854.31 419
10855.29 468
10856.28 495
10857.26 465
10858.24 431
10859.23 444
10860.21 477
10861.20 460
10862.18 451
10863.16 472
10864.15 486
10865.13 491
10866.12 471
10867.10 451
10868.08 475
10869.07 453
10870.05 481
10871.04 492
10872.02 476
10873.01 447
10873.99 459
10874.98 510
10875.96 508
10876.95 496
10877.93 509
10878.92 500
10879.90 497
10880.89 467
10881.87 489
10882.86 505
10883.84 473
10884.83 483
10885.81 494
10886.80 506
10887.78 508
10888.77 510
10889.75 531
10890.74 528
10891.72 489
10892.71 556
10893.69 564
10894.68 558
10895.66 538
10896.65 537
10897.64 549
10898.62 509
10899.61 574
10900.59 540
10901.58 576
10902.56 553
10903.55 576
10904.54 582
10905.52 559
10906.51 588
10907.49 566
10908.48 557
10909.47 600
10910.45 590
10911.44 600
10912.43 627
10913.41 614
10914.40 603
10915.39 609
10916.37 623
10917.36 656
10918.35 675
10919.33 634
10920.32 630
10921.31 627
10922.29 651
10923.28 654
10924.27 633
10925.25 648
10926.24 646
10927.23 646
10928.21 632
10929.20 653
10930.19 665
10931.18 671
10932.16 665
10933.15 671
10934.14 684
10935.12 680
10936.11 679
10937.10 690
10938.09 685
10939.07 721
10940.06 739
10941.05 735
10942.04 765
10943.02 733
10944.01 745
10945.00 736
10945.99 777
10946.98 784
10947.96 801
10948.95 806
10949.94 816
10950.93 825
10951.92 870
10952.90 895
10953.89 909
10954.88 919
10955.87 932
10956.86 1006
10957.85 1032
10958.83 1037
10959.82 1063
10960.81 1077
10961.80 1061
10962.79 1052
10963.78 995
10964.77 977
10965.75 1033
10966.74 1029
10967.73 967
10968.72 986
10969.71 944
10970.70 937
10971.69 916
10972.68 925
10973.67 894
10974.66 929
10975.64 908
10976.63 901
10977.62 854
10978.61 872
10979.60 852
10980.59 900
10981.58 907
10982.57 916
10983.56 925
10984.55 866
10985.54 925
10986.53 907
10987.52 944
10988.51 993
10989.50 983
10990.49 1007
10991.48 1015
10992.47 1053
10993.46 1090
10994.45 1155
10995.44 1275
10996.43 1303
10997.42 1378
10998.41 1441
10999.40 1432
11000.39 1445
11001.38 1512
11002.37 1518
11003.36 1458
11004.35 1398
11005.34 1395
11006.33 1342
11007.32 1251
11008.31 1217
11009.30 1110
11010.30 1054
11011.29 1024
11012.28 987
11013.27 938
11014.26 926
11015.25 935
11016.24 898
11017.23 855
11018.22 848
11019.21 804
11020.21 791
11021.20 812
11022.19 784
11023.18 765
11024.17 776
11025.16 748
11026.15 711
11027.14 754
11028.14 737
11029.13 739
11030.12 735
11031.11 728
11032.10 718
11033.09 688
11034.09 723
11035.08 699
11036.07 714
11037.06 712
11038.05 685
11039.05 756
11040.04 705
11041.03 698
11042.02 694
11043.02 712
11044.01 679
11045.00 709
11045.99 681
11046.98 684
11047.98 678
11048.97 667
11049.96 664
11050.95 671
11051.95 652
11052.94 641
11053.93 650
11054.93 630
11055.92 647
11056.91 637
11057.90 650
11058.90 633
11059.89 667
11060.88 643
11061.88 642
11062.87 691
11063.86 653
11064.86 620
11065.85 683
11066.84 658
11067.84 637
11068.83 663
11069.82 624
11070.82 630
11071.81 676
11072.80 677
11073.80 675
11074.79 668
11075.78 676
11076.78 643
11077.77 670
11078.77 658
11079.76 635
11080.75 662
11081.75 663
11082.74 676
11083.74 651
11084.73 638
11085.72 642
11086.72 650
11087.71 652
11088.71 636
11089.70 647
11090.70 649
11091.69 657
11092.68 611
11093.68 634
11094.67 601
11095.67 587
11096.66 611
11097.66 597
11098.65 577
11099.65 569
11100.64 597
11101.64 633
11102.63 634
11103.63 617
11104.62 592
11105.62 617
11106.61 592
11107.61 593
11108.60 599
11109.60 599
11110.59 577
11111.59 546
11112.58 563
11113.58 594
11114.57 606
11115.57 616
11116.56 588
11117.56 610
11118.56 598
11119.55 560
11120.55 584
11121.54 602
11122.54 561
11123.54 594
11124.53 578
11125.53 597
11126.52 590
11127.52 602
11128.51 618
11129.51 575
11130.51 591
11131.50 571
11132.50 586
11133.50 571
11134.49 557
11135.49 580
11136.49 559
11137.48 548
11138.48 550
11139.47 557
11140.47 582
11141.47 632
11142.46 565
11143.46 587
11144.46 598
11145.46 570
11146.45 576
11147.45 554
11148.45 587
11149.44 566
11150.44 618
11151.44 575
11152.43 570
11153.43 593
11154.43 612
11155.43 595
11156.42 542
11157.42 582
11158.42 541
11159.42 561
11160.41 566
11161.41 580
11162.41 558
11163.41 549
11164.40 577
11165.40 580
11166.40 548
11167.40 526
11168.39 521
11169.39 560
11170.39 558
11171.39 530
11172.39 536
11173.38 576
11174.38 568
11175.38 531
11176.38 533
11177.38 564
11178.38 529
11179.37 531
11180.37 592
11181.37 541
11182.37 559
11183.37 554
11184.37 546
11185.37 516
11186.36 500
11187.36 546
11188.36 528
11189.36 578
11190.36 575
11191.36 586
11192.36 566
11193.36 533
11194.36 546
11195.35 520
11196.35 551
11197.35 540
11198.35 563
11199.35 563
11200.35 528
11201.35 543
11202.35 534
11203.35 561
11204.35 553
11205.35 572
11206.35 555
11207.35 570
11208.35 593
11209.35 569
11210.35 549
11211.35 559
11212.35 580
11213.35 581
11214.35 590
11215.34 602
11216.35 595
11217.35 590
11218.35 586
11219.35 602
11220.35 563
11221.35 582
11222.35 567
11223.35 591
11224.35 586
11225.35 588
11226.35 563
11227.35 584
11228.35 579
11229.35 577
11230.35 553
11231.35 561
11232.35 566
11233.35 577
11234.35 544
11235.35 579
11236.35 605
11237.36 590
11238.36 589
11239.36 585
11240.36 584
11241.36 548
11242.36 579
11243.36 592
11244.36 557
11245.36 588
11246.37 582
11247.37 588
11248.37 575
11249.37 571
11250.37 572
11251.37 589
11252.38 570
11253.38 567
11254.38 545
11255.38 616
11256.38 563
11257.38 582
11258.39 592
11259.39 600
11260.39 611
11261.39 633
11262.39 590
11263.40 572
11264.40 626
11265.40 634
11266.40 678
11267.40 668
11268.41 643
11269.41 675
11270.41 660
11271.41 648
11272.42 686
11273.42 690
11274.42 714
11275.42 680
11276.43 650
11277.43 661
11278.43 665
11279.44 721
11280.44 687
11281.44 664
11282.44 645
11283.45 649
11284.45 678
11285.45 632
11286.46 618
11287.46 658
11288.46 637
11289.47 596
11290.47 598
11291.47 565
11292.48 553
11293.48 591
11294.48 534
11295.49 535
11296.49 532
11297.49 556
11298.50 553
11299.50 538
11300.51 588
11301.51 564
11302.51 555
11303.52 533
11304.52 558
11305.53 550
11306.53 527
11307.53 558
11308.54 556
11309.54 571
11310.55 561
11311.55 567
11312.55 576
11313.56 589
11314.56 573
11315.57 594
11316.57 570
11317.58 586
11318.58 578
11319.59 589
11320.59 624
11321.59 610
11322.60 605
11323.60 549
11324.61 582
11325.61 597
11326.62 603
11327.62 563
11328.63 568
11329.63 569
11330.64 600
11331.64 545
11332.65 553
11333.65 584
11334.66 594
11335.67 588
11336.67 574
11337.68 601
11338.68 565
11339.69 578
11340.69 574
11341.70 607
11342.70 600
11343.71 612
11344.72 602
11345.72 618
11346.73 587
11347.73 573
11348.74 620
11349.74 606
11350.75 565
11351.76 525
11352.76 541
11353.77 548
11354.78 554
11355.78 540
11356.79 536
11357.79 525
11358.80 576
11359.81 542
11360.81 550
11361.82 536
11362.83 552
11363.83 524
11364.84 545
11365.85 543
11366.85 538
11367.86 532
11368.87 555
11369.87 562
11370.88 528
11371.89 533
11372.89 522
11373.90 510
11374.91 522
11375.92 517
11376.92 495
11377.93 534
11378.94 513
11379.94 505
11380.95 496
11381.96 523
11382.97 523
11383.97 512
11384.98 517
11385.99 513
11387.00 513
11388.00 469
11389.01 485
11390.02 481
11391.03 522
11392.04 485
11393.04 507
11394.05 510
11395.06 494
11396.07 498
11397.08 503
11398.08 509
11399.09 508
11400.10 484
11401.11 498
11402.12 497
11403.12 529
11404.13 513
11405.14 489
11406.15 546
11407.16 544
11408.17 534
11409.18 495
11410.18 504
11411.19 503
11412.20 554
11413.21 534
11414.22 477
11415.23 519
11416.24 536
11417.25 535
11418.25 487
11419.26 494
11420.27 480
11421.28 522
11422.29 480
11423.30 521
11424.31 520
11425.32 499
11426.33 509
11427.34 503
11428.35 486
11429.36 482
11430.37 525
11431.38 519
11432.39 517
11433.39 485
11434.40 519
11435.41 505
11436.42 533
11437.43 523
11438.44 497
11439.45 495
11440.46 509
11441.47 479
11442.48 504
11443.49 486
11444.50 535
11445.51 493
11446.52 553
11447.53 516
11448.55 497
11449.56 525
11450.57 513
11451.58 513
11452.59 493
11453.60 503
11454.61 509
11455.62 514
11456.63 520
11457.64 544
11458.65 530
11459.66 501
11460.67 533
11461.68 553
11462.69 522
11463.71 514
11464.72 532
11465.73 518
11466.74 528
11467.75 515
11468.76 531
11469.77 498
11470.78 529
11471.80 549
11472.81 562
11473.82 537
11474.83 539
11475.84 554
11476.85 562
11477.86 540
11478.88 544
11479.89 539
11480.90 535
11481.91 550
11482.92 547
11483.93 579
11484.95 544
11485.96 534
11486.97 557
11487.98 615
11489.00 568
11490.01 590
11491.02 579
11492.03 573
11493.04 579
11494.06 569
11495.07 577
11496.08 613
11497.09 587
11498.11 620
11499.12 605
11500.13 579
11501.14 634
11502.16 598
11503.17 583
11504.18 607
11505.20 597
11506.21 631
11507.22 649
11508.23 643
11509.25 660
11510.26 671
11511.27 637
11512.29 657
11513.30 641
11514.31 680
11515.33 703
11516.34 710
11517.35 694
11518.37 741
11519.38 721
11520.39 749
11521.41 774
11522.42 772
11523.43 813
11524.45 802
11525.46 871
11526.47 856
11527.49 872
11528.50 908
11529.52 956
11530.53 931
11531.54 970
11532.56 1052
11533.57 1113
11534.59 1158
11535.60 1219
11536.62 1235
11537.63 1305
11538.64 1334
11539.66 1371
11540.67 1368
11541.69 1386
11542.70 1327
11543.72 1311
11544.73 1311
11545.75 1210
11546.76 1164
11547.77 1091
11548.79 1060
11549.80 1013
11550.82 964
11551.83 921
11552.85 907
11553.86 849
11554.88 790
11555.89 779
11556.91 756
11557.92 745
11558.94 739
11559.95 730
11560.97 728
11561.99 720
11563.00 661
11564.02 675
11565.03 679
11566.05 717
11567.06 690
11568.08 690
11569.09 692
11570.11 714
11571.13 716
11572.14 667
11573.16 707
11574.17 688
11575.19 693
11576.20 662
11577.22 702
11578.24 695
11579.25 704
11580.27 691
11581.29 719
11582.30 731
11583.32 699
11584.33 694
11585.35 693
11586.37 669
11587.38 685
11588.40 683
11589.42 661
11590.43 691
11591.45 708
11592.47 758
11593.48 743
11594.50 758
11595.52 778
11596.53 795
11597.55 777
11598.57 842
11599.58 846
11600.60 857
11601.62 846
11602.64 849
11603.65 825
11604.67 820
11605.69 819
11606.70 778
11607.72 772
11608.74 767
11609.76 781
11610.77 754
11611.79 690
11612.81 701
11613.83 699
11614.84 683
11615.86 691
11616.88 672
11617.90 684
11618.92 682
11619.93 660
11620.95 688
11621.97 642
11622.99 669
11624.01 655
11625.02 666
11626.04 637
11627.06 648
11628.08 624
11629.10 613
11630.11 602
11631.13 626
11632.15 635
11633.17 594
11634.19 586
11635.21 566
11636.23 557
11637.24 586
11638.26 608
11639.28 578
11640.30 580
11641.32 603
11642.34 568
11643.36 573
11644.38 577
11645.39 567
11646.41 559
11647.43 532
11648.45 569
11649.47 552
11650.49 546
11651.51 540
11652.53 530
11653.55 592
11654.57 513
11655.59 546
11656.61 518
11657.63 524
11658.65 553
11659.67 561
11660.69 530
11661.70 545
11662.72 525
11663.74 521
11664.76 508
11665.78 533
11666.80 545
11667.82 515
11668.84 545
11669.86 545
11670.88 524
11671.90 508
11672.92 519
11673.95 509
11674.97 508
11675.99 525
11677.01 523
11678.03 495
11679.05 492
11680.07 501
11681.09 499
11682.11 498
11683.13 501
11684.15 531
11685.17 488
11686.19 501
11687.21 485
11688.23 503
11689.25 484
11690.28 524
11691.30 507
11692.32 519
11693.34 527
11694.36 480
11695.38 470
11696.40 483
11697.42 469
11698.44 453
11699.47 485
11700.49 465
11701.51 495
11702.53 443
11703.55 471
11704.57 452
11705.60 488
11706.62 466
11707.64 486
11708.66 474
11709.68 469
11710.70 466
11711.73 461
11712.75 472
11713.77 469
11714.79 470
11715.81 447
11716.84 481
11717.86 448
11718.88 467
11719.90 452
11720.92 452
11721.95 458
11722.97 438
11723.99 434
11725.01 429
11726.04 469
11727.06 458
11728.08 441
11729.11 455
11730.13 450
11731.15 459
11732.17 426
11733.20 429
11734.22 448
11735.24 429
11736.26 438
11737.29 435
11738.31 446
11739.33 453
11740.36 465
11741.38 432
11742.40 439
11743.43 433
11744.45 427
11745.47 450
11746.50 428
11747.52 477
11748.54 445
11749.57 432
11750.59 445
11751.62 462
11752.64 457
11753.66 457
11754.69 448
11755.71 442
11756.73 449
11757.76 458
11758.78 459
11759.81 428
11760.83 439
11761.85 436
11762.88 447
11763.90 451
11764.93 436
11765.95 438
11766.98 478
11768.00 457
11769.02 448
11770.05 445
11771.07 463
11772.10 468
11773.12 485
11774.15 486
11775.17 453
11776.20 470
11777.22 448
11778.25 466
11779.27 442
11780.30 464
11781.32 471
11782.35 465
11783.37 466
11784.40 435
11785.42 439
11786.45 443
11787.47 427
11788.50 430
11789.52 479
11790.55 478
11791.57 468
11792.60 428
11793.62 489
11794.65 466
11795.67 451
11796.70 436
11797.73 476
11798.75 491
11799.78 467
11800.80 432
11801.83 453
11802.85 446
11803.88 442
11804.91 477
11805.93 461
11806.96 492
11807.98 460
11809.01 455
11810.04 460
11811.06 452
11812.09 426
11813.12 460
11814.14 451
11815.17 481
11816.19 463
11817.22 453
11818.25 457
11819.27 487
11820.30 464
11821.33 491
11822.35 493
11823.38 470
11824.41 496
11825.44 490
11826.46 469
11827.49 461
11828.52 472
11829.54 462
11830.57 500
11831.60 454
11832.62 485
11833.65 474
11834.68 477
11835.71 517
11836.73 474
11837.76 474
11838.79 490
11839.82 480
11840.84 466
11841.87 484
11842.90 442
11843.93 499
11844.95 506
11845.98 528
11847.01 473
11848.04 517
11849.07 540
11850.09 536
11851.12 520
11852.15 517
11853.18 533
11854.21 517
11855.23 558
11856.26 529
11857.29 526
11858.32 498
11859.35 566
11860.38 583
11861.40 556
11862.43 537
11863.46 556
11864.49 554
11865.52 578
11866.55 608
11867.58 577
11868.60 603
11869.63 593
11870.66 619
11871.69 585
11872.72 565
11873.75 592
11874.78 594
11875.81 584
11876.84 574
11877.86 614
11878.89 606
11879.92 618
11880.95 599
11881.98 626
11883.01 692
11884.04 648
11885.07 657
11886.10 671
11887.13 639
11888.16 672
11889.19 654
11890.22 698
11891.25 665
11892.28 685
11893.31 672
11894.34 723
11895.37 665
11896.40 724
11897.43 760
11898.46 747
11899.49 766
11900.52 798
11901.55 821
11902.58 822
11903.61 821
11904.64 881
11905.67 856
11906.70 836
11907.73 843
11908.76 885
11909.79 890
11910.82 848
11911.85 823
11912.88 830
11913.91 838
11914.94 800
11915.97 837
11917.01 818
11918.04 820
11919.07 805
11920.10 796
11921.13 809
11922.16 776
11923.19 866
11924.22 893
11925.25 924
11926.28 960
11927.32 972
11928.35 1022
11929.38 1028
11930.41 1039
11931.44 1021
11932.47 1045
11933.50 1064
11934.54 1032
11935.57 992
11936.60 1007
11937.63 959
11938.66 948
11939.70 917
11940.73 924
11941.76 861
11942.79 864
11943.82 818
11944.85 758
11945.89 785
11946.92 792
11947.95 755
11948.98 709
11950.02 713
11951.05 718
11952.08 717
11953.11 699
11954.15 690
11955.18 676
11956.21 681
11957.24 661
11958.28 641
11959.31 677
11960.34 615
11961.37 638
11962.41 655
11963.44 672
11964.47 652
11965.51 642
11966.54 655
11967.57 666
11968.60 661
11969.64 680
11970.67 688
11971.70 710
11972.74 632
11973.77 634
11974.80 651
11975.84 651
11976.87 639
11977.90 642
11978.94 665
11979.97 656
11981.00 657
11982.04 658
11983.07 654
11984.11 653
11985.14 651
11986.17 659
11987.21 665
11988.24 644
11989.28 651
11990.31 667
11991.34 651
11992.38 654
11993.41 700
11994.45 674
11995.48 692
11996.51 674
11997.55 668
11998.58 705
11999.62 674
12000.65 702
12001.69 685
12002.72 733
12003.76 737
12004.79 730
12005.82 719
12006.86 693
12007.89 722
12008.93 724
12009.96 739
12011.00 724
12012.03 724
12013.07 778
12014.10 759
12015.14 723
12016.17 750
12017.21 773
12018.24 785
12019.28 784
12020.32 781
12021.35 787
12022.39 819
12023.42 798
12024.46 791
12025.49 783
12026.53 812
12027.56 791
12028.60 802
12029.64 762
12030.67 767
12031.71 819
12032.74 802
12033.78 821
12034.81 809
12035.85 786
12036.89 785
12037.92 765
12038.96 767
12039.99 800
12041.03 793
12042.07 801
12043.10 791
12044.14 791
12045.18 776
12046.21 784
12047.25 831
12048.29 807
12049.32 816
12050.36 817
12051.40 832
12052.43 873
12053.47 872
12054.51 832
12055.54 850
12056.58 896
12057.62 857
12058.65 851
12059.69 870
12060.73 854
12061.76 847
12062.80 822
12063.84 833
12064.88 830
12065.91 801
12066.95 804
12067.99 744
12069.03 728
12070.06 732
12071.10 727
12072.14 782
12073.18 750
12074.21 772
12075.25 762
12076.29 719
12077.33 702
12078.36 744
12079.40 768
12080.44 730
12081.48 698
12082.52 691
12083.55 718
12084.59 675
12085.63 690
12086.67 732
12087.71 784
12088.74 748
12089.78 755
12090.82 734
12091.86 731
12092.90 738
12093.94 739
12094.98 748
12096.01 740
12097.05 765
12098.09 764
12099.13 766
12100.17 779
12101.21 767
12102.25 745
12103.28 790
12104.32 777
12105.36 768
12106.40 746
12107.44 734
12108.48 768
12109.52 728
12110.56 731
12111.60 716
12112.64 690
12113.68 673
12114.72 616
12115.76 620
12116.79 643
12117.83 616
12118.87 630
12119.91 633
12120.95 599
12121.99 632
12123.03 637
12124.07 610
12125.11 593
12126.15 579
12127.19 575
12128.23 591
12129.27 580
12130.31 605
12131.35 599
12132.39 612
12133.43 619
12134.47 592
12135.51 613
12136.55 621
12137.59 593
12138.63 578
12139.67 567
12140.71 596
12141.76 600
12142.80 570
12143.84 553
12144.88 557
12145.92 570
12146.96 528
12148.00 557
12149.04 580
12150.08 573
12151.12 522
12152.16 580
12153.20 571
12154.25 535
12155.29 560
12156.33 560
12157.37 537
12158.41 506
12159.45 547
12160.49 522
12161.53 569
12162.58 547
12163.62 562
12164.66 534
12165.70 558
12166.74 520
12167.78 507
12168.82 533
12169.87 527
12170.91 525
12171.95 530
12172.99 518
12174.03 498
12175.08 497
12176.12 520
12177.16 557
12178.20 545
12179.24 565
12180.29 551
12181.33 543
12182.37 521
12183.41 540
12184.46 527
12185.50 503
12186.54 493
12187.58 525
12188.63 514
12189.67 506
12190.71 484
12191.75 498
12192.80 494
12193.84 491
12194.88 552
12195.92 531
12196.97 517
12198.01 512
12199.05 544
12200.10 497
12201.14 491
12202.18 530
12203.23 536
12204.27 518
12205.31 491
12206.36 499
12207.40 496
12208.44 517
12209.49 499
12210.53 509
12211.57 485
12212.62 496
12213.66 479
12214.70 519
12215.75 505
12216.79 482
12217.84 500
12218.88 527
12219.92 503
12220.97 483
12222.01 482
12223.06 491
12224.10 505
12225.14 459
12226.19 510
12227.23 471
12228.28 472
12229.32 433
12230.36 492
12231.41 474
12232.45 465
12233.50 453
12234.54 477
12235.59 445
12236.63 474
12237.68 474
12238.72 495
12239.77 495
12240.81 466
12241.86 488
12242.90 470
12243.94 473
12244.99 456
12246.03 494
12247.08 461
12248.13 466
12249.17 470
12250.22 459
12251.26 427
12252.31 456
12253.35 450
12254.40 461
12255.44 448
12256.49 455
12257.53 475
12258.58 461
12259.62 434
12260.67 440
12261.72 424
12262.76 427
12263.81 440
12264.85 432
12265.90 460
12266.94 423
12267.99 422
12269.04 431
12270.08 426
12271.13 413
12272.17 418
12273.22 435
12274.27 426
12275.31 439
12276.36 430
12277.41 413
12278.45 403
12279.50 414
12280.55 425
12281.59 437
12282.64 409
12283.69 396
12284.73 446
12285.78 448
12286.83 405
12287.87 419
12288.92 439
12289.97 432
12291.01 421
12292.06 396
12293.11 404
12294.15 399
12295.20 407
12296.25 412
12297.30 413
12298.34 417
12299.39 408
12300.44 439
12301.48 417
12302.53 387
12303.58 396
12304.63 410
12305.67 410
12306.72 407
12307.77 395
12308.82 403
12309.87 420
12310.91 419
12311.96 417
12313.01 406
12314.06 413
12315.10 441
12316.15 416
12317.20 410
12318.25 418
12319.30 410
12320.34 422
12321.39 384
12322.44 418
12323.49 380
12324.54 398
12325.59 397
12326.63 419
12327.68 398
12328.73 387
12329.78 409
12330.83 410
12331.88 416
12332.93 378
12333.98 388
12335.02 424
12336.07 391
12337.12 396
12338.17 375
12339.22 338
12340.27 390
12341.32 376
12342.37 390
12343.42 377
12344.47 398
12345.51 386
12346.56 384
12347.61 411
12348.66 412
12349.71 384
12350.76 409
12351.81 411
12352.86 401
12353.91 397
12354.96 364
12356.01 407
12357.06 416
12358.11 401
12359.16 375
12360.21 398
12361.26 383
12362.31 397
12363.36 402
12364.41 398
12365.46 392
12366.51 408
12367.56 410
12368.61 441
12369.66 406
12370.71 399
12371.76 393
12372.81 385
12373.86 402
12374.91 385
12375.96 396
12377.01 407
12378.06 403
12379.11 372
12380.17 404
12381.22 381
12382.27 374
12383.32 401
12384.37 405
12385.42 395
12386.47 400
12387.52 389
12388.57 408
12389.62 419
12390.67 408
12391.73 423
12392.78 390
12393.83 402
12394.88 425
12395.93 404
12396.98 408
12398.03 402
12399.09 393
12400.14 399
12401.19 406
12402.24 401
12403.29 433
12404.34 396
12405.40 408
12406.45 429
12407.50 410
12408.55 414
12409.60 430
12410.66 414
12411.71 414
12412.76 399
12413.81 441
12414.86 409
12415.92 438
12416.97 412
12418.02 398
12419.07 435
12420.13 435
12421.18 457
12422.23 435
12423.28 453
12424.34 436
12425.39 419
12426.44 430
12427.49 456
12428.55 439
12429.60 436
12430.65 432
12431.71 417
12432.76 436
12433.81 417
12434.86 457
12435.92 445
12436.97 445
12438.02 434
12439.08 451
12440.13 445
12441.18 426
12442.24 463
12443.29 458
12444.34 418
12445.40 441
12446.45 458
12447.50 473
12448.56 439
12449.61 462
12450.67 469
12451.72 445
12452.77 463
12453.83 465
12454.88 502
12455.94 481
12456.99 482
12458.04 500
12459.10 502
12460.15 487
12461.21 515
12462.26 508
12463.31 530
12464.37 515
12465.42 562
12466.48 585
12467.53 579
12468.59 626
12469.64 614
12470.70 643
12471.75 674
12472.80 748
12473.86 750
12474.91 789
12475.97 816
12477.02 747
12478.08 810
12479.13 809
12480.19 805
12481.24 782
12482.30 797
12483.35 771
12484.41 745
12485.46 742
12486.52 731
12487.57 699
12488.63 654
12489.69 624
12490.74 634
12491.80 602
12492.85 595
12493.91 571
12494.96 569
12496.02 533
12497.07 539
12498.13 562
12499.19 511
12500.24 531
12501.30 536
12502.35 511
12503.41 527
12504.47 522
12505.52 486
12506.58 506
12507.63 487
12508.69 497
12509.75 504
12510.80 514
12511.86 512
12512.91 497
12513.97 517
12515.03 511
12516.08 507
12517.14 512
12518.20 520
12519.25 496
12520.31 515
12521.37 521
12522.42 521
12523.48 498
12524.54 523
12525.59 513
12526.65 505
12527.71 502
12528.77 529
12529.82 505
12530.88 512
12531.94 516
12532.99 516
12534.05 502
12535.11 503
12536.17 463
12537.22 477
12538.28 480
12539.34 502
12540.40 519
12541.45 511
12542.51 509
12543.57 496
12544.63 505
12545.68 522
12546.74 496
12547.80 496
12548.86 561
12549.92 524
12550.97 527
12552.03 514
12553.09 557
12554.15 576
12555.21 590
12556.26 585
12557.32 566
12558.38 585
12559.44 560
12560.50 552
12561.56 579
12562.61 576
12563.67 535
12564.73 572
12565.79 589
12566.85 548
12567.91 517
12568.97 524
12570.02 552
12571.08 523
12572.14 542
12573.20 535
12574.26 486
12575.32 492
12576.38 519
12577.44 524
12578.50 514
12579.56 530
12580.61 534
12581.67 536
12582.73 511
12583.79 506
12584.85 483
12585.91 493
12586.97 501
12588.03 483
12589.09 501
12590.15 500
12591.21 492
12592.27 511
12593.33 498
12594.39 514
12595.45 492
12596.51 516
12597.57 519
12598.63 491
12599.69 507
12600.75 496
12601.81 511
12602.87 519
12603.93 539
12604.99 513
12606.05 541
12607.11 547
12608.17 536
12609.23 506
12610.29 491
12611.35 531
12612.41 540
12613.47 541
12614.53 518
12615.59 535
12616.66 564
12617.72 563
12618.78 569
12619.84 583
12620.90 614
12621.96 553
12623.02 540
12624.08 566
12625.14 601
12626.20 644
12627.26 612
12628.33 615
12629.39 600
12630.45 596
12631.51 614
12632.57 602
12633.63 630
12634.69 620
12635.76 638
12636.82 622
12637.88 596
12638.94 577
12640.00 561
12641.06 568
12642.13 566
12643.19 533
12644.25 541
12645.31 553
12646.37 534
12647.44 534
12648.50 529
12649.56 542
12650.62 517
12651.68 544
12652.75 537
12653.81 502
12654.87 530
12655.93 519
12657.00 527
12658.06 508
12659.12 498
12660.18 538
12661.25 523
12662.31 484
12663.37 522
12664.43 535
12665.50 506
12666.56 518
12667.62 528
12668.69 496
12669.75 524
12670.81 534
12671.88 552
12672.94 549
12674.00 501
12675.06 537
12676.13 543
12677.19 545
12678.25 538
12679.32 552
12680.38 551
12681.44 566
12682.51 545
12683.57 558
12684.64 581
12685.70 543
12686.76 515
12687.83 488
12688.89 551
12689.95 562
12691.02 553
12692.08 573
12693.15 578
12694.21 586
12695.27 571
12696.34 583
12697.40 577
12698.47 584
12699.53 603
12700.59 596
12701.66 619
12702.72 611
12703.79 615
12704.85 617
12705.92 591
12706.98 585
12708.05 602
12709.11 617
12710.18 618
12711.24 640
12712.30 630
12713.37 646
12714.43 629
12715.50 630
12716.56 626
12717.63 629
12718.69 622
12719.76 636
12720.82 667
12721.89 638
12722.95 637
12724.02 607
12725.09 622
12726.15 627
12727.22 618
12728.28 654
12729.35 677
12730.41 661
12731.48 652
12732.54 684
12733.61 672
12734.68 648
12735.74 676
12736.81 659
12737.87 644
12738.94 627
12740.00 640
12741.07 597
12742.14 607
12743.20 619
12744.27 606
12745.33 653
12746.40 669
12747.47 615
12748.53 606
12749.60 610
12750.67 619
12751.73 590
12752.80 601
12753.87 576
12754.93 561
12756.00 574
12757.07 575
12758.13 548
12759.20 578
12760.27 578
12761.33 560
12762.40 541
12763.47 567
12764.53 586
12765.60 585
12766.67 578
12767.73 549
12768.80 548
12769.87 540
12770.94 535
12772.00 513
12773.07 516
12774.14 519
12775.21 551
12776.27 512
12777.34 516
12778.41 491
12779.48 537
12780.54 500
12781.61 533
12782.68 503
12783.75 518
12784.81 499
12785.88 496
12786.95 520
12788.02 511
12789.09 553
12790.15 495
12791.22 511
12792.29 510
12793.36 518
12794.43 484
12795.49 489
12796.56 491
12797.63 501
12798.70 496
12799.77 513
12800.84 487
12801.90 482
12802.97 495
12804.04 505
12805.11 503
12806.18 462
12807.25 475
12808.32 469
12809.39 494
12810.45 479
12811.52 487
12812.59 511
12813.66 516
12814.73 496
12815.80 512
12816.87 520
12817.94 531
12819.01 517
12820.08 513
12821.15 529
12822.21 502
12823.28 529
12824.35 530
12825.42 482
12826.49 503
12827.56 531
12828.63 525
12829.70 508
12830.77 532
12831.84 465
12832.91 494
12833.98 492
12835.05 484
12836.12 478
12837.19 505
12838.26 475
12839.33 481
12840.40 481
12841.47 470
12842.54 461
12843.61 470
12844.68 459
12845.75 449
12846.82 439
12847.89 461
12848.96 464
12850.03 446
12851.10 447
12852.18 444
12853.25 455
12854.32 441
12855.39 451
12856.46 419
12857.53 420
12858.60 410
12859.67 454
12860.74 448
12861.81 431
12862.88 440
12863.96 413
12865.03 400
12866.10 418
12867.17 427
12868.24 420
12869.31 420
12870.38 395
12871.45 425
12872.53 395
12873.60 423
12874.67 393
12875.74 407
12876.81 419
12877.88 385
12878.96 402
12880.03 411
12881.10 405
12882.17 415
12883.24 404
12884.31 414
12885.39 414
12886.46 402
12887.53 375
12888.60 376
12889.68 357
12890.75 353
12891.82 404
12892.89 393
12893.96 390
12895.04 356
12896.11 383
12897.18 379
12898.25 362
12899.33 363
12900.40 385
12901.47 368
12902.54 351
12903.62 361
12904.69 372
12905.76 400
12906.84 369
12907.91 372
12908.98 374
12910.06 367
12911.13 364
12912.20 377
12913.27 375
12914.35 377
12915.42 359
12916.49 365
12917.57 367
12918.64 338
12919.71 348
12920.79 388
12921.86 378
12922.94 354
12924.01 376
12925.08 338
12926.16 377
12927.23 370
12928.30 374
12929.38 363
12930.45 361
12931.53 369
12932.60 378
12933.67 370
12934.75 325
12935.82 335
12936.90 364
12937.97 355
12939.04 325
12940.12 362
12941.19 349
12942.27 342
12943.34 327
12944.42 359
12945.49 337
12946.56 363
12947.64 365
12948.71 360
12949.79 346
12950.86 350
12951.94 330
12953.01 348
12954.09 326
12955.16 322
12956.24 340
12957.31 337
12958.39 315
12959.46 314
12960.54 344
12961.61 328
12962.69 334
12963.76 333
12964.84 335
12965.91 345
12966.99 322
12968.07 340
12969.14 326
12970.22 346
12971.29 325
12972.37 348
12973.44 324
12974.52 330
12975.59 334
12976.67 337
12977.75 304
12978.82 317
12979.90 317
12980.97 328
12982.05 321
12983.13 309
12984.20 297
12985.28 325
12986.35 329
12987.43 345
12988.51 310
12989.58 320
12990.66 339
12991.74 331
12992.81 373
12993.89 312
12994.97 329
12996.04 321
12997.12 315
12998.20 346
12999.27 320
13000.35 329
13001.43 325
13002.50 327
13003.58 326
13004.66 338
13005.73 305
13006.81 340
13007.89 329
13008.97 333
13010.04 330
13011.12 311
13012.20 323
13013.27 319
13014.35 324
13015.43 315
13016.51 316
13017.58 343
13018.66 309
13019.74 340
13020.82 329
13021.89 323
13022.97 339
13024.05 337
13025.13 328
13026.21 310
13027.28 353
13028.36 337
13029.44 329
13030.52 335
13031.60 331
13032.67 332
13033.75 338
13034.83 315
13035.91 330
13036.99 341
13038.07 327
13039.14 332
13040.22 336
13041.30 333
13042.38 334
13043.46 337
13044.54 350
13045.62 337
13046.69 319
13047.77 323
13048.85 309
13049.93 319
13051.01 314
13052.09 314
13053.17 334
13054.25 326
13055.33 314
13056.40 307
13057.48 319
13058.56 334
13059.64 310
13060.72 342
13061.80 353
13062.88 317
13063.96 333
13065.04 328
13066.12 317
13067.20 310
13068.28 304
13069.36 331
13070.44 328
13071.52 304
13072.60 334
13073.68 311
13074.76 301
13075.84 310
13076.92 320
13078.00 342
13079.08 324
13080.16 336
13081.24 372
13082.32 338
13083.40 317
13084.48 344
13085.56 336
13086.64 337
13087.72 313
13088.80 331
13089.88 329
13090.96 346
13092.04 320
13093.12 328
13094.20 321
13095.28 319
13096.36 348
13097.44 302
13098.52 335
13099.61 318
13100.69 342
13101.77 336
13102.85 345
13103.93 323
13105.01 335
13106.09 343
13107.17 325
13108.25 323
13109.34 319
13110.42 339
13111.50 328
13112.58 319
13113.66 307
13114.74 284
13115.82 321
13116.91 359
13117.99 332
13119.07 329
13120.15 325
13121.23 351
13122.31 351
13123.40 350
13124.48 338
13125.56 346
13126.64 329
13127.72 348
13128.81 344
13129.89 325
13130.97 344
13132.05 338
13133.14 365
13134.22 363
13135.30 331
13136.38 322
13137.47 350
13138.55 352
13139.63 340
13140.71 353
13141.80 369
13142.88 361
13143.96 359
13145.04 338
13146.13 346
13147.21 353
13148.29 344
13149.38 359
13150.46 348
13151.54 320
13152.62 339
13153.71 342
13154.79 342
13155.87 338
13156.96 330
13158.04 338
13159.12 355
13160.21 353
13161.29 356
13162.37 334
13163.46 329
13164.54 370
13165.62 343
13166.71 350
13167.79 336
13168.88 351
13169.96 366
13171.04 349
13172.13 329
13173.21 334
13174.30 334
13175.38 340
13176.46 359
13177.55 320
13178.63 339
13179.72 376
13180.80 328
13181.88 342
13182.97 334
13184.05 323
13185.14 355
13186.22 371
13187.31 351
13188.39 322
13189.48 330
13190.56 356
13191.65 353
13192.73 365
13193.81 370
13194.90 369
13195.98 348
13197.07 358
13198.15 354
13199.24 352
13200.32 338
13201.41 344
13202.49 381
13203.58 344
13204.67 355
13205.75 358
13206.84 346
13207.92 343
13209.01 353
13210.09 361
13211.18 366
13212.26 329
13213.35 338
13214.43 342
13215.52 347
13216.61 347
13217.69 353
13218.78 363
13219.86 359
13220.95 332
13222.04 369
13223.12 360
13224.21 350
13225.29 349
13226.38 377
13227.47 381
13228.55 377
13229.64 374
13230.72 366
13231.81 390
13232.90 369
13233.98 383
13235.07 389
13236.16 394
13237.24 393
13238.33 350
13239.42 382
13240.50 380
13241.59 408
13242.68 370
13243.76 395
13244.85 367
13245.94 372
13247.02 370
13248.11 398
13249.20 394
13250.29 366
13251.37 391
13252.46 401
13253.55 406
13254.63 392
13255.72 409
13256.81 424
13257.90 411
13258.98 417
13260.07 413
13261.16 396
13262.25 414
13263.33 416
13264.42 419
13265.51 414
13266.60 416
13267.69 423
13268.77 415
13269.86 420
13270.95 428
13272.04 426
13273.13 421
13274.21 443
13275.30 461
13276.39 459
13277.48 407
13278.57 434
13279.65 446
13280.74 437
13281.83 446
13282.92 474
13284.01 438
13285.10 438
13286.19 440
13287.27 458
13288.36 452
13289.45 417
13290.54 454
13291.63 452
13292.72 490
13293.81 460
13294.90 497
13295.98 501
13297.07 487
13298.16 478
13299.25 471
13300.34 488
13301.43 504
13302.52 502
13303.61 489
13304.70 493
13305.79 503
13306.88 556
13307.97 521
13309.06 509
13310.15 487
13311.24 520
13312.32 531
13313.41 499
13314.50 526
13315.59 521
13316.68 525
13317.77 501
13318.86 525
13319.95 540
13321.04 542
13322.13 512
13323.22 569
13324.31 546
13325.40 521
13326.49 540
13327.58 589
13328.68 527
13329.77 535
13330.86 526
13331.95 580
13333.04 569
13334.13 556
13335.22 581
13336.31 570
13337.40 576
13338.49 548
13339.58 570
13340.67 566
13341.76 585
13342.85 560
13343.94 611
13345.04 596
13346.13 600
13347.22 568
13348.31 574
13349.40 597
13350.49 611
13351.58 607
13352.67 601
13353.77 593
13354.86 608
13355.95 559
13357.04 578
13358.13 609
13359.22 608
13360.31 641
13361.41 615
13362.50 638
13363.59 604
13364.68 628
13365.77 663
13366.87 673
13367.96 645
13369.05 668
13370.14 646
13371.23 660
13372.33 662
13373.42 610
13374.51 630
13375.60 620
13376.69 657
13377.79 588
13378.88 642
13379.97 599
13381.06 570
13382.16 600
13383.25 591
13384.34 537
13385.43 572
13386.53 527
13387.62 532
13388.71 516
13389.81 513
13390.90 531
13391.99 554
13393.08 540
13394.18 515
13395.27 524
13396.36 522
13397.46 528
13398.55 498
13399.64 509
13400.74 516
13401.83 519
13402.92 501
13404.02 501
13405.11 519
13406.20 526
13407.30 528
13408.39 509
13409.48 540
13410.58 520
13411.67 526
13412.77 507
13413.86 512
13414.95 492
13416.05 526
13417.14 526
13418.23 536
13419.33 519
13420.42 547
13421.52 531
13422.61 508
13423.71 519
13424.80 501
13425.89 519
13426.99 525
13428.08 540
13429.18 529
13430.27 559
13431.37 508
13432.46 533
13433.56 559
13434.65 549
13435.74 493
13436.84 515
13437.93 533
13439.03 518
13440.12 538
13441.22 542
13442.31 586
13443.41 534
13444.50 559
13445.60 584
13446.69 580
13447.79 527
13448.88 572
13449.98 561
13451.08 550
13452.17 547
13453.27 534
13454.36 545
13455.46 569
13456.55 588
13457.65 556
13458.74 574
13459.84 550
13460.94 580
13462.03 607
13463.13 591
13464.22 583
13465.32 599
13466.41 604
13467.51 598
13468.61 607
13469.70 603
13470.80 566
13471.90 571
13472.99 614
13474.09 609
13475.18 602
13476.28 586
13477.38 587
13478.47 628
13479.57 637
13480.67 594
13481.76 643
13482.86 627
13483.96 610
13485.05 644
13486.15 651
13487.25 660
13488.34 659
13489.44 667
13490.54 657
13491.63 692
13492.73 711
13493.83 729
13494.93 694
13496.02 701
13497.12 664
13498.22 748
13499.31 722
13500.41 685
13501.51 682
13502.61 742
13503.70 697
13504.80 733
13505.90 722
13507.00 719
13508.09 694
13509.19 724
13510.29 699
13511.39 700
13512.49 665
13513.58 681
13514.68 688
13515.78 663
13516.88 660
13517.98 653
13519.07 669
13520.17 622
13521.27 640
13522.37 653
13523.47 635
13524.57 634
13525.66 629
13526.76 644
13527.86 633
13528.96 659
13530.06 625
13531.16 651
13532.25 598
13533.35 615
13534.45 583
13535.55 603
13536.65 552
13537.75 567
13538.85 579
13539.95 591
13541.05 588
13542.14 589
13543.24 554
13544.34 545
13545.44 566
13546.54 564
13547.64 562
13548.74 554
13549.84 559
13550.94 514
13552.04 508
13553.14 513
13554.24 516
13555.34 495
13556.44 506
13557.54 496
13558.64 479
13559.74 479
13560.84 467
13561.94 517
13563.04 513
13564.13 533
13565.23 491
13566.34 515
13567.44 521
13568.54 509
13569.64 515
13570.74 527
13571.84 471
13572.94 498
13574.04 511
13575.14 502
13576.24 482
13577.34 481
13578.44 483
13579.54 491
13580.64 502
13581.74 483
13582.84 503
13583.94 523
13585.04 498
13586.14 464
13587.24 496
13588.35 526
13589.45 507
13590.55 519
13591.65 503
13592.75 496
13593.85 525
13594.95 535
13596.05 536
13597.15 502
13598.26 512
13599.36 500
13600.46 530
13601.56 527
13602.66 501
13603.76 493
13604.86 500
13605.97 529
13607.07 505
13608.17 511
13609.27 510
13610.37 511
13611.47 510
13612.58 557
13613.68 512
13614.78 518
13615.88 514
13616.98 525
13618.09 554
13619.19 502
13620.29 536
13621.39 525
13622.50 546
13623.60 535
13624.70 523
13625.80 511
13626.91 516
13628.01 522
13629.11 544
13630.21 548
13631.32 529
13632.42 535
13633.52 538
13634.62 548
13635.73 509
13636.83 557
13637.93 511
13639.04 524
13640.14 522
13641.24 538
13642.35 514
13643.45 557
13644.55 530
13645.65 529
13646.76 538
13647.86 513
13648.96 511
13650.07 539
13651.17 506
13652.28 510
13653.38 545
13654.48 505
13655.59 519
13656.69 510
13657.79 492
13658.90 504
13660.00 524
13661.11 496
13662.21 485
13663.31 510
13664.42 494
13665.52 527
13666.63 511
13667.73 505
13668.83 498
13669.94 497
13671.04 488
13672.15 489
13673.25 532
13674.36 534
13675.46 504
13676.56 497
13677.67 483
13678.77 505
13679.88 522
13680.98 524
13682.09 492
13683.19 496
13684.30 514
13685.40 505
13686.51 508
13687.61 516
13688.72 503
13689.82 503
13690.93 497
13692.03 518
13693.14 522
13694.24 506
13695.35 502
13696.45 511
13697.56 539
13698.66 528
13699.77 537
13700.87 526
13701.98 490
13703.09 542
13704.19 534
13705.30 539
13706.40 550
13707.51 547
13708.61 589
13709.72 545
13710.83 557
13711.93 521
13713.04 547
13714.14 550
13715.25 532
13716.36 541
13717.46 555
13718.57 602
13719.67 577
13720.78 559
13721.89 575
13722.99 633
13724.10 617
13725.21 618
13726.31 567
13727.42 582
13728.53 605
13729.63 614
13730.74 583
13731.85 596
13732.95 653
13734.06 642
13735.17 645
13736.27 642
13737.38 675
13738.49 656
13739.59 637
13740.70 630
13741.81 695
13742.92 688
13744.02 702
13745.13 657
13746.24 676
13747.35 695
13748.45 688
13749.56 707
13750.67 734
13751.78 730
13752.88 755
13753.99 781
13755.10 804
13756.21 854
13757.31 846
13758.42 864
13759.53 853
13760.64 868
13761.75 875
13762.85 901
13763.96 903
13765.07 914
13766.18 922
13767.29 930
13768.39 906
13769.50 895
13770.61 953
13771.72 935
13772.83 880
13773.94 915
13775.04 917
13776.15 932
13777.26 895
13778.37 880
13779.48 880
13780.59 880
13781.70 871
13782.80 856
13783.91 822
13785.02 816
13786.13 754
13787.24 730
13788.35 774
13789.46 744
13790.57 716
13791.68 742
13792.79 649
13793.90 655
13795.00 679
13796.11 685
13797.22 660
13798.33 615
13799.44 644
13800.55 635
13801.66 614
13802.77 606
13803.88 633
13804.99 607
13806.10 592
13807.21 600
13808.32 583
13809.43 578
13810.54 599
13811.65 571
13812.76 585
13813.87 566
13814.98 589
13816.09 566
13817.20 543
13818.31 596
13819.42 577
13820.53 579
13821.64 544
13822.75 556
13823.86 546
13824.97 546
13826.08 520
13827.19 558
13828.30 515
13829.41 539
13830.53 561
13831.64 532
13832.75 528
13833.86 554
13834.97 545
13836.08 522
13837.19 544
13838.30 556
13839.41 530
13840.52 545
13841.64 552
13842.75 543
13843.86 546
13844.97 507
13846.08 560
13847.19 539
13848.30 544
13849.41 534
13850.53 526
13851.64 530
13852.75 565
13853.86 593
13854.97 577
13856.08 594
13857.20 541
13858.31 574
13859.42 528
13860.53 549
13861.64 560
13862.76 579
13863.87 566
13864.98 572
13866.09 576
13867.20 565
13868.32 580
13869.43 593
13870.54 622
13871.65 581
13872.77 595
13873.88 581
13874.99 596
13876.10 588
13877.22 563
13878.33 577
13879.44 590
13880.55 622
13881.67 613
13882.78 623
13883.89 621
13885.01 628
13886.12 620
13887.23 633
13888.34 637
13889.46 647
13890.57 643
13891.68 672
13892.80 660
13893.91 687
13895.02 658
13896.14 680
13897.25 655
13898.36 706
13899.48 664
13900.59 666
13901.70 652
13902.82 638
13903.93 676
13905.05 636
13906.16 630
13907.27 620
13908.39 649
13909.50 597
13910.61 617
13911.73 589
13912.84 598
13913.96 598
13915.07 606
13916.19 606
13917.30 593
13918.41 573
13919.53 560
13920.64 583
13921.76 557
13922.87 576
13923.99 572
13925.10 549
13926.21 559
13927.33 559
13928.44 544
13929.56 537
13930.67 515
13931.79 538
13932.90 529
13934.02 518
13935.13 542
13936.25 542
13937.36 560
13938.48 567
13939.59 555
13940.71 541
13941.82 558
13942.94 529
13944.05 526
13945.17 517
13946.28 550
13947.40 525
13948.52 517
13949.63 497
13950.75 496
13951.86 509
13952.98 490
13954.09 514
13955.21 499
13956.32 540
13957.44 528
13958.56 526
13959.67 501
13960.79 481
13961.90 496
13963.02 515
13964.14 460
13965.25 494
13966.37 486
13967.48 527
13968.60 510
13969.72 486
13970.83 494
13971.95 489
13973.07 494
13974.18 507
13975.30 513
13976.42 508
13977.53 489
13978.65 487
13979.77 508
13980.88 505
13982.00 485
13983.12 480
13984.23 504
13985.35 509
13986.47 520
13987.58 524
13988.70 518
13989.82 536
13990.94 488
13992.05 500
13993.17 509
13994.29 495
13995.40 496
13996.52 530
13997.64 497
13998.76 519
13999.87 503
14000.99 522
14002.11 508
14003.23 537
14004.35 511
14005.46 502
14006.58 515
14007.70 548
14008.82 534
14009.93 527
14011.05 524
14012.17 506
14013.29 529
14014.41 525
14015.52 527
14016.64 522
14017.76 555
14018.88 548
14020.00 524
14021.12 497
14022.23 544
14023.35 506
14024.47 504
14025.59 477
14026.71 509
14027.83 540
14028.95 506
14030.06 498
14031.18 505
14032.30 525
14033.42 501
14034.54 546
14035.66 533
14036.78 538
14037.90 522
14039.02 544
14040.14 532
14041.25 534
14042.37 532
14043.49 547
14044.61 589
14045.73 575
14046.85 572
14047.97 554
14049.09 575
14050.21 546
14051.33 568
14052.45 561
14053.57 549
14054.69 573
14055.81 579
14056.93 585
14058.05 588
14059.17 602
14060.29 587
14061.41 602
14062.53 613
14063.65 621
14064.77 636
14065.89 616
14067.01 613
14068.13 648
14069.25 665
14070.37 651
14071.49 647
14072.61 617
14073.73 666
14074.85 679
14075.97 672
14077.09 693
14078.21 679
14079.33 700
14080.45 679
14081.57 690
14082.69 705
14083.82 691
14084.94 686
14086.06 705
14087.18 728
14088.30 733
14089.42 733
14090.54 730
14091.66 727
14092.78 743
14093.91 750
14095.03 740
14096.15 737
14097.27 738
14098.39 748
14099.51 710
14100.63 715
14101.76 764
14102.88 709
14104.00 705
14105.12 680
14106.24 724
14107.36 711
14108.49 732
14109.61 689
14110.73 667
14111.85 683
14112.97 730
14114.10 686
14115.22 687
14116.34 667
14117.46 664
14118.58 672
14119.71 656
14120.83 667
14121.95 631
14123.07 632
14124.20 618
14125.32 633
14126.44 596
14127.56 596
14128.69 591
14129.81 617
14130.93 563
14132.06 565
14133.18 590
14134.30 548
14135.42 547
14136.55 573
14137.67 599
14138.79 580
14139.92 567
14141.04 545
14142.16 571
14143.29 592
14144.41 548
14145.53 512
14146.66 529
14147.78 521
14148.90 504
14150.03 542
14151.15 540
14152.27 553
14153.40 565
14154.52 552
14155.64 551
14156.77 527
14157.89 499
14159.02 519
14160.14 537
14161.26 548
14162.39 510
14163.51 535
14164.64 541
14165.76 539
14166.88 512
14168.01 499
14169.13 519
14170.26 517
14171.38 531
14172.51 519
14173.63 509
14174.75 521
14175.88 514
14177.00 506
14178.13 508
14179.25 524
14180.38 522
14181.50 515
14182.63 497
14183.75 501
14184.88 492
14186.00 486
14187.13 489
14188.25 486
14189.38 511
14190.50 460
14191.63 489
14192.75 497
14193.88 504
14195.00 494
14196.13 477
14197.25 503
14198.38 494
14199.50 482
14200.63 492
14201.76 458
14202.88 480
14204.01 448
14205.13 458
14206.26 485
14207.38 477
14208.51 462
14209.64 474
14210.76 479
14211.89 452
14213.01 460
14214.14 485
14215.27 463
14216.39 446
14217.52 471
14218.64 477
14219.77 455
14220.90 453
14222.02 469
14223.15 465
14224.28 447
14225.40 454
14226.53 478
14227.66 456
14228.78 431
14229.91 433
14231.04 456
14232.16 458
14233.29 460
14234.42 465
14235.54 447
14236.67 433
14237.80 439
14238.92 463
14240.05 436
14241.18 435
14242.31 451
14243.43 460
14244.56 443
14245.69 430
14246.82 425
14247.94 433
14249.07 415
14250.20 451
14251.33 453
14252.45 435
14253.58 449
14254.71 436
14255.84 407
14256.96 446
14258.09 439
14259.22 416
14260.35 420
14261.47 411
14262.60 405
14263.73 428
14264.86 430
14265.99 412
14267.12 407
14268.24 418
14269.37 387
14270.50 385
14271.63 366
14272.76 381
14273.89 391
14275.01 394
14276.14 384
14277.27 396
14278.40 384
14279.53 400
14280.66 410
14281.79 395
14282.91 389
14284.04 385
14285.17 404
14286.30 401
14287.43 365
14288.56 363
14289.69 357
14290.82 410
14291.95 359
14293.08 381
14294.20 392
14295.33 383
14296.46 378
14297.59 352
14298.72 380
14299.85 344
14300.98 383
14302.11 362
14303.24 374
14304.37 353
14305.50 370
14306.63 366
14307.76 381
14308.89 345
14310.02 378
14311.15 356
14312.28 350
14313.41 366
14314.54 357
14315.67 330
14316.80 341
14317.93 352
14319.06 346
14320.19 345
14321.32 332
14322.45 360
14323.58 346
14324.71 318
14325.84 334
14326.97 385
14328.10 329
14329.23 366
14330.36 364
14331.49 385
14332.62 351
14333.76 329
14334.89 331
14336.02 347
14337.15 366
14338.28 329
14339.41 330
14340.54 336
14341.67 334
14342.80 341
14343.93 330
14345.07 331
14346.20 358
14347.33 339
14348.46 324
14349.59 364
14350.72 369
14351.85 364
14352.99 354
14354.12 335
14355.25 338
14356.38 368
14357.51 379
14358.64 333
14359.78 341
14360.91 323
14362.04 367
14363.17 326
14364.30 332
14365.44 372
14366.57 360
14367.70 336
14368.83 361
14369.96 349
14371.10 342
14372.23 350
14373.36 361
14374.49 335
14375.63 336
14376.76 347
14377.89 369
14379.02 347
14380.16 365
14381.29 356
14382.42 332
14383.55 318
14384.69 365
14385.82 358
14386.95 338
14388.09 326
14389.22 341
14390.35 361
14391.49 335
14392.62 356
14393.75 317
14394.89 377
14396.02 343
14397.15 348
14398.28 343
14399.42 347
14400.55 323
14401.69 357
14402.82 348
14403.95 351
14405.09 365
14406.22 349
14407.35 373
14408.49 359
14409.62 354
14410.75 356
14411.89 367
14413.02 376
14414.16 379
14415.29 363
14416.42 361
14417.56 366
14418.69 367
14419.83 348
14420.96 353
14422.10 385
14423.23 382
14424.36 380
14425.50 357
14426.63 348
14427.77 357
14428.90 386
14430.04 373
14431.17 363
14432.31 373
14433.44 392
14434.58 355
14435.71 394
14436.85 365
14437.98 400
14439.12 358
14440.25 410
14441.39 403
14442.52 394
14443.66 381
14444.79 379
14445.93 404
14447.06 390
14448.20 405
14449.33 424
14450.47 422
14451.60 383
14452.74 400
14453.87 387
14455.01 387
14456.14 385
14457.28 398
14458.42 388
14459.55 396
14460.69 405
14461.82 414
14462.96 409
14464.10 393
14465.23 422
14466.37 404
14467.50 425
14468.64 400
14469.78 396
14470.91 402
14472.05 417
14473.18 416
14474.32 413
14475.46 409
14476.59 427
14477.73 407
14478.87 433
14480.00 422
14481.14 425
14482.28 413
14483.41 414
14484.55 423
14485.69 395
14486.82 389
14487.96 392
14489.10 405
14490.23 403
14491.37 428
14492.51 395
14493.65 416
14494.78 387
14495.92 406
14497.06 424
14498.19 418
14499.33 433
14500.47 401
14501.61 403
14502.74 390
14503.88 418
14505.02 394
14506.16 421
14507.29 436
14508.43 434
14509.57 387
14510.71 417
14511.85 399
14512.98 394
14514.12 381
14515.26 387
14516.40 403
14517.54 404
14518.67 386
14519.81 375
14520.95 407
14522.09 395
14523.23 389
14524.36 394
14525.50 391
14526.64 347
14527.78 359
14528.92 388
14530.06 368
14531.19 357
14532.33 379
14533.47 398
14534.61 370
14535.75 381
14536.89 340
14538.03 374
14539.17 349
14540.31 366
14541.44 368
14542.58 377
14543.72 358
14544.86 330
14546.00 359
14547.14 359
14548.28 370
14549.42 362
14550.56 371
14551.70 349
14552.84 371
14553.98 350
14555.12 358
14556.25 361
14557.39 361
14558.53 375
14559.67 391
14560.81 356
14561.95 376
14563.09 381
14564.23 358
14565.37 388
14566.51 358
14567.65 376
14568.79 339
14569.93 355
14571.07 368
14572.21 380
14573.35 353
14574.49 354
14575.63 368
14576.77 383
14577.92 373
14579.06 382
14580.20 384
14581.34 381
14582.48 383
14583.62 399
14584.76 411
14585.90 417
14587.04 416
14588.18 405
14589.32 393
14590.46 403
14591.60 397
14592.74 392
14593.89 417
14595.03 403
14596.17 423
14597.31 397
14598.45 417
14599.59 399
14600.73 420
14601.87 415
14603.02 415
14604.16 447
14605.30 407
14606.44 411
14607.58 415
14608.72 449
14609.86 468
14611.01 430
14612.15 450
14613.29 439
14614.43 446
14615.57 443
14616.72 440
14617.86 476
14619.00 466
14620.14 444
14621.28 456
14622.43 464
14623.57 444
14624.71 453
14625.85 502
14627.00 498
14628.14 504
14629.28 455
14630.42 493
14631.56 522
14632.71 519
14633.85 515
14634.99 502
14636.14 503
14637.28 543
14638.42 535
14639.56 502
14640.71 490
14641.85 483
14642.99 500
14644.14 494
14645.28 475
14646.42 476
14647.56 504
14648.71 487
14649.85 454
14650.99 458
14652.14 474
14653.28 446
14654.42 427
14655.57 428
14656.71 402
14657.85 382
14659.00 407
14660.14 406
14661.29 376
14662.43 368
14663.57 381
14664.72 395
14665.86 382
14667.00 385
14668.15 393
14669.29 409
14670.44 348
14671.58 376
14672.73 378
14673.87 339
14675.01 367
14676.16 358
14677.30 347
14678.45 357
14679.59 369
14680.74 352
14681.88 348
14683.02 342
14684.17 344
14685.31 341
14686.46 344
14687.60 352
14688.75 322
14689.89 321
14691.04 332
14692.18 324
14693.33 319
14694.47 335
14695.62 314
14696.76 320
14697.91 312
14699.05 305
14700.20 305
14701.34 317
14702.49 329
14703.63 330
14704.78 299
14705.92 311
14707.07 299
14708.22 299
14709.36 312
14710.51 323
14711.65 321
14712.80 315
14713.94 282
14715.09 286
14716.23 319
14717.38 295
14718.53 303
14719.67 313
14720.82 327
14721.96 310
14723.11 322
14724.26 332
14725.40 306
14726.55 276
14727.70 321
14728.84 312
14729.99 285
14731.13 321
14732.28 309
14733.43 299
14734.57 316
14735.72 320
14736.87 319
14738.01 310
14739.16 296
14740.31 289
14741.45 298
14742.60 295
14743.75 282
14744.89 300
14746.04 315
14747.19 305
14748.34 305
14749.48 292
14750.63 313
14751.78 276
14752.92 290
14754.07 286
14755.22 279
14756.37 301
14757.51 279
14758.66 303
14759.81 294
14760.96 298
14762.10 298
14763.25 326
14764.40 295
14765.55 307
14766.70 298
14767.84 312
14768.99 326
14770.14 294
14771.29 314
14772.43 296
14773.58 267
14774.73 287
14775.88 289
14777.03 276
14778.18 254
14779.32 289
14780.47 302
14781.62 275
14782.77 297
14783.92 276
14785.07 309
14786.21 282
14787.36 292
14788.51 271
14789.66 270
14790.81 270
14791.96 261
14793.11 284
14794.26 271
14795.40 271
14796.55 268
14797.70 264
14798.85 263
14800.00 266
14801.15 286
14802.30 278
14803.45 256
14804.60 266
14805.75 285
14806.90 268
14808.05 273
14809.19 270
14810.34 246
14811.49 258
14812.64 273
14813.79 265
14814.94 255
14816.09 259
14817.24 261
14818.39 263
14819.54 250
14820.69 265
14821.84 278
14822.99 253
14824.14 283
14825.29 259
14826.44 259
14827.59 238
14828.74 234
14829.89 245
14831.04 259
14832.19 287
14833.34 266
14834.49 248
14835.64 234
14836.79 246
14837.95 238
14839.10 240
14840.25 229
14841.40 245
14842.55 236
14843.70 267
14844.85 227
14846.00 244
14847.15 244
14848.30 251
14849.45 253
14850.60 238
14851.76 251
14852.91 261
14854.06 258
14855.21 224
14856.36 274
14857.51 231
14858.66 247
14859.81 236
14860.97 240
14862.12 226
14863.27 237
14864.42 243
14865.57 239
14866.72 241
14867.88 221
14869.03 231
14870.18 237
14871.33 262
14872.48 247
14873.64 248
14874.79 240
14875.94 248
14877.09 234
14878.24 231
14879.40 203
14880.55 235
14881.70 247
14882.85 277
14884.00 242
14885.16 233
14886.31 232
14887.46 236
14888.61 234
14889.77 234
14890.92 222
14892.07 242
14893.23 234
14894.38 228
14895.53 246
14896.68 210
14897.84 242
14898.99 248
14900.14 243
14901.30 232
14902.45 210
14903.60 224
14904.75 228
14905.91 218
14907.06 210
14908.21 233
14909.37 221
14910.52 231
14911.67 232
14912.83 234
14913.98 211
14915.14 239
14916.29 237
14917.44 236
14918.60 218
14919.75 244
14920.90 234
14922.06 206
14923.21 232
14924.37 200
14925.52 238
14926.67 251
14927.83 237
14928.98 222
14930.14 221
14931.29 219
14932.44 215
14933.60 233
14934.75 230
14935.91 230
14937.06 228
14938.22 230
14939.37 220
14940.52 247
14941.68 228
14942.83 251
14943.99 223
14945.14 243
14946.30 221
14947.45 221
14948.61 253
14949.76 246
14950.92 238
14952.07 232
14953.23 223
14954.38 216
14955.54 244
14956.69 228
14957.85 239
14959.00 223
14960.16 248
14961.31 238
14962.47 231
14963.62 232
14964.78 248
14965.94 243
14967.09 231
14968.25 232
14969.40 228
14970.56 242
14971.71 243
14972.87 217
14974.03 232
14975.18 219
14976.34 224
14977.49 234
14978.65 240
14979.81 225
14980.96 244
14982.12 241
14983.27 247
14984.43 238
14985.59 234
14986.74 237
14987.90 243
14989.06 237
14990.21 239
14991.37 243
14992.53 244
14993.68 233
14994.84 240
14996.00 212
14997.15 216
14998.31 234
14999.47 241
15000.62 248
15001.78 239
15002.94 207
15004.09 220
15005.25 245
15006.41 224
15007.56 217
15008.72 222
15009.88 227
15011.04 228
15012.19 213
15013.35 217
15014.51 229
15015.67 212
15016.82 211
15017.98 222
15019.14 239
15020.30 224
15021.45 226
15022.61 204
15023.77 215
15024.93 227
15026.08 235
15027.24 202
15028.40 196
15029.56 216
15030.72 209
15031.87 241
15033.03 227
15034.19 220
15035.35 223
15036.51 216
15037.67 188
15038.82 218
15039.98 223
15041.14 237
15042.30 215
15043.46 229
15044.62 225
15045.78 188
15046.93 207
15048.09 212
15049.25 222
15050.41 213
15051.57 223
15052.73 213
15053.89 225
15055.05 210
15056.20 221
15057.36 209
15058.52 216
15059.68 216
15060.84 206
15062.00 226
15063.16 198
15064.32 220
15065.48 200
15066.64 211
15067.80 204
15068.96 217
15070.12 217
15071.28 232
15072.44 203
15073.60 213
15074.76 210
15075.91 226
15077.07 198
15078.23 202
15079.39 229
15080.55 231
15081.71 216
15082.87 220
15084.03 240
15085.19 217
15086.35 213
15087.51 216
15088.68 222
15089.84 212
15091.00 223
15092.16 236
15093.32 226
15094.48 210
15095.64 211
15096.80 213
15097.96 215
15099.12 201
15100.28 198
15101.44 207
15102.60 219
15103.76 221
15104.92 229
15106.08 234
15107.25 208
15108.41 203
15109.57 201
15110.73 194
15111.89 223
15113.05 244
15114.21 238
15115.37 210
15116.54 242
15117.70 234
15118.86 211
15120.02 203
15121.18 236
15122.34 217
15123.50 245
15124.67 225
15125.83 220
15126.99 221
15128.15 221
15129.31 215
15130.47 225
15131.64 225
15132.80 238
15133.96 217
15135.12 231
15136.28 234
15137.45 228
15138.61 230
15139.77 222
15140.93 237
15142.10 221
15143.26 244
15144.42 247
15145.58 234
15146.75 229
15147.91 226
15149.07 250
15150.23 228
15151.40 250
15152.56 233
15153.72 222
15154.88 252
15156.05 245
15157.21 226
15158.37 240
15159.54 252
15160.70 241
15161.86 225
15163.03 223
15164.19 235
15165.35 243
15166.52 239
15167.68 226
15168.84 263
15170.01 248
15171.17 257
15172.33 259
15173.50 269
15174.66 239
15175.82 257
15176.99 255
15178.15 243
15179.31 258
15180.48 261
15181.64 246
15182.81 262
15183.97 257
15185.13 261
15186.30 287
15187.46 282
15188.63 264
15189.79 270
15190.95 266
15192.12 269
15193.28 277
15194.45 274
15195.61 263
15196.78 257
15197.94 265
15199.10 256
15200.27 240
15201.43 269
15202.60 283
15203.76 284
15204.93 273
15206.09 280
15207.26 289
15208.42 282
15209.59 287
15210.75 283
15211.92 288
15213.08 310
15214.25 288
15215.41 269
15216.58 273
15217.74 287
15218.91 276
15220.07 288
15221.24 300
15222.40 281
15223.57 325
15224.74 323
15225.90 304
15227.07 293
15228.23 302
15229.40 292
15230.56 312
15231.73 338
15232.89 319
15234.06 304
15235.23 331
15236.39 317
15237.56 320
15238.72 328
15239.89 326
15241.06 309
15242.22 320
15243.39 330
15244.56 294
15245.72 310
15246.89 311
15248.05 308
15249.22 336
15250.39 327
15251.55 335
15252.72 314
15253.89 330
15255.05 312
15256.22 308
15257.39 308
15258.55 296
15259.72 292
15260.89 298
15262.05 259
15263.22 276
15264.39 300
15265.56 313
15266.72 294
15267.89 271
15269.06 290
15270.22 296
15271.39 286
15272.56 290
15273.73 260
15274.89 272
15276.06 285
15277.23 285
15278.40 286
15279.56 271
15280.73 275
15281.90 281
15283.07 289
15284.23 282
15285.40 284
15286.57 279
15287.74 263
15288.91 279
15290.07 283
15291.24 315
15292.41 279
15293.58 283
15294.75 288
15295.92 289
15297.08 259
15298.25 266
15299.42 265
15300.59 244
15301.76 267
15302.93 282
15304.09 276
15305.26 278
15306.43 271
15307.60 282
15308.77 292
15309.94 271
15311.11 262
15312.28 275
15313.44 271
15314.61 270
15315.78 287
15316.95 245
15318.12 276
15319.29 275
15320.46 251
15321.63 237
15322.80 277
15323.97 257
15325.14 264
15326.30 279
15327.47 262
15328.64 275
15329.81 301
15330.98 294
15332.15 288
15333.32 295
15334.49 286
15335.66 291
15336.83 293
15338.00 283
15339.17 280
15340.34 273
15341.51 280
15342.68 286
15343.85 252
15345.02 263
15346.19 313
15347.36 307
15348.53 287
15349.70 267
15350.87 297
15352.04 273
15353.21 293
15354.38 275
15355.55 302
15356.72 279
15357.90 315
15359.07 324
15360.24 295
15361.41 313
15362.58 283
15363.75 291
15364.92 289
15366.09 301
15367.26 309
15368.43 306
15369.60 301
15370.77 297
15371.95 311
15373.12 309
15374.29 295
15375.46 319
15376.63 332
15377.80 307
15378.97 323
15380.15 302
15381.32 323
15382.49 312
15383.66 304
15384.83 311
15386.00 276
15387.17 303
15388.35 322
15389.52 323
15390.69 309
15391.86 288
15393.03 304
15394.21 281
15395.38 267
15396.55 282
15397.72 297
15398.89 281
15400.07 294
15401.24 297
15402.41 301
15403.58 283
15404.76 289
15405.93 305
15407.10 274
15408.27 270
15409.45 287
15410.62 300
15411.79 262
15412.96 282
15414.14 278
15415.31 261
15416.48 288
15417.66 251
15418.83 267
15420.00 258
15421.17 263
15422.35 277
15423.52 258
15424.69 269
15425.87 251
15427.04 274
15428.21 276
15429.39 262
15430.56 263
15431.73 248
15432.91 245
15434.08 268
15435.25 253
15436.43 254
15437.60 270
15438.77 268
15439.95 242
15441.12 268
15442.30 229
15443.47 253
15444.64 260
15445.82 247
15446.99 244
15448.17 253
15449.34 240
15450.51 234
15451.69 265
15452.86 245
15454.04 242
15455.21 240
15456.39 237
15457.56 236
15458.73 244
15459.91 246
15461.08 219
15462.26 258
15463.43 274
15464.61 238
15465.78 223
15466.96 258
15468.13 276
15469.31 249
15470.48 256
15471.66 254
15472.83 239
15474.01 237
15475.18 247
15476.36 262
15477.53 230
15478.71 252
15479.88 256
15481.06 263
15482.23 212
15483.41 217
15484.58 239
15485.76 258
15486.93 254
15488.11 233
15489.29 231
15490.46 248
15491.64 230
15492.81 250
15493.99 245
15495.16 237
15496.34 246
15497.52 252
15498.69 248
15499.87 242
15501.04 247
15502.22 238
15503.40 245
15504.57 230
15505.75 227
15506.92 268
15508.10 266
15509.28 231
15510.45 234
15511.63 234
15512.81 237
15513.98 245
15515.16 240
15516.34 258
15517.51 216
15518.69 251
15519.87 236
15521.04 237
15522.22 248
15523.40 248
15524.57 259
15525.75 245
15526.93 239
15528.11 250
15529.28 228
15530.46 250
15531.64 246
15532.81 238
15533.99 238
15535.17 244
15536.35 270
15537.52 255
15538.70 240
15539.88 241
15541.06 245
15542.23 258
15543.41 254
15544.59 246
15545.77 259
15546.95 251
15548.12 277
15549.30 261
15550.48 242
15551.66 267
15552.83 270
15554.01 283
15555.19 250
15556.37 254
15557.55 252
15558.73 249
15559.90 276
15561.08 255
15562.26 285
15563.44 261
15564.62 277
15565.80 241
15566.97 284
15568.15 266
15569.33 256
15570.51 264
15571.69 271
15572.87 278
15574.05 297
15575.23 301
15576.40 285
15577.58 272
15578.76 267
15579.94 268
15581.12 275
15582.30 273
15583.48 279
15584.66 306
15585.84 319
15587.02 329
15588.20 312
15589.38 269
15590.56 291
15591.73 295
15592.91 309
15594.09 295
15595.27 313
15596.45 312
15597.63 332
15598.81 326
15599.99 307
15601.17 304
15602.35 314
15603.53 321
15604.71 333
15605.89 335
15607.07 316
15608.25 326
15609.43 303
15610.61 305
15611.79 315
15612.97 331
15614.15 309
15615.33 339
15616.51 321
15617.69 346
15618.88 330
15620.06 358
15621.24 349
15622.42 334
15623.60 339
15624.78 344
15625.96 355
15627.14 344
15628.32 330
15629.50 345
15630.68 339
15631.86 345
15633.05 360
15634.23 360
15635.41 383
15636.59 369
15637.77 384
15638.95 335
15640.13 389
15641.31 384
15642.50 400
15643.68 387
15644.86 383
15646.04 373
15647.22 377
15648.40 394
15649.58 375
15650.77 383
15651.95 383
15653.13 435
15654.31 386
15655.49 398
15656.68 415
15657.86 391
15659.04 414
15660.22 414
15661.40 406
15662.59 418
15663.77 381
15664.95 402
15666.13 404
15667.32 415
15668.50 419
15669.68 372
15670.86 427
15672.05 415
15673.23 380
15674.41 382
15675.59 381
15676.78 373
15677.96 375
15679.14 373
15680.32 406
15681.51 372
15682.69 366
15683.87 353
15685.06 381
15686.24 380
15687.42 356
15688.61 369
15689.79 365
15690.97 351
15692.16 363
15693.34 405
15694.52 384
15695.71 357
15696.89 363
15698.07 361
15699.26 356
15700.44 393
15701.62 383
15702.81 377
15703.99 391
15705.17 376
15706.36 367
15707.54 391
15708.73 412
15709.91 382
15711.09 388
15712.28 397
15713.46 400
15714.65 392
15715.83 389
15717.02 382
15718.20 397
15719.38 393
15720.57 381
15721.75 354
15722.94 369
15724.12 337
15725.31 383
15726.49 397
15727.68 378
15728.86 393
15730.04 394
15731.23 406
15732.41 360
15733.60 406
15734.78 435
15735.97 447
15737.15 416
15738.34 398
15739.52 428
15740.71 395
15741.89 417
15743.08 417
15744.27 428
15745.45 431
15746.64 430
15747.82 432
15749.01 433
15750.19 435
15751.38 468
15752.56 456
15753.75 434
15754.93 466
15756.12 439
15757.31 444
15758.49 432
15759.68 438
15760.86 441
15762.05 434
15763.24 463
15764.42 487
15765.61 455
15766.79 447
15767.98 424
15769.17 448
15770.35 430
15771.54 455
15772.72 481
15773.91 472
15775.10 449
15776.28 431
15777.47 417
15778.66 424
15779.84 410
15781.03 455
15782.22 445
15783.40 438
15784.59 419
15785.78 452
15786.96 439
15788.15 430
15789.34 411
15790.53 422
15791.71 433
15792.90 425
15794.09 392
15795.27 387
15796.46 398
15797.65 404
15798.84 386
15800.02 400
15801.21 408
15802.40 378
15803.59 390
15804.77 399
15805.96 357
15807.15 371
15808.34 388
15809.52 378
15810.71 372
15811.90 345
15813.09 362
15814.28 388
15815.46 365
15816.65 359
15817.84 373
15819.03 373
15820.22 359
15821.40 378
15822.59 372
15823.78 365
15824.97 325
15826.16 364
15827.35 353
15828.53 358
15829.72 344
15830.91 361
15832.10 346
15833.29 354
15834.48 367
15835.67 358
15836.85 349
15838.04 346
15839.23 367
15840.42 351
15841.61 337
15842.80 330
15843.99 358
15845.18 336
15846.37 336
15847.55 352
15848.74 380
15849.93 345
15851.12 330
15852.31 343
15853.50 347
15854.69 355
15855.88 340
15857.07 342
15858.26 344
15859.45 359
15860.64 335
15861.83 387
15863.02 342
15864.21 336
15865.40 366
15866.59 363
15867.78 353
15868.97 357
15870.16 360
15871.35 349
15872.54 357
15873.73 349
15874.92 361
15876.11 372
15877.30 369
15878.49 357
15879.68 329
15880.87 382
15882.06 356
15883.25 355
15884.44 372
15885.63 369
15886.82 372
15888.01 361
15889.20 383
15890.39 357
15891.59 351
15892.78 381
15893.97 405
15895.16 382
15896.35 379
15897.54 423
15898.73 395
15899.92 370
15901.11 396
15902.30 396
15903.50 386
15904.69 390
15905.88 390
15907.07 408
15908.26 396
15909.45 421
15910.64 449
15911.84 403
15913.03 372
15914.22 410
15915.41 426
15916.60 417
15917.79 417
15918.99 417
15920.18 413
15921.37 435
15922.56 420
15923.75 426
15924.95 423
15926.14 406
15927.33 428
15928.52 400
15929.71 410
15930.91 414
15932.10 460
15933.29 449
15934.48 416
15935.68 408
15936.87 426
15938.06 393
15939.25 365
15940.45 386
15941.64 391
15942.83 381
15944.03 382
15945.22 379
15946.41 392
15947.60 377
15948.80 354
15949.99 342
15951.18 357
15952.38 358
15953.57 342
15954.76 371
15955.96 348
15957.15 341
15958.34 313
15959.54 329
15960.73 325
15961.92 303
15963.12 337
15964.31 315
15965.50 310
15966.70 293
15967.89 302
15969.08 325
15970.28 295
15971.47 302
15972.67 285
15973.86 302
15975.05 282
15976.25 293
15977.44 271
15978.64 296
15979.83 284
15981.02 271
15982.22 279
15983.41 274
15984.61 261
15985.80 255
15987.00 267
15988.19 274
15989.38 273
15990.58 301
15991.77 275
15992.97 244
15994.16 240
15995.36 268
15996.55 277
15997.75 280
15998.94 279
16000.14 281
16001.33 272
16002.53 259
16003.72 292
16004.92 259
16006.11 253
16007.31 261
16008.50 244
16009.70 287
16010.89 259
16012.09 256
16013.28 263
16014.48 264
16015.67 242
16016.87 263
16018.07 258
16019.26 255
16020.46 250
16021.65 251
16022.85 259
16024.04 259
16025.24 254
16026.44 249
16027.63 237
16028.83 226
16030.02 261
16031.22 266
16032.42 242
16033.61 248
16034.81 258
16036.00 240
16037.20 237
16038.40 228
16039.59 261
16040.79 228
16041.99 240
16043.18 225
16044.38 236
16045.58 227
16046.77 243
16047.97 228
16049.17 252
16050.36 230
16051.56 239
16052.76 247
16053.95 255
16055.15 258
16056.35 236
16057.54 262
16058.74 246
16059.94 242
16061.14 232
16062.33 222
16063.53 238
16064.73 217
16065.92 240
16067.12 237
16068.32 222
16069.52 225
16070.71 225
16071.91 234
16073.11 230
16074.31 216
16075.50 215
16076.70 216
16077.90 237
16079.10 218
16080.30 225
16081.49 226
16082.69 221
16083.89 220
16085.09 206
16086.29 200
16087.48 223
16088.68 249
16089.88 197
16091.08 213
16092.28 200
16093.48 214
16094.67 207
16095.87 227
16097.07 224
16098.27 228
16099.47 237
16100.67 196
16101.87 222
16103.06 211
16104.26 209
16105.46 203
16106.66 222
16107.86 226
16109.06 229
16110.26 220
16111.46 225
16112.66 222
16113.86 209
16115.05 213
16116.25 237
16117.45 217
16118.65 232
16119.85 232
16121.05 223
16122.25 212
16123.45 206
16124.65 225
16125.85 207
16127.05 222
16128.25 213
16129.45 213
16130.65 203
16131.85 197
16133.05 188
16134.25 197
16135.45 210
16136.65 207
16137.85 212
16139.05 212
16140.25 211
16141.45 205
16142.65 210
16143.85 194
16145.05 194
16146.25 204
16147.45 200
16148.65 205
16149.85 186
16151.05 187
16152.25 215
16153.45 216
16154.65 221
16155.85 225
16157.05 208
16158.25 201
16159.46 199
16160.66 206
16161.86 206
16163.06 215
16164.26 185
16165.46 199
16166.66 201
16167.86 213
16169.06 216
16170.27 199
16171.47 208
16172.67 197
16173.87 216
16175.07 190
16176.27 208
16177.47 192
16178.67 201
16179.88 199
16181.08 211
16182.28 192
16183.48 198
16184.68 205
16185.89 191
16187.09 200
16188.29 195
16189.49 206
16190.69 195
16191.90 189
16193.10 191
16194.30 213
16195.50 214
16196.70 198
16197.91 194
16199.11 194
16200.31 184
16201.51 208
16202.72 201
16203.92 228
16205.12 195
16206.32 200
16207.53 212
16208.73 229
16209.93 213
16211.13 191
16212.34 216
16213.54 213
16214.74 219
16215.95 215
16217.15 205
16218.35 201
16219.55 231
16220.76 219
16221.96 216
16223.16 209
16224.37 239
16225.57 219
16226.77 205
16227.98 212
16229.18 216
16230.38 197
16231.59 221
16232.79 214
16233.99 235
16235.20 217
16236.40 225
16237.61 223
16238.81 197
16240.01 231
16241.22 211
16242.42 236
16243.63 200
16244.83 196
16246.03 208
16247.24 224
16248.44 202
16249.65 207
16250.85 244
16252.05 235
16253.26 237
16254.46 217
16255.67 206
16256.87 224
16258.08 221
16259.28 227
16260.49 223
16261.69 211
16262.89 241
16264.10 218
16265.30 234
16266.51 234
16267.71 220
16268.92 223
16270.12 215
16271.33 210
16272.53 209
16273.74 224
16274.94 224
16276.15 233
16277.35 246
16278.56 242
16279.77 207
16280.97 222
16282.18 226
16283.38 240
16284.59 224
16285.79 232
16287.00 245
16288.20 229
16289.41 237
16290.61 212
16291.82 246
16293.03 248
16294.23 236
16295.44 236
16296.64 219
16297.85 247
16299.06 245
16300.26 223
16301.47 219
16302.67 221
16303.88 214
16305.09 219
16306.29 220
16307.50 223
16308.71 247
16309.91 250
16311.12 241
16312.33 224
16313.53 222
16314.74 241
16315.95 245
16317.15 240
16318.36 224
16319.57 202
16320.77 216
16321.98 224
16323.19 191
16324.39 217
16325.60 216
16326.81 223
16328.01 235
16329.22 224
16330.43 216
16331.64 215
16332.84 197
16334.05 223
16335.26 199
16336.47 220
16337.67 216
16338.88 218
16340.09 217
16341.30 197
16342.50 200
16343.71 223
16344.92 197
16346.13 186
16347.33 201
16348.54 205
16349.75 212
16350.96 202
16352.17 189
16353.37 209
16354.58 195
16355.79 189
16357.00 195
16358.21 207
16359.41 203
16360.62 214
16361.83 203
16363.04 212
16364.25 211
16365.46 212
16366.67 208
16367.87 199
16369.08 216
16370.29 206
16371.50 205
16372.71 205
16373.92 191
16375.13 186
16376.34 191
16377.54 198
16378.75 193
16379.96 187
16381.17 194
16382.38 210
16383.59 189
16384.80 199
16386.01 200
16387.22 221
16388.43 202
16389.64 179
16390.85 202
16392.05 176
16393.26 195
16394.47 197
16395.68 189
16396.89 181
16398.10 190
16399.31 187
16400.52 178
16401.73 194
16402.94 190
16404.15 205
16405.36 198
16406.57 204
16407.78 179
16408.99 200
16410.20 191
16411.41 187
16412.62 187
16413.83 194
16415.04 190
16416.25 214
16417.46 203
16418.67 179
16419.88 202
16421.10 203
16422.31 216
16423.52 195
16424.73 189
16425.94 189
16427.15 187
16428.36 206
16429.57 200
16430.78 218
16431.99 197
16433.20 185
16434.41 206
16435.63 202
16436.84 201
16438.05 220
16439.26 204
16440.47 215
16441.68 182
16442.89 195
16444.10 198
16445.32 184
16446.53 199
16447.74 201
16448.95 186
16450.16 186
16451.37 188
16452.59 212
16453.80 177
16455.01 211
16456.22 194
16457.43 191
16458.64 205
16459.86 185
16461.07 180
16462.28 188
16463.49 191
16464.70 197
16465.92 183
16467.13 183
16468.34 204
16469.55 177
16470.77 201
16471.98 206
16473.19 187
16474.40 201
16475.62 208
16476.83 215
16478.04 191
16479.25 208
16480.47 209
16481.68 197
16482.89 168
16484.11 191
16485.32 196
16486.53 195
16487.74 174
16488.96 182
16490.17 181
16491.38 209
16492.60 196
16493.81 216
16495.02 212
16496.24 200
16497.45 180
16498.66 199
16499.88 198
16501.09 178
16502.30 181
16503.52 187
16504.73 187
16505.94 185
16507.16 194
16508.37 200
16509.59 189
16510.80 195
16512.01 197
16513.23 218
16514.44 180
16515.66 190
16516.87 192
16518.08 157
16519.30 176
16520.51 199
16521.73 202
16522.94 170
16524.16 206
16525.37 186
16526.58 217
16527.80 190
16529.01 202
16530.23 187
16531.44 182
16532.66 198
16533.87 185
16535.09 194
16536.30 204
16537.52 199
16538.73 208
16539.95 201
16541.16 193
16542.38 207
16543.59 230
16544.81 228
16546.02 203
16547.24 198
16548.45 202
16549.67 209
16550.88 205
16552.10 230
16553.31 219
16554.53 238
16555.74 210
16556.96 227
16558.18 222
16559.39 230
16560.61 216
16561.82 218
16563.04 232
16564.25 207
16565.47 224
16566.69 220
16567.90 202
16569.12 188
16570.33 212
16571.55 229
16572.77 201
16573.98 215
16575.20 227
16576.41 230
16577.63 204
16578.85 223
16580.06 211
16581.28 214
16582.50 197
16583.71 203
16584.93 217
16586.15 232
16587.36 193
16588.58 204
16589.80 208
16591.01 222
16592.23 222
16593.45 198
16594.66 208
16595.88 210
16597.10 191
16598.32 218
16599.53 208
16600.75 199
16601.97 203
16603.18 187
16604.40 190
16605.62 202
16606.84 208
16608.05 202
16609.27 190
16610.49 194
16611.71 209
16612.92 196
16614.14 184
16615.36 185
16616.58 179
16617.79 187
16619.01 195
16620.23 199
16621.45 174
16622.67 191
16623.88 196
16625.10 190
16626.32 176
16627.54 189
16628.76 188
16629.97 194
16631.19 191
16632.41 209
16633.63 175
16634.85 189
16636.07 185
16637.29 173
16638.50 185
16639.72 173
16640.94 186
16642.16 181
16643.38 185
16644.60 184
16645.82 175
16647.03 191
16648.25 167
16649.47 185
16650.69 171
16651.91 185
16653.13 198
16654.35 178
16655.57 173
16656.79 177
16658.01 183
16659.23 171
16660.45 166
16661.66 191
16662.88 200
16664.10 167
16665.32 177
16666.54 179
16667.76 176
16668.98 195
16670.20 175
16671.42 184
16672.64 178
16673.86 169
16675.08 200
16676.30 184
16677.52 201
16678.74 192
16679.96 201
16681.18 191
16682.40 194
16683.62 169
16684.84 179
16686.06 175
16687.28 179
16688.50 163
16689.72 189
16690.94 169
16692.16 178
16693.39 192
16694.61 182
16695.83 176
16697.05 167
16698.27 172
16699.49 191
16700.71 182
16701.93 185
16703.15 192
16704.37 175
16705.59 180
16706.81 176
16708.04 193
16709.26 185
16710.48 186
16711.70 175
16712.92 166
16714.14 196
16715.36 177
16716.58 200
16717.81 179
16719.03 171
16720.25 161
16721.47 184
16722.69 183
16723.91 194
16725.14 175
16726.36 202
16727.58 195
16728.80 175
16730.02 194
16731.24 184
16732.47 188
16733.69 175
16734.91 168
16736.13 192
16737.36 199
16738.58 176
16739.80 180
16741.02 170
16742.24 179
16743.47 159
16744.69 170
16745.91 164
16747.13 160
16748.36 172
16749.58 191
16750.80 183
16752.02 181
16753.25 184
16754.47 175
16755.69 180
16756.92 171
16758.14 183
16759.36 175
16760.59 183
16761.81 183
16763.03 205
16764.25 182
16765.48 166
16766.70 188
16767.92 178
16769.15 178
16770.37 162
16771.59 183
16772.82 191
16774.04 165
16775.27 165
16776.49 187
16777.71 193
16778.94 194
16780.16 167
16781.38 183
16782.61 183
16783.83 166
16785.06 169
16786.28 175
16787.50 183
16788.73 184
16789.95 181
16791.18 163
16792.40 176
16793.62 185
16794.85 180
16796.07 176
16797.30 154
16798.52 147
16799.75 168
16800.97 184
16802.19 171
16803.42 174
16804.64 183
16805.87 173
16807.09 159
16808.32 193
16809.54 177
16810.77 176
16811.99 179
16813.22 183
16814.44 144
16815.67 175
16816.89 172
16818.12 207
16819.34 179
16820.57 178
16821.79 182
16823.02 202
16824.24 186
16825.47 192
16826.70 182
16827.92 176
16829.15 185
16830.37 189
16831.60 181
16832.82 184
16834.05 200
16835.27 176
16836.50 206
16837.73 178
16838.95 173
16840.18 189
16841.40 217
16842.63 214
16843.86 203
16845.08 224
16846.31 205
16847.53 209
16848.76 215
16849.99 219
16851.21 215
16852.44 212
16853.67 204
16854.89 206
16856.12 211
16857.35 195
16858.57 207
16859.80 194
16861.03 213
16862.25 204
16863.48 222
16864.71 208
16865.93 234
16867.16 244
16868.39 261
16869.61 239
16870.84 228
16872.07 237
16873.30 240
16874.52 243
16875.75 234
16876.98 237
16878.20 244
16879.43 243
16880.66 226
16881.89 247
16883.11 258
16884.34 254
16885.57 243
16886.80 254
16888.02 257
16889.25 250
16890.48 245
16891.71 243
16892.94 247
16894.16 239
16895.39 249
16896.62 247
16897.85 241
16899.08 222
16900.30 234
16901.53 253
16902.76 240
16903.99 242
16905.22 257
16906.45 238
16907.67 236
16908.90 213
16910.13 247
16911.36 207
16912.59 251
16913.82 230
16915.04 233
16916.27 242
16917.50 250
16918.73 235
16919.96 233
16921.19 224
16922.42 223
16923.65 237
16924.88 234
16926.10 230
16927.33 206
16928.56 219
16929.79 213
16931.02 218
16932.25 243
16933.48 237
16934.71 219
16935.94 197
16937.17 226
16938.40 220
16939.63 205
16940.86 208
16942.09 222
16943.32 213
16944.55 196
16945.78 228
16947.01 237
16948.24 220
16949.47 223
16950.70 234
16951.93 226
16953.16 215
16954.39 223
16955.62 213
16956.85 227
16958.08 203
16959.31 206
16960.54 217
16961.77 208
16963.00 217
16964.23 212
16965.46 218
16966.69 197
16967.92 198
16969.15 216
16970.38 223
16971.61 204
16972.84 183
16974.07 200
16975.30 222
16976.54 210
16977.77 212
16979.00 206
16980.23 203
16981.46 222
16982.69 202
16983.92 203
16985.15 191
16986.38 212
16987.62 215
16988.85 191
16990.08 186
16991.31 202
16992.54 195
16993.77 197
16995.00 205
16996.24 176
16997.47 194
16998.70 186
16999.93 209
17001.16 187
17002.39 176
17003.63 173
17004.86 176
17006.09 189
17007.32 195
17008.55 174
17009.79 193
17011.02 195
17012.25 189
17013.48 203
17014.72 192
17015.95 209
17017.18 181
17018.41 188
17019.64 183
17020.88 184
17022.11 174
17023.34 186
17024.58 184
17025.81 181
17027.04 170
17028.27 182
17029.51 180
17030.74 179
17031.97 192
17033.21 186
17034.44 187
17035.67 166
17036.90 183
17038.14 180
17039.37 178
17040.60 196
17041.84 182
17043.07 170
17044.30 172
17045.54 176
17046.77 181
17048.00 187
17049.24 179
17050.47 195
17051.70 190
17052.94 200
17054.17 173
17055.41 183
17056.64 171
17057.87 164
17059.11 177
17060.34 179
17061.58 181
17062.81 164
17064.04 180
17065.28 190
17066.51 179
17067.75 157
17068.98 184
17070.21 167
17071.45 195
17072.68 160
17073.92 165
17075.15 165
17076.39 162
17077.62 186
17078.86 193
17080.09 183
17081.33 164
17082.56 163
17083.80 189
17085.03 177
17086.26 162
17087.50 169
17088.73 154
17089.97 177
17091.20 157
17092.44 176
17093.68 164
17094.91 178
17096.15 152
17097.38 169
17098.62 152
17099.85 156
17101.09 175
17102.32 186
17103.56 194
17104.79 156
17106.03 186
17107.26 157
17108.50 171
17109.74 165
17110.97 150
17112.21 143
17113.44 159
17114.68 159
17115.92 170
17117.15 147
17118.39 170
17119.62 184
17120.86 170
17122.10 156
17123.33 149
17124.57 186
17125.80 171
17127.04 180
17128.28 143
17129.51 174
17130.75 142
17131.99 157
17133.22 161
17134.46 150
17135.70 157
17136.93 158
17138.17 160
17139.41 169
17140.64 149
17141.88 131
17143.12 184
17144.35 170
17145.59 185
17146.83 155
17148.07 174
17149.30 164
17150.54 135
17151.78 146
17153.02 152
17154.25 150
17155.49 166
17156.73 156
17157.96 153
17159.20 163
17160.44 175
17161.68 176
17162.92 190
17164.15 152
17165.39 163
17166.63 168
17167.87 164
17169.10 157
17170.34 145
17171.58 148
17172.82 135
17174.06 167
17175.29 159
17176.53 152
17177.77 145
17179.01 142
17180.25 174
17181.49 156
17182.72 146
17183.96 147
17185.20 176
17186.44 154
17187.68 152
17188.92 154
17190.15 159
17191.39 132
17192.63 163
17193.87 153
17195.11 157
17196.35 154
17197.59 143
17198.83 169
17200.07 146
17201.30 135
17202.54 146
17203.78 151
17205.02 150
17206.26 151
17207.50 159
17208.74 165
17209.98 149
17211.22 163
17212.46 135
17213.70 136
17214.94 140
17216.18 148
17217.42 157
17218.66 147
17219.90 152
17221.14 145
17222.38 143
17223.62 148
17224.86 164
17226.10 138
17227.34 143
17228.58 141
17229.82 160
17231.06 140
17232.30 141
17233.54 131
17234.78 143
17236.02 146
17237.26 150
17238.50 130
17239.74 141
17240.98 146
17242.22 135
17243.46 151
17244.70 153
17245.94 145
17247.18 139
17248.42 173
17249.66 141
17250.90 151
17252.14 124
17253.39 160
17254.63 150
17255.87 142
17257.11 141
17258.35 153
17259.59 153
17260.83 140
17262.07 135
17263.31 146
17264.56 165
17265.80 153
17267.04 155
17268.28 130
17269.52 155
17270.76 142
17272.00 147
17273.25 148
17274.49 143
17275.73 146
17276.97 145
17278.21 147
17279.45 133
17280.70 144
17281.94 137
17283.18 147
17284.42 136
17285.66 164
17286.91 148
17288.15 147
17289.39 131
17290.63 146
17291.88 126
17293.12 131
17294.36 160
17295.60 135
17296.85 136
17298.09 135
17299.33 146
17300.57 136
17301.82 150
17303.06 136
17304.30 143
17305.54 131
17306.79 163
17308.03 127
17309.27 150
17310.52 131
17311.76 139
17313.00 146
17314.25 139
17315.49 139
17316.73 145
17317.97 150
17319.22 142
17320.46 147
17321.71 131
17322.95 154
17324.19 141
17325.44 148
17326.68 126
17327.92 139
17329.17 137
17330.41 138
17331.65 136
17332.90 142
17334.14 130
17335.39 134
17336.63 157
17337.87 135
17339.12 144
17340.36 122
17341.61 134
17342.85 119
17344.09 146
17345.34 148
17346.58 147
17347.83 138
17349.07 141
17350.32 156
17351.56 154
17352.80 127
17354.05 147
17355.29 142
17356.54 135
17357.78 135
17359.03 140
17360.27 153
17361.52 134
17362.76 150
17364.01 149
17365.25 140
17366.50 118
17367.74 157
17368.99 155
17370.23 154
17371.48 129
17372.72 147
17373.97 138
17375.21 127
17376.46 143
17377.70 145
17378.95 126
17380.19 144
17381.44 144
17382.69 133
17383.93 137
17385.18 150
17386.42 138
17387.67 141
17388.91 139
17390.16 132
17391.41 166
17392.65 138
17393.90 139
17395.14 134
17396.39 138
17397.64 155
17398.88 142
17400.13 164
17401.37 118
17402.62 169
17403.87 147
17405.11 150
17406.36 137
17407.61 142
17408.85 122
17410.10 136
17411.35 123
17412.59 131
17413.84 124
17415.09 146
17416.33 147
17417.58 137
17418.83 151
17420.07 153
17421.32 154
17422.57 123
17423.82 152
17425.06 146
17426.31 153
17427.56 137
17428.80 142
17430.05 144
17431.30 141
17432.55 135
17433.79 145
17435.04 136
17436.29 142
17437.54 149
17438.78 147
17440.03 160
17441.28 134
17442.53 142
17443.77 138
17445.02 152
17446.27 122
17447.52 155
17448.77 138
17450.01 125
17451.26 140
17452.51 142
17453.76 138
17455.01 125
17456.25 141
17457.50 145
17458.75 142
17460.00 127
17461.25 138
17462.50 143
17463.74 149
17464.99 135
17466.24 143
17467.49 122
17468.74 145
17469.99 124
17471.24 140
17472.49 136
17473.73 148
17474.98 154
17476.23 157
17477.48 121
17478.73 134
17479.98 147
17481.23 152
17482.48 150
17483.73 132
17484.98 145
17486.23 138
17487.47 161
17488.72 148
17489.97 136
17491.22 139
17492.47 162
17493.72 148
17494.97 141
17496.22 131
17497.47 146
17498.72 170
17499.97 160
17501.22 138
17502.47 125
17503.72 152
17504.97 148
17506.22 150
17507.47 133
17508.72 141
17509.97 163
17511.22 163
17512.47 154
17513.72 130
17514.97 128
17516.22 149
17517.47 158
17518.72 155
17519.97 153
17521.22 149
17522.47 168
17523.72 145
17524.98 160
17526.23 147
17527.48 171
17528.73 162
17529.98 177
17531.23 163
17532.48 171
17533.73 155
17534.98 164
17536.23 170
17537.48 158
17538.74 156
17539.99 140
17541.24 162
17542.49 164
17543.74 153
17544.99 140
17546.24 153
17547.50 161
17548.75 156
17550.00 154
17551.25 153
17552.50 158
17553.75 150
17555.01 168
17556.26 154
17557.51 158
17558.76 164
17560.01 161
17561.26 138
17562.52 156
17563.77 159
17565.02 171
17566.27 155
17567.53 162
17568.78 147
17570.03 166
17571.28 158
17572.53 156
17573.79 160
17575.04 163
17576.29 165
17577.54 156
17578.80 160
17580.05 152
17581.30 157
17582.56 169
17583.81 177
17585.06 175
17586.31 164
17587.57 157
17588.82 179
17590.07 175
17591.33 159
17592.58 127
17593.83 166
17595.08 149
17596.34 160
17597.59 166
17598.84 172
17600.10 162
17601.35 163
17602.61 180
17603.86 162
17605.11 184
17606.37 161
17607.62 155
17608.87 146
17610.13 182
17611.38 162
17612.63 166
17613.89 186
17615.14 167
17616.40 181
17617.65 166
17618.90 193
17620.16 173
17621.41 177
17622.67 190
17623.92 200
17625.17 169
17626.43 166
17627.68 169
17628.94 169
17630.19 171
17631.45 173
17632.70 158
17633.96 169
17635.21 161
17636.47 169
17637.72 163
17638.97 166
17640.23 153
17641.48 163
17642.74 163
17643.99 170
17645.25 172
17646.50 170
17647.76 183
17649.01 166
17650.27 179
17651.52 147
17652.78 157
17654.04 141
17655.29 156
17656.55 146
17657.80 163
17659.06 168
17660.31 166
17661.57 180
17662.82 154
17664.08 174
17665.33 178
17666.59 162
17667.85 161
17669.10 171
17670.36 155
17671.61 164
17672.87 161
17674.13 172
17675.38 140
17676.64 174
17677.89 160
17679.15 156
17680.41 165
17681.66 157
17682.92 159
17684.18 152
17685.43 169
17686.69 152
17687.95 170
17689.20 156
17690.46 166
17691.71 173
17692.97 165
17694.23 156
17695.49 142
17696.74 139
17698.00 141
17699.26 177
17700.51 141
17701.77 150
17703.03 142
17704.28 151
17705.54 146
17706.80 143
17708.06 158
17709.31 159
17710.57 157
17711.83 148
17713.08 151
17714.34 133
17715.60 139
17716.86 153
17718.11 152
17719.37 144
17720.63 140
17721.89 166
17723.15 170
17724.40 164
17725.66 167
17726.92 158
17728.18 151
17729.43 148
17730.69 146
17731.95 150
17733.21 148
17734.47 146
17735.73 134
17736.98 157
17738.24 138
17739.50 167
17740.76 136
17742.02 148
17743.28 147
17744.53 147
17745.79 148
17747.05 150
17748.31 141
17749.57 142
17750.83 134
17752.09 139
17753.34 141
17754.60 142
17755.86 141
17757.12 139
17758.38 129
17759.64 144
17760.90 141
17762.16 145
17763.42 138
17764.68 139
17765.94 154
17767.19 162
17768.45 147
17769.71 136
17770.97 145
17772.23 143
17773.49 137
17774.75 161
17776.01 147
17777.27 161
17778.53 150
17779.79 149
17781.05 146
17782.31 144
17783.57 148
17784.83 145
17786.09 141
17787.35 152
17788.61 148
17789.87 159
17791.13 155
17792.39 151
17793.65 146
17794.91 131
17796.17 125
17797.43 139
17798.69 131
17799.95 130
17801.21 139
17802.47 142
17803.73 145
17805.00 153
17806.26 149
17807.52 146
17808.78 145
17810.04 129
17811.30 137
17812.56 126
17813.82 137
17815.08 129
17816.34 125
17817.60 129
17818.87 139
17820.13 134
17821.39 129
17822.65 144
17823.91 132
17825.17 122
17826.43 127
17827.69 132
17828.96 149
17830.22 141
17831.48 120
17832.74 128
17834.00 136
17835.26 135
17836.53 130
17837.79 124
17839.05 158
17840.31 131
17841.57 129
17842.84 145
17844.10 137
17845.36 129
17846.62 138
17847.88 128
17849.15 126
17850.41 124
17851.67 135
17852.93 132
17854.20 124
17855.46 128
17856.72 133
17857.98 130
17859.25 136
17860.51 129
17861.77 117
17863.03 128
17864.30 128
17865.56 133
17866.82 119
17868.09 127
17869.35 129
17870.61 121
17871.87 128
17873.14 129
17874.40 114
17875.66 110
17876.93 131
17878.19 126
17879.45 116
17880.72 129
17881.98 134
17883.24 119
17884.51 156
17885.77 151
17887.03 143
17888.30 128
17889.56 138
17890.83 124
17892.09 125
17893.35 120
17894.62 113
17895.88 133
17897.14 120
17898.41 119
17899.67 103
17900.94 123
17902.20 116
17903.46 138
17904.73 136
17905.99 122
17907.26 136
17908.52 137
17909.79 135
17911.05 140
17912.32 139
17913.58 130
17914.84 137
17916.11 141
17917.37 136
17918.64 138
17919.90 141
17921.17 135
17922.43 141
17923.70 129
17924.96 144
17926.23 139
17927.49 142
17928.76 125
17930.02 131
17931.29 127
17932.55 137
17933.82 151
17935.08 134
17936.35 127
17937.61 116
17938.88 120
17940.14 112
17941.41 118
17942.68 129
17943.94 122
17945.21 114
17946.47 127
17947.74 133
17949.00 116
17950.27 135
17951.54 134
17952.80 127
17954.07 115
17955.33 138
17956.60 120
17957.87 131
17959.13 128
17960.40 122
17961.66 123
17962.93 127
17964.20 120
17965.46 136
17966.73 137
17968.00 124
17969.26 127
17970.53 125
17971.80 132
17973.06 130
17974.33 120
17975.60 126
17976.86 120
17978.13 123
17979.40 139
17980.66 117
17981.93 127
17983.20 121
17984.46 128
17985.73 133
17987.00 118
17988.26 138
17989.53 127
17990.80 133
17992.07 122
17993.33 115
17994.60 119
17995.87 109
17997.14 119
17998.40 119
17999.67 108
18000.94 114
18002.21 129
18003.47 128
18004.74 120
18006.01 130
18007.28 122
18008.55 130
18009.81 130
18011.08 144
18012.35 112
18013.62 120
18014.89 125
18016.15 110
18017.42 127
18018.69 135
18019.96 149
18021.23 121
18022.49 135
18023.76 149
18025.03 132
18026.30 128
18027.57 116
18028.84 120
18030.11 137
18031.37 119
18032.64 126
18033.91 119
18035.18 119
18036.45 142
18037.72 126
18038.99 113
18040.26 110
18041.53 134
18042.79 139
18044.06 128
18045.33 131
18046.60 125
18047.87 128
18049.14 141
18050.41 130
18051.68 120
18052.95 127
18054.22 118
18055.49 115
18056.76 132
18058.03 120
18059.30 122
18060.57 149
18061.84 132
18063.11 130
18064.38 134
18065.65 125
18066.92 124
18068.19 117
18069.46 124
18070.73 125
18072.00 134
18073.27 122
18074.54 143
18075.81 134
18077.08 134
18078.35 137
18079.62 131
18080.89 143
18082.16 135
18083.43 128
18084.70 123
18085.97 119
18087.24 136
18088.51 137
18089.78 142
18091.05 129
18092.32 122
18093.59 131
18094.87 134
18096.14 132
18097.41 144
18098.68 127
18099.95 107
18101.22 119
18102.49 127
18103.76 135
18105.03 144
18106.31 126
18107.58 123
18108.85 136
18110.12 134
18111.39 130
18112.66 132
18113.93 143
18115.21 131
18116.48 112
18117.75 113
18119.02 122
18120.29 127
18121.56 132
18122.84 130
18124.11 132
18125.38 128
18126.65 135
18127.92 142
18129.20 135
18130.47 119
18131.74 141
18133.01 126
18134.29 117
18135.56 129
18136.83 121
18138.10 141
18139.38 136
18140.65 139
18141.92 138
18143.19 124
18144.47 119
18145.74 132
18147.01 99
18148.28 120
18149.56 127
18150.83 137
18152.10 133
18153.38 118
18154.65 117
18155.92 130
18157.19 125
18158.47 127
18159.74 119
18161.01 119
18162.29 123
18163.56 121
18164.83 134
18166.11 124
18167.38 142
18168.65 100
18169.93 152
18171.20 128
18172.48 119
18173.75 123
18175.02 123
18176.30 106
18177.57 97
18178.84 124
18180.12 124
18181.39 117
18182.67 109
18183.94 112
18185.21 117
18186.49 108
18187.76 100
18189.04 138
18190.31 138
18191.59 124
18192.86 118
18194.13 130
18195.41 127
18196.68 130
18197.96 143
18199.23 129
18200.51 122
18201.78 129
18203.06 132
18204.33 117
18205.61 145
18206.88 116
18208.16 138
18209.43 142
18210.71 120
18211.98 124
18213.26 112
18214.53 120
18215.81 112
18217.08 121
18218.36 120
18219.63 126
18220.91 118
18222.18 115
18223.46 114
18224.73 122
18226.01 113
18227.28 121
18228.56 122
18229.84 125
18231.11 112
18232.39 137
18233.66 128
18234.94 122
18236.21 130
18237.49 123
18238.77 125
18240.04 124
18241.32 140
18242.59 112
18243.87 123
18245.15 119
18246.42 116
18247.70 128
18248.98 124
18250.25 126
18251.53 136
18252.81 126
18254.08 119
18255.36 115
18256.63 118
18257.91 124
18259.19 134
18260.46 131
18261.74 113
18263.02 131
18264.30 123
18265.57 149
18266.85 140
18268.13 125
18269.40 138
18270.68 142
18271.96 132
18273.23 130
18274.51 124
18275.79 129
18277.07 119
18278.34 112
18279.62 125
18280.90 126
18282.18 131
18283.45 125
18284.73 135
18286.01 131
18287.29 133
18288.56 115
18289.84 121
18291.12 118
18292.40 124
18293.68 99
18294.95 132
18296.23 142
18297.51 123
18298.79 111
18300.07 125
18301.34 125
18302.62 113
18303.90 127
18305.18 121
18306.46 124
18307.74 121
18309.01 124
18310.29 135
18311.57 124
18312.85 111
18314.13 139
18315.41 134
18316.69 126
18317.96 123
18319.24 117
18320.52 144
18321.80 114
18323.08 146
18324.36 118
18325.64 139
18326.92 121
18328.20 138
18329.47 126
18330.75 138
18332.03 119
18333.31 134
18334.59 144
18335.87 105
18337.15 118
18338.43 124
18339.71 157
18340.99 118
18342.27 123
18343.55 114
18344.83 111
18346.11 130
18347.39 126
18348.67 131
18349.95 119
18351.23 132
18352.51 124
18353.79 134
18355.07 129
18356.35 119
18357.63 134
18358.91 141
18360.19 113
18361.47 127
18362.75 130
18364.03 130
18365.31 137
18366.59 127
18367.87 125
18369.15 127
18370.43 115
18371.71 131
18372.99 118
18374.27 143
18375.55 132
18376.83 115
18378.12 133
18379.40 119
18380.68 129
18381.96 130
18383.24 132
18384.52 110
18385.80 144
18387.08 114
18388.36 124
18389.65 129
18390.93 126
18392.21 113
18393.49 125
18394.77 135
18396.05 119
18397.33 113
18398.62 115
18399.90 138
18401.18 120
18402.46 125
18403.74 117
18405.02 141
18406.31 113
18407.59 124
18408.87 107
18410.15 122
18411.43 113
18412.72 127
18414.00 127
18415.28 110
18416.56 127
18417.84 122
18419.13 145
18420.41 121
18421.69 122
18422.97 101
18424.26 128
18425.54 122
18426.82 121
18428.10 120
18429.39 123
18430.67 126
18431.95 125
18433.23 119
18434.52 123
18435.80 117
18437.08 125
18438.37 130
18439.65 132
18440.93 130
18442.22 117
18443.50 141
18444.78 122
18446.06 118
18447.35 119
18448.63 118
18449.91 134
18451.20 119
18452.48 112
18453.76 109
18455.05 111
18456.33 127
18457.62 138
18458.90 113
18460.18 127
18461.47 105
18462.75 129
18464.03 101
18465.32 117
18466.60 114
18467.89 125
18469.17 126
18470.45 117
18471.74 113
18473.02 107
18474.31 132
18475.59 107
18476.88 134
18478.16 123
18479.44 127
18480.73 117
18482.01 127
18483.30 119
18484.58 109
18485.87 115
18487.15 127
18488.44 117
18489.72 122
18491.01 123
18492.29 137
18493.58 127
18494.86 124
18496.15 133
18497.43 136
18498.72 124
18500.00 114
18501.29 131
18502.57 111
18503.86 128
18505.14 122
18506.43 115
18507.71 110
18509.00 133
18510.28 118
18511.57 115
18512.85 111
18514.14 117
18515.42 120
18516.71 122
18518.00 117
18519.28 130
18520.57 134
18521.85 119
18523.14 132
18524.43 118
18525.71 106
18527.00 111
18528.28 119
18529.57 119
18530.86 122
18532.14 115
18533.43 104
18534.71 109
18536.00 131
18537.29 119
18538.57 109
18539.86 113
18541.15 135
18542.43 140
18543.72 119
18545.01 132
18546.29 120
18547.58 138
18548.87 132
18550.15 120
18551.44 120
18552.73 124
18554.01 122
18555.30 131
18556.59 143
18557.88 138
18559.16 122
18560.45 122
18561.74 113
18563.02 111
18564.31 110
18565.60 122
18566.89 132
18568.17 116
18569.46 123
18570.75 110
18572.04 127
18573.32 133
18574.61 139
18575.90 130
18577.19 125
18578.48 130
18579.76 129
18581.05 141
18582.34 139
18583.63 136
18584.92 122
18586.20 126
18587.49 124
18588.78 126
18590.07 111
18591.36 129
18592.64 126
18593.93 135
18595.22 126
18596.51 116
18597.80 144
18599.09 137
18600.38 128
18601.66 115
18602.95 111
18604.24 144
18605.53 136
18606.82 122
18608.11 132
18609.40 130
18610.69 133
18611.98 133
18613.26 133
18614.55 128
18615.84 126
18617.13 121
18618.42 144
18619.71 122
18621.00 118
18622.29 133
18623.58 116
18624.87 111
18626.16 103
18627.45 133
18628.74 107
18630.03 106
18631.32 131
18632.61 128
18633.89 114
18635.18 127
18636.47 134
18637.76 133
18639.05 131
18640.34 108
18641.63 134
18642.92 133
18644.21 119
18645.50 137
18646.79 125
18648.09 113
18649.38 112
18650.67 118
18651.96 137
18653.25 106
18654.54 119
18655.83 132
18657.12 133
18658.41 127
18659.70 112
18660.99 136
18662.28 118
18663.57 114
18664.86 121
18666.15 129
18667.44 107
18668.74 122
18670.03 110
18671.32 109
18672.61 121
18673.90 120
18675.19 107
18676.48 128
18677.77 141
18679.06 126
18680.36 112
18681.65 110
18682.94 133
18684.23 111
18685.52 116
18686.81 103
18688.11 113
18689.40 120
18690.69 129
18691.98 116
18693.27 111
18694.56 108
18695.86 121
18697.15 114
18698.44 122
18699.73 113
18701.02 130
18702.32 117
18703.61 109
18704.90 106
18706.19 107
18707.48 119
18708.78 98
18710.07 114
18711.36 113
18712.65 101
18713.95 146
18715.24 112
18716.53 113
18717.83 111
18719.12 115
18720.41 121
18721.70 122
18723.00 120
18724.29 116
18725.58 100
18726.87 109
18728.17 113
18729.46 122
18730.75 115
18732.05 129
18733.34 126
18734.63 117
18735.93 114
18737.22 120
18738.51 105
18739.81 116
18741.10 118
18742.39 130
18743.69 132
18744.98 128
18746.27 124
18747.57 117
18748.86 121
18750.16 111
18751.45 136
18752.74 118
18754.04 111
18755.33 120
18756.63 124
18757.92 130
18759.21 108
18760.51 112
18761.80 113
18763.10 120
18764.39 127
18765.69 121
18766.98 129
18768.27 120
18769.57 130
18770.86 131
18772.16 116
18773.45 105
18774.75 104
18776.04 112
18777.34 117
18778.63 110
18779.93 116
18781.22 112
18782.52 120
18783.81 120
18785.11 110
18786.40 114
18787.70 131
18788.99 115
18790.29 131
18791.58 112
18792.88 137
18794.17 124
18795.47 122
18796.76 93
18798.06 104
18799.35 121
18800.65 131
18801.94 122
18803.24 116
18804.54 106
18805.83 110
18807.13 131
18808.42 122
18809.72 132
18811.01 121
18812.31 112
18813.61 105
18814.90 112
18816.20 102
18817.49 110
18818.79 134
18820.09 125
18821.38 95
18822.68 101
18823.98 113
18825.27 116
18826.57 128
18827.87 109
18829.16 116
18830.46 124
18831.75 115
18833.05 110
18834.35 114
18835.64 98
18836.94 111
18838.24 117
18839.54 109
18840.83 120
18842.13 101
18843.43 113
18844.72 103
18846.02 114
18847.32 116
18848.61 124
18849.91 129
18851.21 113
18852.51 123
18853.80 115
18855.10 112
18856.40 121
18857.70 116
18858.99 111
18860.29 115
18861.59 114
18862.89 134
18864.18 115
18865.48 109
18866.78 111
18868.08 122
18869.38 117
18870.67 96
18871.97 110
18873.27 123
18874.57 130
18875.87 125
18877.16 117
18878.46 110
18879.76 109
18881.06 104
18882.36 127
18883.66 119
18884.95 124
18886.25 113
18887.55 130
18888.85 129
18890.15 117
18891.45 109
18892.75 131
18894.04 145
18895.34 120
18896.64 120
18897.94 116
18899.24 125
18900.54 126
18901.84 103
18903.14 130
18904.44 107
18905.74 124
18907.03 106
18908.33 107
18909.63 110
18910.93 123
18912.23 111
18913.53 109
18914.83 117
18916.13 121
18917.43 129
18918.73 138
18920.03 126
18921.33 127
18922.63 99
18923.93 123
18925.23 120
18926.53 122
18927.83 129
18929.13 108
18930.43 124
18931.73 114
18933.03 127
18934.33 110
18935.63 132
18936.93 124
18938.23 116
18939.53 132
18940.83 115
18942.13 109
18943.43 125
18944.73 133
18946.03 114
18947.33 117
18948.63 108
18949.93 112
18951.23 118
18952.53 127
18953.84 113
18955.14 111
18956.44 128
18957.74 102
18959.04 122
18960.34 103
18961.64 107
18962.94 110
18964.24 127
18965.54 122
18966.85 105
18968.15 116
18969.45 126
18970.75 118
18972.05 106
18973.35 121
18974.65 120
18975.96 103
18977.26 121
18978.56 107
18979.86 107
18981.16 125
18982.46 109
18983.77 111
18985.07 96
18986.37 101
18987.67 98
18988.97 120
18990.28 98
18991.58 100
18992.88 112
18994.18 117
18995.49 113
18996.79 114
18998.09 116
18999.39 105
19000.69 92
19002.00 118
19003.30 132
19004.60 121
19005.90 113
19007.21 103
19008.51 131
19009.81 114
19011.12 106
19012.42 128
19013.72 125
19015.02 114
19016.33 118
19017.63 102
19018.93 110
19020.24 109
19021.54 100
19022.84 107
19024.15 120
19025.45 130
19026.75 104
19028.06 123
19029.36 114
19030.66 115
19031.97 118
19033.27 119
19034.57 122
19035.88 109
19037.18 105
19038.48 109
19039.79 109
19041.09 113
19042.40 118
19043.70 102
19045.00 105
19046.31 119
19047.61 119
19048.92 138
19050.22 110
19051.52 84
19052.83 114
19054.13 103
19055.44 98
19056.74 101
19058.05 118
19059.35 117
19060.65 107
19061.96 115
19063.26 124
19064.57 119
19065.87 104
19067.18 126
19068.48 117
19069.79 120
19071.09 101
19072.40 132
19073.70 125
19075.01 103
19076.31 108
19077.62 117
19078.92 89
19080.23 130
19081.53 123
19082.84 132
19084.14 109
19085.45 120
19086.75 135
19088.06 105
19089.36 103
19090.67 93
19091.98 119
19093.28 113
19094.59 111
19095.89 122
19097.20 105
19098.50 122
19099.81 103
19101.12 108
19102.42 103
19103.73 123
19105.03 106
19106.34 110
19107.65 121
19108.95 124
19110.26 113
19111.56 118
19112.87 126
19114.18 102
19115.48 112
19116.79 130
19118.10 117
19119.40 115
19120.71 116
19122.02 141
19123.32 133
19124.63 127
19125.94 118
19127.24 104
19128.55 131
19129.86 95
19131.16 98
19132.47 97
19133.78 115
19135.08 115
19136.39 117
19137.70 101
19139.01 117
19140.31 112
19141.62 119
19142.93 93
19144.23 111
19145.54 103
19146.85 115
19148.16 120
19149.46 115
19150.77 119
19152.08 106
19153.39 109
19154.69 95
19156.00 112
19157.31 117
19158.62 130
19159.93 131
19161.23 115
19162.54 106
19163.85 115
19165.16 102
19166.47 124
19167.77 111
19169.08 86
19170.39 111
19171.70 123
19173.01 108
19174.32 101
19175.62 97
19176.93 113
19178.24 122
19179.55 110
19180.86 117
19182.17 100
19183.48 103
19184.78 105
19186.09 112
19187.40 128
19188.71 111
19190.02 123
19191.33 112
19192.64 121
19193.95 101
19195.26 108
19196.56 105
19197.87 116
19199.18 117
19200.49 119
19201.80 104
19203.11 112
19204.42 109
19205.73 111
19207.04 119
19208.35 97
19209.66 107
19210.97 118
19212.28 105
19213.59 105
19214.90 102
19216.21 121
19217.52 94
19218.83 125
19220.14 118
19221.45 87
19222.76 117
19224.07 121
19225.38 122
19226.69 112
19228.00 93
19229.31 105
19230.62 104
19231.93 100
19233.24 92
19234.55 109
19235.86 110
19237.17 96
19238.48 107
19239.79 112
19241.10 106
19242.41 108
19243.72 110
19245.03 114
19246.35 99
19247.66 101
19248.97 127
19250.28 111
19251.59 113
19252.90 103
19254.21 126
19255.52 116
19256.83 89
19258.14 108
19259.46 130
19260.77 97
19262.08 114
19263.39 100
19264.70 116
19266.01 116
19267.32 109
19268.64 108
19269.95 103
19271.26 112
19272.57 117
19273.88 106
19275.20 109
19276.51 109
19277.82 106
19279.13 118
19280.44 121
19281.75 104
19283.07 108
19284.38 97
19285.69 109
19287.00 98
19288.32 113
19289.63 102
19290.94 113
19292.25 102
19293.57 113
19294.88 107
19296.19 106
19297.50 110
19298.82 109
19300.13 110
19301.44 102
19302.75 129
19304.07 103
19305.38 103
19306.69 105
19308.01 93
19309.32 122
19310.63 104
19311.94 94
19313.26 111
19314.57 116
19315.88 100
19317.20 104
19318.51 111
19319.82 105
19321.14 109
19322.45 94
19323.76 112
19325.08 107
19326.39 105
19327.70 100
19329.02 118
19330.33 118
19331.65 109
19332.96 117
19334.27 117
19335.59 98
19336.90 123
19338.22 114
19339.53 97
19340.84 101
19342.16 111
19343.47 113
19344.79 108
19346.10 91
19347.41 106
19348.73 113
19350.04 107
19351.36 110
19352.67 114
19353.99 126
19355.30 99
19356.62 119
19357.93 126
19359.25 109
19360.56 111
19361.87 114
19363.19 100
19364.50 102
19365.82 98
19367.13 105
19368.45 114
19369.76 96
19371.08 96
19372.39 118
19373.71 100
19375.02 96
19376.34 106
19377.66 103
19378.97 100
19380.29 93
19381.60 90
19382.92 116
19384.23 100
19385.55 111
19386.86 114
19388.18 96
19389.50 106
19390.81 107
19392.13 127
19393.44 100
19394.76 87
19396.07 115
19397.39 111
19398.71 105
19400.02 96
19401.34 99
19402.65 103
19403.97 98
19405.29 113
19406.60 99
19407.92 105
19409.24 98
19410.55 102
19411.87 118
19413.19 104
19414.50 93
19415.82 101
19417.14 111
19418.45 105
19419.77 99
19421.09 122
19422.40 129
19423.72 97
19425.04 97
19426.35 113
19427.67 96
19428.99 97
19430.30 98
19431.62 112
19432.94 104
19434.26 105
19435.57 107
19436.89 109
19438.21 109
19439.53 107
19440.84 112
19442.16 113
19443.48 110
19444.80 103
19446.11 109
19447.43 94
19448.75 132
19450.07 113
19451.38 119
19452.70 108
19454.02 107
19455.34 116
19456.66 115
19457.97 101
19459.29 101
19460.61 111
19461.93 117
19463.25 95
19464.57 89
19465.88 107
19467.20 118
19468.52 106
19469.84 112
19471.16 119
19472.48 92
19473.79 103
19475.11 92
19476.43 106
19477.75 104
19479.07 110
19480.39 113
19481.71 103
19483.03 100
19484.34 104
19485.66 115
19486.98 100
19488.30 92
19489.62 97
19490.94 106
19492.26 108
19493.58 106
19494.90 102
19496.22 105
19497.54 105
19498.86 114
19500.18 107
19501.50 112
19502.81 102
19504.13 119
19505.45 105
19506.77 106
19508.09 94
19509.41 111
19510.73 110
19512.05 100
19513.37 87
19514.69 106
19516.01 124
19517.33 99
19518.65 104
19519.97 112
19521.29 124
19522.61 103
19523.93 101
19525.25 112
19526.57 104
19527.89 114
19529.22 111
19530.54 111
19531.86 101
19533.18 103
19534.50 136
19535.82 123
19537.14 95
19538.46 104
19539.78 104
19541.10 94
19542.42 95
19543.74 100
19545.06 125
19546.39 105
19547.71 113
19549.03 111
19550.35 108
19551.67 107
19552.99 94
19554.31 109
19555.63 103
19556.96 103
19558.28 96
19559.60 110
19560.92 102
19562.24 113
19563.56 113
19564.88 111
19566.21 108
19567.53 114
19568.85 105
19570.17 102
19571.49 104
19572.82 103
19574.14 106
19575.46 109
19576.78 83
19578.10 89
19579.43 91
19580.75 107
19582.07 110
19583.39 102
19584.72 96
19586.04 96
19587.36 103
19588.68 121
19590.01 118
19591.33 111
19592.65 117
19593.97 103
19595.30 117
19596.62 97
19597.94 102
19599.26 101
19600.59 105
19601.91 106
19603.23 103
19604.56 110
19605.88 117
19607.20 112
19608.53 104
19609.85 112
19611.17 102
19612.49 114
19613.82 103
19615.14 100
19616.47 99
19617.79 114
19619.11 103
19620.44 104
19621.76 138
19623.08 127
19624.41 134
19625.73 117
19627.05 118
19628.38 119
19629.70 117
19631.03 107
19632.35 115
19633.67 117
19635.00 113
19636.32 104
19637.65 101
19638.97 92
19640.29 99
19641.62 109
19642.94 91
19644.27 101
19645.59 116
19646.92 109
19648.24 105
19649.57 110
19650.89 100
19652.21 120
19653.54 103
19654.86 111
19656.19 98
19657.51 103
19658.84 87
19660.16 110
19661.49 114
19662.81 109
19664.14 110
19665.46 102
19666.79 114
19668.11 75
19669.44 111
19670.76 121
19672.09 117
19673.41 97
19674.74 107
19676.07 103
19677.39 109
19678.72 101
19680.04 114
19681.37 123
19682.69 108
19684.02 107
19685.34 102
19686.67 124
19688.00 89
19689.32 114
19690.65 99
19691.97 119
19693.30 109
19694.63 111
19695.95 100
19697.28 104
19698.60 97
19699.93 115
19701.26 123
19702.58 110
19703.91 108
19705.24 96
19706.56 110
19707.89 103
19709.22 106
19710.54 109
19711.87 114
19713.20 109
19714.52 93
19715.85 111
19717.18 110
19718.50 98
19719.83 109
19721.16 104
19722.48 105
19723.81 107
19725.14 99
19726.47 91
19727.79 120
19729.12 118
19730.45 119
19731.77 115
19733.10 104
19734.43 118
19735.76 121
19737.08 112
19738.41 99
19739.74 95
19741.07 109
19742.39 120
19743.72 110
19745.05 108
19746.38 126
19747.71 100
19749.03 116
19750.36 110
19751.69 111
19753.02 98
19754.35 103
19755.67 121
19757.00 98
19758.33 96
19759.66 119
19760.99 120
19762.31 97
19763.64 97
19764.97 104
19766.30 93
19767.63 104
19768.96 102
19770.29 93
19771.61 103
19772.94 106
19774.27 92
19775.60 123
19776.93 103
19778.26 107
19779.59 107
19780.92 105
19782.25 103
19783.57 101
19784.90 91
19786.23 110
19787.56 92
19788.89 119
19790.22 95
19791.55 117
19792.88 119
19794.21 113
19795.54 122
19796.87 120
19798.20 113
19799.53 122
19800.86 119
19802.19 101
19803.52 100
19804.85 113
19806.18 91
19807.50 102
19808.83 114
19810.16 106
19811.49 92
19812.82 109
19814.15 109
19815.49 101
19816.82 127
19818.15 98
19819.48 100
19820.81 111
19822.14 98
19823.47 106
19824.80 106
19826.13 105
19827.46 97
19828.79 84
19830.12 102
19831.45 120
19832.78 107
19834.11 116
19835.44 121
19836.77 96
19838.10 91
19839.44 104
19840.77 108
19842.10 104
19843.43 112
19844.76 115
19846.09 101
19847.42 91
19848.75 123
19850.08 116
19851.42 109
19852.75 106
19854.08 102
19855.41 110
19856.74 121
19858.07 103
19859.40 101
19860.74 121
19862.07 101
19863.40 106
19864.73 114
19866.06 103
19867.40 109
19868.73 109
19870.06 109
19871.39 111
19872.72 100
19874.06 107
19875.39 90
19876.72 106
19878.05 101
19879.38 108
19880.72 112
19882.05 103
19883.38 106
19884.71 106
19886.05 112
19887.38 103
19888.71 107
19890.04 99
19891.38 108
19892.71 105
19894.04 128
19895.38 103
19896.71 101
19898.04 104
19899.37 117
19900.71 121
19902.04 97
19903.37 101
19904.71 109
19906.04 109
19907.37 104
19908.71 102
19910.04 113
19911.37 107
19912.71 101
19914.04 119
19915.37 103
19916.71 119
19918.04 102
19919.37 111
19920.71 104
19922.04 112
19923.37 119
19924.71 108
19926.04 105
19927.38 102
19928.71 98
19930.04 111
19931.38 108
19932.71 108
19934.05 110
19935.38 110
19936.71 109
19938.05 111
19939.38 119
19940.72 106
19942.05 117
19943.39 112
19944.72 117
19946.06 87
19947.39 105
19948.72 123
19950.06 108
19951.39 97
19952.73 107
19954.06 108
19955.40 99
19956.73 119
19958.07 109
19959.40 105
19960.74 104
19962.07 122
19963.41 123
19964.74 116
19966.08 93
19967.41 97
19968.75 119
19970.08 104
19971.42 116
19972.76 111
19974.09 119
19975.43 96
19976.76 103
19978.10 127
19979.43 107
19980.77 115
19982.10 116
19983.44 112
19984.78 122
19986.11 99
19987.45 104
19988.78 100
19990.12 94
19991.46 110
19992.79 101
19994.13 115
19995.46 115
19996.80 109
19998.14 97
19999.47 103
20000.81 110
20002.15 107
20003.48 110
20004.82 127
20006.16 119
20007.49 112
20008.83 103
20010.17 110
20011.50 112
20012.84 90
20014.18 102
20015.51 105
20016.85 111
20018.19 100
20019.52 103
20020.86 111
20022.20 116
20023.53 128
20024.87 105
20026.21 108
20027.55 103
20028.88 127
20030.22 114
20031.56 104
20032.90 104
20034.23 99
20035.57 108
20036.91 102
20038.25 109
20039.58 114
20040.92 104
20042.26 112
20043.60 105
20044.93 104
20046.27 99
20047.61 124
20048.95 110
20050.29 107
20051.62 110
20052.96 120
20054.30 117
20055.64 111
20056.98 120
20058.32 116
20059.65 110
20060.99 114
20062.33 115
20063.67 100
20065.01 100
20066.35 107
20067.68 111
20069.02 100
20070.36 101
20071.70 102
20073.04 118
20074.38 103
20075.72 102
20077.06 116
20078.40 111
20079.73 115
20081.07 105
20082.41 115
20083.75 108
20085.09 121
20086.43 110
20087.77 142
20089.11 96
20090.45 103
20091.79 120
20093.13 110
20094.47 109
20095.81 104
20097.15 101
20098.48 98
20099.82 108
20101.16 100
20102.50 115
20103.84 127
20105.18 117
20106.52 112
20107.86 96
20109.20 115
20110.54 121
20111.88 112
20113.22 92
20114.56 109
20115.90 113
20117.24 109
20118.58 127
20119.93 95
20121.27 112
20122.61 106
20123.95 127
20125.29 126
20126.63 104
20127.97 119
20129.31 109
20130.65 110
20131.99 120
20133.33 129
20134.67 110
20136.01 114
20137.35 113
20138.69 99
