# Supplementary material for: MALDI-TOF MS typing enables the classification of brewing yeasts of the genus Saccharomyces to major beer styles
Source: PLoS One. 2017 Aug 9;12(8):e0181694. doi: 10.1371/journal.pone.0181694 (PMC5549903; doi:10.1371/journal.pone.0181694)
Supplement: S6 File — The directory includes 90 raw files and was zipped to “.zip”; the folder has three strains with 30 spectra per strain; S1 Text explains the raw files with an example and Table 1 represents the yeast strains used within the experiment. (ZIP) [file pone.0181694.s009.zip › 16-18/30277-59-Lag-Lag-Lag-YPG-18h-E-E_2016-09-20_1_0_A8_1.dat]

1999.90 566
2000.32 551
2000.75 636
2001.17 666
2001.59 598
2002.01 581
2002.43 552
2002.86 568
2003.28 571
2003.70 528
2004.12 527
2004.54 534
2004.97 528
2005.39 533
2005.81 485
2006.23 499
2006.66 619
2007.08 544
2007.50 529
2007.92 563
2008.35 560
2008.77 543
2009.19 592
2009.61 558
2010.04 515
2010.46 553
2010.88 532
2011.31 528
2011.73 554
2012.15 551
2012.57 493
2013.00 526
2013.42 567
2013.84 530
2014.27 494
2014.69 508
2015.11 523
2015.54 514
2015.96 514
2016.38 549
2016.81 505
2017.23 553
2017.65 518
2018.08 519
2018.50 548
2018.93 550
2019.35 563
2019.77 605
2020.20 620
2020.62 564
2021.04 589
2021.47 619
2021.89 662
2022.32 554
2022.74 518
2023.17 534
2023.59 520
2024.01 512
2024.44 602
2024.86 568
2025.29 540
2025.71 584
2026.14 544
2026.56 533
2026.98 523
2027.41 503
2027.83 517
2028.26 478
2028.68 450
2029.11 545
2029.53 530
2029.96 505
2030.38 485
2030.81 513
2031.23 506
2031.66 486
2032.08 494
2032.51 520
2032.93 491
2033.36 524
2033.78 521
2034.21 458
2034.63 483
2035.06 528
2035.49 516
2035.91 510
2036.34 486
2036.76 490
2037.19 546
2037.61 555
2038.04 519
2038.47 499
2038.89 560
2039.32 576
2039.74 525
2040.17 545
2040.59 569
2041.02 541
2041.45 532
2041.87 545
2042.30 574
2042.73 509
2043.15 511
2043.58 574
2044.00 548
2044.43 542
2044.86 568
2045.28 575
2045.71 542
2046.14 574
2046.56 523
2046.99 562
2047.42 504
2047.84 540
2048.27 539
2048.70 583
2049.12 608
2049.55 601
2049.98 550
2050.40 569
2050.83 521
2051.26 602
2051.69 567
2052.11 500
2052.54 527
2052.97 555
2053.40 560
2053.82 530
2054.25 547
2054.68 553
2055.10 518
2055.53 536
2055.96 552
2056.39 632
2056.82 629
2057.24 601
2057.67 598
2058.10 547
2058.53 582
2058.95 613
2059.38 623
2059.81 590
2060.24 539
2060.67 601
2061.09 550
2061.52 573
2061.95 594
2062.38 580
2062.81 597
2063.24 599
2063.66 601
2064.09 648
2064.52 699
2064.95 709
2065.38 753
2065.81 800
2066.24 769
2066.66 767
2067.09 800
2067.52 755
2067.95 694
2068.38 707
2068.81 614
2069.24 678
2069.67 608
2070.10 483
2070.52 555
2070.95 556
2071.38 535
2071.81 569
2072.24 560
2072.67 571
2073.10 539
2073.53 519
2073.96 547
2074.39 559
2074.82 566
2075.25 575
2075.68 600
2076.11 525
2076.54 544
2076.97 572
2077.40 541
2077.83 525
2078.26 556
2078.69 555
2079.12 591
2079.55 522
2079.98 541
2080.41 588
2080.84 562
2081.27 569
2081.70 538
2082.13 538
2082.56 579
2082.99 551
2083.42 545
2083.85 548
2084.28 509
2084.71 505
2085.14 489
2085.57 554
2086.00 577
2086.43 531
2086.86 518
2087.29 529
2087.73 580
2088.16 606
2088.59 532
2089.02 535
2089.45 563
2089.88 542
2090.31 521
2090.74 540
2091.17 568
2091.61 553
2092.04 529
2092.47 558
2092.90 552
2093.33 551
2093.76 553
2094.19 505
2094.63 509
2095.06 505
2095.49 530
2095.92 506
2096.35 480
2096.78 499
2097.22 489
2097.65 511
2098.08 563
2098.51 559
2098.94 533
2099.38 503
2099.81 469
2100.24 500
2100.67 499
2101.11 545
2101.54 546
2101.97 516
2102.40 551
2102.83 487
2103.27 494
2103.70 471
2104.13 521
2104.56 495
2105.00 501
2105.43 519
2105.86 518
2106.30 496
2106.73 521
2107.16 593
2107.59 518
2108.03 535
2108.46 580
2108.89 561
2109.33 547
2109.76 560
2110.19 549
2110.63 496
2111.06 512
2111.49 535
2111.93 552
2112.36 551
2112.79 560
2113.23 532
2113.66 511
2114.09 488
2114.53 530
2114.96 518
2115.40 518
2115.83 515
2116.26 520
2116.70 526
2117.13 558
2117.56 529
2118.00 494
2118.43 480
2118.87 498
2119.30 517
2119.73 561
2120.17 531
2120.60 510
2121.04 539
2121.47 554
2121.91 512
2122.34 560
2122.78 573
2123.21 513
2123.64 567
2124.08 596
2124.51 574
2124.95 592
2125.38 555
2125.82 545
2126.25 522
2126.69 531
2127.12 570
2127.56 577
2127.99 577
2128.43 547
2128.86 539
2129.30 611
2129.73 563
2130.17 569
2130.60 594
2131.04 575
2131.47 615
2131.91 587
2132.35 599
2132.78 600
2133.22 559
2133.65 578
2134.09 570
2134.52 571
2134.96 498
2135.40 510
2135.83 573
2136.27 541
2136.70 550
2137.14 566
2137.57 560
2138.01 512
2138.45 557
2138.88 565
2139.32 573
2139.76 587
2140.19 562
2140.63 502
2141.06 498
2141.50 526
2141.94 522
2142.37 523
2142.81 518
2143.25 488
2143.68 484
2144.12 488
2144.56 538
2144.99 560
2145.43 513
2145.87 537
2146.30 532
2146.74 547
2147.18 539
2147.62 585
2148.05 589
2148.49 565
2148.93 613
2149.36 599
2149.80 682
2150.24 630
2150.68 620
2151.11 620
2151.55 580
2151.99 594
2152.43 614
2152.86 646
2153.30 625
2153.74 617
2154.18 597
2154.61 581
2155.05 552
2155.49 565
2155.93 531
2156.37 555
2156.80 572
2157.24 540
2157.68 526
2158.12 593
2158.56 533
2158.99 529
2159.43 565
2159.87 537
2160.31 574
2160.75 563
2161.19 556
2161.62 610
2162.06 589
2162.50 587
2162.94 591
2163.38 666
2163.82 601
2164.26 650
2164.69 653
2165.13 726
2165.57 674
2166.01 685
2166.45 708
2166.89 637
2167.33 625
2167.77 634
2168.21 659
2168.65 640
2169.08 686
2169.52 703
2169.96 605
2170.40 608
2170.84 621
2171.28 630
2171.72 604
2172.16 589
2172.60 609
2173.04 664
2173.48 633
2173.92 603
2174.36 629
2174.80 620
2175.24 681
2175.68 688
2176.12 694
2176.56 702
2177.00 706
2177.44 669
2177.88 698
2178.32 669
2178.76 637
2179.20 685
2179.64 700
2180.08 675
2180.52 671
2180.96 650
2181.40 620
2181.84 593
2182.28 614
2182.72 577
2183.16 591
2183.60 588
2184.04 657
2184.48 530
2184.93 529
2185.37 581
2185.81 573
2186.25 599
2186.69 574
2187.13 592
2187.57 594
2188.01 647
2188.45 606
2188.89 561
2189.34 583
2189.78 628
2190.22 643
2190.66 628
2191.10 638
2191.54 665
2191.98 627
2192.43 630
2192.87 658
2193.31 670
2193.75 724
2194.19 713
2194.63 730
2195.08 714
2195.52 704
2195.96 698
2196.40 689
2196.84 679
2197.29 649
2197.73 627
2198.17 651
2198.61 591
2199.06 592
2199.50 626
2199.94 590
2200.38 566
2200.82 577
2201.27 590
2201.71 590
2202.15 561
2202.59 603
2203.04 627
2203.48 601
2203.92 627
2204.37 621
2204.81 624
2205.25 661
2205.69 620
2206.14 648
2206.58 657
2207.02 615
2207.47 594
2207.91 667
2208.35 643
2208.80 650
2209.24 673
2209.68 649
2210.13 647
2210.57 636
2211.01 685
2211.46 704
2211.90 693
2212.34 672
2212.79 616
2213.23 649
2213.67 619
2214.12 646
2214.56 655
2215.01 634
2215.45 627
2215.89 584
2216.34 654
2216.78 644
2217.23 662
2217.67 615
2218.11 552
2218.56 584
2219.00 604
2219.45 632
2219.89 583
2220.34 567
2220.78 602
2221.22 643
2221.67 669
2222.11 622
2222.56 622
2223.00 619
2223.45 621
2223.89 599
2224.34 628
2224.78 658
2225.23 651
2225.67 655
2226.12 631
2226.56 626
2227.01 759
2227.45 717
2227.90 663
2228.34 665
2228.79 662
2229.23 663
2229.68 686
2230.12 712
2230.57 744
2231.01 754
2231.46 736
2231.90 783
2232.35 764
2232.80 803
2233.24 764
2233.69 824
2234.13 708
2234.58 751
2235.02 730
2235.47 708
2235.92 732
2236.36 743
2236.81 663
2237.25 604
2237.70 644
2238.15 687
2238.59 664
2239.04 576
2239.49 602
2239.93 607
2240.38 613
2240.82 632
2241.27 631
2241.72 582
2242.16 595
2242.61 586
2243.06 569
2243.50 544
2243.95 599
2244.40 634
2244.84 594
2245.29 566
2245.74 586
2246.19 541
2246.63 576
2247.08 549
2247.53 549
2247.97 615
2248.42 575
2248.87 547
2249.32 572
2249.76 607
2250.21 592
2250.66 554
2251.10 573
2251.55 558
2252.00 597
2252.45 593
2252.89 601
2253.34 644
2253.79 602
2254.24 604
2254.69 577
2255.13 533
2255.58 545
2256.03 563
2256.48 517
2256.93 524
2257.37 524
2257.82 555
2258.27 560
2258.72 524
2259.17 507
2259.61 530
2260.06 571
2260.51 578
2260.96 588
2261.41 609
2261.86 555
2262.31 584
2262.75 589
2263.20 595
2263.65 598
2264.10 633
2264.55 611
2265.00 616
2265.45 583
2265.90 591
2266.34 597
2266.79 612
2267.24 593
2267.69 581
2268.14 663
2268.59 651
2269.04 630
2269.49 645
2269.94 647
2270.39 655
2270.84 647
2271.29 709
2271.74 696
2272.18 699
2272.63 724
2273.08 675
2273.53 669
2273.98 703
2274.43 715
2274.88 733
2275.33 772
2275.78 820
2276.23 808
2276.68 807
2277.13 811
2277.58 781
2278.03 758
2278.48 751
2278.93 749
2279.38 726
2279.83 684
2280.28 682
2280.73 649
2281.19 684
2281.64 621
2282.09 591
2282.54 603
2282.99 579
2283.44 561
2283.89 586
2284.34 609
2284.79 595
2285.24 558
2285.69 567
2286.14 598
2286.59 544
2287.04 599
2287.50 646
2287.95 655
2288.40 643
2288.85 658
2289.30 715
2289.75 726
2290.20 815
2290.65 855
2291.11 849
2291.56 878
2292.01 818
2292.46 827
2292.91 861
2293.36 842
2293.82 836
2294.27 863
2294.72 842
2295.17 825
2295.62 774
2296.07 742
2296.53 704
2296.98 679
2297.43 623
2297.88 696
2298.33 676
2298.79 657
2299.24 654
2299.69 613
2300.14 616
2300.60 588
2301.05 571
2301.50 562
2301.95 574
2302.41 574
2302.86 550
2303.31 538
2303.76 571
2304.22 587
2304.67 576
2305.12 564
2305.57 588
2306.03 571
2306.48 585
2306.93 552
2307.39 590
2307.84 623
2308.29 603
2308.75 603
2309.20 597
2309.65 624
2310.11 715
2310.56 696
2311.01 670
2311.47 723
2311.92 682
2312.37 707
2312.83 705
2313.28 692
2313.73 678
2314.19 674
2314.64 649
2315.09 708
2315.55 672
2316.00 667
2316.46 657
2316.91 651
2317.36 686
2317.82 697
2318.27 653
2318.73 644
2319.18 625
2319.63 678
2320.09 709
2320.54 642
2321.00 655
2321.45 688
2321.91 699
2322.36 648
2322.82 628
2323.27 664
2323.72 778
2324.18 810
2324.63 838
2325.09 854
2325.54 869
2326.00 864
2326.45 889
2326.91 798
2327.36 838
2327.82 856
2328.27 755
2328.73 707
2329.18 702
2329.64 689
2330.09 699
2330.55 661
2331.00 645
2331.46 632
2331.92 602
2332.37 582
2332.83 588
2333.28 610
2333.74 628
2334.19 649
2334.65 590
2335.10 627
2335.56 607
2336.02 601
2336.47 613
2336.93 664
2337.38 617
2337.84 580
2338.30 605
2338.75 620
2339.21 562
2339.66 589
2340.12 561
2340.58 580
2341.03 583
2341.49 600
2341.95 578
2342.40 593
2342.86 586
2343.32 556
2343.77 600
2344.23 618
2344.68 674
2345.14 620
2345.60 611
2346.06 581
2346.51 667
2346.97 624
2347.43 612
2347.88 615
2348.34 622
2348.80 639
2349.25 670
2349.71 617
2350.17 655
2350.63 631
2351.08 614
2351.54 620
2352.00 667
2352.46 600
2352.91 581
2353.37 543
2353.83 573
2354.29 576
2354.74 557
2355.20 518
2355.66 572
2356.12 581
2356.57 591
2357.03 595
2357.49 571
2357.95 589
2358.41 578
2358.86 606
2359.32 672
2359.78 651
2360.24 607
2360.70 596
2361.15 655
2361.61 628
2362.07 637
2362.53 666
2362.99 687
2363.45 645
2363.91 638
2364.36 567
2364.82 607
2365.28 643
2365.74 658
2366.20 663
2366.66 649
2367.12 632
2367.57 661
2368.03 673
2368.49 617
2368.95 611
2369.41 632
2369.87 633
2370.33 619
2370.79 537
2371.25 568
2371.71 554
2372.17 574
2372.63 654
2373.09 658
2373.54 571
2374.00 650
2374.46 655
2374.92 651
2375.38 694
2375.84 707
2376.30 710
2376.76 685
2377.22 658
2377.68 656
2378.14 610
2378.60 613
2379.06 652
2379.52 611
2379.98 632
2380.44 590
2380.90 593
2381.36 623
2381.82 624
2382.28 590
2382.74 632
2383.20 629
2383.66 602
2384.12 601
2384.59 609
2385.05 648
2385.51 618
2385.97 597
2386.43 661
2386.89 631
2387.35 574
2387.81 563
2388.27 586
2388.73 586
2389.19 569
2389.65 605
2390.12 661
2390.58 652
2391.04 637
2391.50 702
2391.96 630
2392.42 638
2392.88 675
2393.34 616
2393.81 634
2394.27 641
2394.73 631
2395.19 651
2395.65 609
2396.11 567
2396.57 583
2397.04 589
2397.50 617
2397.96 613
2398.42 617
2398.88 649
2399.35 607
2399.81 619
2400.27 610
2400.73 632
2401.19 621
2401.66 567
2402.12 529
2402.58 603
2403.04 584
2403.51 649
2403.97 552
2404.43 586
2404.89 583
2405.36 543
2405.82 573
2406.28 558
2406.74 566
2407.21 579
2407.67 604
2408.13 570
2408.59 559
2409.06 607
2409.52 598
2409.98 589
2410.45 553
2410.91 553
2411.37 568
2411.84 571
2412.30 544
2412.76 572
2413.23 602
2413.69 561
2414.15 521
2414.62 579
2415.08 603
2415.54 644
2416.01 625
2416.47 602
2416.93 632
2417.40 654
2417.86 661
2418.32 593
2418.79 587
2419.25 636
2419.72 617
2420.18 587
2420.64 548
2421.11 605
2421.57 621
2422.04 577
2422.50 599
2422.96 563
2423.43 629
2423.89 587
2424.36 594
2424.82 572
2425.29 584
2425.75 595
2426.22 592
2426.68 572
2427.15 594
2427.61 561
2428.07 576
2428.54 563
2429.00 597
2429.47 590
2429.93 535
2430.40 540
2430.86 572
2431.33 615
2431.79 552
2432.26 591
2432.72 548
2433.19 564
2433.65 546
2434.12 598
2434.59 592
2435.05 636
2435.52 607
2435.98 590
2436.45 605
2436.91 623
2437.38 566
2437.84 592
2438.31 659
2438.78 598
2439.24 585
2439.71 592
2440.17 634
2440.64 618
2441.10 584
2441.57 598
2442.04 636
2442.50 602
2442.97 616
2443.44 613
2443.90 630
2444.37 610
2444.83 601
2445.30 611
2445.77 534
2446.23 550
2446.70 551
2447.17 581
2447.63 539
2448.10 598
2448.57 584
2449.03 582
2449.50 560
2449.97 561
2450.43 529
2450.90 587
2451.37 582
2451.83 597
2452.30 630
2452.77 611
2453.24 629
2453.70 538
2454.17 573
2454.64 601
2455.10 560
2455.57 560
2456.04 590
2456.51 592
2456.97 600
2457.44 583
2457.91 551
2458.38 579
2458.84 575
2459.31 525
2459.78 541
2460.25 587
2460.72 563
2461.18 587
2461.65 570
2462.12 558
2462.59 578
2463.06 585
2463.52 578
2463.99 589
2464.46 598
2464.93 574
2465.40 576
2465.86 557
2466.33 600
2466.80 579
2467.27 558
2467.74 557
2468.21 552
2468.68 533
2469.14 589
2469.61 571
2470.08 591
2470.55 555
2471.02 542
2471.49 522
2471.96 562
2472.43 543
2472.90 523
2473.36 515
2473.83 578
2474.30 579
2474.77 560
2475.24 617
2475.71 589
2476.18 632
2476.65 616
2477.12 584
2477.59 573
2478.06 600
2478.53 571
2479.00 584
2479.47 580
2479.94 519
2480.41 581
2480.87 608
2481.34 652
2481.81 559
2482.28 553
2482.75 519
2483.22 518
2483.69 527
2484.16 528
2484.63 570
2485.10 540
2485.57 596
2486.05 626
2486.52 562
2486.99 588
2487.46 605
2487.93 653
2488.40 670
2488.87 672
2489.34 702
2489.81 618
2490.28 660
2490.75 645
2491.22 637
2491.69 681
2492.16 679
2492.63 595
2493.10 654
2493.58 632
2494.05 657
2494.52 640
2494.99 599
2495.46 602
2495.93 620
2496.40 611
2496.87 665
2497.34 612
2497.82 603
2498.29 626
2498.76 629
2499.23 596
2499.70 576
2500.17 588
2500.64 555
2501.12 585
2501.59 586
2502.06 560
2502.53 605
2503.00 599
2503.48 530
2503.95 488
2504.42 567
2504.89 573
2505.36 615
2505.84 604
2506.31 652
2506.78 627
2507.25 604
2507.72 625
2508.20 632
2508.67 615
2509.14 645
2509.61 639
2510.09 613
2510.56 700
2511.03 745
2511.50 770
2511.98 813
2512.45 819
2512.92 790
2513.40 841
2513.87 813
2514.34 801
2514.81 745
2515.29 758
2515.76 739
2516.23 712
2516.71 710
2517.18 699
2517.65 691
2518.13 649
2518.60 685
2519.07 607
2519.55 616
2520.02 641
2520.49 722
2520.97 695
2521.44 657
2521.91 671
2522.39 630
2522.86 682
2523.34 626
2523.81 621
2524.28 629
2524.76 644
2525.23 618
2525.70 597
2526.18 647
2526.65 667
2527.13 683
2527.60 681
2528.08 675
2528.55 672
2529.02 663
2529.50 684
2529.97 691
2530.45 711
2530.92 671
2531.40 678
2531.87 654
2532.34 622
2532.82 622
2533.29 630
2533.77 627
2534.24 601
2534.72 673
2535.19 672
2535.67 663
2536.14 614
2536.62 692
2537.09 659
2537.57 666
2538.04 642
2538.52 624
2538.99 669
2539.47 647
2539.94 691
2540.42 625
2540.90 647
2541.37 658
2541.85 666
2542.32 628
2542.80 654
2543.27 641
2543.75 648
2544.22 658
2544.70 649
2545.18 628
2545.65 689
2546.13 684
2546.60 696
2547.08 719
2547.56 778
2548.03 751
2548.51 751
2548.98 818
2549.46 813
2549.94 796
2550.41 765
2550.89 774
2551.37 790
2551.84 747
2552.32 739
2552.80 745
2553.27 741
2553.75 705
2554.23 747
2554.70 724
2555.18 684
2555.66 698
2556.13 654
2556.61 633
2557.09 644
2557.56 657
2558.04 704
2558.52 702
2558.99 637
2559.47 700
2559.95 695
2560.43 621
2560.90 616
2561.38 661
2561.86 642
2562.33 608
2562.81 601
2563.29 585
2563.77 649
2564.25 634
2564.72 578
2565.20 579
2565.68 571
2566.16 588
2566.63 616
2567.11 574
2567.59 568
2568.07 614
2568.55 570
2569.02 623
2569.50 582
2569.98 552
2570.46 581
2570.94 551
2571.41 527
2571.89 564
2572.37 596
2572.85 575
2573.33 596
2573.81 628
2574.28 624
2574.76 597
2575.24 609
2575.72 605
2576.20 628
2576.68 581
2577.16 635
2577.64 619
2578.11 574
2578.59 588
2579.07 597
2579.55 571
2580.03 602
2580.51 588
2580.99 615
2581.47 583
2581.95 603
2582.43 593
2582.91 610
2583.39 576
2583.86 570
2584.34 569
2584.82 629
2585.30 569
2585.78 587
2586.26 605
2586.74 624
2587.22 636
2587.70 608
2588.18 616
2588.66 628
2589.14 598
2589.62 621
2590.10 631
2590.58 602
2591.06 618
2591.54 600
2592.02 586
2592.50 581
2592.98 570
2593.46 605
2593.94 555
2594.42 604
2594.90 581
2595.38 616
2595.86 595
2596.35 575
2596.83 542
2597.31 602
2597.79 625
2598.27 633
2598.75 586
2599.23 585
2599.71 557
2600.19 527
2600.67 560
2601.15 557
2601.63 614
2602.12 597
2602.60 574
2603.08 646
2603.56 594
2604.04 625
2604.52 625
2605.00 653
2605.48 645
2605.97 621
2606.45 652
2606.93 622
2607.41 658
2607.89 684
2608.37 670
2608.86 609
2609.34 619
2609.82 601
2610.30 611
2610.78 580
2611.26 554
2611.75 572
2612.23 566
2612.71 575
2613.19 577
2613.68 550
2614.16 538
2614.64 605
2615.12 559
2615.60 576
2616.09 575
2616.57 571
2617.05 559
2617.53 628
2618.02 609
2618.50 650
2618.98 641
2619.46 624
2619.95 633
2620.43 680
2620.91 592
2621.40 611
2621.88 600
2622.36 549
2622.85 543
2623.33 603
2623.81 618
2624.29 580
2624.78 587
2625.26 623
2625.74 593
2626.23 601
2626.71 608
2627.19 597
2627.68 658
2628.16 626
2628.64 643
2629.13 609
2629.61 673
2630.10 668
2630.58 659
2631.06 657
2631.55 695
2632.03 753
2632.51 725
2633.00 739
2633.48 745
2633.97 727
2634.45 731
2634.94 729
2635.42 726
2635.90 702
2636.39 659
2636.87 642
2637.36 587
2637.84 608
2638.33 652
2638.81 686
2639.29 646
2639.78 634
2640.26 665
2640.75 599
2641.23 616
2641.72 602
2642.20 596
2642.69 562
2643.17 578
2643.66 603
2644.14 676
2644.63 599
2645.11 603
2645.60 602
2646.08 540
2646.57 616
2647.05 599
2647.54 682
2648.02 619
2648.51 638
2648.99 650
2649.48 613
2649.97 654
2650.45 622
2650.94 608
2651.42 654
2651.91 563
2652.39 560
2652.88 613
2653.37 605
2653.85 644
2654.34 689
2654.82 681
2655.31 623
2655.80 685
2656.28 681
2656.77 666
2657.25 683
2657.74 690
2658.23 658
2658.71 646
2659.20 620
2659.69 580
2660.17 573
2660.66 615
2661.14 580
2661.63 569
2662.12 634
2662.60 638
2663.09 583
2663.58 607
2664.06 648
2664.55 621
2665.04 643
2665.53 636
2666.01 623
2666.50 615
2666.99 582
2667.47 617
2667.96 626
2668.45 635
2668.94 627
2669.42 605
2669.91 578
2670.40 642
2670.88 654
2671.37 674
2671.86 641
2672.35 651
2672.83 718
2673.32 758
2673.81 815
2674.30 823
2674.79 829
2675.27 801
2675.76 779
2676.25 797
2676.74 771
2677.23 807
2677.71 791
2678.20 772
2678.69 722
2679.18 729
2679.67 679
2680.15 670
2680.64 652
2681.13 643
2681.62 618
2682.11 582
2682.60 634
2683.08 622
2683.57 574
2684.06 589
2684.55 575
2685.04 594
2685.53 604
2686.02 611
2686.51 573
2686.99 564
2687.48 590
2687.97 632
2688.46 541
2688.95 574
2689.44 667
2689.93 643
2690.42 635
2690.91 625
2691.40 628
2691.89 706
2692.38 667
2692.87 648
2693.35 669
2693.84 682
2694.33 693
2694.82 700
2695.31 693
2695.80 637
2696.29 669
2696.78 672
2697.27 619
2697.76 669
2698.25 637
2698.74 629
2699.23 661
2699.72 679
2700.21 687
2700.70 633
2701.19 601
2701.68 654
2702.17 670
2702.66 615
2703.15 620
2703.64 664
2704.13 691
2704.62 667
2705.12 669
2705.61 674
2706.10 645
2706.59 678
2707.08 641
2707.57 695
2708.06 607
2708.55 604
2709.04 650
2709.53 600
2710.02 617
2710.51 639
2711.01 655
2711.50 625
2711.99 602
2712.48 635
2712.97 644
2713.46 578
2713.95 545
2714.44 594
2714.94 603
2715.43 685
2715.92 634
2716.41 640
2716.90 558
2717.39 572
2717.89 550
2718.38 607
2718.87 647
2719.36 577
2719.85 624
2720.34 572
2720.84 622
2721.33 621
2721.82 689
2722.31 707
2722.80 714
2723.30 699
2723.79 716
2724.28 682
2724.77 641
2725.27 655
2725.76 639
2726.25 666
2726.74 665
2727.24 673
2727.73 625
2728.22 638
2728.71 596
2729.21 608
2729.70 645
2730.19 740
2730.69 692
2731.18 641
2731.67 648
2732.16 649
2732.66 667
2733.15 655
2733.64 688
2734.14 688
2734.63 675
2735.12 718
2735.62 690
2736.11 666
2736.60 683
2737.10 706
2737.59 721
2738.08 705
2738.58 708
2739.07 668
2739.56 689
2740.06 620
2740.55 654
2741.05 629
2741.54 652
2742.03 675
2742.53 624
2743.02 607
2743.52 588
2744.01 614
2744.50 636
2745.00 655
2745.49 706
2745.99 736
2746.48 740
2746.97 654
2747.47 653
2747.96 746
2748.46 672
2748.95 727
2749.45 696
2749.94 725
2750.44 655
2750.93 675
2751.43 657
2751.92 642
2752.42 619
2752.91 567
2753.41 587
2753.90 645
2754.40 671
2754.89 615
2755.39 662
2755.88 672
2756.38 671
2756.87 665
2757.37 668
2757.86 677
2758.36 684
2758.85 661
2759.35 659
2759.84 699
2760.34 728
2760.83 742
2761.33 742
2761.83 753
2762.32 756
2762.82 712
2763.31 692
2763.81 707
2764.30 690
2764.80 738
2765.30 703
2765.79 688
2766.29 670
2766.78 732
2767.28 692
2767.78 661
2768.27 637
2768.77 631
2769.27 631
2769.76 622
2770.26 647
2770.76 611
2771.25 672
2771.75 667
2772.24 629
2772.74 654
2773.24 674
2773.73 714
2774.23 699
2774.73 679
2775.23 724
2775.72 767
2776.22 780
2776.72 818
2777.21 816
2777.71 781
2778.21 723
2778.70 692
2779.20 719
2779.70 744
2780.20 637
2780.69 642
2781.19 668
2781.69 679
2782.19 625
2782.68 589
2783.18 610
2783.68 647
2784.18 635
2784.67 636
2785.17 664
2785.67 596
2786.17 613
2786.67 633
2787.16 682
2787.66 640
2788.16 644
2788.66 617
2789.16 610
2789.65 617
2790.15 603
2790.65 563
2791.15 654
2791.65 609
2792.15 613
2792.64 603
2793.14 608
2793.64 619
2794.14 605
2794.64 650
2795.14 592
2795.64 604
2796.13 631
2796.63 641
2797.13 609
2797.63 665
2798.13 634
2798.63 651
2799.13 631
2799.63 658
2800.13 661
2800.62 678
2801.12 624
2801.62 569
2802.12 630
2802.62 632
2803.12 629
2803.62 616
2804.12 652
2804.62 620
2805.12 568
2805.62 577
2806.12 673
2806.62 652
2807.12 624
2807.62 656
2808.12 612
2808.62 622
2809.12 627
2809.62 650
2810.12 598
2810.62 615
2811.12 642
2811.62 677
2812.12 621
2812.62 643
2813.12 633
2813.62 658
2814.12 686
2814.62 663
2815.12 666
2815.62 612
2816.12 613
2816.62 623
2817.12 697
2817.62 708
2818.12 661
2818.62 610
2819.12 661
2819.63 607
2820.13 563
2820.63 598
2821.13 674
2821.63 634
2822.13 554
2822.63 613
2823.13 630
2823.63 595
2824.13 603
2824.64 584
2825.14 635
2825.64 612
2826.14 594
2826.64 608
2827.14 646
2827.64 615
2828.15 652
2828.65 631
2829.15 621
2829.65 597
2830.15 603
2830.65 607
2831.16 607
2831.66 604
2832.16 618
2832.66 630
2833.16 625
2833.67 591
2834.17 624
2834.67 642
2835.17 641
2835.68 691
2836.18 651
2836.68 617
2837.18 658
2837.68 673
2838.19 610
2838.69 634
2839.19 669
2839.70 635
2840.20 660
2840.70 664
2841.20 611
2841.71 632
2842.21 656
2842.71 625
2843.21 634
2843.72 686
2844.22 654
2844.72 658
2845.23 648
2845.73 653
2846.23 656
2846.74 692
2847.24 768
2847.74 745
2848.25 737
2848.75 723
2849.25 799
2849.76 735
2850.26 712
2850.76 683
2851.27 714
2851.77 675
2852.28 689
2852.78 721
2853.28 692
2853.79 636
2854.29 623
2854.79 637
2855.30 655
2855.80 638
2856.31 640
2856.81 665
2857.31 609
2857.82 645
2858.32 677
2858.83 607
2859.33 624
2859.84 622
2860.34 664
2860.85 606
2861.35 614
2861.85 631
2862.36 642
2862.86 633
2863.37 639
2863.87 639
2864.38 654
2864.88 586
2865.39 643
2865.89 632
2866.40 657
2866.90 653
2867.41 661
2867.91 667
2868.42 644
2868.92 655
2869.43 690
2869.93 662
2870.44 687
2870.94 773
2871.45 708
2871.96 705
2872.46 745
2872.97 762
2873.47 738
2873.98 749
2874.48 739
2874.99 710
2875.49 752
2876.00 729
2876.51 737
2877.01 784
2877.52 746
2878.02 675
2878.53 704
2879.04 673
2879.54 657
2880.05 687
2880.55 698
2881.06 673
2881.57 657
2882.07 625
2882.58 668
2883.09 663
2883.59 665
2884.10 689
2884.61 699
2885.11 699
2885.62 751
2886.13 803
2886.63 763
2887.14 764
2887.65 781
2888.15 760
2888.66 799
2889.17 835
2889.67 822
2890.18 839
2890.69 783
2891.20 759
2891.70 710
2892.21 773
2892.72 798
2893.22 754
2893.73 825
2894.24 758
2894.75 759
2895.25 806
2895.76 808
2896.27 819
2896.78 858
2897.29 794
2897.79 886
2898.30 834
2898.81 808
2899.32 793
2899.82 814
2900.33 702
2900.84 723
2901.35 752
2901.86 770
2902.36 751
2902.87 754
2903.38 743
2903.89 749
2904.40 773
2904.91 729
2905.41 723
2905.92 806
2906.43 788
2906.94 785
2907.45 763
2907.96 774
2908.47 717
2908.97 721
2909.48 677
2909.99 702
2910.50 700
2911.01 728
2911.52 720
2912.03 647
2912.54 665
2913.05 709
2913.55 691
2914.06 679
2914.57 692
2915.08 639
2915.59 737
2916.10 696
2916.61 674
2917.12 638
2917.63 672
2918.14 738
2918.65 755
2919.16 712
2919.67 707
2920.18 659
2920.69 686
2921.20 694
2921.71 691
2922.22 648
2922.73 639
2923.24 609
2923.75 617
2924.26 662
2924.77 658
2925.28 653
2925.79 668
2926.30 689
2926.81 632
2927.32 641
2927.83 638
2928.34 643
2928.85 668
2929.36 660
2929.87 658
2930.38 625
2930.89 629
2931.40 632
2931.91 674
2932.42 635
2932.93 593
2933.45 649
2933.96 660
2934.47 682
2934.98 642
2935.49 630
2936.00 664
2936.51 709
2937.02 704
2937.53 740
2938.04 667
2938.56 668
2939.07 776
2939.58 767
2940.09 733
2940.60 769
2941.11 791
2941.62 779
2942.14 768
2942.65 738
2943.16 775
2943.67 755
2944.18 676
2944.70 736
2945.21 683
2945.72 684
2946.23 686
2946.74 742
2947.26 758
2947.77 664
2948.28 673
2948.79 697
2949.30 688
2949.82 642
2950.33 636
2950.84 617
2951.35 614
2951.87 613
2952.38 679
2952.89 656
2953.40 636
2953.92 587
2954.43 657
2954.94 647
2955.45 644
2955.97 635
2956.48 698
2956.99 751
2957.51 705
2958.02 637
2958.53 635
2959.04 720
2959.56 703
2960.07 673
2960.58 650
2961.10 674
2961.61 655
2962.12 713
2962.64 748
2963.15 727
2963.66 704
2964.18 704
2964.69 760
2965.21 698
2965.72 708
2966.23 745
2966.75 748
2967.26 743
2967.77 690
2968.29 684
2968.80 713
2969.32 689
2969.83 712
2970.34 718
2970.86 673
2971.37 621
2971.89 640
2972.40 697
2972.91 697
2973.43 742
2973.94 761
2974.46 743
2974.97 810
2975.49 780
2976.00 738
2976.52 732
2977.03 786
2977.55 769
2978.06 744
2978.57 744
2979.09 808
2979.60 830
2980.12 798
2980.63 775
2981.15 728
2981.66 821
2982.18 800
2982.69 831
2983.21 812
2983.73 806
2984.24 860
2984.76 858
2985.27 813
2985.79 843
2986.30 840
2986.82 876
2987.33 928
2987.85 883
2988.36 932
2988.88 924
2989.40 920
2989.91 898
2990.43 873
2990.94 907
2991.46 950
2991.97 950
2992.49 928
2993.01 922
2993.52 941
2994.04 917
2994.55 965
2995.07 971
2995.59 918
2996.10 1000
2996.62 1013
2997.14 1092
2997.65 1100
2998.17 1107
2998.69 1091
2999.20 1112
2999.72 1079
3000.24 1179
3000.75 1235
3001.27 1297
3001.79 1400
3002.30 1609
3002.82 1846
3003.34 2035
3003.85 2305
3004.37 2379
3004.89 2766
3005.40 2872
3005.92 2933
3006.44 2850
3006.96 2821
3007.47 2609
3007.99 2472
3008.51 2183
3009.03 1760
3009.54 1646
3010.06 1479
3010.58 1342
3011.10 1163
3011.61 1129
3012.13 1085
3012.65 1053
3013.17 1021
3013.68 1012
3014.20 931
3014.72 919
3015.24 1001
3015.76 953
3016.27 995
3016.79 920
3017.31 899
3017.83 955
3018.35 896
3018.86 871
3019.38 928
3019.90 892
3020.42 894
3020.94 908
3021.46 953
3021.97 894
3022.49 921
3023.01 947
3023.53 978
3024.05 964
3024.57 923
3025.09 938
3025.61 924
3026.12 924
3026.64 897
3027.16 862
3027.68 902
3028.20 841
3028.72 859
3029.24 821
3029.76 774
3030.28 821
3030.80 821
3031.32 823
3031.84 836
3032.35 873
3032.87 822
3033.39 787
3033.91 803
3034.43 817
3034.95 829
3035.47 875
3035.99 827
3036.51 777
3037.03 826
3037.55 843
3038.07 831
3038.59 825
3039.11 796
3039.63 830
3040.15 737
3040.67 744
3041.19 767
3041.71 766
3042.23 782
3042.75 780
3043.27 784
3043.79 747
3044.31 788
3044.83 814
3045.35 773
3045.87 760
3046.40 762
3046.92 840
3047.44 785
3047.96 758
3048.48 823
3049.00 802
3049.52 743
3050.04 764
3050.56 784
3051.08 778
3051.60 776
3052.12 780
3052.65 792
3053.17 711
3053.69 723
3054.21 808
3054.73 809
3055.25 789
3055.77 789
3056.30 800
3056.82 880
3057.34 837
3057.86 851
3058.38 837
3058.90 806
3059.42 810
3059.95 863
3060.47 792
3060.99 811
3061.51 883
3062.03 851
3062.56 851
3063.08 837
3063.60 916
3064.12 913
3064.64 934
3065.17 907
3065.69 952
3066.21 1028
3066.73 1017
3067.26 988
3067.78 1047
3068.30 1047
3068.82 1018
3069.35 1088
3069.87 1035
3070.39 1062
3070.91 1039
3071.44 988
3071.96 964
3072.48 1000
3073.01 974
3073.53 932
3074.05 951
3074.57 968
3075.10 942
3075.62 983
3076.14 1039
3076.67 1002
3077.19 956
3077.71 1010
3078.24 1097
3078.76 1114
3079.28 1176
3079.81 1210
3080.33 1245
3080.85 1250
3081.38 1336
3081.90 1281
3082.42 1262
3082.95 1261
3083.47 1262
3084.00 1286
3084.52 1261
3085.04 1322
3085.57 1262
3086.09 1255
3086.62 1338
3087.14 1373
3087.66 1522
3088.19 1621
3088.71 1609
3089.24 1813
3089.76 1972
3090.29 1950
3090.81 2223
3091.33 2276
3091.86 2208
3092.38 2110
3092.91 2008
3093.43 1889
3093.96 1709
3094.48 1655
3095.01 1653
3095.53 1602
3096.06 1500
3096.58 1472
3097.11 1471
3097.63 1527
3098.16 1517
3098.68 1581
3099.21 1614
3099.73 1711
3100.26 1823
3100.78 2214
3101.31 2773
3101.83 3212
3102.36 3693
3102.88 4201
3103.41 4825
3103.93 4903
3104.46 4785
3104.99 4588
3105.51 4268
3106.04 3906
3106.56 3420
3107.09 3023
3107.61 2587
3108.14 2301
3108.67 1969
3109.19 1728
3109.72 1674
3110.24 1515
3110.77 1508
3111.30 1503
3111.82 1477
3112.35 1412
3112.87 1369
3113.40 1321
3113.93 1366
3114.45 1285
3114.98 1222
3115.51 1199
3116.03 1111
3116.56 1078
3117.09 1119
3117.61 1148
3118.14 1096
3118.67 1092
3119.19 1080
3119.72 1090
3120.25 1150
3120.77 1098
3121.30 1056
3121.83 1110
3122.35 1201
3122.88 1221
3123.41 1263
3123.94 1172
3124.46 1099
3124.99 1035
3125.52 1064
3126.05 1060
3126.57 1070
3127.10 1007
3127.63 1001
3128.16 932
3128.68 987
3129.21 967
3129.74 927
3130.27 942
3130.79 913
3131.32 881
3131.85 948
3132.38 990
3132.91 943
3133.43 939
3133.96 873
3134.49 866
3135.02 898
3135.55 861
3136.07 837
3136.60 873
3137.13 826
3137.66 822
3138.19 835
3138.72 853
3139.24 806
3139.77 854
3140.30 837
3140.83 863
3141.36 831
3141.89 773
3142.42 799
3142.95 817
3143.47 837
3144.00 814
3144.53 840
3145.06 851
3145.59 809
3146.12 853
3146.65 899
3147.18 830
3147.71 815
3148.24 894
3148.76 956
3149.29 917
3149.82 863
3150.35 988
3150.88 993
3151.41 934
3151.94 923
3152.47 908
3153.00 914
3153.53 875
3154.06 929
3154.59 921
3155.12 912
3155.65 862
3156.18 886
3156.71 895
3157.24 929
3157.77 978
3158.30 995
3158.83 969
3159.36 965
3159.89 963
3160.42 922
3160.95 923
3161.48 906
3162.01 881
3162.54 939
3163.07 930
3163.60 914
3164.13 851
3164.66 866
3165.20 870
3165.73 861
3166.26 849
3166.79 818
3167.32 790
3167.85 769
3168.38 782
3168.91 811
3169.44 793
3169.97 789
3170.50 783
3171.04 784
3171.57 803
3172.10 848
3172.63 826
3173.16 912
3173.69 974
3174.22 980
3174.75 1038
3175.29 1013
3175.82 1018
3176.35 1045
3176.88 965
3177.41 970
3177.94 973
3178.48 877
3179.01 845
3179.54 840
3180.07 798
3180.60 794
3181.14 787
3181.67 768
3182.20 835
3182.73 845
3183.26 830
3183.80 749
3184.33 725
3184.86 718
3185.39 747
3185.93 759
3186.46 735
3186.99 712
3187.52 720
3188.06 784
3188.59 732
3189.12 862
3189.65 867
3190.19 889
3190.72 797
3191.25 845
3191.79 860
3192.32 822
3192.85 830
3193.38 816
3193.92 825
3194.45 818
3194.98 808
3195.52 826
3196.05 823
3196.58 789
3197.12 833
3197.65 820
3198.18 821
3198.72 798
3199.25 794
3199.78 845
3200.32 909
3200.85 860
3201.39 852
3201.92 841
3202.45 830
3202.99 923
3203.52 873
3204.05 846
3204.59 889
3205.12 900
3205.66 937
3206.19 905
3206.72 929
3207.26 950
3207.79 1029
3208.33 1087
3208.86 1131
3209.40 1198
3209.93 1263
3210.47 1269
3211.00 1284
3211.53 1282
3212.07 1396
3212.60 1301
3213.14 1310
3213.67 1201
3214.21 1163
3214.74 1108
3215.28 1027
3215.81 1008
3216.35 862
3216.88 930
3217.42 830
3217.95 863
3218.49 851
3219.02 843
3219.56 800
3220.09 779
3220.63 802
3221.16 864
3221.70 825
3222.23 892
3222.77 935
3223.31 933
3223.84 951
3224.38 1024
3224.91 1093
3225.45 1086
3225.98 1032
3226.52 1054
3227.06 1087
3227.59 991
3228.13 1047
3228.66 988
3229.20 977
3229.74 996
3230.27 982
3230.81 951
3231.34 980
3231.88 1025
3232.42 966
3232.95 961
3233.49 961
3234.03 977
3234.56 1029
3235.10 1029
3235.64 1015
3236.17 1006
3236.71 1171
3237.25 1170
3237.78 1115
3238.32 1063
3238.86 1052
3239.39 1095
3239.93 1136
3240.47 1148
3241.00 1151
3241.54 1089
3242.08 1076
3242.61 1087
3243.15 1138
3243.69 1136
3244.23 1159
3244.76 1193
3245.30 1240
3245.84 1190
3246.38 1201
3246.91 1237
3247.45 1273
3247.99 1235
3248.53 1281
3249.06 1334
3249.60 1427
3250.14 1507
3250.68 1848
3251.21 2153
3251.75 2350
3252.29 2633
3252.83 2887
3253.37 3071
3253.90 3165
3254.44 3225
3254.98 3159
3255.52 2951
3256.06 2737
3256.60 2523
3257.13 2329
3257.67 2111
3258.21 1843
3258.75 1751
3259.29 1685
3259.83 1631
3260.36 1540
3260.90 1639
3261.44 1705
3261.98 1778
3262.52 1866
3263.06 1883
3263.60 1862
3264.14 1898
3264.68 1983
3265.21 2064
3265.75 1964
3266.29 2026
3266.83 2049
3267.37 2049
3267.91 2067
3268.45 1976
3268.99 1878
3269.53 1771
3270.07 1696
3270.61 1604
3271.15 1512
3271.69 1431
3272.23 1366
3272.76 1362
3273.30 1342
3273.84 1359
3274.38 1291
3274.92 1283
3275.46 1337
3276.00 1260
3276.54 1269
3277.08 1265
3277.62 1235
3278.16 1208
3278.70 1265
3279.24 1217
3279.78 1254
3280.32 1284
3280.86 1369
3281.41 1326
3281.95 1167
3282.49 1279
3283.03 1214
3283.57 1224
3284.11 1290
3284.65 1278
3285.19 1238
3285.73 1336
3286.27 1343
3286.81 1348
3287.35 1349
3287.89 1365
3288.43 1362
3288.97 1330
3289.52 1379
3290.06 1405
3290.60 1474
3291.14 1396
3291.68 1528
3292.22 1631
3292.76 1726
3293.30 1758
3293.85 1893
3294.39 1987
3294.93 2123
3295.47 2268
3296.01 2321
3296.55 2453
3297.09 2479
3297.64 2394
3298.18 2324
3298.72 2114
3299.26 2071
3299.80 1942
3300.34 1774
3300.89 1706
3301.43 1626
3301.97 1648
3302.51 1635
3303.06 1625
3303.60 1467
3304.14 1408
3304.68 1415
3305.22 1418
3305.77 1507
3306.31 1488
3306.85 1432
3307.39 1489
3307.94 1483
3308.48 1460
3309.02 1496
3309.56 1536
3310.11 1643
3310.65 1535
3311.19 1607
3311.74 1572
3312.28 1607
3312.82 1612
3313.36 1573
3313.91 1582
3314.45 1638
3314.99 1756
3315.54 1809
3316.08 1812
3316.62 1913
3317.17 1976
3317.71 2225
3318.25 2284
3318.80 2307
3319.34 2455
3319.88 2578
3320.43 2539
3320.97 2564
3321.51 2598
3322.06 2467
3322.60 2364
3323.14 2176
3323.69 2074
3324.23 2013
3324.78 1937
3325.32 1940
3325.86 1937
3326.41 1839
3326.95 1806
3327.50 1771
3328.04 1734
3328.59 1838
3329.13 1843
3329.67 1813
3330.22 1857
3330.76 2026
3331.31 2289
3331.85 2783
3332.40 3417
3332.94 4355
3333.49 5354
3334.03 6748
3334.57 7932
3335.12 9116
3335.66 10128
3336.21 10985
3336.75 11270
3337.30 11162
3337.84 10804
3338.39 9895
3338.93 8807
3339.48 7761
3340.02 6714
3340.57 5733
3341.11 4762
3341.66 3864
3342.20 3242
3342.75 2683
3343.30 2306
3343.84 2051
3344.39 1793
3344.93 1674
3345.48 1629
3346.02 1562
3346.57 1490
3347.11 1479
3347.66 1469
3348.21 1459
3348.75 1437
3349.30 1432
3349.84 1485
3350.39 1385
3350.94 1434
3351.48 1444
3352.03 1505
3352.57 1465
3353.12 1366
3353.67 1325
3354.21 1346
3354.76 1312
3355.31 1342
3355.85 1311
3356.40 1326
3356.95 1297
3357.49 1255
3358.04 1237
3358.59 1340
3359.13 1343
3359.68 1304
3360.23 1239
3360.77 1270
3361.32 1261
3361.87 1227
3362.41 1286
3362.96 1323
3363.51 1329
3364.05 1349
3364.60 1290
3365.15 1289
3365.70 1276
3366.24 1267
3366.79 1287
3367.34 1315
3367.89 1288
3368.43 1317
3368.98 1238
3369.53 1205
3370.08 1276
3370.62 1297
3371.17 1385
3371.72 1452
3372.27 1543
3372.81 1550
3373.36 1637
3373.91 1746
3374.46 1748
3375.01 1751
3375.55 1732
3376.10 1669
3376.65 1563
3377.20 1462
3377.75 1396
3378.30 1328
3378.84 1311
3379.39 1244
3379.94 1178
3380.49 1180
3381.04 1147
3381.59 1162
3382.13 1139
3382.68 1050
3383.23 1105
3383.78 1076
3384.33 1094
3384.88 1046
3385.43 1082
3385.98 1060
3386.52 1047
3387.07 1047
3387.62 1004
3388.17 998
3388.72 1044
3389.27 1000
3389.82 1001
3390.37 991
3390.92 980
3391.47 999
3392.02 1021
3392.57 1001
3393.12 926
3393.66 918
3394.21 945
3394.76 1006
3395.31 959
3395.86 985
3396.41 979
3396.96 1013
3397.51 1033
3398.06 1024
3398.61 1036
3399.16 1014
3399.71 1009
3400.26 1059
3400.81 1023
3401.36 944
3401.91 1011
3402.46 921
3403.01 915
3403.56 850
3404.11 924
3404.66 918
3405.21 898
3405.77 912
3406.32 866
3406.87 913
3407.42 912
3407.97 1024
3408.52 945
3409.07 1016
3409.62 985
3410.17 1009
3410.72 1001
3411.27 1068
3411.82 1071
3412.37 1046
3412.93 1048
3413.48 1036
3414.03 1071
3414.58 957
3415.13 1005
3415.68 1047
3416.23 1099
3416.78 1091
3417.34 1124
3417.89 1105
3418.44 1072
3418.99 1054
3419.54 1162
3420.09 1111
3420.65 1122
3421.20 993
3421.75 1029
3422.30 984
3422.85 959
3423.40 972
3423.96 978
3424.51 1050
3425.06 1083
3425.61 1063
3426.17 1060
3426.72 967
3427.27 967
3427.82 985
3428.37 938
3428.93 916
3429.48 906
3430.03 834
3430.58 832
3431.14 849
3431.69 938
3432.24 911
3432.79 925
3433.35 884
3433.90 847
3434.45 871
3435.01 901
3435.56 885
3436.11 870
3436.66 866
3437.22 910
3437.77 844
3438.32 885
3438.88 875
3439.43 857
3439.98 829
3440.54 913
3441.09 901
3441.64 872
3442.20 914
3442.75 923
3443.30 969
3443.86 907
3444.41 894
3444.96 904
3445.52 895
3446.07 888
3446.63 855
3447.18 835
3447.73 853
3448.29 868
3448.84 822
3449.40 801
3449.95 850
3450.50 841
3451.06 851
3451.61 873
3452.17 821
3452.72 785
3453.27 829
3453.83 781
3454.38 830
3454.94 870
3455.49 869
3456.05 876
3456.60 806
3457.16 836
3457.71 894
3458.27 848
3458.82 853
3459.38 872
3459.93 853
3460.49 837
3461.04 892
3461.60 870
3462.15 895
3462.71 874
3463.26 913
3463.82 923
3464.37 936
3464.93 916
3465.48 976
3466.04 1030
3466.59 986
3467.15 976
3467.70 971
3468.26 1012
3468.81 976
3469.37 1044
3469.93 1061
3470.48 1084
3471.04 1112
3471.59 1127
3472.15 1160
3472.70 1180
3473.26 1205
3473.82 1192
3474.37 1127
3474.93 1180
3475.48 1150
3476.04 1126
3476.60 1122
3477.15 1128
3477.71 1120
3478.27 1186
3478.82 1244
3479.38 1268
3479.93 1266
3480.49 1251
3481.05 1283
3481.60 1207
3482.16 1248
3482.72 1295
3483.27 1299
3483.83 1336
3484.39 1374
3484.95 1448
3485.50 1448
3486.06 1405
3486.62 1508
3487.17 1484
3487.73 1680
3488.29 1886
3488.84 1985
3489.40 2421
3489.96 2894
3490.52 3499
3491.07 4137
3491.63 4908
3492.19 5187
3492.75 5601
3493.30 5733
3493.86 5643
3494.42 5313
3494.98 4855
3495.53 4436
3496.09 3836
3496.65 3292
3497.21 2841
3497.77 2497
3498.32 2199
3498.88 2114
3499.44 1956
3500.00 1962
3500.56 1967
3501.11 2093
3501.67 2114
3502.23 2358
3502.79 2493
3503.35 2611
3503.91 2760
3504.46 2940
3505.02 3071
3505.58 3153
3506.14 3207
3506.70 3165
3507.26 3075
3507.81 2829
3508.37 2661
3508.93 2419
3509.49 2168
3510.05 1981
3510.61 1905
3511.17 1751
3511.73 1599
3512.29 1522
3512.85 1375
3513.40 1355
3513.96 1239
3514.52 1198
3515.08 1180
3515.64 1172
3516.20 1118
3516.76 1112
3517.32 1011
3517.88 1046
3518.44 1012
3519.00 1084
3519.56 1053
3520.12 1003
3520.68 1016
3521.24 1027
3521.80 1107
3522.36 1053
3522.92 1074
3523.48 1053
3524.04 1022
3524.60 1021
3525.16 1042
3525.72 1064
3526.28 1051
3526.84 989
3527.40 1032
3527.96 1075
3528.52 1059
3529.08 998
3529.64 968
3530.20 1030
3530.76 1024
3531.32 1022
3531.88 1006
3532.44 1074
3533.00 1076
3533.56 1038
3534.12 1059
3534.68 1041
3535.25 1085
3535.81 1051
3536.37 1116
3536.93 1109
3537.49 1079
3538.05 1028
3538.61 1005
3539.17 1022
3539.73 1042
3540.30 1005
3540.86 947
3541.42 983
3541.98 1008
3542.54 968
3543.10 986
3543.66 1038
3544.23 1088
3544.79 1073
3545.35 1080
3545.91 1063
3546.47 1020
3547.03 974
3547.60 984
3548.16 962
3548.72 983
3549.28 994
3549.84 970
3550.41 953
3550.97 911
3551.53 929
3552.09 884
3552.65 866
3553.22 855
3553.78 789
3554.34 809
3554.90 798
3555.47 801
3556.03 818
3556.59 862
3557.15 844
3557.72 817
3558.28 861
3558.84 931
3559.41 902
3559.97 925
3560.53 908
3561.09 884
3561.66 884
3562.22 897
3562.78 880
3563.35 996
3563.91 925
3564.47 907
3565.04 941
3565.60 879
3566.16 988
3566.73 969
3567.29 990
3567.85 965
3568.42 962
3568.98 936
3569.54 972
3570.11 904
3570.67 917
3571.23 918
3571.80 954
3572.36 964
3572.93 987
3573.49 1137
3574.05 1213
3574.62 1275
3575.18 1381
3575.75 1586
3576.31 1727
3576.87 1908
3577.44 1998
3578.00 2134
3578.57 2090
3579.13 2062
3579.70 1990
3580.26 1854
3580.82 1641
3581.39 1590
3581.95 1439
3582.52 1300
3583.08 1193
3583.65 1085
3584.21 1100
3584.78 970
3585.34 953
3585.91 913
3586.47 863
3587.04 877
3587.60 829
3588.17 850
3588.73 827
3589.30 830
3589.86 825
3590.43 818
3590.99 790
3591.56 794
3592.12 759
3592.69 829
3593.25 807
3593.82 766
3594.39 721
3594.95 781
3595.52 718
3596.08 768
3596.65 764
3597.21 787
3597.78 796
3598.35 793
3598.91 786
3599.48 787
3600.04 763
3600.61 828
3601.18 796
3601.74 725
3602.31 737
3602.87 781
3603.44 825
3604.01 752
3604.57 795
3605.14 760
3605.71 744
3606.27 740
3606.84 734
3607.41 739
3607.97 739
3608.54 668
3609.11 752
3609.67 729
3610.24 715
3610.81 730
3611.37 734
3611.94 748
3612.51 695
3613.07 731
3613.64 725
3614.21 748
3614.78 705
3615.34 764
3615.91 789
3616.48 841
3617.04 890
3617.61 869
3618.18 847
3618.75 859
3619.31 895
3619.88 937
3620.45 901
3621.02 898
3621.58 909
3622.15 915
3622.72 893
3623.29 815
3623.86 791
3624.42 773
3624.99 745
3625.56 714
3626.13 732
3626.70 707
3627.26 697
3627.83 727
3628.40 695
3628.97 675
3629.54 650
3630.11 737
3630.67 717
3631.24 687
3631.81 689
3632.38 681
3632.95 705
3633.52 728
3634.08 693
3634.65 687
3635.22 682
3635.79 732
3636.36 696
3636.93 701
3637.50 742
3638.07 740
3638.64 787
3639.20 779
3639.77 780
3640.34 817
3640.91 866
3641.48 897
3642.05 862
3642.62 896
3643.19 924
3643.76 952
3644.33 935
3644.90 928
3645.47 839
3646.04 779
3646.61 751
3647.18 803
3647.75 782
3648.32 771
3648.89 803
3649.46 804
3650.03 761
3650.60 817
3651.17 924
3651.74 919
3652.31 971
3652.88 1039
3653.45 983
3654.02 981
3654.59 908
3655.16 938
3655.73 901
3656.30 855
3656.87 885
3657.44 828
3658.01 837
3658.58 892
3659.15 826
3659.72 862
3660.29 890
3660.86 871
3661.43 882
3662.00 894
3662.58 843
3663.15 881
3663.72 928
3664.29 1026
3664.86 1022
3665.43 1027
3666.00 1089
3666.57 1104
3667.14 1213
3667.72 1175
3668.29 1181
3668.86 1126
3669.43 1027
3670.00 994
3670.57 929
3671.14 858
3671.72 845
3672.29 825
3672.86 821
3673.43 873
3674.00 833
3674.57 774
3675.15 825
3675.72 849
3676.29 821
3676.86 835
3677.43 905
3678.01 820
3678.58 845
3679.15 843
3679.72 852
3680.30 868
3680.87 776
3681.44 788
3682.01 817
3682.58 801
3683.16 792
3683.73 798
3684.30 724
3684.88 722
3685.45 721
3686.02 739
3686.59 697
3687.17 701
3687.74 762
3688.31 817
3688.88 793
3689.46 847
3690.03 877
3690.60 795
3691.18 851
3691.75 834
3692.32 830
3692.90 778
3693.47 795
3694.04 784
3694.62 834
3695.19 761
3695.76 726
3696.34 748
3696.91 761
3697.48 746
3698.06 743
3698.63 703
3699.21 677
3699.78 720
3700.35 744
3700.93 775
3701.50 708
3702.08 752
3702.65 751
3703.22 767
3703.80 737
3704.37 750
3704.95 786
3705.52 721
3706.09 732
3706.67 746
3707.24 765
3707.82 728
3708.39 739
3708.97 739
3709.54 727
3710.12 765
3710.69 797
3711.26 764
3711.84 798
3712.41 717
3712.99 725
3713.56 754
3714.14 761
3714.71 717
3715.29 711
3715.86 736
3716.44 699
3717.01 655
3717.59 705
3718.16 750
3718.74 698
3719.32 682
3719.89 710
3720.47 680
3721.04 694
3721.62 652
3722.19 653
3722.77 704
3723.34 644
3723.92 659
3724.49 711
3725.07 729
3725.65 691
3726.22 678
3726.80 602
3727.37 646
3727.95 672
3728.53 660
3729.10 637
3729.68 689
3730.25 672
3730.83 683
3731.41 751
3731.98 717
3732.56 812
3733.14 800
3733.71 782
3734.29 798
3734.87 734
3735.44 756
3736.02 818
3736.60 788
3737.17 759
3737.75 792
3738.33 774
3738.90 754
3739.48 735
3740.06 757
3740.63 676
3741.21 682
3741.79 669
3742.36 655
3742.94 663
3743.52 720
3744.10 696
3744.67 648
3745.25 634
3745.83 628
3746.40 671
3746.98 698
3747.56 624
3748.14 639
3748.71 699
3749.29 688
3749.87 662
3750.45 674
3751.03 660
3751.60 679
3752.18 681
3752.76 640
3753.34 636
3753.92 678
3754.49 647
3755.07 643
3755.65 670
3756.23 623
3756.81 656
3757.38 667
3757.96 664
3758.54 698
3759.12 688
3759.70 660
3760.28 718
3760.85 703
3761.43 736
3762.01 705
3762.59 672
3763.17 731
3763.75 711
3764.33 763
3764.91 753
3765.48 769
3766.06 714
3766.64 687
3767.22 690
3767.80 694
3768.38 763
3768.96 693
3769.54 705
3770.12 628
3770.70 680
3771.28 720
3771.85 730
3772.43 700
3773.01 746
3773.59 705
3774.17 717
3774.75 679
3775.33 670
3775.91 718
3776.49 711
3777.07 692
3777.65 683
3778.23 722
3778.81 699
3779.39 725
3779.97 757
3780.55 738
3781.13 712
3781.71 705
3782.29 687
3782.87 670
3783.45 715
3784.03 694
3784.61 685
3785.19 685
3785.77 713
3786.35 628
3786.93 696
3787.51 683
3788.10 661
3788.68 651
3789.26 761
3789.84 773
3790.42 699
3791.00 708
3791.58 661
3792.16 691
3792.74 725
3793.32 761
3793.90 752
3794.48 746
3795.07 710
3795.65 736
3796.23 753
3796.81 724
3797.39 789
3797.97 743
3798.55 704
3799.14 742
3799.72 746
3800.30 802
3800.88 775
3801.46 783
3802.04 828
3802.62 834
3803.21 816
3803.79 829
3804.37 849
3804.95 824
3805.53 843
3806.12 848
3806.70 927
3807.28 1013
3807.86 1103
3808.44 1110
3809.03 1135
3809.61 1172
3810.19 1191
3810.77 1264
3811.36 1201
3811.94 1165
3812.52 1100
3813.10 1080
3813.69 1049
3814.27 1035
3814.85 1023
3815.43 1033
3816.02 1054
3816.60 1070
3817.18 1005
3817.77 963
3818.35 905
3818.93 870
3819.51 915
3820.10 895
3820.68 874
3821.26 879
3821.85 808
3822.43 851
3823.01 849
3823.60 860
3824.18 869
3824.76 854
3825.35 856
3825.93 830
3826.51 803
3827.10 735
3827.68 706
3828.27 797
3828.85 783
3829.43 726
3830.02 696
3830.60 741
3831.18 722
3831.77 721
3832.35 752
3832.94 745
3833.52 770
3834.10 770
3834.69 732
3835.27 784
3835.86 775
3836.44 758
3837.03 704
3837.61 725
3838.19 724
3838.78 712
3839.36 702
3839.95 699
3840.53 703
3841.12 695
3841.70 736
3842.29 710
3842.87 659
3843.46 706
3844.04 699
3844.63 623
3845.21 730
3845.80 743
3846.38 747
3846.97 755
3847.55 778
3848.14 782
3848.72 802
3849.31 776
3849.89 735
3850.48 715
3851.06 779
3851.65 805
3852.23 777
3852.82 763
3853.41 757
3853.99 770
3854.58 802
3855.16 720
3855.75 701
3856.33 743
3856.92 673
3857.51 675
3858.09 669
3858.68 749
3859.26 789
3859.85 735
3860.44 769
3861.02 783
3861.61 812
3862.20 816
3862.78 847
3863.37 848
3863.95 834
3864.54 829
3865.13 823
3865.71 798
3866.30 825
3866.89 744
3867.47 730
3868.06 722
3868.65 687
3869.23 688
3869.82 686
3870.41 720
3870.99 647
3871.58 679
3872.17 712
3872.76 723
3873.34 702
3873.93 702
3874.52 731
3875.10 765
3875.69 748
3876.28 722
3876.87 705
3877.45 702
3878.04 674
3878.63 696
3879.22 689
3879.80 630
3880.39 688
3880.98 679
3881.57 705
3882.15 622
3882.74 624
3883.33 642
3883.92 610
3884.51 631
3885.09 651
3885.68 673
3886.27 656
3886.86 653
3887.45 710
3888.04 712
3888.62 755
3889.21 742
3889.80 766
3890.39 810
3890.98 798
3891.57 801
3892.15 761
3892.74 806
3893.33 798
3893.92 795
3894.51 735
3895.10 728
3895.69 689
3896.28 672
3896.86 681
3897.45 680
3898.04 694
3898.63 690
3899.22 682
3899.81 656
3900.40 697
3900.99 719
3901.58 639
3902.17 699
3902.76 708
3903.34 692
3903.93 681
3904.52 724
3905.11 730
3905.70 754
3906.29 755
3906.88 791
3907.47 821
3908.06 769
3908.65 799
3909.24 760
3909.83 744
3910.42 755
3911.01 728
3911.60 716
3912.19 701
3912.78 713
3913.37 694
3913.96 673
3914.55 728
3915.14 681
3915.73 659
3916.32 681
3916.91 692
3917.50 656
3918.09 653
3918.68 678
3919.28 697
3919.87 671
3920.46 687
3921.05 630
3921.64 647
3922.23 662
3922.82 662
3923.41 609
3924.00 594
3924.59 627
3925.18 650
3925.77 662
3926.37 625
3926.96 661
3927.55 586
3928.14 576
3928.73 617
3929.32 612
3929.91 585
3930.51 556
3931.10 552
3931.69 576
3932.28 606
3932.87 569
3933.46 547
3934.05 528
3934.65 571
3935.24 573
3935.83 566
3936.42 628
3937.01 628
3937.61 688
3938.20 674
3938.79 614
3939.38 672
3939.97 689
3940.57 706
3941.16 719
3941.75 709
3942.34 755
3942.94 744
3943.53 732
3944.12 711
3944.71 677
3945.31 687
3945.90 679
3946.49 636
3947.08 676
3947.68 674
3948.27 649
3948.86 595
3949.45 605
3950.05 614
3950.64 646
3951.23 617
3951.83 646
3952.42 643
3953.01 671
3953.61 627
3954.20 620
3954.79 648
3955.39 664
3955.98 712
3956.57 710
3957.17 726
3957.76 742
3958.35 761
3958.95 749
3959.54 737
3960.13 787
3960.73 787
3961.32 753
3961.92 811
3962.51 779
3963.10 794
3963.70 769
3964.29 752
3964.88 768
3965.48 842
3966.07 844
3966.67 910
3967.26 899
3967.86 906
3968.45 897
3969.04 976
3969.64 972
3970.23 880
3970.83 880
3971.42 881
3972.02 839
3972.61 793
3973.21 756
3973.80 786
3974.40 806
3974.99 815
3975.58 830
3976.18 826
3976.77 864
3977.37 879
3977.96 864
3978.56 917
3979.15 919
3979.75 901
3980.35 857
3980.94 813
3981.54 868
3982.13 797
3982.73 778
3983.32 801
3983.92 796
3984.51 779
3985.11 798
3985.70 746
3986.30 768
3986.90 712
3987.49 748
3988.09 738
3988.68 780
3989.28 755
3989.87 774
3990.47 776
3991.07 734
3991.66 767
3992.26 832
3992.85 834
3993.45 831
3994.05 831
3994.64 860
3995.24 863
3995.84 814
3996.43 887
3997.03 904
3997.62 861
3998.22 834
3998.82 797
3999.41 786
4000.01 798
4000.61 813
4001.20 809
4001.80 784
4002.40 803
4003.00 730
4003.59 694
4004.19 730
4004.79 773
4005.38 769
4005.98 714
4006.58 759
4007.17 754
4007.77 747
4008.37 709
4008.97 675
4009.56 678
4010.16 710
4010.76 732
4011.36 751
4011.95 741
4012.55 708
4013.15 669
4013.75 693
4014.34 649
4014.94 664
4015.54 694
4016.14 702
4016.74 685
4017.33 729
4017.93 778
4018.53 787
4019.13 822
4019.73 825
4020.32 769
4020.92 740
4021.52 755
4022.12 724
4022.72 738
4023.32 748
4023.91 718
4024.51 755
4025.11 745
4025.71 758
4026.31 797
4026.91 786
4027.51 827
4028.10 770
4028.70 844
4029.30 783
4029.90 848
4030.50 864
4031.10 761
4031.70 742
4032.30 806
4032.90 823
4033.49 820
4034.09 836
4034.69 816
4035.29 809
4035.89 834
4036.49 755
4037.09 718
4037.69 736
4038.29 697
4038.89 702
4039.49 675
4040.09 684
4040.69 676
4041.29 663
4041.89 656
4042.49 675
4043.09 649
4043.69 634
4044.29 605
4044.89 603
4045.49 593
4046.09 637
4046.69 613
4047.29 632
4047.89 671
4048.49 608
4049.09 625
4049.69 679
4050.29 670
4050.89 633
4051.49 645
4052.09 665
4052.69 727
4053.29 640
4053.89 661
4054.49 652
4055.09 664
4055.69 698
4056.30 672
4056.90 654
4057.50 615
4058.10 622
4058.70 619
4059.30 637
4059.90 624
4060.50 650
4061.10 648
4061.71 657
4062.31 695
4062.91 675
4063.51 658
4064.11 664
4064.71 677
4065.31 685
4065.92 690
4066.52 657
4067.12 670
4067.72 694
4068.32 677
4068.92 621
4069.53 649
4070.13 646
4070.73 632
4071.33 645
4071.93 596
4072.54 590
4073.14 579
4073.74 601
4074.34 626
4074.94 651
4075.55 590
4076.15 573
4076.75 572
4077.35 584
4077.96 634
4078.56 642
4079.16 628
4079.76 590
4080.37 573
4080.97 592
4081.57 643
4082.17 585
4082.78 579
4083.38 616
4083.98 610
4084.59 623
4085.19 639
4085.79 618
4086.39 584
4087.00 603
4087.60 594
4088.20 606
4088.81 562
4089.41 566
4090.01 625
4090.62 574
4091.22 588
4091.82 597
4092.43 564
4093.03 632
4093.63 646
4094.24 575
4094.84 592
4095.45 600
4096.05 609
4096.65 610
4097.26 638
4097.86 634
4098.47 652
4099.07 635
4099.67 575
4100.28 610
4100.88 649
4101.49 633
4102.09 601
4102.69 601
4103.30 644
4103.90 583
4104.51 633
4105.11 642
4105.72 640
4106.32 619
4106.93 595
4107.53 580
4108.13 593
4108.74 600
4109.34 605
4109.95 623
4110.55 597
4111.16 610
4111.76 604
4112.37 619
4112.97 602
4113.58 621
4114.18 590
4114.79 611
4115.39 592
4116.00 550
4116.60 615
4117.21 609
4117.82 538
4118.42 544
4119.03 588
4119.63 638
4120.24 615
4120.84 611
4121.45 624
4122.05 563
4122.66 610
4123.27 597
4123.87 559
4124.48 557
4125.08 529
4125.69 563
4126.30 572
4126.90 566
4127.51 607
4128.11 626
4128.72 630
4129.33 593
4129.93 584
4130.54 567
4131.15 619
4131.75 597
4132.36 600
4132.96 652
4133.57 596
4134.18 581
4134.78 638
4135.39 575
4136.00 647
4136.60 618
4137.21 674
4137.82 660
4138.43 672
4139.03 659
4139.64 676
4140.25 657
4140.85 657
4141.46 650
4142.07 710
4142.68 742
4143.28 716
4143.89 658
4144.50 727
4145.10 698
4145.71 719
4146.32 685
4146.93 682
4147.53 655
4148.14 614
4148.75 614
4149.36 633
4149.97 628
4150.57 652
4151.18 612
4151.79 619
4152.40 571
4153.00 593
4153.61 616
4154.22 582
4154.83 607
4155.44 607
4156.05 581
4156.65 594
4157.26 608
4157.87 599
4158.48 600
4159.09 616
4159.70 612
4160.30 643
4160.91 606
4161.52 622
4162.13 673
4162.74 603
4163.35 598
4163.96 609
4164.56 622
4165.17 643
4165.78 661
4166.39 615
4167.00 606
4167.61 643
4168.22 634
4168.83 693
4169.44 687
4170.05 587
4170.66 598
4171.26 613
4171.87 642
4172.48 607
4173.09 654
4173.70 645
4174.31 652
4174.92 634
4175.53 638
4176.14 626
4176.75 597
4177.36 675
4177.97 684
4178.58 662
4179.19 659
4179.80 645
4180.41 628
4181.02 647
4181.63 619
4182.24 664
4182.85 612
4183.46 641
4184.07 646
4184.68 658
4185.29 639
4185.90 639
4186.51 659
4187.12 658
4187.73 624
4188.34 635
4188.95 649
4189.56 604
4190.18 593
4190.79 640
4191.40 722
4192.01 671
4192.62 673
4193.23 691
4193.84 682
4194.45 659
4195.06 650
4195.67 661
4196.28 699
4196.90 709
4197.51 671
4198.12 672
4198.73 648
4199.34 693
4199.95 634
4200.56 635
4201.18 589
4201.79 608
4202.40 629
4203.01 559
4203.62 616
4204.23 617
4204.85 646
4205.46 623
4206.07 659
4206.68 677
4207.29 676
4207.90 642
4208.52 661
4209.13 659
4209.74 703
4210.35 695
4210.97 714
4211.58 708
4212.19 669
4212.80 669
4213.41 672
4214.03 688
4214.64 675
4215.25 716
4215.86 683
4216.48 685
4217.09 671
4217.70 699
4218.32 741
4218.93 764
4219.54 804
4220.15 804
4220.77 826
4221.38 778
4221.99 717
4222.61 723
4223.22 694
4223.83 721
4224.44 746
4225.06 740
4225.67 773
4226.28 759
4226.90 812
4227.51 833
4228.13 869
4228.74 879
4229.35 925
4229.97 897
4230.58 876
4231.19 859
4231.81 797
4232.42 755
4233.03 723
4233.65 787
4234.26 770
4234.88 782
4235.49 758
4236.10 759
4236.72 725
4237.33 784
4237.95 752
4238.56 710
4239.17 723
4239.79 731
4240.40 769
4241.02 736
4241.63 771
4242.25 765
4242.86 744
4243.48 722
4244.09 758
4244.71 702
4245.32 737
4245.93 736
4246.55 748
4247.16 732
4247.78 718
4248.39 735
4249.01 675
4249.62 725
4250.24 765
4250.85 727
4251.47 686
4252.08 708
4252.70 711
4253.32 733
4253.93 721
4254.55 737
4255.16 773
4255.78 759
4256.39 769
4257.01 770
4257.62 690
4258.24 726
4258.85 733
4259.47 734
4260.09 723
4260.70 774
4261.32 796
4261.93 813
4262.55 878
4263.17 865
4263.78 906
4264.40 957
4265.01 990
4265.63 951
4266.25 894
4266.86 900
4267.48 877
4268.10 844
4268.71 801
4269.33 806
4269.94 800
4270.56 866
4271.18 786
4271.79 727
4272.41 665
4273.03 722
4273.64 772
4274.26 846
4274.88 842
4275.49 865
4276.11 859
4276.73 976
4277.35 955
4277.96 1006
4278.58 971
4279.20 1016
4279.81 995
4280.43 904
4281.05 920
4281.67 792
4282.28 792
4282.90 736
4283.52 702
4284.14 733
4284.75 743
4285.37 719
4285.99 724
4286.61 711
4287.22 664
4287.84 664
4288.46 654
4289.08 632
4289.70 620
4290.31 681
4290.93 712
4291.55 713
4292.17 640
4292.79 737
4293.40 752
4294.02 724
4294.64 722
4295.26 685
4295.88 702
4296.50 723
4297.11 714
4297.73 671
4298.35 685
4298.97 691
4299.59 646
4300.21 661
4300.83 701
4301.44 729
4302.06 741
4302.68 789
4303.30 788
4303.92 728
4304.54 754
4305.16 758
4305.78 789
4306.40 764
4307.02 740
4307.63 743
4308.25 772
4308.87 749
4309.49 726
4310.11 735
4310.73 758
4311.35 811
4311.97 726
4312.59 784
4313.21 807
4313.83 765
4314.45 757
4315.07 769
4315.69 786
4316.31 763
4316.93 754
4317.55 771
4318.17 781
4318.79 798
4319.41 773
4320.03 714
4320.65 788
4321.27 810
4321.89 809
4322.51 832
4323.13 850
4323.75 839
4324.37 884
4324.99 883
4325.61 956
4326.23 969
4326.85 988
4327.47 989
4328.09 1032
4328.71 1135
4329.33 1136
4329.96 1284
4330.58 1427
4331.20 1511
4331.82 1625
4332.44 1883
4333.06 1942
4333.68 1977
4334.30 2032
4334.92 2037
4335.54 1933
4336.17 1927
4336.79 1910
4337.41 1774
4338.03 1763
4338.65 1765
4339.27 1579
4339.89 1533
4340.52 1508
4341.14 1471
4341.76 1348
4342.38 1396
4343.00 1397
4343.62 1436
4344.25 1472
4344.87 1604
4345.49 1772
4346.11 1875
4346.73 1956
4347.36 2038
4347.98 2094
4348.60 2013
4349.22 2000
4349.84 1949
4350.47 1863
4351.09 1800
4351.71 1735
4352.33 1654
4352.96 1567
4353.58 1508
4354.20 1477
4354.82 1332
4355.45 1276
4356.07 1221
4356.69 1130
4357.31 1037
4357.94 1002
4358.56 1019
4359.18 984
4359.81 1027
4360.43 1017
4361.05 1007
4361.68 984
4362.30 936
4362.92 980
4363.55 928
4364.17 977
4364.79 927
4365.42 922
4366.04 896
4366.66 894
4367.29 866
4367.91 869
4368.53 897
4369.16 837
4369.78 821
4370.40 838
4371.03 800
4371.65 830
4372.27 792
4372.90 752
4373.52 785
4374.15 784
4374.77 770
4375.39 771
4376.02 742
4376.64 763
4377.27 771
4377.89 774
4378.52 818
4379.14 815
4379.76 797
4380.39 821
4381.01 867
4381.64 801
4382.26 783
4382.89 819
4383.51 778
4384.14 782
4384.76 791
4385.39 763
4386.01 781
4386.64 797
4387.26 794
4387.89 748
4388.51 700
4389.14 703
4389.76 748
4390.39 768
4391.01 731
4391.64 706
4392.26 695
4392.89 749
4393.51 702
4394.14 711
4394.76 754
4395.39 784
4396.01 723
4396.64 748
4397.26 739
4397.89 773
4398.52 754
4399.14 743
4399.77 714
4400.39 778
4401.02 712
4401.65 782
4402.27 794
4402.90 755
4403.52 745
4404.15 748
4404.78 768
4405.40 758
4406.03 763
4406.65 731
4407.28 700
4407.91 705
4408.53 752
4409.16 766
4409.79 713
4410.41 743
4411.04 710
4411.67 707
4412.29 761
4412.92 756
4413.55 738
4414.17 751
4414.80 743
4415.43 739
4416.05 765
4416.68 724
4417.31 709
4417.94 734
4418.56 694
4419.19 718
4419.82 722
4420.44 764
4421.07 761
4421.70 671
4422.33 651
4422.95 719
4423.58 683
4424.21 651
4424.84 709
4425.46 675
4426.09 657
4426.72 641
4427.35 712
4427.97 659
4428.60 616
4429.23 624
4429.86 628
4430.49 678
4431.11 662
4431.74 689
4432.37 667
4433.00 672
4433.63 665
4434.26 669
4434.88 646
4435.51 687
4436.14 693
4436.77 681
4437.40 726
4438.03 662
4438.65 718
4439.28 685
4439.91 712
4440.54 703
4441.17 736
4441.80 683
4442.43 698
4443.06 680
4443.68 664
4444.31 692
4444.94 711
4445.57 763
4446.20 804
4446.83 794
4447.46 807
4448.09 815
4448.72 763
4449.35 724
4449.98 705
4450.61 809
4451.24 786
4451.86 733
4452.49 706
4453.12 742
4453.75 741
4454.38 750
4455.01 839
4455.64 874
4456.27 825
4456.90 874
4457.53 825
4458.16 897
4458.79 874
4459.42 782
4460.05 766
4460.68 820
4461.31 732
4461.94 712
4462.57 707
4463.20 670
4463.83 704
4464.46 690
4465.09 681
4465.72 719
4466.36 685
4466.99 678
4467.62 645
4468.25 643
4468.88 714
4469.51 694
4470.14 684
4470.77 641
4471.40 655
4472.03 668
4472.66 639
4473.29 655
4473.93 661
4474.56 630
4475.19 649
4475.82 610
4476.45 591
4477.08 623
4477.71 660
4478.34 624
4478.98 639
4479.61 633
4480.24 651
4480.87 666
4481.50 685
4482.13 698
4482.76 682
4483.40 694
4484.03 718
4484.66 676
4485.29 661
4485.92 704
4486.56 704
4487.19 699
4487.82 710
4488.45 694
4489.08 687
4489.72 711
4490.35 662
4490.98 668
4491.61 708
4492.25 694
4492.88 684
4493.51 629
4494.14 664
4494.78 660
4495.41 667
4496.04 672
4496.67 736
4497.31 791
4497.94 770
4498.57 776
4499.20 834
4499.84 872
4500.47 912
4501.10 1005
4501.74 974
4502.37 1024
4503.00 1079
4503.64 1052
4504.27 1001
4504.90 935
4505.53 912
4506.17 959
4506.80 841
4507.43 830
4508.07 836
4508.70 819
4509.34 800
4509.97 885
4510.60 839
4511.24 814
4511.87 806
4512.50 761
4513.14 722
4513.77 769
4514.41 719
4515.04 699
4515.67 707
4516.31 684
4516.94 727
4517.58 712
4518.21 699
4518.84 641
4519.48 669
4520.11 634
4520.75 645
4521.38 627
4522.02 706
4522.65 676
4523.28 684
4523.92 631
4524.55 708
4525.19 666
4525.82 666
4526.46 651
4527.09 656
4527.73 667
4528.36 665
4529.00 738
4529.63 715
4530.27 732
4530.90 760
4531.54 796
4532.17 773
4532.81 793
4533.44 801
4534.08 792
4534.71 752
4535.35 736
4535.99 720
4536.62 703
4537.26 706
4537.89 687
4538.53 652
4539.16 628
4539.80 668
4540.43 675
4541.07 623
4541.71 629
4542.34 625
4542.98 644
4543.61 625
4544.25 635
4544.89 650
4545.52 647
4546.16 593
4546.79 612
4547.43 608
4548.07 638
4548.70 604
4549.34 601
4549.98 643
4550.61 670
4551.25 653
4551.89 634
4552.52 623
4553.16 634
4553.80 616
4554.43 659
4555.07 621
4555.71 575
4556.34 634
4556.98 594
4557.62 553
4558.25 611
4558.89 605
4559.53 627
4560.16 613
4560.80 583
4561.44 637
4562.08 606
4562.71 607
4563.35 623
4563.99 648
4564.63 634
4565.26 638
4565.90 648
4566.54 676
4567.18 680
4567.81 649
4568.45 684
4569.09 675
4569.73 664
4570.36 645
4571.00 673
4571.64 677
4572.28 674
4572.92 628
4573.55 653
4574.19 641
4574.83 603
4575.47 656
4576.11 619
4576.75 650
4577.38 671
4578.02 653
4578.66 678
4579.30 678
4579.94 604
4580.58 660
4581.21 656
4581.85 658
4582.49 682
4583.13 665
4583.77 736
4584.41 722
4585.05 711
4585.69 675
4586.32 741
4586.96 754
4587.60 789
4588.24 802
4588.88 852
4589.52 922
4590.16 991
4590.80 1072
4591.44 1112
4592.08 1172
4592.72 1202
4593.36 1204
4594.00 1110
4594.63 1055
4595.27 1019
4595.91 907
4596.55 826
4597.19 832
4597.83 814
4598.47 763
4599.11 760
4599.75 793
4600.39 783
4601.03 777
4601.67 744
4602.31 715
4602.95 727
4603.59 746
4604.23 781
4604.87 832
4605.51 754
4606.15 768
4606.79 744
4607.43 692
4608.08 647
4608.72 664
4609.36 675
4610.00 681
4610.64 684
4611.28 641
4611.92 643
4612.56 646
4613.20 655
4613.84 607
4614.48 590
4615.12 610
4615.76 616
4616.41 634
4617.05 627
4617.69 623
4618.33 643
4618.97 659
4619.61 635
4620.25 624
4620.89 602
4621.54 629
4622.18 619
4622.82 607
4623.46 551
4624.10 571
4624.74 632
4625.38 654
4626.03 650
4626.67 624
4627.31 612
4627.95 601
4628.59 642
4629.24 639
4629.88 655
4630.52 714
4631.16 739
4631.80 737
4632.45 812
4633.09 809
4633.73 793
4634.37 773
4635.02 762
4635.66 769
4636.30 733
4636.94 715
4637.58 717
4638.23 667
4638.87 702
4639.51 734
4640.16 717
4640.80 740
4641.44 674
4642.08 716
4642.73 680
4643.37 705
4644.01 736
4644.66 731
4645.30 689
4645.94 644
4646.58 657
4647.23 655
4647.87 688
4648.51 632
4649.16 684
4649.80 621
4650.44 609
4651.09 626
4651.73 656
4652.37 648
4653.02 666
4653.66 710
4654.31 682
4654.95 677
4655.59 689
4656.24 605
4656.88 684
4657.52 651
4658.17 606
4658.81 652
4659.46 653
4660.10 624
4660.75 644
4661.39 549
4662.03 622
4662.68 650
4663.32 639
4663.97 616
4664.61 592
4665.26 617
4665.90 579
4666.54 612
4667.19 590
4667.83 585
4668.48 528
4669.12 555
4669.77 607
4670.41 605
4671.06 585
4671.70 554
4672.35 508
4672.99 582
4673.64 625
4674.28 562
4674.93 626
4675.57 601
4676.22 613
4676.86 581
4677.51 594
4678.15 629
4678.80 671
4679.44 632
4680.09 611
4680.73 624
4681.38 589
4682.03 601
4682.67 596
4683.32 652
4683.96 593
4684.61 600
4685.25 637
4685.90 622
4686.55 613
4687.19 605
4687.84 627
4688.48 677
4689.13 677
4689.78 678
4690.42 671
4691.07 742
4691.72 804
4692.36 734
4693.01 723
4693.65 795
4694.30 887
4694.95 848
4695.59 858
4696.24 842
4696.89 801
4697.53 880
4698.18 886
4698.83 908
4699.47 923
4700.12 960
4700.77 926
4701.41 907
4702.06 906
4702.71 959
4703.36 906
4704.00 911
4704.65 908
4705.30 814
4705.94 817
4706.59 800
4707.24 825
4707.89 855
4708.53 826
4709.18 759
4709.83 744
4710.48 769
4711.12 752
4711.77 744
4712.42 719
4713.07 768
4713.71 749
4714.36 753
4715.01 756
4715.66 742
4716.31 780
4716.95 778
4717.60 771
4718.25 785
4718.90 750
4719.55 785
4720.19 738
4720.84 755
4721.49 817
4722.14 862
4722.79 860
4723.44 814
4724.08 769
4724.73 798
4725.38 833
4726.03 904
4726.68 825
4727.33 839
4727.98 818
4728.63 807
4729.27 796
4729.92 763
4730.57 801
4731.22 772
4731.87 707
4732.52 714
4733.17 694
4733.82 726
4734.47 701
4735.12 710
4735.77 715
4736.41 687
4737.06 705
4737.71 714
4738.36 632
4739.01 683
4739.66 713
4740.31 739
4740.96 684
4741.61 704
4742.26 675
4742.91 685
4743.56 745
4744.21 750
4744.86 715
4745.51 692
4746.16 717
4746.81 790
4747.46 708
4748.11 768
4748.76 745
4749.41 720
4750.06 715
4750.71 781
4751.36 796
4752.01 780
4752.66 812
4753.31 817
4753.96 771
4754.61 805
4755.26 756
4755.92 761
4756.57 778
4757.22 791
4757.87 773
4758.52 727
4759.17 772
4759.82 832
4760.47 898
4761.12 882
4761.77 934
4762.42 998
4763.08 975
4763.73 902
4764.38 826
4765.03 889
4765.68 828
4766.33 831
4766.98 800
4767.64 776
4768.29 741
4768.94 795
4769.59 759
4770.24 724
4770.89 741
4771.54 733
4772.20 712
4772.85 738
4773.50 690
4774.15 732
4774.80 735
4775.46 726
4776.11 717
4776.76 729
4777.41 764
4778.06 740
4778.72 696
4779.37 695
4780.02 726
4780.67 711
4781.33 710
4781.98 682
4782.63 631
4783.28 656
4783.94 708
4784.59 679
4785.24 647
4785.89 665
4786.55 682
4787.20 710
4787.85 647
4788.51 684
4789.16 707
4789.81 780
4790.46 778
4791.12 804
4791.77 721
4792.42 743
4793.08 729
4793.73 754
4794.38 744
4795.04 776
4795.69 769
4796.34 741
4797.00 775
4797.65 759
4798.30 830
4798.96 839
4799.61 876
4800.27 930
4800.92 958
4801.57 933
4802.23 937
4802.88 987
4803.53 944
4804.19 959
4804.84 862
4805.50 792
4806.15 815
4806.81 807
4807.46 770
4808.11 775
4808.77 811
4809.42 785
4810.08 756
4810.73 777
4811.39 781
4812.04 787
4812.69 776
4813.35 801
4814.00 750
4814.66 854
4815.31 853
4815.97 802
4816.62 897
4817.28 844
4817.93 796
4818.59 786
4819.24 844
4819.90 883
4820.55 895
4821.21 925
4821.86 938
4822.52 946
4823.17 968
4823.83 930
4824.48 886
4825.14 899
4825.79 887
4826.45 962
4827.11 927
4827.76 944
4828.42 941
4829.07 894
4829.73 913
4830.38 902
4831.04 897
4831.70 901
4832.35 941
4833.01 955
4833.66 956
4834.32 994
4834.98 1030
4835.63 1085
4836.29 1058
4836.94 1110
4837.60 1085
4838.26 1024
4838.91 1092
4839.57 1090
4840.23 1079
4840.88 1090
4841.54 1062
4842.20 1073
4842.85 1125
4843.51 1082
4844.17 1146
4844.82 1102
4845.48 1112
4846.14 1197
4846.79 1190
4847.45 1181
4848.11 1260
4848.76 1330
4849.42 1336
4850.08 1392
4850.73 1436
4851.39 1465
4852.05 1442
4852.71 1463
4853.36 1413
4854.02 1417
4854.68 1448
4855.34 1362
4855.99 1488
4856.65 1555
4857.31 1682
4857.97 1737
4858.62 1745
4859.28 1856
4859.94 1867
4860.60 1863
4861.25 1744
4861.91 1594
4862.57 1552
4863.23 1439
4863.89 1491
4864.54 1415
4865.20 1411
4865.86 1398
4866.52 1386
4867.18 1307
4867.84 1347
4868.49 1382
4869.15 1411
4869.81 1359
4870.47 1326
4871.13 1278
4871.79 1261
4872.44 1301
4873.10 1253
4873.76 1250
4874.42 1183
4875.08 1176
4875.74 1202
4876.40 1236
4877.06 1160
4877.72 1275
4878.37 1284
4879.03 1403
4879.69 1383
4880.35 1299
4881.01 1359
4881.67 1377
4882.33 1312
4882.99 1219
4883.65 1207
4884.31 1121
4884.97 1089
4885.63 1207
4886.29 1147
4886.95 1132
4887.61 1098
4888.26 1045
4888.92 1053
4889.58 1027
4890.24 1079
4890.90 1037
4891.56 1023
4892.22 1030
4892.88 1062
4893.54 1083
4894.20 1042
4894.86 1085
4895.52 1046
4896.18 996
4896.84 981
4897.51 959
4898.17 985
4898.83 1002
4899.49 1039
4900.15 1079
4900.81 1091
4901.47 1019
4902.13 999
4902.79 979
4903.45 926
4904.11 889
4904.77 908
4905.43 901
4906.09 848
4906.75 866
4907.41 861
4908.08 855
4908.74 903
4909.40 827
4910.06 866
4910.72 840
4911.38 833
4912.04 859
4912.70 843
4913.37 849
4914.03 806
4914.69 804
4915.35 802
4916.01 807
4916.67 771
4917.33 796
4918.00 759
4918.66 774
4919.32 779
4919.98 767
4920.64 820
4921.31 744
4921.97 739
4922.63 809
4923.29 780
4923.95 783
4924.62 759
4925.28 792
4925.94 766
4926.60 721
4927.26 754
4927.93 799
4928.59 794
4929.25 803
4929.91 795
4930.58 756
4931.24 741
4931.90 793
4932.56 790
4933.23 746
4933.89 720
4934.55 722
4935.22 732
4935.88 753
4936.54 720
4937.20 752
4937.87 741
4938.53 732
4939.19 723
4939.86 739
4940.52 755
4941.18 693
4941.85 681
4942.51 736
4943.17 743
4943.84 748
4944.50 747
4945.16 708
4945.83 683
4946.49 652
4947.15 682
4947.82 726
4948.48 698
4949.15 699
4949.81 672
4950.47 649
4951.14 668
4951.80 704
4952.47 685
4953.13 684
4953.79 702
4954.46 677
4955.12 697
4955.79 696
4956.45 680
4957.11 676
4957.78 669
4958.44 723
4959.11 684
4959.77 745
4960.44 748
4961.10 756
4961.77 839
4962.43 850
4963.10 884
4963.76 937
4964.42 965
4965.09 902
4965.75 883
4966.42 854
4967.08 833
4967.75 817
4968.41 768
4969.08 720
4969.74 739
4970.41 677
4971.08 713
4971.74 760
4972.41 735
4973.07 688
4973.74 725
4974.40 790
4975.07 803
4975.73 801
4976.40 819
4977.06 863
4977.73 851
4978.40 850
4979.06 831
4979.73 758
4980.39 758
4981.06 767
4981.73 783
4982.39 704
4983.06 666
4983.72 616
4984.39 643
4985.06 609
4985.72 652
4986.39 637
4987.05 688
4987.72 661
4988.39 616
4989.05 636
4989.72 663
4990.39 609
4991.05 665
4991.72 656
4992.39 658
4993.05 633
4993.72 643
4994.39 625
4995.05 638
4995.72 612
4996.39 649
4997.05 609
4997.72 607
4998.39 647
4999.06 613
4999.72 627
5000.39 572
5001.06 618
5001.73 628
5002.39 640
5003.06 586
5003.73 562
5004.39 642
5005.06 604
5005.73 582
5006.40 591
5007.07 633
5007.73 620
5008.40 631
5009.07 626
5009.74 662
5010.40 610
5011.07 630
5011.74 664
5012.41 637
5013.08 612
5013.74 622
5014.41 639
5015.08 634
5015.75 613
5016.42 567
5017.09 589
5017.75 570
5018.42 611
5019.09 601
5019.76 581
5020.43 565
5021.10 629
5021.76 600
5022.43 621
5023.10 623
5023.77 649
5024.44 640
5025.11 592
5025.78 576
5026.45 613
5027.12 626
5027.78 611
5028.45 624
5029.12 566
5029.79 617
5030.46 606
5031.13 606
5031.80 581
5032.47 598
5033.14 554
5033.81 549
5034.48 584
5035.15 584
5035.82 624
5036.49 586
5037.16 613
5037.83 561
5038.50 586
5039.16 572
5039.83 620
5040.50 548
5041.17 566
5041.84 577
5042.51 583
5043.18 583
5043.85 595
5044.52 582
5045.20 587
5045.87 600
5046.54 586
5047.21 593
5047.88 616
5048.55 599
5049.22 604
5049.89 596
5050.56 588
5051.23 565
5051.90 587
5052.57 579
5053.24 591
5053.91 582
5054.58 572
5055.25 580
5055.92 616
5056.60 593
5057.27 611
5057.94 585
5058.61 541
5059.28 536
5059.95 610
5060.62 613
5061.29 571
5061.96 574
5062.64 627
5063.31 635
5063.98 605
5064.65 617
5065.32 627
5065.99 625
5066.66 584
5067.34 601
5068.01 646
5068.68 586
5069.35 593
5070.02 608
5070.70 626
5071.37 587
5072.04 588
5072.71 618
5073.38 620
5074.06 663
5074.73 624
5075.40 620
5076.07 612
5076.74 660
5077.42 673
5078.09 679
5078.76 679
5079.43 672
5080.11 723
5080.78 686
5081.45 686
5082.12 636
5082.80 716
5083.47 679
5084.14 708
5084.82 683
5085.49 696
5086.16 699
5086.83 658
5087.51 665
5088.18 735
5088.85 663
5089.53 636
5090.20 751
5090.87 746
5091.55 697
5092.22 732
5092.89 724
5093.57 729
5094.24 734
5094.91 720
5095.59 695
5096.26 687
5096.93 626
5097.61 682
5098.28 660
5098.96 681
5099.63 619
5100.30 616
5100.98 646
5101.65 624
5102.32 620
5103.00 633
5103.67 663
5104.35 683
5105.02 694
5105.70 683
5106.37 664
5107.04 685
5107.72 686
5108.39 670
5109.07 660
5109.74 612
5110.42 661
5111.09 659
5111.77 659
5112.44 689
5113.11 700
5113.79 650
5114.46 693
5115.14 689
5115.81 690
5116.49 701
5117.16 754
5117.84 783
5118.51 844
5119.19 867
5119.86 871
5120.54 885
5121.21 856
5121.89 875
5122.57 896
5123.24 913
5123.92 843
5124.59 812
5125.27 828
5125.94 752
5126.62 719
5127.29 737
5127.97 759
5128.64 745
5129.32 716
5130.00 669
5130.67 714
5131.35 718
5132.02 724
5132.70 714
5133.38 700
5134.05 741
5134.73 706
5135.40 687
5136.08 688
5136.76 609
5137.43 640
5138.11 681
5138.79 696
5139.46 669
5140.14 650
5140.82 689
5141.49 659
5142.17 666
5142.85 601
5143.52 651
5144.20 655
5144.88 649
5145.55 641
5146.23 607
5146.91 612
5147.58 621
5148.26 594
5148.94 559
5149.61 582
5150.29 617
5150.97 565
5151.65 567
5152.32 602
5153.00 576
5153.68 545
5154.36 572
5155.03 588
5155.71 561
5156.39 574
5157.07 584
5157.74 592
5158.42 591
5159.10 560
5159.78 582
5160.45 591
5161.13 620
5161.81 605
5162.49 591
5163.17 561
5163.84 588
5164.52 564
5165.20 590
5165.88 570
5166.56 636
5167.24 627
5167.91 579
5168.59 583
5169.27 617
5169.95 567
5170.63 575
5171.31 594
5171.98 542
5172.66 573
5173.34 549
5174.02 564
5174.70 553
5175.38 556
5176.06 576
5176.74 574
5177.41 564
5178.09 563
5178.77 561
5179.45 568
5180.13 596
5180.81 594
5181.49 554
5182.17 558
5182.85 539
5183.53 525
5184.21 545
5184.89 557
5185.57 562
5186.24 560
5186.92 561
5187.60 536
5188.28 512
5188.96 503
5189.64 571
5190.32 570
5191.00 518
5191.68 521
5192.36 530
5193.04 547
5193.72 547
5194.40 556
5195.08 579
5195.76 575
5196.44 565
5197.12 560
5197.80 507
5198.48 539
5199.16 540
5199.84 517
5200.52 516
5201.21 577
5201.89 551
5202.57 516
5203.25 548
5203.93 584
5204.61 549
5205.29 590
5205.97 601
5206.65 562
5207.33 588
5208.01 575
5208.69 579
5209.37 575
5210.06 552
5210.74 599
5211.42 634
5212.10 621
5212.78 599
5213.46 637
5214.14 581
5214.82 659
5215.51 632
5216.19 633
5216.87 642
5217.55 634
5218.23 608
5218.91 633
5219.60 664
5220.28 676
5220.96 661
5221.64 657
5222.32 691
5223.00 743
5223.69 765
5224.37 749
5225.05 684
5225.73 703
5226.41 705
5227.10 641
5227.78 665
5228.46 655
5229.14 616
5229.83 611
5230.51 611
5231.19 605
5231.87 634
5232.56 691
5233.24 646
5233.92 617
5234.60 638
5235.29 638
5235.97 627
5236.65 659
5237.34 668
5238.02 694
5238.70 649
5239.38 659
5240.07 706
5240.75 704
5241.43 697
5242.12 693
5242.80 707
5243.48 646
5244.17 619
5244.85 665
5245.53 658
5246.22 676
5246.90 633
5247.58 624
5248.27 611
5248.95 597
5249.63 592
5250.32 623
5251.00 653
5251.69 666
5252.37 711
5253.05 725
5253.74 694
5254.42 644
5255.11 634
5255.79 661
5256.47 656
5257.16 633
5257.84 639
5258.53 661
5259.21 650
5259.89 622
5260.58 626
5261.26 688
5261.95 687
5262.63 723
5263.32 649
5264.00 685
5264.69 650
5265.37 666
5266.06 669
5266.74 633
5267.43 671
5268.11 634
5268.79 618
5269.48 617
5270.16 662
5270.85 632
5271.53 672
5272.22 639
5272.91 654
5273.59 618
5274.28 612
5274.96 652
5275.65 619
5276.33 644
5277.02 616
5277.70 604
5278.39 631
5279.07 620
5279.76 640
5280.45 621
5281.13 593
5281.82 673
5282.50 639
5283.19 616
5283.87 637
5284.56 653
5285.25 622
5285.93 648
5286.62 628
5287.30 647
5287.99 635
5288.68 594
5289.36 615
5290.05 625
5290.74 623
5291.42 578
5292.11 613
5292.79 616
5293.48 649
5294.17 637
5294.85 656
5295.54 646
5296.23 612
5296.91 604
5297.60 648
5298.29 724
5298.98 684
5299.66 681
5300.35 691
5301.04 718
5301.72 773
5302.41 749
5303.10 788
5303.78 844
5304.47 851
5305.16 863
5305.85 879
5306.53 934
5307.22 926
5307.91 958
5308.60 900
5309.28 859
5309.97 903
5310.66 901
5311.35 882
5312.03 861
5312.72 947
5313.41 1021
5314.10 983
5314.79 991
5315.47 953
5316.16 837
5316.85 778
5317.54 799
5318.23 791
5318.91 797
5319.60 825
5320.29 872
5320.98 869
5321.67 832
5322.36 821
5323.04 821
5323.73 791
5324.42 783
5325.11 704
5325.80 692
5326.49 674
5327.18 695
5327.86 668
5328.55 741
5329.24 664
5329.93 610
5330.62 642
5331.31 631
5332.00 636
5332.69 609
5333.38 632
5334.06 566
5334.75 579
5335.44 600
5336.13 586
5336.82 586
5337.51 574
5338.20 573
5338.89 617
5339.58 590
5340.27 591
5340.96 630
5341.65 646
5342.34 630
5343.03 604
5343.72 652
5344.41 646
5345.10 620
5345.79 660
5346.48 697
5347.17 646
5347.86 630
5348.55 660
5349.24 654
5349.93 705
5350.62 697
5351.31 684
5352.00 646
5352.69 654
5353.38 642
5354.07 650
5354.76 620
5355.45 595
5356.14 591
5356.83 592
5357.52 562
5358.21 605
5358.90 554
5359.59 592
5360.29 620
5360.98 631
5361.67 633
5362.36 672
5363.05 674
5363.74 660
5364.43 672
5365.12 575
5365.81 635
5366.50 617
5367.20 600
5367.89 540
5368.58 547
5369.27 552
5369.96 585
5370.65 555
5371.34 617
5372.04 601
5372.73 596
5373.42 586
5374.11 608
5374.80 619
5375.49 586
5376.19 571
5376.88 567
5377.57 562
5378.26 595
5378.95 615
5379.65 583
5380.34 608
5381.03 593
5381.72 574
5382.42 582
5383.11 524
5383.80 534
5384.49 566
5385.19 576
5385.88 556
5386.57 576
5387.26 603
5387.96 581
5388.65 565
5389.34 615
5390.03 596
5390.73 641
5391.42 640
5392.11 609
5392.80 644
5393.50 612
5394.19 595
5394.88 628
5395.58 647
5396.27 599
5396.96 607
5397.66 597
5398.35 588
5399.04 594
5399.74 576
5400.43 540
5401.12 619
5401.82 636
5402.51 603
5403.20 578
5403.90 610
5404.59 664
5405.29 619
5405.98 608
5406.67 574
5407.37 590
5408.06 635
5408.75 583
5409.45 580
5410.14 630
5410.84 604
5411.53 600
5412.23 624
5412.92 659
5413.61 625
5414.31 638
5415.00 610
5415.70 624
5416.39 674
5417.09 649
5417.78 670
5418.47 657
5419.17 602
5419.86 598
5420.56 630
5421.25 725
5421.95 637
5422.64 639
5423.34 708
5424.03 680
5424.73 727
5425.42 650
5426.12 647
5426.81 689
5427.51 641
5428.20 632
5428.90 676
5429.59 655
5430.29 641
5430.99 677
5431.68 709
5432.38 697
5433.07 674
5433.77 711
5434.46 769
5435.16 756
5435.85 713
5436.55 790
5437.25 799
5437.94 784
5438.64 780
5439.33 732
5440.03 679
5440.73 738
5441.42 742
5442.12 722
5442.81 701
5443.51 773
5444.21 764
5444.90 801
5445.60 829
5446.29 843
5446.99 913
5447.69 906
5448.38 956
5449.08 1043
5449.78 1035
5450.47 981
5451.17 940
5451.87 939
5452.56 890
5453.26 830
5453.96 844
5454.65 860
5455.35 847
5456.05 821
5456.75 810
5457.44 842
5458.14 839
5458.84 785
5459.53 817
5460.23 863
5460.93 855
5461.63 885
5462.32 883
5463.02 911
5463.72 931
5464.42 948
5465.11 953
5465.81 1000
5466.51 976
5467.21 980
5467.90 916
5468.60 949
5469.30 896
5470.00 921
5470.70 994
5471.39 1038
5472.09 985
5472.79 984
5473.49 1005
5474.19 1018
5474.88 1107
5475.58 1130
5476.28 1104
5476.98 1113
5477.68 1336
5478.38 1490
5479.07 1527
5479.77 1738
5480.47 1886
5481.17 2012
5481.87 2126
5482.57 2040
5483.27 1993
5483.96 1857
5484.66 1664
5485.36 1598
5486.06 1572
5486.76 1475
5487.46 1375
5488.16 1456
5488.86 1363
5489.56 1368
5490.26 1269
5490.96 1386
5491.65 1423
5492.35 1364
5493.05 1414
5493.75 1523
5494.45 1445
5495.15 1498
5495.85 1491
5496.55 1524
5497.25 1545
5497.95 1629
5498.65 1818
5499.35 2046
5500.05 2453
5500.75 2839
5501.45 3186
5502.15 3277
5502.85 3272
5503.55 3038
5504.25 2772
5504.95 2366
5505.65 2097
5506.35 1844
5507.05 1615
5507.75 1467
5508.45 1362
5509.15 1339
5509.85 1351
5510.55 1270
5511.25 1204
5511.95 1198
5512.65 1208
5513.35 1165
5514.05 1171
5514.76 1150
5515.46 1162
5516.16 1231
5516.86 1197
5517.56 1091
5518.26 1035
5518.96 1035
5519.66 1095
5520.36 1091
5521.06 1036
5521.77 1031
5522.47 998
5523.17 990
5523.87 968
5524.57 866
5525.27 900
5525.97 898
5526.67 895
5527.38 903
5528.08 873
5528.78 888
5529.48 852
5530.18 882
5530.88 887
5531.59 880
5532.29 869
5532.99 824
5533.69 828
5534.39 801
5535.10 753
5535.80 805
5536.50 805
5537.20 767
5537.90 789
5538.61 819
5539.31 787
5540.01 770
5540.71 753
5541.42 793
5542.12 787
5542.82 765
5543.52 798
5544.23 778
5544.93 706
5545.63 722
5546.33 728
5547.04 738
5547.74 713
5548.44 736
5549.15 734
5549.85 758
5550.55 723
5551.26 708
5551.96 707
5552.66 737
5553.36 737
5554.07 725
5554.77 751
5555.47 728
5556.18 755
5556.88 768
5557.58 747
5558.29 715
5558.99 759
5559.70 759
5560.40 733
5561.10 718
5561.81 734
5562.51 716
5563.21 711
5563.92 714
5564.62 749
5565.33 743
5566.03 770
5566.73 796
5567.44 746
5568.14 738
5568.85 727
5569.55 683
5570.25 706
5570.96 692
5571.66 714
5572.37 718
5573.07 738
5573.78 766
5574.48 740
5575.19 694
5575.89 740
5576.59 772
5577.30 732
5578.00 729
5578.71 722
5579.41 682
5580.12 690
5580.82 665
5581.53 679
5582.23 688
5582.94 685
5583.64 710
5584.35 666
5585.05 616
5585.76 676
5586.46 682
5587.17 681
5587.88 682
5588.58 664
5589.29 689
5589.99 718
5590.70 707
5591.40 606
5592.11 650
5592.81 692
5593.52 679
5594.23 637
5594.93 625
5595.64 660
5596.34 687
5597.05 657
5597.76 649
5598.46 648
5599.17 641
5599.87 651
5600.58 658
5601.29 675
5601.99 636
5602.70 648
5603.41 650
5604.11 661
5604.82 677
5605.52 690
5606.23 737
5606.94 637
5607.64 638
5608.35 648
5609.06 667
5609.76 679
5610.47 665
5611.18 681
5611.88 680
5612.59 686
5613.30 660
5614.01 655
5614.71 646
5615.42 671
5616.13 691
5616.83 649
5617.54 644
5618.25 660
5618.96 680
5619.66 656
5620.37 708
5621.08 697
5621.79 748
5622.49 757
5623.20 691
5623.91 706
5624.62 690
5625.32 712
5626.03 725
5626.74 692
5627.45 720
5628.16 715
5628.86 734
5629.57 740
5630.28 733
5630.99 735
5631.70 725
5632.40 774
5633.11 729
5633.82 745
5634.53 735
5635.24 792
5635.95 811
5636.65 853
5637.36 861
5638.07 822
5638.78 893
5639.49 883
5640.20 891
5640.91 933
5641.61 974
5642.32 919
5643.03 884
5643.74 836
5644.45 817
5645.16 785
5645.87 770
5646.58 780
5647.29 755
5648.00 751
5648.70 752
5649.41 729
5650.12 744
5650.83 789
5651.54 740
5652.25 783
5652.96 814
5653.67 794
5654.38 744
5655.09 767
5655.80 813
5656.51 797
5657.22 793
5657.93 792
5658.64 795
5659.35 787
5660.06 834
5660.77 847
5661.48 915
5662.19 871
5662.90 819
5663.61 839
5664.32 832
5665.03 827
5665.74 786
5666.45 779
5667.16 767
5667.87 714
5668.58 754
5669.29 747
5670.00 855
5670.71 883
5671.42 914
5672.13 967
5672.84 935
5673.56 962
5674.27 901
5674.98 860
5675.69 776
5676.40 755
5677.11 749
5677.82 691
5678.53 753
5679.24 800
5679.95 759
5680.67 771
5681.38 784
5682.09 753
5682.80 759
5683.51 731
5684.22 747
5684.93 731
5685.65 705
5686.36 738
5687.07 737
5687.78 730
5688.49 720
5689.20 715
5689.92 708
5690.63 677
5691.34 682
5692.05 716
5692.76 678
5693.47 649
5694.19 683
5694.90 669
5695.61 646
5696.32 648
5697.04 679
5697.75 655
5698.46 665
5699.17 686
5699.89 707
5700.60 661
5701.31 644
5702.02 636
5702.74 668
5703.45 711
5704.16 672
5704.87 680
5705.59 664
5706.30 652
5707.01 665
5707.72 659
5708.44 621
5709.15 586
5709.86 644
5710.58 643
5711.29 625
5712.00 637
5712.72 622
5713.43 612
5714.14 625
5714.86 631
5715.57 619
5716.28 615
5717.00 626
5717.71 574
5718.42 582
5719.14 614
5719.85 625
5720.56 595
5721.28 629
5721.99 639
5722.71 607
5723.42 572
5724.13 592
5724.85 622
5725.56 611
5726.28 647
5726.99 678
5727.70 686
5728.42 690
5729.13 636
5729.85 717
5730.56 688
5731.28 647
5731.99 621
5732.70 616
5733.42 645
5734.13 604
5734.85 620
5735.56 613
5736.28 632
5736.99 623
5737.71 616
5738.42 604
5739.14 575
5739.85 530
5740.57 596
5741.28 609
5742.00 574
5742.71 605
5743.43 548
5744.14 571
5744.86 592
5745.57 592
5746.29 646
5747.00 606
5747.72 598
5748.43 620
5749.15 595
5749.87 591
5750.58 553
5751.30 609
5752.01 625
5752.73 607
5753.44 547
5754.16 537
5754.88 591
5755.59 628
5756.31 612
5757.02 609
5757.74 604
5758.46 629
5759.17 642
5759.89 668
5760.60 689
5761.32 654
5762.04 680
5762.75 688
5763.47 649
5764.19 657
5764.90 650
5765.62 632
5766.34 638
5767.05 632
5767.77 662
5768.49 734
5769.20 771
5769.92 775
5770.64 819
5771.35 853
5772.07 883
5772.79 859
5773.50 889
5774.22 836
5774.94 745
5775.65 681
5776.37 660
5777.09 658
5777.81 692
5778.52 665
5779.24 649
5779.96 637
5780.68 689
5781.39 656
5782.11 615
5782.83 646
5783.55 648
5784.26 678
5784.98 638
5785.70 645
5786.42 682
5787.14 644
5787.85 638
5788.57 608
5789.29 646
5790.01 637
5790.73 630
5791.44 599
5792.16 620
5792.88 628
5793.60 627
5794.32 616
5795.03 602
5795.75 597
5796.47 641
5797.19 608
5797.91 599
5798.63 654
5799.35 588
5800.06 601
5800.78 636
5801.50 600
5802.22 583
5802.94 619
5803.66 580
5804.38 561
5805.10 597
5805.82 636
5806.53 586
5807.25 557
5807.97 630
5808.69 580
5809.41 605
5810.13 638
5810.85 589
5811.57 562
5812.29 617
5813.01 596
5813.73 597
5814.45 569
5815.17 562
5815.89 604
5816.61 606
5817.33 588
5818.05 584
5818.77 642
5819.49 656
5820.20 674
5820.92 646
5821.64 607
5822.36 631
5823.09 642
5823.81 609
5824.53 622
5825.25 591
5825.97 594
5826.69 653
5827.41 616
5828.13 610
5828.85 625
5829.57 604
5830.29 651
5831.01 606
5831.73 607
5832.45 643
5833.17 637
5833.89 614
5834.61 606
5835.33 617
5836.05 646
5836.78 601
5837.50 592
5838.22 580
5838.94 597
5839.66 605
5840.38 610
5841.10 659
5841.82 628
5842.54 654
5843.27 611
5843.99 630
5844.71 615
5845.43 600
5846.15 605
5846.87 575
5847.59 561
5848.32 595
5849.04 572
5849.76 607
5850.48 628
5851.20 591
5851.93 620
5852.65 636
5853.37 620
5854.09 613
5854.81 629
5855.54 636
5856.26 581
5856.98 633
5857.70 622
5858.42 641
5859.15 634
5859.87 649
5860.59 590
5861.31 608
5862.04 630
5862.76 640
5863.48 608
5864.20 634
5864.93 644
5865.65 638
5866.37 645
5867.10 681
5867.82 638
5868.54 619
5869.26 651
5869.99 655
5870.71 659
5871.43 694
5872.16 652
5872.88 627
5873.60 672
5874.33 670
5875.05 689
5875.77 703
5876.50 690
5877.22 683
5877.94 717
5878.67 736
5879.39 741
5880.11 738
5880.84 757
5881.56 756
5882.28 722
5883.01 700
5883.73 749
5884.46 770
5885.18 728
5885.90 708
5886.63 755
5887.35 771
5888.08 740
5888.80 722
5889.52 732
5890.25 721
5890.97 745
5891.70 720
5892.42 694
5893.15 697
5893.87 748
5894.59 734
5895.32 716
5896.04 717
5896.77 718
5897.49 741
5898.22 748
5898.94 726
5899.67 698
5900.39 719
5901.12 772
5901.84 806
5902.57 833
5903.29 825
5904.02 804
5904.74 752
5905.47 792
5906.19 793
5906.92 816
5907.64 799
5908.37 766
5909.09 833
5909.82 814
5910.55 842
5911.27 820
5912.00 793
5912.72 807
5913.45 832
5914.17 824
5914.90 864
5915.63 845
5916.35 864
5917.08 863
5917.80 816
5918.53 875
5919.25 886
5919.98 924
5920.71 891
5921.43 896
5922.16 903
5922.89 904
5923.61 946
5924.34 998
5925.06 986
5925.79 1024
5926.52 990
5927.24 1019
5927.97 1043
5928.70 1020
5929.42 1024
5930.15 1026
5930.88 986
5931.60 1077
5932.33 1077
5933.06 1066
5933.78 1047
5934.51 1070
5935.24 1157
5935.97 1144
5936.69 1194
5937.42 1176
5938.15 1187
5938.87 1276
5939.60 1304
5940.33 1296
5941.06 1362
5941.78 1387
5942.51 1352
5943.24 1389
5943.97 1361
5944.69 1406
5945.42 1457
5946.15 1536
5946.88 1549
5947.60 1585
5948.33 1593
5949.06 1699
5949.79 1690
5950.52 1796
5951.24 1981
5951.97 2009
5952.70 2210
5953.43 2429
5954.16 2603
5954.88 2609
5955.61 2496
5956.34 2389
5957.07 2291
5957.80 2204
5958.53 2200
5959.25 2142
5959.98 2040
5960.71 2024
5961.44 2045
5962.17 2044
5962.90 2075
5963.63 2087
5964.36 2219
5965.08 2200
5965.81 2352
5966.54 2534
5967.27 2644
5968.00 2797
5968.73 2987
5969.46 2960
5970.19 2811
5970.92 2743
5971.65 2501
5972.37 2438
5973.10 2427
5973.83 2368
5974.56 2320
5975.29 2286
5976.02 2266
5976.75 2397
5977.48 2393
5978.21 2461
5978.94 2480
5979.67 2509
5980.40 2535
5981.13 2629
5981.86 2625
5982.59 2688
5983.32 2723
5984.05 2801
5984.78 2772
5985.51 2800
5986.24 2712
5986.97 2742
5987.70 2789
5988.43 2842
5989.16 2847
5989.89 2838
5990.62 2808
5991.35 2775
5992.08 2853
5992.81 2903
5993.54 2967
5994.27 2974
5995.00 3035
5995.74 3012
5996.47 3030
5997.20 3124
5997.93 3086
5998.66 3110
5999.39 3117
6000.12 3089
6000.85 3146
6001.58 2988
6002.31 2896
6003.04 2911
6003.78 2914
6004.51 2980
6005.24 2873
6005.97 2871
6006.70 2883
6007.43 3020
6008.16 3249
6008.90 3563
6009.63 4006
6010.36 4762
6011.09 5586
6011.82 6353
6012.55 7104
6013.29 7770
6014.02 8220
6014.75 8467
6015.48 8353
6016.21 8019
6016.95 7488
6017.68 6642
6018.41 5967
6019.14 5228
6019.87 4564
6020.61 3966
6021.34 3488
6022.07 3154
6022.80 2829
6023.54 2613
6024.27 2497
6025.00 2476
6025.73 2338
6026.47 2276
6027.20 2390
6027.93 2359
6028.66 2461
6029.40 2445
6030.13 2461
6030.86 2520
6031.59 2450
6032.33 2420
6033.06 2321
6033.79 2286
6034.53 2126
6035.26 2037
6035.99 2014
6036.73 2026
6037.46 2056
6038.19 1995
6038.93 1919
6039.66 2021
6040.39 2043
6041.13 1977
6041.86 1996
6042.59 1975
6043.33 2026
6044.06 2067
6044.79 2109
6045.53 2175
6046.26 2136
6047.00 2123
6047.73 2180
6048.46 2224
6049.20 2198
6049.93 2260
6050.67 2359
6051.40 2442
6052.13 2562
6052.87 2704
6053.60 2632
6054.34 2706
6055.07 2646
6055.81 2619
6056.54 2560
6057.27 2536
6058.01 2396
6058.74 2313
6059.48 2269
6060.21 2191
6060.95 2183
6061.68 2106
6062.42 2187
6063.15 2027
6063.89 2116
6064.62 2093
6065.36 2025
6066.09 2060
6066.83 2032
6067.56 1943
6068.30 1919
6069.03 1950
6069.77 1948
6070.50 1897
6071.24 1858
6071.97 1897
6072.71 1813
6073.44 1820
6074.18 1852
6074.91 1786
6075.65 1837
6076.39 1801
6077.12 1706
6077.86 1703
6078.59 1727
6079.33 1747
6080.06 1694
6080.80 1670
6081.54 1666
6082.27 1660
6083.01 1583
6083.74 1600
6084.48 1581
6085.22 1534
6085.95 1583
6086.69 1542
6087.42 1557
6088.16 1516
6088.90 1585
6089.63 1654
6090.37 1553
6091.11 1613
6091.84 1644
6092.58 1650
6093.32 1576
6094.05 1637
6094.79 1668
6095.53 1624
6096.26 1609
6097.00 1649
6097.74 1604
6098.47 1576
6099.21 1561
6099.95 1568
6100.69 1556
6101.42 1562
6102.16 1528
6102.90 1527
6103.63 1514
6104.37 1604
6105.11 1548
6105.85 1515
6106.58 1572
6107.32 1560
6108.06 1634
6108.80 1555
6109.53 1563
6110.27 1606
6111.01 1630
6111.75 1600
6112.49 1616
6113.22 1613
6113.96 1625
6114.70 1699
6115.44 1735
6116.17 1780
6116.91 1793
6117.65 1818
6118.39 1895
6119.13 1841
6119.87 1793
6120.60 1790
6121.34 1826
6122.08 1798
6122.82 1745
6123.56 1679
6124.30 1717
6125.03 1779
6125.77 1834
6126.51 1768
6127.25 1823
6127.99 1805
6128.73 1677
6129.47 1745
6130.21 1762
6130.94 1786
6131.68 1845
6132.42 1825
6133.16 1842
6133.90 1823
6134.64 1860
6135.38 1875
6136.12 1937
6136.86 2039
6137.60 2166
6138.34 2227
6139.08 2277
6139.81 2377
6140.55 2306
6141.29 2344
6142.03 2367
6142.77 2342
6143.51 2336
6144.25 2246
6144.99 2264
6145.73 2196
6146.47 2202
6147.21 2113
6147.95 2102
6148.69 2068
6149.43 2107
6150.17 2124
6150.91 2131
6151.65 2064
6152.39 2049
6153.13 2098
6153.87 2200
6154.61 2159
6155.35 2211
6156.09 2224
6156.83 2276
6157.58 2259
6158.32 2231
6159.06 2296
6159.80 2399
6160.54 2400
6161.28 2410
6162.02 2491
6162.76 2493
6163.50 2650
6164.24 2747
6164.98 2922
6165.72 3073
6166.46 3160
6167.21 3350
6167.95 3384
6168.69 3436
6169.43 3468
6170.17 3426
6170.91 3420
6171.65 3347
6172.39 3246
6173.14 3195
6173.88 3152
6174.62 3119
6175.36 3078
6176.10 2967
6176.84 3098
6177.59 3231
6178.33 3301
6179.07 3486
6179.81 3777
6180.55 4231
6181.30 4878
6182.04 5556
6182.78 6170
6183.52 6691
6184.26 6976
6185.01 6958
6185.75 6842
6186.49 6457
6187.23 5991
6187.97 5498
6188.72 5048
6189.46 4675
6190.20 4335
6190.94 4138
6191.69 3937
6192.43 3894
6193.17 3847
6193.92 3789
6194.66 3723
6195.40 3718
6196.14 3728
6196.89 3753
6197.63 3657
6198.37 3741
6199.12 3644
6199.86 3706
6200.60 3746
6201.34 3755
6202.09 3748
6202.83 3681
6203.57 3801
6204.32 4162
6205.06 4749
6205.80 5422
6206.55 6664
6207.29 8441
6208.03 10433
6208.78 12295
6209.52 14207
6210.27 15224
6211.01 15456
6211.75 15001
6212.50 13885
6213.24 12390
6213.98 10790
6214.73 9036
6215.47 7462
6216.22 6216
6216.96 5142
6217.71 4489
6218.45 3895
6219.19 3576
6219.94 3340
6220.68 3050
6221.43 2881
6222.17 2950
6222.92 2921
6223.66 2839
6224.40 2797
6225.15 2853
6225.89 2808
6226.64 2829
6227.38 2653
6228.13 2533
6228.87 2424
6229.62 2239
6230.36 2135
6231.11 1986
6231.85 1966
6232.60 1907
6233.34 1904
6234.09 1900
6234.83 1921
6235.58 2006
6236.32 2043
6237.07 2042
6237.81 2117
6238.56 2245
6239.30 2265
6240.05 2312
6240.80 2408
6241.54 2495
6242.29 2450
6243.03 2417
6243.78 2318
6244.52 2369
6245.27 2270
6246.02 2293
6246.76 2413
6247.51 2495
6248.25 2456
6249.00 2482
6249.75 2413
6250.49 2385
6251.24 2318
6251.98 2307
6252.73 2221
6253.48 2151
6254.22 2153
6254.97 2121
6255.72 2135
6256.46 2101
6257.21 2086
6257.95 2081
6258.70 2068
6259.45 2065
6260.19 2030
6260.94 2002
6261.69 1990
6262.43 1957
6263.18 1917
6263.93 1881
6264.68 1964
6265.42 1904
6266.17 1841
6266.92 1870
6267.66 1909
6268.41 1848
6269.16 1878
6269.91 1855
6270.65 1837
6271.40 1909
6272.15 1838
6272.89 1902
6273.64 1816
6274.39 1827
6275.14 1892
6275.88 1877
6276.63 1916
6277.38 1944
6278.13 1930
6278.88 1894
6279.62 1858
6280.37 1849
6281.12 1812
6281.87 1769
6282.62 1760
6283.36 1654
6284.11 1639
6284.86 1592
6285.61 1582
6286.36 1530
6287.10 1554
6287.85 1565
6288.60 1557
6289.35 1551
6290.10 1500
6290.85 1461
6291.59 1462
6292.34 1505
6293.09 1501
6293.84 1474
6294.59 1473
6295.34 1392
6296.09 1414
6296.84 1434
6297.58 1402
6298.33 1390
6299.08 1414
6299.83 1388
6300.58 1418
6301.33 1384
6302.08 1317
6302.83 1365
6303.58 1353
6304.33 1273
6305.08 1317
6305.83 1273
6306.58 1287
6307.32 1300
6308.07 1309
6308.82 1397
6309.57 1438
6310.32 1387
6311.07 1437
6311.82 1486
6312.57 1468
6313.32 1473
6314.07 1547
6314.82 1621
6315.57 1592
6316.32 1519
6317.07 1596
6317.82 1614
6318.57 1613
6319.32 1577
6320.07 1522
6320.82 1423
6321.57 1353
6322.32 1393
6323.07 1246
6323.82 1264
6324.58 1277
6325.33 1298
6326.08 1270
6326.83 1249
6327.58 1265
6328.33 1264
6329.08 1257
6329.83 1267
6330.58 1238
6331.33 1271
6332.08 1216
6332.83 1201
6333.58 1170
6334.34 1173
6335.09 1129
6335.84 1167
6336.59 1172
6337.34 1146
6338.09 1146
6338.84 1227
6339.59 1171
6340.35 1150
6341.10 1183
6341.85 1153
6342.60 1167
6343.35 1145
6344.10 1143
6344.86 1102
6345.61 1096
6346.36 1075
6347.11 1113
6347.86 1179
6348.62 1189
6349.37 1204
6350.12 1218
6350.87 1213
6351.62 1243
6352.38 1261
6353.13 1372
6353.88 1403
6354.63 1352
6355.38 1343
6356.14 1399
6356.89 1413
6357.64 1436
6358.39 1402
6359.15 1326
6359.90 1285
6360.65 1247
6361.40 1253
6362.16 1214
6362.91 1238
6363.66 1208
6364.42 1204
6365.17 1167
6365.92 1182
6366.67 1238
6367.43 1297
6368.18 1310
6368.93 1272
6369.69 1337
6370.44 1308
6371.19 1302
6371.95 1183
6372.70 1191
6373.45 1197
6374.21 1171
6374.96 1211
6375.71 1199
6376.47 1147
6377.22 1205
6377.98 1223
6378.73 1195
6379.48 1168
6380.24 1202
6380.99 1245
6381.74 1244
6382.50 1221
6383.25 1268
6384.01 1279
6384.76 1209
6385.51 1222
6386.27 1198
6387.02 1090
6387.78 1069
6388.53 1137
6389.29 1127
6390.04 1110
6390.79 1094
6391.55 1079
6392.30 1090
6393.06 1103
6393.81 1074
6394.57 1070
6395.32 1140
6396.08 1096
6396.83 1139
6397.59 1088
6398.34 1074
6399.10 1085
6399.85 1093
6400.61 1085
6401.36 1046
6402.12 1046
6402.87 992
6403.63 1020
6404.38 1053
6405.14 1041
6405.89 1072
6406.65 1047
6407.40 1030
6408.16 1073
6408.91 1129
6409.67 1102
6410.43 1124
6411.18 1169
6411.94 1121
6412.69 1126
6413.45 1136
6414.20 1121
6414.96 1121
6415.72 1130
6416.47 1170
6417.23 1120
6417.98 1109
6418.74 1111
6419.50 1126
6420.25 1148
6421.01 1134
6421.77 1113
6422.52 1109
6423.28 1083
6424.03 1104
6424.79 1067
6425.55 1024
6426.30 1092
6427.06 1017
6427.82 1062
6428.57 1112
6429.33 1039
6430.09 1065
6430.84 1081
6431.60 1081
6432.36 1064
6433.11 1086
6433.87 1096
6434.63 1103
6435.39 1088
6436.14 1098
6436.90 1129
6437.66 1130
6438.41 1099
6439.17 1128
6439.93 1142
6440.69 1140
6441.44 1160
6442.20 1215
6442.96 1188
6443.72 1151
6444.47 1189
6445.23 1233
6445.99 1192
6446.75 1236
6447.50 1216
6448.26 1221
6449.02 1206
6449.78 1238
6450.54 1236
6451.29 1250
6452.05 1260
6452.81 1173
6453.57 1182
6454.33 1222
6455.08 1229
6455.84 1213
6456.60 1303
6457.36 1302
6458.12 1306
6458.88 1305
6459.64 1248
6460.39 1279
6461.15 1340
6461.91 1319
6462.67 1348
6463.43 1364
6464.19 1472
6464.95 1530
6465.70 1569
6466.46 1513
6467.22 1544
6467.98 1547
6468.74 1547
6469.50 1610
6470.26 1510
6471.02 1527
6471.78 1562
6472.54 1537
6473.30 1555
6474.05 1579
6474.81 1579
6475.57 1605
6476.33 1608
6477.09 1581
6477.85 1607
6478.61 1623
6479.37 1674
6480.13 1747
6480.89 1745
6481.65 1749
6482.41 1828
6483.17 1837
6483.93 1905
6484.69 1967
6485.45 1966
6486.21 1917
6486.97 1911
6487.73 1988
6488.49 2016
6489.25 2017
6490.01 2046
6490.77 2181
6491.53 2103
6492.29 2170
6493.05 2248
6493.81 2248
6494.57 2398
6495.33 2407
6496.10 2339
6496.86 2303
6497.62 2335
6498.38 2285
6499.14 2275
6499.90 2269
6500.66 2268
6501.42 2306
6502.18 2433
6502.94 2507
6503.70 2659
6504.47 2924
6505.23 3364
6505.99 4296
6506.75 5620
6507.51 6890
6508.27 8238
6509.03 9534
6509.79 10300
6510.56 10528
6511.32 9788
6512.08 8908
6512.84 7819
6513.60 6757
6514.36 5794
6515.13 4880
6515.89 4116
6516.65 3597
6517.41 3160
6518.17 2928
6518.94 2664
6519.70 2554
6520.46 2530
6521.22 2568
6521.98 2529
6522.75 2497
6523.51 2651
6524.27 2699
6525.03 2770
6525.79 2797
6526.56 2905
6527.32 3016
6528.08 3170
6528.84 3162
6529.61 3070
6530.37 2991
6531.13 2937
6531.90 2898
6532.66 2889
6533.42 2888
6534.18 3220
6534.95 3418
6535.71 3885
6536.47 4238
6537.24 4464
6538.00 4651
6538.76 4607
6539.53 4362
6540.29 4086
6541.05 3619
6541.82 3295
6542.58 2973
6543.34 2755
6544.11 2596
6544.87 2555
6545.63 2568
6546.40 2603
6547.16 2511
6547.92 2551
6548.69 2551
6549.45 2552
6550.21 2382
6550.98 2330
6551.74 2253
6552.51 2196
6553.27 2273
6554.03 2299
6554.80 2221
6555.56 2240
6556.33 2312
6557.09 2225
6557.85 2192
6558.62 2254
6559.38 2316
6560.15 2346
6560.91 2389
6561.68 2347
6562.44 2405
6563.21 2441
6563.97 2537
6564.74 2538
6565.50 2609
6566.26 2503
6567.03 2465
6567.79 2557
6568.56 2573
6569.32 2521
6570.09 2545
6570.85 2499
6571.62 2519
6572.38 2588
6573.15 2528
6573.91 2545
6574.68 2535
6575.44 2612
6576.21 2572
6576.98 2530
6577.74 2509
6578.51 2556
6579.27 2520
6580.04 2575
6580.80 2592
6581.57 2571
6582.33 2569
6583.10 2664
6583.87 2620
6584.63 2683
6585.40 2640
6586.16 2585
6586.93 2651
6587.70 2594
6588.46 2605
6589.23 2690
6589.99 2757
6590.76 2813
6591.53 2903
6592.29 3171
6593.06 3461
6593.82 3777
6594.59 4111
6595.36 4251
6596.12 4382
6596.89 4214
6597.66 4044
6598.42 3914
6599.19 3698
6599.96 3446
6600.72 3177
6601.49 2937
6602.26 2747
6603.02 2606
6603.79 2475
6604.56 2344
6605.33 2327
6606.09 2217
6606.86 2310
6607.63 2276
6608.39 2264
6609.16 2292
6609.93 2291
6610.70 2193
6611.46 2239
6612.23 2238
6613.00 2190
6613.77 2192
6614.53 2163
6615.30 2201
6616.07 2181
6616.84 2150
6617.60 2206
6618.37 2205
6619.14 2250
6619.91 2319
6620.68 2345
6621.44 2473
6622.21 2549
6622.98 2555
6623.75 2654
6624.52 2653
6625.28 2728
6626.05 2656
6626.82 2644
6627.59 2580
6628.36 2490
6629.13 2316
6629.89 2280
6630.66 2267
6631.43 2272
6632.20 2341
6632.97 2436
6633.74 2554
6634.51 2636
6635.27 2818
6636.04 2813
6636.81 2953
6637.58 3124
6638.35 3135
6639.12 3251
6639.89 3315
6640.66 3501
6641.43 3579
6642.19 3681
6642.96 3649
6643.73 3515
6644.50 3459
6645.27 3316
6646.04 3116
6646.81 2826
6647.58 2697
6648.35 2505
6649.12 2384
6649.89 2285
6650.66 2210
6651.43 2088
6652.20 2090
6652.97 2104
6653.74 2092
6654.51 2083
6655.28 2111
6656.05 2095
6656.82 2110
6657.59 1989
6658.36 1976
6659.13 1960
6659.90 1900
6660.67 1840
6661.44 1866
6662.21 1826
6662.98 1852
6663.75 1871
6664.52 1839
6665.29 1789
6666.06 1794
6666.83 1881
6667.60 1779
6668.37 1789
6669.14 1885
6669.91 1954
6670.68 1946
6671.46 1999
6672.23 2035
6673.00 2025
6673.77 2010
6674.54 1967
6675.31 1941
6676.08 1884
6676.85 1930
6677.62 1932
6678.40 2002
6679.17 1989
6679.94 1975
6680.71 2019
6681.48 2061
6682.25 2136
6683.02 2193
6683.80 2274
6684.57 2344
6685.34 2496
6686.11 2451
6686.88 2567
6687.65 2478
6688.43 2343
6689.20 2316
6689.97 2209
6690.74 2041
6691.51 1946
6692.29 1858
6693.06 1877
6693.83 1837
6694.60 1802
6695.37 1809
6696.15 1771
6696.92 1781
6697.69 1708
6698.46 1712
6699.24 1797
6700.01 1807
6700.78 1714
6701.55 1710
6702.33 1675
6703.10 1714
6703.87 1683
6704.64 1643
6705.42 1573
6706.19 1624
6706.96 1558
6707.74 1537
6708.51 1585
6709.28 1565
6710.06 1557
6710.83 1557
6711.60 1529
6712.37 1525
6713.15 1513
6713.92 1478
6714.69 1450
6715.47 1476
6716.24 1554
6717.01 1570
6717.79 1549
6718.56 1488
6719.34 1516
6720.11 1562
6720.88 1527
6721.66 1471
6722.43 1566
6723.20 1518
6723.98 1447
6724.75 1524
6725.53 1534
6726.30 1497
6727.07 1449
6727.85 1446
6728.62 1449
6729.40 1500
6730.17 1474
6730.95 1488
6731.72 1467
6732.49 1512
6733.27 1481
6734.04 1468
6734.82 1532
6735.59 1510
6736.37 1560
6737.14 1570
6737.92 1546
6738.69 1550
6739.47 1566
6740.24 1551
6741.01 1578
6741.79 1553
6742.56 1637
6743.34 1673
6744.11 1590
6744.89 1589
6745.67 1639
6746.44 1665
6747.22 1747
6747.99 1754
6748.77 1755
6749.54 1749
6750.32 1797
6751.09 1894
6751.87 2020
6752.64 2110
6753.42 2144
6754.19 2149
6754.97 2161
6755.75 2105
6756.52 2008
6757.30 1917
6758.07 1831
6758.85 1801
6759.63 1817
6760.40 1704
6761.18 1719
6761.95 1681
6762.73 1747
6763.51 1768
6764.28 1774
6765.06 1726
6765.83 1784
6766.61 1882
6767.39 1896
6768.16 1932
6768.94 1927
6769.72 1870
6770.49 1882
6771.27 1773
6772.05 1731
6772.82 1703
6773.60 1661
6774.38 1620
6775.15 1566
6775.93 1487
6776.71 1522
6777.48 1486
6778.26 1558
6779.04 1570
6779.82 1558
6780.59 1491
6781.37 1536
6782.15 1492
6782.92 1529
6783.70 1496
6784.48 1475
6785.26 1464
6786.03 1452
6786.81 1465
6787.59 1433
6788.37 1379
6789.14 1396
6789.92 1378
6790.70 1380
6791.48 1327
6792.25 1308
6793.03 1356
6793.81 1320
6794.59 1322
6795.37 1327
6796.14 1327
6796.92 1341
6797.70 1343
6798.48 1339
6799.26 1320
6800.04 1301
6800.81 1305
6801.59 1320
6802.37 1344
6803.15 1330
6803.93 1417
6804.71 1458
6805.48 1449
6806.26 1444
6807.04 1376
6807.82 1430
6808.60 1371
6809.38 1305
6810.16 1415
6810.94 1395
6811.71 1334
6812.49 1336
6813.27 1335
6814.05 1369
6814.83 1346
6815.61 1432
6816.39 1421
6817.17 1374
6817.95 1420
6818.73 1402
6819.51 1346
6820.29 1387
6821.07 1401
6821.84 1398
6822.62 1310
6823.40 1304
6824.18 1379
6824.96 1342
6825.74 1323
6826.52 1339
6827.30 1371
6828.08 1345
6828.86 1307
6829.64 1300
6830.42 1345
6831.20 1292
6831.98 1308
6832.76 1306
6833.54 1276
6834.32 1321
6835.10 1382
6835.88 1443
6836.66 1643
6837.44 1807
6838.22 2006
6839.01 2151
6839.79 2280
6840.57 2331
6841.35 2361
6842.13 2166
6842.91 2081
6843.69 1970
6844.47 1829
6845.25 1749
6846.03 1646
6846.81 1577
6847.59 1580
6848.37 1550
6849.16 1673
6849.94 1769
6850.72 1889
6851.50 2085
6852.28 2028
6853.06 2017
6853.84 1992
6854.62 1878
6855.41 1887
6856.19 1804
6856.97 1700
6857.75 1616
6858.53 1532
6859.31 1491
6860.10 1481
6860.88 1459
6861.66 1363
6862.44 1391
6863.22 1347
6864.00 1354
6864.79 1349
6865.57 1388
6866.35 1485
6867.13 1535
6867.91 1537
6868.70 1598
6869.48 1502
6870.26 1559
6871.04 1571
6871.83 1543
6872.61 1593
6873.39 1557
6874.17 1607
6874.96 1533
6875.74 1589
6876.52 1614
6877.30 1677
6878.09 1649
6878.87 1755
6879.65 1834
6880.43 1827
6881.22 1938
6882.00 1962
6882.78 2038
6883.57 2106
6884.35 2103
6885.13 2213
6885.92 2280
6886.70 2534
6887.48 2803
6888.27 3221
6889.05 3622
6889.83 3725
6890.62 3809
6891.40 3572
6892.18 3358
6892.97 2964
6893.75 2634
6894.53 2397
6895.32 2304
6896.10 2178
6896.88 2017
6897.67 2090
6898.45 1988
6899.24 1994
6900.02 1940
6900.80 1867
6901.59 1928
6902.37 1946
6903.16 1922
6903.94 1932
6904.73 1842
6905.51 1829
6906.29 1880
6907.08 1829
6907.86 1827
6908.65 1792
6909.43 1808
6910.22 1760
6911.00 1785
6911.79 1704
6912.57 1723
6913.35 1691
6914.14 1632
6914.92 1647
6915.71 1656
6916.49 1650
6917.28 1721
6918.06 1707
6918.85 1668
6919.63 1706
6920.42 1742
6921.20 1680
6921.99 1692
6922.78 1699
6923.56 1724
6924.35 1707
6925.13 1695
6925.92 1657
6926.70 1664
6927.49 1758
6928.27 1823
6929.06 1836
6929.84 1832
6930.63 1832
6931.42 1854
6932.20 1821
6932.99 1760
6933.77 1746
6934.56 1827
6935.35 1908
6936.13 1926
6936.92 1853
6937.70 1993
6938.49 2011
6939.28 2082
6940.06 2157
6940.85 2353
6941.63 2452
6942.42 2567
6943.21 2709
6943.99 2790
6944.78 2737
6945.57 2875
6946.35 2942
6947.14 2961
6947.93 3010
6948.71 3184
6949.50 3261
6950.29 3231
6951.07 3209
6951.86 2996
6952.65 2902
6953.44 2910
6954.22 2772
6955.01 2523
6955.80 2561
6956.58 2585
6957.37 2568
6958.16 2490
6958.95 2422
6959.73 2464
6960.52 2556
6961.31 2591
6962.09 2581
6962.88 2525
6963.67 2598
6964.46 2646
6965.25 2686
6966.03 2834
6966.82 2910
6967.61 3096
6968.40 3227
6969.18 3366
6969.97 3497
6970.76 3625
6971.55 3595
6972.34 3703
6973.12 3662
6973.91 3579
6974.70 3557
6975.49 3485
6976.28 3535
6977.07 3436
6977.85 3472
6978.64 3563
6979.43 3884
6980.22 4031
6981.01 4315
6981.80 4853
6982.59 5753
6983.37 7143
6984.16 8959
6984.95 10923
6985.74 12971
6986.53 14477
6987.32 15435
6988.11 15403
6988.90 14605
6989.69 13108
6990.47 11402
6991.26 9623
6992.05 7850
6992.84 6602
6993.63 5410
6994.42 4534
6995.21 3926
6996.00 3463
6996.79 3092
6997.58 2821
6998.37 2681
6999.16 2618
6999.95 2535
7000.74 2541
7001.53 2559
7002.32 2536
7003.11 2430
7003.90 2430
7004.69 2337
7005.48 2147
7006.27 2049
7007.06 1949
7007.85 1825
7008.64 1757
7009.43 1725
7010.22 1747
7011.01 1796
7011.80 1806
7012.59 1846
7013.38 1903
7014.17 1974
7014.96 1978
7015.75 2053
7016.54 1990
7017.33 1956
7018.12 1903
7018.91 1894
7019.70 1911
7020.49 1953
7021.28 2041
7022.07 2028
7022.87 2111
7023.66 2137
7024.45 2183
7025.24 2282
7026.03 2277
7026.82 2263
7027.61 2184
7028.40 2125
7029.19 2057
7029.99 2059
7030.78 2037
7031.57 1998
7032.36 1960
7033.15 1864
7033.94 1842
7034.74 1911
7035.53 1895
7036.32 1936
7037.11 2040
7037.90 2125
7038.69 2109
7039.49 2124
7040.28 2175
7041.07 2131
7041.86 2136
7042.65 2214
7043.45 2289
7044.24 2305
7045.03 2389
7045.82 2433
7046.61 2357
7047.41 2320
7048.20 2290
7048.99 2353
7049.78 2447
7050.58 2518
7051.37 2590
7052.16 2616
7052.95 2502
7053.75 2472
7054.54 2446
7055.33 2234
7056.13 2191
7056.92 2121
7057.71 2093
7058.50 2116
7059.30 2109
7060.09 2039
7060.88 2099
7061.68 2039
7062.47 1959
7063.26 1919
7064.06 1948
7064.85 1831
7065.64 1808
7066.44 1695
7067.23 1746
7068.02 1691
7068.82 1666
7069.61 1669
7070.40 1611
7071.20 1574
7071.99 1580
7072.78 1542
7073.58 1541
7074.37 1511
7075.17 1488
7075.96 1490
7076.75 1425
7077.55 1457
7078.34 1451
7079.14 1447
7079.93 1409
7080.72 1403
7081.52 1407
7082.31 1382
7083.11 1357
7083.90 1412
7084.70 1408
7085.49 1349
7086.28 1365
7087.08 1277
7087.87 1354
7088.67 1348
7089.46 1278
7090.26 1300
7091.05 1293
7091.85 1205
7092.64 1203
7093.44 1249
7094.23 1223
7095.03 1256
7095.82 1202
7096.62 1184
7097.41 1177
7098.21 1176
7099.00 1222
7099.80 1180
7100.59 1106
7101.39 1124
7102.18 1263
7102.98 1198
7103.77 1072
7104.57 1095
7105.37 1147
7106.16 1155
7106.96 1161
7107.75 1042
7108.55 1036
7109.34 1044
7110.14 1053
7110.94 1030
7111.73 1052
7112.53 1002
7113.32 1012
7114.12 1059
7114.92 1106
7115.71 1032
7116.51 1061
7117.30 1129
7118.10 1012
7118.90 1067
7119.69 1091
7120.49 1074
7121.29 1005
7122.08 1051
7122.88 1094
7123.68 1073
7124.47 1070
7125.27 1116
7126.07 1096
7126.86 1043
7127.66 1050
7128.46 1094
7129.25 1130
7130.05 1145
7130.85 1174
7131.64 1155
7132.44 1154
7133.24 1131
7134.04 1128
7134.83 1095
7135.63 1132
7136.43 1048
7137.23 1078
7138.02 1050
7138.82 1037
7139.62 1028
7140.42 969
7141.21 990
7142.01 992
7142.81 957
7143.61 962
7144.40 929
7145.20 896
7146.00 966
7146.80 932
7147.59 907
7148.39 892
7149.19 889
7149.99 890
7150.79 842
7151.59 808
7152.38 850
7153.18 901
7153.98 883
7154.78 921
7155.58 897
7156.38 931
7157.17 934
7157.97 959
7158.77 932
7159.57 914
7160.37 907
7161.17 919
7161.97 893
7162.76 880
7163.56 859
7164.36 851
7165.16 899
7165.96 831
7166.76 819
7167.56 844
7168.36 883
7169.16 840
7169.96 847
7170.75 846
7171.55 816
7172.35 810
7173.15 814
7173.95 795
7174.75 785
7175.55 767
7176.35 810
7177.15 821
7177.95 791
7178.75 777
7179.55 755
7180.35 811
7181.15 771
7181.95 818
7182.75 740
7183.55 780
7184.35 761
7185.15 799
7185.95 769
7186.75 752
7187.55 731
7188.35 775
7189.15 720
7189.95 750
7190.75 766
7191.55 753
7192.35 755
7193.15 731
7193.95 730
7194.75 757
7195.55 736
7196.35 725
7197.15 763
7197.95 735
7198.76 701
7199.56 712
7200.36 713
7201.16 688
7201.96 709
7202.76 712
7203.56 722
7204.36 768
7205.16 731
7205.96 752
7206.77 702
7207.57 754
7208.37 769
7209.17 778
7209.97 737
7210.77 775
7211.57 765
7212.38 766
7213.18 705
7213.98 775
7214.78 779
7215.58 739
7216.38 718
7217.19 740
7217.99 764
7218.79 737
7219.59 787
7220.39 769
7221.20 812
7222.00 776
7222.80 764
7223.60 728
7224.40 763
7225.21 759
7226.01 748
7226.81 772
7227.61 750
7228.42 773
7229.22 777
7230.02 764
7230.82 756
7231.63 781
7232.43 809
7233.23 795
7234.03 774
7234.84 809
7235.64 869
7236.44 908
7237.25 900
7238.05 899
7238.85 926
7239.65 896
7240.46 905
7241.26 891
7242.06 855
7242.87 809
7243.67 788
7244.47 788
7245.28 787
7246.08 731
7246.88 756
7247.69 764
7248.49 788
7249.30 749
7250.10 708
7250.90 773
7251.71 729
7252.51 720
7253.31 748
7254.12 744
7254.92 758
7255.73 812
7256.53 779
7257.33 766
7258.14 741
7258.94 755
7259.75 738
7260.55 724
7261.35 710
7262.16 714
7262.96 750
7263.77 727
7264.57 782
7265.38 783
7266.18 772
7266.99 755
7267.79 772
7268.59 811
7269.40 796
7270.20 771
7271.01 788
7271.81 790
7272.62 787
7273.42 779
7274.23 757
7275.03 744
7275.84 789
7276.64 774
7277.45 799
7278.25 834
7279.06 828
7279.86 852
7280.67 893
7281.48 958
7282.28 1053
7283.09 1165
7283.89 1267
7284.70 1360
7285.50 1401
7286.31 1533
7287.11 1505
7287.92 1390
7288.73 1285
7289.53 1148
7290.34 1145
7291.14 1033
7291.95 1019
7292.76 893
7293.56 838
7294.37 845
7295.17 921
7295.98 899
7296.79 862
7297.59 878
7298.40 925
7299.21 919
7300.01 905
7300.82 929
7301.62 928
7302.43 945
7303.24 907
7304.04 947
7304.85 891
7305.66 898
7306.46 912
7307.27 935
7308.08 945
7308.89 980
7309.69 1069
7310.50 993
7311.31 990
7312.11 994
7312.92 1039
7313.73 1074
7314.53 1089
7315.34 1075
7316.15 1153
7316.96 1205
7317.76 1403
7318.57 1536
7319.38 1797
7320.19 1934
7320.99 2007
7321.80 1941
7322.61 1779
7323.42 1587
7324.22 1441
7325.03 1364
7325.84 1242
7326.65 1160
7327.46 1121
7328.26 1151
7329.07 1085
7329.88 1044
7330.69 1026
7331.50 1016
7332.30 1005
7333.11 1028
7333.92 1033
7334.73 1043
7335.54 1021
7336.35 977
7337.15 996
7337.96 1003
7338.77 1012
7339.58 1032
7340.39 1039
7341.20 999
7342.01 942
7342.82 907
7343.62 916
7344.43 892
7345.24 829
7346.05 846
7346.86 868
7347.67 829
7348.48 837
7349.29 811
7350.10 810
7350.91 837
7351.71 831
7352.52 811
7353.33 816
7354.14 828
7354.95 812
7355.76 828
7356.57 821
7357.38 796
7358.19 781
7359.00 815
7359.81 786
7360.62 779
7361.43 824
7362.24 773
7363.05 840
7363.86 801
7364.67 828
7365.48 838
7366.29 805
7367.10 825
7367.91 843
7368.72 823
7369.53 849
7370.34 809
7371.15 810
7371.96 772
7372.77 804
7373.58 806
7374.39 791
7375.20 762
7376.01 774
7376.82 756
7377.63 809
7378.45 867
7379.26 877
7380.07 918
7380.88 906
7381.69 962
7382.50 985
7383.31 971
7384.12 976
7384.93 991
7385.74 979
7386.56 903
7387.37 812
7388.18 829
7388.99 783
7389.80 758
7390.61 764
7391.42 727
7392.24 755
7393.05 747
7393.86 718
7394.67 741
7395.48 711
7396.29 709
7397.10 745
7397.92 758
7398.73 736
7399.54 707
7400.35 741
7401.16 731
7401.98 719
7402.79 724
7403.60 694
7404.41 710
7405.23 706
7406.04 735
7406.85 682
7407.66 669
7408.47 712
7409.29 673
7410.10 650
7410.91 650
7411.72 654
7412.54 639
7413.35 660
7414.16 631
7414.98 635
7415.79 629
7416.60 619
7417.41 633
7418.23 656
7419.04 630
7419.85 611
7420.67 604
7421.48 646
7422.29 604
7423.11 620
7423.92 622
7424.73 618
7425.54 599
7426.36 585
7427.17 622
7427.99 604
7428.80 573
7429.61 633
7430.43 614
7431.24 635
7432.05 631
7432.87 632
7433.68 628
7434.49 627
7435.31 594
7436.12 618
7436.94 662
7437.75 642
7438.56 650
7439.38 639
7440.19 676
7441.01 659
7441.82 651
7442.64 646
7443.45 570
7444.26 546
7445.08 605
7445.89 646
7446.71 617
7447.52 574
7448.34 617
7449.15 585
7449.97 583
7450.78 602
7451.59 587
7452.41 593
7453.22 607
7454.04 595
7454.85 600
7455.67 591
7456.48 589
7457.30 657
7458.11 617
7458.93 634
7459.74 670
7460.56 624
7461.38 634
7462.19 631
7463.01 653
7463.82 621
7464.64 649
7465.45 649
7466.27 654
7467.08 643
7467.90 635
7468.72 652
7469.53 610
7470.35 627
7471.16 641
7471.98 643
7472.79 655
7473.61 727
7474.43 731
7475.24 753
7476.06 691
7476.87 602
7477.69 653
7478.51 675
7479.32 673
7480.14 641
7480.96 628
7481.77 663
7482.59 697
7483.41 731
7484.22 677
7485.04 661
7485.85 683
7486.67 629
7487.49 634
7488.31 601
7489.12 610
7489.94 666
7490.76 661
7491.57 632
7492.39 633
7493.21 618
7494.02 685
7494.84 675
7495.66 601
7496.48 630
7497.29 633
7498.11 597
7498.93 600
7499.74 640
7500.56 674
7501.38 650
7502.20 670
7503.01 649
7503.83 666
7504.65 655
7505.47 648
7506.29 618
7507.10 644
7507.92 674
7508.74 646
7509.56 640
7510.37 600
7511.19 609
7512.01 631
7512.83 641
7513.65 617
7514.47 621
7515.28 658
7516.10 636
7516.92 634
7517.74 629
7518.56 632
7519.38 630
7520.19 617
7521.01 623
7521.83 600
7522.65 599
7523.47 644
7524.29 621
7525.11 619
7525.92 617
7526.74 604
7527.56 636
7528.38 637
7529.20 580
7530.02 617
7530.84 627
7531.66 637
7532.48 655
7533.30 651
7534.12 646
7534.93 655
7535.75 672
7536.57 672
7537.39 675
7538.21 642
7539.03 646
7539.85 667
7540.67 674
7541.49 655
7542.31 651
7543.13 648
7543.95 683
7544.77 689
7545.59 717
7546.41 701
7547.23 691
7548.05 683
7548.87 710
7549.69 697
7550.51 695
7551.33 667
7552.15 674
7552.97 671
7553.79 671
7554.61 633
7555.43 659
7556.25 657
7557.07 668
7557.89 672
7558.71 682
7559.53 665
7560.36 670
7561.18 665
7562.00 729
7562.82 731
7563.64 752
7564.46 732
7565.28 682
7566.10 734
7566.92 697
7567.74 715
7568.56 727
7569.39 713
7570.21 713
7571.03 714
7571.85 728
7572.67 703
7573.49 683
7574.31 728
7575.14 754
7575.96 738
7576.78 760
7577.60 734
7578.42 740
7579.24 742
7580.06 744
7580.89 771
7581.71 769
7582.53 754
7583.35 766
7584.17 762
7585.00 745
7585.82 798
7586.64 801
7587.46 791
7588.29 797
7589.11 794
7589.93 819
7590.75 808
7591.57 847
7592.40 816
7593.22 821
7594.04 838
7594.86 833
7595.69 891
7596.51 876
7597.33 861
7598.15 922
7598.98 964
7599.80 991
7600.62 915
7601.45 887
7602.27 934
7603.09 1012
7603.92 1043
7604.74 1020
7605.56 1044
7606.38 1059
7607.21 1122
7608.03 1082
7608.85 1103
7609.68 1038
7610.50 999
7611.32 985
7612.15 1008
7612.97 1017
7613.80 969
7614.62 994
7615.44 1005
7616.27 1095
7617.09 1230
7617.91 1307
7618.74 1390
7619.56 1429
7620.39 1461
7621.21 1437
7622.03 1374
7622.86 1332
7623.68 1298
7624.51 1241
7625.33 1230
7626.15 1205
7626.98 1259
7627.80 1253
7628.63 1234
7629.45 1224
7630.28 1224
7631.10 1241
7631.93 1295
7632.75 1310
7633.58 1273
7634.40 1275
7635.22 1245
7636.05 1238
7636.87 1149
7637.70 1132
7638.52 1058
7639.35 1009
7640.17 958
7641.00 964
7641.82 959
7642.65 922
7643.47 921
7644.30 965
7645.13 947
7645.95 999
7646.78 1066
7647.60 1034
7648.43 1044
7649.25 1001
7650.08 1006
7650.90 964
7651.73 921
7652.55 912
7653.38 898
7654.21 838
7655.03 839
7655.86 819
7656.68 785
7657.51 734
7658.34 783
7659.16 749
7659.99 801
7660.81 779
7661.64 753
7662.47 803
7663.29 810
7664.12 778
7664.95 756
7665.77 815
7666.60 793
7667.42 810
7668.25 773
7669.08 819
7669.90 801
7670.73 751
7671.56 764
7672.38 743
7673.21 774
7674.04 734
7674.87 769
7675.69 713
7676.52 704
7677.35 708
7678.17 757
7679.00 727
7679.83 786
7680.65 731
7681.48 702
7682.31 770
7683.14 785
7683.96 849
7684.79 881
7685.62 891
7686.45 923
7687.27 903
7688.10 880
7688.93 837
7689.76 786
7690.58 801
7691.41 755
7692.24 728
7693.07 730
7693.90 744
7694.72 764
7695.55 793
7696.38 786
7697.21 794
7698.04 820
7698.86 824
7699.69 863
7700.52 865
7701.35 864
7702.18 872
7703.01 873
7703.83 804
7704.66 801
7705.49 773
7706.32 754
7707.15 692
7707.98 711
7708.81 707
7709.63 707
7710.46 730
7711.29 682
7712.12 734
7712.95 712
7713.78 731
7714.61 736
7715.44 745
7716.27 679
7717.10 696
7717.93 659
7718.75 675
7719.58 654
7720.41 620
7721.24 653
7722.07 653
7722.90 627
7723.73 625
7724.56 650
7725.39 642
7726.22 666
7727.05 640
7727.88 725
7728.71 681
7729.54 717
7730.37 707
7731.20 719
7732.03 689
7732.86 643
7733.69 632
7734.52 667
7735.35 665
7736.18 626
7737.01 682
7737.84 682
7738.67 620
7739.50 614
7740.33 621
7741.16 543
7741.99 618
7742.82 583
7743.65 624
7744.48 588
7745.31 633
7746.14 659
7746.98 662
7747.81 641
7748.64 630
7749.47 641
7750.30 645
7751.13 654
7751.96 651
7752.79 666
7753.62 601
7754.45 641
7755.29 626
7756.12 588
7756.95 590
7757.78 628
7758.61 602
7759.44 572
7760.27 591
7761.11 617
7761.94 603
7762.77 567
7763.60 576
7764.43 569
7765.26 604
7766.10 578
7766.93 596
7767.76 583
7768.59 611
7769.42 580
7770.26 620
7771.09 595
7771.92 595
7772.75 628
7773.58 622
7774.42 647
7775.25 590
7776.08 595
7776.91 588
7777.75 643
7778.58 618
7779.41 612
7780.24 630
7781.08 648
7781.91 610
7782.74 616
7783.57 621
7784.41 609
7785.24 647
7786.07 636
7786.91 679
7787.74 640
7788.57 652
7789.40 604
7790.24 642
7791.07 617
7791.90 642
7792.74 627
7793.57 665
7794.40 622
7795.24 641
7796.07 666
7796.90 679
7797.74 688
7798.57 669
7799.40 708
7800.24 668
7801.07 690
7801.91 699
7802.74 755
7803.57 699
7804.41 722
7805.24 724
7806.07 733
7806.91 716
7807.74 738
7808.58 737
7809.41 771
7810.25 803
7811.08 812
7811.91 839
7812.75 814
7813.58 863
7814.42 871
7815.25 945
7816.09 934
7816.92 1060
7817.75 1016
7818.59 1029
7819.42 994
7820.26 1008
7821.09 1002
7821.93 986
7822.76 998
7823.60 999
7824.43 1043
7825.27 1061
7826.10 1031
7826.94 989
7827.77 952
7828.61 885
7829.44 943
7830.28 904
7831.11 966
7831.95 949
7832.78 1014
7833.62 1039
7834.46 1093
7835.29 1130
7836.13 1128
7836.96 1062
7837.80 1022
7838.63 982
7839.47 976
7840.31 973
7841.14 920
7841.98 864
7842.81 838
7843.65 900
7844.48 840
7845.32 846
7846.16 808
7846.99 821
7847.83 820
7848.67 802
7849.50 814
7850.34 812
7851.17 788
7852.01 758
7852.85 734
7853.68 777
7854.52 789
7855.36 776
7856.19 771
7857.03 760
7857.87 798
7858.70 780
7859.54 773
7860.38 785
7861.21 805
7862.05 785
7862.89 750
7863.72 747
7864.56 772
7865.40 764
7866.24 805
7867.07 806
7867.91 771
7868.75 778
7869.59 829
7870.42 821
7871.26 817
7872.10 812
7872.94 794
7873.77 803
7874.61 848
7875.45 848
7876.29 909
7877.12 924
7877.96 926
7878.80 1017
7879.64 1053
7880.47 1039
7881.31 1102
7882.15 1092
7882.99 1044
7883.83 1087
7884.66 1105
7885.50 1071
7886.34 1009
7887.18 970
7888.02 922
7888.86 926
7889.69 928
7890.53 954
7891.37 1005
7892.21 976
7893.05 1008
7893.89 1004
7894.73 993
7895.56 982
7896.40 948
7897.24 933
7898.08 864
7898.92 867
7899.76 820
7900.60 811
7901.44 831
7902.28 819
7903.12 804
7903.95 786
7904.79 784
7905.63 784
7906.47 765
7907.31 775
7908.15 792
7908.99 817
7909.83 765
7910.67 792
7911.51 804
7912.35 838
7913.19 874
7914.03 840
7914.87 890
7915.71 936
7916.55 968
7917.39 1017
7918.23 1026
7919.07 997
7919.91 1031
7920.75 959
7921.59 940
7922.43 927
7923.27 902
7924.11 903
7924.95 854
7925.79 796
7926.63 780
7927.47 799
7928.31 758
7929.15 741
7929.99 746
7930.83 737
7931.67 745
7932.51 752
7933.35 725
7934.19 725
7935.04 752
7935.88 716
7936.72 729
7937.56 704
7938.40 693
7939.24 732
7940.08 707
7940.92 702
7941.76 664
7942.60 680
7943.45 728
7944.29 696
7945.13 732
7945.97 736
7946.81 698
7947.65 724
7948.49 762
7949.34 731
7950.18 784
7951.02 783
7951.86 833
7952.70 861
7953.54 825
7954.39 939
7955.23 868
7956.07 893
7956.91 893
7957.75 914
7958.60 944
7959.44 965
7960.28 989
7961.12 957
7961.96 906
7962.81 885
7963.65 912
7964.49 920
7965.33 942
7966.18 1009
7967.02 1054
7967.86 1091
7968.70 1181
7969.55 1162
7970.39 1273
7971.23 1178
7972.08 1080
7972.92 965
7973.76 899
7974.60 904
7975.45 845
7976.29 835
7977.13 783
7977.98 784
7978.82 769
7979.66 775
7980.51 773
7981.35 739
7982.19 731
7983.04 759
7983.88 729
7984.72 725
7985.57 735
7986.41 780
7987.25 732
7988.10 702
7988.94 706
7989.78 737
7990.63 708
7991.47 629
7992.32 658
7993.16 640
7994.00 609
7994.85 646
7995.69 634
7996.54 599
7997.38 636
7998.22 616
7999.07 559
7999.91 576
8000.76 548
8001.60 571
8002.45 551
8003.29 562
8004.13 580
8004.98 567
8005.82 554
8006.67 575
8007.51 538
8008.36 539
8009.20 546
8010.05 537
8010.89 573
8011.74 532
8012.58 555
8013.43 534
8014.27 566
8015.12 563
8015.96 551
8016.81 512
8017.65 490
8018.50 524
8019.34 555
8020.19 532
8021.03 531
8021.88 505
8022.72 517
8023.57 478
8024.41 514
8025.26 499
8026.11 544
8026.95 557
8027.80 524
8028.64 524
8029.49 496
8030.33 542
8031.18 537
8032.03 523
8032.87 521
8033.72 516
8034.56 540
8035.41 546
8036.26 581
8037.10 553
8037.95 534
8038.80 552
8039.64 533
8040.49 568
8041.34 556
8042.18 544
8043.03 575
8043.87 542
8044.72 547
8045.57 522
8046.41 548
8047.26 550
8048.11 531
8048.96 544
8049.80 514
8050.65 544
8051.50 521
8052.34 520
8053.19 535
8054.04 480
8054.88 523
8055.73 515
8056.58 495
8057.43 488
8058.27 487
8059.12 501
8059.97 499
8060.82 509
8061.66 475
8062.51 492
8063.36 487
8064.21 485
8065.05 508
8065.90 493
8066.75 502
8067.60 468
8068.44 497
8069.29 471
8070.14 459
8070.99 458
8071.84 475
8072.68 485
8073.53 471
8074.38 493
8075.23 469
8076.08 472
8076.93 477
8077.77 480
8078.62 480
8079.47 458
8080.32 490
8081.17 505
8082.02 484
8082.87 454
8083.71 510
8084.56 512
8085.41 487
8086.26 475
8087.11 475
8087.96 461
8088.81 487
8089.66 495
8090.51 489
8091.35 491
8092.20 474
8093.05 463
8093.90 462
8094.75 465
8095.60 440
8096.45 441
8097.30 491
8098.15 456
8099.00 469
8099.85 467
8100.70 465
8101.55 440
8102.40 454
8103.25 432
8104.10 473
8104.95 490
8105.80 489
8106.65 497
8107.50 478
8108.35 475
8109.20 479
8110.05 473
8110.90 478
8111.75 482
8112.60 472
8113.45 469
8114.30 462
8115.15 490
8116.00 511
8116.85 524
8117.70 471
8118.55 482
8119.40 489
8120.25 478
8121.10 480
8121.95 492
8122.80 523
8123.65 517
8124.50 498
8125.35 518
8126.20 554
8127.06 527
8127.91 534
8128.76 529
8129.61 550
8130.46 506
8131.31 540
8132.16 540
8133.01 578
8133.86 601
8134.72 598
8135.57 574
8136.42 583
8137.27 557
8138.12 562
8138.97 531
8139.83 539
8140.68 589
8141.53 532
8142.38 535
8143.23 537
8144.08 565
8144.94 529
8145.79 545
8146.64 553
8147.49 558
8148.34 554
8149.20 558
8150.05 557
8150.90 583
8151.75 541
8152.60 570
8153.46 620
8154.31 584
8155.16 627
8156.01 621
8156.87 664
8157.72 701
8158.57 658
8159.42 628
8160.28 580
8161.13 555
8161.98 552
8162.84 506
8163.69 504
8164.54 515
8165.39 523
8166.25 518
8167.10 510
8167.95 467
8168.81 476
8169.66 493
8170.51 482
8171.37 475
8172.22 502
8173.07 491
8173.93 503
8174.78 503
8175.63 482
8176.49 499
8177.34 489
8178.19 428
8179.05 469
8179.90 469
8180.76 470
8181.61 437
8182.46 438
8183.32 446
8184.17 429
8185.02 424
8185.88 441
8186.73 482
8187.59 498
8188.44 470
8189.30 421
8190.15 425
8191.00 470
8191.86 465
8192.71 468
8193.57 472
8194.42 439
8195.28 482
8196.13 469
8196.99 491
8197.84 477
8198.69 457
8199.55 461
8200.40 503
8201.26 488
8202.11 489
8202.97 483
8203.82 467
8204.68 415
8205.53 413
8206.39 457
8207.24 444
8208.10 432
8208.95 447
8209.81 470
8210.67 474
8211.52 470
8212.38 450
8213.23 434
8214.09 440
8214.94 470
8215.80 448
8216.65 463
8217.51 452
8218.37 468
8219.22 498
8220.08 482
8220.93 460
8221.79 460
8222.64 496
8223.50 491
8224.36 493
8225.21 481
8226.07 439
8226.92 435
8227.78 482
8228.64 482
8229.49 441
8230.35 408
8231.21 436
8232.06 487
8232.92 437
8233.78 440
8234.63 476
8235.49 450
8236.35 450
8237.20 461
8238.06 432
8238.92 419
8239.77 446
8240.63 454
8241.49 411
8242.34 445
8243.20 424
8244.06 453
8244.91 423
8245.77 426
8246.63 416
8247.49 404
8248.34 458
8249.20 429
8250.06 440
8250.92 444
8251.77 420
8252.63 434
8253.49 456
8254.35 440
8255.20 425
8256.06 419
8256.92 418
8257.78 430
8258.63 410
8259.49 438
8260.35 424
8261.21 451
8262.07 412
8262.92 433
8263.78 452
8264.64 451
8265.50 401
8266.36 449
8267.22 426
8268.07 453
8268.93 469
8269.79 461
8270.65 464
8271.51 462
8272.37 474
8273.22 501
8274.08 486
8274.94 492
8275.80 492
8276.66 497
8277.52 528
8278.38 521
8279.24 522
8280.09 557
8280.95 563
8281.81 548
8282.67 582
8283.53 568
8284.39 541
8285.25 533
8286.11 544
8286.97 511
8287.83 504
8288.69 496
8289.55 498
8290.41 496
8291.26 502
8292.12 522
8292.98 493
8293.84 515
8294.70 588
8295.56 587
8296.42 543
8297.28 546
8298.14 550
8299.00 510
8299.86 480
8300.72 476
8301.58 482
8302.44 491
8303.30 479
8304.16 486
8305.02 466
8305.88 457
8306.74 504
8307.60 475
8308.46 467
8309.33 468
8310.19 421
8311.05 440
8311.91 468
8312.77 445
8313.63 422
8314.49 426
8315.35 442
8316.21 443
8317.07 438
8317.93 451
8318.79 469
8319.65 448
8320.52 477
8321.38 459
8322.24 454
8323.10 432
8323.96 440
8324.82 414
8325.68 453
8326.54 472
8327.41 429
8328.27 426
8329.13 431
8329.99 455
8330.85 444
8331.71 437
8332.57 447
8333.44 451
8334.30 420
8335.16 394
8336.02 417
8336.88 432
8337.75 431
8338.61 431
8339.47 442
8340.33 477
8341.19 474
8342.06 450
8342.92 456
8343.78 453
8344.64 436
8345.50 452
8346.37 452
8347.23 453
8348.09 449
8348.95 461
8349.82 463
8350.68 467
8351.54 446
8352.40 454
8353.27 491
8354.13 451
8354.99 430
8355.86 434
8356.72 470
8357.58 428
8358.45 473
8359.31 455
8360.17 476
8361.03 447
8361.90 459
8362.76 451
8363.62 477
8364.49 477
8365.35 472
8366.21 450
8367.08 423
8367.94 442
8368.80 465
8369.67 411
8370.53 450
8371.40 446
8372.26 446
8373.12 444
8373.99 444
8374.85 433
8375.71 464
8376.58 473
8377.44 470
8378.31 451
8379.17 453
8380.03 444
8380.90 435
8381.76 478
8382.63 459
8383.49 422
8384.36 442
8385.22 503
8386.08 451
8386.95 484
8387.81 483
8388.68 498
8389.54 487
8390.41 471
8391.27 486
8392.14 474
8393.00 452
8393.87 472
8394.73 455
8395.60 440
8396.46 431
8397.33 470
8398.19 448
8399.06 469
8399.92 513
8400.79 500
8401.65 466
8402.52 461
8403.38 497
8404.25 511
8405.11 462
8405.98 501
8406.84 477
8407.71 523
8408.58 478
8409.44 487
8410.31 499
8411.17 489
8412.04 513
8412.90 519
8413.77 522
8414.64 535
8415.50 478
8416.37 477
8417.23 504
8418.10 528
8418.97 519
8419.83 539
8420.70 557
8421.56 529
8422.43 564
8423.30 581
8424.16 540
8425.03 590
8425.90 552
8426.76 625
8427.63 589
8428.50 635
8429.36 601
8430.23 617
8431.10 605
8431.96 630
8432.83 635
8433.70 656
8434.56 648
8435.43 605
8436.30 645
8437.16 668
8438.03 673
8438.90 697
8439.77 730
8440.63 776
8441.50 773
8442.37 791
8443.24 807
8444.10 809
8444.97 844
8445.84 845
8446.71 852
8447.57 885
8448.44 918
8449.31 925
8450.18 847
8451.04 810
8451.91 882
8452.78 945
8453.65 994
8454.52 1028
8455.38 1086
8456.25 1218
8457.12 1274
8457.99 1328
8458.86 1331
8459.72 1317
8460.59 1231
8461.46 1169
8462.33 1088
8463.20 1056
8464.07 925
8464.93 915
8465.80 842
8466.67 794
8467.54 782
8468.41 783
8469.28 820
8470.15 748
8471.02 716
8471.88 742
8472.75 744
8473.62 746
8474.49 783
8475.36 747
8476.23 751
8477.10 719
8477.97 763
8478.84 773
8479.71 802
8480.58 787
8481.44 821
8482.31 794
8483.18 798
8484.05 791
8484.92 764
8485.79 758
8486.66 772
8487.53 750
8488.40 728
8489.27 707
8490.14 728
8491.01 710
8491.88 691
8492.75 718
8493.62 705
8494.49 769
8495.36 701
8496.23 764
8497.10 716
8497.97 729
8498.84 680
8499.71 708
8500.58 725
8501.45 703
8502.32 683
8503.19 669
8504.06 703
8504.93 713
8505.80 711
8506.67 721
8507.55 728
8508.42 740
8509.29 725
8510.16 767
8511.03 804
8511.90 796
8512.77 770
8513.64 769
8514.51 839
8515.38 801
8516.25 795
8517.13 783
8518.00 824
8518.87 857
8519.74 836
8520.61 856
8521.48 865
8522.35 920
8523.23 947
8524.10 942
8524.97 1090
8525.84 1228
8526.71 1311
8527.58 1328
8528.46 1342
8529.33 1316
8530.20 1267
8531.07 1246
8531.94 1123
8532.81 1063
8533.69 1015
8534.56 934
8535.43 884
8536.30 856
8537.18 824
8538.05 842
8538.92 797
8539.79 834
8540.66 772
8541.54 740
8542.41 742
8543.28 768
8544.15 755
8545.03 737
8545.90 723
8546.77 732
8547.64 710
8548.52 723
8549.39 720
8550.26 784
8551.14 812
8552.01 907
8552.88 960
8553.76 1095
8554.63 1104
8555.50 1166
8556.37 1208
8557.25 1234
8558.12 1179
8558.99 1098
8559.87 1077
8560.74 939
8561.61 894
8562.49 860
8563.36 826
8564.24 787
8565.11 792
8565.98 758
8566.86 722
8567.73 745
8568.60 738
8569.48 698
8570.35 685
8571.23 673
8572.10 688
8572.97 685
8573.85 680
8574.72 701
8575.60 672
8576.47 679
8577.34 667
8578.22 654
8579.09 691
8579.97 669
8580.84 670
8581.72 684
8582.59 709
8583.47 708
8584.34 726
8585.21 713
8586.09 705
8586.96 699
8587.84 744
8588.71 721
8589.59 713
8590.46 728
8591.34 786
8592.21 794
8593.09 804
8593.96 795
8594.84 781
8595.71 815
8596.59 800
8597.46 758
8598.34 798
8599.22 806
8600.09 799
8600.97 832
8601.84 784
8602.72 815
8603.59 766
8604.47 823
8605.34 819
8606.22 838
8607.10 866
8607.97 862
8608.85 865
8609.72 872
8610.60 873
8611.47 856
8612.35 873
8613.23 851
8614.10 873
8614.98 870
8615.86 919
8616.73 927
8617.61 923
8618.48 952
8619.36 944
8620.24 962
8621.11 1005
8621.99 1031
8622.87 1027
8623.74 1054
8624.62 1038
8625.50 1068
8626.37 1051
8627.25 1034
8628.13 1052
8629.00 1119
8629.88 1101
8630.76 1082
8631.64 1045
8632.51 1078
8633.39 1126
8634.27 1113
8635.14 1147
8636.02 1131
8636.90 1123
8637.78 1202
8638.65 1230
8639.53 1155
8640.41 1208
8641.29 1208
8642.16 1272
8643.04 1211
8643.92 1260
8644.80 1289
8645.67 1301
8646.55 1295
8647.43 1311
8648.31 1370
8649.18 1409
8650.06 1431
8650.94 1455
8651.82 1412
8652.70 1397
8653.58 1411
8654.45 1375
8655.33 1476
8656.21 1432
8657.09 1473
8657.97 1561
8658.84 1614
8659.72 1671
8660.60 1736
8661.48 1852
8662.36 2087
8663.24 2272
8664.12 2428
8664.99 2657
8665.87 2831
8666.75 2862
8667.63 2848
8668.51 2748
8669.39 2688
8670.27 2572
8671.15 2431
8672.03 2347
8672.91 2283
8673.78 2229
8674.66 2273
8675.54 2254
8676.42 2279
8677.30 2215
8678.18 2091
8679.06 1982
8679.94 1840
8680.82 1712
8681.70 1655
8682.58 1593
8683.46 1500
8684.34 1489
8685.22 1451
8686.10 1469
8686.98 1436
8687.86 1515
8688.74 1602
8689.62 1663
8690.50 1839
8691.38 2010
8692.26 2177
8693.14 2388
8694.02 2456
8694.90 2561
8695.78 2485
8696.66 2386
8697.54 2242
8698.42 2126
8699.30 2003
8700.18 1893
8701.06 1874
8701.94 1865
8702.82 1804
8703.70 1711
8704.58 1738
8705.46 1676
8706.34 1565
8707.23 1462
8708.11 1401
8708.99 1240
8709.87 1193
8710.75 1112
8711.63 1085
8712.51 1070
8713.39 1056
8714.27 989
8715.16 925
8716.04 937
8716.92 910
8717.80 911
8718.68 887
8719.56 926
8720.44 898
8721.33 874
8722.21 871
8723.09 916
8723.97 902
8724.85 904
8725.73 852
8726.62 910
8727.50 922
8728.38 922
8729.26 927
8730.14 951
8731.03 961
8731.91 976
8732.79 969
8733.67 917
8734.55 965
8735.44 947
8736.32 940
8737.20 907
8738.08 926
8738.97 941
8739.85 923
8740.73 934
8741.61 906
8742.50 924
8743.38 914
8744.26 949
8745.14 934
8746.03 938
8746.91 903
8747.79 921
8748.68 888
8749.56 867
8750.44 886
8751.33 900
8752.21 877
8753.09 929
8753.97 881
8754.86 919
8755.74 947
8756.62 984
8757.51 970
8758.39 959
8759.28 963
8760.16 982
8761.04 994
8761.93 961
8762.81 999
8763.69 966
8764.58 943
8765.46 946
8766.34 918
8767.23 924
8768.11 954
8769.00 927
8769.88 923
8770.76 902
8771.65 912
8772.53 897
8773.42 901
8774.30 902
8775.19 872
8776.07 862
8776.95 872
8777.84 878
8778.72 846
8779.61 818
8780.49 816
8781.38 852
8782.26 807
8783.15 819
8784.03 829
8784.92 847
8785.80 883
8786.69 842
8787.57 868
8788.46 852
8789.34 854
8790.23 831
8791.11 876
8792.00 859
8792.88 848
8793.77 814
8794.65 798
8795.54 809
8796.42 806
8797.31 787
8798.19 814
8799.08 793
8799.96 791
8800.85 769
8801.74 769
8802.62 785
8803.51 784
8804.39 782
8805.28 782
8806.16 779
8807.05 748
8807.94 801
8808.82 771
8809.71 777
8810.59 729
8811.48 740
8812.37 716
8813.25 731
8814.14 749
8815.03 740
8815.91 732
8816.80 715
8817.68 784
8818.57 808
8819.46 818
8820.34 794
8821.23 812
8822.12 791
8823.00 790
8823.89 717
8824.78 737
8825.66 749
8826.55 758
8827.44 708
8828.33 714
8829.21 707
8830.10 689
8830.99 712
8831.87 724
8832.76 690
8833.65 698
8834.54 658
8835.42 645
8836.31 656
8837.20 645
8838.08 671
8838.97 626
8839.86 645
8840.75 610
8841.64 609
8842.52 651
8843.41 615
8844.30 590
8845.19 637
8846.07 619
8846.96 602
8847.85 634
8848.74 592
8849.63 593
8850.51 608
8851.40 589
8852.29 576
8853.18 540
8854.07 533
8854.96 556
8855.84 552
8856.73 577
8857.62 576
8858.51 542
8859.40 525
8860.29 537
8861.17 561
8862.06 499
8862.95 552
8863.84 538
8864.73 543
8865.62 533
8866.51 560
8867.40 504
8868.29 540
8869.17 516
8870.06 527
8870.95 561
8871.84 514
8872.73 503
8873.62 521
8874.51 525
8875.40 472
8876.29 497
8877.18 484
8878.07 514
8878.96 493
8879.85 502
8880.74 488
8881.63 500
8882.51 477
8883.40 486
8884.29 490
8885.18 514
8886.07 497
8886.96 500
8887.85 507
8888.74 532
8889.63 507
8890.52 507
8891.41 473
8892.30 483
8893.19 469
8894.09 457
8894.98 492
8895.87 483
8896.76 492
8897.65 468
8898.54 433
8899.43 451
8900.32 465
8901.21 475
8902.10 476
8902.99 448
8903.88 466
8904.77 491
8905.66 460
8906.55 476
8907.44 424
8908.34 445
8909.23 451
8910.12 465
8911.01 452
8911.90 471
8912.79 455
8913.68 487
8914.57 458
8915.47 434
8916.36 448
8917.25 448
8918.14 433
8919.03 421
8919.92 415
8920.81 424
8921.71 460
8922.60 404
8923.49 429
8924.38 422
8925.27 418
8926.16 427
8927.06 446
8927.95 415
8928.84 409
8929.73 422
8930.62 422
8931.52 427
8932.41 370
8933.30 430
8934.19 416
8935.09 395
8935.98 379
8936.87 425
8937.76 420
8938.66 400
8939.55 391
8940.44 392
8941.33 380
8942.23 396
8943.12 395
8944.01 411
8944.90 416
8945.80 417
8946.69 408
8947.58 401
8948.48 403
8949.37 402
8950.26 399
8951.16 411
8952.05 412
8952.94 400
8953.84 429
8954.73 416
8955.62 431
8956.52 413
8957.41 430
8958.30 401
8959.20 447
8960.09 441
8960.98 423
8961.88 424
8962.77 412
8963.66 418
8964.56 429
8965.45 414
8966.35 433
8967.24 426
8968.13 407
8969.03 425
8969.92 419
8970.82 441
8971.71 428
8972.60 420
8973.50 414
8974.39 406
8975.29 454
8976.18 414
8977.08 431
8977.97 436
8978.87 454
8979.76 415
8980.65 423
8981.55 475
8982.44 444
8983.34 409
8984.23 437
8985.13 416
8986.02 429
8986.92 458
8987.81 428
8988.71 392
8989.60 418
8990.50 434
8991.39 437
8992.29 430
8993.18 419
8994.08 422
8994.97 380
8995.87 397
8996.76 413
8997.66 430
8998.56 423
8999.45 391
9000.35 389
9001.24 391
9002.14 415
9003.03 393
9003.93 416
9004.83 386
9005.72 400
9006.62 409
9007.51 417
9008.41 396
9009.31 397
9010.20 428
9011.10 431
9011.99 388
9012.89 411
9013.79 400
9014.68 376
9015.58 394
9016.48 382
9017.37 396
9018.27 378
9019.16 390
9020.06 390
9020.96 383
9021.85 363
9022.75 399
9023.65 369
9024.54 378
9025.44 367
9026.34 379
9027.24 402
9028.13 367
9029.03 361
9029.93 356
9030.82 371
9031.72 383
9032.62 371
9033.52 348
9034.41 369
9035.31 316
9036.21 382
9037.10 370
9038.00 405
9038.90 358
9039.80 388
9040.69 409
9041.59 399
9042.49 379
9043.39 380
9044.29 398
9045.18 393
9046.08 390
9046.98 425
9047.88 390
9048.78 378
9049.67 374
9050.57 388
9051.47 415
9052.37 365
9053.27 402
9054.16 359
9055.06 396
9055.96 396
9056.86 371
9057.76 358
9058.66 383
9059.55 407
9060.45 401
9061.35 432
9062.25 377
9063.15 391
9064.05 391
9064.95 422
9065.85 368
9066.74 371
9067.64 422
9068.54 393
9069.44 397
9070.34 401
9071.24 429
9072.14 421
9073.04 388
9073.94 381
9074.84 394
9075.74 372
9076.64 344
9077.53 390
9078.43 427
9079.33 383
9080.23 415
9081.13 367
9082.03 412
9082.93 401
9083.83 428
9084.73 391
9085.63 419
9086.53 443
9087.43 450
9088.33 426
9089.23 430
9090.13 415
9091.03 374
9091.93 420
9092.83 400
9093.73 478
9094.63 428
9095.53 453
9096.43 448
9097.33 437
9098.23 451
9099.13 426
9100.04 396
9100.94 389
9101.84 393
9102.74 418
9103.64 437
9104.54 381
9105.44 431
9106.34 466
9107.24 416
9108.14 385
9109.04 418
9109.94 409
9110.85 409
9111.75 412
9112.65 415
9113.55 420
9114.45 405
9115.35 395
9116.25 420
9117.15 399
9118.06 380
9118.96 399
9119.86 388
9120.76 431
9121.66 425
9122.56 388
9123.46 380
9124.37 404
9125.27 385
9126.17 393
9127.07 374
9127.97 388
9128.88 414
9129.78 413
9130.68 382
9131.58 388
9132.48 402
9133.39 369
9134.29 379
9135.19 376
9136.09 407
9137.00 388
9137.90 377
9138.80 364
9139.70 368
9140.61 372
9141.51 370
9142.41 376
9143.31 394
9144.22 392
9145.12 376
9146.02 363
9146.92 376
9147.83 414
9148.73 382
9149.63 405
9150.54 372
9151.44 392
9152.34 371
9153.25 370
9154.15 384
9155.05 385
9155.96 350
9156.86 383
9157.76 389
9158.67 353
9159.57 382
9160.47 380
9161.38 401
9162.28 380
9163.18 402
9164.09 361
9164.99 412
9165.90 363
9166.80 401
9167.70 394
9168.61 409
9169.51 417
9170.42 428
9171.32 406
9172.22 395
9173.13 409
9174.03 404
9174.94 404
9175.84 411
9176.74 374
9177.65 364
9178.55 400
9179.46 397
9180.36 411
9181.27 355
9182.17 381
9183.08 402
9183.98 376
9184.89 359
9185.79 389
9186.70 380
9187.60 371
9188.51 382
9189.41 406
9190.32 399
9191.22 364
9192.13 383
9193.03 366
9193.94 381
9194.84 364
9195.75 411
9196.65 419
9197.56 435
9198.46 435
9199.37 448
9200.27 439
9201.18 422
9202.08 460
9202.99 437
9203.90 487
9204.80 420
9205.71 444
9206.61 376
9207.52 379
9208.42 378
9209.33 375
9210.24 377
9211.14 383
9212.05 383
9212.95 403
9213.86 409
9214.77 392
9215.67 448
9216.58 411
9217.49 405
9218.39 407
9219.30 414
9220.21 379
9221.11 392
9222.02 389
9222.93 376
9223.83 382
9224.74 409
9225.65 403
9226.55 383
9227.46 386
9228.37 361
9229.27 360
9230.18 353
9231.09 391
9231.99 368
9232.90 378
9233.81 360
9234.72 381
9235.62 351
9236.53 369
9237.44 383
9238.34 384
9239.25 361
9240.16 353
9241.07 357
9241.97 377
9242.88 373
9243.79 389
9244.70 367
9245.61 349
9246.51 373
9247.42 345
9248.33 381
9249.24 366
9250.14 408
9251.05 361
9251.96 366
9252.87 348
9253.78 367
9254.69 362
9255.59 388
9256.50 372
9257.41 370
9258.32 382
9259.23 342
9260.14 389
9261.04 366
9261.95 365
9262.86 352
9263.77 393
9264.68 341
9265.59 371
9266.50 350
9267.40 378
9268.31 367
9269.22 401
9270.13 408
9271.04 392
9271.95 377
9272.86 382
9273.77 376
9274.68 365
9275.59 383
9276.49 381
9277.40 406
9278.31 361
9279.22 372
9280.13 372
9281.04 402
9281.95 384
9282.86 378
9283.77 370
9284.68 378
9285.59 355
9286.50 364
9287.41 399
9288.32 363
9289.23 404
9290.14 384
9291.05 432
9291.96 370
9292.87 375
9293.78 357
9294.69 388
9295.60 360
9296.51 389
9297.42 397
9298.33 392
9299.24 378
9300.15 401
9301.06 446
9301.97 422
9302.88 418
9303.79 398
9304.70 393
9305.61 372
9306.53 410
9307.44 399
9308.35 444
9309.26 436
9310.17 419
9311.08 447
9311.99 465
9312.90 438
9313.81 429
9314.72 460
9315.63 411
9316.55 434
9317.46 440
9318.37 472
9319.28 433
9320.19 435
9321.10 414
9322.01 434
9322.93 405
9323.84 402
9324.75 381
9325.66 384
9326.57 414
9327.48 390
9328.40 438
9329.31 404
9330.22 387
9331.13 407
9332.04 412
9332.96 389
9333.87 440
9334.78 422
9335.69 425
9336.60 404
9337.52 407
9338.43 412
9339.34 420
9340.25 453
9341.17 442
9342.08 401
9342.99 391
9343.90 419
9344.82 428
9345.73 438
9346.64 397
9347.55 386
9348.47 394
9349.38 438
9350.29 407
9351.21 424
9352.12 398
9353.03 429
9353.94 404
9354.86 379
9355.77 391
9356.68 386
9357.60 407
9358.51 400
9359.42 432
9360.34 417
9361.25 401
9362.16 400
9363.08 431
9363.99 427
9364.90 420
9365.82 401
9366.73 414
9367.65 397
9368.56 429
9369.47 445
9370.39 426
9371.30 420
9372.21 393
9373.13 440
9374.04 419
9374.96 421
9375.87 425
9376.79 419
9377.70 440
9378.61 448
9379.53 450
9380.44 438
9381.36 424
9382.27 429
9383.19 458
9384.10 450
9385.01 464
9385.93 469
9386.84 496
9387.76 455
9388.67 446
9389.59 479
9390.50 430
9391.42 444
9392.33 513
9393.25 475
9394.16 470
9395.08 508
9395.99 511
9396.91 507
9397.82 508
9398.74 516
9399.65 509
9400.57 497
9401.48 492
9402.40 515
9403.32 475
9404.23 472
9405.15 470
9406.06 482
9406.98 442
9407.89 501
9408.81 475
9409.73 481
9410.64 441
9411.56 439
9412.47 467
9413.39 503
9414.30 496
9415.22 461
9416.14 464
9417.05 484
9417.97 491
9418.89 471
9419.80 492
9420.72 481
9421.63 503
9422.55 479
9423.47 498
9424.38 533
9425.30 509
9426.22 503
9427.13 500
9428.05 515
9428.97 542
9429.88 533
9430.80 512
9431.72 500
9432.63 508
9433.55 544
9434.47 519
9435.38 568
9436.30 568
9437.22 566
9438.14 571
9439.05 571
9439.97 578
9440.89 594
9441.81 656
9442.72 664
9443.64 609
9444.56 637
9445.47 642
9446.39 638
9447.31 634
9448.23 619
9449.15 599
9450.06 627
9450.98 646
9451.90 614
9452.82 653
9453.73 675
9454.65 714
9455.57 682
9456.49 712
9457.41 657
9458.32 686
9459.24 650
9460.16 607
9461.08 570
9462.00 569
9462.92 566
9463.83 529
9464.75 504
9465.67 541
9466.59 527
9467.51 506
9468.43 539
9469.35 497
9470.26 510
9471.18 521
9472.10 515
9473.02 521
9473.94 476
9474.86 504
9475.78 521
9476.70 520
9477.62 506
9478.54 515
9479.45 505
9480.37 538
9481.29 506
9482.21 546
9483.13 538
9484.05 548
9484.97 536
9485.89 530
9486.81 501
9487.73 459
9488.65 503
9489.57 490
9490.49 510
9491.41 506
9492.33 523
9493.25 527
9494.17 516
9495.09 509
9496.01 527
9496.93 520
9497.85 541
9498.77 555
9499.69 566
9500.61 578
9501.53 557
9502.45 571
9503.37 600
9504.29 591
9505.21 566
9506.13 572
9507.05 564
9507.97 558
9508.89 587
9509.81 577
9510.73 603
9511.65 627
9512.57 606
9513.49 614
9514.42 634
9515.34 648
9516.26 670
9517.18 668
9518.10 694
9519.02 735
9519.94 801
9520.86 809
9521.78 809
9522.71 869
9523.63 885
9524.55 854
9525.47 923
9526.39 861
9527.31 826
9528.23 814
9529.16 775
9530.08 757
9531.00 675
9531.92 708
9532.84 687
9533.76 684
9534.69 680
9535.61 691
9536.53 660
9537.45 630
9538.37 648
9539.30 639
9540.22 622
9541.14 626
9542.06 597
9542.98 589
9543.91 621
9544.83 633
9545.75 630
9546.67 610
9547.60 612
9548.52 636
9549.44 646
9550.36 625
9551.29 612
9552.21 623
9553.13 610
9554.06 596
9554.98 602
9555.90 630
9556.82 660
9557.75 646
9558.67 646
9559.59 598
9560.52 647
9561.44 637
9562.36 646
9563.29 659
9564.21 645
9565.13 646
9566.06 654
9566.98 673
9567.90 659
9568.83 675
9569.75 652
9570.67 653
9571.60 662
9572.52 699
9573.44 679
9574.37 733
9575.29 749
9576.22 729
9577.14 760
9578.06 758
9578.99 758
9579.91 765
9580.84 786
9581.76 785
9582.68 801
9583.61 822
9584.53 786
9585.46 760
9586.38 771
9587.31 752
9588.23 763
9589.15 760
9590.08 747
9591.00 759
9591.93 781
9592.85 755
9593.78 761
9594.70 794
9595.63 798
9596.55 821
9597.48 859
9598.40 914
9599.33 928
9600.25 968
9601.18 947
9602.10 991
9603.03 997
9603.95 985
9604.88 952
9605.80 898
9606.73 864
9607.65 836
9608.58 848
9609.50 839
9610.43 810
9611.35 821
9612.28 830
9613.21 796
9614.13 814
9615.06 799
9615.98 828
9616.91 828
9617.84 803
9618.76 788
9619.69 791
9620.61 843
9621.54 815
9622.47 811
9623.39 819
9624.32 819
9625.24 812
9626.17 828
9627.10 805
9628.02 791
9628.95 809
9629.88 868
9630.80 895
9631.73 867
9632.65 879
9633.58 890
9634.51 903
9635.43 882
9636.36 906
9637.29 906
9638.22 896
9639.14 933
9640.07 918
9641.00 937
9641.92 980
9642.85 945
9643.78 1004
9644.70 1021
9645.63 1001
9646.56 1033
9647.49 1028
9648.41 998
9649.34 1026
9650.27 1059
9651.20 1038
9652.12 1067
9653.05 1081
9653.98 1062
9654.91 1030
9655.83 1052
9656.76 1013
9657.69 1044
9658.62 1032
9659.55 1122
9660.47 1053
9661.40 1081
9662.33 1095
9663.26 1102
9664.19 1084
9665.11 1113
9666.04 1123
9666.97 1079
9667.90 1136
9668.83 1131
9669.75 1114
9670.68 1101
9671.61 1124
9672.54 1196
9673.47 1198
9674.40 1195
9675.33 1205
9676.25 1184
9677.18 1243
9678.11 1209
9679.04 1207
9679.97 1224
9680.90 1226
9681.83 1212
9682.76 1226
9683.69 1251
9684.61 1292
9685.54 1292
9686.47 1276
9687.40 1294
9688.33 1301
9689.26 1294
9690.19 1308
9691.12 1302
9692.05 1309
9692.98 1286
9693.91 1280
9694.84 1342
9695.77 1376
9696.70 1393
9697.63 1403
9698.56 1409
9699.49 1492
9700.42 1513
9701.35 1540
9702.28 1520
9703.21 1551
9704.14 1470
9705.07 1452
9706.00 1417
9706.93 1368
9707.86 1343
9708.79 1350
9709.72 1338
9710.65 1339
9711.58 1352
9712.51 1428
9713.44 1423
9714.37 1473
9715.30 1490
9716.23 1506
9717.16 1518
9718.09 1502
9719.02 1506
9719.95 1437
9720.88 1396
9721.81 1302
9722.75 1275
9723.68 1225
9724.61 1186
9725.54 1166
9726.47 1152
9727.40 1083
9728.33 1056
9729.26 1049
9730.19 1059
9731.13 1108
9732.06 1175
9732.99 1147
9733.92 1134
9734.85 1132
9735.78 1096
9736.71 1069
9737.65 1052
9738.58 987
9739.51 1023
9740.44 997
9741.37 1000
9742.30 945
9743.24 973
9744.17 947
9745.10 938
9746.03 886
9746.96 941
9747.90 958
9748.83 978
9749.76 952
9750.69 937
9751.63 913
9752.56 909
9753.49 889
9754.42 872
9755.36 878
9756.29 849
9757.22 890
9758.15 882
9759.09 888
9760.02 872
9760.95 884
9761.88 902
9762.82 916
9763.75 908
9764.68 953
9765.62 908
9766.55 874
9767.48 937
9768.41 899
9769.35 908
9770.28 939
9771.21 923
9772.15 913
9773.08 906
9774.01 892
9774.95 903
9775.88 886
9776.81 912
9777.75 883
9778.68 867
9779.62 883
9780.55 926
9781.48 929
9782.42 935
9783.35 914
9784.28 936
9785.22 946
9786.15 916
9787.09 937
9788.02 941
9788.95 937
9789.89 907
9790.82 929
9791.76 884
9792.69 879
9793.63 861
9794.56 877
9795.49 892
9796.43 913
9797.36 902
9798.30 947
9799.23 1002
9800.17 986
9801.10 943
9802.04 936
9802.97 947
9803.91 924
9804.84 906
9805.78 882
9806.71 880
9807.65 780
9808.58 792
9809.52 823
9810.45 785
9811.39 780
9812.32 794
9813.26 772
9814.19 796
9815.13 783
9816.06 771
9817.00 733
9817.93 733
9818.87 720
9819.80 706
9820.74 693
9821.68 673
9822.61 691
9823.55 728
9824.48 748
9825.42 694
9826.35 728
9827.29 713
9828.23 695
9829.16 703
9830.10 704
9831.03 732
9831.97 689
9832.91 734
9833.84 681
9834.78 728
9835.72 735
9836.65 702
9837.59 683
9838.52 715
9839.46 720
9840.40 729
9841.33 720
9842.27 677
9843.21 685
9844.14 727
9845.08 686
9846.02 685
9846.95 707
9847.89 687
9848.83 700
9849.77 674
9850.70 701
9851.64 679
9852.58 729
9853.51 727
9854.45 689
9855.39 691
9856.33 695
9857.26 689
9858.20 683
9859.14 704
9860.08 680
9861.01 685
9861.95 692
9862.89 661
9863.83 633
9864.76 674
9865.70 651
9866.64 656
9867.58 699
9868.51 697
9869.45 677
9870.39 641
9871.33 689
9872.27 631
9873.20 621
9874.14 646
9875.08 668
9876.02 682
9876.96 669
9877.90 629
9878.83 665
9879.77 639
9880.71 654
9881.65 641
9882.59 653
9883.53 631
9884.47 633
9885.40 672
9886.34 649
9887.28 645
9888.22 631
9889.16 639
9890.10 638
9891.04 663
9891.98 609
9892.91 622
9893.85 616
9894.79 658
9895.73 623
9896.67 651
9897.61 633
9898.55 676
9899.49 629
9900.43 618
9901.37 594
9902.31 626
9903.25 678
9904.19 635
9905.13 640
9906.07 610
9907.01 681
9907.95 655
9908.89 664
9909.83 647
9910.77 660
9911.71 639
9912.65 652
9913.59 638
9914.53 636
9915.47 626
9916.41 632
9917.35 636
9918.29 599
9919.23 644
9920.17 663
9921.11 682
9922.05 655
9922.99 720
9923.93 776
9924.87 863
9925.81 847
9926.75 883
9927.69 930
9928.63 942
9929.57 954
9930.51 865
9931.45 842
9932.39 803
9933.34 802
9934.28 778
9935.22 752
9936.16 695
9937.10 696
9938.04 672
9938.98 661
9939.92 647
9940.87 644
9941.81 642
9942.75 645
9943.69 637
9944.63 679
9945.57 720
9946.51 673
9947.46 731
9948.40 762
9949.34 790
9950.28 791
9951.22 839
9952.16 858
9953.11 848
9954.05 836
9954.99 805
9955.93 766
9956.87 748
9957.82 717
9958.76 707
9959.70 678
9960.64 643
9961.59 619
9962.53 587
9963.47 581
9964.41 569
9965.35 570
9966.30 551
9967.24 605
9968.18 588
9969.13 574
9970.07 557
9971.01 546
9971.95 536
9972.90 523
9973.84 551
9974.78 539
9975.73 532
9976.67 536
9977.61 531
9978.55 530
9979.50 549
9980.44 552
9981.38 556
9982.33 542
9983.27 587
9984.21 582
9985.16 527
9986.10 529
9987.04 602
9987.99 543
9988.93 551
9989.88 520
9990.82 537
9991.76 538
9992.71 525
9993.65 540
9994.59 538
9995.54 529
9996.48 505
9997.43 543
9998.37 529
9999.31 546
10000.26 542
10001.20 539
10002.15 512
10003.09 526
10004.04 571
10004.98 550
10005.92 504
10006.87 483
10007.81 497
10008.76 508
10009.70 506
10010.65 509
10011.59 515
10012.54 505
10013.48 508
10014.43 527
10015.37 532
10016.32 509
10017.26 507
10018.21 502
10019.15 523
10020.10 487
10021.04 501
10021.99 509
10022.93 526
10023.88 508
10024.82 493
10025.77 519
10026.71 480
10027.66 497
10028.60 517
10029.55 479
10030.49 464
10031.44 483
10032.39 481
10033.33 474
10034.28 478
10035.22 507
10036.17 529
10037.11 508
10038.06 507
10039.01 472
10039.95 491
10040.90 474
10041.84 450
10042.79 452
10043.74 474
10044.68 478
10045.63 501
10046.58 487
10047.52 495
10048.47 488
10049.41 475
10050.36 492
10051.31 475
10052.25 452
10053.20 473
10054.15 489
10055.09 490
10056.04 473
10056.99 435
10057.93 468
10058.88 469
10059.83 467
10060.78 456
10061.72 444
10062.67 418
10063.62 479
10064.56 478
10065.51 474
10066.46 435
10067.41 444
10068.35 467
10069.30 440
10070.25 448
10071.20 439
10072.14 456
10073.09 446
10074.04 455
10074.99 434
10075.93 460
10076.88 453
10077.83 436
10078.78 468
10079.72 475
10080.67 475
10081.62 472
10082.57 471
10083.52 438
10084.46 440
10085.41 456
10086.36 468
10087.31 435
10088.26 432
10089.21 455
10090.15 434
10091.10 427
10092.05 429
10093.00 455
10093.95 471
10094.90 448
10095.85 454
10096.79 445
10097.74 448
10098.69 443
10099.64 443
10100.59 447
10101.54 444
10102.49 455
10103.44 439
10104.39 450
10105.33 468
10106.28 445
10107.23 447
10108.18 463
10109.13 452
10110.08 421
10111.03 430
10111.98 439
10112.93 474
10113.88 428
10114.83 437
10115.78 444
10116.73 464
10117.68 453
10118.63 434
10119.58 449
10120.53 448
10121.48 439
10122.43 441
10123.38 459
10124.33 460
10125.28 485
10126.23 450
10127.18 445
10128.13 467
10129.08 462
10130.03 472
10130.98 454
10131.93 423
10132.88 456
10133.83 475
10134.78 462
10135.73 439
10136.68 448
10137.63 467
10138.58 495
10139.53 490
10140.48 454
10141.43 481
10142.38 492
10143.33 503
10144.29 468
10145.24 450
10146.19 495
10147.14 484
10148.09 466
10149.04 477
10149.99 456
10150.94 490
10151.89 504
10152.85 501
10153.80 513
10154.75 478
10155.70 477
10156.65 503
10157.60 497
10158.55 508
10159.51 542
10160.46 537
10161.41 540
10162.36 516
10163.31 546
10164.26 530
10165.22 510
10166.17 524
10167.12 516
10168.07 560
10169.02 561
10169.98 548
10170.93 563
10171.88 591
10172.83 563
10173.79 595
10174.74 589
10175.69 611
10176.64 596
10177.60 592
10178.55 602
10179.50 622
10180.45 640
10181.41 658
10182.36 650
10183.31 658
10184.26 631
10185.22 635
10186.17 651
10187.12 597
10188.08 627
10189.03 640
10189.98 617
10190.93 632
10191.89 635
10192.84 649
10193.79 643
10194.75 649
10195.70 620
10196.65 653
10197.61 626
10198.56 649
10199.51 617
10200.47 661
10201.42 675
10202.38 681
10203.33 660
10204.28 717
10205.24 717
10206.19 754
10207.14 749
10208.10 764
10209.05 758
10210.01 764
10210.96 766
10211.91 779
10212.87 773
10213.82 680
10214.78 675
10215.73 693
10216.69 702
10217.64 667
10218.59 699
10219.55 691
10220.50 633
10221.46 677
10222.41 656
10223.37 630
10224.32 652
10225.28 663
10226.23 649
10227.19 662
10228.14 645
10229.10 680
10230.05 642
10231.01 640
10231.96 699
10232.92 713
10233.87 689
10234.83 750
10235.78 789
10236.74 813
10237.69 814
10238.65 843
10239.60 869
10240.56 855
10241.51 775
10242.47 745
10243.42 748
10244.38 679
10245.34 691
10246.29 658
10247.25 619
10248.20 605
10249.16 567
10250.11 583
10251.07 598
10252.03 594
10252.98 613
10253.94 593
10254.89 618
10255.85 584
10256.81 565
10257.76 561
10258.72 566
10259.68 541
10260.63 520
10261.59 509
10262.55 523
10263.50 522
10264.46 537
10265.41 508
10266.37 505
10267.33 535
10268.28 480
10269.24 541
10270.20 495
10271.16 514
10272.11 520
10273.07 511
10274.03 499
10274.98 521
10275.94 517
10276.90 495
10277.85 473
10278.81 511
10279.77 508
10280.73 470
10281.68 471
10282.64 488
10283.60 477
10284.56 426
10285.51 455
10286.47 470
10287.43 458
10288.39 446
10289.34 436
10290.30 457
10291.26 433
10292.22 463
10293.18 455
10294.13 470
10295.09 446
10296.05 475
10297.01 466
10297.97 455
10298.92 493
10299.88 456
10300.84 462
10301.80 471
10302.76 469
10303.72 461
10304.67 454
10305.63 457
10306.59 436
10307.55 456
10308.51 455
10309.47 439
10310.43 486
10311.38 495
10312.34 456
10313.30 458
10314.26 457
10315.22 480
10316.18 457
10317.14 497
10318.10 467
10319.06 447
10320.01 431
10320.97 453
10321.93 449
10322.89 451
10323.85 455
10324.81 438
10325.77 440
10326.73 423
10327.69 459
10328.65 467
10329.61 453
10330.57 438
10331.53 445
10332.49 458
10333.45 414
10334.41 416
10335.37 429
10336.33 442
10337.29 441
10338.25 415
10339.21 422
10340.17 390
10341.13 413
10342.09 402
10343.05 397
10344.01 444
10344.97 373
10345.93 388
10346.89 409
10347.85 395
10348.81 407
10349.77 395
10350.73 427
10351.69 395
10352.65 398
10353.61 404
10354.57 384
10355.53 401
10356.49 378
10357.46 394
10358.42 371
10359.38 405
10360.34 390
10361.30 370
10362.26 381
10363.22 379
10364.18 385
10365.14 389
10366.11 385
10367.07 381
10368.03 372
10368.99 346
10369.95 348
10370.91 377
10371.87 366
10372.84 360
10373.80 386
10374.76 385
10375.72 380
10376.68 357
10377.64 364
10378.61 384
10379.57 398
10380.53 353
10381.49 352
10382.45 366
10383.42 349
10384.38 376
10385.34 390
10386.30 405
10387.27 377
10388.23 355
10389.19 356
10390.15 367
10391.11 359
10392.08 344
10393.04 354
10394.00 357
10394.96 354
10395.93 340
10396.89 371
10397.85 353
10398.82 384
10399.78 368
10400.74 354
10401.70 349
10402.67 357
10403.63 336
10404.59 354
10405.56 364
10406.52 359
10407.48 336
10408.45 347
10409.41 341
10410.37 361
10411.34 376
10412.30 360
10413.26 333
10414.23 337
10415.19 340
10416.15 343
10417.12 378
10418.08 351
10419.04 373
10420.01 344
10420.97 351
10421.94 377
10422.90 358
10423.86 372
10424.83 372
10425.79 366
10426.76 355
10427.72 372
10428.68 350
10429.65 369
10430.61 336
10431.58 344
10432.54 327
10433.51 354
10434.47 342
10435.44 325
10436.40 352
10437.36 345
10438.33 346
10439.29 337
10440.26 361
10441.22 377
10442.19 367
10443.15 338
10444.12 337
10445.08 328
10446.05 315
10447.01 313
10447.98 351
10448.94 308
10449.91 354
10450.87 341
10451.84 335
10452.80 321
10453.77 334
10454.73 343
10455.70 331
10456.67 338
10457.63 336
10458.60 352
10459.56 348
10460.53 364
10461.49 315
10462.46 318
10463.43 360
10464.39 367
10465.36 339
10466.32 308
10467.29 352
10468.25 364
10469.22 344
10470.19 327
10471.15 317
10472.12 334
10473.09 340
10474.05 322
10475.02 358
10475.98 324
10476.95 358
10477.92 341
10478.88 388
10479.85 391
10480.82 375
10481.78 333
10482.75 389
10483.72 359
10484.68 353
10485.65 404
10486.62 380
10487.58 358
10488.55 345
10489.52 365
10490.49 341
10491.45 347
10492.42 349
10493.39 353
10494.35 311
10495.32 308
10496.29 313
10497.26 327
10498.22 334
10499.19 328
10500.16 322
10501.13 331
10502.09 330
10503.06 312
10504.03 330
10505.00 302
10505.96 361
10506.93 323
10507.90 320
10508.87 324
10509.84 322
10510.80 311
10511.77 318
10512.74 323
10513.71 337
10514.68 337
10515.64 344
10516.61 330
10517.58 328
10518.55 320
10519.52 285
10520.49 323
10521.45 330
10522.42 356
10523.39 311
10524.36 316
10525.33 329
10526.30 313
10527.27 325
10528.23 334
10529.20 312
10530.17 316
10531.14 323
10532.11 292
10533.08 319
10534.05 297
10535.02 329
10535.99 333
10536.96 319
10537.93 324
10538.89 337
10539.86 352
10540.83 336
10541.80 338
10542.77 333
10543.74 314
10544.71 332
10545.68 331
10546.65 315
10547.62 334
10548.59 337
10549.56 342
10550.53 344
10551.50 335
10552.47 300
10553.44 339
10554.41 355
10555.38 362
10556.35 362
10557.32 389
10558.29 334
10559.26 364
10560.23 343
10561.20 339
10562.17 382
10563.14 340
10564.11 354
10565.08 358
10566.05 363
10567.02 353
10567.99 372
10568.96 359
10569.93 381
10570.91 355
10571.88 370
10572.85 353
10573.82 342
10574.79 356
10575.76 350
10576.73 334
10577.70 347
10578.67 380
10579.64 373
10580.62 335
10581.59 344
10582.56 350
10583.53 348
10584.50 375
10585.47 383
10586.44 362
10587.42 366
10588.39 345
10589.36 357
10590.33 367
10591.30 363
10592.27 361
10593.25 377
10594.22 335
10595.19 347
10596.16 378
10597.13 385
10598.10 374
10599.08 343
10600.05 396
10601.02 411
10601.99 367
10602.97 370
10603.94 396
10604.91 392
10605.88 431
10606.85 440
10607.83 434
10608.80 431
10609.77 444
10610.74 472
10611.72 489
10612.69 480
10613.66 473
10614.64 450
10615.61 468
10616.58 455
10617.55 439
10618.53 434
10619.50 431
10620.47 418
10621.45 411
10622.42 399
10623.39 375
10624.37 404
10625.34 365
10626.31 400
10627.29 384
10628.26 388
10629.23 378
10630.21 379
10631.18 378
10632.15 361
10633.13 396
10634.10 373
10635.07 383
10636.05 359
10637.02 402
10638.00 420
10638.97 427
10639.94 407
10640.92 433
10641.89 427
10642.87 415
10643.84 401
10644.81 439
10645.79 386
10646.76 362
10647.74 392
10648.71 390
10649.68 365
10650.66 356
10651.63 347
10652.61 351
10653.58 359
10654.56 337
10655.53 362
10656.51 373
10657.48 369
10658.46 329
10659.43 368
10660.41 312
10661.38 329
10662.36 335
10663.33 309
10664.31 359
10665.28 367
10666.26 339
10667.23 332
10668.21 335
10669.18 344
10670.16 327
10671.13 318
10672.11 354
10673.08 330
10674.06 333
10675.03 330
10676.01 378
10676.99 355
10677.96 310
10678.94 330
10679.91 337
10680.89 350
10681.86 344
10682.84 364
10683.82 353
10684.79 336
10685.77 335
10686.74 329
10687.72 347
10688.70 366
10689.67 341
10690.65 331
10691.63 338
10692.60 334
10693.58 363
10694.55 334
10695.53 341
10696.51 335
10697.48 335
10698.46 352
10699.44 342
10700.41 347
10701.39 339
10702.37 341
10703.34 343
10704.32 329
10705.30 336
10706.27 350
10707.25 348
10708.23 347
10709.21 345
10710.18 330
10711.16 334
10712.14 357
10713.11 378
10714.09 352
10715.07 334
10716.05 343
10717.02 362
10718.00 345
10718.98 324
10719.96 326
10720.93 344
10721.91 342
10722.89 317
10723.87 339
10724.85 347
10725.82 324
10726.80 350
10727.78 326
10728.76 336
10729.74 312
10730.71 346
10731.69 363
10732.67 355
10733.65 330
10734.63 342
10735.60 346
10736.58 326
10737.56 355
10738.54 344
10739.52 353
10740.50 373
10741.48 367
10742.45 352
10743.43 331
10744.41 355
10745.39 358
10746.37 372
10747.35 356
10748.33 341
10749.31 353
10750.28 336
10751.26 331
10752.24 326
10753.22 332
10754.20 352
10755.18 359
10756.16 345
10757.14 368
10758.12 352
10759.10 354
10760.08 364
10761.06 385
10762.04 383
10763.01 361
10763.99 366
10764.97 363
10765.95 331
10766.93 360
10767.91 362
10768.89 345
10769.87 355
10770.85 358
10771.83 370
10772.81 364
10773.79 375
10774.77 384
10775.75 388
10776.73 376
10777.71 377
10778.69 383
10779.67 357
10780.65 392
10781.63 369
10782.62 387
10783.60 402
10784.58 415
10785.56 418
10786.54 370
10787.52 382
10788.50 400
10789.48 423
10790.46 400
10791.44 411
10792.42 400
10793.40 377
10794.38 378
10795.37 373
10796.35 384
10797.33 366
10798.31 368
10799.29 368
10800.27 378
10801.25 384
10802.23 362
10803.21 379
10804.20 355
10805.18 351
10806.16 383
10807.14 401
10808.12 381
10809.10 394
10810.09 371
10811.07 373
10812.05 409
10813.03 399
10814.01 377
10815.00 391
10815.98 389
10816.96 372
10817.94 388
10818.92 394
10819.91 398
10820.89 402
10821.87 419
10822.85 408
10823.83 367
10824.82 380
10825.80 391
10826.78 383
10827.76 417
10828.75 403
10829.73 431
10830.71 405
10831.69 400
10832.68 389
10833.66 418
10834.64 420
10835.63 409
10836.61 393
10837.59 435
10838.57 427
10839.56 406
10840.54 426
10841.52 447
10842.51 440
10843.49 411
10844.47 433
10845.46 418
10846.44 432
10847.42 430
10848.41 451
10849.39 466
10850.37 480
10851.36 477
10852.34 454
10853.32 434
10854.31 445
10855.29 457
10856.28 454
10857.26 461
10858.24 441
10859.23 449
10860.21 470
10861.20 494
10862.18 466
10863.16 486
10864.15 497
10865.13 523
10866.12 493
10867.10 492
10868.08 470
10869.07 478
10870.05 491
10871.04 494
10872.02 480
10873.01 490
10873.99 509
10874.98 481
10875.96 527
10876.95 526
10877.93 528
10878.92 507
10879.90 533
10880.89 528
10881.87 530
10882.86 515
10883.84 541
10884.83 559
10885.81 523
10886.80 531
10887.78 522
10888.77 566
10889.75 584
10890.74 564
10891.72 572
10892.71 593
10893.69 609
10894.68 598
10895.66 612
10896.65 570
10897.64 613
10898.62 626
10899.61 625
10900.59 604
10901.58 639
10902.56 601
10903.55 603
10904.54 608
10905.52 628
10906.51 627
10907.49 636
10908.48 657
10909.47 655
10910.45 665
10911.44 656
10912.43 685
10913.41 722
10914.40 715
10915.39 729
10916.37 752
10917.36 742
10918.35 734
10919.33 758
10920.32 753
10921.31 775
10922.29 741
10923.28 734
10924.27 756
10925.25 737
10926.24 717
10927.23 765
10928.21 781
10929.20 785
10930.19 771
10931.18 837
10932.16 790
10933.15 811
10934.14 826
10935.12 828
10936.11 849
10937.10 871
10938.09 860
10939.07 876
10940.06 854
10941.05 852
10942.04 883
10943.02 918
10944.01 936
10945.00 918
10945.99 991
10946.98 954
10947.96 954
10948.95 955
10949.94 999
10950.93 995
10951.92 1043
10952.90 1083
10953.89 1098
10954.88 1137
10955.87 1223
10956.86 1240
10957.85 1365
10958.83 1410
10959.82 1465
10960.81 1445
10961.80 1416
10962.79 1452
10963.78 1419
10964.77 1346
10965.75 1293
10966.74 1281
10967.73 1193
10968.72 1165
10969.71 1173
10970.70 1115
10971.69 1059
10972.68 1059
10973.67 1013
10974.66 1066
10975.64 1010
10976.63 1013
10977.62 1024
10978.61 1019
10979.60 1062
10980.59 1058
10981.58 995
10982.57 1057
10983.56 1103
10984.55 1059
10985.54 1090
10986.53 1083
10987.52 1090
10988.51 1081
10989.50 1112
10990.49 1105
10991.48 1158
10992.47 1174
10993.46 1275
10994.45 1317
10995.44 1346
10996.43 1402
10997.42 1577
10998.41 1677
10999.40 1776
11000.39 1817
11001.38 1883
11002.37 1912
11003.36 1925
11004.35 1873
11005.34 1746
11006.33 1677
11007.32 1537
11008.31 1407
11009.30 1327
11010.30 1249
11011.29 1163
11012.28 1080
11013.27 990
11014.26 956
11015.25 946
11016.24 920
11017.23 893
11018.22 894
11019.21 856
11020.21 897
11021.20 823
11022.19 825
11023.18 788
11024.17 788
11025.16 810
11026.15 789
11027.14 748
11028.14 735
11029.13 739
11030.12 727
11031.11 763
11032.10 724
11033.09 761
11034.09 753
11035.08 762
11036.07 745
11037.06 754
11038.05 753
11039.05 746
11040.04 683
11041.03 698
11042.02 750
11043.02 707
11044.01 675
11045.00 679
11045.99 674
11046.98 609
11047.98 626
11048.97 702
11049.96 686
11050.95 647
11051.95 649
11052.94 639
11053.93 664
11054.93 637
11055.92 639
11056.91 652
11057.90 641
11058.90 637
11059.89 653
11060.88 641
11061.88 645
11062.87 657
11063.86 672
11064.86 637
11065.85 676
11066.84 671
11067.84 637
11068.83 617
11069.82 690
11070.82 649
11071.81 657
11072.80 673
11073.80 702
11074.79 680
11075.78 670
11076.78 678
11077.77 687
11078.77 648
11079.76 672
11080.75 643
11081.75 619
11082.74 642
11083.74 646
11084.73 644
11085.72 617
11086.72 658
11087.71 613
11088.71 634
11089.70 654
11090.70 630
11091.69 616
11092.68 620
11093.68 630
11094.67 597
11095.67 627
11096.66 610
11097.66 593
11098.65 565
11099.65 554
11100.64 582
11101.64 567
11102.63 573
11103.63 580
11104.62 588
11105.62 571
11106.61 588
11107.61 609
11108.60 614
11109.60 590
11110.59 616
11111.59 569
11112.58 547
11113.58 543
11114.57 518
11115.57 553
11116.56 544
11117.56 549
11118.56 575
11119.55 584
11120.55 559
11121.54 537
11122.54 544
11123.54 547
11124.53 550
11125.53 551
11126.52 563
11127.52 579
11128.51 550
11129.51 568
11130.51 541
11131.50 538
11132.50 548
11133.50 523
11134.49 548
11135.49 548
11136.49 528
11137.48 524
11138.48 500
11139.47 500
11140.47 523
11141.47 499
11142.46 504
11143.46 473
11144.46 528
11145.46 539
11146.45 528
11147.45 514
11148.45 519
11149.44 502
11150.44 527
11151.44 503
11152.43 528
11153.43 505
11154.43 512
11155.43 521
11156.42 510
11157.42 494
11158.42 492
11159.42 479
11160.41 476
11161.41 476
11162.41 489
11163.41 494
11164.40 481
11165.40 503
11166.40 500
11167.40 502
11168.39 496
11169.39 484
11170.39 492
11171.39 503
11172.39 461
11173.38 501
11174.38 514
11175.38 513
11176.38 516
11177.38 505
11178.38 478
11179.37 493
11180.37 494
11181.37 479
11182.37 498
11183.37 486
11184.37 514
11185.37 495
11186.36 509
11187.36 511
11188.36 502
11189.36 525
11190.36 493
11191.36 499
11192.36 527
11193.36 512
11194.36 494
11195.35 491
11196.35 509
11197.35 538
11198.35 512
11199.35 546
11200.35 492
11201.35 499
11202.35 504
11203.35 515
11204.35 535
11205.35 531
11206.35 532
11207.35 554
11208.35 554
11209.35 557
11210.35 563
11211.35 557
11212.35 538
11213.35 558
11214.35 560
11215.34 512
11216.35 542
11217.35 507
11218.35 543
11219.35 552
11220.35 561
11221.35 509
11222.35 498
11223.35 550
11224.35 514
11225.35 519
11226.35 530
11227.35 507
11228.35 488
11229.35 528
11230.35 521
11231.35 528
11232.35 523
11233.35 528
11234.35 521
11235.35 486
11236.35 516
11237.36 528
11238.36 523
11239.36 519
11240.36 505
11241.36 503
11242.36 515
11243.36 527
11244.36 512
11245.36 513
11246.37 535
11247.37 530
11248.37 530
11249.37 533
11250.37 525
11251.37 548
11252.38 525
11253.38 534
11254.38 516
11255.38 530
11256.38 528
11257.38 501
11258.39 527
11259.39 569
11260.39 538
11261.39 556
11262.39 544
11263.40 535
11264.40 532
11265.40 550
11266.40 557
11267.40 532
11268.41 537
11269.41 555
11270.41 560
11271.41 576
11272.42 584
11273.42 564
11274.42 577
11275.42 571
11276.43 603
11277.43 611
11278.43 639
11279.44 642
11280.44 579
11281.44 610
11282.44 601
11283.45 573
11284.45 554
11285.45 560
11286.46 537
11287.46 560
11288.46 528
11289.47 520
11290.47 512
11291.47 510
11292.48 488
11293.48 499
11294.48 499
11295.49 496
11296.49 480
11297.49 484
11298.50 509
11299.50 487
11300.51 517
11301.51 445
11302.51 447
11303.52 468
11304.52 503
11305.53 447
11306.53 462
11307.53 448
11308.54 468
11309.54 467
11310.55 494
11311.55 492
11312.55 500
11313.56 510
11314.56 527
11315.57 495
11316.57 478
11317.58 509
11318.58 518
11319.59 520
11320.59 515
11321.59 541
11322.60 537
11323.60 539
11324.61 508
11325.61 504
11326.62 493
11327.62 506
11328.63 489
11329.63 500
11330.64 485
11331.64 509
11332.65 496
11333.65 498
11334.66 499
11335.67 448
11336.67 508
11337.68 517
11338.68 518
11339.69 522
11340.69 549
11341.70 562
11342.70 581
11343.71 546
11344.72 549
11345.72 544
11346.73 536
11347.73 529
11348.74 497
11349.74 484
11350.75 509
11351.76 508
11352.76 509
11353.77 462
11354.78 439
11355.78 493
11356.79 447
11357.79 461
11358.80 439
11359.81 450
11360.81 429
11361.82 457
11362.83 436
11363.83 409
11364.84 431
11365.85 401
11366.85 461
11367.86 451
11368.87 433
11369.87 451
11370.88 429
11371.89 397
11372.89 395
11373.90 423
11374.91 415
11375.92 396
11376.92 417
11377.93 402
11378.94 415
11379.94 439
11380.95 455
11381.96 414
11382.97 386
11383.97 365
11384.98 381
11385.99 408
11387.00 371
11388.00 390
11389.01 389
11390.02 383
11391.03 365
11392.04 384
11393.04 422
11394.05 411
11395.06 371
11396.07 383
11397.08 396
11398.08 368
11399.09 361
11400.10 363
11401.11 393
11402.12 392
11403.12 385
11404.13 398
11405.14 404
11406.15 372
11407.16 378
11408.17 395
11409.18 378
11410.18 382
11411.19 387
11412.20 402
11413.21 391
11414.22 381
11415.23 394
11416.24 400
11417.25 398
11418.25 390
11419.26 407
11420.27 389
11421.28 377
11422.29 380
11423.30 401
11424.31 373
11425.32 357
11426.33 380
11427.34 395
11428.35 355
11429.36 370
11430.37 404
11431.38 375
11432.39 393
11433.39 372
11434.40 367
11435.41 366
11436.42 356
11437.43 375
11438.44 355
11439.45 360
11440.46 350
11441.47 374
11442.48 412
11443.49 380
11444.50 376
11445.51 373
11446.52 379
11447.53 343
11448.55 372
11449.56 378
11450.57 397
11451.58 384
11452.59 411
11453.60 350
11454.61 343
11455.62 349
11456.63 355
11457.64 381
11458.65 348
11459.66 374
11460.67 400
11461.68 370
11462.69 353
11463.71 359
11464.72 384
11465.73 379
11466.74 370
11467.75 349
11468.76 364
11469.77 315
11470.78 339
11471.80 341
11472.81 370
11473.82 348
11474.83 341
11475.84 350
11476.85 342
11477.86 337
11478.88 337
11479.89 374
11480.90 364
11481.91 349
11482.92 336
11483.93 360
11484.95 330
11485.96 331
11486.97 368
11487.98 368
11489.00 322
11490.01 331
11491.02 348
11492.03 385
11493.04 339
11494.06 337
11495.07 334
11496.08 361
11497.09 336
11498.11 352
11499.12 405
11500.13 393
11501.14 376
11502.16 373
11503.17 371
11504.18 334
11505.20 357
11506.21 383
11507.22 379
11508.23 360
11509.25 375
11510.26 391
11511.27 370
11512.29 372
11513.30 349
11514.31 355
11515.33 344
11516.34 366
11517.35 359
11518.37 386
11519.38 361
11520.39 413
11521.41 404
11522.42 419
11523.43 382
11524.45 387
11525.46 427
11526.47 429
11527.49 402
11528.50 418
11529.52 429
11530.53 408
11531.54 416
11532.56 421
11533.57 428
11534.59 448
11535.60 508
11536.62 478
11537.63 497
11538.64 487
11539.66 531
11540.67 541
11541.69 576
11542.70 560
11543.72 536
11544.73 547
11545.75 526
11546.76 476
11547.77 485
11548.79 447
11549.80 445
11550.82 424
11551.83 411
11552.85 411
11553.86 383
11554.88 372
11555.89 382
11556.91 384
11557.92 350
11558.94 323
11559.95 383
11560.97 340
11561.99 346
11563.00 364
11564.02 355
11565.03 334
11566.05 367
11567.06 338
11568.08 328
11569.09 349
11570.11 353
11571.13 344
11572.14 348
11573.16 325
11574.17 327
11575.19 345
11576.20 316
11577.22 316
11578.24 321
11579.25 319
11580.27 332
11581.29 292
11582.30 306
11583.32 320
11584.33 317
11585.35 330
11586.37 309
11587.38 300
11588.40 324
11589.42 328
11590.43 334
11591.45 308
11592.47 347
11593.48 328
11594.50 343
11595.52 332
11596.53 327
11597.55 347
11598.57 340
11599.58 305
11600.60 330
11601.62 320
11602.64 350
11603.65 326
11604.67 350
11605.69 337
11606.70 327
11607.72 318
11608.74 323
11609.76 312
11610.77 321
11611.79 341
11612.81 323
11613.83 316
11614.84 305
11615.86 317
11616.88 302
11617.90 335
11618.92 333
11619.93 333
11620.95 324
11621.97 302
11622.99 331
11624.01 306
11625.02 291
11626.04 311
11627.06 308
11628.08 342
11629.10 314
11630.11 311
11631.13 296
11632.15 300
11633.17 331
11634.19 336
11635.21 329
11636.23 327
11637.24 317
11638.26 318
11639.28 320
11640.30 316
11641.32 333
11642.34 322
11643.36 327
11644.38 324
11645.39 308
11646.41 320
11647.43 298
11648.45 324
11649.47 331
11650.49 337
11651.51 330
11652.53 304
11653.55 333
11654.57 322
11655.59 317
11656.61 325
11657.63 331
11658.65 324
11659.67 310
11660.69 322
11661.70 330
11662.72 324
11663.74 304
11664.76 328
11665.78 313
11666.80 306
11667.82 320
11668.84 302
11669.86 324
11670.88 278
11671.90 288
11672.92 341
11673.95 330
11674.97 333
11675.99 299
11677.01 316
11678.03 293
11679.05 292
11680.07 301
11681.09 330
11682.11 304
11683.13 277
11684.15 320
11685.17 331
11686.19 293
11687.21 306
11688.23 306
11689.25 298
11690.28 297
11691.30 305
11692.32 317
11693.34 301
11694.36 314
11695.38 294
11696.40 316
11697.42 304
11698.44 306
11699.47 300
11700.49 326
11701.51 308
11702.53 295
11703.55 311
11704.57 316
11705.60 289
11706.62 290
11707.64 302
11708.66 300
11709.68 308
11710.70 277
11711.73 312
11712.75 302
11713.77 281
11714.79 282
11715.81 289
11716.84 296
11717.86 298
11718.88 340
11719.90 323
11720.92 294
11721.95 295
11722.97 301
11723.99 305
11725.01 307
11726.04 309
11727.06 294
11728.08 305
11729.11 320
11730.13 328
11731.15 317
11732.17 296
11733.20 338
11734.22 332
11735.24 350
11736.26 340
11737.29 298
11738.31 296
11739.33 327
11740.36 311
11741.38 302
11742.40 313
11743.43 315
11744.45 310
11745.47 333
11746.50 340
11747.52 328
11748.54 340
11749.57 333
11750.59 289
11751.62 326
11752.64 299
11753.66 308
11754.69 334
11755.71 359
11756.73 321
11757.76 332
11758.78 345
11759.81 318
11760.83 337
11761.85 323
11762.88 340
11763.90 365
11764.93 390
11765.95 365
11766.98 348
11768.00 350
11769.02 357
11770.05 326
11771.07 355
11772.10 378
11773.12 351
11774.15 359
11775.17 338
11776.20 326
11777.22 378
11778.25 351
11779.27 326
11780.30 363
11781.32 345
11782.35 359
11783.37 362
11784.40 386
11785.42 386
11786.45 378
11787.47 354
11788.50 361
11789.52 375
11790.55 363
11791.57 350
11792.60 381
11793.62 385
11794.65 361
11795.67 394
11796.70 366
11797.73 368
11798.75 370
11799.78 340
11800.80 362
11801.83 401
11802.85 388
11803.88 375
11804.91 364
11805.93 347
11806.96 377
11807.98 412
11809.01 393
11810.04 376
11811.06 384
11812.09 386
11813.12 382
11814.14 386
11815.17 373
11816.19 374
11817.22 380
11818.25 381
11819.27 411
11820.30 386
11821.33 396
11822.35 391
11823.38 417
11824.41 405
11825.44 416
11826.46 426
11827.49 443
11828.52 413
11829.54 428
11830.57 440
11831.60 441
11832.62 436
11833.65 402
11834.68 413
11835.71 420
11836.73 424
11837.76 432
11838.79 459
11839.82 451
11840.84 424
11841.87 471
11842.90 468
11843.93 449
11844.95 473
11845.98 447
11847.01 445
11848.04 464
11849.07 478
11850.09 479
11851.12 454
11852.15 463
11853.18 494
11854.21 482
11855.23 472
11856.26 471
11857.29 506
11858.32 493
11859.35 464
11860.38 526
11861.40 547
11862.43 534
11863.46 531
11864.49 489
11865.52 537
11866.55 522
11867.58 556
11868.60 518
11869.63 525
11870.66 512
11871.69 559
11872.72 582
11873.75 556
11874.78 549
11875.81 569
11876.84 540
11877.86 540
11878.89 582
11879.92 581
11880.95 585
11881.98 575
11883.01 648
11884.04 632
11885.07 603
11886.10 629
11887.13 657
11888.16 688
11889.19 635
11890.22 609
11891.25 683
11892.28 716
11893.31 696
11894.34 698
11895.37 698
11896.40 728
11897.43 726
11898.46 765
11899.49 771
11900.52 866
11901.55 864
11902.58 869
11903.61 934
11904.64 940
11905.67 941
11906.70 962
11907.73 938
11908.76 953
11909.79 936
11910.82 929
11911.85 893
11912.88 852
11913.91 850
11914.94 805
11915.97 792
11917.01 796
11918.04 761
11919.07 745
11920.10 746
11921.13 758
11922.16 755
11923.19 733
11924.22 771
11925.25 774
11926.28 787
11927.32 830
11928.35 905
11929.38 896
11930.41 892
11931.44 972
11932.47 957
11933.50 980
11934.54 957
11935.57 917
11936.60 959
11937.63 888
11938.66 893
11939.70 829
11940.73 838
11941.76 768
11942.79 725
11943.82 711
11944.85 712
11945.89 666
11946.92 635
11947.95 618
11948.98 624
11950.02 627
11951.05 604
11952.08 585
11953.11 602
11954.15 595
11955.18 570
11956.21 587
11957.24 572
11958.28 594
11959.31 548
11960.34 558
11961.37 562
11962.41 597
11963.44 565
11964.47 557
11965.51 548
11966.54 591
11967.57 554
11968.60 569
11969.64 566
11970.67 577
11971.70 596
11972.74 610
11973.77 587
11974.80 593
11975.84 579
11976.87 562
11977.90 577
11978.94 551
11979.97 599
11981.00 594
11982.04 620
11983.07 590
11984.11 607
11985.14 573
11986.17 607
11987.21 596
11988.24 592
11989.28 589
11990.31 602
11991.34 629
11992.38 640
11993.41 652
11994.45 616
11995.48 616
11996.51 623
11997.55 638
11998.58 653
11999.62 659
12000.65 614
12001.69 654
12002.72 632
12003.76 631
12004.79 629
12005.82 674
12006.86 688
12007.89 637
12008.93 661
12009.96 646
12011.00 669
12012.03 685
12013.07 690
12014.10 704
12015.14 716
12016.17 691
12017.21 688
12018.24 689
12019.28 714
12020.32 676
12021.35 715
12022.39 714
12023.42 723
12024.46 751
12025.49 721
12026.53 736
12027.56 733
12028.60 777
12029.64 723
12030.67 719
12031.71 728
12032.74 732
12033.78 691
12034.81 685
12035.85 703
12036.89 725
12037.92 713
12038.96 745
12039.99 746
12041.03 712
12042.07 717
12043.10 743
12044.14 745
12045.18 743
12046.21 724
12047.25 732
12048.29 745
12049.32 769
12050.36 731
12051.40 769
12052.43 748
12053.47 770
12054.51 741
12055.54 782
12056.58 786
12057.62 806
12058.65 790
12059.69 839
12060.73 826
12061.76 787
12062.80 807
12063.84 773
12064.88 786
12065.91 712
12066.95 730
12067.99 744
12069.03 702
12070.06 719
12071.10 686
12072.14 644
12073.18 627
12074.21 646
12075.25 666
12076.29 659
12077.33 622
12078.36 655
12079.40 637
12080.44 642
12081.48 655
12082.52 624
12083.55 614
12084.59 637
12085.63 611
12086.67 643
12087.71 608
12088.74 616
12089.78 595
12090.82 624
12091.86 617
12092.90 627
12093.94 678
12094.98 654
12096.01 656
12097.05 667
12098.09 647
12099.13 701
12100.17 686
12101.21 672
12102.25 724
12103.28 732
12104.32 721
12105.36 729
12106.40 733
12107.44 672
12108.48 650
12109.52 678
12110.56 648
12111.60 661
12112.64 619
12113.68 599
12114.72 606
12115.76 595
12116.79 567
12117.83 570
12118.87 569
12119.91 559
12120.95 544
12121.99 531
12123.03 555
12124.07 519
12125.11 499
12126.15 504
12127.19 516
12128.23 502
12129.27 526
12130.31 527
12131.35 504
12132.39 494
12133.43 496
12134.47 513
12135.51 512
12136.55 508
12137.59 524
12138.63 505
12139.67 498
12140.71 508
12141.76 497
12142.80 507
12143.84 507
12144.88 512
12145.92 507
12146.96 525
12148.00 520
12149.04 499
12150.08 485
12151.12 505
12152.16 511
12153.20 513
12154.25 509
12155.29 478
12156.33 493
12157.37 474
12158.41 477
12159.45 472
12160.49 512
12161.53 482
12162.58 465
12163.62 476
12164.66 498
12165.70 447
12166.74 441
12167.78 460
12168.82 460
12169.87 445
12170.91 480
12171.95 491
12172.99 455
12174.03 467
12175.08 458
12176.12 463
12177.16 469
12178.20 447
12179.24 470
12180.29 481
12181.33 456
12182.37 476
12183.41 474
12184.46 472
12185.50 467
12186.54 495
12187.58 474
12188.63 459
12189.67 445
12190.71 453
12191.75 453
12192.80 443
12193.84 441
12194.88 448
12195.92 439
12196.97 441
12198.01 422
12199.05 458
12200.10 485
12201.14 458
12202.18 422
12203.23 438
12204.27 440
12205.31 392
12206.36 450
12207.40 461
12208.44 437
12209.49 437
12210.53 469
12211.57 441
12212.62 440
12213.66 421
12214.70 435
12215.75 431
12216.79 417
12217.84 435
12218.88 441
12219.92 433
12220.97 428
12222.01 450
12223.06 455
12224.10 461
12225.14 429
12226.19 423
12227.23 405
12228.28 420
12229.32 405
12230.36 411
12231.41 418
12232.45 426
12233.50 407
12234.54 428
12235.59 407
12236.63 441
12237.68 409
12238.72 402
12239.77 429
12240.81 415
12241.86 431
12242.90 448
12243.94 437
12244.99 426
12246.03 395
12247.08 410
12248.13 408
12249.17 402
12250.22 417
12251.26 422
12252.31 424
12253.35 414
12254.40 415
12255.44 374
12256.49 404
12257.53 433
12258.58 426
12259.62 384
12260.67 391
12261.72 398
12262.76 400
12263.81 345
12264.85 361
12265.90 400
12266.94 409
12267.99 406
12269.04 370
12270.08 368
12271.13 371
12272.17 385
12273.22 367
12274.27 369
12275.31 365
12276.36 372
12277.41 394
12278.45 366
12279.50 368
12280.55 344
12281.59 385
12282.64 344
12283.69 371
12284.73 380
12285.78 369
12286.83 381
12287.87 369
12288.92 358
12289.97 368
12291.01 365
12292.06 386
12293.11 354
12294.15 339
12295.20 338
12296.25 367
12297.30 370
12298.34 371
12299.39 339
12300.44 367
12301.48 376
12302.53 371
12303.58 343
12304.63 379
12305.67 373
12306.72 353
12307.77 380
12308.82 362
12309.87 345
12310.91 362
12311.96 379
12313.01 383
12314.06 371
12315.10 380
12316.15 368
12317.20 366
12318.25 354
12319.30 368
12320.34 363
12321.39 346
12322.44 354
12323.49 358
12324.54 360
12325.59 351
12326.63 366
12327.68 360
12328.73 367
12329.78 352
12330.83 362
12331.88 365
12332.93 382
12333.98 372
12335.02 350
12336.07 354
12337.12 358
12338.17 345
12339.22 321
12340.27 352
12341.32 353
12342.37 370
12343.42 333
12344.47 347
12345.51 327
12346.56 355
12347.61 341
12348.66 336
12349.71 328
12350.76 346
12351.81 347
12352.86 331
12353.91 374
12354.96 360
12356.01 342
12357.06 357
12358.11 357
12359.16 337
12360.21 333
12361.26 342
12362.31 370
12363.36 364
12364.41 367
12365.46 367
12366.51 374
12367.56 356
12368.61 354
12369.66 350
12370.71 381
12371.76 357
12372.81 351
12373.86 375
12374.91 344
12375.96 336
12377.01 337
12378.06 363
12379.11 321
12380.17 341
12381.22 363
12382.27 347
12383.32 343
12384.37 333
12385.42 372
12386.47 360
12387.52 356
12388.57 353
12389.62 372
12390.67 363
12391.73 360
12392.78 364
12393.83 371
12394.88 369
12395.93 393
12396.98 344
12398.03 366
12399.09 366
12400.14 372
12401.19 335
12402.24 368
12403.29 361
12404.34 351
12405.40 373
12406.45 371
12407.50 394
12408.55 380
12409.60 401
12410.66 364
12411.71 383
12412.76 371
12413.81 357
12414.86 393
12415.92 379
12416.97 360
12418.02 384
12419.07 377
12420.13 390
12421.18 413
12422.23 355
12423.28 385
12424.34 382
12425.39 408
12426.44 364
12427.49 370
12428.55 401
12429.60 405
12430.65 407
12431.71 372
12432.76 373
12433.81 383
12434.86 363
12435.92 372
12436.97 380
12438.02 399
12439.08 390
12440.13 370
12441.18 385
12442.24 388
12443.29 377
12444.34 390
12445.40 406
12446.45 407
12447.50 408
12448.56 399
12449.61 396
12450.67 389
12451.72 405
12452.77 429
12453.83 416
12454.88 408
12455.94 409
12456.99 445
12458.04 431
12459.10 442
12460.15 451
12461.21 446
12462.26 437
12463.31 482
12464.37 447
12465.42 472
12466.48 459
12467.53 500
12468.59 525
12469.64 530
12470.70 564
12471.75 563
12472.80 551
12473.86 630
12474.91 669
12475.97 699
12477.02 721
12478.08 729
12479.13 738
12480.19 746
12481.24 739
12482.30 750
12483.35 680
12484.41 644
12485.46 623
12486.52 664
12487.57 616
12488.63 585
12489.69 568
12490.74 552
12491.80 517
12492.85 514
12493.91 531
12494.96 535
12496.02 496
12497.07 478
12498.13 481
12499.19 469
12500.24 495
12501.30 462
12502.35 467
12503.41 480
12504.47 455
12505.52 452
12506.58 457
12507.63 444
12508.69 442
12509.75 453
12510.80 487
12511.86 450
12512.91 458
12513.97 459
12515.03 428
12516.08 456
12517.14 474
12518.20 476
12519.25 469
12520.31 452
12521.37 472
12522.42 465
12523.48 437
12524.54 474
12525.59 458
12526.65 461
12527.71 452
12528.77 442
12529.82 466
12530.88 463
12531.94 441
12532.99 469
12534.05 458
12535.11 470
12536.17 446
12537.22 469
12538.28 475
12539.34 485
12540.40 510
12541.45 495
12542.51 505
12543.57 511
12544.63 501
12545.68 518
12546.74 528
12547.80 527
12548.86 589
12549.92 586
12550.97 594
12552.03 615
12553.09 606
12554.15 600
12555.21 627
12556.26 611
12557.32 591
12558.38 612
12559.44 632
12560.50 614
12561.56 560
12562.61 547
12563.67 503
12564.73 515
12565.79 500
12566.85 517
12567.91 515
12568.97 538
12570.02 490
12571.08 488
12572.14 501
12573.20 494
12574.26 469
12575.32 460
12576.38 495
12577.44 489
12578.50 509
12579.56 491
12580.61 467
12581.67 475
12582.73 470
12583.79 457
12584.85 491
12585.91 494
12586.97 468
12588.03 459
12589.09 464
12590.15 473
12591.21 478
12592.27 463
12593.33 440
12594.39 466
12595.45 475
12596.51 484
12597.57 471
12598.63 446
12599.69 466
12600.75 469
12601.81 454
12602.87 467
12603.93 468
12604.99 468
12606.05 483
12607.11 486
12608.17 496
12609.23 478
12610.29 493
12611.35 488
12612.41 482
12613.47 472
12614.53 500
12615.59 534
12616.66 520
12617.72 535
12618.78 533
12619.84 551
12620.90 554
12621.96 553
12623.02 540
12624.08 567
12625.14 569
12626.20 580
12627.26 547
12628.33 602
12629.39 607
12630.45 601
12631.51 596
12632.57 630
12633.63 624
12634.69 609
12635.76 581
12636.82 594
12637.88 584
12638.94 572
12640.00 544
12641.06 555
12642.13 545
12643.19 510
12644.25 474
12645.31 483
12646.37 481
12647.44 502
12648.50 492
12649.56 464
12650.62 475
12651.68 471
12652.75 475
12653.81 460
12654.87 482
12655.93 483
12657.00 459
12658.06 490
12659.12 487
12660.18 460
12661.25 478
12662.31 442
12663.37 457
12664.43 481
12665.50 462
12666.56 465
12667.62 469
12668.69 455
12669.75 445
12670.81 460
12671.88 459
12672.94 425
12674.00 475
12675.06 478
12676.13 485
12677.19 456
12678.25 485
12679.32 465
12680.38 496
12681.44 464
12682.51 489
12683.57 454
12684.64 474
12685.70 461
12686.76 460
12687.83 485
12688.89 452
12689.95 453
12691.02 453
12692.08 452
12693.15 469
12694.21 485
12695.27 475
12696.34 480
12697.40 474
12698.47 528
12699.53 480
12700.59 493
12701.66 518
12702.72 494
12703.79 517
12704.85 494
12705.92 531
12706.98 508
12708.05 527
12709.11 499
12710.18 501
12711.24 502
12712.30 539
12713.37 533
12714.43 553
12715.50 544
12716.56 510
12717.63 553
12718.69 564
12719.76 539
12720.82 530
12721.89 546
12722.95 550
12724.02 531
12725.09 530
12726.15 531
12727.22 555
12728.28 531
12729.35 523
12730.41 537
12731.48 558
12732.54 566
12733.61 550
12734.68 570
12735.74 602
12736.81 565
12737.87 569
12738.94 570
12740.00 584
12741.07 537
12742.14 513
12743.20 543
12744.27 518
12745.33 512
12746.40 518
12747.47 478
12748.53 508
12749.60 528
12750.67 501
12751.73 486
12752.80 473
12753.87 509
12754.93 520
12756.00 493
12757.07 475
12758.13 484
12759.20 503
12760.27 489
12761.33 461
12762.40 478
12763.47 478
12764.53 467
12765.60 455
12766.67 464
12767.73 473
12768.80 437
12769.87 442
12770.94 434
12772.00 447
12773.07 446
12774.14 443
12775.21 449
12776.27 444
12777.34 426
12778.41 434
12779.48 425
12780.54 458
12781.61 448
12782.68 405
12783.75 432
12784.81 434
12785.88 453
12786.95 427
12788.02 425
12789.09 449
12790.15 428
12791.22 431
12792.29 427
12793.36 404
12794.43 412
12795.49 416
12796.56 406
12797.63 424
12798.70 433
12799.77 422
12800.84 392
12801.90 389
12802.97 403
12804.04 418
12805.11 425
12806.18 417
12807.25 407
12808.32 390
12809.39 398
12810.45 403
12811.52 420
12812.59 429
12813.66 413
12814.73 437
12815.80 429
12816.87 434
12817.94 443
12819.01 426
12820.08 455
12821.15 460
12822.21 448
12823.28 421
12824.35 470
12825.42 461
12826.49 432
12827.56 415
12828.63 453
12829.70 441
12830.77 426
12831.84 443
12832.91 422
12833.98 445
12835.05 449
12836.12 439
12837.19 423
12838.26 428
12839.33 423
12840.40 420
12841.47 388
12842.54 374
12843.61 379
12844.68 385
12845.75 377
12846.82 388
12847.89 424
12848.96 390
12850.03 387
12851.10 380
12852.18 379
12853.25 376
12854.32 362
12855.39 378
12856.46 357
12857.53 369
12858.60 342
12859.67 381
12860.74 368
12861.81 334
12862.88 340
12863.96 346
12865.03 351
12866.10 353
12867.17 367
12868.24 353
12869.31 351
12870.38 338
12871.45 347
12872.53 351
12873.60 353
12874.67 332
12875.74 317
12876.81 339
12877.88 330
12878.96 333
12880.03 364
12881.10 349
12882.17 343
12883.24 359
12884.31 352
12885.39 349
12886.46 331
12887.53 351
12888.60 347
12889.68 336
12890.75 333
12891.82 344
12892.89 329
12893.96 315
12895.04 341
12896.11 359
12897.18 344
12898.25 344
12899.33 318
12900.40 332
12901.47 334
12902.54 301
12903.62 332
12904.69 315
12905.76 310
12906.84 308
12907.91 325
12908.98 293
12910.06 312
12911.13 344
12912.20 318
12913.27 309
12914.35 327
12915.42 333
12916.49 327
12917.57 337
12918.64 313
12919.71 316
12920.79 330
12921.86 314
12922.94 285
12924.01 286
12925.08 302
12926.16 312
12927.23 303
12928.30 305
12929.38 274
12930.45 294
12931.53 310
12932.60 294
12933.67 313
12934.75 282
12935.82 321
12936.90 301
12937.97 289
12939.04 296
12940.12 297
12941.19 295
12942.27 316
12943.34 286
12944.42 309
12945.49 304
12946.56 297
12947.64 287
12948.71 303
12949.79 307
12950.86 302
12951.94 298
12953.01 309
12954.09 281
12955.16 271
12956.24 320
12957.31 294
12958.39 285
12959.46 292
12960.54 291
12961.61 283
12962.69 287
12963.76 306
12964.84 290
12965.91 312
12966.99 269
12968.07 268
12969.14 274
12970.22 291
12971.29 301
12972.37 291
12973.44 316
12974.52 277
12975.59 295
12976.67 284
12977.75 287
12978.82 306
12979.90 290
12980.97 288
12982.05 301
12983.13 296
12984.20 295
12985.28 281
12986.35 287
12987.43 283
12988.51 324
12989.58 282
12990.66 270
12991.74 311
12992.81 274
12993.89 248
12994.97 277
12996.04 296
12997.12 292
12998.20 298
12999.27 311
13000.35 312
13001.43 309
13002.50 302
13003.58 300
13004.66 295
13005.73 272
13006.81 301
13007.89 304
13008.97 318
13010.04 279
13011.12 263
13012.20 298
13013.27 300
13014.35 292
13015.43 279
13016.51 316
13017.58 272
13018.66 315
13019.74 278
13020.82 311
13021.89 310
13022.97 302
13024.05 282
13025.13 311
13026.21 315
13027.28 302
13028.36 310
13029.44 287
13030.52 305
13031.60 309
13032.67 317
13033.75 291
13034.83 276
13035.91 297
13036.99 321
13038.07 298
13039.14 308
13040.22 299
13041.30 311
13042.38 275
13043.46 296
13044.54 298
13045.62 291
13046.69 311
13047.77 304
13048.85 298
13049.93 276
13051.01 294
13052.09 291
13053.17 310
13054.25 288
13055.33 285
13056.40 277
13057.48 316
13058.56 301
13059.64 275
13060.72 295
13061.80 316
13062.88 324
13063.96 320
13065.04 289
13066.12 300
13067.20 318
13068.28 311
13069.36 294
13070.44 286
13071.52 283
13072.60 266
13073.68 294
13074.76 304
13075.84 300
13076.92 312
13078.00 267
13079.08 287
13080.16 305
13081.24 292
13082.32 279
13083.40 287
13084.48 300
13085.56 322
13086.64 315
13087.72 320
13088.80 294
13089.88 270
13090.96 288
13092.04 306
13093.12 291
13094.20 288
13095.28 295
13096.36 292
13097.44 292
13098.52 297
13099.61 273
13100.69 316
13101.77 296
13102.85 296
13103.93 311
13105.01 279
13106.09 311
13107.17 275
13108.25 297
13109.34 288
13110.42 280
13111.50 297
13112.58 320
13113.66 293
13114.74 305
13115.82 293
13116.91 325
13117.99 313
13119.07 281
13120.15 333
13121.23 285
13122.31 299
13123.40 302
13124.48 322
13125.56 337
13126.64 336
13127.72 336
13128.81 319
13129.89 321
13130.97 306
13132.05 314
13133.14 334
13134.22 317
13135.30 306
13136.38 327
13137.47 306
13138.55 322
13139.63 344
13140.71 323
13141.80 323
13142.88 320
13143.96 301
13145.04 325
13146.13 322
13147.21 304
13148.29 313
13149.38 322
13150.46 324
13151.54 313
13152.62 328
13153.71 307
13154.79 334
13155.87 305
13156.96 299
13158.04 304
13159.12 308
13160.21 346
13161.29 326
13162.37 319
13163.46 333
13164.54 310
13165.62 355
13166.71 326
13167.79 306
13168.88 325
13169.96 321
13171.04 334
13172.13 326
13173.21 348
13174.30 336
13175.38 351
13176.46 334
13177.55 342
13178.63 297
13179.72 347
13180.80 318
13181.88 328
13182.97 337
13184.05 329
13185.14 361
13186.22 322
13187.31 320
13188.39 319
13189.48 346
13190.56 342
13191.65 340
13192.73 312
13193.81 336
13194.90 348
13195.98 316
13197.07 318
13198.15 346
13199.24 351
13200.32 354
13201.41 341
13202.49 344
13203.58 331
13204.67 324
13205.75 337
13206.84 333
13207.92 358
13209.01 323
13210.09 342
13211.18 352
13212.26 344
13213.35 351
13214.43 314
13215.52 342
13216.61 334
13217.69 343
13218.78 355
13219.86 356
13220.95 348
13222.04 349
13223.12 327
13224.21 327
13225.29 326
13226.38 359
13227.47 363
13228.55 360
13229.64 353
13230.72 346
13231.81 374
13232.90 358
13233.98 357
13235.07 358
13236.16 348
13237.24 359
13238.33 375
13239.42 378
13240.50 381
13241.59 369
13242.68 381
13243.76 383
13244.85 368
13245.94 401
13247.02 386
13248.11 391
13249.20 369
13250.29 379
13251.37 405
13252.46 384
13253.55 363
13254.63 379
13255.72 405
13256.81 416
13257.90 411
13258.98 416
13260.07 409
13261.16 436
13262.25 443
13263.33 424
13264.42 398
13265.51 406
13266.60 441
13267.69 435
13268.77 428
13269.86 412
13270.95 427
13272.04 461
13273.13 475
13274.21 431
13275.30 429
13276.39 463
13277.48 431
13278.57 435
13279.65 413
13280.74 449
13281.83 437
13282.92 463
13284.01 502
13285.10 473
13286.19 460
13287.27 460
13288.36 479
13289.45 476
13290.54 442
13291.63 493
13292.72 505
13293.81 528
13294.90 499
13295.98 504
13297.07 502
13298.16 476
13299.25 490
13300.34 528
13301.43 499
13302.52 487
13303.61 517
13304.70 528
13305.79 537
13306.88 513
13307.97 533
13309.06 556
13310.15 590
13311.24 534
13312.32 553
13313.41 554
13314.50 519
13315.59 523
13316.68 543
13317.77 561
13318.86 567
13319.95 570
13321.04 536
13322.13 524
13323.22 557
13324.31 591
13325.40 566
13326.49 560
13327.58 583
13328.68 577
13329.77 562
13330.86 549
13331.95 578
13333.04 599
13334.13 589
13335.22 595
13336.31 617
13337.40 618
13338.49 611
13339.58 603
13340.67 615
13341.76 618
13342.85 578
13343.94 597
13345.04 609
13346.13 597
13347.22 622
13348.31 623
13349.40 651
13350.49 647
13351.58 632
13352.67 615
13353.77 627
13354.86 632
13355.95 643
13357.04 640
13358.13 629
13359.22 669
13360.31 663
13361.41 661
13362.50 635
13363.59 683
13364.68 688
13365.77 686
13366.87 675
13367.96 716
13369.05 698
13370.14 715
13371.23 705
13372.33 706
13373.42 707
13374.51 686
13375.60 662
13376.69 659
13377.79 689
13378.88 633
13379.97 617
13381.06 623
13382.16 605
13383.25 585
13384.34 617
13385.43 566
13386.53 598
13387.62 566
13388.71 538
13389.81 559
13390.90 540
13391.99 562
13393.08 533
13394.18 536
13395.27 517
13396.36 496
13397.46 530
13398.55 545
13399.64 521
13400.74 532
13401.83 498
13402.92 526
13404.02 512
13405.11 513
13406.20 529
13407.30 545
13408.39 555
13409.48 521
13410.58 497
13411.67 536
13412.77 519
13413.86 524
13414.95 520
13416.05 513
13417.14 486
13418.23 527
13419.33 540
13420.42 515
13421.52 533
13422.61 544
13423.71 561
13424.80 543
13425.89 560
13426.99 524
13428.08 541
13429.18 536
13430.27 532
13431.37 522
13432.46 518
13433.56 530
13434.65 519
13435.74 569
13436.84 548
13437.93 527
13439.03 572
13440.12 560
13441.22 598
13442.31 550
13443.41 539
13444.50 576
13445.60 570
13446.69 612
13447.79 591
13448.88 604
13449.98 589
13451.08 563
13452.17 604
13453.27 596
13454.36 595
13455.46 617
13456.55 577
13457.65 580
13458.74 585
13459.84 609
13460.94 613
13462.03 588
13463.13 611
13464.22 634
13465.32 657
13466.41 636
13467.51 635
13468.61 632
13469.70 652
13470.80 669
13471.90 634
13472.99 622
13474.09 658
13475.18 642
13476.28 650
13477.38 637
13478.47 659
13479.57 699
13480.67 659
13481.76 691
13482.86 645
13483.96 663
13485.05 648
13486.15 687
13487.25 665
13488.34 678
13489.44 672
13490.54 705
13491.63 696
13492.73 663
13493.83 724
13494.93 745
13496.02 730
13497.12 700
13498.22 751
13499.31 773
13500.41 790
13501.51 782
13502.61 752
13503.70 738
13504.80 769
13505.90 748
13507.00 774
13508.09 820
13509.19 764
13510.29 761
13511.39 770
13512.49 719
13513.58 668
13514.68 710
13515.78 717
13516.88 677
13517.98 696
13519.07 659
13520.17 672
13521.27 648
13522.37 643
13523.47 658
13524.57 635
13525.66 668
13526.76 679
13527.86 684
13528.96 643
13530.06 657
13531.16 647
13532.25 611
13533.35 639
13534.45 639
13535.55 636
13536.65 657
13537.75 621
13538.85 620
13539.95 625
13541.05 594
13542.14 587
13543.24 586
13544.34 552
13545.44 561
13546.54 578
13547.64 563
13548.74 558
13549.84 545
13550.94 555
13552.04 586
13553.14 581
13554.24 534
13555.34 530
13556.44 531
13557.54 532
13558.64 484
13559.74 533
13560.84 535
13561.94 511
13563.04 523
13564.13 514
13565.23 492
13566.34 502
13567.44 497
13568.54 502
13569.64 529
13570.74 516
13571.84 504
13572.94 501
13574.04 526
13575.14 491
13576.24 517
13577.34 522
13578.44 506
13579.54 503
13580.64 490
13581.74 488
13582.84 528
13583.94 540
13585.04 535
13586.14 531
13587.24 526
13588.35 514
13589.45 493
13590.55 514
13591.65 560
13592.75 525
13593.85 516
13594.95 507
13596.05 551
13597.15 541
13598.26 544
13599.36 500
13600.46 511
13601.56 542
13602.66 561
13603.76 525
13604.86 516
13605.97 515
13607.07 538
13608.17 526
13609.27 535
13610.37 524
13611.47 516
13612.58 538
13613.68 552
13614.78 503
13615.88 506
13616.98 534
13618.09 538
13619.19 554
13620.29 555
13621.39 528
13622.50 530
13623.60 548
13624.70 531
13625.80 556
13626.91 549
13628.01 534
13629.11 572
13630.21 564
13631.32 549
13632.42 579
13633.52 527
13634.62 584
13635.73 537
13636.83 536
13637.93 560
13639.04 543
13640.14 592
13641.24 586
13642.35 567
13643.45 556
13644.55 546
13645.65 554
13646.76 557
13647.86 555
13648.96 573
13650.07 595
13651.17 555
13652.28 543
13653.38 545
13654.48 538
13655.59 538
13656.69 552
13657.79 545
13658.90 559
13660.00 532
13661.11 562
13662.21 556
13663.31 534
13664.42 518
13665.52 559
13666.63 539
13667.73 547
13668.83 518
13669.94 523
13671.04 536
13672.15 518
13673.25 564
13674.36 551
13675.46 563
13676.56 557
13677.67 544
13678.77 557
13679.88 524
13680.98 563
13682.09 549
13683.19 528
13684.30 564
13685.40 541
13686.51 552
13687.61 557
13688.72 561
13689.82 569
13690.93 534
13692.03 536
13693.14 556
13694.24 541
13695.35 537
13696.45 560
13697.56 548
13698.66 548
13699.77 582
13700.87 545
13701.98 547
13703.09 567
13704.19 595
13705.30 562
13706.40 584
13707.51 577
13708.61 614
13709.72 603
13710.83 606
13711.93 610
13713.04 618
13714.14 589
13715.25 609
13716.36 608
13717.46 631
13718.57 625
13719.67 623
13720.78 657
13721.89 653
13722.99 664
13724.10 712
13725.21 655
13726.31 654
13727.42 667
13728.53 712
13729.63 673
13730.74 643
13731.85 696
13732.95 738
13734.06 771
13735.17 723
13736.27 686
13737.38 730
13738.49 705
13739.59 724
13740.70 741
13741.81 753
13742.92 743
13744.02 755
13745.13 738
13746.24 761
13747.35 734
13748.45 790
13749.56 811
13750.67 804
13751.78 770
13752.88 776
13753.99 861
13755.10 829
13756.21 874
13757.31 873
13758.42 874
13759.53 906
13760.64 945
13761.75 972
13762.85 1005
13763.96 963
13765.07 998
13766.18 1105
13767.29 1137
13768.39 1085
13769.50 1113
13770.61 1141
13771.72 1127
13772.83 1191
13773.94 1231
13775.04 1219
13776.15 1217
13777.26 1212
13778.37 1195
13779.48 1200
13780.59 1161
13781.70 1152
13782.80 1121
13783.91 1099
13785.02 1047
13786.13 1000
13787.24 961
13788.35 880
13789.46 870
13790.57 835
13791.68 797
13792.79 822
13793.90 822
13795.00 773
13796.11 724
13797.22 727
13798.33 714
13799.44 708
13800.55 690
13801.66 700
13802.77 700
13803.88 725
13804.99 684
13806.10 678
13807.21 683
13808.32 634
13809.43 652
13810.54 645
13811.65 617
13812.76 621
13813.87 595
13814.98 608
13816.09 613
13817.20 615
13818.31 603
13819.42 642
13820.53 615
13821.64 581
13822.75 592
13823.86 594
13824.97 585
13826.08 602
13827.19 612
13828.30 610
13829.41 590
13830.53 581
13831.64 568
13832.75 579
13833.86 571
13834.97 591
13836.08 581
13837.19 596
13838.30 601
13839.41 596
13840.52 577
13841.64 570
13842.75 553
13843.86 585
13844.97 574
13846.08 596
13847.19 588
13848.30 588
13849.41 576
13850.53 575
13851.64 576
13852.75 610
13853.86 623
13854.97 621
13856.08 598
13857.20 586
13858.31 630
13859.42 602
13860.53 604
13861.64 602
13862.76 632
13863.87 623
13864.98 610
13866.09 604
13867.20 642
13868.32 602
13869.43 635
13870.54 599
13871.65 615
13872.77 644
13873.88 632
13874.99 660
13876.10 597
13877.22 615
13878.33 632
13879.44 672
13880.55 653
13881.67 645
13882.78 676
13883.89 684
13885.01 678
13886.12 680
13887.23 702
13888.34 694
13889.46 731
13890.57 719
13891.68 715
13892.80 736
13893.91 749
13895.02 755
13896.14 792
13897.25 733
13898.36 749
13899.48 767
13900.59 776
13901.70 773
13902.82 741
13903.93 740
13905.05 718
13906.16 711
13907.27 710
13908.39 728
13909.50 691
13910.61 641
13911.73 650
13912.84 660
13913.96 608
13915.07 591
13916.19 589
13917.30 607
13918.41 577
13919.53 546
13920.64 600
13921.76 577
13922.87 601
13923.99 593
13925.10 580
13926.21 568
13927.33 589
13928.44 555
13929.56 581
13930.67 542
13931.79 565
13932.90 560
13934.02 585
13935.13 557
13936.25 560
13937.36 567
13938.48 532
13939.59 513
13940.71 537
13941.82 559
13942.94 555
13944.05 564
13945.17 530
13946.28 560
13947.40 503
13948.52 533
13949.63 550
13950.75 561
13951.86 516
13952.98 507
13954.09 533
13955.21 507
13956.32 538
13957.44 534
13958.56 529
13959.67 527
13960.79 515
13961.90 491
13963.02 501
13964.14 516
13965.25 516
13966.37 529
13967.48 503
13968.60 499
13969.72 506
13970.83 505
13971.95 492
13973.07 512
13974.18 521
13975.30 511
13976.42 507
13977.53 504
13978.65 494
13979.77 526
13980.88 530
13982.00 555
13983.12 530
13984.23 494
13985.35 537
13986.47 505
13987.58 537
13988.70 488
13989.82 493
13990.94 490
13992.05 500
13993.17 481
13994.29 498
13995.40 489
13996.52 514
13997.64 472
13998.76 513
13999.87 520
14000.99 527
14002.11 530
14003.23 524
14004.35 537
14005.46 517
14006.58 495
14007.70 520
14008.82 527
14009.93 500
14011.05 508
14012.17 523
14013.29 500
14014.41 500
14015.52 506
14016.64 551
14017.76 526
14018.88 535
14020.00 543
14021.12 531
14022.23 522
14023.35 552
14024.47 553
14025.59 541
14026.71 529
14027.83 547
14028.95 521
14030.06 522
14031.18 521
14032.30 528
14033.42 554
14034.54 551
14035.66 527
14036.78 517
14037.90 551
14039.02 548
14040.14 534
14041.25 550
14042.37 543
14043.49 516
14044.61 550
14045.73 527
14046.85 539
14047.97 547
14049.09 558
14050.21 550
14051.33 565
14052.45 572
14053.57 594
14054.69 613
14055.81 598
14056.93 604
14058.05 580
14059.17 588
14060.29 569
14061.41 586
14062.53 629
14063.65 601
14064.77 588
14065.89 646
14067.01 622
14068.13 609
14069.25 645
14070.37 672
14071.49 658
14072.61 663
14073.73 649
14074.85 701
14075.97 649
14077.09 654
14078.21 694
14079.33 665
14080.45 692
14081.57 667
14082.69 728
14083.82 750
14084.94 714
14086.06 706
14087.18 711
14088.30 692
14089.42 709
14090.54 709
14091.66 713
14092.78 713
14093.91 695
14095.03 662
14096.15 750
14097.27 716
14098.39 711
14099.51 711
14100.63 685
14101.76 679
14102.88 715
14104.00 726
14105.12 726
14106.24 671
14107.36 692
14108.49 665
14109.61 648
14110.73 631
14111.85 653
14112.97 645
14114.10 646
14115.22 617
14116.34 608
14117.46 603
14118.58 598
14119.71 596
14120.83 575
14121.95 582
14123.07 567
14124.20 585
14125.32 589
14126.44 562
14127.56 520
14128.69 508
14129.81 494
14130.93 553
14132.06 534
14133.18 558
14134.30 531
14135.42 504
14136.55 500
14137.67 507
14138.79 504
14139.92 524
14141.04 494
14142.16 504
14143.29 449
14144.41 486
14145.53 488
14146.66 500
14147.78 535
14148.90 511
14150.03 546
14151.15 476
14152.27 480
14153.40 467
14154.52 468
14155.64 468
14156.77 484
14157.89 505
14159.02 465
14160.14 462
14161.26 477
14162.39 480
14163.51 466
14164.64 466
14165.76 484
14166.88 488
14168.01 489
14169.13 483
14170.26 494
14171.38 488
14172.51 452
14173.63 483
14174.75 479
14175.88 483
14177.00 445
14178.13 468
14179.25 452
14180.38 423
14181.50 454
14182.63 454
14183.75 453
14184.88 446
14186.00 440
14187.13 467
14188.25 463
14189.38 450
14190.50 469
14191.63 488
14192.75 485
14193.88 427
14195.00 445
14196.13 452
14197.25 436
14198.38 462
14199.50 468
14200.63 459
14201.76 406
14202.88 431
14204.01 458
14205.13 436
14206.26 417
14207.38 410
14208.51 423
14209.64 429
14210.76 440
14211.89 464
14213.01 412
14214.14 458
14215.27 437
14216.39 444
14217.52 428
14218.64 434
14219.77 412
14220.90 414
14222.02 427
14223.15 427
14224.28 420
14225.40 420
14226.53 440
14227.66 432
14228.78 420
14229.91 403
14231.04 416
14232.16 472
14233.29 456
14234.42 417
14235.54 409
14236.67 405
14237.80 443
14238.92 455
14240.05 402
14241.18 413
14242.31 425
14243.43 415
14244.56 402
14245.69 382
14246.82 403
14247.94 408
14249.07 425
14250.20 388
14251.33 398
14252.45 394
14253.58 410
14254.71 418
14255.84 395
14256.96 358
14258.09 401
14259.22 414
14260.35 391
14261.47 363
14262.60 393
14263.73 420
14264.86 404
14265.99 385
14267.12 374
14268.24 393
14269.37 411
14270.50 385
14271.63 395
14272.76 360
14273.89 394
14275.01 358
14276.14 387
14277.27 380
14278.40 388
14279.53 368
14280.66 377
14281.79 366
14282.91 352
14284.04 365
14285.17 370
14286.30 350
14287.43 372
14288.56 372
14289.69 371
14290.82 344
14291.95 344
14293.08 358
14294.20 368
14295.33 346
14296.46 342
14297.59 344
14298.72 343
14299.85 364
14300.98 372
14302.11 341
14303.24 324
14304.37 340
14305.50 335
14306.63 337
14307.76 348
14308.89 327
14310.02 352
14311.15 351
14312.28 330
14313.41 308
14314.54 349
14315.67 331
14316.80 334
14317.93 316
14319.06 346
14320.19 330
14321.32 321
14322.45 310
14323.58 311
14324.71 294
14325.84 347
14326.97 335
14328.10 296
14329.23 328
14330.36 302
14331.49 333
14332.62 307
14333.76 319
14334.89 324
14336.02 337
14337.15 325
14338.28 308
14339.41 312
14340.54 316
14341.67 311
14342.80 291
14343.93 330
14345.07 321
14346.20 317
14347.33 327
14348.46 331
14349.59 321
14350.72 339
14351.85 323
14352.99 329
14354.12 317
14355.25 322
14356.38 324
14357.51 320
14358.64 304
14359.78 312
14360.91 310
14362.04 329
14363.17 304
14364.30 312
14365.44 315
14366.57 312
14367.70 294
14368.83 324
14369.96 287
14371.10 322
14372.23 315
14373.36 337
14374.49 315
14375.63 305
14376.76 309
14377.89 325
14379.02 322
14380.16 329
14381.29 304
14382.42 306
14383.55 339
14384.69 320
14385.82 315
14386.95 335
14388.09 330
14389.22 329
14390.35 329
14391.49 308
14392.62 304
14393.75 332
14394.89 354
14396.02 320
14397.15 323
14398.28 313
14399.42 337
14400.55 322
14401.69 321
14402.82 323
14403.95 352
14405.09 333
14406.22 334
14407.35 353
14408.49 346
14409.62 322
14410.75 328
14411.89 342
14413.02 341
14414.16 360
14415.29 331
14416.42 342
14417.56 288
14418.69 328
14419.83 333
14420.96 325
14422.10 346
14423.23 355
14424.36 340
14425.50 348
14426.63 339
14427.77 314
14428.90 336
14430.04 329
14431.17 338
14432.31 336
14433.44 347
14434.58 335
14435.71 346
14436.85 333
14437.98 352
14439.12 317
14440.25 336
14441.39 325
14442.52 362
14443.66 362
14444.79 314
14445.93 350
14447.06 332
14448.20 323
14449.33 328
14450.47 348
14451.60 308
14452.74 340
14453.87 347
14455.01 374
14456.14 325
14457.28 348
14458.42 358
14459.55 341
14460.69 319
14461.82 330
14462.96 352
14464.10 352
14465.23 361
14466.37 348
14467.50 342
14468.64 319
14469.78 347
14470.91 332
14472.05 327
14473.18 351
14474.32 350
14475.46 328
14476.59 342
14477.73 348
14478.87 327
14480.00 336
14481.14 348
14482.28 343
14483.41 346
14484.55 346
14485.69 325
14486.82 348
14487.96 336
14489.10 306
14490.23 324
14491.37 342
14492.51 327
14493.65 318
14494.78 317
14495.92 334
14497.06 309
14498.19 315
14499.33 312
14500.47 314
14501.61 327
14502.74 343
14503.88 324
14505.02 334
14506.16 346
14507.29 333
14508.43 331
14509.57 334
14510.71 319
14511.85 334
14512.98 313
14514.12 313
14515.26 327
14516.40 329
14517.54 340
14518.67 343
14519.81 309
14520.95 329
14522.09 318
14523.23 312
14524.36 322
14525.50 325
14526.64 321
14527.78 310
14528.92 305
14530.06 323
14531.19 327
14532.33 333
14533.47 323
14534.61 340
14535.75 313
14536.89 342
14538.03 339
14539.17 321
14540.31 336
14541.44 308
14542.58 348
14543.72 340
14544.86 326
14546.00 322
14547.14 337
14548.28 325
14549.42 318
14550.56 339
14551.70 330
14552.84 343
14553.98 338
14555.12 351
14556.25 322
14557.39 340
14558.53 329
14559.67 359
14560.81 362
14561.95 357
14563.09 364
14564.23 358
14565.37 374
14566.51 339
14567.65 382
14568.79 369
14569.93 377
14571.07 370
14572.21 369
14573.35 379
14574.49 354
14575.63 383
14576.77 369
14577.92 400
14579.06 355
14580.20 347
14581.34 377
14582.48 371
14583.62 395
14584.76 397
14585.90 379
14587.04 412
14588.18 401
14589.32 386
14590.46 369
14591.60 431
14592.74 411
14593.89 422
14595.03 400
14596.17 441
14597.31 417
14598.45 421
14599.59 419
14600.73 441
14601.87 444
14603.02 444
14604.16 411
14605.30 425
14606.44 429
14607.58 453
14608.72 431
14609.86 441
14611.01 437
14612.15 466
14613.29 472
14614.43 455
14615.57 453
14616.72 464
14617.86 492
14619.00 493
14620.14 508
14621.28 486
14622.43 507
14623.57 537
14624.71 529
14625.85 505
14627.00 544
14628.14 552
14629.28 520
14630.42 522
14631.56 542
14632.71 584
14633.85 582
14634.99 586
14636.14 604
14637.28 611
14638.42 603
14639.56 609
14640.71 595
14641.85 575
14642.99 546
14644.14 550
14645.28 520
14646.42 500
14647.56 498
14648.71 485
14649.85 490
14650.99 464
14652.14 461
14653.28 423
14654.42 416
14655.57 394
14656.71 419
14657.85 412
14659.00 417
14660.14 422
14661.29 411
14662.43 410
14663.57 379
14664.72 365
14665.86 353
14667.00 381
14668.15 376
14669.29 386
14670.44 364
14671.58 356
14672.73 343
14673.87 348
14675.01 358
14676.16 345
14677.30 347
14678.45 332
14679.59 318
14680.74 325
14681.88 349
14683.02 342
14684.17 317
14685.31 329
14686.46 371
14687.60 327
14688.75 351
14689.89 329
14691.04 334
14692.18 293
14693.33 299
14694.47 307
14695.62 320
14696.76 303
14697.91 286
14699.05 305
14700.20 287
14701.34 303
14702.49 304
14703.63 324
14704.78 296
14705.92 288
14707.07 302
14708.22 314
14709.36 279
14710.51 303
14711.65 286
14712.80 314
14713.94 324
14715.09 313
14716.23 307
14717.38 318
14718.53 313
14719.67 321
14720.82 322
14721.96 299
14723.11 316
14724.26 282
14725.40 317
14726.55 298
14727.70 305
14728.84 295
14729.99 299
14731.13 288
14732.28 287
14733.43 310
14734.57 270
14735.72 312
14736.87 286
14738.01 304
14739.16 294
14740.31 307
14741.45 301
14742.60 308
14743.75 294
14744.89 286
14746.04 278
14747.19 301
14748.34 280
14749.48 285
14750.63 292
14751.78 299
14752.92 301
14754.07 269
14755.22 297
14756.37 274
14757.51 297
14758.66 265
14759.81 319
14760.96 282
14762.10 288
14763.25 287
14764.40 288
14765.55 282
14766.70 293
14767.84 275
14768.99 280
14770.14 253
14771.29 282
14772.43 330
14773.58 285
14774.73 280
14775.88 278
14777.03 310
14778.18 265
14779.32 273
14780.47 273
14781.62 292
14782.77 264
14783.92 263
14785.07 280
14786.21 258
14787.36 270
14788.51 261
14789.66 266
14790.81 251
14791.96 284
14793.11 280
14794.26 294
14795.40 248
14796.55 252
14797.70 241
14798.85 258
14800.00 245
14801.15 245
14802.30 257
14803.45 249
14804.60 236
14805.75 254
14806.90 261
14808.05 262
14809.19 274
14810.34 275
14811.49 261
14812.64 231
14813.79 245
14814.94 250
14816.09 246
14817.24 245
14818.39 249
14819.54 242
14820.69 241
14821.84 240
14822.99 235
14824.14 247
14825.29 241
14826.44 252
14827.59 239
14828.74 225
14829.89 233
14831.04 245
14832.19 232
14833.34 263
14834.49 252
14835.64 262
14836.79 238
14837.95 232
14839.10 232
14840.25 253
14841.40 217
14842.55 219
14843.70 242
14844.85 240
14846.00 264
14847.15 217
14848.30 244
14849.45 215
14850.60 255
14851.76 224
14852.91 224
14854.06 229
14855.21 247
14856.36 214
14857.51 244
14858.66 254
14859.81 218
14860.97 245
14862.12 227
14863.27 212
14864.42 202
14865.57 243
14866.72 218
14867.88 214
14869.03 224
14870.18 234
14871.33 223
14872.48 231
14873.64 230
14874.79 235
14875.94 236
14877.09 215
14878.24 225
14879.40 229
14880.55 235
14881.70 211
14882.85 242
14884.00 228
14885.16 225
14886.31 213
14887.46 252
14888.61 216
14889.77 210
14890.92 228
14892.07 225
14893.23 237
14894.38 231
14895.53 232
14896.68 227
14897.84 206
14898.99 196
14900.14 216
14901.30 200
14902.45 198
14903.60 208
14904.75 275
14905.91 235
14907.06 218
14908.21 226
14909.37 227
14910.52 223
14911.67 215
14912.83 220
14913.98 203
14915.14 216
14916.29 204
14917.44 242
14918.60 210
14919.75 210
14920.90 209
14922.06 253
14923.21 206
14924.37 199
14925.52 219
14926.67 216
14927.83 218
14928.98 246
14930.14 231
14931.29 229
14932.44 217
14933.60 222
14934.75 228
14935.91 212
14937.06 206
14938.22 216
14939.37 222
14940.52 221
14941.68 193
14942.83 194
14943.99 222
14945.14 236
14946.30 225
14947.45 234
14948.61 250
14949.76 230
14950.92 222
14952.07 234
14953.23 234
14954.38 215
14955.54 234
14956.69 236
14957.85 216
14959.00 228
14960.16 239
14961.31 242
14962.47 234
14963.62 233
14964.78 221
14965.94 240
14967.09 226
14968.25 214
14969.40 229
14970.56 236
14971.71 238
14972.87 231
14974.03 247
14975.18 249
14976.34 236
14977.49 268
14978.65 248
14979.81 224
14980.96 248
14982.12 229
14983.27 243
14984.43 223
14985.59 216
14986.74 230
14987.90 213
14989.06 191
14990.21 217
14991.37 247
14992.53 234
14993.68 226
14994.84 221
14996.00 208
14997.15 210
14998.31 208
14999.47 228
15000.62 197
15001.78 205
15002.94 212
15004.09 216
15005.25 205
15006.41 220
15007.56 229
15008.72 225
15009.88 208
15011.04 218
15012.19 171
15013.35 194
15014.51 205
15015.67 203
15016.82 194
15017.98 221
15019.14 218
15020.30 225
15021.45 213
15022.61 201
15023.77 193
15024.93 217
15026.08 206
15027.24 207
15028.40 209
15029.56 201
15030.72 204
15031.87 200
15033.03 197
15034.19 204
15035.35 222
15036.51 183
15037.67 207
15038.82 202
15039.98 198
15041.14 217
15042.30 232
15043.46 212
15044.62 211
15045.78 190
15046.93 209
15048.09 205
15049.25 200
15050.41 203
15051.57 196
15052.73 214
15053.89 222
15055.05 211
15056.20 204
15057.36 207
15058.52 220
15059.68 207
15060.84 208
15062.00 209
15063.16 193
15064.32 203
15065.48 200
15066.64 171
15067.80 199
15068.96 212
15070.12 208
15071.28 198
15072.44 209
15073.60 227
15074.76 182
15075.91 184
15077.07 204
15078.23 202
15079.39 194
15080.55 201
15081.71 206
15082.87 201
15084.03 195
15085.19 211
15086.35 201
15087.51 219
15088.68 195
15089.84 215
15091.00 209
15092.16 207
15093.32 207
15094.48 196
15095.64 213
15096.80 234
15097.96 200
15099.12 210
15100.28 202
15101.44 204
15102.60 211
15103.76 194
15104.92 209
15106.08 205
15107.25 218
15108.41 219
15109.57 211
15110.73 205
15111.89 208
15113.05 208
15114.21 204
15115.37 220
15116.54 233
15117.70 208
15118.86 208
15120.02 214
15121.18 215
15122.34 218
15123.50 202
15124.67 195
15125.83 202
15126.99 213
15128.15 212
15129.31 218
15130.47 199
15131.64 214
15132.80 219
15133.96 234
15135.12 219
15136.28 212
15137.45 214
15138.61 225
15139.77 226
15140.93 218
15142.10 228
15143.26 205
15144.42 207
15145.58 221
15146.75 215
15147.91 237
15149.07 235
15150.23 216
15151.40 203
15152.56 222
15153.72 228
15154.88 203
15156.05 248
15157.21 215
15158.37 230
15159.54 233
15160.70 236
15161.86 214
15163.03 257
15164.19 235
15165.35 234
15166.52 242
15167.68 234
15168.84 226
15170.01 211
15171.17 248
15172.33 263
15173.50 242
15174.66 247
15175.82 241
15176.99 258
15178.15 228
15179.31 244
15180.48 246
15181.64 250
15182.81 260
15183.97 288
15185.13 258
15186.30 243
15187.46 266
15188.63 269
15189.79 252
15190.95 250
15192.12 264
15193.28 257
15194.45 264
15195.61 254
15196.78 276
15197.94 266
15199.10 250
15200.27 261
15201.43 261
15202.60 264
15203.76 253
15204.93 275
15206.09 286
15207.26 246
15208.42 263
15209.59 276
15210.75 265
15211.92 277
15213.08 291
15214.25 257
15215.41 283
15216.58 297
15217.74 275
15218.91 297
15220.07 261
15221.24 298
15222.40 292
15223.57 276
15224.74 284
15225.90 298
15227.07 316
15228.23 325
15229.40 321
15230.56 341
15231.73 329
15232.89 316
15234.06 336
15235.23 344
15236.39 308
15237.56 314
15238.72 345
15239.89 313
15241.06 313
15242.22 303
15243.39 315
15244.56 319
15245.72 317
15246.89 293
15248.05 310
15249.22 331
15250.39 314
15251.55 324
15252.72 324
15253.89 306
15255.05 294
15256.22 315
15257.39 279
15258.55 288
15259.72 261
15260.89 303
15262.05 302
15263.22 288
15264.39 308
15265.56 285
15266.72 269
15267.89 258
15269.06 269
15270.22 272
15271.39 266
15272.56 259
15273.73 248
15274.89 281
15276.06 268
15277.23 261
15278.40 272
15279.56 281
15280.73 281
15281.90 253
15283.07 258
15284.23 231
15285.40 260
15286.57 233
15287.74 265
15288.91 254
15290.07 250
15291.24 263
15292.41 263
15293.58 253
15294.75 240
15295.92 265
15297.08 243
15298.25 268
15299.42 278
15300.59 269
15301.76 262
15302.93 258
15304.09 241
15305.26 239
15306.43 253
15307.60 276
15308.77 274
15309.94 272
15311.11 258
15312.28 262
15313.44 278
15314.61 276
15315.78 270
15316.95 276
15318.12 261
15319.29 279
15320.46 271
15321.63 247
15322.80 273
15323.97 269
15325.14 271
15326.30 270
15327.47 276
15328.64 270
15329.81 249
15330.98 297
15332.15 266
15333.32 267
15334.49 264
15335.66 317
15336.83 282
15338.00 292
15339.17 283
15340.34 279
15341.51 277
15342.68 260
15343.85 278
15345.02 256
15346.19 259
15347.36 278
15348.53 300
15349.70 277
15350.87 280
15352.04 291
15353.21 285
15354.38 263
15355.55 284
15356.72 297
15357.90 299
15359.07 275
15360.24 295
15361.41 289
15362.58 287
15363.75 315
15364.92 299
15366.09 308
15367.26 306
15368.43 302
15369.60 318
15370.77 299
15371.95 309
15373.12 317
15374.29 307
15375.46 354
15376.63 315
15377.80 311
15378.97 294
15380.15 300
15381.32 305
15382.49 324
15383.66 298
15384.83 280
15386.00 312
15387.17 323
15388.35 305
15389.52 299
15390.69 289
15391.86 297
15393.03 301
15394.21 301
15395.38 272
15396.55 298
15397.72 291
15398.89 310
15400.07 291
15401.24 279
15402.41 285
15403.58 294
15404.76 263
15405.93 265
15407.10 261
15408.27 268
15409.45 265
15410.62 288
15411.79 260
15412.96 254
15414.14 261
15415.31 285
15416.48 263
15417.66 234
15418.83 242
15420.00 250
15421.17 241
15422.35 231
15423.52 230
15424.69 232
15425.87 269
15427.04 246
15428.21 272
15429.39 246
15430.56 218
15431.73 252
15432.91 256
15434.08 221
15435.25 231
15436.43 214
15437.60 201
15438.77 222
15439.95 228
15441.12 234
15442.30 233
15443.47 219
15444.64 236
15445.82 233
15446.99 234
15448.17 243
15449.34 213
15450.51 229
15451.69 203
15452.86 221
15454.04 209
15455.21 235
15456.39 233
15457.56 233
15458.73 185
15459.91 215
15461.08 212
15462.26 227
15463.43 223
15464.61 231
15465.78 251
15466.96 213
15468.13 218
15469.31 231
15470.48 233
15471.66 224
15472.83 246
15474.01 236
15475.18 249
15476.36 232
15477.53 212
15478.71 236
15479.88 232
15481.06 230
15482.23 234
15483.41 240
15484.58 212
15485.76 249
15486.93 236
15488.11 258
15489.29 228
15490.46 230
15491.64 268
15492.81 246
15493.99 230
15495.16 216
15496.34 236
15497.52 250
15498.69 229
15499.87 213
15501.04 229
15502.22 231
15503.40 239
15504.57 211
15505.75 225
15506.92 211
15508.10 232
15509.28 235
15510.45 230
15511.63 241
15512.81 240
15513.98 229
15515.16 231
15516.34 231
15517.51 224
15518.69 224
15519.87 227
15521.04 257
15522.22 224
15523.40 216
15524.57 225
15525.75 231
15526.93 235
15528.11 248
15529.28 237
15530.46 263
15531.64 250
15532.81 216
15533.99 233
15535.17 233
15536.35 245
15537.52 253
15538.70 260
15539.88 241
15541.06 249
15542.23 243
15543.41 240
15544.59 269
15545.77 253
15546.95 238
15548.12 239
15549.30 252
15550.48 225
15551.66 247
15552.83 239
15554.01 238
15555.19 236
15556.37 254
15557.55 229
15558.73 257
15559.90 234
15561.08 265
15562.26 267
15563.44 239
15564.62 234
15565.80 245
15566.97 237
15568.15 256
15569.33 253
15570.51 261
15571.69 267
15572.87 273
15574.05 266
15575.23 264
15576.40 260
15577.58 252
15578.76 271
15579.94 267
15581.12 255
15582.30 243
15583.48 267
15584.66 269
15585.84 253
15587.02 297
15588.20 265
15589.38 276
15590.56 289
15591.73 283
15592.91 284
15594.09 291
15595.27 273
15596.45 309
15597.63 288
15598.81 283
15599.99 306
15601.17 336
15602.35 301
15603.53 319
15604.71 295
15605.89 336
15607.07 330
15608.25 310
15609.43 302
15610.61 322
15611.79 344
15612.97 324
15614.15 311
15615.33 340
15616.51 315
15617.69 325
15618.88 326
15620.06 340
15621.24 347
15622.42 354
15623.60 355
15624.78 362
15625.96 345
15627.14 362
15628.32 353
15629.50 345
15630.68 349
15631.86 367
15633.05 340
15634.23 362
15635.41 342
15636.59 335
15637.77 328
15638.95 345
15640.13 349
15641.31 387
15642.50 380
15643.68 364
15644.86 388
15646.04 399
15647.22 383
15648.40 352
15649.58 399
15650.77 375
15651.95 380
15653.13 389
15654.31 390
15655.49 362
15656.68 385
15657.86 400
15659.04 403
15660.22 408
15661.40 390
15662.59 392
15663.77 372
15664.95 377
15666.13 369
15667.32 393
15668.50 396
15669.68 394
15670.86 395
15672.05 373
15673.23 383
15674.41 394
15675.59 367
15676.78 373
15677.96 384
15679.14 369
15680.32 388
15681.51 361
15682.69 351
15683.87 362
15685.06 375
15686.24 366
15687.42 346
15688.61 351
15689.79 375
15690.97 346
15692.16 373
15693.34 343
15694.52 373
15695.71 354
15696.89 329
15698.07 357
15699.26 340
15700.44 374
15701.62 344
15702.81 328
15703.99 357
15705.17 355
15706.36 345
15707.54 340
15708.73 354
15709.91 329
15711.09 360
15712.28 352
15713.46 362
15714.65 361
15715.83 374
15717.02 367
15718.20 366
15719.38 355
15720.57 378
15721.75 383
15722.94 399
15724.12 393
15725.31 355
15726.49 355
15727.68 387
15728.86 375
15730.04 396
15731.23 401
15732.41 408
15733.60 416
15734.78 399
15735.97 401
15737.15 386
15738.34 423
15739.52 409
15740.71 404
15741.89 397
15743.08 384
15744.27 431
15745.45 426
15746.64 425
15747.82 439
15749.01 439
15750.19 428
15751.38 448
15752.56 445
15753.75 475
15754.93 434
15756.12 427
15757.31 437
15758.49 472
15759.68 443
15760.86 448
15762.05 468
15763.24 458
15764.42 440
15765.61 446
15766.79 464
15767.98 467
15769.17 446
15770.35 469
15771.54 473
15772.72 448
15773.91 426
15775.10 445
15776.28 458
15777.47 437
15778.66 434
15779.84 423
15781.03 407
15782.22 406
15783.40 414
15784.59 411
15785.78 410
15786.96 425
15788.15 433
15789.34 367
15790.53 397
15791.71 382
15792.90 396
15794.09 370
15795.27 376
15796.46 391
15797.65 389
15798.84 375
15800.02 361
15801.21 350
15802.40 341
15803.59 370
15804.77 382
15805.96 369
15807.15 380
15808.34 360
15809.52 377
15810.71 361
15811.90 342
15813.09 390
15814.28 345
15815.46 329
15816.65 353
15817.84 348
15819.03 342
15820.22 349
15821.40 353
15822.59 355
15823.78 374
15824.97 362
15826.16 322
15827.35 332
15828.53 357
15829.72 342
15830.91 339
15832.10 327
15833.29 328
15834.48 346
15835.67 378
15836.85 363
15838.04 342
15839.23 338
15840.42 336
15841.61 338
15842.80 341
15843.99 323
15845.18 344
15846.37 339
15847.55 312
15848.74 331
15849.93 301
15851.12 323
15852.31 316
15853.50 329
15854.69 359
15855.88 352
15857.07 363
15858.26 353
15859.45 348
15860.64 355
15861.83 335
15863.02 355
15864.21 363
15865.40 342
15866.59 340
15867.78 352
15868.97 369
15870.16 342
15871.35 351
15872.54 332
15873.73 325
15874.92 325
15876.11 341
15877.30 343
15878.49 358
15879.68 379
15880.87 382
15882.06 383
15883.25 392
15884.44 360
15885.63 362
15886.82 371
15888.01 349
15889.20 368
15890.39 364
15891.59 361
15892.78 371
15893.97 380
15895.16 397
15896.35 366
15897.54 370
15898.73 397
15899.92 410
15901.11 383
15902.30 375
15903.50 391
15904.69 418
15905.88 379
15907.07 395
15908.26 388
15909.45 399
15910.64 414
15911.84 406
15913.03 405
15914.22 390
15915.41 413
15916.60 418
15917.79 416
15918.99 428
15920.18 412
15921.37 419
15922.56 390
15923.75 406
15924.95 421
15926.14 439
15927.33 431
15928.52 414
15929.71 417
15930.91 403
15932.10 393
15933.29 402
15934.48 418
15935.68 398
15936.87 367
15938.06 383
15939.25 383
15940.45 375
15941.64 382
15942.83 389
15944.03 406
15945.22 359
15946.41 351
15947.60 377
15948.80 368
15949.99 312
15951.18 321
15952.38 324
15953.57 329
15954.76 313
15955.96 314
15957.15 314
15958.34 297
15959.54 303
15960.73 279
15961.92 306
15963.12 278
15964.31 289
15965.50 300
15966.70 281
15967.89 298
15969.08 282
15970.28 325
15971.47 298
15972.67 269
15973.86 267
15975.05 275
15976.25 256
15977.44 251
15978.64 257
15979.83 264
15981.02 255
15982.22 258
15983.41 250
15984.61 236
15985.80 259
15987.00 254
15988.19 251
15989.38 232
15990.58 233
15991.77 245
15992.97 223
15994.16 225
15995.36 225
15996.55 247
15997.75 233
15998.94 224
16000.14 221
16001.33 214
16002.53 236
16003.72 243
16004.92 243
16006.11 246
16007.31 235
16008.50 243
16009.70 242
16010.89 245
16012.09 243
16013.28 242
16014.48 244
16015.67 250
16016.87 228
16018.07 230
16019.26 237
16020.46 233
16021.65 226
16022.85 247
16024.04 243
16025.24 232
16026.44 225
16027.63 258
16028.83 252
16030.02 195
16031.22 224
16032.42 227
16033.61 233
16034.81 214
16036.00 210
16037.20 226
16038.40 238
16039.59 234
16040.79 232
16041.99 241
16043.18 226
16044.38 230
16045.58 241
16046.77 241
16047.97 230
16049.17 235
16050.36 233
16051.56 228
16052.76 207
16053.95 219
16055.15 247
16056.35 225
16057.54 220
16058.74 241
16059.94 219
16061.14 202
16062.33 223
16063.53 216
16064.73 226
16065.92 216
16067.12 230
16068.32 228
16069.52 218
16070.71 206
16071.91 201
16073.11 217
16074.31 217
16075.50 213
16076.70 224
16077.90 220
16079.10 202
16080.30 216
16081.49 198
16082.69 200
16083.89 211
16085.09 201
16086.29 220
16087.48 229
16088.68 190
16089.88 210
16091.08 214
16092.28 213
16093.48 191
16094.67 216
16095.87 209
16097.07 195
16098.27 192
16099.47 205
16100.67 203
16101.87 194
16103.06 212
16104.26 208
16105.46 197
16106.66 166
16107.86 205
16109.06 223
16110.26 205
16111.46 170
16112.66 195
16113.86 204
16115.05 204
16116.25 208
16117.45 207
16118.65 194
16119.85 190
16121.05 207
16122.25 200
16123.45 170
16124.65 192
16125.85 208
16127.05 195
16128.25 195
16129.45 191
16130.65 219
16131.85 192
16133.05 199
16134.25 195
16135.45 195
16136.65 204
16137.85 185
16139.05 214
16140.25 204
16141.45 189
16142.65 186
16143.85 196
16145.05 188
16146.25 191
16147.45 196
16148.65 202
16149.85 181
16151.05 191
16152.25 193
16153.45 205
16154.65 182
16155.85 168
16157.05 209
16158.25 196
16159.46 179
16160.66 158
16161.86 191
16163.06 173
16164.26 182
16165.46 174
16166.66 193
16167.86 184
16169.06 204
16170.27 201
16171.47 186
16172.67 179
16173.87 198
16175.07 196
16176.27 192
16177.47 188
16178.67 194
16179.88 193
16181.08 193
16182.28 191
16183.48 195
16184.68 203
16185.89 200
16187.09 206
16188.29 189
16189.49 200
16190.69 198
16191.90 197
16193.10 201
16194.30 188
16195.50 185
16196.70 194
16197.91 208
16199.11 222
16200.31 181
16201.51 196
16202.72 199
16203.92 192
16205.12 175
16206.32 187
16207.53 219
16208.73 210
16209.93 189
16211.13 202
16212.34 190
16213.54 184
16214.74 206
16215.95 216
16217.15 170
16218.35 193
16219.55 192
16220.76 217
16221.96 193
16223.16 177
16224.37 201
16225.57 219
16226.77 188
16227.98 187
16229.18 197
16230.38 204
16231.59 200
16232.79 198
16233.99 223
16235.20 197
16236.40 195
16237.61 224
16238.81 239
16240.01 218
16241.22 196
16242.42 226
16243.63 237
16244.83 220
16246.03 188
16247.24 218
16248.44 215
16249.65 205
16250.85 231
16252.05 225
16253.26 197
16254.46 214
16255.67 225
16256.87 216
16258.08 220
16259.28 220
16260.49 234
16261.69 245
16262.89 203
16264.10 231
16265.30 230
16266.51 225
16267.71 207
16268.92 229
16270.12 223
16271.33 215
16272.53 205
16273.74 238
16274.94 240
16276.15 219
16277.35 211
16278.56 211
16279.77 224
16280.97 234
16282.18 232
16283.38 253
16284.59 238
16285.79 216
16287.00 228
16288.20 246
16289.41 232
16290.61 221
16291.82 229
16293.03 254
16294.23 215
16295.44 233
16296.64 241
16297.85 258
16299.06 237
16300.26 208
16301.47 219
16302.67 225
16303.88 231
16305.09 218
16306.29 221
16307.50 219
16308.71 223
16309.91 217
16311.12 217
16312.33 204
16313.53 229
16314.74 230
16315.95 245
16317.15 249
16318.36 226
16319.57 241
16320.77 229
16321.98 218
16323.19 239
16324.39 208
16325.60 225
16326.81 210
16328.01 227
16329.22 206
16330.43 208
16331.64 212
16332.84 208
16334.05 220
16335.26 195
16336.47 199
16337.67 201
16338.88 218
16340.09 207
16341.30 193
16342.50 200
16343.71 229
16344.92 203
16346.13 194
16347.33 196
16348.54 194
16349.75 197
16350.96 204
16352.17 192
16353.37 208
16354.58 186
16355.79 217
16357.00 205
16358.21 173
16359.41 198
16360.62 211
16361.83 203
16363.04 187
16364.25 202
16365.46 204
16366.67 213
16367.87 180
16369.08 201
16370.29 177
16371.50 192
16372.71 201
16373.92 181
16375.13 196
16376.34 194
16377.54 187
16378.75 195
16379.96 182
16381.17 167
16382.38 192
16383.59 218
16384.80 194
16386.01 179
16387.22 177
16388.43 188
16389.64 185
16390.85 179
16392.05 186
16393.26 190
16394.47 207
16395.68 184
16396.89 195
16398.10 183
16399.31 167
16400.52 225
16401.73 192
16402.94 192
16404.15 179
16405.36 199
16406.57 178
16407.78 177
16408.99 179
16410.20 171
16411.41 214
16412.62 164
16413.83 180
16415.04 184
16416.25 191
16417.46 186
16418.67 191
16419.88 175
16421.10 184
16422.31 174
16423.52 191
16424.73 191
16425.94 190
16427.15 168
16428.36 183
16429.57 199
16430.78 174
16431.99 178
16433.20 210
16434.41 199
16435.63 180
16436.84 192
16438.05 201
16439.26 193
16440.47 190
16441.68 184
16442.89 195
16444.10 192
16445.32 188
16446.53 182
16447.74 190
16448.95 182
16450.16 191
16451.37 178
16452.59 160
16453.80 158
16455.01 183
16456.22 200
16457.43 179
16458.64 155
16459.86 169
16461.07 186
16462.28 177
16463.49 179
16464.70 187
16465.92 211
16467.13 177
16468.34 173
16469.55 188
16470.77 194
16471.98 172
16473.19 175
16474.40 170
16475.62 188
16476.83 182
16478.04 180
16479.25 173
16480.47 179
16481.68 200
16482.89 186
16484.11 174
16485.32 174
16486.53 193
16487.74 189
16488.96 170
16490.17 180
16491.38 203
16492.60 185
16493.81 170
16495.02 170
16496.24 193
16497.45 173
16498.66 179
16499.88 170
16501.09 174
16502.30 198
16503.52 163
16504.73 181
16505.94 193
16507.16 187
16508.37 175
16509.59 199
16510.80 159
16512.01 182
16513.23 190
16514.44 182
16515.66 170
16516.87 182
16518.08 187
16519.30 192
16520.51 198
16521.73 186
16522.94 186
16524.16 178
16525.37 186
16526.58 163
16527.80 196
16529.01 201
16530.23 175
16531.44 185
16532.66 214
16533.87 175
16535.09 186
16536.30 179
16537.52 191
16538.73 171
16539.95 210
16541.16 200
16542.38 192
16543.59 182
16544.81 208
16546.02 202
16547.24 201
16548.45 203
16549.67 219
16550.88 224
16552.10 201
16553.31 202
16554.53 193
16555.74 201
16556.96 205
16558.18 215
16559.39 199
16560.61 205
16561.82 205
16563.04 204
16564.25 207
16565.47 224
16566.69 196
16567.90 201
16569.12 216
16570.33 210
16571.55 213
16572.77 212
16573.98 208
16575.20 211
16576.41 207
16577.63 207
16578.85 218
16580.06 211
16581.28 206
16582.50 181
16583.71 181
16584.93 201
16586.15 187
16587.36 205
16588.58 210
16589.80 208
16591.01 201
16592.23 185
16593.45 204
16594.66 196
16595.88 203
16597.10 186
16598.32 186
16599.53 202
16600.75 189
16601.97 200
16603.18 197
16604.40 186
16605.62 178
16606.84 195
16608.05 201
16609.27 177
16610.49 199
16611.71 174
16612.92 191
16614.14 181
16615.36 177
16616.58 157
16617.79 177
16619.01 199
16620.23 192
16621.45 180
16622.67 179
16623.88 160
16625.10 157
16626.32 190
16627.54 174
16628.76 160
16629.97 171
16631.19 182
16632.41 177
16633.63 178
16634.85 155
16636.07 161
16637.29 158
16638.50 166
16639.72 173
16640.94 179
16642.16 161
16643.38 165
16644.60 191
16645.82 165
16647.03 179
16648.25 181
16649.47 161
16650.69 176
16651.91 170
16653.13 158
16654.35 190
16655.57 165
16656.79 171
16658.01 176
16659.23 162
16660.45 151
16661.66 169
16662.88 181
16664.10 174
16665.32 169
16666.54 148
16667.76 199
16668.98 189
16670.20 173
16671.42 157
16672.64 172
16673.86 154
16675.08 158
16676.30 150
16677.52 156
16678.74 157
16679.96 164
16681.18 166
16682.40 164
16683.62 142
16684.84 152
16686.06 173
16687.28 165
16688.50 153
16689.72 174
16690.94 156
16692.16 148
16693.39 173
16694.61 170
16695.83 171
16697.05 163
16698.27 174
16699.49 177
16700.71 173
16701.93 177
16703.15 154
16704.37 161
16705.59 169
16706.81 162
16708.04 157
16709.26 183
16710.48 170
16711.70 155
16712.92 160
16714.14 165
16715.36 172
16716.58 158
16717.81 172
16719.03 172
16720.25 169
16721.47 160
16722.69 176
16723.91 166
16725.14 184
16726.36 168
16727.58 174
16728.80 164
16730.02 177
16731.24 164
16732.47 185
16733.69 159
16734.91 160
16736.13 165
16737.36 155
16738.58 155
16739.80 161
16741.02 159
16742.24 149
16743.47 153
16744.69 165
16745.91 174
16747.13 153
16748.36 153
16749.58 146
16750.80 140
16752.02 173
16753.25 153
16754.47 142
16755.69 154
16756.92 175
16758.14 173
16759.36 171
16760.59 154
16761.81 165
16763.03 149
16764.25 186
16765.48 155
16766.70 179
16767.92 167
16769.15 173
16770.37 179
16771.59 163
16772.82 163
16774.04 167
16775.27 161
16776.49 169
16777.71 152
16778.94 148
16780.16 159
16781.38 166
16782.61 180
16783.83 153
16785.06 175
16786.28 137
16787.50 164
16788.73 146
16789.95 151
16791.18 155
16792.40 168
16793.62 170
16794.85 163
16796.07 153
16797.30 163
16798.52 165
16799.75 152
16800.97 178
16802.19 171
16803.42 162
16804.64 164
16805.87 192
16807.09 152
16808.32 162
16809.54 160
16810.77 162
16811.99 159
16813.22 158
16814.44 158
16815.67 163
16816.89 179
16818.12 178
16819.34 186
16820.57 159
16821.79 174
16823.02 156
16824.24 185
16825.47 174
16826.70 185
16827.92 168
16829.15 184
16830.37 173
16831.60 160
16832.82 169
16834.05 177
16835.27 185
16836.50 182
16837.73 195
16838.95 171
16840.18 196
16841.40 194
16842.63 199
16843.86 186
16845.08 179
16846.31 180
16847.53 208
16848.76 194
16849.99 186
16851.21 185
16852.44 211
16853.67 198
16854.89 198
16856.12 211
16857.35 184
16858.57 201
16859.80 191
16861.03 218
16862.25 206
16863.48 203
16864.71 206
16865.93 212
16867.16 228
16868.39 218
16869.61 196
16870.84 223
16872.07 201
16873.30 225
16874.52 222
16875.75 232
16876.98 217
16878.20 209
16879.43 218
16880.66 207
16881.89 254
16883.11 254
16884.34 261
16885.57 246
16886.80 256
16888.02 247
16889.25 239
16890.48 235
16891.71 240
16892.94 252
16894.16 242
16895.39 260
16896.62 245
16897.85 222
16899.08 222
16900.30 237
16901.53 237
16902.76 236
16903.99 213
16905.22 228
16906.45 244
16907.67 234
16908.90 225
16910.13 212
16911.36 212
16912.59 200
16913.82 200
16915.04 196
16916.27 233
16917.50 229
16918.73 210
16919.96 221
16921.19 221
16922.42 206
16923.65 210
16924.88 202
16926.10 195
16927.33 194
16928.56 197
16929.79 237
16931.02 209
16932.25 218
16933.48 214
16934.71 208
16935.94 208
16937.17 216
16938.40 219
16939.63 212
16940.86 198
16942.09 197
16943.32 208
16944.55 204
16945.78 197
16947.01 198
16948.24 212
16949.47 208
16950.70 203
16951.93 196
16953.16 218
16954.39 219
16955.62 215
16956.85 211
16958.08 218
16959.31 170
16960.54 234
16961.77 216
16963.00 187
16964.23 217
16965.46 202
16966.69 204
16967.92 182
16969.15 201
16970.38 190
16971.61 210
16972.84 188
16974.07 189
16975.30 187
16976.54 196
16977.77 189
16979.00 209
16980.23 187
16981.46 189
16982.69 189
16983.92 189
16985.15 192
16986.38 196
16987.62 214
16988.85 196
16990.08 203
16991.31 179
16992.54 215
16993.77 174
16995.00 169
16996.24 173
16997.47 186
16998.70 177
16999.93 200
17001.16 160
17002.39 186
17003.63 165
17004.86 187
17006.09 186
17007.32 173
17008.55 182
17009.79 191
17011.02 173
17012.25 165
17013.48 186
17014.72 189
17015.95 204
17017.18 184
17018.41 182
17019.64 166
17020.88 168
17022.11 191
17023.34 157
17024.58 158
17025.81 168
17027.04 193
17028.27 163
17029.51 164
17030.74 159
17031.97 173
17033.21 156
17034.44 171
17035.67 172
17036.90 153
17038.14 176
17039.37 194
17040.60 174
17041.84 163
17043.07 176
17044.30 184
17045.54 174
17046.77 166
17048.00 165
17049.24 171
17050.47 158
17051.70 156
17052.94 168
17054.17 151
17055.41 164
17056.64 186
17057.87 145
17059.11 157
17060.34 164
17061.58 184
17062.81 169
17064.04 158
17065.28 148
17066.51 165
17067.75 163
17068.98 154
17070.21 158
17071.45 157
17072.68 166
17073.92 168
17075.15 148
17076.39 168
17077.62 164
17078.86 160
17080.09 156
17081.33 155
17082.56 152
17083.80 144
17085.03 159
17086.26 141
17087.50 140
17088.73 167
17089.97 164
17091.20 145
17092.44 148
17093.68 152
17094.91 161
17096.15 171
17097.38 155
17098.62 151
17099.85 153
17101.09 157
17102.32 152
17103.56 151
17104.79 135
17106.03 157
17107.26 143
17108.50 136
17109.74 152
17110.97 142
17112.21 142
17113.44 165
17114.68 144
17115.92 151
17117.15 147
17118.39 160
17119.62 160
17120.86 138
17122.10 141
17123.33 136
17124.57 155
17125.80 146
17127.04 142
17128.28 136
17129.51 138
17130.75 152
17131.99 144
17133.22 153
17134.46 145
17135.70 158
17136.93 164
17138.17 136
17139.41 150
17140.64 143
17141.88 163
17143.12 129
17144.35 155
17145.59 144
17146.83 141
17148.07 139
17149.30 133
17150.54 167
17151.78 141
17153.02 157
17154.25 162
17155.49 154
17156.73 122
17157.96 140
17159.20 150
17160.44 129
17161.68 140
17162.92 153
17164.15 135
17165.39 143
17166.63 138
17167.87 150
17169.10 150
17170.34 169
17171.58 141
17172.82 156
17174.06 147
17175.29 135
17176.53 132
17177.77 129
17179.01 137
17180.25 144
17181.49 144
17182.72 138
17183.96 138
17185.20 155
17186.44 157
17187.68 147
17188.92 131
17190.15 149
17191.39 145
17192.63 144
17193.87 146
17195.11 131
17196.35 141
17197.59 143
17198.83 135
17200.07 134
17201.30 132
17202.54 142
17203.78 130
17205.02 158
17206.26 142
17207.50 141
17208.74 132
17209.98 152
17211.22 132
17212.46 135
17213.70 109
17214.94 156
17216.18 140
17217.42 130
17218.66 130
17219.90 126
17221.14 134
17222.38 124
17223.62 137
17224.86 134
17226.10 144
17227.34 131
17228.58 134
17229.82 135
17231.06 129
17232.30 117
17233.54 135
17234.78 143
17236.02 126
17237.26 136
17238.50 144
17239.74 124
17240.98 134
17242.22 128
17243.46 113
17244.70 119
17245.94 122
17247.18 127
17248.42 125
17249.66 111
17250.90 135
17252.14 133
17253.39 117
17254.63 136
17255.87 136
17257.11 127
17258.35 134
17259.59 120
17260.83 130
17262.07 119
17263.31 130
17264.56 120
17265.80 129
17267.04 118
17268.28 105
17269.52 135
17270.76 151
17272.00 139
17273.25 138
17274.49 132
17275.73 131
17276.97 134
17278.21 123
17279.45 119
17280.70 107
17281.94 129
17283.18 139
17284.42 132
17285.66 115
17286.91 116
17288.15 134
17289.39 126
17290.63 121
17291.88 119
17293.12 143
17294.36 129
17295.60 133
17296.85 133
17298.09 125
17299.33 123
17300.57 111
17301.82 125
17303.06 122
17304.30 104
17305.54 141
17306.79 119
17308.03 112
17309.27 107
17310.52 125
17311.76 131
17313.00 133
17314.25 120
17315.49 115
17316.73 115
17317.97 127
17319.22 148
17320.46 120
17321.71 125
17322.95 124
17324.19 132
17325.44 141
17326.68 132
17327.92 114
17329.17 131
17330.41 143
17331.65 124
17332.90 124
17334.14 110
17335.39 120
17336.63 131
17337.87 123
17339.12 123
17340.36 124
17341.61 106
17342.85 138
17344.09 147
17345.34 127
17346.58 115
17347.83 129
17349.07 135
17350.32 125
17351.56 127
17352.80 111
17354.05 132
17355.29 122
17356.54 124
17357.78 125
17359.03 146
17360.27 131
17361.52 135
17362.76 124
17364.01 139
17365.25 138
17366.50 130
17367.74 151
17368.99 132
17370.23 134
17371.48 124
17372.72 136
17373.97 114
17375.21 123
17376.46 103
17377.70 121
17378.95 103
17380.19 126
17381.44 134
17382.69 131
17383.93 116
17385.18 132
17386.42 123
17387.67 124
17388.91 127
17390.16 125
17391.41 124
17392.65 120
17393.90 128
17395.14 115
17396.39 128
17397.64 110
17398.88 103
17400.13 108
17401.37 115
17402.62 121
17403.87 141
17405.11 126
17406.36 124
17407.61 116
17408.85 110
17410.10 140
17411.35 117
17412.59 117
17413.84 127
17415.09 117
17416.33 121
17417.58 125
17418.83 123
17420.07 131
17421.32 133
17422.57 120
17423.82 126
17425.06 124
17426.31 141
17427.56 145
17428.80 140
17430.05 124
17431.30 121
17432.55 116
17433.79 131
17435.04 127
17436.29 131
17437.54 120
17438.78 133
17440.03 126
17441.28 128
17442.53 117
17443.77 127
17445.02 138
17446.27 125
17447.52 134
17448.77 106
17450.01 139
17451.26 128
17452.51 130
17453.76 127
17455.01 121
17456.25 117
17457.50 125
17458.75 119
17460.00 142
17461.25 129
17462.50 137
17463.74 128
17464.99 124
17466.24 141
17467.49 138
17468.74 146
17469.99 136
17471.24 142
17472.49 117
17473.73 149
17474.98 118
17476.23 147
17477.48 103
17478.73 128
17479.98 121
17481.23 133
17482.48 148
17483.73 155
17484.98 130
17486.23 127
17487.47 152
17488.72 129
17489.97 142
17491.22 136
17492.47 134
17493.72 123
17494.97 128
17496.22 130
17497.47 138
17498.72 128
17499.97 145
17501.22 153
17502.47 136
17503.72 146
17504.97 141
17506.22 147
17507.47 135
17508.72 136
17509.97 128
17511.22 152
17512.47 148
17513.72 142
17514.97 126
17516.22 134
17517.47 133
17518.72 156
17519.97 131
17521.22 151
17522.47 115
17523.72 129
17524.98 151
17526.23 137
17527.48 141
17528.73 157
17529.98 140
17531.23 139
17532.48 141
17533.73 137
17534.98 133
17536.23 127
17537.48 126
17538.74 134
17539.99 128
17541.24 135
17542.49 137
17543.74 124
17544.99 140
17546.24 132
17547.50 148
17548.75 138
17550.00 147
17551.25 136
17552.50 148
17553.75 143
17555.01 134
17556.26 147
17557.51 144
17558.76 144
17560.01 140
17561.26 165
17562.52 148
17563.77 141
17565.02 158
17566.27 166
17567.53 147
17568.78 165
17570.03 148
17571.28 126
17572.53 167
17573.79 140
17575.04 150
17576.29 152
17577.54 143
17578.80 159
17580.05 149
17581.30 158
17582.56 150
17583.81 145
17585.06 163
17586.31 164
17587.57 153
17588.82 155
17590.07 153
17591.33 164
17592.58 141
17593.83 153
17595.08 161
17596.34 164
17597.59 175
17598.84 184
17600.10 161
17601.35 158
17602.61 150
17603.86 145
17605.11 154
17606.37 153
17607.62 147
17608.87 168
17610.13 151
17611.38 141
17612.63 160
17613.89 157
17615.14 149
17616.40 140
17617.65 147
17618.90 149
17620.16 148
17621.41 136
17622.67 163
17623.92 170
17625.17 160
17626.43 157
17627.68 156
17628.94 160
17630.19 154
17631.45 163
17632.70 162
17633.96 172
17635.21 161
17636.47 165
17637.72 149
17638.97 155
17640.23 160
17641.48 177
17642.74 156
17643.99 174
17645.25 169
17646.50 164
17647.76 145
17649.01 152
17650.27 154
17651.52 164
17652.78 166
17654.04 157
17655.29 171
17656.55 174
17657.80 163
17659.06 161
17660.31 177
17661.57 167
17662.82 150
17664.08 176
17665.33 157
17666.59 143
17667.85 143
17669.10 148
17670.36 125
17671.61 144
17672.87 142
17674.13 144
17675.38 152
17676.64 135
17677.89 151
17679.15 145
17680.41 135
17681.66 152
17682.92 147
17684.18 144
17685.43 158
17686.69 139
17687.95 164
17689.20 150
17690.46 163
17691.71 155
17692.97 150
17694.23 144
17695.49 129
17696.74 117
17698.00 144
17699.26 144
17700.51 154
17701.77 137
17703.03 129
17704.28 128
17705.54 123
17706.80 137
17708.06 134
17709.31 138
17710.57 134
17711.83 149
17713.08 123
17714.34 128
17715.60 135
17716.86 135
17718.11 124
17719.37 123
17720.63 147
17721.89 125
17723.15 122
17724.40 134
17725.66 135
17726.92 115
17728.18 137
17729.43 136
17730.69 139
17731.95 135
17733.21 117
17734.47 127
17735.73 116
17736.98 118
17738.24 125
17739.50 132
17740.76 108
17742.02 116
17743.28 116
17744.53 110
17745.79 118
17747.05 145
17748.31 149
17749.57 134
17750.83 117
17752.09 117
17753.34 140
17754.60 130
17755.86 133
17757.12 138
17758.38 139
17759.64 133
17760.90 133
17762.16 119
17763.42 136
17764.68 139
17765.94 129
17767.19 111
17768.45 121
17769.71 128
17770.97 123
17772.23 122
17773.49 127
17774.75 147
17776.01 145
17777.27 131
17778.53 115
17779.79 143
17781.05 115
17782.31 136
17783.57 132
17784.83 133
17786.09 126
17787.35 133
17788.61 138
17789.87 124
17791.13 123
17792.39 113
17793.65 133
17794.91 131
17796.17 127
17797.43 120
17798.69 114
17799.95 123
17801.21 135
17802.47 128
17803.73 118
17805.00 134
17806.26 137
17807.52 112
17808.78 116
17810.04 124
17811.30 132
17812.56 131
17813.82 134
17815.08 113
17816.34 104
17817.60 112
17818.87 113
17820.13 134
17821.39 130
17822.65 102
17823.91 110
17825.17 110
17826.43 124
17827.69 117
17828.96 130
17830.22 116
17831.48 121
17832.74 120
17834.00 122
17835.26 112
17836.53 118
17837.79 120
17839.05 115
17840.31 109
17841.57 110
17842.84 107
17844.10 115
17845.36 118
17846.62 104
17847.88 105
17849.15 113
17850.41 131
17851.67 106
17852.93 128
17854.20 127
17855.46 124
17856.72 105
17857.98 104
17859.25 123
17860.51 130
17861.77 107
17863.03 120
17864.30 115
17865.56 113
17866.82 115
17868.09 109
17869.35 122
17870.61 107
17871.87 112
17873.14 105
17874.40 112
17875.66 104
17876.93 109
17878.19 116
17879.45 125
17880.72 115
17881.98 122
17883.24 113
17884.51 119
17885.77 127
17887.03 111
17888.30 123
17889.56 117
17890.83 119
17892.09 114
17893.35 98
17894.62 102
17895.88 113
17897.14 119
17898.41 121
17899.67 94
17900.94 130
17902.20 112
17903.46 109
17904.73 118
17905.99 128
17907.26 112
17908.52 114
17909.79 125
17911.05 122
17912.32 118
17913.58 101
17914.84 118
17916.11 128
17917.37 124
17918.64 113
17919.90 108
17921.17 113
17922.43 106
17923.70 122
17924.96 99
17926.23 115
17927.49 102
17928.76 103
17930.02 113
17931.29 107
17932.55 110
17933.82 115
17935.08 124
17936.35 120
17937.61 108
17938.88 120
17940.14 116
17941.41 110
17942.68 126
17943.94 106
17945.21 97
17946.47 99
17947.74 106
17949.00 104
17950.27 103
17951.54 101
17952.80 125
17954.07 114
17955.33 108
17956.60 128
17957.87 108
17959.13 119
17960.40 108
17961.66 122
17962.93 106
17964.20 121
17965.46 99
17966.73 106
17968.00 97
17969.26 114
17970.53 98
17971.80 113
17973.06 117
17974.33 125
17975.60 102
17976.86 115
17978.13 112
17979.40 100
17980.66 122
17981.93 121
17983.20 130
17984.46 110
17985.73 119
17987.00 119
17988.26 104
17989.53 104
17990.80 135
17992.07 133
17993.33 100
17994.60 112
17995.87 120
17997.14 131
17998.40 106
17999.67 133
18000.94 106
18002.21 132
18003.47 118
18004.74 112
18006.01 106
18007.28 107
18008.55 95
18009.81 121
18011.08 122
18012.35 110
18013.62 107
18014.89 109
18016.15 120
18017.42 141
18018.69 109
18019.96 97
18021.23 110
18022.49 120
18023.76 120
18025.03 103
18026.30 104
18027.57 97
18028.84 123
18030.11 110
18031.37 117
18032.64 106
18033.91 115
18035.18 113
18036.45 106
18037.72 111
18038.99 104
18040.26 123
18041.53 127
18042.79 120
18044.06 99
18045.33 105
18046.60 93
18047.87 129
18049.14 124
18050.41 121
18051.68 110
18052.95 125
18054.22 106
18055.49 130
18056.76 119
18058.03 105
18059.30 108
18060.57 112
18061.84 111
18063.11 104
18064.38 112
18065.65 112
18066.92 125
18068.19 119
18069.46 132
18070.73 111
18072.00 118
18073.27 105
18074.54 108
18075.81 102
18077.08 92
18078.35 113
18079.62 106
18080.89 133
18082.16 116
18083.43 119
18084.70 114
18085.97 135
18087.24 117
18088.51 122
18089.78 124
18091.05 115
18092.32 112
18093.59 112
18094.87 124
18096.14 125
18097.41 115
18098.68 110
18099.95 127
18101.22 111
18102.49 110
18103.76 133
18105.03 125
18106.31 129
18107.58 125
18108.85 109
18110.12 125
18111.39 103
18112.66 109
18113.93 137
18115.21 132
18116.48 125
18117.75 136
18119.02 118
18120.29 99
18121.56 104
18122.84 121
18124.11 127
18125.38 120
18126.65 121
18127.92 129
18129.20 120
18130.47 111
18131.74 108
18133.01 131
18134.29 108
18135.56 119
18136.83 121
18138.10 124
18139.38 122
18140.65 125
18141.92 115
18143.19 110
18144.47 118
18145.74 118
18147.01 116
18148.28 116
18149.56 103
18150.83 115
18152.10 107
18153.38 94
18154.65 113
18155.92 111
18157.19 119
18158.47 115
18159.74 98
18161.01 102
18162.29 143
18163.56 109
18164.83 136
18166.11 113
18167.38 115
18168.65 95
18169.93 98
18171.20 109
18172.48 103
18173.75 111
18175.02 106
18176.30 100
18177.57 106
18178.84 108
18180.12 116
18181.39 108
18182.67 93
18183.94 111
18185.21 127
18186.49 98
18187.76 100
18189.04 118
18190.31 109
18191.59 110
18192.86 96
18194.13 118
18195.41 113
18196.68 94
18197.96 111
18199.23 110
18200.51 113
18201.78 111
18203.06 125
18204.33 115
18205.61 117
18206.88 102
18208.16 135
18209.43 122
18210.71 113
18211.98 102
18213.26 131
18214.53 120
18215.81 115
18217.08 110
18218.36 113
18219.63 114
18220.91 99
18222.18 117
18223.46 118
18224.73 121
18226.01 121
18227.28 116
18228.56 104
18229.84 107
18231.11 104
18232.39 125
18233.66 104
18234.94 105
18236.21 123
18237.49 124
18238.77 110
18240.04 107
18241.32 119
18242.59 115
18243.87 107
18245.15 112
18246.42 106
18247.70 125
18248.98 113
18250.25 110
18251.53 117
18252.81 106
18254.08 126
18255.36 132
18256.63 115
18257.91 109
18259.19 125
18260.46 135
18261.74 103
18263.02 111
18264.30 110
18265.57 128
18266.85 103
18268.13 112
18269.40 110
18270.68 125
18271.96 117
18273.23 114
18274.51 111
18275.79 113
18277.07 114
18278.34 117
18279.62 111
18280.90 100
18282.18 109
18283.45 103
18284.73 143
18286.01 117
18287.29 114
18288.56 105
18289.84 131
18291.12 110
18292.40 108
18293.68 126
18294.95 121
18296.23 115
18297.51 120
18298.79 112
18300.07 128
18301.34 128
18302.62 117
18303.90 114
18305.18 102
18306.46 123
18307.74 105
18309.01 105
18310.29 116
18311.57 110
18312.85 124
18314.13 120
18315.41 119
18316.69 103
18317.96 92
18319.24 136
18320.52 118
18321.80 116
18323.08 105
18324.36 114
18325.64 122
18326.92 126
18328.20 133
18329.47 122
18330.75 109
18332.03 119
18333.31 118
18334.59 114
18335.87 111
18337.15 107
18338.43 119
18339.71 120
18340.99 113
18342.27 111
18343.55 114
18344.83 117
18346.11 110
18347.39 119
18348.67 110
18349.95 125
18351.23 113
18352.51 132
18353.79 121
18355.07 129
18356.35 110
18357.63 127
18358.91 111
18360.19 123
18361.47 103
18362.75 116
18364.03 115
18365.31 105
18366.59 109
18367.87 109
18369.15 118
18370.43 111
18371.71 104
18372.99 122
18374.27 112
18375.55 123
18376.83 126
18378.12 116
18379.40 108
18380.68 128
18381.96 102
18383.24 104
18384.52 113
18385.80 122
18387.08 118
18388.36 116
18389.65 115
18390.93 99
18392.21 114
18393.49 112
18394.77 117
18396.05 119
18397.33 109
18398.62 114
18399.90 105
18401.18 104
18402.46 90
18403.74 104
18405.02 108
18406.31 117
18407.59 121
18408.87 94
18410.15 107
18411.43 113
18412.72 115
18414.00 107
18415.28 101
18416.56 114
18417.84 119
18419.13 108
18420.41 104
18421.69 116
18422.97 117
18424.26 118
18425.54 115
18426.82 117
18428.10 100
18429.39 112
18430.67 108
18431.95 114
18433.23 114
18434.52 114
18435.80 112
18437.08 119
18438.37 107
18439.65 125
18440.93 108
18442.22 88
18443.50 107
18444.78 112
18446.06 106
18447.35 95
18448.63 112
18449.91 111
18451.20 103
18452.48 107
18453.76 100
18455.05 106
18456.33 113
18457.62 113
18458.90 109
18460.18 120
18461.47 116
18462.75 113
18464.03 120
18465.32 109
18466.60 109
18467.89 104
18469.17 124
18470.45 115
18471.74 101
18473.02 110
18474.31 96
18475.59 104
18476.88 103
18478.16 113
18479.44 123
18480.73 111
18482.01 128
18483.30 120
18484.58 107
18485.87 93
18487.15 121
18488.44 105
18489.72 115
18491.01 116
18492.29 120
18493.58 128
18494.86 123
18496.15 127
18497.43 99
18498.72 120
18500.00 111
18501.29 126
18502.57 105
18503.86 96
18505.14 102
18506.43 101
18507.71 120
18509.00 102
18510.28 102
18511.57 113
18512.85 108
18514.14 97
18515.42 117
18516.71 92
18518.00 102
18519.28 110
18520.57 130
18521.85 111
18523.14 110
18524.43 112
18525.71 103
18527.00 102
18528.28 103
18529.57 104
18530.86 124
18532.14 108
18533.43 123
18534.71 112
18536.00 107
18537.29 116
18538.57 98
18539.86 113
18541.15 115
18542.43 119
18543.72 97
18545.01 102
18546.29 105
18547.58 107
18548.87 106
18550.15 102
18551.44 105
18552.73 102
18554.01 109
18555.30 120
18556.59 114
18557.88 104
18559.16 119
18560.45 98
18561.74 110
18563.02 128
18564.31 129
18565.60 117
18566.89 115
18568.17 116
18569.46 112
18570.75 95
18572.04 123
18573.32 125
18574.61 115
18575.90 92
18577.19 123
18578.48 108
18579.76 125
18581.05 110
18582.34 114
18583.63 133
18584.92 113
18586.20 129
18587.49 118
18588.78 122
18590.07 102
18591.36 118
18592.64 106
18593.93 119
18595.22 112
18596.51 98
18597.80 123
18599.09 99
18600.38 100
18601.66 116
18602.95 127
18604.24 119
18605.53 128
18606.82 132
18608.11 117
18609.40 90
18610.69 113
18611.98 114
18613.26 106
18614.55 104
18615.84 111
18617.13 112
18618.42 122
18619.71 108
18621.00 109
18622.29 130
18623.58 114
18624.87 104
18626.16 116
18627.45 117
18628.74 92
18630.03 125
18631.32 125
18632.61 97
18633.89 120
18635.18 100
18636.47 124
18637.76 95
18639.05 113
18640.34 111
18641.63 108
18642.92 107
18644.21 108
18645.50 119
18646.79 118
18648.09 109
18649.38 108
18650.67 108
18651.96 115
18653.25 109
18654.54 94
18655.83 109
18657.12 108
18658.41 108
18659.70 112
18660.99 106
18662.28 100
18663.57 100
18664.86 120
18666.15 93
18667.44 102
18668.74 114
18670.03 108
18671.32 112
18672.61 104
18673.90 88
18675.19 91
18676.48 102
18677.77 97
18679.06 103
18680.36 110
18681.65 100
18682.94 106
18684.23 115
18685.52 96
18686.81 116
18688.11 116
18689.40 111
18690.69 103
18691.98 94
18693.27 96
18694.56 88
18695.86 107
18697.15 115
18698.44 92
18699.73 111
18701.02 107
18702.32 104
18703.61 118
18704.90 93
18706.19 101
18707.48 104
18708.78 89
18710.07 87
18711.36 84
18712.65 110
18713.95 94
18715.24 93
18716.53 95
18717.83 105
18719.12 104
18720.41 95
18721.70 115
18723.00 102
18724.29 95
18725.58 101
18726.87 91
18728.17 86
18729.46 94
18730.75 98
18732.05 106
18733.34 110
18734.63 99
18735.93 96
18737.22 105
18738.51 103
18739.81 93
18741.10 97
18742.39 104
18743.69 99
18744.98 91
18746.27 110
18747.57 98
18748.86 92
18750.16 99
18751.45 112
18752.74 106
18754.04 91
18755.33 107
18756.63 99
18757.92 113
18759.21 111
18760.51 93
18761.80 98
18763.10 122
18764.39 100
18765.69 109
18766.98 101
18768.27 98
18769.57 94
18770.86 117
18772.16 113
18773.45 97
18774.75 107
18776.04 110
18777.34 107
18778.63 98
18779.93 105
18781.22 104
18782.52 112
18783.81 101
18785.11 109
18786.40 97
18787.70 108
18788.99 106
18790.29 92
18791.58 105
18792.88 99
18794.17 103
18795.47 97
18796.76 104
18798.06 86
18799.35 121
18800.65 92
18801.94 87
18803.24 106
18804.54 101
18805.83 108
18807.13 116
18808.42 110
18809.72 107
18811.01 114
18812.31 101
18813.61 112
18814.90 125
18816.20 109
18817.49 101
18818.79 111
18820.09 111
18821.38 91
18822.68 101
18823.98 105
18825.27 98
18826.57 113
18827.87 100
18829.16 102
18830.46 94
18831.75 86
18833.05 105
18834.35 108
18835.64 112
18836.94 112
18838.24 113
18839.54 100
18840.83 85
18842.13 81
18843.43 119
18844.72 99
18846.02 123
18847.32 108
18848.61 115
18849.91 106
18851.21 127
18852.51 112
18853.80 108
18855.10 112
18856.40 100
18857.70 89
18858.99 113
18860.29 106
18861.59 113
18862.89 105
18864.18 94
18865.48 98
18866.78 108
18868.08 102
18869.38 104
18870.67 111
18871.97 102
18873.27 99
18874.57 90
18875.87 112
18877.16 106
18878.46 107
18879.76 95
18881.06 95
18882.36 121
18883.66 92
18884.95 107
18886.25 88
18887.55 104
18888.85 88
18890.15 108
18891.45 94
18892.75 98
18894.04 100
18895.34 97
18896.64 108
18897.94 129
18899.24 115
18900.54 97
18901.84 97
18903.14 102
18904.44 113
18905.74 108
18907.03 111
18908.33 100
18909.63 100
18910.93 94
18912.23 106
18913.53 93
18914.83 97
18916.13 97
18917.43 115
18918.73 101
18920.03 87
18921.33 112
18922.63 101
18923.93 116
18925.23 96
18926.53 100
18927.83 93
18929.13 105
18930.43 96
18931.73 112
18933.03 92
18934.33 109
18935.63 107
18936.93 94
18938.23 100
18939.53 93
18940.83 112
18942.13 102
18943.43 97
18944.73 99
18946.03 100
18947.33 101
18948.63 100
18949.93 91
18951.23 100
18952.53 105
18953.84 110
18955.14 104
18956.44 101
18957.74 91
18959.04 104
18960.34 108
18961.64 103
18962.94 96
18964.24 81
18965.54 102
18966.85 90
18968.15 95
18969.45 95
18970.75 90
18972.05 95
18973.35 85
18974.65 105
18975.96 103
18977.26 85
18978.56 97
18979.86 102
18981.16 106
18982.46 100
18983.77 91
18985.07 96
18986.37 86
18987.67 104
18988.97 102
18990.28 93
18991.58 90
18992.88 105
18994.18 94
18995.49 102
18996.79 89
18998.09 100
18999.39 117
19000.69 101
19002.00 96
19003.30 107
19004.60 94
19005.90 95
19007.21 109
19008.51 95
19009.81 92
19011.12 98
19012.42 96
19013.72 100
19015.02 101
19016.33 97
19017.63 107
19018.93 122
19020.24 112
19021.54 105
19022.84 114
19024.15 94
19025.45 93
19026.75 97
19028.06 87
19029.36 94
19030.66 116
19031.97 85
19033.27 90
19034.57 101
19035.88 123
19037.18 109
19038.48 102
19039.79 101
19041.09 97
19042.40 107
19043.70 102
19045.00 101
19046.31 98
19047.61 103
19048.92 116
19050.22 103
19051.52 106
19052.83 86
19054.13 100
19055.44 111
19056.74 111
19058.05 110
19059.35 87
19060.65 100
19061.96 109
19063.26 111
19064.57 89
19065.87 92
19067.18 104
19068.48 102
19069.79 102
19071.09 105
19072.40 88
19073.70 87
19075.01 102
19076.31 83
19077.62 88
19078.92 92
19080.23 97
19081.53 110
19082.84 104
19084.14 94
19085.45 86
19086.75 92
19088.06 103
19089.36 99
19090.67 78
19091.98 90
19093.28 101
19094.59 78
19095.89 86
19097.20 96
19098.50 103
19099.81 92
19101.12 104
19102.42 84
19103.73 102
19105.03 102
19106.34 113
19107.65 104
19108.95 89
19110.26 96
19111.56 93
19112.87 97
19114.18 112
19115.48 96
19116.79 94
19118.10 108
19119.40 102
19120.71 95
19122.02 96
19123.32 96
19124.63 95
19125.94 92
19127.24 107
19128.55 109
19129.86 127
19131.16 87
19132.47 118
19133.78 99
19135.08 82
19136.39 100
19137.70 97
19139.01 91
19140.31 116
19141.62 116
19142.93 104
19144.23 95
19145.54 106
19146.85 100
19148.16 91
19149.46 108
19150.77 94
19152.08 109
19153.39 109
19154.69 105
19156.00 104
19157.31 114
19158.62 106
19159.93 108
19161.23 99
19162.54 103
19163.85 107
19165.16 111
19166.47 115
19167.77 111
19169.08 95
19170.39 97
19171.70 112
19173.01 116
19174.32 103
19175.62 90
19176.93 99
19178.24 102
19179.55 101
19180.86 100
19182.17 110
19183.48 104
19184.78 100
19186.09 105
19187.40 106
19188.71 103
19190.02 95
19191.33 114
19192.64 101
19193.95 116
19195.26 102
19196.56 100
19197.87 98
19199.18 104
19200.49 90
19201.80 88
19203.11 115
19204.42 100
19205.73 84
19207.04 105
19208.35 96
19209.66 100
19210.97 111
19212.28 111
19213.59 91
19214.90 99
19216.21 114
19217.52 102
19218.83 95
19220.14 91
19221.45 102
19222.76 116
19224.07 98
19225.38 89
19226.69 94
19228.00 95
19229.31 99
19230.62 86
19231.93 82
19233.24 112
19234.55 107
19235.86 106
19237.17 91
19238.48 102
19239.79 100
19241.10 91
19242.41 109
19243.72 92
19245.03 92
19246.35 106
19247.66 94
19248.97 98
19250.28 103
19251.59 114
19252.90 96
19254.21 97
19255.52 121
19256.83 102
19258.14 87
19259.46 98
19260.77 100
19262.08 96
19263.39 84
19264.70 88
19266.01 113
19267.32 89
19268.64 97
19269.95 100
19271.26 106
19272.57 102
19273.88 95
19275.20 97
19276.51 107
19277.82 93
19279.13 104
19280.44 104
19281.75 109
19283.07 104
19284.38 104
19285.69 114
19287.00 92
19288.32 96
19289.63 97
19290.94 96
19292.25 110
19293.57 79
19294.88 108
19296.19 98
19297.50 94
19298.82 91
19300.13 93
19301.44 91
19302.75 97
19304.07 83
19305.38 92
19306.69 90
19308.01 94
19309.32 86
19310.63 96
19311.94 103
19313.26 107
19314.57 94
19315.88 102
19317.20 98
19318.51 85
19319.82 95
19321.14 104
19322.45 113
19323.76 113
19325.08 114
19326.39 85
19327.70 98
19329.02 94
19330.33 89
19331.65 84
19332.96 107
19334.27 106
19335.59 87
19336.90 93
19338.22 98
19339.53 96
19340.84 89
19342.16 97
19343.47 80
19344.79 100
19346.10 84
19347.41 96
19348.73 100
19350.04 94
19351.36 91
19352.67 104
19353.99 107
19355.30 105
19356.62 82
19357.93 90
19359.25 122
19360.56 96
19361.87 97
19363.19 100
19364.50 96
19365.82 90
19367.13 103
19368.45 106
19369.76 101
19371.08 90
19372.39 91
19373.71 105
19375.02 109
19376.34 102
19377.66 88
19378.97 107
19380.29 80
19381.60 95
19382.92 87
19384.23 92
19385.55 83
19386.86 100
19388.18 91
19389.50 101
19390.81 100
19392.13 93
19393.44 111
19394.76 94
19396.07 105
19397.39 104
19398.71 99
19400.02 98
19401.34 103
19402.65 83
19403.97 91
19405.29 99
19406.60 106
19407.92 97
19409.24 99
19410.55 114
19411.87 102
19413.19 104
19414.50 104
19415.82 108
19417.14 101
19418.45 95
19419.77 98
19421.09 98
19422.40 102
19423.72 111
19425.04 97
19426.35 102
19427.67 99
19428.99 101
19430.30 101
19431.62 99
19432.94 87
19434.26 107
19435.57 107
19436.89 99
19438.21 93
19439.53 100
19440.84 95
19442.16 87
19443.48 88
19444.80 89
19446.11 109
19447.43 92
19448.75 104
19450.07 110
19451.38 96
19452.70 72
19454.02 88
19455.34 102
19456.66 102
19457.97 91
19459.29 87
19460.61 102
19461.93 100
19463.25 92
19464.57 82
19465.88 84
19467.20 92
19468.52 97
19469.84 103
19471.16 114
19472.48 79
19473.79 103
19475.11 92
19476.43 93
19477.75 105
19479.07 101
19480.39 101
19481.71 92
19483.03 103
19484.34 91
19485.66 103
19486.98 116
19488.30 103
19489.62 108
19490.94 99
19492.26 93
19493.58 91
19494.90 94
19496.22 105
19497.54 92
19498.86 93
19500.18 102
19501.50 96
19502.81 114
19504.13 84
19505.45 97
19506.77 94
19508.09 97
19509.41 95
19510.73 121
19512.05 108
19513.37 88
19514.69 80
19516.01 95
19517.33 100
19518.65 112
19519.97 100
19521.29 98
19522.61 96
19523.93 77
19525.25 102
19526.57 101
19527.89 103
19529.22 86
19530.54 91
19531.86 88
19533.18 95
19534.50 88
19535.82 92
19537.14 94
19538.46 104
19539.78 107
19541.10 100
19542.42 106
19543.74 93
19545.06 103
19546.39 93
19547.71 102
19549.03 91
19550.35 99
19551.67 92
19552.99 109
19554.31 88
19555.63 101
19556.96 97
19558.28 98
19559.60 91
19560.92 87
19562.24 91
19563.56 75
19564.88 108
19566.21 91
19567.53 105
19568.85 100
19570.17 98
19571.49 100
19572.82 86
19574.14 102
19575.46 104
19576.78 112
19578.10 98
19579.43 98
19580.75 89
19582.07 96
19583.39 93
19584.72 96
19586.04 94
19587.36 92
19588.68 108
19590.01 110
19591.33 96
19592.65 110
19593.97 72
19595.30 83
19596.62 94
19597.94 108
19599.26 110
19600.59 85
19601.91 92
19603.23 82
19604.56 101
19605.88 109
19607.20 100
19608.53 100
19609.85 111
19611.17 98
19612.49 103
19613.82 102
19615.14 96
19616.47 93
19617.79 113
19619.11 95
19620.44 100
19621.76 109
19623.08 108
19624.41 120
19625.73 111
19627.05 112
19628.38 95
19629.70 104
19631.03 94
19632.35 91
19633.67 110
19635.00 98
19636.32 97
19637.65 100
19638.97 89
19640.29 87
19641.62 114
19642.94 100
19644.27 85
19645.59 98
19646.92 106
19648.24 89
19649.57 98
19650.89 83
19652.21 97
19653.54 88
19654.86 105
19656.19 100
19657.51 102
19658.84 93
19660.16 105
19661.49 111
19662.81 97
19664.14 108
19665.46 107
19666.79 104
19668.11 98
19669.44 98
19670.76 90
19672.09 103
19673.41 86
19674.74 89
19676.07 96
19677.39 121
19678.72 103
19680.04 98
19681.37 90
19682.69 90
19684.02 94
19685.34 103
19686.67 97
19688.00 89
19689.32 91
19690.65 105
19691.97 125
19693.30 111
19694.63 103
19695.95 107
19697.28 109
19698.60 112
19699.93 92
19701.26 106
19702.58 92
19703.91 110
19705.24 96
19706.56 125
19707.89 94
19709.22 90
19710.54 114
19711.87 127
19713.20 93
19714.52 100
19715.85 102
19717.18 101
19718.50 100
19719.83 91
19721.16 100
19722.48 91
19723.81 101
19725.14 101
19726.47 96
19727.79 92
19729.12 117
19730.45 96
19731.77 97
19733.10 86
19734.43 106
19735.76 115
19737.08 106
19738.41 101
19739.74 100
19741.07 105
19742.39 97
19743.72 87
19745.05 102
19746.38 116
19747.71 102
19749.03 101
19750.36 98
19751.69 96
19753.02 100
19754.35 85
19755.67 106
19757.00 102
19758.33 85
19759.66 96
19760.99 81
19762.31 100
19763.64 104
19764.97 104
19766.30 102
19767.63 97
19768.96 116
19770.29 88
19771.61 99
19772.94 88
19774.27 98
19775.60 98
19776.93 101
19778.26 96
19779.59 97
19780.92 90
19782.25 91
19783.57 93
19784.90 116
19786.23 106
19787.56 89
19788.89 97
19790.22 108
19791.55 95
19792.88 90
19794.21 108
19795.54 119
19796.87 105
19798.20 94
19799.53 101
19800.86 99
19802.19 94
19803.52 75
19804.85 87
19806.18 96
19807.50 100
19808.83 76
19810.16 90
19811.49 99
19812.82 94
19814.15 93
19815.49 97
19816.82 103
19818.15 96
19819.48 109
19820.81 112
19822.14 92
19823.47 101
19824.80 109
19826.13 94
19827.46 98
19828.79 104
19830.12 96
19831.45 117
19832.78 94
19834.11 110
19835.44 99
19836.77 101
19838.10 93
19839.44 114
19840.77 108
19842.10 117
19843.43 93
19844.76 113
19846.09 102
19847.42 95
19848.75 92
19850.08 91
19851.42 98
19852.75 116
19854.08 120
19855.41 107
19856.74 101
19858.07 94
19859.40 109
19860.74 111
19862.07 120
19863.40 108
19864.73 117
19866.06 103
19867.40 100
19868.73 91
19870.06 102
19871.39 101
19872.72 98
19874.06 97
19875.39 116
19876.72 95
19878.05 87
19879.38 109
19880.72 81
19882.05 99
19883.38 102
19884.71 98
19886.05 116
19887.38 95
19888.71 102
19890.04 99
19891.38 105
19892.71 96
19894.04 114
19895.38 100
19896.71 91
19898.04 91
19899.37 102
19900.71 89
19902.04 113
19903.37 108
19904.71 105
19906.04 98
19907.37 106
19908.71 118
19910.04 103
19911.37 91
19912.71 86
19914.04 101
19915.37 107
19916.71 102
19918.04 94
19919.37 118
19920.71 93
19922.04 91
19923.37 109
19924.71 100
19926.04 109
19927.38 103
19928.71 116
19930.04 97
19931.38 94
19932.71 98
19934.05 81
19935.38 98
19936.71 88
19938.05 106
19939.38 101
19940.72 101
19942.05 88
19943.39 106
19944.72 121
19946.06 115
19947.39 93
19948.72 92
19950.06 94
19951.39 103
19952.73 102
19954.06 97
19955.40 105
19956.73 91
19958.07 97
19959.40 106
19960.74 92
19962.07 85
19963.41 103
19964.74 116
19966.08 101
19967.41 88
19968.75 109
19970.08 94
19971.42 107
19972.76 113
19974.09 106
19975.43 98
19976.76 98
19978.10 95
19979.43 106
19980.77 110
19982.10 96
19983.44 116
19984.78 109
19986.11 103
19987.45 84
19988.78 89
19990.12 108
19991.46 106
19992.79 92
19994.13 102
19995.46 98
19996.80 100
19998.14 98
19999.47 115
20000.81 94
20002.15 90
20003.48 97
20004.82 104
20006.16 101
20007.49 92
20008.83 112
20010.17 106
20011.50 98
20012.84 95
20014.18 110
20015.51 94
20016.85 114
20018.19 103
20019.52 110
20020.86 106
20022.20 100
20023.53 100
20024.87 109
20026.21 86
20027.55 89
20028.88 114
20030.22 87
20031.56 88
20032.90 103
20034.23 111
20035.57 110
20036.91 88
20038.25 94
20039.58 107
20040.92 98
20042.26 104
20043.60 100
20044.93 107
20046.27 96
20047.61 99
20048.95 106
20050.29 112
20051.62 92
20052.96 102
20054.30 92
20055.64 100
20056.98 107
20058.32 102
20059.65 127
20060.99 106
20062.33 92
20063.67 89
20065.01 113
20066.35 98
20067.68 92
20069.02 106
20070.36 101
20071.70 112
20073.04 103
20074.38 102
20075.72 114
20077.06 90
20078.40 113
20079.73 99
20081.07 83
20082.41 104
20083.75 95
20085.09 124
20086.43 85
20087.77 99
20089.11 104
20090.45 110
20091.79 104
20093.13 105
20094.47 116
20095.81 108
20097.15 100
20098.48 93
20099.82 101
20101.16 110
20102.50 108
20103.84 104
20105.18 117
20106.52 100
20107.86 104
20109.20 107
20110.54 114
20111.88 108
20113.22 117
20114.56 110
20115.90 99
20117.24 93
20118.58 101
20119.93 101
20121.27 120
20122.61 105
20123.95 100
20125.29 105
20126.63 93
20127.97 105
20129.31 111
20130.65 100
20131.99 95
20133.33 94
20134.67 118
20136.01 112
20137.35 104
20138.69 105
