# Supplementary material for: MALDI-TOF MS typing enables the classification of brewing yeasts of the genus Saccharomyces to major beer styles
Source: PLoS One. 2017 Aug 9;12(8):e0181694. doi: 10.1371/journal.pone.0181694 (PMC5549903; doi:10.1371/journal.pone.0181694)
Supplement: S6 File — The directory includes 90 raw files and was zipped to “.zip”; the folder has three strains with 30 spectra per strain; S1 Text explains the raw files with an example and Table 1 represents the yeast strains used within the experiment. (ZIP) [file pone.0181694.s009.zip › 16-18/30277-59-Lag-Lag-Lag-YPG-18h-E-E_2016-09-27_10_0_A10_1.dat]

1999.34 1222
1999.77 1270
2000.19 1295
2000.61 1332
2001.03 1314
2001.45 1280
2001.88 1305
2002.30 1172
2002.72 1130
2003.14 1146
2003.56 1028
2003.99 1004
2004.41 988
2004.83 998
2005.25 1004
2005.68 1029
2006.10 1008
2006.52 1075
2006.94 1037
2007.37 1078
2007.79 1070
2008.21 1052
2008.64 1067
2009.06 1087
2009.48 1061
2009.90 1183
2010.33 1101
2010.75 1065
2011.17 1006
2011.60 986
2012.02 998
2012.44 974
2012.87 1005
2013.29 957
2013.71 932
2014.14 903
2014.56 1014
2014.98 936
2015.41 995
2015.83 966
2016.25 1029
2016.68 1084
2017.10 1033
2017.53 1070
2017.95 1029
2018.37 1020
2018.80 1033
2019.22 1012
2019.65 1029
2020.07 1078
2020.49 1024
2020.92 1054
2021.34 1092
2021.77 1115
2022.19 1071
2022.61 1014
2023.04 1094
2023.46 1103
2023.89 1027
2024.31 1080
2024.74 1114
2025.16 1135
2025.59 1081
2026.01 1023
2026.44 998
2026.86 995
2027.29 966
2027.71 972
2028.14 988
2028.56 999
2028.98 1036
2029.41 1053
2029.84 1028
2030.26 1021
2030.69 992
2031.11 943
2031.54 979
2031.96 1070
2032.39 1081
2032.81 1060
2033.24 1099
2033.66 1091
2034.09 1064
2034.51 1090
2034.94 1072
2035.37 1057
2035.79 1013
2036.22 1002
2036.64 1025
2037.07 1042
2037.49 1074
2037.92 1015
2038.35 1052
2038.77 996
2039.20 1032
2039.62 1071
2040.05 1130
2040.48 1011
2040.90 977
2041.33 1039
2041.76 1064
2042.18 1091
2042.61 1051
2043.03 1044
2043.46 1051
2043.89 1013
2044.31 1042
2044.74 1056
2045.17 1110
2045.59 1130
2046.02 1114
2046.45 1158
2046.87 1139
2047.30 1147
2047.73 1140
2048.16 1189
2048.58 1093
2049.01 1034
2049.44 1083
2049.86 1103
2050.29 1076
2050.72 1068
2051.15 1085
2051.57 1037
2052.00 1055
2052.43 1037
2052.86 1047
2053.28 1035
2053.71 1075
2054.14 1029
2054.57 1071
2054.99 1161
2055.42 1307
2055.85 1301
2056.28 1330
2056.70 1292
2057.13 1307
2057.56 1259
2057.99 1211
2058.42 1285
2058.84 1237
2059.27 1302
2059.70 1251
2060.13 1266
2060.56 1222
2060.99 1229
2061.41 1116
2061.84 1173
2062.27 1152
2062.70 1110
2063.13 1213
2063.56 1280
2063.99 1495
2064.41 1542
2064.84 1600
2065.27 1715
2065.70 1809
2066.13 1769
2066.56 1744
2066.99 1575
2067.42 1453
2067.85 1400
2068.27 1278
2068.70 1228
2069.13 1201
2069.56 1129
2069.99 1032
2070.42 1084
2070.85 1092
2071.28 1074
2071.71 1068
2072.14 996
2072.57 971
2073.00 1111
2073.43 1174
2073.86 1118
2074.29 1107
2074.72 1096
2075.15 1157
2075.58 1107
2076.01 1070
2076.44 1080
2076.87 1141
2077.30 1138
2077.73 1096
2078.16 1107
2078.59 1094
2079.02 1052
2079.45 1127
2079.88 1108
2080.31 1040
2080.74 1065
2081.17 996
2081.60 1027
2082.03 999
2082.46 1002
2082.89 1033
2083.32 1079
2083.75 1072
2084.18 1020
2084.61 975
2085.04 1043
2085.47 1012
2085.90 1050
2086.34 1006
2086.77 963
2087.20 953
2087.63 965
2088.06 988
2088.49 999
2088.92 997
2089.35 991
2089.79 983
2090.22 986
2090.65 956
2091.08 1040
2091.51 1013
2091.94 951
2092.37 950
2092.81 934
2093.24 978
2093.67 994
2094.10 943
2094.53 985
2094.96 956
2095.40 892
2095.83 917
2096.26 901
2096.69 915
2097.12 955
2097.56 976
2097.99 964
2098.42 932
2098.85 945
2099.29 927
2099.72 877
2100.15 926
2100.58 927
2101.01 918
2101.45 888
2101.88 936
2102.31 961
2102.75 969
2103.18 958
2103.61 902
2104.04 910
2104.48 951
2104.91 975
2105.34 943
2105.77 1018
2106.21 997
2106.64 1006
2107.07 1002
2107.51 989
2107.94 1077
2108.37 1038
2108.81 1027
2109.24 1036
2109.67 1022
2110.11 1012
2110.54 1033
2110.97 1017
2111.41 1022
2111.84 978
2112.27 974
2112.71 983
2113.14 984
2113.58 941
2114.01 954
2114.44 967
2114.88 946
2115.31 924
2115.75 883
2116.18 829
2116.61 891
2117.05 915
2117.48 914
2117.92 824
2118.35 886
2118.78 871
2119.22 899
2119.65 909
2120.09 952
2120.52 920
2120.96 972
2121.39 1024
2121.83 1016
2122.26 999
2122.69 994
2123.13 967
2123.56 957
2124.00 967
2124.43 957
2124.87 968
2125.30 986
2125.74 993
2126.17 987
2126.61 971
2127.04 921
2127.48 946
2127.91 877
2128.35 951
2128.79 912
2129.22 887
2129.66 977
2130.09 1017
2130.53 926
2130.96 955
2131.40 988
2131.83 1017
2132.27 1030
2132.70 1022
2133.14 1007
2133.58 926
2134.01 935
2134.45 979
2134.88 908
2135.32 939
2135.76 1055
2136.19 1004
2136.63 950
2137.06 926
2137.50 998
2137.94 986
2138.37 954
2138.81 924
2139.25 975
2139.68 950
2140.12 961
2140.56 879
2140.99 894
2141.43 909
2141.87 929
2142.30 897
2142.74 900
2143.18 899
2143.61 974
2144.05 910
2144.49 860
2144.92 874
2145.36 935
2145.80 940
2146.23 963
2146.67 1006
2147.11 984
2147.55 963
2147.98 989
2148.42 1083
2148.86 1126
2149.30 1070
2149.73 1156
2150.17 1182
2150.61 1153
2151.05 1216
2151.48 1201
2151.92 1105
2152.36 1091
2152.80 1009
2153.23 1107
2153.67 1059
2154.11 1037
2154.55 1039
2154.99 1065
2155.42 1047
2155.86 1014
2156.30 1031
2156.74 1006
2157.18 1047
2157.61 1068
2158.05 1015
2158.49 1006
2158.93 1023
2159.37 984
2159.81 961
2160.24 1002
2160.68 990
2161.12 1030
2161.56 1090
2162.00 1005
2162.44 948
2162.88 1039
2163.32 1055
2163.75 1108
2164.19 1168
2164.63 1240
2165.07 1274
2165.51 1305
2165.95 1228
2166.39 1220
2166.83 1284
2167.27 1223
2167.71 1271
2168.15 1163
2168.59 1096
2169.02 1125
2169.46 1090
2169.90 1078
2170.34 1089
2170.78 1106
2171.22 1027
2171.66 1119
2172.10 1167
2172.54 1178
2172.98 1103
2173.42 1150
2173.86 1195
2174.30 1204
2174.74 1155
2175.18 1144
2175.62 1151
2176.06 1184
2176.50 1177
2176.94 1129
2177.38 1151
2177.82 1150
2178.26 1170
2178.70 1096
2179.14 989
2179.58 1063
2180.02 1070
2180.47 1106
2180.91 1096
2181.35 1088
2181.79 1049
2182.23 1055
2182.67 962
2183.11 1053
2183.55 967
2183.99 971
2184.43 1065
2184.87 996
2185.31 959
2185.76 997
2186.20 987
2186.64 1042
2187.08 1080
2187.52 1053
2187.96 1079
2188.40 1117
2188.84 1081
2189.29 1123
2189.73 1043
2190.17 1088
2190.61 1206
2191.05 1118
2191.49 1082
2191.94 1100
2192.38 1124
2192.82 1172
2193.26 1208
2193.70 1260
2194.14 1275
2194.59 1320
2195.03 1350
2195.47 1346
2195.91 1353
2196.36 1357
2196.80 1267
2197.24 1261
2197.68 1185
2198.12 1082
2198.57 1054
2199.01 1147
2199.45 1150
2199.89 999
2200.34 1047
2200.78 1092
2201.22 1099
2201.66 1057
2202.11 1075
2202.55 1096
2202.99 1050
2203.44 1052
2203.88 999
2204.32 1051
2204.76 1057
2205.21 1048
2205.65 1059
2206.09 1149
2206.54 1067
2206.98 1040
2207.42 1035
2207.87 1111
2208.31 1089
2208.75 1142
2209.20 1154
2209.64 1155
2210.08 1212
2210.53 1280
2210.97 1266
2211.42 1078
2211.86 1076
2212.30 1136
2212.75 1138
2213.19 1081
2213.63 1050
2214.08 1121
2214.52 1060
2214.97 965
2215.41 1055
2215.85 976
2216.30 942
2216.74 961
2217.19 960
2217.63 995
2218.08 1001
2218.52 971
2218.97 1069
2219.41 1072
2219.85 1018
2220.30 1070
2220.74 1123
2221.19 1085
2221.63 1099
2222.08 1108
2222.52 1113
2222.97 1095
2223.41 1015
2223.86 1068
2224.30 1149
2224.75 1095
2225.19 1052
2225.64 1065
2226.08 1049
2226.53 1093
2226.97 1069
2227.42 1134
2227.86 1084
2228.31 1081
2228.75 1000
2229.20 1008
2229.65 1080
2230.09 1104
2230.54 1070
2230.98 1108
2231.43 1063
2231.87 1137
2232.32 1093
2232.76 1086
2233.21 1140
2233.66 1183
2234.10 1184
2234.55 1122
2234.99 1125
2235.44 1156
2235.89 1131
2236.33 1066
2236.78 1019
2237.23 1062
2237.67 1008
2238.12 1039
2238.56 966
2239.01 989
2239.46 977
2239.90 930
2240.35 849
2240.80 916
2241.24 879
2241.69 836
2242.14 858
2242.58 890
2243.03 962
2243.48 890
2243.93 861
2244.37 867
2244.82 910
2245.27 880
2245.71 874
2246.16 865
2246.61 813
2247.05 878
2247.50 871
2247.95 840
2248.40 812
2248.84 876
2249.29 919
2249.74 900
2250.19 879
2250.63 884
2251.08 864
2251.53 876
2251.98 896
2252.43 896
2252.87 856
2253.32 902
2253.77 937
2254.22 900
2254.66 865
2255.11 836
2255.56 897
2256.01 862
2256.46 861
2256.91 836
2257.35 907
2257.80 898
2258.25 876
2258.70 868
2259.15 892
2259.60 872
2260.04 921
2260.49 964
2260.94 917
2261.39 938
2261.84 901
2262.29 913
2262.74 940
2263.19 898
2263.63 928
2264.08 894
2264.53 937
2264.98 1012
2265.43 957
2265.88 935
2266.33 965
2266.78 966
2267.23 971
2267.68 950
2268.13 1061
2268.58 1065
2269.02 1119
2269.47 1094
2269.92 1107
2270.37 1167
2270.82 1242
2271.27 1272
2271.72 1172
2272.17 1210
2272.62 1117
2273.07 1182
2273.52 1210
2273.97 1160
2274.42 1170
2274.87 1159
2275.32 1085
2275.77 1153
2276.22 1085
2276.67 1114
2277.12 1081
2277.57 1107
2278.02 1115
2278.47 1075
2278.92 1045
2279.37 1036
2279.82 992
2280.27 1001
2280.73 1028
2281.18 940
2281.63 937
2282.08 962
2282.53 907
2282.98 859
2283.43 847
2283.88 811
2284.33 836
2284.78 880
2285.23 899
2285.68 873
2286.14 878
2286.59 867
2287.04 890
2287.49 906
2287.94 1010
2288.39 1059
2288.84 1073
2289.30 1106
2289.75 1105
2290.20 1158
2290.65 1144
2291.10 1184
2291.55 1200
2292.00 1172
2292.46 1297
2292.91 1206
2293.36 1251
2293.81 1272
2294.26 1240
2294.72 1175
2295.17 1176
2295.62 1198
2296.07 1139
2296.52 1120
2296.98 1083
2297.43 1046
2297.88 1063
2298.33 1100
2298.79 1026
2299.24 956
2299.69 967
2300.14 980
2300.60 978
2301.05 892
2301.50 923
2301.95 931
2302.41 910
2302.86 904
2303.31 940
2303.76 916
2304.22 849
2304.67 844
2305.12 892
2305.58 909
2306.03 904
2306.48 916
2306.94 914
2307.39 947
2307.84 975
2308.30 1007
2308.75 988
2309.20 956
2309.66 973
2310.11 993
2310.56 1026
2311.02 1056
2311.47 1030
2311.92 1076
2312.38 1075
2312.83 1104
2313.28 981
2313.74 1021
2314.19 1075
2314.65 1046
2315.10 1072
2315.55 1084
2316.01 1051
2316.46 1028
2316.92 1050
2317.37 1042
2317.83 1049
2318.28 1070
2318.73 1066
2319.19 1136
2319.64 1065
2320.10 1091
2320.55 1129
2321.01 1116
2321.46 1098
2321.92 1083
2322.37 1129
2322.82 1253
2323.28 1426
2323.73 1535
2324.19 1599
2324.64 1697
2325.10 1809
2325.55 1800
2326.01 1997
2326.46 1901
2326.92 1613
2327.37 1533
2327.83 1374
2328.29 1341
2328.74 1258
2329.20 1209
2329.65 1117
2330.11 1030
2330.56 1056
2331.02 1055
2331.47 972
2331.93 981
2332.38 1026
2332.84 997
2333.30 1002
2333.75 1007
2334.21 948
2334.66 992
2335.12 985
2335.58 1006
2336.03 992
2336.49 994
2336.94 985
2337.40 988
2337.86 955
2338.31 992
2338.77 900
2339.22 853
2339.68 841
2340.14 925
2340.59 872
2341.05 867
2341.51 881
2341.96 909
2342.42 890
2342.88 892
2343.33 907
2343.79 907
2344.25 944
2344.70 885
2345.16 915
2345.62 941
2346.08 920
2346.53 967
2346.99 1000
2347.45 1014
2347.90 1006
2348.36 996
2348.82 975
2349.28 945
2349.73 969
2350.19 962
2350.65 897
2351.11 980
2351.56 882
2352.02 873
2352.48 890
2352.94 869
2353.39 870
2353.85 921
2354.31 898
2354.77 909
2355.22 848
2355.68 851
2356.14 857
2356.60 870
2357.06 865
2357.51 834
2357.97 845
2358.43 839
2358.89 867
2359.35 845
2359.81 880
2360.26 969
2360.72 979
2361.18 916
2361.64 910
2362.10 960
2362.56 912
2363.02 949
2363.47 906
2363.93 942
2364.39 932
2364.85 1008
2365.31 1024
2365.77 985
2366.23 1043
2366.69 1026
2367.15 972
2367.60 999
2368.06 1051
2368.52 1045
2368.98 944
2369.44 944
2369.90 933
2370.36 882
2370.82 959
2371.28 983
2371.74 932
2372.20 941
2372.66 973
2373.12 921
2373.58 855
2374.04 893
2374.50 864
2374.96 898
2375.42 958
2375.88 950
2376.34 957
2376.80 924
2377.26 896
2377.72 960
2378.18 929
2378.64 891
2379.10 897
2379.56 845
2380.02 821
2380.48 831
2380.94 799
2381.40 823
2381.86 836
2382.32 885
2382.78 885
2383.24 856
2383.70 844
2384.16 801
2384.62 850
2385.08 887
2385.54 866
2386.00 825
2386.47 835
2386.93 888
2387.39 852
2387.85 847
2388.31 780
2388.77 819
2389.23 878
2389.69 849
2390.15 882
2390.62 856
2391.08 893
2391.54 920
2392.00 895
2392.46 939
2392.92 865
2393.38 911
2393.85 842
2394.31 828
2394.77 837
2395.23 833
2395.69 844
2396.16 850
2396.62 819
2397.08 808
2397.54 868
2398.00 837
2398.47 849
2398.93 841
2399.39 887
2399.85 907
2400.31 890
2400.78 831
2401.24 828
2401.70 880
2402.16 885
2402.63 830
2403.09 823
2403.55 846
2404.01 895
2404.48 866
2404.94 865
2405.40 860
2405.86 879
2406.33 877
2406.79 946
2407.25 839
2407.72 837
2408.18 806
2408.64 817
2409.11 823
2409.57 819
2410.03 823
2410.49 794
2410.96 842
2411.42 797
2411.88 764
2412.35 758
2412.81 785
2413.28 811
2413.74 826
2414.20 863
2414.67 851
2415.13 895
2415.59 860
2416.06 842
2416.52 848
2416.98 875
2417.45 930
2417.91 847
2418.38 921
2418.84 916
2419.30 885
2419.77 851
2420.23 900
2420.70 943
2421.16 928
2421.63 858
2422.09 844
2422.55 853
2423.02 858
2423.48 874
2423.95 881
2424.41 815
2424.88 884
2425.34 892
2425.81 931
2426.27 901
2426.74 839
2427.20 811
2427.67 836
2428.13 754
2428.60 801
2429.06 803
2429.53 836
2429.99 809
2430.46 803
2430.92 816
2431.39 835
2431.85 851
2432.32 788
2432.78 788
2433.25 854
2433.71 797
2434.18 813
2434.64 817
2435.11 766
2435.58 804
2436.04 792
2436.51 834
2436.97 799
2437.44 814
2437.90 804
2438.37 841
2438.84 944
2439.30 907
2439.77 912
2440.23 935
2440.70 904
2441.17 954
2441.63 918
2442.10 924
2442.57 917
2443.03 921
2443.50 880
2443.96 898
2444.43 865
2444.90 847
2445.36 786
2445.83 868
2446.30 845
2446.76 797
2447.23 822
2447.70 791
2448.16 844
2448.63 849
2449.10 854
2449.57 849
2450.03 851
2450.50 862
2450.97 829
2451.43 773
2451.90 745
2452.37 789
2452.84 797
2453.30 893
2453.77 945
2454.24 870
2454.71 840
2455.17 841
2455.64 821
2456.11 859
2456.58 881
2457.04 833
2457.51 795
2457.98 803
2458.45 811
2458.91 842
2459.38 862
2459.85 803
2460.32 829
2460.79 886
2461.25 785
2461.72 808
2462.19 839
2462.66 821
2463.13 833
2463.60 803
2464.06 785
2464.53 821
2465.00 833
2465.47 803
2465.94 757
2466.41 798
2466.87 836
2467.34 847
2467.81 859
2468.28 798
2468.75 811
2469.22 818
2469.69 763
2470.16 805
2470.63 815
2471.09 794
2471.56 802
2472.03 753
2472.50 796
2472.97 760
2473.44 772
2473.91 797
2474.38 844
2474.85 848
2475.32 833
2475.79 845
2476.26 786
2476.73 791
2477.20 840
2477.67 809
2478.14 794
2478.60 818
2479.07 792
2479.54 812
2480.01 782
2480.48 782
2480.95 765
2481.42 801
2481.89 822
2482.36 753
2482.83 751
2483.30 756
2483.77 781
2484.25 856
2484.72 858
2485.19 786
2485.66 797
2486.13 842
2486.60 897
2487.07 903
2487.54 856
2488.01 803
2488.48 847
2488.95 873
2489.42 876
2489.89 796
2490.36 813
2490.83 813
2491.30 789
2491.78 768
2492.25 822
2492.72 811
2493.19 871
2493.66 845
2494.13 871
2494.60 849
2495.07 792
2495.55 853
2496.02 856
2496.49 856
2496.96 912
2497.43 937
2497.90 828
2498.37 805
2498.85 839
2499.32 835
2499.79 789
2500.26 761
2500.73 815
2501.20 841
2501.68 829
2502.15 768
2502.62 778
2503.09 831
2503.56 854
2504.04 798
2504.51 786
2504.98 851
2505.45 866
2505.93 890
2506.40 823
2506.87 759
2507.34 854
2507.82 809
2508.29 824
2508.76 855
2509.23 917
2509.71 990
2510.18 1067
2510.65 1058
2511.12 1119
2511.60 1095
2512.07 1087
2512.54 1113
2513.02 1078
2513.49 1140
2513.96 1097
2514.44 1044
2514.91 1048
2515.38 1053
2515.85 1018
2516.33 983
2516.80 913
2517.27 933
2517.75 946
2518.22 926
2518.70 952
2519.17 1024
2519.64 1030
2520.12 987
2520.59 987
2521.06 949
2521.54 1004
2522.01 993
2522.49 939
2522.96 978
2523.43 951
2523.91 897
2524.38 877
2524.86 850
2525.33 807
2525.80 808
2526.28 826
2526.75 847
2527.23 792
2527.70 809
2528.18 879
2528.65 866
2529.12 797
2529.60 757
2530.07 835
2530.55 832
2531.02 843
2531.50 838
2531.97 878
2532.45 884
2532.92 955
2533.40 890
2533.87 904
2534.35 852
2534.82 868
2535.30 873
2535.77 852
2536.25 820
2536.72 859
2537.20 842
2537.67 894
2538.15 855
2538.62 801
2539.10 774
2539.57 870
2540.05 846
2540.53 949
2541.00 873
2541.48 857
2541.95 918
2542.43 939
2542.90 917
2543.38 924
2543.86 863
2544.33 874
2544.81 841
2545.28 852
2545.76 863
2546.24 935
2546.71 967
2547.19 1038
2547.66 974
2548.14 969
2548.62 960
2549.09 1035
2549.57 1096
2550.05 1048
2550.52 1064
2551.00 1108
2551.48 1066
2551.95 1000
2552.43 1014
2552.91 1037
2553.38 1035
2553.86 968
2554.34 951
2554.81 918
2555.29 904
2555.77 857
2556.24 829
2556.72 850
2557.20 781
2557.68 780
2558.15 860
2558.63 858
2559.11 823
2559.58 840
2560.06 862
2560.54 793
2561.02 812
2561.49 822
2561.97 815
2562.45 797
2562.93 759
2563.41 797
2563.88 903
2564.36 832
2564.84 827
2565.32 818
2565.79 790
2566.27 832
2566.75 823
2567.23 808
2567.71 838
2568.18 781
2568.66 745
2569.14 777
2569.62 795
2570.10 777
2570.58 809
2571.05 803
2571.53 818
2572.01 796
2572.49 767
2572.97 753
2573.45 798
2573.93 823
2574.40 771
2574.88 783
2575.36 826
2575.84 821
2576.32 822
2576.80 814
2577.28 769
2577.76 787
2578.24 814
2578.72 815
2579.19 837
2579.67 831
2580.15 840
2580.63 747
2581.11 810
2581.59 861
2582.07 759
2582.55 822
2583.03 847
2583.51 858
2583.99 824
2584.47 754
2584.95 791
2585.43 778
2585.91 738
2586.39 781
2586.87 775
2587.35 792
2587.83 819
2588.31 821
2588.79 798
2589.27 790
2589.75 817
2590.23 788
2590.71 837
2591.19 742
2591.67 795
2592.15 816
2592.63 853
2593.11 789
2593.59 706
2594.07 778
2594.55 772
2595.03 755
2595.51 704
2595.99 752
2596.47 740
2596.96 766
2597.44 767
2597.92 728
2598.40 696
2598.88 752
2599.36 725
2599.84 771
2600.32 736
2600.80 727
2601.28 692
2601.77 707
2602.25 795
2602.73 789
2603.21 781
2603.69 824
2604.17 858
2604.65 787
2605.14 837
2605.62 787
2606.10 801
2606.58 847
2607.06 870
2607.54 798
2608.03 845
2608.51 795
2608.99 818
2609.47 872
2609.95 816
2610.44 839
2610.92 778
2611.40 829
2611.88 825
2612.37 821
2612.85 743
2613.33 764
2613.81 798
2614.29 784
2614.78 782
2615.26 827
2615.74 796
2616.22 784
2616.71 738
2617.19 800
2617.67 871
2618.16 817
2618.64 847
2619.12 844
2619.60 786
2620.09 812
2620.57 862
2621.05 803
2621.54 798
2622.02 797
2622.50 766
2622.99 768
2623.47 794
2623.95 802
2624.44 858
2624.92 820
2625.40 802
2625.89 863
2626.37 823
2626.85 858
2627.34 864
2627.82 883
2628.30 803
2628.79 864
2629.27 852
2629.76 852
2630.24 881
2630.72 843
2631.21 824
2631.69 854
2632.18 838
2632.66 904
2633.14 884
2633.63 847
2634.11 858
2634.60 814
2635.08 855
2635.57 810
2636.05 841
2636.53 814
2637.02 786
2637.50 791
2637.99 789
2638.47 773
2638.96 762
2639.44 774
2639.93 768
2640.41 766
2640.90 736
2641.38 792
2641.87 763
2642.35 760
2642.84 718
2643.32 709
2643.81 762
2644.29 817
2644.78 719
2645.26 748
2645.75 740
2646.23 749
2646.72 726
2647.20 810
2647.69 793
2648.18 736
2648.66 819
2649.15 816
2649.63 822
2650.12 758
2650.60 831
2651.09 742
2651.58 763
2652.06 818
2652.55 847
2653.03 807
2653.52 795
2654.01 851
2654.49 833
2654.98 769
2655.46 797
2655.95 844
2656.44 815
2656.92 834
2657.41 897
2657.90 863
2658.38 819
2658.87 857
2659.36 785
2659.84 834
2660.33 845
2660.82 812
2661.30 758
2661.79 864
2662.28 825
2662.76 834
2663.25 816
2663.74 812
2664.22 835
2664.71 806
2665.20 823
2665.68 799
2666.17 808
2666.66 733
2667.15 803
2667.63 803
2668.12 785
2668.61 825
2669.10 779
2669.58 852
2670.07 850
2670.56 844
2671.05 818
2671.53 835
2672.02 818
2672.51 824
2673.00 847
2673.48 831
2673.97 887
2674.46 894
2674.95 919
2675.44 885
2675.92 856
2676.41 806
2676.90 845
2677.39 798
2677.88 796
2678.37 777
2678.85 807
2679.34 803
2679.83 749
2680.32 716
2680.81 769
2681.30 768
2681.79 783
2682.27 763
2682.76 757
2683.25 786
2683.74 755
2684.23 712
2684.72 765
2685.21 782
2685.70 723
2686.18 692
2686.67 756
2687.16 725
2687.65 741
2688.14 784
2688.63 821
2689.12 836
2689.61 830
2690.10 854
2690.59 817
2691.08 923
2691.57 889
2692.06 878
2692.55 875
2693.04 826
2693.53 877
2694.02 897
2694.51 821
2694.99 845
2695.48 806
2695.97 773
2696.46 824
2696.95 794
2697.44 770
2697.93 768
2698.42 799
2698.92 724
2699.41 696
2699.90 779
2700.39 768
2700.88 840
2701.37 778
2701.86 749
2702.35 715
2702.84 787
2703.33 899
2703.82 890
2704.31 835
2704.80 821
2705.29 834
2705.78 817
2706.27 841
2706.76 857
2707.25 864
2707.75 793
2708.24 778
2708.73 799
2709.22 849
2709.71 839
2710.20 861
2710.69 838
2711.18 805
2711.68 756
2712.17 800
2712.66 826
2713.15 779
2713.64 809
2714.13 791
2714.62 754
2715.12 795
2715.61 742
2716.10 710
2716.59 762
2717.08 756
2717.57 765
2718.07 790
2718.56 757
2719.05 773
2719.54 811
2720.03 848
2720.53 826
2721.02 889
2721.51 870
2722.00 881
2722.50 845
2722.99 874
2723.48 917
2723.97 910
2724.47 844
2724.96 827
2725.45 813
2725.94 771
2726.44 749
2726.93 783
2727.42 789
2727.91 799
2728.41 841
2728.90 785
2729.39 829
2729.89 798
2730.38 776
2730.87 824
2731.37 806
2731.86 835
2732.35 837
2732.84 880
2733.34 825
2733.83 814
2734.32 857
2734.82 848
2735.31 856
2735.81 876
2736.30 883
2736.79 855
2737.29 893
2737.78 892
2738.27 878
2738.77 879
2739.26 902
2739.75 954
2740.25 916
2740.74 950
2741.24 868
2741.73 926
2742.22 870
2742.72 854
2743.21 840
2743.71 864
2744.20 840
2744.70 806
2745.19 868
2745.68 798
2746.18 776
2746.67 831
2747.17 872
2747.66 936
2748.16 892
2748.65 900
2749.15 880
2749.64 874
2750.14 841
2750.63 859
2751.13 851
2751.62 802
2752.12 799
2752.61 774
2753.11 777
2753.60 781
2754.10 760
2754.59 803
2755.09 823
2755.58 829
2756.08 799
2756.57 774
2757.07 760
2757.56 769
2758.06 770
2758.56 796
2759.05 815
2759.55 817
2760.04 774
2760.54 776
2761.03 796
2761.53 819
2762.03 872
2762.52 879
2763.02 819
2763.51 825
2764.01 795
2764.51 789
2765.00 844
2765.50 821
2765.99 825
2766.49 791
2766.99 742
2767.48 748
2767.98 792
2768.48 779
2768.97 773
2769.47 767
2769.97 755
2770.46 721
2770.96 687
2771.46 748
2771.95 758
2772.45 790
2772.95 801
2773.44 747
2773.94 730
2774.44 812
2774.93 755
2775.43 830
2775.93 832
2776.43 755
2776.92 776
2777.42 828
2777.92 815
2778.41 765
2778.91 827
2779.41 870
2779.91 785
2780.40 833
2780.90 803
2781.40 809
2781.90 830
2782.39 770
2782.89 759
2783.39 796
2783.89 761
2784.39 708
2784.88 795
2785.38 746
2785.88 718
2786.38 769
2786.88 746
2787.37 739
2787.87 737
2788.37 783
2788.87 807
2789.37 805
2789.87 723
2790.36 850
2790.86 751
2791.36 764
2791.86 784
2792.36 742
2792.86 823
2793.36 771
2793.85 798
2794.35 835
2794.85 803
2795.35 811
2795.85 800
2796.35 790
2796.85 817
2797.35 819
2797.85 782
2798.34 779
2798.84 793
2799.34 770
2799.84 784
2800.34 752
2800.84 766
2801.34 779
2801.84 726
2802.34 765
2802.84 724
2803.34 735
2803.84 707
2804.34 723
2804.84 730
2805.34 740
2805.84 725
2806.34 780
2806.84 740
2807.34 758
2807.84 752
2808.34 813
2808.84 828
2809.34 821
2809.84 863
2810.34 834
2810.84 823
2811.34 865
2811.84 863
2812.34 923
2812.84 949
2813.34 915
2813.84 856
2814.34 777
2814.84 696
2815.34 758
2815.84 791
2816.34 800
2816.84 832
2817.34 834
2817.85 782
2818.35 773
2818.85 781
2819.35 851
2819.85 805
2820.35 796
2820.85 755
2821.35 760
2821.85 788
2822.35 801
2822.86 762
2823.36 762
2823.86 793
2824.36 789
2824.86 768
2825.36 745
2825.87 775
2826.37 741
2826.87 722
2827.37 720
2827.87 759
2828.37 788
2828.88 708
2829.38 675
2829.88 707
2830.38 733
2830.88 756
2831.39 744
2831.89 732
2832.39 753
2832.89 725
2833.39 710
2833.90 724
2834.40 721
2834.90 727
2835.40 775
2835.91 775
2836.41 769
2836.91 795
2837.41 755
2837.92 810
2838.42 784
2838.92 709
2839.42 776
2839.93 812
2840.43 754
2840.93 771
2841.44 770
2841.94 771
2842.44 774
2842.95 796
2843.45 760
2843.95 691
2844.45 717
2844.96 729
2845.46 777
2845.96 760
2846.47 746
2846.97 844
2847.48 856
2847.98 806
2848.48 812
2848.99 900
2849.49 906
2849.99 878
2850.50 863
2851.00 810
2851.50 860
2852.01 775
2852.51 758
2853.02 694
2853.52 735
2854.02 727
2854.53 782
2855.03 795
2855.54 719
2856.04 724
2856.55 754
2857.05 730
2857.55 686
2858.06 704
2858.56 706
2859.07 775
2859.57 759
2860.08 812
2860.58 742
2861.09 763
2861.59 742
2862.10 779
2862.60 711
2863.11 792
2863.61 796
2864.12 772
2864.62 786
2865.13 780
2865.63 747
2866.14 810
2866.64 750
2867.15 738
2867.65 740
2868.16 790
2868.66 795
2869.17 765
2869.67 767
2870.18 803
2870.68 823
2871.19 800
2871.69 888
2872.20 816
2872.71 835
2873.21 890
2873.72 876
2874.22 931
2874.73 891
2875.24 894
2875.74 869
2876.25 896
2876.75 866
2877.26 785
2877.77 781
2878.27 771
2878.78 819
2879.28 744
2879.79 746
2880.30 746
2880.80 825
2881.31 860
2881.82 802
2882.32 772
2882.83 799
2883.34 801
2883.84 859
2884.35 860
2884.86 931
2885.36 941
2885.87 1024
2886.38 1064
2886.88 1063
2887.39 1125
2887.90 1169
2888.41 1131
2888.91 1154
2889.42 1107
2889.93 1134
2890.43 1111
2890.94 1093
2891.45 1073
2891.96 1038
2892.46 1034
2892.97 1031
2893.48 1072
2893.99 1086
2894.49 1115
2895.00 1133
2895.51 1090
2896.02 1125
2896.53 1140
2897.03 1090
2897.54 1133
2898.05 1104
2898.56 1041
2899.07 1094
2899.57 1038
2900.08 975
2900.59 969
2901.10 974
2901.61 915
2902.11 909
2902.62 917
2903.13 909
2903.64 920
2904.15 952
2904.66 962
2905.16 938
2905.67 917
2906.18 969
2906.69 1008
2907.20 1065
2907.71 987
2908.22 979
2908.73 919
2909.24 852
2909.74 874
2910.25 816
2910.76 787
2911.27 864
2911.78 851
2912.29 800
2912.80 853
2913.31 854
2913.82 897
2914.33 852
2914.84 873
2915.35 863
2915.86 843
2916.36 881
2916.87 850
2917.38 820
2917.89 853
2918.40 913
2918.91 891
2919.42 867
2919.93 847
2920.44 881
2920.95 827
2921.46 939
2921.97 965
2922.48 875
2922.99 862
2923.50 833
2924.01 836
2924.52 785
2925.03 849
2925.54 823
2926.05 798
2926.57 832
2927.08 834
2927.59 803
2928.10 823
2928.61 884
2929.12 880
2929.63 847
2930.14 805
2930.65 815
2931.16 848
2931.67 809
2932.18 834
2932.69 814
2933.20 781
2933.72 771
2934.23 843
2934.74 842
2935.25 785
2935.76 842
2936.27 883
2936.78 841
2937.29 854
2937.81 891
2938.32 912
2938.83 960
2939.34 969
2939.85 925
2940.36 900
2940.88 974
2941.39 996
2941.90 1027
2942.41 909
2942.92 858
2943.43 905
2943.95 891
2944.46 892
2944.97 898
2945.48 876
2945.99 841
2946.51 846
2947.02 882
2947.53 851
2948.04 795
2948.56 839
2949.07 807
2949.58 761
2950.09 766
2950.61 831
2951.12 802
2951.63 792
2952.14 892
2952.66 788
2953.17 815
2953.68 853
2954.19 847
2954.71 838
2955.22 873
2955.73 897
2956.25 934
2956.76 905
2957.27 965
2957.79 948
2958.30 972
2958.81 986
2959.33 994
2959.84 1023
2960.35 1022
2960.87 1027
2961.38 1009
2961.89 1011
2962.41 935
2962.92 959
2963.43 970
2963.95 985
2964.46 1064
2964.97 916
2965.49 991
2966.00 969
2966.52 985
2967.03 962
2967.54 965
2968.06 965
2968.57 977
2969.09 978
2969.60 967
2970.12 980
2970.63 1002
2971.14 930
2971.66 992
2972.17 915
2972.69 921
2973.20 932
2973.72 906
2974.23 918
2974.75 995
2975.26 1059
2975.77 1039
2976.29 1034
2976.80 1065
2977.32 1062
2977.83 1110
2978.35 1143
2978.86 1133
2979.38 1071
2979.89 1076
2980.41 1122
2980.92 1184
2981.44 1195
2981.95 1185
2982.47 1256
2982.99 1221
2983.50 1251
2984.02 1297
2984.53 1419
2985.05 1425
2985.56 1420
2986.08 1438
2986.59 1439
2987.11 1477
2987.63 1597
2988.14 1541
2988.66 1586
2989.17 1613
2989.69 1773
2990.20 1662
2990.72 1526
2991.24 1493
2991.75 1510
2992.27 1497
2992.79 1512
2993.30 1551
2993.82 1555
2994.33 1580
2994.85 1552
2995.37 1660
2995.88 1793
2996.40 1905
2996.92 1960
2997.43 2025
2997.95 2084
2998.47 2191
2998.98 2243
2999.50 2258
3000.02 2258
3000.53 2341
3001.05 2352
3001.57 2618
3002.08 2908
3002.60 3529
3003.12 4250
3003.64 5233
3004.15 6251
3004.67 7073
3005.19 7801
3005.70 7968
3006.22 7807
3006.74 7712
3007.26 7094
3007.77 5913
3008.29 5634
3008.81 4608
3009.33 3771
3009.84 3270
3010.36 2705
3010.88 2452
3011.40 2229
3011.92 2005
3012.43 1910
3012.95 1796
3013.47 1826
3013.99 1775
3014.50 1692
3015.02 1691
3015.54 1702
3016.06 1628
3016.58 1619
3017.10 1680
3017.61 1536
3018.13 1427
3018.65 1432
3019.17 1413
3019.69 1405
3020.21 1405
3020.73 1388
3021.24 1313
3021.76 1414
3022.28 1463
3022.80 1417
3023.32 1361
3023.84 1389
3024.36 1376
3024.88 1485
3025.39 1470
3025.91 1368
3026.43 1361
3026.95 1282
3027.47 1298
3027.99 1289
3028.51 1302
3029.03 1286
3029.55 1185
3030.07 1283
3030.59 1244
3031.11 1193
3031.63 1244
3032.15 1231
3032.66 1266
3033.18 1259
3033.70 1180
3034.22 1216
3034.74 1229
3035.26 1230
3035.78 1190
3036.30 1197
3036.82 1247
3037.34 1218
3037.86 1222
3038.38 1216
3038.90 1128
3039.42 1167
3039.94 1205
3040.46 1179
3040.98 1197
3041.51 1130
3042.03 1148
3042.55 1199
3043.07 1152
3043.59 1170
3044.11 1152
3044.63 1192
3045.15 1143
3045.67 1097
3046.19 1136
3046.71 1110
3047.23 1097
3047.75 1110
3048.27 1141
3048.79 1102
3049.32 1151
3049.84 1165
3050.36 1134
3050.88 1109
3051.40 1068
3051.92 1090
3052.44 1081
3052.96 1082
3053.49 1165
3054.01 1174
3054.53 1178
3055.05 1176
3055.57 1221
3056.09 1207
3056.62 1245
3057.14 1325
3057.66 1295
3058.18 1249
3058.70 1296
3059.22 1290
3059.75 1271
3060.27 1226
3060.79 1221
3061.31 1181
3061.83 1220
3062.36 1335
3062.88 1293
3063.40 1346
3063.92 1326
3064.45 1335
3064.97 1382
3065.49 1473
3066.01 1474
3066.54 1625
3067.06 1620
3067.58 1643
3068.10 1666
3068.63 1729
3069.15 1863
3069.67 1757
3070.19 1708
3070.72 1652
3071.24 1718
3071.76 1664
3072.29 1551
3072.81 1426
3073.33 1456
3073.85 1392
3074.38 1452
3074.90 1467
3075.42 1489
3075.95 1493
3076.47 1550
3076.99 1622
3077.52 1604
3078.04 1633
3078.57 1762
3079.09 1800
3079.61 1851
3080.14 2005
3080.66 2123
3081.18 2193
3081.71 2289
3082.23 2347
3082.76 2228
3083.28 2175
3083.80 2193
3084.33 2201
3084.85 2192
3085.38 2149
3085.90 2242
3086.42 2182
3086.95 2157
3087.47 2432
3088.00 2789
3088.52 3054
3089.05 3542
3089.57 4017
3090.09 4446
3090.62 4689
3091.14 4623
3091.67 4539
3092.19 4113
3092.72 4017
3093.24 3628
3093.77 3539
3094.29 3261
3094.82 3063
3095.34 3034
3095.87 2949
3096.39 2901
3096.92 2975
3097.44 2998
3097.97 3058
3098.49 2977
3099.02 2998
3099.54 3267
3100.07 3710
3100.59 4440
3101.12 5446
3101.64 6526
3102.17 7917
3102.70 9243
3103.22 9970
3103.75 10670
3104.27 10609
3104.80 10244
3105.32 9549
3105.85 8210
3106.38 7069
3106.90 5811
3107.43 5004
3107.95 4038
3108.48 3464
3109.01 3130
3109.53 2818
3110.06 2638
3110.58 2393
3111.11 2340
3111.64 2248
3112.16 2255
3112.69 2216
3113.22 2058
3113.74 2114
3114.27 2038
3114.80 1982
3115.32 1885
3115.85 1705
3116.38 1653
3116.90 1665
3117.43 1587
3117.96 1498
3118.48 1530
3119.01 1426
3119.54 1510
3120.06 1373
3120.59 1491
3121.12 1636
3121.65 1720
3122.17 1747
3122.70 1763
3123.23 1734
3123.76 1655
3124.28 1583
3124.81 1562
3125.34 1462
3125.87 1506
3126.39 1435
3126.92 1361
3127.45 1363
3127.98 1353
3128.50 1327
3129.03 1250
3129.56 1355
3130.09 1307
3130.62 1280
3131.14 1303
3131.67 1216
3132.20 1267
3132.73 1187
3133.26 1190
3133.78 1315
3134.31 1262
3134.84 1219
3135.37 1248
3135.90 1252
3136.43 1242
3136.95 1187
3137.48 1140
3138.01 1126
3138.54 1202
3139.07 1127
3139.60 1203
3140.13 1201
3140.65 1151
3141.18 1167
3141.71 1136
3142.24 1132
3142.77 1077
3143.30 1124
3143.83 1145
3144.36 1118
3144.89 1092
3145.42 1111
3145.94 1138
3146.47 1135
3147.00 1096
3147.53 1156
3148.06 1040
3148.59 1029
3149.12 1109
3149.65 1117
3150.18 1088
3150.71 1110
3151.24 1101
3151.77 1086
3152.30 1083
3152.83 1036
3153.36 1139
3153.89 1138
3154.42 1123
3154.95 1166
3155.48 1154
3156.01 1165
3156.54 1093
3157.07 1084
3157.60 1169
3158.13 1100
3158.66 1080
3159.19 1086
3159.72 1101
3160.25 1091
3160.78 1032
3161.31 1062
3161.84 1067
3162.37 1043
3162.90 1070
3163.43 1094
3163.97 1018
3164.50 1007
3165.03 1035
3165.56 1016
3166.09 965
3166.62 1005
3167.15 1060
3167.68 1105
3168.21 1088
3168.74 1015
3169.28 1010
3169.81 999
3170.34 1014
3170.87 964
3171.40 993
3171.93 1071
3172.46 1097
3172.99 1078
3173.53 1023
3174.06 1102
3174.59 1144
3175.12 1106
3175.65 1202
3176.18 1176
3176.72 1151
3177.25 1148
3177.78 1108
3178.31 1108
3178.84 970
3179.38 1064
3179.91 1033
3180.44 1012
3180.97 1024
3181.50 996
3182.04 960
3182.57 952
3183.10 919
3183.63 969
3184.17 922
3184.70 896
3185.23 948
3185.76 901
3186.30 892
3186.83 923
3187.36 1015
3187.89 986
3188.43 929
3188.96 942
3189.49 1017
3190.03 993
3190.56 1011
3191.09 986
3191.63 976
3192.16 993
3192.69 1036
3193.22 1028
3193.76 999
3194.29 984
3194.82 929
3195.36 935
3195.89 969
3196.43 1016
3196.96 1047
3197.49 991
3198.03 989
3198.56 980
3199.09 1004
3199.63 1081
3200.16 991
3200.69 973
3201.23 1001
3201.76 987
3202.30 1001
3202.83 947
3203.36 1020
3203.90 1026
3204.43 1051
3204.97 1093
3205.50 1077
3206.04 1087
3206.57 1142
3207.10 1167
3207.64 1193
3208.17 1275
3208.71 1339
3209.24 1411
3209.78 1495
3210.31 1585
3210.85 1742
3211.38 1898
3211.91 1741
3212.45 1748
3212.98 1777
3213.52 1647
3214.05 1581
3214.59 1483
3215.12 1340
3215.66 1361
3216.19 1217
3216.73 1217
3217.26 1196
3217.80 1130
3218.34 1079
3218.87 1100
3219.41 1067
3219.94 1059
3220.48 1116
3221.01 1131
3221.55 1070
3222.08 1122
3222.62 1235
3223.15 1205
3223.69 1309
3224.23 1339
3224.76 1346
3225.30 1352
3225.83 1309
3226.37 1331
3226.91 1353
3227.44 1289
3227.98 1187
3228.51 1270
3229.05 1279
3229.59 1307
3230.12 1299
3230.66 1293
3231.20 1301
3231.73 1242
3232.27 1243
3232.81 1265
3233.34 1304
3233.88 1331
3234.41 1374
3234.95 1346
3235.49 1491
3236.02 1631
3236.56 1624
3237.10 1605
3237.64 1874
3238.17 1826
3238.71 1704
3239.25 1714
3239.78 1756
3240.32 1741
3240.86 1550
3241.39 1720
3241.93 1623
3242.47 1693
3243.01 1852
3243.54 1765
3244.08 1770
3244.62 1839
3245.16 1827
3245.69 1861
3246.23 1861
3246.77 1894
3247.31 1911
3247.84 1858
3248.38 1958
3248.92 1967
3249.46 2176
3250.00 2394
3250.53 2735
3251.07 3275
3251.61 4234
3252.15 4976
3252.69 5653
3253.22 6171
3253.76 6333
3254.30 6120
3254.84 6097
3255.38 5530
3255.92 4952
3256.45 4249
3256.99 3804
3257.53 3296
3258.07 3014
3258.61 2731
3259.15 2552
3259.69 2463
3260.23 2479
3260.76 2548
3261.30 2772
3261.84 2871
3262.38 3059
3262.92 3237
3263.46 3145
3264.00 3205
3264.54 3224
3265.08 3492
3265.62 3544
3266.15 3645
3266.69 3682
3267.23 3740
3267.77 3646
3268.31 3420
3268.85 3326
3269.39 3197
3269.93 3037
3270.47 2775
3271.01 2525
3271.55 2290
3272.09 2185
3272.63 2140
3273.17 2029
3273.71 1932
3274.25 1984
3274.79 1869
3275.33 1755
3275.87 1850
3276.41 1926
3276.95 1847
3277.49 1825
3278.03 1790
3278.57 1804
3279.11 1875
3279.65 1791
3280.19 1911
3280.73 1878
3281.27 1859
3281.81 1909
3282.35 1883
3282.89 1843
3283.43 1833
3283.97 1879
3284.52 1899
3285.06 1783
3285.60 1837
3286.14 1796
3286.68 1877
3287.22 1956
3287.76 1931
3288.30 1926
3288.84 1984
3289.38 2011
3289.93 2022
3290.47 2102
3291.01 2126
3291.55 2343
3292.09 2432
3292.63 2521
3293.17 2657
3293.72 2921
3294.26 3185
3294.80 3503
3295.34 3796
3295.88 4122
3296.42 4255
3296.97 4246
3297.51 4234
3298.05 4102
3298.59 3930
3299.13 3597
3299.68 3240
3300.22 2979
3300.76 2807
3301.30 2632
3301.84 2363
3302.39 2264
3302.93 2224
3303.47 2270
3304.01 2223
3304.56 2164
3305.10 2136
3305.64 2090
3306.18 2157
3306.73 2123
3307.27 2171
3307.81 2299
3308.35 2328
3308.90 2350
3309.44 2504
3309.98 2468
3310.52 2589
3311.07 2563
3311.61 2488
3312.15 2545
3312.70 2431
3313.24 2393
3313.78 2434
3314.33 2563
3314.87 2543
3315.41 2653
3315.96 2799
3316.50 2995
3317.04 3162
3317.59 3424
3318.13 3511
3318.67 3792
3319.22 4050
3319.76 4222
3320.30 4214
3320.85 4146
3321.39 3878
3321.94 3792
3322.48 3542
3323.02 3359
3323.57 3270
3324.11 2979
3324.66 2890
3325.20 2740
3325.74 2667
3326.29 2688
3326.83 2616
3327.38 2573
3327.92 2531
3328.47 2580
3329.01 2461
3329.55 2487
3330.10 2526
3330.64 2660
3331.19 2922
3331.73 3444
3332.28 4175
3332.82 5271
3333.37 6691
3333.91 8393
3334.46 10300
3335.00 11922
3335.55 13361
3336.09 14412
3336.64 14718
3337.18 14711
3337.73 14290
3338.27 13174
3338.82 11632
3339.36 10426
3339.91 9146
3340.45 7416
3341.00 6256
3341.54 5152
3342.09 4237
3342.63 3518
3343.18 2959
3343.73 2668
3344.27 2347
3344.82 2154
3345.36 2194
3345.91 2083
3346.45 1953
3347.00 1891
3347.55 1900
3348.09 1960
3348.64 1880
3349.18 1821
3349.73 1725
3350.28 1643
3350.82 1525
3351.37 1629
3351.92 1603
3352.46 1566
3353.01 1674
3353.55 1524
3354.10 1539
3354.65 1501
3355.19 1396
3355.74 1498
3356.29 1506
3356.83 1521
3357.38 1480
3357.93 1500
3358.47 1601
3359.02 1669
3359.57 1650
3360.12 1710
3360.66 1578
3361.21 1648
3361.76 1724
3362.30 1671
3362.85 1797
3363.40 1772
3363.95 1717
3364.49 1770
3365.04 1784
3365.59 1794
3366.14 1784
3366.68 1718
3367.23 1717
3367.78 1625
3368.33 1556
3368.87 1530
3369.42 1621
3369.97 1695
3370.52 1576
3371.06 1641
3371.61 1767
3372.16 1791
3372.71 1854
3373.26 1894
3373.80 1957
3374.35 1999
3374.90 2014
3375.45 2001
3376.00 1881
3376.54 1835
3377.09 1857
3377.64 1717
3378.19 1629
3378.74 1495
3379.29 1455
3379.84 1448
3380.38 1409
3380.93 1386
3381.48 1418
3382.03 1498
3382.58 1503
3383.13 1437
3383.68 1414
3384.23 1395
3384.77 1343
3385.32 1248
3385.87 1238
3386.42 1272
3386.97 1236
3387.52 1224
3388.07 1207
3388.62 1292
3389.17 1326
3389.72 1208
3390.27 1207
3390.82 1264
3391.37 1302
3391.92 1194
3392.46 1231
3393.01 1154
3393.56 1213
3394.11 1253
3394.66 1249
3395.21 1223
3395.76 1204
3396.31 1253
3396.86 1277
3397.41 1271
3397.96 1261
3398.51 1226
3399.06 1210
3399.61 1198
3400.16 1257
3400.71 1273
3401.26 1220
3401.81 1240
3402.37 1148
3402.92 1188
3403.47 1203
3404.02 1158
3404.57 1141
3405.12 1095
3405.67 1137
3406.22 1147
3406.77 1172
3407.32 1102
3407.87 1161
3408.42 1082
3408.97 1178
3409.52 1258
3410.08 1255
3410.63 1267
3411.18 1279
3411.73 1249
3412.28 1265
3412.83 1264
3413.38 1235
3413.93 1319
3414.48 1279
3415.04 1364
3415.59 1426
3416.14 1434
3416.69 1417
3417.24 1588
3417.79 1676
3418.35 1706
3418.90 1748
3419.45 1691
3420.00 1606
3420.55 1693
3421.10 1673
3421.66 1546
3422.21 1561
3422.76 1505
3423.31 1556
3423.86 1503
3424.42 1501
3424.97 1550
3425.52 1559
3426.07 1532
3426.63 1424
3427.18 1273
3427.73 1304
3428.28 1368
3428.84 1372
3429.39 1282
3429.94 1167
3430.49 1179
3431.05 1153
3431.60 1132
3432.15 1107
3432.70 1200
3433.26 1135
3433.81 1143
3434.36 1158
3434.92 1143
3435.47 1091
3436.02 1148
3436.58 1134
3437.13 1140
3437.68 1207
3438.24 1185
3438.79 1188
3439.34 1228
3439.90 1210
3440.45 1163
3441.00 1203
3441.56 1262
3442.11 1300
3442.66 1254
3443.22 1324
3443.77 1273
3444.32 1307
3444.88 1322
3445.43 1257
3445.99 1169
3446.54 1144
3447.09 1197
3447.65 1206
3448.20 1111
3448.76 1113
3449.31 1062
3449.86 1086
3450.42 1045
3450.97 1153
3451.53 1088
3452.08 1070
3452.64 1092
3453.19 1074
3453.75 1136
3454.30 1119
3454.85 1076
3455.41 1104
3455.96 1117
3456.52 1066
3457.07 1083
3457.63 1074
3458.18 1034
3458.74 1119
3459.29 1095
3459.85 1198
3460.40 1127
3460.96 1187
3461.51 1077
3462.07 1178
3462.62 1172
3463.18 1226
3463.73 1303
3464.29 1216
3464.85 1179
3465.40 1224
3465.96 1260
3466.51 1299
3467.07 1289
3467.62 1262
3468.18 1379
3468.73 1418
3469.29 1478
3469.85 1524
3470.40 1650
3470.96 1748
3471.51 1783
3472.07 1837
3472.63 1890
3473.18 1800
3473.74 1819
3474.29 1734
3474.85 1729
3475.41 1808
3475.96 1715
3476.52 1667
3477.08 1696
3477.63 1727
3478.19 1710
3478.75 1717
3479.30 1672
3479.86 1707
3480.42 1739
3480.97 1873
3481.53 1803
3482.09 1878
3482.64 2028
3483.20 2210
3483.76 2152
3484.31 2158
3484.87 2325
3485.43 2418
3485.98 2548
3486.54 2556
3487.10 2474
3487.66 2649
3488.21 2911
3488.77 3327
3489.33 4271
3489.89 5594
3490.44 7114
3491.00 8738
3491.56 10601
3492.12 11993
3492.67 13030
3493.23 13467
3493.79 13132
3494.35 12189
3494.90 11070
3495.46 9537
3496.02 7801
3496.58 6201
3497.14 5150
3497.69 4335
3498.25 3744
3498.81 3294
3499.37 2954
3499.93 2835
3500.49 2670
3501.04 2678
3501.60 2714
3502.16 2747
3502.72 2665
3503.28 2925
3503.84 3182
3504.39 3229
3504.95 3247
3505.51 3297
3506.07 3146
3506.63 3139
3507.19 3096
3507.75 2885
3508.31 2756
3508.86 2428
3509.42 2306
3509.98 2188
3510.54 2101
3511.10 2112
3511.66 1940
3512.22 1961
3512.78 1867
3513.34 1762
3513.90 1753
3514.46 1614
3515.02 1608
3515.58 1535
3516.13 1431
3516.69 1441
3517.25 1380
3517.81 1445
3518.37 1391
3518.93 1380
3519.49 1355
3520.05 1347
3520.61 1452
3521.17 1404
3521.73 1365
3522.29 1446
3522.85 1498
3523.41 1478
3523.97 1474
3524.53 1377
3525.09 1473
3525.65 1403
3526.21 1429
3526.77 1340
3527.33 1367
3527.89 1351
3528.46 1385
3529.02 1294
3529.58 1329
3530.14 1307
3530.70 1283
3531.26 1314
3531.82 1338
3532.38 1327
3532.94 1282
3533.50 1279
3534.06 1291
3534.62 1240
3535.18 1262
3535.75 1241
3536.31 1232
3536.87 1240
3537.43 1236
3537.99 1206
3538.55 1238
3539.11 1323
3539.67 1286
3540.24 1216
3540.80 1229
3541.36 1227
3541.92 1245
3542.48 1200
3543.04 1262
3543.61 1187
3544.17 1253
3544.73 1226
3545.29 1155
3545.85 1191
3546.41 1262
3546.98 1163
3547.54 1160
3548.10 1183
3548.66 1183
3549.23 1209
3549.79 1156
3550.35 1136
3550.91 1096
3551.47 1071
3552.04 1048
3552.60 1048
3553.16 1020
3553.72 974
3554.29 990
3554.85 984
3555.41 1004
3555.97 1025
3556.54 963
3557.10 979
3557.66 1008
3558.23 935
3558.79 1040
3559.35 1002
3559.91 1027
3560.48 1011
3561.04 959
3561.60 1011
3562.17 1068
3562.73 1086
3563.29 1105
3563.86 1073
3564.42 1077
3564.98 1124
3565.55 1167
3566.11 1254
3566.67 1116
3567.24 1082
3567.80 1031
3568.36 1114
3568.93 1113
3569.49 1048
3570.06 1059
3570.62 1056
3571.18 1013
3571.75 984
3572.31 1053
3572.88 1093
3573.44 1082
3574.00 1194
3574.57 1194
3575.13 1247
3575.70 1355
3576.26 1598
3576.82 1702
3577.39 1702
3577.95 1724
3578.52 1776
3579.08 1758
3579.65 1700
3580.21 1619
3580.78 1541
3581.34 1511
3581.91 1356
3582.47 1231
3583.04 1180
3583.60 1192
3584.17 1189
3584.73 1122
3585.30 1089
3585.86 1098
3586.43 1013
3586.99 1011
3587.56 1031
3588.12 1007
3588.69 967
3589.25 937
3589.82 961
3590.38 951
3590.95 956
3591.51 977
3592.08 949
3592.64 974
3593.21 979
3593.78 923
3594.34 920
3594.91 987
3595.47 1037
3596.04 957
3596.60 942
3597.17 917
3597.74 975
3598.30 952
3598.87 970
3599.43 939
3600.00 960
3600.57 854
3601.13 930
3601.70 968
3602.27 903
3602.83 849
3603.40 866
3603.96 804
3604.53 788
3605.10 809
3605.66 807
3606.23 821
3606.80 811
3607.36 792
3607.93 769
3608.50 798
3609.07 774
3609.63 838
3610.20 790
3610.77 744
3611.33 795
3611.90 728
3612.47 771
3613.03 836
3613.60 833
3614.17 784
3614.74 756
3615.30 805
3615.87 828
3616.44 795
3617.01 864
3617.57 794
3618.14 851
3618.71 878
3619.28 855
3619.84 867
3620.41 883
3620.98 931
3621.55 908
3622.12 872
3622.68 866
3623.25 927
3623.82 847
3624.39 793
3624.96 800
3625.52 869
3626.09 874
3626.66 839
3627.23 773
3627.80 784
3628.37 783
3628.93 787
3629.50 828
3630.07 840
3630.64 852
3631.21 765
3631.78 775
3632.34 810
3632.91 859
3633.48 794
3634.05 799
3634.62 770
3635.19 770
3635.76 838
3636.33 773
3636.90 865
3637.47 824
3638.03 787
3638.60 847
3639.17 866
3639.74 877
3640.31 883
3640.88 932
3641.45 944
3642.02 938
3642.59 941
3643.16 965
3643.73 986
3644.30 957
3644.87 871
3645.44 876
3646.01 891
3646.58 900
3647.15 911
3647.72 919
3648.29 933
3648.86 942
3649.43 884
3650.00 984
3650.57 1012
3651.14 1121
3651.71 1246
3652.28 1254
3652.85 1320
3653.42 1292
3653.99 1296
3654.56 1400
3655.13 1297
3655.70 1198
3656.27 1183
3656.84 1130
3657.41 1231
3657.98 1111
3658.55 1145
3659.12 1212
3659.69 1201
3660.27 1205
3660.84 1158
3661.41 1137
3661.98 1127
3662.55 1150
3663.12 1177
3663.69 1320
3664.26 1316
3664.83 1413
3665.41 1543
3665.98 1724
3666.55 1845
3667.12 1849
3667.69 1911
3668.26 1831
3668.83 1670
3669.41 1404
3669.98 1324
3670.55 1168
3671.12 1071
3671.69 1081
3672.26 1035
3672.84 1013
3673.41 1063
3673.98 1025
3674.55 1018
3675.12 1059
3675.70 1099
3676.27 1064
3676.84 1026
3677.41 1101
3677.98 1014
3678.56 1078
3679.13 1020
3679.70 1012
3680.27 1005
3680.85 963
3681.42 931
3681.99 888
3682.56 882
3683.14 887
3683.71 847
3684.28 844
3684.86 854
3685.43 854
3686.00 880
3686.57 857
3687.15 857
3687.72 887
3688.29 907
3688.87 946
3689.44 931
3690.01 1001
3690.59 1003
3691.16 1016
3691.73 1020
3692.31 977
3692.88 973
3693.45 910
3694.03 928
3694.60 974
3695.17 924
3695.75 885
3696.32 841
3696.89 873
3697.47 855
3698.04 829
3698.62 845
3699.19 822
3699.76 835
3700.34 865
3700.91 852
3701.49 859
3702.06 895
3702.63 870
3703.21 887
3703.78 871
3704.36 906
3704.93 917
3705.51 882
3706.08 920
3706.65 898
3707.23 973
3707.80 979
3708.38 962
3708.95 977
3709.53 969
3710.10 997
3710.68 955
3711.25 852
3711.83 826
3712.40 863
3712.98 868
3713.55 868
3714.13 778
3714.70 853
3715.28 833
3715.85 864
3716.43 837
3717.00 787
3717.58 815
3718.15 832
3718.73 807
3719.30 790
3719.88 843
3720.46 845
3721.03 822
3721.61 738
3722.18 777
3722.76 769
3723.33 781
3723.91 755
3724.49 741
3725.06 823
3725.64 757
3726.21 806
3726.79 839
3727.37 831
3727.94 719
3728.52 777
3729.09 819
3729.67 814
3730.25 799
3730.82 733
3731.40 776
3731.98 844
3732.55 830
3733.13 791
3733.71 831
3734.28 834
3734.86 831
3735.44 873
3736.01 852
3736.59 858
3737.17 774
3737.74 789
3738.32 831
3738.90 827
3739.47 790
3740.05 808
3740.63 746
3741.20 675
3741.78 755
3742.36 771
3742.94 732
3743.51 740
3744.09 766
3744.67 804
3745.25 746
3745.82 787
3746.40 780
3746.98 697
3747.56 738
3748.13 846
3748.71 824
3749.29 754
3749.87 652
3750.45 694
3751.02 791
3751.60 809
3752.18 720
3752.76 777
3753.34 769
3753.91 758
3754.49 791
3755.07 756
3755.65 772
3756.23 792
3756.80 788
3757.38 803
3757.96 847
3758.54 745
3759.12 775
3759.70 835
3760.28 806
3760.85 818
3761.43 809
3762.01 889
3762.59 862
3763.17 842
3763.75 846
3764.33 881
3764.91 778
3765.49 825
3766.06 764
3766.64 773
3767.22 880
3767.80 817
3768.38 788
3768.96 765
3769.54 777
3770.12 845
3770.70 849
3771.28 848
3771.86 827
3772.44 779
3773.02 799
3773.60 806
3774.18 831
3774.76 776
3775.34 783
3775.92 807
3776.50 741
3777.08 729
3777.66 802
3778.24 763
3778.82 785
3779.40 822
3779.98 807
3780.56 854
3781.14 930
3781.72 827
3782.30 802
3782.88 773
3783.46 795
3784.04 844
3784.62 746
3785.20 703
3785.78 789
3786.36 770
3786.94 783
3787.52 793
3788.10 735
3788.68 716
3789.26 784
3789.84 781
3790.43 841
3791.01 797
3791.59 837
3792.17 775
3792.75 759
3793.33 815
3793.91 777
3794.49 796
3795.07 778
3795.66 795
3796.24 849
3796.82 813
3797.40 795
3797.98 775
3798.56 809
3799.15 796
3799.73 799
3800.31 840
3800.89 866
3801.47 827
3802.05 851
3802.64 984
3803.22 916
3803.80 861
3804.38 895
3804.96 955
3805.55 954
3806.13 893
3806.71 1012
3807.29 1006
3807.87 1050
3808.46 1157
3809.04 1202
3809.62 1152
3810.20 1188
3810.79 1130
3811.37 1096
3811.95 1121
3812.53 1055
3813.12 1070
3813.70 1065
3814.28 1061
3814.87 1070
3815.45 1065
3816.03 1094
3816.61 1045
3817.20 1006
3817.78 913
3818.36 942
3818.95 918
3819.53 871
3820.11 855
3820.70 881
3821.28 828
3821.86 855
3822.45 881
3823.03 919
3823.61 881
3824.20 953
3824.78 889
3825.36 905
3825.95 875
3826.53 805
3827.11 849
3827.70 869
3828.28 798
3828.87 811
3829.45 814
3830.03 862
3830.62 853
3831.20 843
3831.79 821
3832.37 875
3832.95 923
3833.54 890
3834.12 831
3834.71 841
3835.29 843
3835.88 830
3836.46 828
3837.05 820
3837.63 842
3838.21 822
3838.80 778
3839.38 805
3839.97 829
3840.55 788
3841.14 799
3841.72 789
3842.31 776
3842.89 800
3843.48 749
3844.06 777
3844.65 814
3845.23 808
3845.82 768
3846.40 827
3846.99 814
3847.57 826
3848.16 808
3848.74 841
3849.33 854
3849.92 854
3850.50 850
3851.09 800
3851.67 856
3852.26 901
3852.84 941
3853.43 870
3854.02 829
3854.60 800
3855.19 842
3855.77 861
3856.36 894
3856.94 844
3857.53 828
3858.12 793
3858.70 808
3859.29 796
3859.88 795
3860.46 786
3861.05 818
3861.63 825
3862.22 830
3862.81 837
3863.39 864
3863.98 882
3864.57 876
3865.15 868
3865.74 902
3866.33 869
3866.91 868
3867.50 836
3868.09 791
3868.67 761
3869.26 763
3869.85 761
3870.44 724
3871.02 735
3871.61 730
3872.20 741
3872.78 780
3873.37 721
3873.96 724
3874.55 777
3875.13 760
3875.72 729
3876.31 723
3876.90 706
3877.48 778
3878.07 773
3878.66 777
3879.25 789
3879.83 759
3880.42 800
3881.01 815
3881.60 789
3882.19 721
3882.77 699
3883.36 774
3883.95 738
3884.54 694
3885.13 740
3885.71 741
3886.30 737
3886.89 776
3887.48 769
3888.07 840
3888.66 798
3889.24 829
3889.83 791
3890.42 821
3891.01 837
3891.60 892
3892.19 863
3892.78 791
3893.36 722
3893.95 824
3894.54 783
3895.13 779
3895.72 706
3896.31 726
3896.90 772
3897.49 727
3898.08 721
3898.67 746
3899.26 746
3899.84 714
3900.43 724
3901.02 769
3901.61 715
3902.20 730
3902.79 737
3903.38 700
3903.97 715
3904.56 800
3905.15 794
3905.74 790
3906.33 832
3906.92 887
3907.51 850
3908.10 963
3908.69 975
3909.28 942
3909.87 901
3910.46 887
3911.05 871
3911.64 877
3912.23 834
3912.82 853
3913.41 823
3914.00 748
3914.59 751
3915.18 784
3915.77 782
3916.36 813
3916.95 824
3917.54 783
3918.13 802
3918.72 851
3919.32 835
3919.91 806
3920.50 778
3921.09 773
3921.68 799
3922.27 768
3922.86 780
3923.45 729
3924.04 700
3924.63 690
3925.23 711
3925.82 716
3926.41 779
3927.00 729
3927.59 699
3928.18 663
3928.77 701
3929.36 687
3929.96 646
3930.55 671
3931.14 668
3931.73 692
3932.32 661
3932.91 662
3933.51 674
3934.10 687
3934.69 665
3935.28 693
3935.87 703
3936.47 751
3937.06 747
3937.65 704
3938.24 693
3938.83 725
3939.43 699
3940.02 723
3940.61 753
3941.20 774
3941.80 807
3942.39 785
3942.98 823
3943.57 763
3944.17 778
3944.76 768
3945.35 795
3945.94 843
3946.54 750
3947.13 771
3947.72 769
3948.32 781
3948.91 739
3949.50 748
3950.10 747
3950.69 752
3951.28 717
3951.87 761
3952.47 782
3953.06 753
3953.65 805
3954.25 830
3954.84 824
3955.43 859
3956.03 864
3956.62 814
3957.22 891
3957.81 912
3958.40 901
3959.00 957
3959.59 962
3960.18 903
3960.78 954
3961.37 932
3961.97 978
3962.56 936
3963.15 955
3963.75 947
3964.34 997
3964.94 1021
3965.53 983
3966.12 1061
3966.72 1170
3967.31 1182
3967.91 1215
3968.50 1283
3969.10 1271
3969.69 1349
3970.29 1186
3970.88 1110
3971.47 1031
3972.07 1032
3972.66 962
3973.26 968
3973.85 1038
3974.45 1008
3975.04 1067
3975.64 1100
3976.23 1193
3976.83 1273
3977.42 1330
3978.02 1441
3978.61 1362
3979.21 1259
3979.80 1173
3980.40 1146
3981.00 1039
3981.59 1030
3982.19 1007
3982.78 988
3983.38 939
3983.97 908
3984.57 938
3985.16 926
3985.76 1004
3986.36 996
3986.95 931
3987.55 902
3988.14 997
3988.74 930
3989.34 946
3989.93 976
3990.53 977
3991.12 997
3991.72 1000
3992.32 987
3992.91 975
3993.51 942
3994.10 914
3994.70 921
3995.30 971
3995.89 1012
3996.49 964
3997.09 929
3997.68 968
3998.28 955
3998.88 955
3999.47 942
4000.07 980
4000.67 925
4001.26 927
4001.86 950
4002.46 910
4003.06 862
4003.65 888
4004.25 922
4004.85 845
4005.44 895
4006.04 924
4006.64 962
4007.24 920
4007.83 861
4008.43 846
4009.03 833
4009.63 857
4010.22 820
4010.82 858
4011.42 876
4012.02 897
4012.61 888
4013.21 878
4013.81 908
4014.41 841
4015.01 874
4015.60 868
4016.20 918
4016.80 956
4017.40 893
4018.00 1020
4018.59 1114
4019.19 1147
4019.79 1229
4020.39 1275
4020.99 1227
4021.59 1108
4022.18 1057
4022.78 1073
4023.38 943
4023.98 984
4024.58 921
4025.18 869
4025.78 916
4026.37 991
4026.97 948
4027.57 909
4028.17 969
4028.77 966
4029.37 931
4029.97 945
4030.57 950
4031.17 983
4031.76 1010
4032.36 1028
4032.96 1055
4033.56 1063
4034.16 1094
4034.76 1141
4035.36 1198
4035.96 1148
4036.56 1098
4037.16 1105
4037.76 1001
4038.36 959
4038.96 919
4039.56 857
4040.16 840
4040.76 802
4041.36 788
4041.96 822
4042.56 745
4043.16 776
4043.76 756
4044.36 709
4044.96 711
4045.56 761
4046.16 748
4046.76 753
4047.36 745
4047.96 755
4048.56 717
4049.16 709
4049.76 723
4050.36 731
4050.96 725
4051.56 796
4052.16 874
4052.76 750
4053.36 731
4053.97 788
4054.57 733
4055.17 707
4055.77 699
4056.37 747
4056.97 747
4057.57 710
4058.17 720
4058.77 684
4059.37 691
4059.98 675
4060.58 701
4061.18 683
4061.78 669
4062.38 718
4062.98 749
4063.58 736
4064.19 725
4064.79 702
4065.39 760
4065.99 751
4066.59 708
4067.19 718
4067.80 736
4068.40 749
4069.00 681
4069.60 713
4070.20 705
4070.81 667
4071.41 648
4072.01 658
4072.61 723
4073.21 713
4073.82 693
4074.42 719
4075.02 735
4075.62 760
4076.23 651
4076.83 738
4077.43 726
4078.03 746
4078.64 752
4079.24 709
4079.84 741
4080.44 732
4081.05 727
4081.65 761
4082.25 769
4082.86 707
4083.46 677
4084.06 714
4084.67 792
4085.27 749
4085.87 718
4086.47 727
4087.08 743
4087.68 664
4088.28 699
4088.89 703
4089.49 674
4090.09 657
4090.70 721
4091.30 691
4091.91 704
4092.51 709
4093.11 713
4093.72 702
4094.32 682
4094.92 725
4095.53 711
4096.13 703
4096.74 720
4097.34 678
4097.94 716
4098.55 758
4099.15 767
4099.76 771
4100.36 737
4100.97 738
4101.57 698
4102.17 691
4102.78 711
4103.38 711
4103.99 758
4104.59 722
4105.20 675
4105.80 684
4106.41 689
4107.01 729
4107.62 714
4108.22 686
4108.82 684
4109.43 677
4110.03 693
4110.64 659
4111.24 680
4111.85 670
4112.45 699
4113.06 732
4113.67 684
4114.27 728
4114.88 734
4115.48 694
4116.09 694
4116.69 678
4117.30 660
4117.90 689
4118.51 635
4119.11 642
4119.72 685
4120.33 671
4120.93 661
4121.54 673
4122.14 645
4122.75 668
4123.35 634
4123.96 654
4124.57 661
4125.17 671
4125.78 672
4126.39 702
4126.99 676
4127.60 659
4128.20 619
4128.81 675
4129.42 678
4130.02 673
4130.63 672
4131.24 663
4131.84 699
4132.45 691
4133.06 666
4133.66 731
4134.27 692
4134.88 762
4135.48 706
4136.09 675
4136.70 783
4137.30 717
4137.91 764
4138.52 731
4139.12 707
4139.73 714
4140.34 666
4140.95 733
4141.55 798
4142.16 769
4142.77 726
4143.38 711
4143.98 744
4144.59 706
4145.20 715
4145.81 695
4146.41 673
4147.02 658
4147.63 701
4148.24 698
4148.84 678
4149.45 726
4150.06 677
4150.67 714
4151.28 679
4151.88 726
4152.49 683
4153.10 658
4153.71 676
4154.32 772
4154.92 767
4155.53 739
4156.14 675
4156.75 714
4157.36 780
4157.97 807
4158.57 820
4159.18 856
4159.79 869
4160.40 837
4161.01 876
4161.62 876
4162.23 862
4162.84 829
4163.44 832
4164.05 811
4164.66 792
4165.27 705
4165.88 786
4166.49 794
4167.10 812
4167.71 759
4168.32 745
4168.93 781
4169.54 763
4170.15 706
4170.75 751
4171.36 809
4171.97 749
4172.58 716
4173.19 720
4173.80 737
4174.41 707
4175.02 700
4175.63 687
4176.24 729
4176.85 678
4177.46 699
4178.07 710
4178.68 720
4179.29 690
4179.90 646
4180.51 692
4181.12 714
4181.73 742
4182.34 799
4182.95 860
4183.56 833
4184.17 873
4184.78 885
4185.39 820
4186.00 785
4186.61 780
4187.23 782
4187.84 800
4188.45 750
4189.06 755
4189.67 706
4190.28 714
4190.89 754
4191.50 681
4192.11 733
4192.72 740
4193.33 717
4193.94 791
4194.56 850
4195.17 759
4195.78 680
4196.39 717
4197.00 719
4197.61 705
4198.22 701
4198.84 718
4199.45 708
4200.06 755
4200.67 696
4201.28 667
4201.89 649
4202.50 702
4203.12 707
4203.73 690
4204.34 698
4204.95 670
4205.56 740
4206.18 715
4206.79 731
4207.40 768
4208.01 801
4208.62 720
4209.24 752
4209.85 806
4210.46 775
4211.07 774
4211.69 843
4212.30 813
4212.91 848
4213.52 769
4214.14 742
4214.75 728
4215.36 737
4215.97 769
4216.59 747
4217.20 801
4217.81 733
4218.43 726
4219.04 755
4219.65 793
4220.26 766
4220.88 741
4221.49 748
4222.10 808
4222.72 740
4223.33 746
4223.94 745
4224.56 718
4225.17 792
4225.78 744
4226.40 784
4227.01 874
4227.62 814
4228.24 749
4228.85 797
4229.46 791
4230.08 814
4230.69 893
4231.31 839
4231.92 802
4232.53 807
4233.15 897
4233.76 821
4234.38 835
4234.99 902
4235.60 889
4236.22 865
4236.83 868
4237.45 797
4238.06 833
4238.68 798
4239.29 760
4239.90 820
4240.52 827
4241.13 790
4241.75 809
4242.36 815
4242.98 811
4243.59 792
4244.21 861
4244.82 844
4245.44 812
4246.05 833
4246.67 820
4247.28 792
4247.90 815
4248.51 833
4249.13 806
4249.74 803
4250.36 838
4250.97 779
4251.59 806
4252.20 790
4252.82 751
4253.43 850
4254.05 814
4254.66 781
4255.28 736
4255.89 710
4256.51 770
4257.13 777
4257.74 810
4258.36 823
4258.97 765
4259.59 776
4260.21 778
4260.82 863
4261.44 861
4262.05 869
4262.67 942
4263.29 961
4263.90 886
4264.52 897
4265.13 950
4265.75 959
4266.37 949
4266.98 887
4267.60 902
4268.22 857
4268.83 836
4269.45 808
4270.07 842
4270.68 808
4271.30 849
4271.92 844
4272.53 809
4273.15 820
4273.77 792
4274.38 789
4275.00 809
4275.62 847
4276.23 859
4276.85 915
4277.47 906
4278.09 951
4278.70 967
4279.32 919
4279.94 983
4280.56 920
4281.17 913
4281.79 870
4282.41 857
4283.03 881
4283.64 823
4284.26 792
4284.88 789
4285.50 777
4286.11 772
4286.73 781
4287.35 750
4287.97 723
4288.59 751
4289.20 809
4289.82 705
4290.44 700
4291.06 776
4291.68 823
4292.29 768
4292.91 749
4293.53 777
4294.15 752
4294.77 805
4295.39 792
4296.00 769
4296.62 797
4297.24 750
4297.86 813
4298.48 804
4299.10 811
4299.72 820
4300.33 791
4300.95 824
4301.57 823
4302.19 860
4302.81 836
4303.43 899
4304.05 836
4304.67 886
4305.29 850
4305.91 869
4306.53 860
4307.14 876
4307.76 946
4308.38 868
4309.00 850
4309.62 925
4310.24 938
4310.86 913
4311.48 935
4312.10 915
4312.72 882
4313.34 933
4313.96 933
4314.58 969
4315.20 972
4315.82 1034
4316.44 1019
4317.06 991
4317.68 1017
4318.30 1047
4318.92 1015
4319.54 937
4320.16 1006
4320.78 1061
4321.40 1077
4322.02 1119
4322.64 1156
4323.26 1181
4323.88 1267
4324.50 1280
4325.12 1254
4325.74 1305
4326.36 1374
4326.99 1415
4327.61 1350
4328.23 1459
4328.85 1555
4329.47 1613
4330.09 1746
4330.71 2014
4331.33 2412
4331.95 2702
4332.57 3117
4333.19 3342
4333.82 3386
4334.44 3382
4335.06 3470
4335.68 3235
4336.30 3202
4336.92 3113
4337.54 2823
4338.17 2747
4338.79 2740
4339.41 2647
4340.03 2392
4340.65 2328
4341.27 2285
4341.90 2170
4342.52 1926
4343.14 1887
4343.76 2017
4344.38 2227
4345.01 2382
4345.63 2656
4346.25 3100
4346.87 3418
4347.49 3605
4348.12 3570
4348.74 3447
4349.36 3216
4349.98 3140
4350.61 3021
4351.23 2737
4351.85 2641
4352.47 2557
4353.10 2318
4353.72 2176
4354.34 1972
4354.96 1852
4355.59 1820
4356.21 1636
4356.83 1492
4357.46 1481
4358.08 1432
4358.70 1372
4359.32 1433
4359.95 1351
4360.57 1284
4361.19 1288
4361.82 1311
4362.44 1316
4363.06 1325
4363.69 1315
4364.31 1265
4364.93 1276
4365.56 1280
4366.18 1303
4366.80 1288
4367.43 1250
4368.05 1219
4368.67 1149
4369.30 1158
4369.92 1072
4370.55 1047
4371.17 1097
4371.79 1090
4372.42 1063
4373.04 1109
4373.67 1075
4374.29 1005
4374.91 1056
4375.54 1081
4376.16 1030
4376.79 1128
4377.41 1148
4378.04 1181
4378.66 1242
4379.28 1226
4379.91 1308
4380.53 1301
4381.16 1288
4381.78 1287
4382.41 1260
4383.03 1214
4383.66 1146
4384.28 1177
4384.91 1107
4385.53 1066
4386.16 1106
4386.78 1043
4387.41 1035
4388.03 1029
4388.66 1058
4389.28 1033
4389.91 1004
4390.53 1045
4391.16 1046
4391.78 1017
4392.41 1049
4393.03 1057
4393.66 1063
4394.28 1090
4394.91 1138
4395.54 1147
4396.16 1196
4396.79 1102
4397.41 1040
4398.04 1051
4398.66 1040
4399.29 1088
4399.92 1011
4400.54 1047
4401.17 1002
4401.79 987
4402.42 1026
4403.05 1007
4403.67 1005
4404.30 1020
4404.93 1080
4405.55 1040
4406.18 987
4406.80 1003
4407.43 995
4408.06 963
4408.68 1042
4409.31 1034
4409.94 1055
4410.56 996
4411.19 1050
4411.82 1115
4412.44 991
4413.07 936
4413.70 956
4414.33 941
4414.95 932
4415.58 910
4416.21 910
4416.83 967
4417.46 923
4418.09 982
4418.72 1014
4419.34 940
4419.97 884
4420.60 952
4421.22 922
4421.85 844
4422.48 982
4423.11 960
4423.73 920
4424.36 897
4424.99 960
4425.62 859
4426.25 790
4426.87 815
4427.50 836
4428.13 895
4428.76 866
4429.39 864
4430.01 863
4430.64 848
4431.27 900
4431.90 876
4432.53 886
4433.15 912
4433.78 965
4434.41 967
4435.04 872
4435.67 949
4436.30 983
4436.93 1021
4437.55 984
4438.18 1044
4438.81 938
4439.44 1003
4440.07 1085
4440.70 1015
4441.33 976
4441.96 1008
4442.58 899
4443.21 954
4443.84 995
4444.47 974
4445.10 1024
4445.73 1092
4446.36 1096
4446.99 1123
4447.62 1142
4448.25 1167
4448.88 1181
4449.51 1148
4450.14 1071
4450.76 1106
4451.39 1078
4452.02 1180
4452.65 1108
4453.28 1125
4453.91 1108
4454.54 1150
4455.17 1269
4455.80 1324
4456.43 1388
4457.06 1498
4457.69 1480
4458.32 1462
4458.95 1511
4459.58 1435
4460.21 1286
4460.84 1212
4461.47 1190
4462.10 1035
4462.73 982
4463.36 1030
4464.00 966
4464.63 970
4465.26 929
4465.89 950
4466.52 946
4467.15 981
4467.78 969
4468.41 944
4469.04 908
4469.67 957
4470.30 994
4470.93 897
4471.56 907
4472.20 923
4472.83 920
4473.46 838
4474.09 849
4474.72 838
4475.35 809
4475.98 882
4476.61 880
4477.25 838
4477.88 862
4478.51 888
4479.14 839
4479.77 887
4480.40 935
4481.03 871
4481.67 968
4482.30 901
4482.93 927
4483.56 993
4484.19 996
4484.83 934
4485.46 953
4486.09 953
4486.72 1008
4487.35 951
4487.99 951
4488.62 936
4489.25 998
4489.88 991
4490.52 911
4491.15 999
4491.78 992
4492.41 981
4493.05 1041
4493.68 1018
4494.31 1058
4494.94 994
4495.58 1059
4496.21 1088
4496.84 1085
4497.47 1163
4498.11 1145
4498.74 1203
4499.37 1320
4500.01 1332
4500.64 1419
4501.27 1541
4501.91 1618
4502.54 1719
4503.17 1678
4503.80 1596
4504.44 1609
4505.07 1511
4505.71 1459
4506.34 1397
4506.97 1387
4507.61 1394
4508.24 1305
4508.87 1292
4509.51 1357
4510.14 1367
4510.77 1337
4511.41 1324
4512.04 1368
4512.68 1312
4513.31 1293
4513.94 1353
4514.58 1192
4515.21 1178
4515.85 1127
4516.48 1020
4517.11 1060
4517.75 934
4518.38 974
4519.02 975
4519.65 976
4520.29 959
4520.92 905
4521.55 965
4522.19 985
4522.82 925
4523.46 932
4524.09 906
4524.73 825
4525.36 859
4526.00 912
4526.63 875
4527.27 870
4527.90 828
4528.54 825
4529.17 883
4529.81 872
4530.44 888
4531.08 832
4531.71 859
4532.35 869
4532.98 884
4533.62 859
4534.25 858
4534.89 865
4535.53 838
4536.16 857
4536.80 914
4537.43 856
4538.07 806
4538.70 813
4539.34 819
4539.98 824
4540.61 860
4541.25 813
4541.88 855
4542.52 830
4543.16 849
4543.79 889
4544.43 807
4545.06 843
4545.70 808
4546.34 826
4546.97 854
4547.61 759
4548.25 811
4548.88 790
4549.52 869
4550.15 814
4550.79 798
4551.43 812
4552.06 848
4552.70 819
4553.34 766
4553.97 794
4554.61 821
4555.25 857
4555.89 799
4556.52 780
4557.16 817
4557.80 711
4558.43 744
4559.07 806
4559.71 824
4560.35 773
4560.98 797
4561.62 785
4562.26 831
4562.89 781
4563.53 768
4564.17 765
4564.81 802
4565.44 788
4566.08 758
4566.72 799
4567.36 882
4568.00 817
4568.63 784
4569.27 825
4569.91 803
4570.55 823
4571.19 833
4571.82 788
4572.46 775
4573.10 787
4573.74 803
4574.38 847
4575.01 793
4575.65 782
4576.29 806
4576.93 861
4577.57 825
4578.21 840
4578.84 862
4579.48 786
4580.12 783
4580.76 784
4581.40 854
4582.04 858
4582.68 902
4583.32 892
4583.95 899
4584.59 951
4585.23 1002
4585.87 963
4586.51 947
4587.15 1094
4587.79 1134
4588.43 1053
4589.07 1099
4589.71 1283
4590.35 1368
4590.99 1553
4591.62 1759
4592.26 1948
4592.90 2081
4593.54 2040
4594.18 1933
4594.82 1857
4595.46 1656
4596.10 1552
4596.74 1330
4597.38 1213
4598.02 1242
4598.66 1134
4599.30 1085
4599.94 1133
4600.58 1080
4601.22 1027
4601.86 1032
4602.50 1051
4603.14 1125
4603.78 1027
4604.42 1015
4605.06 1017
4605.70 1002
4606.34 940
4606.98 958
4607.62 901
4608.27 878
4608.91 918
4609.55 887
4610.19 809
4610.83 861
4611.47 864
4612.11 814
4612.75 801
4613.39 815
4614.03 829
4614.67 905
4615.31 856
4615.96 802
4616.60 847
4617.24 840
4617.88 778
4618.52 812
4619.16 839
4619.80 852
4620.44 819
4621.09 799
4621.73 803
4622.37 799
4623.01 746
4623.65 752
4624.29 770
4624.94 774
4625.58 805
4626.22 858
4626.86 838
4627.50 804
4628.15 865
4628.79 826
4629.43 753
4630.07 864
4630.71 1017
4631.36 971
4632.00 1138
4632.64 1161
4633.28 1152
4633.93 1153
4634.57 1076
4635.21 1116
4635.85 1060
4636.50 977
4637.14 1005
4637.78 1014
4638.42 994
4639.07 1046
4639.71 1008
4640.35 961
4640.99 961
4641.64 963
4642.28 965
4642.92 919
4643.57 884
4644.21 849
4644.85 821
4645.50 841
4646.14 851
4646.78 817
4647.43 857
4648.07 807
4648.71 837
4649.36 869
4650.00 863
4650.64 832
4651.29 807
4651.93 853
4652.57 883
4653.22 827
4653.86 872
4654.50 770
4655.15 784
4655.79 804
4656.44 754
4657.08 767
4657.72 739
4658.37 769
4659.01 770
4659.66 730
4660.30 771
4660.94 749
4661.59 760
4662.23 797
4662.88 729
4663.52 704
4664.17 734
4664.81 706
4665.46 730
4666.10 745
4666.74 776
4667.39 720
4668.03 685
4668.68 715
4669.32 738
4669.97 716
4670.61 738
4671.26 710
4671.90 718
4672.55 726
4673.19 705
4673.84 808
4674.48 764
4675.13 776
4675.77 758
4676.42 797
4677.07 821
4677.71 755
4678.36 729
4679.00 686
4679.65 767
4680.29 738
4680.94 791
4681.58 831
4682.23 817
4682.88 776
4683.52 775
4684.17 773
4684.81 780
4685.46 823
4686.10 867
4686.75 827
4687.40 824
4688.04 833
4688.69 931
4689.34 867
4689.98 917
4690.63 928
4691.27 966
4691.92 992
4692.57 980
4693.21 1003
4693.86 1039
4694.51 1044
4695.15 1115
4695.80 1190
4696.45 1135
4697.09 1072
4697.74 1152
4698.39 1170
4699.03 1187
4699.68 1293
4700.33 1345
4700.97 1341
4701.62 1354
4702.27 1248
4702.92 1127
4703.56 1170
4704.21 1188
4704.86 1093
4705.50 1091
4706.15 1115
4706.80 1180
4707.45 1093
4708.09 1030
4708.74 994
4709.39 974
4710.04 928
4710.68 901
4711.33 942
4711.98 883
4712.63 934
4713.28 917
4713.92 954
4714.57 946
4715.22 974
4715.87 889
4716.52 869
4717.16 915
4717.81 844
4718.46 836
4719.11 881
4719.76 882
4720.41 834
4721.05 795
4721.70 869
4722.35 813
4723.00 852
4723.65 841
4724.30 792
4724.94 805
4725.59 867
4726.24 817
4726.89 806
4727.54 801
4728.19 838
4728.84 799
4729.49 805
4730.14 791
4730.78 787
4731.43 786
4732.08 763
4732.73 852
4733.38 772
4734.03 753
4734.68 753
4735.33 800
4735.98 782
4736.63 787
4737.28 821
4737.93 732
4738.58 738
4739.23 755
4739.88 756
4740.53 831
4741.18 852
4741.83 758
4742.47 765
4743.12 754
4743.77 757
4744.42 726
4745.07 788
4745.72 813
4746.37 799
4747.03 772
4747.68 806
4748.33 812
4748.98 788
4749.63 816
4750.28 840
4750.93 875
4751.58 863
4752.23 909
4752.88 831
4753.53 902
4754.18 899
4754.83 898
4755.48 879
4756.13 888
4756.78 884
4757.43 830
4758.08 841
4758.74 891
4759.39 832
4760.04 800
4760.69 870
4761.34 815
4761.99 820
4762.64 816
4763.29 828
4763.94 826
4764.60 798
4765.25 804
4765.90 817
4766.55 802
4767.20 785
4767.85 816
4768.51 767
4769.16 809
4769.81 809
4770.46 827
4771.11 833
4771.76 792
4772.42 743
4773.07 774
4773.72 827
4774.37 798
4775.02 820
4775.68 831
4776.33 831
4776.98 798
4777.63 798
4778.29 756
4778.94 811
4779.59 840
4780.24 863
4780.89 822
4781.55 802
4782.20 788
4782.85 767
4783.51 788
4784.16 787
4784.81 783
4785.46 759
4786.12 793
4786.77 820
4787.42 790
4788.08 802
4788.73 817
4789.38 851
4790.03 896
4790.69 906
4791.34 953
4791.99 912
4792.65 909
4793.30 947
4793.95 955
4794.61 902
4795.26 875
4795.91 902
4796.57 880
4797.22 838
4797.87 862
4798.53 879
4799.18 903
4799.84 838
4800.49 959
4801.14 982
4801.80 973
4802.45 958
4803.11 950
4803.76 969
4804.41 943
4805.07 959
4805.72 944
4806.38 995
4807.03 1010
4807.68 1001
4808.34 990
4808.99 992
4809.65 990
4810.30 987
4810.96 994
4811.61 937
4812.27 968
4812.92 1071
4813.58 999
4814.23 1024
4814.89 1015
4815.54 1059
4816.19 1051
4816.85 1044
4817.50 1035
4818.16 1004
4818.81 1047
4819.47 1094
4820.13 1198
4820.78 1153
4821.44 1194
4822.09 1323
4822.75 1306
4823.40 1437
4824.06 1434
4824.71 1505
4825.37 1509
4826.02 1394
4826.68 1327
4827.33 1399
4827.99 1378
4828.65 1260
4829.30 1318
4829.96 1352
4830.61 1334
4831.27 1336
4831.93 1311
4832.58 1353
4833.24 1355
4833.89 1348
4834.55 1469
4835.21 1475
4835.86 1438
4836.52 1586
4837.17 1671
4837.83 1667
4838.49 1599
4839.14 1629
4839.80 1681
4840.46 1607
4841.11 1701
4841.77 1751
4842.43 1693
4843.08 1666
4843.74 1711
4844.40 1725
4845.05 1751
4845.71 1752
4846.37 1760
4847.02 1803
4847.68 1806
4848.34 1859
4849.00 1796
4849.65 1812
4850.31 1879
4850.97 1891
4851.62 1952
4852.28 1910
4852.94 1936
4853.60 1957
4854.25 1988
4854.91 2100
4855.57 2264
4856.23 2502
4856.88 2786
4857.54 3089
4858.20 3443
4858.86 3906
4859.52 4250
4860.17 4025
4860.83 3739
4861.49 3425
4862.15 3172
4862.81 2976
4863.46 2808
4864.12 2630
4864.78 2478
4865.44 2417
4866.10 2520
4866.75 2540
4867.41 2674
4868.07 2698
4868.73 2614
4869.39 2659
4870.05 2532
4870.71 2402
4871.36 2331
4872.02 2223
4872.68 2184
4873.34 2129
4874.00 2120
4874.66 2082
4875.32 2000
4875.98 1989
4876.63 1934
4877.29 2011
4877.95 2023
4878.61 2166
4879.27 2225
4879.93 2252
4880.59 2227
4881.25 2250
4881.91 2129
4882.57 2016
4883.23 1872
4883.89 1681
4884.55 1686
4885.21 1617
4885.87 1596
4886.52 1597
4887.18 1547
4887.84 1536
4888.50 1475
4889.16 1528
4889.82 1448
4890.48 1400
4891.14 1438
4891.80 1487
4892.46 1457
4893.12 1470
4893.78 1351
4894.44 1359
4895.10 1308
4895.76 1353
4896.42 1298
4897.09 1305
4897.75 1238
4898.41 1258
4899.07 1266
4899.73 1327
4900.39 1383
4901.05 1331
4901.71 1227
4902.37 1244
4903.03 1279
4903.69 1213
4904.35 1188
4905.01 1146
4905.67 1155
4906.33 1146
4907.00 1152
4907.66 1115
4908.32 1090
4908.98 1067
4909.64 1060
4910.30 1035
4910.96 1085
4911.62 1109
4912.29 1059
4912.95 1067
4913.61 1048
4914.27 1113
4914.93 1139
4915.59 1078
4916.26 1081
4916.92 1069
4917.58 1011
4918.24 984
4918.90 1099
4919.56 1062
4920.23 1125
4920.89 1030
4921.55 1090
4922.21 1122
4922.87 1067
4923.54 1042
4924.20 1075
4924.86 1102
4925.52 1047
4926.19 1003
4926.85 1037
4927.51 1010
4928.17 1024
4928.84 1019
4929.50 1073
4930.16 1068
4930.82 1114
4931.49 1055
4932.15 996
4932.81 1033
4933.47 1003
4934.14 1020
4934.80 970
4935.46 1024
4936.13 1015
4936.79 954
4937.45 937
4938.11 994
4938.78 963
4939.44 924
4940.10 955
4940.77 934
4941.43 919
4942.09 928
4942.76 963
4943.42 976
4944.08 901
4944.75 970
4945.41 946
4946.08 945
4946.74 877
4947.40 857
4948.07 886
4948.73 857
4949.39 883
4950.06 859
4950.72 878
4951.39 959
4952.05 882
4952.71 897
4953.38 908
4954.04 868
4954.71 875
4955.37 921
4956.04 882
4956.70 954
4957.36 922
4958.03 863
4958.69 897
4959.36 868
4960.02 918
4960.69 946
4961.35 966
4962.02 1038
4962.68 1069
4963.35 1160
4964.01 1150
4964.68 1188
4965.34 1301
4966.01 1220
4966.67 1165
4967.34 1158
4968.00 1094
4968.67 1057
4969.33 994
4970.00 910
4970.66 910
4971.33 975
4971.99 971
4972.66 978
4973.32 981
4973.99 1034
4974.66 1028
4975.32 1081
4975.99 1073
4976.65 1086
4977.32 1103
4977.98 1185
4978.65 1180
4979.32 1114
4979.98 1051
4980.65 942
4981.31 941
4981.98 899
4982.65 802
4983.31 868
4983.98 846
4984.64 809
4985.31 787
4985.98 817
4986.64 771
4987.31 782
4987.98 789
4988.64 804
4989.31 789
4989.98 779
4990.64 784
4991.31 861
4991.98 835
4992.64 789
4993.31 825
4993.98 721
4994.64 803
4995.31 734
4995.98 739
4996.64 787
4997.31 795
4997.98 747
4998.65 738
4999.31 750
4999.98 762
5000.65 726
5001.31 704
5001.98 737
5002.65 745
5003.32 685
5003.98 704
5004.65 740
5005.32 763
5005.99 716
5006.66 761
5007.32 788
5007.99 685
5008.66 724
5009.33 723
5009.99 746
5010.66 758
5011.33 751
5012.00 752
5012.67 760
5013.33 817
5014.00 718
5014.67 816
5015.34 756
5016.01 760
5016.68 702
5017.34 711
5018.01 749
5018.68 735
5019.35 733
5020.02 723
5020.69 677
5021.36 668
5022.02 695
5022.69 711
5023.36 701
5024.03 763
5024.70 707
5025.37 765
5026.04 727
5026.71 734
5027.38 745
5028.05 760
5028.71 722
5029.38 669
5030.05 708
5030.72 709
5031.39 722
5032.06 745
5032.73 720
5033.40 707
5034.07 734
5034.74 725
5035.41 674
5036.08 724
5036.75 759
5037.42 773
5038.09 744
5038.76 744
5039.43 721
5040.10 752
5040.77 710
5041.44 735
5042.11 702
5042.78 730
5043.45 713
5044.12 735
5044.79 719
5045.46 743
5046.13 702
5046.80 720
5047.47 736
5048.14 749
5048.81 688
5049.48 693
5050.15 674
5050.82 671
5051.49 712
5052.16 637
5052.83 685
5053.51 670
5054.18 627
5054.85 688
5055.52 630
5056.19 684
5056.86 708
5057.53 677
5058.20 659
5058.87 634
5059.55 676
5060.22 668
5060.89 637
5061.56 665
5062.23 709
5062.90 686
5063.57 687
5064.25 725
5064.92 679
5065.59 665
5066.26 679
5066.93 696
5067.60 713
5068.28 664
5068.95 712
5069.62 696
5070.29 726
5070.96 688
5071.64 692
5072.31 711
5072.98 747
5073.65 744
5074.32 705
5075.00 719
5075.67 699
5076.34 741
5077.01 734
5077.69 735
5078.36 761
5079.03 771
5079.70 763
5080.38 826
5081.05 833
5081.72 806
5082.39 777
5083.07 797
5083.74 812
5084.41 858
5085.09 829
5085.76 789
5086.43 786
5087.10 767
5087.78 759
5088.45 821
5089.12 836
5089.80 766
5090.47 789
5091.14 772
5091.82 856
5092.49 812
5093.16 816
5093.84 853
5094.51 771
5095.18 781
5095.86 734
5096.53 758
5097.21 763
5097.88 816
5098.55 807
5099.23 706
5099.90 721
5100.57 745
5101.25 755
5101.92 768
5102.60 796
5103.27 813
5103.95 813
5104.62 826
5105.29 853
5105.97 789
5106.64 824
5107.32 822
5107.99 809
5108.67 806
5109.34 839
5110.01 802
5110.69 734
5111.36 785
5112.04 817
5112.71 775
5113.39 759
5114.06 748
5114.74 802
5115.41 759
5116.09 774
5116.76 793
5117.44 845
5118.11 869
5118.79 960
5119.46 1048
5120.14 1036
5120.81 1118
5121.49 1146
5122.16 1065
5122.84 1006
5123.52 930
5124.19 886
5124.87 907
5125.54 848
5126.22 825
5126.89 800
5127.57 766
5128.24 805
5128.92 847
5129.60 828
5130.27 791
5130.95 805
5131.62 798
5132.30 862
5132.98 828
5133.65 844
5134.33 795
5135.01 790
5135.68 741
5136.36 761
5137.03 785
5137.71 727
5138.39 788
5139.06 773
5139.74 738
5140.42 740
5141.09 724
5141.77 751
5142.45 700
5143.12 697
5143.80 747
5144.48 756
5145.15 725
5145.83 686
5146.51 678
5147.18 703
5147.86 717
5148.54 707
5149.22 687
5149.89 691
5150.57 700
5151.25 667
5151.93 687
5152.60 678
5153.28 720
5153.96 698
5154.63 662
5155.31 744
5155.99 672
5156.67 726
5157.35 711
5158.02 738
5158.70 756
5159.38 701
5160.06 747
5160.73 765
5161.41 742
5162.09 712
5162.77 718
5163.45 703
5164.12 736
5164.80 683
5165.48 736
5166.16 755
5166.84 854
5167.52 784
5168.19 753
5168.87 720
5169.55 734
5170.23 741
5170.91 715
5171.59 696
5172.27 672
5172.94 721
5173.62 705
5174.30 708
5174.98 653
5175.66 700
5176.34 628
5177.02 620
5177.70 665
5178.38 644
5179.06 673
5179.73 664
5180.41 650
5181.09 628
5181.77 645
5182.45 681
5183.13 682
5183.81 678
5184.49 648
5185.17 684
5185.85 639
5186.53 684
5187.21 700
5187.89 658
5188.57 697
5189.25 651
5189.93 658
5190.61 684
5191.29 658
5191.97 651
5192.65 619
5193.33 693
5194.01 706
5194.69 661
5195.37 637
5196.05 679
5196.73 628
5197.41 661
5198.09 671
5198.77 640
5199.45 669
5200.13 690
5200.81 645
5201.49 687
5202.17 734
5202.85 669
5203.53 628
5204.21 679
5204.89 689
5205.58 733
5206.26 769
5206.94 751
5207.62 692
5208.30 738
5208.98 756
5209.66 763
5210.34 717
5211.02 711
5211.71 739
5212.39 764
5213.07 725
5213.75 754
5214.43 802
5215.11 793
5215.79 807
5216.48 788
5217.16 860
5217.84 837
5218.52 790
5219.20 876
5219.88 873
5220.57 844
5221.25 756
5221.93 845
5222.61 908
5223.29 929
5223.98 910
5224.66 916
5225.34 915
5226.02 900
5226.70 901
5227.39 824
5228.07 733
5228.75 760
5229.43 797
5230.12 790
5230.80 773
5231.48 794
5232.16 809
5232.85 824
5233.53 795
5234.21 802
5234.89 834
5235.58 858
5236.26 826
5236.94 874
5237.63 815
5238.31 826
5238.99 846
5239.67 830
5240.36 900
5241.04 907
5241.72 911
5242.41 965
5243.09 951
5243.77 893
5244.46 875
5245.14 794
5245.82 766
5246.51 788
5247.19 771
5247.88 711
5248.56 765
5249.24 825
5249.93 784
5250.61 831
5251.29 820
5251.98 824
5252.66 811
5253.35 845
5254.03 863
5254.71 812
5255.40 876
5256.08 823
5256.77 771
5257.45 783
5258.14 749
5258.82 763
5259.50 803
5260.19 851
5260.87 793
5261.56 883
5262.24 901
5262.93 882
5263.61 907
5264.30 899
5264.98 900
5265.67 893
5266.35 827
5267.03 810
5267.72 871
5268.40 803
5269.09 761
5269.77 814
5270.46 850
5271.14 834
5271.83 831
5272.52 834
5273.20 827
5273.89 839
5274.57 869
5275.26 818
5275.94 808
5276.63 828
5277.31 821
5278.00 853
5278.68 823
5279.37 782
5280.06 831
5280.74 821
5281.43 849
5282.11 868
5282.80 806
5283.48 847
5284.17 803
5284.86 856
5285.54 770
5286.23 752
5286.92 743
5287.60 807
5288.29 766
5288.97 738
5289.66 744
5290.35 848
5291.03 817
5291.72 735
5292.41 732
5293.09 731
5293.78 837
5294.47 810
5295.15 842
5295.84 886
5296.53 854
5297.21 855
5297.90 840
5298.59 840
5299.27 858
5299.96 865
5300.65 855
5301.33 904
5302.02 944
5302.71 998
5303.40 1019
5304.08 1115
5304.77 1153
5305.46 1248
5306.15 1279
5306.83 1370
5307.52 1319
5308.21 1239
5308.90 1174
5309.58 1263
5310.27 1170
5310.96 1086
5311.65 1066
5312.33 1132
5313.02 1142
5313.71 1166
5314.40 1124
5315.09 1169
5315.77 1131
5316.46 1044
5317.15 1043
5317.84 994
5318.53 1026
5319.21 1042
5319.90 1090
5320.59 1142
5321.28 1155
5321.97 1194
5322.66 1221
5323.35 1172
5324.03 1096
5324.72 1057
5325.41 1043
5326.10 893
5326.79 897
5327.48 925
5328.17 929
5328.86 913
5329.54 874
5330.23 891
5330.92 829
5331.61 801
5332.30 824
5332.99 859
5333.68 831
5334.37 833
5335.06 826
5335.75 780
5336.44 766
5337.12 769
5337.81 750
5338.50 777
5339.19 768
5339.88 734
5340.57 738
5341.26 733
5341.95 778
5342.64 816
5343.33 733
5344.02 735
5344.71 765
5345.40 814
5346.09 811
5346.78 783
5347.47 810
5348.16 799
5348.85 798
5349.54 846
5350.23 867
5350.92 850
5351.61 770
5352.30 817
5352.99 820
5353.68 753
5354.37 751
5355.07 776
5355.76 767
5356.45 734
5357.14 695
5357.83 783
5358.52 678
5359.21 690
5359.90 666
5360.59 750
5361.28 772
5361.97 795
5362.66 835
5363.36 863
5364.05 861
5364.74 777
5365.43 751
5366.12 787
5366.81 777
5367.50 803
5368.19 790
5368.89 705
5369.58 734
5370.27 727
5370.96 717
5371.65 712
5372.34 711
5373.04 713
5373.73 665
5374.42 689
5375.11 662
5375.80 725
5376.49 733
5377.19 763
5377.88 728
5378.57 803
5379.26 753
5379.96 758
5380.65 699
5381.34 677
5382.03 669
5382.72 661
5383.42 653
5384.11 717
5384.80 691
5385.49 706
5386.19 755
5386.88 749
5387.57 768
5388.26 743
5388.96 717
5389.65 724
5390.34 732
5391.04 739
5391.73 770
5392.42 748
5393.12 798
5393.81 781
5394.50 750
5395.19 772
5395.89 760
5396.58 770
5397.27 698
5397.97 695
5398.66 737
5399.35 773
5400.05 751
5400.74 794
5401.43 759
5402.13 751
5402.82 751
5403.52 735
5404.21 781
5404.90 802
5405.60 810
5406.29 784
5406.98 802
5407.68 838
5408.37 853
5409.07 750
5409.76 780
5410.45 775
5411.15 792
5411.84 811
5412.54 799
5413.23 840
5413.93 776
5414.62 803
5415.32 811
5416.01 822
5416.70 788
5417.40 805
5418.09 800
5418.79 841
5419.48 875
5420.18 934
5420.87 958
5421.57 995
5422.26 903
5422.96 950
5423.65 979
5424.35 954
5425.04 951
5425.74 952
5426.43 919
5427.13 883
5427.82 826
5428.52 803
5429.21 845
5429.91 872
5430.60 946
5431.30 917
5432.00 896
5432.69 881
5433.39 950
5434.08 949
5434.78 909
5435.47 923
5436.17 974
5436.86 1087
5437.56 1125
5438.26 1174
5438.95 1114
5439.65 1078
5440.34 1101
5441.04 1073
5441.74 1001
5442.43 1074
5443.13 1023
5443.83 986
5444.52 1006
5445.22 1059
5445.91 1177
5446.61 1246
5447.31 1292
5448.00 1306
5448.70 1355
5449.40 1395
5450.09 1447
5450.79 1364
5451.49 1339
5452.18 1307
5452.88 1263
5453.58 1220
5454.27 1164
5454.97 1213
5455.67 1165
5456.37 1123
5457.06 1120
5457.76 1139
5458.46 1172
5459.15 1220
5459.85 1224
5460.55 1280
5461.25 1295
5461.94 1271
5462.64 1349
5463.34 1309
5464.04 1293
5464.73 1303
5465.43 1311
5466.13 1279
5466.83 1362
5467.53 1403
5468.22 1401
5468.92 1471
5469.62 1424
5470.32 1436
5471.01 1489
5471.71 1566
5472.41 1574
5473.11 1687
5473.81 1726
5474.51 1810
5475.20 1856
5475.90 1802
5476.60 1775
5477.30 1875
5478.00 2133
5478.70 2376
5479.39 2570
5480.09 3137
5480.79 3530
5481.49 3674
5482.19 3771
5482.89 3664
5483.59 3492
5484.29 3271
5484.98 3005
5485.68 2702
5486.38 2457
5487.08 2310
5487.78 2263
5488.48 2178
5489.18 2174
5489.88 2224
5490.58 2180
5491.28 2104
5491.98 2255
5492.68 2272
5493.37 2278
5494.07 2307
5494.77 2448
5495.47 2443
5496.17 2535
5496.87 2482
5497.57 2554
5498.27 2777
5498.97 3081
5499.67 3597
5500.37 4248
5501.07 4904
5501.77 5796
5502.47 6142
5503.17 6106
5503.87 5730
5504.57 5004
5505.27 4448
5505.97 3823
5506.67 3113
5507.37 2629
5508.07 2387
5508.77 2218
5509.47 2049
5510.17 1933
5510.87 1890
5511.58 1888
5512.28 1809
5512.98 1734
5513.68 1813
5514.38 1842
5515.08 1882
5515.78 1865
5516.48 1834
5517.18 1812
5517.88 1812
5518.58 1695
5519.28 1664
5519.99 1626
5520.69 1572
5521.39 1588
5522.09 1528
5522.79 1464
5523.49 1417
5524.19 1308
5524.90 1269
5525.60 1250
5526.30 1278
5527.00 1189
5527.70 1162
5528.40 1193
5529.10 1193
5529.81 1148
5530.51 1115
5531.21 1126
5531.91 1162
5532.61 1168
5533.32 1188
5534.02 1150
5534.72 1154
5535.42 1183
5536.12 1171
5536.83 1115
5537.53 1151
5538.23 1143
5538.93 1144
5539.64 1158
5540.34 1140
5541.04 1116
5541.74 1098
5542.45 1066
5543.15 1097
5543.85 1151
5544.55 1096
5545.26 1102
5545.96 1088
5546.66 1036
5547.36 1078
5548.07 1027
5548.77 1032
5549.47 999
5550.18 1085
5550.88 1054
5551.58 1085
5552.29 1080
5552.99 1055
5553.69 1059
5554.40 1068
5555.10 1062
5555.80 1125
5556.51 1094
5557.21 1040
5557.91 1009
5558.62 1037
5559.32 1050
5560.02 979
5560.73 1017
5561.43 1095
5562.14 978
5562.84 1035
5563.54 1148
5564.25 1122
5564.95 1142
5565.65 1079
5566.36 1072
5567.06 1117
5567.77 1044
5568.47 1026
5569.18 1052
5569.88 1017
5570.58 1016
5571.29 989
5571.99 990
5572.70 996
5573.40 985
5574.11 1092
5574.81 1053
5575.52 1071
5576.22 1060
5576.93 1066
5577.63 1088
5578.33 1061
5579.04 1025
5579.74 1037
5580.45 1000
5581.15 940
5581.86 936
5582.56 881
5583.27 888
5583.97 884
5584.68 902
5585.39 947
5586.09 951
5586.80 882
5587.50 897
5588.21 913
5588.91 923
5589.62 882
5590.32 880
5591.03 872
5591.73 895
5592.44 865
5593.15 905
5593.85 863
5594.56 852
5595.26 893
5595.97 854
5596.68 850
5597.38 904
5598.09 897
5598.79 888
5599.50 807
5600.21 792
5600.91 813
5601.62 866
5602.33 888
5603.03 870
5603.74 880
5604.44 868
5605.15 890
5605.86 929
5606.56 950
5607.27 946
5607.98 859
5608.68 870
5609.39 883
5610.10 890
5610.80 888
5611.51 933
5612.22 858
5612.93 919
5613.63 915
5614.34 935
5615.05 909
5615.75 950
5616.46 916
5617.17 947
5617.88 895
5618.58 868
5619.29 910
5620.00 986
5620.71 984
5621.41 911
5622.12 939
5622.83 893
5623.54 909
5624.24 957
5624.95 903
5625.66 934
5626.37 973
5627.08 932
5627.78 984
5628.49 936
5629.20 989
5629.91 1004
5630.62 1031
5631.32 1079
5632.03 1031
5632.74 1056
5633.45 1081
5634.16 1071
5634.86 1043
5635.57 1027
5636.28 1023
5636.99 1079
5637.70 1124
5638.41 1094
5639.12 1130
5639.82 1123
5640.53 1146
5641.24 1198
5641.95 1078
5642.66 1126
5643.37 1230
5644.08 1139
5644.79 1059
5645.50 1055
5646.21 998
5646.91 969
5647.62 1022
5648.33 1038
5649.04 1007
5649.75 994
5650.46 965
5651.17 959
5651.88 979
5652.59 1017
5653.30 1024
5654.01 988
5654.72 986
5655.43 984
5656.14 981
5656.85 969
5657.56 1007
5658.27 991
5658.98 1045
5659.69 1138
5660.40 1118
5661.11 1122
5661.82 1196
5662.53 1192
5663.24 1195
5663.95 1049
5664.66 1114
5665.37 1117
5666.08 1116
5666.79 1061
5667.50 1056
5668.21 1091
5668.92 1081
5669.63 1144
5670.34 1160
5671.05 1194
5671.76 1278
5672.47 1287
5673.18 1358
5673.89 1305
5674.61 1277
5675.32 1283
5676.03 1212
5676.74 1094
5677.45 1082
5678.16 1074
5678.87 1023
5679.58 985
5680.29 971
5681.01 995
5681.72 987
5682.43 1030
5683.14 977
5683.85 979
5684.56 933
5685.27 944
5685.99 961
5686.70 951
5687.41 899
5688.12 956
5688.83 912
5689.54 905
5690.26 935
5690.97 973
5691.68 890
5692.39 895
5693.10 913
5693.82 833
5694.53 833
5695.24 883
5695.95 890
5696.67 893
5697.38 794
5698.09 803
5698.80 830
5699.51 852
5700.23 848
5700.94 842
5701.65 829
5702.36 746
5703.08 799
5703.79 893
5704.50 822
5705.22 827
5705.93 780
5706.64 832
5707.35 886
5708.07 823
5708.78 857
5709.49 855
5710.21 825
5710.92 839
5711.63 841
5712.35 875
5713.06 806
5713.77 790
5714.49 741
5715.20 757
5715.91 751
5716.63 769
5717.34 801
5718.05 810
5718.77 775
5719.48 754
5720.19 786
5720.91 790
5721.62 775
5722.34 853
5723.05 850
5723.76 836
5724.48 821
5725.19 808
5725.91 778
5726.62 833
5727.33 834
5728.05 863
5728.76 855
5729.48 773
5730.19 801
5730.91 788
5731.62 772
5732.34 732
5733.05 798
5733.76 750
5734.48 774
5735.19 798
5735.91 774
5736.62 740
5737.34 782
5738.05 757
5738.77 760
5739.48 737
5740.20 779
5740.91 789
5741.63 726
5742.34 779
5743.06 787
5743.77 756
5744.49 767
5745.20 802
5745.92 735
5746.63 810
5747.35 797
5748.07 771
5748.78 762
5749.50 766
5750.21 781
5750.93 813
5751.64 759
5752.36 778
5753.07 789
5753.79 720
5754.51 692
5755.22 715
5755.94 715
5756.65 744
5757.37 775
5758.09 765
5758.80 743
5759.52 780
5760.24 792
5760.95 741
5761.67 766
5762.38 764
5763.10 805
5763.82 830
5764.53 812
5765.25 777
5765.97 745
5766.68 802
5767.40 844
5768.12 764
5768.83 812
5769.55 888
5770.27 923
5770.98 902
5771.70 977
5772.42 966
5773.13 986
5773.85 920
5774.57 824
5775.29 839
5776.00 864
5776.72 877
5777.44 789
5778.16 815
5778.87 797
5779.59 818
5780.31 802
5781.03 817
5781.74 824
5782.46 766
5783.18 825
5783.90 784
5784.61 805
5785.33 815
5786.05 775
5786.77 825
5787.48 788
5788.20 794
5788.92 795
5789.64 758
5790.36 760
5791.08 782
5791.79 750
5792.51 796
5793.23 759
5793.95 787
5794.67 772
5795.38 709
5796.10 712
5796.82 782
5797.54 796
5798.26 770
5798.98 772
5799.70 739
5800.41 770
5801.13 746
5801.85 771
5802.57 790
5803.29 730
5804.01 750
5804.73 733
5805.45 770
5806.17 793
5806.89 747
5807.60 701
5808.32 760
5809.04 799
5809.76 791
5810.48 775
5811.20 735
5811.92 741
5812.64 742
5813.36 746
5814.08 751
5814.80 774
5815.52 765
5816.24 757
5816.96 768
5817.68 728
5818.40 743
5819.12 846
5819.84 847
5820.56 830
5821.28 805
5822.00 761
5822.72 795
5823.44 789
5824.16 793
5824.88 760
5825.60 768
5826.32 764
5827.04 783
5827.76 783
5828.48 810
5829.20 829
5829.92 811
5830.64 789
5831.36 777
5832.08 783
5832.80 830
5833.52 792
5834.25 802
5834.97 791
5835.69 803
5836.41 784
5837.13 772
5837.85 811
5838.57 793
5839.29 776
5840.01 766
5840.73 783
5841.46 816
5842.18 828
5842.90 806
5843.62 816
5844.34 866
5845.06 809
5845.78 844
5846.51 822
5847.23 838
5847.95 846
5848.67 847
5849.39 853
5850.11 875
5850.84 872
5851.56 896
5852.28 925
5853.00 973
5853.72 948
5854.45 920
5855.17 905
5855.89 866
5856.61 908
5857.33 916
5858.06 905
5858.78 917
5859.50 942
5860.22 936
5860.95 922
5861.67 908
5862.39 907
5863.11 948
5863.84 937
5864.56 967
5865.28 912
5866.01 927
5866.73 936
5867.45 937
5868.17 953
5868.90 949
5869.62 953
5870.34 1003
5871.07 964
5871.79 1029
5872.51 1015
5873.24 1018
5873.96 1028
5874.68 1041
5875.41 1035
5876.13 1011
5876.85 1088
5877.58 1067
5878.30 1080
5879.02 1181
5879.75 1257
5880.47 1255
5881.19 1292
5881.92 1268
5882.64 1211
5883.37 1177
5884.09 1180
5884.81 1221
5885.54 1113
5886.26 1134
5886.99 1135
5887.71 1133
5888.43 1155
5889.16 1235
5889.88 1169
5890.61 1152
5891.33 1174
5892.05 1146
5892.78 1125
5893.50 1096
5894.23 1135
5894.95 1100
5895.68 1116
5896.40 1118
5897.13 1144
5897.85 1131
5898.58 1135
5899.30 1100
5900.03 1063
5900.75 1172
5901.48 1169
5902.20 1183
5902.93 1249
5903.65 1300
5904.38 1181
5905.10 1186
5905.83 1224
5906.55 1305
5907.28 1279
5908.00 1265
5908.73 1233
5909.45 1282
5910.18 1263
5910.90 1291
5911.63 1299
5912.36 1310
5913.08 1279
5913.81 1320
5914.53 1290
5915.26 1312
5915.98 1290
5916.71 1325
5917.44 1414
5918.16 1385
5918.89 1460
5919.61 1455
5920.34 1380
5921.07 1442
5921.79 1428
5922.52 1516
5923.25 1498
5923.97 1554
5924.70 1565
5925.42 1602
5926.15 1583
5926.88 1581
5927.60 1687
5928.33 1647
5929.06 1670
5929.78 1731
5930.51 1766
5931.24 1738
5931.96 1749
5932.69 1879
5933.42 1937
5934.15 1886
5934.87 1966
5935.60 2001
5936.33 1976
5937.05 2015
5937.78 2135
5938.51 2097
5939.24 2103
5939.96 2164
5940.69 2276
5941.42 2232
5942.14 2341
5942.87 2463
5943.60 2503
5944.33 2502
5945.06 2607
5945.78 2658
5946.51 2676
5947.24 2835
5947.97 2886
5948.69 2844
5949.42 2936
5950.15 3000
5950.88 3275
5951.61 3363
5952.33 3747
5953.06 4150
5953.79 4598
5954.52 4756
5955.25 4727
5955.98 4621
5956.70 4426
5957.43 4260
5958.16 4191
5958.89 4063
5959.62 3916
5960.35 3799
5961.07 3704
5961.80 3811
5962.53 3716
5963.26 3690
5963.99 3781
5964.72 3877
5965.45 4131
5966.18 4457
5966.90 4819
5967.63 5375
5968.36 5579
5969.09 5569
5969.82 5561
5970.55 5449
5971.28 5263
5972.01 4925
5972.74 4691
5973.47 4670
5974.20 4604
5974.93 4486
5975.66 4427
5976.39 4440
5977.12 4484
5977.84 4486
5978.57 4498
5979.30 4703
5980.03 4797
5980.76 5106
5981.49 5257
5982.22 5313
5982.95 5442
5983.68 5605
5984.41 5656
5985.14 5636
5985.87 5563
5986.60 5574
5987.33 5635
5988.06 5675
5988.79 5533
5989.53 5581
5990.26 5603
5990.99 5737
5991.72 5700
5992.45 5720
5993.18 5635
5993.91 5908
5994.64 5928
5995.37 5964
5996.10 6131
5996.83 6294
5997.56 6386
5998.29 6514
5999.02 6419
5999.75 6513
6000.49 6378
6001.22 6422
6001.95 6395
6002.68 6103
6003.41 6035
6004.14 6025
6004.87 5890
6005.60 5871
6006.34 5880
6007.07 5820
6007.80 6045
6008.53 6294
6009.26 6913
6009.99 7855
6010.72 8992
6011.46 10916
6012.19 13272
6012.92 15743
6013.65 18176
6014.38 19746
6015.12 20686
6015.85 20685
6016.58 20262
6017.31 18934
6018.04 16989
6018.78 14848
6019.51 12771
6020.24 11037
6020.97 9470
6021.70 8114
6022.44 7145
6023.17 6332
6023.90 5636
6024.63 5186
6025.37 5081
6026.10 4843
6026.83 4679
6027.56 4581
6028.30 4703
6029.03 4695
6029.76 4893
6030.50 5148
6031.23 5223
6031.96 5222
6032.69 5067
6033.43 4690
6034.16 4457
6034.89 4251
6035.63 4008
6036.36 3771
6037.09 3668
6037.83 3566
6038.56 3596
6039.29 3596
6040.03 3735
6040.76 3785
6041.49 3794
6042.23 3768
6042.96 3937
6043.69 3883
6044.43 3906
6045.16 4032
6045.90 4160
6046.63 4207
6047.36 4081
6048.10 4110
6048.83 4151
6049.57 4147
6050.30 4284
6051.03 4521
6051.77 4791
6052.50 5099
6053.24 5303
6053.97 5455
6054.70 5699
6055.44 5852
6056.17 5635
6056.91 5390
6057.64 5134
6058.38 4799
6059.11 4581
6059.85 4649
6060.58 4447
6061.32 4371
6062.05 4187
6062.79 4153
6063.52 4197
6064.26 3980
6064.99 3954
6065.72 4044
6066.46 3959
6067.20 3901
6067.93 3823
6068.67 3714
6069.40 3643
6070.14 3631
6070.87 3619
6071.61 3602
6072.34 3477
6073.08 3463
6073.81 3423
6074.55 3354
6075.28 3385
6076.02 3362
6076.76 3375
6077.49 3341
6078.23 3284
6078.96 3238
6079.70 3377
6080.43 3260
6081.17 3193
6081.91 3130
6082.64 2982
6083.38 3005
6084.11 3009
6084.85 2867
6085.59 2860
6086.32 2863
6087.06 2800
6087.80 2804
6088.53 2735
6089.27 2813
6090.00 2742
6090.74 2786
6091.48 2737
6092.21 2828
6092.95 2835
6093.69 2842
6094.42 2879
6095.16 2931
6095.90 2865
6096.63 2833
6097.37 2754
6098.11 2731
6098.85 2724
6099.58 2699
6100.32 2647
6101.06 2725
6101.79 2665
6102.53 2717
6103.27 2755
6104.01 2620
6104.74 2691
6105.48 2681
6106.22 2680
6106.96 2667
6107.69 2688
6108.43 2648
6109.17 2592
6109.91 2541
6110.64 2717
6111.38 2745
6112.12 2708
6112.86 2677
6113.59 2796
6114.33 2875
6115.07 2900
6115.81 2942
6116.55 3038
6117.28 3130
6118.02 3155
6118.76 3196
6119.50 3133
6120.24 3109
6120.98 3098
6121.71 2979
6122.45 3026
6123.19 3051
6123.93 3068
6124.67 3086
6125.41 3120
6126.15 3046
6126.88 3092
6127.62 3063
6128.36 3138
6129.10 3105
6129.84 2973
6130.58 2994
6131.32 3049
6132.06 3125
6132.80 3064
6133.53 2995
6134.27 3197
6135.01 3254
6135.75 3299
6136.49 3359
6137.23 3532
6137.97 3651
6138.71 3889
6139.45 3978
6140.19 4201
6140.93 4133
6141.67 4341
6142.41 4284
6143.15 4282
6143.89 4200
6144.63 4081
6145.37 4079
6146.11 3941
6146.85 3808
6147.59 3733
6148.33 3687
6149.07 3589
6149.81 3603
6150.55 3594
6151.29 3521
6152.03 3528
6152.77 3599
6153.51 3635
6154.25 3610
6154.99 3779
6155.73 3750
6156.47 3816
6157.21 3923
6157.95 4045
6158.69 4040
6159.43 3969
6160.17 4011
6160.91 4159
6161.65 4280
6162.39 4293
6163.13 4428
6163.88 4611
6164.62 4742
6165.36 5176
6166.10 5316
6166.84 5619
6167.58 5927
6168.32 6118
6169.06 6123
6169.80 6024
6170.55 5932
6171.29 5899
6172.03 5809
6172.77 5696
6173.51 5407
6174.25 5272
6174.99 5301
6175.74 5224
6176.48 5294
6177.22 5141
6177.96 5380
6178.70 5666
6179.44 6158
6180.19 6522
6180.93 7265
6181.67 8426
6182.41 9801
6183.15 11237
6183.90 12284
6184.64 13042
6185.38 13157
6186.12 12878
6186.87 12037
6187.61 11183
6188.35 10279
6189.09 9253
6189.84 8522
6190.58 7978
6191.32 7380
6192.06 7019
6192.81 7011
6193.55 6908
6194.29 6811
6195.03 6760
6195.78 6699
6196.52 6582
6197.26 6448
6198.01 6415
6198.75 6382
6199.49 6281
6200.23 6195
6200.98 6096
6201.72 6142
6202.46 6269
6203.21 6259
6203.95 6476
6204.69 6967
6205.44 7866
6206.18 9470
6206.92 11700
6207.67 14656
6208.41 18552
6209.15 22548
6209.90 25699
6210.64 27839
6211.39 28614
6212.13 28156
6212.87 26074
6213.62 23096
6214.36 19982
6215.11 16862
6215.85 14022
6216.59 11569
6217.34 9685
6218.08 8109
6218.83 7002
6219.57 6209
6220.31 5598
6221.06 5241
6221.80 4969
6222.55 4808
6223.29 4603
6224.04 4517
6224.78 4452
6225.53 4418
6226.27 4292
6227.02 4050
6227.76 3905
6228.50 3779
6229.25 3602
6229.99 3277
6230.74 3104
6231.48 3008
6232.23 2912
6232.97 2968
6233.72 2996
6234.46 2995
6235.21 3034
6235.96 3073
6236.70 3203
6237.45 3228
6238.19 3462
6238.94 3643
6239.68 3796
6240.43 4112
6241.17 4359
6241.92 4496
6242.66 4475
6243.41 4325
6244.16 4132
6244.90 3944
6245.65 3760
6246.39 3738
6247.14 3761
6247.88 3860
6248.63 3807
6249.38 3823
6250.12 3850
6250.87 3777
6251.62 3673
6252.36 3688
6253.11 3619
6253.85 3616
6254.60 3585
6255.35 3523
6256.09 3522
6256.84 3523
6257.59 3599
6258.33 3479
6259.08 3422
6259.83 3462
6260.57 3449
6261.32 3472
6262.07 3326
6262.81 3259
6263.56 3235
6264.31 3263
6265.05 3165
6265.80 3052
6266.55 3074
6267.30 3101
6268.04 2956
6268.79 2969
6269.54 3024
6270.28 3069
6271.03 2984
6271.78 2970
6272.53 3092
6273.27 3133
6274.02 3084
6274.77 3084
6275.52 3100
6276.26 3222
6277.01 3343
6277.76 3434
6278.51 3520
6279.25 3393
6280.00 3261
6280.75 3133
6281.50 3040
6282.25 2986
6282.99 2847
6283.74 2710
6284.49 2662
6285.24 2616
6285.99 2518
6286.74 2451
6287.48 2428
6288.23 2536
6288.98 2494
6289.73 2489
6290.48 2461
6291.23 2403
6291.97 2313
6292.72 2291
6293.47 2335
6294.22 2205
6294.97 2231
6295.72 2261
6296.47 2167
6297.22 2138
6297.96 2153
6298.71 2070
6299.46 2078
6300.21 2075
6300.96 2014
6301.71 1996
6302.46 1963
6303.21 1952
6303.96 1926
6304.71 1959
6305.46 1983
6306.21 2034
6306.96 1933
6307.71 1943
6308.45 1971
6309.20 2049
6309.95 2144
6310.70 2139
6311.45 2133
6312.20 2161
6312.95 2212
6313.70 2197
6314.45 2205
6315.20 2219
6315.95 2246
6316.70 2284
6317.45 2323
6318.20 2285
6318.95 2254
6319.70 2235
6320.45 2105
6321.20 2015
6321.95 1978
6322.70 1876
6323.46 1868
6324.21 1901
6324.96 1836
6325.71 1782
6326.46 1817
6327.21 1904
6327.96 1839
6328.71 1908
6329.46 1870
6330.21 1743
6330.96 1836
6331.71 1873
6332.46 1789
6333.21 1807
6333.97 1784
6334.72 1745
6335.47 1738
6336.22 1742
6336.97 1745
6337.72 1806
6338.47 1791
6339.22 1770
6339.98 1800
6340.73 1837
6341.48 1806
6342.23 1799
6342.98 1758
6343.73 1765
6344.49 1752
6345.24 1801
6345.99 1701
6346.74 1613
6347.49 1668
6348.24 1732
6349.00 1711
6349.75 1753
6350.50 1739
6351.25 1732
6352.01 1831
6352.76 1996
6353.51 2005
6354.26 2092
6355.01 2217
6355.77 2272
6356.52 2150
6357.27 2120
6358.02 2105
6358.78 2091
6359.53 2047
6360.28 1889
6361.03 1851
6361.79 1754
6362.54 1745
6363.29 1742
6364.05 1734
6364.80 1792
6365.55 1765
6366.30 1763
6367.06 1814
6367.81 1954
6368.56 2009
6369.32 2026
6370.07 2057
6370.82 2033
6371.58 2001
6372.33 1865
6373.08 1747
6373.84 1753
6374.59 1726
6375.34 1722
6376.10 1714
6376.85 1654
6377.60 1665
6378.36 1645
6379.11 1599
6379.87 1713
6380.62 1721
6381.37 1806
6382.13 1827
6382.88 1772
6383.64 1737
6384.39 1711
6385.14 1724
6385.90 1686
6386.65 1626
6387.41 1636
6388.16 1657
6388.91 1490
6389.67 1500
6390.42 1536
6391.18 1494
6391.93 1439
6392.69 1549
6393.44 1493
6394.20 1486
6394.95 1454
6395.71 1476
6396.46 1480
6397.21 1401
6397.97 1431
6398.72 1540
6399.48 1482
6400.23 1480
6400.99 1497
6401.74 1432
6402.50 1492
6403.26 1483
6404.01 1417
6404.77 1368
6405.52 1396
6406.28 1419
6407.03 1391
6407.79 1402
6408.54 1436
6409.30 1469
6410.05 1495
6410.81 1456
6411.56 1428
6412.32 1449
6413.08 1509
6413.83 1476
6414.59 1467
6415.34 1474
6416.10 1439
6416.86 1406
6417.61 1480
6418.37 1467
6419.12 1466
6419.88 1455
6420.64 1456
6421.39 1507
6422.15 1466
6422.91 1392
6423.66 1464
6424.42 1484
6425.17 1461
6425.93 1470
6426.69 1487
6427.44 1562
6428.20 1519
6428.96 1486
6429.71 1443
6430.47 1488
6431.23 1493
6431.98 1476
6432.74 1390
6433.50 1446
6434.26 1504
6435.01 1536
6435.77 1582
6436.53 1630
6437.28 1529
6438.04 1538
6438.80 1563
6439.56 1621
6440.31 1703
6441.07 1669
6441.83 1635
6442.59 1730
6443.34 1696
6444.10 1691
6444.86 1720
6445.62 1774
6446.37 1733
6447.13 1804
6447.89 1760
6448.65 1796
6449.40 1807
6450.16 1762
6450.92 1796
6451.68 1772
6452.44 1817
6453.19 1814
6453.95 1799
6454.71 1753
6455.47 1875
6456.23 1782
6456.99 1786
6457.74 1806
6458.50 1793
6459.26 1778
6460.02 1849
6460.78 1901
6461.54 1827
6462.30 1910
6463.05 2001
6463.81 2058
6464.57 2115
6465.33 2242
6466.09 2243
6466.85 2356
6467.61 2342
6468.37 2444
6469.13 2436
6469.88 2377
6470.64 2384
6471.40 2433
6472.16 2329
6472.92 2307
6473.68 2380
6474.44 2390
6475.20 2355
6475.96 2397
6476.72 2524
6477.48 2536
6478.24 2550
6479.00 2568
6479.76 2631
6480.52 2675
6481.28 2827
6482.04 2843
6482.80 2870
6483.56 2875
6484.32 2889
6485.08 2942
6485.84 2855
6486.60 2925
6487.36 3027
6488.12 2985
6488.88 3060
6489.64 3043
6490.40 3176
6491.16 3331
6491.92 3374
6492.68 3470
6493.44 3531
6494.20 3685
6494.96 3761
6495.72 3739
6496.48 3703
6497.24 3650
6498.00 3666
6498.76 3629
6499.52 3645
6500.28 3651
6501.05 3630
6501.81 3601
6502.57 3613
6503.33 3800
6504.09 4005
6504.85 4449
6505.61 5277
6506.37 6644
6507.13 8682
6507.90 11145
6508.66 13769
6509.42 15643
6510.18 16828
6510.94 17308
6511.70 16366
6512.46 14955
6513.23 13355
6513.99 11321
6514.75 9516
6515.51 7798
6516.27 6804
6517.03 5852
6517.80 5216
6518.56 4675
6519.32 4431
6520.08 4232
6520.84 4105
6521.61 4029
6522.37 4051
6523.13 4120
6523.89 4139
6524.66 4290
6525.42 4370
6526.18 4649
6526.94 4924
6527.71 5084
6528.47 5266
6529.23 5438
6529.99 5415
6530.76 5266
6531.52 5103
6532.28 5038
6533.04 4810
6533.81 4827
6534.57 5211
6535.33 5774
6536.10 6501
6536.86 7194
6537.62 7713
6538.38 8026
6539.15 7876
6539.91 7375
6540.67 6978
6541.44 6413
6542.20 5750
6542.96 5023
6543.73 4583
6544.49 4225
6545.25 4066
6546.02 3871
6546.78 3868
6547.55 3808
6548.31 3703
6549.07 3781
6549.84 3678
6550.60 3628
6551.36 3630
6552.13 3561
6552.89 3520
6553.66 3540
6554.42 3537
6555.18 3528
6555.95 3523
6556.71 3577
6557.48 3574
6558.24 3652
6559.01 3654
6559.77 3711
6560.53 3688
6561.30 3691
6562.06 3716
6562.83 3820
6563.59 3916
6564.36 4024
6565.12 3932
6565.89 3938
6566.65 3944
6567.42 4017
6568.18 4051
6568.95 3944
6569.71 3972
6570.48 3885
6571.24 3900
6572.01 4098
6572.77 4064
6573.54 4089
6574.30 4133
6575.07 4183
6575.83 4181
6576.60 4162
6577.36 4200
6578.13 4085
6578.89 4107
6579.66 4091
6580.42 4242
6581.19 4248
6581.96 4161
6582.72 4201
6583.49 4286
6584.25 4277
6585.02 4198
6585.78 4314
6586.55 4328
6587.32 4226
6588.08 4220
6588.85 4315
6589.61 4432
6590.38 4536
6591.15 4674
6591.91 5028
6592.68 5461
6593.45 5970
6594.21 6655
6594.98 7186
6595.74 7803
6596.51 8061
6597.28 8111
6598.04 8004
6598.81 7669
6599.58 6999
6600.34 6319
6601.11 5763
6601.88 5393
6602.64 4868
6603.41 4487
6604.18 4180
6604.95 4041
6605.71 3836
6606.48 3780
6607.25 3669
6608.01 3689
6608.78 3729
6609.55 3760
6610.32 3649
6611.08 3619
6611.85 3676
6612.62 3715
6613.38 3591
6614.15 3515
6614.92 3516
6615.69 3436
6616.46 3475
6617.22 3481
6617.99 3461
6618.76 3406
6619.53 3492
6620.29 3636
6621.06 3826
6621.83 4037
6622.60 4276
6623.37 4269
6624.13 4386
6624.90 4420
6625.67 4539
6626.44 4441
6627.21 4314
6627.98 4224
6628.74 4024
6629.51 4076
6630.28 3902
6631.05 3771
6631.82 3883
6632.59 3910
6633.35 4085
6634.12 4336
6634.89 4533
6635.66 4848
6636.43 5058
6637.20 5173
6637.97 5306
6638.74 5394
6639.51 5406
6640.27 5619
6641.04 5742
6641.81 5996
6642.58 6052
6643.35 6173
6644.12 6133
6644.89 5998
6645.66 5706
6646.43 5331
6647.20 4869
6647.97 4450
6648.74 4187
6649.51 3956
6650.28 3775
6651.05 3605
6651.82 3462
6652.58 3476
6653.35 3427
6654.12 3416
6654.89 3362
6655.66 3387
6656.43 3367
6657.20 3376
6657.97 3392
6658.74 3419
6659.51 3399
6660.28 3348
6661.05 3214
6661.83 3158
6662.60 3081
6663.37 3027
6664.14 3135
6664.91 3000
6665.68 3066
6666.45 2965
6667.22 3030
6667.99 3096
6668.76 3152
6669.53 3230
6670.30 3121
6671.07 3306
6671.84 3456
6672.61 3582
6673.38 3518
6674.16 3453
6674.93 3359
6675.70 3353
6676.47 3312
6677.24 3378
6678.01 3462
6678.78 3380
6679.55 3515
6680.33 3609
6681.10 3542
6681.87 3543
6682.64 3699
6683.41 3834
6684.18 3916
6684.95 4108
6685.73 4358
6686.50 4573
6687.27 4804
6688.04 4740
6688.81 4609
6689.58 4394
6690.36 4200
6691.13 3875
6691.90 3619
6692.67 3446
6693.44 3316
6694.22 3299
6694.99 3219
6695.76 3140
6696.53 3096
6697.31 3053
6698.08 2999
6698.85 3052
6699.62 2948
6700.40 2983
6701.17 3016
6701.94 2974
6702.71 2912
6703.49 2766
6704.26 2847
6705.03 2911
6705.80 2814
6706.58 2832
6707.35 2791
6708.12 2669
6708.90 2688
6709.67 2699
6710.44 2681
6711.22 2633
6711.99 2596
6712.76 2697
6713.54 2632
6714.31 2576
6715.08 2560
6715.86 2614
6716.63 2603
6717.40 2630
6718.18 2709
6718.95 2751
6719.72 2703
6720.50 2630
6721.27 2637
6722.04 2748
6722.82 2761
6723.59 2737
6724.37 2678
6725.14 2669
6725.91 2696
6726.69 2732
6727.46 2601
6728.24 2613
6729.01 2547
6729.78 2567
6730.56 2626
6731.33 2592
6732.11 2681
6732.88 2731
6733.66 2701
6734.43 2719
6735.20 2754
6735.98 2792
6736.75 2787
6737.53 2775
6738.30 2908
6739.08 2981
6739.85 3053
6740.63 3009
6741.40 2996
6742.18 2938
6742.95 3030
6743.73 3043
6744.50 3052
6745.28 3030
6746.05 3098
6746.83 3047
6747.60 3190
6748.38 3323
6749.15 3268
6749.93 3406
6750.70 3498
6751.48 3554
6752.25 3671
6753.03 3951
6753.81 4282
6754.58 4391
6755.36 4566
6756.13 4487
6756.91 4266
6757.68 4079
6758.46 3947
6759.24 3818
6760.01 3652
6760.79 3606
6761.56 3611
6762.34 3491
6763.12 3476
6763.89 3368
6764.67 3470
6765.44 3442
6766.22 3414
6767.00 3474
6767.77 3707
6768.55 3785
6769.33 3844
6770.10 3817
6770.88 3675
6771.66 3558
6772.43 3363
6773.21 3314
6773.99 3135
6774.76 2960
6775.54 2898
6776.32 2817
6777.09 2788
6777.87 2680
6778.65 2646
6779.42 2608
6780.20 2562
6780.98 2539
6781.76 2601
6782.53 2576
6783.31 2470
6784.09 2472
6784.87 2424
6785.64 2440
6786.42 2358
6787.20 2406
6787.98 2460
6788.75 2416
6789.53 2386
6790.31 2340
6791.09 2294
6791.86 2274
6792.64 2221
6793.42 2145
6794.20 2229
6794.98 2210
6795.75 2157
6796.53 2191
6797.31 2174
6798.09 2166
6798.87 2186
6799.64 2151
6800.42 2091
6801.20 2124
6801.98 2111
6802.76 2171
6803.54 2176
6804.31 2211
6805.09 2190
6805.87 2184
6806.65 2298
6807.43 2407
6808.21 2350
6808.99 2315
6809.76 2289
6810.54 2342
6811.32 2258
6812.10 2330
6812.88 2259
6813.66 2234
6814.44 2221
6815.22 2328
6816.00 2309
6816.78 2279
6817.55 2235
6818.33 2305
6819.11 2297
6819.89 2214
6820.67 2297
6821.45 2323
6822.23 2287
6823.01 2311
6823.79 2316
6824.57 2274
6825.35 2253
6826.13 2230
6826.91 2260
6827.69 2228
6828.47 2117
6829.25 2188
6830.03 2217
6830.81 2144
6831.59 2146
6832.37 2163
6833.15 2204
6833.93 2167
6834.71 2176
6835.49 2276
6836.27 2391
6837.05 2682
6837.83 2902
6838.61 3401
6839.39 3744
6840.17 4052
6840.95 4130
6841.73 4173
6842.51 4034
6843.29 3779
6844.08 3498
6844.86 3303
6845.64 3109
6846.42 2855
6847.20 2727
6847.98 2597
6848.76 2574
6849.54 2685
6850.32 2950
6851.10 3089
6851.89 3233
6852.67 3402
6853.45 3397
6854.23 3404
6855.01 3266
6855.79 3134
6856.57 2999
6857.35 2806
6858.14 2638
6858.92 2419
6859.70 2357
6860.48 2268
6861.26 2216
6862.04 2202
6862.83 2226
6863.61 2212
6864.39 2126
6865.17 2142
6865.95 2302
6866.74 2320
6867.52 2378
6868.30 2495
6869.08 2484
6869.86 2385
6870.65 2574
6871.43 2571
6872.21 2478
6872.99 2412
6873.78 2476
6874.56 2483
6875.34 2432
6876.12 2538
6876.91 2612
6877.69 2684
6878.47 2669
6879.25 2724
6880.04 2917
6880.82 2970
6881.60 3094
6882.39 3253
6883.17 3467
6883.95 3528
6884.74 3649
6885.52 3628
6886.30 3966
6887.08 4183
6887.87 4597
6888.65 5172
6889.43 5731
6890.22 6280
6891.00 6398
6891.78 6290
6892.57 5929
6893.35 5323
6894.14 4907
6894.92 4438
6895.70 4018
6896.49 3692
6897.27 3557
6898.05 3346
6898.84 3269
6899.62 3251
6900.41 3147
6901.19 3172
6901.97 3110
6902.76 3006
6903.54 3050
6904.33 3035
6905.11 2941
6905.89 3054
6906.68 3014
6907.46 3039
6908.25 2894
6909.03 2959
6909.82 2939
6910.60 2806
6911.39 2848
6912.17 2778
6912.96 2708
6913.74 2734
6914.52 2662
6915.31 2710
6916.09 2742
6916.88 2673
6917.66 2639
6918.45 2675
6919.23 2728
6920.02 2664
6920.80 2709
6921.59 2701
6922.37 2706
6923.16 2724
6923.95 2732
6924.73 2716
6925.52 2818
6926.30 2776
6927.09 2759
6927.87 2751
6928.66 2942
6929.44 2889
6930.23 2914
6931.01 2948
6931.80 2970
6932.59 3007
6933.37 2988
6934.16 2976
6934.94 3061
6935.73 3046
6936.52 3052
6937.30 3093
6938.09 3196
6938.87 3277
6939.66 3477
6940.45 3794
6941.23 3945
6942.02 4326
6942.81 4593
6943.59 4756
6944.38 4864
6945.16 5052
6945.95 5086
6946.74 5104
6947.52 5186
6948.31 5237
6949.10 5271
6949.88 5388
6950.67 5293
6951.46 5215
6952.25 5131
6953.03 4889
6953.82 4801
6954.61 4492
6955.39 4484
6956.18 4473
6956.97 4358
6957.75 4323
6958.54 4387
6959.33 4472
6960.12 4496
6960.90 4464
6961.69 4342
6962.48 4449
6963.27 4519
6964.05 4594
6964.84 4817
6965.63 4857
6966.42 4948
6967.20 5280
6967.99 5469
6968.78 5756
6969.57 5990
6970.36 6221
6971.14 6523
6971.93 6604
6972.72 6664
6973.51 6830
6974.30 6615
6975.08 6469
6975.87 6604
6976.66 6507
6977.45 6505
6978.24 6468
6979.03 6561
6979.81 6969
6980.60 7187
6981.39 7812
6982.18 8909
6982.97 10730
6983.76 13331
6984.55 16756
6985.34 20942
6986.12 24762
6986.91 28042
6987.70 30244
6988.49 30394
6989.28 29410
6990.07 27151
6990.86 24195
6991.65 20578
6992.44 17120
6993.23 14175
6994.01 11779
6994.80 9408
6995.59 7968
6996.38 6856
6997.17 6069
6997.96 5420
6998.75 4956
6999.54 4664
7000.33 4492
7001.12 4358
7001.91 4220
7002.70 4082
7003.49 3908
7004.28 3765
7005.07 3561
7005.86 3404
7006.65 3278
7007.44 2994
7008.23 2896
7009.02 2767
7009.81 2719
7010.60 2632
7011.39 2637
7012.18 2806
7012.97 2918
7013.76 3114
7014.55 3319
7015.34 3325
7016.13 3445
7016.92 3407
7017.71 3369
7018.50 3266
7019.29 3155
7020.08 3069
7020.88 3051
7021.67 3069
7022.46 3180
7023.25 3279
7024.04 3328
7024.83 3305
7025.62 3408
7026.41 3446
7027.20 3542
7027.99 3448
7028.79 3342
7029.58 3241
7030.37 3224
7031.16 3158
7031.95 3062
7032.74 3170
7033.53 3098
7034.33 3076
7035.12 3083
7035.91 3157
7036.70 3227
7037.49 3364
7038.28 3465
7039.08 3612
7039.87 3552
7040.66 3486
7041.45 3593
7042.24 3636
7043.04 3800
7043.83 3891
7044.62 3769
7045.41 3872
7046.20 3949
7047.00 3963
7047.79 3921
7048.58 3871
7049.37 3905
7050.17 4041
7050.96 4148
7051.75 4168
7052.54 4423
7053.34 4486
7054.13 4324
7054.92 4093
7055.71 3880
7056.51 3716
7057.30 3552
7058.09 3465
7058.89 3408
7059.68 3462
7060.47 3590
7061.26 3543
7062.06 3434
7062.85 3447
7063.64 3279
7064.44 3229
7065.23 3134
7066.02 3029
7066.82 2925
7067.61 2822
7068.40 2838
7069.20 2696
7069.99 2655
7070.78 2635
7071.58 2603
7072.37 2465
7073.17 2468
7073.96 2472
7074.75 2421
7075.55 2423
7076.34 2390
7077.13 2370
7077.93 2369
7078.72 2290
7079.52 2248
7080.31 2226
7081.10 2226
7081.90 2222
7082.69 2201
7083.49 2181
7084.28 2040
7085.08 2048
7085.87 2022
7086.67 2082
7087.46 2076
7088.25 2039
7089.05 2042
7089.84 2003
7090.64 2005
7091.43 1920
7092.23 1873
7093.02 1796
7093.82 1853
7094.61 1792
7095.41 1783
7096.20 1783
7097.00 1684
7097.79 1726
7098.59 1740
7099.38 1745
7100.18 1722
7100.97 1661
7101.77 1688
7102.56 1751
7103.36 1705
7104.15 1642
7104.95 1674
7105.75 1713
7106.54 1625
7107.34 1604
7108.13 1613
7108.93 1630
7109.72 1595
7110.52 1581
7111.32 1554
7112.11 1562
7112.91 1571
7113.70 1546
7114.50 1608
7115.30 1642
7116.09 1662
7116.89 1715
7117.68 1685
7118.48 1644
7119.28 1564
7120.07 1649
7120.87 1625
7121.67 1580
7122.46 1576
7123.26 1567
7124.06 1572
7124.85 1552
7125.65 1571
7126.45 1591
7127.24 1647
7128.04 1627
7128.84 1605
7129.63 1686
7130.43 1703
7131.23 1841
7132.02 1840
7132.82 1844
7133.62 1812
7134.41 1795
7135.21 1728
7136.01 1686
7136.81 1616
7137.60 1550
7138.40 1594
7139.20 1500
7140.00 1459
7140.79 1437
7141.59 1403
7142.39 1349
7143.19 1379
7143.98 1415
7144.78 1415
7145.58 1403
7146.38 1373
7147.18 1290
7147.97 1300
7148.77 1281
7149.57 1304
7150.37 1291
7151.17 1256
7151.96 1220
7152.76 1217
7153.56 1269
7154.36 1269
7155.16 1279
7155.95 1331
7156.75 1402
7157.55 1435
7158.35 1397
7159.15 1488
7159.95 1516
7160.75 1520
7161.54 1440
7162.34 1426
7163.14 1376
7163.94 1262
7164.74 1293
7165.54 1282
7166.34 1209
7167.14 1217
7167.93 1235
7168.73 1192
7169.53 1128
7170.33 1156
7171.13 1166
7171.93 1121
7172.73 1109
7173.53 1120
7174.33 1158
7175.13 1123
7175.93 1089
7176.73 1121
7177.53 1042
7178.33 1023
7179.13 1060
7179.93 1019
7180.73 1064
7181.53 1083
7182.32 1081
7183.12 1076
7183.92 1077
7184.72 1069
7185.52 1077
7186.32 1078
7187.12 1073
7187.92 1055
7188.72 1045
7189.53 1029
7190.33 990
7191.13 1007
7191.93 1035
7192.73 994
7193.53 982
7194.33 997
7195.13 1028
7195.93 1044
7196.73 961
7197.53 1021
7198.33 1008
7199.13 963
7199.93 976
7200.73 987
7201.53 970
7202.33 1005
7203.14 1041
7203.94 1025
7204.74 1036
7205.54 1056
7206.34 1053
7207.14 996
7207.94 988
7208.74 995
7209.55 1004
7210.35 1027
7211.15 987
7211.95 1010
7212.75 1011
7213.55 1052
7214.35 1012
7215.16 1017
7215.96 1068
7216.76 1085
7217.56 1054
7218.36 1068
7219.16 1036
7219.97 1013
7220.77 1034
7221.57 1052
7222.37 1049
7223.17 1029
7223.98 1035
7224.78 996
7225.58 1030
7226.38 1055
7227.19 1047
7227.99 962
7228.79 963
7229.59 993
7230.40 983
7231.20 945
7232.00 1010
7232.80 1025
7233.61 1026
7234.41 1033
7235.21 1013
7236.01 1062
7236.82 1049
7237.62 1051
7238.42 1048
7239.23 1039
7240.03 1059
7240.83 1071
7241.63 972
7242.44 946
7243.24 945
7244.04 979
7244.85 935
7245.65 973
7246.45 929
7247.26 941
7248.06 928
7248.86 922
7249.67 983
7250.47 973
7251.28 922
7252.08 927
7252.88 920
7253.69 968
7254.49 940
7255.29 944
7256.10 924
7256.90 939
7257.71 945
7258.51 919
7259.31 936
7260.12 942
7260.92 924
7261.73 900
7262.53 908
7263.34 904
7264.14 930
7264.94 941
7265.75 923
7266.55 957
7267.36 949
7268.16 951
7268.97 930
7269.77 919
7270.58 952
7271.38 967
7272.19 916
7272.99 913
7273.80 946
7274.60 940
7275.41 936
7276.21 954
7277.02 1007
7277.82 999
7278.63 984
7279.43 995
7280.24 1022
7281.04 989
7281.85 1042
7282.65 1071
7283.46 1056
7284.26 1181
7285.07 1223
7285.87 1268
7286.68 1253
7287.49 1318
7288.29 1270
7289.10 1298
7289.90 1255
7290.71 1183
7291.52 1142
7292.32 1087
7293.13 1098
7293.93 1080
7294.74 1053
7295.55 1017
7296.35 1005
7297.16 1067
7297.96 1109
7298.77 1156
7299.58 1164
7300.38 1174
7301.19 1172
7302.00 1183
7302.80 1192
7303.61 1212
7304.42 1219
7305.22 1187
7306.03 1208
7306.84 1239
7307.64 1285
7308.45 1207
7309.26 1214
7310.06 1287
7310.87 1345
7311.68 1364
7312.48 1420
7313.29 1425
7314.10 1443
7314.90 1397
7315.71 1509
7316.52 1512
7317.33 1680
7318.13 1879
7318.94 2170
7319.75 2460
7320.56 2757
7321.36 2812
7322.17 2793
7322.98 2739
7323.79 2391
7324.59 2123
7325.40 1842
7326.21 1690
7327.02 1683
7327.83 1622
7328.63 1518
7329.44 1471
7330.25 1395
7331.06 1386
7331.87 1378
7332.67 1348
7333.48 1368
7334.29 1400
7335.10 1378
7335.91 1340
7336.72 1373
7337.52 1338
7338.33 1324
7339.14 1315
7339.95 1278
7340.76 1240
7341.57 1243
7342.38 1259
7343.18 1175
7343.99 1179
7344.80 1199
7345.61 1132
7346.42 1094
7347.23 1144
7348.04 1143
7348.85 1104
7349.66 1068
7350.46 1066
7351.27 1075
7352.08 1066
7352.89 1037
7353.70 1017
7354.51 1008
7355.32 1039
7356.13 1038
7356.94 1000
7357.75 1017
7358.56 1024
7359.37 1041
7360.18 1004
7360.99 977
7361.80 1050
7362.61 981
7363.42 991
7364.23 1022
7365.04 1073
7365.85 1056
7366.66 1008
7367.47 1077
7368.28 1017
7369.09 1024
7369.90 1089
7370.71 1048
7371.52 971
7372.33 942
7373.14 969
7373.95 1012
7374.76 947
7375.57 954
7376.38 968
7377.19 1011
7378.00 983
7378.81 1054
7379.62 1020
7380.43 1100
7381.24 1123
7382.06 1145
7382.87 1221
7383.68 1193
7384.49 1215
7385.30 1271
7386.11 1214
7386.92 1140
7387.73 1082
7388.54 1008
7389.36 1095
7390.17 1023
7390.98 958
7391.79 993
7392.60 953
7393.41 937
7394.22 927
7395.04 921
7395.85 937
7396.66 950
7397.47 915
7398.28 897
7399.09 906
7399.91 918
7400.72 932
7401.53 960
7402.34 945
7403.15 914
7403.97 978
7404.78 951
7405.59 935
7406.40 964
7407.21 923
7408.03 898
7408.84 895
7409.65 880
7410.46 895
7411.28 863
7412.09 846
7412.90 870
7413.71 922
7414.53 913
7415.34 926
7416.15 895
7416.96 870
7417.78 878
7418.59 874
7419.40 850
7420.22 882
7421.03 857
7421.84 905
7422.66 862
7423.47 817
7424.28 860
7425.09 848
7425.91 808
7426.72 804
7427.53 826
7428.35 777
7429.16 794
7429.98 813
7430.79 852
7431.60 814
7432.42 777
7433.23 812
7434.04 818
7434.86 818
7435.67 818
7436.48 817
7437.30 842
7438.11 784
7438.93 822
7439.74 854
7440.55 840
7441.37 860
7442.18 820
7443.00 821
7443.81 820
7444.63 778
7445.44 798
7446.25 794
7447.07 812
7447.88 820
7448.70 857
7449.51 804
7450.33 815
7451.14 840
7451.96 807
7452.77 817
7453.59 786
7454.40 786
7455.22 851
7456.03 781
7456.85 763
7457.66 807
7458.48 790
7459.29 816
7460.11 845
7460.92 800
7461.74 800
7462.55 816
7463.37 785
7464.18 800
7465.00 800
7465.81 793
7466.63 807
7467.44 798
7468.26 818
7469.08 788
7469.89 798
7470.71 803
7471.52 851
7472.34 830
7473.15 839
7473.97 846
7474.79 882
7475.60 879
7476.42 908
7477.23 912
7478.05 879
7478.87 892
7479.68 900
7480.50 904
7481.32 889
7482.13 863
7482.95 877
7483.76 854
7484.58 844
7485.40 900
7486.21 887
7487.03 895
7487.85 887
7488.66 936
7489.48 896
7490.30 893
7491.11 867
7491.93 887
7492.75 849
7493.57 803
7494.38 800
7495.20 811
7496.02 837
7496.83 881
7497.65 823
7498.47 862
7499.29 776
7500.10 820
7500.92 808
7501.74 823
7502.55 804
7503.37 848
7504.19 855
7505.01 863
7505.83 866
7506.64 834
7507.46 860
7508.28 886
7509.10 869
7509.91 809
7510.73 822
7511.55 801
7512.37 845
7513.19 844
7514.00 821
7514.82 807
7515.64 807
7516.46 781
7517.28 794
7518.10 746
7518.91 750
7519.73 729
7520.55 739
7521.37 785
7522.19 793
7523.01 786
7523.82 767
7524.64 761
7525.46 755
7526.28 776
7527.10 747
7527.92 793
7528.74 788
7529.56 787
7530.38 808
7531.19 796
7532.01 761
7532.83 771
7533.65 775
7534.47 797
7535.29 770
7536.11 767
7536.93 788
7537.75 782
7538.57 760
7539.39 750
7540.21 806
7541.03 787
7541.85 779
7542.67 754
7543.48 787
7544.30 777
7545.12 749
7545.94 753
7546.76 735
7547.58 765
7548.40 734
7549.22 745
7550.04 735
7550.86 749
7551.68 732
7552.50 746
7553.32 755
7554.14 747
7554.97 763
7555.79 772
7556.61 772
7557.43 753
7558.25 764
7559.07 795
7559.89 792
7560.71 756
7561.53 781
7562.35 773
7563.17 779
7563.99 736
7564.81 776
7565.63 780
7566.45 760
7567.28 729
7568.10 744
7568.92 796
7569.74 818
7570.56 810
7571.38 858
7572.20 761
7573.02 768
7573.84 795
7574.67 815
7575.49 810
7576.31 813
7577.13 808
7577.95 838
7578.77 806
7579.60 810
7580.42 831
7581.24 790
7582.06 820
7582.88 821
7583.70 802
7584.53 811
7585.35 875
7586.17 920
7586.99 864
7587.81 866
7588.64 875
7589.46 913
7590.28 871
7591.10 883
7591.93 918
7592.75 892
7593.57 908
7594.39 913
7595.22 940
7596.04 956
7596.86 922
7597.68 976
7598.51 1012
7599.33 1021
7600.15 1014
7600.97 985
7601.80 987
7602.62 1017
7603.44 1063
7604.27 1056
7605.09 1083
7605.91 1068
7606.73 1072
7607.56 1099
7608.38 1094
7609.20 1086
7610.03 1053
7610.85 1055
7611.67 1032
7612.50 1054
7613.32 1047
7614.15 1044
7614.97 1030
7615.79 1087
7616.62 1113
7617.44 1152
7618.26 1259
7619.09 1302
7619.91 1330
7620.73 1435
7621.56 1398
7622.38 1358
7623.21 1331
7624.03 1298
7624.85 1298
7625.68 1284
7626.50 1244
7627.33 1238
7628.15 1256
7628.98 1221
7629.80 1227
7630.62 1264
7631.45 1201
7632.27 1231
7633.10 1330
7633.92 1290
7634.75 1270
7635.57 1248
7636.40 1157
7637.22 1173
7638.05 1127
7638.87 1038
7639.70 1086
7640.52 1034
7641.35 976
7642.17 995
7643.00 984
7643.82 973
7644.65 1022
7645.47 1041
7646.30 1078
7647.12 1038
7647.95 1084
7648.77 1105
7649.60 1050
7650.42 1041
7651.25 1073
7652.08 986
7652.90 938
7653.73 973
7654.55 986
7655.38 1019
7656.20 916
7657.03 935
7657.86 940
7658.68 876
7659.51 932
7660.33 938
7661.16 899
7661.99 873
7662.81 885
7663.64 921
7664.46 956
7665.29 925
7666.12 951
7666.94 950
7667.77 933
7668.60 944
7669.42 936
7670.25 993
7671.08 974
7671.90 933
7672.73 872
7673.56 932
7674.38 919
7675.21 881
7676.04 883
7676.86 883
7677.69 855
7678.52 832
7679.34 889
7680.17 824
7681.00 858
7681.83 842
7682.65 828
7683.48 846
7684.31 874
7685.13 890
7685.96 916
7686.79 937
7687.62 947
7688.44 957
7689.27 949
7690.10 913
7690.93 907
7691.76 940
7692.58 950
7693.41 989
7694.24 926
7695.07 923
7695.89 894
7696.72 884
7697.55 859
7698.38 921
7699.21 960
7700.03 952
7700.86 968
7701.69 911
7702.52 945
7703.35 954
7704.18 871
7705.00 890
7705.83 856
7706.66 921
7707.49 855
7708.32 842
7709.15 837
7709.98 780
7710.80 830
7711.63 791
7712.46 775
7713.29 823
7714.12 836
7714.95 806
7715.78 750
7716.61 730
7717.44 797
7718.27 777
7719.09 737
7719.92 749
7720.75 758
7721.58 782
7722.41 787
7723.24 808
7724.07 816
7724.90 752
7725.73 779
7726.56 817
7727.39 824
7728.22 840
7729.05 813
7729.88 825
7730.71 874
7731.54 903
7732.37 889
7733.20 854
7734.03 851
7734.86 822
7735.69 798
7736.52 808
7737.35 813
7738.18 787
7739.01 723
7739.84 744
7740.67 719
7741.50 770
7742.33 763
7743.16 742
7743.99 721
7744.82 709
7745.65 743
7746.48 716
7747.31 745
7748.14 758
7748.98 754
7749.81 754
7750.64 748
7751.47 739
7752.30 805
7753.13 706
7753.96 739
7754.79 750
7755.62 793
7756.45 789
7757.29 799
7758.12 734
7758.95 733
7759.78 750
7760.61 710
7761.44 746
7762.27 696
7763.11 731
7763.94 735
7764.77 745
7765.60 757
7766.43 742
7767.26 752
7768.10 704
7768.93 701
7769.76 740
7770.59 750
7771.42 761
7772.26 798
7773.09 764
7773.92 725
7774.75 769
7775.58 781
7776.42 788
7777.25 754
7778.08 760
7778.91 763
7779.75 715
7780.58 750
7781.41 786
7782.24 804
7783.08 745
7783.91 736
7784.74 765
7785.57 770
7786.41 804
7787.24 798
7788.07 777
7788.91 773
7789.74 774
7790.57 801
7791.40 819
7792.24 831
7793.07 801
7793.90 849
7794.74 782
7795.57 778
7796.40 807
7797.24 835
7798.07 817
7798.90 820
7799.74 870
7800.57 909
7801.40 898
7802.24 880
7803.07 868
7803.91 916
7804.74 927
7805.57 902
7806.41 918
7807.24 911
7808.07 924
7808.91 984
7809.74 972
7810.58 967
7811.41 918
7812.25 945
7813.08 1013
7813.91 1120
7814.75 1203
7815.58 1165
7816.42 1274
7817.25 1270
7818.09 1299
7818.92 1395
7819.75 1348
7820.59 1325
7821.42 1301
7822.26 1316
7823.09 1311
7823.93 1309
7824.76 1413
7825.60 1304
7826.43 1366
7827.27 1320
7828.10 1352
7828.94 1339
7829.77 1177
7830.61 1192
7831.44 1226
7832.28 1192
7833.11 1220
7833.95 1269
7834.78 1332
7835.62 1362
7836.46 1372
7837.29 1395
7838.13 1398
7838.96 1319
7839.80 1269
7840.63 1264
7841.47 1221
7842.31 1160
7843.14 1120
7843.98 1113
7844.81 1103
7845.65 1113
7846.48 1073
7847.32 1039
7848.16 1061
7848.99 996
7849.83 975
7850.67 1029
7851.50 990
7852.34 958
7853.17 961
7854.01 955
7854.85 958
7855.68 927
7856.52 974
7857.36 924
7858.19 912
7859.03 912
7859.87 932
7860.70 902
7861.54 1005
7862.38 936
7863.21 979
7864.05 932
7864.89 935
7865.73 889
7866.56 926
7867.40 950
7868.24 945
7869.07 947
7869.91 925
7870.75 942
7871.59 973
7872.42 966
7873.26 936
7874.10 1009
7874.94 1041
7875.77 1049
7876.61 1031
7877.45 1137
7878.29 1174
7879.12 1187
7879.96 1204
7880.80 1194
7881.64 1221
7882.47 1228
7883.31 1213
7884.15 1218
7884.99 1185
7885.83 1140
7886.67 1090
7887.50 1059
7888.34 1035
7889.18 1063
7890.02 1077
7890.86 1098
7891.69 1110
7892.53 1128
7893.37 1181
7894.21 1182
7895.05 1193
7895.89 1207
7896.73 1127
7897.57 1107
7898.40 1074
7899.24 1042
7900.08 1024
7900.92 1017
7901.76 1000
7902.60 1007
7903.44 950
7904.28 968
7905.12 974
7905.95 922
7906.79 1014
7907.63 981
7908.47 988
7909.31 968
7910.15 968
7910.99 943
7911.83 1008
7912.67 953
7913.51 939
7914.35 1034
7915.19 1070
7916.03 1054
7916.87 1149
7917.71 1149
7918.55 1193
7919.39 1159
7920.23 1098
7921.07 1105
7921.91 1085
7922.75 1058
7923.59 1060
7924.43 1010
7925.27 932
7926.11 891
7926.95 887
7927.79 875
7928.63 857
7929.47 825
7930.31 830
7931.15 865
7931.99 829
7932.83 866
7933.67 858
7934.51 873
7935.35 817
7936.19 858
7937.04 876
7937.88 866
7938.72 846
7939.56 808
7940.40 855
7941.24 849
7942.08 822
7942.92 819
7943.76 828
7944.60 843
7945.45 880
7946.29 878
7947.13 860
7947.97 909
7948.81 883
7949.65 908
7950.49 882
7951.34 925
7952.18 902
7953.02 956
7953.86 947
7954.70 991
7955.54 973
7956.39 1039
7957.23 1025
7958.07 1058
7958.91 1067
7959.75 1099
7960.60 1059
7961.44 1042
7962.28 1028
7963.12 994
7963.96 1027
7964.81 1032
7965.65 1078
7966.49 1148
7967.33 1184
7968.18 1272
7969.02 1370
7969.86 1449
7970.70 1445
7971.55 1424
7972.39 1307
7973.23 1164
7974.08 1120
7974.92 1072
7975.76 1034
7976.60 1001
7977.45 978
7978.29 901
7979.13 887
7979.98 889
7980.82 889
7981.66 842
7982.51 832
7983.35 815
7984.19 852
7985.04 818
7985.88 818
7986.72 859
7987.57 806
7988.41 786
7989.25 812
7990.10 795
7990.94 744
7991.78 737
7992.63 753
7993.47 746
7994.32 752
7995.16 746
7996.00 731
7996.85 732
7997.69 660
7998.53 678
7999.38 670
8000.22 682
8001.07 712
8001.91 675
8002.76 657
8003.60 655
8004.44 637
8005.29 661
8006.13 611
8006.98 663
8007.82 652
8008.67 604
8009.51 624
8010.36 634
8011.20 627
8012.05 644
8012.89 636
8013.74 599
8014.58 603
8015.43 567
8016.27 598
8017.12 619
8017.96 669
8018.81 639
8019.65 677
8020.50 626
8021.34 639
8022.19 590
8023.03 625
8023.88 614
8024.72 596
8025.57 573
8026.41 563
8027.26 610
8028.11 599
8028.95 620
8029.80 616
8030.64 651
8031.49 627
8032.33 584
8033.18 602
8034.03 595
8034.87 650
8035.72 591
8036.56 587
8037.41 613
8038.26 635
8039.10 589
8039.95 655
8040.80 656
8041.64 638
8042.49 574
8043.33 631
8044.18 615
8045.03 598
8045.87 588
8046.72 601
8047.57 612
8048.41 618
8049.26 594
8050.11 601
8050.95 595
8051.80 620
8052.65 639
8053.49 639
8054.34 577
8055.19 591
8056.04 598
8056.88 591
8057.73 600
8058.58 588
8059.42 591
8060.27 559
8061.12 537
8061.97 561
8062.81 537
8063.66 559
8064.51 511
8065.36 562
8066.20 599
8067.05 567
8067.90 531
8068.75 575
8069.60 543
8070.44 537
8071.29 528
8072.14 539
8072.99 541
8073.84 550
8074.68 555
8075.53 530
8076.38 540
8077.23 580
8078.08 555
8078.92 547
8079.77 538
8080.62 518
8081.47 556
8082.32 525
8083.17 566
8084.02 563
8084.86 522
8085.71 498
8086.56 497
8087.41 540
8088.26 551
8089.11 538
8089.96 545
8090.81 578
8091.65 574
8092.50 565
8093.35 594
8094.20 547
8095.05 542
8095.90 542
8096.75 551
8097.60 540
8098.45 550
8099.30 535
8100.15 537
8101.00 563
8101.85 544
8102.70 604
8103.54 588
8104.39 558
8105.24 560
8106.09 578
8106.94 600
8107.79 594
8108.64 574
8109.49 539
8110.34 553
8111.19 578
8112.04 597
8112.89 581
8113.74 572
8114.59 568
8115.44 561
8116.29 589
8117.14 580
8117.99 577
8118.84 624
8119.70 595
8120.55 612
8121.40 620
8122.25 603
8123.10 639
8123.95 614
8124.80 602
8125.65 652
8126.50 667
8127.35 623
8128.20 634
8129.05 686
8129.90 663
8130.76 704
8131.61 680
8132.46 739
8133.31 779
8134.16 794
8135.01 783
8135.86 763
8136.71 728
8137.56 711
8138.42 697
8139.27 725
8140.12 711
8140.97 701
8141.82 695
8142.67 708
8143.53 711
8144.38 703
8145.23 705
8146.08 682
8146.93 703
8147.78 713
8148.64 750
8149.49 736
8150.34 747
8151.19 735
8152.05 720
8152.90 790
8153.75 856
8154.60 824
8155.45 881
8156.31 938
8157.16 946
8158.01 928
8158.86 885
8159.72 881
8160.57 854
8161.42 804
8162.27 770
8163.13 756
8163.98 690
8164.83 681
8165.69 671
8166.54 645
8167.39 662
8168.24 640
8169.10 668
8169.95 634
8170.80 636
8171.66 650
8172.51 624
8173.36 620
8174.22 657
8175.07 650
8175.92 618
8176.78 620
8177.63 667
8178.48 636
8179.34 615
8180.19 589
8181.04 619
8181.90 603
8182.75 613
8183.61 534
8184.46 560
8185.31 584
8186.17 588
8187.02 599
8187.87 554
8188.73 591
8189.58 554
8190.44 583
8191.29 542
8192.15 508
8193.00 533
8193.85 536
8194.71 587
8195.56 601
8196.42 517
8197.27 530
8198.13 544
8198.98 545
8199.84 538
8200.69 553
8201.55 518
8202.40 512
8203.25 527
8204.11 543
8204.96 531
8205.82 571
8206.67 544
8207.53 566
8208.38 548
8209.24 522
8210.09 543
8210.95 536
8211.81 557
8212.66 560
8213.52 561
8214.37 547
8215.23 565
8216.08 548
8216.94 561
8217.79 607
8218.65 651
8219.50 607
8220.36 586
8221.22 572
8222.07 595
8222.93 618
8223.78 599
8224.64 588
8225.50 580
8226.35 540
8227.21 552
8228.06 569
8228.92 554
8229.78 518
8230.63 542
8231.49 517
8232.34 556
8233.20 542
8234.06 524
8234.91 521
8235.77 502
8236.63 513
8237.48 522
8238.34 506
8239.20 517
8240.05 489
8240.91 486
8241.77 521
8242.62 547
8243.48 525
8244.34 498
8245.19 559
8246.05 519
8246.91 506
8247.77 509
8248.62 524
8249.48 519
8250.34 544
8251.20 497
8252.05 517
8252.91 529
8253.77 506
8254.62 541
8255.48 499
8256.34 484
8257.20 513
8258.06 530
8258.91 533
8259.77 530
8260.63 505
8261.49 506
8262.34 502
8263.20 515
8264.06 523
8264.92 498
8265.78 554
8266.63 524
8267.49 516
8268.35 522
8269.21 520
8270.07 526
8270.93 537
8271.78 506
8272.64 543
8273.50 540
8274.36 545
8275.22 562
8276.08 525
8276.93 544
8277.79 538
8278.65 583
8279.51 599
8280.37 600
8281.23 658
8282.09 633
8282.95 665
8283.81 706
8284.66 627
8285.52 604
8286.38 554
8287.24 572
8288.10 587
8288.96 575
8289.82 535
8290.68 537
8291.54 574
8292.40 588
8293.26 598
8294.12 598
8294.98 606
8295.84 650
8296.70 618
8297.56 600
8298.42 614
8299.28 632
8300.13 565
8300.99 534
8301.85 563
8302.71 580
8303.57 582
8304.43 540
8305.29 515
8306.16 539
8307.02 550
8307.88 536
8308.74 484
8309.60 534
8310.46 527
8311.32 505
8312.18 527
8313.04 531
8313.90 471
8314.76 496
8315.62 506
8316.48 519
8317.34 520
8318.20 525
8319.06 541
8319.92 504
8320.78 494
8321.65 482
8322.51 525
8323.37 507
8324.23 517
8325.09 465
8325.95 492
8326.81 521
8327.67 478
8328.53 493
8329.40 493
8330.26 483
8331.12 493
8331.98 505
8332.84 486
8333.70 488
8334.57 492
8335.43 492
8336.29 464
8337.15 508
8338.01 486
8338.87 526
8339.74 482
8340.60 503
8341.46 515
8342.32 512
8343.18 484
8344.05 496
8344.91 503
8345.77 477
8346.63 491
8347.49 523
8348.36 516
8349.22 519
8350.08 512
8350.94 487
8351.81 497
8352.67 502
8353.53 506
8354.39 530
8355.26 563
8356.12 505
8356.98 505
8357.85 476
8358.71 499
8359.57 487
8360.43 539
8361.30 519
8362.16 532
8363.02 524
8363.89 496
8364.75 473
8365.61 524
8366.48 537
8367.34 510
8368.20 501
8369.07 501
8369.93 519
8370.79 490
8371.66 514
8372.52 494
8373.38 498
8374.25 529
8375.11 519
8375.98 480
8376.84 530
8377.70 509
8378.57 501
8379.43 476
8380.30 512
8381.16 497
8382.02 508
8382.89 556
8383.75 533
8384.62 495
8385.48 500
8386.34 535
8387.21 541
8388.07 502
8388.94 537
8389.80 482
8390.67 480
8391.53 521
8392.40 514
8393.26 503
8394.13 483
8394.99 494
8395.85 535
8396.72 534
8397.58 530
8398.45 524
8399.31 511
8400.18 488
8401.04 478
8401.91 520
8402.77 545
8403.64 531
8404.50 557
8405.37 509
8406.24 533
8407.10 508
8407.97 504
8408.83 561
8409.70 547
8410.56 546
8411.43 531
8412.29 554
8413.16 527
8414.03 552
8414.89 550
8415.76 548
8416.62 547
8417.49 528
8418.35 531
8419.22 533
8420.09 517
8420.95 558
8421.82 576
8422.69 628
8423.55 594
8424.42 561
8425.28 617
8426.15 614
8427.02 607
8427.88 663
8428.75 631
8429.62 633
8430.48 633
8431.35 665
8432.22 660
8433.08 637
8433.95 675
8434.82 665
8435.68 651
8436.55 667
8437.42 748
8438.28 747
8439.15 747
8440.02 811
8440.89 794
8441.75 783
8442.62 770
8443.49 889
8444.35 878
8445.22 819
8446.09 869
8446.96 922
8447.82 898
8448.69 927
8449.56 932
8450.43 918
8451.29 850
8452.16 877
8453.03 871
8453.90 883
8454.76 868
8455.63 865
8456.50 925
8457.37 949
8458.24 995
8459.10 1017
8459.97 944
8460.84 947
8461.71 932
8462.58 893
8463.45 915
8464.31 857
8465.18 775
8466.05 772
8466.92 782
8467.79 769
8468.66 743
8469.52 806
8470.39 722
8471.26 732
8472.13 713
8473.00 738
8473.87 734
8474.74 743
8475.61 742
8476.47 751
8477.34 730
8478.21 739
8479.08 763
8479.95 759
8480.82 791
8481.69 792
8482.56 834
8483.43 803
8484.30 814
8485.17 814
8486.04 794
8486.91 797
8487.78 801
8488.64 722
8489.51 778
8490.38 737
8491.25 711
8492.12 716
8492.99 741
8493.86 732
8494.73 698
8495.60 708
8496.47 667
8497.34 721
8498.21 690
8499.08 709
8499.95 713
8500.82 726
8501.69 728
8502.56 690
8503.43 732
8504.30 720
8505.17 733
8506.05 708
8506.92 714
8507.79 725
8508.66 712
8509.53 738
8510.40 736
8511.27 738
8512.14 731
8513.01 760
8513.88 736
8514.75 731
8515.62 764
8516.49 744
8517.37 796
8518.24 757
8519.11 755
8519.98 822
8520.85 787
8521.72 803
8522.59 814
8523.46 869
8524.33 899
8525.21 946
8526.08 1011
8526.95 1067
8527.82 1015
8528.69 1094
8529.56 1130
8530.44 1115
8531.31 1050
8532.18 1020
8533.05 927
8533.92 890
8534.80 830
8535.67 838
8536.54 848
8537.41 804
8538.28 801
8539.16 798
8540.03 805
8540.90 802
8541.77 758
8542.64 751
8543.52 739
8544.39 755
8545.26 794
8546.13 771
8547.01 763
8547.88 768
8548.75 720
8549.62 713
8550.50 752
8551.37 800
8552.24 857
8553.12 919
8553.99 915
8554.86 953
8555.73 1012
8556.61 1063
8557.48 1048
8558.35 983
8559.23 962
8560.10 953
8560.97 953
8561.85 857
8562.72 802
8563.59 809
8564.47 832
8565.34 795
8566.21 797
8567.09 763
8567.96 794
8568.83 745
8569.71 774
8570.58 777
8571.46 735
8572.33 764
8573.20 788
8574.08 793
8574.95 757
8575.83 803
8576.70 767
8577.57 751
8578.45 747
8579.32 777
8580.20 750
8581.07 783
8581.94 781
8582.82 776
8583.69 814
8584.57 823
8585.44 870
8586.32 830
8587.19 826
8588.07 846
8588.94 850
8589.82 843
8590.69 808
8591.57 852
8592.44 887
8593.32 862
8594.19 878
8595.07 939
8595.94 931
8596.82 872
8597.69 880
8598.57 918
8599.44 896
8600.32 918
8601.19 981
8602.07 960
8602.94 986
8603.82 938
8604.69 947
8605.57 995
8606.44 1029
8607.32 1017
8608.20 980
8609.07 1021
8609.95 1037
8610.82 1062
8611.70 1033
8612.57 1041
8613.45 1042
8614.33 1105
8615.20 1075
8616.08 1092
8616.95 1183
8617.83 1152
8618.71 1205
8619.58 1225
8620.46 1259
8621.34 1250
8622.21 1280
8623.09 1401
8623.97 1401
8624.84 1408
8625.72 1363
8626.59 1377
8627.47 1398
8628.35 1423
8629.22 1431
8630.10 1459
8630.98 1414
8631.86 1408
8632.73 1416
8633.61 1487
8634.49 1442
8635.36 1440
8636.24 1502
8637.12 1520
8637.99 1506
8638.87 1581
8639.75 1526
8640.63 1527
8641.50 1628
8642.38 1641
8643.26 1657
8644.14 1752
8645.01 1734
8645.89 1757
8646.77 1862
8647.65 1859
8648.52 1925
8649.40 1984
8650.28 1986
8651.16 2002
8652.04 2026
8652.91 2077
8653.79 2110
8654.67 2045
8655.55 2086
8656.43 2016
8657.30 2092
8658.18 2183
8659.06 2273
8659.94 2360
8660.82 2563
8661.70 2792
8662.57 3120
8663.45 3376
8664.33 3839
8665.21 4196
8666.09 4401
8666.97 4639
8667.85 4496
8668.72 4525
8669.60 4304
8670.48 4004
8671.36 3791
8672.24 3589
8673.12 3569
8674.00 3483
8674.88 3472
8675.76 3432
8676.63 3298
8677.51 3294
8678.39 3143
8679.27 2973
8680.15 2872
8681.03 2738
8681.91 2552
8682.79 2406
8683.67 2334
8684.55 2235
8685.43 2177
8686.31 2142
8687.19 2138
8688.07 2229
8688.95 2323
8689.83 2480
8690.71 2721
8691.59 2989
8692.47 3251
8693.35 3634
8694.23 3815
8695.11 3867
8695.99 3919
8696.87 3773
8697.75 3491
8698.63 3244
8699.51 2970
8700.39 2865
8701.27 2766
8702.15 2637
8703.03 2612
8703.91 2598
8704.79 2412
8705.67 2379
8706.55 2370
8707.43 2105
8708.31 1995
8709.19 1905
8710.07 1693
8710.96 1690
8711.84 1566
8712.72 1488
8713.60 1429
8714.48 1371
8715.36 1346
8716.24 1338
8717.12 1287
8718.00 1231
8718.89 1247
8719.77 1257
8720.65 1253
8721.53 1254
8722.41 1227
8723.29 1228
8724.17 1234
8725.06 1215
8725.94 1280
8726.82 1304
8727.70 1285
8728.58 1252
8729.46 1294
8730.35 1335
8731.23 1342
8732.11 1328
8732.99 1349
8733.87 1321
8734.76 1319
8735.64 1311
8736.52 1269
8737.40 1258
8738.29 1290
8739.17 1294
8740.05 1319
8740.93 1312
8741.81 1341
8742.70 1342
8743.58 1332
8744.46 1314
8745.34 1315
8746.23 1272
8747.11 1279
8747.99 1272
8748.88 1265
8749.76 1251
8750.64 1230
8751.52 1293
8752.41 1298
8753.29 1356
8754.17 1342
8755.06 1380
8755.94 1446
8756.82 1533
8757.71 1561
8758.59 1556
8759.47 1569
8760.36 1583
8761.24 1549
8762.12 1519
8763.01 1508
8763.89 1517
8764.77 1436
8765.66 1468
8766.54 1431
8767.42 1386
8768.31 1371
8769.19 1320
8770.08 1361
8770.96 1341
8771.84 1350
8772.73 1339
8773.61 1357
8774.50 1372
8775.38 1363
8776.26 1309
8777.15 1284
8778.03 1323
8778.92 1246
8779.80 1198
8780.69 1226
8781.57 1225
8782.46 1205
8783.34 1133
8784.22 1208
8785.11 1251
8785.99 1284
8786.88 1269
8787.76 1296
8788.65 1352
8789.53 1397
8790.42 1332
8791.30 1381
8792.19 1333
8793.07 1289
8793.96 1266
8794.84 1303
8795.73 1234
8796.61 1262
8797.50 1222
8798.38 1206
8799.27 1207
8800.15 1174
8801.04 1223
8801.93 1141
8802.81 1100
8803.70 1134
8804.58 1181
8805.47 1156
8806.35 1089
8807.24 1108
8808.12 1104
8809.01 1149
8809.90 1109
8810.78 1101
8811.67 1082
8812.55 1127
8813.44 1109
8814.33 1119
8815.21 1159
8816.10 1183
8816.98 1189
8817.87 1178
8818.76 1209
8819.64 1238
8820.53 1308
8821.42 1294
8822.30 1284
8823.19 1194
8824.08 1146
8824.96 1119
8825.85 1062
8826.74 1002
8827.62 1036
8828.51 1001
8829.40 1002
8830.28 979
8831.17 999
8832.06 971
8832.94 977
8833.83 893
8834.72 950
8835.61 909
8836.49 957
8837.38 920
8838.27 920
8839.16 937
8840.04 858
8840.93 864
8841.82 899
8842.70 821
8843.59 817
8844.48 834
8845.37 802
8846.26 796
8847.14 796
8848.03 765
8848.92 797
8849.81 788
8850.69 777
8851.58 735
8852.47 728
8853.36 762
8854.25 735
8855.13 700
8856.02 692
8856.91 686
8857.80 712
8858.69 700
8859.58 710
8860.46 723
8861.35 716
8862.24 707
8863.13 670
8864.02 689
8864.91 707
8865.80 720
8866.68 703
8867.57 728
8868.46 690
8869.35 661
8870.24 675
8871.13 683
8872.02 639
8872.91 643
8873.80 681
8874.69 643
8875.57 622
8876.46 619
8877.35 657
8878.24 632
8879.13 638
8880.02 645
8880.91 641
8881.80 628
8882.69 601
8883.58 580
8884.47 581
8885.36 614
8886.25 633
8887.14 606
8888.03 638
8888.92 642
8889.81 623
8890.70 622
8891.59 597
8892.48 620
8893.37 578
8894.26 599
8895.15 574
8896.04 586
8896.93 638
8897.82 588
8898.71 576
8899.60 544
8900.49 599
8901.38 593
8902.27 574
8903.16 582
8904.05 593
8904.94 565
8905.83 592
8906.72 546
8907.61 570
8908.50 547
8909.40 584
8910.29 573
8911.18 583
8912.07 540
8912.96 546
8913.85 549
8914.74 592
8915.63 539
8916.52 514
8917.42 560
8918.31 527
8919.20 542
8920.09 530
8920.98 539
8921.87 534
8922.76 533
8923.66 502
8924.55 505
8925.44 494
8926.33 503
8927.22 516
8928.11 482
8929.01 501
8929.90 476
8930.79 513
8931.68 486
8932.57 471
8933.47 465
8934.36 497
8935.25 512
8936.14 494
8937.03 487
8937.93 419
8938.82 452
8939.71 505
8940.60 530
8941.50 479
8942.39 465
8943.28 452
8944.17 501
8945.07 474
8945.96 492
8946.85 483
8947.75 481
8948.64 505
8949.53 473
8950.42 467
8951.32 476
8952.21 448
8953.10 509
8954.00 490
8954.89 478
8955.78 470
8956.68 454
8957.57 457
8958.46 495
8959.36 462
8960.25 467
8961.14 488
8962.04 495
8962.93 480
8963.82 476
8964.72 459
8965.61 455
8966.50 482
8967.40 468
8968.29 456
8969.19 460
8970.08 467
8970.97 501
8971.87 514
8972.76 511
8973.66 497
8974.55 500
8975.44 539
8976.34 499
8977.23 482
8978.13 474
8979.02 474
8979.91 452
8980.81 454
8981.70 441
8982.60 458
8983.49 481
8984.39 478
8985.28 428
8986.18 437
8987.07 469
8987.97 507
8988.86 465
8989.76 498
8990.65 514
8991.55 479
8992.44 455
8993.34 487
8994.23 514
8995.13 483
8996.02 453
8996.92 458
8997.81 464
8998.71 425
8999.60 477
9000.50 458
9001.39 467
9002.29 436
9003.18 448
9004.08 465
9004.98 494
9005.87 458
9006.77 430
9007.66 426
9008.56 430
9009.45 436
9010.35 407
9011.25 417
9012.14 418
9013.04 438
9013.93 426
9014.83 423
9015.73 443
9016.62 445
9017.52 467
9018.42 426
9019.31 412
9020.21 436
9021.10 484
9022.00 442
9022.90 414
9023.79 415
9024.69 425
9025.59 433
9026.48 414
9027.38 399
9028.28 437
9029.17 410
9030.07 412
9030.97 396
9031.87 393
9032.76 393
9033.66 420
9034.56 476
9035.45 422
9036.35 380
9037.25 411
9038.15 424
9039.04 413
9039.94 425
9040.84 435
9041.73 459
9042.63 408
9043.53 404
9044.43 427
9045.33 465
9046.22 433
9047.12 453
9048.02 472
9048.92 423
9049.81 434
9050.71 429
9051.61 449
9052.51 418
9053.41 428
9054.30 453
9055.20 426
9056.10 417
9057.00 463
9057.90 440
9058.80 479
9059.69 456
9060.59 467
9061.49 488
9062.39 458
9063.29 433
9064.19 458
9065.08 420
9065.98 435
9066.88 448
9067.78 470
9068.68 428
9069.58 420
9070.48 443
9071.38 405
9072.27 443
9073.17 455
9074.07 448
9074.97 452
9075.87 431
9076.77 416
9077.67 417
9078.57 470
9079.47 472
9080.37 443
9081.27 459
9082.17 442
9083.07 434
9083.97 444
9084.87 413
9085.76 419
9086.66 423
9087.56 458
9088.46 442
9089.36 442
9090.26 467
9091.16 507
9092.06 475
9092.96 458
9093.86 445
9094.76 468
9095.66 445
9096.56 496
9097.46 540
9098.36 454
9099.26 459
9100.17 463
9101.07 477
9101.97 490
9102.87 454
9103.77 449
9104.67 484
9105.57 455
9106.47 452
9107.37 463
9108.27 438
9109.17 443
9110.07 407
9110.97 452
9111.87 472
9112.77 452
9113.68 451
9114.58 431
9115.48 437
9116.38 451
9117.28 449
9118.18 411
9119.08 421
9119.98 414
9120.89 405
9121.79 437
9122.69 444
9123.59 425
9124.49 480
9125.39 452
9126.29 410
9127.20 424
9128.10 416
9129.00 403
9129.90 423
9130.80 410
9131.71 409
9132.61 429
9133.51 440
9134.41 428
9135.31 466
9136.22 430
9137.12 406
9138.02 433
9138.92 447
9139.83 451
9140.73 424
9141.63 458
9142.53 419
9143.43 421
9144.34 414
9145.24 408
9146.14 422
9147.05 442
9147.95 424
9148.85 442
9149.75 422
9150.66 409
9151.56 479
9152.46 442
9153.37 406
9154.27 415
9155.17 444
9156.07 448
9156.98 415
9157.88 444
9158.78 420
9159.69 441
9160.59 409
9161.49 403
9162.40 414
9163.30 446
9164.20 423
9165.11 451
9166.01 465
9166.92 434
9167.82 437
9168.72 468
9169.63 437
9170.53 478
9171.43 465
9172.34 481
9173.24 443
9174.15 439
9175.05 411
9175.95 462
9176.86 459
9177.76 430
9178.67 424
9179.57 426
9180.48 441
9181.38 441
9182.28 418
9183.19 408
9184.09 446
9185.00 430
9185.90 455
9186.81 426
9187.71 423
9188.62 471
9189.52 431
9190.43 421
9191.33 457
9192.24 412
9193.14 432
9194.05 430
9194.95 436
9195.86 468
9196.76 446
9197.67 458
9198.57 461
9199.48 456
9200.38 444
9201.29 471
9202.19 476
9203.10 475
9204.00 464
9204.91 444
9205.81 479
9206.72 442
9207.63 443
9208.53 440
9209.44 462
9210.34 493
9211.25 476
9212.15 412
9213.06 436
9213.97 449
9214.87 446
9215.78 418
9216.68 415
9217.59 411
9218.50 438
9219.40 419
9220.31 446
9221.22 441
9222.12 451
9223.03 401
9223.94 433
9224.84 425
9225.75 430
9226.65 411
9227.56 421
9228.47 453
9229.37 422
9230.28 416
9231.19 396
9232.10 403
9233.00 400
9233.91 413
9234.82 429
9235.72 429
9236.63 446
9237.54 466
9238.44 406
9239.35 402
9240.26 416
9241.17 408
9242.07 400
9242.98 444
9243.89 381
9244.80 389
9245.70 394
9246.61 441
9247.52 446
9248.43 414
9249.33 418
9250.24 443
9251.15 429
9252.06 391
9252.97 407
9253.87 405
9254.78 399
9255.69 421
9256.60 417
9257.51 362
9258.41 362
9259.32 395
9260.23 373
9261.14 406
9262.05 404
9262.96 411
9263.86 412
9264.77 424
9265.68 412
9266.59 400
9267.50 398
9268.41 414
9269.32 422
9270.22 401
9271.13 397
9272.04 407
9272.95 420
9273.86 411
9274.77 431
9275.68 419
9276.59 403
9277.50 412
9278.40 415
9279.31 380
9280.22 389
9281.13 366
9282.04 381
9282.95 414
9283.86 369
9284.77 400
9285.68 404
9286.59 395
9287.50 383
9288.41 426
9289.32 428
9290.23 431
9291.14 410
9292.05 441
9292.96 417
9293.87 436
9294.78 427
9295.69 376
9296.60 420
9297.51 416
9298.42 434
9299.33 415
9300.24 440
9301.15 436
9302.06 416
9302.97 417
9303.88 425
9304.79 388
9305.70 422
9306.61 424
9307.52 454
9308.43 437
9309.34 457
9310.25 442
9311.16 477
9312.07 470
9312.98 439
9313.90 420
9314.81 457
9315.72 471
9316.63 455
9317.54 440
9318.45 455
9319.36 497
9320.27 453
9321.18 452
9322.10 434
9323.01 436
9323.92 447
9324.83 456
9325.74 444
9326.65 461
9327.56 444
9328.48 433
9329.39 418
9330.30 400
9331.21 407
9332.12 442
9333.03 452
9333.95 421
9334.86 417
9335.77 437
9336.68 453
9337.59 461
9338.51 462
9339.42 412
9340.33 478
9341.24 452
9342.15 432
9343.07 462
9343.98 431
9344.89 432
9345.80 494
9346.72 493
9347.63 480
9348.54 456
9349.45 460
9350.37 445
9351.28 440
9352.19 424
9353.11 435
9354.02 445
9354.93 418
9355.84 428
9356.76 429
9357.67 441
9358.58 436
9359.50 438
9360.41 450
9361.32 435
9362.24 450
9363.15 441
9364.06 388
9364.98 408
9365.89 397
9366.80 414
9367.72 414
9368.63 413
9369.54 433
9370.46 400
9371.37 426
9372.28 458
9373.20 461
9374.11 447
9375.03 424
9375.94 445
9376.85 395
9377.77 409
9378.68 402
9379.60 468
9380.51 443
9381.42 489
9382.34 450
9383.25 434
9384.17 437
9385.08 463
9386.00 463
9386.91 449
9387.82 471
9388.74 464
9389.65 462
9390.57 452
9391.48 449
9392.40 454
9393.31 467
9394.23 487
9395.14 505
9396.06 465
9396.97 442
9397.89 471
9398.80 456
9399.72 460
9400.63 477
9401.55 509
9402.46 471
9403.38 443
9404.29 433
9405.21 458
9406.12 463
9407.04 445
9407.95 422
9408.87 401
9409.79 431
9410.70 450
9411.62 425
9412.53 399
9413.45 423
9414.36 437
9415.28 459
9416.20 439
9417.11 437
9418.03 444
9418.94 400
9419.86 433
9420.78 431
9421.69 406
9422.61 430
9423.52 444
9424.44 413
9425.36 417
9426.27 427
9427.19 438
9428.11 443
9429.02 412
9429.94 424
9430.86 411
9431.77 415
9432.69 416
9433.61 408
9434.52 383
9435.44 395
9436.36 409
9437.27 442
9438.19 431
9439.11 431
9440.02 467
9440.94 417
9441.86 408
9442.78 439
9443.69 474
9444.61 447
9445.53 461
9446.44 448
9447.36 428
9448.28 451
9449.20 447
9450.11 467
9451.03 413
9451.95 410
9452.87 427
9453.78 446
9454.70 466
9455.62 491
9456.54 434
9457.46 453
9458.37 486
9459.29 482
9460.21 440
9461.13 466
9462.05 435
9462.96 426
9463.88 441
9464.80 465
9465.72 438
9466.64 423
9467.56 463
9468.47 428
9469.39 443
9470.31 438
9471.23 437
9472.15 411
9473.07 433
9473.98 419
9474.90 431
9475.82 414
9476.74 447
9477.66 450
9478.58 440
9479.50 464
9480.42 426
9481.34 449
9482.26 443
9483.17 472
9484.09 475
9485.01 476
9485.93 478
9486.85 461
9487.77 444
9488.69 426
9489.61 437
9490.53 427
9491.45 428
9492.37 456
9493.29 445
9494.21 478
9495.13 499
9496.05 476
9496.97 452
9497.89 488
9498.81 496
9499.73 474
9500.65 433
9501.57 461
9502.49 487
9503.41 476
9504.33 429
9505.25 468
9506.17 498
9507.09 481
9508.01 491
9508.93 509
9509.85 484
9510.77 492
9511.69 502
9512.61 521
9513.53 522
9514.45 513
9515.37 506
9516.29 517
9517.21 543
9518.13 575
9519.05 574
9519.98 600
9520.90 581
9521.82 605
9522.74 593
9523.66 599
9524.58 591
9525.50 577
9526.42 569
9527.34 563
9528.27 559
9529.19 559
9530.11 598
9531.03 570
9531.95 577
9532.87 588
9533.79 600
9534.72 570
9535.64 597
9536.56 585
9537.48 567
9538.40 569
9539.32 560
9540.25 596
9541.17 554
9542.09 589
9543.01 578
9543.93 564
9544.86 579
9545.78 589
9546.70 586
9547.62 609
9548.55 621
9549.47 574
9550.39 633
9551.31 645
9552.24 592
9553.16 619
9554.08 589
9555.00 620
9555.93 599
9556.85 634
9557.77 628
9558.69 583
9559.62 608
9560.54 658
9561.46 636
9562.39 626
9563.31 664
9564.23 636
9565.15 657
9566.08 697
9567.00 655
9567.92 698
9568.85 689
9569.77 725
9570.69 730
9571.62 743
9572.54 743
9573.46 768
9574.39 730
9575.31 738
9576.23 767
9577.16 729
9578.08 774
9579.01 787
9579.93 784
9580.85 764
9581.78 805
9582.70 810
9583.63 824
9584.55 780
9585.47 821
9586.40 785
9587.32 818
9588.25 811
9589.17 742
9590.09 840
9591.02 807
9591.94 801
9592.87 828
9593.79 808
9594.72 817
9595.64 791
9596.57 841
9597.49 833
9598.42 826
9599.34 857
9600.26 870
9601.19 904
9602.11 905
9603.04 966
9603.96 957
9604.89 948
9605.81 921
9606.74 923
9607.66 932
9608.59 931
9609.51 957
9610.44 946
9611.37 960
9612.29 999
9613.22 970
9614.14 922
9615.07 970
9615.99 931
9616.92 961
9617.84 1017
9618.77 1004
9619.70 1015
9620.62 994
9621.55 1003
9622.47 1016
9623.40 1079
9624.32 1045
9625.25 1069
9626.18 1071
9627.10 1071
9628.03 1115
9628.95 1132
9629.88 1134
9630.81 1112
9631.73 1145
9632.66 1138
9633.59 1143
9634.51 1154
9635.44 1154
9636.37 1168
9637.29 1164
9638.22 1195
9639.15 1254
9640.07 1251
9641.00 1284
9641.93 1296
9642.85 1359
9643.78 1356
9644.71 1409
9645.63 1389
9646.56 1429
9647.49 1498
9648.41 1473
9649.34 1484
9650.27 1488
9651.20 1408
9652.12 1478
9653.05 1452
9653.98 1454
9654.91 1443
9655.83 1454
9656.76 1485
9657.69 1419
9658.62 1397
9659.54 1433
9660.47 1436
9661.40 1458
9662.33 1488
9663.25 1545
9664.18 1493
9665.11 1537
9666.04 1550
9666.97 1597
9667.89 1588
9668.82 1596
9669.75 1659
9670.68 1625
9671.61 1745
9672.53 1716
9673.46 1736
9674.39 1711
9675.32 1682
9676.25 1769
9677.18 1760
9678.11 1748
9679.03 1738
9679.96 1767
9680.89 1747
9681.82 1765
9682.75 1749
9683.68 1720
9684.61 1712
9685.54 1772
9686.46 1842
9687.39 1843
9688.32 1879
9689.25 1804
9690.18 1913
9691.11 1869
9692.04 1865
9692.97 1835
9693.90 1870
9694.83 1869
9695.76 1843
9696.69 1864
9697.61 1917
9698.54 1907
9699.47 1865
9700.40 1908
9701.33 1870
9702.26 1899
9703.19 1900
9704.12 1953
9705.05 1883
9705.98 1924
9706.91 1954
9707.84 1978
9708.77 1967
9709.70 2057
9710.63 2137
9711.56 2264
9712.49 2218
9713.42 2423
9714.35 2553
9715.28 2703
9716.21 2755
9717.14 2792
9718.07 2719
9719.00 2636
9719.94 2672
9720.87 2541
9721.80 2361
9722.73 2189
9723.66 2130
9724.59 2020
9725.52 1890
9726.45 1798
9727.38 1751
9728.31 1757
9729.24 1793
9730.17 1758
9731.10 1757
9732.04 1766
9732.97 1772
9733.90 1723
9734.83 1724
9735.76 1696
9736.69 1715
9737.62 1689
9738.55 1602
9739.49 1553
9740.42 1475
9741.35 1480
9742.28 1389
9743.21 1402
9744.14 1359
9745.08 1322
9746.01 1317
9746.94 1292
9747.87 1279
9748.80 1292
9749.74 1254
9750.67 1248
9751.60 1271
9752.53 1162
9753.46 1197
9754.40 1163
9755.33 1178
9756.26 1167
9757.19 1171
9758.13 1114
9759.06 1096
9759.99 1142
9760.92 1158
9761.85 1131
9762.79 1071
9763.72 1119
9764.65 1099
9765.59 1105
9766.52 1097
9767.45 1086
9768.38 1124
9769.32 1153
9770.25 1097
9771.18 1135
9772.12 1053
9773.05 1108
9773.98 1154
9774.92 1083
9775.85 1147
9776.78 1106
9777.71 1129
9778.65 1072
9779.58 1089
9780.52 1081
9781.45 1101
9782.38 1140
9783.32 1112
9784.25 1102
9785.18 1107
9786.12 1117
9787.05 1174
9787.98 1094
9788.92 1083
9789.85 1100
9790.79 1048
9791.72 1057
9792.65 1065
9793.59 1079
9794.52 1088
9795.46 1102
9796.39 1116
9797.32 1144
9798.26 1098
9799.19 1096
9800.13 1074
9801.06 1130
9802.00 1154
9802.93 1111
9803.87 1078
9804.80 1136
9805.73 1026
9806.67 1000
9807.60 1004
9808.54 1000
9809.47 993
9810.41 922
9811.34 943
9812.28 940
9813.21 980
9814.15 955
9815.08 971
9816.02 931
9816.95 939
9817.89 929
9818.82 917
9819.76 906
9820.69 907
9821.63 906
9822.57 922
9823.50 857
9824.44 857
9825.37 863
9826.31 866
9827.24 880
9828.18 861
9829.11 897
9830.05 823
9830.99 887
9831.92 870
9832.86 854
9833.79 826
9834.73 848
9835.67 859
9836.60 837
9837.54 814
9838.47 839
9839.41 818
9840.35 861
9841.28 821
9842.22 846
9843.16 867
9844.09 853
9845.03 833
9845.97 876
9846.90 898
9847.84 827
9848.78 823
9849.71 849
9850.65 853
9851.59 837
9852.52 851
9853.46 828
9854.40 812
9855.33 837
9856.27 851
9857.21 844
9858.14 827
9859.08 836
9860.02 809
9860.96 879
9861.89 833
9862.83 825
9863.77 836
9864.71 816
9865.64 809
9866.58 785
9867.52 813
9868.46 802
9869.39 787
9870.33 796
9871.27 767
9872.21 755
9873.15 759
9874.08 729
9875.02 748
9875.96 749
9876.90 762
9877.83 770
9878.77 787
9879.71 741
9880.65 748
9881.59 745
9882.53 739
9883.46 744
9884.40 768
9885.34 752
9886.28 754
9887.22 682
9888.16 738
9889.10 740
9890.03 736
9890.97 777
9891.91 768
9892.85 742
9893.79 742
9894.73 702
9895.67 738
9896.61 713
9897.54 743
9898.48 765
9899.42 768
9900.36 731
9901.30 756
9902.24 720
9903.18 714
9904.12 721
9905.06 763
9906.00 733
9906.94 727
9907.88 722
9908.82 727
9909.76 745
9910.70 711
9911.63 741
9912.57 739
9913.51 754
9914.45 748
9915.39 742
9916.33 780
9917.27 779
9918.21 781
9919.15 785
9920.09 799
9921.03 793
9921.97 826
9922.91 887
9923.85 935
9924.79 986
9925.74 998
9926.68 1056
9927.62 1095
9928.56 1045
9929.50 1017
9930.44 1031
9931.38 1005
9932.32 987
9933.26 980
9934.20 924
9935.14 855
9936.08 813
9937.02 817
9937.96 809
9938.90 784
9939.85 766
9940.79 725
9941.73 720
9942.67 764
9943.61 745
9944.55 804
9945.49 779
9946.43 802
9947.38 882
9948.32 893
9949.26 909
9950.20 984
9951.14 1052
9952.08 1020
9953.02 973
9953.97 965
9954.91 981
9955.85 923
9956.79 851
9957.73 849
9958.68 818
9959.62 753
9960.56 765
9961.50 762
9962.44 680
9963.39 662
9964.33 703
9965.27 702
9966.21 687
9967.15 655
9968.10 640
9969.04 676
9969.98 626
9970.92 642
9971.87 617
9972.81 618
9973.75 663
9974.69 617
9975.64 607
9976.58 658
9977.52 671
9978.47 625
9979.41 663
9980.35 652
9981.29 632
9982.24 634
9983.18 642
9984.12 641
9985.07 655
9986.01 669
9986.95 651
9987.90 666
9988.84 630
9989.78 637
9990.73 639
9991.67 647
9992.61 631
9993.56 626
9994.50 583
9995.44 625
9996.39 632
9997.33 608
9998.27 569
9999.22 572
10000.16 597
10001.11 599
10002.05 589
10002.99 594
10003.94 624
10004.88 583
10005.83 575
10006.77 598
10007.72 579
10008.66 559
10009.60 590
10010.55 533
10011.49 554
10012.44 571
10013.38 555
10014.33 596
10015.27 585
10016.21 563
10017.16 583
10018.10 593
10019.05 554
10019.99 557
10020.94 594
10021.88 577
10022.83 556
10023.77 559
10024.72 548
10025.66 576
10026.61 588
10027.55 557
10028.50 555
10029.44 531
10030.39 537
10031.33 565
10032.28 517
10033.23 561
10034.17 568
10035.12 545
10036.06 517
10037.01 533
10037.95 540
10038.90 558
10039.84 537
10040.79 520
10041.74 540
10042.68 537
10043.63 556
10044.57 542
10045.52 540
10046.47 518
10047.41 515
10048.36 495
10049.30 518
10050.25 516
10051.20 503
10052.14 546
10053.09 541
10054.04 505
10054.98 478
10055.93 520
10056.88 519
10057.82 529
10058.77 504
10059.72 492
10060.66 520
10061.61 508
10062.56 496
10063.50 471
10064.45 470
10065.40 458
10066.34 492
10067.29 480
10068.24 450
10069.18 447
10070.13 496
10071.08 495
10072.03 483
10072.97 481
10073.92 479
10074.87 483
10075.82 478
10076.76 504
10077.71 495
10078.66 465
10079.61 488
10080.55 474
10081.50 491
10082.45 489
10083.40 455
10084.34 486
10085.29 496
10086.24 507
10087.19 492
10088.14 483
10089.08 482
10090.03 493
10090.98 487
10091.93 482
10092.88 493
10093.83 480
10094.77 480
10095.72 500
10096.67 520
10097.62 481
10098.57 494
10099.52 467
10100.46 516
10101.41 471
10102.36 481
10103.31 516
10104.26 479
10105.21 488
10106.16 495
10107.11 452
10108.05 478
10109.00 499
10109.95 494
10110.90 467
10111.85 464
10112.80 465
10113.75 469
10114.70 460
10115.65 479
10116.60 491
10117.55 518
10118.50 495
10119.45 486
10120.39 513
10121.34 482
10122.29 457
10123.24 487
10124.19 512
10125.14 477
10126.09 490
10127.04 522
10127.99 505
10128.94 512
10129.89 495
10130.84 465
10131.79 515
10132.74 500
10133.69 502
10134.64 492
10135.59 472
10136.54 502
10137.49 518
10138.44 527
10139.39 489
10140.34 532
10141.30 536
10142.25 529
10143.20 529
10144.15 516
10145.10 565
10146.05 545
10147.00 538
10147.95 541
10148.90 558
10149.85 518
10150.80 548
10151.75 557
10152.70 576
10153.66 562
10154.61 555
10155.56 608
10156.51 544
10157.46 580
10158.41 583
10159.36 619
10160.31 590
10161.27 581
10162.22 594
10163.17 590
10164.12 568
10165.07 573
10166.02 614
10166.98 670
10167.93 637
10168.88 567
10169.83 584
10170.78 582
10171.73 611
10172.69 638
10173.64 657
10174.59 651
10175.54 655
10176.50 638
10177.45 679
10178.40 667
10179.35 713
10180.30 713
10181.26 719
10182.21 680
10183.16 682
10184.11 718
10185.07 726
10186.02 691
10186.97 730
10187.92 736
10188.88 695
10189.83 686
10190.78 745
10191.74 748
10192.69 718
10193.64 722
10194.59 694
10195.55 755
10196.50 741
10197.45 727
10198.41 731
10199.36 707
10200.31 729
10201.27 753
10202.22 739
10203.17 780
10204.13 823
10205.08 830
10206.03 889
10206.99 871
10207.94 887
10208.89 899
10209.85 886
10210.80 870
10211.76 864
10212.71 845
10213.66 856
10214.62 851
10215.57 804
10216.53 774
10217.48 756
10218.43 740
10219.39 753
10220.34 767
10221.30 713
10222.25 708
10223.21 726
10224.16 732
10225.11 702
10226.07 715
10227.02 661
10227.98 728
10228.93 735
10229.89 670
10230.84 712
10231.80 741
10232.75 735
10233.71 772
10234.66 820
10235.62 812
10236.57 878
10237.53 907
10238.48 874
10239.44 847
10240.39 838
10241.35 836
10242.30 848
10243.26 779
10244.21 774
10245.17 771
10246.12 713
10247.08 705
10248.03 691
10248.99 683
10249.94 679
10250.90 664
10251.86 681
10252.81 705
10253.77 694
10254.72 631
10255.68 628
10256.63 633
10257.59 646
10258.55 625
10259.50 621
10260.46 650
10261.41 587
10262.37 592
10263.33 586
10264.28 618
10265.24 593
10266.20 568
10267.15 574
10268.11 600
10269.07 565
10270.02 553
10270.98 580
10271.94 568
10272.89 558
10273.85 553
10274.81 600
10275.76 558
10276.72 551
10277.68 539
10278.63 525
10279.59 499
10280.55 512
10281.50 576
10282.46 538
10283.42 494
10284.38 564
10285.33 548
10286.29 516
10287.25 530
10288.20 483
10289.16 517
10290.12 539
10291.08 538
10292.03 531
10292.99 527
10293.95 497
10294.91 506
10295.86 534
10296.82 537
10297.78 539
10298.74 507
10299.70 513
10300.65 502
10301.61 532
10302.57 502
10303.53 535
10304.49 579
10305.44 543
10306.40 520
10307.36 519
10308.32 504
10309.28 502
10310.24 521
10311.19 536
10312.15 502
10313.11 552
10314.07 545
10315.03 540
10315.99 554
10316.95 536
10317.90 571
10318.86 520
10319.82 527
10320.78 516
10321.74 532
10322.70 542
10323.66 499
10324.62 510
10325.58 532
10326.54 531
10327.49 504
10328.45 519
10329.41 538
10330.37 495
10331.33 519
10332.29 525
10333.25 529
10334.21 541
10335.17 521
10336.13 492
10337.09 495
10338.05 502
10339.01 457
10339.97 477
10340.93 488
10341.89 445
10342.85 448
10343.81 458
10344.77 433
10345.73 423
10346.69 506
10347.65 453
10348.61 475
10349.57 431
10350.53 439
10351.49 424
10352.45 461
10353.41 464
10354.37 445
10355.33 416
10356.29 417
10357.25 424
10358.21 415
10359.17 425
10360.13 455
10361.09 432
10362.06 432
10363.02 423
10363.98 438
10364.94 415
10365.90 427
10366.86 421
10367.82 416
10368.78 434
10369.74 411
10370.70 404
10371.67 387
10372.63 383
10373.59 406
10374.55 428
10375.51 428
10376.47 409
10377.43 424
10378.40 395
10379.36 432
10380.32 373
10381.28 387
10382.24 404
10383.20 404
10384.17 409
10385.13 438
10386.09 410
10387.05 398
10388.01 403
10388.98 403
10389.94 436
10390.90 405
10391.86 423
10392.82 415
10393.79 404
10394.75 381
10395.71 393
10396.67 380
10397.64 388
10398.60 414
10399.56 434
10400.52 370
10401.49 386
10402.45 393
10403.41 409
10404.37 415
10405.34 385
10406.30 384
10407.26 396
10408.23 412
10409.19 373
10410.15 388
10411.11 397
10412.08 397
10413.04 395
10414.00 395
10414.97 404
10415.93 374
10416.89 395
10417.86 389
10418.82 397
10419.78 390
10420.75 434
10421.71 402
10422.68 399
10423.64 368
10424.60 374
10425.57 376
10426.53 381
10427.49 403
10428.46 400
10429.42 359
10430.39 336
10431.35 368
10432.31 349
10433.28 356
10434.24 383
10435.21 383
10436.17 369
10437.13 376
10438.10 356
10439.06 384
10440.03 392
10440.99 368
10441.96 378
10442.92 384
10443.89 338
10444.85 369
10445.82 369
10446.78 390
10447.74 402
10448.71 393
10449.67 407
10450.64 368
10451.60 383
10452.57 349
10453.53 377
10454.50 371
10455.46 358
10456.43 391
10457.39 395
10458.36 347
10459.33 365
10460.29 364
10461.26 392
10462.22 383
10463.19 335
10464.15 354
10465.12 351
10466.08 348
10467.05 386
10468.01 398
10468.98 369
10469.95 365
10470.91 368
10471.88 393
10472.84 359
10473.81 372
10474.78 388
10475.74 375
10476.71 392
10477.67 395
10478.64 395
10479.61 399
10480.57 407
10481.54 380
10482.51 373
10483.47 414
10484.44 439
10485.41 383
10486.37 403
10487.34 396
10488.30 408
10489.27 405
10490.24 393
10491.20 380
10492.17 361
10493.14 371
10494.11 348
10495.07 356
10496.04 350
10497.01 340
10497.97 350
10498.94 367
10499.91 342
10500.88 364
10501.84 355
10502.81 334
10503.78 352
10504.74 364
10505.71 347
10506.68 362
10507.65 392
10508.61 388
10509.58 359
10510.55 355
10511.52 375
10512.49 364
10513.45 376
10514.42 380
10515.39 333
10516.36 319
10517.32 343
10518.29 394
10519.26 386
10520.23 362
10521.20 352
10522.17 361
10523.13 383
10524.10 360
10525.07 383
10526.04 366
10527.01 395
10527.98 364
10528.94 368
10529.91 377
10530.88 348
10531.85 350
10532.82 389
10533.79 374
10534.76 361
10535.72 348
10536.69 379
10537.66 378
10538.63 369
10539.60 409
10540.57 375
10541.54 370
10542.51 389
10543.48 401
10544.45 344
10545.42 381
10546.38 385
10547.35 375
10548.32 379
10549.29 402
10550.26 415
10551.23 416
10552.20 419
10553.17 398
10554.14 400
10555.11 351
10556.08 404
10557.05 388
10558.02 410
10558.99 380
10559.96 395
10560.93 392
10561.90 399
10562.87 414
10563.84 419
10564.81 414
10565.78 412
10566.75 404
10567.72 407
10568.69 478
10569.66 449
10570.63 440
10571.60 425
10572.57 420
10573.54 407
10574.51 418
10575.48 420
10576.46 465
10577.43 426
10578.40 413
10579.37 432
10580.34 454
10581.31 439
10582.28 436
10583.25 425
10584.22 413
10585.19 417
10586.16 411
10587.14 447
10588.11 479
10589.08 457
10590.05 452
10591.02 450
10591.99 452
10592.96 448
10593.94 477
10594.91 466
10595.88 454
10596.85 451
10597.82 463
10598.79 459
10599.77 477
10600.74 441
10601.71 500
10602.68 514
10603.65 516
10604.62 502
10605.60 532
10606.57 593
10607.54 580
10608.51 583
10609.49 618
10610.46 624
10611.43 686
10612.40 672
10613.37 624
10614.35 620
10615.32 588
10616.29 622
10617.26 610
10618.24 563
10619.21 535
10620.18 542
10621.16 516
10622.13 513
10623.10 498
10624.07 485
10625.05 491
10626.02 520
10626.99 527
10627.97 485
10628.94 477
10629.91 476
10630.89 482
10631.86 491
10632.83 470
10633.80 502
10634.78 506
10635.75 480
10636.73 491
10637.70 531
10638.67 542
10639.65 539
10640.62 562
10641.59 540
10642.57 553
10643.54 582
10644.51 584
10645.49 522
10646.46 500
10647.44 448
10648.41 464
10649.38 490
10650.36 438
10651.33 434
10652.31 427
10653.28 447
10654.25 401
10655.23 432
10656.20 403
10657.18 384
10658.15 378
10659.13 383
10660.10 390
10661.08 375
10662.05 381
10663.03 346
10664.00 409
10664.97 378
10665.95 401
10666.92 360
10667.90 398
10668.87 384
10669.85 364
10670.82 371
10671.80 377
10672.77 376
10673.75 404
10674.72 407
10675.70 419
10676.68 407
10677.65 396
10678.63 406
10679.60 392
10680.58 415
10681.55 407
10682.53 441
10683.50 412
10684.48 388
10685.45 382
10686.43 381
10687.41 412
10688.38 388
10689.36 409
10690.33 376
10691.31 420
10692.29 401
10693.26 369
10694.24 373
10695.21 395
10696.19 367
10697.17 372
10698.14 357
10699.12 363
10700.10 361
10701.07 377
10702.05 405
10703.02 426
10704.00 358
10704.98 402
10705.95 391
10706.93 411
10707.91 412
10708.88 387
10709.86 394
10710.84 366
10711.82 378
10712.79 391
10713.77 381
10714.75 379
10715.72 383
10716.70 402
10717.68 378
10718.65 436
10719.63 397
10720.61 408
10721.59 413
10722.56 394
10723.54 409
10724.52 423
10725.50 409
10726.47 421
10727.45 375
10728.43 385
10729.41 370
10730.38 382
10731.36 381
10732.34 389
10733.32 402
10734.30 398
10735.27 402
10736.25 385
10737.23 394
10738.21 390
10739.19 392
10740.16 404
10741.14 440
10742.12 408
10743.10 418
10744.08 395
10745.06 383
10746.03 352
10747.01 408
10747.99 386
10748.97 373
10749.95 380
10750.93 382
10751.91 390
10752.88 390
10753.86 423
10754.84 427
10755.82 402
10756.80 415
10757.78 447
10758.76 396
10759.74 409
10760.72 407
10761.70 389
10762.67 405
10763.65 417
10764.63 377
10765.61 396
10766.59 407
10767.57 444
10768.55 429
10769.53 413
10770.51 390
10771.49 431
10772.47 444
10773.45 411
10774.43 421
10775.41 389
10776.39 411
10777.37 418
10778.35 453
10779.33 422
10780.31 436
10781.29 449
10782.27 425
10783.25 457
10784.23 429
10785.21 461
10786.19 478
10787.17 473
10788.15 424
10789.13 479
10790.11 474
10791.09 438
10792.07 455
10793.05 428
10794.03 449
10795.01 460
10795.99 433
10796.97 443
10797.96 418
10798.94 443
10799.92 479
10800.90 469
10801.88 456
10802.86 448
10803.84 448
10804.82 449
10805.80 455
10806.79 461
10807.77 431
10808.75 438
10809.73 468
10810.71 489
10811.69 453
10812.67 440
10813.65 480
10814.64 498
10815.62 472
10816.60 500
10817.58 493
10818.56 459
10819.54 450
10820.53 468
10821.51 485
10822.49 483
10823.47 449
10824.45 473
10825.44 511
10826.42 512
10827.40 485
10828.38 500
10829.37 470
10830.35 489
10831.33 494
10832.31 480
10833.29 522
10834.28 490
10835.26 484
10836.24 499
10837.22 569
10838.21 514
10839.19 486
10840.17 516
10841.16 516
10842.14 494
10843.12 544
10844.10 577
10845.09 541
10846.07 572
10847.05 547
10848.04 568
10849.02 521
10850.00 566
10850.99 535
10851.97 568
10852.95 537
10853.94 573
10854.92 598
10855.90 602
10856.89 576
10857.87 583
10858.85 592
10859.84 608
10860.82 586
10861.80 595
10862.79 638
10863.77 635
10864.76 635
10865.74 636
10866.72 641
10867.71 620
10868.69 628
10869.68 639
10870.66 652
10871.64 639
10872.63 652
10873.61 665
10874.60 617
10875.58 683
10876.56 670
10877.55 670
10878.53 623
10879.52 675
10880.50 708
10881.49 731
10882.47 697
10883.46 689
10884.44 753
10885.43 713
10886.41 753
10887.40 772
10888.38 764
10889.37 756
10890.35 739
10891.34 741
10892.32 750
10893.31 790
10894.29 808
10895.28 788
10896.26 829
10897.25 816
10898.23 804
10899.22 777
10900.20 812
10901.19 785
10902.17 797
10903.16 841
10904.15 849
10905.13 873
10906.12 912
10907.10 868
10908.09 858
10909.07 939
10910.06 901
10911.05 954
10912.03 929
10913.02 967
10914.00 958
10914.99 1002
10915.98 1043
10916.96 1040
10917.95 1041
10918.94 989
10919.92 1044
10920.91 1067
10921.89 1054
10922.88 1058
10923.87 1049
10924.85 1030
10925.84 1078
10926.83 1055
10927.81 1102
10928.80 1128
10929.79 1080
10930.77 1124
10931.76 1126
10932.75 1136
10933.74 1155
10934.72 1132
10935.71 1140
10936.70 1147
10937.68 1153
10938.67 1273
10939.66 1247
10940.65 1227
10941.63 1278
10942.62 1223
10943.61 1287
10944.59 1293
10945.58 1322
10946.57 1354
10947.56 1420
10948.54 1445
10949.53 1444
10950.52 1477
10951.51 1567
10952.50 1595
10953.48 1721
10954.47 1807
10955.46 1859
10956.45 1931
10957.44 2079
10958.42 2125
10959.41 2161
10960.40 2148
10961.39 2163
10962.38 2197
10963.36 2200
10964.35 2126
10965.34 2039
10966.33 1936
10967.32 1853
10968.31 1762
10969.30 1748
10970.28 1755
10971.27 1660
10972.26 1596
10973.25 1549
10974.24 1533
10975.23 1532
10976.22 1506
10977.21 1521
10978.19 1496
10979.18 1467
10980.17 1466
10981.16 1484
10982.15 1470
10983.14 1461
10984.13 1512
10985.12 1579
10986.11 1658
10987.10 1653
10988.09 1674
10989.08 1652
10990.07 1679
10991.06 1705
10992.04 1793
10993.03 1879
10994.02 2036
10995.01 2159
10996.00 2402
10996.99 2571
10997.98 2592
10998.97 2735
10999.96 2865
11000.95 2990
11001.94 3066
11002.93 2963
11003.92 2948
11004.91 2804
11005.90 2672
11006.89 2467
11007.88 2286
11008.87 2131
11009.87 2005
11010.86 1871
11011.85 1681
11012.84 1566
11013.83 1508
11014.82 1502
11015.81 1377
11016.80 1301
11017.79 1250
11018.78 1230
11019.77 1204
11020.76 1175
11021.75 1136
11022.74 1101
11023.74 1083
11024.73 1112
11025.72 1064
11026.71 1000
11027.70 994
11028.69 986
11029.68 1021
11030.67 1026
11031.67 986
11032.66 977
11033.65 976
11034.64 978
11035.63 959
11036.62 965
11037.61 994
11038.61 975
11039.60 956
11040.59 963
11041.58 952
11042.57 945
11043.56 989
11044.56 917
11045.55 947
11046.54 913
11047.53 911
11048.53 889
11049.52 890
11050.51 845
11051.50 895
11052.49 851
11053.49 872
11054.48 864
11055.47 872
11056.46 863
11057.46 910
11058.45 889
11059.44 871
11060.43 869
11061.43 855
11062.42 867
11063.41 874
11064.41 898
11065.40 908
11066.39 940
11067.38 906
11068.38 890
11069.37 874
11070.36 907
11071.36 880
11072.35 875
11073.34 921
11074.34 893
11075.33 895
11076.32 860
11077.32 910
11078.31 870
11079.30 864
11080.30 871
11081.29 867
11082.28 890
11083.28 875
11084.27 855
11085.27 856
11086.26 830
11087.25 848
11088.25 827
11089.24 801
11090.24 824
11091.23 817
11092.22 832
11093.22 799
11094.21 803
11095.21 798
11096.20 811
11097.19 797
11098.19 790
11099.18 742
11100.18 791
11101.17 787
11102.17 798
11103.16 794
11104.16 753
11105.15 770
11106.15 770
11107.14 761
11108.13 709
11109.13 735
11110.12 751
11111.12 758
11112.11 703
11113.11 715
11114.10 680
11115.10 702
11116.09 716
11117.09 691
11118.09 700
11119.08 688
11120.08 718
11121.07 699
11122.07 675
11123.06 705
11124.06 718
11125.05 684
11126.05 694
11127.04 679
11128.04 666
11129.04 707
11130.03 701
11131.03 648
11132.02 648
11133.02 647
11134.02 654
11135.01 678
11136.01 631
11137.00 624
11138.00 638
11139.00 646
11139.99 582
11140.99 585
11141.98 603
11142.98 661
11143.98 640
11144.97 614
11145.97 605
11146.97 595
11147.96 623
11148.96 609
11149.96 587
11150.95 610
11151.95 604
11152.95 604
11153.94 582
11154.94 519
11155.94 570
11156.93 591
11157.93 618
11158.93 604
11159.93 587
11160.92 562
11161.92 564
11162.92 582
11163.92 575
11164.91 566
11165.91 554
11166.91 590
11167.90 610
11168.90 576
11169.90 547
11170.90 570
11171.90 558
11172.89 601
11173.89 584
11174.89 562
11175.89 579
11176.88 592
11177.88 557
11178.88 576
11179.88 564
11180.88 589
11181.87 589
11182.87 584
11183.87 576
11184.87 535
11185.87 564
11186.87 573
11187.86 575
11188.86 545
11189.86 572
11190.86 602
11191.86 588
11192.86 582
11193.86 536
11194.85 563
11195.85 563
11196.85 595
11197.85 574
11198.85 609
11199.85 590
11200.85 608
11201.85 598
11202.84 621
11203.84 638
11204.84 629
11205.84 647
11206.84 661
11207.84 667
11208.84 660
11209.84 672
11210.84 653
11211.84 645
11212.84 658
11213.84 638
11214.84 667
11215.84 637
11216.84 657
11217.84 656
11218.84 609
11219.84 621
11220.84 568
11221.84 585
11222.84 627
11223.84 563
11224.84 586
11225.84 597
11226.84 590
11227.84 540
11228.84 580
11229.84 567
11230.84 592
11231.84 568
11232.84 566
11233.84 579
11234.84 562
11235.84 571
11236.84 553
11237.84 561
11238.84 570
11239.84 545
11240.84 591
11241.84 578
11242.84 541
11243.84 601
11244.84 611
11245.85 613
11246.85 573
11247.85 581
11248.85 624
11249.85 613
11250.85 590
11251.85 599
11252.85 635
11253.86 600
11254.86 607
11255.86 602
11256.86 619
11257.86 634
11258.86 604
11259.86 623
11260.87 610
11261.87 601
11262.87 612
11263.87 600
11264.87 605
11265.87 575
11266.88 609
11267.88 620
11268.88 630
11269.88 625
11270.88 605
11271.89 645
11272.89 613
11273.89 623
11274.89 667
11275.90 664
11276.90 642
11277.90 645
11278.90 624
11279.90 630
11280.91 646
11281.91 652
11282.91 594
11283.92 581
11284.92 601
11285.92 624
11286.92 575
11287.93 607
11288.93 582
11289.93 547
11290.94 549
11291.94 535
11292.94 546
11293.94 556
11294.95 549
11295.95 497
11296.95 521
11297.96 522
11298.96 498
11299.96 535
11300.97 527
11301.97 502
11302.97 530
11303.98 491
11304.98 506
11305.98 532
11306.99 523
11307.99 567
11309.00 543
11310.00 548
11311.00 564
11312.01 511
11313.01 526
11314.02 535
11315.02 523
11316.02 533
11317.03 575
11318.03 575
11319.04 549
11320.04 534
11321.04 544
11322.05 544
11323.05 561
11324.06 549
11325.06 531
11326.07 542
11327.07 550
11328.08 573
11329.08 536
11330.09 523
11331.09 527
11332.10 555
11333.10 558
11334.10 569
11335.11 551
11336.11 582
11337.12 584
11338.12 615
11339.13 587
11340.14 606
11341.14 660
11342.15 638
11343.15 618
11344.16 633
11345.16 578
11346.17 603
11347.17 598
11348.18 594
11349.18 547
11350.19 545
11351.19 504
11352.20 505
11353.21 519
11354.21 499
11355.22 487
11356.22 492
11357.23 493
11358.24 492
11359.24 444
11360.25 466
11361.25 487
11362.26 473
11363.27 468
11364.27 476
11365.28 453
11366.28 464
11367.29 483
11368.30 456
11369.30 419
11370.31 431
11371.32 415
11372.32 409
11373.33 416
11374.34 428
11375.34 466
11376.35 444
11377.36 411
11378.36 421
11379.37 435
11380.38 424
11381.38 406
11382.39 418
11383.40 414
11384.41 427
11385.41 411
11386.42 436
11387.43 432
11388.43 383
11389.44 417
11390.45 403
11391.46 421
11392.46 389
11393.47 409
11394.48 399
11395.49 379
11396.49 417
11397.50 422
11398.51 416
11399.52 416
11400.53 421
11401.53 436
11402.54 397
11403.55 394
11404.56 424
11405.57 446
11406.57 405
11407.58 403
11408.59 439
11409.60 432
11410.61 419
11411.61 393
11412.62 395
11413.63 359
11414.64 387
11415.65 419
11416.66 410
11417.67 378
11418.67 366
11419.68 414
11420.69 394
11421.70 385
11422.71 392
11423.72 385
11424.73 384
11425.74 379
11426.74 376
11427.75 374
11428.76 389
11429.77 382
11430.78 386
11431.79 372
11432.80 401
11433.81 384
11434.82 380
11435.83 391
11436.84 389
11437.85 393
11438.86 387
11439.87 416
11440.88 390
11441.88 393
11442.89 370
11443.90 369
11444.91 373
11445.92 385
11446.93 376
11447.94 365
11448.95 404
11449.96 385
11450.97 387
11451.98 383
11452.99 396
11454.00 395
11455.01 386
11456.02 388
11457.04 381
11458.05 365
11459.06 409
11460.07 364
11461.08 380
11462.09 386
11463.10 360
11464.11 359
11465.12 359
11466.13 373
11467.14 384
11468.15 374
11469.16 382
11470.17 395
11471.18 376
11472.20 359
11473.21 388
11474.22 371
11475.23 357
11476.24 369
11477.25 355
11478.26 344
11479.27 345
11480.28 390
11481.30 361
11482.31 351
11483.32 331
11484.33 357
11485.34 347
11486.35 363
11487.37 362
11488.38 354
11489.39 383
11490.40 371
11491.41 352
11492.42 346
11493.44 357
11494.45 352
11495.46 351
11496.47 363
11497.48 345
11498.50 326
11499.51 374
11500.52 351
11501.53 357
11502.55 346
11503.56 345
11504.57 383
11505.58 387
11506.60 337
11507.61 364
11508.62 367
11509.63 353
11510.65 369
11511.66 346
11512.67 356
11513.68 378
11514.70 387
11515.71 351
11516.72 371
11517.74 383
11518.75 394
11519.76 374
11520.78 397
11521.79 378
11522.80 377
11523.81 391
11524.83 369
11525.84 386
11526.85 379
11527.87 376
11528.88 396
11529.90 390
11530.91 374
11531.92 390
11532.94 407
11533.95 413
11534.96 442
11535.98 433
11536.99 438
11538.01 428
11539.02 432
11540.03 450
11541.05 452
11542.06 434
11543.08 450
11544.09 477
11545.10 438
11546.12 420
11547.13 440
11548.15 423
11549.16 424
11550.18 391
11551.19 373
11552.20 384
11553.22 382
11554.23 361
11555.25 372
11556.26 376
11557.28 339
11558.29 367
11559.31 366
11560.32 379
11561.34 345
11562.35 319
11563.37 371
11564.38 367
11565.40 363
11566.41 372
11567.43 355
11568.44 354
11569.46 333
11570.47 329
11571.49 315
11572.50 316
11573.52 353
11574.53 345
11575.55 312
11576.57 316
11577.58 342
11578.60 304
11579.61 313
11580.63 327
11581.64 335
11582.66 331
11583.68 335
11584.69 306
11585.71 301
11586.72 316
11587.74 317
11588.76 348
11589.77 326
11590.79 332
11591.81 315
11592.82 332
11593.84 355
11594.85 350
11595.87 358
11596.89 352
11597.90 353
11598.92 335
11599.94 359
11600.95 323
11601.97 330
11602.99 326
11604.00 322
11605.02 311
11606.04 358
11607.05 335
11608.07 336
11609.09 372
11610.11 332
11611.12 353
11612.14 355
11613.16 323
11614.17 327
11615.19 351
11616.21 341
11617.23 328
11618.24 320
11619.26 316
11620.28 357
11621.30 305
11622.31 321
11623.33 352
11624.35 311
11625.37 324
11626.38 332
11627.40 352
11628.42 350
11629.44 325
11630.46 344
11631.47 325
11632.49 332
11633.51 326
11634.53 328
11635.55 332
11636.56 313
11637.58 326
11638.60 334
11639.62 314
11640.64 333
11641.66 326
11642.67 330
11643.69 345
11644.71 342
11645.73 311
11646.75 341
11647.77 316
11648.79 322
11649.80 333
11650.82 330
11651.84 319
11652.86 314
11653.88 319
11654.90 358
11655.92 315
11656.94 330
11657.96 330
11658.98 354
11660.00 312
11661.01 308
11662.03 311
11663.05 314
11664.07 338
11665.09 327
11666.11 332
11667.13 309
11668.15 324
11669.17 344
11670.19 321
11671.21 326
11672.23 369
11673.25 332
11674.27 325
11675.29 358
11676.31 354
11677.33 363
11678.35 331
11679.37 328
11680.39 321
11681.41 329
11682.43 349
11683.45 347
11684.47 358
11685.49 325
11686.51 320
11687.53 319
11688.55 336
11689.57 334
11690.59 330
11691.61 329
11692.63 322
11693.66 312
11694.68 308
11695.70 344
11696.72 334
11697.74 330
11698.76 343
11699.78 343
11700.80 327
11701.82 343
11702.84 316
11703.86 317
11704.89 321
11705.91 322
11706.93 347
11707.95 346
11708.97 327
11709.99 330
11711.01 327
11712.04 362
11713.06 334
11714.08 328
11715.10 312
11716.12 346
11717.14 328
11718.17 351
11719.19 354
11720.21 361
11721.23 337
11722.25 357
11723.28 338
11724.30 335
11725.32 329
11726.34 330
11727.36 343
11728.39 360
11729.41 366
11730.43 347
11731.45 316
11732.48 372
11733.50 385
11734.52 388
11735.54 364
11736.57 358
11737.59 362
11738.61 336
11739.63 356
11740.66 354
11741.68 354
11742.70 359
11743.72 373
11744.75 382
11745.77 367
11746.79 363
11747.82 379
11748.84 357
11749.86 379
11750.89 367
11751.91 362
11752.93 381
11753.96 382
11754.98 357
11756.00 404
11757.03 413
11758.05 420
11759.07 406
11760.10 413
11761.12 436
11762.14 408
11763.17 425
11764.19 402
11765.22 417
11766.24 403
11767.26 415
11768.29 420
11769.31 419
11770.34 415
11771.36 413
11772.38 423
11773.41 432
11774.43 440
11775.46 443
11776.48 439
11777.51 435
11778.53 402
11779.55 424
11780.58 436
11781.60 430
11782.63 414
11783.65 447
11784.68 478
11785.70 476
11786.73 465
11787.75 466
11788.78 491
11789.80 474
11790.83 438
11791.85 434
11792.88 445
11793.90 487
11794.93 443
11795.95 477
11796.98 449
11798.00 461
11799.03 452
11800.05 432
11801.08 451
11802.10 470
11803.13 437
11804.15 469
11805.18 475
11806.21 463
11807.23 472
11808.26 441
11809.28 468
11810.31 463
11811.33 472
11812.36 465
11813.39 484
11814.41 475
11815.44 493
11816.46 475
11817.49 490
11818.52 511
11819.54 508
11820.57 509
11821.59 500
11822.62 494
11823.65 510
11824.67 523
11825.70 502
11826.73 498
11827.75 507
11828.78 516
11829.81 533
11830.83 524
11831.86 507
11832.89 524
11833.91 550
11834.94 557
11835.97 567
11836.99 578
11838.02 585
11839.05 594
11840.08 542
11841.10 576
11842.13 593
11843.16 600
11844.18 569
11845.21 599
11846.24 582
11847.27 591
11848.29 565
11849.32 607
11850.35 646
11851.38 618
11852.40 636
11853.43 629
11854.46 613
11855.49 596
11856.51 650
11857.54 678
11858.57 672
11859.60 687
11860.63 684
11861.65 677
11862.68 664
11863.71 723
11864.74 707
11865.77 693
11866.80 703
11867.82 723
11868.85 747
11869.88 695
11870.91 725
11871.94 739
11872.97 754
11873.99 779
11875.02 802
11876.05 775
11877.08 774
11878.11 775
11879.14 788
11880.17 762
11881.20 796
11882.22 799
11883.25 839
11884.28 887
11885.31 891
11886.34 932
11887.37 905
11888.40 866
11889.43 932
11890.46 934
11891.49 937
11892.52 966
11893.55 984
11894.57 1026
11895.60 1007
11896.63 1061
11897.66 1125
11898.69 1146
11899.72 1224
11900.75 1270
11901.78 1278
11902.81 1314
11903.84 1352
11904.87 1414
11905.90 1448
11906.93 1403
11907.96 1411
11908.99 1370
11910.02 1314
11911.05 1267
11912.08 1238
11913.11 1215
11914.14 1247
11915.17 1221
11916.20 1165
11917.23 1123
11918.26 1091
11919.29 1087
11920.33 1077
11921.36 1081
11922.39 1121
11923.42 1137
11924.45 1098
11925.48 1179
11926.51 1211
11927.54 1279
11928.57 1318
11929.60 1368
11930.63 1342
11931.66 1345
11932.70 1378
11933.73 1386
11934.76 1361
11935.79 1321
11936.82 1263
11937.85 1217
11938.88 1208
11939.91 1127
11940.95 1147
11941.98 1103
11943.01 1051
11944.04 993
11945.07 968
11946.10 947
11947.14 917
11948.17 897
11949.20 901
11950.23 862
11951.26 823
11952.29 801
11953.33 769
11954.36 769
11955.39 792
11956.42 791
11957.46 755
11958.49 763
11959.52 793
11960.55 793
11961.58 783
11962.62 748
11963.65 729
11964.68 770
11965.71 784
11966.75 788
11967.78 795
11968.81 791
11969.84 832
11970.88 797
11971.91 800
11972.94 775
11973.98 803
11975.01 800
11976.04 811
11977.07 791
11978.11 822
11979.14 822
11980.17 834
11981.21 805
11982.24 808
11983.27 781
11984.31 822
11985.34 818
11986.37 837
11987.41 841
11988.44 818
11989.47 841
11990.51 897
11991.54 863
11992.58 862
11993.61 903
11994.64 879
11995.68 874
11996.71 863
11997.74 879
11998.78 926
11999.81 907
12000.85 875
12001.88 893
12002.91 935
12003.95 908
12004.98 933
12006.02 918
12007.05 923
12008.09 955
12009.12 983
12010.15 994
12011.19 1012
12012.22 966
12013.26 1002
12014.29 1026
12015.33 1043
12016.36 1032
12017.40 1010
12018.43 1062
12019.47 1055
12020.50 1065
12021.54 1034
12022.57 1075
12023.61 1053
12024.64 1069
12025.68 1100
12026.71 1074
12027.75 1062
12028.78 1095
12029.82 1069
12030.85 1082
12031.89 1113
12032.92 1101
12033.96 1100
12034.99 1087
12036.03 1085
12037.07 1073
12038.10 1093
12039.14 1113
12040.17 1116
12041.21 1100
12042.24 1121
12043.28 1126
12044.32 1143
12045.35 1177
12046.39 1208
12047.42 1216
12048.46 1164
12049.50 1249
12050.53 1223
12051.57 1221
12052.61 1306
12053.64 1302
12054.68 1368
12055.71 1364
12056.75 1397
12057.79 1422
12058.82 1374
12059.86 1465
12060.90 1466
12061.93 1397
12062.97 1324
12064.01 1331
12065.04 1292
12066.08 1233
12067.12 1197
12068.15 1183
12069.19 1190
12070.23 1139
12071.27 1111
12072.30 1058
12073.34 984
12074.38 1005
12075.41 1059
12076.45 1011
12077.49 1018
12078.53 1020
12079.56 1014
12080.60 1007
12081.64 996
12082.68 977
12083.71 964
12084.75 982
12085.79 1001
12086.83 994
12087.86 968
12088.90 1005
12089.94 1025
12090.98 1061
12092.02 1024
12093.05 1028
12094.09 1023
12095.13 1104
12096.17 1148
12097.21 1122
12098.25 1156
12099.28 1167
12100.32 1230
12101.36 1189
12102.40 1239
12103.44 1211
12104.48 1210
12105.51 1197
12106.55 1203
12107.59 1181
12108.63 1157
12109.67 1140
12110.71 1108
12111.75 1028
12112.79 1009
12113.82 958
12114.86 934
12115.90 920
12116.94 909
12117.98 871
12119.02 892
12120.06 818
12121.10 812
12122.14 802
12123.18 766
12124.22 759
12125.25 776
12126.29 713
12127.33 713
12128.37 701
12129.41 764
12130.45 750
12131.49 724
12132.53 690
12133.57 722
12134.61 695
12135.65 722
12136.69 716
12137.73 743
12138.77 719
12139.81 693
12140.85 693
12141.89 683
12142.93 684
12143.97 677
12145.01 705
12146.05 678
12147.09 656
12148.13 676
12149.17 673
12150.21 655
12151.25 673
12152.29 648
12153.34 664
12154.38 680
12155.42 660
12156.46 644
12157.50 666
12158.54 682
12159.58 620
12160.62 623
12161.66 661
12162.70 647
12163.74 661
12164.78 639
12165.83 634
12166.87 646
12167.91 643
12168.95 665
12169.99 638
12171.03 666
12172.07 632
12173.11 611
12174.16 630
12175.20 629
12176.24 662
12177.28 637
12178.32 657
12179.36 658
12180.41 638
12181.45 649
12182.49 649
12183.53 657
12184.57 640
12185.62 634
12186.66 615
12187.70 618
12188.74 601
12189.78 632
12190.83 645
12191.87 636
12192.91 627
12193.95 624
12195.00 619
12196.04 609
12197.08 611
12198.12 602
12199.17 631
12200.21 605
12201.25 615
12202.29 629
12203.34 580
12204.38 580
12205.42 610
12206.46 638
12207.51 627
12208.55 615
12209.59 592
12210.64 636
12211.68 616
12212.72 584
12213.77 583
12214.81 580
12215.85 584
12216.90 605
12217.94 602
12218.98 578
12220.03 577
12221.07 556
12222.11 586
12223.16 586
12224.20 577
12225.24 556
12226.29 590
12227.33 585
12228.37 551
12229.42 567
12230.46 569
12231.51 565
12232.55 568
12233.59 561
12234.64 552
12235.68 553
12236.73 547
12237.77 551
12238.82 553
12239.86 531
12240.90 560
12241.95 582
12242.99 576
12244.04 550
12245.08 547
12246.13 574
12247.17 613
12248.22 546
12249.26 562
12250.31 587
12251.35 557
12252.39 536
12253.44 508
12254.48 509
12255.53 532
12256.57 534
12257.62 533
12258.66 485
12259.71 503
12260.75 525
12261.80 506
12262.85 522
12263.89 492
12264.94 490
12265.98 488
12267.03 484
12268.07 502
12269.12 498
12270.16 510
12271.21 500
12272.25 497
12273.30 516
12274.35 458
12275.39 442
12276.44 479
12277.48 462
12278.53 468
12279.58 472
12280.62 460
12281.67 449
12282.71 463
12283.76 454
12284.81 456
12285.85 510
12286.90 470
12287.95 467
12288.99 436
12290.04 439
12291.08 488
12292.13 446
12293.18 451
12294.22 453
12295.27 491
12296.32 482
12297.36 451
12298.41 433
12299.46 458
12300.50 416
12301.55 461
12302.60 443
12303.65 450
12304.69 468
12305.74 459
12306.79 409
12307.83 431
12308.88 463
12309.93 481
12310.98 457
12312.02 452
12313.07 437
12314.12 445
12315.17 418
12316.21 459
12317.26 463
12318.31 439
12319.36 447
12320.40 446
12321.45 446
12322.50 428
12323.55 441
12324.60 438
12325.64 451
12326.69 425
12327.74 460
12328.79 463
12329.84 455
12330.88 423
12331.93 410
12332.98 376
12334.03 402
12335.08 437
12336.13 458
12337.17 438
12338.22 424
12339.27 436
12340.32 412
12341.37 415
12342.42 434
12343.47 435
12344.51 455
12345.56 436
12346.61 430
12347.66 430
12348.71 431
12349.76 438
12350.81 424
12351.86 460
12352.91 418
12353.95 437
12355.00 469
12356.05 460
12357.10 426
12358.15 447
12359.20 442
12360.25 475
12361.30 455
12362.35 424
12363.40 433
12364.45 468
12365.50 451
12366.55 468
12367.60 448
12368.65 426
12369.70 432
12370.75 449
12371.80 463
12372.85 451
12373.90 452
12374.95 492
12376.00 465
12377.05 468
12378.10 446
12379.15 448
12380.20 462
12381.25 460
12382.30 468
12383.35 441
12384.40 443
12385.45 430
12386.50 451
12387.55 434
12388.60 450
12389.65 464
12390.70 475
12391.75 440
12392.80 480
12393.86 461
12394.91 448
12395.96 481
12397.01 467
12398.06 465
12399.11 469
12400.16 454
12401.21 455
12402.26 454
12403.32 472
12404.37 474
12405.42 469
12406.47 481
12407.52 487
12408.57 495
12409.62 485
12410.68 474
12411.73 501
12412.78 481
12413.83 465
12414.88 461
12415.93 445
12416.99 473
12418.04 496
12419.09 478
12420.14 471
12421.19 506
12422.25 510
12423.30 476
12424.35 483
12425.40 492
12426.45 492
12427.51 507
12428.56 518
12429.61 514
12430.66 502
12431.72 494
12432.77 491
12433.82 529
12434.87 532
12435.93 505
12436.98 537
12438.03 518
12439.08 501
12440.14 553
12441.19 531
12442.24 527
12443.30 536
12444.35 512
12445.40 524
12446.45 558
12447.51 589
12448.56 530
12449.61 591
12450.67 559
12451.72 585
12452.77 600
12453.83 592
12454.88 559
12455.93 609
12456.99 642
12458.04 647
12459.10 647
12460.15 696
12461.20 712
12462.26 696
12463.31 719
12464.36 750
12465.42 795
12466.47 786
12467.53 853
12468.58 896
12469.63 952
12470.69 1033
12471.74 1089
12472.80 1111
12473.85 1204
12474.90 1235
12475.96 1310
12477.01 1314
12478.07 1301
12479.12 1283
12480.18 1364
12481.23 1345
12482.29 1244
12483.34 1199
12484.40 1187
12485.45 1106
12486.50 1048
12487.56 1047
12488.61 992
12489.67 954
12490.72 931
12491.78 864
12492.83 840
12493.89 807
12494.94 788
12496.00 804
12497.05 784
12498.11 743
12499.17 745
12500.22 731
12501.28 752
12502.33 724
12503.39 752
12504.44 753
12505.50 705
12506.55 706
12507.61 756
12508.67 710
12509.72 699
12510.78 707
12511.83 733
12512.89 729
12513.94 668
12515.00 709
12516.06 703
12517.11 677
12518.17 684
12519.22 670
12520.28 680
12521.34 660
12522.39 676
12523.45 688
12524.51 667
12525.56 627
12526.62 686
12527.68 714
12528.73 687
12529.79 695
12530.85 678
12531.90 735
12532.96 746
12534.02 728
12535.07 707
12536.13 763
12537.19 714
12538.24 722
12539.30 772
12540.36 814
12541.41 752
12542.47 798
12543.53 856
12544.59 862
12545.64 888
12546.70 945
12547.76 984
12548.82 992
12549.87 1021
12550.93 1044
12551.99 1020
12553.05 994
12554.10 1006
12555.16 1008
12556.22 988
12557.28 945
12558.33 944
12559.39 900
12560.45 859
12561.51 864
12562.57 826
12563.62 800
12564.68 779
12565.74 790
12566.80 775
12567.86 776
12568.91 735
12569.97 739
12571.03 725
12572.09 716
12573.15 691
12574.21 671
12575.26 660
12576.32 720
12577.38 713
12578.44 697
12579.50 695
12580.56 708
12581.62 678
12582.68 672
12583.73 659
12584.79 653
12585.85 683
12586.91 660
12587.97 675
12589.03 648
12590.09 663
12591.15 653
12592.21 652
12593.27 618
12594.33 654
12595.38 687
12596.44 682
12597.50 659
12598.56 653
12599.62 626
12600.68 658
12601.74 640
12602.80 637
12603.86 615
12604.92 623
12605.98 660
12607.04 671
12608.10 666
12609.16 691
12610.22 676
12611.28 700
12612.34 677
12613.40 647
12614.46 659
12615.52 701
12616.58 725
12617.64 727
12618.70 762
12619.76 778
12620.82 787
12621.88 778
12622.94 792
12624.00 790
12625.07 769
12626.13 788
12627.19 813
12628.25 814
12629.31 781
12630.37 790
12631.43 822
12632.49 818
12633.55 826
12634.61 748
12635.67 775
12636.73 757
12637.80 715
12638.86 732
12639.92 707
12640.98 749
12642.04 732
12643.10 721
12644.16 682
12645.23 684
12646.29 670
12647.35 659
12648.41 648
12649.47 612
12650.53 649
12651.59 639
12652.66 624
12653.72 636
12654.78 615
12655.84 610
12656.90 573
12657.97 609
12659.03 599
12660.09 614
12661.15 564
12662.21 603
12663.28 599
12664.34 588
12665.40 595
12666.46 618
12667.53 626
12668.59 641
12669.65 590
12670.71 617
12671.78 592
12672.84 628
12673.90 654
12674.96 626
12676.03 631
12677.09 590
12678.15 611
12679.22 598
12680.28 611
12681.34 608
12682.40 633
12683.47 625
12684.53 613
12685.59 605
12686.66 596
12687.72 604
12688.78 574
12689.85 600
12690.91 605
12691.97 581
12693.04 578
12694.10 633
12695.16 605
12696.23 600
12697.29 623
12698.35 619
12699.42 627
12700.48 618
12701.55 617
12702.61 636
12703.67 653
12704.74 647
12705.80 648
12706.87 628
12707.93 640
12708.99 655
12710.06 616
12711.12 656
12712.19 655
12713.25 658
12714.32 651
12715.38 644
12716.44 676
12717.51 672
12718.57 654
12719.64 646
12720.70 654
12721.77 655
12722.83 693
12723.90 691
12724.96 651
12726.03 640
12727.09 692
12728.16 721
12729.22 669
12730.29 707
12731.35 692
12732.42 694
12733.48 721
12734.55 704
12735.61 677
12736.68 689
12737.74 700
12738.81 686
12739.87 679
12740.94 643
12742.00 652
12743.07 655
12744.14 635
12745.20 623
12746.27 624
12747.33 622
12748.40 573
12749.46 530
12750.53 555
12751.60 575
12752.66 572
12753.73 532
12754.79 566
12755.86 525
12756.93 525
12757.99 534
12759.06 529
12760.12 538
12761.19 533
12762.26 554
12763.32 523
12764.39 545
12765.46 481
12766.52 498
12767.59 519
12768.66 528
12769.72 510
12770.79 488
12771.86 489
12772.92 506
12773.99 484
12775.06 493
12776.12 480
12777.19 497
12778.26 496
12779.33 457
12780.39 458
12781.46 469
12782.53 471
12783.59 436
12784.66 453
12785.73 448
12786.80 474
12787.86 448
12788.93 471
12790.00 433
12791.07 450
12792.13 437
12793.20 442
12794.27 447
12795.34 430
12796.40 471
12797.47 450
12798.54 452
12799.61 463
12800.68 459
12801.74 467
12802.81 458
12803.88 451
12804.95 443
12806.02 468
12807.09 466
12808.15 440
12809.22 454
12810.29 441
12811.36 457
12812.43 449
12813.50 414
12814.56 419
12815.63 456
12816.70 448
12817.77 453
12818.84 435
12819.91 455
12820.98 420
12822.04 471
12823.11 447
12824.18 454
12825.25 441
12826.32 451
12827.39 469
12828.46 437
12829.53 438
12830.60 475
12831.67 434
12832.74 416
12833.81 435
12834.87 448
12835.94 441
12837.01 422
12838.08 434
12839.15 441
12840.22 422
12841.29 417
12842.36 389
12843.43 393
12844.50 410
12845.57 409
12846.64 417
12847.71 404
12848.78 379
12849.85 386
12850.92 382
12851.99 398
12853.06 399
12854.13 414
12855.20 361
12856.27 378
12857.34 385
12858.41 386
12859.48 351
12860.55 377
12861.62 387
12862.69 397
12863.77 389
12864.84 367
12865.91 396
12866.98 377
12868.05 366
12869.12 396
12870.19 364
12871.26 381
12872.33 367
12873.40 377
12874.47 364
12875.54 349
12876.62 352
12877.69 367
12878.76 367
12879.83 364
12880.90 371
12881.97 342
12883.04 385
12884.12 389
12885.19 345
12886.26 332
12887.33 375
12888.40 351
12889.47 354
12890.54 343
12891.62 336
12892.69 346
12893.76 329
12894.83 317
12895.90 343
12896.98 376
12898.05 369
12899.12 363
12900.19 336
12901.26 328
12902.34 334
12903.41 324
12904.48 345
12905.55 365
12906.63 344
12907.70 318
12908.77 319
12909.84 312
12910.92 326
12911.99 316
12913.06 321
12914.13 320
12915.21 324
12916.28 320
12917.35 325
12918.42 312
12919.50 300
12920.57 304
12921.64 318
12922.72 329
12923.79 345
12924.86 319
12925.94 327
12927.01 323
12928.08 297
12929.16 335
12930.23 349
12931.30 318
12932.38 301
12933.45 315
12934.52 298
12935.60 318
12936.67 298
12937.74 320
12938.82 313
12939.89 274
12940.97 294
12942.04 321
12943.11 289
12944.19 305
12945.26 316
12946.34 311
12947.41 304
12948.48 328
12949.56 333
12950.63 326
12951.71 311
12952.78 315
12953.85 313
12954.93 321
12956.00 289
12957.08 316
12958.15 310
12959.23 322
12960.30 321
12961.38 292
12962.45 310
12963.53 316
12964.60 327
12965.68 335
12966.75 309
12967.83 321
12968.90 298
12969.98 320
12971.05 304
12972.13 307
12973.20 306
12974.28 317
12975.35 312
12976.43 337
12977.50 300
12978.58 322
12979.65 305
12980.73 333
12981.80 314
12982.88 319
12983.95 327
12985.03 312
12986.11 292
12987.18 339
12988.26 317
12989.33 318
12990.41 310
12991.48 329
12992.56 316
12993.64 293
12994.71 333
12995.79 328
12996.86 332
12997.94 350
12999.02 357
13000.09 353
13001.17 321
13002.25 314
13003.32 315
13004.40 326
13005.48 330
13006.55 310
13007.63 322
13008.71 334
13009.78 323
13010.86 315
13011.94 330
13013.01 333
13014.09 307
13015.17 317
13016.24 349
13017.32 332
13018.40 322
13019.47 341
13020.55 324
13021.63 311
13022.71 312
13023.78 314
13024.86 337
13025.94 308
13027.01 309
13028.09 306
13029.17 348
13030.25 320
13031.32 324
13032.40 326
13033.48 328
13034.56 323
13035.64 366
13036.71 324
13037.79 338
13038.87 334
13039.95 333
13041.02 330
13042.10 331
13043.18 333
13044.26 322
13045.34 333
13046.41 327
13047.49 317
13048.57 328
13049.65 308
13050.73 326
13051.81 336
13052.88 302
13053.96 321
13055.04 347
13056.12 320
13057.20 308
13058.28 312
13059.36 338
13060.44 333
13061.51 314
13062.59 307
13063.67 311
13064.75 342
13065.83 313
13066.91 299
13067.99 321
13069.07 314
13070.15 330
13071.23 345
13072.30 331
13073.38 344
13074.46 337
13075.54 324
13076.62 320
13077.70 316
13078.78 315
13079.86 335
13080.94 342
13082.02 340
13083.10 313
13084.18 334
13085.26 365
13086.34 348
13087.42 330
13088.50 336
13089.58 351
13090.66 346
13091.74 327
13092.82 343
13093.90 315
13094.98 334
13096.06 364
13097.14 343
13098.22 330
13099.30 355
13100.38 325
13101.46 307
13102.54 354
13103.62 349
13104.70 352
13105.78 335
13106.86 347
13107.94 332
13109.03 339
13110.11 351
13111.19 360
13112.27 370
13113.35 386
13114.43 377
13115.51 333
13116.59 358
13117.67 352
13118.75 345
13119.84 349
13120.92 363
13122.00 377
13123.08 365
13124.16 355
13125.24 353
13126.32 359
13127.41 361
13128.49 359
13129.57 358
13130.65 361
13131.73 342
13132.81 337
13133.90 355
13134.98 346
13136.06 371
13137.14 385
13138.22 374
13139.30 354
13140.39 359
13141.47 367
13142.55 396
13143.63 372
13144.72 375
13145.80 352
13146.88 378
13147.96 390
13149.04 385
13150.13 398
13151.21 388
13152.29 381
13153.38 388
13154.46 416
13155.54 395
13156.62 391
13157.71 393
13158.79 409
13159.87 378
13160.95 373
13162.04 393
13163.12 427
13164.20 365
13165.29 424
13166.37 382
13167.45 421
13168.54 407
13169.62 419
13170.70 412
13171.79 401
13172.87 413
13173.95 410
13175.04 404
13176.12 406
13177.20 399
13178.29 380
13179.37 407
13180.45 406
13181.54 412
13182.62 366
13183.71 404
13184.79 419
13185.87 422
13186.96 399
13188.04 426
13189.13 408
13190.21 427
13191.29 432
13192.38 420
13193.46 414
13194.55 387
13195.63 416
13196.72 410
13197.80 434
13198.88 420
13199.97 416
13201.05 424
13202.14 430
13203.22 435
13204.31 418
13205.39 410
13206.48 429
13207.56 434
13208.65 449
13209.73 465
13210.82 471
13211.90 429
13212.99 428
13214.07 434
13215.16 423
13216.24 441
13217.33 435
13218.41 461
13219.50 443
13220.58 452
13221.67 474
13222.75 471
13223.84 477
13224.92 467
13226.01 483
13227.10 474
13228.18 416
13229.27 457
13230.35 479
13231.44 478
13232.52 505
13233.61 473
13234.70 461
13235.78 497
13236.87 489
13237.95 492
13239.04 491
13240.13 494
13241.21 468
13242.30 509
13243.39 535
13244.47 532
13245.56 525
13246.64 540
13247.73 499
13248.82 536
13249.90 495
13250.99 533
13252.08 529
13253.16 529
13254.25 568
13255.34 590
13256.42 552
13257.51 567
13258.60 609
13259.69 549
13260.77 536
13261.86 567
13262.95 566
13264.03 545
13265.12 579
13266.21 581
13267.30 600
13268.38 586
13269.47 589
13270.56 623
13271.64 618
13272.73 596
13273.82 632
13274.91 627
13275.99 637
13277.08 618
13278.17 621
13279.26 647
13280.35 649
13281.43 671
13282.52 624
13283.61 675
13284.70 682
13285.79 671
13286.87 662
13287.96 681
13289.05 678
13290.14 722
13291.23 678
13292.31 703
13293.40 718
13294.49 713
13295.58 756
13296.67 737
13297.76 770
13298.85 767
13299.93 783
13301.02 816
13302.11 781
13303.20 794
13304.29 828
13305.38 785
13306.47 855
13307.56 842
13308.64 838
13309.73 850
13310.82 849
13311.91 876
13313.00 843
13314.09 852
13315.18 879
13316.27 878
13317.36 858
13318.45 916
13319.54 886
13320.63 879
13321.72 907
13322.81 919
13323.89 939
13324.98 870
13326.07 912
13327.16 890
13328.25 913
13329.34 910
13330.43 910
13331.52 915
13332.61 942
13333.70 977
13334.79 1008
13335.88 956
13336.97 988
13338.06 975
13339.15 984
13340.24 984
13341.33 1000
13342.42 1002
13343.52 1037
13344.61 1006
13345.70 996
13346.79 1015
13347.88 998
13348.97 1013
13350.06 985
13351.15 970
13352.24 1028
13353.33 1019
13354.42 1004
13355.51 1043
13356.60 1078
13357.69 1066
13358.79 1133
13359.88 1117
13360.97 1129
13362.06 1115
13363.15 1157
13364.24 1172
13365.33 1202
13366.42 1194
13367.51 1181
13368.61 1185
13369.70 1194
13370.79 1188
13371.88 1219
13372.97 1160
13374.06 1137
13375.16 1127
13376.25 1064
13377.34 1112
13378.43 1083
13379.52 1043
13380.61 1016
13381.71 994
13382.80 931
13383.89 981
13384.98 910
13386.08 915
13387.17 864
13388.26 910
13389.35 872
13390.44 831
13391.54 854
13392.63 822
13393.72 844
13394.81 821
13395.91 819
13397.00 784
13398.09 839
13399.18 862
13400.28 857
13401.37 831
13402.46 790
13403.56 822
13404.65 846
13405.74 787
13406.83 811
13407.93 807
13409.02 821
13410.11 783
13411.21 777
13412.30 829
13413.39 841
13414.49 817
13415.58 778
13416.67 824
13417.77 830
13418.86 875
13419.95 790
13421.05 794
13422.14 815
13423.23 854
13424.33 865
13425.42 855
13426.52 861
13427.61 852
13428.70 855
13429.80 810
13430.89 808
13431.98 864
13433.08 858
13434.17 871
13435.27 857
13436.36 894
13437.46 931
13438.55 884
13439.64 921
13440.74 888
13441.83 926
13442.93 916
13444.02 924
13445.12 931
13446.21 934
13447.31 915
13448.40 942
13449.50 939
13450.59 975
13451.68 967
13452.78 993
13453.87 988
13454.97 1007
13456.06 1045
13457.16 1028
13458.25 1016
13459.35 1005
13460.44 1013
13461.54 1089
13462.64 1056
13463.73 1044
13464.83 1029
13465.92 1076
13467.02 1114
13468.11 1063
13469.21 1103
13470.30 1097
13471.40 1094
13472.49 1123
13473.59 1093
13474.69 1115
13475.78 1129
13476.88 1131
13477.97 1145
13479.07 1143
13480.17 1111
13481.26 1123
13482.36 1132
13483.45 1161
13484.55 1162
13485.65 1184
13486.74 1233
13487.84 1231
13488.93 1246
13490.03 1257
13491.13 1232
13492.22 1308
13493.32 1347
13494.42 1296
13495.51 1300
13496.61 1337
13497.71 1369
13498.80 1408
13499.90 1362
13501.00 1357
13502.09 1377
13503.19 1378
13504.29 1367
13505.38 1380
13506.48 1395
13507.58 1356
13508.68 1340
13509.77 1390
13510.87 1345
13511.97 1307
13513.07 1307
13514.16 1234
13515.26 1250
13516.36 1217
13517.45 1168
13518.55 1189
13519.65 1155
13520.75 1169
13521.85 1157
13522.94 1176
13524.04 1153
13525.14 1149
13526.24 1121
13527.33 1099
13528.43 1132
13529.53 1112
13530.63 1089
13531.73 1103
13532.82 1057
13533.92 1006
13535.02 1005
13536.12 1055
13537.22 1041
13538.32 1034
13539.41 981
13540.51 993
13541.61 969
13542.71 969
13543.81 940
13544.91 928
13546.00 892
13547.10 888
13548.20 857
13549.30 824
13550.40 821
13551.50 825
13552.60 835
13553.70 842
13554.80 819
13555.89 821
13556.99 785
13558.09 841
13559.19 802
13560.29 718
13561.39 795
13562.49 763
13563.59 788
13564.69 757
13565.79 764
13566.89 746
13567.99 750
13569.09 743
13570.19 782
13571.29 784
13572.39 773
13573.49 741
13574.59 782
13575.69 750
13576.79 793
13577.88 759
13578.98 770
13580.08 775
13581.19 764
13582.29 768
13583.39 726
13584.49 762
13585.59 777
13586.69 763
13587.79 748
13588.89 752
13589.99 771
13591.09 780
13592.19 755
13593.29 785
13594.39 792
13595.49 727
13596.59 776
13597.69 773
13598.79 763
13599.89 730
13600.99 786
13602.09 811
13603.20 775
13604.30 759
13605.40 747
13606.50 783
13607.60 758
13608.70 780
13609.80 788
13610.90 790
13612.01 756
13613.11 821
13614.21 801
13615.31 777
13616.41 794
13617.51 792
13618.61 776
13619.72 781
13620.82 800
13621.92 758
13623.02 784
13624.12 798
13625.22 766
13626.33 736
13627.43 812
13628.53 786
13629.63 777
13630.73 783
13631.84 782
13632.94 808
13634.04 794
13635.14 789
13636.25 787
13637.35 802
13638.45 785
13639.55 741
13640.65 743
13641.76 776
13642.86 761
13643.96 752
13645.07 794
13646.17 791
13647.27 815
13648.37 789
13649.48 760
13650.58 786
13651.68 788
13652.79 765
13653.89 824
13654.99 762
13656.09 747
13657.20 768
13658.30 759
13659.40 764
13660.51 753
13661.61 727
13662.71 752
13663.82 742
13664.92 725
13666.02 721
13667.13 706
13668.23 757
13669.34 718
13670.44 693
13671.54 759
13672.65 740
13673.75 730
13674.85 751
13675.96 730
13677.06 722
13678.17 766
13679.27 767
13680.37 709
13681.48 727
13682.58 705
13683.69 717
13684.79 694
13685.89 736
13687.00 762
13688.10 725
13689.21 788
13690.31 716
13691.42 754
13692.52 758
13693.63 769
13694.73 729
13695.84 751
13696.94 732
13698.05 761
13699.15 783
13700.25 757
13701.36 740
13702.46 796
13703.57 796
13704.67 782
13705.78 749
13706.89 765
13707.99 827
13709.10 799
13710.20 793
13711.31 802
13712.41 825
13713.52 874
13714.62 833
13715.73 805
13716.83 808
13717.94 868
13719.04 887
13720.15 909
13721.26 871
13722.36 903
13723.47 929
13724.57 891
13725.68 905
13726.79 936
13727.89 938
13729.00 898
13730.10 958
13731.21 982
13732.32 966
13733.42 1024
13734.53 1029
13735.63 993
13736.74 983
13737.85 929
13738.95 1042
13740.06 1048
13741.17 1028
13742.27 1016
13743.38 1061
13744.49 1095
13745.59 1074
13746.70 1066
13747.81 1079
13748.91 1117
13750.02 1122
13751.13 1154
13752.23 1159
13753.34 1160
13754.45 1201
13755.56 1244
13756.66 1323
13757.77 1252
13758.88 1315
13759.98 1365
13761.09 1405
13762.20 1420
13763.31 1486
13764.41 1499
13765.52 1587
13766.63 1583
13767.74 1661
13768.84 1672
13769.95 1720
13771.06 1725
13772.17 1740
13773.28 1807
13774.38 1827
13775.49 1796
13776.60 1809
13777.71 1706
13778.82 1701
13779.92 1681
13781.03 1636
13782.14 1552
13783.25 1549
13784.36 1513
13785.46 1404
13786.57 1353
13787.68 1359
13788.79 1259
13789.90 1212
13791.01 1203
13792.12 1145
13793.22 1102
13794.33 1081
13795.44 1034
13796.55 1021
13797.66 1007
13798.77 930
13799.88 907
13800.99 927
13802.10 896
13803.20 889
13804.31 874
13805.42 845
13806.53 822
13807.64 822
13808.75 861
13809.86 849
13810.97 823
13812.08 797
13813.19 816
13814.30 778
13815.41 763
13816.52 826
13817.63 765
13818.74 739
13819.84 748
13820.95 787
13822.06 777
13823.17 733
13824.28 730
13825.39 727
13826.50 752
13827.61 712
13828.72 738
13829.83 720
13830.94 716
13832.05 741
13833.16 727
13834.28 724
13835.39 742
13836.50 711
13837.61 719
13838.72 722
13839.83 682
13840.94 740
13842.05 732
13843.16 697
13844.27 757
13845.38 740
13846.49 750
13847.60 742
13848.71 719
13849.82 759
13850.93 781
13852.05 750
13853.16 770
13854.27 750
13855.38 766
13856.49 749
13857.60 763
13858.71 734
13859.82 770
13860.94 749
13862.05 775
13863.16 785
13864.27 760
13865.38 762
13866.49 775
13867.60 793
13868.72 792
13869.83 786
13870.94 769
13872.05 800
13873.16 782
13874.27 809
13875.39 784
13876.50 825
13877.61 827
13878.72 838
13879.83 814
13880.95 818
13882.06 829
13883.17 886
13884.28 842
13885.40 821
13886.51 861
13887.62 916
13888.73 896
13889.85 933
13890.96 931
13892.07 900
13893.18 937
13894.30 905
13895.41 944
13896.52 949
13897.63 939
13898.75 903
13899.86 913
13900.97 946
13902.09 890
13903.20 864
13904.31 892
13905.43 887
13906.54 859
13907.65 835
13908.77 844
13909.88 832
13910.99 793
13912.11 813
13913.22 767
13914.33 764
13915.45 806
13916.56 784
13917.67 759
13918.79 756
13919.90 714
13921.01 724
13922.13 717
13923.24 705
13924.36 726
13925.47 728
13926.58 748
13927.70 687
13928.81 716
13929.93 721
13931.04 704
13932.15 712
13933.27 705
13934.38 682
13935.50 700
13936.61 675
13937.73 674
13938.84 686
13939.95 695
13941.07 712
13942.18 698
13943.30 714
13944.41 653
13945.53 672
13946.64 672
13947.76 708
13948.87 689
13949.99 675
13951.10 695
13952.22 680
13953.33 648
13954.45 634
13955.56 645
13956.68 634
13957.79 651
13958.91 645
13960.02 652
13961.14 622
13962.25 627
13963.37 674
13964.49 691
13965.60 621
13966.72 624
13967.83 665
13968.95 653
13970.06 647
13971.18 649
13972.30 648
13973.41 662
13974.53 693
13975.64 605
13976.76 650
13977.88 639
13978.99 652
13980.11 641
13981.22 646
13982.34 638
13983.46 659
13984.57 647
13985.69 664
13986.80 671
13987.92 661
13989.04 626
13990.15 693
13991.27 665
13992.39 645
13993.50 711
13994.62 659
13995.74 676
13996.85 675
13997.97 646
13999.09 647
14000.21 672
14001.32 660
14002.44 694
14003.56 695
14004.67 707
14005.79 701
14006.91 699
14008.02 692
14009.14 720
14010.26 708
14011.38 681
14012.49 697
14013.61 660
14014.73 684
14015.85 632
14016.96 686
14018.08 712
14019.20 703
14020.32 699
14021.44 701
14022.55 710
14023.67 659
14024.79 673
14025.91 694
14027.02 729
14028.14 676
14029.26 700
14030.38 716
14031.50 692
14032.62 703
14033.73 715
14034.85 696
14035.97 712
14037.09 717
14038.21 721
14039.33 737
14040.44 713
14041.56 759
14042.68 735
14043.80 763
14044.92 760
14046.04 764
14047.16 729
14048.27 736
14049.39 742
14050.51 750
14051.63 779
14052.75 775
14053.87 782
14054.99 806
14056.11 799
14057.23 812
14058.35 880
14059.47 863
14060.59 874
14061.70 880
14062.82 890
14063.94 862
14065.06 868
14066.18 876
14067.30 884
14068.42 923
14069.54 906
14070.66 916
14071.78 966
14072.90 977
14074.02 930
14075.14 942
14076.26 1001
14077.38 1002
14078.50 949
14079.62 998
14080.74 964
14081.86 1022
14082.98 1025
14084.10 1027
14085.22 1011
14086.34 1033
14087.46 1048
14088.58 1062
14089.70 1053
14090.82 1001
14091.94 1014
14093.07 994
14094.19 1031
14095.31 1010
14096.43 1021
14097.55 1000
14098.67 1020
14099.79 1029
14100.91 1008
14102.03 1029
14103.15 1004
14104.27 962
14105.39 972
14106.52 971
14107.64 907
14108.76 955
14109.88 922
14111.00 881
14112.12 874
14113.24 922
14114.37 853
14115.49 841
14116.61 814
14117.73 850
14118.85 796
14119.97 788
14121.10 771
14122.22 796
14123.34 777
14124.46 768
14125.58 760
14126.70 724
14127.83 713
14128.95 681
14130.07 706
14131.19 689
14132.32 698
14133.44 686
14134.56 689
14135.68 685
14136.80 683
14137.93 673
14139.05 690
14140.17 664
14141.29 644
14142.42 672
14143.54 655
14144.66 665
14145.78 632
14146.91 672
14148.03 627
14149.15 670
14150.28 628
14151.40 629
14152.52 612
14153.65 638
14154.77 601
14155.89 609
14157.01 598
14158.14 618
14159.26 627
14160.38 605
14161.51 650
14162.63 589
14163.75 587
14164.88 603
14166.00 613
14167.12 602
14168.25 611
14169.37 620
14170.50 626
14171.62 582
14172.74 579
14173.87 603
14174.99 578
14176.12 586
14177.24 615
14178.36 582
14179.49 571
14180.61 594
14181.74 563
14182.86 581
14183.98 561
14185.11 619
14186.23 569
14187.36 576
14188.48 556
14189.61 561
14190.73 555
14191.85 537
14192.98 561
14194.10 576
14195.23 583
14196.35 592
14197.48 568
14198.60 523
14199.73 543
14200.85 560
14201.98 563
14203.10 558
14204.23 544
14205.35 552
14206.48 571
14207.60 550
14208.73 522
14209.85 546
14210.98 535
14212.10 522
14213.23 521
14214.36 558
14215.48 541
14216.61 544
14217.73 529
14218.86 531
14219.98 520
14221.11 537
14222.23 521
14223.36 529
14224.49 524
14225.61 498
14226.74 498
14227.86 512
14228.99 484
14230.12 508
14231.24 484
14232.37 504
14233.49 529
14234.62 527
14235.75 511
14236.87 502
14238.00 516
14239.13 493
14240.25 483
14241.38 494
14242.51 490
14243.63 500
14244.76 507
14245.89 464
14247.01 474
14248.14 459
14249.27 476
14250.39 504
14251.52 486
14252.65 495
14253.77 487
14254.90 465
14256.03 510
14257.15 487
14258.28 488
14259.41 458
14260.54 480
14261.66 476
14262.79 459
14263.92 455
14265.05 482
14266.17 479
14267.30 456
14268.43 447
14269.56 446
14270.68 457
14271.81 465
14272.94 429
14274.07 460
14275.20 464
14276.32 445
14277.45 430
14278.58 417
14279.71 433
14280.83 414
14281.96 435
14283.09 441
14284.22 416
14285.35 408
14286.48 415
14287.60 424
14288.73 401
14289.86 389
14290.99 392
14292.12 428
14293.25 379
14294.38 401
14295.50 381
14296.63 377
14297.76 380
14298.89 398
14300.02 395
14301.15 409
14302.28 398
14303.41 411
14304.53 393
14305.66 395
14306.79 397
14307.92 410
14309.05 409
14310.18 394
14311.31 403
14312.44 398
14313.57 389
14314.70 364
14315.83 421
14316.96 396
14318.09 391
14319.22 356
14320.35 374
14321.48 374
14322.60 381
14323.73 373
14324.86 402
14325.99 393
14327.12 374
14328.25 413
14329.38 379
14330.51 371
14331.64 346
14332.77 358
14333.90 371
14335.03 378
14336.17 371
14337.30 361
14338.43 377
14339.56 360
14340.69 348
14341.82 379
14342.95 351
14344.08 345
14345.21 363
14346.34 377
14347.47 358
14348.60 363
14349.73 399
14350.86 396
14351.99 372
14353.12 368
14354.26 361
14355.39 358
14356.52 351
14357.65 335
14358.78 369
14359.91 355
14361.04 349
14362.17 362
14363.30 339
14364.44 350
14365.57 347
14366.70 347
14367.83 361
14368.96 358
14370.09 364
14371.23 368
14372.36 342
14373.49 351
14374.62 367
14375.75 321
14376.88 353
14378.02 344
14379.15 376
14380.28 349
14381.41 354
14382.54 346
14383.68 346
14384.81 340
14385.94 359
14387.07 330
14388.21 376
14389.34 353
14390.47 335
14391.60 343
14392.73 368
14393.87 332
14395.00 361
14396.13 363
14397.27 357
14398.40 358
14399.53 349
14400.66 392
14401.80 370
14402.93 347
14404.06 346
14405.19 344
14406.33 353
14407.46 378
14408.59 373
14409.73 363
14410.86 396
14411.99 394
14413.13 382
14414.26 349
14415.39 384
14416.53 369
14417.66 370
14418.79 361
14419.93 345
14421.06 377
14422.19 384
14423.33 367
14424.46 368
14425.60 377
14426.73 393
14427.86 417
14429.00 377
14430.13 369
14431.27 392
14432.40 401
14433.53 374
14434.67 346
14435.80 375
14436.94 366
14438.07 389
14439.21 376
14440.34 372
14441.47 343
14442.61 332
14443.74 356
14444.88 379
14446.01 356
14447.15 404
14448.28 394
14449.42 391
14450.55 356
14451.69 363
14452.82 356
14453.96 348
14455.09 352
14456.23 371
14457.36 361
14458.50 363
14459.63 380
14460.77 385
14461.90 371
14463.04 363
14464.17 364
14465.31 367
14466.44 363
14467.58 382
14468.71 398
14469.85 356
14470.98 373
14472.12 369
14473.26 352
14474.39 363
14475.53 390
14476.66 389
14477.80 365
14478.93 365
14480.07 348
14481.21 366
14482.34 381
14483.48 369
14484.61 338
14485.75 366
14486.89 362
14488.02 368
14489.16 362
14490.30 365
14491.43 339
14492.57 361
14493.70 351
14494.84 352
14495.98 371
14497.11 334
14498.25 344
14499.39 361
14500.52 328
14501.66 351
14502.80 360
14503.93 342
14505.07 340
14506.21 341
14507.35 336
14508.48 321
14509.62 372
14510.76 378
14511.89 356
14513.03 339
14514.17 319
14515.31 352
14516.44 333
14517.58 357
14518.72 367
14519.86 362
14520.99 349
14522.13 358
14523.27 367
14524.41 367
14525.54 359
14526.68 340
14527.82 356
14528.96 343
14530.09 350
14531.23 375
14532.37 375
14533.51 355
14534.65 389
14535.78 360
14536.92 379
14538.06 375
14539.20 352
14540.34 383
14541.48 360
14542.61 369
14543.75 349
14544.89 365
14546.03 407
14547.17 376
14548.31 363
14549.45 378
14550.58 390
14551.72 391
14552.86 412
14554.00 419
14555.14 388
14556.28 400
14557.42 413
14558.56 398
14559.70 392
14560.83 395
14561.97 417
14563.11 397
14564.25 412
14565.39 398
14566.53 402
14567.67 402
14568.81 423
14569.95 422
14571.09 395
14572.23 415
14573.37 448
14574.51 420
14575.65 437
14576.79 444
14577.93 457
14579.07 447
14580.21 431
14581.35 451
14582.49 446
14583.63 489
14584.77 453
14585.91 483
14587.05 469
14588.19 466
14589.33 474
14590.47 490
14591.61 486
14592.75 476
14593.89 475
14595.03 509
14596.17 497
14597.31 488
14598.45 509
14599.59 504
14600.73 538
14601.87 510
14603.01 509
14604.15 509
14605.29 524
14606.43 506
14607.58 527
14608.72 541
14609.86 549
14611.00 553
14612.14 557
14613.28 555
14614.42 570
14615.56 581
14616.70 644
14617.85 598
14618.99 586
14620.13 617
14621.27 605
14622.41 638
14623.55 649
14624.69 643
14625.84 667
14626.98 695
14628.12 698
14629.26 672
14630.40 699
14631.54 733
14632.69 751
14633.83 780
14634.97 752
14636.11 708
14637.25 770
14638.40 715
14639.54 680
14640.68 710
14641.82 694
14642.97 710
14644.11 659
14645.25 633
14646.39 593
14647.54 595
14648.68 601
14649.82 578
14650.96 534
14652.11 518
14653.25 516
14654.39 502
14655.53 486
14656.68 491
14657.82 474
14658.96 516
14660.11 448
14661.25 482
14662.39 439
14663.53 417
14664.68 413
14665.82 451
14666.96 417
14668.11 423
14669.25 425
14670.39 394
14671.54 408
14672.68 379
14673.82 378
14674.97 404
14676.11 404
14677.26 341
14678.40 355
14679.54 382
14680.69 399
14681.83 391
14682.97 375
14684.12 348
14685.26 333
14686.41 310
14687.55 336
14688.69 348
14689.84 340
14690.98 348
14692.13 371
14693.27 362
14694.42 345
14695.56 358
14696.70 345
14697.85 369
14698.99 344
14700.14 349
14701.28 339
14702.43 338
14703.57 347
14704.72 360
14705.86 361
14707.01 338
14708.15 344
14709.30 346
14710.44 327
14711.58 307
14712.73 332
14713.87 326
14715.02 332
14716.17 340
14717.31 347
14718.46 347
14719.60 319
14720.75 327
14721.89 331
14723.04 320
14724.18 336
14725.33 326
14726.47 336
14727.62 340
14728.76 350
14729.91 330
14731.06 293
14732.20 314
14733.35 356
14734.49 326
14735.64 317
14736.79 336
14737.93 335
14739.08 349
14740.22 321
14741.37 338
14742.52 321
14743.66 325
14744.81 339
14745.95 313
14747.10 349
14748.25 344
14749.39 308
14750.54 310
14751.69 318
14752.83 321
14753.98 314
14755.13 306
14756.27 321
14757.42 325
14758.57 303
14759.71 309
14760.86 306
14762.01 296
14763.15 303
14764.30 299
14765.45 335
14766.60 310
14767.74 321
14768.89 309
14770.04 310
14771.18 329
14772.33 343
14773.48 295
14774.63 284
14775.77 290
14776.92 284
14778.07 319
14779.22 313
14780.36 279
14781.51 280
14782.66 291
14783.81 316
14784.96 295
14786.10 296
14787.25 289
14788.40 310
14789.55 291
14790.70 302
14791.84 293
14792.99 294
14794.14 297
14795.29 283
14796.44 287
14797.58 274
14798.73 278
14799.88 254
14801.03 266
14802.18 269
14803.33 265
14804.48 271
14805.62 265
14806.77 262
14807.92 245
14809.07 268
14810.22 271
14811.37 260
14812.52 268
14813.67 239
14814.81 269
14815.96 260
14817.11 259
14818.26 253
14819.41 242
14820.56 264
14821.71 258
14822.86 263
14824.01 246
14825.16 262
14826.31 279
14827.46 229
14828.61 225
14829.76 231
14830.91 247
14832.06 255
14833.20 244
14834.35 249
14835.50 251
14836.65 243
14837.80 223
14838.95 239
14840.10 228
14841.25 220
14842.40 250
14843.55 267
14844.70 257
14845.85 240
14847.00 260
14848.15 231
14849.31 265
14850.46 244
14851.61 248
14852.76 210
14853.91 211
14855.06 220
14856.21 233
14857.36 226
14858.51 237
14859.66 245
14860.81 240
14861.96 230
14863.11 236
14864.26 221
14865.41 227
14866.57 207
14867.72 229
14868.87 210
14870.02 230
14871.17 208
14872.32 225
14873.47 251
14874.62 247
14875.77 239
14876.93 217
14878.08 236
14879.23 236
14880.38 228
14881.53 229
14882.68 247
14883.84 232
14884.99 227
14886.14 226
14887.29 214
14888.44 218
14889.59 236
14890.75 219
14891.90 208
14893.05 223
14894.20 255
14895.35 241
14896.51 223
14897.66 221
14898.81 225
14899.96 223
14901.12 232
14902.27 234
14903.42 251
14904.57 214
14905.73 227
14906.88 225
14908.03 230
14909.18 253
14910.34 222
14911.49 205
14912.64 223
14913.79 223
14914.95 230
14916.10 220
14917.25 228
14918.41 221
14919.56 204
14920.71 209
14921.87 217
14923.02 223
14924.17 223
14925.33 243
14926.48 220
14927.63 242
14928.79 253
14929.94 261
14931.09 255
14932.25 236
14933.40 246
14934.55 243
14935.71 252
14936.86 220
14938.01 262
14939.17 228
14940.32 235
14941.48 242
14942.63 228
14943.78 235
14944.94 256
14946.09 235
14947.25 270
14948.40 249
14949.55 243
14950.71 260
14951.86 235
14953.02 259
14954.17 251
14955.33 246
14956.48 245
14957.63 242
14958.79 270
14959.94 257
14961.10 252
14962.25 262
14963.41 248
14964.56 248
14965.72 244
14966.87 258
14968.03 255
14969.18 258
14970.34 257
14971.49 260
14972.65 269
14973.80 243
14974.96 245
14976.11 254
14977.27 251
14978.42 233
14979.58 249
14980.73 257
14981.89 255
14983.05 249
14984.20 251
14985.36 252
14986.51 238
14987.67 217
14988.82 247
14989.98 250
14991.13 240
14992.29 240
14993.45 211
14994.60 229
14995.76 228
14996.91 240
14998.07 237
14999.23 236
15000.38 229
15001.54 224
15002.70 220
15003.85 231
15005.01 223
15006.16 231
15007.32 236
15008.48 209
15009.63 220
15010.79 219
15011.95 238
15013.10 216
15014.26 210
15015.42 209
15016.57 212
15017.73 201
15018.89 194
15020.04 208
15021.20 213
15022.36 177
15023.52 217
15024.67 214
15025.83 193
15026.99 189
15028.14 202
15029.30 210
15030.46 181
15031.62 186
15032.77 194
15033.93 216
15035.09 194
15036.25 222
15037.40 219
15038.56 223
15039.72 194
15040.88 203
15042.03 229
15043.19 200
15044.35 187
15045.51 187
15046.67 189
15047.82 212
15048.98 219
15050.14 217
15051.30 217
15052.46 214
15053.61 199
15054.77 206
15055.93 200
15057.09 182
15058.25 186
15059.41 224
15060.56 201
15061.72 182
15062.88 189
15064.04 188
15065.20 196
15066.36 176
15067.52 175
15068.68 201
15069.83 165
15070.99 176
15072.15 181
15073.31 183
15074.47 188
15075.63 179
15076.79 181
15077.95 190
15079.11 180
15080.27 197
15081.43 197
15082.58 212
15083.74 188
15084.90 209
15086.06 200
15087.22 194
15088.38 196
15089.54 185
15090.70 171
15091.86 195
15093.02 196
15094.18 199
15095.34 183
15096.50 193
15097.66 186
15098.82 197
15099.98 203
15101.14 205
15102.30 208
15103.46 194
15104.62 205
15105.78 205
15106.94 176
15108.10 178
15109.26 212
15110.42 211
15111.58 191
15112.74 200
15113.90 193
15115.06 218
15116.22 204
15117.39 194
15118.55 190
15119.71 188
15120.87 215
15122.03 210
15123.19 218
15124.35 215
15125.51 201
15126.67 222
15127.83 231
15128.99 222
15130.16 198
15131.32 208
15132.48 249
15133.64 215
15134.80 201
15135.96 229
15137.12 207
15138.28 215
15139.45 207
15140.61 228
15141.77 206
15142.93 189
15144.09 199
15145.25 225
15146.42 243
15147.58 224
15148.74 212
15149.90 222
15151.06 227
15152.23 204
15153.39 208
15154.55 189
15155.71 214
15156.87 221
15158.04 228
15159.20 233
15160.36 219
15161.52 231
15162.69 230
15163.85 231
15165.01 219
15166.17 235
15167.34 231
15168.50 211
15169.66 226
15170.82 229
15171.99 234
15173.15 213
15174.31 243
15175.48 242
15176.64 246
15177.80 249
15178.96 266
15180.13 234
15181.29 253
15182.45 230
15183.62 233
15184.78 257
15185.94 244
15187.11 249
15188.27 230
15189.43 225
15190.60 230
15191.76 249
15192.92 262
15194.09 241
15195.25 245
15196.42 244
15197.58 252
15198.74 254
15199.91 235
15201.07 265
15202.23 280
15203.40 264
15204.56 260
15205.73 285
15206.89 265
15208.05 262
15209.22 265
15210.38 289
15211.55 261
15212.71 280
15213.88 285
15215.04 279
15216.21 268
15217.37 277
15218.53 277
15219.70 295
15220.86 310
15222.03 288
15223.19 297
15224.36 285
15225.52 279
15226.69 282
15227.85 313
15229.02 322
15230.18 284
15231.35 298
15232.51 339
15233.68 326
15234.84 278
15236.01 306
15237.17 308
15238.34 297
15239.50 297
15240.67 299
15241.83 292
15243.00 287
15244.17 310
15245.33 323
15246.50 322
15247.66 290
15248.83 290
15249.99 311
15251.16 315
15252.33 290
15253.49 309
15254.66 272
15255.82 266
15256.99 275
15258.16 303
15259.32 295
15260.49 244
15261.65 276
15262.82 266
15263.99 278
15265.15 241
15266.32 248
15267.49 262
15268.65 269
15269.82 254
15270.98 246
15272.15 261
15273.32 261
15274.48 277
15275.65 261
15276.82 239
15277.99 261
15279.15 253
15280.32 227
15281.49 253
15282.65 242
15283.82 266
15284.99 263
15286.15 256
15287.32 255
15288.49 263
15289.66 281
15290.82 264
15291.99 255
15293.16 247
15294.33 246
15295.49 270
15296.66 284
15297.83 267
15299.00 230
15300.16 248
15301.33 271
15302.50 262
15303.67 257
15304.83 244
15306.00 270
15307.17 266
15308.34 255
15309.51 244
15310.67 247
15311.84 258
15313.01 267
15314.18 261
15315.35 253
15316.52 236
15317.68 250
15318.85 259
15320.02 262
15321.19 256
15322.36 258
15323.53 251
15324.69 269
15325.86 253
15327.03 295
15328.20 276
15329.37 277
15330.54 272
15331.71 280
15332.88 258
15334.05 254
15335.21 291
15336.38 278
15337.55 283
15338.72 278
15339.89 278
15341.06 280
15342.23 268
15343.40 271
15344.57 257
15345.74 291
15346.91 295
15348.08 270
15349.25 303
15350.42 308
15351.58 344
15352.75 288
15353.92 292
15355.09 295
15356.26 292
15357.43 293
15358.60 309
15359.77 309
15360.94 319
15362.11 329
15363.28 312
15364.45 312
15365.62 320
15366.79 309
15367.96 334
15369.13 340
15370.31 312
15371.48 302
15372.65 310
15373.82 306
15374.99 316
15376.16 333
15377.33 334
15378.50 307
15379.67 320
15380.84 349
15382.01 314
15383.18 309
15384.35 315
15385.52 290
15386.69 302
15387.87 288
15389.04 296
15390.21 275
15391.38 294
15392.55 303
15393.72 293
15394.89 274
15396.06 290
15397.24 275
15398.41 285
15399.58 252
15400.75 251
15401.92 258
15403.09 262
15404.26 270
15405.44 259
15406.61 270
15407.78 268
15408.95 242
15410.12 243
15411.30 256
15412.47 229
15413.64 219
15414.81 245
15415.98 271
15417.16 247
15418.33 236
15419.50 232
15420.67 239
15421.84 218
15423.02 250
15424.19 222
15425.36 224
15426.53 218
15427.71 208
15428.88 205
15430.05 228
15431.22 226
15432.40 241
15433.57 258
15434.74 213
15435.92 236
15437.09 237
15438.26 206
15439.43 233
15440.61 213
15441.78 207
15442.95 211
15444.13 213
15445.30 223
15446.47 227
15447.65 230
15448.82 202
15449.99 207
15451.17 226
15452.34 209
15453.51 204
15454.69 192
15455.86 211
15457.03 204
15458.21 223
15459.38 222
15460.56 213
15461.73 237
15462.90 224
15464.08 226
15465.25 247
15466.43 224
15467.60 213
15468.77 229
15469.95 194
15471.12 204
15472.30 228
15473.47 213
15474.64 234
15475.82 237
15476.99 212
15478.17 211
15479.34 230
15480.52 229
15481.69 204
15482.87 221
15484.04 222
15485.22 227
15486.39 235
15487.56 190
15488.74 226
15489.91 214
15491.09 217
15492.26 219
15493.44 215
15494.61 213
15495.79 229
15496.96 224
15498.14 206
15499.32 227
15500.49 245
15501.67 211
15502.84 222
15504.02 244
15505.19 207
15506.37 224
15507.54 217
15508.72 240
15509.89 229
15511.07 235
15512.25 242
15513.42 243
15514.60 221
15515.77 240
15516.95 235
15518.13 237
15519.30 225
15520.48 224
15521.65 251
15522.83 243
15524.01 245
15525.18 233
15526.36 243
15527.53 239
15528.71 225
15529.89 237
15531.06 261
15532.24 252
15533.42 220
15534.59 251
15535.77 226
15536.95 227
15538.12 227
15539.30 253
15540.48 220
15541.65 214
15542.83 226
15544.01 244
15545.18 230
15546.36 243
15547.54 240
15548.72 222
15549.89 247
15551.07 243
15552.25 253
15553.42 249
15554.60 232
15555.78 240
15556.96 281
15558.13 247
15559.31 243
15560.49 258
15561.67 261
15562.84 270
15564.02 246
15565.20 261
15566.38 258
15567.56 270
15568.73 261
15569.91 259
15571.09 255
15572.27 267
15573.45 285
15574.62 278
15575.80 271
15576.98 276
15578.16 257
15579.34 265
15580.52 281
15581.69 294
15582.87 294
15584.05 294
15585.23 296
15586.41 302
15587.59 268
15588.76 294
15589.94 298
15591.12 270
15592.30 283
15593.48 294
15594.66 315
15595.84 296
15597.02 307
15598.20 286
15599.37 306
15600.55 310
15601.73 309
15602.91 295
15604.09 310
15605.27 333
15606.45 286
15607.63 317
15608.81 341
15609.99 337
15611.17 314
15612.35 329
15613.53 325
15614.71 311
15615.89 326
15617.07 303
15618.25 302
15619.43 357
15620.60 355
15621.78 347
15622.96 344
15624.14 347
15625.32 356
15626.50 329
15627.68 375
15628.87 352
15630.05 349
15631.23 383
15632.41 386
15633.59 370
15634.77 377
15635.95 383
15637.13 360
15638.31 357
15639.49 377
15640.67 395
15641.85 367
15643.03 378
15644.21 367
15645.39 377
15646.57 398
15647.75 366
15648.93 375
15650.12 365
15651.30 378
15652.48 393
15653.66 432
15654.84 415
15656.02 369
15657.20 372
15658.38 376
15659.56 356
15660.75 392
15661.93 398
15663.11 413
15664.29 410
15665.47 399
15666.65 371
15667.84 377
15669.02 363
15670.20 378
15671.38 373
15672.56 404
15673.74 350
15674.93 362
15676.11 368
15677.29 380
15678.47 386
15679.65 389
15680.84 370
15682.02 369
15683.20 346
15684.38 356
15685.56 341
15686.75 317
15687.93 328
15689.11 363
15690.29 342
15691.48 334
15692.66 368
15693.84 345
15695.02 314
15696.21 315
15697.39 347
15698.57 325
15699.76 333
15700.94 359
15702.12 338
15703.30 324
15704.49 331
15705.67 347
15706.85 346
15708.04 343
15709.22 335
15710.40 333
15711.59 357
15712.77 326
15713.95 331
15715.14 332
15716.32 318
15717.50 370
15718.69 334
15719.87 340
15721.05 336
15722.24 341
15723.42 378
15724.61 366
15725.79 354
15726.97 381
15728.16 377
15729.34 373
15730.53 370
15731.71 355
15732.89 393
15734.08 385
15735.26 405
15736.45 391
15737.63 361
15738.81 360
15740.00 416
15741.18 400
15742.37 376
15743.55 390
15744.74 411
15745.92 418
15747.11 406
15748.29 396
15749.48 389
15750.66 414
15751.84 382
15753.03 383
15754.21 390
15755.40 408
15756.58 431
15757.77 392
15758.95 420
15760.14 406
15761.32 416
15762.51 409
15763.70 406
15764.88 398
15766.07 404
15767.25 382
15768.44 432
15769.62 402
15770.81 397
15771.99 403
15773.18 452
15774.36 400
15775.55 413
15776.74 384
15777.92 388
15779.11 388
15780.29 380
15781.48 422
15782.67 410
15783.85 373
15785.04 370
15786.22 381
15787.41 387
15788.60 371
15789.78 357
15790.97 374
15792.15 368
15793.34 379
15794.53 344
15795.71 359
15796.90 365
15798.09 342
15799.27 384
15800.46 355
15801.65 338
15802.83 335
15804.02 341
15805.21 320
15806.39 326
15807.58 335
15808.77 373
15809.95 318
15811.14 344
15812.33 325
15813.52 323
15814.70 343
15815.89 336
15817.08 355
15818.26 311
15819.45 344
15820.64 332
15821.83 328
15823.01 319
15824.20 356
15825.39 370
15826.58 359
15827.76 361
15828.95 336
15830.14 321
15831.33 345
15832.52 327
15833.70 326
15834.89 311
15836.08 321
15837.27 306
15838.46 305
15839.64 308
15840.83 292
15842.02 310
15843.21 327
15844.40 324
15845.58 303
15846.77 280
15847.96 306
15849.15 336
15850.34 307
15851.53 297
15852.72 286
15853.90 310
15855.09 317
15856.28 325
15857.47 300
15858.66 285
15859.85 325
15861.04 327
15862.23 332
15863.41 296
15864.60 307
15865.79 310
15866.98 309
15868.17 307
15869.36 308
15870.55 327
15871.74 345
15872.93 305
15874.12 302
15875.31 322
15876.50 308
15877.69 332
15878.88 341
15880.06 336
15881.25 285
15882.44 312
15883.63 317
15884.82 326
15886.01 310
15887.20 340
15888.39 374
15889.58 327
15890.77 322
15891.96 352
15893.15 339
15894.34 350
15895.53 347
15896.72 327
15897.91 337
15899.10 320
15900.30 345
15901.49 358
15902.68 334
15903.87 334
15905.06 335
15906.25 357
15907.44 353
15908.63 345
15909.82 346
15911.01 368
15912.20 358
15913.39 389
15914.58 384
15915.77 375
15916.96 381
15918.16 375
15919.35 380
15920.54 367
15921.73 368
15922.92 362
15924.11 370
15925.30 380
15926.49 350
15927.69 359
15928.88 346
15930.07 373
15931.26 357
15932.45 356
15933.64 336
15934.84 328
15936.03 362
15937.22 348
15938.41 376
15939.60 333
15940.79 347
15941.99 352
15943.18 310
15944.37 291
15945.56 315
15946.75 309
15947.95 288
15949.14 276
15950.33 309
15951.52 299
15952.72 285
15953.91 264
15955.10 275
15956.29 265
15957.49 257
15958.68 271
15959.87 279
15961.06 262
15962.26 248
15963.45 257
15964.64 247
15965.83 259
15967.03 247
15968.22 197
15969.41 211
15970.61 234
15971.80 231
15972.99 230
15974.19 237
15975.38 214
15976.57 229
15977.76 251
15978.96 222
15980.15 200
15981.34 211
15982.54 208
15983.73 203
15984.93 207
15986.12 230
15987.31 198
15988.51 230
15989.70 207
15990.89 210
15992.09 215
15993.28 215
15994.48 232
15995.67 215
15996.86 201
15998.06 179
15999.25 181
16000.45 194
16001.64 210
16002.83 200
16004.03 191
16005.22 204
16006.42 207
16007.61 211
16008.81 204
16010.00 211
16011.19 202
16012.39 213
16013.58 202
16014.78 204
16015.97 215
16017.17 192
16018.36 185
16019.56 196
16020.75 219
16021.95 182
16023.14 186
16024.34 183
16025.53 206
16026.73 201
16027.92 185
16029.12 188
16030.31 204
16031.51 201
16032.70 206
16033.90 180
16035.09 177
16036.29 187
16037.48 216
16038.68 207
16039.88 206
16041.07 199
16042.27 180
16043.46 181
16044.66 193
16045.85 201
16047.05 197
16048.25 187
16049.44 171
16050.64 172
16051.83 186
16053.03 196
16054.23 169
16055.42 182
16056.62 177
16057.82 176
16059.01 193
16060.21 174
16061.40 186
16062.60 194
16063.80 188
16064.99 182
16066.19 178
16067.39 185
16068.58 167
16069.78 176
16070.98 181
16072.17 187
16073.37 207
16074.57 175
16075.76 182
16076.96 177
16078.16 191
16079.36 184
16080.55 183
16081.75 180
16082.95 191
16084.14 197
16085.34 181
16086.54 178
16087.74 167
16088.93 194
16090.13 188
16091.33 173
16092.53 168
16093.72 191
16094.92 175
16096.12 158
16097.32 153
16098.51 166
16099.71 167
16100.91 172
16102.11 165
16103.31 182
16104.50 179
16105.70 164
16106.90 194
16108.10 165
16109.30 185
16110.49 159
16111.69 171
16112.89 158
16114.09 160
16115.29 164
16116.49 182
16117.68 169
16118.88 166
16120.08 163
16121.28 171
16122.48 175
16123.68 168
16124.88 181
16126.08 156
16127.27 166
16128.47 144
16129.67 173
16130.87 173
16132.07 171
16133.27 163
16134.47 181
16135.67 153
16136.87 171
16138.07 188
16139.27 180
16140.46 190
16141.66 167
16142.86 159
16144.06 175
16145.26 177
16146.46 150
16147.66 164
16148.86 159
16150.06 145
16151.26 166
16152.46 165
16153.66 167
16154.86 171
16156.06 152
16157.26 163
16158.46 174
16159.66 164
16160.86 167
16162.06 173
16163.26 196
16164.46 173
16165.66 170
16166.86 167
16168.06 180
16169.26 186
16170.46 160
16171.66 156
16172.86 159
16174.06 162
16175.26 176
16176.47 172
16177.67 159
16178.87 164
16180.07 184
16181.27 187
16182.47 185
16183.67 187
16184.87 151
16186.07 185
16187.27 178
16188.47 165
16189.68 149
16190.88 175
16192.08 181
16193.28 208
16194.48 172
16195.68 168
16196.88 175
16198.08 184
16199.29 201
16200.49 190
16201.69 179
16202.89 175
16204.09 186
16205.29 176
16206.50 190
16207.70 184
16208.90 196
16210.10 212
16211.30 192
16212.51 185
16213.71 200
16214.91 213
16216.11 209
16217.31 211
16218.52 186
16219.72 217
16220.92 212
16222.12 184
16223.33 183
16224.53 194
16225.73 166
16226.93 199
16228.14 211
16229.34 209
16230.54 203
16231.74 184
16232.95 196
16234.15 234
16235.35 209
16236.56 200
16237.76 215
16238.96 207
16240.16 212
16241.37 226
16242.57 218
16243.77 228
16244.98 226
16246.18 212
16247.38 206
16248.59 228
16249.79 207
16250.99 211
16252.20 225
16253.40 231
16254.60 229
16255.81 235
16257.01 243
16258.22 217
16259.42 227
16260.62 245
16261.83 240
16263.03 237
16264.23 238
16265.44 239
16266.64 211
16267.85 220
16269.05 223
16270.25 230
16271.46 217
16272.66 222
16273.87 232
16275.07 226
16276.28 234
16277.48 228
16278.69 249
16279.89 225
16281.09 217
16282.30 224
16283.50 232
16284.71 256
16285.91 204
16287.12 238
16288.32 230
16289.53 234
16290.73 234
16291.94 240
16293.14 238
16294.35 229
16295.55 230
16296.76 219
16297.96 242
16299.17 242
16300.37 257
16301.58 241
16302.78 232
16303.99 256
16305.19 243
16306.40 224
16307.61 219
16308.81 221
16310.02 239
16311.22 239
16312.43 218
16313.63 231
16314.84 241
16316.05 244
16317.25 228
16318.46 230
16319.66 214
16320.87 217
16322.08 207
16323.28 226
16324.49 211
16325.69 207
16326.90 210
16328.11 197
16329.31 183
16330.52 198
16331.73 185
16332.93 182
16334.14 187
16335.35 192
16336.55 186
16337.76 181
16338.97 186
16340.17 186
16341.38 199
16342.59 181
16343.79 176
16345.00 189
16346.21 171
16347.41 190
16348.62 197
16349.83 188
16351.03 181
16352.24 155
16353.45 169
16354.66 190
16355.86 188
16357.07 148
16358.28 179
16359.49 194
16360.69 179
16361.90 182
16363.11 191
16364.32 163
16365.52 163
16366.73 162
16367.94 154
16369.15 168
16370.35 185
16371.56 164
16372.77 163
16373.98 180
16375.19 178
16376.39 169
16377.60 202
16378.81 175
16380.02 182
16381.23 163
16382.44 179
16383.64 181
16384.85 167
16386.06 165
16387.27 161
16388.48 177
16389.69 164
16390.90 157
16392.10 158
16393.31 169
16394.52 164
16395.73 170
16396.94 187
16398.15 181
16399.36 199
16400.57 172
16401.77 175
16402.98 164
16404.19 167
16405.40 167
16406.61 160
16407.82 158
16409.03 174
16410.24 181
16411.45 159
16412.66 167
16413.87 174
16415.08 163
16416.29 170
16417.50 164
16418.71 175
16419.92 175
16421.12 189
16422.33 185
16423.54 157
16424.75 156
16425.96 166
16427.17 166
16428.38 178
16429.59 163
16430.80 165
16432.01 149
16433.22 167
16434.43 172
16435.64 166
16436.86 153
16438.07 160
16439.28 145
16440.49 175
16441.70 162
16442.91 145
16444.12 150
16445.33 160
16446.54 161
16447.75 171
16448.96 148
16450.17 168
16451.38 160
16452.59 156
16453.80 155
16455.02 168
16456.23 131
16457.44 162
16458.65 147
16459.86 152
16461.07 170
16462.28 154
16463.49 170
16464.70 162
16465.92 146
16467.13 155
16468.34 138
16469.55 151
16470.76 159
16471.97 145
16473.19 156
16474.40 170
16475.61 147
16476.82 148
16478.03 166
16479.24 141
16480.46 163
16481.67 162
16482.88 150
16484.09 137
16485.30 152
16486.52 154
16487.73 164
16488.94 156
16490.15 159
16491.37 156
16492.58 138
16493.79 146
16495.00 159
16496.21 162
16497.43 142
16498.64 156
16499.85 144
16501.07 172
16502.28 149
16503.49 142
16504.70 162
16505.92 139
16507.13 156
16508.34 168
16509.56 163
16510.77 136
16511.98 144
16513.19 146
16514.41 151
16515.62 148
16516.83 158
16518.05 159
16519.26 165
16520.47 144
16521.69 144
16522.90 175
16524.11 145
16525.33 160
16526.54 151
16527.76 177
16528.97 159
16530.18 168
16531.40 160
16532.61 171
16533.82 153
16535.04 169
16536.25 171
16537.47 168
16538.68 159
16539.89 149
16541.11 164
16542.32 179
16543.54 153
16544.75 183
16545.97 186
16547.18 171
16548.39 182
16549.61 157
16550.82 169
16552.04 185
16553.25 184
16554.47 188
16555.68 159
16556.90 176
16558.11 192
16559.33 190
16560.54 167
16561.76 162
16562.97 162
16564.19 171
16565.40 180
16566.62 171
16567.83 167
16569.05 160
16570.26 180
16571.48 184
16572.69 172
16573.91 144
16575.12 163
16576.34 171
16577.55 161
16578.77 152
16579.98 161
16581.20 164
16582.42 158
16583.63 149
16584.85 148
16586.06 146
16587.28 145
16588.49 156
16589.71 157
16590.93 159
16592.14 142
16593.36 161
16594.57 161
16595.79 161
16597.01 144
16598.22 136
16599.44 156
16600.66 163
16601.87 144
16603.09 144
16604.30 143
16605.52 148
16606.74 125
16607.95 136
16609.17 132
16610.39 146
16611.60 137
16612.82 149
16614.04 143
16615.25 139
16616.47 142
16617.69 135
16618.91 128
16620.12 141
16621.34 129
16622.56 156
16623.77 150
16624.99 129
16626.21 144
16627.43 130
16628.64 146
16629.86 138
16631.08 156
16632.30 141
16633.51 133
16634.73 159
16635.95 157
16637.17 145
16638.38 149
16639.60 162
16640.82 152
16642.04 114
16643.26 118
16644.47 129
16645.69 146
16646.91 140
16648.13 143
16649.35 117
16650.56 123
16651.78 133
16653.00 135
16654.22 132
16655.44 130
16656.65 132
16657.87 128
16659.09 127
16660.31 138
16661.53 141
16662.75 137
16663.97 148
16665.18 154
16666.40 143
16667.62 137
16668.84 137
16670.06 142
16671.28 124
16672.50 132
16673.72 140
16674.94 134
16676.15 124
16677.37 128
16678.59 141
16679.81 145
16681.03 127
16682.25 132
16683.47 134
16684.69 145
16685.91 131
16687.13 132
16688.35 139
16689.57 138
16690.79 135
16692.01 136
16693.23 142
16694.45 134
16695.67 122
16696.89 153
16698.11 137
16699.33 145
16700.55 123
16701.77 134
16702.99 133
16704.21 124
16705.43 132
16706.65 145
16707.87 140
16709.09 125
16710.31 129
16711.53 123
16712.75 127
16713.97 139
16715.19 141
16716.41 130
16717.63 134
16718.85 123
16720.07 127
16721.29 124
16722.51 109
16723.73 130
16724.95 124
16726.18 122
16727.40 150
16728.62 161
16729.84 137
16731.06 132
16732.28 126
16733.50 135
16734.72 126
16735.94 140
16737.17 126
16738.39 137
16739.61 125
16740.83 146
16742.05 129
16743.27 116
16744.49 127
16745.72 129
16746.94 129
16748.16 129
16749.38 143
16750.60 137
16751.83 142
16753.05 125
16754.27 150
16755.49 125
16756.71 128
16757.94 125
16759.16 134
16760.38 137
16761.60 132
16762.82 135
16764.05 130
16765.27 130
16766.49 125
16767.71 134
16768.94 137
16770.16 126
16771.38 137
16772.60 157
16773.83 129
16775.05 149
16776.27 143
16777.49 139
16778.72 149
16779.94 151
16781.16 132
16782.39 146
16783.61 120
16784.83 119
16786.06 114
16787.28 121
16788.50 126
16789.73 138
16790.95 140
16792.17 125
16793.40 147
16794.62 152
16795.84 148
16797.07 148
16798.29 134
16799.51 133
16800.74 144
16801.96 146
16803.18 122
16804.41 144
16805.63 155
16806.86 133
16808.08 153
16809.30 145
16810.53 151
16811.75 162
16812.98 143
16814.20 120
16815.42 146
16816.65 157
16817.87 153
16819.10 157
16820.32 127
16821.54 163
16822.77 172
16823.99 145
16825.22 149
16826.44 142
16827.67 154
16828.89 153
16830.12 169
16831.34 156
16832.57 148
16833.79 141
16835.02 152
16836.24 158
16837.47 168
16838.69 169
16839.92 154
16841.14 155
16842.37 178
16843.59 162
16844.82 150
16846.04 166
16847.27 155
16848.49 172
16849.72 169
16850.94 162
16852.17 172
16853.39 193
16854.62 176
16855.85 186
16857.07 166
16858.30 167
16859.52 194
16860.75 199
16861.97 199
16863.20 209
16864.43 189
16865.65 175
16866.88 200
16868.10 228
16869.33 186
16870.56 200
16871.78 211
16873.01 215
16874.24 216
16875.46 226
16876.69 231
16877.92 216
16879.14 218
16880.37 201
16881.59 231
16882.82 217
16884.05 219
16885.27 226
16886.50 214
16887.73 208
16888.96 204
16890.18 239
16891.41 202
16892.64 220
16893.86 223
16895.09 227
16896.32 204
16897.54 219
16898.77 213
16900.00 202
16901.23 221
16902.45 209
16903.68 193
16904.91 187
16906.14 202
16907.36 208
16908.59 191
16909.82 196
16911.05 203
16912.27 183
16913.50 188
16914.73 198
16915.96 187
16917.19 195
16918.41 190
16919.64 180
16920.87 175
16922.10 167
16923.33 179
16924.55 175
16925.78 161
16927.01 173
16928.24 176
16929.47 209
16930.69 185
16931.92 179
16933.15 170
16934.38 167
16935.61 175
16936.84 164
16938.07 182
16939.29 168
16940.52 163
16941.75 166
16942.98 188
16944.21 170
16945.44 182
16946.67 163
16947.90 185
16949.13 176
16950.35 186
16951.58 174
16952.81 175
16954.04 175
16955.27 171
16956.50 174
16957.73 165
16958.96 190
16960.19 188
16961.42 195
16962.65 189
16963.88 166
16965.11 170
16966.34 182
16967.57 170
16968.80 168
16970.03 169
16971.26 164
16972.49 170
16973.72 170
16974.95 202
16976.18 164
16977.41 168
16978.64 178
16979.87 155
16981.10 152
16982.33 164
16983.56 149
16984.79 184
16986.02 157
16987.25 159
16988.48 163
16989.71 170
16990.94 159
16992.17 171
16993.40 162
16994.63 164
16995.86 147
16997.09 132
16998.32 148
16999.55 150
17000.79 155
17002.02 144
17003.25 162
17004.48 161
17005.71 141
17006.94 145
17008.17 157
17009.40 147
17010.63 156
17011.87 164
17013.10 159
17014.33 155
17015.56 147
17016.79 154
17018.02 147
17019.25 160
17020.49 157
17021.72 153
17022.95 166
17024.18 152
17025.41 146
17026.64 149
17027.88 142
17029.11 148
17030.34 146
17031.57 147
17032.80 142
17034.04 123
17035.27 127
17036.50 138
17037.73 150
17038.97 139
17040.20 154
17041.43 126
17042.66 137
17043.90 147
17045.13 138
17046.36 137
17047.59 152
17048.83 142
17050.06 136
17051.29 147
17052.52 125
17053.76 138
17054.99 163
17056.22 161
17057.46 135
17058.69 147
17059.92 146
17061.15 148
17062.39 122
17063.62 135
17064.85 135
17066.09 136
17067.32 139
17068.55 128
17069.79 111
17071.02 124
17072.25 138
17073.49 136
17074.72 120
17075.96 122
17077.19 141
17078.42 136
17079.66 138
17080.89 144
17082.12 134
17083.36 136
17084.59 127
17085.83 133
17087.06 128
17088.29 147
17089.53 137
17090.76 137
17092.00 124
17093.23 118
17094.46 124
17095.70 130
17096.93 129
17098.17 128
17099.40 114
17100.64 122
17101.87 122
17103.11 122
17104.34 142
17105.58 145
17106.81 142
17108.05 123
17109.28 115
17110.51 132
17111.75 115
17112.98 134
17114.22 120
17115.45 118
17116.69 127
17117.93 117
17119.16 114
17120.40 107
17121.63 95
17122.87 111
17124.10 124
17125.34 139
17126.57 118
17127.81 107
17129.04 124
17130.28 131
17131.51 117
17132.75 111
17133.99 92
17135.22 127
17136.46 111
17137.69 120
17138.93 122
17140.17 133
17141.40 139
17142.64 124
17143.87 118
17145.11 113
17146.35 127
17147.58 117
17148.82 109
17150.05 106
17151.29 121
17152.53 134
17153.76 117
17155.00 102
17156.24 111
17157.47 115
17158.71 107
17159.95 122
17161.18 110
17162.42 128
17163.66 106
17164.89 117
17166.13 124
17167.37 110
17168.60 123
17169.84 110
17171.08 128
17172.32 123
17173.55 109
17174.79 99
17176.03 114
17177.26 115
17178.50 98
17179.74 112
17180.98 112
17182.21 111
17183.45 102
17184.69 105
17185.93 125
17187.16 101
17188.40 116
17189.64 115
17190.88 112
17192.12 101
17193.35 111
17194.59 99
17195.83 104
17197.07 97
17198.31 116
17199.54 109
17200.78 108
17202.02 95
17203.26 120
17204.50 84
17205.73 97
17206.97 121
17208.21 96
17209.45 107
17210.69 107
17211.93 110
17213.17 117
17214.40 114
17215.64 105
17216.88 119
17218.12 90
17219.36 92
17220.60 106
17221.84 105
17223.08 90
17224.31 83
17225.55 125
17226.79 111
17228.03 104
17229.27 107
17230.51 110
17231.75 103
17232.99 123
17234.23 119
17235.47 105
17236.71 96
17237.95 89
17239.19 104
17240.43 109
17241.66 110
17242.90 97
17244.14 119
17245.38 98
17246.62 84
17247.86 86
17249.10 105
17250.34 96
17251.58 81
17252.82 109
17254.06 105
17255.30 96
17256.54 85
17257.78 94
17259.02 98
17260.26 112
17261.50 101
17262.74 115
17263.99 95
17265.23 96
17266.47 90
17267.71 94
17268.95 83
17270.19 86
17271.43 106
17272.67 118
17273.91 98
17275.15 93
17276.39 102
17277.63 83
17278.87 93
17280.11 81
17281.36 114
17282.60 99
17283.84 105
17285.08 92
17286.32 103
17287.56 101
17288.80 89
17290.04 95
17291.29 93
17292.53 94
17293.77 94
17295.01 91
17296.25 96
17297.49 87
17298.73 77
17299.98 110
17301.22 111
17302.46 93
17303.70 114
17304.94 98
17306.19 93
17307.43 101
17308.67 98
17309.91 106
17311.15 89
17312.40 93
17313.64 99
17314.88 88
17316.12 88
17317.37 93
17318.61 91
17319.85 96
17321.09 98
17322.33 91
17323.58 98
17324.82 94
17326.06 89
17327.31 86
17328.55 91
17329.79 98
17331.03 107
17332.28 94
17333.52 101
17334.76 103
17336.01 82
17337.25 96
17338.49 95
17339.73 84
17340.98 99
17342.22 95
17343.46 112
17344.71 93
17345.95 96
17347.19 93
17348.44 89
17349.68 105
17350.92 99
17352.17 102
17353.41 81
17354.66 79
17355.90 96
17357.14 98
17358.39 99
17359.63 100
17360.87 108
17362.12 82
17363.36 93
17364.61 72
17365.85 95
17367.09 80
17368.34 106
17369.58 99
17370.83 88
17372.07 87
17373.32 110
17374.56 103
17375.80 89
17377.05 92
17378.29 98
17379.54 93
17380.78 77
17382.03 83
17383.27 87
17384.52 92
17385.76 105
17387.01 89
17388.25 88
17389.50 99
17390.74 94
17391.99 97
17393.23 100
17394.48 89
17395.72 84
17396.97 106
17398.21 103
17399.46 83
17400.70 99
17401.95 109
17403.19 108
17404.44 86
17405.68 97
17406.93 93
17408.18 84
17409.42 96
17410.67 106
17411.91 105
17413.16 87
17414.40 93
17415.65 87
17416.90 95
17418.14 106
17419.39 103
17420.63 122
17421.88 118
17423.13 108
17424.37 110
17425.62 91
17426.86 108
17428.11 99
17429.36 102
17430.60 105
17431.85 106
17433.10 94
17434.34 102
17435.59 97
17436.84 97
17438.08 121
17439.33 101
17440.58 105
17441.82 89
17443.07 109
17444.32 93
17445.56 96
17446.81 98
17448.06 121
17449.30 104
17450.55 100
17451.80 116
17453.05 117
17454.29 101
17455.54 108
17456.79 118
17458.04 112
17459.28 93
17460.53 115
17461.78 112
17463.03 97
17464.27 117
17465.52 112
17466.77 116
17468.02 103
17469.26 108
17470.51 124
17471.76 126
17473.01 123
17474.25 102
17475.50 110
17476.75 97
17478.00 124
17479.25 107
17480.50 124
17481.74 124
17482.99 120
17484.24 109
17485.49 128
17486.74 134
17487.99 117
17489.23 118
17490.48 135
17491.73 109
17492.98 106
17494.23 125
17495.48 111
17496.73 110
17497.97 130
17499.22 134
17500.47 133
17501.72 125
17502.97 117
17504.22 133
17505.47 113
17506.72 120
17507.97 111
17509.22 134
17510.46 123
17511.71 123
17512.96 147
17514.21 131
17515.46 133
17516.71 124
17517.96 136
17519.21 142
17520.46 140
17521.71 117
17522.96 134
17524.21 130
17525.46 128
17526.71 142
17527.96 131
17529.21 128
17530.46 150
17531.71 145
17532.96 135
17534.21 137
17535.46 131
17536.71 120
17537.96 140
17539.21 132
17540.46 149
17541.71 140
17542.96 164
17544.21 131
17545.46 150
17546.71 157
17547.96 145
17549.21 132
17550.46 143
17551.71 131
17552.97 147
17554.22 147
17555.47 141
17556.72 151
17557.97 140
17559.22 143
17560.47 139
17561.72 149
17562.97 124
17564.22 138
17565.48 157
17566.73 130
17567.98 158
17569.23 168
17570.48 152
17571.73 153
17572.98 156
17574.24 166
17575.49 126
17576.74 141
17577.99 158
17579.24 158
17580.49 170
17581.75 137
17583.00 152
17584.25 182
17585.50 154
17586.75 146
17588.00 136
17589.26 175
17590.51 143
17591.76 155
17593.01 153
17594.27 155
17595.52 198
17596.77 164
17598.02 168
17599.27 161
17600.53 180
17601.78 167
17603.03 165
17604.28 168
17605.54 169
17606.79 181
17608.04 167
17609.30 170
17610.55 173
17611.80 159
17613.05 161
17614.31 168
17615.56 175
17616.81 184
17618.07 199
17619.32 183
17620.57 181
17621.83 169
17623.08 155
17624.33 175
17625.59 172
17626.84 166
17628.09 171
17629.35 182
17630.60 173
17631.85 170
17633.11 183
17634.36 180
17635.61 173
17636.87 174
17638.12 176
17639.38 163
17640.63 174
17641.88 145
17643.14 155
17644.39 159
17645.65 165
17646.90 165
17648.15 157
17649.41 152
17650.66 163
17651.92 149
17653.17 180
17654.42 163
17655.68 174
17656.93 138
17658.19 144
17659.44 161
17660.70 161
17661.95 128
17663.21 146
17664.46 146
17665.72 133
17666.97 126
17668.23 112
17669.48 147
17670.74 126
17671.99 99
17673.25 117
17674.50 126
17675.76 116
17677.01 125
17678.27 135
17679.52 122
17680.78 125
17682.03 134
17683.29 104
17684.54 118
17685.80 106
17687.05 112
17688.31 111
17689.57 112
17690.82 117
17692.08 131
17693.33 110
17694.59 107
17695.84 128
17697.10 119
17698.36 135
17699.61 111
17700.87 102
17702.12 109
17703.38 118
17704.64 116
17705.89 106
17707.15 114
17708.40 99
17709.66 110
17710.92 121
17712.17 127
17713.43 109
17714.69 109
17715.94 118
17717.20 116
17718.46 126
17719.71 108
17720.97 118
17722.23 103
17723.48 118
17724.74 91
17726.00 104
17727.25 128
17728.51 117
17729.77 100
17731.03 90
17732.28 108
17733.54 114
17734.80 117
17736.05 109
17737.31 109
17738.57 114
17739.83 112
17741.08 111
17742.34 121
17743.60 106
17744.86 132
17746.11 120
17747.37 107
17748.63 99
17749.89 105
17751.15 110
17752.40 125
17753.66 113
17754.92 101
17756.18 91
17757.43 97
17758.69 124
17759.95 106
17761.21 107
17762.47 110
17763.73 109
17764.98 108
17766.24 95
17767.50 115
17768.76 93
17770.02 85
17771.28 114
17772.53 117
17773.79 109
17775.05 98
17776.31 116
17777.57 118
17778.83 125
17780.09 86
17781.35 96
17782.60 115
17783.86 89
17785.12 105
17786.38 93
17787.64 108
17788.90 85
17790.16 103
17791.42 102
17792.68 96
17793.94 95
17795.20 86
17796.46 97
17797.72 90
17798.97 95
17800.23 82
17801.49 92
17802.75 106
17804.01 81
17805.27 90
17806.53 94
17807.79 96
17809.05 102
17810.31 94
17811.57 81
17812.83 89
17814.09 89
17815.35 79
17816.61 83
17817.87 82
17819.13 84
17820.39 101
17821.65 90
17822.91 83
17824.17 106
17825.43 81
17826.69 80
17827.96 92
17829.22 100
17830.48 86
17831.74 93
17833.00 113
17834.26 87
17835.52 83
17836.78 106
17838.04 96
17839.30 88
17840.56 85
17841.82 93
17843.09 84
17844.35 94
17845.61 82
17846.87 84
17848.13 97
17849.39 84
17850.65 86
17851.91 91
17853.18 93
17854.44 84
17855.70 64
17856.96 90
17858.22 85
17859.48 80
17860.74 83
17862.01 80
17863.27 84
17864.53 88
17865.79 96
17867.05 89
17868.32 92
17869.58 88
17870.84 108
17872.10 89
17873.36 94
17874.63 97
17875.89 80
17877.15 80
17878.41 80
17879.68 77
17880.94 77
17882.20 94
17883.46 85
17884.73 98
17885.99 92
17887.25 78
17888.51 69
17889.78 90
17891.04 81
17892.30 87
17893.56 70
17894.83 85
17896.09 79
17897.35 83
17898.62 82
17899.88 86
17901.14 71
17902.41 89
17903.67 97
17904.93 83
17906.20 85
17907.46 89
17908.72 100
17909.99 87
17911.25 86
17912.51 76
17913.78 84
17915.04 80
17916.30 87
17917.57 72
17918.83 91
17920.09 98
17921.36 100
17922.62 87
17923.89 106
17925.15 90
17926.41 76
17927.68 72
17928.94 76
17930.21 84
17931.47 78
17932.73 80
17934.00 81
17935.26 87
17936.53 77
17937.79 85
17939.06 74
17940.32 67
17941.59 83
17942.85 75
17944.11 82
17945.38 88
17946.64 73
17947.91 71
17949.17 85
17950.44 89
17951.70 60
17952.97 91
17954.23 90
17955.50 82
17956.76 78
17958.03 77
17959.29 65
17960.56 97
17961.82 78
17963.09 85
17964.35 79
17965.62 78
17966.89 72
17968.15 76
17969.42 76
17970.68 92
17971.95 81
17973.21 92
17974.48 73
17975.74 89
17977.01 87
17978.28 90
17979.54 82
17980.81 80
17982.07 82
17983.34 62
17984.61 82
17985.87 73
17987.14 92
17988.40 91
17989.67 91
17990.94 89
17992.20 72
17993.47 75
17994.74 67
17996.00 94
17997.27 82
17998.54 74
17999.80 85
18001.07 95
18002.34 78
18003.60 84
18004.87 61
18006.14 66
18007.40 76
18008.67 76
18009.94 81
18011.20 97
18012.47 89
18013.74 86
18015.00 74
18016.27 81
18017.54 83
18018.81 81
18020.07 81
18021.34 69
18022.61 72
18023.88 81
18025.14 91
18026.41 85
18027.68 92
18028.95 74
18030.21 95
18031.48 90
18032.75 75
18034.02 95
18035.28 84
18036.55 83
18037.82 84
18039.09 71
18040.36 69
18041.62 67
18042.89 61
18044.16 76
18045.43 58
18046.70 77
18047.97 87
18049.23 87
18050.50 86
18051.77 83
18053.04 72
18054.31 75
18055.58 82
18056.84 80
18058.11 76
18059.38 71
18060.65 80
18061.92 75
18063.19 81
18064.46 78
18065.73 74
18067.00 70
18068.26 86
18069.53 89
18070.80 81
18072.07 77
18073.34 86
18074.61 72
18075.88 89
18077.15 72
18078.42 83
18079.69 92
18080.96 84
18082.23 76
18083.50 78
18084.77 87
18086.03 83
18087.30 78
18088.57 93
18089.84 85
18091.11 82
18092.38 74
18093.65 84
18094.92 80
18096.19 69
18097.46 80
18098.73 74
18100.00 67
18101.27 90
18102.54 66
18103.81 79
18105.08 83
18106.35 74
18107.63 98
18108.90 90
18110.17 85
18111.44 81
18112.71 76
18113.98 92
18115.25 74
18116.52 85
18117.79 94
18119.06 78
18120.33 67
18121.60 67
18122.87 85
18124.14 76
18125.42 75
18126.69 70
18127.96 69
18129.23 78
18130.50 91
18131.77 70
18133.04 83
18134.31 77
18135.58 85
18136.86 73
18138.13 76
18139.40 79
18140.67 74
18141.94 87
18143.21 84
18144.49 85
18145.76 73
18147.03 83
18148.30 84
18149.57 79
18150.84 80
18152.12 91
18153.39 88
18154.66 74
18155.93 81
18157.20 72
18158.48 65
18159.75 72
18161.02 76
18162.29 80
18163.57 85
18164.84 73
18166.11 83
18167.38 57
18168.66 85
18169.93 80
18171.20 82
18172.47 82
18173.75 70
18175.02 78
18176.29 82
18177.56 71
18178.84 78
18180.11 85
18181.38 79
18182.66 79
18183.93 67
18185.20 91
18186.48 96
18187.75 86
18189.02 68
18190.30 66
18191.57 69
18192.84 77
18194.12 83
18195.39 75
18196.66 69
18197.94 71
18199.21 83
18200.48 72
18201.76 90
18203.03 57
18204.30 65
18205.58 79
18206.85 86
18208.13 87
18209.40 78
18210.67 67
18211.95 89
18213.22 89
18214.50 93
18215.77 71
18217.04 73
18218.32 78
18219.59 74
18220.87 80
18222.14 89
18223.42 77
18224.69 69
18225.97 69
18227.24 72
18228.51 80
18229.79 67
18231.06 84
18232.34 83
18233.61 76
18234.89 72
18236.16 74
18237.44 86
18238.71 88
18239.99 82
18241.26 78
18242.54 83
18243.81 83
18245.09 93
18246.36 78
18247.64 80
18248.91 86
18250.19 80
18251.47 78
18252.74 74
18254.02 63
18255.29 68
18256.57 79
18257.84 87
18259.12 72
18260.39 70
18261.67 61
18262.95 83
18264.22 76
18265.50 85
18266.77 83
18268.05 94
18269.33 81
18270.60 76
18271.88 82
18273.15 68
18274.43 70
18275.71 83
18276.98 75
18278.26 87
18279.54 79
18280.81 88
18282.09 86
18283.37 94
18284.64 76
18285.92 88
18287.20 75
18288.47 85
18289.75 73
18291.03 78
18292.30 74
18293.58 70
18294.86 87
18296.13 99
18297.41 95
18298.69 87
18299.96 73
18301.24 74
18302.52 91
18303.80 76
18305.07 85
18306.35 86
18307.63 82
18308.91 86
18310.18 77
18311.46 83
18312.74 80
18314.02 77
18315.29 84
18316.57 76
18317.85 69
18319.13 93
18320.40 79
18321.68 96
18322.96 68
18324.24 73
18325.52 98
18326.79 75
18328.07 56
18329.35 66
18330.63 70
18331.91 77
18333.19 92
18334.46 75
18335.74 87
18337.02 82
18338.30 87
18339.58 75
18340.86 100
18342.13 93
18343.41 85
18344.69 75
18345.97 74
18347.25 80
18348.53 82
18349.81 92
18351.09 94
18352.36 93
18353.64 72
18354.92 65
18356.20 69
18357.48 77
18358.76 80
18360.04 78
18361.32 76
18362.60 96
18363.88 86
18365.16 80
18366.44 76
18367.72 94
18369.00 76
18370.27 94
18371.55 64
18372.83 86
18374.11 73
18375.39 71
18376.67 74
18377.95 83
18379.23 95
18380.51 91
18381.79 82
18383.07 69
18384.35 76
18385.63 78
18386.91 88
18388.19 92
18389.47 84
18390.75 79
18392.03 80
18393.31 73
18394.60 73
18395.88 87
18397.16 94
18398.44 79
18399.72 73
18401.00 83
18402.28 76
18403.56 76
18404.84 74
18406.12 77
18407.40 64
18408.68 66
18409.96 68
18411.24 70
18412.53 83
18413.81 69
18415.09 82
18416.37 76
18417.65 83
18418.93 59
18420.21 68
18421.49 84
18422.78 64
18424.06 77
18425.34 88
18426.62 78
18427.90 83
18429.18 93
18430.46 94
18431.75 83
18433.03 65
18434.31 64
18435.59 84
18436.87 81
18438.16 93
18439.44 79
18440.72 96
18442.00 78
18443.28 79
18444.57 73
18445.85 71
18447.13 73
18448.41 86
18449.70 85
18450.98 70
18452.26 64
18453.54 75
18454.83 75
18456.11 79
18457.39 70
18458.67 74
18459.96 86
18461.24 83
18462.52 90
18463.80 92
18465.09 96
18466.37 82
18467.65 88
18468.94 69
18470.22 66
18471.50 67
18472.78 86
18474.07 83
18475.35 67
18476.63 75
18477.92 78
18479.20 85
18480.48 65
18481.77 66
18483.05 74
18484.34 83
18485.62 64
18486.90 79
18488.19 78
18489.47 74
18490.75 80
18492.04 80
18493.32 88
18494.61 78
18495.89 72
18497.17 74
18498.46 71
18499.74 83
18501.03 69
18502.31 79
18503.59 78
18504.88 60
18506.16 80
18507.45 59
18508.73 68
18510.02 79
18511.30 74
18512.58 70
18513.87 80
18515.15 78
18516.44 87
18517.72 78
18519.01 74
18520.29 75
18521.58 70
18522.86 66
18524.15 73
18525.43 83
18526.72 71
18528.00 71
18529.29 82
18530.57 80
18531.86 72
18533.14 59
18534.43 78
18535.71 79
18537.00 80
18538.28 86
18539.57 75
18540.86 83
18542.14 49
18543.43 54
18544.71 77
18546.00 87
18547.28 82
18548.57 77
18549.85 61
18551.14 86
18552.43 79
18553.71 79
18555.00 72
18556.28 75
18557.57 87
18558.86 85
18560.14 56
18561.43 61
18562.72 74
18564.00 84
18565.29 81
18566.57 83
18567.86 87
18569.15 83
18570.43 88
18571.72 78
18573.01 87
18574.29 69
18575.58 86
18576.87 94
18578.15 81
18579.44 75
18580.73 70
18582.01 77
18583.30 77
18584.59 86
18585.88 98
18587.16 78
18588.45 72
18589.74 67
18591.02 73
18592.31 81
18593.60 73
18594.89 92
18596.17 71
18597.46 90
18598.75 81
18600.04 76
18601.32 79
18602.61 78
18603.90 77
18605.19 68
18606.47 66
18607.76 70
18609.05 85
18610.34 87
18611.63 74
18612.91 74
18614.20 90
18615.49 88
18616.78 91
18618.07 77
18619.35 79
18620.64 81
18621.93 76
18623.22 94
18624.51 72
18625.80 67
18627.09 88
18628.37 88
18629.66 72
18630.95 73
18632.24 72
18633.53 84
18634.82 76
18636.11 68
18637.39 72
18638.68 70
18639.97 86
18641.26 77
18642.55 82
18643.84 65
18645.13 72
18646.42 61
18647.71 75
18649.00 68
18650.29 81
18651.58 70
18652.86 74
18654.15 87
18655.44 73
18656.73 65
18658.02 66
18659.31 84
18660.60 78
18661.89 78
18663.18 80
18664.47 83
18665.76 76
18667.05 64
18668.34 77
18669.63 72
18670.92 87
18672.21 80
18673.50 71
18674.79 81
18676.08 82
18677.37 68
18678.66 72
18679.95 77
18681.24 72
18682.53 71
18683.82 67
18685.11 78
18686.40 73
18687.69 59
18688.99 72
18690.28 63
18691.57 89
18692.86 78
18694.15 73
18695.44 70
18696.73 69
18698.02 55
18699.31 77
18700.60 92
18701.89 72
18703.19 63
18704.48 64
18705.77 75
18707.06 84
18708.35 74
18709.64 75
18710.93 95
18712.22 83
18713.52 72
18714.81 52
18716.10 81
18717.39 77
18718.68 76
18719.97 69
18721.27 56
18722.56 56
18723.85 63
18725.14 86
18726.43 62
18727.72 52
18729.02 77
18730.31 68
18731.60 79
18732.89 60
18734.19 60
18735.48 60
18736.77 74
18738.06 72
18739.35 77
18740.65 93
18741.94 75
18743.23 75
18744.52 68
18745.82 63
18747.11 69
18748.40 73
18749.70 77
18750.99 69
18752.28 61
18753.57 57
18754.87 70
18756.16 66
18757.45 68
18758.75 65
18760.04 72
18761.33 79
18762.63 67
18763.92 58
18765.21 70
18766.50 63
18767.80 82
18769.09 67
18770.38 64
18771.68 66
18772.97 75
18774.27 82
18775.56 63
18776.85 72
18778.15 77
18779.44 60
18780.73 58
18782.03 68
18783.32 82
18784.62 69
18785.91 65
18787.20 68
18788.50 61
18789.79 69
18791.09 69
18792.38 65
18793.67 74
18794.97 65
18796.26 75
18797.56 65
18798.85 56
18800.15 71
18801.44 71
18802.74 71
18804.03 52
18805.32 63
18806.62 67
18807.91 67
18809.21 54
18810.50 64
18811.80 70
18813.09 64
18814.39 63
18815.68 66
18816.98 55
18818.27 68
18819.57 77
18820.86 69
18822.16 66
18823.45 71
18824.75 58
18826.05 73
18827.34 65
18828.64 65
18829.93 66
18831.23 74
18832.52 82
18833.82 70
18835.11 74
18836.41 70
18837.71 72
18839.00 54
18840.30 66
18841.59 58
18842.89 79
18844.18 64
18845.48 64
18846.78 62
18848.07 83
18849.37 60
18850.67 67
18851.96 65
18853.26 65
18854.55 62
18855.85 62
18857.15 70
18858.44 57
18859.74 63
18861.04 61
18862.33 70
18863.63 61
18864.93 55
18866.22 64
18867.52 68
18868.82 71
18870.11 72
18871.41 66
18872.71 58
18874.00 72
18875.30 71
18876.60 53
18877.90 49
18879.19 61
18880.49 67
18881.79 59
18883.09 58
18884.38 67
18885.68 64
18886.98 77
18888.27 77
18889.57 61
18890.87 69
18892.17 74
18893.47 74
18894.76 65
18896.06 62
18897.36 76
18898.66 52
18899.95 54
18901.25 66
18902.55 78
18903.85 63
18905.15 57
18906.44 45
18907.74 59
18909.04 66
18910.34 69
18911.64 64
18912.94 70
18914.23 65
18915.53 64
18916.83 58
18918.13 61
18919.43 62
18920.73 61
18922.03 67
18923.32 61
18924.62 45
18925.92 59
18927.22 51
18928.52 69
18929.82 65
18931.12 57
18932.42 67
18933.72 64
18935.01 70
18936.31 56
18937.61 62
18938.91 57
18940.21 67
18941.51 68
18942.81 61
18944.11 56
18945.41 66
18946.71 60
18948.01 68
18949.31 57
18950.61 63
18951.91 79
18953.21 65
18954.51 65
18955.81 57
18957.11 74
18958.41 67
18959.71 63
18961.01 74
18962.31 66
18963.61 68
18964.91 60
18966.21 70
18967.51 63
18968.81 59
18970.11 71
18971.41 62
18972.71 68
18974.01 53
18975.31 63
18976.61 64
18977.91 65
18979.21 67
18980.51 65
18981.81 84
18983.11 63
18984.41 50
18985.71 59
18987.02 67
18988.32 59
18989.62 62
18990.92 76
18992.22 70
18993.52 57
18994.82 65
18996.12 59
18997.42 62
18998.73 54
19000.03 64
19001.33 79
19002.63 61
19003.93 67
19005.23 68
19006.53 57
19007.84 57
19009.14 72
19010.44 62
19011.74 66
19013.04 60
19014.34 71
19015.65 71
19016.95 61
19018.25 59
19019.55 60
19020.85 61
19022.16 60
19023.46 68
19024.76 75
19026.06 67
19027.37 64
19028.67 60
19029.97 73
19031.27 68
19032.57 63
19033.88 68
19035.18 71
19036.48 78
19037.79 66
19039.09 55
19040.39 59
19041.69 76
19043.00 53
19044.30 48
19045.60 56
19046.90 56
19048.21 60
19049.51 63
19050.81 66
19052.12 86
19053.42 73
19054.72 75
19056.03 74
19057.33 58
19058.63 72
19059.94 56
19061.24 57
19062.54 54
19063.85 68
19065.15 62
19066.45 54
19067.76 60
19069.06 54
19070.37 68
19071.67 71
19072.97 67
19074.28 75
19075.58 64
19076.88 66
19078.19 74
19079.49 84
19080.80 47
19082.10 74
19083.41 67
19084.71 65
19086.01 62
19087.32 76
19088.62 76
19089.93 73
19091.23 86
19092.54 68
19093.84 65
19095.14 57
19096.45 64
19097.75 61
19099.06 77
19100.36 72
19101.67 63
19102.97 80
19104.28 77
19105.58 70
19106.89 51
19108.19 67
19109.50 70
19110.80 68
19112.11 69
19113.41 79
19114.72 60
19116.02 72
19117.33 63
19118.64 66
19119.94 52
19121.25 78
19122.55 85
19123.86 80
19125.16 65
19126.47 58
19127.77 70
19129.08 63
19130.39 77
19131.69 71
19133.00 56
19134.30 80
19135.61 71
19136.92 78
19138.22 70
19139.53 72
19140.83 89
19142.14 73
19143.45 73
19144.75 71
19146.06 79
19147.37 72
19148.67 84
19149.98 78
19151.28 71
19152.59 63
19153.90 49
19155.20 66
19156.51 58
19157.82 55
19159.12 57
19160.43 78
19161.74 65
19163.05 65
19164.35 69
19165.66 65
19166.97 68
19168.27 56
19169.58 70
19170.89 87
19172.19 65
19173.50 56
19174.81 57
19176.12 78
19177.42 74
19178.73 62
19180.04 66
19181.35 72
19182.65 67
19183.96 60
19185.27 78
19186.58 53
19187.89 61
19189.19 71
19190.50 61
19191.81 83
19193.12 54
19194.42 57
19195.73 73
19197.04 63
19198.35 49
19199.66 66
19200.97 62
19202.27 75
19203.58 63
19204.89 60
19206.20 51
19207.51 64
19208.82 74
19210.12 60
19211.43 54
19212.74 49
19214.05 63
19215.36 67
19216.67 62
19217.98 66
19219.28 65
19220.59 62
19221.90 75
19223.21 59
19224.52 63
19225.83 60
19227.14 71
19228.45 63
19229.76 52
19231.07 58
19232.38 60
19233.68 73
19234.99 68
19236.30 60
19237.61 59
19238.92 64
19240.23 60
19241.54 61
19242.85 60
19244.16 65
19245.47 74
19246.78 70
19248.09 64
19249.40 53
19250.71 53
19252.02 50
19253.33 71
19254.64 68
19255.95 70
19257.26 54
19258.57 72
19259.88 66
19261.19 72
19262.50 66
19263.81 64
19265.12 58
19266.43 63
19267.74 69
19269.05 55
19270.36 68
19271.67 59
19272.99 75
19274.30 60
19275.61 62
19276.92 56
19278.23 48
19279.54 51
19280.85 68
19282.16 67
19283.47 64
19284.78 75
19286.09 64
19287.41 66
19288.72 50
19290.03 63
19291.34 56
19292.65 53
19293.96 79
19295.27 69
19296.58 61
19297.90 69
19299.21 52
19300.52 55
19301.83 51
19303.14 64
19304.45 70
19305.77 67
19307.08 63
19308.39 55
19309.70 47
19311.01 63
19312.33 57
19313.64 57
19314.95 57
19316.26 66
19317.57 59
19318.89 54
19320.20 51
19321.51 64
19322.82 58
19324.14 72
19325.45 53
19326.76 63
19328.07 56
19329.39 52
19330.70 52
19332.01 53
19333.32 68
19334.64 58
19335.95 57
19337.26 50
19338.58 50
19339.89 58
19341.20 55
19342.51 68
19343.83 59
19345.14 63
19346.45 68
19347.77 59
19349.08 48
19350.39 61
19351.71 51
19353.02 51
19354.33 53
19355.65 60
19356.96 55
19358.27 72
19359.59 58
19360.90 58
19362.21 53
19363.53 68
19364.84 56
19366.16 61
19367.47 49
19368.78 54
19370.10 63
19371.41 65
19372.73 64
19374.04 56
19375.35 65
19376.67 64
19377.98 62
19379.30 58
19380.61 72
19381.93 58
19383.24 69
19384.55 73
19385.87 46
19387.18 53
19388.50 57
19389.81 53
19391.13 60
19392.44 63
19393.76 60
19395.07 61
19396.39 70
19397.70 67
19399.02 62
19400.33 61
19401.65 57
19402.96 59
19404.28 60
19405.59 48
19406.91 48
19408.22 50
19409.54 51
19410.85 53
19412.17 77
19413.48 58
19414.80 71
19416.11 58
19417.43 61
19418.75 60
19420.06 63
19421.38 74
19422.69 68
19424.01 61
19425.32 56
19426.64 54
19427.96 57
19429.27 49
19430.59 56
19431.90 65
19433.22 63
19434.54 64
19435.85 57
19437.17 66
19438.49 58
19439.80 64
19441.12 69
19442.43 65
19443.75 52
19445.07 56
19446.38 63
19447.70 56
19449.02 56
19450.33 57
19451.65 65
19452.97 54
19454.28 53
19455.60 54
19456.92 61
19458.23 57
19459.55 53
19460.87 47
19462.19 57
19463.50 60
19464.82 57
19466.14 57
19467.45 63
19468.77 56
19470.09 46
19471.41 49
19472.72 67
19474.04 62
19475.36 68
19476.68 67
19477.99 49
19479.31 55
19480.63 76
19481.95 74
19483.27 68
19484.58 59
19485.90 73
19487.22 59
19488.54 62
19489.85 57
19491.17 59
19492.49 61
19493.81 72
19495.13 67
19496.45 59
19497.76 57
19499.08 65
19500.40 56
19501.72 73
19503.04 63
19504.36 69
19505.67 67
19506.99 61
19508.31 48
19509.63 63
19510.95 52
19512.27 61
19513.59 65
19514.91 59
19516.22 62
19517.54 62
19518.86 54
19520.18 52
19521.50 67
19522.82 67
19524.14 55
19525.46 79
19526.78 69
19528.10 62
19529.42 60
19530.74 67
19532.06 63
19533.37 68
19534.69 60
19536.01 66
19537.33 62
19538.65 60
19539.97 52
19541.29 62
19542.61 66
19543.93 76
19545.25 67
19546.57 49
19547.89 59
19549.21 58
19550.53 58
19551.85 54
19553.17 54
19554.49 56
19555.81 77
19557.13 68
19558.45 57
19559.77 64
19561.09 69
19562.41 59
19563.74 71
19565.06 70
19566.38 65
19567.70 69
19569.02 70
19570.34 55
19571.66 60
19572.98 65
19574.30 61
19575.62 69
19576.94 64
19578.26 58
19579.59 71
19580.91 61
19582.23 71
19583.55 55
19584.87 54
19586.19 63
19587.51 54
19588.83 53
19590.16 59
19591.48 65
19592.80 73
19594.12 63
19595.44 73
19596.76 55
19598.08 65
19599.41 67
19600.73 55
19602.05 54
19603.37 78
19604.69 61
19606.02 64
19607.34 70
19608.66 66
19609.98 61
19611.30 53
19612.63 64
19613.95 62
19615.27 56
19616.59 64
19617.91 47
19619.24 60
19620.56 71
19621.88 59
19623.20 66
19624.53 61
19625.85 61
19627.17 73
19628.50 82
19629.82 79
19631.14 47
19632.46 55
19633.79 50
19635.11 75
19636.43 68
19637.76 64
19639.08 59
19640.40 87
19641.72 67
19643.05 68
19644.37 75
19645.69 85
19647.02 64
19648.34 59
19649.66 72
19650.99 61
19652.31 82
19653.64 73
19654.96 71
19656.28 52
19657.61 63
19658.93 52
19660.25 62
19661.58 63
19662.90 76
19664.23 54
19665.55 71
19666.87 65
19668.20 63
19669.52 66
19670.85 70
19672.17 69
19673.49 65
19674.82 61
19676.14 64
19677.47 62
19678.79 56
19680.12 59
19681.44 64
19682.76 74
19684.09 64
19685.41 61
19686.74 66
19688.06 67
19689.39 55
19690.71 58
19692.04 72
19693.36 59
19694.69 62
19696.01 64
19697.34 62
19698.66 61
19699.99 69
19701.31 75
19702.64 64
19703.96 64
19705.29 70
19706.61 67
19707.94 66
19709.26 62
19710.59 69
19711.92 66
19713.24 56
19714.57 57
19715.89 57
19717.22 58
19718.54 52
19719.87 74
19721.20 63
19722.52 63
19723.85 52
19725.17 53
19726.50 61
19727.83 60
19729.15 71
19730.48 63
19731.80 67
19733.13 60
19734.46 61
19735.78 63
19737.11 58
19738.44 55
19739.76 70
19741.09 54
19742.41 61
19743.74 56
19745.07 68
19746.39 69
19747.72 57
19749.05 61
19750.37 68
19751.70 64
19753.03 59
19754.36 49
19755.68 57
19757.01 62
19758.34 54
19759.66 56
19760.99 68
19762.32 67
19763.65 57
19764.97 65
19766.30 41
19767.63 56
19768.95 60
19770.28 65
19771.61 44
19772.94 57
19774.27 47
19775.59 41
19776.92 55
19778.25 58
19779.58 59
19780.90 51
19782.23 64
19783.56 61
19784.89 64
19786.22 68
19787.54 65
19788.87 74
19790.20 61
19791.53 68
19792.86 57
19794.18 50
19795.51 71
19796.84 49
19798.17 54
19799.50 66
19800.83 60
19802.16 70
19803.48 47
19804.81 60
19806.14 50
19807.47 52
19808.80 60
19810.13 77
19811.46 64
19812.79 59
19814.11 49
19815.44 57
19816.77 64
19818.10 55
19819.43 53
19820.76 49
19822.09 60
19823.42 59
19824.75 57
19826.08 48
19827.41 43
19828.74 70
19830.07 65
19831.39 46
19832.72 56
19834.05 66
19835.38 61
19836.71 40
19838.04 51
19839.37 61
19840.70 50
19842.03 63
19843.36 47
19844.69 54
19846.02 58
19847.35 70
19848.68 56
19850.01 63
19851.34 60
19852.67 56
19854.00 60
19855.33 78
19856.66 49
19857.99 48
19859.33 75
19860.66 57
19861.99 53
19863.32 61
19864.65 48
19865.98 64
19867.31 60
19868.64 49
19869.97 60
19871.30 64
19872.63 60
19873.96 71
19875.29 60
19876.63 40
19877.96 59
19879.29 54
19880.62 57
19881.95 68
19883.28 54
19884.61 67
19885.94 65
19887.28 66
19888.61 57
19889.94 66
19891.27 58
19892.60 58
19893.93 54
19895.26 64
19896.60 53
19897.93 58
19899.26 63
19900.59 68
19901.92 74
19903.26 55
19904.59 59
19905.92 55
19907.25 58
19908.58 65
19909.92 49
19911.25 53
19912.58 58
19913.91 65
19915.24 62
19916.58 59
19917.91 64
19919.24 55
19920.57 56
19921.91 55
19923.24 67
19924.57 58
19925.91 55
19927.24 53
19928.57 51
19929.90 73
19931.24 63
19932.57 66
19933.90 63
19935.24 66
19936.57 51
19937.90 68
19939.23 49
19940.57 66
19941.90 56
19943.23 71
19944.57 60
19945.90 62
19947.23 50
19948.57 66
19949.90 73
19951.23 71
19952.57 64
19953.90 63
19955.24 51
19956.57 49
19957.90 69
19959.24 60
19960.57 61
19961.90 57
19963.24 60
19964.57 58
19965.91 53
19967.24 56
19968.58 62
19969.91 59
19971.24 61
19972.58 69
19973.91 45
19975.25 63
19976.58 52
19977.92 67
19979.25 60
19980.58 59
19981.92 55
19983.25 60
19984.59 70
19985.92 52
19987.26 61
19988.59 72
19989.93 65
19991.26 62
19992.60 80
19993.93 60
19995.27 53
19996.60 62
19997.94 72
19999.27 77
20000.61 59
20001.94 61
20003.28 56
20004.61 64
20005.95 65
20007.28 56
20008.62 53
20009.96 68
20011.29 53
20012.63 61
20013.96 62
20015.30 67
20016.63 54
20017.97 58
20019.30 56
20020.64 65
20021.98 54
20023.31 96
20024.65 68
20025.98 70
20027.32 63
20028.66 61
20029.99 73
20031.33 55
20032.67 63
20034.00 59
20035.34 53
20036.67 54
20038.01 74
20039.35 73
20040.68 72
20042.02 66
20043.36 73
20044.69 78
20046.03 69
20047.37 63
20048.70 63
20050.04 75
20051.38 70
20052.71 58
20054.05 71
20055.39 58
20056.73 57
20058.06 63
20059.40 56
20060.74 66
20062.07 64
20063.41 75
20064.75 66
20066.09 64
20067.42 52
20068.76 71
20070.10 67
20071.44 69
20072.77 71
20074.11 67
20075.45 57
20076.79 59
20078.13 71
20079.46 73
20080.80 65
20082.14 74
20083.48 80
20084.81 80
20086.15 66
20087.49 72
20088.83 74
20090.17 62
20091.51 55
20092.84 70
20094.18 70
20095.52 77
20096.86 66
20098.20 81
20099.54 65
20100.87 79
20102.21 63
20103.55 72
20104.89 74
20106.23 62
20107.57 88
20108.91 73
20110.25 65
20111.58 59
20112.92 78
20114.26 72
20115.60 75
20116.94 72
20118.28 53
20119.62 65
20120.96 66
20122.30 67
20123.64 80
20124.98 69
20126.31 71
20127.65 72
20128.99 69
