# Supplementary material for: MALDI-TOF MS typing enables the classification of brewing yeasts of the genus Saccharomyces to major beer styles
Source: PLoS One. 2017 Aug 9;12(8):e0181694. doi: 10.1371/journal.pone.0181694 (PMC5549903; doi:10.1371/journal.pone.0181694)
Supplement: S6 File — The directory includes 90 raw files and was zipped to “.zip”; the folder has three strains with 30 spectra per strain; S1 Text explains the raw files with an example and Table 1 represents the yeast strains used within the experiment. (ZIP) [file pone.0181694.s009.zip › 16-18/30277-59-Lag-Lag-Lag-YPG-18h-E-E_2016-09-22_6_0_A10_1.dat]

1999.90 2962
2000.32 2861
2000.75 2938
2001.17 2859
2001.59 2917
2002.01 2862
2002.43 2884
2002.86 2900
2003.28 2865
2003.70 2782
2004.12 2713
2004.54 2739
2004.97 2806
2005.39 2693
2005.81 2691
2006.23 2677
2006.66 2793
2007.08 2801
2007.50 2860
2007.92 2772
2008.35 2743
2008.77 2862
2009.19 2962
2009.61 3008
2010.04 2965
2010.46 3018
2010.88 2937
2011.31 2864
2011.73 2783
2012.15 2861
2012.57 2830
2013.00 2680
2013.42 2802
2013.84 2818
2014.27 2676
2014.69 2637
2015.11 2723
2015.54 2789
2015.96 2906
2016.38 2939
2016.81 3000
2017.23 3129
2017.65 3007
2018.08 2997
2018.50 3126
2018.93 3025
2019.35 3109
2019.77 3304
2020.20 3162
2020.62 3242
2021.04 3224
2021.47 3141
2021.89 3105
2022.32 3140
2022.74 3153
2023.17 2987
2023.59 2895
2024.01 2957
2024.44 2874
2024.86 2822
2025.29 2845
2025.71 2752
2026.14 2796
2026.56 2780
2026.98 2782
2027.41 2759
2027.83 2824
2028.26 2770
2028.68 2709
2029.11 2771
2029.53 2678
2029.96 2569
2030.38 2515
2030.81 2537
2031.23 2586
2031.66 2548
2032.08 2552
2032.51 2554
2032.93 2563
2033.36 2614
2033.78 2692
2034.21 2702
2034.63 2710
2035.06 2694
2035.49 2797
2035.91 2778
2036.34 2877
2036.76 2886
2037.19 2944
2037.61 2954
2038.04 2995
2038.47 3071
2038.89 2981
2039.32 2973
2039.74 2937
2040.17 2926
2040.59 2861
2041.02 2852
2041.45 2785
2041.87 2666
2042.30 2789
2042.73 2736
2043.15 2644
2043.58 2635
2044.00 2676
2044.43 2659
2044.86 2643
2045.28 2679
2045.71 2656
2046.14 2775
2046.56 2726
2046.99 2705
2047.42 2748
2047.84 2735
2048.27 2729
2048.70 2730
2049.12 2707
2049.55 2716
2049.98 2730
2050.40 2729
2050.83 2616
2051.26 2711
2051.69 2835
2052.11 2674
2052.54 2753
2052.97 2706
2053.40 2653
2053.82 2551
2054.25 2584
2054.68 2607
2055.10 2691
2055.53 2646
2055.96 2796
2056.39 2814
2056.82 2841
2057.24 2827
2057.67 2813
2058.10 2816
2058.53 2773
2058.95 2683
2059.38 2660
2059.81 2716
2060.24 2765
2060.67 2782
2061.09 2758
2061.52 2726
2061.95 2771
2062.38 2828
2062.81 2825
2063.24 2924
2063.66 2908
2064.09 2854
2064.52 2971
2064.95 2996
2065.38 3037
2065.81 3106
2066.24 3094
2066.66 3131
2067.09 3036
2067.52 2841
2067.95 2802
2068.38 2856
2068.81 2846
2069.24 2706
2069.67 2663
2070.10 2671
2070.52 2674
2070.95 2633
2071.38 2621
2071.81 2635
2072.24 2646
2072.67 2771
2073.10 2724
2073.53 2842
2073.96 2905
2074.39 2879
2074.82 3002
2075.25 3017
2075.68 3017
2076.11 3010
2076.54 3134
2076.97 3084
2077.40 3171
2077.83 3050
2078.26 2965
2078.69 3161
2079.12 3214
2079.55 3123
2079.98 3187
2080.41 3269
2080.84 3315
2081.27 3363
2081.70 3387
2082.13 3394
2082.56 3300
2082.99 3230
2083.42 3205
2083.85 3286
2084.28 3183
2084.71 3167
2085.14 3117
2085.57 3173
2086.00 3164
2086.43 3302
2086.86 3323
2087.29 3395
2087.73 3352
2088.16 3365
2088.59 3319
2089.02 3261
2089.45 3175
2089.88 3091
2090.31 3040
2090.74 2912
2091.17 2939
2091.61 2849
2092.04 2897
2092.47 2925
2092.90 2858
2093.33 2943
2093.76 2930
2094.19 2935
2094.63 2868
2095.06 2915
2095.49 2999
2095.92 2919
2096.35 3037
2096.78 2923
2097.22 2806
2097.65 2782
2098.08 2789
2098.51 2808
2098.94 2809
2099.38 2831
2099.81 2716
2100.24 2663
2100.67 2681
2101.11 2677
2101.54 2595
2101.97 2621
2102.40 2676
2102.83 2636
2103.27 2725
2103.70 2706
2104.13 2774
2104.56 2863
2105.00 2827
2105.43 2938
2105.86 2996
2106.30 2996
2106.73 2949
2107.16 3002
2107.59 3167
2108.03 3180
2108.46 3231
2108.89 3364
2109.33 3455
2109.76 3392
2110.19 3346
2110.63 3413
2111.06 3318
2111.49 3326
2111.93 3193
2112.36 3191
2112.79 2916
2113.23 3025
2113.66 2967
2114.09 2831
2114.53 2836
2114.96 2821
2115.40 2786
2115.83 2731
2116.26 2727
2116.70 2728
2117.13 2630
2117.56 2544
2118.00 2613
2118.43 2713
2118.87 2669
2119.30 2666
2119.73 2830
2120.17 2900
2120.60 2935
2121.04 2986
2121.47 3077
2121.91 3041
2122.34 2984
2122.78 3052
2123.21 3047
2123.64 3024
2124.08 3103
2124.51 3081
2124.95 2962
2125.38 2951
2125.82 2993
2126.25 3006
2126.69 3038
2127.12 3111
2127.56 3275
2127.99 3301
2128.43 3407
2128.86 3590
2129.30 3751
2129.73 3923
2130.17 3996
2130.60 4059
2131.04 4044
2131.47 3935
2131.91 3896
2132.35 3754
2132.78 3601
2133.22 3562
2133.65 3410
2134.09 3369
2134.52 3241
2134.96 3268
2135.40 3185
2135.83 3119
2136.27 3094
2136.70 3024
2137.14 3008
2137.57 3083
2138.01 3036
2138.45 3038
2138.88 2998
2139.32 2916
2139.76 2932
2140.19 2859
2140.63 2890
2141.06 2915
2141.50 2826
2141.94 2844
2142.37 2931
2142.81 2867
2143.25 2802
2143.68 2894
2144.12 2848
2144.56 2858
2144.99 2877
2145.43 2870
2145.87 2862
2146.30 2829
2146.74 2885
2147.18 2979
2147.62 3010
2148.05 3177
2148.49 3296
2148.93 3405
2149.36 3615
2149.80 3660
2150.24 3757
2150.68 3882
2151.11 4000
2151.55 4138
2151.99 3851
2152.43 3784
2152.86 3916
2153.30 3822
2153.74 3724
2154.18 3628
2154.61 3600
2155.05 3541
2155.49 3481
2155.93 3296
2156.37 3262
2156.80 3284
2157.24 3348
2157.68 3462
2158.12 3709
2158.56 3561
2158.99 3629
2159.43 3723
2159.87 3637
2160.31 3667
2160.75 3670
2161.19 3656
2161.62 3654
2162.06 3682
2162.50 3690
2162.94 3722
2163.38 3650
2163.82 3635
2164.26 3696
2164.69 3720
2165.13 3756
2165.57 3674
2166.01 3563
2166.45 3513
2166.89 3533
2167.33 3473
2167.77 3387
2168.21 3282
2168.65 3337
2169.08 3349
2169.52 3474
2169.96 3548
2170.40 3487
2170.84 3657
2171.28 3586
2171.72 3733
2172.16 3825
2172.60 3767
2173.04 3886
2173.48 3660
2173.92 3735
2174.36 3711
2174.80 3736
2175.24 3622
2175.68 3780
2176.12 3872
2176.56 3819
2177.00 3776
2177.44 3776
2177.88 3772
2178.32 3761
2178.76 3854
2179.20 3860
2179.64 3958
2180.08 4007
2180.52 3960
2180.96 3865
2181.40 3872
2181.84 3809
2182.28 3661
2182.72 3534
2183.16 3485
2183.60 3345
2184.04 3188
2184.48 3109
2184.93 3167
2185.37 3019
2185.81 3054
2186.25 3005
2186.69 3260
2187.13 3502
2187.57 3572
2188.01 3697
2188.45 3929
2188.89 4011
2189.34 4082
2189.78 4020
2190.22 3914
2190.66 3869
2191.10 3963
2191.54 3794
2191.98 3562
2192.43 3499
2192.87 3463
2193.31 3427
2193.75 3464
2194.19 3534
2194.63 3635
2195.08 3864
2195.52 3893
2195.96 4083
2196.40 4218
2196.84 4244
2197.29 4187
2197.73 4083
2198.17 3868
2198.61 3866
2199.06 3734
2199.50 3574
2199.94 3384
2200.38 3311
2200.82 3371
2201.27 3379
2201.71 3320
2202.15 3320
2202.59 3253
2203.04 3230
2203.48 3135
2203.92 3207
2204.37 3261
2204.81 3375
2205.25 3398
2205.69 3598
2206.14 3711
2206.58 3741
2207.02 3673
2207.47 3786
2207.91 3813
2208.35 3749
2208.80 3755
2209.24 3807
2209.68 3817
2210.13 3686
2210.57 3648
2211.01 3678
2211.46 3624
2211.90 3505
2212.34 3598
2212.79 3588
2213.23 3602
2213.67 3611
2214.12 3594
2214.56 3661
2215.01 3571
2215.45 3592
2215.89 3506
2216.34 3476
2216.78 3348
2217.23 3243
2217.67 3241
2218.11 3232
2218.56 3157
2219.00 3125
2219.45 3118
2219.89 3192
2220.34 3348
2220.78 3371
2221.22 3463
2221.67 3567
2222.11 3629
2222.56 3717
2223.00 3771
2223.45 3920
2223.89 4148
2224.34 4346
2224.78 4315
2225.23 4610
2225.67 4701
2226.12 4801
2226.56 4824
2227.01 4810
2227.45 4881
2227.90 4800
2228.34 4643
2228.79 4661
2229.23 4627
2229.68 4533
2230.12 4689
2230.57 4812
2231.01 4698
2231.46 4743
2231.90 4726
2232.35 4770
2232.80 4754
2233.24 4679
2233.69 4645
2234.13 4517
2234.58 4527
2235.02 4294
2235.47 4107
2235.92 4015
2236.36 3908
2236.81 3841
2237.25 3760
2237.70 3680
2238.15 3666
2238.59 3748
2239.04 3723
2239.49 3580
2239.93 3414
2240.38 3429
2240.82 3434
2241.27 3455
2241.72 3264
2242.16 3314
2242.61 3221
2243.06 3086
2243.50 3060
2243.95 3120
2244.40 3168
2244.84 3167
2245.29 3209
2245.74 3182
2246.19 3136
2246.63 3153
2247.08 3204
2247.53 3162
2247.97 3230
2248.42 3310
2248.87 3388
2249.32 3443
2249.76 3381
2250.21 3408
2250.66 3439
2251.10 3390
2251.55 3414
2252.00 3440
2252.45 3441
2252.89 3465
2253.34 3449
2253.79 3362
2254.24 3413
2254.69 3559
2255.13 3484
2255.58 3434
2256.03 3360
2256.48 3376
2256.93 3436
2257.37 3344
2257.82 3171
2258.27 3209
2258.72 3159
2259.17 3129
2259.61 3143
2260.06 3167
2260.51 3117
2260.96 3198
2261.41 3265
2261.86 3317
2262.31 3436
2262.75 3490
2263.20 3526
2263.65 3546
2264.10 3645
2264.55 3736
2265.00 3676
2265.45 3524
2265.90 3609
2266.34 3619
2266.79 3583
2267.24 3555
2267.69 3654
2268.14 3743
2268.59 3849
2269.04 3954
2269.49 4194
2269.94 4449
2270.39 4595
2270.84 4803
2271.29 4950
2271.74 4961
2272.18 5258
2272.63 5228
2273.08 5415
2273.53 5583
2273.98 5930
2274.43 6262
2274.88 6370
2275.33 6721
2275.78 7342
2276.23 7569
2276.68 7741
2277.13 7960
2277.58 7688
2278.03 7358
2278.48 7162
2278.93 6536
2279.38 6082
2279.83 5525
2280.28 5093
2280.73 4628
2281.19 4256
2281.64 4008
2282.09 3891
2282.54 3744
2282.99 3677
2283.44 3649
2283.89 3472
2284.34 3447
2284.79 3361
2285.24 3421
2285.69 3429
2286.14 3266
2286.59 3311
2287.04 3515
2287.50 3526
2287.95 3638
2288.40 4021
2288.85 4322
2289.30 4716
2289.75 5226
2290.20 5785
2290.65 5968
2291.11 6184
2291.56 6482
2292.01 6472
2292.46 6296
2292.91 6140
2293.36 5908
2293.82 5603
2294.27 5304
2294.72 4998
2295.17 4701
2295.62 4318
2296.07 4138
2296.53 3869
2296.98 3881
2297.43 3820
2297.88 3678
2298.33 3726
2298.79 3616
2299.24 3556
2299.69 3598
2300.14 3568
2300.60 3537
2301.05 3522
2301.50 3513
2301.95 3451
2302.41 3396
2302.86 3425
2303.31 3336
2303.76 3330
2304.22 3235
2304.67 3283
2305.12 3280
2305.57 3272
2306.03 3377
2306.48 3397
2306.93 3408
2307.39 3446
2307.84 3484
2308.29 3548
2308.75 3628
2309.20 3784
2309.65 3891
2310.11 3928
2310.56 4016
2311.01 4058
2311.47 4109
2311.92 4311
2312.37 4146
2312.83 4069
2313.28 4093
2313.73 4084
2314.19 3939
2314.64 3824
2315.09 3778
2315.55 3721
2316.00 3698
2316.46 3767
2316.91 3705
2317.36 3561
2317.82 3694
2318.27 3849
2318.73 3942
2319.18 3907
2319.63 3972
2320.09 4048
2320.54 4061
2321.00 4022
2321.45 4179
2321.91 4067
2322.36 3915
2322.82 3837
2323.27 3757
2323.72 3775
2324.18 3660
2324.63 3632
2325.09 3646
2325.54 3647
2326.00 3696
2326.45 3580
2326.91 3579
2327.36 3645
2327.82 3688
2328.27 3530
2328.73 3596
2329.18 3544
2329.64 3449
2330.09 3411
2330.55 3423
2331.00 3433
2331.46 3377
2331.92 3325
2332.37 3402
2332.83 3284
2333.28 3284
2333.74 3202
2334.19 3279
2334.65 3402
2335.10 3367
2335.56 3380
2336.02 3479
2336.47 3413
2336.93 3437
2337.38 3421
2337.84 3415
2338.30 3473
2338.75 3474
2339.21 3489
2339.66 3306
2340.12 3341
2340.58 3501
2341.03 3497
2341.49 3510
2341.95 3439
2342.40 3336
2342.86 3310
2343.32 3333
2343.77 3310
2344.23 3343
2344.68 3372
2345.14 3279
2345.60 3351
2346.06 3247
2346.51 3193
2346.97 3186
2347.43 3208
2347.88 3276
2348.34 3300
2348.80 3322
2349.25 3359
2349.71 3566
2350.17 3635
2350.63 3533
2351.08 3520
2351.54 3478
2352.00 3482
2352.46 3527
2352.91 3537
2353.37 3580
2353.83 3488
2354.29 3451
2354.74 3520
2355.20 3494
2355.66 3449
2356.12 3394
2356.57 3432
2357.03 3502
2357.49 3462
2357.95 3518
2358.41 3566
2358.86 3565
2359.32 3499
2359.78 3580
2360.24 3651
2360.70 3773
2361.15 3920
2361.61 4014
2362.07 3970
2362.53 3961
2362.99 3969
2363.45 3906
2363.91 3877
2364.36 3953
2364.82 3897
2365.28 3947
2365.74 3847
2366.20 3908
2366.66 3927
2367.12 3817
2367.57 3891
2368.03 3890
2368.49 3854
2368.95 4037
2369.41 4098
2369.87 4031
2370.33 4120
2370.79 4219
2371.25 4403
2371.71 4486
2372.17 4702
2372.63 4867
2373.09 5079
2373.54 5357
2374.00 5492
2374.46 5713
2374.92 5922
2375.38 6010
2375.84 5988
2376.30 5899
2376.76 5571
2377.22 5302
2377.68 5022
2378.14 4944
2378.60 4648
2379.06 4433
2379.52 4188
2379.98 4202
2380.44 4013
2380.90 3996
2381.36 3963
2381.82 3902
2382.28 3764
2382.74 3718
2383.20 3552
2383.66 3550
2384.12 3429
2384.59 3398
2385.05 3377
2385.51 3239
2385.97 3284
2386.43 3289
2386.89 3367
2387.35 3448
2387.81 3433
2388.27 3505
2388.73 3601
2389.19 3788
2389.65 3830
2390.12 3715
2390.58 3870
2391.04 3997
2391.50 3948
2391.96 4065
2392.42 4132
2392.88 4140
2393.34 4115
2393.81 4127
2394.27 4033
2394.73 3912
2395.19 3879
2395.65 3850
2396.11 3849
2396.57 3788
2397.04 3928
2397.50 4022
2397.96 4145
2398.42 4234
2398.88 4246
2399.35 4209
2399.81 4301
2400.27 4255
2400.73 4199
2401.19 4074
2401.66 4058
2402.12 3985
2402.58 4062
2403.04 4020
2403.51 4003
2403.97 3922
2404.43 3983
2404.89 4094
2405.36 4015
2405.82 4100
2406.28 4083
2406.74 4039
2407.21 3977
2407.67 3881
2408.13 3868
2408.59 3802
2409.06 3713
2409.52 3621
2409.98 3491
2410.45 3427
2410.91 3431
2411.37 3399
2411.84 3324
2412.30 3414
2412.76 3505
2413.23 3693
2413.69 3603
2414.15 3677
2414.62 3645
2415.08 3666
2415.54 3666
2416.01 3600
2416.47 3647
2416.93 3614
2417.40 3517
2417.86 3756
2418.32 3701
2418.79 3729
2419.25 3710
2419.72 3740
2420.18 3825
2420.64 3845
2421.11 3918
2421.57 3885
2422.04 3900
2422.50 3805
2422.96 3815
2423.43 3807
2423.89 3625
2424.36 3690
2424.82 3581
2425.29 3508
2425.75 3543
2426.22 3416
2426.68 3431
2427.15 3354
2427.61 3451
2428.07 3400
2428.54 3238
2429.00 3212
2429.47 3229
2429.93 3124
2430.40 3161
2430.86 3151
2431.33 3103
2431.79 3169
2432.26 3192
2432.72 3263
2433.19 3273
2433.65 3383
2434.12 3493
2434.59 3494
2435.05 3573
2435.52 3626
2435.98 3776
2436.45 3717
2436.91 3738
2437.38 3623
2437.84 3605
2438.31 3685
2438.78 3781
2439.24 3733
2439.71 3740
2440.17 3738
2440.64 3780
2441.10 3721
2441.57 3682
2442.04 3805
2442.50 3811
2442.97 3659
2443.44 3559
2443.90 3649
2444.37 3527
2444.83 3533
2445.30 3470
2445.77 3356
2446.23 3379
2446.70 3290
2447.17 3250
2447.63 3301
2448.10 3130
2448.57 3208
2449.03 3284
2449.50 3307
2449.97 3382
2450.43 3354
2450.90 3400
2451.37 3393
2451.83 3470
2452.30 3556
2452.77 3525
2453.24 3506
2453.70 3566
2454.17 3453
2454.64 3390
2455.10 3292
2455.57 3286
2456.04 3278
2456.51 3171
2456.97 3251
2457.44 3303
2457.91 3306
2458.38 3288
2458.84 3314
2459.31 3381
2459.78 3346
2460.25 3404
2460.72 3496
2461.18 3419
2461.65 3328
2462.12 3373
2462.59 3371
2463.06 3313
2463.52 3292
2463.99 3293
2464.46 3322
2464.93 3360
2465.40 3319
2465.86 3396
2466.33 3360
2466.80 3380
2467.27 3518
2467.74 3576
2468.21 3699
2468.68 3510
2469.14 3644
2469.61 3679
2470.08 3596
2470.55 3627
2471.02 3671
2471.49 3680
2471.96 3577
2472.43 3540
2472.90 3513
2473.36 3549
2473.83 3618
2474.30 3577
2474.77 3779
2475.24 4014
2475.71 4079
2476.18 4191
2476.65 4161
2477.12 4155
2477.59 4132
2478.06 4046
2478.53 4017
2479.00 3869
2479.47 3816
2479.94 3706
2480.41 3574
2480.87 3526
2481.34 3400
2481.81 3328
2482.28 3273
2482.75 3168
2483.22 3143
2483.69 3109
2484.16 2996
2484.63 2995
2485.10 3040
2485.57 3084
2486.05 3166
2486.52 3271
2486.99 3249
2487.46 3352
2487.93 3533
2488.40 3425
2488.87 3442
2489.34 3424
2489.81 3415
2490.28 3502
2490.75 3445
2491.22 3563
2491.69 3583
2492.16 3564
2492.63 3567
2493.10 3624
2493.58 3692
2494.05 3804
2494.52 3743
2494.99 3853
2495.46 3901
2495.93 4003
2496.40 4070
2496.87 4113
2497.34 4138
2497.82 4059
2498.29 4056
2498.76 4022
2499.23 3966
2499.70 3727
2500.17 3625
2500.64 3536
2501.12 3534
2501.59 3272
2502.06 3304
2502.53 3233
2503.00 3229
2503.48 3152
2503.95 3254
2504.42 3239
2504.89 3250
2505.36 3191
2505.84 3273
2506.31 3358
2506.78 3485
2507.25 3534
2507.72 3580
2508.20 3717
2508.67 3918
2509.14 4051
2509.61 4273
2510.09 4622
2510.56 4900
2511.03 5267
2511.50 5833
2511.98 6366
2512.45 6695
2512.92 6961
2513.40 6988
2513.87 6794
2514.34 6583
2514.81 6298
2515.29 5849
2515.76 5350
2516.23 4935
2516.71 4670
2517.18 4393
2517.65 4144
2518.13 3984
2518.60 3904
2519.07 3865
2519.55 3768
2520.02 3713
2520.49 3573
2520.97 3657
2521.44 3557
2521.91 3522
2522.39 3463
2522.86 3436
2523.34 3370
2523.81 3341
2524.28 3312
2524.76 3374
2525.23 3318
2525.70 3424
2526.18 3418
2526.65 3465
2527.13 3526
2527.60 3553
2528.08 3479
2528.55 3463
2529.02 3505
2529.50 3496
2529.97 3521
2530.45 3551
2530.92 3515
2531.40 3485
2531.87 3621
2532.34 3660
2532.82 3562
2533.29 3743
2533.77 3749
2534.24 3775
2534.72 3741
2535.19 3770
2535.67 3777
2536.14 3735
2536.62 3673
2537.09 3632
2537.57 3612
2538.04 3569
2538.52 3665
2538.99 3669
2539.47 3743
2539.94 3741
2540.42 3617
2540.90 3661
2541.37 3911
2541.85 3909
2542.32 3746
2542.80 3801
2543.27 3892
2543.75 3894
2544.22 3882
2544.70 4089
2545.18 3960
2545.65 4228
2546.13 4382
2546.60 4821
2547.08 5254
2547.56 5448
2548.03 5549
2548.51 5672
2548.98 5709
2549.46 5646
2549.94 5543
2550.41 5506
2550.89 5363
2551.37 5211
2551.84 5193
2552.32 4967
2552.80 4886
2553.27 4827
2553.75 4659
2554.23 4539
2554.70 4531
2555.18 4414
2555.66 4276
2556.13 4266
2556.61 4201
2557.09 4123
2557.56 4088
2558.04 4103
2558.52 3984
2558.99 4062
2559.47 4002
2559.95 3952
2560.43 3945
2560.90 3861
2561.38 3822
2561.86 3646
2562.33 3571
2562.81 3573
2563.29 3572
2563.77 3369
2564.25 3474
2564.72 3314
2565.20 3360
2565.68 3409
2566.16 3518
2566.63 3412
2567.11 3421
2567.59 3537
2568.07 3436
2568.55 3444
2569.02 3548
2569.50 3464
2569.98 3353
2570.46 3251
2570.94 3265
2571.41 3320
2571.89 3338
2572.37 3301
2572.85 3288
2573.33 3181
2573.81 3317
2574.28 3280
2574.76 3392
2575.24 3603
2575.72 3492
2576.20 3401
2576.68 3441
2577.16 3369
2577.64 3449
2578.11 3520
2578.59 3404
2579.07 3401
2579.55 3527
2580.03 3507
2580.51 3501
2580.99 3518
2581.47 3522
2581.95 3471
2582.43 3437
2582.91 3314
2583.39 3351
2583.86 3338
2584.34 3275
2584.82 3327
2585.30 3386
2585.78 3404
2586.26 3344
2586.74 3430
2587.22 3483
2587.70 3456
2588.18 3441
2588.66 3528
2589.14 3542
2589.62 3352
2590.10 3404
2590.58 3369
2591.06 3330
2591.54 3385
2592.02 3293
2592.50 3309
2592.98 3391
2593.46 3342
2593.94 3344
2594.42 3332
2594.90 3257
2595.38 3239
2595.86 3386
2596.35 3366
2596.83 3378
2597.31 3292
2597.79 3253
2598.27 3208
2598.75 3333
2599.23 3390
2599.71 3445
2600.19 3330
2600.67 3270
2601.15 3294
2601.63 3274
2602.12 3289
2602.60 3202
2603.08 3368
2603.56 3463
2604.04 3364
2604.52 3482
2605.00 3642
2605.48 3617
2605.97 3731
2606.45 3750
2606.93 3647
2607.41 3569
2607.89 3653
2608.37 3675
2608.86 3634
2609.34 3523
2609.82 3543
2610.30 3589
2610.78 3538
2611.26 3404
2611.75 3336
2612.23 3277
2612.71 3442
2613.19 3324
2613.68 3324
2614.16 3282
2614.64 3219
2615.12 3248
2615.60 3279
2616.09 3263
2616.57 3356
2617.05 3404
2617.53 3423
2618.02 3477
2618.50 3603
2618.98 3496
2619.46 3555
2619.95 3582
2620.43 3668
2620.91 3700
2621.40 3672
2621.88 3685
2622.36 3660
2622.85 3745
2623.33 3670
2623.81 3753
2624.29 3794
2624.78 3780
2625.26 3696
2625.74 3680
2626.23 3697
2626.71 3535
2627.19 3548
2627.68 3579
2628.16 3637
2628.64 3637
2629.13 3650
2629.61 3735
2630.10 3849
2630.58 3983
2631.06 4117
2631.55 4222
2632.03 4316
2632.51 4273
2633.00 4350
2633.48 4343
2633.97 4247
2634.45 4178
2634.94 4211
2635.42 3954
2635.90 4002
2636.39 3985
2636.87 3935
2637.36 3968
2637.84 3909
2638.33 3691
2638.81 3676
2639.29 3678
2639.78 3659
2640.26 3632
2640.75 3608
2641.23 3742
2641.72 3583
2642.20 3539
2642.69 3604
2643.17 3657
2643.66 3548
2644.14 3404
2644.63 3448
2645.11 3450
2645.60 3488
2646.08 3462
2646.57 3432
2647.05 3430
2647.54 3435
2648.02 3577
2648.51 3622
2648.99 3622
2649.48 3673
2649.97 3726
2650.45 3788
2650.94 3774
2651.42 3770
2651.91 3807
2652.39 3881
2652.88 3837
2653.37 3872
2653.85 3817
2654.34 3910
2654.82 3935
2655.31 4006
2655.80 4067
2656.28 4110
2656.77 4082
2657.25 3984
2657.74 3970
2658.23 3954
2658.71 3812
2659.20 3867
2659.69 3917
2660.17 3873
2660.66 3905
2661.14 4190
2661.63 4332
2662.12 4386
2662.60 4408
2663.09 4440
2663.58 4443
2664.06 4373
2664.55 4270
2665.04 4266
2665.53 4289
2666.01 4186
2666.50 4166
2666.99 4009
2667.47 4005
2667.96 3891
2668.45 3830
2668.94 3681
2669.42 3716
2669.91 3590
2670.40 3587
2670.88 3601
2671.37 3647
2671.86 3529
2672.35 3569
2672.83 3689
2673.32 3764
2673.81 3812
2674.30 3987
2674.79 4153
2675.27 4238
2675.76 4281
2676.25 4265
2676.74 4115
2677.23 4075
2677.71 4108
2678.20 4017
2678.69 3985
2679.18 3832
2679.67 3741
2680.15 3873
2680.64 3836
2681.13 3892
2681.62 3913
2682.11 3972
2682.60 4018
2683.08 3951
2683.57 3877
2684.06 3872
2684.55 3874
2685.04 3865
2685.53 3751
2686.02 3771
2686.51 3682
2686.99 3642
2687.48 3736
2687.97 3961
2688.46 3903
2688.95 3797
2689.44 3836
2689.93 3918
2690.42 3848
2690.91 3958
2691.40 3985
2691.89 4144
2692.38 4333
2692.87 4307
2693.35 4582
2693.84 4825
2694.33 4984
2694.82 5077
2695.31 5292
2695.80 5461
2696.29 5556
2696.78 5568
2697.27 5343
2697.76 5143
2698.25 5162
2698.74 5077
2699.23 4732
2699.72 4549
2700.21 4341
2700.70 4244
2701.19 4082
2701.68 4053
2702.17 3907
2702.66 4014
2703.15 3955
2703.64 3775
2704.13 3765
2704.62 3809
2705.12 3685
2705.61 3668
2706.10 3608
2706.59 3630
2707.08 3639
2707.57 3464
2708.06 3425
2708.55 3378
2709.04 3458
2709.53 3408
2710.02 3415
2710.51 3471
2711.01 3485
2711.50 3536
2711.99 3576
2712.48 3621
2712.97 3753
2713.46 3814
2713.95 3934
2714.44 4071
2714.94 4089
2715.43 4067
2715.92 3874
2716.41 3851
2716.90 3788
2717.39 3778
2717.89 3761
2718.38 3718
2718.87 3611
2719.36 3601
2719.85 3676
2720.34 3797
2720.84 4028
2721.33 4292
2721.82 4583
2722.31 4946
2722.80 5199
2723.30 5484
2723.79 5702
2724.28 5686
2724.77 5555
2725.27 5314
2725.76 5121
2726.25 4765
2726.74 4628
2727.24 4468
2727.73 4379
2728.22 4242
2728.71 4247
2729.21 4140
2729.70 4199
2730.19 4319
2730.69 4268
2731.18 4509
2731.67 4480
2732.16 4611
2732.66 4720
2733.15 4869
2733.64 4940
2734.14 5030
2734.63 4996
2735.12 4941
2735.62 5194
2736.11 5334
2736.60 5391
2737.10 5563
2737.59 5702
2738.08 5684
2738.58 5855
2739.07 5821
2739.56 5716
2740.06 5582
2740.55 5448
2741.05 5259
2741.54 4962
2742.03 4659
2742.53 4456
2743.02 4354
2743.52 4056
2744.01 3979
2744.50 3928
2745.00 3906
2745.49 3811
2745.99 3942
2746.48 3942
2746.97 4014
2747.47 3988
2747.96 3950
2748.46 3967
2748.95 3919
2749.45 3924
2749.94 3915
2750.44 3858
2750.93 3786
2751.43 3694
2751.92 3671
2752.42 3793
2752.91 3833
2753.41 3807
2753.90 3934
2754.40 3941
2754.89 3952
2755.39 3966
2755.88 3975
2756.38 4038
2756.87 4036
2757.37 3933
2757.86 3850
2758.36 3895
2758.85 4018
2759.35 4076
2759.84 4006
2760.34 4140
2760.83 4223
2761.33 4312
2761.83 4431
2762.32 4548
2762.82 4600
2763.31 4715
2763.81 4696
2764.30 4685
2764.80 4666
2765.30 4647
2765.79 4432
2766.29 4351
2766.78 4410
2767.28 4258
2767.78 4200
2768.27 4173
2768.77 4022
2769.27 3979
2769.76 3968
2770.26 3919
2770.76 3848
2771.25 3942
2771.75 3975
2772.24 3894
2772.74 3961
2773.24 4032
2773.73 4118
2774.23 4196
2774.73 4299
2775.23 4400
2775.72 4448
2776.22 4593
2776.72 4771
2777.21 4826
2777.71 4763
2778.21 4625
2778.70 4522
2779.20 4432
2779.70 4366
2780.20 4214
2780.69 4163
2781.19 4054
2781.69 4044
2782.19 3976
2782.68 3909
2783.18 3943
2783.68 4009
2784.18 4045
2784.67 4155
2785.17 4128
2785.67 4104
2786.17 4108
2786.67 3914
2787.16 3808
2787.66 3798
2788.16 3787
2788.66 3718
2789.16 3604
2789.65 3557
2790.15 3544
2790.65 3575
2791.15 3608
2791.65 3602
2792.15 3588
2792.64 3421
2793.14 3359
2793.64 3374
2794.14 3453
2794.64 3471
2795.14 3685
2795.64 3691
2796.13 3764
2796.63 3788
2797.13 3877
2797.63 3984
2798.13 3974
2798.63 3954
2799.13 3981
2799.63 3957
2800.13 3944
2800.62 3867
2801.12 3805
2801.62 3784
2802.12 3772
2802.62 3839
2803.12 3927
2803.62 3961
2804.12 4016
2804.62 4008
2805.12 4172
2805.62 4199
2806.12 4363
2806.62 4402
2807.12 4435
2807.62 4350
2808.12 4362
2808.62 4193
2809.12 4242
2809.62 4237
2810.12 4086
2810.62 4164
2811.12 4181
2811.62 4173
2812.12 4208
2812.62 4294
2813.12 4402
2813.62 4293
2814.12 4365
2814.62 4276
2815.12 4180
2815.62 4135
2816.12 4039
2816.62 3889
2817.12 3877
2817.62 3678
2818.12 3721
2818.62 3665
2819.12 3634
2819.63 3508
2820.13 3688
2820.63 3697
2821.13 3662
2821.63 3539
2822.13 3600
2822.63 3671
2823.13 3478
2823.63 3425
2824.13 3408
2824.64 3338
2825.14 3382
2825.64 3436
2826.14 3579
2826.64 3445
2827.14 3500
2827.64 3621
2828.15 3666
2828.65 3642
2829.15 3497
2829.65 3454
2830.15 3462
2830.65 3318
2831.16 3204
2831.66 3264
2832.16 3144
2832.66 3102
2833.16 3088
2833.67 3235
2834.17 3183
2834.67 3295
2835.17 3387
2835.68 3522
2836.18 3533
2836.68 3595
2837.18 3537
2837.68 3546
2838.19 3700
2838.69 3642
2839.19 3585
2839.70 3583
2840.20 3517
2840.70 3495
2841.20 3615
2841.71 3539
2842.21 3428
2842.71 3480
2843.21 3459
2843.72 3429
2844.22 3538
2844.72 3521
2845.23 3596
2845.73 3695
2846.23 3716
2846.74 3726
2847.24 3729
2847.74 3747
2848.25 3753
2848.75 3790
2849.25 3765
2849.76 3871
2850.26 3856
2850.76 3835
2851.27 3696
2851.77 3627
2852.28 3676
2852.78 3656
2853.28 3489
2853.79 3460
2854.29 3372
2854.79 3408
2855.30 3427
2855.80 3574
2856.31 3569
2856.81 3565
2857.31 3588
2857.82 3685
2858.32 3729
2858.83 3713
2859.33 3686
2859.84 3648
2860.34 3589
2860.85 3563
2861.35 3462
2861.85 3416
2862.36 3488
2862.86 3545
2863.37 3456
2863.87 3382
2864.38 3289
2864.88 3286
2865.39 3199
2865.89 3297
2866.40 3446
2866.90 3423
2867.41 3554
2867.91 3746
2868.42 3906
2868.92 4064
2869.43 4173
2869.93 4348
2870.44 4444
2870.94 4499
2871.45 4401
2871.96 4411
2872.46 4311
2872.97 4324
2873.47 4186
2873.98 4029
2874.48 3988
2874.99 3897
2875.49 3910
2876.00 3853
2876.51 3944
2877.01 3957
2877.52 3889
2878.02 3795
2878.53 3779
2879.04 3970
2879.54 3802
2880.05 3800
2880.55 3832
2881.06 3839
2881.57 3813
2882.07 3728
2882.58 3722
2883.09 3557
2883.59 3488
2884.10 3393
2884.61 3430
2885.11 3407
2885.62 3444
2886.13 3546
2886.63 3458
2887.14 3411
2887.65 3367
2888.15 3480
2888.66 3703
2889.17 3698
2889.67 3642
2890.18 3627
2890.69 3720
2891.20 3746
2891.70 3654
2892.21 3648
2892.72 3604
2893.22 3595
2893.73 3526
2894.24 3519
2894.75 3637
2895.25 3631
2895.76 3678
2896.27 3843
2896.78 3848
2897.29 3776
2897.79 3955
2898.30 4028
2898.81 4106
2899.32 4074
2899.82 3925
2900.33 3850
2900.84 3874
2901.35 3764
2901.86 3664
2902.36 3662
2902.87 3691
2903.38 3749
2903.89 3767
2904.40 3728
2904.91 3829
2905.41 3875
2905.92 3724
2906.43 3880
2906.94 3900
2907.45 3905
2907.96 3833
2908.47 3841
2908.97 3779
2909.48 3738
2909.99 3660
2910.50 3518
2911.01 3532
2911.52 3529
2912.03 3576
2912.54 3578
2913.05 3671
2913.55 3761
2914.06 3747
2914.57 3671
2915.08 3666
2915.59 3627
2916.10 3666
2916.61 3783
2917.12 3749
2917.63 3943
2918.14 4060
2918.65 4066
2919.16 4169
2919.67 4274
2920.18 4280
2920.69 4314
2921.20 4380
2921.71 4311
2922.22 4394
2922.73 4297
2923.24 4243
2923.75 4221
2924.26 4170
2924.77 4137
2925.28 4143
2925.79 3973
2926.30 3898
2926.81 3742
2927.32 3829
2927.83 3816
2928.34 3814
2928.85 3872
2929.36 3799
2929.87 3757
2930.38 3776
2930.89 3875
2931.40 3893
2931.91 3966
2932.42 3830
2932.93 3716
2933.45 3738
2933.96 3745
2934.47 3690
2934.98 3844
2935.49 3753
2936.00 3842
2936.51 3962
2937.02 4115
2937.53 4263
2938.04 4368
2938.56 4555
2939.07 4605
2939.58 4685
2940.09 4983
2940.60 5137
2941.11 5197
2941.62 5418
2942.14 5319
2942.65 5269
2943.16 5280
2943.67 5185
2944.18 4889
2944.70 4609
2945.21 4655
2945.72 4443
2946.23 4177
2946.74 4138
2947.26 4032
2947.77 3946
2948.28 3748
2948.79 3652
2949.30 3633
2949.82 3697
2950.33 3583
2950.84 3568
2951.35 3580
2951.87 3434
2952.38 3389
2952.89 3248
2953.40 3223
2953.92 3207
2954.43 3193
2954.94 3271
2955.45 3352
2955.97 3342
2956.48 3375
2956.99 3465
2957.51 3407
2958.02 3320
2958.53 3366
2959.04 3424
2959.56 3395
2960.07 3434
2960.58 3563
2961.10 3677
2961.61 3771
2962.12 3830
2962.64 3993
2963.15 4063
2963.66 3947
2964.18 4009
2964.69 4051
2965.21 4022
2965.72 3938
2966.23 3898
2966.75 3784
2967.26 3837
2967.77 3667
2968.29 3532
2968.80 3455
2969.32 3572
2969.83 3541
2970.34 3600
2970.86 3537
2971.37 3512
2971.89 3439
2972.40 3400
2972.91 3595
2973.43 3699
2973.94 3724
2974.46 3837
2974.97 3890
2975.49 3851
2976.00 3783
2976.52 3884
2977.03 3921
2977.55 3804
2978.06 3846
2978.57 3800
2979.09 3722
2979.60 3731
2980.12 3704
2980.63 3720
2981.15 3715
2981.66 3752
2982.18 3675
2982.69 3657
2983.21 3630
2983.73 3638
2984.24 3562
2984.76 3819
2985.27 3779
2985.79 3824
2986.30 3965
2986.82 3928
2987.33 4020
2987.85 4057
2988.36 4114
2988.88 4152
2989.40 4276
2989.91 4334
2990.43 4284
2990.94 4438
2991.46 4439
2991.97 4580
2992.49 4707
2993.01 4719
2993.52 4685
2994.04 4643
2994.55 4567
2995.07 4676
2995.59 4452
2996.10 4566
2996.62 4676
2997.14 4881
2997.65 4929
2998.17 5056
2998.69 4962
2999.20 4879
2999.72 4966
3000.24 4824
3000.75 4797
3001.27 4799
3001.79 4742
3002.30 4852
3002.82 5005
3003.34 5367
3003.85 5823
3004.37 6402
3004.89 7119
3005.40 7773
3005.92 8410
3006.44 8558
3006.96 8444
3007.47 8061
3007.99 7350
3008.51 6710
3009.03 6170
3009.54 5572
3010.06 5095
3010.58 4617
3011.10 4334
3011.61 4155
3012.13 4033
3012.65 3887
3013.17 3896
3013.68 3950
3014.20 3826
3014.72 3824
3015.24 3785
3015.76 3911
3016.27 4017
3016.79 3984
3017.31 4044
3017.83 4139
3018.35 4094
3018.86 4047
3019.38 4036
3019.90 4085
3020.42 4079
3020.94 3972
3021.46 3989
3021.97 3825
3022.49 3777
3023.01 3971
3023.53 3986
3024.05 3984
3024.57 4139
3025.09 4207
3025.61 4146
3026.12 4030
3026.64 4163
3027.16 4077
3027.68 4050
3028.20 4005
3028.72 3952
3029.24 3871
3029.76 3910
3030.28 3877
3030.80 3834
3031.32 3869
3031.84 3847
3032.35 3973
3032.87 4076
3033.39 4270
3033.91 4351
3034.43 4348
3034.95 4317
3035.47 4430
3035.99 4466
3036.51 4383
3037.03 4360
3037.55 4261
3038.07 4113
3038.59 4142
3039.11 4015
3039.63 3975
3040.15 3974
3040.67 3844
3041.19 3854
3041.71 3813
3042.23 3749
3042.75 3760
3043.27 3802
3043.79 3829
3044.31 3837
3044.83 3876
3045.35 3943
3045.87 3948
3046.40 4021
3046.92 4009
3047.44 3994
3047.96 3998
3048.48 4089
3049.00 4144
3049.52 4205
3050.04 4276
3050.56 4323
3051.08 4372
3051.60 4280
3052.12 4115
3052.65 4058
3053.17 4031
3053.69 3945
3054.21 3791
3054.73 3772
3055.25 3746
3055.77 3728
3056.30 3796
3056.82 3739
3057.34 3793
3057.86 3776
3058.38 3801
3058.90 3900
3059.42 3711
3059.95 3823
3060.47 3781
3060.99 3809
3061.51 3815
3062.03 3765
3062.56 3753
3063.08 3829
3063.60 3879
3064.12 4029
3064.64 4024
3065.17 4093
3065.69 4144
3066.21 4301
3066.73 4239
3067.26 4113
3067.78 4072
3068.30 4144
3068.82 4123
3069.35 4024
3069.87 3828
3070.39 3925
3070.91 3943
3071.44 3908
3071.96 4048
3072.48 4015
3073.01 3964
3073.53 4185
3074.05 4166
3074.57 4256
3075.10 4200
3075.62 4290
3076.14 4376
3076.67 4355
3077.19 4555
3077.71 4598
3078.24 4632
3078.76 4692
3079.28 4708
3079.81 4929
3080.33 4950
3080.85 5039
3081.38 4924
3081.90 4890
3082.42 4880
3082.95 4844
3083.47 4778
3084.00 4949
3084.52 4883
3085.04 4795
3085.57 4751
3086.09 4730
3086.62 4582
3087.14 4605
3087.66 4870
3088.19 4894
3088.71 5201
3089.24 5802
3089.76 6197
3090.29 6618
3090.81 7051
3091.33 7103
3091.86 7130
3092.38 6919
3092.91 6453
3093.43 6104
3093.96 5831
3094.48 5478
3095.01 5187
3095.53 5045
3096.06 4824
3096.58 4747
3097.11 4609
3097.63 4525
3098.16 4360
3098.68 4405
3099.21 4531
3099.73 4457
3100.26 4603
3100.78 4831
3101.31 5211
3101.83 5811
3102.36 6525
3102.88 7232
3103.41 7897
3103.93 8453
3104.46 8780
3104.99 8470
3105.51 8042
3106.04 7199
3106.56 6552
3107.09 5820
3107.61 5343
3108.14 4856
3108.67 4570
3109.19 4437
3109.72 4405
3110.24 4282
3110.77 4240
3111.30 4216
3111.82 4314
3112.35 4205
3112.87 4138
3113.40 4137
3113.93 4035
3114.45 4067
3114.98 4068
3115.51 4057
3116.03 3958
3116.56 4096
3117.09 4014
3117.61 4058
3118.14 4086
3118.67 4133
3119.19 4226
3119.72 4330
3120.25 4421
3120.77 4619
3121.30 4681
3121.83 4954
3122.35 5134
3122.88 5003
3123.41 5010
3123.94 4875
3124.46 4848
3124.99 4668
3125.52 4601
3126.05 4645
3126.57 4609
3127.10 4516
3127.63 4516
3128.16 4542
3128.68 4401
3129.21 4381
3129.74 4350
3130.27 4299
3130.79 4198
3131.32 4020
3131.85 3901
3132.38 3855
3132.91 3799
3133.43 3901
3133.96 3939
3134.49 3878
3135.02 3881
3135.55 3738
3136.07 3802
3136.60 3765
3137.13 3633
3137.66 3617
3138.19 3671
3138.72 3672
3139.24 3681
3139.77 3621
3140.30 3643
3140.83 3621
3141.36 3519
3141.89 3587
3142.42 3736
3142.95 3595
3143.47 3683
3144.00 3680
3144.53 3735
3145.06 3910
3145.59 3808
3146.12 3857
3146.65 4106
3147.18 4337
3147.71 4392
3148.24 4442
3148.76 4742
3149.29 4983
3149.82 4946
3150.35 4949
3150.88 5098
3151.41 5089
3151.94 4968
3152.47 4803
3153.00 4749
3153.53 4713
3154.06 4580
3154.59 4470
3155.12 4351
3155.65 4344
3156.18 4327
3156.71 4327
3157.24 4424
3157.77 4603
3158.30 4883
3158.83 5008
3159.36 5263
3159.89 5400
3160.42 5559
3160.95 5673
3161.48 5707
3162.01 5794
3162.54 5496
3163.07 5335
3163.60 5138
3164.13 5064
3164.66 4960
3165.20 4763
3165.73 4655
3166.26 4435
3166.79 4168
3167.32 4089
3167.85 4003
3168.38 3939
3168.91 3849
3169.44 3647
3169.97 3642
3170.50 3741
3171.04 3793
3171.57 4022
3172.10 4289
3172.63 4443
3173.16 4691
3173.69 4972
3174.22 5176
3174.75 5259
3175.29 5204
3175.82 5241
3176.35 5207
3176.88 4990
3177.41 4695
3177.94 4471
3178.48 4279
3179.01 4094
3179.54 3909
3180.07 3920
3180.60 3788
3181.14 3718
3181.67 3651
3182.20 3560
3182.73 3586
3183.26 3649
3183.80 3660
3184.33 3612
3184.86 3703
3185.39 3758
3185.93 3794
3186.46 3896
3186.99 3762
3187.52 3842
3188.06 3903
3188.59 3870
3189.12 3819
3189.65 3839
3190.19 3814
3190.72 3832
3191.25 3797
3191.79 4037
3192.32 4001
3192.85 3981
3193.38 4010
3193.92 3957
3194.45 3987
3194.98 4113
3195.52 4057
3196.05 4064
3196.58 4078
3197.12 4201
3197.65 4077
3198.18 4160
3198.72 4179
3199.25 4140
3199.78 4154
3200.32 4327
3200.85 4300
3201.39 4257
3201.92 4201
3202.45 4109
3202.99 4105
3203.52 4041
3204.05 3944
3204.59 3876
3205.12 3809
3205.66 3803
3206.19 3750
3206.72 3833
3207.26 3923
3207.79 4087
3208.33 4328
3208.86 4552
3209.40 4734
3209.93 5053
3210.47 5314
3211.00 5624
3211.53 5978
3212.07 5998
3212.60 5837
3213.14 5810
3213.67 5722
3214.21 5441
3214.74 5286
3215.28 5104
3215.81 4900
3216.35 4742
3216.88 4562
3217.42 4449
3217.95 4370
3218.49 4327
3219.02 4290
3219.56 4260
3220.09 4240
3220.63 4324
3221.16 4524
3221.70 4479
3222.23 4840
3222.77 5197
3223.31 5687
3223.84 6139
3224.38 6700
3224.91 6953
3225.45 7050
3225.98 7098
3226.52 6741
3227.06 6435
3227.59 6240
3228.13 5905
3228.66 5462
3229.20 4947
3229.74 4579
3230.27 4381
3230.81 4314
3231.34 4105
3231.88 4149
3232.42 4142
3232.95 4230
3233.49 4267
3234.03 4319
3234.56 4349
3235.10 4427
3235.64 4460
3236.17 4437
3236.71 4362
3237.25 4494
3237.78 4519
3238.32 4572
3238.86 4575
3239.39 4551
3239.93 4461
3240.47 4369
3241.00 4285
3241.54 4157
3242.08 4187
3242.61 4289
3243.15 4214
3243.69 4060
3244.23 4081
3244.76 4060
3245.30 4115
3245.84 4161
3246.38 4161
3246.91 4186
3247.45 4354
3247.99 4358
3248.53 4359
3249.06 4299
3249.60 4374
3250.14 4576
3250.68 4718
3251.21 5187
3251.75 5843
3252.29 6502
3252.83 7200
3253.37 7765
3253.90 8295
3254.44 8758
3254.98 8461
3255.52 8087
3256.06 7491
3256.60 6768
3257.13 6127
3257.67 5653
3258.21 5424
3258.75 5310
3259.29 5135
3259.83 5128
3260.36 5105
3260.90 5218
3261.44 5417
3261.98 5645
3262.52 5893
3263.06 6358
3263.60 6473
3264.14 6689
3264.68 6733
3265.21 6624
3265.75 6352
3266.29 6242
3266.83 6183
3267.37 6047
3267.91 6029
3268.45 5929
3268.99 5611
3269.53 5275
3270.07 5172
3270.61 4953
3271.15 4752
3271.69 4553
3272.23 4471
3272.76 4363
3273.30 4334
3273.84 4428
3274.38 4557
3274.92 4568
3275.46 4553
3276.00 4596
3276.54 4648
3277.08 4749
3277.62 4873
3278.16 4836
3278.70 4762
3279.24 4744
3279.78 4648
3280.32 4554
3280.86 4696
3281.41 4643
3281.95 4549
3282.49 4566
3283.03 4503
3283.57 4269
3284.11 4431
3284.65 4494
3285.19 4694
3285.73 4803
3286.27 4963
3286.81 5080
3287.35 4990
3287.89 5210
3288.43 5149
3288.97 5111
3289.52 5075
3290.06 4916
3290.60 4864
3291.14 5016
3291.68 5082
3292.22 4934
3292.76 4967
3293.30 5195
3293.85 5404
3294.39 5679
3294.93 5830
3295.47 5986
3296.01 6120
3296.55 6489
3297.09 6645
3297.64 6594
3298.18 6449
3298.72 6216
3299.26 6155
3299.80 5965
3300.34 5505
3300.89 5351
3301.43 5268
3301.97 5220
3302.51 5109
3303.06 4958
3303.60 4885
3304.14 4759
3304.68 4803
3305.22 4658
3305.77 4541
3306.31 4406
3306.85 4386
3307.39 4316
3307.94 4386
3308.48 4226
3309.02 4243
3309.56 4275
3310.11 4445
3310.65 4493
3311.19 4559
3311.74 4477
3312.28 4463
3312.82 4413
3313.36 4605
3313.91 4622
3314.45 4494
3314.99 4547
3315.54 4599
3316.08 4688
3316.62 4775
3317.17 4870
3317.71 5142
3318.25 5304
3318.80 5487
3319.34 5622
3319.88 5782
3320.43 5857
3320.97 5757
3321.51 6022
3322.06 6033
3322.60 5734
3323.14 5769
3323.69 5588
3324.23 5294
3324.78 5121
3325.32 4945
3325.86 4818
3326.41 4894
3326.95 4863
3327.50 4753
3328.04 4850
3328.59 4832
3329.13 4649
3329.67 4663
3330.22 4486
3330.76 4615
3331.31 4859
3331.85 5119
3332.40 5858
3332.94 6705
3333.49 8030
3334.03 10021
3334.57 12384
3335.12 14906
3335.66 16876
3336.21 18662
3336.75 19932
3337.30 19725
3337.84 19333
3338.39 18058
3338.93 16179
3339.48 14418
3340.02 12475
3340.57 10895
3341.11 9245
3341.66 7824
3342.20 6978
3342.75 6213
3343.30 5649
3343.84 5158
3344.39 4919
3344.93 4748
3345.48 4715
3346.02 4702
3346.57 4742
3347.11 4660
3347.66 4869
3348.21 4994
3348.75 4901
3349.30 4898
3349.84 4883
3350.39 4893
3350.94 4834
3351.48 4660
3352.03 4540
3352.57 4379
3353.12 4279
3353.67 4192
3354.21 4165
3354.76 4028
3355.31 3894
3355.85 3845
3356.40 3895
3356.95 3866
3357.49 3933
3358.04 3868
3358.59 3773
3359.13 3776
3359.68 3757
3360.23 3813
3360.77 3839
3361.32 3794
3361.87 3868
3362.41 3839
3362.96 3900
3363.51 3845
3364.05 3879
3364.60 3929
3365.15 3868
3365.70 3888
3366.24 3853
3366.79 3782
3367.34 3872
3367.89 3804
3368.43 3702
3368.98 3640
3369.53 3690
3370.08 3834
3370.62 3815
3371.17 3939
3371.72 4025
3372.27 3975
3372.81 4176
3373.36 4276
3373.91 4407
3374.46 4527
3375.01 4593
3375.55 4441
3376.10 4350
3376.65 4431
3377.20 4300
3377.75 4040
3378.30 3896
3378.84 3785
3379.39 3682
3379.94 3516
3380.49 3582
3381.04 3524
3381.59 3425
3382.13 3445
3382.68 3475
3383.23 3478
3383.78 3499
3384.33 3459
3384.88 3527
3385.43 3399
3385.98 3465
3386.52 3614
3387.07 3578
3387.62 3596
3388.17 3559
3388.72 3598
3389.27 3635
3389.82 3546
3390.37 3619
3390.92 3609
3391.47 3597
3392.02 3623
3392.57 3533
3393.12 3474
3393.66 3373
3394.21 3487
3394.76 3513
3395.31 3520
3395.86 3513
3396.41 3597
3396.96 3535
3397.51 3673
3398.06 3756
3398.61 3836
3399.16 3772
3399.71 3793
3400.26 3799
3400.81 3804
3401.36 3806
3401.91 3729
3402.46 3599
3403.01 3534
3403.56 3542
3404.11 3483
3404.66 3391
3405.21 3364
3405.77 3334
3406.32 3313
3406.87 3257
3407.42 3279
3407.97 3278
3408.52 3395
3409.07 3340
3409.62 3433
3410.17 3483
3410.72 3405
3411.27 3393
3411.82 3485
3412.37 3494
3412.93 3516
3413.48 3637
3414.03 3682
3414.58 3672
3415.13 3470
3415.68 3405
3416.23 3373
3416.78 3508
3417.34 3672
3417.89 3779
3418.44 3706
3418.99 3675
3419.54 3666
3420.09 3595
3420.65 3490
3421.20 3445
3421.75 3422
3422.30 3422
3422.85 3314
3423.40 3429
3423.96 3283
3424.51 3251
3425.06 3280
3425.61 3329
3426.17 3320
3426.72 3241
3427.27 3287
3427.82 3202
3428.37 3238
3428.93 3105
3429.48 3094
3430.03 3103
3430.58 3211
3431.14 3175
3431.69 3230
3432.24 3134
3432.79 3190
3433.35 3320
3433.90 3306
3434.45 3329
3435.01 3290
3435.56 3441
3436.11 3456
3436.66 3446
3437.22 3466
3437.77 3505
3438.32 3434
3438.88 3503
3439.43 3439
3439.98 3466
3440.54 3402
3441.09 3494
3441.64 3460
3442.20 3356
3442.75 3424
3443.30 3494
3443.86 3437
3444.41 3318
3444.96 3308
3445.52 3310
3446.07 3240
3446.63 3244
3447.18 3291
3447.73 3200
3448.29 3200
3448.84 3175
3449.40 3278
3449.95 3227
3450.50 3263
3451.06 3161
3451.61 3203
3452.17 3231
3452.72 3265
3453.27 3174
3453.83 3140
3454.38 3349
3454.94 3358
3455.49 3390
3456.05 3399
3456.60 3466
3457.16 3474
3457.71 3557
3458.27 3626
3458.82 3578
3459.38 3614
3459.93 3646
3460.49 3570
3461.04 3554
3461.60 3517
3462.15 3469
3462.71 3512
3463.26 3452
3463.82 3302
3464.37 3378
3464.93 3390
3465.48 3351
3466.04 3421
3466.59 3465
3467.15 3398
3467.70 3560
3468.26 3539
3468.81 3501
3469.37 3625
3469.93 3796
3470.48 3825
3471.04 3849
3471.59 3867
3472.15 4094
3472.70 4090
3473.26 4263
3473.82 4248
3474.37 4076
3474.93 3973
3475.48 3842
3476.04 3874
3476.60 3929
3477.15 4010
3477.71 4224
3478.27 4283
3478.82 4343
3479.38 4476
3479.93 4664
3480.49 4752
3481.05 4635
3481.60 4685
3482.16 4683
3482.72 4632
3483.27 4487
3483.83 4515
3484.39 4388
3484.95 4578
3485.50 4442
3486.06 4431
3486.62 4527
3487.17 4504
3487.73 4526
3488.29 4550
3488.84 4821
3489.40 5049
3489.96 5491
3490.52 6328
3491.07 7424
3491.63 8811
3492.19 10114
3492.75 11180
3493.30 11699
3493.86 11765
3494.42 11225
3494.98 10517
3495.53 9514
3496.09 8458
3496.65 7343
3497.21 6741
3497.77 6379
3498.32 6393
3498.88 6307
3499.44 6502
3500.00 6494
3500.56 6601
3501.11 6519
3501.67 6444
3502.23 6308
3502.79 6234
3503.35 6052
3503.91 6038
3504.46 6097
3505.02 6172
3505.58 6021
3506.14 5916
3506.70 5855
3507.26 5797
3507.81 5639
3508.37 5345
3508.93 5182
3509.49 4964
3510.05 4817
3510.61 4687
3511.17 4553
3511.73 4444
3512.29 4485
3512.85 4446
3513.40 4408
3513.96 4301
3514.52 4104
3515.08 3927
3515.64 3980
3516.20 3969
3516.76 3928
3517.32 3836
3517.88 3795
3518.44 3892
3519.00 3816
3519.56 3729
3520.12 3816
3520.68 3815
3521.24 3818
3521.80 3854
3522.36 3863
3522.92 3833
3523.48 3910
3524.04 3967
3524.60 4028
3525.16 4183
3525.72 4292
3526.28 4330
3526.84 4411
3527.40 4532
3527.96 4563
3528.52 4654
3529.08 4496
3529.64 4357
3530.20 4332
3530.76 4257
3531.32 4077
3531.88 3933
3532.44 3919
3533.00 3917
3533.56 3809
3534.12 3768
3534.68 3933
3535.25 4138
3535.81 4457
3536.37 4414
3536.93 4349
3537.49 4577
3538.05 4637
3538.61 4506
3539.17 4365
3539.73 4429
3540.30 4369
3540.86 4281
3541.42 4173
3541.98 4140
3542.54 3953
3543.10 3831
3543.66 3926
3544.23 4073
3544.79 4022
3545.35 4016
3545.91 4068
3546.47 4159
3547.03 4139
3547.60 4152
3548.16 4135
3548.72 4136
3549.28 4203
3549.84 4167
3550.41 4075
3550.97 4099
3551.53 4039
3552.09 3902
3552.65 3878
3553.22 3796
3553.78 3757
3554.34 3623
3554.90 3624
3555.47 3637
3556.03 3647
3556.59 3470
3557.15 3402
3557.72 3527
3558.28 3550
3558.84 3576
3559.41 3627
3559.97 3711
3560.53 3678
3561.09 3627
3561.66 3631
3562.22 3708
3562.78 3653
3563.35 3740
3563.91 3848
3564.47 3905
3565.04 3851
3565.60 3932
3566.16 4006
3566.73 3979
3567.29 4104
3567.85 4030
3568.42 4237
3568.98 4161
3569.54 4369
3570.11 4515
3570.67 4323
3571.23 4238
3571.80 4170
3572.36 4075
3572.93 3926
3573.49 3952
3574.05 3951
3574.62 4073
3575.18 4174
3575.75 4262
3576.31 4352
3576.87 4498
3577.44 4567
3578.00 4578
3578.57 4575
3579.13 4499
3579.70 4400
3580.26 4305
3580.82 4302
3581.39 4079
3581.95 3986
3582.52 3950
3583.08 3928
3583.65 3815
3584.21 3875
3584.78 3885
3585.34 3790
3585.91 3729
3586.47 3789
3587.04 3803
3587.60 3778
3588.17 3694
3588.73 3599
3589.30 3489
3589.86 3455
3590.43 3446
3590.99 3458
3591.56 3530
3592.12 3471
3592.69 3544
3593.25 3621
3593.82 3793
3594.39 3930
3594.95 4099
3595.52 4457
3596.08 4644
3596.65 4869
3597.21 4853
3597.78 5102
3598.35 5135
3598.91 5054
3599.48 4883
3600.04 4711
3600.61 4556
3601.18 4419
3601.74 4278
3602.31 4159
3602.87 3999
3603.44 3980
3604.01 4008
3604.57 3987
3605.14 4007
3605.71 3976
3606.27 3960
3606.84 3953
3607.41 3960
3607.97 3922
3608.54 3827
3609.11 3724
3609.67 3607
3610.24 3510
3610.81 3579
3611.37 3367
3611.94 3311
3612.51 3258
3613.07 3409
3613.64 3349
3614.21 3384
3614.78 3524
3615.34 3694
3615.91 3983
3616.48 4320
3617.04 4912
3617.61 5241
3618.18 5808
3618.75 6065
3619.31 6216
3619.88 6269
3620.45 6178
3621.02 5793
3621.58 5393
3622.15 4931
3622.72 4524
3623.29 4316
3623.86 4067
3624.42 3756
3624.99 3534
3625.56 3499
3626.13 3361
3626.70 3226
3627.26 3057
3627.83 3128
3628.40 3207
3628.97 3201
3629.54 3161
3630.11 3170
3630.67 3209
3631.24 3233
3631.81 3231
3632.38 3157
3632.95 3167
3633.52 3141
3634.08 3124
3634.65 3244
3635.22 3215
3635.79 3197
3636.36 3212
3636.93 3144
3637.50 3151
3638.07 3157
3638.64 3142
3639.20 3143
3639.77 3193
3640.34 3188
3640.91 3176
3641.48 3154
3642.05 3269
3642.62 3339
3643.19 3359
3643.76 3382
3644.33 3317
3644.90 3390
3645.47 3335
3646.04 3377
3646.61 3427
3647.18 3405
3647.75 3445
3648.32 3407
3648.89 3473
3649.46 3391
3650.03 3332
3650.60 3383
3651.17 3375
3651.74 3395
3652.31 3302
3652.88 3282
3653.45 3288
3654.02 3279
3654.59 3245
3655.16 3231
3655.73 3261
3656.30 3279
3656.87 3248
3657.44 3144
3658.01 3275
3658.58 3385
3659.15 3397
3659.72 3460
3660.29 3405
3660.86 3372
3661.43 3455
3662.00 3448
3662.58 3402
3663.15 3429
3663.72 3370
3664.29 3373
3664.86 3458
3665.43 3453
3666.00 3407
3666.57 3457
3667.14 3561
3667.72 3544
3668.29 3524
3668.86 3390
3669.43 3362
3670.00 3352
3670.57 3138
3671.14 3102
3671.72 3099
3672.29 3310
3672.86 3393
3673.43 3477
3674.00 3671
3674.57 3952
3675.15 4266
3675.72 4404
3676.29 4484
3676.86 4540
3677.43 4560
3678.01 4401
3678.58 4304
3679.15 4041
3679.72 3955
3680.30 3773
3680.87 3678
3681.44 3616
3682.01 3497
3682.58 3403
3683.16 3492
3683.73 3399
3684.30 3364
3684.88 3371
3685.45 3333
3686.02 3354
3686.59 3413
3687.17 3387
3687.74 3310
3688.31 3302
3688.88 3295
3689.46 3252
3690.03 3380
3690.60 3361
3691.18 3373
3691.75 3414
3692.32 3439
3692.90 3598
3693.47 3438
3694.04 3456
3694.62 3459
3695.19 3402
3695.76 3338
3696.34 3395
3696.91 3346
3697.48 3358
3698.06 3390
3698.63 3315
3699.21 3335
3699.78 3177
3700.35 3201
3700.93 3154
3701.50 3144
3702.08 3198
3702.65 3190
3703.22 3213
3703.80 3195
3704.37 3279
3704.95 3322
3705.52 3328
3706.09 3382
3706.67 3343
3707.24 3303
3707.82 3350
3708.39 3479
3708.97 3424
3709.54 3332
3710.12 3430
3710.69 3379
3711.26 3400
3711.84 3325
3712.41 3164
3712.99 3132
3713.56 3225
3714.14 3303
3714.71 3215
3715.29 3161
3715.86 3080
3716.44 3090
3717.01 3207
3717.59 3149
3718.16 3002
3718.74 3024
3719.32 2921
3719.89 2945
3720.47 2973
3721.04 2962
3721.62 3040
3722.19 3003
3722.77 2959
3723.34 2915
3723.92 3009
3724.49 3071
3725.07 3022
3725.65 2985
3726.22 2950
3726.80 2959
3727.37 2992
3727.95 2960
3728.53 3001
3729.10 3037
3729.68 3161
3730.25 3323
3730.83 3540
3731.41 3667
3731.98 4139
3732.56 4603
3733.14 4803
3733.71 4878
3734.29 5044
3734.87 5327
3735.44 5080
3736.02 4850
3736.60 4521
3737.17 4326
3737.75 4098
3738.33 3796
3738.90 3670
3739.48 3529
3740.06 3414
3740.63 3242
3741.21 3198
3741.79 3125
3742.36 3022
3742.94 3077
3743.52 3114
3744.10 3113
3744.67 3108
3745.25 3026
3745.83 2904
3746.40 3030
3746.98 3085
3747.56 3090
3748.14 3107
3748.71 3093
3749.29 3151
3749.87 3205
3750.45 3128
3751.03 3292
3751.60 3374
3752.18 3501
3752.76 3487
3753.34 3508
3753.92 3536
3754.49 3451
3755.07 3402
3755.65 3314
3756.23 3222
3756.81 3221
3757.38 3228
3757.96 3138
3758.54 3245
3759.12 3166
3759.70 3311
3760.28 3341
3760.85 3422
3761.43 3548
3762.01 3777
3762.59 3772
3763.17 3972
3763.75 3995
3764.33 3893
3764.91 3854
3765.48 3824
3766.06 3707
3766.64 3554
3767.22 3531
3767.80 3436
3768.38 3373
3768.96 3260
3769.54 3264
3770.12 3153
3770.70 3070
3771.28 3102
3771.85 3040
3772.43 3027
3773.01 2989
3773.59 2986
3774.17 3041
3774.75 3060
3775.33 2974
3775.91 3145
3776.49 3107
3777.07 3129
3777.65 3239
3778.23 3285
3778.81 3429
3779.39 3380
3779.97 3348
3780.55 3451
3781.13 3366
3781.71 3277
3782.29 3210
3782.87 3108
3783.45 3107
3784.03 2943
3784.61 2939
3785.19 2968
3785.77 2963
3786.35 2905
3786.93 2987
3787.51 3039
3788.10 3096
3788.68 2997
3789.26 2989
3789.84 3111
3790.42 3200
3791.00 3191
3791.58 3181
3792.16 3216
3792.74 3195
3793.32 3150
3793.90 3139
3794.48 3050
3795.07 3025
3795.65 3007
3796.23 3018
3796.81 2964
3797.39 2886
3797.97 2798
3798.55 2821
3799.14 2872
3799.72 2870
3800.30 2866
3800.88 2937
3801.46 2879
3802.04 2875
3802.62 3002
3803.21 2968
3803.79 2992
3804.37 2984
3804.95 3056
3805.53 3122
3806.12 3191
3806.70 3241
3807.28 3434
3807.86 3455
3808.44 3619
3809.03 3822
3809.61 3972
3810.19 3971
3810.77 3980
3811.36 3849
3811.94 3658
3812.52 3565
3813.10 3403
3813.69 3335
3814.27 3385
3814.85 3358
3815.43 3283
3816.02 3281
3816.60 3422
3817.18 3503
3817.77 3410
3818.35 3403
3818.93 3347
3819.51 3211
3820.10 3202
3820.68 3192
3821.26 3186
3821.85 3101
3822.43 3168
3823.01 3170
3823.60 3098
3824.18 3090
3824.76 3052
3825.35 2970
3825.93 3057
3826.51 3070
3827.10 2981
3827.68 2956
3828.27 2921
3828.85 2888
3829.43 3021
3830.02 2963
3830.60 3003
3831.18 3006
3831.77 2960
3832.35 2980
3832.94 2967
3833.52 3058
3834.10 3131
3834.69 3161
3835.27 3285
3835.86 3345
3836.44 3355
3837.03 3457
3837.61 3516
3838.19 3514
3838.78 3476
3839.36 3460
3839.95 3444
3840.53 3359
3841.12 3255
3841.70 3113
3842.29 3052
3842.87 3072
3843.46 2993
3844.04 3062
3844.63 3066
3845.21 3057
3845.80 3117
3846.38 3123
3846.97 3279
3847.55 3172
3848.14 3097
3848.72 3173
3849.31 3165
3849.89 3142
3850.48 3118
3851.06 3131
3851.65 3188
3852.23 3215
3852.82 3350
3853.41 3481
3853.99 3446
3854.58 3478
3855.16 3415
3855.75 3376
3856.33 3432
3856.92 3349
3857.51 3419
3858.09 3631
3858.68 3881
3859.26 4334
3859.85 4535
3860.44 5083
3861.02 5595
3861.61 6048
3862.20 6548
3862.78 6628
3863.37 6582
3863.95 6292
3864.54 5843
3865.13 5440
3865.71 5079
3866.30 4637
3866.89 4244
3867.47 3951
3868.06 3728
3868.65 3488
3869.23 3243
3869.82 3169
3870.41 3197
3870.99 3073
3871.58 3038
3872.17 3150
3872.76 3181
3873.34 3202
3873.93 3242
3874.52 3275
3875.10 3250
3875.69 3366
3876.28 3391
3876.87 3349
3877.45 3208
3878.04 3170
3878.63 3120
3879.22 3099
3879.80 3006
3880.39 3140
3880.98 3100
3881.57 3055
3882.15 2978
3882.74 2937
3883.33 2945
3883.92 2951
3884.51 2929
3885.09 2936
3885.68 2903
3886.27 2852
3886.86 2884
3887.45 2978
3888.04 3029
3888.62 3156
3889.21 3220
3889.80 3232
3890.39 3268
3890.98 3324
3891.57 3426
3892.15 3420
3892.74 3439
3893.33 3513
3893.92 3363
3894.51 3391
3895.10 3412
3895.69 3406
3896.28 3339
3896.86 3295
3897.45 3259
3898.04 3311
3898.63 3280
3899.22 3319
3899.81 3374
3900.40 3331
3900.99 3409
3901.58 3438
3902.17 3400
3902.76 3348
3903.34 3239
3903.93 3257
3904.52 3197
3905.11 3236
3905.70 3150
3906.29 3061
3906.88 3151
3907.47 3161
3908.06 3146
3908.65 3149
3909.24 3126
3909.83 3123
3910.42 2976
3911.01 2922
3911.60 2966
3912.19 2969
3912.78 2886
3913.37 2830
3913.96 2987
3914.55 3103
3915.14 3082
3915.73 3058
3916.32 3099
3916.91 3165
3917.50 3166
3918.09 3145
3918.68 3111
3919.28 3063
3919.87 3083
3920.46 3017
3921.05 2952
3921.64 2946
3922.23 2977
3922.82 2976
3923.41 2985
3924.00 3054
3924.59 3023
3925.18 3032
3925.77 2939
3926.37 2988
3926.96 3035
3927.55 3007
3928.14 2839
3928.73 2963
3929.32 2981
3929.91 3030
3930.51 2974
3931.10 2875
3931.69 2738
3932.28 2783
3932.87 2771
3933.46 2824
3934.05 2760
3934.65 2781
3935.24 2687
3935.83 2711
3936.42 2748
3937.01 2724
3937.61 2697
3938.20 2878
3938.79 2961
3939.38 3002
3939.97 3147
3940.57 3165
3941.16 3476
3941.75 3668
3942.34 3691
3942.94 3864
3943.53 4074
3944.12 4056
3944.71 3992
3945.31 3828
3945.90 3782
3946.49 3703
3947.08 3494
3947.68 3455
3948.27 3270
3948.86 3120
3949.45 3137
3950.05 3154
3950.64 2933
3951.23 2985
3951.83 2943
3952.42 2881
3953.01 2871
3953.61 2866
3954.20 2966
3954.79 2977
3955.39 3021
3955.98 3125
3956.57 3172
3957.17 3237
3957.76 3231
3958.35 3295
3958.95 3399
3959.54 3438
3960.13 3409
3960.73 3322
3961.32 3313
3961.92 3189
3962.51 3084
3963.10 3113
3963.70 3118
3964.29 3046
3964.88 3109
3965.48 3158
3966.07 3216
3966.67 3211
3967.26 3384
3967.86 3361
3968.45 3437
3969.04 3494
3969.64 3479
3970.23 3394
3970.83 3357
3971.42 3258
3972.02 3212
3972.61 3152
3973.21 3084
3973.80 3102
3974.40 3051
3974.99 2936
3975.58 3017
3976.18 3030
3976.77 3120
3977.37 3152
3977.96 3154
3978.56 3192
3979.15 3244
3979.75 3252
3980.35 3200
3980.94 3150
3981.54 3209
3982.13 3213
3982.73 3150
3983.32 3191
3983.92 3226
3984.51 3248
3985.11 3310
3985.70 3288
3986.30 3284
3986.90 3308
3987.49 3354
3988.09 3354
3988.68 3358
3989.28 3296
3989.87 3362
3990.47 3256
3991.07 3232
3991.66 3279
3992.26 3314
3992.85 3368
3993.45 3472
3994.05 3496
3994.64 3513
3995.24 3684
3995.84 3573
3996.43 3616
3997.03 3596
3997.62 3678
3998.22 3601
3998.82 3534
3999.41 3622
4000.01 3601
4000.61 3482
4001.20 3369
4001.80 3203
4002.40 3208
4003.00 3266
4003.59 3219
4004.19 3199
4004.79 3236
4005.38 3201
4005.98 3237
4006.58 3278
4007.17 3338
4007.77 3292
4008.37 3241
4008.97 3244
4009.56 3237
4010.16 3184
4010.76 3054
4011.36 2982
4011.95 2971
4012.55 3009
4013.15 2984
4013.75 3009
4014.34 2970
4014.94 3046
4015.54 3081
4016.14 3026
4016.74 3009
4017.33 3114
4017.93 3192
4018.53 3133
4019.13 3248
4019.73 3259
4020.32 3214
4020.92 3450
4021.52 3433
4022.12 3348
4022.72 3405
4023.32 3405
4023.91 3450
4024.51 3529
4025.11 3563
4025.71 3687
4026.31 3879
4026.91 4288
4027.51 4703
4028.10 5021
4028.70 5381
4029.30 5595
4029.90 5767
4030.50 5658
4031.10 5458
4031.70 5326
4032.30 4984
4032.90 4782
4033.49 4562
4034.09 4414
4034.69 4263
4035.29 4272
4035.89 4261
4036.49 4225
4037.09 4035
4037.69 3938
4038.29 3819
4038.89 3429
4039.49 3413
4040.09 3211
4040.69 3098
4041.29 3019
4041.89 2876
4042.49 2916
4043.09 2972
4043.69 2957
4044.29 2949
4044.89 2885
4045.49 2918
4046.09 3043
4046.69 3235
4047.29 3143
4047.89 3231
4048.49 3257
4049.09 3348
4049.69 3431
4050.29 3451
4050.89 3582
4051.49 3550
4052.09 3595
4052.69 3548
4053.29 3488
4053.89 3500
4054.49 3517
4055.09 3417
4055.69 3320
4056.30 3408
4056.90 3329
4057.50 3265
4058.10 3225
4058.70 3270
4059.30 3271
4059.90 3331
4060.50 3434
4061.10 3624
4061.71 3633
4062.31 3886
4062.91 4037
4063.51 4048
4064.11 4204
4064.71 4276
4065.31 4323
4065.92 4445
4066.52 4391
4067.12 4603
4067.72 4416
4068.32 4275
4068.92 4039
4069.53 3887
4070.13 3703
4070.73 3537
4071.33 3350
4071.93 3265
4072.54 3088
4073.14 2958
4073.74 2878
4074.34 2779
4074.94 2827
4075.55 2699
4076.15 2648
4076.75 2764
4077.35 2806
4077.96 2678
4078.56 2832
4079.16 2944
4079.76 2863
4080.37 3027
4080.97 2971
4081.57 2927
4082.17 2870
4082.78 2988
4083.38 3048
4083.98 2937
4084.59 2914
4085.19 2902
4085.79 2900
4086.39 2873
4087.00 3009
4087.60 3007
4088.20 2925
4088.81 3018
4089.41 3129
4090.01 3204
4090.62 3174
4091.22 3121
4091.82 3029
4092.43 3038
4093.03 2942
4093.63 2965
4094.24 2961
4094.84 2841
4095.45 2951
4096.05 2865
4096.65 2902
4097.26 2955
4097.86 2970
4098.47 3005
4099.07 2955
4099.67 2976
4100.28 2860
4100.88 2929
4101.49 2817
4102.09 2703
4102.69 2735
4103.30 2774
4103.90 2729
4104.51 2703
4105.11 2789
4105.72 2731
4106.32 2676
4106.93 2681
4107.53 2724
4108.13 2745
4108.74 2810
4109.34 2742
4109.95 2749
4110.55 2789
4111.16 2689
4111.76 2616
4112.37 2745
4112.97 2708
4113.58 2722
4114.18 2666
4114.79 2628
4115.39 2634
4116.00 2739
4116.60 2662
4117.21 2699
4117.82 2665
4118.42 2729
4119.03 2760
4119.63 2751
4120.24 2772
4120.84 2691
4121.45 2720
4122.05 2734
4122.66 2654
4123.27 2695
4123.87 2679
4124.48 2745
4125.08 2674
4125.69 2678
4126.30 2651
4126.90 2733
4127.51 2715
4128.11 2676
4128.72 2671
4129.33 2580
4129.93 2622
4130.54 2698
4131.15 2628
4131.75 2733
4132.36 2781
4132.96 2811
4133.57 2819
4134.18 2843
4134.78 2905
4135.39 2915
4136.00 2989
4136.60 2954
4137.21 2923
4137.82 3046
4138.43 3102
4139.03 3083
4139.64 3120
4140.25 3149
4140.85 3285
4141.46 3319
4142.07 3303
4142.68 3495
4143.28 3472
4143.89 3581
4144.50 3669
4145.10 3647
4145.71 3425
4146.32 3358
4146.93 3356
4147.53 3216
4148.14 3124
4148.75 3179
4149.36 2985
4149.97 2941
4150.57 2763
4151.18 2673
4151.79 2715
4152.40 2601
4153.00 2661
4153.61 2582
4154.22 2501
4154.83 2516
4155.44 2659
4156.05 2581
4156.65 2539
4157.26 2463
4157.87 2470
4158.48 2452
4159.09 2542
4159.70 2570
4160.30 2523
4160.91 2445
4161.52 2495
4162.13 2569
4162.74 2629
4163.35 2624
4163.96 2560
4164.56 2617
4165.17 2711
4165.78 2758
4166.39 2806
4167.00 2724
4167.61 2733
4168.22 2775
4168.83 2807
4169.44 2783
4170.05 2744
4170.66 2811
4171.26 2694
4171.87 2750
4172.48 2751
4173.09 2752
4173.70 2794
4174.31 2908
4174.92 2940
4175.53 3037
4176.14 3170
4176.75 3093
4177.36 3110
4177.97 3114
4178.58 3122
4179.19 2932
4179.80 2905
4180.41 2921
4181.02 2821
4181.63 2818
4182.24 2784
4182.85 2730
4183.46 2691
4184.07 2680
4184.68 2644
4185.29 2608
4185.90 2549
4186.51 2563
4187.12 2564
4187.73 2549
4188.34 2611
4188.95 2704
4189.56 2676
4190.18 2606
4190.79 2710
4191.40 2699
4192.01 2798
4192.62 2854
4193.23 2843
4193.84 2790
4194.45 2875
4195.06 2822
4195.67 2824
4196.28 2727
4196.90 2766
4197.51 2737
4198.12 2659
4198.73 2598
4199.34 2547
4199.95 2547
4200.56 2521
4201.18 2529
4201.79 2501
4202.40 2517
4203.01 2565
4203.62 2577
4204.23 2595
4204.85 2542
4205.46 2608
4206.07 2656
4206.68 2782
4207.29 2793
4207.90 2825
4208.52 2789
4209.13 2820
4209.74 2868
4210.35 2835
4210.97 2813
4211.58 2661
4212.19 2630
4212.80 2751
4213.41 2740
4214.03 2706
4214.64 2678
4215.25 2661
4215.86 2749
4216.48 2767
4217.09 2795
4217.70 2744
4218.32 2804
4218.93 2911
4219.54 2920
4220.15 2968
4220.77 3007
4221.38 3065
4221.99 2973
4222.61 3029
4223.22 2971
4223.83 2884
4224.44 2838
4225.06 2776
4225.67 2850
4226.28 2829
4226.90 2920
4227.51 2950
4228.13 3077
4228.74 3155
4229.35 3267
4229.97 3377
4230.58 3361
4231.19 3308
4231.81 3206
4232.42 3247
4233.03 3284
4233.65 3226
4234.26 3241
4234.88 3280
4235.49 3423
4236.10 3444
4236.72 3380
4237.33 3439
4237.95 3310
4238.56 3248
4239.17 3124
4239.79 3157
4240.40 3045
4241.02 2958
4241.63 2910
4242.25 2880
4242.86 2746
4243.48 2784
4244.09 2785
4244.71 2749
4245.32 2775
4245.93 2868
4246.55 2859
4247.16 2947
4247.78 2992
4248.39 2939
4249.01 2981
4249.62 3043
4250.24 3143
4250.85 3115
4251.47 3035
4252.08 3136
4252.70 3160
4253.32 3121
4253.93 3066
4254.55 2986
4255.16 3087
4255.78 3012
4256.39 2968
4257.01 2867
4257.62 2863
4258.24 2855
4258.85 2908
4259.47 2947
4260.09 3021
4260.70 3125
4261.32 3177
4261.93 3380
4262.55 3497
4263.17 3617
4263.78 3758
4264.40 3851
4265.01 3963
4265.63 3969
4266.25 3885
4266.86 3983
4267.48 3962
4268.10 3805
4268.71 3771
4269.33 3647
4269.94 3506
4270.56 3383
4271.18 3109
4271.79 3101
4272.41 3086
4273.03 3031
4273.64 3027
4274.26 3071
4274.88 2938
4275.49 2975
4276.11 2998
4276.73 2969
4277.35 3137
4277.96 3106
4278.58 3301
4279.20 3491
4279.81 3575
4280.43 3454
4281.05 3353
4281.67 3281
4282.28 3217
4282.90 3013
4283.52 2883
4284.14 2919
4284.75 2786
4285.37 2779
4285.99 2753
4286.61 2654
4287.22 2539
4287.84 2570
4288.46 2662
4289.08 2672
4289.70 2709
4290.31 2666
4290.93 2715
4291.55 2614
4292.17 2785
4292.79 2875
4293.40 2864
4294.02 2878
4294.64 2808
4295.26 2771
4295.88 2776
4296.50 2870
4297.11 2739
4297.73 2707
4298.35 2730
4298.97 2671
4299.59 2816
4300.21 2786
4300.83 2883
4301.44 3001
4302.06 3050
4302.68 3102
4303.30 3154
4303.92 3138
4304.54 3274
4305.16 3252
4305.78 3150
4306.40 3102
4307.02 2933
4307.63 2724
4308.25 2714
4308.87 2650
4309.49 2666
4310.11 2695
4310.73 2538
4311.35 2533
4311.97 2553
4312.59 2551
4313.21 2587
4313.83 2508
4314.45 2577
4315.07 2640
4315.69 2588
4316.31 2599
4316.93 2674
4317.55 2631
4318.17 2607
4318.79 2549
4319.41 2597
4320.03 2647
4320.65 2606
4321.27 2546
4321.89 2543
4322.51 2646
4323.13 2735
4323.75 2684
4324.37 2658
4324.99 2721
4325.61 2821
4326.23 2834
4326.85 2854
4327.47 2784
4328.09 2844
4328.71 2965
4329.33 3131
4329.96 3223
4330.58 3228
4331.20 3463
4331.82 3592
4332.44 3879
4333.06 4152
4333.68 4282
4334.30 4537
4334.92 4440
4335.54 4216
4336.17 3973
4336.79 3983
4337.41 3963
4338.03 4044
4338.65 4042
4339.27 4091
4339.89 3984
4340.52 3864
4341.14 3742
4341.76 3679
4342.38 3519
4343.00 3358
4343.62 3418
4344.25 3476
4344.87 3484
4345.49 3769
4346.11 4009
4346.73 4331
4347.36 4376
4347.98 4546
4348.60 4568
4349.22 4303
4349.84 4297
4350.47 4094
4351.09 3896
4351.71 3896
4352.33 3943
4352.96 3745
4353.58 3717
4354.20 3774
4354.82 3505
4355.45 3440
4356.07 3255
4356.69 3194
4357.31 3092
4357.94 3111
4358.56 3075
4359.18 3068
4359.81 3064
4360.43 3049
4361.05 3072
4361.68 2953
4362.30 2891
4362.92 2838
4363.55 2805
4364.17 2824
4364.79 2823
4365.42 2769
4366.04 2823
4366.66 2817
4367.29 2719
4367.91 2816
4368.53 2767
4369.16 2678
4369.78 2617
4370.40 2596
4371.03 2632
4371.65 2626
4372.27 2608
4372.90 2637
4373.52 2646
4374.15 2638
4374.77 2637
4375.39 2622
4376.02 2698
4376.64 2716
4377.27 2744
4377.89 2732
4378.52 2774
4379.14 2568
4379.76 2552
4380.39 2660
4381.01 2614
4381.64 2603
4382.26 2616
4382.89 2568
4383.51 2604
4384.14 2551
4384.76 2493
4385.39 2559
4386.01 2612
4386.64 2594
4387.26 2529
4387.89 2476
4388.51 2485
4389.14 2509
4389.76 2434
4390.39 2413
4391.01 2470
4391.64 2441
4392.26 2302
4392.89 2354
4393.51 2357
4394.14 2360
4394.76 2371
4395.39 2326
4396.01 2341
4396.64 2367
4397.26 2408
4397.89 2317
4398.52 2333
4399.14 2374
4399.77 2387
4400.39 2270
4401.02 2298
4401.65 2343
4402.27 2400
4402.90 2399
4403.52 2388
4404.15 2429
4404.78 2364
4405.40 2436
4406.03 2483
4406.65 2467
4407.28 2478
4407.91 2503
4408.53 2501
4409.16 2568
4409.79 2538
4410.41 2656
4411.04 2715
4411.67 2676
4412.29 2833
4412.92 2828
4413.55 2925
4414.17 3159
4414.80 3102
4415.43 3128
4416.05 3111
4416.68 2949
4417.31 2873
4417.94 2913
4418.56 2714
4419.19 2644
4419.82 2539
4420.44 2555
4421.07 2505
4421.70 2437
4422.33 2437
4422.95 2339
4423.58 2371
4424.21 2406
4424.84 2335
4425.46 2366
4426.09 2352
4426.72 2331
4427.35 2299
4427.97 2275
4428.60 2226
4429.23 2294
4429.86 2266
4430.49 2257
4431.11 2319
4431.74 2293
4432.37 2262
4433.00 2293
4433.63 2254
4434.26 2315
4434.88 2243
4435.51 2239
4436.14 2335
4436.77 2375
4437.40 2403
4438.03 2384
4438.65 2390
4439.28 2418
4439.91 2361
4440.54 2276
4441.17 2296
4441.80 2352
4442.43 2317
4443.06 2410
4443.68 2292
4444.31 2338
4444.94 2363
4445.57 2386
4446.20 2495
4446.83 2522
4447.46 2557
4448.09 2534
4448.72 2569
4449.35 2532
4449.98 2538
4450.61 2513
4451.24 2490
4451.86 2519
4452.49 2584
4453.12 2480
4453.75 2496
4454.38 2521
4455.01 2527
4455.64 2536
4456.27 2573
4456.90 2700
4457.53 2701
4458.16 2692
4458.79 2680
4459.42 2514
4460.05 2492
4460.68 2467
4461.31 2394
4461.94 2317
4462.57 2407
4463.20 2366
4463.83 2281
4464.46 2324
4465.09 2406
4465.72 2365
4466.36 2314
4466.99 2340
4467.62 2407
4468.25 2413
4468.88 2444
4469.51 2476
4470.14 2494
4470.77 2509
4471.40 2545
4472.03 2534
4472.66 2507
4473.29 2424
4473.93 2411
4474.56 2396
4475.19 2390
4475.82 2377
4476.45 2457
4477.08 2432
4477.71 2324
4478.34 2308
4478.98 2294
4479.61 2411
4480.24 2404
4480.87 2390
4481.50 2379
4482.13 2394
4482.76 2397
4483.40 2447
4484.03 2391
4484.66 2428
4485.29 2470
4485.92 2500
4486.56 2540
4487.19 2577
4487.82 2641
4488.45 2618
4489.08 2570
4489.72 2704
4490.35 2725
4490.98 2641
4491.61 2700
4492.25 2694
4492.88 2668
4493.51 2693
4494.14 2637
4494.78 2705
4495.41 2613
4496.04 2582
4496.67 2524
4497.31 2576
4497.94 2514
4498.57 2707
4499.20 2821
4499.84 3053
4500.47 3521
4501.10 3999
4501.74 4521
4502.37 5240
4503.00 5838
4503.64 6327
4504.27 6361
4504.90 6320
4505.53 6081
4506.17 5641
4506.80 5181
4507.43 4615
4508.07 4266
4508.70 3896
4509.34 3578
4509.97 3301
4510.60 3176
4511.24 3062
4511.87 3093
4512.50 2973
4513.14 2936
4513.77 2855
4514.41 2789
4515.04 2726
4515.67 2653
4516.31 2638
4516.94 2600
4517.58 2440
4518.21 2529
4518.84 2429
4519.48 2417
4520.11 2458
4520.75 2409
4521.38 2483
4522.02 2550
4522.65 2524
4523.28 2506
4523.92 2549
4524.55 2547
4525.19 2633
4525.82 2636
4526.46 2616
4527.09 2678
4527.73 2627
4528.36 2731
4529.00 2967
4529.63 2940
4530.27 3271
4530.90 3499
4531.54 3646
4532.17 3710
4532.81 3826
4533.44 3863
4534.08 3753
4534.71 3662
4535.35 3486
4535.99 3293
4536.62 3244
4537.26 3082
4537.89 3074
4538.53 3009
4539.16 3026
4539.80 3099
4540.43 3162
4541.07 3151
4541.71 3121
4542.34 3048
4542.98 3115
4543.61 2940
4544.25 2894
4544.89 2817
4545.52 2670
4546.16 2639
4546.79 2581
4547.43 2531
4548.07 2497
4548.70 2505
4549.34 2402
4549.98 2416
4550.61 2459
4551.25 2383
4551.89 2421
4552.52 2408
4553.16 2419
4553.80 2387
4554.43 2444
4555.07 2293
4555.71 2301
4556.34 2337
4556.98 2208
4557.62 2334
4558.25 2316
4558.89 2380
4559.53 2375
4560.16 2445
4560.80 2576
4561.44 2619
4562.08 2571
4562.71 2566
4563.35 2519
4563.99 2528
4564.63 2590
4565.26 2525
4565.90 2459
4566.54 2505
4567.18 2620
4567.81 2551
4568.45 2570
4569.09 2664
4569.73 2655
4570.36 2566
4571.00 2604
4571.64 2656
4572.28 2671
4572.92 2705
4573.55 2681
4574.19 2626
4574.83 2639
4575.47 2675
4576.11 2736
4576.75 2692
4577.38 2614
4578.02 2637
4578.66 2617
4579.30 2506
4579.94 2484
4580.58 2425
4581.21 2451
4581.85 2410
4582.49 2413
4583.13 2344
4583.77 2378
4584.41 2332
4585.05 2264
4585.69 2273
4586.32 2331
4586.96 2410
4587.60 2412
4588.24 2401
4588.88 2405
4589.52 2358
4590.16 2506
4590.80 2548
4591.44 2537
4592.08 2647
4592.72 2690
4593.36 2667
4594.00 2701
4594.63 2669
4595.27 2548
4595.91 2548
4596.55 2420
4597.19 2369
4597.83 2393
4598.47 2416
4599.11 2409
4599.75 2403
4600.39 2345
4601.03 2393
4601.67 2548
4602.31 2601
4602.95 2736
4603.59 2806
4604.23 2927
4604.87 2942
4605.51 2967
4606.15 2980
4606.79 3045
4607.43 3035
4608.08 2857
4608.72 2694
4609.36 2674
4610.00 2660
4610.64 2555
4611.28 2542
4611.92 2607
4612.56 2530
4613.20 2630
4613.84 2686
4614.48 2719
4615.12 2762
4615.76 2782
4616.41 2760
4617.05 2809
4617.69 2809
4618.33 2745
4618.97 2665
4619.61 2612
4620.25 2482
4620.89 2368
4621.54 2336
4622.18 2276
4622.82 2262
4623.46 2263
4624.10 2243
4624.74 2201
4625.38 2137
4626.03 2218
4626.67 2189
4627.31 2199
4627.95 2212
4628.59 2256
4629.24 2281
4629.88 2302
4630.52 2315
4631.16 2334
4631.80 2388
4632.45 2323
4633.09 2309
4633.73 2377
4634.37 2403
4635.02 2388
4635.66 2278
4636.30 2254
4636.94 2269
4637.58 2211
4638.23 2338
4638.87 2355
4639.51 2389
4640.16 2331
4640.80 2377
4641.44 2411
4642.08 2319
4642.73 2286
4643.37 2317
4644.01 2301
4644.66 2353
4645.30 2421
4645.94 2400
4646.58 2346
4647.23 2358
4647.87 2355
4648.51 2455
4649.16 2373
4649.80 2356
4650.44 2379
4651.09 2507
4651.73 2528
4652.37 2438
4653.02 2462
4653.66 2436
4654.31 2400
4654.95 2408
4655.59 2359
4656.24 2342
4656.88 2299
4657.52 2310
4658.17 2269
4658.81 2237
4659.46 2229
4660.10 2235
4660.75 2196
4661.39 2180
4662.03 2145
4662.68 2183
4663.32 2105
4663.97 2130
4664.61 2223
4665.26 2167
4665.90 2136
4666.54 2095
4667.19 2156
4667.83 2113
4668.48 2111
4669.12 2159
4669.77 2112
4670.41 2150
4671.06 2123
4671.70 2178
4672.35 2156
4672.99 2118
4673.64 2147
4674.28 2208
4674.93 2226
4675.57 2167
4676.22 2184
4676.86 2249
4677.51 2222
4678.15 2212
4678.80 2229
4679.44 2172
4680.09 2261
4680.73 2349
4681.38 2277
4682.03 2327
4682.67 2312
4683.32 2289
4683.96 2240
4684.61 2251
4685.25 2251
4685.90 2247
4686.55 2294
4687.19 2326
4687.84 2294
4688.48 2376
4689.13 2354
4689.78 2337
4690.42 2386
4691.07 2416
4691.72 2418
4692.36 2348
4693.01 2318
4693.65 2314
4694.30 2428
4694.95 2381
4695.59 2467
4696.24 2452
4696.89 2526
4697.53 2456
4698.18 2501
4698.83 2449
4699.47 2473
4700.12 2545
4700.77 2530
4701.41 2554
4702.06 2492
4702.71 2360
4703.36 2415
4704.00 2439
4704.65 2465
4705.30 2402
4705.94 2445
4706.59 2503
4707.24 2470
4707.89 2452
4708.53 2485
4709.18 2432
4709.83 2416
4710.48 2379
4711.12 2389
4711.77 2381
4712.42 2384
4713.07 2240
4713.71 2340
4714.36 2373
4715.01 2360
4715.66 2343
4716.31 2321
4716.95 2354
4717.60 2287
4718.25 2307
4718.90 2379
4719.55 2377
4720.19 2458
4720.84 2480
4721.49 2513
4722.14 2612
4722.79 2606
4723.44 2629
4724.08 2627
4724.73 2560
4725.38 2499
4726.03 2503
4726.68 2529
4727.33 2480
4727.98 2490
4728.63 2500
4729.27 2562
4729.92 2539
4730.57 2511
4731.22 2337
4731.87 2359
4732.52 2456
4733.17 2315
4733.82 2303
4734.47 2276
4735.12 2254
4735.77 2355
4736.41 2229
4737.06 2255
4737.71 2223
4738.36 2237
4739.01 2336
4739.66 2379
4740.31 2294
4740.96 2349
4741.61 2478
4742.26 2347
4742.91 2347
4743.56 2265
4744.21 2325
4744.86 2321
4745.51 2241
4746.16 2313
4746.81 2355
4747.46 2374
4748.11 2452
4748.76 2522
4749.41 2633
4750.06 2790
4750.71 2941
4751.36 3004
4752.01 3195
4752.66 3478
4753.31 3515
4753.96 3559
4754.61 3401
4755.26 3316
4755.92 3186
4756.57 2966
4757.22 2835
4757.87 2757
4758.52 2672
4759.17 2605
4759.82 2586
4760.47 2565
4761.12 2533
4761.77 2485
4762.42 2544
4763.08 2498
4763.73 2539
4764.38 2505
4765.03 2468
4765.68 2470
4766.33 2402
4766.98 2415
4767.64 2437
4768.29 2554
4768.94 2673
4769.59 2743
4770.24 2780
4770.89 2846
4771.54 2842
4772.20 2895
4772.85 2802
4773.50 2707
4774.15 2632
4774.80 2552
4775.46 2528
4776.11 2467
4776.76 2368
4777.41 2372
4778.06 2406
4778.72 2362
4779.37 2379
4780.02 2412
4780.67 2356
4781.33 2407
4781.98 2363
4782.63 2370
4783.28 2351
4783.94 2340
4784.59 2355
4785.24 2326
4785.89 2439
4786.55 2380
4787.20 2409
4787.85 2494
4788.51 2532
4789.16 2472
4789.81 2566
4790.46 2563
4791.12 2548
4791.77 2615
4792.42 2560
4793.08 2546
4793.73 2565
4794.38 2494
4795.04 2500
4795.69 2496
4796.34 2571
4797.00 2577
4797.65 2552
4798.30 2454
4798.96 2554
4799.61 2627
4800.27 2651
4800.92 2824
4801.57 2806
4802.23 2857
4802.88 2874
4803.53 2818
4804.19 2765
4804.84 2747
4805.50 2727
4806.15 2648
4806.81 2654
4807.46 2647
4808.11 2640
4808.77 2643
4809.42 2658
4810.08 2662
4810.73 2673
4811.39 2690
4812.04 2669
4812.69 2613
4813.35 2744
4814.00 2775
4814.66 2844
4815.31 2755
4815.97 2811
4816.62 2945
4817.28 2925
4817.93 2848
4818.59 2923
4819.24 2956
4819.90 2866
4820.55 2842
4821.21 2814
4821.86 2860
4822.52 2895
4823.17 2940
4823.83 2933
4824.48 2873
4825.14 2929
4825.79 2766
4826.45 2805
4827.11 2752
4827.76 2752
4828.42 2698
4829.07 2672
4829.73 2700
4830.38 2795
4831.04 2819
4831.70 2783
4832.35 2935
4833.01 3035
4833.66 3015
4834.32 3186
4834.98 3127
4835.63 3128
4836.29 3141
4836.94 3256
4837.60 3327
4838.26 3306
4838.91 3300
4839.57 3336
4840.23 3421
4840.88 3433
4841.54 3402
4842.20 3417
4842.85 3400
4843.51 3404
4844.17 3329
4844.82 3284
4845.48 3221
4846.14 3270
4846.79 3273
4847.45 3263
4848.11 3354
4848.76 3334
4849.42 3520
4850.08 3626
4850.73 3745
4851.39 3777
4852.05 3770
4852.71 3812
4853.36 3873
4854.02 3740
4854.68 3770
4855.34 3725
4855.99 3681
4856.65 3868
4857.31 4085
4857.97 4221
4858.62 4495
4859.28 4728
4859.94 4803
4860.60 4822
4861.25 4618
4861.91 4556
4862.57 4198
4863.23 3935
4863.89 3873
4864.54 3861
4865.20 3898
4865.86 3867
4866.52 3977
4867.18 4017
4867.84 3953
4868.49 3954
4869.15 3841
4869.81 3852
4870.47 3770
4871.13 3690
4871.79 3676
4872.44 3748
4873.10 3758
4873.76 3862
4874.42 3837
4875.08 3755
4875.74 3798
4876.40 3676
4877.06 3492
4877.72 3482
4878.37 3425
4879.03 3494
4879.69 3623
4880.35 3672
4881.01 3612
4881.67 3621
4882.33 3596
4882.99 3524
4883.65 3347
4884.31 3394
4884.97 3378
4885.63 3341
4886.29 3249
4886.95 3009
4887.61 2942
4888.26 2855
4888.92 2919
4889.58 2883
4890.24 2769
4890.90 2750
4891.56 2825
4892.22 2640
4892.88 2679
4893.54 2736
4894.20 2711
4894.86 2696
4895.52 2576
4896.18 2609
4896.84 2634
4897.51 2529
4898.17 2562
4898.83 2643
4899.49 2671
4900.15 2769
4900.81 2885
4901.47 2934
4902.13 2966
4902.79 2984
4903.45 3050
4904.11 2851
4904.77 2749
4905.43 2717
4906.09 2635
4906.75 2649
4907.41 2716
4908.08 2602
4908.74 2598
4909.40 2674
4910.06 2706
4910.72 2716
4911.38 2619
4912.04 2679
4912.70 2611
4913.37 2541
4914.03 2578
4914.69 2473
4915.35 2374
4916.01 2314
4916.67 2297
4917.33 2219
4918.00 2157
4918.66 2200
4919.32 2249
4919.98 2205
4920.64 2222
4921.31 2197
4921.97 2119
4922.63 2219
4923.29 2271
4923.95 2248
4924.62 2248
4925.28 2271
4925.94 2234
4926.60 2185
4927.26 2117
4927.93 2124
4928.59 2177
4929.25 2132
4929.91 2127
4930.58 2191
4931.24 2197
4931.90 2184
4932.56 2233
4933.23 2239
4933.89 2263
4934.55 2348
4935.22 2297
4935.88 2380
4936.54 2423
4937.20 2388
4937.87 2381
4938.53 2322
4939.19 2318
4939.86 2283
4940.52 2265
4941.18 2237
4941.85 2192
4942.51 2172
4943.17 2201
4943.84 2236
4944.50 2232
4945.16 2214
4945.83 2183
4946.49 2182
4947.15 2138
4947.82 2096
4948.48 2140
4949.15 2111
4949.81 2112
4950.47 2154
4951.14 2052
4951.80 2053
4952.47 2118
4953.13 2040
4953.79 2073
4954.46 2073
4955.12 2113
4955.79 2076
4956.45 2157
4957.11 2095
4957.78 2100
4958.44 2137
4959.11 2162
4959.77 2171
4960.44 2271
4961.10 2326
4961.77 2393
4962.43 2489
4963.10 2518
4963.76 2545
4964.42 2579
4965.09 2627
4965.75 2564
4966.42 2453
4967.08 2468
4967.75 2370
4968.41 2286
4969.08 2206
4969.74 2237
4970.41 2206
4971.08 2111
4971.74 2074
4972.41 2049
4973.07 2167
4973.74 2216
4974.40 2282
4975.07 2258
4975.73 2314
4976.40 2329
4977.06 2392
4977.73 2324
4978.40 2250
4979.06 2270
4979.73 2219
4980.39 2183
4981.06 2072
4981.73 2161
4982.39 2122
4983.06 2122
4983.72 2169
4984.39 2084
4985.06 2011
4985.72 2065
4986.39 2025
4987.05 2043
4987.72 2081
4988.39 2098
4989.05 2051
4989.72 2108
4990.39 2115
4991.05 2046
4991.72 2110
4992.39 2124
4993.05 2108
4993.72 2101
4994.39 2154
4995.05 2202
4995.72 2176
4996.39 2273
4997.05 2313
4997.72 2382
4998.39 2369
4999.06 2308
4999.72 2347
5000.39 2326
5001.06 2238
5001.73 2222
5002.39 2131
5003.06 2071
5003.73 2088
5004.39 2044
5005.06 2062
5005.73 2035
5006.40 2033
5007.07 2100
5007.73 2035
5008.40 2031
5009.07 2043
5009.74 2035
5010.40 2142
5011.07 2054
5011.74 2069
5012.41 2143
5013.08 2179
5013.74 2179
5014.41 2184
5015.08 2085
5015.75 2073
5016.42 2112
5017.09 2024
5017.75 2059
5018.42 2078
5019.09 2036
5019.76 2088
5020.43 2194
5021.10 2190
5021.76 2301
5022.43 2454
5023.10 2398
5023.77 2466
5024.44 2528
5025.11 2466
5025.78 2480
5026.45 2447
5027.12 2438
5027.78 2377
5028.45 2329
5029.12 2280
5029.79 2219
5030.46 2206
5031.13 2197
5031.80 2230
5032.47 2170
5033.14 2163
5033.81 2117
5034.48 2170
5035.15 2086
5035.82 2130
5036.49 2180
5037.16 2045
5037.83 2088
5038.50 2097
5039.16 2043
5039.83 2068
5040.50 2068
5041.17 2083
5041.84 2072
5042.51 2046
5043.18 2020
5043.85 2062
5044.52 2123
5045.20 2050
5045.87 2056
5046.54 2114
5047.21 2199
5047.88 2250
5048.55 2194
5049.22 2302
5049.89 2293
5050.56 2325
5051.23 2291
5051.90 2416
5052.57 2452
5053.24 2379
5053.91 2372
5054.58 2447
5055.25 2531
5055.92 2557
5056.60 2477
5057.27 2377
5057.94 2311
5058.61 2342
5059.28 2332
5059.95 2288
5060.62 2381
5061.29 2383
5061.96 2418
5062.64 2370
5063.31 2312
5063.98 2348
5064.65 2315
5065.32 2234
5065.99 2278
5066.66 2209
5067.34 2215
5068.01 2243
5068.68 2238
5069.35 2193
5070.02 2217
5070.70 2267
5071.37 2280
5072.04 2332
5072.71 2354
5073.38 2357
5074.06 2370
5074.73 2388
5075.40 2391
5076.07 2476
5076.74 2521
5077.42 2488
5078.09 2504
5078.76 2576
5079.43 2558
5080.11 2615
5080.78 2673
5081.45 2683
5082.12 2657
5082.80 2728
5083.47 2657
5084.14 2700
5084.82 2653
5085.49 2524
5086.16 2455
5086.83 2544
5087.51 2694
5088.18 2838
5088.85 3013
5089.53 3402
5090.20 3799
5090.87 4225
5091.55 4508
5092.22 4822
5092.89 5021
5093.57 4947
5094.24 4642
5094.91 4490
5095.59 4229
5096.26 3855
5096.93 3590
5097.61 3323
5098.28 3001
5098.96 2919
5099.63 2835
5100.30 2660
5100.98 2573
5101.65 2484
5102.32 2559
5103.00 2688
5103.67 2640
5104.35 2691
5105.02 2669
5105.70 2651
5106.37 2647
5107.04 2586
5107.72 2529
5108.39 2503
5109.07 2440
5109.74 2362
5110.42 2342
5111.09 2320
5111.77 2246
5112.44 2364
5113.11 2315
5113.79 2396
5114.46 2370
5115.14 2453
5115.81 2632
5116.49 2624
5117.16 2752
5117.84 2879
5118.51 3165
5119.19 3386
5119.86 3653
5120.54 3775
5121.21 3740
5121.89 3782
5122.57 3594
5123.24 3338
5123.92 3176
5124.59 3011
5125.27 2882
5125.94 2732
5126.62 2639
5127.29 2662
5127.97 2636
5128.64 2570
5129.32 2561
5130.00 2557
5130.67 2500
5131.35 2540
5132.02 2525
5132.70 2612
5133.38 2650
5134.05 2585
5134.73 2491
5135.40 2412
5136.08 2459
5136.76 2479
5137.43 2459
5138.11 2432
5138.79 2504
5139.46 2529
5140.14 2679
5140.82 2657
5141.49 2712
5142.17 2634
5142.85 2546
5143.52 2558
5144.20 2490
5144.88 2537
5145.55 2436
5146.23 2405
5146.91 2306
5147.58 2402
5148.26 2333
5148.94 2272
5149.61 2262
5150.29 2232
5150.97 2189
5151.65 2187
5152.32 2175
5153.00 2207
5153.68 2195
5154.36 2113
5155.03 2159
5155.71 2204
5156.39 2284
5157.07 2309
5157.74 2330
5158.42 2283
5159.10 2261
5159.78 2337
5160.45 2314
5161.13 2260
5161.81 2180
5162.49 2149
5163.17 2137
5163.84 2063
5164.52 2179
5165.20 2195
5165.88 2120
5166.56 2195
5167.24 2259
5167.91 2255
5168.59 2249
5169.27 2205
5169.95 2213
5170.63 2175
5171.31 2133
5171.98 2110
5172.66 2095
5173.34 2064
5174.02 2003
5174.70 2085
5175.38 2131
5176.06 2111
5176.74 2171
5177.41 2228
5178.09 2186
5178.77 2158
5179.45 2207
5180.13 2084
5180.81 2037
5181.49 2140
5182.17 2113
5182.85 2075
5183.53 2206
5184.21 2180
5184.89 2161
5185.57 2141
5186.24 2095
5186.92 2197
5187.60 2089
5188.28 2080
5188.96 2012
5189.64 2070
5190.32 2001
5191.00 1971
5191.68 1921
5192.36 1975
5193.04 1914
5193.72 1909
5194.40 1955
5195.08 1914
5195.76 1895
5196.44 1913
5197.12 1919
5197.80 2003
5198.48 2000
5199.16 1948
5199.84 2000
5200.52 2007
5201.21 2001
5201.89 2003
5202.57 1981
5203.25 2038
5203.93 2009
5204.61 1994
5205.29 2096
5205.97 2079
5206.65 2050
5207.33 2054
5208.01 2031
5208.69 2000
5209.37 2072
5210.06 2083
5210.74 1978
5211.42 2011
5212.10 1973
5212.78 1979
5213.46 1993
5214.14 1966
5214.82 2010
5215.51 1992
5216.19 2044
5216.87 2025
5217.55 1947
5218.23 1952
5218.91 1976
5219.60 1937
5220.28 1931
5220.96 1922
5221.64 1941
5222.32 1930
5223.00 1937
5223.69 2080
5224.37 2093
5225.05 2050
5225.73 2020
5226.41 1973
5227.10 1953
5227.78 1888
5228.46 1924
5229.14 1987
5229.83 1936
5230.51 1845
5231.19 1843
5231.87 1911
5232.56 1988
5233.24 2011
5233.92 1946
5234.60 1982
5235.29 1967
5235.97 2008
5236.65 2149
5237.34 2182
5238.02 2168
5238.70 2106
5239.38 2137
5240.07 2198
5240.75 2258
5241.43 2329
5242.12 2297
5242.80 2378
5243.48 2344
5244.17 2301
5244.85 2247
5245.53 2213
5246.22 2229
5246.90 2172
5247.58 2239
5248.27 2331
5248.95 2372
5249.63 2357
5250.32 2349
5251.00 2345
5251.69 2265
5252.37 2278
5253.05 2280
5253.74 2232
5254.42 2212
5255.11 2137
5255.79 2030
5256.47 2107
5257.16 2049
5257.84 1961
5258.53 1967
5259.21 2030
5259.89 2052
5260.58 2000
5261.26 1998
5261.95 2098
5262.63 2039
5263.32 2119
5264.00 2185
5264.69 2198
5265.37 2198
5266.06 2104
5266.74 2091
5267.43 2105
5268.11 2133
5268.79 2114
5269.48 2118
5270.16 2142
5270.85 2141
5271.53 2039
5272.22 2032
5272.91 2076
5273.59 2050
5274.28 2015
5274.96 2080
5275.65 2108
5276.33 2035
5277.02 2048
5277.70 2104
5278.39 2201
5279.07 2185
5279.76 2222
5280.45 2318
5281.13 2356
5281.82 2392
5282.50 2417
5283.19 2390
5283.87 2480
5284.56 2415
5285.25 2367
5285.93 2296
5286.62 2299
5287.30 2174
5287.99 2117
5288.68 2150
5289.36 2076
5290.05 2072
5290.74 2080
5291.42 2085
5292.11 2138
5292.79 2140
5293.48 2082
5294.17 2085
5294.85 2120
5295.54 2236
5296.23 2275
5296.91 2273
5297.60 2364
5298.29 2440
5298.98 2491
5299.66 2594
5300.35 2709
5301.04 2703
5301.72 2773
5302.41 2647
5303.10 2652
5303.78 2688
5304.47 2680
5305.16 2623
5305.85 2579
5306.53 2652
5307.22 2696
5307.91 2643
5308.60 2527
5309.28 2535
5309.97 2500
5310.66 2479
5311.35 2496
5312.03 2534
5312.72 2621
5313.41 2709
5314.10 2792
5314.79 2855
5315.47 2945
5316.16 3013
5316.85 3021
5317.54 2980
5318.23 2923
5318.91 2900
5319.60 2804
5320.29 2700
5320.98 2664
5321.67 2759
5322.36 2561
5323.04 2403
5323.73 2318
5324.42 2189
5325.11 2124
5325.80 2103
5326.49 2098
5327.18 2108
5327.86 2130
5328.55 2160
5329.24 2156
5329.93 2088
5330.62 2108
5331.31 2118
5332.00 2117
5332.69 2070
5333.38 2047
5334.06 2072
5334.75 2007
5335.44 2078
5336.13 2036
5336.82 2048
5337.51 1974
5338.20 2027
5338.89 2053
5339.58 2022
5340.27 2081
5340.96 2120
5341.65 2042
5342.34 2056
5343.03 1986
5343.72 2089
5344.41 2049
5345.10 2038
5345.79 2033
5346.48 2092
5347.17 2186
5347.86 2293
5348.55 2403
5349.24 2514
5349.93 2693
5350.62 2744
5351.31 2710
5352.00 2792
5352.69 2785
5353.38 2713
5354.07 2546
5354.76 2482
5355.45 2299
5356.14 2173
5356.83 2106
5357.52 2053
5358.21 2031
5358.90 2074
5359.59 2099
5360.29 2137
5360.98 2161
5361.67 2268
5362.36 2328
5363.05 2467
5363.74 2456
5364.43 2354
5365.12 2358
5365.81 2249
5366.50 2271
5367.20 2224
5367.89 2087
5368.58 2020
5369.27 1972
5369.96 1987
5370.65 1970
5371.34 1963
5372.04 1978
5372.73 1977
5373.42 1987
5374.11 2070
5374.80 2048
5375.49 2013
5376.19 2012
5376.88 1972
5377.57 1991
5378.26 1994
5378.95 1959
5379.65 1933
5380.34 1985
5381.03 2021
5381.72 1918
5382.42 1917
5383.11 1917
5383.80 1919
5384.49 1924
5385.19 1901
5385.88 1955
5386.57 1946
5387.26 1972
5387.96 2045
5388.65 2106
5389.34 2155
5390.03 2171
5390.73 2216
5391.42 2244
5392.11 2217
5392.80 2209
5393.50 2197
5394.19 2141
5394.88 2116
5395.58 2069
5396.27 2047
5396.96 1964
5397.66 1983
5398.35 1949
5399.04 1902
5399.74 1937
5400.43 1978
5401.12 1929
5401.82 1923
5402.51 1883
5403.20 1878
5403.90 1917
5404.59 1936
5405.29 1853
5405.98 1915
5406.67 1875
5407.37 1901
5408.06 1955
5408.75 2010
5409.45 2056
5410.14 2052
5410.84 1992
5411.53 1979
5412.23 2023
5412.92 1979
5413.61 2028
5414.31 2072
5415.00 2048
5415.70 1957
5416.39 2024
5417.09 2050
5417.78 2064
5418.47 1981
5419.17 2008
5419.86 2036
5420.56 2051
5421.25 2044
5421.95 2081
5422.64 2109
5423.34 2059
5424.03 2015
5424.73 2026
5425.42 2025
5426.12 2070
5426.81 1997
5427.51 1908
5428.20 1936
5428.90 1944
5429.59 1966
5430.29 1918
5430.99 1919
5431.68 1918
5432.38 1921
5433.07 1964
5433.77 1947
5434.46 1937
5435.16 1986
5435.85 1963
5436.55 1997
5437.25 1944
5437.94 1958
5438.64 1976
5439.33 1944
5440.03 2054
5440.73 2071
5441.42 2072
5442.12 2093
5442.81 2091
5443.51 2045
5444.21 2115
5444.90 2181
5445.60 2174
5446.29 2233
5446.99 2376
5447.69 2427
5448.38 2515
5449.08 2602
5449.78 2672
5450.47 2649
5451.17 2619
5451.87 2504
5452.56 2392
5453.26 2369
5453.96 2314
5454.65 2357
5455.35 2226
5456.05 2330
5456.75 2309
5457.44 2258
5458.14 2157
5458.84 2253
5459.53 2238
5460.23 2293
5460.93 2344
5461.63 2449
5462.32 2547
5463.02 2605
5463.72 2843
5464.42 2909
5465.11 2900
5465.81 2856
5466.51 2915
5467.21 2825
5467.90 2672
5468.60 2594
5469.30 2546
5470.00 2461
5470.70 2412
5471.39 2255
5472.09 2282
5472.79 2296
5473.49 2311
5474.19 2312
5474.88 2313
5475.58 2283
5476.28 2286
5476.98 2365
5477.68 2497
5478.38 2509
5479.07 2654
5479.77 2865
5480.47 3003
5481.17 3260
5481.87 3448
5482.57 3450
5483.27 3429
5483.96 3341
5484.66 3072
5485.36 2870
5486.06 2678
5486.76 2695
5487.46 2610
5488.16 2604
5488.86 2594
5489.56 2573
5490.26 2553
5490.96 2618
5491.65 2692
5492.35 2611
5493.05 2690
5493.75 2712
5494.45 2869
5495.15 2879
5495.85 2930
5496.55 2903
5497.25 2906
5497.95 2946
5498.65 3105
5499.35 3324
5500.05 3747
5500.75 4166
5501.45 4527
5502.15 4856
5502.85 4912
5503.55 4784
5504.25 4462
5504.95 4111
5505.65 3688
5506.35 3356
5507.05 3068
5507.75 3025
5508.45 2774
5509.15 2568
5509.85 2667
5510.55 2592
5511.25 2420
5511.95 2457
5512.65 2466
5513.35 2465
5514.05 2530
5514.76 2551
5515.46 2534
5516.16 2475
5516.86 2576
5517.56 2498
5518.26 2470
5518.96 2372
5519.66 2407
5520.36 2444
5521.06 2425
5521.77 2464
5522.47 2435
5523.17 2345
5523.87 2284
5524.57 2305
5525.27 2310
5525.97 2180
5526.67 2111
5527.38 2141
5528.08 2078
5528.78 2062
5529.48 2077
5530.18 2031
5530.88 2082
5531.59 2005
5532.29 2058
5532.99 2020
5533.69 2055
5534.39 2078
5535.10 2048
5535.80 2108
5536.50 2132
5537.20 2130
5537.90 2118
5538.61 2081
5539.31 2129
5540.01 2076
5540.71 2082
5541.42 2079
5542.12 2099
5542.82 2115
5543.52 2081
5544.23 1941
5544.93 1964
5545.63 2025
5546.33 1929
5547.04 1971
5547.74 1947
5548.44 1917
5549.15 2007
5549.85 2002
5550.55 2078
5551.26 1994
5551.96 1964
5552.66 1950
5553.36 1926
5554.07 2002
5554.77 1985
5555.47 1937
5556.18 1842
5556.88 1932
5557.58 1902
5558.29 1966
5558.99 1960
5559.70 1937
5560.40 1925
5561.10 1937
5561.81 2033
5562.51 2101
5563.21 2098
5563.92 2134
5564.62 2180
5565.33 2193
5566.03 2130
5566.73 2088
5567.44 2106
5568.14 2087
5568.85 2023
5569.55 1993
5570.25 2114
5570.96 2008
5571.66 1907
5572.37 1934
5573.07 1856
5573.78 1967
5574.48 2024
5575.19 2070
5575.89 2131
5576.59 2067
5577.30 2124
5578.00 2118
5578.71 2101
5579.41 2111
5580.12 1970
5580.82 2009
5581.53 1983
5582.23 1924
5582.94 1898
5583.64 1954
5584.35 1929
5585.05 2033
5585.76 2139
5586.46 2115
5587.17 2141
5587.88 2141
5588.58 2116
5589.29 2136
5589.99 2136
5590.70 2028
5591.40 1998
5592.11 1991
5592.81 1925
5593.52 1988
5594.23 1877
5594.93 1894
5595.64 1861
5596.34 1829
5597.05 1817
5597.76 1795
5598.46 1827
5599.17 1828
5599.87 1873
5600.58 1798
5601.29 1786
5601.99 1756
5602.70 1822
5603.41 1808
5604.11 1883
5604.82 1776
5605.52 1806
5606.23 1849
5606.94 1897
5607.64 1809
5608.35 1803
5609.06 1896
5609.76 1857
5610.47 1792
5611.18 1890
5611.88 1924
5612.59 1942
5613.30 1931
5614.01 1936
5614.71 1886
5615.42 1847
5616.13 1889
5616.83 1865
5617.54 1817
5618.25 1826
5618.96 1805
5619.66 1785
5620.37 1866
5621.08 1835
5621.79 1816
5622.49 1785
5623.20 1819
5623.91 1810
5624.62 1812
5625.32 1807
5626.03 1853
5626.74 1839
5627.45 1765
5628.16 1777
5628.86 1788
5629.57 1887
5630.28 1940
5630.99 1902
5631.70 1921
5632.40 1896
5633.11 1936
5633.82 1909
5634.53 1927
5635.24 1909
5635.95 1904
5636.65 1949
5637.36 1929
5638.07 1998
5638.78 1969
5639.49 1995
5640.20 2094
5640.91 2050
5641.61 2016
5642.32 2053
5643.03 2089
5643.74 2049
5644.45 1992
5645.16 1955
5645.87 1986
5646.58 1869
5647.29 1878
5648.00 1864
5648.70 1875
5649.41 1909
5650.12 1967
5650.83 1856
5651.54 1909
5652.25 1890
5652.96 1969
5653.67 1904
5654.38 1916
5655.09 2006
5655.80 2074
5656.51 1994
5657.22 2059
5657.93 2172
5658.64 2208
5659.35 2297
5660.06 2351
5660.77 2315
5661.48 2274
5662.19 2194
5662.90 2167
5663.61 2097
5664.32 2069
5665.03 2108
5665.74 2031
5666.45 1979
5667.16 2023
5667.87 2032
5668.58 2120
5669.29 2064
5670.00 2069
5670.71 2152
5671.42 2104
5672.13 2210
5672.84 2263
5673.56 2194
5674.27 2211
5674.98 2094
5675.69 2042
5676.40 1986
5677.11 1962
5677.82 1864
5678.53 1899
5679.24 1889
5679.95 1881
5680.67 1870
5681.38 1931
5682.09 1960
5682.80 1980
5683.51 1989
5684.22 1976
5684.93 1936
5685.65 1983
5686.36 1977
5687.07 1907
5687.78 1884
5688.49 1930
5689.20 1915
5689.92 1865
5690.63 1857
5691.34 1927
5692.05 1954
5692.76 2010
5693.47 1968
5694.19 2016
5694.90 1981
5695.61 1951
5696.32 1938
5697.04 1870
5697.75 1879
5698.46 1859
5699.17 1870
5699.89 1827
5700.60 1778
5701.31 1754
5702.02 1753
5702.74 1789
5703.45 1836
5704.16 1861
5704.87 1838
5705.59 1881
5706.30 1889
5707.01 1948
5707.72 1882
5708.44 1923
5709.15 1986
5709.86 1940
5710.58 1883
5711.29 1809
5712.00 1811
5712.72 1768
5713.43 1759
5714.14 1734
5714.86 1762
5715.57 1753
5716.28 1760
5717.00 1718
5717.71 1710
5718.42 1710
5719.14 1715
5719.85 1747
5720.56 1811
5721.28 1836
5721.99 1798
5722.71 1920
5723.42 1870
5724.13 1884
5724.85 1869
5725.56 1901
5726.28 1957
5726.99 1917
5727.70 1942
5728.42 1948
5729.13 1922
5729.85 1878
5730.56 1814
5731.28 1830
5731.99 1862
5732.70 1856
5733.42 1815
5734.13 1830
5734.85 1845
5735.56 1891
5736.28 1928
5736.99 1947
5737.71 1901
5738.42 1914
5739.14 1957
5739.85 1931
5740.57 1894
5741.28 1786
5742.00 1821
5742.71 1856
5743.43 1848
5744.14 1794
5744.86 1801
5745.57 1770
5746.29 1796
5747.00 1724
5747.72 1731
5748.43 1746
5749.15 1813
5749.87 1876
5750.58 1808
5751.30 1812
5752.01 1828
5752.73 1805
5753.44 1879
5754.16 1863
5754.88 1869
5755.59 1943
5756.31 2036
5757.02 2085
5757.74 2063
5758.46 2099
5759.17 2094
5759.89 2088
5760.60 2014
5761.32 2066
5762.04 2020
5762.75 2048
5763.47 2109
5764.19 2147
5764.90 2087
5765.62 2164
5766.34 2112
5767.05 2113
5767.77 2166
5768.49 2259
5769.20 2342
5769.92 2636
5770.64 2750
5771.35 2908
5772.07 3040
5772.79 3290
5773.50 3147
5774.22 2976
5774.94 2820
5775.65 2639
5776.37 2502
5777.09 2459
5777.81 2398
5778.52 2398
5779.24 2510
5779.96 2560
5780.68 2563
5781.39 2580
5782.11 2483
5782.83 2415
5783.55 2341
5784.26 2305
5784.98 2223
5785.70 2221
5786.42 2148
5787.14 2122
5787.85 2100
5788.57 2043
5789.29 1999
5790.01 1971
5790.73 1993
5791.44 1960
5792.16 1977
5792.88 1953
5793.60 1939
5794.32 1918
5795.03 1917
5795.75 1976
5796.47 1961
5797.19 1991
5797.91 2002
5798.63 1993
5799.35 1962
5800.06 2031
5800.78 2083
5801.50 2031
5802.22 2055
5802.94 2046
5803.66 2005
5804.38 2019
5805.10 1984
5805.82 1965
5806.53 2022
5807.25 2125
5807.97 2271
5808.69 2254
5809.41 2250
5810.13 2260
5810.85 2236
5811.57 2255
5812.29 2176
5813.01 2108
5813.73 2017
5814.45 1986
5815.17 1980
5815.89 1952
5816.61 1966
5817.33 1980
5818.05 1940
5818.77 2047
5819.49 2025
5820.20 1994
5820.92 2023
5821.64 2016
5822.36 2054
5823.09 2154
5823.81 2218
5824.53 2218
5825.25 2198
5825.97 2174
5826.69 2066
5827.41 2032
5828.13 2000
5828.85 1995
5829.57 1922
5830.29 1831
5831.01 1878
5831.73 1884
5832.45 1890
5833.17 1925
5833.89 1901
5834.61 1857
5835.33 1887
5836.05 1894
5836.78 1789
5837.50 1828
5838.22 1814
5838.94 1775
5839.66 1780
5840.38 1841
5841.10 1806
5841.82 1846
5842.54 1896
5843.27 1905
5843.99 1830
5844.71 1834
5845.43 1830
5846.15 1870
5846.87 1828
5847.59 1783
5848.32 1733
5849.04 1808
5849.76 1765
5850.48 1827
5851.20 1853
5851.93 1852
5852.65 1882
5853.37 1864
5854.09 1851
5854.81 1832
5855.54 1882
5856.26 1934
5856.98 1837
5857.70 1833
5858.42 1855
5859.15 1792
5859.87 1833
5860.59 1763
5861.31 1835
5862.04 1790
5862.76 1834
5863.48 1833
5864.20 1847
5864.93 1829
5865.65 1791
5866.37 1809
5867.10 1797
5867.82 1813
5868.54 1876
5869.26 1821
5869.99 1890
5870.71 1845
5871.43 1894
5872.16 1893
5872.88 1970
5873.60 1927
5874.33 1919
5875.05 1956
5875.77 1986
5876.50 1867
5877.22 1891
5877.94 1895
5878.67 1855
5879.39 1876
5880.11 1914
5880.84 1880
5881.56 1884
5882.28 1839
5883.01 1837
5883.73 1880
5884.46 1897
5885.18 1948
5885.90 1938
5886.63 1983
5887.35 2021
5888.08 1945
5888.80 1874
5889.52 1921
5890.25 1929
5890.97 1924
5891.70 1917
5892.42 1909
5893.15 1898
5893.87 1919
5894.59 1931
5895.32 1893
5896.04 1894
5896.77 1855
5897.49 1926
5898.22 1923
5898.94 1845
5899.67 1824
5900.39 1910
5901.12 1847
5901.84 1886
5902.57 1912
5903.29 1878
5904.02 1858
5904.74 1910
5905.47 1984
5906.19 1919
5906.92 1882
5907.64 1899
5908.37 1879
5909.09 1904
5909.82 1977
5910.55 1969
5911.27 1978
5912.00 2027
5912.72 2002
5913.45 1999
5914.17 2024
5914.90 2007
5915.63 2110
5916.35 2026
5917.08 2045
5917.80 1985
5918.53 2071
5919.25 2049
5919.98 2024
5920.71 2101
5921.43 2124
5922.16 2083
5922.89 2117
5923.61 2153
5924.34 2181
5925.06 2174
5925.79 2272
5926.52 2225
5927.24 2312
5927.97 2340
5928.70 2335
5929.42 2390
5930.15 2360
5930.88 2362
5931.60 2421
5932.33 2460
5933.06 2481
5933.78 2423
5934.51 2452
5935.24 2449
5935.97 2590
5936.69 2677
5937.42 2668
5938.15 2721
5938.87 2682
5939.60 2806
5940.33 2828
5941.06 2789
5941.78 2880
5942.51 2877
5943.24 2898
5943.97 2936
5944.69 3025
5945.42 3055
5946.15 3145
5946.88 3176
5947.60 3204
5948.33 3309
5949.06 3309
5949.79 3338
5950.52 3394
5951.24 3484
5951.97 3653
5952.70 3938
5953.43 4158
5954.16 4401
5954.88 4596
5955.61 4604
5956.34 4591
5957.07 4466
5957.80 4314
5958.53 4184
5959.25 4193
5959.98 4102
5960.71 4071
5961.44 4030
5962.17 4003
5962.90 3995
5963.63 4106
5964.36 4085
5965.08 4098
5965.81 4453
5966.54 4569
5967.27 4795
5968.00 5190
5968.73 5346
5969.46 5254
5970.19 5237
5970.92 5202
5971.65 5166
5972.37 5048
5973.10 5006
5973.83 4971
5974.56 4818
5975.29 4774
5976.02 4805
5976.75 4825
5977.48 4836
5978.21 4887
5978.94 4980
5979.67 4957
5980.40 5019
5981.13 5266
5981.86 5457
5982.59 5590
5983.32 5629
5984.05 5647
5984.78 5702
5985.51 5836
5986.24 5879
5986.97 5935
5987.70 5992
5988.43 5836
5989.16 5932
5989.89 6028
5990.62 6104
5991.35 6243
5992.08 6415
5992.81 6436
5993.54 6612
5994.27 6643
5995.00 6813
5995.74 6824
5996.47 6952
5997.20 6974
5997.93 6877
5998.66 7076
5999.39 7096
6000.12 7123
6000.85 6824
6001.58 6626
6002.31 6590
6003.04 6567
6003.78 6395
6004.51 6252
6005.24 5952
6005.97 6000
6006.70 6000
6007.43 5915
6008.16 6077
6008.90 6477
6009.63 6700
6010.36 7611
6011.09 8940
6011.82 10659
6012.55 12925
6013.29 15391
6014.02 17512
6014.75 19317
6015.48 20673
6016.21 20519
6016.95 19779
6017.68 18317
6018.41 16546
6019.14 14652
6019.87 12447
6020.61 10836
6021.34 9280
6022.07 8049
6022.80 7112
6023.54 6350
6024.27 5827
6025.00 5445
6025.73 5228
6026.47 5107
6027.20 4974
6027.93 4918
6028.66 4934
6029.40 4970
6030.13 5078
6030.86 5256
6031.59 5287
6032.33 5217
6033.06 5026
6033.79 4879
6034.53 4591
6035.26 4341
6035.99 4179
6036.73 4174
6037.46 4128
6038.19 4024
6038.93 4044
6039.66 4028
6040.39 4051
6041.13 4027
6041.86 4124
6042.59 4307
6043.33 4226
6044.06 4216
6044.79 4206
6045.53 4286
6046.26 4384
6047.00 4453
6047.73 4393
6048.46 4481
6049.20 4477
6049.93 4563
6050.67 4734
6051.40 4965
6052.13 5276
6052.87 5645
6053.60 5940
6054.34 6177
6055.07 6189
6055.81 6160
6056.54 5973
6057.27 5577
6058.01 5343
6058.74 5116
6059.48 4954
6060.21 4779
6060.95 4672
6061.68 4620
6062.42 4512
6063.15 4535
6063.89 4411
6064.62 4285
6065.36 4273
6066.09 4207
6066.83 4272
6067.56 4182
6068.30 4053
6069.03 4008
6069.77 3960
6070.50 3954
6071.24 3851
6071.97 3782
6072.71 3750
6073.44 3788
6074.18 3775
6074.91 3795
6075.65 3799
6076.39 3743
6077.12 3707
6077.86 3818
6078.59 3757
6079.33 3647
6080.06 3643
6080.80 3617
6081.54 3584
6082.27 3460
6083.01 3419
6083.74 3398
6084.48 3317
6085.22 3348
6085.95 3395
6086.69 3349
6087.42 3370
6088.16 3422
6088.90 3411
6089.63 3505
6090.37 3594
6091.11 3825
6091.84 3891
6092.58 4029
6093.32 3953
6094.05 3905
6094.79 3795
6095.53 3786
6096.26 3570
6097.00 3442
6097.74 3286
6098.47 3184
6099.21 3127
6099.95 3130
6100.69 3085
6101.42 3091
6102.16 3109
6102.90 2984
6103.63 3047
6104.37 3057
6105.11 2991
6105.85 3022
6106.58 3005
6107.32 3017
6108.06 2969
6108.80 3025
6109.53 3007
6110.27 2890
6111.01 2941
6111.75 2958
6112.49 3030
6113.22 3016
6113.96 3102
6114.70 3164
6115.44 3198
6116.17 3282
6116.91 3448
6117.65 3477
6118.39 3484
6119.13 3588
6119.87 3475
6120.60 3530
6121.34 3405
6122.08 3315
6122.82 3268
6123.56 3222
6124.30 3200
6125.03 3268
6125.77 3307
6126.51 3276
6127.25 3339
6127.99 3392
6128.73 3361
6129.47 3336
6130.21 3281
6130.94 3325
6131.68 3351
6132.42 3347
6133.16 3419
6133.90 3356
6134.64 3383
6135.38 3446
6136.12 3550
6136.86 3582
6137.60 3732
6138.34 3823
6139.08 3870
6139.81 3982
6140.55 4141
6141.29 4221
6142.03 4271
6142.77 4251
6143.51 4309
6144.25 4312
6144.99 4174
6145.73 4107
6146.47 3998
6147.21 3953
6147.95 3862
6148.69 3862
6149.43 3883
6150.17 3870
6150.91 3977
6151.65 3943
6152.39 3885
6153.13 4075
6153.87 4033
6154.61 3963
6155.35 4052
6156.09 4205
6156.83 4193
6157.58 4197
6158.32 4287
6159.06 4345
6159.80 4309
6160.54 4423
6161.28 4449
6162.02 4466
6162.76 4634
6163.50 4700
6164.24 4930
6164.98 5205
6165.72 5282
6166.46 5608
6167.21 5934
6167.95 5975
6168.69 6024
6169.43 6093
6170.17 6033
6170.91 6065
6171.65 5926
6172.39 5756
6173.14 5814
6173.88 5784
6174.62 5564
6175.36 5617
6176.10 5679
6176.84 5660
6177.59 5694
6178.33 5871
6179.07 6105
6179.81 6640
6180.55 7554
6181.30 8626
6182.04 10153
6182.78 11684
6183.52 13197
6184.26 14563
6185.01 14927
6185.75 14677
6186.49 14033
6187.23 12779
6187.97 11769
6188.72 10501
6189.46 9582
6190.20 8412
6190.94 7744
6191.69 7245
6192.43 6777
6193.17 6466
6193.92 6399
6194.66 6243
6195.40 6187
6196.14 5982
6196.89 5887
6197.63 5802
6198.37 5691
6199.12 5552
6199.86 5624
6200.60 5572
6201.34 5650
6202.09 5522
6202.83 5513
6203.57 5713
6204.32 5799
6205.06 6147
6205.80 6806
6206.55 8208
6207.29 9864
6208.03 12218
6208.78 14790
6209.52 17297
6210.27 19169
6211.01 20230
6211.75 20105
6212.50 19258
6213.24 17793
6213.98 15688
6214.73 13769
6215.47 11751
6216.22 9854
6216.96 8468
6217.71 7434
6218.45 6565
6219.19 5892
6219.94 5464
6220.68 5252
6221.43 5166
6222.17 4905
6222.92 4822
6223.66 4621
6224.40 4498
6225.15 4464
6225.89 4348
6226.64 4243
6227.38 4008
6228.13 3835
6228.87 3717
6229.62 3565
6230.36 3386
6231.11 3387
6231.85 3304
6232.60 3283
6233.34 3289
6234.09 3238
6234.83 3251
6235.58 3327
6236.32 3340
6237.07 3295
6237.81 3415
6238.56 3419
6239.30 3472
6240.05 3337
6240.80 3445
6241.54 3519
6242.29 3555
6243.03 3530
6243.78 3563
6244.52 3686
6245.27 3762
6246.02 3906
6246.76 4042
6247.51 4129
6248.25 4128
6249.00 4184
6249.75 4180
6250.49 4173
6251.24 4149
6251.98 4056
6252.73 3968
6253.48 3840
6254.22 3711
6254.97 3692
6255.72 3632
6256.46 3481
6257.21 3423
6257.95 3411
6258.70 3399
6259.45 3351
6260.19 3272
6260.94 3232
6261.69 3255
6262.43 3222
6263.18 3256
6263.93 3294
6264.68 3141
6265.42 3114
6266.17 3097
6266.92 3041
6267.66 2985
6268.41 3097
6269.16 3109
6269.91 3112
6270.65 3125
6271.40 3071
6272.15 3142
6272.89 3190
6273.64 3044
6274.39 3120
6275.14 3124
6275.88 3130
6276.63 3159
6277.38 3126
6278.13 3187
6278.88 3157
6279.62 3139
6280.37 3029
6281.12 3040
6281.87 2916
6282.62 2860
6283.36 2837
6284.11 2759
6284.86 2750
6285.61 2630
6286.36 2662
6287.10 2553
6287.85 2593
6288.60 2474
6289.35 2496
6290.10 2557
6290.85 2528
6291.59 2500
6292.34 2524
6293.09 2536
6293.84 2486
6294.59 2479
6295.34 2454
6296.09 2439
6296.84 2465
6297.58 2433
6298.33 2461
6299.08 2428
6299.83 2451
6300.58 2360
6301.33 2419
6302.08 2334
6302.83 2341
6303.58 2291
6304.33 2317
6305.08 2359
6305.83 2376
6306.58 2417
6307.32 2391
6308.07 2376
6308.82 2430
6309.57 2445
6310.32 2436
6311.07 2472
6311.82 2487
6312.57 2484
6313.32 2524
6314.07 2466
6314.82 2451
6315.57 2503
6316.32 2531
6317.07 2560
6317.82 2598
6318.57 2597
6319.32 2514
6320.07 2413
6320.82 2340
6321.57 2360
6322.32 2318
6323.07 2301
6323.82 2254
6324.58 2248
6325.33 2158
6326.08 2249
6326.83 2279
6327.58 2310
6328.33 2263
6329.08 2326
6329.83 2263
6330.58 2305
6331.33 2275
6332.08 2246
6332.83 2233
6333.58 2194
6334.34 2258
6335.09 2260
6335.84 2219
6336.59 2308
6337.34 2325
6338.09 2215
6338.84 2210
6339.59 2178
6340.35 2213
6341.10 2287
6341.85 2275
6342.60 2255
6343.35 2154
6344.10 2184
6344.86 2167
6345.61 2186
6346.36 2274
6347.11 2431
6347.86 2483
6348.62 2511
6349.37 2566
6350.12 2583
6350.87 2667
6351.62 2726
6352.38 2655
6353.13 2687
6353.88 2712
6354.63 2731
6355.38 2727
6356.14 2617
6356.89 2598
6357.64 2590
6358.39 2567
6359.15 2532
6359.90 2486
6360.65 2458
6361.40 2340
6362.16 2317
6362.91 2335
6363.66 2341
6364.42 2265
6365.17 2331
6365.92 2351
6366.67 2365
6367.43 2459
6368.18 2606
6368.93 2667
6369.69 2694
6370.44 2825
6371.19 2779
6371.95 2689
6372.70 2511
6373.45 2506
6374.21 2325
6374.96 2291
6375.71 2256
6376.47 2323
6377.22 2193
6377.98 2222
6378.73 2304
6379.48 2278
6380.24 2203
6380.99 2303
6381.74 2406
6382.50 2412
6383.25 2396
6384.01 2421
6384.76 2396
6385.51 2379
6386.27 2447
6387.02 2380
6387.78 2306
6388.53 2310
6389.29 2288
6390.04 2251
6390.79 2177
6391.55 2277
6392.30 2242
6393.06 2182
6393.81 2175
6394.57 2229
6395.32 2242
6396.08 2238
6396.83 2269
6397.59 2317
6398.34 2326
6399.10 2339
6399.85 2372
6400.61 2328
6401.36 2338
6402.12 2332
6402.87 2335
6403.63 2224
6404.38 2278
6405.14 2216
6405.89 2152
6406.65 2178
6407.40 2279
6408.16 2296
6408.91 2327
6409.67 2238
6410.43 2285
6411.18 2273
6411.94 2277
6412.69 2282
6413.45 2200
6414.20 2278
6414.96 2295
6415.72 2201
6416.47 2189
6417.23 2189
6417.98 2199
6418.74 2229
6419.50 2194
6420.25 2267
6421.01 2187
6421.77 2180
6422.52 2190
6423.28 2213
6424.03 2142
6424.79 2111
6425.55 2164
6426.30 2124
6427.06 2141
6427.82 2097
6428.57 2165
6429.33 2229
6430.09 2241
6430.84 2299
6431.60 2261
6432.36 2188
6433.11 2273
6433.87 2214
6434.63 2234
6435.39 2261
6436.14 2250
6436.90 2278
6437.66 2430
6438.41 2438
6439.17 2312
6439.93 2308
6440.69 2364
6441.44 2453
6442.20 2409
6442.96 2435
6443.72 2409
6444.47 2456
6445.23 2546
6445.99 2536
6446.75 2455
6447.50 2494
6448.26 2565
6449.02 2465
6449.78 2557
6450.54 2653
6451.29 2634
6452.05 2603
6452.81 2685
6453.57 2624
6454.33 2649
6455.08 2634
6455.84 2635
6456.60 2609
6457.36 2740
6458.12 2779
6458.88 2713
6459.64 2680
6460.39 2576
6461.15 2677
6461.91 2688
6462.67 2726
6463.43 2854
6464.19 2882
6464.95 2945
6465.70 3038
6466.46 3089
6467.22 3209
6467.98 3224
6468.74 3208
6469.50 3172
6470.26 3251
6471.02 3167
6471.78 3167
6472.54 3133
6473.30 3167
6474.05 3221
6474.81 3175
6475.57 3236
6476.33 3344
6477.09 3301
6477.85 3404
6478.61 3445
6479.37 3477
6480.13 3515
6480.89 3628
6481.65 3633
6482.41 3654
6483.17 3835
6483.93 3870
6484.69 3971
6485.45 4061
6486.21 4180
6486.97 4101
6487.73 4115
6488.49 4185
6489.25 4286
6490.01 4169
6490.77 4198
6491.53 4272
6492.29 4497
6493.05 4600
6493.81 4554
6494.57 4609
6495.33 4633
6496.10 4535
6496.86 4425
6497.62 4420
6498.38 4349
6499.14 4387
6499.90 4522
6500.66 4425
6501.42 4354
6502.18 4383
6502.94 4406
6503.70 4617
6504.47 5074
6505.23 5774
6505.99 7058
6506.75 8825
6507.51 11555
6508.27 14647
6509.03 17279
6509.79 19323
6510.56 20232
6511.32 19857
6512.08 18392
6512.84 16578
6513.60 14581
6514.36 12579
6515.13 10928
6515.89 9331
6516.65 7919
6517.41 6949
6518.17 6222
6518.94 5746
6519.70 5517
6520.46 5224
6521.22 4979
6521.98 4884
6522.75 4778
6523.51 4815
6524.27 4911
6525.03 4845
6525.79 5013
6526.56 5063
6527.32 5186
6528.08 5446
6528.84 5569
6529.61 5710
6530.37 5625
6531.13 5596
6531.90 5524
6532.66 5362
6533.42 5359
6534.18 5783
6534.95 6207
6535.71 6946
6536.47 7740
6537.24 8260
6538.00 8919
6538.76 9039
6539.53 8694
6540.29 8254
6541.05 7551
6541.82 6831
6542.58 6272
6543.34 5723
6544.11 5262
6544.87 5203
6545.63 5097
6546.40 4955
6547.16 4906
6547.92 4962
6548.69 4865
6549.45 4852
6550.21 4828
6550.98 4677
6551.74 4582
6552.51 4514
6553.27 4545
6554.03 4477
6554.80 4363
6555.56 4397
6556.33 4301
6557.09 4283
6557.85 4311
6558.62 4350
6559.38 4265
6560.15 4321
6560.91 4384
6561.68 4363
6562.44 4366
6563.21 4422
6563.97 4450
6564.74 4542
6565.50 4599
6566.26 4557
6567.03 4509
6567.79 4526
6568.56 4609
6569.32 4668
6570.09 4684
6570.85 4653
6571.62 4728
6572.38 4732
6573.15 4688
6573.91 4728
6574.68 4760
6575.44 4670
6576.21 4774
6576.98 4703
6577.74 4703
6578.51 4676
6579.27 4692
6580.04 4722
6580.80 4656
6581.57 4732
6582.33 4792
6583.10 4720
6583.87 4665
6584.63 4763
6585.40 4792
6586.16 4795
6586.93 4814
6587.70 4704
6588.46 4787
6589.23 4851
6589.99 4731
6590.76 4824
6591.53 5014
6592.29 5243
6593.06 5600
6593.82 6047
6594.59 6670
6595.36 7172
6596.12 7545
6596.89 7702
6597.66 7728
6598.42 7638
6599.19 7261
6599.96 6767
6600.72 6318
6601.49 5841
6602.26 5383
6603.02 5089
6603.79 4665
6604.56 4492
6605.33 4393
6606.09 4204
6606.86 4084
6607.63 4114
6608.39 4076
6609.16 4005
6609.93 3957
6610.70 3994
6611.46 3870
6612.23 3882
6613.00 3882
6613.77 3827
6614.53 3743
6615.30 3724
6616.07 3725
6616.84 3707
6617.60 3724
6618.37 3793
6619.14 3849
6619.91 3849
6620.68 3949
6621.44 4138
6622.21 4329
6622.98 4428
6623.75 4627
6624.52 4765
6625.28 4768
6626.05 4747
6626.82 4603
6627.59 4494
6628.36 4339
6629.13 4271
6629.89 4086
6630.66 3994
6631.43 4006
6632.20 3900
6632.97 4021
6633.74 4273
6634.51 4443
6635.27 4551
6636.04 4678
6636.81 4814
6637.58 4908
6638.35 5061
6639.12 5048
6639.89 5140
6640.66 5266
6641.43 5492
6642.19 5650
6642.96 5826
6643.73 6086
6644.50 5974
6645.27 5762
6646.04 5455
6646.81 5113
6647.58 4803
6648.35 4471
6649.12 4242
6649.89 3982
6650.66 3804
6651.43 3659
6652.20 3547
6652.97 3420
6653.74 3431
6654.51 3492
6655.28 3495
6656.05 3384
6656.82 3355
6657.59 3404
6658.36 3440
6659.13 3456
6659.90 3355
6660.67 3326
6661.44 3274
6662.21 3297
6662.98 3228
6663.75 3225
6664.52 3169
6665.29 3262
6666.06 3172
6666.83 3201
6667.60 3107
6668.37 3090
6669.14 3125
6669.91 3224
6670.68 3307
6671.46 3331
6672.23 3343
6673.00 3341
6673.77 3296
6674.54 3285
6675.31 3301
6676.08 3317
6676.85 3293
6677.62 3340
6678.40 3365
6679.17 3347
6679.94 3333
6680.71 3443
6681.48 3453
6682.25 3506
6683.02 3574
6683.80 3635
6684.57 3775
6685.34 3855
6686.11 3984
6686.88 4105
6687.65 4139
6688.43 4072
6689.20 3997
6689.97 3814
6690.74 3599
6691.51 3355
6692.29 3196
6693.06 3135
6693.83 3061
6694.60 3008
6695.37 2951
6696.15 2961
6696.92 2967
6697.69 2886
6698.46 2885
6699.24 2853
6700.01 2847
6700.78 2863
6701.55 2816
6702.33 2881
6703.10 2899
6703.87 2858
6704.64 2848
6705.42 2771
6706.19 2785
6706.96 2753
6707.74 2647
6708.51 2709
6709.28 2721
6710.06 2698
6710.83 2593
6711.60 2564
6712.37 2608
6713.15 2567
6713.92 2598
6714.69 2540
6715.47 2539
6716.24 2521
6717.01 2471
6717.79 2535
6718.56 2453
6719.34 2442
6720.11 2425
6720.88 2402
6721.66 2411
6722.43 2428
6723.20 2347
6723.98 2368
6724.75 2400
6725.53 2408
6726.30 2391
6727.07 2389
6727.85 2391
6728.62 2390
6729.40 2341
6730.17 2425
6730.95 2463
6731.72 2395
6732.49 2442
6733.27 2392
6734.04 2408
6734.82 2484
6735.59 2509
6736.37 2417
6737.14 2465
6737.92 2570
6738.69 2555
6739.47 2586
6740.24 2542
6741.01 2618
6741.79 2526
6742.56 2581
6743.34 2633
6744.11 2615
6744.89 2591
6745.67 2633
6746.44 2748
6747.22 2774
6747.99 2856
6748.77 2814
6749.54 2857
6750.32 2912
6751.09 2949
6751.87 3059
6752.64 3045
6753.42 3272
6754.19 3385
6754.97 3356
6755.75 3428
6756.52 3356
6757.30 3274
6758.07 3091
6758.85 3119
6759.63 2954
6760.40 2854
6761.18 2808
6761.95 2767
6762.73 2818
6763.51 2847
6764.28 2780
6765.06 2748
6765.83 2799
6766.61 2781
6767.39 2867
6768.16 2955
6768.94 2864
6769.72 2923
6770.49 2938
6771.27 2894
6772.05 2875
6772.82 2724
6773.60 2696
6774.38 2633
6775.15 2580
6775.93 2605
6776.71 2577
6777.48 2562
6778.26 2567
6779.04 2496
6779.82 2533
6780.59 2535
6781.37 2522
6782.15 2479
6782.92 2452
6783.70 2458
6784.48 2365
6785.26 2386
6786.03 2342
6786.81 2367
6787.59 2367
6788.37 2304
6789.14 2260
6789.92 2212
6790.70 2185
6791.48 2194
6792.25 2188
6793.03 2122
6793.81 2154
6794.59 2145
6795.37 2161
6796.14 2070
6796.92 2201
6797.70 2155
6798.48 2128
6799.26 2157
6800.04 2095
6800.81 2115
6801.59 2157
6802.37 2147
6803.15 2173
6803.93 2142
6804.71 2134
6805.48 2221
6806.26 2208
6807.04 2138
6807.82 2211
6808.60 2171
6809.38 2196
6810.16 2130
6810.94 2122
6811.71 2127
6812.49 2094
6813.27 2096
6814.05 2182
6814.83 2145
6815.61 2165
6816.39 2183
6817.17 2148
6817.95 2180
6818.73 2151
6819.51 2186
6820.29 2100
6821.07 2098
6821.84 2103
6822.62 2149
6823.40 2120
6824.18 2097
6824.96 2148
6825.74 2193
6826.52 2143
6827.30 2124
6828.08 2137
6828.86 2143
6829.64 2095
6830.42 2056
6831.20 2082
6831.98 2078
6832.76 2057
6833.54 2022
6834.32 2116
6835.10 2180
6835.88 2157
6836.66 2342
6837.44 2505
6838.22 2750
6839.01 3026
6839.79 3244
6840.57 3457
6841.35 3443
6842.13 3421
6842.91 3270
6843.69 3156
6844.47 2977
6845.25 2792
6846.03 2653
6846.81 2509
6847.59 2487
6848.37 2515
6849.16 2582
6849.94 2651
6850.72 2747
6851.50 2967
6852.28 3007
6853.06 3054
6853.84 3028
6854.62 2957
6855.41 2877
6856.19 2742
6856.97 2628
6857.75 2609
6858.53 2482
6859.31 2330
6860.10 2332
6860.88 2315
6861.66 2300
6862.44 2274
6863.22 2242
6864.00 2310
6864.79 2250
6865.57 2265
6866.35 2329
6867.13 2389
6867.91 2436
6868.70 2464
6869.48 2435
6870.26 2509
6871.04 2491
6871.83 2512
6872.61 2595
6873.39 2530
6874.17 2623
6874.96 2577
6875.74 2543
6876.52 2526
6877.30 2591
6878.09 2663
6878.87 2637
6879.65 2634
6880.43 2749
6881.22 2873
6882.00 2798
6882.78 2955
6883.57 3009
6884.35 3119
6885.13 3199
6885.92 3269
6886.70 3465
6887.48 3647
6888.27 3982
6889.05 4443
6889.83 4779
6890.62 5035
6891.40 4967
6892.18 4781
6892.97 4360
6893.75 4135
6894.53 3792
6895.32 3525
6896.10 3284
6896.88 3259
6897.67 3120
6898.45 2943
6899.24 2950
6900.02 2924
6900.80 2961
6901.59 2895
6902.37 2965
6903.16 2985
6903.94 2959
6904.73 3000
6905.51 2988
6906.29 2962
6907.08 2954
6907.86 2859
6908.65 2867
6909.43 2879
6910.22 2771
6911.00 2716
6911.79 2669
6912.57 2541
6913.35 2594
6914.14 2683
6914.92 2706
6915.71 2705
6916.49 2712
6917.28 2705
6918.06 2764
6918.85 2811
6919.63 2753
6920.42 2774
6921.20 2853
6921.99 2856
6922.78 2844
6923.56 2825
6924.35 2825
6925.13 2862
6925.92 2906
6926.70 2880
6927.49 2972
6928.27 3011
6929.06 3038
6929.84 3109
6930.63 3050
6931.42 3106
6932.20 3135
6932.99 3152
6933.77 3168
6934.56 3146
6935.35 3234
6936.13 3219
6936.92 3241
6937.70 3284
6938.49 3392
6939.28 3480
6940.06 3616
6940.85 3768
6941.63 3906
6942.42 4086
6943.21 4362
6943.99 4579
6944.78 4760
6945.57 4860
6946.35 4829
6947.14 4880
6947.93 4915
6948.71 4956
6949.50 5038
6950.29 5010
6951.07 4925
6951.86 4812
6952.65 4691
6953.44 4546
6954.22 4384
6955.01 4325
6955.80 4269
6956.58 4272
6957.37 4214
6958.16 4205
6958.95 4247
6959.73 4210
6960.52 4123
6961.31 4250
6962.09 4248
6962.88 4349
6963.67 4377
6964.46 4481
6965.25 4566
6966.03 4740
6966.82 4906
6967.61 5148
6968.40 5407
6969.18 5646
6969.97 5856
6970.76 6031
6971.55 6154
6972.34 6176
6973.12 6144
6973.91 6089
6974.70 5969
6975.49 5950
6976.28 5942
6977.07 5948
6977.85 5948
6978.64 5962
6979.43 6237
6980.22 6510
6981.01 7038
6981.80 7833
6982.59 9046
6983.37 10698
6984.16 13285
6984.95 16390
6985.74 19860
6986.53 22697
6987.32 24423
6988.11 25139
6988.90 24526
6989.69 22955
6990.47 20529
6991.26 18007
6992.05 15478
6992.84 13184
6993.63 11166
6994.42 9343
6995.21 8015
6996.00 6997
6996.79 6182
6997.58 5565
6998.37 5081
6999.16 4740
6999.95 4600
7000.74 4294
7001.53 4169
7002.32 4042
7003.11 4001
7003.90 3832
7004.69 3685
7005.48 3596
7006.27 3499
7007.06 3293
7007.85 3181
7008.64 3099
7009.43 3069
7010.22 3035
7011.01 3125
7011.80 3191
7012.59 3392
7013.38 3522
7014.17 3631
7014.96 3746
7015.75 3826
7016.54 3899
7017.33 3815
7018.12 3702
7018.91 3683
7019.70 3804
7020.49 3673
7021.28 3663
7022.07 3723
7022.87 3839
7023.66 3935
7024.45 4084
7025.24 4202
7026.03 4329
7026.82 4416
7027.61 4391
7028.40 4425
7029.19 4513
7029.99 4416
7030.78 4234
7031.57 4156
7032.36 4064
7033.15 3946
7033.94 3727
7034.74 3637
7035.53 3612
7036.32 3593
7037.11 3553
7037.90 3537
7038.69 3496
7039.49 3492
7040.28 3555
7041.07 3616
7041.86 3655
7042.65 3620
7043.45 3689
7044.24 3684
7045.03 3795
7045.82 3825
7046.61 3791
7047.41 3872
7048.20 3846
7048.99 3888
7049.78 3941
7050.58 4043
7051.37 4044
7052.16 4115
7052.95 4045
7053.75 4094
7054.54 3983
7055.33 3810
7056.13 3733
7056.92 3586
7057.71 3530
7058.50 3519
7059.30 3533
7060.09 3532
7060.88 3485
7061.68 3487
7062.47 3542
7063.26 3437
7064.06 3346
7064.85 3245
7065.64 3284
7066.44 3227
7067.23 3200
7068.02 3154
7068.82 3142
7069.61 3168
7070.40 3102
7071.20 3085
7071.99 3098
7072.78 3026
7073.58 3094
7074.37 3146
7075.17 3089
7075.96 3022
7076.75 3014
7077.55 3005
7078.34 2943
7079.14 2891
7079.93 2887
7080.72 2841
7081.52 2857
7082.31 2842
7083.11 2836
7083.90 2798
7084.70 2787
7085.49 2817
7086.28 2722
7087.08 2766
7087.87 2812
7088.67 2737
7089.46 2750
7090.26 2872
7091.05 2859
7091.85 2717
7092.64 2686
7093.44 2759
7094.23 2748
7095.03 2807
7095.82 2874
7096.62 2891
7097.41 2842
7098.21 2853
7099.00 2889
7099.80 2866
7100.59 2787
7101.39 2626
7102.18 2568
7102.98 2541
7103.77 2472
7104.57 2401
7105.37 2495
7106.16 2337
7106.96 2309
7107.75 2312
7108.55 2270
7109.34 2165
7110.14 2098
7110.94 2106
7111.73 2077
7112.53 2131
7113.32 2141
7114.12 2156
7114.92 2121
7115.71 2075
7116.51 2139
7117.30 2157
7118.10 2150
7118.90 2238
7119.69 2141
7120.49 2182
7121.29 2190
7122.08 2197
7122.88 2188
7123.68 2174
7124.47 2133
7125.27 2149
7126.07 2167
7126.86 2162
7127.66 2094
7128.46 2077
7129.25 2124
7130.05 2181
7130.85 2123
7131.64 2183
7132.44 2181
7133.24 2167
7134.04 2160
7134.83 2131
7135.63 2034
7136.43 2055
7137.23 2052
7138.02 1928
7138.82 1984
7139.62 1930
7140.42 1976
7141.21 1942
7142.01 1903
7142.81 1888
7143.61 1851
7144.40 1867
7145.20 1882
7146.00 1919
7146.80 1845
7147.59 1860
7148.39 1777
7149.19 1805
7149.99 1876
7150.79 1867
7151.59 1776
7152.38 1831
7153.18 1865
7153.98 1882
7154.78 1943
7155.58 1828
7156.38 1871
7157.17 1938
7157.97 1947
7158.77 1952
7159.57 1910
7160.37 1941
7161.17 1928
7161.97 1795
7162.76 1786
7163.56 1758
7164.36 1752
7165.16 1772
7165.96 1806
7166.76 1758
7167.56 1781
7168.36 1758
7169.16 1743
7169.96 1752
7170.75 1682
7171.55 1659
7172.35 1667
7173.15 1667
7173.95 1710
7174.75 1636
7175.55 1662
7176.35 1632
7177.15 1658
7177.95 1606
7178.75 1601
7179.55 1624
7180.35 1609
7181.15 1586
7181.95 1634
7182.75 1634
7183.55 1667
7184.35 1624
7185.15 1638
7185.95 1651
7186.75 1688
7187.55 1687
7188.35 1662
7189.15 1590
7189.95 1527
7190.75 1552
7191.55 1535
7192.35 1599
7193.15 1538
7193.95 1561
7194.75 1567
7195.55 1562
7196.35 1537
7197.15 1518
7197.95 1512
7198.76 1576
7199.56 1566
7200.36 1553
7201.16 1630
7201.96 1597
7202.76 1611
7203.56 1603
7204.36 1526
7205.16 1566
7205.96 1554
7206.77 1561
7207.57 1540
7208.37 1535
7209.17 1516
7209.97 1492
7210.77 1488
7211.57 1514
7212.38 1545
7213.18 1534
7213.98 1540
7214.78 1580
7215.58 1551
7216.38 1535
7217.19 1563
7217.99 1543
7218.79 1525
7219.59 1512
7220.39 1538
7221.20 1567
7222.00 1555
7222.80 1570
7223.60 1559
7224.40 1614
7225.21 1588
7226.01 1595
7226.81 1617
7227.61 1572
7228.42 1524
7229.22 1544
7230.02 1535
7230.82 1575
7231.63 1566
7232.43 1486
7233.23 1543
7234.03 1587
7234.84 1511
7235.64 1543
7236.44 1593
7237.25 1638
7238.05 1648
7238.85 1700
7239.65 1693
7240.46 1665
7241.26 1670
7242.06 1625
7242.87 1557
7243.67 1580
7244.47 1592
7245.28 1606
7246.08 1534
7246.88 1526
7247.69 1515
7248.49 1514
7249.30 1541
7250.10 1492
7250.90 1525
7251.71 1453
7252.51 1461
7253.31 1427
7254.12 1521
7254.92 1518
7255.73 1471
7256.53 1457
7257.33 1487
7258.14 1516
7258.94 1504
7259.75 1474
7260.55 1560
7261.35 1500
7262.16 1484
7262.96 1533
7263.77 1536
7264.57 1487
7265.38 1512
7266.18 1494
7266.99 1441
7267.79 1448
7268.59 1433
7269.40 1483
7270.20 1460
7271.01 1446
7271.81 1454
7272.62 1407
7273.42 1424
7274.23 1470
7275.03 1473
7275.84 1443
7276.64 1466
7277.45 1545
7278.25 1547
7279.06 1528
7279.86 1553
7280.67 1586
7281.48 1651
7282.28 1686
7283.09 1698
7283.89 1740
7284.70 1776
7285.50 1889
7286.31 1928
7287.11 1907
7287.92 1957
7288.73 1840
7289.53 1822
7290.34 1747
7291.14 1709
7291.95 1640
7292.76 1627
7293.56 1577
7294.37 1570
7295.17 1568
7295.98 1553
7296.79 1493
7297.59 1509
7298.40 1483
7299.21 1544
7300.01 1577
7300.82 1537
7301.62 1563
7302.43 1556
7303.24 1609
7304.04 1569
7304.85 1539
7305.66 1554
7306.46 1528
7307.27 1577
7308.08 1572
7308.89 1560
7309.69 1586
7310.50 1616
7311.31 1635
7312.11 1626
7312.92 1685
7313.73 1679
7314.53 1722
7315.34 1721
7316.15 1776
7316.96 1847
7317.76 1953
7318.57 2119
7319.38 2417
7320.19 2500
7320.99 2680
7321.80 2680
7322.61 2610
7323.42 2512
7324.22 2395
7325.03 2202
7325.84 2041
7326.65 1889
7327.46 1874
7328.26 1787
7329.07 1709
7329.88 1686
7330.69 1668
7331.50 1706
7332.30 1592
7333.11 1634
7333.92 1643
7334.73 1672
7335.54 1640
7336.35 1677
7337.15 1704
7337.96 1682
7338.77 1637
7339.58 1683
7340.39 1693
7341.20 1631
7342.01 1618
7342.82 1602
7343.62 1548
7344.43 1540
7345.24 1498
7346.05 1495
7346.86 1446
7347.67 1424
7348.48 1433
7349.29 1461
7350.10 1506
7350.91 1497
7351.71 1429
7352.52 1401
7353.33 1493
7354.14 1487
7354.95 1459
7355.76 1439
7356.57 1446
7357.38 1439
7358.19 1371
7359.00 1432
7359.81 1418
7360.62 1335
7361.43 1383
7362.24 1377
7363.05 1363
7363.86 1395
7364.67 1413
7365.48 1404
7366.29 1389
7367.10 1456
7367.91 1458
7368.72 1444
7369.53 1390
7370.34 1389
7371.15 1374
7371.96 1402
7372.77 1372
7373.58 1348
7374.39 1401
7375.20 1362
7376.01 1410
7376.82 1417
7377.63 1394
7378.45 1376
7379.26 1466
7380.07 1502
7380.88 1480
7381.69 1537
7382.50 1582
7383.31 1705
7384.12 1648
7384.93 1649
7385.74 1556
7386.56 1524
7387.37 1469
7388.18 1451
7388.99 1420
7389.80 1443
7390.61 1435
7391.42 1362
7392.24 1340
7393.05 1335
7393.86 1293
7394.67 1251
7395.48 1310
7396.29 1326
7397.10 1306
7397.92 1330
7398.73 1340
7399.54 1294
7400.35 1312
7401.16 1314
7401.98 1289
7402.79 1376
7403.60 1360
7404.41 1315
7405.23 1338
7406.04 1334
7406.85 1346
7407.66 1337
7408.47 1336
7409.29 1309
7410.10 1303
7410.91 1309
7411.72 1308
7412.54 1294
7413.35 1253
7414.16 1270
7414.98 1270
7415.79 1286
7416.60 1290
7417.41 1268
7418.23 1274
7419.04 1307
7419.85 1271
7420.67 1285
7421.48 1312
7422.29 1327
7423.11 1257
7423.92 1280
7424.73 1307
7425.54 1286
7426.36 1290
7427.17 1252
7427.99 1267
7428.80 1245
7429.61 1213
7430.43 1257
7431.24 1294
7432.05 1311
7432.87 1212
7433.68 1245
7434.49 1236
7435.31 1266
7436.12 1239
7436.94 1270
7437.75 1214
7438.56 1208
7439.38 1240
7440.19 1215
7441.01 1271
7441.82 1277
7442.64 1299
7443.45 1307
7444.26 1255
7445.08 1295
7445.89 1328
7446.71 1279
7447.52 1264
7448.34 1253
7449.15 1261
7449.97 1251
7450.78 1211
7451.59 1274
7452.41 1263
7453.22 1231
7454.04 1214
7454.85 1248
7455.67 1249
7456.48 1236
7457.30 1259
7458.11 1227
7458.93 1270
7459.74 1231
7460.56 1233
7461.38 1234
7462.19 1245
7463.01 1263
7463.82 1237
7464.64 1259
7465.45 1240
7466.27 1245
7467.08 1279
7467.90 1316
7468.72 1331
7469.53 1287
7470.35 1358
7471.16 1327
7471.98 1358
7472.79 1319
7473.61 1352
7474.43 1372
7475.24 1432
7476.06 1423
7476.87 1465
7477.69 1390
7478.51 1362
7479.32 1362
7480.14 1354
7480.96 1375
7481.77 1381
7482.59 1396
7483.41 1348
7484.22 1343
7485.04 1348
7485.85 1327
7486.67 1313
7487.49 1384
7488.31 1365
7489.12 1349
7489.94 1293
7490.76 1269
7491.57 1277
7492.39 1290
7493.21 1308
7494.02 1307
7494.84 1327
7495.66 1280
7496.48 1289
7497.29 1324
7498.11 1311
7498.93 1338
7499.74 1322
7500.56 1343
7501.38 1338
7502.20 1312
7503.01 1316
7503.83 1406
7504.65 1339
7505.47 1355
7506.29 1367
7507.10 1335
7507.92 1347
7508.74 1340
7509.56 1317
7510.37 1338
7511.19 1327
7512.01 1341
7512.83 1321
7513.65 1385
7514.47 1351
7515.28 1373
7516.10 1350
7516.92 1325
7517.74 1336
7518.56 1335
7519.38 1293
7520.19 1270
7521.01 1226
7521.83 1232
7522.65 1261
7523.47 1271
7524.29 1292
7525.11 1254
7525.92 1298
7526.74 1228
7527.56 1304
7528.38 1291
7529.20 1296
7530.02 1337
7530.84 1330
7531.66 1344
7532.48 1337
7533.30 1333
7534.12 1323
7534.93 1307
7535.75 1403
7536.57 1388
7537.39 1346
7538.21 1333
7539.03 1360
7539.85 1369
7540.67 1323
7541.49 1308
7542.31 1339
7543.13 1375
7543.95 1329
7544.77 1325
7545.59 1320
7546.41 1311
7547.23 1337
7548.05 1357
7548.87 1299
7549.69 1294
7550.51 1347
7551.33 1317
7552.15 1278
7552.97 1286
7553.79 1336
7554.61 1319
7555.43 1305
7556.25 1349
7557.07 1389
7557.89 1391
7558.71 1382
7559.53 1440
7560.36 1435
7561.18 1391
7562.00 1437
7562.82 1425
7563.64 1385
7564.46 1389
7565.28 1349
7566.10 1346
7566.92 1333
7567.74 1359
7568.56 1352
7569.39 1381
7570.21 1397
7571.03 1385
7571.85 1424
7572.67 1412
7573.49 1407
7574.31 1386
7575.14 1398
7575.96 1424
7576.78 1409
7577.60 1376
7578.42 1405
7579.24 1423
7580.06 1357
7580.89 1390
7581.71 1438
7582.53 1419
7583.35 1442
7584.17 1474
7585.00 1440
7585.82 1452
7586.64 1427
7587.46 1461
7588.29 1476
7589.11 1394
7589.93 1431
7590.75 1527
7591.57 1534
7592.40 1504
7593.22 1450
7594.04 1543
7594.86 1465
7595.69 1463
7596.51 1520
7597.33 1496
7598.15 1590
7598.98 1572
7599.80 1579
7600.62 1630
7601.45 1651
7602.27 1626
7603.09 1632
7603.92 1726
7604.74 1685
7605.56 1752
7606.38 1802
7607.21 1758
7608.03 1791
7608.85 1802
7609.68 1800
7610.50 1761
7611.32 1713
7612.15 1731
7612.97 1747
7613.80 1759
7614.62 1799
7615.44 1885
7616.27 1899
7617.09 1931
7617.91 2028
7618.74 2091
7619.56 2175
7620.39 2164
7621.21 2155
7622.03 2150
7622.86 2069
7623.68 2071
7624.51 2035
7625.33 1972
7626.15 1931
7626.98 1916
7627.80 1916
7628.63 1896
7629.45 1930
7630.28 1877
7631.10 1901
7631.93 1953
7632.75 1982
7633.58 1990
7634.40 1995
7635.22 2014
7636.05 1985
7636.87 1945
7637.70 1884
7638.52 1859
7639.35 1769
7640.17 1696
7641.00 1690
7641.82 1649
7642.65 1643
7643.47 1643
7644.30 1607
7645.13 1680
7645.95 1736
7646.78 1699
7647.60 1724
7648.43 1740
7649.25 1695
7650.08 1688
7650.90 1692
7651.73 1635
7652.55 1622
7653.38 1622
7654.21 1544
7655.03 1570
7655.86 1483
7656.68 1482
7657.51 1435
7658.34 1436
7659.16 1409
7659.99 1397
7660.81 1393
7661.64 1408
7662.47 1427
7663.29 1397
7664.12 1403
7664.95 1385
7665.77 1344
7666.60 1417
7667.42 1408
7668.25 1436
7669.08 1396
7669.90 1396
7670.73 1403
7671.56 1336
7672.38 1353
7673.21 1357
7674.04 1367
7674.87 1365
7675.69 1390
7676.52 1373
7677.35 1336
7678.17 1340
7679.00 1347
7679.83 1328
7680.65 1364
7681.48 1353
7682.31 1343
7683.14 1370
7683.96 1379
7684.79 1435
7685.62 1430
7686.45 1468
7687.27 1377
7688.10 1508
7688.93 1449
7689.76 1359
7690.58 1384
7691.41 1399
7692.24 1379
7693.07 1410
7693.90 1356
7694.72 1404
7695.55 1455
7696.38 1458
7697.21 1360
7698.04 1428
7698.86 1499
7699.69 1505
7700.52 1510
7701.35 1502
7702.18 1460
7703.01 1506
7703.83 1515
7704.66 1483
7705.49 1431
7706.32 1360
7707.15 1354
7707.98 1338
7708.81 1348
7709.63 1359
7710.46 1332
7711.29 1318
7712.12 1353
7712.95 1295
7713.78 1328
7714.61 1333
7715.44 1354
7716.27 1333
7717.10 1345
7717.93 1278
7718.75 1262
7719.58 1277
7720.41 1300
7721.24 1268
7722.07 1206
7722.90 1190
7723.73 1228
7724.56 1204
7725.39 1234
7726.22 1218
7727.05 1266
7727.88 1282
7728.71 1313
7729.54 1302
7730.37 1275
7731.20 1325
7732.03 1304
7732.86 1263
7733.69 1267
7734.52 1334
7735.35 1302
7736.18 1271
7737.01 1211
7737.84 1180
7738.67 1235
7739.50 1218
7740.33 1186
7741.16 1173
7741.99 1245
7742.82 1187
7743.65 1226
7744.48 1243
7745.31 1219
7746.14 1244
7746.98 1281
7747.81 1314
7748.64 1270
7749.47 1285
7750.30 1375
7751.13 1375
7751.96 1373
7752.79 1259
7753.62 1292
7754.45 1284
7755.29 1302
7756.12 1255
7756.95 1238
7757.78 1225
7758.61 1209
7759.44 1228
7760.27 1130
7761.11 1115
7761.94 1191
7762.77 1192
7763.60 1168
7764.43 1171
7765.26 1189
7766.10 1239
7766.93 1225
7767.76 1244
7768.59 1284
7769.42 1277
7770.26 1315
7771.09 1301
7771.92 1331
7772.75 1320
7773.58 1306
7774.42 1314
7775.25 1274
7776.08 1285
7776.91 1253
7777.75 1218
7778.58 1243
7779.41 1239
7780.24 1251
7781.08 1231
7781.91 1221
7782.74 1247
7783.57 1254
7784.41 1242
7785.24 1221
7786.07 1235
7786.91 1181
7787.74 1213
7788.57 1216
7789.40 1182
7790.24 1159
7791.07 1185
7791.90 1179
7792.74 1228
7793.57 1180
7794.40 1190
7795.24 1247
7796.07 1218
7796.90 1264
7797.74 1271
7798.57 1255
7799.40 1273
7800.24 1289
7801.07 1285
7801.91 1278
7802.74 1285
7803.57 1245
7804.41 1297
7805.24 1342
7806.07 1306
7806.91 1276
7807.74 1336
7808.58 1325
7809.41 1395
7810.25 1391
7811.08 1363
7811.91 1420
7812.75 1473
7813.58 1490
7814.42 1564
7815.25 1592
7816.09 1583
7816.92 1673
7817.75 1662
7818.59 1664
7819.42 1699
7820.26 1714
7821.09 1647
7821.93 1627
7822.76 1683
7823.60 1709
7824.43 1738
7825.27 1804
7826.10 1737
7826.94 1720
7827.77 1657
7828.61 1623
7829.44 1626
7830.28 1638
7831.11 1566
7831.95 1612
7832.78 1626
7833.62 1630
7834.46 1635
7835.29 1649
7836.13 1712
7836.96 1680
7837.80 1663
7838.63 1652
7839.47 1620
7840.31 1597
7841.14 1536
7841.98 1553
7842.81 1538
7843.65 1481
7844.48 1483
7845.32 1427
7846.16 1424
7846.99 1431
7847.83 1390
7848.67 1371
7849.50 1430
7850.34 1428
7851.17 1405
7852.01 1408
7852.85 1394
7853.68 1464
7854.52 1428
7855.36 1442
7856.19 1383
7857.03 1399
7857.87 1460
7858.70 1481
7859.54 1443
7860.38 1405
7861.21 1446
7862.05 1479
7862.89 1450
7863.72 1510
7864.56 1466
7865.40 1433
7866.24 1453
7867.07 1438
7867.91 1474
7868.75 1478
7869.59 1390
7870.42 1461
7871.26 1477
7872.10 1484
7872.94 1562
7873.77 1571
7874.61 1535
7875.45 1542
7876.29 1619
7877.12 1671
7877.96 1707
7878.80 1860
7879.64 1928
7880.47 2047
7881.31 2162
7882.15 2215
7882.99 2269
7883.83 2288
7884.66 2228
7885.50 2206
7886.34 2205
7887.18 2093
7888.02 2021
7888.86 1865
7889.69 1830
7890.53 1776
7891.37 1751
7892.21 1788
7893.05 1853
7893.89 1844
7894.73 1833
7895.56 1790
7896.40 1806
7897.24 1693
7898.08 1683
7898.92 1696
7899.76 1670
7900.60 1655
7901.44 1585
7902.28 1580
7903.12 1511
7903.95 1505
7904.79 1476
7905.63 1470
7906.47 1499
7907.31 1469
7908.15 1549
7908.99 1508
7909.83 1473
7910.67 1442
7911.51 1472
7912.35 1464
7913.19 1525
7914.03 1530
7914.87 1555
7915.71 1638
7916.55 1691
7917.39 1712
7918.23 1738
7919.07 1764
7919.91 1797
7920.75 1845
7921.59 1847
7922.43 1775
7923.27 1772
7924.11 1689
7924.95 1647
7925.79 1575
7926.63 1581
7927.47 1518
7928.31 1480
7929.15 1450
7929.99 1412
7930.83 1432
7931.67 1400
7932.51 1351
7933.35 1379
7934.19 1407
7935.04 1409
7935.88 1386
7936.72 1402
7937.56 1435
7938.40 1375
7939.24 1380
7940.08 1381
7940.92 1421
7941.76 1421
7942.60 1378
7943.45 1396
7944.29 1433
7945.13 1437
7945.97 1410
7946.81 1482
7947.65 1508
7948.49 1488
7949.34 1492
7950.18 1510
7951.02 1517
7951.86 1554
7952.70 1555
7953.54 1560
7954.39 1610
7955.23 1653
7956.07 1717
7956.91 1705
7957.75 1711
7958.60 1747
7959.44 1719
7960.28 1710
7961.12 1664
7961.96 1722
7962.81 1707
7963.65 1627
7964.49 1622
7965.33 1618
7966.18 1681
7967.02 1760
7967.86 1799
7968.70 1874
7969.55 1948
7970.39 1971
7971.23 2003
7972.08 1996
7972.92 1879
7973.76 1837
7974.60 1860
7975.45 1854
7976.29 1827
7977.13 1795
7977.98 1849
7978.82 1726
7979.66 1715
7980.51 1651
7981.35 1620
7982.19 1550
7983.04 1516
7983.88 1540
7984.72 1474
7985.57 1430
7986.41 1426
7987.25 1408
7988.10 1342
7988.94 1345
7989.78 1378
7990.63 1352
7991.47 1354
7992.32 1339
7993.16 1341
7994.00 1267
7994.85 1254
7995.69 1249
7996.54 1250
7997.38 1278
7998.22 1255
7999.07 1237
7999.91 1181
8000.76 1162
8001.60 1282
8002.45 1233
8003.29 1235
8004.13 1262
8004.98 1267
8005.82 1234
8006.67 1179
8007.51 1223
8008.36 1223
8009.20 1238
8010.05 1206
8010.89 1257
8011.74 1204
8012.58 1217
8013.43 1258
8014.27 1280
8015.12 1234
8015.96 1264
8016.81 1231
8017.65 1216
8018.50 1203
8019.34 1136
8020.19 1174
8021.03 1170
8021.88 1199
8022.72 1157
8023.57 1196
8024.41 1188
8025.26 1172
8026.11 1159
8026.95 1153
8027.80 1142
8028.64 1157
8029.49 1120
8030.33 1116
8031.18 1179
8032.03 1169
8032.87 1141
8033.72 1159
8034.56 1146
8035.41 1128
8036.26 1135
8037.10 1145
8037.95 1184
8038.80 1154
8039.64 1180
8040.49 1189
8041.34 1190
8042.18 1145
8043.03 1148
8043.87 1191
8044.72 1123
8045.57 1085
8046.41 1124
8047.26 1131
8048.11 1063
8048.96 1086
8049.80 1101
8050.65 1138
8051.50 1138
8052.34 1113
8053.19 1093
8054.04 1089
8054.88 1114
8055.73 1089
8056.58 1119
8057.43 1095
8058.27 1067
8059.12 1062
8059.97 1083
8060.82 1063
8061.66 1034
8062.51 1032
8063.36 1008
8064.21 988
8065.05 1004
8065.90 1027
8066.75 1006
8067.60 1041
8068.44 1045
8069.29 994
8070.14 998
8070.99 1002
8071.84 982
8072.68 990
8073.53 981
8074.38 1059
8075.23 1031
8076.08 1020
8076.93 1039
8077.77 1025
8078.62 1028
8079.47 1048
8080.32 1036
8081.17 995
8082.02 1028
8082.87 1011
8083.71 1023
8084.56 992
8085.41 1022
8086.26 1035
8087.11 1031
8087.96 1033
8088.81 980
8089.66 1017
8090.51 1097
8091.35 976
8092.20 1058
8093.05 1068
8093.90 1059
8094.75 1020
8095.60 1014
8096.45 1046
8097.30 1066
8098.15 1001
8099.00 991
8099.85 1036
8100.70 1034
8101.55 1023
8102.40 1035
8103.25 1030
8104.10 1033
8104.95 1069
8105.80 1005
8106.65 987
8107.50 991
8108.35 1032
8109.20 1027
8110.05 992
8110.90 1013
8111.75 992
8112.60 993
8113.45 1008
8114.30 1014
8115.15 992
8116.00 1026
8116.85 1028
8117.70 1007
8118.55 1032
8119.40 1073
8120.25 1072
8121.10 1069
8121.95 1067
8122.80 1033
8123.65 1031
8124.50 1050
8125.35 1026
8126.20 1057
8127.06 1028
8127.91 1042
8128.76 1027
8129.61 1023
8130.46 1016
8131.31 1055
8132.16 1042
8133.01 1044
8133.86 1054
8134.72 1036
8135.57 1105
8136.42 1079
8137.27 1046
8138.12 1054
8138.97 1040
8139.83 1094
8140.68 1056
8141.53 1048
8142.38 1028
8143.23 1031
8144.08 1049
8144.94 1057
8145.79 1070
8146.64 1043
8147.49 1067
8148.34 1037
8149.20 1061
8150.05 1024
8150.90 1050
8151.75 1082
8152.60 1067
8153.46 1063
8154.31 1104
8155.16 1156
8156.01 1161
8156.87 1201
8157.72 1190
8158.57 1186
8159.42 1165
8160.28 1154
8161.13 1191
8161.98 1142
8162.84 1095
8163.69 1111
8164.54 1091
8165.39 1032
8166.25 1041
8167.10 1005
8167.95 1014
8168.81 1037
8169.66 1010
8170.51 975
8171.37 995
8172.22 994
8173.07 991
8173.93 1011
8174.78 994
8175.63 1004
8176.49 1007
8177.34 1015
8178.19 981
8179.05 978
8179.90 987
8180.76 939
8181.61 970
8182.46 927
8183.32 934
8184.17 992
8185.02 997
8185.88 959
8186.73 948
8187.59 961
8188.44 973
8189.30 1023
8190.15 1028
8191.00 962
8191.86 968
8192.71 997
8193.57 965
8194.42 1009
8195.28 1017
8196.13 947
8196.99 945
8197.84 996
8198.69 1020
8199.55 1044
8200.40 965
8201.26 981
8202.11 954
8202.97 959
8203.82 944
8204.68 960
8205.53 970
8206.39 945
8207.24 946
8208.10 944
8208.95 948
8209.81 988
8210.67 976
8211.52 922
8212.38 943
8213.23 981
8214.09 927
8214.94 957
8215.80 958
8216.65 962
8217.51 1002
8218.37 1002
8219.22 1016
8220.08 980
8220.93 998
8221.79 1023
8222.64 979
8223.50 958
8224.36 965
8225.21 980
8226.07 1003
8226.92 1016
8227.78 1026
8228.64 957
8229.49 987
8230.35 1019
8231.21 969
8232.06 942
8232.92 988
8233.78 943
8234.63 948
8235.49 950
8236.35 906
8237.20 919
8238.06 928
8238.92 890
8239.77 978
8240.63 923
8241.49 932
8242.34 924
8243.20 959
8244.06 966
8244.91 951
8245.77 957
8246.63 935
8247.49 989
8248.34 1011
8249.20 938
8250.06 938
8250.92 959
8251.77 963
8252.63 959
8253.49 960
8254.35 936
8255.20 963
8256.06 971
8256.92 966
8257.78 954
8258.63 986
8259.49 958
8260.35 939
8261.21 964
8262.07 908
8262.92 946
8263.78 989
8264.64 993
8265.50 969
8266.36 984
8267.22 1038
8268.07 1049
8268.93 1066
8269.79 1056
8270.65 1070
8271.51 1067
8272.37 1027
8273.22 1066
8274.08 1094
8274.94 1113
8275.80 1119
8276.66 1109
8277.52 1048
8278.38 1099
8279.24 1100
8280.09 1161
8280.95 1151
8281.81 1238
8282.67 1155
8283.53 1164
8284.39 1160
8285.25 1175
8286.11 1120
8286.97 1131
8287.83 1107
8288.69 1083
8289.55 1127
8290.41 1129
8291.26 1129
8292.12 1086
8292.98 1099
8293.84 1132
8294.70 1159
8295.56 1112
8296.42 1144
8297.28 1143
8298.14 1093
8299.00 1125
8299.86 1099
8300.72 1114
8301.58 1106
8302.44 1105
8303.30 1112
8304.16 1099
8305.02 1133
8305.88 1077
8306.74 1077
8307.60 1072
8308.46 1088
8309.33 1113
8310.19 1094
8311.05 1067
8311.91 1064
8312.77 1065
8313.63 1032
8314.49 1058
8315.35 1076
8316.21 1083
8317.07 1043
8317.93 1031
8318.79 1030
8319.65 1014
8320.52 1061
8321.38 1104
8322.24 1067
8323.10 1080
8323.96 1074
8324.82 1047
8325.68 1095
8326.54 1033
8327.41 1041
8328.27 1057
8329.13 1041
8329.99 1038
8330.85 1055
8331.71 1021
8332.57 1047
8333.44 1073
8334.30 1060
8335.16 1085
8336.02 1099
8336.88 1108
8337.75 1140
8338.61 1122
8339.47 1071
8340.33 1087
8341.19 1127
8342.06 1079
8342.92 1110
8343.78 1151
8344.64 1163
8345.50 1176
8346.37 1178
8347.23 1202
8348.09 1271
8348.95 1298
8349.82 1399
8350.68 1431
8351.54 1424
8352.40 1394
8353.27 1383
8354.13 1410
8354.99 1315
8355.86 1242
8356.72 1213
8357.58 1233
8358.45 1210
8359.31 1176
8360.17 1164
8361.03 1136
8361.90 1142
8362.76 1144
8363.62 1188
8364.49 1087
8365.35 1146
8366.21 1122
8367.08 1124
8367.94 1112
8368.80 1121
8369.67 1114
8370.53 1106
8371.40 1086
8372.26 1084
8373.12 1115
8373.99 1149
8374.85 1105
8375.71 1125
8376.58 1095
8377.44 1102
8378.31 1111
8379.17 1135
8380.03 1186
8380.90 1137
8381.76 1141
8382.63 1101
8383.49 1158
8384.36 1173
8385.22 1238
8386.08 1296
8386.95 1256
8387.81 1283
8388.68 1308
8389.54 1296
8390.41 1310
8391.27 1248
8392.14 1225
8393.00 1277
8393.87 1252
8394.73 1210
8395.60 1207
8396.46 1174
8397.33 1229
8398.19 1232
8399.06 1209
8399.92 1259
8400.79 1223
8401.65 1216
8402.52 1288
8403.38 1225
8404.25 1251
8405.11 1240
8405.98 1238
8406.84 1205
8407.71 1185
8408.58 1213
8409.44 1188
8410.31 1205
8411.17 1153
8412.04 1226
8412.90 1206
8413.77 1241
8414.64 1257
8415.50 1236
8416.37 1247
8417.23 1290
8418.10 1238
8418.97 1267
8419.83 1270
8420.70 1280
8421.56 1329
8422.43 1290
8423.30 1376
8424.16 1413
8425.03 1410
8425.90 1420
8426.76 1435
8427.63 1447
8428.50 1453
8429.36 1457
8430.23 1448
8431.10 1447
8431.96 1389
8432.83 1394
8433.70 1376
8434.56 1425
8435.43 1382
8436.30 1457
8437.16 1470
8438.03 1396
8438.90 1442
8439.77 1467
8440.63 1554
8441.50 1568
8442.37 1571
8443.24 1590
8444.10 1588
8444.97 1610
8445.84 1632
8446.71 1618
8447.57 1576
8448.44 1621
8449.31 1665
8450.18 1717
8451.04 1773
8451.91 1768
8452.78 1758
8453.65 1824
8454.52 1950
8455.38 2087
8456.25 2228
8457.12 2416
8457.99 2543
8458.86 2571
8459.72 2550
8460.59 2490
8461.46 2429
8462.33 2294
8463.20 2157
8464.07 2049
8464.93 1910
8465.80 1886
8466.67 1828
8467.54 1701
8468.41 1694
8469.28 1679
8470.15 1678
8471.02 1580
8471.88 1582
8472.75 1564
8473.62 1519
8474.49 1481
8475.36 1490
8476.23 1491
8477.10 1481
8477.97 1438
8478.84 1506
8479.71 1511
8480.58 1461
8481.44 1528
8482.31 1539
8483.18 1520
8484.05 1530
8484.92 1547
8485.79 1562
8486.66 1585
8487.53 1527
8488.40 1499
8489.27 1492
8490.14 1456
8491.01 1433
8491.88 1434
8492.75 1451
8493.62 1452
8494.49 1424
8495.36 1397
8496.23 1446
8497.10 1469
8497.97 1542
8498.84 1474
8499.71 1536
8500.58 1503
8501.45 1520
8502.32 1494
8503.19 1438
8504.06 1462
8504.93 1459
8505.80 1416
8506.67 1451
8507.55 1440
8508.42 1449
8509.29 1487
8510.16 1481
8511.03 1525
8511.90 1513
8512.77 1538
8513.64 1539
8514.51 1535
8515.38 1560
8516.25 1562
8517.13 1593
8518.00 1635
8518.87 1696
8519.74 1658
8520.61 1730
8521.48 1718
8522.35 1810
8523.23 1816
8524.10 1850
8524.97 1912
8525.84 2015
8526.71 2181
8527.58 2256
8528.46 2260
8529.33 2242
8530.20 2177
8531.07 2129
8531.94 2060
8532.81 1986
8533.69 1915
8534.56 1856
8535.43 1790
8536.30 1687
8537.18 1621
8538.05 1604
8538.92 1559
8539.79 1595
8540.66 1556
8541.54 1529
8542.41 1461
8543.28 1450
8544.15 1437
8545.03 1418
8545.90 1461
8546.77 1388
8547.64 1372
8548.52 1440
8549.39 1449
8550.26 1453
8551.14 1448
8552.01 1501
8552.88 1567
8553.76 1621
8554.63 1689
8555.50 1746
8556.37 1806
8557.25 1775
8558.12 1759
8558.99 1741
8559.87 1700
8560.74 1638
8561.61 1585
8562.49 1534
8563.36 1505
8564.24 1489
8565.11 1451
8565.98 1422
8566.86 1412
8567.73 1358
8568.60 1367
8569.48 1335
8570.35 1367
8571.23 1337
8572.10 1305
8572.97 1343
8573.85 1340
8574.72 1293
8575.60 1313
8576.47 1356
8577.34 1317
8578.22 1280
8579.09 1344
8579.97 1300
8580.84 1255
8581.72 1305
8582.59 1297
8583.47 1256
8584.34 1283
8585.21 1340
8586.09 1354
8586.96 1335
8587.84 1331
8588.71 1304
8589.59 1381
8590.46 1403
8591.34 1429
8592.21 1397
8593.09 1469
8593.96 1487
8594.84 1478
8595.71 1482
8596.59 1489
8597.46 1471
8598.34 1482
8599.22 1521
8600.09 1506
8600.97 1514
8601.84 1495
8602.72 1480
8603.59 1514
8604.47 1501
8605.34 1522
8606.22 1584
8607.10 1527
8607.97 1534
8608.85 1530
8609.72 1521
8610.60 1564
8611.47 1557
8612.35 1597
8613.23 1581
8614.10 1614
8614.98 1625
8615.86 1611
8616.73 1613
8617.61 1685
8618.48 1657
8619.36 1656
8620.24 1677
8621.11 1675
8621.99 1716
8622.87 1757
8623.74 1805
8624.62 1816
8625.50 1713
8626.37 1784
8627.25 1812
8628.13 1765
8629.00 1802
8629.88 1830
8630.76 1832
8631.64 1854
8632.51 1941
8633.39 1900
8634.27 1856
8635.14 1917
8636.02 1915
8636.90 1887
8637.78 1939
8638.65 1922
8639.53 1899
8640.41 1955
8641.29 1981
8642.16 2074
8643.04 2090
8643.92 2115
8644.80 2139
8645.67 2170
8646.55 2187
8647.43 2209
8648.31 2238
8649.18 2267
8650.06 2321
8650.94 2357
8651.82 2312
8652.70 2295
8653.58 2306
8654.45 2347
8655.33 2347
8656.21 2454
8657.09 2408
8657.97 2446
8658.84 2537
8659.72 2618
8660.60 2741
8661.48 2989
8662.36 3184
8663.24 3444
8664.12 3656
8664.99 3873
8665.87 4041
8666.75 4260
8667.63 4269
8668.51 4264
8669.39 4026
8670.27 4001
8671.15 3966
8672.03 3932
8672.91 3822
8673.78 3702
8674.66 3866
8675.54 3794
8676.42 3762
8677.30 3770
8678.18 3605
8679.06 3509
8679.94 3416
8680.82 3220
8681.70 3040
8682.58 2928
8683.46 2874
8684.34 2712
8685.22 2586
8686.10 2595
8686.98 2633
8687.86 2610
8688.74 2576
8689.62 2707
8690.50 2862
8691.38 3027
8692.26 3183
8693.14 3326
8694.02 3457
8694.90 3552
8695.78 3610
8696.66 3668
8697.54 3552
8698.42 3394
8699.30 3285
8700.18 3243
8701.06 3119
8701.94 3125
8702.82 3125
8703.70 3091
8704.58 3073
8705.46 3009
8706.34 3001
8707.23 2852
8708.11 2701
8708.99 2547
8709.87 2444
8710.75 2311
8711.63 2189
8712.51 2103
8713.39 1976
8714.27 1890
8715.16 1832
8716.04 1752
8716.92 1805
8717.80 1729
8718.68 1700
8719.56 1645
8720.44 1643
8721.33 1639
8722.21 1615
8723.09 1619
8723.97 1624
8724.85 1624
8725.73 1669
8726.62 1639
8727.50 1650
8728.38 1663
8729.26 1678
8730.14 1634
8731.03 1686
8731.91 1693
8732.79 1670
8733.67 1726
8734.55 1648
8735.44 1647
8736.32 1660
8737.20 1669
8738.08 1655
8738.97 1644
8739.85 1617
8740.73 1642
8741.61 1663
8742.50 1627
8743.38 1637
8744.26 1652
8745.14 1628
8746.03 1640
8746.91 1590
8747.79 1612
8748.68 1536
8749.56 1575
8750.44 1589
8751.33 1616
8752.21 1637
8753.09 1589
8753.97 1605
8754.86 1638
8755.74 1615
8756.62 1640
8757.51 1662
8758.39 1634
8759.28 1613
8760.16 1635
8761.04 1622
8761.93 1626
8762.81 1601
8763.69 1603
8764.58 1636
8765.46 1612
8766.34 1601
8767.23 1528
8768.11 1478
8769.00 1500
8769.88 1566
8770.76 1541
8771.65 1576
8772.53 1496
8773.42 1523
8774.30 1460
8775.19 1511
8776.07 1496
8776.95 1467
8777.84 1468
8778.72 1450
8779.61 1417
8780.49 1441
8781.38 1443
8782.26 1509
8783.15 1512
8784.03 1453
8784.92 1489
8785.80 1504
8786.69 1464
8787.57 1461
8788.46 1458
8789.34 1471
8790.23 1468
8791.11 1447
8792.00 1476
8792.88 1442
8793.77 1442
8794.65 1368
8795.54 1391
8796.42 1400
8797.31 1347
8798.19 1419
8799.08 1355
8799.96 1367
8800.85 1323
8801.74 1301
8802.62 1289
8803.51 1320
8804.39 1352
8805.28 1332
8806.16 1330
8807.05 1320
8807.94 1354
8808.82 1322
8809.71 1321
8810.59 1293
8811.48 1295
8812.37 1288
8813.25 1331
8814.14 1271
8815.03 1298
8815.91 1298
8816.80 1313
8817.68 1306
8818.57 1315
8819.46 1359
8820.34 1383
8821.23 1418
8822.12 1417
8823.00 1382
8823.89 1327
8824.78 1366
8825.66 1338
8826.55 1337
8827.44 1267
8828.33 1291
8829.21 1232
8830.10 1211
8830.99 1234
8831.87 1230
8832.76 1194
8833.65 1216
8834.54 1211
8835.42 1224
8836.31 1199
8837.20 1207
8838.08 1199
8838.97 1145
8839.86 1134
8840.75 1128
8841.64 1160
8842.52 1151
8843.41 1143
8844.30 1123
8845.19 1108
8846.07 1096
8846.96 1131
8847.85 1080
8848.74 1077
8849.63 1101
8850.51 1107
8851.40 1104
8852.29 1075
8853.18 1029
8854.07 1020
8854.96 1057
8855.84 1051
8856.73 1021
8857.62 997
8858.51 1023
8859.40 1001
8860.29 995
8861.17 1035
8862.06 985
8862.95 1003
8863.84 1034
8864.73 1052
8865.62 1025
8866.51 1033
8867.40 997
8868.29 1010
8869.17 973
8870.06 995
8870.95 998
8871.84 991
8872.73 1031
8873.62 969
8874.51 962
8875.40 999
8876.29 1014
8877.18 952
8878.07 936
8878.96 950
8879.85 973
8880.74 959
8881.63 959
8882.51 943
8883.40 939
8884.29 945
8885.18 966
8886.07 910
8886.96 936
8887.85 1001
8888.74 1012
8889.63 988
8890.52 960
8891.41 934
8892.30 967
8893.19 1020
8894.09 995
8894.98 960
8895.87 961
8896.76 998
8897.65 944
8898.54 951
8899.43 964
8900.32 951
8901.21 904
8902.10 923
8902.99 936
8903.88 938
8904.77 911
8905.66 865
8906.55 885
8907.44 943
8908.34 942
8909.23 942
8910.12 877
8911.01 904
8911.90 900
8912.79 855
8913.68 881
8914.57 895
8915.47 906
8916.36 938
8917.25 899
8918.14 850
8919.03 857
8919.92 883
8920.81 867
8921.71 842
8922.60 852
8923.49 844
8924.38 833
8925.27 854
8926.16 859
8927.06 908
8927.95 889
8928.84 893
8929.73 877
8930.62 852
8931.52 852
8932.41 876
8933.30 886
8934.19 839
8935.09 843
8935.98 872
8936.87 833
8937.76 872
8938.66 872
8939.55 846
8940.44 823
8941.33 813
8942.23 846
8943.12 835
8944.01 824
8944.90 859
8945.80 837
8946.69 837
8947.58 858
8948.48 866
8949.37 860
8950.26 832
8951.16 809
8952.05 820
8952.94 832
8953.84 812
8954.73 833
8955.62 837
8956.52 845
8957.41 898
8958.30 874
8959.20 866
8960.09 846
8960.98 852
8961.88 806
8962.77 845
8963.66 862
8964.56 841
8965.45 875
8966.35 885
8967.24 871
8968.13 867
8969.03 834
8969.92 841
8970.82 886
8971.71 885
8972.60 860
8973.50 869
8974.39 892
8975.29 879
8976.18 912
8977.08 903
8977.97 867
8978.87 869
8979.76 883
8980.65 904
8981.55 881
8982.44 860
8983.34 916
8984.23 849
8985.13 858
8986.02 845
8986.92 829
8987.81 875
8988.71 902
8989.60 896
8990.50 874
8991.39 859
8992.29 900
8993.18 905
8994.08 878
8994.97 834
8995.87 857
8996.76 873
8997.66 904
8998.56 858
8999.45 887
9000.35 828
9001.24 853
9002.14 840
9003.03 893
9003.93 880
9004.83 838
9005.72 860
9006.62 822
9007.51 848
9008.41 856
9009.31 846
9010.20 830
9011.10 856
9011.99 829
9012.89 826
9013.79 791
9014.68 786
9015.58 793
9016.48 791
9017.37 811
9018.27 801
9019.16 813
9020.06 802
9020.96 825
9021.85 854
9022.75 844
9023.65 858
9024.54 868
9025.44 866
9026.34 834
9027.24 831
9028.13 826
9029.03 850
9029.93 807
9030.82 808
9031.72 806
9032.62 797
9033.52 830
9034.41 818
9035.31 826
9036.21 885
9037.10 850
9038.00 805
9038.90 837
9039.80 833
9040.69 828
9041.59 878
9042.49 849
9043.39 848
9044.29 828
9045.18 821
9046.08 844
9046.98 857
9047.88 858
9048.78 832
9049.67 867
9050.57 833
9051.47 843
9052.37 827
9053.27 880
9054.16 870
9055.06 833
9055.96 852
9056.86 873
9057.76 858
9058.66 871
9059.55 865
9060.45 895
9061.35 914
9062.25 896
9063.15 853
9064.05 858
9064.95 863
9065.85 865
9066.74 870
9067.64 842
9068.54 866
9069.44 849
9070.34 900
9071.24 912
9072.14 838
9073.04 816
9073.94 876
9074.84 907
9075.74 868
9076.64 872
9077.53 859
9078.43 823
9079.33 866
9080.23 879
9081.13 846
9082.03 828
9082.93 867
9083.83 884
9084.73 891
9085.63 899
9086.53 911
9087.43 888
9088.33 881
9089.23 853
9090.13 895
9091.03 922
9091.93 943
9092.83 966
9093.73 910
9094.63 901
9095.53 909
9096.43 883
9097.33 871
9098.23 892
9099.13 875
9100.04 853
9100.94 901
9101.84 878
9102.74 855
9103.64 851
9104.54 887
9105.44 844
9106.34 848
9107.24 838
9108.14 832
9109.04 869
9109.94 852
9110.85 823
9111.75 841
9112.65 869
9113.55 845
9114.45 829
9115.35 786
9116.25 845
9117.15 811
9118.06 860
9118.96 855
9119.86 811
9120.76 839
9121.66 900
9122.56 871
9123.46 819
9124.37 837
9125.27 842
9126.17 864
9127.07 855
9127.97 845
9128.88 819
9129.78 872
9130.68 870
9131.58 867
9132.48 854
9133.39 843
9134.29 889
9135.19 842
9136.09 845
9137.00 828
9137.90 863
9138.80 880
9139.70 861
9140.61 843
9141.51 831
9142.41 845
9143.31 872
9144.22 841
9145.12 860
9146.02 875
9146.92 866
9147.83 845
9148.73 852
9149.63 836
9150.54 852
9151.44 850
9152.34 872
9153.25 868
9154.15 867
9155.05 842
9155.96 842
9156.86 901
9157.76 822
9158.67 867
9159.57 857
9160.47 852
9161.38 820
9162.28 805
9163.18 863
9164.09 836
9164.99 830
9165.90 850
9166.80 845
9167.70 796
9168.61 840
9169.51 826
9170.42 882
9171.32 820
9172.22 865
9173.13 827
9174.03 834
9174.94 861
9175.84 844
9176.74 834
9177.65 847
9178.55 812
9179.46 841
9180.36 892
9181.27 895
9182.17 830
9183.08 876
9183.98 886
9184.89 827
9185.79 871
9186.70 839
9187.60 796
9188.51 804
9189.41 833
9190.32 826
9191.22 844
9192.13 847
9193.03 869
9193.94 872
9194.84 821
9195.75 830
9196.65 834
9197.56 875
9198.46 903
9199.37 902
9200.27 878
9201.18 892
9202.08 919
9202.99 918
9203.90 914
9204.80 910
9205.71 903
9206.61 855
9207.52 871
9208.42 894
9209.33 862
9210.24 827
9211.14 856
9212.05 870
9212.95 821
9213.86 823
9214.77 779
9215.67 840
9216.58 841
9217.49 761
9218.39 836
9219.30 825
9220.21 847
9221.11 846
9222.02 851
9222.93 861
9223.83 907
9224.74 848
9225.65 854
9226.55 875
9227.46 856
9228.37 885
9229.27 854
9230.18 838
9231.09 802
9231.99 841
9232.90 858
9233.81 850
9234.72 855
9235.62 825
9236.53 816
9237.44 852
9238.34 825
9239.25 825
9240.16 839
9241.07 830
9241.97 839
9242.88 858
9243.79 845
9244.70 818
9245.61 823
9246.51 833
9247.42 799
9248.33 787
9249.24 836
9250.14 830
9251.05 811
9251.96 778
9252.87 818
9253.78 826
9254.69 781
9255.59 791
9256.50 786
9257.41 812
9258.32 831
9259.23 814
9260.14 821
9261.04 806
9261.95 818
9262.86 839
9263.77 805
9264.68 797
9265.59 802
9266.50 809
9267.40 827
9268.31 778
9269.22 794
9270.13 781
9271.04 840
9271.95 799
9272.86 827
9273.77 786
9274.68 797
9275.59 818
9276.49 809
9277.40 802
9278.31 812
9279.22 819
9280.13 826
9281.04 812
9281.95 821
9282.86 797
9283.77 791
9284.68 783
9285.59 789
9286.50 852
9287.41 807
9288.32 791
9289.23 831
9290.14 796
9291.05 787
9291.96 801
9292.87 818
9293.78 833
9294.69 842
9295.60 857
9296.51 839
9297.42 855
9298.33 867
9299.24 885
9300.15 893
9301.06 876
9301.97 906
9302.88 909
9303.79 872
9304.70 914
9305.61 896
9306.53 869
9307.44 883
9308.35 913
9309.26 876
9310.17 859
9311.08 910
9311.99 880
9312.90 875
9313.81 914
9314.72 889
9315.63 858
9316.55 856
9317.46 904
9318.37 889
9319.28 891
9320.19 844
9321.10 832
9322.01 891
9322.93 888
9323.84 872
9324.75 839
9325.66 811
9326.57 843
9327.48 816
9328.40 827
9329.31 835
9330.22 834
9331.13 838
9332.04 838
9332.96 827
9333.87 818
9334.78 864
9335.69 836
9336.60 808
9337.52 860
9338.43 837
9339.34 814
9340.25 823
9341.17 857
9342.08 846
9342.99 825
9343.90 838
9344.82 860
9345.73 807
9346.64 799
9347.55 832
9348.47 810
9349.38 847
9350.29 859
9351.21 878
9352.12 866
9353.03 850
9353.94 837
9354.86 842
9355.77 871
9356.68 856
9357.60 866
9358.51 827
9359.42 851
9360.34 877
9361.25 815
9362.16 832
9363.08 803
9363.99 833
9364.90 860
9365.82 811
9366.73 814
9367.65 832
9368.56 857
9369.47 810
9370.39 854
9371.30 841
9372.21 870
9373.13 827
9374.04 836
9374.96 847
9375.87 852
9376.79 832
9377.70 846
9378.61 869
9379.53 866
9380.44 864
9381.36 879
9382.27 874
9383.19 859
9384.10 870
9385.01 813
9385.93 844
9386.84 854
9387.76 857
9388.67 872
9389.59 855
9390.50 868
9391.42 913
9392.33 892
9393.25 927
9394.16 941
9395.08 898
9395.99 928
9396.91 924
9397.82 912
9398.74 917
9399.65 899
9400.57 930
9401.48 889
9402.40 908
9403.32 878
9404.23 900
9405.15 911
9406.06 931
9406.98 932
9407.89 890
9408.81 880
9409.73 872
9410.64 903
9411.56 878
9412.47 875
9413.39 917
9414.30 909
9415.22 891
9416.14 911
9417.05 894
9417.97 946
9418.89 933
9419.80 922
9420.72 931
9421.63 948
9422.55 977
9423.47 917
9424.38 886
9425.30 902
9426.22 931
9427.13 901
9428.05 982
9428.97 924
9429.88 917
9430.80 924
9431.72 961
9432.63 979
9433.55 966
9434.47 978
9435.38 982
9436.30 1004
9437.22 962
9438.14 952
9439.05 1052
9439.97 1082
9440.89 1060
9441.81 1089
9442.72 1117
9443.64 1127
9444.56 1118
9445.47 1115
9446.39 1133
9447.31 1162
9448.23 1164
9449.15 1100
9450.06 1082
9450.98 1094
9451.90 1117
9452.82 1138
9453.73 1123
9454.65 1189
9455.57 1215
9456.49 1190
9457.41 1153
9458.32 1142
9459.24 1152
9460.16 1101
9461.08 1111
9462.00 1063
9462.92 1025
9463.83 1016
9464.75 997
9465.67 971
9466.59 977
9467.51 941
9468.43 909
9469.35 929
9470.26 909
9471.18 948
9472.10 956
9473.02 937
9473.94 898
9474.86 901
9475.78 912
9476.70 948
9477.62 939
9478.54 931
9479.45 936
9480.37 972
9481.29 938
9482.21 955
9483.13 926
9484.05 956
9484.97 964
9485.89 909
9486.81 916
9487.73 916
9488.65 912
9489.57 978
9490.49 973
9491.41 930
9492.33 947
9493.25 958
9494.17 942
9495.09 1016
9496.01 988
9496.93 1014
9497.85 973
9498.77 981
9499.69 950
9500.61 958
9501.53 951
9502.45 947
9503.37 940
9504.29 980
9505.21 1003
9506.13 1012
9507.05 979
9507.97 973
9508.89 980
9509.81 1018
9510.73 990
9511.65 1006
9512.57 1071
9513.49 1010
9514.42 1064
9515.34 1078
9516.26 1041
9517.18 1042
9518.10 1059
9519.02 1086
9519.94 1097
9520.86 1127
9521.78 1175
9522.71 1231
9523.63 1251
9524.55 1211
9525.47 1252
9526.39 1168
9527.31 1193
9528.23 1176
9529.16 1170
9530.08 1185
9531.00 1127
9531.92 1141
9532.84 1126
9533.76 1120
9534.69 1094
9535.61 1039
9536.53 1089
9537.45 1096
9538.37 1065
9539.30 1108
9540.22 1093
9541.14 1047
9542.06 1031
9542.98 1056
9543.91 1052
9544.83 1094
9545.75 1109
9546.67 1119
9547.60 1086
9548.52 1091
9549.44 1103
9550.36 1143
9551.29 1177
9552.21 1141
9553.13 1106
9554.06 1158
9554.98 1154
9555.90 1119
9556.82 1152
9557.75 1179
9558.67 1130
9559.59 1161
9560.52 1160
9561.44 1207
9562.36 1180
9563.29 1136
9564.21 1190
9565.13 1173
9566.06 1168
9566.98 1204
9567.90 1207
9568.83 1203
9569.75 1193
9570.67 1264
9571.60 1246
9572.52 1243
9573.44 1300
9574.37 1280
9575.29 1259
9576.22 1234
9577.14 1253
9578.06 1282
9578.99 1338
9579.91 1305
9580.84 1339
9581.76 1358
9582.68 1378
9583.61 1284
9584.53 1325
9585.46 1374
9586.38 1386
9587.31 1384
9588.23 1346
9589.15 1357
9590.08 1340
9591.00 1305
9591.93 1370
9592.85 1395
9593.78 1386
9594.70 1407
9595.63 1407
9596.55 1450
9597.48 1479
9598.40 1530
9599.33 1567
9600.25 1591
9601.18 1657
9602.10 1695
9603.03 1639
9603.95 1666
9604.88 1687
9605.80 1667
9606.73 1656
9607.65 1642
9608.58 1610
9609.50 1524
9610.43 1498
9611.35 1506
9612.28 1480
9613.21 1508
9614.13 1500
9615.06 1506
9615.98 1481
9616.91 1469
9617.84 1507
9618.76 1494
9619.69 1499
9620.61 1487
9621.54 1506
9622.47 1539
9623.39 1482
9624.32 1495
9625.24 1510
9626.17 1575
9627.10 1551
9628.02 1528
9628.95 1567
9629.88 1571
9630.80 1549
9631.73 1582
9632.65 1578
9633.58 1557
9634.51 1593
9635.43 1621
9636.36 1679
9637.29 1670
9638.22 1693
9639.14 1710
9640.07 1743
9641.00 1793
9641.92 1770
9642.85 1791
9643.78 1808
9644.70 1801
9645.63 1821
9646.56 1854
9647.49 1896
9648.41 1859
9649.34 1867
9650.27 1899
9651.20 1831
9652.12 1896
9653.05 1867
9653.98 1889
9654.91 1921
9655.83 1917
9656.76 1931
9657.69 1964
9658.62 1862
9659.55 1877
9660.47 1941
9661.40 1959
9662.33 1993
9663.26 1989
9664.19 2038
9665.11 2044
9666.04 2049
9666.97 2064
9667.90 2128
9668.83 2118
9669.75 2088
9670.68 2153
9671.61 2168
9672.54 2191
9673.47 2169
9674.40 2181
9675.33 2169
9676.25 2257
9677.18 2249
9678.11 2272
9679.04 2282
9679.97 2300
9680.90 2238
9681.83 2346
9682.76 2296
9683.69 2341
9684.61 2294
9685.54 2387
9686.47 2399
9687.40 2372
9688.33 2387
9689.26 2368
9690.19 2351
9691.12 2391
9692.05 2376
9692.98 2354
9693.91 2495
9694.84 2443
9695.77 2506
9696.70 2570
9697.63 2614
9698.56 2623
9699.49 2708
9700.42 2764
9701.35 2757
9702.28 2778
9703.21 2788
9704.14 2770
9705.07 2712
9706.00 2651
9706.93 2740
9707.86 2659
9708.79 2587
9709.72 2619
9710.65 2566
9711.58 2632
9712.51 2631
9713.44 2721
9714.37 2747
9715.30 2875
9716.23 2881
9717.16 2926
9718.09 3015
9719.02 2966
9719.95 2964
9720.88 2835
9721.81 2796
9722.75 2695
9723.68 2570
9724.61 2428
9725.54 2379
9726.47 2353
9727.40 2269
9728.33 2217
9729.26 2195
9730.19 2157
9731.13 2106
9732.06 2067
9732.99 2132
9733.92 2112
9734.85 2086
9735.78 2103
9736.71 2073
9737.65 2054
9738.58 2019
9739.51 1986
9740.44 1942
9741.37 1901
9742.30 1870
9743.24 1872
9744.17 1874
9745.10 1761
9746.03 1735
9746.96 1748
9747.90 1699
9748.83 1737
9749.76 1685
9750.69 1672
9751.63 1646
9752.56 1638
9753.49 1638
9754.42 1667
9755.36 1609
9756.29 1602
9757.22 1611
9758.15 1594
9759.09 1595
9760.02 1553
9760.95 1593
9761.88 1581
9762.82 1582
9763.75 1641
9764.68 1585
9765.62 1534
9766.55 1577
9767.48 1581
9768.41 1606
9769.35 1635
9770.28 1629
9771.21 1583
9772.15 1581
9773.08 1551
9774.01 1603
9774.95 1576
9775.88 1571
9776.81 1551
9777.75 1562
9778.68 1602
9779.62 1584
9780.55 1535
9781.48 1512
9782.42 1531
9783.35 1521
9784.28 1556
9785.22 1595
9786.15 1566
9787.09 1531
9788.02 1559
9788.95 1545
9789.89 1513
9790.82 1451
9791.76 1471
9792.69 1475
9793.63 1474
9794.56 1482
9795.49 1464
9796.43 1478
9797.36 1471
9798.30 1447
9799.23 1483
9800.17 1530
9801.10 1486
9802.04 1517
9802.97 1481
9803.91 1488
9804.84 1446
9805.78 1387
9806.71 1421
9807.65 1342
9808.58 1343
9809.52 1355
9810.45 1285
9811.39 1284
9812.32 1269
9813.26 1268
9814.19 1262
9815.13 1270
9816.06 1249
9817.00 1235
9817.93 1235
9818.87 1168
9819.80 1229
9820.74 1245
9821.68 1239
9822.61 1217
9823.55 1199
9824.48 1181
9825.42 1171
9826.35 1170
9827.29 1159
9828.23 1159
9829.16 1178
9830.10 1167
9831.03 1141
9831.97 1123
9832.91 1200
9833.84 1157
9834.78 1164
9835.72 1188
9836.65 1183
9837.59 1181
9838.52 1136
9839.46 1156
9840.40 1179
9841.33 1196
9842.27 1162
9843.21 1134
9844.14 1149
9845.08 1175
9846.02 1201
9846.95 1118
9847.89 1156
9848.83 1169
9849.77 1160
9850.70 1135
9851.64 1165
9852.58 1141
9853.51 1163
9854.45 1207
9855.39 1170
9856.33 1136
9857.26 1133
9858.20 1141
9859.14 1105
9860.08 1154
9861.01 1109
9861.95 1172
9862.89 1155
9863.83 1176
9864.76 1156
9865.70 1153
9866.64 1151
9867.58 1117
9868.51 1076
9869.45 1096
9870.39 1170
9871.33 1204
9872.27 1153
9873.20 1127
9874.14 1138
9875.08 1091
9876.02 1123
9876.96 1130
9877.90 1124
9878.83 1108
9879.77 1087
9880.71 1087
9881.65 1053
9882.59 1075
9883.53 1119
9884.47 1095
9885.40 1106
9886.34 1114
9887.28 1100
9888.22 1053
9889.16 1070
9890.10 1057
9891.04 1055
9891.98 1017
9892.91 1012
9893.85 1035
9894.79 1030
9895.73 1052
9896.67 1045
9897.61 1032
9898.55 1057
9899.49 1032
9900.43 1031
9901.37 1023
9902.31 1011
9903.25 1002
9904.19 1026
9905.13 1056
9906.07 1059
9907.01 1052
9907.95 1065
9908.89 1037
9909.83 1025
9910.77 1032
9911.71 1077
9912.65 1080
9913.59 1046
9914.53 1039
9915.47 1077
9916.41 1085
9917.35 1044
9918.29 1084
9919.23 1096
9920.17 1103
9921.11 1118
9922.05 1139
9922.99 1163
9923.93 1110
9924.87 1194
9925.81 1252
9926.75 1261
9927.69 1331
9928.63 1364
9929.57 1375
9930.51 1340
9931.45 1298
9932.39 1323
9933.34 1276
9934.28 1201
9935.22 1134
9936.16 1184
9937.10 1192
9938.04 1133
9938.98 1119
9939.92 1087
9940.87 1052
9941.81 1032
9942.75 1061
9943.69 1053
9944.63 1030
9945.57 1024
9946.51 1016
9947.46 1059
9948.40 1055
9949.34 1076
9950.28 1099
9951.22 1147
9952.16 1143
9953.11 1174
9954.05 1140
9954.99 1120
9955.93 1140
9956.87 1086
9957.82 1079
9958.76 1077
9959.70 1074
9960.64 1077
9961.59 1018
9962.53 1002
9963.47 1038
9964.41 987
9965.35 992
9966.30 942
9967.24 954
9968.18 933
9969.13 907
9970.07 937
9971.01 929
9971.95 916
9972.90 895
9973.84 895
9974.78 905
9975.73 914
9976.67 871
9977.61 894
9978.55 913
9979.50 928
9980.44 904
9981.38 914
9982.33 893
9983.27 885
9984.21 909
9985.16 885
9986.10 870
9987.04 909
9987.99 886
9988.93 897
9989.88 883
9990.82 901
9991.76 882
9992.71 903
9993.65 891
9994.59 907
9995.54 879
9996.48 877
9997.43 884
9998.37 901
9999.31 887
10000.26 874
10001.20 932
10002.15 907
10003.09 883
10004.04 870
10004.98 870
10005.92 876
10006.87 836
10007.81 862
10008.76 907
10009.70 904
10010.65 857
10011.59 893
10012.54 881
10013.48 873
10014.43 848
10015.37 847
10016.32 851
10017.26 855
10018.21 893
10019.15 899
10020.10 868
10021.04 843
10021.99 892
10022.93 886
10023.88 874
10024.82 860
10025.77 839
10026.71 878
10027.66 889
10028.60 902
10029.55 858
10030.49 892
10031.44 875
10032.39 865
10033.33 854
10034.28 795
10035.22 818
10036.17 835
10037.11 827
10038.06 800
10039.01 784
10039.95 771
10040.90 801
10041.84 849
10042.79 847
10043.74 854
10044.68 821
10045.63 821
10046.58 835
10047.52 799
10048.47 769
10049.41 819
10050.36 788
10051.31 799
10052.25 807
10053.20 804
10054.15 789
10055.09 823
10056.04 827
10056.99 826
10057.93 849
10058.88 812
10059.83 782
10060.78 780
10061.72 823
10062.67 799
10063.62 769
10064.56 780
10065.51 828
10066.46 805
10067.41 758
10068.35 788
10069.30 798
10070.25 805
10071.20 806
10072.14 774
10073.09 799
10074.04 794
10074.99 778
10075.93 808
10076.88 795
10077.83 799
10078.78 800
10079.72 774
10080.67 770
10081.62 796
10082.57 794
10083.52 789
10084.46 814
10085.41 828
10086.36 797
10087.31 812
10088.26 788
10089.21 797
10090.15 789
10091.10 807
10092.05 788
10093.00 800
10093.95 812
10094.90 816
10095.85 799
10096.79 762
10097.74 767
10098.69 771
10099.64 794
10100.59 758
10101.54 747
10102.49 796
10103.44 862
10104.39 846
10105.33 843
10106.28 800
10107.23 746
10108.18 799
10109.13 775
10110.08 775
10111.03 778
10111.98 763
10112.93 811
10113.88 798
10114.83 787
10115.78 750
10116.73 817
10117.68 783
10118.63 819
10119.58 816
10120.53 787
10121.48 800
10122.43 798
10123.38 786
10124.33 807
10125.28 853
10126.23 855
10127.18 805
10128.13 804
10129.08 810
10130.03 814
10130.98 864
10131.93 823
10132.88 811
10133.83 839
10134.78 816
10135.73 825
10136.68 831
10137.63 825
10138.58 794
10139.53 823
10140.48 844
10141.43 828
10142.38 821
10143.33 830
10144.29 840
10145.24 812
10146.19 813
10147.14 841
10148.09 860
10149.04 861
10149.99 888
10150.94 859
10151.89 853
10152.85 851
10153.80 878
10154.75 915
10155.70 894
10156.65 858
10157.60 875
10158.55 891
10159.51 830
10160.46 847
10161.41 876
10162.36 876
10163.31 881
10164.26 901
10165.22 900
10166.17 854
10167.12 843
10168.07 894
10169.02 842
10169.98 851
10170.93 908
10171.88 874
10172.83 908
10173.79 915
10174.74 956
10175.69 950
10176.64 952
10177.60 952
10178.55 987
10179.50 991
10180.45 998
10181.41 955
10182.36 1008
10183.31 932
10184.26 965
10185.22 982
10186.17 1004
10187.12 990
10188.08 992
10189.03 977
10189.98 994
10190.93 975
10191.89 964
10192.84 954
10193.79 988
10194.75 984
10195.70 971
10196.65 951
10197.61 970
10198.56 988
10199.51 1039
10200.47 1024
10201.42 1003
10202.38 985
10203.33 1007
10204.28 980
10205.24 1014
10206.19 1047
10207.14 1059
10208.10 1071
10209.05 1079
10210.01 1118
10210.96 1080
10211.91 1064
10212.87 1052
10213.82 1055
10214.78 1035
10215.73 992
10216.69 976
10217.64 993
10218.59 972
10219.55 1001
10220.50 927
10221.46 948
10222.41 952
10223.37 930
10224.32 903
10225.28 921
10226.23 902
10227.19 915
10228.14 953
10229.10 949
10230.05 976
10231.01 974
10231.96 945
10232.92 956
10233.87 956
10234.83 1006
10235.78 997
10236.74 1039
10237.69 1054
10238.65 1055
10239.60 1058
10240.56 1068
10241.51 1049
10242.47 1023
10243.42 998
10244.38 998
10245.34 957
10246.29 971
10247.25 940
10248.20 921
10249.16 889
10250.11 878
10251.07 913
10252.03 894
10252.98 927
10253.94 876
10254.89 835
10255.85 891
10256.81 897
10257.76 855
10258.72 858
10259.68 868
10260.63 845
10261.59 841
10262.55 814
10263.50 807
10264.46 842
10265.41 832
10266.37 829
10267.33 823
10268.28 811
10269.24 818
10270.20 845
10271.16 833
10272.11 809
10273.07 808
10274.03 860
10274.98 828
10275.94 839
10276.90 806
10277.85 829
10278.81 851
10279.77 828
10280.73 774
10281.68 813
10282.64 812
10283.60 807
10284.56 780
10285.51 799
10286.47 746
10287.43 786
10288.39 829
10289.34 811
10290.30 782
10291.26 793
10292.22 805
10293.18 775
10294.13 797
10295.09 804
10296.05 843
10297.01 821
10297.97 800
10298.92 794
10299.88 797
10300.84 805
10301.80 772
10302.76 825
10303.72 829
10304.67 800
10305.63 781
10306.59 828
10307.55 778
10308.51 784
10309.47 764
10310.43 749
10311.38 739
10312.34 737
10313.30 757
10314.26 735
10315.22 760
10316.18 790
10317.14 768
10318.10 721
10319.06 771
10320.01 808
10320.97 813
10321.93 792
10322.89 769
10323.85 806
10324.81 792
10325.77 779
10326.73 809
10327.69 782
10328.65 814
10329.61 796
10330.57 702
10331.53 783
10332.49 777
10333.45 787
10334.41 774
10335.37 798
10336.33 801
10337.29 798
10338.25 795
10339.21 788
10340.17 775
10341.13 779
10342.09 736
10343.05 744
10344.01 765
10344.97 722
10345.93 698
10346.89 716
10347.85 731
10348.81 729
10349.77 728
10350.73 743
10351.69 719
10352.65 747
10353.61 715
10354.57 702
10355.53 691
10356.49 721
10357.46 731
10358.42 734
10359.38 717
10360.34 707
10361.30 704
10362.26 708
10363.22 733
10364.18 727
10365.14 701
10366.11 701
10367.07 720
10368.03 698
10368.99 682
10369.95 703
10370.91 697
10371.87 683
10372.84 721
10373.80 692
10374.76 695
10375.72 699
10376.68 738
10377.64 743
10378.61 728
10379.57 709
10380.53 691
10381.49 701
10382.45 692
10383.42 693
10384.38 696
10385.34 732
10386.30 708
10387.27 716
10388.23 705
10389.19 712
10390.15 719
10391.11 714
10392.08 731
10393.04 657
10394.00 679
10394.96 687
10395.93 668
10396.89 661
10397.85 675
10398.82 694
10399.78 669
10400.74 678
10401.70 649
10402.67 690
10403.63 693
10404.59 735
10405.56 702
10406.52 672
10407.48 726
10408.45 703
10409.41 727
10410.37 707
10411.34 705
10412.30 725
10413.26 697
10414.23 683
10415.19 666
10416.15 714
10417.12 740
10418.08 740
10419.04 724
10420.01 714
10420.97 725
10421.94 748
10422.90 737
10423.86 683
10424.83 716
10425.79 738
10426.76 700
10427.72 692
10428.68 652
10429.65 667
10430.61 643
10431.58 685
10432.54 645
10433.51 665
10434.47 693
10435.44 662
10436.40 704
10437.36 652
10438.33 661
10439.29 685
10440.26 697
10441.22 665
10442.19 642
10443.15 685
10444.12 659
10445.08 710
10446.05 704
10447.01 672
10447.98 684
10448.94 653
10449.91 696
10450.87 680
10451.84 721
10452.80 691
10453.77 672
10454.73 696
10455.70 680
10456.67 714
10457.63 699
10458.60 715
10459.56 705
10460.53 700
10461.49 772
10462.46 710
10463.43 676
10464.39 712
10465.36 722
10466.32 724
10467.29 722
10468.25 726
10469.22 757
10470.19 727
10471.15 698
10472.12 734
10473.09 691
10474.05 711
10475.02 700
10475.98 711
10476.95 733
10477.92 714
10478.88 729
10479.85 757
10480.82 741
10481.78 764
10482.75 758
10483.72 790
10484.68 800
10485.65 775
10486.62 774
10487.58 779
10488.55 780
10489.52 776
10490.49 784
10491.45 737
10492.42 713
10493.39 714
10494.35 715
10495.32 702
10496.29 724
10497.26 731
10498.22 710
10499.19 709
10500.16 701
10501.13 729
10502.09 741
10503.06 750
10504.03 756
10505.00 750
10505.96 730
10506.93 734
10507.90 716
10508.87 743
10509.84 720
10510.80 716
10511.77 681
10512.74 730
10513.71 701
10514.68 702
10515.64 713
10516.61 702
10517.58 690
10518.55 721
10519.52 679
10520.49 691
10521.45 696
10522.42 707
10523.39 700
10524.36 693
10525.33 681
10526.30 678
10527.27 706
10528.23 665
10529.20 680
10530.17 702
10531.14 695
10532.11 678
10533.08 680
10534.05 709
10535.02 701
10535.99 677
10536.96 654
10537.93 694
10538.89 742
10539.86 683
10540.83 742
10541.80 715
10542.77 699
10543.74 690
10544.71 715
10545.68 653
10546.65 643
10547.62 678
10548.59 702
10549.56 707
10550.53 700
10551.50 718
10552.47 727
10553.44 701
10554.41 727
10555.38 706
10556.35 708
10557.32 709
10558.29 713
10559.26 734
10560.23 725
10561.20 723
10562.17 752
10563.14 758
10564.11 748
10565.08 781
10566.05 741
10567.02 762
10567.99 757
10568.96 750
10569.93 748
10570.91 734
10571.88 748
10572.85 720
10573.82 760
10574.79 722
10575.76 755
10576.73 737
10577.70 718
10578.67 743
10579.64 702
10580.62 728
10581.59 755
10582.56 734
10583.53 766
10584.50 761
10585.47 767
10586.44 727
10587.42 769
10588.39 793
10589.36 797
10590.33 817
10591.30 850
10592.27 812
10593.25 816
10594.22 779
10595.19 798
10596.16 811
10597.13 786
10598.10 812
10599.08 807
10600.05 786
10601.02 799
10601.99 788
10602.97 798
10603.94 828
10604.91 825
10605.88 848
10606.85 846
10607.83 835
10608.80 857
10609.77 915
10610.74 907
10611.72 886
10612.69 917
10613.66 952
10614.64 874
10615.61 882
10616.58 848
10617.55 851
10618.53 797
10619.50 825
10620.47 820
10621.45 786
10622.42 807
10623.39 779
10624.37 776
10625.34 745
10626.31 700
10627.29 739
10628.26 747
10629.23 764
10630.21 719
10631.18 703
10632.15 742
10633.13 744
10634.10 719
10635.07 734
10636.05 720
10637.02 713
10638.00 772
10638.97 772
10639.94 779
10640.92 777
10641.89 766
10642.87 785
10643.84 792
10644.81 800
10645.79 755
10646.76 782
10647.74 742
10648.71 757
10649.68 753
10650.66 746
10651.63 750
10652.61 721
10653.58 704
10654.56 681
10655.53 693
10656.51 709
10657.48 708
10658.46 654
10659.43 653
10660.41 665
10661.38 687
10662.36 685
10663.33 646
10664.31 638
10665.28 638
10666.26 663
10667.23 686
10668.21 694
10669.18 612
10670.16 636
10671.13 665
10672.11 670
10673.08 666
10674.06 685
10675.03 706
10676.01 669
10676.99 649
10677.96 660
10678.94 679
10679.91 686
10680.89 691
10681.86 674
10682.84 685
10683.82 660
10684.79 679
10685.77 689
10686.74 697
10687.72 688
10688.70 658
10689.67 665
10690.65 671
10691.63 687
10692.60 685
10693.58 657
10694.55 629
10695.53 675
10696.51 696
10697.48 671
10698.46 631
10699.44 657
10700.41 640
10701.39 664
10702.37 656
10703.34 636
10704.32 664
10705.30 668
10706.27 674
10707.25 657
10708.23 668
10709.21 661
10710.18 692
10711.16 651
10712.14 656
10713.11 627
10714.09 655
10715.07 675
10716.05 691
10717.02 659
10718.00 659
10718.98 698
10719.96 666
10720.93 669
10721.91 680
10722.89 695
10723.87 625
10724.85 642
10725.82 676
10726.80 669
10727.78 645
10728.76 637
10729.74 606
10730.71 630
10731.69 636
10732.67 647
10733.65 622
10734.63 652
10735.60 642
10736.58 630
10737.56 637
10738.54 640
10739.52 666
10740.50 712
10741.48 696
10742.45 671
10743.43 669
10744.41 694
10745.39 680
10746.37 657
10747.35 677
10748.33 661
10749.31 674
10750.28 682
10751.26 670
10752.24 676
10753.22 668
10754.20 677
10755.18 660
10756.16 624
10757.14 673
10758.12 642
10759.10 683
10760.08 670
10761.06 637
10762.04 685
10763.01 682
10763.99 673
10764.97 660
10765.95 673
10766.93 693
10767.91 705
10768.89 662
10769.87 647
10770.85 663
10771.83 680
10772.81 668
10773.79 679
10774.77 686
10775.75 676
10776.73 704
10777.71 666
10778.69 685
10779.67 735
10780.65 714
10781.63 718
10782.62 670
10783.60 699
10784.58 711
10785.56 696
10786.54 690
10787.52 704
10788.50 737
10789.48 723
10790.46 675
10791.44 672
10792.42 688
10793.40 705
10794.38 709
10795.37 662
10796.35 650
10797.33 660
10798.31 703
10799.29 675
10800.27 669
10801.25 666
10802.23 705
10803.21 690
10804.20 702
10805.18 688
10806.16 687
10807.14 668
10808.12 736
10809.10 703
10810.09 685
10811.07 654
10812.05 659
10813.03 707
10814.01 715
10815.00 691
10815.98 692
10816.96 688
10817.94 717
10818.92 709
10819.91 680
10820.89 708
10821.87 701
10822.85 745
10823.83 727
10824.82 721
10825.80 756
10826.78 726
10827.76 759
10828.75 722
10829.73 713
10830.71 703
10831.69 698
10832.68 691
10833.66 695
10834.64 733
10835.63 748
10836.61 741
10837.59 698
10838.57 729
10839.56 745
10840.54 735
10841.52 765
10842.51 749
10843.49 742
10844.47 744
10845.46 733
10846.44 751
10847.42 737
10848.41 732
10849.39 791
10850.37 756
10851.36 750
10852.34 763
10853.32 769
10854.31 771
10855.29 858
10856.28 779
10857.26 795
10858.24 792
10859.23 785
10860.21 761
10861.20 806
10862.18 800
10863.16 775
10864.15 782
10865.13 778
10866.12 804
10867.10 797
10868.08 794
10869.07 797
10870.05 764
10871.04 783
10872.02 847
10873.01 815
10873.99 808
10874.98 823
10875.96 828
10876.95 881
10877.93 844
10878.92 799
10879.90 823
10880.89 816
10881.87 844
10882.86 853
10883.84 863
10884.83 893
10885.81 888
10886.80 878
10887.78 846
10888.77 867
10889.75 865
10890.74 901
10891.72 899
10892.71 923
10893.69 926
10894.68 896
10895.66 912
10896.65 948
10897.64 903
10898.62 880
10899.61 880
10900.59 953
10901.58 950
10902.56 939
10903.55 959
10904.54 984
10905.52 961
10906.51 944
10907.49 958
10908.48 991
10909.47 963
10910.45 954
10911.44 966
10912.43 1003
10913.41 1005
10914.40 1027
10915.39 1053
10916.37 1005
10917.36 1015
10918.35 1069
10919.33 1063
10920.32 1051
10921.31 1084
10922.29 1118
10923.28 1113
10924.27 1136
10925.25 1110
10926.24 1071
10927.23 1128
10928.21 1153
10929.20 1184
10930.19 1127
10931.18 1118
10932.16 1147
10933.15 1116
10934.14 1129
10935.12 1148
10936.11 1156
10937.10 1164
10938.09 1179
10939.07 1175
10940.06 1181
10941.05 1196
10942.04 1219
10943.02 1252
10944.01 1218
10945.00 1252
10945.99 1280
10946.98 1301
10947.96 1332
10948.95 1309
10949.94 1345
10950.93 1342
10951.92 1419
10952.90 1454
10953.89 1521
10954.88 1531
10955.87 1551
10956.86 1621
10957.85 1683
10958.83 1772
10959.82 1796
10960.81 1822
10961.80 1763
10962.79 1880
10963.78 1842
10964.77 1780
10965.75 1774
10966.74 1792
10967.73 1679
10968.72 1624
10969.71 1608
10970.70 1555
10971.69 1526
10972.68 1461
10973.67 1471
10974.66 1418
10975.64 1420
10976.63 1428
10977.62 1430
10978.61 1381
10979.60 1385
10980.59 1406
10981.58 1446
10982.57 1410
10983.56 1389
10984.55 1424
10985.54 1426
10986.53 1411
10987.52 1458
10988.51 1497
10989.50 1463
10990.49 1508
10991.48 1581
10992.47 1584
10993.46 1647
10994.45 1699
10995.44 1803
10996.43 1842
10997.42 1936
10998.41 2041
10999.40 2095
11000.39 2203
11001.38 2232
11002.37 2269
11003.36 2265
11004.35 2207
11005.34 2242
11006.33 2169
11007.32 2055
11008.31 1972
11009.30 1909
11010.30 1806
11011.29 1716
11012.28 1620
11013.27 1536
11014.26 1477
11015.25 1400
11016.24 1364
11017.23 1312
11018.22 1275
11019.21 1257
11020.21 1231
11021.20 1169
11022.19 1136
11023.18 1133
11024.17 1096
11025.16 1132
11026.15 1131
11027.14 1097
11028.14 1134
11029.13 1122
11030.12 996
11031.11 1048
11032.10 1085
11033.09 1088
11034.09 1039
11035.08 1084
11036.07 1059
11037.06 1039
11038.05 1061
11039.05 1016
11040.04 1042
11041.03 1073
11042.02 1043
11043.02 1018
11044.01 1034
11045.00 1010
11045.99 1016
11046.98 1001
11047.98 993
11048.97 1005
11049.96 995
11050.95 1023
11051.95 941
11052.94 992
11053.93 978
11054.93 949
11055.92 943
11056.91 941
11057.90 930
11058.90 952
11059.89 968
11060.88 951
11061.88 958
11062.87 963
11063.86 957
11064.86 979
11065.85 949
11066.84 945
11067.84 942
11068.83 985
11069.82 980
11070.82 971
11071.81 941
11072.80 981
11073.80 948
11074.79 934
11075.78 959
11076.78 969
11077.77 968
11078.77 972
11079.76 951
11080.75 978
11081.75 965
11082.74 938
11083.74 933
11084.73 973
11085.72 947
11086.72 931
11087.71 941
11088.71 881
11089.70 905
11090.70 918
11091.69 891
11092.68 890
11093.68 914
11094.67 924
11095.67 901
11096.66 869
11097.66 859
11098.65 895
11099.65 870
11100.64 825
11101.64 862
11102.63 884
11103.63 878
11104.62 846
11105.62 860
11106.61 863
11107.61 891
11108.60 934
11109.60 876
11110.59 865
11111.59 853
11112.58 861
11113.58 868
11114.57 838
11115.57 828
11116.56 850
11117.56 849
11118.56 802
11119.55 857
11120.55 814
11121.54 813
11122.54 828
11123.54 825
11124.53 820
11125.53 810
11126.52 822
11127.52 831
11128.51 814
11129.51 800
11130.51 839
11131.50 820
11132.50 827
11133.50 827
11134.49 840
11135.49 802
11136.49 759
11137.48 795
11138.48 823
11139.47 787
11140.47 771
11141.47 794
11142.46 747
11143.46 777
11144.46 776
11145.46 784
11146.45 805
11147.45 805
11148.45 808
11149.44 804
11150.44 798
11151.44 809
11152.43 832
11153.43 789
11154.43 755
11155.43 785
11156.42 779
11157.42 759
11158.42 802
11159.42 798
11160.41 786
11161.41 782
11162.41 780
11163.41 774
11164.40 778
11165.40 785
11166.40 750
11167.40 763
11168.39 764
11169.39 780
11170.39 754
11171.39 773
11172.39 785
11173.38 770
11174.38 807
11175.38 792
11176.38 785
11177.38 775
11178.38 786
11179.37 820
11180.37 771
11181.37 759
11182.37 750
11183.37 720
11184.37 761
11185.37 795
11186.36 820
11187.36 794
11188.36 785
11189.36 785
11190.36 808
11191.36 766
11192.36 807
11193.36 774
11194.36 756
11195.35 770
11196.35 775
11197.35 804
11198.35 805
11199.35 802
11200.35 788
11201.35 774
11202.35 813
11203.35 833
11204.35 823
11205.35 824
11206.35 860
11207.35 865
11208.35 841
11209.35 790
11210.35 827
11211.35 871
11212.35 872
11213.35 901
11214.35 873
11215.34 873
11216.35 849
11217.35 840
11218.35 858
11219.35 833
11220.35 842
11221.35 849
11222.35 840
11223.35 827
11224.35 820
11225.35 800
11226.35 814
11227.35 850
11228.35 788
11229.35 788
11230.35 801
11231.35 817
11232.35 807
11233.35 775
11234.35 801
11235.35 823
11236.35 822
11237.36 861
11238.36 796
11239.36 794
11240.36 791
11241.36 778
11242.36 774
11243.36 806
11244.36 800
11245.36 799
11246.37 777
11247.37 836
11248.37 822
11249.37 842
11250.37 790
11251.37 838
11252.38 832
11253.38 832
11254.38 839
11255.38 795
11256.38 833
11257.38 839
11258.39 838
11259.39 821
11260.39 861
11261.39 845
11262.39 853
11263.40 839
11264.40 831
11265.40 816
11266.40 851
11267.40 878
11268.41 850
11269.41 817
11270.41 864
11271.41 885
11272.42 864
11273.42 910
11274.42 884
11275.42 926
11276.43 870
11277.43 916
11278.43 897
11279.44 892
11280.44 955
11281.44 929
11282.44 924
11283.45 917
11284.45 901
11285.45 862
11286.46 888
11287.46 864
11288.46 882
11289.47 840
11290.47 843
11291.47 852
11292.48 804
11293.48 806
11294.48 811
11295.49 786
11296.49 807
11297.49 768
11298.50 791
11299.50 805
11300.51 816
11301.51 788
11302.51 794
11303.52 795
11304.52 782
11305.53 786
11306.53 782
11307.53 788
11308.54 775
11309.54 754
11310.55 800
11311.55 837
11312.55 822
11313.56 797
11314.56 812
11315.57 823
11316.57 817
11317.58 847
11318.58 862
11319.59 862
11320.59 828
11321.59 824
11322.60 806
11323.60 869
11324.61 863
11325.61 844
11326.62 828
11327.62 836
11328.63 891
11329.63 823
11330.64 804
11331.64 828
11332.65 841
11333.65 872
11334.66 834
11335.67 838
11336.67 833
11337.68 856
11338.68 877
11339.69 875
11340.69 829
11341.70 843
11342.70 875
11343.71 907
11344.72 902
11345.72 877
11346.73 878
11347.73 910
11348.74 893
11349.74 854
11350.75 863
11351.76 836
11352.76 816
11353.77 815
11354.78 779
11355.78 785
11356.79 745
11357.79 779
11358.80 775
11359.81 781
11360.81 748
11361.82 740
11362.83 754
11363.83 769
11364.84 777
11365.85 780
11366.85 767
11367.86 727
11368.87 731
11369.87 753
11370.88 728
11371.89 749
11372.89 729
11373.90 721
11374.91 698
11375.92 738
11376.92 752
11377.93 702
11378.94 733
11379.94 687
11380.95 690
11381.96 734
11382.97 730
11383.97 712
11384.98 723
11385.99 702
11387.00 713
11388.00 743
11389.01 708
11390.02 695
11391.03 710
11392.04 709
11393.04 715
11394.05 695
11395.06 705
11396.07 679
11397.08 718
11398.08 692
11399.09 711
11400.10 732
11401.11 705
11402.12 726
11403.12 747
11404.13 727
11405.14 752
11406.15 710
11407.16 728
11408.17 733
11409.18 753
11410.18 717
11411.19 723
11412.20 702
11413.21 693
11414.22 695
11415.23 714
11416.24 717
11417.25 723
11418.25 728
11419.26 731
11420.27 686
11421.28 715
11422.29 696
11423.30 724
11424.31 741
11425.32 718
11426.33 709
11427.34 706
11428.35 740
11429.36 730
11430.37 711
11431.38 731
11432.39 725
11433.39 743
11434.40 744
11435.41 694
11436.42 720
11437.43 711
11438.44 738
11439.45 733
11440.46 742
11441.47 734
11442.48 711
11443.49 735
11444.50 736
11445.51 732
11446.52 724
11447.53 738
11448.55 776
11449.56 719
11450.57 746
11451.58 736
11452.59 737
11453.60 680
11454.61 678
11455.62 700
11456.63 679
11457.64 703
11458.65 716
11459.66 717
11460.67 713
11461.68 710
11462.69 747
11463.71 738
11464.72 706
11465.73 707
11466.74 713
11467.75 705
11468.76 733
11469.77 720
11470.78 752
11471.80 733
11472.81 703
11473.82 699
11474.83 755
11475.84 755
11476.85 749
11477.86 735
11478.88 769
11479.89 752
11480.90 754
11481.91 742
11482.92 719
11483.93 733
11484.95 753
11485.96 755
11486.97 723
11487.98 745
11489.00 758
11490.01 729
11491.02 715
11492.03 758
11493.04 769
11494.06 740
11495.07 733
11496.08 735
11497.09 754
11498.11 748
11499.12 786
11500.13 760
11501.14 734
11502.16 734
11503.17 755
11504.18 759
11505.20 780
11506.21 759
11507.22 756
11508.23 820
11509.25 772
11510.26 781
11511.27 807
11512.29 819
11513.30 835
11514.31 817
11515.33 822
11516.34 849
11517.35 844
11518.37 861
11519.38 854
11520.39 852
11521.41 888
11522.42 887
11523.43 906
11524.45 909
11525.46 921
11526.47 915
11527.49 955
11528.50 978
11529.52 1000
11530.53 1023
11531.54 1047
11532.56 1052
11533.57 1100
11534.59 1136
11535.60 1155
11536.62 1189
11537.63 1247
11538.64 1308
11539.66 1309
11540.67 1311
11541.69 1321
11542.70 1387
11543.72 1376
11544.73 1348
11545.75 1363
11546.76 1329
11547.77 1245
11548.79 1236
11549.80 1161
11550.82 1104
11551.83 1082
11552.85 1051
11553.86 1003
11554.88 998
11555.89 932
11556.91 885
11557.92 870
11558.94 853
11559.95 842
11560.97 804
11561.99 836
11563.00 784
11564.02 786
11565.03 753
11566.05 757
11567.06 761
11568.08 797
11569.09 767
11570.11 757
11571.13 770
11572.14 739
11573.16 773
11574.17 747
11575.19 773
11576.20 786
11577.22 738
11578.24 748
11579.25 758
11580.27 754
11581.29 735
11582.30 727
11583.32 726
11584.33 739
11585.35 747
11586.37 730
11587.38 707
11588.40 720
11589.42 682
11590.43 735
11591.45 706
11592.47 738
11593.48 694
11594.50 752
11595.52 713
11596.53 760
11597.55 693
11598.57 724
11599.58 750
11600.60 736
11601.62 702
11602.64 710
11603.65 749
11604.67 748
11605.69 721
11606.70 704
11607.72 709
11608.74 712
11609.76 745
11610.77 701
11611.79 733
11612.81 690
11613.83 710
11614.84 666
11615.86 707
11616.88 736
11617.90 728
11618.92 749
11619.93 683
11620.95 726
11621.97 768
11622.99 726
11624.01 699
11625.02 704
11626.04 664
11627.06 697
11628.08 688
11629.10 686
11630.11 715
11631.13 726
11632.15 658
11633.17 685
11634.19 686
11635.21 681
11636.23 694
11637.24 665
11638.26 710
11639.28 671
11640.30 669
11641.32 694
11642.34 716
11643.36 676
11644.38 683
11645.39 617
11646.41 678
11647.43 634
11648.45 665
11649.47 663
11650.49 663
11651.51 681
11652.53 659
11653.55 660
11654.57 642
11655.59 634
11656.61 632
11657.63 666
11658.65 629
11659.67 640
11660.69 631
11661.70 658
11662.72 655
11663.74 695
11664.76 649
11665.78 634
11666.80 636
11667.82 590
11668.84 619
11669.86 621
11670.88 637
11671.90 629
11672.92 627
11673.95 603
11674.97 626
11675.99 602
11677.01 641
11678.03 607
11679.05 625
11680.07 596
11681.09 572
11682.11 629
11683.13 622
11684.15 598
11685.17 610
11686.19 642
11687.21 601
11688.23 604
11689.25 578
11690.28 624
11691.30 629
11692.32 621
11693.34 638
11694.36 597
11695.38 600
11696.40 621
11697.42 610
11698.44 631
11699.47 609
11700.49 614
11701.51 611
11702.53 590
11703.55 583
11704.57 598
11705.60 599
11706.62 588
11707.64 600
11708.66 611
11709.68 587
11710.70 607
11711.73 601
11712.75 610
11713.77 601
11714.79 588
11715.81 615
11716.84 603
11717.86 584
11718.88 622
11719.90 591
11720.92 606
11721.95 591
11722.97 618
11723.99 616
11725.01 622
11726.04 598
11727.06 570
11728.08 626
11729.11 632
11730.13 611
11731.15 587
11732.17 591
11733.20 590
11734.22 637
11735.24 608
11736.26 597
11737.29 600
11738.31 602
11739.33 578
11740.36 611
11741.38 603
11742.40 615
11743.43 616
11744.45 615
11745.47 587
11746.50 636
11747.52 627
11748.54 610
11749.57 609
11750.59 592
11751.62 601
11752.64 607
11753.66 599
11754.69 638
11755.71 590
11756.73 568
11757.76 596
11758.78 621
11759.81 607
11760.83 600
11761.85 599
11762.88 584
11763.90 615
11764.93 631
11765.95 603
11766.98 625
11768.00 638
11769.02 639
11770.05 642
11771.07 618
11772.10 610
11773.12 613
11774.15 653
11775.17 632
11776.20 629
11777.22 617
11778.25 655
11779.27 614
11780.30 620
11781.32 637
11782.35 664
11783.37 645
11784.40 662
11785.42 652
11786.45 621
11787.47 638
11788.50 611
11789.52 631
11790.55 662
11791.57 649
11792.60 622
11793.62 650
11794.65 649
11795.67 607
11796.70 638
11797.73 666
11798.75 627
11799.78 626
11800.80 657
11801.83 639
11802.85 642
11803.88 655
11804.91 683
11805.93 665
11806.96 637
11807.98 677
11809.01 664
11810.04 663
11811.06 632
11812.09 659
11813.12 674
11814.14 690
11815.17 648
11816.19 677
11817.22 674
11818.25 659
11819.27 681
11820.30 686
11821.33 688
11822.35 702
11823.38 717
11824.41 690
11825.44 693
11826.46 693
11827.49 695
11828.52 697
11829.54 691
11830.57 724
11831.60 696
11832.62 688
11833.65 689
11834.68 709
11835.71 730
11836.73 735
11837.76 724
11838.79 749
11839.82 744
11840.84 745
11841.87 723
11842.90 742
11843.93 744
11844.95 758
11845.98 773
11847.01 747
11848.04 745
11849.07 729
11850.09 782
11851.12 766
11852.15 784
11853.18 800
11854.21 785
11855.23 782
11856.26 827
11857.29 789
11858.32 776
11859.35 821
11860.38 818
11861.40 810
11862.43 811
11863.46 812
11864.49 769
11865.52 831
11866.55 844
11867.58 831
11868.60 825
11869.63 847
11870.66 845
11871.69 830
11872.72 840
11873.75 852
11874.78 914
11875.81 888
11876.84 899
11877.86 891
11878.89 894
11879.92 899
11880.95 938
11881.98 904
11883.01 906
11884.04 942
11885.07 951
11886.10 891
11887.13 923
11888.16 938
11889.19 975
11890.22 992
11891.25 1031
11892.28 1002
11893.31 1043
11894.34 1048
11895.37 1074
11896.40 1052
11897.43 1066
11898.46 1105
11899.49 1158
11900.52 1195
11901.55 1203
11902.58 1219
11903.61 1264
11904.64 1293
11905.67 1284
11906.70 1326
11907.73 1339
11908.76 1350
11909.79 1316
11910.82 1295
11911.85 1343
11912.88 1332
11913.91 1291
11914.94 1267
11915.97 1239
11917.01 1206
11918.04 1202
11919.07 1172
11920.10 1157
11921.13 1148
11922.16 1155
11923.19 1164
11924.22 1172
11925.25 1155
11926.28 1201
11927.32 1243
11928.35 1247
11929.38 1261
11930.41 1269
11931.44 1314
11932.47 1321
11933.50 1302
11934.54 1326
11935.57 1342
11936.60 1342
11937.63 1294
11938.66 1234
11939.70 1229
11940.73 1237
11941.76 1177
11942.79 1174
11943.82 1119
11944.85 1100
11945.89 1057
11946.92 1064
11947.95 1034
11948.98 1015
11950.02 1023
11951.05 1007
11952.08 979
11953.11 986
11954.15 982
11955.18 961
11956.21 948
11957.24 947
11958.28 960
11959.31 948
11960.34 964
11961.37 917
11962.41 880
11963.44 858
11964.47 905
11965.51 935
11966.54 926
11967.57 956
11968.60 963
11969.64 959
11970.67 928
11971.70 957
11972.74 974
11973.77 953
11974.80 958
11975.84 955
11976.87 965
11977.90 941
11978.94 935
11979.97 926
11981.00 959
11982.04 968
11983.07 978
11984.11 1008
11985.14 989
11986.17 924
11987.21 973
11988.24 995
11989.28 998
11990.31 1029
11991.34 1007
11992.38 1028
11993.41 1038
11994.45 1045
11995.48 1017
11996.51 1036
11997.55 1034
11998.58 1038
11999.62 1018
12000.65 1049
12001.69 1063
12002.72 1083
12003.76 1056
12004.79 1075
12005.82 1052
12006.86 1089
12007.89 1114
12008.93 1116
12009.96 1116
12011.00 1127
12012.03 1124
12013.07 1114
12014.10 1139
12015.14 1197
12016.17 1150
12017.21 1156
12018.24 1186
12019.28 1161
12020.32 1212
12021.35 1224
12022.39 1245
12023.42 1232
12024.46 1236
12025.49 1221
12026.53 1244
12027.56 1236
12028.60 1268
12029.64 1291
12030.67 1227
12031.71 1218
12032.74 1228
12033.78 1247
12034.81 1242
12035.85 1228
12036.89 1252
12037.92 1202
12038.96 1244
12039.99 1242
12041.03 1250
12042.07 1268
12043.10 1246
12044.14 1262
12045.18 1260
12046.21 1322
12047.25 1310
12048.29 1339
12049.32 1300
12050.36 1305
12051.40 1316
12052.43 1380
12053.47 1390
12054.51 1425
12055.54 1461
12056.58 1443
12057.62 1480
12058.65 1463
12059.69 1472
12060.73 1494
12061.76 1492
12062.80 1493
12063.84 1432
12064.88 1446
12065.91 1418
12066.95 1423
12067.99 1434
12069.03 1360
12070.06 1424
12071.10 1290
12072.14 1266
12073.18 1242
12074.21 1229
12075.25 1181
12076.29 1176
12077.33 1150
12078.36 1162
12079.40 1147
12080.44 1148
12081.48 1153
12082.52 1099
12083.55 1114
12084.59 1133
12085.63 1136
12086.67 1103
12087.71 1172
12088.74 1120
12089.78 1174
12090.82 1178
12091.86 1205
12092.90 1163
12093.94 1171
12094.98 1219
12096.01 1202
12097.05 1244
12098.09 1223
12099.13 1259
12100.17 1255
12101.21 1267
12102.25 1286
12103.28 1313
12104.32 1328
12105.36 1317
12106.40 1314
12107.44 1346
12108.48 1327
12109.52 1310
12110.56 1297
12111.60 1268
12112.64 1225
12113.68 1208
12114.72 1200
12115.76 1188
12116.79 1091
12117.83 1040
12118.87 1050
12119.91 1021
12120.95 997
12121.99 964
12123.03 999
12124.07 978
12125.11 989
12126.15 946
12127.19 936
12128.23 916
12129.27 918
12130.31 899
12131.35 875
12132.39 930
12133.43 872
12134.47 869
12135.51 837
12136.55 870
12137.59 829
12138.63 836
12139.67 867
12140.71 844
12141.76 860
12142.80 849
12143.84 831
12144.88 833
12145.92 841
12146.96 858
12148.00 863
12149.04 875
12150.08 855
12151.12 819
12152.16 834
12153.20 851
12154.25 837
12155.29 784
12156.33 807
12157.37 802
12158.41 824
12159.45 831
12160.49 770
12161.53 783
12162.58 791
12163.62 794
12164.66 746
12165.70 769
12166.74 762
12167.78 774
12168.82 758
12169.87 796
12170.91 789
12171.95 769
12172.99 766
12174.03 755
12175.08 781
12176.12 763
12177.16 744
12178.20 759
12179.24 755
12180.29 760
12181.33 756
12182.37 770
12183.41 804
12184.46 777
12185.50 751
12186.54 743
12187.58 744
12188.63 766
12189.67 761
12190.71 753
12191.75 735
12192.80 737
12193.84 754
12194.88 746
12195.92 761
12196.97 711
12198.01 707
12199.05 749
12200.10 726
12201.14 738
12202.18 730
12203.23 736
12204.27 738
12205.31 745
12206.36 723
12207.40 708
12208.44 716
12209.49 713
12210.53 764
12211.57 692
12212.62 683
12213.66 710
12214.70 695
12215.75 695
12216.79 715
12217.84 689
12218.88 649
12219.92 620
12220.97 662
12222.01 690
12223.06 662
12224.10 663
12225.14 662
12226.19 651
12227.23 674
12228.28 651
12229.32 642
12230.36 663
12231.41 662
12232.45 638
12233.50 645
12234.54 649
12235.59 679
12236.63 670
12237.68 663
12238.72 676
12239.77 679
12240.81 643
12241.86 691
12242.90 674
12243.94 617
12244.99 653
12246.03 677
12247.08 646
12248.13 653
12249.17 652
12250.22 688
12251.26 643
12252.31 645
12253.35 600
12254.40 622
12255.44 632
12256.49 625
12257.53 624
12258.58 626
12259.62 639
12260.67 622
12261.72 630
12262.76 619
12263.81 636
12264.85 596
12265.90 620
12266.94 581
12267.99 596
12269.04 606
12270.08 620
12271.13 622
12272.17 576
12273.22 563
12274.27 590
12275.31 616
12276.36 599
12277.41 554
12278.45 593
12279.50 582
12280.55 632
12281.59 619
12282.64 576
12283.69 581
12284.73 595
12285.78 598
12286.83 580
12287.87 605
12288.92 577
12289.97 554
12291.01 589
12292.06 594
12293.11 572
12294.15 587
12295.20 577
12296.25 597
12297.30 595
12298.34 571
12299.39 587
12300.44 584
12301.48 588
12302.53 574
12303.58 573
12304.63 579
12305.67 602
12306.72 584
12307.77 601
12308.82 568
12309.87 580
12310.91 603
12311.96 569
12313.01 534
12314.06 563
12315.10 547
12316.15 556
12317.20 561
12318.25 545
12319.30 550
12320.34 560
12321.39 559
12322.44 574
12323.49 546
12324.54 549
12325.59 516
12326.63 555
12327.68 564
12328.73 585
12329.78 559
12330.83 544
12331.88 546
12332.93 558
12333.98 564
12335.02 560
12336.07 556
12337.12 540
12338.17 543
12339.22 540
12340.27 510
12341.32 518
12342.37 501
12343.42 554
12344.47 556
12345.51 528
12346.56 531
12347.61 530
12348.66 537
12349.71 535
12350.76 526
12351.81 563
12352.86 539
12353.91 546
12354.96 520
12356.01 506
12357.06 529
12358.11 521
12359.16 511
12360.21 545
12361.26 544
12362.31 535
12363.36 535
12364.41 548
12365.46 547
12366.51 551
12367.56 517
12368.61 535
12369.66 531
12370.71 561
12371.76 523
12372.81 511
12373.86 498
12374.91 535
12375.96 540
12377.01 543
12378.06 562
12379.11 570
12380.17 547
12381.22 533
12382.27 532
12383.32 577
12384.37 532
12385.42 547
12386.47 548
12387.52 525
12388.57 539
12389.62 536
12390.67 542
12391.73 545
12392.78 538
12393.83 525
12394.88 586
12395.93 566
12396.98 540
12398.03 538
12399.09 560
12400.14 549
12401.19 552
12402.24 552
12403.29 539
12404.34 547
12405.40 542
12406.45 540
12407.50 562
12408.55 541
12409.60 553
12410.66 555
12411.71 553
12412.76 544
12413.81 569
12414.86 562
12415.92 562
12416.97 542
12418.02 561
12419.07 558
12420.13 566
12421.18 553
12422.23 566
12423.28 564
12424.34 591
12425.39 569
12426.44 572
12427.49 614
12428.55 569
12429.60 579
12430.65 561
12431.71 580
12432.76 610
12433.81 600
12434.86 634
12435.92 592
12436.97 557
12438.02 600
12439.08 600
12440.13 587
12441.18 561
12442.24 576
12443.29 592
12444.34 561
12445.40 564
12446.45 563
12447.50 596
12448.56 582
12449.61 578
12450.67 566
12451.72 583
12452.77 569
12453.83 574
12454.88 559
12455.94 559
12456.99 593
12458.04 606
12459.10 581
12460.15 569
12461.21 578
12462.26 566
12463.31 558
12464.37 607
12465.42 582
12466.48 561
12467.53 612
12468.59 605
12469.64 610
12470.70 615
12471.75 621
12472.80 653
12473.86 645
12474.91 607
12475.97 612
12477.02 601
12478.08 640
12479.13 666
12480.19 696
12481.24 655
12482.30 659
12483.35 641
12484.41 674
12485.46 670
12486.52 671
12487.57 646
12488.63 650
12489.69 626
12490.74 610
12491.80 640
12492.85 643
12493.91 661
12494.96 593
12496.02 581
12497.07 606
12498.13 609
12499.19 596
12500.24 608
12501.30 626
12502.35 620
12503.41 625
12504.47 593
12505.52 614
12506.58 602
12507.63 614
12508.69 618
12509.75 582
12510.80 634
12511.86 633
12512.91 635
12513.97 640
12515.03 612
12516.08 598
12517.14 613
12518.20 633
12519.25 609
12520.31 658
12521.37 680
12522.42 668
12523.48 632
12524.54 623
12525.59 624
12526.65 646
12527.71 677
12528.77 635
12529.82 616
12530.88 607
12531.94 624
12532.99 652
12534.05 649
12535.11 677
12536.17 661
12537.22 684
12538.28 670
12539.34 628
12540.40 664
12541.45 647
12542.51 675
12543.57 652
12544.63 647
12545.68 642
12546.74 687
12547.80 697
12548.86 668
12549.92 676
12550.97 680
12552.03 694
12553.09 704
12554.15 699
12555.21 684
12556.26 717
12557.32 698
12558.38 663
12559.44 701
12560.50 713
12561.56 715
12562.61 683
12563.67 682
12564.73 685
12565.79 681
12566.85 679
12567.91 652
12568.97 667
12570.02 670
12571.08 641
12572.14 678
12573.20 647
12574.26 663
12575.32 652
12576.38 653
12577.44 640
12578.50 639
12579.56 644
12580.61 659
12581.67 622
12582.73 690
12583.79 651
12584.85 652
12585.91 650
12586.97 628
12588.03 656
12589.09 687
12590.15 648
12591.21 651
12592.27 671
12593.33 657
12594.39 647
12595.45 658
12596.51 631
12597.57 648
12598.63 668
12599.69 677
12600.75 664
12601.81 634
12602.87 664
12603.93 666
12604.99 675
12606.05 666
12607.11 680
12608.17 669
12609.23 686
12610.29 665
12611.35 639
12612.41 658
12613.47 699
12614.53 683
12615.59 668
12616.66 713
12617.72 721
12618.78 738
12619.84 739
12620.90 709
12621.96 715
12623.02 736
12624.08 763
12625.14 779
12626.20 765
12627.26 776
12628.33 754
12629.39 782
12630.45 788
12631.51 777
12632.57 830
12633.63 833
12634.69 823
12635.76 824
12636.82 840
12637.88 830
12638.94 824
12640.00 816
12641.06 788
12642.13 759
12643.19 758
12644.25 740
12645.31 767
12646.37 768
12647.44 732
12648.50 768
12649.56 758
12650.62 728
12651.68 701
12652.75 740
12653.81 709
12654.87 714
12655.93 708
12657.00 713
12658.06 702
12659.12 729
12660.18 718
12661.25 704
12662.31 714
12663.37 710
12664.43 706
12665.50 689
12666.56 706
12667.62 732
12668.69 679
12669.75 733
12670.81 697
12671.88 743
12672.94 739
12674.00 706
12675.06 754
12676.13 725
12677.19 773
12678.25 764
12679.32 756
12680.38 716
12681.44 780
12682.51 753
12683.57 760
12684.64 720
12685.70 730
12686.76 747
12687.83 754
12688.89 761
12689.95 760
12691.02 756
12692.08 789
12693.15 764
12694.21 792
12695.27 782
12696.34 751
12697.40 785
12698.47 783
12699.53 819
12700.59 778
12701.66 808
12702.72 810
12703.79 834
12704.85 815
12705.92 818
12706.98 823
12708.05 866
12709.11 861
12710.18 828
12711.24 823
12712.30 842
12713.37 873
12714.43 885
12715.50 886
12716.56 892
12717.63 889
12718.69 936
12719.76 906
12720.82 924
12721.89 939
12722.95 924
12724.02 953
12725.09 947
12726.15 935
12727.22 948
12728.28 922
12729.35 935
12730.41 951
12731.48 971
12732.54 1029
12733.61 1006
12734.68 998
12735.74 1026
12736.81 976
12737.87 1026
12738.94 1018
12740.00 1059
12741.07 1013
12742.14 983
12743.20 983
12744.27 993
12745.33 924
12746.40 898
12747.47 921
12748.53 902
12749.60 911
12750.67 869
12751.73 825
12752.80 855
12753.87 817
12754.93 812
12756.00 804
12757.07 810
12758.13 799
12759.20 758
12760.27 767
12761.33 798
12762.40 799
12763.47 795
12764.53 686
12765.60 748
12766.67 781
12767.73 756
12768.80 792
12769.87 778
12770.94 721
12772.00 744
12773.07 738
12774.14 767
12775.21 745
12776.27 728
12777.34 722
12778.41 707
12779.48 739
12780.54 699
12781.61 698
12782.68 674
12783.75 704
12784.81 675
12785.88 688
12786.95 690
12788.02 701
12789.09 700
12790.15 669
12791.22 676
12792.29 707
12793.36 705
12794.43 688
12795.49 665
12796.56 667
12797.63 667
12798.70 683
12799.77 694
12800.84 670
12801.90 679
12802.97 668
12804.04 683
12805.11 700
12806.18 711
12807.25 682
12808.32 704
12809.39 684
12810.45 680
12811.52 707
12812.59 707
12813.66 719
12814.73 696
12815.80 718
12816.87 672
12817.94 728
12819.01 733
12820.08 705
12821.15 717
12822.21 711
12823.28 727
12824.35 733
12825.42 731
12826.49 703
12827.56 692
12828.63 693
12829.70 733
12830.77 708
12831.84 708
12832.91 693
12833.98 706
12835.05 688
12836.12 690
12837.19 679
12838.26 664
12839.33 679
12840.40 652
12841.47 654
12842.54 645
12843.61 657
12844.68 648
12845.75 648
12846.82 628
12847.89 625
12848.96 625
12850.03 616
12851.10 640
12852.18 639
12853.25 606
12854.32 633
12855.39 569
12856.46 592
12857.53 592
12858.60 573
12859.67 579
12860.74 614
12861.81 624
12862.88 585
12863.96 600
12865.03 606
12866.10 607
12867.17 571
12868.24 580
12869.31 606
12870.38 591
12871.45 587
12872.53 608
12873.60 577
12874.67 570
12875.74 588
12876.81 559
12877.88 563
12878.96 571
12880.03 543
12881.10 542
12882.17 572
12883.24 605
12884.31 573
12885.39 577
12886.46 563
12887.53 571
12888.60 559
12889.68 545
12890.75 507
12891.82 521
12892.89 545
12893.96 535
12895.04 540
12896.11 523
12897.18 518
12898.25 528
12899.33 536
12900.40 515
12901.47 525
12902.54 535
12903.62 533
12904.69 551
12905.76 524
12906.84 523
12907.91 524
12908.98 516
12910.06 522
12911.13 511
12912.20 547
12913.27 531
12914.35 507
12915.42 495
12916.49 514
12917.57 531
12918.64 503
12919.71 544
12920.79 539
12921.86 538
12922.94 511
12924.01 517
12925.08 491
12926.16 529
12927.23 522
12928.30 524
12929.38 505
12930.45 506
12931.53 483
12932.60 497
12933.67 535
12934.75 506
12935.82 493
12936.90 492
12937.97 495
12939.04 495
12940.12 503
12941.19 515
12942.27 522
12943.34 516
12944.42 528
12945.49 517
12946.56 499
12947.64 530
12948.71 476
12949.79 479
12950.86 538
12951.94 491
12953.01 515
12954.09 482
12955.16 492
12956.24 514
12957.31 509
12958.39 486
12959.46 514
12960.54 505
12961.61 490
12962.69 506
12963.76 491
12964.84 477
12965.91 486
12966.99 529
12968.07 466
12969.14 524
12970.22 487
12971.29 494
12972.37 468
12973.44 507
12974.52 503
12975.59 510
12976.67 493
12977.75 490
12978.82 486
12979.90 508
12980.97 481
12982.05 477
12983.13 482
12984.20 469
12985.28 475
12986.35 484
12987.43 483
12988.51 483
12989.58 494
12990.66 494
12991.74 500
12992.81 509
12993.89 506
12994.97 493
12996.04 491
12997.12 484
12998.20 490
12999.27 486
13000.35 518
13001.43 498
13002.50 505
13003.58 509
13004.66 481
13005.73 488
13006.81 481
13007.89 493
13008.97 500
13010.04 488
13011.12 485
13012.20 523
13013.27 484
13014.35 468
13015.43 476
13016.51 492
13017.58 476
13018.66 485
13019.74 501
13020.82 511
13021.89 481
13022.97 506
13024.05 502
13025.13 489
13026.21 502
13027.28 487
13028.36 504
13029.44 469
13030.52 481
13031.60 470
13032.67 463
13033.75 507
13034.83 494
13035.91 498
13036.99 506
13038.07 480
13039.14 481
13040.22 492
13041.30 485
13042.38 502
13043.46 459
13044.54 496
13045.62 483
13046.69 467
13047.77 474
13048.85 490
13049.93 489
13051.01 520
13052.09 489
13053.17 493
13054.25 479
13055.33 475
13056.40 460
13057.48 487
13058.56 497
13059.64 498
13060.72 485
13061.80 485
13062.88 470
13063.96 470
13065.04 458
13066.12 489
13067.20 500
13068.28 466
13069.36 472
13070.44 473
13071.52 487
13072.60 495
13073.68 506
13074.76 482
13075.84 465
13076.92 494
13078.00 477
13079.08 461
13080.16 499
13081.24 510
13082.32 490
13083.40 474
13084.48 453
13085.56 456
13086.64 510
13087.72 501
13088.80 479
13089.88 486
13090.96 472
13092.04 500
13093.12 460
13094.20 475
13095.28 495
13096.36 490
13097.44 508
13098.52 507
13099.61 491
13100.69 490
13101.77 512
13102.85 502
13103.93 484
13105.01 502
13106.09 490
13107.17 488
13108.25 468
13109.34 475
13110.42 480
13111.50 488
13112.58 517
13113.66 495
13114.74 506
13115.82 529
13116.91 523
13117.99 536
13119.07 539
13120.15 548
13121.23 546
13122.31 522
13123.40 546
13124.48 489
13125.56 525
13126.64 504
13127.72 525
13128.81 551
13129.89 519
13130.97 534
13132.05 510
13133.14 521
13134.22 520
13135.30 503
13136.38 513
13137.47 523
13138.55 528
13139.63 525
13140.71 535
13141.80 515
13142.88 523
13143.96 522
13145.04 538
13146.13 513
13147.21 513
13148.29 506
13149.38 519
13150.46 539
13151.54 475
13152.62 460
13153.71 495
13154.79 508
13155.87 554
13156.96 505
13158.04 512
13159.12 531
13160.21 498
13161.29 533
13162.37 541
13163.46 524
13164.54 505
13165.62 511
13166.71 526
13167.79 491
13168.88 507
13169.96 516
13171.04 519
13172.13 517
13173.21 482
13174.30 517
13175.38 518
13176.46 538
13177.55 545
13178.63 537
13179.72 558
13180.80 510
13181.88 514
13182.97 509
13184.05 494
13185.14 527
13186.22 534
13187.31 548
13188.39 537
13189.48 516
13190.56 565
13191.65 541
13192.73 518
13193.81 533
13194.90 535
13195.98 530
13197.07 547
13198.15 536
13199.24 527
13200.32 514
13201.41 551
13202.49 521
13203.58 547
13204.67 533
13205.75 517
13206.84 547
13207.92 544
13209.01 541
13210.09 554
13211.18 520
13212.26 538
13213.35 565
13214.43 540
13215.52 552
13216.61 537
13217.69 533
13218.78 549
13219.86 588
13220.95 578
13222.04 571
13223.12 545
13224.21 544
13225.29 527
13226.38 539
13227.47 563
13228.55 549
13229.64 543
13230.72 556
13231.81 593
13232.90 579
13233.98 586
13235.07 568
13236.16 578
13237.24 587
13238.33 581
13239.42 590
13240.50 593
13241.59 584
13242.68 599
13243.76 573
13244.85 571
13245.94 607
13247.02 587
13248.11 600
13249.20 575
13250.29 570
13251.37 580
13252.46 619
13253.55 619
13254.63 652
13255.72 638
13256.81 641
13257.90 617
13258.98 631
13260.07 655
13261.16 633
13262.25 644
13263.33 625
13264.42 646
13265.51 634
13266.60 634
13267.69 641
13268.77 683
13269.86 673
13270.95 659
13272.04 678
13273.13 664
13274.21 702
13275.30 679
13276.39 671
13277.48 693
13278.57 688
13279.65 684
13280.74 709
13281.83 704
13282.92 676
13284.01 690
13285.10 687
13286.19 716
13287.27 721
13288.36 733
13289.45 713
13290.54 701
13291.63 751
13292.72 772
13293.81 760
13294.90 713
13295.98 706
13297.07 777
13298.16 763
13299.25 741
13300.34 780
13301.43 761
13302.52 774
13303.61 803
13304.70 804
13305.79 803
13306.88 775
13307.97 779
13309.06 783
13310.15 802
13311.24 835
13312.32 807
13313.41 836
13314.50 870
13315.59 857
13316.68 849
13317.77 838
13318.86 842
13319.95 834
13321.04 869
13322.13 845
13323.22 874
13324.31 898
13325.40 860
13326.49 849
13327.58 889
13328.68 893
13329.77 901
13330.86 915
13331.95 900
13333.04 883
13334.13 903
13335.22 910
13336.31 936
13337.40 923
13338.49 926
13339.58 973
13340.67 983
13341.76 958
13342.85 929
13343.94 920
13345.04 962
13346.13 966
13347.22 941
13348.31 970
13349.40 937
13350.49 940
13351.58 987
13352.67 992
13353.77 964
13354.86 937
13355.95 942
13357.04 991
13358.13 1020
13359.22 1006
13360.31 968
13361.41 990
13362.50 1028
13363.59 1024
13364.68 1022
13365.77 1017
13366.87 1074
13367.96 1084
13369.05 1123
13370.14 1062
13371.23 1064
13372.33 1098
13373.42 1102
13374.51 1084
13375.60 1064
13376.69 1082
13377.79 1053
13378.88 1034
13379.97 1009
13381.06 999
13382.16 990
13383.25 972
13384.34 967
13385.43 900
13386.53 870
13387.62 903
13388.71 893
13389.81 887
13390.90 814
13391.99 881
13393.08 860
13394.18 854
13395.27 820
13396.36 814
13397.46 832
13398.55 808
13399.64 812
13400.74 765
13401.83 794
13402.92 806
13404.02 794
13405.11 781
13406.20 781
13407.30 800
13408.39 773
13409.48 804
13410.58 822
13411.67 815
13412.77 796
13413.86 791
13414.95 797
13416.05 772
13417.14 791
13418.23 823
13419.33 783
13420.42 805
13421.52 794
13422.61 797
13423.71 808
13424.80 788
13425.89 779
13426.99 789
13428.08 802
13429.18 794
13430.27 798
13431.37 800
13432.46 781
13433.56 802
13434.65 833
13435.74 882
13436.84 857
13437.93 817
13439.03 798
13440.12 841
13441.22 848
13442.31 803
13443.41 827
13444.50 852
13445.60 854
13446.69 831
13447.79 860
13448.88 832
13449.98 864
13451.08 834
13452.17 857
13453.27 850
13454.36 859
13455.46 897
13456.55 908
13457.65 912
13458.74 912
13459.84 938
13460.94 941
13462.03 935
13463.13 915
13464.22 950
13465.32 951
13466.41 883
13467.51 916
13468.61 941
13469.70 964
13470.80 992
13471.90 968
13472.99 978
13474.09 948
13475.18 974
13476.28 982
13477.38 971
13478.47 973
13479.57 977
13480.67 957
13481.76 995
13482.86 990
13483.96 967
13485.05 982
13486.15 1014
13487.25 976
13488.34 1032
13489.44 1031
13490.54 991
13491.63 996
13492.73 1057
13493.83 1050
13494.93 1033
13496.02 1064
13497.12 1093
13498.22 1107
13499.31 1072
13500.41 1123
13501.51 1112
13502.61 1169
13503.70 1147
13504.80 1120
13505.90 1150
13507.00 1153
13508.09 1168
13509.19 1125
13510.29 1143
13511.39 1162
13512.49 1116
13513.58 1097
13514.68 1091
13515.78 1073
13516.88 1097
13517.98 1033
13519.07 1051
13520.17 1093
13521.27 1017
13522.37 992
13523.47 997
13524.57 1008
13525.66 1004
13526.76 970
13527.86 957
13528.96 961
13530.06 979
13531.16 988
13532.25 974
13533.35 920
13534.45 966
13535.55 958
13536.65 938
13537.75 913
13538.85 911
13539.95 907
13541.05 892
13542.14 851
13543.24 881
13544.34 896
13545.44 860
13546.54 862
13547.64 830
13548.74 797
13549.84 801
13550.94 838
13552.04 820
13553.14 787
13554.24 762
13555.34 764
13556.44 784
13557.54 771
13558.64 782
13559.74 802
13560.84 781
13561.94 780
13563.04 739
13564.13 750
13565.23 715
13566.34 687
13567.44 724
13568.54 754
13569.64 785
13570.74 758
13571.84 721
13572.94 730
13574.04 754
13575.14 747
13576.24 728
13577.34 742
13578.44 740
13579.54 727
13580.64 743
13581.74 737
13582.84 724
13583.94 749
13585.04 750
13586.14 734
13587.24 734
13588.35 744
13589.45 746
13590.55 765
13591.65 714
13592.75 739
13593.85 746
13594.95 764
13596.05 759
13597.15 757
13598.26 733
13599.36 750
13600.46 761
13601.56 738
13602.66 767
13603.76 739
13604.86 757
13605.97 758
13607.07 721
13608.17 719
13609.27 747
13610.37 747
13611.47 735
13612.58 733
13613.68 726
13614.78 726
13615.88 746
13616.98 759
13618.09 716
13619.19 703
13620.29 742
13621.39 771
13622.50 769
13623.60 770
13624.70 790
13625.80 780
13626.91 784
13628.01 740
13629.11 753
13630.21 759
13631.32 756
13632.42 765
13633.52 735
13634.62 751
13635.73 768
13636.83 725
13637.93 743
13639.04 766
13640.14 772
13641.24 741
13642.35 749
13643.45 744
13644.55 734
13645.65 719
13646.76 714
13647.86 719
13648.96 731
13650.07 743
13651.17 715
13652.28 749
13653.38 729
13654.48 756
13655.59 741
13656.69 726
13657.79 737
13658.90 744
13660.00 745
13661.11 720
13662.21 757
13663.31 756
13664.42 725
13665.52 710
13666.63 712
13667.73 678
13668.83 701
13669.94 714
13671.04 736
13672.15 701
13673.25 718
13674.36 745
13675.46 755
13676.56 722
13677.67 707
13678.77 721
13679.88 728
13680.98 743
13682.09 727
13683.19 740
13684.30 710
13685.40 703
13686.51 757
13687.61 753
13688.72 718
13689.82 727
13690.93 726
13692.03 744
13693.14 748
13694.24 736
13695.35 738
13696.45 756
13697.56 731
13698.66 771
13699.77 791
13700.87 721
13701.98 726
13703.09 729
13704.19 758
13705.30 743
13706.40 748
13707.51 759
13708.61 789
13709.72 787
13710.83 785
13711.93 777
13713.04 771
13714.14 831
13715.25 819
13716.36 825
13717.46 825
13718.57 816
13719.67 870
13720.78 868
13721.89 822
13722.99 827
13724.10 863
13725.21 876
13726.31 876
13727.42 908
13728.53 884
13729.63 876
13730.74 914
13731.85 934
13732.95 954
13734.06 919
13735.17 953
13736.27 965
13737.38 936
13738.49 944
13739.59 954
13740.70 974
13741.81 960
13742.92 970
13744.02 949
13745.13 932
13746.24 963
13747.35 973
13748.45 1023
13749.56 1027
13750.67 1021
13751.78 1032
13752.88 1054
13753.99 1078
13755.10 1072
13756.21 1086
13757.31 1073
13758.42 1143
13759.53 1148
13760.64 1206
13761.75 1204
13762.85 1266
13763.96 1293
13765.07 1290
13766.18 1335
13767.29 1311
13768.39 1309
13769.50 1373
13770.61 1408
13771.72 1411
13772.83 1463
13773.94 1498
13775.04 1472
13776.15 1510
13777.26 1509
13778.37 1479
13779.48 1408
13780.59 1434
13781.70 1422
13782.80 1419
13783.91 1365
13785.02 1339
13786.13 1333
13787.24 1289
13788.35 1253
13789.46 1220
13790.57 1129
13791.68 1126
13792.79 1084
13793.90 1079
13795.00 1055
13796.11 1002
13797.22 996
13798.33 980
13799.44 967
13800.55 912
13801.66 903
13802.77 930
13803.88 920
13804.99 869
13806.10 873
13807.21 913
13808.32 848
13809.43 850
13810.54 861
13811.65 846
13812.76 867
13813.87 853
13814.98 820
13816.09 838
13817.20 815
13818.31 803
13819.42 809
13820.53 798
13821.64 799
13822.75 769
13823.86 769
13824.97 787
13826.08 801
13827.19 755
13828.30 750
13829.41 783
13830.53 812
13831.64 782
13832.75 782
13833.86 741
13834.97 778
13836.08 787
13837.19 782
13838.30 764
13839.41 772
13840.52 769
13841.64 770
13842.75 763
13843.86 767
13844.97 773
13846.08 777
13847.19 754
13848.30 771
13849.41 806
13850.53 818
13851.64 775
13852.75 781
13853.86 791
13854.97 778
13856.08 792
13857.20 762
13858.31 778
13859.42 786
13860.53 797
13861.64 770
13862.76 763
13863.87 771
13864.98 777
13866.09 813
13867.20 808
13868.32 794
13869.43 801
13870.54 794
13871.65 834
13872.77 773
13873.88 788
13874.99 820
13876.10 830
13877.22 814
13878.33 825
13879.44 839
13880.55 844
13881.67 861
13882.78 857
13883.89 820
13885.01 850
13886.12 839
13887.23 876
13888.34 889
13889.46 840
13890.57 883
13891.68 869
13892.80 864
13893.91 908
13895.02 920
13896.14 910
13897.25 900
13898.36 907
13899.48 914
13900.59 908
13901.70 932
13902.82 904
13903.93 932
13905.05 900
13906.16 876
13907.27 887
13908.39 896
13909.50 865
13910.61 853
13911.73 817
13912.84 795
13913.96 814
13915.07 793
13916.19 799
13917.30 767
13918.41 754
13919.53 766
13920.64 782
13921.76 761
13922.87 762
13923.99 763
13925.10 718
13926.21 734
13927.33 725
13928.44 736
13929.56 734
13930.67 740
13931.79 765
13932.90 740
13934.02 746
13935.13 750
13936.25 735
13937.36 742
13938.48 735
13939.59 710
13940.71 714
13941.82 717
13942.94 704
13944.05 694
13945.17 712
13946.28 662
13947.40 713
13948.52 718
13949.63 684
13950.75 719
13951.86 713
13952.98 696
13954.09 715
13955.21 692
13956.32 675
13957.44 694
13958.56 691
13959.67 723
13960.79 696
13961.90 699
13963.02 721
13964.14 691
13965.25 683
13966.37 661
13967.48 671
13968.60 683
13969.72 692
13970.83 695
13971.95 712
13973.07 678
13974.18 689
13975.30 703
13976.42 660
13977.53 675
13978.65 701
13979.77 739
13980.88 708
13982.00 667
13983.12 675
13984.23 700
13985.35 677
13986.47 682
13987.58 724
13988.70 709
13989.82 713
13990.94 682
13992.05 694
13993.17 710
13994.29 699
13995.40 695
13996.52 682
13997.64 689
13998.76 697
13999.87 655
14000.99 702
14002.11 722
14003.23 699
14004.35 722
14005.46 697
14006.58 684
14007.70 716
14008.82 690
14009.93 664
14011.05 683
14012.17 686
14013.29 711
14014.41 712
14015.52 704
14016.64 713
14017.76 726
14018.88 723
14020.00 739
14021.12 725
14022.23 724
14023.35 722
14024.47 708
14025.59 712
14026.71 708
14027.83 692
14028.95 732
14030.06 715
14031.18 676
14032.30 690
14033.42 717
14034.54 707
14035.66 726
14036.78 723
14037.90 734
14039.02 715
14040.14 735
14041.25 725
14042.37 736
14043.49 749
14044.61 773
14045.73 759
14046.85 773
14047.97 790
14049.09 766
14050.21 775
14051.33 760
14052.45 725
14053.57 748
14054.69 758
14055.81 781
14056.93 795
14058.05 806
14059.17 763
14060.29 830
14061.41 799
14062.53 830
14063.65 819
14064.77 836
14065.89 821
14067.01 824
14068.13 866
14069.25 862
14070.37 846
14071.49 878
14072.61 890
14073.73 841
14074.85 892
14075.97 923
14077.09 904
14078.21 923
14079.33 920
14080.45 925
14081.57 922
14082.69 950
14083.82 918
14084.94 930
14086.06 987
14087.18 974
14088.30 924
14089.42 960
14090.54 979
14091.66 949
14092.78 925
14093.91 942
14095.03 936
14096.15 924
14097.27 962
14098.39 941
14099.51 962
14100.63 930
14101.76 957
14102.88 951
14104.00 960
14105.12 909
14106.24 928
14107.36 940
14108.49 927
14109.61 924
14110.73 888
14111.85 875
14112.97 900
14114.10 856
14115.22 850
14116.34 841
14117.46 851
14118.58 863
14119.71 864
14120.83 815
14121.95 841
14123.07 833
14124.20 803
14125.32 803
14126.44 761
14127.56 759
14128.69 797
14129.81 799
14130.93 784
14132.06 773
14133.18 789
14134.30 817
14135.42 775
14136.55 750
14137.67 735
14138.79 737
14139.92 736
14141.04 731
14142.16 741
14143.29 699
14144.41 732
14145.53 742
14146.66 730
14147.78 728
14148.90 721
14150.03 759
14151.15 731
14152.27 743
14153.40 728
14154.52 725
14155.64 730
14156.77 721
14157.89 684
14159.02 698
14160.14 713
14161.26 727
14162.39 733
14163.51 719
14164.64 717
14165.76 731
14166.88 713
14168.01 693
14169.13 691
14170.26 722
14171.38 736
14172.51 712
14173.63 702
14174.75 714
14175.88 706
14177.00 725
14178.13 706
14179.25 716
14180.38 701
14181.50 702
14182.63 704
14183.75 698
14184.88 702
14186.00 656
14187.13 670
14188.25 673
14189.38 696
14190.50 685
14191.63 660
14192.75 662
14193.88 684
14195.00 718
14196.13 672
14197.25 666
14198.38 660
14199.50 657
14200.63 649
14201.76 645
14202.88 670
14204.01 647
14205.13 669
14206.26 668
14207.38 655
14208.51 673
14209.64 659
14210.76 645
14211.89 641
14213.01 640
14214.14 624
14215.27 638
14216.39 654
14217.52 610
14218.64 605
14219.77 607
14220.90 635
14222.02 632
14223.15 603
14224.28 628
14225.40 606
14226.53 621
14227.66 642
14228.78 607
14229.91 603
14231.04 624
14232.16 640
14233.29 589
14234.42 601
14235.54 603
14236.67 621
14237.80 641
14238.92 605
14240.05 630
14241.18 605
14242.31 563
14243.43 603
14244.56 612
14245.69 621
14246.82 604
14247.94 589
14249.07 606
14250.20 606
14251.33 602
14252.45 577
14253.58 599
14254.71 609
14255.84 600
14256.96 578
14258.09 577
14259.22 601
14260.35 573
14261.47 580
14262.60 577
14263.73 565
14264.86 608
14265.99 575
14267.12 564
14268.24 585
14269.37 568
14270.50 531
14271.63 555
14272.76 594
14273.89 572
14275.01 553
14276.14 576
14277.27 582
14278.40 569
14279.53 578
14280.66 566
14281.79 526
14282.91 569
14284.04 546
14285.17 560
14286.30 568
14287.43 584
14288.56 533
14289.69 537
14290.82 543
14291.95 545
14293.08 520
14294.20 519
14295.33 522
14296.46 550
14297.59 528
14298.72 521
14299.85 528
14300.98 555
14302.11 544
14303.24 537
14304.37 516
14305.50 531
14306.63 548
14307.76 506
14308.89 505
14310.02 524
14311.15 534
14312.28 520
14313.41 524
14314.54 506
14315.67 528
14316.80 530
14317.93 519
14319.06 489
14320.19 510
14321.32 502
14322.45 496
14323.58 497
14324.71 489
14325.84 516
14326.97 496
14328.10 501
14329.23 499
14330.36 493
14331.49 508
14332.62 517
14333.76 500
14334.89 521
14336.02 495
14337.15 539
14338.28 515
14339.41 506
14340.54 508
14341.67 506
14342.80 516
14343.93 500
14345.07 493
14346.20 500
14347.33 505
14348.46 487
14349.59 470
14350.72 491
14351.85 495
14352.99 503
14354.12 516
14355.25 488
14356.38 481
14357.51 470
14358.64 491
14359.78 523
14360.91 490
14362.04 487
14363.17 505
14364.30 489
14365.44 501
14366.57 504
14367.70 489
14368.83 469
14369.96 476
14371.10 474
14372.23 453
14373.36 489
14374.49 491
14375.63 473
14376.76 480
14377.89 489
14379.02 471
14380.16 475
14381.29 490
14382.42 497
14383.55 488
14384.69 495
14385.82 473
14386.95 514
14388.09 492
14389.22 505
14390.35 507
14391.49 514
14392.62 499
14393.75 485
14394.89 501
14396.02 480
14397.15 484
14398.28 490
14399.42 504
14400.55 504
14401.69 487
14402.82 483
14403.95 477
14405.09 528
14406.22 478
14407.35 510
14408.49 504
14409.62 510
14410.75 514
14411.89 477
14413.02 485
14414.16 481
14415.29 492
14416.42 497
14417.56 504
14418.69 474
14419.83 491
14420.96 510
14422.10 503
14423.23 504
14424.36 499
14425.50 548
14426.63 529
14427.77 521
14428.90 516
14430.04 521
14431.17 533
14432.31 525
14433.44 563
14434.58 544
14435.71 538
14436.85 520
14437.98 545
14439.12 527
14440.25 532
14441.39 513
14442.52 535
14443.66 498
14444.79 526
14445.93 530
14447.06 521
14448.20 551
14449.33 518
14450.47 540
14451.60 534
14452.74 534
14453.87 542
14455.01 550
14456.14 556
14457.28 508
14458.42 525
14459.55 528
14460.69 537
14461.82 525
14462.96 544
14464.10 545
14465.23 526
14466.37 548
14467.50 561
14468.64 541
14469.78 537
14470.91 542
14472.05 560
14473.18 549
14474.32 546
14475.46 513
14476.59 570
14477.73 530
14478.87 540
14480.00 556
14481.14 548
14482.28 558
14483.41 525
14484.55 573
14485.69 552
14486.82 541
14487.96 543
14489.10 534
14490.23 507
14491.37 501
14492.51 505
14493.65 486
14494.78 524
14495.92 498
14497.06 560
14498.19 541
14499.33 542
14500.47 485
14501.61 491
14502.74 491
14503.88 540
14505.02 515
14506.16 537
14507.29 515
14508.43 504
14509.57 511
14510.71 501
14511.85 488
14512.98 490
14514.12 535
14515.26 503
14516.40 531
14517.54 512
14518.67 530
14519.81 512
14520.95 528
14522.09 487
14523.23 503
14524.36 495
14525.50 512
14526.64 491
14527.78 511
14528.92 498
14530.06 486
14531.19 487
14532.33 500
14533.47 494
14534.61 521
14535.75 509
14536.89 501
14538.03 508
14539.17 517
14540.31 508
14541.44 512
14542.58 525
14543.72 497
14544.86 496
14546.00 513
14547.14 501
14548.28 510
14549.42 475
14550.56 484
14551.70 485
14552.84 522
14553.98 549
14555.12 525
14556.25 532
14557.39 537
14558.53 523
14559.67 536
14560.81 522
14561.95 539
14563.09 529
14564.23 514
14565.37 529
14566.51 521
14567.65 531
14568.79 547
14569.93 529
14571.07 549
14572.21 574
14573.35 571
14574.49 561
14575.63 555
14576.77 556
14577.92 591
14579.06 543
14580.20 546
14581.34 563
14582.48 575
14583.62 581
14584.76 602
14585.90 571
14587.04 583
14588.18 599
14589.32 598
14590.46 576
14591.60 588
14592.74 598
14593.89 610
14595.03 596
14596.17 592
14597.31 577
14598.45 612
14599.59 654
14600.73 617
14601.87 620
14603.02 626
14604.16 648
14605.30 644
14606.44 647
14607.58 664
14608.72 650
14609.86 631
14611.01 657
14612.15 631
14613.29 651
14614.43 719
14615.57 672
14616.72 652
14617.86 671
14619.00 717
14620.14 740
14621.28 709
14622.43 713
14623.57 775
14624.71 714
14625.85 717
14627.00 742
14628.14 759
14629.28 776
14630.42 780
14631.56 796
14632.71 811
14633.85 764
14634.99 771
14636.14 776
14637.28 848
14638.42 799
14639.56 832
14640.71 803
14641.85 810
14642.99 798
14644.14 778
14645.28 818
14646.42 811
14647.56 779
14648.71 751
14649.85 754
14650.99 760
14652.14 716
14653.28 691
14654.42 705
14655.57 682
14656.71 666
14657.85 621
14659.00 633
14660.14 641
14661.29 608
14662.43 611
14663.57 605
14664.72 608
14665.86 568
14667.00 560
14668.15 564
14669.29 554
14670.44 531
14671.58 559
14672.73 536
14673.87 566
14675.01 556
14676.16 537
14677.30 532
14678.45 511
14679.59 534
14680.74 525
14681.88 536
14683.02 519
14684.17 511
14685.31 518
14686.46 528
14687.60 479
14688.75 507
14689.89 491
14691.04 508
14692.18 477
14693.33 475
14694.47 463
14695.62 453
14696.76 483
14697.91 482
14699.05 501
14700.20 491
14701.34 492
14702.49 485
14703.63 496
14704.78 479
14705.92 470
14707.07 455
14708.22 464
14709.36 481
14710.51 492
14711.65 483
14712.80 463
14713.94 439
14715.09 436
14716.23 457
14717.38 458
14718.53 453
14719.67 483
14720.82 478
14721.96 471
14723.11 460
14724.26 477
14725.40 453
14726.55 433
14727.70 464
14728.84 455
14729.99 496
14731.13 445
14732.28 452
14733.43 441
14734.57 477
14735.72 484
14736.87 465
14738.01 450
14739.16 435
14740.31 444
14741.45 436
14742.60 435
14743.75 429
14744.89 430
14746.04 448
14747.19 453
14748.34 429
14749.48 457
14750.63 456
14751.78 442
14752.92 438
14754.07 433
14755.22 440
14756.37 410
14757.51 436
14758.66 446
14759.81 440
14760.96 429
14762.10 427
14763.25 441
14764.40 421
14765.55 424
14766.70 433
14767.84 442
14768.99 419
14770.14 423
14771.29 404
14772.43 431
14773.58 434
14774.73 438
14775.88 381
14777.03 428
14778.18 445
14779.32 433
14780.47 437
14781.62 412
14782.77 423
14783.92 445
14785.07 418
14786.21 400
14787.36 413
14788.51 425
14789.66 419
14790.81 427
14791.96 432
14793.11 410
14794.26 410
14795.40 417
14796.55 424
14797.70 425
14798.85 396
14800.00 399
14801.15 390
14802.30 383
14803.45 386
14804.60 387
14805.75 390
14806.90 393
14808.05 374
14809.19 363
14810.34 407
14811.49 409
14812.64 388
14813.79 403
14814.94 400
14816.09 371
14817.24 373
14818.39 402
14819.54 398
14820.69 397
14821.84 373
14822.99 351
14824.14 389
14825.29 383
14826.44 397
14827.59 390
14828.74 398
14829.89 378
14831.04 390
14832.19 364
14833.34 365
14834.49 348
14835.64 381
14836.79 362
14837.95 377
14839.10 351
14840.25 357
14841.40 366
14842.55 384
14843.70 355
14844.85 360
14846.00 366
14847.15 350
14848.30 364
14849.45 356
14850.60 367
14851.76 374
14852.91 391
14854.06 383
14855.21 372
14856.36 340
14857.51 329
14858.66 352
14859.81 342
14860.97 357
14862.12 364
14863.27 352
14864.42 341
14865.57 367
14866.72 349
14867.88 343
14869.03 347
14870.18 355
14871.33 368
14872.48 349
14873.64 363
14874.79 350
14875.94 367
14877.09 360
14878.24 380
14879.40 351
14880.55 345
14881.70 336
14882.85 350
14884.00 360
14885.16 340
14886.31 360
14887.46 353
14888.61 364
14889.77 336
14890.92 372
14892.07 352
14893.23 359
14894.38 356
14895.53 362
14896.68 356
14897.84 324
14898.99 328
14900.14 363
14901.30 332
14902.45 339
14903.60 347
14904.75 357
14905.91 381
14907.06 361
14908.21 345
14909.37 334
14910.52 355
14911.67 351
14912.83 363
14913.98 347
14915.14 348
14916.29 346
14917.44 359
14918.60 349
14919.75 364
14920.90 331
14922.06 350
14923.21 357
14924.37 359
14925.52 377
14926.67 352
14927.83 353
14928.98 365
14930.14 357
14931.29 352
14932.44 340
14933.60 357
14934.75 356
14935.91 373
14937.06 371
14938.22 363
14939.37 364
14940.52 353
14941.68 344
14942.83 352
14943.99 367
14945.14 359
14946.30 348
14947.45 388
14948.61 344
14949.76 334
14950.92 371
14952.07 347
14953.23 350
14954.38 362
14955.54 356
14956.69 377
14957.85 375
14959.00 329
14960.16 342
14961.31 350
14962.47 332
14963.62 339
14964.78 340
14965.94 370
14967.09 357
14968.25 353
14969.40 337
14970.56 381
14971.71 371
14972.87 369
14974.03 363
14975.18 351
14976.34 359
14977.49 359
14978.65 361
14979.81 360
14980.96 371
14982.12 361
14983.27 345
14984.43 353
14985.59 352
14986.74 351
14987.90 336
14989.06 350
14990.21 368
14991.37 357
14992.53 355
14993.68 367
14994.84 353
14996.00 344
14997.15 335
14998.31 348
14999.47 353
15000.62 345
15001.78 339
15002.94 322
15004.09 322
15005.25 325
15006.41 348
15007.56 322
15008.72 331
15009.88 335
15011.04 326
15012.19 341
15013.35 348
15014.51 317
15015.67 340
15016.82 328
15017.98 336
15019.14 323
15020.30 336
15021.45 336
15022.61 319
15023.77 339
15024.93 330
15026.08 329
15027.24 333
15028.40 333
15029.56 340
15030.72 349
15031.87 335
15033.03 329
15034.19 335
15035.35 351
15036.51 339
15037.67 342
15038.82 339
15039.98 316
15041.14 313
15042.30 322
15043.46 334
15044.62 324
15045.78 344
15046.93 324
15048.09 331
15049.25 340
15050.41 336
15051.57 320
15052.73 342
15053.89 339
15055.05 308
15056.20 325
15057.36 327
15058.52 321
15059.68 330
15060.84 346
15062.00 341
15063.16 323
15064.32 338
15065.48 334
15066.64 343
15067.80 328
15068.96 331
15070.12 314
15071.28 338
15072.44 315
15073.60 328
15074.76 339
15075.91 375
15077.07 351
15078.23 359
15079.39 333
15080.55 325
15081.71 341
15082.87 340
15084.03 326
15085.19 350
15086.35 344
15087.51 350
15088.68 341
15089.84 350
15091.00 344
15092.16 352
15093.32 366
15094.48 348
15095.64 329
15096.80 351
15097.96 329
15099.12 335
15100.28 349
15101.44 329
15102.60 341
15103.76 319
15104.92 346
15106.08 349
15107.25 348
15108.41 341
15109.57 344
15110.73 351
15111.89 346
15113.05 345
15114.21 362
15115.37 354
15116.54 363
15117.70 356
15118.86 337
15120.02 341
15121.18 352
15122.34 356
15123.50 373
15124.67 346
15125.83 346
15126.99 348
15128.15 348
15129.31 350
15130.47 365
15131.64 357
15132.80 344
15133.96 356
15135.12 358
15136.28 368
15137.45 354
15138.61 376
15139.77 396
15140.93 388
15142.10 369
15143.26 358
15144.42 351
15145.58 371
15146.75 367
15147.91 355
15149.07 358
15150.23 374
15151.40 366
15152.56 341
15153.72 349
15154.88 367
15156.05 387
15157.21 395
15158.37 345
15159.54 366
15160.70 357
15161.86 342
15163.03 340
15164.19 357
15165.35 377
15166.52 377
15167.68 367
15168.84 393
15170.01 403
15171.17 377
15172.33 390
15173.50 391
15174.66 369
15175.82 361
15176.99 384
15178.15 402
15179.31 403
15180.48 399
15181.64 391
15182.81 393
15183.97 423
15185.13 410
15186.30 405
15187.46 412
15188.63 379
15189.79 410
15190.95 388
15192.12 396
15193.28 417
15194.45 424
15195.61 412
15196.78 416
15197.94 396
15199.10 421
15200.27 419
15201.43 422
15202.60 414
15203.76 421
15204.93 441
15206.09 421
15207.26 419
15208.42 413
15209.59 410
15210.75 443
15211.92 438
15213.08 430
15214.25 428
15215.41 433
15216.58 448
15217.74 440
15218.91 443
15220.07 450
15221.24 444
15222.40 424
15223.57 427
15224.74 443
15225.90 456
15227.07 430
15228.23 424
15229.40 445
15230.56 466
15231.73 480
15232.89 444
15234.06 445
15235.23 438
15236.39 477
15237.56 489
15238.72 452
15239.89 483
15241.06 459
15242.22 486
15243.39 481
15244.56 474
15245.72 470
15246.89 488
15248.05 481
15249.22 475
15250.39 441
15251.55 451
15252.72 439
15253.89 465
15255.05 460
15256.22 466
15257.39 455
15258.55 466
15259.72 452
15260.89 433
15262.05 434
15263.22 433
15264.39 432
15265.56 428
15266.72 447
15267.89 429
15269.06 464
15270.22 404
15271.39 404
15272.56 420
15273.73 404
15274.89 398
15276.06 413
15277.23 413
15278.40 401
15279.56 390
15280.73 411
15281.90 427
15283.07 391
15284.23 381
15285.40 385
15286.57 410
15287.74 396
15288.91 393
15290.07 379
15291.24 391
15292.41 372
15293.58 379
15294.75 371
15295.92 381
15297.08 408
15298.25 414
15299.42 411
15300.59 380
15301.76 393
15302.93 396
15304.09 429
15305.26 397
15306.43 378
15307.60 372
15308.77 400
15309.94 396
15311.11 387
15312.28 386
15313.44 385
15314.61 405
15315.78 412
15316.95 363
15318.12 381
15319.29 380
15320.46 413
15321.63 397
15322.80 395
15323.97 398
15325.14 402
15326.30 378
15327.47 376
15328.64 395
15329.81 404
15330.98 407
15332.15 409
15333.32 364
15334.49 402
15335.66 391
15336.83 416
15338.00 406
15339.17 414
15340.34 393
15341.51 403
15342.68 400
15343.85 421
15345.02 411
15346.19 407
15347.36 427
15348.53 425
15349.70 414
15350.87 391
15352.04 405
15353.21 404
15354.38 399
15355.55 418
15356.72 414
15357.90 410
15359.07 414
15360.24 426
15361.41 397
15362.58 400
15363.75 421
15364.92 397
15366.09 427
15367.26 420
15368.43 424
15369.60 428
15370.77 441
15371.95 406
15373.12 432
15374.29 445
15375.46 425
15376.63 426
15377.80 413
15378.97 446
15380.15 417
15381.32 424
15382.49 445
15383.66 401
15384.83 432
15386.00 418
15387.17 402
15388.35 432
15389.52 417
15390.69 424
15391.86 422
15393.03 432
15394.21 427
15395.38 423
15396.55 410
15397.72 410
15398.89 398
15400.07 418
15401.24 417
15402.41 400
15403.58 400
15404.76 394
15405.93 408
15407.10 395
15408.27 397
15409.45 359
15410.62 356
15411.79 389
15412.96 395
15414.14 362
15415.31 366
15416.48 382
15417.66 395
15418.83 382
15420.00 395
15421.17 366
15422.35 400
15423.52 390
15424.69 393
15425.87 349
15427.04 353
15428.21 378
15429.39 359
15430.56 363
15431.73 374
15432.91 359
15434.08 361
15435.25 372
15436.43 350
15437.60 366
15438.77 369
15439.95 380
15441.12 366
15442.30 375
15443.47 364
15444.64 356
15445.82 352
15446.99 334
15448.17 392
15449.34 381
15450.51 352
15451.69 353
15452.86 352
15454.04 371
15455.21 354
15456.39 353
15457.56 376
15458.73 378
15459.91 370
15461.08 363
15462.26 352
15463.43 367
15464.61 371
15465.78 365
15466.96 383
15468.13 372
15469.31 374
15470.48 336
15471.66 353
15472.83 364
15474.01 361
15475.18 367
15476.36 364
15477.53 351
15478.71 345
15479.88 351
15481.06 359
15482.23 367
15483.41 372
15484.58 381
15485.76 353
15486.93 366
15488.11 330
15489.29 340
15490.46 347
15491.64 348
15492.81 364
15493.99 367
15495.16 389
15496.34 386
15497.52 354
15498.69 350
15499.87 345
15501.04 368
15502.22 381
15503.40 355
15504.57 370
15505.75 368
15506.92 357
15508.10 388
15509.28 367
15510.45 380
15511.63 352
15512.81 359
15513.98 383
15515.16 366
15516.34 378
15517.51 381
15518.69 366
15519.87 377
15521.04 358
15522.22 361
15523.40 354
15524.57 368
15525.75 357
15526.93 359
15528.11 374
15529.28 353
15530.46 381
15531.64 386
15532.81 384
15533.99 383
15535.17 379
15536.35 392
15537.52 387
15538.70 389
15539.88 374
15541.06 377
15542.23 382
15543.41 401
15544.59 384
15545.77 382
15546.95 364
15548.12 393
15549.30 380
15550.48 402
15551.66 381
15552.83 377
15554.01 374
15555.19 420
15556.37 391
15557.55 394
15558.73 370
15559.90 373
15561.08 364
15562.26 393
15563.44 373
15564.62 420
15565.80 409
15566.97 409
15568.15 427
15569.33 402
15570.51 407
15571.69 429
15572.87 416
15574.05 423
15575.23 414
15576.40 423
15577.58 420
15578.76 400
15579.94 392
15581.12 419
15582.30 422
15583.48 408
15584.66 417
15585.84 434
15587.02 446
15588.20 428
15589.38 414
15590.56 434
15591.73 435
15592.91 446
15594.09 445
15595.27 413
15596.45 434
15597.63 435
15598.81 431
15599.99 446
15601.17 447
15602.35 429
15603.53 436
15604.71 470
15605.89 458
15607.07 462
15608.25 491
15609.43 476
15610.61 478
15611.79 462
15612.97 449
15614.15 460
15615.33 456
15616.51 460
15617.69 477
15618.88 469
15620.06 494
15621.24 500
15622.42 515
15623.60 478
15624.78 473
15625.96 493
15627.14 492
15628.32 503
15629.50 522
15630.68 486
15631.86 517
15633.05 518
15634.23 503
15635.41 506
15636.59 495
15637.77 526
15638.95 523
15640.13 536
15641.31 519
15642.50 526
15643.68 563
15644.86 548
15646.04 574
15647.22 579
15648.40 537
15649.58 549
15650.77 567
15651.95 551
15653.13 546
15654.31 552
15655.49 567
15656.68 555
15657.86 565
15659.04 568
15660.22 557
15661.40 578
15662.59 594
15663.77 579
15664.95 536
15666.13 530
15667.32 562
15668.50 551
15669.68 540
15670.86 575
15672.05 561
15673.23 522
15674.41 553
15675.59 601
15676.78 562
15677.96 543
15679.14 526
15680.32 517
15681.51 547
15682.69 529
15683.87 523
15685.06 551
15686.24 557
15687.42 535
15688.61 554
15689.79 521
15690.97 545
15692.16 556
15693.34 537
15694.52 500
15695.71 525
15696.89 536
15698.07 521
15699.26 513
15700.44 540
15701.62 523
15702.81 499
15703.99 499
15705.17 506
15706.36 539
15707.54 535
15708.73 543
15709.91 517
15711.09 541
15712.28 525
15713.46 530
15714.65 555
15715.83 535
15717.02 539
15718.20 587
15719.38 567
15720.57 556
15721.75 585
15722.94 554
15724.12 571
15725.31 569
15726.49 566
15727.68 547
15728.86 569
15730.04 574
15731.23 601
15732.41 590
15733.60 574
15734.78 621
15735.97 584
15737.15 551
15738.34 600
15739.52 566
15740.71 564
15741.89 563
15743.08 609
15744.27 635
15745.45 659
15746.64 621
15747.82 612
15749.01 631
15750.19 617
15751.38 660
15752.56 647
15753.75 679
15754.93 638
15756.12 650
15757.31 703
15758.49 650
15759.68 645
15760.86 652
15762.05 684
15763.24 697
15764.42 691
15765.61 667
15766.79 648
15767.98 698
15769.17 707
15770.35 668
15771.54 662
15772.72 663
15773.91 665
15775.10 634
15776.28 675
15777.47 673
15778.66 644
15779.84 641
15781.03 611
15782.22 625
15783.40 614
15784.59 633
15785.78 605
15786.96 616
15788.15 600
15789.34 589
15790.53 551
15791.71 574
15792.90 613
15794.09 584
15795.27 558
15796.46 553
15797.65 551
15798.84 549
15800.02 584
15801.21 582
15802.40 563
15803.59 571
15804.77 561
15805.96 527
15807.15 519
15808.34 527
15809.52 501
15810.71 532
15811.90 531
15813.09 483
15814.28 508
15815.46 519
15816.65 520
15817.84 521
15819.03 494
15820.22 524
15821.40 529
15822.59 475
15823.78 499
15824.97 522
15826.16 536
15827.35 490
15828.53 513
15829.72 534
15830.91 506
15832.10 525
15833.29 548
15834.48 516
15835.67 514
15836.85 530
15838.04 512
15839.23 497
15840.42 499
15841.61 513
15842.80 495
15843.99 509
15845.18 488
15846.37 509
15847.55 493
15848.74 504
15849.93 493
15851.12 488
15852.31 526
15853.50 500
15854.69 474
15855.88 484
15857.07 501
15858.26 524
15859.45 524
15860.64 491
15861.83 479
15863.02 508
15864.21 504
15865.40 483
15866.59 497
15867.78 488
15868.97 492
15870.16 512
15871.35 488
15872.54 495
15873.73 528
15874.92 528
15876.11 517
15877.30 499
15878.49 501
15879.68 502
15880.87 519
15882.06 529
15883.25 508
15884.44 534
15885.63 494
15886.82 515
15888.01 534
15889.20 518
15890.39 536
15891.59 538
15892.78 506
15893.97 535
15895.16 511
15896.35 526
15897.54 530
15898.73 500
15899.92 532
15901.11 546
15902.30 533
15903.50 529
15904.69 536
15905.88 551
15907.07 544
15908.26 555
15909.45 559
15910.64 542
15911.84 579
15913.03 573
15914.22 553
15915.41 580
15916.60 604
15917.79 579
15918.99 566
15920.18 587
15921.37 596
15922.56 600
15923.75 582
15924.95 591
15926.14 582
15927.33 550
15928.52 584
15929.71 577
15930.91 593
15932.10 545
15933.29 540
15934.48 564
15935.68 543
15936.87 528
15938.06 523
15939.25 534
15940.45 557
15941.64 537
15942.83 534
15944.03 532
15945.22 506
15946.41 521
15947.60 521
15948.80 540
15949.99 490
15951.18 485
15952.38 496
15953.57 498
15954.76 447
15955.96 430
15957.15 473
15958.34 468
15959.54 456
15960.73 439
15961.92 410
15963.12 427
15964.31 439
15965.50 445
15966.70 435
15967.89 424
15969.08 454
15970.28 397
15971.47 419
15972.67 410
15973.86 397
15975.05 404
15976.25 405
15977.44 398
15978.64 416
15979.83 413
15981.02 401
15982.22 398
15983.41 371
15984.61 367
15985.80 424
15987.00 410
15988.19 388
15989.38 385
15990.58 359
15991.77 386
15992.97 392
15994.16 387
15995.36 382
15996.55 373
15997.75 378
15998.94 377
16000.14 351
16001.33 365
16002.53 355
16003.72 346
16004.92 359
16006.11 353
16007.31 380
16008.50 367
16009.70 358
16010.89 367
16012.09 372
16013.28 358
16014.48 359
16015.67 373
16016.87 354
16018.07 354
16019.26 378
16020.46 373
16021.65 340
16022.85 357
16024.04 349
16025.24 329
16026.44 346
16027.63 351
16028.83 364
16030.02 354
16031.22 370
16032.42 374
16033.61 366
16034.81 347
16036.00 374
16037.20 354
16038.40 369
16039.59 325
16040.79 339
16041.99 370
16043.18 357
16044.38 342
16045.58 333
16046.77 319
16047.97 338
16049.17 348
16050.36 325
16051.56 329
16052.76 354
16053.95 339
16055.15 310
16056.35 337
16057.54 340
16058.74 340
16059.94 338
16061.14 315
16062.33 351
16063.53 333
16064.73 344
16065.92 319
16067.12 335
16068.32 350
16069.52 366
16070.71 362
16071.91 363
16073.11 372
16074.31 336
16075.50 348
16076.70 337
16077.90 359
16079.10 309
16080.30 324
16081.49 302
16082.69 330
16083.89 325
16085.09 322
16086.29 307
16087.48 314
16088.68 328
16089.88 327
16091.08 345
16092.28 340
16093.48 322
16094.67 320
16095.87 315
16097.07 310
16098.27 334
16099.47 333
16100.67 321
16101.87 295
16103.06 314
16104.26 316
16105.46 335
16106.66 319
16107.86 304
16109.06 285
16110.26 320
16111.46 340
16112.66 320
16113.86 317
16115.05 305
16116.25 328
16117.45 313
16118.65 336
16119.85 316
16121.05 304
16122.25 325
16123.45 304
16124.65 308
16125.85 303
16127.05 303
16128.25 334
16129.45 303
16130.65 325
16131.85 318
16133.05 322
16134.25 318
16135.45 324
16136.65 314
16137.85 298
16139.05 309
16140.25 305
16141.45 315
16142.65 304
16143.85 280
16145.05 293
16146.25 300
16147.45 295
16148.65 317
16149.85 327
16151.05 303
16152.25 318
16153.45 295
16154.65 303
16155.85 311
16157.05 287
16158.25 297
16159.46 302
16160.66 290
16161.86 310
16163.06 328
16164.26 281
16165.46 305
16166.66 301
16167.86 292
16169.06 279
16170.27 308
16171.47 325
16172.67 305
16173.87 293
16175.07 283
16176.27 287
16177.47 314
16178.67 301
16179.88 304
16181.08 312
16182.28 317
16183.48 322
16184.68 310
16185.89 314
16187.09 305
16188.29 317
16189.49 305
16190.69 309
16191.90 331
16193.10 330
16194.30 324
16195.50 290
16196.70 272
16197.91 323
16199.11 301
16200.31 308
16201.51 311
16202.72 284
16203.92 298
16205.12 308
16206.32 323
16207.53 312
16208.73 302
16209.93 333
16211.13 338
16212.34 310
16213.54 310
16214.74 323
16215.95 309
16217.15 304
16218.35 326
16219.55 322
16220.76 314
16221.96 326
16223.16 327
16224.37 317
16225.57 342
16226.77 323
16227.98 304
16229.18 328
16230.38 321
16231.59 316
16232.79 315
16233.99 348
16235.20 320
16236.40 333
16237.61 338
16238.81 329
16240.01 329
16241.22 313
16242.42 335
16243.63 317
16244.83 288
16246.03 320
16247.24 324
16248.44 325
16249.65 298
16250.85 311
16252.05 337
16253.26 327
16254.46 320
16255.67 319
16256.87 334
16258.08 345
16259.28 342
16260.49 338
16261.69 317
16262.89 363
16264.10 354
16265.30 353
16266.51 341
16267.71 333
16268.92 354
16270.12 358
16271.33 365
16272.53 367
16273.74 341
16274.94 352
16276.15 336
16277.35 340
16278.56 358
16279.77 354
16280.97 339
16282.18 327
16283.38 353
16284.59 355
16285.79 323
16287.00 343
16288.20 346
16289.41 343
16290.61 359
16291.82 331
16293.03 344
16294.23 373
16295.44 359
16296.64 337
16297.85 346
16299.06 344
16300.26 341
16301.47 357
16302.67 344
16303.88 344
16305.09 374
16306.29 370
16307.50 344
16308.71 344
16309.91 344
16311.12 363
16312.33 392
16313.53 370
16314.74 345
16315.95 362
16317.15 383
16318.36 373
16319.57 359
16320.77 320
16321.98 350
16323.19 374
16324.39 366
16325.60 337
16326.81 325
16328.01 341
16329.22 332
16330.43 346
16331.64 326
16332.84 309
16334.05 317
16335.26 345
16336.47 317
16337.67 313
16338.88 309
16340.09 322
16341.30 326
16342.50 327
16343.71 318
16344.92 314
16346.13 326
16347.33 300
16348.54 315
16349.75 322
16350.96 285
16352.17 327
16353.37 320
16354.58 311
16355.79 297
16357.00 298
16358.21 324
16359.41 332
16360.62 311
16361.83 322
16363.04 310
16364.25 329
16365.46 308
16366.67 303
16367.87 290
16369.08 318
16370.29 327
16371.50 298
16372.71 322
16373.92 328
16375.13 327
16376.34 283
16377.54 293
16378.75 309
16379.96 292
16381.17 299
16382.38 302
16383.59 311
16384.80 324
16386.01 308
16387.22 308
16388.43 333
16389.64 304
16390.85 303
16392.05 323
16393.26 306
16394.47 314
16395.68 321
16396.89 304
16398.10 285
16399.31 323
16400.52 302
16401.73 283
16402.94 300
16404.15 322
16405.36 319
16406.57 321
16407.78 318
16408.99 315
16410.20 318
16411.41 302
16412.62 321
16413.83 310
16415.04 322
16416.25 293
16417.46 302
16418.67 276
16419.88 287
16421.10 288
16422.31 302
16423.52 290
16424.73 307
16425.94 298
16427.15 303
16428.36 315
16429.57 316
16430.78 310
16431.99 310
16433.20 303
16434.41 312
16435.63 315
16436.84 301
16438.05 302
16439.26 318
16440.47 310
16441.68 292
16442.89 304
16444.10 312
16445.32 303
16446.53 313
16447.74 303
16448.95 305
16450.16 292
16451.37 317
16452.59 292
16453.80 320
16455.01 305
16456.22 311
16457.43 312
16458.64 313
16459.86 298
16461.07 303
16462.28 310
16463.49 285
16464.70 279
16465.92 278
16467.13 299
16468.34 315
16469.55 292
16470.77 296
16471.98 282
16473.19 289
16474.40 307
16475.62 270
16476.83 317
16478.04 305
16479.25 304
16480.47 291
16481.68 294
16482.89 304
16484.11 309
16485.32 308
16486.53 310
16487.74 317
16488.96 300
16490.17 292
16491.38 288
16492.60 288
16493.81 277
16495.02 277
16496.24 309
16497.45 290
16498.66 288
16499.88 321
16501.09 304
16502.30 311
16503.52 292
16504.73 283
16505.94 282
16507.16 284
16508.37 286
16509.59 319
16510.80 315
16512.01 305
16513.23 320
16514.44 297
16515.66 293
16516.87 291
16518.08 327
16519.30 301
16520.51 311
16521.73 310
16522.94 303
16524.16 291
16525.37 312
16526.58 312
16527.80 346
16529.01 329
16530.23 330
16531.44 324
16532.66 305
16533.87 313
16535.09 289
16536.30 303
16537.52 332
16538.73 318
16539.95 311
16541.16 315
16542.38 321
16543.59 312
16544.81 338
16546.02 311
16547.24 303
16548.45 312
16549.67 317
16550.88 325
16552.10 336
16553.31 347
16554.53 330
16555.74 330
16556.96 317
16558.18 330
16559.39 339
16560.61 350
16561.82 348
16563.04 332
16564.25 333
16565.47 349
16566.69 356
16567.90 338
16569.12 326
16570.33 347
16571.55 353
16572.77 331
16573.98 363
16575.20 348
16576.41 368
16577.63 358
16578.85 340
16580.06 337
16581.28 317
16582.50 326
16583.71 320
16584.93 312
16586.15 328
16587.36 292
16588.58 327
16589.80 308
16591.01 313
16592.23 314
16593.45 326
16594.66 313
16595.88 296
16597.10 306
16598.32 320
16599.53 317
16600.75 303
16601.97 301
16603.18 302
16604.40 302
16605.62 307
16606.84 302
16608.05 281
16609.27 298
16610.49 318
16611.71 285
16612.92 295
16614.14 302
16615.36 282
16616.58 311
16617.79 285
16619.01 308
16620.23 297
16621.45 297
16622.67 306
16623.88 318
16625.10 258
16626.32 274
16627.54 246
16628.76 277
16629.97 289
16631.19 284
16632.41 303
16633.63 289
16634.85 302
16636.07 280
16637.29 282
16638.50 279
16639.72 280
16640.94 288
16642.16 276
16643.38 271
16644.60 276
16645.82 263
16647.03 273
16648.25 292
16649.47 262
16650.69 286
16651.91 270
16653.13 262
16654.35 268
16655.57 283
16656.79 264
16658.01 257
16659.23 268
16660.45 280
16661.66 271
16662.88 282
16664.10 296
16665.32 286
16666.54 285
16667.76 265
16668.98 292
16670.20 290
16671.42 276
16672.64 286
16673.86 291
16675.08 335
16676.30 278
16677.52 281
16678.74 271
16679.96 289
16681.18 268
16682.40 273
16683.62 292
16684.84 281
16686.06 276
16687.28 273
16688.50 266
16689.72 270
16690.94 247
16692.16 265
16693.39 279
16694.61 276
16695.83 261
16697.05 282
16698.27 289
16699.49 299
16700.71 303
16701.93 310
16703.15 275
16704.37 272
16705.59 269
16706.81 286
16708.04 279
16709.26 292
16710.48 297
16711.70 282
16712.92 280
16714.14 275
16715.36 277
16716.58 277
16717.81 277
16719.03 264
16720.25 275
16721.47 275
16722.69 276
16723.91 267
16725.14 284
16726.36 277
16727.58 262
16728.80 276
16730.02 240
16731.24 245
16732.47 262
16733.69 273
16734.91 246
16736.13 287
16737.36 275
16738.58 271
16739.80 271
16741.02 265
16742.24 272
16743.47 269
16744.69 261
16745.91 253
16747.13 257
16748.36 265
16749.58 282
16750.80 233
16752.02 257
16753.25 277
16754.47 278
16755.69 269
16756.92 291
16758.14 278
16759.36 267
16760.59 242
16761.81 249
16763.03 262
16764.25 271
16765.48 246
16766.70 248
16767.92 252
16769.15 256
16770.37 283
16771.59 263
16772.82 267
16774.04 267
16775.27 291
16776.49 264
16777.71 267
16778.94 249
16780.16 289
16781.38 271
16782.61 285
16783.83 264
16785.06 248
16786.28 253
16787.50 251
16788.73 288
16789.95 276
16791.18 265
16792.40 260
16793.62 250
16794.85 268
16796.07 261
16797.30 255
16798.52 246
16799.75 269
16800.97 263
16802.19 275
16803.42 259
16804.64 268
16805.87 265
16807.09 264
16808.32 258
16809.54 266
16810.77 254
16811.99 254
16813.22 270
16814.44 278
16815.67 290
16816.89 286
16818.12 287
16819.34 259
16820.57 274
16821.79 281
16823.02 261
16824.24 283
16825.47 290
16826.70 268
16827.92 256
16829.15 279
16830.37 281
16831.60 270
16832.82 278
16834.05 290
16835.27 279
16836.50 279
16837.73 280
16838.95 277
16840.18 283
16841.40 266
16842.63 283
16843.86 300
16845.08 296
16846.31 288
16847.53 268
16848.76 280
16849.99 277
16851.21 296
16852.44 286
16853.67 295
16854.89 272
16856.12 278
16857.35 287
16858.57 306
16859.80 279
16861.03 286
16862.25 322
16863.48 305
16864.71 317
16865.93 308
16867.16 300
16868.39 306
16869.61 310
16870.84 331
16872.07 289
16873.30 335
16874.52 336
16875.75 305
16876.98 305
16878.20 296
16879.43 328
16880.66 347
16881.89 354
16883.11 330
16884.34 314
16885.57 322
16886.80 339
16888.02 321
16889.25 335
16890.48 347
16891.71 361
16892.94 336
16894.16 354
16895.39 354
16896.62 363
16897.85 364
16899.08 352
16900.30 332
16901.53 345
16902.76 343
16903.99 347
16905.22 309
16906.45 319
16907.67 344
16908.90 375
16910.13 334
16911.36 320
16912.59 316
16913.82 302
16915.04 311
16916.27 319
16917.50 302
16918.73 303
16919.96 301
16921.19 297
16922.42 318
16923.65 292
16924.88 309
16926.10 269
16927.33 297
16928.56 295
16929.79 307
16931.02 286
16932.25 315
16933.48 318
16934.71 286
16935.94 316
16937.17 320
16938.40 300
16939.63 289
16940.86 306
16942.09 308
16943.32 305
16944.55 314
16945.78 330
16947.01 312
16948.24 324
16949.47 288
16950.70 283
16951.93 286
16953.16 296
16954.39 298
16955.62 312
16956.85 295
16958.08 301
16959.31 317
16960.54 278
16961.77 281
16963.00 294
16964.23 299
16965.46 287
16966.69 316
16967.92 286
16969.15 289
16970.38 301
16971.61 302
16972.84 294
16974.07 309
16975.30 281
16976.54 317
16977.77 290
16979.00 275
16980.23 282
16981.46 302
16982.69 301
16983.92 288
16985.15 299
16986.38 271
16987.62 293
16988.85 295
16990.08 293
16991.31 298
16992.54 295
16993.77 286
16995.00 276
16996.24 286
16997.47 281
16998.70 255
16999.93 291
17001.16 270
17002.39 290
17003.63 285
17004.86 289
17006.09 284
17007.32 247
17008.55 273
17009.79 246
17011.02 280
17012.25 255
17013.48 268
17014.72 289
17015.95 277
17017.18 282
17018.41 264
17019.64 274
17020.88 258
17022.11 298
17023.34 282
17024.58 299
17025.81 287
17027.04 264
17028.27 273
17029.51 284
17030.74 274
17031.97 246
17033.21 271
17034.44 276
17035.67 274
17036.90 271
17038.14 260
17039.37 271
17040.60 274
17041.84 261
17043.07 273
17044.30 269
17045.54 269
17046.77 241
17048.00 275
17049.24 261
17050.47 257
17051.70 262
17052.94 252
17054.17 250
17055.41 263
17056.64 242
17057.87 245
17059.11 278
17060.34 255
17061.58 264
17062.81 251
17064.04 268
17065.28 254
17066.51 242
17067.75 240
17068.98 244
17070.21 261
17071.45 263
17072.68 236
17073.92 251
17075.15 258
17076.39 234
17077.62 248
17078.86 242
17080.09 250
17081.33 262
17082.56 263
17083.80 237
17085.03 264
17086.26 249
17087.50 251
17088.73 248
17089.97 260
17091.20 232
17092.44 230
17093.68 252
17094.91 249
17096.15 222
17097.38 245
17098.62 267
17099.85 275
17101.09 237
17102.32 267
17103.56 259
17104.79 274
17106.03 247
17107.26 239
17108.50 255
17109.74 222
17110.97 255
17112.21 235
17113.44 221
17114.68 264
17115.92 254
17117.15 257
17118.39 246
17119.62 236
17120.86 239
17122.10 253
17123.33 233
17124.57 246
17125.80 250
17127.04 269
17128.28 236
17129.51 260
17130.75 257
17131.99 255
17133.22 228
17134.46 205
17135.70 218
17136.93 222
17138.17 236
17139.41 223
17140.64 232
17141.88 224
17143.12 210
17144.35 231
17145.59 233
17146.83 248
17148.07 244
17149.30 261
17150.54 231
17151.78 238
17153.02 228
17154.25 228
17155.49 247
17156.73 238
17157.96 217
17159.20 243
17160.44 226
17161.68 248
17162.92 226
17164.15 232
17165.39 223
17166.63 227
17167.87 230
17169.10 239
17170.34 228
17171.58 237
17172.82 238
17174.06 220
17175.29 236
17176.53 231
17177.77 227
17179.01 223
17180.25 227
17181.49 234
17182.72 242
17183.96 237
17185.20 247
17186.44 223
17187.68 239
17188.92 249
17190.15 217
17191.39 216
17192.63 228
17193.87 229
17195.11 234
17196.35 230
17197.59 206
17198.83 220
17200.07 215
17201.30 257
17202.54 212
17203.78 217
17205.02 229
17206.26 223
17207.50 219
17208.74 219
17209.98 232
17211.22 228
17212.46 230
17213.70 228
17214.94 237
17216.18 218
17217.42 226
17218.66 223
17219.90 227
17221.14 213
17222.38 224
17223.62 244
17224.86 206
17226.10 229
17227.34 237
17228.58 228
17229.82 234
17231.06 224
17232.30 221
17233.54 223
17234.78 231
17236.02 237
17237.26 222
17238.50 232
17239.74 221
17240.98 216
17242.22 240
17243.46 225
17244.70 223
17245.94 224
17247.18 214
17248.42 237
17249.66 215
17250.90 237
17252.14 211
17253.39 196
17254.63 220
17255.87 234
17257.11 203
17258.35 211
17259.59 227
17260.83 224
17262.07 210
17263.31 195
17264.56 197
17265.80 220
17267.04 224
17268.28 222
17269.52 204
17270.76 212
17272.00 217
17273.25 213
17274.49 209
17275.73 211
17276.97 224
17278.21 240
17279.45 228
17280.70 222
17281.94 223
17283.18 232
17284.42 226
17285.66 229
17286.91 214
17288.15 242
17289.39 235
17290.63 224
17291.88 219
17293.12 207
17294.36 217
17295.60 209
17296.85 225
17298.09 211
17299.33 225
17300.57 204
17301.82 206
17303.06 201
17304.30 222
17305.54 196
17306.79 209
17308.03 226
17309.27 206
17310.52 235
17311.76 216
17313.00 211
17314.25 202
17315.49 215
17316.73 210
17317.97 239
17319.22 214
17320.46 224
17321.71 206
17322.95 227
17324.19 225
17325.44 221
17326.68 230
17327.92 225
17329.17 217
17330.41 223
17331.65 201
17332.90 225
17334.14 235
17335.39 203
17336.63 233
17337.87 227
17339.12 207
17340.36 201
17341.61 215
17342.85 231
17344.09 226
17345.34 212
17346.58 220
17347.83 213
17349.07 225
17350.32 214
17351.56 196
17352.80 218
17354.05 206
17355.29 221
17356.54 223
17357.78 219
17359.03 219
17360.27 222
17361.52 238
17362.76 219
17364.01 233
17365.25 208
17366.50 209
17367.74 219
17368.99 212
17370.23 220
17371.48 228
17372.72 217
17373.97 223
17375.21 233
17376.46 239
17377.70 209
17378.95 216
17380.19 230
17381.44 256
17382.69 225
17383.93 242
17385.18 222
17386.42 222
17387.67 229
17388.91 220
17390.16 241
17391.41 232
17392.65 205
17393.90 238
17395.14 226
17396.39 217
17397.64 206
17398.88 217
17400.13 226
17401.37 227
17402.62 243
17403.87 208
17405.11 206
17406.36 187
17407.61 211
17408.85 217
17410.10 225
17411.35 211
17412.59 208
17413.84 237
17415.09 218
17416.33 209
17417.58 217
17418.83 205
17420.07 218
17421.32 223
17422.57 219
17423.82 212
17425.06 210
17426.31 202
17427.56 226
17428.80 214
17430.05 214
17431.30 227
17432.55 220
17433.79 246
17435.04 221
17436.29 218
17437.54 224
17438.78 218
17440.03 225
17441.28 234
17442.53 243
17443.77 221
17445.02 230
17446.27 233
17447.52 238
17448.77 252
17450.01 250
17451.26 253
17452.51 238
17453.76 228
17455.01 225
17456.25 245
17457.50 232
17458.75 213
17460.00 213
17461.25 229
17462.50 245
17463.74 207
17464.99 240
17466.24 219
17467.49 218
17468.74 226
17469.99 219
17471.24 220
17472.49 217
17473.73 231
17474.98 239
17476.23 235
17477.48 227
17478.73 214
17479.98 224
17481.23 215
17482.48 244
17483.73 226
17484.98 236
17486.23 228
17487.47 231
17488.72 232
17489.97 228
17491.22 206
17492.47 232
17493.72 223
17494.97 238
17496.22 235
17497.47 212
17498.72 243
17499.97 227
17501.22 261
17502.47 249
17503.72 241
17504.97 255
17506.22 235
17507.47 240
17508.72 239
17509.97 221
17511.22 230
17512.47 238
17513.72 250
17514.97 254
17516.22 231
17517.47 232
17518.72 230
17519.97 252
17521.22 243
17522.47 252
17523.72 264
17524.98 247
17526.23 261
17527.48 227
17528.73 249
17529.98 235
17531.23 275
17532.48 233
17533.73 223
17534.98 256
17536.23 238
17537.48 240
17538.74 248
17539.99 225
17541.24 248
17542.49 269
17543.74 235
17544.99 250
17546.24 257
17547.50 271
17548.75 265
17550.00 245
17551.25 250
17552.50 268
17553.75 266
17555.01 238
17556.26 268
17557.51 257
17558.76 249
17560.01 262
17561.26 264
17562.52 253
17563.77 269
17565.02 296
17566.27 283
17567.53 263
17568.78 241
17570.03 244
17571.28 231
17572.53 243
17573.79 267
17575.04 223
17576.29 271
17577.54 271
17578.80 279
17580.05 284
17581.30 243
17582.56 265
17583.81 293
17585.06 271
17586.31 268
17587.57 276
17588.82 265
17590.07 267
17591.33 298
17592.58 265
17593.83 256
17595.08 281
17596.34 299
17597.59 273
17598.84 280
17600.10 266
17601.35 247
17602.61 259
17603.86 279
17605.11 287
17606.37 285
17607.62 247
17608.87 282
17610.13 261
17611.38 261
17612.63 260
17613.89 276
17615.14 283
17616.40 274
17617.65 267
17618.90 263
17620.16 282
17621.41 255
17622.67 265
17623.92 266
17625.17 282
17626.43 283
17627.68 299
17628.94 293
17630.19 322
17631.45 314
17632.70 299
17633.96 288
17635.21 262
17636.47 310
17637.72 272
17638.97 289
17640.23 270
17641.48 263
17642.74 259
17643.99 270
17645.25 276
17646.50 285
17647.76 280
17649.01 290
17650.27 288
17651.52 296
17652.78 305
17654.04 286
17655.29 279
17656.55 272
17657.80 270
17659.06 255
17660.31 260
17661.57 221
17662.82 271
17664.08 264
17665.33 289
17666.59 252
17667.85 265
17669.10 240
17670.36 236
17671.61 249
17672.87 254
17674.13 220
17675.38 230
17676.64 241
17677.89 255
17679.15 243
17680.41 231
17681.66 250
17682.92 243
17684.18 256
17685.43 234
17686.69 243
17687.95 240
17689.20 246
17690.46 252
17691.71 253
17692.97 262
17694.23 237
17695.49 234
17696.74 233
17698.00 244
17699.26 238
17700.51 260
17701.77 238
17703.03 248
17704.28 238
17705.54 247
17706.80 248
17708.06 232
17709.31 253
17710.57 227
17711.83 216
17713.08 212
17714.34 222
17715.60 220
17716.86 246
17718.11 228
17719.37 226
17720.63 205
17721.89 215
17723.15 231
17724.40 235
17725.66 240
17726.92 214
17728.18 232
17729.43 235
17730.69 237
17731.95 218
17733.21 237
17734.47 213
17735.73 212
17736.98 229
17738.24 216
17739.50 218
17740.76 221
17742.02 228
17743.28 222
17744.53 204
17745.79 222
17747.05 226
17748.31 242
17749.57 246
17750.83 228
17752.09 233
17753.34 218
17754.60 224
17755.86 226
17757.12 252
17758.38 224
17759.64 224
17760.90 217
17762.16 211
17763.42 206
17764.68 211
17765.94 208
17767.19 219
17768.45 236
17769.71 219
17770.97 196
17772.23 205
17773.49 216
17774.75 215
17776.01 220
17777.27 208
17778.53 219
17779.79 210
17781.05 205
17782.31 208
17783.57 208
17784.83 206
17786.09 219
17787.35 234
17788.61 223
17789.87 212
17791.13 191
17792.39 203
17793.65 218
17794.91 234
17796.17 225
17797.43 220
17798.69 202
17799.95 218
17801.21 222
17802.47 221
17803.73 201
17805.00 220
17806.26 194
17807.52 210
17808.78 218
17810.04 209
17811.30 200
17812.56 230
17813.82 215
17815.08 214
17816.34 217
17817.60 216
17818.87 240
17820.13 224
17821.39 214
17822.65 194
17823.91 217
17825.17 242
17826.43 208
17827.69 196
17828.96 229
17830.22 201
17831.48 200
17832.74 173
17834.00 199
17835.26 213
17836.53 205
17837.79 202
17839.05 199
17840.31 200
17841.57 216
17842.84 206
17844.10 202
17845.36 216
17846.62 217
17847.88 217
17849.15 208
17850.41 226
17851.67 191
17852.93 192
17854.20 203
17855.46 219
17856.72 204
17857.98 182
17859.25 204
17860.51 208
17861.77 204
17863.03 212
17864.30 208
17865.56 211
17866.82 184
17868.09 177
17869.35 193
17870.61 190
17871.87 222
17873.14 200
17874.40 197
17875.66 220
17876.93 197
17878.19 189
17879.45 203
17880.72 194
17881.98 209
17883.24 204
17884.51 198
17885.77 194
17887.03 207
17888.30 183
17889.56 175
17890.83 175
17892.09 194
17893.35 197
17894.62 177
17895.88 192
17897.14 200
17898.41 208
17899.67 202
17900.94 224
17902.20 206
17903.46 212
17904.73 193
17905.99 185
17907.26 218
17908.52 213
17909.79 209
17911.05 197
17912.32 205
17913.58 199
17914.84 214
17916.11 207
17917.37 197
17918.64 211
17919.90 220
17921.17 202
17922.43 218
17923.70 176
17924.96 194
17926.23 191
17927.49 205
17928.76 207
17930.02 187
17931.29 188
17932.55 193
17933.82 201
17935.08 196
17936.35 195
17937.61 182
17938.88 201
17940.14 194
17941.41 192
17942.68 190
17943.94 210
17945.21 204
17946.47 216
17947.74 224
17949.00 195
17950.27 217
17951.54 203
17952.80 199
17954.07 194
17955.33 202
17956.60 228
17957.87 215
17959.13 186
17960.40 185
17961.66 201
17962.93 207
17964.20 193
17965.46 187
17966.73 198
17968.00 205
17969.26 204
17970.53 188
17971.80 197
17973.06 188
17974.33 191
17975.60 190
17976.86 173
17978.13 206
17979.40 202
17980.66 200
17981.93 195
17983.20 193
17984.46 208
17985.73 195
17987.00 205
17988.26 184
17989.53 178
17990.80 224
17992.07 198
17993.33 183
17994.60 154
17995.87 186
17997.14 192
17998.40 201
17999.67 197
18000.94 177
18002.21 182
18003.47 190
18004.74 189
18006.01 193
18007.28 192
18008.55 207
18009.81 208
18011.08 176
18012.35 203
18013.62 197
18014.89 205
18016.15 193
18017.42 194
18018.69 189
18019.96 177
18021.23 200
18022.49 197
18023.76 193
18025.03 187
18026.30 187
18027.57 201
18028.84 201
18030.11 177
18031.37 186
18032.64 204
18033.91 205
18035.18 179
18036.45 198
18037.72 207
18038.99 190
18040.26 197
18041.53 199
18042.79 193
18044.06 190
18045.33 198
18046.60 201
18047.87 179
18049.14 192
18050.41 205
18051.68 195
18052.95 195
18054.22 187
18055.49 180
18056.76 176
18058.03 187
18059.30 209
18060.57 188
18061.84 197
18063.11 212
18064.38 179
18065.65 191
18066.92 197
18068.19 189
18069.46 207
18070.73 200
18072.00 186
18073.27 199
18074.54 194
18075.81 199
18077.08 197
18078.35 191
18079.62 185
18080.89 204
18082.16 197
18083.43 204
18084.70 186
18085.97 192
18087.24 177
18088.51 192
18089.78 184
18091.05 191
18092.32 201
18093.59 214
18094.87 205
18096.14 232
18097.41 211
18098.68 199
18099.95 206
18101.22 225
18102.49 202
18103.76 205
18105.03 211
18106.31 197
18107.58 201
18108.85 215
18110.12 214
18111.39 199
18112.66 208
18113.93 210
18115.21 203
18116.48 209
18117.75 205
18119.02 210
18120.29 215
18121.56 198
18122.84 190
18124.11 186
18125.38 201
18126.65 194
18127.92 205
18129.20 194
18130.47 202
18131.74 206
18133.01 202
18134.29 186
18135.56 169
18136.83 195
18138.10 188
18139.38 191
18140.65 183
18141.92 181
18143.19 193
18144.47 194
18145.74 187
18147.01 184
18148.28 207
18149.56 228
18150.83 226
18152.10 210
18153.38 187
18154.65 180
18155.92 196
18157.19 188
18158.47 178
18159.74 203
18161.01 194
18162.29 205
18163.56 192
18164.83 193
18166.11 171
18167.38 192
18168.65 180
18169.93 186
18171.20 177
18172.48 203
18173.75 191
18175.02 175
18176.30 166
18177.57 192
18178.84 201
18180.12 199
18181.39 215
18182.67 193
18183.94 200
18185.21 221
18186.49 212
18187.76 204
18189.04 206
18190.31 202
18191.59 207
18192.86 192
18194.13 214
18195.41 208
18196.68 206
18197.96 218
18199.23 192
18200.51 189
18201.78 172
18203.06 192
18204.33 183
18205.61 199
18206.88 191
18208.16 209
18209.43 227
18210.71 200
18211.98 200
18213.26 190
18214.53 205
18215.81 216
18217.08 198
18218.36 182
18219.63 183
18220.91 198
18222.18 196
18223.46 200
18224.73 188
18226.01 194
18227.28 201
18228.56 191
18229.84 203
18231.11 198
18232.39 203
18233.66 197
18234.94 196
18236.21 191
18237.49 217
18238.77 202
18240.04 194
18241.32 192
18242.59 205
18243.87 205
18245.15 188
18246.42 208
18247.70 198
18248.98 207
18250.25 183
18251.53 203
18252.81 211
18254.08 200
18255.36 195
18256.63 196
18257.91 206
18259.19 198
18260.46 212
18261.74 213
18263.02 187
18264.30 192
18265.57 206
18266.85 228
18268.13 189
18269.40 174
18270.68 187
18271.96 199
18273.23 195
18274.51 195
18275.79 190
18277.07 215
18278.34 194
18279.62 178
18280.90 194
18282.18 169
18283.45 195
18284.73 212
18286.01 189
18287.29 199
18288.56 173
18289.84 181
18291.12 211
18292.40 196
18293.68 205
18294.95 188
18296.23 191
18297.51 192
18298.79 190
18300.07 190
18301.34 205
18302.62 184
18303.90 171
18305.18 199
18306.46 204
18307.74 189
18309.01 194
18310.29 197
18311.57 191
18312.85 207
18314.13 180
18315.41 189
18316.69 185
18317.96 204
18319.24 200
18320.52 200
18321.80 198
18323.08 195
18324.36 207
18325.64 195
18326.92 191
18328.20 206
18329.47 214
18330.75 213
18332.03 208
18333.31 181
18334.59 214
18335.87 210
18337.15 211
18338.43 211
18339.71 199
18340.99 189
18342.27 201
18343.55 225
18344.83 184
18346.11 179
18347.39 196
18348.67 182
18349.95 183
18351.23 185
18352.51 206
18353.79 185
18355.07 203
18356.35 194
18357.63 202
18358.91 212
18360.19 192
18361.47 197
18362.75 202
18364.03 195
18365.31 199
18366.59 189
18367.87 195
18369.15 168
18370.43 188
18371.71 207
18372.99 187
18374.27 178
18375.55 206
18376.83 222
18378.12 207
18379.40 201
18380.68 192
18381.96 186
18383.24 192
18384.52 211
18385.80 187
18387.08 196
18388.36 186
18389.65 196
18390.93 191
18392.21 210
18393.49 181
18394.77 211
18396.05 209
18397.33 194
18398.62 207
18399.90 197
18401.18 204
18402.46 196
18403.74 200
18405.02 193
18406.31 182
18407.59 197
18408.87 203
18410.15 198
18411.43 189
18412.72 175
18414.00 203
18415.28 181
18416.56 197
18417.84 200
18419.13 215
18420.41 225
18421.69 198
18422.97 183
18424.26 186
18425.54 184
18426.82 191
18428.10 187
18429.39 176
18430.67 184
18431.95 179
18433.23 182
18434.52 182
18435.80 199
18437.08 186
18438.37 198
18439.65 208
18440.93 204
18442.22 200
18443.50 208
18444.78 190
18446.06 201
18447.35 191
18448.63 194
18449.91 207
18451.20 193
18452.48 194
18453.76 181
18455.05 191
18456.33 186
18457.62 185
18458.90 192
18460.18 174
18461.47 197
18462.75 198
18464.03 195
18465.32 192
18466.60 195
18467.89 173
18469.17 168
18470.45 185
18471.74 191
18473.02 196
18474.31 175
18475.59 175
18476.88 197
18478.16 191
18479.44 187
18480.73 203
18482.01 187
18483.30 170
18484.58 173
18485.87 188
18487.15 183
18488.44 174
18489.72 176
18491.01 189
18492.29 190
18493.58 189
18494.86 181
18496.15 202
18497.43 197
18498.72 184
18500.00 193
18501.29 177
18502.57 172
18503.86 209
18505.14 170
18506.43 187
18507.71 190
18509.00 186
18510.28 193
18511.57 186
18512.85 200
18514.14 180
18515.42 201
18516.71 180
18518.00 187
18519.28 200
18520.57 177
18521.85 187
18523.14 183
18524.43 195
18525.71 186
18527.00 187
18528.28 177
18529.57 185
18530.86 199
18532.14 201
18533.43 181
18534.71 189
18536.00 199
18537.29 191
18538.57 189
18539.86 187
18541.15 173
18542.43 199
18543.72 179
18545.01 183
18546.29 175
18547.58 168
18548.87 193
18550.15 186
18551.44 190
18552.73 187
18554.01 189
18555.30 165
18556.59 180
18557.88 173
18559.16 178
18560.45 191
18561.74 190
18563.02 198
18564.31 191
18565.60 181
18566.89 192
18568.17 186
18569.46 173
18570.75 168
18572.04 174
18573.32 184
18574.61 172
18575.90 195
18577.19 176
18578.48 183
18579.76 182
18581.05 193
18582.34 178
18583.63 188
18584.92 194
18586.20 190
18587.49 185
18588.78 175
18590.07 182
18591.36 180
18592.64 180
18593.93 164
18595.22 182
18596.51 191
18597.80 209
18599.09 180
18600.38 187
18601.66 172
18602.95 166
18604.24 194
18605.53 188
18606.82 211
18608.11 200
18609.40 187
18610.69 177
18611.98 218
18613.26 190
18614.55 198
18615.84 202
18617.13 182
18618.42 165
18619.71 196
18621.00 186
18622.29 198
18623.58 179
18624.87 206
18626.16 188
18627.45 189
18628.74 184
18630.03 192
18631.32 179
18632.61 185
18633.89 191
18635.18 176
18636.47 183
18637.76 189
18639.05 187
18640.34 185
18641.63 214
18642.92 197
18644.21 195
18645.50 197
18646.79 191
18648.09 181
18649.38 197
18650.67 192
18651.96 192
18653.25 195
18654.54 195
18655.83 182
18657.12 180
18658.41 179
18659.70 168
18660.99 186
18662.28 185
18663.57 205
18664.86 185
18666.15 199
18667.44 181
18668.74 152
18670.03 184
18671.32 168
18672.61 176
18673.90 203
18675.19 189
18676.48 175
18677.77 200
18679.06 174
18680.36 170
18681.65 161
18682.94 176
18684.23 177
18685.52 181
18686.81 184
18688.11 157
18689.40 202
18690.69 165
18691.98 189
18693.27 166
18694.56 165
18695.86 166
18697.15 193
18698.44 173
18699.73 171
18701.02 168
18702.32 165
18703.61 182
18704.90 176
18706.19 174
18707.48 156
18708.78 175
18710.07 159
18711.36 175
18712.65 182
18713.95 171
18715.24 159
18716.53 192
18717.83 178
18719.12 178
18720.41 181
18721.70 179
18723.00 186
18724.29 164
18725.58 177
18726.87 167
18728.17 164
18729.46 181
18730.75 173
18732.05 173
18733.34 175
18734.63 175
18735.93 159
18737.22 185
18738.51 176
18739.81 183
18741.10 194
18742.39 169
18743.69 160
18744.98 169
18746.27 163
18747.57 192
18748.86 178
18750.16 182
18751.45 179
18752.74 172
18754.04 157
18755.33 181
18756.63 157
18757.92 194
18759.21 200
18760.51 171
18761.80 161
18763.10 170
18764.39 176
18765.69 174
18766.98 173
18768.27 189
18769.57 172
18770.86 155
18772.16 180
18773.45 186
18774.75 193
18776.04 169
18777.34 187
18778.63 177
18779.93 171
18781.22 169
18782.52 173
18783.81 160
18785.11 166
18786.40 156
18787.70 157
18788.99 194
18790.29 167
18791.58 168
18792.88 167
18794.17 178
18795.47 152
18796.76 177
18798.06 172
18799.35 162
18800.65 177
18801.94 165
18803.24 160
18804.54 159
18805.83 170
18807.13 157
18808.42 198
18809.72 159
18811.01 170
18812.31 169
18813.61 170
18814.90 175
18816.20 162
18817.49 168
18818.79 168
18820.09 179
18821.38 171
18822.68 166
18823.98 159
18825.27 189
18826.57 174
18827.87 178
18829.16 182
18830.46 160
18831.75 170
18833.05 181
18834.35 166
18835.64 175
18836.94 168
18838.24 181
18839.54 176
18840.83 173
18842.13 152
18843.43 173
18844.72 175
18846.02 163
18847.32 160
18848.61 167
18849.91 152
18851.21 158
18852.51 170
18853.80 171
18855.10 167
18856.40 154
18857.70 172
18858.99 169
18860.29 178
18861.59 163
18862.89 178
18864.18 177
18865.48 164
18866.78 167
18868.08 173
18869.38 167
18870.67 171
18871.97 159
18873.27 171
18874.57 158
18875.87 160
18877.16 167
18878.46 158
18879.76 175
18881.06 153
18882.36 160
18883.66 162
18884.95 168
18886.25 180
18887.55 177
18888.85 156
18890.15 155
18891.45 177
18892.75 154
18894.04 168
18895.34 163
18896.64 174
18897.94 162
18899.24 150
18900.54 166
18901.84 161
18903.14 162
18904.44 164
18905.74 166
18907.03 182
18908.33 166
18909.63 158
18910.93 177
18912.23 177
18913.53 180
18914.83 183
18916.13 173
18917.43 174
18918.73 169
18920.03 168
18921.33 177
18922.63 175
18923.93 178
18925.23 173
18926.53 178
18927.83 159
18929.13 146
18930.43 162
18931.73 161
18933.03 166
18934.33 176
18935.63 166
18936.93 165
18938.23 167
18939.53 174
18940.83 167
18942.13 181
18943.43 200
18944.73 166
18946.03 152
18947.33 185
18948.63 172
18949.93 156
18951.23 162
18952.53 150
18953.84 140
18955.14 161
18956.44 181
18957.74 164
18959.04 172
18960.34 170
18961.64 174
18962.94 157
18964.24 170
18965.54 169
18966.85 152
18968.15 154
18969.45 167
18970.75 158
18972.05 152
18973.35 149
18974.65 184
18975.96 161
18977.26 169
18978.56 158
18979.86 162
18981.16 165
18982.46 181
18983.77 170
18985.07 168
18986.37 193
18987.67 164
18988.97 142
18990.28 161
18991.58 161
18992.88 167
18994.18 157
18995.49 169
18996.79 179
18998.09 154
18999.39 165
19000.69 162
19002.00 154
19003.30 156
19004.60 165
19005.90 149
19007.21 160
19008.51 179
19009.81 186
19011.12 162
19012.42 156
19013.72 173
19015.02 160
19016.33 167
19017.63 183
19018.93 167
19020.24 161
19021.54 183
19022.84 151
19024.15 173
19025.45 169
19026.75 160
19028.06 167
19029.36 151
19030.66 164
19031.97 189
19033.27 167
19034.57 175
19035.88 160
19037.18 173
19038.48 173
19039.79 181
19041.09 195
19042.40 195
19043.70 195
19045.00 146
19046.31 166
19047.61 158
19048.92 179
19050.22 150
19051.52 167
19052.83 168
19054.13 158
19055.44 162
19056.74 180
19058.05 175
19059.35 157
19060.65 176
19061.96 174
19063.26 179
19064.57 169
19065.87 172
19067.18 166
19068.48 184
19069.79 184
19071.09 161
19072.40 181
19073.70 164
19075.01 160
19076.31 159
19077.62 156
19078.92 153
19080.23 169
19081.53 186
19082.84 173
19084.14 173
19085.45 178
19086.75 173
19088.06 175
19089.36 171
19090.67 156
19091.98 166
19093.28 177
19094.59 147
19095.89 174
19097.20 181
19098.50 145
19099.81 154
19101.12 188
19102.42 176
19103.73 165
19105.03 167
19106.34 173
19107.65 193
19108.95 158
19110.26 172
19111.56 180
19112.87 184
19114.18 168
19115.48 175
19116.79 150
19118.10 151
19119.40 170
19120.71 178
19122.02 183
19123.32 167
19124.63 159
19125.94 167
19127.24 187
19128.55 181
19129.86 176
19131.16 179
19132.47 172
19133.78 165
19135.08 174
19136.39 165
19137.70 184
19139.01 161
19140.31 182
19141.62 148
19142.93 153
19144.23 150
19145.54 170
19146.85 148
19148.16 165
19149.46 166
19150.77 143
19152.08 189
19153.39 174
19154.69 172
19156.00 153
19157.31 163
19158.62 156
19159.93 149
19161.23 185
19162.54 170
19163.85 178
19165.16 176
19166.47 171
19167.77 164
19169.08 175
19170.39 155
19171.70 171
19173.01 179
19174.32 167
19175.62 148
19176.93 166
19178.24 168
19179.55 158
19180.86 167
19182.17 176
19183.48 169
19184.78 166
19186.09 186
19187.40 155
19188.71 165
19190.02 157
19191.33 157
19192.64 170
19193.95 159
19195.26 166
19196.56 144
19197.87 146
19199.18 162
19200.49 145
19201.80 176
19203.11 167
19204.42 169
19205.73 171
19207.04 165
19208.35 197
19209.66 153
19210.97 155
19212.28 167
19213.59 168
19214.90 165
19216.21 148
19217.52 160
19218.83 166
19220.14 163
19221.45 150
19222.76 148
19224.07 170
19225.38 176
19226.69 157
19228.00 193
19229.31 161
19230.62 155
19231.93 166
19233.24 162
19234.55 171
19235.86 172
19237.17 172
19238.48 174
19239.79 167
19241.10 156
19242.41 167
19243.72 170
19245.03 175
19246.35 166
19247.66 156
19248.97 159
19250.28 154
19251.59 157
19252.90 155
19254.21 144
19255.52 161
19256.83 161
19258.14 183
19259.46 170
19260.77 169
19262.08 149
19263.39 151
19264.70 157
19266.01 173
19267.32 178
19268.64 169
19269.95 169
19271.26 162
19272.57 154
19273.88 144
19275.20 158
19276.51 184
19277.82 160
19279.13 165
19280.44 176
19281.75 169
19283.07 177
19284.38 160
19285.69 143
19287.00 166
19288.32 173
19289.63 175
19290.94 153
19292.25 156
19293.57 152
19294.88 172
19296.19 172
19297.50 173
19298.82 159
19300.13 166
19301.44 174
19302.75 169
19304.07 190
19305.38 178
19306.69 160
19308.01 150
19309.32 161
19310.63 145
19311.94 179
19313.26 159
19314.57 158
19315.88 163
19317.20 161
19318.51 155
19319.82 180
19321.14 152
19322.45 141
19323.76 177
19325.08 152
19326.39 164
19327.70 143
19329.02 145
19330.33 152
19331.65 178
19332.96 165
19334.27 145
19335.59 162
19336.90 147
19338.22 147
19339.53 162
19340.84 147
19342.16 145
19343.47 150
19344.79 171
19346.10 165
19347.41 140
19348.73 158
19350.04 155
19351.36 164
19352.67 151
19353.99 171
19355.30 150
19356.62 163
19357.93 170
19359.25 169
19360.56 170
19361.87 149
19363.19 143
19364.50 161
19365.82 163
19367.13 174
19368.45 158
19369.76 145
19371.08 157
19372.39 154
19373.71 151
19375.02 153
19376.34 174
19377.66 165
19378.97 168
19380.29 161
19381.60 155
19382.92 186
19384.23 173
19385.55 165
19386.86 158
19388.18 149
19389.50 150
19390.81 156
19392.13 151
19393.44 159
19394.76 166
19396.07 155
19397.39 163
19398.71 150
19400.02 136
19401.34 136
19402.65 169
19403.97 169
19405.29 145
19406.60 137
19407.92 136
19409.24 172
19410.55 147
19411.87 159
19413.19 152
19414.50 159
19415.82 160
19417.14 168
19418.45 163
19419.77 159
19421.09 160
19422.40 152
19423.72 160
19425.04 164
19426.35 168
19427.67 176
19428.99 137
19430.30 139
19431.62 168
19432.94 155
19434.26 144
19435.57 162
19436.89 169
19438.21 166
19439.53 162
19440.84 163
19442.16 153
19443.48 144
19444.80 170
19446.11 169
19447.43 166
19448.75 153
19450.07 162
19451.38 166
19452.70 141
19454.02 150
19455.34 154
19456.66 160
19457.97 168
19459.29 161
19460.61 134
19461.93 169
19463.25 161
19464.57 152
19465.88 149
19467.20 141
19468.52 160
19469.84 141
19471.16 157
19472.48 153
19473.79 165
19475.11 158
19476.43 164
19477.75 163
19479.07 159
19480.39 154
19481.71 152
19483.03 130
19484.34 153
19485.66 165
19486.98 164
19488.30 153
19489.62 152
19490.94 155
19492.26 155
19493.58 139
19494.90 160
19496.22 161
19497.54 160
19498.86 157
19500.18 151
19501.50 181
19502.81 150
19504.13 136
19505.45 156
19506.77 135
19508.09 138
19509.41 173
19510.73 152
19512.05 141
19513.37 149
19514.69 144
19516.01 145
19517.33 162
19518.65 155
19519.97 155
19521.29 164
19522.61 159
19523.93 150
19525.25 178
19526.57 167
19527.89 142
19529.22 156
19530.54 151
19531.86 162
19533.18 154
19534.50 158
19535.82 180
19537.14 144
19538.46 155
19539.78 153
19541.10 153
19542.42 149
19543.74 156
19545.06 150
19546.39 132
19547.71 151
19549.03 158
19550.35 161
19551.67 177
19552.99 166
19554.31 172
19555.63 166
19556.96 149
19558.28 146
19559.60 158
19560.92 154
19562.24 171
19563.56 147
19564.88 173
19566.21 159
19567.53 161
19568.85 157
19570.17 148
19571.49 160
19572.82 160
19574.14 162
19575.46 160
19576.78 148
19578.10 170
19579.43 154
19580.75 145
19582.07 142
19583.39 143
19584.72 154
19586.04 143
19587.36 152
19588.68 167
19590.01 175
19591.33 156
19592.65 150
19593.97 151
19595.30 135
19596.62 149
19597.94 143
19599.26 157
19600.59 153
19601.91 171
19603.23 166
19604.56 153
19605.88 160
19607.20 151
19608.53 142
19609.85 144
19611.17 153
19612.49 152
19613.82 156
19615.14 160
19616.47 168
19617.79 144
19619.11 172
19620.44 174
19621.76 148
19623.08 153
19624.41 167
19625.73 169
19627.05 149
19628.38 145
19629.70 154
19631.03 164
19632.35 150
19633.67 167
19635.00 149
19636.32 159
19637.65 163
19638.97 162
19640.29 157
19641.62 159
19642.94 160
19644.27 137
19645.59 154
19646.92 157
19648.24 154
19649.57 151
19650.89 161
19652.21 160
19653.54 155
19654.86 143
19656.19 145
19657.51 175
19658.84 150
19660.16 153
19661.49 142
19662.81 137
19664.14 155
19665.46 153
19666.79 154
19668.11 147
19669.44 161
19670.76 139
19672.09 174
19673.41 159
19674.74 163
19676.07 159
19677.39 143
19678.72 147
19680.04 169
19681.37 157
19682.69 172
19684.02 165
19685.34 152
19686.67 143
19688.00 159
19689.32 158
19690.65 161
19691.97 158
19693.30 172
19694.63 151
19695.95 156
19697.28 193
19698.60 169
19699.93 158
19701.26 160
19702.58 145
19703.91 160
19705.24 161
19706.56 165
19707.89 141
19709.22 157
19710.54 161
19711.87 166
19713.20 147
19714.52 169
19715.85 137
19717.18 160
19718.50 162
19719.83 150
19721.16 150
19722.48 136
19723.81 163
19725.14 148
19726.47 168
19727.79 151
19729.12 170
19730.45 168
19731.77 154
19733.10 160
19734.43 159
19735.76 148
19737.08 169
19738.41 173
19739.74 161
19741.07 151
19742.39 146
19743.72 158
19745.05 168
19746.38 161
19747.71 166
19749.03 168
19750.36 143
19751.69 143
19753.02 144
19754.35 152
19755.67 153
19757.00 155
19758.33 143
19759.66 141
19760.99 149
19762.31 155
19763.64 166
19764.97 164
19766.30 158
19767.63 142
19768.96 146
19770.29 154
19771.61 161
19772.94 147
19774.27 173
19775.60 150
19776.93 151
19778.26 155
19779.59 152
19780.92 157
19782.25 144
19783.57 139
19784.90 161
19786.23 149
19787.56 161
19788.89 169
19790.22 144
19791.55 168
19792.88 182
19794.21 174
19795.54 162
19796.87 145
19798.20 153
19799.53 156
19800.86 146
19802.19 158
19803.52 165
19804.85 160
19806.18 165
19807.50 156
19808.83 158
19810.16 163
19811.49 167
19812.82 159
19814.15 149
19815.49 141
19816.82 158
19818.15 150
19819.48 163
19820.81 152
19822.14 153
19823.47 156
19824.80 151
19826.13 159
19827.46 159
19828.79 143
19830.12 155
19831.45 164
19832.78 168
19834.11 147
19835.44 139
19836.77 155
19838.10 160
19839.44 156
19840.77 148
19842.10 154
19843.43 147
19844.76 167
19846.09 157
19847.42 153
19848.75 152
19850.08 154
19851.42 167
19852.75 159
19854.08 145
19855.41 146
19856.74 158
19858.07 151
19859.40 176
19860.74 137
19862.07 160
19863.40 148
19864.73 174
19866.06 173
19867.40 162
19868.73 149
19870.06 144
19871.39 140
19872.72 161
19874.06 147
19875.39 143
19876.72 167
19878.05 165
19879.38 170
19880.72 142
19882.05 143
19883.38 147
19884.71 159
19886.05 166
19887.38 171
19888.71 160
19890.04 162
19891.38 168
19892.71 163
19894.04 167
19895.38 169
19896.71 156
19898.04 182
19899.37 164
19900.71 180
19902.04 166
19903.37 162
19904.71 159
19906.04 153
19907.37 156
19908.71 169
19910.04 151
19911.37 162
19912.71 172
19914.04 160
19915.37 139
19916.71 157
19918.04 155
19919.37 145
19920.71 152
19922.04 141
19923.37 166
19924.71 138
19926.04 138
19927.38 156
19928.71 153
19930.04 152
19931.38 147
19932.71 156
19934.05 149
19935.38 162
19936.71 174
19938.05 179
19939.38 163
19940.72 155
19942.05 152
19943.39 144
19944.72 170
19946.06 161
19947.39 182
19948.72 160
19950.06 153
19951.39 138
19952.73 142
19954.06 179
19955.40 171
19956.73 159
19958.07 144
19959.40 135
19960.74 155
19962.07 183
19963.41 163
19964.74 147
19966.08 144
19967.41 165
19968.75 142
19970.08 170
19971.42 147
19972.76 155
19974.09 158
19975.43 153
19976.76 149
19978.10 149
19979.43 175
19980.77 158
19982.10 151
19983.44 155
19984.78 142
19986.11 176
19987.45 188
19988.78 168
19990.12 140
19991.46 160
19992.79 171
19994.13 171
19995.46 147
19996.80 150
19998.14 162
19999.47 154
20000.81 140
20002.15 141
20003.48 150
20004.82 177
20006.16 169
20007.49 146
20008.83 149
20010.17 153
20011.50 163
20012.84 168
20014.18 134
20015.51 149
20016.85 149
20018.19 149
20019.52 156
20020.86 142
20022.20 166
20023.53 164
20024.87 156
20026.21 134
20027.55 142
20028.88 157
20030.22 173
20031.56 149
20032.90 173
20034.23 134
20035.57 163
20036.91 142
20038.25 136
20039.58 150
20040.92 148
20042.26 151
20043.60 161
20044.93 149
20046.27 151
20047.61 154
20048.95 158
20050.29 168
20051.62 141
20052.96 170
20054.30 165
20055.64 159
20056.98 155
20058.32 149
20059.65 160
20060.99 138
20062.33 145
20063.67 154
20065.01 183
20066.35 152
20067.68 160
20069.02 171
20070.36 153
20071.70 143
20073.04 151
20074.38 151
20075.72 148
20077.06 160
20078.40 142
20079.73 162
20081.07 143
20082.41 156
20083.75 147
20085.09 160
20086.43 159
20087.77 149
20089.11 149
20090.45 157
20091.79 144
20093.13 166
20094.47 166
20095.81 157
20097.15 160
20098.48 152
20099.82 173
20101.16 154
20102.50 146
20103.84 145
20105.18 137
20106.52 138
20107.86 139
20109.20 150
20110.54 152
20111.88 134
20113.22 155
20114.56 162
20115.90 163
20117.24 153
20118.58 155
20119.93 161
20121.27 157
20122.61 155
20123.95 147
20125.29 149
20126.63 152
20127.97 172
20129.31 156
20130.65 137
20131.99 146
20133.33 151
20134.67 170
20136.01 144
