# Supplementary material for: MALDI-TOF MS typing enables the classification of brewing yeasts of the genus Saccharomyces to major beer styles
Source: PLoS One. 2017 Aug 9;12(8):e0181694. doi: 10.1371/journal.pone.0181694 (PMC5549903; doi:10.1371/journal.pone.0181694)
Supplement: S6 File — The directory includes 90 raw files and was zipped to “.zip”; the folder has three strains with 30 spectra per strain; S1 Text explains the raw files with an example and Table 1 represents the yeast strains used within the experiment. (ZIP) [file pone.0181694.s009.zip › 16-18/30277-59-Lag-Lag-Lag-YPG-18h-E-E_2016-09-27_9_0_A8_1.dat]

1999.34 304
1999.77 386
2000.19 376
2000.61 295
2001.03 268
2001.45 270
2001.88 295
2002.30 300
2002.72 315
2003.14 290
2003.56 253
2003.99 235
2004.41 261
2004.83 277
2005.25 283
2005.68 312
2006.10 318
2006.52 312
2006.94 297
2007.37 273
2007.79 287
2008.21 244
2008.64 261
2009.06 280
2009.48 267
2009.90 259
2010.33 290
2010.75 279
2011.17 288
2011.60 252
2012.02 231
2012.44 241
2012.87 291
2013.29 297
2013.71 274
2014.14 271
2014.56 284
2014.98 240
2015.41 248
2015.83 269
2016.25 270
2016.68 269
2017.10 279
2017.53 302
2017.95 295
2018.37 295
2018.80 296
2019.22 274
2019.65 297
2020.07 288
2020.49 293
2020.92 269
2021.34 264
2021.77 271
2022.19 308
2022.61 320
2023.04 287
2023.46 273
2023.89 303
2024.31 313
2024.74 300
2025.16 267
2025.59 233
2026.01 257
2026.44 262
2026.86 265
2027.29 263
2027.71 302
2028.14 295
2028.56 288
2028.98 260
2029.41 257
2029.84 252
2030.26 252
2030.69 273
2031.11 316
2031.54 267
2031.96 251
2032.39 286
2032.81 284
2033.24 310
2033.66 280
2034.09 275
2034.51 265
2034.94 280
2035.37 267
2035.79 260
2036.22 297
2036.64 349
2037.07 329
2037.49 285
2037.92 274
2038.35 294
2038.77 256
2039.20 308
2039.62 292
2040.05 301
2040.48 278
2040.90 318
2041.33 326
2041.76 290
2042.18 257
2042.61 269
2043.03 330
2043.46 306
2043.89 284
2044.31 262
2044.74 304
2045.17 298
2045.59 300
2046.02 279
2046.45 296
2046.87 254
2047.30 252
2047.73 277
2048.16 276
2048.58 284
2049.01 246
2049.44 262
2049.86 282
2050.29 302
2050.72 242
2051.15 266
2051.57 274
2052.00 233
2052.43 258
2052.86 287
2053.28 261
2053.71 288
2054.14 296
2054.57 304
2054.99 314
2055.42 267
2055.85 285
2056.28 301
2056.70 302
2057.13 241
2057.56 302
2057.99 317
2058.42 308
2058.84 310
2059.27 284
2059.70 275
2060.13 277
2060.56 278
2060.99 328
2061.41 303
2061.84 272
2062.27 280
2062.70 303
2063.13 310
2063.56 387
2063.99 398
2064.41 321
2064.84 356
2065.27 360
2065.70 356
2066.13 367
2066.56 351
2066.99 346
2067.42 280
2067.85 299
2068.27 338
2068.70 328
2069.13 261
2069.56 293
2069.99 271
2070.42 273
2070.85 260
2071.28 280
2071.71 258
2072.14 276
2072.57 311
2073.00 327
2073.43 304
2073.86 262
2074.29 349
2074.72 365
2075.15 311
2075.58 327
2076.01 340
2076.44 344
2076.87 354
2077.30 311
2077.73 301
2078.16 252
2078.59 270
2079.02 281
2079.45 308
2079.88 305
2080.31 306
2080.74 267
2081.17 308
2081.60 273
2082.03 267
2082.46 238
2082.89 269
2083.32 291
2083.75 253
2084.18 300
2084.61 275
2085.04 296
2085.47 300
2085.90 302
2086.34 279
2086.77 294
2087.20 266
2087.63 271
2088.06 268
2088.49 298
2088.92 275
2089.35 283
2089.79 307
2090.22 304
2090.65 252
2091.08 273
2091.51 269
2091.94 243
2092.37 268
2092.81 280
2093.24 306
2093.67 250
2094.10 261
2094.53 258
2094.96 288
2095.40 300
2095.83 238
2096.26 258
2096.69 263
2097.12 269
2097.56 289
2097.99 277
2098.42 276
2098.85 275
2099.29 266
2099.72 276
2100.15 249
2100.58 254
2101.01 239
2101.45 224
2101.88 201
2102.31 266
2102.75 301
2103.18 244
2103.61 252
2104.04 277
2104.48 241
2104.91 264
2105.34 245
2105.77 248
2106.21 278
2106.64 259
2107.07 307
2107.51 244
2107.94 263
2108.37 300
2108.81 324
2109.24 294
2109.67 293
2110.11 298
2110.54 310
2110.97 248
2111.41 239
2111.84 267
2112.27 283
2112.71 291
2113.14 282
2113.58 262
2114.01 270
2114.44 254
2114.88 264
2115.31 283
2115.75 240
2116.18 206
2116.61 241
2117.05 239
2117.48 264
2117.92 264
2118.35 307
2118.78 301
2119.22 302
2119.65 321
2120.09 291
2120.52 285
2120.96 283
2121.39 284
2121.83 259
2122.26 273
2122.69 311
2123.13 289
2123.56 290
2124.00 302
2124.43 238
2124.87 316
2125.30 316
2125.74 295
2126.17 258
2126.61 272
2127.04 323
2127.48 276
2127.91 247
2128.35 268
2128.79 317
2129.22 300
2129.66 291
2130.09 278
2130.53 298
2130.96 249
2131.40 332
2131.83 293
2132.27 324
2132.70 300
2133.14 317
2133.58 259
2134.01 337
2134.45 277
2134.88 288
2135.32 270
2135.76 241
2136.19 265
2136.63 263
2137.06 285
2137.50 282
2137.94 323
2138.37 305
2138.81 267
2139.25 274
2139.68 246
2140.12 267
2140.56 314
2140.99 252
2141.43 266
2141.87 286
2142.30 259
2142.74 290
2143.18 321
2143.61 307
2144.05 260
2144.49 286
2144.92 290
2145.36 285
2145.80 245
2146.23 305
2146.67 299
2147.11 285
2147.55 305
2147.98 406
2148.42 375
2148.86 389
2149.30 346
2149.73 364
2150.17 419
2150.61 394
2151.05 385
2151.48 377
2151.92 322
2152.36 289
2152.80 309
2153.23 319
2153.67 294
2154.11 328
2154.55 348
2154.99 324
2155.42 298
2155.86 323
2156.30 299
2156.74 282
2157.18 343
2157.61 337
2158.05 295
2158.49 317
2158.93 281
2159.37 253
2159.81 262
2160.24 290
2160.68 334
2161.12 327
2161.56 288
2162.00 300
2162.44 337
2162.88 300
2163.32 298
2163.75 307
2164.19 330
2164.63 344
2165.07 373
2165.51 333
2165.95 299
2166.39 377
2166.83 293
2167.27 287
2167.71 333
2168.15 294
2168.59 296
2169.02 304
2169.46 289
2169.90 270
2170.34 249
2170.78 293
2171.22 279
2171.66 287
2172.10 313
2172.54 335
2172.98 310
2173.42 360
2173.86 350
2174.30 331
2174.74 340
2175.18 375
2175.62 374
2176.06 357
2176.50 341
2176.94 380
2177.38 370
2177.82 344
2178.26 360
2178.70 348
2179.14 338
2179.58 322
2180.02 292
2180.47 332
2180.91 340
2181.35 308
2181.79 325
2182.23 322
2182.67 308
2183.11 325
2183.55 317
2183.99 311
2184.43 304
2184.87 247
2185.31 314
2185.76 334
2186.20 287
2186.64 295
2187.08 328
2187.52 318
2187.96 311
2188.40 305
2188.84 360
2189.29 335
2189.73 341
2190.17 311
2190.61 324
2191.05 310
2191.49 369
2191.94 373
2192.38 392
2192.82 367
2193.26 349
2193.70 358
2194.14 377
2194.59 305
2195.03 353
2195.47 369
2195.91 372
2196.36 411
2196.80 387
2197.24 396
2197.68 367
2198.12 351
2198.57 293
2199.01 288
2199.45 290
2199.89 306
2200.34 307
2200.78 271
2201.22 259
2201.66 291
2202.11 319
2202.55 327
2202.99 299
2203.44 325
2203.88 336
2204.32 322
2204.76 292
2205.21 346
2205.65 339
2206.09 353
2206.54 307
2206.98 304
2207.42 371
2207.87 323
2208.31 340
2208.75 352
2209.20 329
2209.64 337
2210.08 344
2210.53 352
2210.97 311
2211.42 363
2211.86 361
2212.30 373
2212.75 338
2213.19 337
2213.63 366
2214.08 334
2214.52 339
2214.97 361
2215.41 356
2215.85 367
2216.30 313
2216.74 326
2217.19 328
2217.63 339
2218.08 366
2218.52 299
2218.97 312
2219.41 351
2219.85 346
2220.30 332
2220.74 326
2221.19 326
2221.63 332
2222.08 319
2222.52 334
2222.97 346
2223.41 272
2223.86 319
2224.30 317
2224.75 351
2225.19 358
2225.64 346
2226.08 402
2226.53 435
2226.97 405
2227.42 372
2227.86 351
2228.31 346
2228.75 376
2229.20 403
2229.65 366
2230.09 386
2230.54 456
2230.98 430
2231.43 430
2231.87 441
2232.32 444
2232.76 465
2233.21 466
2233.66 496
2234.10 468
2234.55 424
2234.99 461
2235.44 444
2235.89 452
2236.33 399
2236.78 396
2237.23 413
2237.67 372
2238.12 362
2238.56 363
2239.01 331
2239.46 302
2239.90 326
2240.35 319
2240.80 282
2241.24 296
2241.69 334
2242.14 301
2242.58 256
2243.03 273
2243.48 252
2243.93 269
2244.37 307
2244.82 292
2245.27 281
2245.71 273
2246.16 267
2246.61 282
2247.05 260
2247.50 269
2247.95 300
2248.40 313
2248.84 291
2249.29 248
2249.74 294
2250.19 300
2250.63 300
2251.08 315
2251.53 268
2251.98 246
2252.43 315
2252.87 324
2253.32 281
2253.77 272
2254.22 261
2254.66 315
2255.11 308
2255.56 280
2256.01 265
2256.46 256
2256.91 262
2257.35 267
2257.80 317
2258.25 268
2258.70 314
2259.15 245
2259.60 246
2260.04 286
2260.49 260
2260.94 310
2261.39 356
2261.84 292
2262.29 280
2262.74 281
2263.19 305
2263.63 309
2264.08 337
2264.53 362
2264.98 354
2265.43 326
2265.88 311
2266.33 313
2266.78 355
2267.23 339
2267.68 377
2268.13 402
2268.58 360
2269.02 405
2269.47 369
2269.92 386
2270.37 453
2270.82 418
2271.27 458
2271.72 445
2272.17 425
2272.62 418
2273.07 362
2273.52 412
2273.97 418
2274.42 380
2274.87 368
2275.32 390
2275.77 390
2276.22 350
2276.67 331
2277.12 378
2277.57 403
2278.02 379
2278.47 339
2278.92 301
2279.37 294
2279.82 308
2280.27 324
2280.73 298
2281.18 293
2281.63 278
2282.08 325
2282.53 314
2282.98 344
2283.43 310
2283.88 284
2284.33 332
2284.78 298
2285.23 325
2285.68 289
2286.14 308
2286.59 310
2287.04 340
2287.49 290
2287.94 288
2288.39 326
2288.84 340
2289.30 346
2289.75 378
2290.20 400
2290.65 359
2291.10 373
2291.55 453
2292.00 437
2292.46 485
2292.91 492
2293.36 395
2293.81 452
2294.26 504
2294.72 459
2295.17 469
2295.62 414
2296.07 369
2296.52 377
2296.98 392
2297.43 398
2297.88 348
2298.33 291
2298.79 347
2299.24 330
2299.69 322
2300.14 311
2300.60 305
2301.05 358
2301.50 332
2301.95 279
2302.41 301
2302.86 302
2303.31 291
2303.76 285
2304.22 293
2304.67 271
2305.12 304
2305.58 301
2306.03 308
2306.48 310
2306.94 344
2307.39 342
2307.84 337
2308.30 355
2308.75 355
2309.20 325
2309.66 360
2310.11 364
2310.56 380
2311.02 354
2311.47 376
2311.92 366
2312.38 396
2312.83 395
2313.28 357
2313.74 330
2314.19 322
2314.65 405
2315.10 359
2315.55 333
2316.01 324
2316.46 384
2316.92 378
2317.37 377
2317.83 364
2318.28 369
2318.73 388
2319.19 404
2319.64 358
2320.10 351
2320.55 424
2321.01 414
2321.46 362
2321.92 340
2322.37 397
2322.82 425
2323.28 423
2323.73 415
2324.19 452
2324.64 537
2325.10 535
2325.55 497
2326.01 484
2326.46 443
2326.92 415
2327.37 409
2327.83 440
2328.29 460
2328.74 396
2329.20 334
2329.65 310
2330.11 342
2330.56 317
2331.02 340
2331.47 332
2331.93 304
2332.38 310
2332.84 331
2333.30 362
2333.75 360
2334.21 315
2334.66 333
2335.12 352
2335.58 360
2336.03 306
2336.49 332
2336.94 335
2337.40 314
2337.86 338
2338.31 325
2338.77 353
2339.22 333
2339.68 317
2340.14 327
2340.59 304
2341.05 316
2341.51 343
2341.96 338
2342.42 319
2342.88 355
2343.33 344
2343.79 330
2344.25 331
2344.70 339
2345.16 336
2345.62 315
2346.08 365
2346.53 368
2346.99 306
2347.45 333
2347.90 301
2348.36 355
2348.82 365
2349.28 352
2349.73 336
2350.19 308
2350.65 360
2351.11 328
2351.56 298
2352.02 286
2352.48 310
2352.94 302
2353.39 292
2353.85 307
2354.31 356
2354.77 329
2355.22 315
2355.68 314
2356.14 286
2356.60 293
2357.06 306
2357.51 314
2357.97 294
2358.43 330
2358.89 319
2359.35 362
2359.81 331
2360.26 331
2360.72 308
2361.18 318
2361.64 333
2362.10 350
2362.56 380
2363.02 371
2363.47 334
2363.93 350
2364.39 389
2364.85 394
2365.31 362
2365.77 343
2366.23 383
2366.69 371
2367.15 363
2367.60 352
2368.06 383
2368.52 394
2368.98 382
2369.44 354
2369.90 306
2370.36 342
2370.82 322
2371.28 264
2371.74 336
2372.20 343
2372.66 330
2373.12 342
2373.58 327
2374.04 298
2374.50 316
2374.96 316
2375.42 351
2375.88 329
2376.34 343
2376.80 342
2377.26 330
2377.72 319
2378.18 296
2378.64 342
2379.10 279
2379.56 297
2380.02 325
2380.48 310
2380.94 298
2381.40 319
2381.86 345
2382.32 328
2382.78 309
2383.24 299
2383.70 320
2384.16 355
2384.62 320
2385.08 349
2385.54 340
2386.00 312
2386.47 297
2386.93 302
2387.39 293
2387.85 251
2388.31 271
2388.77 367
2389.23 360
2389.69 323
2390.15 325
2390.62 331
2391.08 322
2391.54 367
2392.00 311
2392.46 319
2392.92 328
2393.38 331
2393.85 296
2394.31 264
2394.77 313
2395.23 329
2395.69 309
2396.16 323
2396.62 334
2397.08 353
2397.54 335
2398.00 308
2398.47 317
2398.93 354
2399.39 302
2399.85 325
2400.31 352
2400.78 361
2401.24 336
2401.70 335
2402.16 328
2402.63 298
2403.09 313
2403.55 307
2404.01 334
2404.48 311
2404.94 306
2405.40 357
2405.86 340
2406.33 338
2406.79 271
2407.25 265
2407.72 303
2408.18 273
2408.64 293
2409.11 277
2409.57 329
2410.03 324
2410.49 324
2410.96 333
2411.42 324
2411.88 252
2412.35 286
2412.81 277
2413.28 288
2413.74 307
2414.20 309
2414.67 341
2415.13 297
2415.59 279
2416.06 321
2416.52 376
2416.98 349
2417.45 278
2417.91 280
2418.38 318
2418.84 328
2419.30 321
2419.77 281
2420.23 284
2420.70 263
2421.16 326
2421.63 313
2422.09 280
2422.55 326
2423.02 313
2423.48 283
2423.95 330
2424.41 304
2424.88 260
2425.34 278
2425.81 303
2426.27 347
2426.74 331
2427.20 366
2427.67 301
2428.13 271
2428.60 274
2429.06 271
2429.53 243
2429.99 258
2430.46 355
2430.92 300
2431.39 269
2431.85 282
2432.32 333
2432.78 329
2433.25 277
2433.71 331
2434.18 324
2434.64 327
2435.11 262
2435.58 253
2436.04 262
2436.51 319
2436.97 307
2437.44 287
2437.90 334
2438.37 330
2438.84 322
2439.30 354
2439.77 355
2440.23 292
2440.70 338
2441.17 302
2441.63 351
2442.10 305
2442.57 312
2443.03 339
2443.50 309
2443.96 306
2444.43 315
2444.90 351
2445.36 313
2445.83 314
2446.30 305
2446.76 328
2447.23 326
2447.70 333
2448.16 288
2448.63 321
2449.10 326
2449.57 285
2450.03 276
2450.50 317
2450.97 319
2451.43 308
2451.90 278
2452.37 286
2452.84 316
2453.30 315
2453.77 299
2454.24 276
2454.71 279
2455.17 304
2455.64 287
2456.11 305
2456.58 307
2457.04 282
2457.51 286
2457.98 258
2458.45 262
2458.91 244
2459.38 275
2459.85 296
2460.32 280
2460.79 320
2461.25 244
2461.72 215
2462.19 271
2462.66 260
2463.13 286
2463.60 351
2464.06 354
2464.53 317
2465.00 290
2465.47 292
2465.94 302
2466.41 269
2466.87 307
2467.34 363
2467.81 358
2468.28 310
2468.75 332
2469.22 294
2469.69 277
2470.16 288
2470.63 338
2471.09 267
2471.56 266
2472.03 276
2472.50 295
2472.97 347
2473.44 324
2473.91 300
2474.38 307
2474.85 292
2475.32 271
2475.79 305
2476.26 280
2476.73 307
2477.20 329
2477.67 303
2478.14 306
2478.60 284
2479.07 283
2479.54 290
2480.01 267
2480.48 289
2480.95 339
2481.42 317
2481.89 307
2482.36 343
2482.83 297
2483.30 306
2483.77 282
2484.25 311
2484.72 327
2485.19 293
2485.66 319
2486.13 292
2486.60 298
2487.07 333
2487.54 332
2488.01 370
2488.48 345
2488.95 318
2489.42 341
2489.89 363
2490.36 344
2490.83 344
2491.30 349
2491.78 326
2492.25 321
2492.72 348
2493.19 327
2493.66 345
2494.13 317
2494.60 345
2495.07 340
2495.55 354
2496.02 355
2496.49 333
2496.96 330
2497.43 337
2497.90 389
2498.37 332
2498.85 296
2499.32 351
2499.79 357
2500.26 322
2500.73 317
2501.20 334
2501.68 336
2502.15 347
2502.62 327
2503.09 316
2503.56 284
2504.04 291
2504.51 334
2504.98 336
2505.45 308
2505.93 330
2506.40 365
2506.87 327
2507.34 303
2507.82 300
2508.29 295
2508.76 298
2509.23 375
2509.71 357
2510.18 402
2510.65 406
2511.12 422
2511.60 430
2512.07 409
2512.54 425
2513.02 463
2513.49 465
2513.96 463
2514.44 430
2514.91 366
2515.38 348
2515.85 429
2516.33 408
2516.80 352
2517.27 350
2517.75 380
2518.22 365
2518.70 396
2519.17 339
2519.64 365
2520.12 382
2520.59 401
2521.06 382
2521.54 341
2522.01 355
2522.49 323
2522.96 298
2523.43 299
2523.91 322
2524.38 336
2524.86 331
2525.33 301
2525.80 317
2526.28 297
2526.75 296
2527.23 321
2527.70 292
2528.18 308
2528.65 308
2529.12 325
2529.60 307
2530.07 349
2530.55 285
2531.02 320
2531.50 307
2531.97 317
2532.45 308
2532.92 306
2533.40 336
2533.87 380
2534.35 395
2534.82 364
2535.30 342
2535.77 336
2536.25 322
2536.72 344
2537.20 358
2537.67 344
2538.15 368
2538.62 351
2539.10 347
2539.57 375
2540.05 380
2540.53 379
2541.00 341
2541.48 365
2541.95 327
2542.43 333
2542.90 351
2543.38 368
2543.86 315
2544.33 317
2544.81 297
2545.28 337
2545.76 319
2546.24 325
2546.71 348
2547.19 383
2547.66 380
2548.14 404
2548.62 410
2549.09 423
2549.57 486
2550.05 475
2550.52 492
2551.00 421
2551.48 386
2551.95 411
2552.43 477
2552.91 431
2553.38 399
2553.86 441
2554.34 442
2554.81 382
2555.29 353
2555.77 374
2556.24 376
2556.72 382
2557.20 384
2557.68 373
2558.15 382
2558.63 358
2559.11 344
2559.58 304
2560.06 331
2560.54 343
2561.02 302
2561.49 285
2561.97 321
2562.45 378
2562.93 328
2563.41 311
2563.88 373
2564.36 305
2564.84 301
2565.32 321
2565.79 316
2566.27 320
2566.75 356
2567.23 296
2567.71 268
2568.18 300
2568.66 300
2569.14 329
2569.62 338
2570.10 265
2570.58 268
2571.05 315
2571.53 302
2572.01 322
2572.49 313
2572.97 337
2573.45 325
2573.93 323
2574.40 340
2574.88 318
2575.36 329
2575.84 338
2576.32 345
2576.80 320
2577.28 334
2577.76 390
2578.24 331
2578.72 314
2579.19 283
2579.67 340
2580.15 358
2580.63 319
2581.11 302
2581.59 306
2582.07 303
2582.55 311
2583.03 318
2583.51 345
2583.99 339
2584.47 301
2584.95 281
2585.43 311
2585.91 356
2586.39 344
2586.87 319
2587.35 327
2587.83 312
2588.31 348
2588.79 337
2589.27 303
2589.75 348
2590.23 285
2590.71 264
2591.19 322
2591.67 357
2592.15 362
2592.63 343
2593.11 350
2593.59 321
2594.07 294
2594.55 325
2595.03 290
2595.51 300
2595.99 289
2596.47 283
2596.96 285
2597.44 284
2597.92 314
2598.40 304
2598.88 300
2599.36 259
2599.84 302
2600.32 268
2600.80 295
2601.28 293
2601.77 301
2602.25 326
2602.73 304
2603.21 326
2603.69 324
2604.17 327
2604.65 305
2605.14 313
2605.62 321
2606.10 316
2606.58 288
2607.06 348
2607.54 330
2608.03 311
2608.51 306
2608.99 294
2609.47 348
2609.95 324
2610.44 308
2610.92 309
2611.40 306
2611.88 295
2612.37 301
2612.85 291
2613.33 250
2613.81 295
2614.29 304
2614.78 286
2615.26 323
2615.74 275
2616.22 313
2616.71 344
2617.19 389
2617.67 307
2618.16 305
2618.64 336
2619.12 292
2619.60 359
2620.09 395
2620.57 386
2621.05 348
2621.54 335
2622.02 305
2622.50 375
2622.99 329
2623.47 315
2623.95 321
2624.44 318
2624.92 335
2625.40 322
2625.89 351
2626.37 377
2626.85 388
2627.34 351
2627.82 366
2628.30 371
2628.79 320
2629.27 336
2629.76 346
2630.24 307
2630.72 300
2631.21 318
2631.69 344
2632.18 321
2632.66 307
2633.14 341
2633.63 337
2634.11 369
2634.60 330
2635.08 335
2635.57 342
2636.05 312
2636.53 318
2637.02 326
2637.50 297
2637.99 328
2638.47 346
2638.96 345
2639.44 357
2639.93 332
2640.41 323
2640.90 351
2641.38 336
2641.87 315
2642.35 338
2642.84 306
2643.32 276
2643.81 325
2644.29 303
2644.78 317
2645.26 321
2645.75 331
2646.23 333
2646.72 358
2647.20 333
2647.69 316
2648.18 333
2648.66 333
2649.15 324
2649.63 316
2650.12 321
2650.60 346
2651.09 321
2651.58 304
2652.06 309
2652.55 345
2653.03 302
2653.52 377
2654.01 433
2654.49 373
2654.98 354
2655.46 372
2655.95 330
2656.44 366
2656.92 341
2657.41 352
2657.90 318
2658.38 352
2658.87 320
2659.36 316
2659.84 307
2660.33 321
2660.82 340
2661.30 313
2661.79 287
2662.28 308
2662.76 293
2663.25 324
2663.74 316
2664.22 354
2664.71 336
2665.20 352
2665.68 351
2666.17 387
2666.66 349
2667.15 340
2667.63 324
2668.12 308
2668.61 296
2669.10 308
2669.58 373
2670.07 382
2670.56 379
2671.05 318
2671.53 341
2672.02 304
2672.51 308
2673.00 346
2673.48 386
2673.97 345
2674.46 411
2674.95 410
2675.44 401
2675.92 369
2676.41 360
2676.90 361
2677.39 378
2677.88 366
2678.37 376
2678.85 395
2679.34 350
2679.83 299
2680.32 301
2680.81 364
2681.30 336
2681.79 355
2682.27 349
2682.76 336
2683.25 328
2683.74 315
2684.23 322
2684.72 292
2685.21 348
2685.70 315
2686.18 330
2686.67 307
2687.16 279
2687.65 327
2688.14 343
2688.63 301
2689.12 312
2689.61 374
2690.10 373
2690.59 376
2691.08 372
2691.57 363
2692.06 369
2692.55 344
2693.04 361
2693.53 423
2694.02 401
2694.51 396
2694.99 404
2695.48 367
2695.97 299
2696.46 309
2696.95 315
2697.44 360
2697.93 373
2698.42 352
2698.92 319
2699.41 332
2699.90 364
2700.39 276
2700.88 352
2701.37 345
2701.86 305
2702.35 320
2702.84 309
2703.33 333
2703.82 380
2704.31 355
2704.80 351
2705.29 353
2705.78 362
2706.27 359
2706.76 369
2707.25 349
2707.75 371
2708.24 327
2708.73 311
2709.22 341
2709.71 379
2710.20 302
2710.69 344
2711.18 364
2711.68 306
2712.17 339
2712.66 316
2713.15 319
2713.64 345
2714.13 340
2714.62 315
2715.12 264
2715.61 336
2716.10 359
2716.59 324
2717.08 336
2717.57 318
2718.07 307
2718.56 304
2719.05 297
2719.54 346
2720.03 364
2720.53 352
2721.02 380
2721.51 315
2722.00 342
2722.50 378
2722.99 391
2723.48 425
2723.97 374
2724.47 403
2724.96 411
2725.45 340
2725.94 320
2726.44 354
2726.93 337
2727.42 343
2727.91 365
2728.41 348
2728.90 353
2729.39 285
2729.89 339
2730.38 419
2730.87 316
2731.37 351
2731.86 337
2732.35 366
2732.84 335
2733.34 394
2733.83 364
2734.32 424
2734.82 428
2735.31 389
2735.81 374
2736.30 368
2736.79 384
2737.29 354
2737.78 410
2738.27 408
2738.77 385
2739.26 380
2739.75 395
2740.25 323
2740.74 336
2741.24 336
2741.73 320
2742.22 337
2742.72 351
2743.21 354
2743.71 332
2744.20 293
2744.70 321
2745.19 402
2745.68 337
2746.18 306
2746.67 320
2747.17 331
2747.66 304
2748.16 315
2748.65 328
2749.15 318
2749.64 353
2750.14 325
2750.63 304
2751.13 319
2751.62 337
2752.12 368
2752.61 353
2753.11 314
2753.60 317
2754.10 323
2754.59 371
2755.09 312
2755.58 337
2756.08 367
2756.57 377
2757.07 339
2757.56 299
2758.06 349
2758.56 390
2759.05 369
2759.55 328
2760.04 360
2760.54 335
2761.03 335
2761.53 367
2762.03 348
2762.52 346
2763.02 389
2763.51 365
2764.01 401
2764.51 344
2765.00 378
2765.50 361
2765.99 326
2766.49 311
2766.99 281
2767.48 313
2767.98 286
2768.48 305
2768.97 330
2769.47 342
2769.97 351
2770.46 335
2770.96 326
2771.46 331
2771.95 347
2772.45 315
2772.95 357
2773.44 330
2773.94 323
2774.44 375
2774.93 342
2775.43 298
2775.93 337
2776.43 364
2776.92 364
2777.42 333
2777.92 359
2778.41 324
2778.91 381
2779.41 333
2779.91 370
2780.40 333
2780.90 328
2781.40 296
2781.90 363
2782.39 345
2782.89 337
2783.39 324
2783.89 352
2784.39 343
2784.88 348
2785.38 325
2785.88 355
2786.38 325
2786.88 299
2787.37 290
2787.87 313
2788.37 355
2788.87 323
2789.37 304
2789.87 333
2790.36 335
2790.86 315
2791.36 381
2791.86 360
2792.36 337
2792.86 336
2793.36 312
2793.85 346
2794.35 351
2794.85 355
2795.35 313
2795.85 316
2796.35 307
2796.85 362
2797.35 368
2797.85 328
2798.34 322
2798.84 319
2799.34 340
2799.84 331
2800.34 370
2800.84 346
2801.34 379
2801.84 310
2802.34 307
2802.84 271
2803.34 299
2803.84 293
2804.34 269
2804.84 317
2805.34 329
2805.84 282
2806.34 308
2806.84 385
2807.34 326
2807.84 307
2808.34 339
2808.84 351
2809.34 374
2809.84 385
2810.34 331
2810.84 349
2811.34 337
2811.84 358
2812.34 339
2812.84 321
2813.34 336
2813.84 332
2814.34 352
2814.84 358
2815.34 357
2815.84 348
2816.34 295
2816.84 294
2817.34 335
2817.85 305
2818.35 316
2818.85 343
2819.35 312
2819.85 297
2820.35 306
2820.85 342
2821.35 294
2821.85 280
2822.35 283
2822.86 307
2823.36 317
2823.86 325
2824.36 332
2824.86 340
2825.36 317
2825.87 321
2826.37 329
2826.87 339
2827.37 290
2827.87 313
2828.37 290
2828.88 261
2829.38 283
2829.88 304
2830.38 335
2830.88 315
2831.39 320
2831.89 312
2832.39 280
2832.89 308
2833.39 343
2833.90 323
2834.40 363
2834.90 336
2835.40 335
2835.91 337
2836.41 349
2836.91 310
2837.41 332
2837.92 307
2838.42 292
2838.92 309
2839.42 315
2839.93 339
2840.43 282
2840.93 345
2841.44 353
2841.94 312
2842.44 322
2842.95 319
2843.45 324
2843.95 328
2844.45 308
2844.96 340
2845.46 318
2845.96 326
2846.47 300
2846.97 317
2847.48 326
2847.98 329
2848.48 399
2848.99 362
2849.49 358
2849.99 343
2850.50 318
2851.00 331
2851.50 334
2852.01 347
2852.51 360
2853.02 329
2853.52 327
2854.02 331
2854.53 352
2855.03 325
2855.54 341
2856.04 320
2856.55 337
2857.05 323
2857.55 298
2858.06 359
2858.56 312
2859.07 332
2859.57 285
2860.08 335
2860.58 359
2861.09 377
2861.59 318
2862.10 335
2862.60 364
2863.11 354
2863.61 326
2864.12 338
2864.62 364
2865.13 326
2865.63 357
2866.14 358
2866.64 336
2867.15 346
2867.65 323
2868.16 354
2868.66 303
2869.17 354
2869.67 372
2870.18 347
2870.68 360
2871.19 347
2871.69 348
2872.20 400
2872.71 352
2873.21 358
2873.72 338
2874.22 349
2874.73 352
2875.24 387
2875.74 382
2876.25 333
2876.75 335
2877.26 358
2877.77 320
2878.27 294
2878.78 333
2879.28 331
2879.79 355
2880.30 305
2880.80 294
2881.31 323
2881.82 357
2882.32 356
2882.83 341
2883.34 316
2883.84 310
2884.35 393
2884.86 387
2885.36 385
2885.87 409
2886.38 406
2886.88 455
2887.39 432
2887.90 390
2888.41 403
2888.91 398
2889.42 401
2889.93 390
2890.43 408
2890.94 391
2891.45 430
2891.96 358
2892.46 409
2892.97 416
2893.48 397
2893.99 407
2894.49 397
2895.00 440
2895.51 393
2896.02 449
2896.53 376
2897.03 439
2897.54 419
2898.05 439
2898.56 406
2899.07 384
2899.57 382
2900.08 401
2900.59 399
2901.10 379
2901.61 371
2902.11 371
2902.62 381
2903.13 417
2903.64 408
2904.15 429
2904.66 455
2905.16 453
2905.67 461
2906.18 503
2906.69 483
2907.20 519
2907.71 528
2908.22 431
2908.73 503
2909.24 485
2909.74 428
2910.25 436
2910.76 408
2911.27 386
2911.78 359
2912.29 378
2912.80 341
2913.31 354
2913.82 365
2914.33 384
2914.84 348
2915.35 390
2915.86 356
2916.36 377
2916.87 360
2917.38 376
2917.89 381
2918.40 398
2918.91 417
2919.42 410
2919.93 409
2920.44 472
2920.95 428
2921.46 371
2921.97 349
2922.48 393
2922.99 394
2923.50 402
2924.01 371
2924.52 398
2925.03 376
2925.54 346
2926.05 421
2926.57 405
2927.08 379
2927.59 379
2928.10 387
2928.61 377
2929.12 364
2929.63 332
2930.14 348
2930.65 347
2931.16 389
2931.67 363
2932.18 338
2932.69 321
2933.20 384
2933.72 351
2934.23 329
2934.74 397
2935.25 419
2935.76 371
2936.27 381
2936.78 403
2937.29 382
2937.81 388
2938.32 463
2938.83 440
2939.34 427
2939.85 396
2940.36 380
2940.88 390
2941.39 430
2941.90 406
2942.41 446
2942.92 445
2943.43 440
2943.95 411
2944.46 420
2944.97 380
2945.48 400
2945.99 373
2946.51 376
2947.02 381
2947.53 348
2948.04 372
2948.56 382
2949.07 361
2949.58 386
2950.09 364
2950.61 355
2951.12 349
2951.63 340
2952.14 360
2952.66 391
2953.17 390
2953.68 379
2954.19 326
2954.71 349
2955.22 352
2955.73 380
2956.25 411
2956.76 361
2957.27 384
2957.79 431
2958.30 408
2958.81 377
2959.33 414
2959.84 440
2960.35 432
2960.87 383
2961.38 430
2961.89 485
2962.41 441
2962.92 392
2963.43 374
2963.95 375
2964.46 383
2964.97 391
2965.49 402
2966.00 403
2966.52 394
2967.03 406
2967.54 434
2968.06 464
2968.57 442
2969.09 458
2969.60 494
2970.12 465
2970.63 423
2971.14 430
2971.66 424
2972.17 402
2972.69 465
2973.20 454
2973.72 416
2974.23 424
2974.75 376
2975.26 411
2975.77 469
2976.29 388
2976.80 430
2977.32 482
2977.83 501
2978.35 481
2978.86 477
2979.38 428
2979.89 443
2980.41 473
2980.92 464
2981.44 502
2981.95 513
2982.47 496
2982.99 455
2983.50 444
2984.02 493
2984.53 505
2985.05 511
2985.56 483
2986.08 508
2986.59 532
2987.11 531
2987.63 549
2988.14 608
2988.66 559
2989.17 570
2989.69 552
2990.20 582
2990.72 525
2991.24 517
2991.75 579
2992.27 608
2992.79 616
2993.30 609
2993.82 601
2994.33 629
2994.85 624
2995.37 593
2995.88 621
2996.40 667
2996.92 744
2997.43 848
2997.95 807
2998.47 738
2998.98 779
2999.50 743
3000.02 739
3000.53 793
3001.05 875
3001.57 992
3002.08 1119
3002.60 1337
3003.12 1451
3003.64 1644
3004.15 1854
3004.67 1956
3005.19 2202
3005.70 2197
3006.22 2050
3006.74 2153
3007.26 1934
3007.77 1694
3008.29 1526
3008.81 1280
3009.33 1080
3009.84 1030
3010.36 916
3010.88 763
3011.40 736
3011.92 752
3012.43 674
3012.95 640
3013.47 596
3013.99 608
3014.50 610
3015.02 616
3015.54 681
3016.06 549
3016.58 540
3017.10 588
3017.61 573
3018.13 549
3018.65 550
3019.17 541
3019.69 542
3020.21 598
3020.73 572
3021.24 565
3021.76 552
3022.28 496
3022.80 567
3023.32 596
3023.84 552
3024.36 603
3024.88 594
3025.39 524
3025.91 552
3026.43 529
3026.95 507
3027.47 481
3027.99 463
3028.51 482
3029.03 487
3029.55 500
3030.07 517
3030.59 498
3031.11 509
3031.63 500
3032.15 532
3032.66 500
3033.18 454
3033.70 452
3034.22 442
3034.74 506
3035.26 463
3035.78 475
3036.30 464
3036.82 498
3037.34 483
3037.86 454
3038.38 497
3038.90 479
3039.42 541
3039.94 494
3040.46 487
3040.98 426
3041.51 450
3042.03 427
3042.55 424
3043.07 468
3043.59 464
3044.11 512
3044.63 483
3045.15 431
3045.67 436
3046.19 424
3046.71 475
3047.23 453
3047.75 483
3048.27 497
3048.79 427
3049.32 444
3049.84 460
3050.36 458
3050.88 447
3051.40 428
3051.92 414
3052.44 459
3052.96 444
3053.49 430
3054.01 464
3054.53 493
3055.05 511
3055.57 479
3056.09 505
3056.62 518
3057.14 473
3057.66 507
3058.18 496
3058.70 519
3059.22 499
3059.75 447
3060.27 468
3060.79 475
3061.31 509
3061.83 513
3062.36 532
3062.88 492
3063.40 438
3063.92 483
3064.45 509
3064.97 530
3065.49 568
3066.01 541
3066.54 568
3067.06 610
3067.58 664
3068.10 651
3068.63 588
3069.15 599
3069.67 602
3070.19 626
3070.72 594
3071.24 639
3071.76 640
3072.29 599
3072.81 603
3073.33 508
3073.85 561
3074.38 563
3074.90 592
3075.42 580
3075.95 617
3076.47 630
3076.99 606
3077.52 697
3078.04 716
3078.57 767
3079.09 745
3079.61 792
3080.14 767
3080.66 832
3081.18 893
3081.71 863
3082.23 750
3082.76 799
3083.28 840
3083.80 758
3084.33 838
3084.85 857
3085.38 836
3085.90 833
3086.42 849
3086.95 832
3087.47 937
3088.00 938
3088.52 1052
3089.05 1128
3089.57 1280
3090.09 1296
3090.62 1211
3091.14 1401
3091.67 1310
3092.19 1235
3092.72 1254
3093.24 1113
3093.77 1149
3094.29 1138
3094.82 1116
3095.34 1049
3095.87 1062
3096.39 1095
3096.92 1096
3097.44 1024
3097.97 1123
3098.49 1175
3099.02 1216
3099.54 1419
3100.07 1481
3100.59 1679
3101.12 1885
3101.64 2068
3102.17 2518
3102.70 2649
3103.22 2696
3103.75 2870
3104.27 2748
3104.80 2703
3105.32 2582
3105.85 2108
3106.38 1979
3106.90 1787
3107.43 1460
3107.95 1192
3108.48 1042
3109.01 995
3109.53 912
3110.06 854
3110.58 854
3111.11 807
3111.64 761
3112.16 730
3112.69 659
3113.22 662
3113.74 640
3114.27 629
3114.80 611
3115.32 711
3115.85 677
3116.38 591
3116.90 599
3117.43 636
3117.96 629
3118.48 608
3119.01 614
3119.54 616
3120.06 601
3120.59 571
3121.12 604
3121.65 603
3122.17 580
3122.70 701
3123.23 638
3123.76 627
3124.28 634
3124.81 612
3125.34 547
3125.87 551
3126.39 603
3126.92 613
3127.45 562
3127.98 584
3128.50 547
3129.03 566
3129.56 546
3130.09 497
3130.62 481
3131.14 508
3131.67 487
3132.20 468
3132.73 549
3133.26 505
3133.78 485
3134.31 466
3134.84 514
3135.37 485
3135.90 492
3136.43 441
3136.95 482
3137.48 520
3138.01 501
3138.54 437
3139.07 471
3139.60 469
3140.13 473
3140.65 434
3141.18 447
3141.71 471
3142.24 519
3142.77 474
3143.30 453
3143.83 442
3144.36 435
3144.89 492
3145.42 490
3145.94 474
3146.47 430
3147.00 483
3147.53 500
3148.06 443
3148.59 419
3149.12 467
3149.65 528
3150.18 443
3150.71 484
3151.24 473
3151.77 498
3152.30 478
3152.83 466
3153.36 441
3153.89 460
3154.42 445
3154.95 454
3155.48 419
3156.01 417
3156.54 415
3157.07 516
3157.60 468
3158.13 435
3158.66 474
3159.19 433
3159.72 449
3160.25 429
3160.78 485
3161.31 486
3161.84 434
3162.37 433
3162.90 388
3163.43 411
3163.97 411
3164.50 460
3165.03 437
3165.56 414
3166.09 377
3166.62 433
3167.15 366
3167.68 373
3168.21 399
3168.74 418
3169.28 443
3169.81 405
3170.34 413
3170.87 393
3171.40 414
3171.93 382
3172.46 397
3172.99 441
3173.53 482
3174.06 442
3174.59 446
3175.12 476
3175.65 452
3176.18 431
3176.72 454
3177.25 452
3177.78 396
3178.31 433
3178.84 445
3179.38 419
3179.91 428
3180.44 362
3180.97 380
3181.50 386
3182.04 410
3182.57 454
3183.10 413
3183.63 380
3184.17 359
3184.70 412
3185.23 368
3185.76 376
3186.30 397
3186.83 396
3187.36 458
3187.89 421
3188.43 377
3188.96 406
3189.49 415
3190.03 377
3190.56 398
3191.09 385
3191.63 401
3192.16 410
3192.69 393
3193.22 395
3193.76 441
3194.29 424
3194.82 400
3195.36 435
3195.89 446
3196.43 462
3196.96 452
3197.49 446
3198.03 431
3198.56 464
3199.09 472
3199.63 444
3200.16 454
3200.69 475
3201.23 469
3201.76 427
3202.30 413
3202.83 432
3203.36 496
3203.90 456
3204.43 427
3204.97 424
3205.50 494
3206.04 476
3206.57 512
3207.10 491
3207.64 482
3208.17 508
3208.71 537
3209.24 617
3209.78 634
3210.31 665
3210.85 734
3211.38 665
3211.91 731
3212.45 717
3212.98 601
3213.52 621
3214.05 655
3214.59 571
3215.12 528
3215.66 578
3216.19 561
3216.73 507
3217.26 510
3217.80 492
3218.34 412
3218.87 434
3219.41 456
3219.94 453
3220.48 420
3221.01 465
3221.55 443
3222.08 456
3222.62 480
3223.15 510
3223.69 536
3224.23 551
3224.76 501
3225.30 559
3225.83 600
3226.37 608
3226.91 609
3227.44 589
3227.98 552
3228.51 550
3229.05 588
3229.59 576
3230.12 522
3230.66 492
3231.20 561
3231.73 493
3232.27 554
3232.81 562
3233.34 515
3233.88 543
3234.41 588
3234.95 593
3235.49 632
3236.02 636
3236.56 603
3237.10 625
3237.64 678
3238.17 657
3238.71 652
3239.25 610
3239.78 637
3240.32 684
3240.86 578
3241.39 600
3241.93 618
3242.47 612
3243.01 609
3243.54 647
3244.08 630
3244.62 633
3245.16 648
3245.69 621
3246.23 745
3246.77 741
3247.31 684
3247.84 737
3248.38 764
3248.92 804
3249.46 869
3250.00 1034
3250.53 1214
3251.07 1314
3251.61 1433
3252.15 1632
3252.69 1870
3253.22 1902
3253.76 1995
3254.30 2016
3254.84 1827
3255.38 1898
3255.92 1689
3256.45 1531
3256.99 1332
3257.53 1243
3258.07 1119
3258.61 1021
3259.15 959
3259.69 949
3260.23 932
3260.76 946
3261.30 988
3261.84 1094
3262.38 1118
3262.92 928
3263.46 1008
3264.00 1121
3264.54 1186
3265.08 1110
3265.62 1224
3266.15 1140
3266.69 1122
3267.23 1160
3267.77 1195
3268.31 1139
3268.85 1040
3269.39 1132
3269.93 1046
3270.47 958
3271.01 899
3271.55 829
3272.09 823
3272.63 831
3273.17 747
3273.71 693
3274.25 702
3274.79 792
3275.33 700
3275.87 705
3276.41 676
3276.95 665
3277.49 707
3278.03 706
3278.57 686
3279.11 692
3279.65 737
3280.19 770
3280.73 786
3281.27 741
3281.81 735
3282.35 701
3282.89 682
3283.43 748
3283.97 685
3284.52 675
3285.06 660
3285.60 647
3286.14 735
3286.68 732
3287.22 687
3287.76 684
3288.30 711
3288.84 764
3289.38 702
3289.93 698
3290.47 684
3291.01 764
3291.55 757
3292.09 840
3292.63 795
3293.17 945
3293.72 958
3294.26 1122
3294.80 1210
3295.34 1234
3295.88 1313
3296.42 1349
3296.97 1329
3297.51 1256
3298.05 1258
3298.59 1182
3299.13 1115
3299.68 989
3300.22 1016
3300.76 931
3301.30 860
3301.84 836
3302.39 836
3302.93 798
3303.47 799
3304.01 827
3304.56 760
3305.10 713
3305.64 736
3306.18 705
3306.73 770
3307.27 732
3307.81 804
3308.35 794
3308.90 753
3309.44 889
3309.98 877
3310.52 814
3311.07 825
3311.61 830
3312.15 815
3312.70 845
3313.24 842
3313.78 820
3314.33 958
3314.87 878
3315.41 906
3315.96 935
3316.50 985
3317.04 1115
3317.59 1118
3318.13 1130
3318.67 1096
3319.22 1212
3319.76 1229
3320.30 1244
3320.85 1236
3321.39 1172
3321.94 1145
3322.48 1116
3323.02 1055
3323.57 1011
3324.11 903
3324.66 930
3325.20 953
3325.74 914
3326.29 897
3326.83 855
3327.38 836
3327.92 834
3328.47 859
3329.01 873
3329.55 841
3330.10 894
3330.64 957
3331.19 954
3331.73 1068
3332.28 1373
3332.82 1510
3333.37 1769
3333.91 2139
3334.46 2641
3335.00 3003
3335.55 3368
3336.09 3674
3336.64 3995
3337.18 3987
3337.73 3840
3338.27 3695
3338.82 3495
3339.36 3083
3339.91 2634
3340.45 2214
3341.00 1978
3341.54 1629
3342.09 1267
3342.63 1062
3343.18 1001
3343.73 891
3344.27 887
3344.82 805
3345.36 722
3345.91 682
3346.45 661
3347.00 661
3347.55 658
3348.09 641
3348.64 636
3349.18 604
3349.73 612
3350.28 592
3350.82 611
3351.37 600
3351.92 629
3352.46 542
3353.01 531
3353.55 587
3354.10 593
3354.65 545
3355.19 555
3355.74 547
3356.29 550
3356.83 507
3357.38 531
3357.93 528
3358.47 556
3359.02 607
3359.57 596
3360.12 576
3360.66 614
3361.21 628
3361.76 612
3362.30 628
3362.85 617
3363.40 564
3363.95 569
3364.49 555
3365.04 604
3365.59 630
3366.14 550
3366.68 590
3367.23 553
3367.78 546
3368.33 603
3368.87 572
3369.42 577
3369.97 578
3370.52 587
3371.06 611
3371.61 634
3372.16 650
3372.71 596
3373.26 651
3373.80 705
3374.35 705
3374.90 723
3375.45 675
3376.00 713
3376.54 661
3377.09 646
3377.64 603
3378.19 597
3378.74 557
3379.29 534
3379.84 483
3380.38 455
3380.93 447
3381.48 491
3382.03 477
3382.58 448
3383.13 487
3383.68 494
3384.23 489
3384.77 492
3385.32 493
3385.87 428
3386.42 446
3386.97 507
3387.52 475
3388.07 461
3388.62 472
3389.17 447
3389.72 456
3390.27 428
3390.82 476
3391.37 446
3391.92 490
3392.46 424
3393.01 469
3393.56 460
3394.11 474
3394.66 497
3395.21 476
3395.76 460
3396.31 448
3396.86 472
3397.41 445
3397.96 435
3398.51 471
3399.06 483
3399.61 469
3400.16 500
3400.71 540
3401.26 488
3401.81 495
3402.37 475
3402.92 473
3403.47 474
3404.02 442
3404.57 413
3405.12 405
3405.67 386
3406.22 411
3406.77 409
3407.32 415
3407.87 398
3408.42 400
3408.97 435
3409.52 447
3410.08 455
3410.63 504
3411.18 501
3411.73 490
3412.28 516
3412.83 479
3413.38 493
3413.93 553
3414.48 549
3415.04 515
3415.59 522
3416.14 531
3416.69 553
3417.24 557
3417.79 551
3418.35 562
3418.90 503
3419.45 523
3420.00 554
3420.55 515
3421.10 527
3421.66 578
3422.21 503
3422.76 492
3423.31 478
3423.86 503
3424.42 509
3424.97 472
3425.52 530
3426.07 487
3426.63 465
3427.18 494
3427.73 510
3428.28 447
3428.84 418
3429.39 435
3429.94 489
3430.49 464
3431.05 442
3431.60 483
3432.15 493
3432.70 427
3433.26 445
3433.81 425
3434.36 420
3434.92 477
3435.47 492
3436.02 431
3436.58 418
3437.13 518
3437.68 469
3438.24 414
3438.79 490
3439.34 490
3439.90 483
3440.45 491
3441.00 490
3441.56 478
3442.11 469
3442.66 465
3443.22 474
3443.77 442
3444.32 428
3444.88 506
3445.43 471
3445.99 502
3446.54 474
3447.09 471
3447.65 438
3448.20 453
3448.76 439
3449.31 378
3449.86 469
3450.42 464
3450.97 416
3451.53 418
3452.08 462
3452.64 419
3453.19 426
3453.75 436
3454.30 461
3454.85 443
3455.41 471
3455.96 496
3456.52 500
3457.07 504
3457.63 454
3458.18 481
3458.74 492
3459.29 426
3459.85 437
3460.40 473
3460.96 480
3461.51 487
3462.07 465
3462.62 548
3463.18 499
3463.73 451
3464.29 507
3464.85 496
3465.40 507
3465.96 564
3466.51 480
3467.07 522
3467.62 516
3468.18 544
3468.73 567
3469.29 614
3469.85 553
3470.40 626
3470.96 662
3471.51 637
3472.07 625
3472.63 597
3473.18 631
3473.74 682
3474.29 654
3474.85 653
3475.41 649
3475.96 668
3476.52 670
3477.08 586
3477.63 648
3478.19 629
3478.75 674
3479.30 698
3479.86 729
3480.42 721
3480.97 751
3481.53 699
3482.09 713
3482.64 835
3483.20 866
3483.76 787
3484.31 875
3484.87 816
3485.43 854
3485.98 858
3486.54 806
3487.10 806
3487.66 931
3488.21 1117
3488.77 1369
3489.33 1684
3489.89 2074
3490.44 2410
3491.00 2737
3491.56 3150
3492.12 3487
3492.67 3511
3493.23 3484
3493.79 3465
3494.35 3236
3494.90 2949
3495.46 2636
3496.02 2256
3496.58 1892
3497.14 1563
3497.69 1375
3498.25 1272
3498.81 1129
3499.37 1043
3499.93 1003
3500.49 984
3501.04 1012
3501.60 1092
3502.16 1044
3502.72 1150
3503.28 1215
3503.84 1234
3504.39 1166
3504.95 1278
3505.51 1225
3506.07 1329
3506.63 1241
3507.19 1133
3507.75 1125
3508.31 1034
3508.86 944
3509.42 910
3509.98 945
3510.54 811
3511.10 789
3511.66 760
3512.22 719
3512.78 708
3513.34 645
3513.90 595
3514.46 603
3515.02 630
3515.58 556
3516.13 539
3516.69 523
3517.25 518
3517.81 583
3518.37 528
3518.93 474
3519.49 504
3520.05 498
3520.61 589
3521.17 557
3521.73 546
3522.29 548
3522.85 522
3523.41 469
3523.97 529
3524.53 542
3525.09 519
3525.65 523
3526.21 504
3526.77 511
3527.33 551
3527.89 540
3528.46 545
3529.02 538
3529.58 549
3530.14 514
3530.70 453
3531.26 525
3531.82 529
3532.38 485
3532.94 531
3533.50 553
3534.06 542
3534.62 542
3535.18 498
3535.75 480
3536.31 472
3536.87 477
3537.43 509
3537.99 528
3538.55 492
3539.11 486
3539.67 504
3540.24 496
3540.80 511
3541.36 523
3541.92 461
3542.48 490
3543.04 507
3543.61 515
3544.17 550
3544.73 532
3545.29 561
3545.85 529
3546.41 568
3546.98 526
3547.54 510
3548.10 521
3548.66 472
3549.23 498
3549.79 471
3550.35 459
3550.91 420
3551.47 470
3552.04 442
3552.60 407
3553.16 434
3553.72 404
3554.29 433
3554.85 390
3555.41 410
3555.97 407
3556.54 440
3557.10 424
3557.66 386
3558.23 434
3558.79 504
3559.35 387
3559.91 429
3560.48 460
3561.04 496
3561.60 448
3562.17 446
3562.73 464
3563.29 497
3563.86 479
3564.42 443
3564.98 467
3565.55 484
3566.11 470
3566.67 469
3567.24 447
3567.80 477
3568.36 464
3568.93 519
3569.49 467
3570.06 444
3570.62 423
3571.18 470
3571.75 447
3572.31 451
3572.88 481
3573.44 479
3574.00 489
3574.57 514
3575.13 540
3575.70 631
3576.26 653
3576.82 655
3577.39 696
3577.95 709
3578.52 702
3579.08 665
3579.65 664
3580.21 584
3580.78 559
3581.34 542
3581.91 586
3582.47 545
3583.04 496
3583.60 454
3584.17 479
3584.73 415
3585.30 414
3585.86 400
3586.43 419
3586.99 410
3587.56 396
3588.12 391
3588.69 384
3589.25 427
3589.82 409
3590.38 387
3590.95 365
3591.51 386
3592.08 444
3592.64 437
3593.21 417
3593.78 430
3594.34 477
3594.91 460
3595.47 428
3596.04 395
3596.60 452
3597.17 471
3597.74 442
3598.30 455
3598.87 501
3599.43 496
3600.00 469
3600.57 433
3601.13 401
3601.70 419
3602.27 371
3602.83 382
3603.40 349
3603.96 360
3604.53 361
3605.10 343
3605.66 342
3606.23 387
3606.80 345
3607.36 342
3607.93 390
3608.50 343
3609.07 375
3609.63 314
3610.20 323
3610.77 326
3611.33 328
3611.90 333
3612.47 350
3613.03 334
3613.60 349
3614.17 350
3614.74 397
3615.30 354
3615.87 348
3616.44 441
3617.01 420
3617.57 393
3618.14 403
3618.71 369
3619.28 394
3619.84 440
3620.41 388
3620.98 407
3621.55 380
3622.12 371
3622.68 361
3623.25 396
3623.82 355
3624.39 354
3624.96 391
3625.52 373
3626.09 377
3626.66 371
3627.23 409
3627.80 357
3628.37 389
3628.93 385
3629.50 379
3630.07 381
3630.64 370
3631.21 397
3631.78 355
3632.34 352
3632.91 357
3633.48 385
3634.05 392
3634.62 329
3635.19 309
3635.76 404
3636.33 371
3636.90 336
3637.47 352
3638.03 360
3638.60 371
3639.17 382
3639.74 360
3640.31 428
3640.88 410
3641.45 438
3642.02 452
3642.59 438
3643.16 462
3643.73 471
3644.30 442
3644.87 411
3645.44 379
3646.01 393
3646.58 412
3647.15 441
3647.72 368
3648.29 406
3648.86 408
3649.43 402
3650.00 406
3650.57 363
3651.14 448
3651.71 486
3652.28 462
3652.85 430
3653.42 435
3653.99 451
3654.56 419
3655.13 434
3655.70 414
3656.27 393
3656.84 361
3657.41 419
3657.98 439
3658.55 408
3659.12 466
3659.69 437
3660.27 427
3660.84 437
3661.41 464
3661.98 397
3662.55 415
3663.12 482
3663.69 479
3664.26 476
3664.83 503
3665.41 553
3665.98 529
3666.55 542
3667.12 491
3667.69 476
3668.26 490
3668.83 481
3669.41 436
3669.98 469
3670.55 421
3671.12 357
3671.69 404
3672.26 429
3672.84 412
3673.41 408
3673.98 437
3674.55 443
3675.12 413
3675.70 428
3676.27 427
3676.84 411
3677.41 457
3677.98 444
3678.56 414
3679.13 397
3679.70 448
3680.27 468
3680.85 442
3681.42 409
3681.99 431
3682.56 435
3683.14 377
3683.71 383
3684.28 397
3684.86 377
3685.43 379
3686.00 374
3686.57 365
3687.15 398
3687.72 382
3688.29 391
3688.87 407
3689.44 448
3690.01 422
3690.59 439
3691.16 446
3691.73 481
3692.31 439
3692.88 400
3693.45 379
3694.03 432
3694.60 384
3695.17 423
3695.75 377
3696.32 420
3696.89 412
3697.47 360
3698.04 386
3698.62 351
3699.19 378
3699.76 420
3700.34 423
3700.91 457
3701.49 415
3702.06 404
3702.63 399
3703.21 429
3703.78 415
3704.36 405
3704.93 373
3705.51 400
3706.08 430
3706.65 417
3707.23 415
3707.80 425
3708.38 438
3708.95 408
3709.53 448
3710.10 436
3710.68 391
3711.25 372
3711.83 410
3712.40 429
3712.98 408
3713.55 392
3714.13 371
3714.70 396
3715.28 336
3715.85 372
3716.43 403
3717.00 390
3717.58 355
3718.15 366
3718.73 387
3719.30 385
3719.88 340
3720.46 360
3721.03 370
3721.61 378
3722.18 332
3722.76 332
3723.33 317
3723.91 341
3724.49 320
3725.06 327
3725.64 331
3726.21 352
3726.79 356
3727.37 358
3727.94 313
3728.52 332
3729.09 359
3729.67 364
3730.25 328
3730.82 359
3731.40 322
3731.98 397
3732.55 432
3733.13 359
3733.71 392
3734.28 446
3734.86 431
3735.44 426
3736.01 387
3736.59 391
3737.17 427
3737.74 400
3738.32 442
3738.90 416
3739.47 351
3740.05 354
3740.63 375
3741.20 357
3741.78 334
3742.36 311
3742.94 358
3743.51 347
3744.09 343
3744.67 348
3745.25 321
3745.82 322
3746.40 359
3746.98 322
3747.56 338
3748.13 379
3748.71 355
3749.29 393
3749.87 336
3750.45 332
3751.02 321
3751.60 362
3752.18 318
3752.76 304
3753.34 327
3753.91 368
3754.49 335
3755.07 375
3755.65 324
3756.23 307
3756.80 326
3757.38 327
3757.96 396
3758.54 359
3759.12 363
3759.70 332
3760.28 323
3760.85 325
3761.43 344
3762.01 330
3762.59 332
3763.17 331
3763.75 373
3764.33 380
3764.91 433
3765.49 370
3766.06 401
3766.64 365
3767.22 364
3767.80 406
3768.38 352
3768.96 346
3769.54 343
3770.12 383
3770.70 364
3771.28 343
3771.86 385
3772.44 391
3773.02 397
3773.60 351
3774.18 366
3774.76 372
3775.34 343
3775.92 325
3776.50 332
3777.08 323
3777.66 318
3778.24 399
3778.82 339
3779.40 345
3779.98 341
3780.56 316
3781.14 362
3781.72 400
3782.30 380
3782.88 336
3783.46 317
3784.04 276
3784.62 319
3785.20 325
3785.78 332
3786.36 307
3786.94 322
3787.52 343
3788.10 333
3788.68 318
3789.26 322
3789.84 319
3790.43 262
3791.01 338
3791.59 353
3792.17 318
3792.75 332
3793.33 297
3793.91 303
3794.49 329
3795.07 362
3795.66 380
3796.24 342
3796.82 368
3797.40 318
3797.98 382
3798.56 375
3799.15 331
3799.73 311
3800.31 281
3800.89 296
3801.47 348
3802.05 370
3802.64 363
3803.22 350
3803.80 316
3804.38 335
3804.96 370
3805.55 345
3806.13 349
3806.71 345
3807.29 368
3807.87 394
3808.46 344
3809.04 392
3809.62 449
3810.20 421
3810.79 424
3811.37 458
3811.95 433
3812.53 433
3813.12 433
3813.70 399
3814.28 371
3814.87 351
3815.45 437
3816.03 433
3816.61 426
3817.20 421
3817.78 375
3818.36 379
3818.95 373
3819.53 333
3820.11 339
3820.70 350
3821.28 373
3821.86 333
3822.45 318
3823.03 358
3823.61 382
3824.20 406
3824.78 369
3825.36 354
3825.95 397
3826.53 436
3827.11 414
3827.70 387
3828.28 329
3828.87 371
3829.45 334
3830.03 338
3830.62 337
3831.20 312
3831.79 323
3832.37 391
3832.95 378
3833.54 363
3834.12 402
3834.71 390
3835.29 379
3835.88 361
3836.46 388
3837.05 367
3837.63 400
3838.21 369
3838.80 390
3839.38 357
3839.97 358
3840.55 373
3841.14 334
3841.72 332
3842.31 341
3842.89 359
3843.48 364
3844.06 333
3844.65 356
3845.23 392
3845.82 366
3846.40 373
3846.99 375
3847.57 389
3848.16 353
3848.74 357
3849.33 302
3849.92 349
3850.50 400
3851.09 386
3851.67 347
3852.26 341
3852.84 390
3853.43 365
3854.02 351
3854.60 321
3855.19 388
3855.77 347
3856.36 378
3856.94 376
3857.53 370
3858.12 373
3858.70 417
3859.29 376
3859.88 307
3860.46 338
3861.05 418
3861.63 406
3862.22 347
3862.81 403
3863.39 428
3863.98 427
3864.57 399
3865.15 387
3865.74 436
3866.33 381
3866.91 368
3867.50 356
3868.09 369
3868.67 323
3869.26 368
3869.85 362
3870.44 357
3871.02 392
3871.61 355
3872.20 353
3872.78 381
3873.37 391
3873.96 397
3874.55 346
3875.13 405
3875.72 409
3876.31 376
3876.90 346
3877.48 341
3878.07 367
3878.66 365
3879.25 399
3879.83 393
3880.42 375
3881.01 343
3881.60 353
3882.19 309
3882.77 329
3883.36 345
3883.95 300
3884.54 333
3885.13 351
3885.71 361
3886.30 413
3886.89 398
3887.48 387
3888.07 385
3888.66 371
3889.24 440
3889.83 433
3890.42 377
3891.01 410
3891.60 414
3892.19 428
3892.78 417
3893.36 403
3893.95 369
3894.54 400
3895.13 400
3895.72 359
3896.31 363
3896.90 374
3897.49 371
3898.08 336
3898.67 311
3899.26 313
3899.84 313
3900.43 300
3901.02 352
3901.61 353
3902.20 338
3902.79 322
3903.38 354
3903.97 335
3904.56 345
3905.15 391
3905.74 382
3906.33 401
3906.92 433
3907.51 438
3908.10 388
3908.69 350
3909.28 355
3909.87 394
3910.46 375
3911.05 367
3911.64 329
3912.23 360
3912.82 343
3913.41 359
3914.00 328
3914.59 337
3915.18 355
3915.77 370
3916.36 371
3916.95 346
3917.54 305
3918.13 346
3918.72 349
3919.32 334
3919.91 337
3920.50 361
3921.09 371
3921.68 379
3922.27 362
3922.86 351
3923.45 351
3924.04 344
3924.63 348
3925.23 373
3925.82 341
3926.41 368
3927.00 365
3927.59 359
3928.18 289
3928.77 316
3929.36 326
3929.96 306
3930.55 331
3931.14 330
3931.73 278
3932.32 294
3932.91 313
3933.51 350
3934.10 331
3934.69 336
3935.28 352
3935.87 325
3936.47 327
3937.06 326
3937.65 295
3938.24 325
3938.83 325
3939.43 320
3940.02 316
3940.61 350
3941.20 331
3941.80 327
3942.39 391
3942.98 396
3943.57 363
3944.17 360
3944.76 359
3945.35 331
3945.94 313
3946.54 353
3947.13 386
3947.72 365
3948.32 340
3948.91 317
3949.50 348
3950.10 368
3950.69 350
3951.28 353
3951.87 385
3952.47 337
3953.06 338
3953.65 384
3954.25 396
3954.84 374
3955.43 387
3956.03 409
3956.62 362
3957.22 351
3957.81 385
3958.40 451
3959.00 407
3959.59 384
3960.18 395
3960.78 416
3961.37 398
3961.97 393
3962.56 384
3963.15 378
3963.75 392
3964.34 463
3964.94 473
3965.53 431
3966.12 459
3966.72 453
3967.31 506
3967.91 468
3968.50 538
3969.10 450
3969.69 420
3970.29 506
3970.88 461
3971.47 410
3972.07 437
3972.66 433
3973.26 434
3973.85 463
3974.45 396
3975.04 406
3975.64 410
3976.23 434
3976.83 441
3977.42 434
3978.02 459
3978.61 443
3979.21 443
3979.80 387
3980.40 407
3981.00 355
3981.59 412
3982.19 369
3982.78 444
3983.38 449
3983.97 382
3984.57 404
3985.16 458
3985.76 413
3986.36 406
3986.95 398
3987.55 381
3988.14 368
3988.74 393
3989.34 397
3989.93 456
3990.53 404
3991.12 454
3991.72 428
3992.32 409
3992.91 440
3993.51 438
3994.10 466
3994.70 463
3995.30 462
3995.89 502
3996.49 464
3997.09 475
3997.68 494
3998.28 436
3998.88 412
3999.47 414
4000.07 396
4000.67 384
4001.26 397
4001.86 405
4002.46 415
4003.06 427
4003.65 384
4004.25 412
4004.85 370
4005.44 353
4006.04 329
4006.64 371
4007.24 404
4007.83 403
4008.43 416
4009.03 397
4009.63 386
4010.22 396
4010.82 385
4011.42 343
4012.02 343
4012.61 362
4013.21 348
4013.81 410
4014.41 382
4015.01 369
4015.60 379
4016.20 395
4016.80 408
4017.40 431
4018.00 395
4018.59 441
4019.19 372
4019.79 443
4020.39 410
4020.99 389
4021.59 382
4022.18 415
4022.78 459
4023.38 451
4023.98 401
4024.58 383
4025.18 340
4025.78 376
4026.37 334
4026.97 384
4027.57 397
4028.17 328
4028.77 313
4029.37 400
4029.97 391
4030.57 384
4031.17 413
4031.76 419
4032.36 419
4032.96 394
4033.56 419
4034.16 400
4034.76 444
4035.36 448
4035.96 448
4036.56 440
4037.16 375
4037.76 403
4038.36 404
4038.96 358
4039.56 363
4040.16 385
4040.76 349
4041.36 343
4041.96 347
4042.56 380
4043.16 345
4043.76 303
4044.36 321
4044.96 340
4045.56 339
4046.16 315
4046.76 331
4047.36 329
4047.96 298
4048.56 291
4049.16 327
4049.76 295
4050.36 278
4050.96 283
4051.56 297
4052.16 268
4052.76 311
4053.36 334
4053.97 348
4054.57 327
4055.17 307
4055.77 303
4056.37 303
4056.97 278
4057.57 284
4058.17 257
4058.77 295
4059.37 337
4059.98 331
4060.58 329
4061.18 300
4061.78 303
4062.38 309
4062.98 354
4063.58 382
4064.19 381
4064.79 379
4065.39 339
4065.99 304
4066.59 320
4067.19 352
4067.80 365
4068.40 383
4069.00 304
4069.60 326
4070.20 335
4070.81 287
4071.41 324
4072.01 325
4072.61 319
4073.21 343
4073.82 310
4074.42 317
4075.02 303
4075.62 332
4076.23 323
4076.83 302
4077.43 283
4078.03 297
4078.64 286
4079.24 275
4079.84 310
4080.44 314
4081.05 328
4081.65 322
4082.25 296
4082.86 263
4083.46 270
4084.06 285
4084.67 282
4085.27 316
4085.87 312
4086.47 294
4087.08 312
4087.68 320
4088.28 372
4088.89 302
4089.49 315
4090.09 329
4090.70 319
4091.30 325
4091.91 307
4092.51 318
4093.11 307
4093.72 357
4094.32 299
4094.92 320
4095.53 295
4096.13 307
4096.74 327
4097.34 330
4097.94 313
4098.55 300
4099.15 302
4099.76 339
4100.36 339
4100.97 275
4101.57 301
4102.17 332
4102.78 354
4103.38 376
4103.99 349
4104.59 339
4105.20 369
4105.80 346
4106.41 334
4107.01 334
4107.62 332
4108.22 337
4108.82 369
4109.43 293
4110.03 304
4110.64 332
4111.24 299
4111.85 294
4112.45 289
4113.06 307
4113.67 319
4114.27 346
4114.88 304
4115.48 289
4116.09 260
4116.69 277
4117.30 315
4117.90 284
4118.51 313
4119.11 274
4119.72 299
4120.33 313
4120.93 285
4121.54 270
4122.14 297
4122.75 276
4123.35 280
4123.96 289
4124.57 300
4125.17 321
4125.78 294
4126.39 312
4126.99 295
4127.60 300
4128.20 302
4128.81 289
4129.42 303
4130.02 264
4130.63 271
4131.24 313
4131.84 290
4132.45 307
4133.06 351
4133.66 341
4134.27 343
4134.88 346
4135.48 320
4136.09 306
4136.70 342
4137.30 351
4137.91 325
4138.52 320
4139.12 347
4139.73 336
4140.34 341
4140.95 359
4141.55 351
4142.16 356
4142.77 369
4143.38 378
4143.98 364
4144.59 341
4145.20 349
4145.81 364
4146.41 344
4147.02 388
4147.63 335
4148.24 336
4148.84 313
4149.45 325
4150.06 292
4150.67 293
4151.28 301
4151.88 297
4152.49 294
4153.10 314
4153.71 333
4154.32 313
4154.92 291
4155.53 315
4156.14 298
4156.75 275
4157.36 298
4157.97 332
4158.57 345
4159.18 293
4159.79 345
4160.40 305
4161.01 358
4161.62 358
4162.23 309
4162.84 330
4163.44 349
4164.05 313
4164.66 323
4165.27 342
4165.88 349
4166.49 329
4167.10 305
4167.71 351
4168.32 330
4168.93 328
4169.54 305
4170.15 347
4170.75 383
4171.36 377
4171.97 350
4172.58 324
4173.19 319
4173.80 309
4174.41 347
4175.02 338
4175.63 314
4176.24 316
4176.85 337
4177.46 365
4178.07 355
4178.68 292
4179.29 326
4179.90 336
4180.51 324
4181.12 341
4181.73 342
4182.34 311
4182.95 332
4183.56 339
4184.17 338
4184.78 338
4185.39 354
4186.00 312
4186.61 298
4187.23 306
4187.84 276
4188.45 318
4189.06 288
4189.67 299
4190.28 321
4190.89 367
4191.50 331
4192.11 303
4192.72 394
4193.33 406
4193.94 363
4194.56 371
4195.17 347
4195.78 313
4196.39 304
4197.00 335
4197.61 339
4198.22 372
4198.84 368
4199.45 367
4200.06 335
4200.67 309
4201.28 302
4201.89 317
4202.50 334
4203.12 293
4203.73 330
4204.34 299
4204.95 300
4205.56 336
4206.18 359
4206.79 358
4207.40 347
4208.01 354
4208.62 344
4209.24 346
4209.85 380
4210.46 355
4211.07 341
4211.69 367
4212.30 357
4212.91 364
4213.52 378
4214.14 345
4214.75 356
4215.36 321
4215.97 337
4216.59 388
4217.20 350
4217.81 347
4218.43 361
4219.04 367
4219.65 352
4220.26 395
4220.88 367
4221.49 337
4222.10 342
4222.72 351
4223.33 327
4223.94 370
4224.56 357
4225.17 392
4225.78 407
4226.40 396
4227.01 401
4227.62 411
4228.24 436
4228.85 456
4229.46 438
4230.08 407
4230.69 430
4231.31 452
4231.92 454
4232.53 423
4233.15 453
4233.76 398
4234.38 351
4234.99 366
4235.60 421
4236.22 442
4236.83 418
4237.45 360
4238.06 336
4238.68 311
4239.29 385
4239.90 359
4240.52 349
4241.13 367
4241.75 330
4242.36 356
4242.98 397
4243.59 356
4244.21 331
4244.82 408
4245.44 390
4246.05 364
4246.67 373
4247.28 353
4247.90 361
4248.51 330
4249.13 393
4249.74 344
4250.36 364
4250.97 338
4251.59 322
4252.20 318
4252.82 314
4253.43 307
4254.05 399
4254.66 352
4255.28 356
4255.89 361
4256.51 422
4257.13 367
4257.74 373
4258.36 363
4258.97 325
4259.59 366
4260.21 381
4260.82 437
4261.44 435
4262.05 444
4262.67 428
4263.29 426
4263.90 387
4264.52 434
4265.13 410
4265.75 403
4266.37 419
4266.98 373
4267.60 410
4268.22 410
4268.83 353
4269.45 345
4270.07 398
4270.68 363
4271.30 371
4271.92 367
4272.53 387
4273.15 390
4273.77 438
4274.38 395
4275.00 369
4275.62 433
4276.23 396
4276.85 360
4277.47 401
4278.09 376
4278.70 384
4279.32 388
4279.94 398
4280.56 379
4281.17 378
4281.79 382
4282.41 348
4283.03 346
4283.64 378
4284.26 382
4284.88 340
4285.50 360
4286.11 309
4286.73 304
4287.35 345
4287.97 342
4288.59 351
4289.20 356
4289.82 351
4290.44 335
4291.06 340
4291.68 297
4292.29 364
4292.91 368
4293.53 351
4294.15 342
4294.77 347
4295.39 328
4296.00 343
4296.62 343
4297.24 330
4297.86 365
4298.48 354
4299.10 368
4299.72 398
4300.33 354
4300.95 332
4301.57 324
4302.19 339
4302.81 365
4303.43 361
4304.05 364
4304.67 379
4305.29 353
4305.91 351
4306.53 385
4307.14 407
4307.76 372
4308.38 384
4309.00 385
4309.62 384
4310.24 343
4310.86 431
4311.48 426
4312.10 391
4312.72 378
4313.34 354
4313.96 392
4314.58 388
4315.20 445
4315.82 411
4316.44 384
4317.06 420
4317.68 390
4318.30 398
4318.92 404
4319.54 443
4320.16 490
4320.78 446
4321.40 438
4322.02 440
4322.64 480
4323.26 464
4323.88 430
4324.50 457
4325.12 481
4325.74 511
4326.36 537
4326.99 560
4327.61 557
4328.23 548
4328.85 598
4329.47 617
4330.09 673
4330.71 763
4331.33 824
4331.95 846
4332.57 902
4333.19 965
4333.82 1004
4334.44 1069
4335.06 1020
4335.68 1004
4336.30 899
4336.92 925
4337.54 905
4338.17 863
4338.79 819
4339.41 754
4340.03 753
4340.65 816
4341.27 741
4341.90 687
4342.52 701
4343.14 646
4343.76 721
4344.38 729
4345.01 778
4345.63 914
4346.25 931
4346.87 978
4347.49 870
4348.12 956
4348.74 978
4349.36 959
4349.98 890
4350.61 862
4351.23 872
4351.85 848
4352.47 804
4353.10 761
4353.72 708
4354.34 705
4354.96 656
4355.59 669
4356.21 623
4356.83 550
4357.46 605
4358.08 540
4358.70 534
4359.32 509
4359.95 515
4360.57 467
4361.19 501
4361.82 508
4362.44 536
4363.06 506
4363.69 544
4364.31 556
4364.93 519
4365.56 494
4366.18 495
4366.80 490
4367.43 446
4368.05 467
4368.67 445
4369.30 458
4369.92 478
4370.55 453
4371.17 424
4371.79 445
4372.42 440
4373.04 497
4373.67 473
4374.29 437
4374.91 447
4375.54 436
4376.16 426
4376.79 365
4377.41 407
4378.04 419
4378.66 437
4379.28 446
4379.91 474
4380.53 510
4381.16 497
4381.78 448
4382.41 453
4383.03 438
4383.66 444
4384.28 442
4384.91 410
4385.53 431
4386.16 462
4386.78 443
4387.41 435
4388.03 445
4388.66 403
4389.28 392
4389.91 415
4390.53 409
4391.16 432
4391.78 457
4392.41 469
4393.03 420
4393.66 401
4394.28 415
4394.91 435
4395.54 444
4396.16 402
4396.79 423
4397.41 391
4398.04 378
4398.66 381
4399.29 412
4399.92 433
4400.54 435
4401.17 388
4401.79 413
4402.42 390
4403.05 393
4403.67 386
4404.30 342
4404.93 409
4405.55 385
4406.18 370
4406.80 433
4407.43 421
4408.06 380
4408.68 349
4409.31 404
4409.94 416
4410.56 400
4411.19 416
4411.82 371
4412.44 400
4413.07 363
4413.70 377
4414.33 415
4414.95 382
4415.58 368
4416.21 377
4416.83 388
4417.46 362
4418.09 388
4418.72 367
4419.34 374
4419.97 379
4420.60 386
4421.22 354
4421.85 389
4422.48 368
4423.11 335
4423.73 339
4424.36 365
4424.99 312
4425.62 357
4426.25 359
4426.87 348
4427.50 333
4428.13 308
4428.76 317
4429.39 295
4430.01 329
4430.64 356
4431.27 343
4431.90 360
4432.53 408
4433.15 384
4433.78 356
4434.41 360
4435.04 390
4435.67 413
4436.30 425
4436.93 421
4437.55 425
4438.18 364
4438.81 348
4439.44 381
4440.07 358
4440.70 349
4441.33 360
4441.96 377
4442.58 428
4443.21 338
4443.84 366
4444.47 406
4445.10 391
4445.73 419
4446.36 394
4446.99 397
4447.62 401
4448.25 447
4448.88 438
4449.51 420
4450.14 422
4450.76 404
4451.39 400
4452.02 382
4452.65 394
4453.28 393
4453.91 383
4454.54 404
4455.17 427
4455.80 442
4456.43 495
4457.06 485
4457.69 450
4458.32 421
4458.95 437
4459.58 442
4460.21 385
4460.84 388
4461.47 384
4462.10 389
4462.73 414
4463.36 369
4464.00 328
4464.63 349
4465.26 361
4465.89 353
4466.52 317
4467.15 334
4467.78 349
4468.41 362
4469.04 373
4469.67 335
4470.30 335
4470.93 312
4471.56 332
4472.20 308
4472.83 337
4473.46 340
4474.09 316
4474.72 317
4475.35 311
4475.98 320
4476.61 340
4477.25 343
4477.88 299
4478.51 316
4479.14 339
4479.77 362
4480.40 349
4481.03 354
4481.67 375
4482.30 378
4482.93 356
4483.56 375
4484.19 370
4484.83 355
4485.46 345
4486.09 350
4486.72 366
4487.35 413
4487.99 383
4488.62 364
4489.25 387
4489.88 393
4490.52 396
4491.15 386
4491.78 363
4492.41 351
4493.05 349
4493.68 350
4494.31 366
4494.94 357
4495.58 388
4496.21 375
4496.84 381
4497.47 418
4498.11 415
4498.74 407
4499.37 405
4500.01 415
4500.64 491
4501.27 488
4501.91 454
4502.54 524
4503.17 521
4503.80 529
4504.44 506
4505.07 476
4505.71 451
4506.34 461
4506.97 439
4507.61 445
4508.24 422
4508.87 436
4509.51 380
4510.14 396
4510.77 432
4511.41 437
4512.04 415
4512.68 368
4513.31 363
4513.94 353
4514.58 355
4515.21 359
4515.85 354
4516.48 363
4517.11 351
4517.75 327
4518.38 345
4519.02 355
4519.65 366
4520.29 345
4520.92 355
4521.55 336
4522.19 342
4522.82 320
4523.46 328
4524.09 325
4524.73 372
4525.36 370
4526.00 343
4526.63 338
4527.27 347
4527.90 305
4528.54 372
4529.17 377
4529.81 384
4530.44 349
4531.08 348
4531.71 398
4532.35 397
4532.98 385
4533.62 354
4534.25 397
4534.89 358
4535.53 352
4536.16 329
4536.80 356
4537.43 344
4538.07 341
4538.70 357
4539.34 373
4539.98 366
4540.61 350
4541.25 327
4541.88 312
4542.52 316
4543.16 350
4543.79 361
4544.43 328
4545.06 304
4545.70 349
4546.34 361
4546.97 353
4547.61 361
4548.25 325
4548.88 359
4549.52 328
4550.15 287
4550.79 300
4551.43 350
4552.06 332
4552.70 337
4553.34 316
4553.97 285
4554.61 299
4555.25 298
4555.89 314
4556.52 351
4557.16 368
4557.80 326
4558.43 309
4559.07 309
4559.71 289
4560.35 289
4560.98 285
4561.62 314
4562.26 292
4562.89 289
4563.53 330
4564.17 308
4564.81 318
4565.44 345
4566.08 368
4566.72 324
4567.36 341
4568.00 333
4568.63 317
4569.27 317
4569.91 361
4570.55 379
4571.19 369
4571.82 318
4572.46 381
4573.10 363
4573.74 305
4574.38 332
4575.01 330
4575.65 299
4576.29 294
4576.93 297
4577.57 317
4578.21 322
4578.84 341
4579.48 365
4580.12 366
4580.76 341
4581.40 363
4582.04 346
4582.68 343
4583.32 285
4583.95 322
4584.59 387
4585.23 342
4585.87 330
4586.51 360
4587.15 402
4587.79 388
4588.43 414
4589.07 453
4589.71 482
4590.35 509
4590.99 530
4591.62 516
4592.26 524
4592.90 544
4593.54 554
4594.18 540
4594.82 501
4595.46 495
4596.10 419
4596.74 450
4597.38 385
4598.02 359
4598.66 362
4599.30 378
4599.94 338
4600.58 350
4601.22 350
4601.86 361
4602.50 393
4603.14 387
4603.78 354
4604.42 328
4605.06 378
4605.70 359
4606.34 309
4606.98 319
4607.62 294
4608.27 355
4608.91 365
4609.55 356
4610.19 333
4610.83 400
4611.47 341
4612.11 327
4612.75 326
4613.39 356
4614.03 356
4614.67 363
4615.31 348
4615.96 377
4616.60 362
4617.24 370
4617.88 305
4618.52 320
4619.16 346
4619.80 316
4620.44 299
4621.09 334
4621.73 280
4622.37 318
4623.01 291
4623.65 314
4624.29 341
4624.94 309
4625.58 306
4626.22 331
4626.86 371
4627.50 348
4628.15 347
4628.79 349
4629.43 368
4630.07 346
4630.71 355
4631.36 368
4632.00 387
4632.64 401
4633.28 446
4633.93 376
4634.57 406
4635.21 415
4635.85 371
4636.50 379
4637.14 427
4637.78 433
4638.42 372
4639.07 353
4639.71 367
4640.35 375
4640.99 431
4641.64 426
4642.28 368
4642.92 353
4643.57 337
4644.21 340
4644.85 346
4645.50 307
4646.14 335
4646.78 364
4647.43 332
4648.07 352
4648.71 331
4649.36 336
4650.00 345
4650.64 335
4651.29 389
4651.93 348
4652.57 326
4653.22 341
4653.86 407
4654.50 357
4655.15 329
4655.79 327
4656.44 328
4657.08 376
4657.72 330
4658.37 377
4659.01 377
4659.66 353
4660.30 330
4660.94 336
4661.59 378
4662.23 334
4662.88 323
4663.52 316
4664.17 307
4664.81 329
4665.46 301
4666.10 318
4666.74 327
4667.39 293
4668.03 314
4668.68 356
4669.32 263
4669.97 295
4670.61 320
4671.26 314
4671.90 308
4672.55 307
4673.19 323
4673.84 335
4674.48 343
4675.13 306
4675.77 316
4676.42 323
4677.07 318
4677.71 335
4678.36 359
4679.00 383
4679.65 373
4680.29 373
4680.94 335
4681.58 322
4682.23 338
4682.88 361
4683.52 385
4684.17 352
4684.81 356
4685.46 370
4686.10 369
4686.75 332
4687.40 315
4688.04 313
4688.69 296
4689.34 363
4689.98 399
4690.63 380
4691.27 359
4691.92 393
4692.57 372
4693.21 402
4693.86 367
4694.51 412
4695.15 452
4695.80 370
4696.45 379
4697.09 454
4697.74 465
4698.39 487
4699.03 444
4699.68 492
4700.33 472
4700.97 477
4701.62 444
4702.27 477
4702.92 410
4703.56 384
4704.21 412
4704.86 388
4705.50 403
4706.15 377
4706.80 397
4707.45 429
4708.09 376
4708.74 378
4709.39 391
4710.04 356
4710.68 367
4711.33 416
4711.98 435
4712.63 413
4713.28 406
4713.92 413
4714.57 419
4715.22 423
4715.87 394
4716.52 403
4717.16 384
4717.81 349
4718.46 364
4719.11 467
4719.76 466
4720.41 427
4721.05 397
4721.70 455
4722.35 419
4723.00 419
4723.65 388
4724.30 412
4724.94 392
4725.59 461
4726.24 470
4726.89 451
4727.54 466
4728.19 479
4728.84 471
4729.49 404
4730.14 437
4730.78 408
4731.43 433
4732.08 424
4732.73 433
4733.38 398
4734.03 388
4734.68 384
4735.33 380
4735.98 365
4736.63 384
4737.28 400
4737.93 347
4738.58 395
4739.23 408
4739.88 396
4740.53 388
4741.18 373
4741.83 382
4742.47 355
4743.12 376
4743.77 422
4744.42 402
4745.07 387
4745.72 375
4746.37 397
4747.03 392
4747.68 332
4748.33 351
4748.98 358
4749.63 415
4750.28 420
4750.93 427
4751.58 447
4752.23 448
4752.88 408
4753.53 445
4754.18 524
4754.83 504
4755.48 506
4756.13 442
4756.78 433
4757.43 434
4758.08 406
4758.74 422
4759.39 441
4760.04 495
4760.69 585
4761.34 563
4761.99 531
4762.64 501
4763.29 568
4763.94 534
4764.60 453
4765.25 489
4765.90 484
4766.55 476
4767.20 470
4767.85 401
4768.51 409
4769.16 462
4769.81 424
4770.46 374
4771.11 401
4771.76 431
4772.42 412
4773.07 446
4773.72 398
4774.37 407
4775.02 429
4775.68 421
4776.33 395
4776.98 398
4777.63 406
4778.29 434
4778.94 433
4779.59 415
4780.24 434
4780.89 404
4781.55 431
4782.20 397
4782.85 391
4783.51 390
4784.16 423
4784.81 400
4785.46 384
4786.12 374
4786.77 393
4787.42 452
4788.08 483
4788.73 475
4789.38 516
4790.03 420
4790.69 410
4791.34 468
4791.99 438
4792.65 470
4793.30 450
4793.95 474
4794.61 391
4795.26 430
4795.91 461
4796.57 484
4797.22 523
4797.87 494
4798.53 500
4799.18 535
4799.84 541
4800.49 544
4801.14 640
4801.80 589
4802.45 617
4803.11 554
4803.76 575
4804.41 585
4805.07 534
4805.72 545
4806.38 466
4807.03 478
4807.68 495
4808.34 480
4808.99 453
4809.65 457
4810.30 507
4810.96 470
4811.61 522
4812.27 528
4812.92 491
4813.58 502
4814.23 487
4814.89 514
4815.54 562
4816.19 527
4816.85 515
4817.50 532
4818.16 541
4818.81 608
4819.47 536
4820.13 572
4820.78 567
4821.44 548
4822.09 601
4822.75 601
4823.40 606
4824.06 618
4824.71 566
4825.37 621
4826.02 595
4826.68 595
4827.33 561
4827.99 565
4828.65 607
4829.30 555
4829.96 586
4830.61 550
4831.27 607
4831.93 580
4832.58 529
4833.24 567
4833.89 630
4834.55 589
4835.21 583
4835.86 636
4836.52 678
4837.17 612
4837.83 685
4838.49 712
4839.14 750
4839.80 695
4840.46 698
4841.11 746
4841.77 758
4842.43 799
4843.08 722
4843.74 778
4844.40 771
4845.05 795
4845.71 800
4846.37 752
4847.02 768
4847.68 839
4848.34 835
4849.00 862
4849.65 907
4850.31 866
4850.97 922
4851.62 861
4852.28 948
4852.94 963
4853.60 891
4854.25 893
4854.91 875
4855.57 938
4856.23 1117
4856.88 1193
4857.54 1205
4858.20 1243
4858.86 1251
4859.52 1289
4860.17 1244
4860.83 1205
4861.49 1176
4862.15 1069
4862.81 1002
4863.46 1015
4864.12 927
4864.78 981
4865.44 942
4866.10 1016
4866.75 981
4867.41 946
4868.07 958
4868.73 966
4869.39 850
4870.05 867
4870.71 908
4871.36 858
4872.02 841
4872.68 790
4873.34 783
4874.00 759
4874.66 730
4875.32 647
4875.98 703
4876.63 720
4877.29 714
4877.95 785
4878.61 772
4879.27 698
4879.93 779
4880.59 702
4881.25 744
4881.91 675
4882.57 672
4883.23 662
4883.89 604
4884.55 554
4885.21 548
4885.87 592
4886.52 539
4887.18 568
4887.84 607
4888.50 632
4889.16 559
4889.82 583
4890.48 551
4891.14 519
4891.80 570
4892.46 584
4893.12 550
4893.78 542
4894.44 570
4895.10 538
4895.76 516
4896.42 478
4897.09 457
4897.75 483
4898.41 532
4899.07 447
4899.73 501
4900.39 500
4901.05 462
4901.71 458
4902.37 439
4903.03 445
4903.69 379
4904.35 417
4905.01 443
4905.67 453
4906.33 458
4907.00 489
4907.66 428
4908.32 424
4908.98 384
4909.64 427
4910.30 466
4910.96 434
4911.62 425
4912.29 438
4912.95 452
4913.61 434
4914.27 430
4914.93 462
4915.59 435
4916.26 392
4916.92 385
4917.58 372
4918.24 392
4918.90 414
4919.56 443
4920.23 417
4920.89 393
4921.55 395
4922.21 423
4922.87 446
4923.54 390
4924.20 363
4924.86 377
4925.52 418
4926.19 461
4926.85 421
4927.51 399
4928.17 388
4928.84 357
4929.50 401
4930.16 364
4930.82 391
4931.49 344
4932.15 356
4932.81 321
4933.47 378
4934.14 377
4934.80 408
4935.46 394
4936.13 382
4936.79 372
4937.45 382
4938.11 368
4938.78 359
4939.44 382
4940.10 387
4940.77 390
4941.43 361
4942.09 353
4942.76 335
4943.42 373
4944.08 375
4944.75 387
4945.41 383
4946.08 359
4946.74 331
4947.40 298
4948.07 342
4948.73 320
4949.39 360
4950.06 304
4950.72 318
4951.39 351
4952.05 337
4952.71 307
4953.38 316
4954.04 355
4954.71 323
4955.37 293
4956.04 363
4956.70 351
4957.36 344
4958.03 356
4958.69 404
4959.36 381
4960.02 326
4960.69 364
4961.35 428
4962.02 415
4962.68 438
4963.35 398
4964.01 444
4964.68 460
4965.34 425
4966.01 418
4966.67 407
4967.34 359
4968.00 359
4968.67 373
4969.33 349
4970.00 367
4970.66 331
4971.33 346
4971.99 323
4972.66 326
4973.32 399
4973.99 384
4974.66 392
4975.32 404
4975.99 413
4976.65 430
4977.32 450
4977.98 397
4978.65 435
4979.32 400
4979.98 334
4980.65 325
4981.31 332
4981.98 334
4982.65 351
4983.31 379
4983.98 344
4984.64 360
4985.31 320
4985.98 303
4986.64 322
4987.31 314
4987.98 318
4988.64 342
4989.31 343
4989.98 319
4990.64 313
4991.31 333
4991.98 333
4992.64 337
4993.31 328
4993.98 331
4994.64 340
4995.31 313
4995.98 323
4996.64 320
4997.31 307
4997.98 304
4998.65 295
4999.31 305
4999.98 271
5000.65 289
5001.31 302
5001.98 324
5002.65 328
5003.32 317
5003.98 284
5004.65 345
5005.32 287
5005.99 286
5006.66 267
5007.32 256
5007.99 355
5008.66 336
5009.33 346
5009.99 308
5010.66 326
5011.33 351
5012.00 306
5012.67 284
5013.33 331
5014.00 304
5014.67 321
5015.34 324
5016.01 316
5016.68 293
5017.34 308
5018.01 301
5018.68 323
5019.35 341
5020.02 336
5020.69 327
5021.36 285
5022.02 322
5022.69 324
5023.36 309
5024.03 303
5024.70 341
5025.37 282
5026.04 306
5026.71 303
5027.38 300
5028.05 301
5028.71 279
5029.38 282
5030.05 301
5030.72 319
5031.39 320
5032.06 314
5032.73 307
5033.40 320
5034.07 286
5034.74 255
5035.41 284
5036.08 315
5036.75 297
5037.42 255
5038.09 286
5038.76 330
5039.43 329
5040.10 314
5040.77 327
5041.44 295
5042.11 311
5042.78 288
5043.45 308
5044.12 322
5044.79 349
5045.46 314
5046.13 296
5046.80 310
5047.47 299
5048.14 306
5048.81 320
5049.48 302
5050.15 280
5050.82 322
5051.49 275
5052.16 315
5052.83 315
5053.51 349
5054.18 291
5054.85 308
5055.52 339
5056.19 342
5056.86 291
5057.53 290
5058.20 319
5058.87 286
5059.55 286
5060.22 279
5060.89 316
5061.56 302
5062.23 323
5062.90 343
5063.57 317
5064.25 296
5064.92 332
5065.59 300
5066.26 303
5066.93 269
5067.60 304
5068.28 314
5068.95 306
5069.62 332
5070.29 333
5070.96 321
5071.64 316
5072.31 305
5072.98 261
5073.65 311
5074.32 353
5075.00 377
5075.67 317
5076.34 317
5077.01 323
5077.69 322
5078.36 367
5079.03 341
5079.70 392
5080.38 379
5081.05 306
5081.72 339
5082.39 346
5083.07 301
5083.74 325
5084.41 328
5085.09 330
5085.76 300
5086.43 293
5087.10 329
5087.78 295
5088.45 331
5089.12 333
5089.80 322
5090.47 344
5091.14 398
5091.82 337
5092.49 371
5093.16 388
5093.84 402
5094.51 365
5095.18 346
5095.86 359
5096.53 361
5097.21 326
5097.88 281
5098.55 339
5099.23 350
5099.90 312
5100.57 297
5101.25 313
5101.92 301
5102.60 353
5103.27 312
5103.95 334
5104.62 319
5105.29 344
5105.97 355
5106.64 369
5107.32 335
5107.99 345
5108.67 313
5109.34 312
5110.01 325
5110.69 310
5111.36 319
5112.04 302
5112.71 344
5113.39 316
5114.06 295
5114.74 311
5115.41 358
5116.09 332
5116.76 375
5117.44 347
5118.11 381
5118.79 389
5119.46 395
5120.14 375
5120.81 364
5121.49 360
5122.16 365
5122.84 390
5123.52 381
5124.19 398
5124.87 384
5125.54 335
5126.22 365
5126.89 383
5127.57 341
5128.24 371
5128.92 326
5129.60 327
5130.27 328
5130.95 366
5131.62 343
5132.30 340
5132.98 339
5133.65 361
5134.33 372
5135.01 318
5135.68 324
5136.36 323
5137.03 345
5137.71 299
5138.39 325
5139.06 319
5139.74 333
5140.42 326
5141.09 324
5141.77 339
5142.45 354
5143.12 350
5143.80 314
5144.48 296
5145.15 269
5145.83 274
5146.51 317
5147.18 303
5147.86 305
5148.54 332
5149.22 263
5149.89 271
5150.57 251
5151.25 323
5151.93 299
5152.60 288
5153.28 314
5153.96 319
5154.63 296
5155.31 315
5155.99 319
5156.67 292
5157.35 306
5158.02 298
5158.70 299
5159.38 322
5160.06 342
5160.73 327
5161.41 338
5162.09 293
5162.77 284
5163.45 313
5164.12 327
5164.80 340
5165.48 341
5166.16 327
5166.84 335
5167.52 325
5168.19 344
5168.87 318
5169.55 321
5170.23 285
5170.91 277
5171.59 298
5172.27 291
5172.94 305
5173.62 272
5174.30 294
5174.98 313
5175.66 305
5176.34 311
5177.02 276
5177.70 311
5178.38 272
5179.06 274
5179.73 280
5180.41 310
5181.09 326
5181.77 317
5182.45 315
5183.13 299
5183.81 302
5184.49 286
5185.17 319
5185.85 272
5186.53 290
5187.21 299
5187.89 277
5188.57 262
5189.25 282
5189.93 249
5190.61 290
5191.29 271
5191.97 236
5192.65 300
5193.33 298
5194.01 289
5194.69 291
5195.37 314
5196.05 278
5196.73 298
5197.41 304
5198.09 327
5198.77 323
5199.45 308
5200.13 278
5200.81 310
5201.49 293
5202.17 292
5202.85 306
5203.53 303
5204.21 318
5204.89 299
5205.58 330
5206.26 332
5206.94 273
5207.62 327
5208.30 336
5208.98 280
5209.66 306
5210.34 295
5211.02 336
5211.71 362
5212.39 306
5213.07 289
5213.75 312
5214.43 335
5215.11 291
5215.79 323
5216.48 319
5217.16 300
5217.84 347
5218.52 376
5219.20 320
5219.88 317
5220.57 342
5221.25 376
5221.93 347
5222.61 360
5223.29 377
5223.98 336
5224.66 332
5225.34 375
5226.02 321
5226.70 291
5227.39 267
5228.07 287
5228.75 317
5229.43 329
5230.12 314
5230.80 307
5231.48 329
5232.16 339
5232.85 292
5233.53 287
5234.21 337
5234.89 322
5235.58 332
5236.26 330
5236.94 320
5237.63 336
5238.31 368
5238.99 379
5239.67 382
5240.36 406
5241.04 369
5241.72 369
5242.41 360
5243.09 365
5243.77 383
5244.46 402
5245.14 365
5245.82 340
5246.51 343
5247.19 356
5247.88 335
5248.56 323
5249.24 364
5249.93 310
5250.61 297
5251.29 302
5251.98 328
5252.66 329
5253.35 311
5254.03 295
5254.71 292
5255.40 329
5256.08 349
5256.77 341
5257.45 329
5258.14 345
5258.82 345
5259.50 335
5260.19 348
5260.87 294
5261.56 350
5262.24 369
5262.93 328
5263.61 326
5264.30 357
5264.98 353
5265.67 382
5266.35 370
5267.03 347
5267.72 340
5268.40 339
5269.09 340
5269.77 346
5270.46 312
5271.14 326
5271.83 321
5272.52 328
5273.20 326
5273.89 309
5274.57 328
5275.26 349
5275.94 357
5276.63 348
5277.31 374
5278.00 316
5278.68 331
5279.37 322
5280.06 318
5280.74 346
5281.43 350
5282.11 367
5282.80 354
5283.48 323
5284.17 310
5284.86 287
5285.54 306
5286.23 340
5286.92 341
5287.60 338
5288.29 327
5288.97 301
5289.66 318
5290.35 292
5291.03 304
5291.72 328
5292.41 359
5293.09 360
5293.78 333
5294.47 335
5295.15 321
5295.84 398
5296.53 380
5297.21 350
5297.90 360
5298.59 356
5299.27 345
5299.96 406
5300.65 409
5301.33 363
5302.02 368
5302.71 393
5303.40 427
5304.08 439
5304.77 435
5305.46 431
5306.15 463
5306.83 407
5307.52 440
5308.21 414
5308.90 421
5309.58 463
5310.27 441
5310.96 384
5311.65 379
5312.33 456
5313.02 467
5313.71 461
5314.40 457
5315.09 430
5315.77 411
5316.46 411
5317.15 396
5317.84 451
5318.53 437
5319.21 434
5319.90 414
5320.59 412
5321.28 429
5321.97 440
5322.66 450
5323.35 410
5324.03 383
5324.72 426
5325.41 423
5326.10 410
5326.79 356
5327.48 309
5328.17 330
5328.86 358
5329.54 334
5330.23 316
5330.92 320
5331.61 330
5332.30 344
5332.99 364
5333.68 338
5334.37 322
5335.06 304
5335.75 328
5336.44 346
5337.12 332
5337.81 330
5338.50 303
5339.19 322
5339.88 325
5340.57 315
5341.26 306
5341.95 310
5342.64 308
5343.33 324
5344.02 313
5344.71 285
5345.40 324
5346.09 315
5346.78 340
5347.47 316
5348.16 337
5348.85 339
5349.54 401
5350.23 345
5350.92 380
5351.61 334
5352.30 340
5352.99 335
5353.68 343
5354.37 350
5355.07 366
5355.76 335
5356.45 314
5357.14 329
5357.83 347
5358.52 313
5359.21 331
5359.90 319
5360.59 339
5361.28 300
5361.97 336
5362.66 375
5363.36 303
5364.05 330
5364.74 373
5365.43 327
5366.12 338
5366.81 342
5367.50 334
5368.19 330
5368.89 345
5369.58 352
5370.27 333
5370.96 310
5371.65 282
5372.34 301
5373.04 299
5373.73 309
5374.42 321
5375.11 328
5375.80 301
5376.49 295
5377.19 309
5377.88 349
5378.57 326
5379.26 313
5379.96 346
5380.65 362
5381.34 285
5382.03 325
5382.72 329
5383.42 291
5384.11 335
5384.80 336
5385.49 330
5386.19 321
5386.88 330
5387.57 353
5388.26 330
5388.96 295
5389.65 332
5390.34 341
5391.04 316
5391.73 356
5392.42 376
5393.12 369
5393.81 376
5394.50 358
5395.19 343
5395.89 358
5396.58 362
5397.27 304
5397.97 325
5398.66 302
5399.35 312
5400.05 316
5400.74 310
5401.43 335
5402.13 382
5402.82 359
5403.52 384
5404.21 367
5404.90 380
5405.60 374
5406.29 376
5406.98 350
5407.68 358
5408.37 355
5409.07 386
5409.76 350
5410.45 362
5411.15 358
5411.84 332
5412.54 396
5413.23 408
5413.93 415
5414.62 397
5415.32 327
5416.01 330
5416.70 318
5417.40 346
5418.09 373
5418.79 419
5419.48 363
5420.18 399
5420.87 420
5421.57 390
5422.26 403
5422.96 383
5423.65 375
5424.35 373
5425.04 380
5425.74 344
5426.43 373
5427.13 387
5427.82 385
5428.52 385
5429.21 386
5429.91 369
5430.60 364
5431.30 390
5432.00 386
5432.69 362
5433.39 415
5434.08 409
5434.78 392
5435.47 419
5436.17 416
5436.86 442
5437.56 477
5438.26 386
5438.95 422
5439.65 431
5440.34 408
5441.04 374
5441.74 422
5442.43 457
5443.13 427
5443.83 477
5444.52 471
5445.22 480
5445.91 540
5446.61 592
5447.31 587
5448.00 622
5448.70 571
5449.40 588
5450.09 609
5450.79 623
5451.49 615
5452.18 557
5452.88 563
5453.58 537
5454.27 510
5454.97 493
5455.67 456
5456.37 464
5457.06 495
5457.76 481
5458.46 486
5459.15 488
5459.85 469
5460.55 496
5461.25 504
5461.94 459
5462.64 487
5463.34 458
5464.04 535
5464.73 532
5465.43 501
5466.13 500
5466.83 550
5467.53 530
5468.22 504
5468.92 477
5469.62 542
5470.32 565
5471.01 587
5471.71 537
5472.41 539
5473.11 585
5473.81 655
5474.51 638
5475.20 656
5475.90 654
5476.60 687
5477.30 751
5478.00 771
5478.70 860
5479.39 976
5480.09 1042
5480.79 1179
5481.49 1214
5482.19 1082
5482.89 1089
5483.59 1095
5484.29 976
5484.98 879
5485.68 871
5486.38 806
5487.08 728
5487.78 717
5488.48 729
5489.18 713
5489.88 700
5490.58 761
5491.28 728
5491.98 732
5492.68 737
5493.37 759
5494.07 764
5494.77 832
5495.47 799
5496.17 831
5496.87 924
5497.57 906
5498.27 1040
5498.97 1144
5499.67 1242
5500.37 1462
5501.07 1668
5501.77 1759
5502.47 1726
5503.17 1701
5503.87 1563
5504.57 1355
5505.27 1184
5505.97 1036
5506.67 924
5507.37 794
5508.07 749
5508.77 668
5509.47 661
5510.17 660
5510.87 633
5511.58 596
5512.28 631
5512.98 618
5513.68 673
5514.38 635
5515.08 634
5515.78 615
5516.48 644
5517.18 616
5517.88 628
5518.58 597
5519.28 596
5519.99 624
5520.69 624
5521.39 555
5522.09 498
5522.79 498
5523.49 529
5524.19 492
5524.90 509
5525.60 476
5526.30 468
5527.00 475
5527.70 485
5528.40 458
5529.10 473
5529.81 467
5530.51 508
5531.21 505
5531.91 491
5532.61 449
5533.32 460
5534.02 446
5534.72 488
5535.42 417
5536.12 404
5536.83 416
5537.53 458
5538.23 459
5538.93 397
5539.64 407
5540.34 440
5541.04 493
5541.74 481
5542.45 423
5543.15 427
5543.85 420
5544.55 450
5545.26 455
5545.96 383
5546.66 439
5547.36 390
5548.07 407
5548.77 404
5549.47 385
5550.18 390
5550.88 423
5551.58 415
5552.29 441
5552.99 395
5553.69 425
5554.40 404
5555.10 393
5555.80 419
5556.51 430
5557.21 385
5557.91 419
5558.62 436
5559.32 428
5560.02 451
5560.73 403
5561.43 438
5562.14 436
5562.84 446
5563.54 406
5564.25 442
5564.95 412
5565.65 480
5566.36 421
5567.06 425
5567.77 421
5568.47 403
5569.18 403
5569.88 398
5570.58 373
5571.29 350
5571.99 406
5572.70 409
5573.40 399
5574.11 380
5574.81 407
5575.52 399
5576.22 424
5576.93 432
5577.63 412
5578.33 409
5579.04 370
5579.74 402
5580.45 351
5581.15 363
5581.86 353
5582.56 379
5583.27 414
5583.97 424
5584.68 375
5585.39 379
5586.09 375
5586.80 442
5587.50 421
5588.21 374
5588.91 369
5589.62 352
5590.32 383
5591.03 401
5591.73 346
5592.44 346
5593.15 349
5593.85 386
5594.56 374
5595.26 365
5595.97 355
5596.68 343
5597.38 316
5598.09 340
5598.79 353
5599.50 382
5600.21 369
5600.91 376
5601.62 391
5602.33 381
5603.03 340
5603.74 344
5604.44 379
5605.15 420
5605.86 348
5606.56 399
5607.27 392
5607.98 382
5608.68 342
5609.39 361
5610.10 360
5610.80 390
5611.51 375
5612.22 395
5612.93 396
5613.63 422
5614.34 415
5615.05 397
5615.75 377
5616.46 405
5617.17 366
5617.88 372
5618.58 438
5619.29 364
5620.00 385
5620.71 367
5621.41 355
5622.12 387
5622.83 398
5623.54 358
5624.24 390
5624.95 387
5625.66 363
5626.37 342
5627.08 393
5627.78 421
5628.49 396
5629.20 399
5629.91 393
5630.62 424
5631.32 394
5632.03 422
5632.74 427
5633.45 416
5634.16 455
5634.86 438
5635.57 437
5636.28 450
5636.99 425
5637.70 476
5638.41 446
5639.12 439
5639.82 441
5640.53 417
5641.24 461
5641.95 452
5642.66 464
5643.37 467
5644.08 436
5644.79 444
5645.50 404
5646.21 397
5646.91 435
5647.62 438
5648.33 388
5649.04 405
5649.75 427
5650.46 389
5651.17 391
5651.88 366
5652.59 384
5653.30 395
5654.01 409
5654.72 454
5655.43 423
5656.14 376
5656.85 442
5657.56 433
5658.27 474
5658.98 474
5659.69 487
5660.40 497
5661.11 501
5661.82 442
5662.53 492
5663.24 471
5663.95 447
5664.66 449
5665.37 411
5666.08 404
5666.79 406
5667.50 409
5668.21 461
5668.92 442
5669.63 481
5670.34 538
5671.05 547
5671.76 506
5672.47 550
5673.18 575
5673.89 507
5674.61 475
5675.32 518
5676.03 461
5676.74 443
5677.45 419
5678.16 365
5678.87 447
5679.58 442
5680.29 432
5681.01 449
5681.72 435
5682.43 452
5683.14 445
5683.85 504
5684.56 470
5685.27 440
5685.99 405
5686.70 385
5687.41 431
5688.12 407
5688.83 365
5689.54 401
5690.26 419
5690.97 369
5691.68 393
5692.39 380
5693.10 373
5693.82 398
5694.53 376
5695.24 392
5695.95 388
5696.67 407
5697.38 397
5698.09 378
5698.80 356
5699.51 344
5700.23 422
5700.94 417
5701.65 404
5702.36 374
5703.08 382
5703.79 411
5704.50 382
5705.22 388
5705.93 385
5706.64 387
5707.35 352
5708.07 355
5708.78 366
5709.49 363
5710.21 353
5710.92 380
5711.63 362
5712.35 401
5713.06 429
5713.77 376
5714.49 367
5715.20 343
5715.91 354
5716.63 361
5717.34 345
5718.05 338
5718.77 344
5719.48 370
5720.19 353
5720.91 360
5721.62 369
5722.34 361
5723.05 385
5723.76 368
5724.48 375
5725.19 391
5725.91 396
5726.62 362
5727.33 350
5728.05 381
5728.76 417
5729.48 416
5730.19 372
5730.91 406
5731.62 393
5732.34 403
5733.05 354
5733.76 322
5734.48 352
5735.19 349
5735.91 368
5736.62 336
5737.34 344
5738.05 339
5738.77 332
5739.48 368
5740.20 337
5740.91 315
5741.63 317
5742.34 353
5743.06 351
5743.77 369
5744.49 355
5745.20 369
5745.92 371
5746.63 390
5747.35 388
5748.07 384
5748.78 391
5749.50 352
5750.21 312
5750.93 351
5751.64 366
5752.36 365
5753.07 358
5753.79 354
5754.51 328
5755.22 372
5755.94 393
5756.65 381
5757.37 368
5758.09 362
5758.80 390
5759.52 376
5760.24 387
5760.95 391
5761.67 364
5762.38 394
5763.10 405
5763.82 382
5764.53 367
5765.25 394
5765.97 401
5766.68 416
5767.40 424
5768.12 396
5768.83 495
5769.55 542
5770.27 559
5770.98 594
5771.70 606
5772.42 569
5773.13 548
5773.85 533
5774.57 506
5775.29 454
5776.00 472
5776.72 469
5777.44 398
5778.16 454
5778.87 439
5779.59 416
5780.31 415
5781.03 439
5781.74 420
5782.46 427
5783.18 437
5783.90 399
5784.61 395
5785.33 399
5786.05 423
5786.77 398
5787.48 423
5788.20 352
5788.92 363
5789.64 388
5790.36 430
5791.08 396
5791.79 375
5792.51 354
5793.23 364
5793.95 338
5794.67 344
5795.38 386
5796.10 414
5796.82 394
5797.54 375
5798.26 370
5798.98 351
5799.70 374
5800.41 415
5801.13 370
5801.85 401
5802.57 399
5803.29 378
5804.01 380
5804.73 346
5805.45 382
5806.17 371
5806.89 386
5807.60 381
5808.32 360
5809.04 390
5809.76 370
5810.48 378
5811.20 398
5811.92 390
5812.64 417
5813.36 414
5814.08 363
5814.80 378
5815.52 373
5816.24 382
5816.96 383
5817.68 364
5818.40 372
5819.12 342
5819.84 365
5820.56 376
5821.28 378
5822.00 391
5822.72 375
5823.44 399
5824.16 427
5824.88 361
5825.60 370
5826.32 335
5827.04 351
5827.76 373
5828.48 392
5829.20 414
5829.92 387
5830.64 403
5831.36 354
5832.08 347
5832.80 347
5833.52 387
5834.25 371
5834.97 387
5835.69 399
5836.41 407
5837.13 376
5837.85 365
5838.57 377
5839.29 366
5840.01 369
5840.73 391
5841.46 380
5842.18 359
5842.90 389
5843.62 368
5844.34 377
5845.06 381
5845.78 385
5846.51 365
5847.23 355
5847.95 342
5848.67 372
5849.39 363
5850.11 378
5850.84 398
5851.56 405
5852.28 411
5853.00 440
5853.72 448
5854.45 445
5855.17 441
5855.89 421
5856.61 423
5857.33 380
5858.06 393
5858.78 383
5859.50 408
5860.22 421
5860.95 403
5861.67 421
5862.39 445
5863.11 409
5863.84 426
5864.56 448
5865.28 423
5866.01 428
5866.73 433
5867.45 435
5868.17 407
5868.90 419
5869.62 411
5870.34 484
5871.07 434
5871.79 454
5872.51 442
5873.24 459
5873.96 445
5874.68 428
5875.41 485
5876.13 459
5876.85 475
5877.58 457
5878.30 492
5879.02 533
5879.75 543
5880.47 540
5881.19 571
5881.92 512
5882.64 516
5883.37 542
5884.09 551
5884.81 497
5885.54 470
5886.26 527
5886.99 526
5887.71 524
5888.43 485
5889.16 529
5889.88 489
5890.61 500
5891.33 504
5892.05 524
5892.78 515
5893.50 555
5894.23 545
5894.95 529
5895.68 525
5896.40 497
5897.13 542
5897.85 513
5898.58 492
5899.30 538
5900.03 530
5900.75 509
5901.48 570
5902.20 547
5902.93 576
5903.65 534
5904.38 579
5905.10 622
5905.83 592
5906.55 581
5907.28 602
5908.00 640
5908.73 655
5909.45 623
5910.18 631
5910.90 618
5911.63 627
5912.36 618
5913.08 622
5913.81 663
5914.53 626
5915.26 621
5915.98 675
5916.71 712
5917.44 649
5918.16 631
5918.89 643
5919.61 656
5920.34 660
5921.07 698
5921.79 722
5922.52 740
5923.25 735
5923.97 733
5924.70 758
5925.42 751
5926.15 782
5926.88 816
5927.60 840
5928.33 788
5929.06 793
5929.78 824
5930.51 849
5931.24 857
5931.96 893
5932.69 882
5933.42 912
5934.15 917
5934.87 946
5935.60 910
5936.33 930
5937.05 933
5937.78 971
5938.51 1025
5939.24 1015
5939.96 1021
5940.69 1021
5941.42 1063
5942.14 995
5942.87 1096
5943.60 1111
5944.33 1129
5945.06 1160
5945.78 1188
5946.51 1298
5947.24 1269
5947.97 1300
5948.69 1272
5949.42 1333
5950.15 1420
5950.88 1506
5951.61 1520
5952.33 1645
5953.06 1704
5953.79 1880
5954.52 1961
5955.25 1917
5955.98 1892
5956.70 1721
5957.43 1734
5958.16 1747
5958.89 1747
5959.62 1655
5960.35 1636
5961.07 1602
5961.80 1616
5962.53 1685
5963.26 1696
5963.99 1699
5964.72 1803
5965.45 1957
5966.18 2073
5966.90 2215
5967.63 2330
5968.36 2400
5969.09 2318
5969.82 2311
5970.55 2253
5971.28 2196
5972.01 2114
5972.74 2127
5973.47 2025
5974.20 2126
5974.93 2148
5975.66 2123
5976.39 2098
5977.12 2140
5977.84 2088
5978.57 2180
5979.30 2233
5980.03 2218
5980.76 2272
5981.49 2372
5982.22 2394
5982.95 2427
5983.68 2473
5984.41 2462
5985.14 2468
5985.87 2414
5986.60 2454
5987.33 2551
5988.06 2556
5988.79 2573
5989.53 2581
5990.26 2555
5990.99 2527
5991.72 2677
5992.45 2678
5993.18 2622
5993.91 2673
5994.64 2815
5995.37 2829
5996.10 2883
5996.83 2862
5997.56 2972
5998.29 3026
5999.02 3017
5999.75 2837
6000.49 2955
6001.22 2963
6001.95 2989
6002.68 2908
6003.41 2765
6004.14 2753
6004.87 2670
6005.60 2700
6006.34 2660
6007.07 2716
6007.80 2797
6008.53 3030
6009.26 3322
6009.99 3869
6010.72 4491
6011.46 5335
6012.19 6137
6012.92 6911
6013.65 7800
6014.38 8526
6015.12 8986
6015.85 8845
6016.58 8489
6017.31 7797
6018.04 6950
6018.78 6081
6019.51 5144
6020.24 4542
6020.97 3808
6021.70 3347
6022.44 2932
6023.17 2602
6023.90 2375
6024.63 2312
6025.37 2225
6026.10 2158
6026.83 2087
6027.56 2034
6028.30 2099
6029.03 2142
6029.76 2189
6030.50 2173
6031.23 2144
6031.96 2058
6032.69 2116
6033.43 2024
6034.16 1890
6034.89 1781
6035.63 1757
6036.36 1703
6037.09 1650
6037.83 1649
6038.56 1709
6039.29 1678
6040.03 1634
6040.76 1702
6041.49 1722
6042.23 1782
6042.96 1802
6043.69 1768
6044.43 1774
6045.16 1797
6045.90 1753
6046.63 1836
6047.36 1812
6048.10 1904
6048.83 1916
6049.57 1907
6050.30 1883
6051.03 2025
6051.77 2187
6052.50 2376
6053.24 2403
6053.97 2417
6054.70 2399
6055.44 2442
6056.17 2383
6056.91 2267
6057.64 2170
6058.38 2077
6059.11 2064
6059.85 2084
6060.58 2047
6061.32 1958
6062.05 1881
6062.79 1924
6063.52 1969
6064.26 1884
6064.99 1878
6065.72 1837
6066.46 1794
6067.20 1753
6067.93 1759
6068.67 1818
6069.40 1788
6070.14 1720
6070.87 1714
6071.61 1694
6072.34 1660
6073.08 1554
6073.81 1572
6074.55 1544
6075.28 1577
6076.02 1556
6076.76 1512
6077.49 1619
6078.23 1492
6078.96 1470
6079.70 1458
6080.43 1443
6081.17 1437
6081.91 1425
6082.64 1460
6083.38 1367
6084.11 1339
6084.85 1340
6085.59 1305
6086.32 1373
6087.06 1337
6087.80 1303
6088.53 1316
6089.27 1316
6090.00 1336
6090.74 1312
6091.48 1302
6092.21 1321
6092.95 1356
6093.69 1384
6094.42 1381
6095.16 1346
6095.90 1333
6096.63 1274
6097.37 1295
6098.11 1268
6098.85 1240
6099.58 1210
6100.32 1259
6101.06 1268
6101.79 1288
6102.53 1278
6103.27 1206
6104.01 1224
6104.74 1182
6105.48 1148
6106.22 1190
6106.96 1192
6107.69 1252
6108.43 1276
6109.17 1278
6109.91 1282
6110.64 1238
6111.38 1290
6112.12 1392
6112.86 1319
6113.59 1284
6114.33 1332
6115.07 1373
6115.81 1361
6116.55 1433
6117.28 1441
6118.02 1397
6118.76 1423
6119.50 1438
6120.24 1399
6120.98 1443
6121.71 1332
6122.45 1402
6123.19 1426
6123.93 1407
6124.67 1373
6125.41 1455
6126.15 1441
6126.88 1385
6127.62 1391
6128.36 1457
6129.10 1495
6129.84 1478
6130.58 1482
6131.32 1431
6132.06 1451
6132.80 1463
6133.53 1484
6134.27 1495
6135.01 1539
6135.75 1537
6136.49 1588
6137.23 1672
6137.97 1702
6138.71 1814
6139.45 1871
6140.19 1935
6140.93 1943
6141.67 1981
6142.41 1963
6143.15 1879
6143.89 1878
6144.63 1778
6145.37 1873
6146.11 1792
6146.85 1772
6147.59 1765
6148.33 1808
6149.07 1692
6149.81 1663
6150.55 1706
6151.29 1794
6152.03 1784
6152.77 1778
6153.51 1792
6154.25 1774
6154.99 1747
6155.73 1770
6156.47 1877
6157.21 1882
6157.95 1843
6158.69 1827
6159.43 1845
6160.17 1864
6160.91 1993
6161.65 1995
6162.39 2031
6163.13 2122
6163.88 2165
6164.62 2310
6165.36 2490
6166.10 2593
6166.84 2579
6167.58 2657
6168.32 2749
6169.06 2758
6169.80 2805
6170.55 2746
6171.29 2679
6172.03 2611
6172.77 2687
6173.51 2606
6174.25 2607
6174.99 2576
6175.74 2540
6176.48 2479
6177.22 2458
6177.96 2576
6178.70 2680
6179.44 2838
6180.19 3210
6180.93 3692
6181.67 4123
6182.41 4560
6183.15 5091
6183.90 5567
6184.64 5675
6185.38 5526
6186.12 5389
6186.87 5159
6187.61 4790
6188.35 4322
6189.09 4013
6189.84 3633
6190.58 3375
6191.32 3244
6192.06 3035
6192.81 2979
6193.55 3010
6194.29 3022
6195.03 2985
6195.78 3022
6196.52 2930
6197.26 3003
6198.01 2935
6198.75 2906
6199.49 2814
6200.23 2790
6200.98 2800
6201.72 2832
6202.46 2886
6203.21 2898
6203.95 3012
6204.69 3376
6205.44 3845
6206.18 4658
6206.92 5701
6207.67 7118
6208.41 8656
6209.15 10188
6209.90 11582
6210.64 12013
6211.39 12027
6212.13 11574
6212.87 10426
6213.62 9107
6214.36 7794
6215.11 6495
6215.85 5364
6216.59 4406
6217.34 3814
6218.08 3208
6218.83 2837
6219.57 2518
6220.31 2330
6221.06 2184
6221.80 2208
6222.55 2031
6223.29 1997
6224.04 1937
6224.78 1893
6225.53 1920
6226.27 1865
6227.02 1752
6227.76 1609
6228.50 1559
6229.25 1489
6229.99 1465
6230.74 1404
6231.48 1321
6232.23 1288
6232.97 1293
6233.72 1343
6234.46 1336
6235.21 1346
6235.96 1411
6236.70 1426
6237.45 1472
6238.19 1522
6238.94 1528
6239.68 1506
6240.43 1652
6241.17 1684
6241.92 1720
6242.66 1703
6243.41 1652
6244.16 1550
6244.90 1620
6245.65 1673
6246.39 1756
6247.14 1747
6247.88 1749
6248.63 1801
6249.38 1863
6250.12 1823
6250.87 1712
6251.62 1678
6252.36 1605
6253.11 1572
6253.85 1545
6254.60 1506
6255.35 1532
6256.09 1600
6256.84 1559
6257.59 1550
6258.33 1512
6259.08 1581
6259.83 1518
6260.57 1501
6261.32 1511
6262.07 1473
6262.81 1455
6263.56 1434
6264.31 1383
6265.05 1398
6265.80 1349
6266.55 1342
6267.30 1314
6268.04 1359
6268.79 1252
6269.54 1284
6270.28 1349
6271.03 1335
6271.78 1336
6272.53 1293
6273.27 1273
6274.02 1281
6274.77 1315
6275.52 1308
6276.26 1312
6277.01 1322
6277.76 1355
6278.51 1304
6279.25 1290
6280.00 1239
6280.75 1172
6281.50 1193
6282.25 1158
6282.99 1201
6283.74 1113
6284.49 1102
6285.24 1107
6285.99 1120
6286.74 1090
6287.48 1145
6288.23 1095
6288.98 1066
6289.73 1025
6290.48 1002
6291.23 1038
6291.97 954
6292.72 946
6293.47 962
6294.22 948
6294.97 951
6295.72 920
6296.47 913
6297.22 959
6297.96 930
6298.71 902
6299.46 922
6300.21 894
6300.96 862
6301.71 859
6302.46 882
6303.21 859
6303.96 900
6304.71 836
6305.46 840
6306.21 863
6306.96 842
6307.71 870
6308.45 878
6309.20 901
6309.95 920
6310.70 876
6311.45 902
6312.20 840
6312.95 876
6313.70 873
6314.45 914
6315.20 894
6315.95 922
6316.70 908
6317.45 938
6318.20 921
6318.95 912
6319.70 924
6320.45 803
6321.20 802
6321.95 860
6322.70 820
6323.46 814
6324.21 812
6324.96 772
6325.71 811
6326.46 773
6327.21 753
6327.96 770
6328.71 770
6329.46 781
6330.21 768
6330.96 806
6331.71 791
6332.46 758
6333.21 758
6333.97 754
6334.72 801
6335.47 765
6336.22 750
6336.97 790
6337.72 795
6338.47 737
6339.22 808
6339.98 780
6340.73 802
6341.48 822
6342.23 801
6342.98 758
6343.73 779
6344.49 749
6345.24 734
6345.99 704
6346.74 738
6347.49 713
6348.24 767
6349.00 796
6349.75 801
6350.50 782
6351.25 803
6352.01 867
6352.76 878
6353.51 880
6354.26 914
6355.01 942
6355.77 956
6356.52 875
6357.27 853
6358.02 853
6358.78 842
6359.53 805
6360.28 819
6361.03 805
6361.79 801
6362.54 760
6363.29 752
6364.05 732
6364.80 740
6365.55 732
6366.30 804
6367.06 757
6367.81 823
6368.56 918
6369.32 895
6370.07 887
6370.82 806
6371.58 844
6372.33 843
6373.08 776
6373.84 750
6374.59 830
6375.34 756
6376.10 752
6376.85 736
6377.60 742
6378.36 706
6379.11 715
6379.87 713
6380.62 753
6381.37 782
6382.13 767
6382.88 750
6383.64 770
6384.39 778
6385.14 795
6385.90 768
6386.65 704
6387.41 732
6388.16 699
6388.91 697
6389.67 693
6390.42 677
6391.18 716
6391.93 686
6392.69 679
6393.44 678
6394.20 666
6394.95 699
6395.71 724
6396.46 718
6397.21 760
6397.97 740
6398.72 697
6399.48 693
6400.23 684
6400.99 695
6401.74 682
6402.50 642
6403.26 702
6404.01 669
6404.77 638
6405.52 702
6406.28 696
6407.03 670
6407.79 658
6408.54 683
6409.30 692
6410.05 699
6410.81 715
6411.56 719
6412.32 683
6413.08 657
6413.83 659
6414.59 708
6415.34 680
6416.10 689
6416.86 665
6417.61 650
6418.37 686
6419.12 699
6419.88 750
6420.64 711
6421.39 680
6422.15 723
6422.91 687
6423.66 676
6424.42 738
6425.17 746
6425.93 729
6426.69 720
6427.44 714
6428.20 744
6428.96 696
6429.71 769
6430.47 810
6431.23 757
6431.98 741
6432.74 774
6433.50 830
6434.26 732
6435.01 779
6435.77 789
6436.53 828
6437.28 783
6438.04 820
6438.80 843
6439.56 828
6440.31 837
6441.07 783
6441.83 822
6442.59 780
6443.34 868
6444.10 850
6444.86 870
6445.62 819
6446.37 853
6447.13 892
6447.89 902
6448.65 876
6449.40 906
6450.16 967
6450.92 907
6451.68 947
6452.44 955
6453.19 997
6453.95 975
6454.71 962
6455.47 932
6456.23 952
6456.99 962
6457.74 989
6458.50 960
6459.26 951
6460.02 938
6460.78 1008
6461.54 1047
6462.30 1040
6463.05 1031
6463.81 1073
6464.57 1127
6465.33 1145
6466.09 1159
6466.85 1206
6467.61 1214
6468.37 1253
6469.13 1260
6469.88 1224
6470.64 1249
6471.40 1197
6472.16 1182
6472.92 1234
6473.68 1213
6474.44 1211
6475.20 1247
6475.96 1315
6476.72 1301
6477.48 1335
6478.24 1361
6479.00 1398
6479.76 1401
6480.52 1505
6481.28 1537
6482.04 1521
6482.80 1498
6483.56 1505
6484.32 1529
6485.08 1546
6485.84 1563
6486.60 1566
6487.36 1575
6488.12 1622
6488.88 1614
6489.64 1686
6490.40 1741
6491.16 1774
6491.92 1773
6492.68 1784
6493.44 1886
6494.20 1947
6494.96 2003
6495.72 1988
6496.48 1986
6497.24 1957
6498.00 1991
6498.76 2001
6499.52 1933
6500.28 1864
6501.05 1844
6501.81 1920
6502.57 1973
6503.33 2093
6504.09 2242
6504.85 2636
6505.61 3192
6506.37 3968
6507.13 5062
6507.90 6268
6508.66 7513
6509.42 8418
6510.18 8816
6510.94 8838
6511.70 8365
6512.46 7534
6513.23 6562
6513.99 5592
6514.75 4712
6515.51 3918
6516.27 3248
6517.03 2920
6517.80 2516
6518.56 2305
6519.32 2234
6520.08 2087
6520.84 2114
6521.61 2100
6522.37 2018
6523.13 2054
6523.89 2070
6524.66 2133
6525.42 2252
6526.18 2273
6526.94 2317
6527.71 2359
6528.47 2423
6529.23 2556
6529.99 2504
6530.76 2417
6531.52 2279
6532.28 2332
6533.04 2275
6533.81 2375
6534.57 2633
6535.33 3008
6536.10 3344
6536.86 3532
6537.62 3812
6538.38 3863
6539.15 3853
6539.91 3529
6540.67 3292
6541.44 2988
6542.20 2641
6542.96 2401
6543.73 2257
6544.49 2160
6545.25 2122
6546.02 2055
6546.78 2039
6547.55 2021
6548.31 2042
6549.07 1957
6549.84 1968
6550.60 2003
6551.36 1990
6552.13 1924
6552.89 1869
6553.66 1853
6554.42 1853
6555.18 1894
6555.95 1916
6556.71 1846
6557.48 1809
6558.24 1840
6559.01 1902
6559.77 1852
6560.53 1899
6561.30 1930
6562.06 1941
6562.83 1975
6563.59 2026
6564.36 1985
6565.12 2032
6565.89 2084
6566.65 2097
6567.42 2029
6568.18 2005
6568.95 2038
6569.71 1996
6570.48 2013
6571.24 1946
6572.01 1989
6572.77 1990
6573.54 2054
6574.30 2050
6575.07 2035
6575.83 2035
6576.60 2077
6577.36 2036
6578.13 2075
6578.89 2039
6579.66 2046
6580.42 2116
6581.19 2015
6581.96 2030
6582.72 2011
6583.49 2106
6584.25 2165
6585.02 1985
6585.78 2092
6586.55 2072
6587.32 2147
6588.08 2099
6588.85 2004
6589.61 2162
6590.38 2206
6591.15 2287
6591.91 2371
6592.68 2528
6593.45 2780
6594.21 3081
6594.98 3314
6595.74 3392
6596.51 3319
6597.28 3375
6598.04 3197
6598.81 3034
6599.58 2876
6600.34 2638
6601.11 2345
6601.88 2156
6602.64 2040
6603.41 1887
6604.18 1827
6604.95 1735
6605.71 1703
6606.48 1680
6607.25 1774
6608.01 1656
6608.78 1616
6609.55 1753
6610.32 1683
6611.08 1672
6611.85 1692
6612.62 1672
6613.38 1637
6614.15 1583
6614.92 1582
6615.69 1622
6616.46 1562
6617.22 1576
6617.99 1545
6618.76 1599
6619.53 1570
6620.29 1619
6621.06 1703
6621.83 1807
6622.60 1893
6623.37 1934
6624.13 1847
6624.90 1893
6625.67 1954
6626.44 1862
6627.21 1896
6627.98 1816
6628.74 1726
6629.51 1650
6630.28 1703
6631.05 1620
6631.82 1692
6632.59 1681
6633.35 1767
6634.12 1890
6634.89 1905
6635.66 2036
6636.43 2058
6637.20 2131
6637.97 2205
6638.74 2180
6639.51 2258
6640.27 2322
6641.04 2359
6641.81 2422
6642.58 2521
6643.35 2603
6644.12 2526
6644.89 2300
6645.66 2236
6646.43 2111
6647.20 1941
6647.97 1733
6648.74 1641
6649.51 1553
6650.28 1522
6651.05 1493
6651.82 1473
6652.58 1425
6653.35 1430
6654.12 1390
6654.89 1431
6655.66 1443
6656.43 1411
6657.20 1452
6657.97 1360
6658.74 1349
6659.51 1344
6660.28 1315
6661.05 1277
6661.83 1282
6662.60 1359
6663.37 1327
6664.14 1242
6664.91 1245
6665.68 1247
6666.45 1162
6667.22 1233
6667.99 1264
6668.76 1309
6669.53 1317
6670.30 1380
6671.07 1408
6671.84 1486
6672.61 1426
6673.38 1471
6674.16 1391
6674.93 1388
6675.70 1330
6676.47 1370
6677.24 1322
6678.01 1327
6678.78 1383
6679.55 1350
6680.33 1377
6681.10 1438
6681.87 1506
6682.64 1503
6683.41 1552
6684.18 1601
6684.95 1577
6685.73 1724
6686.50 1841
6687.27 1763
6688.04 1687
6688.81 1623
6689.58 1496
6690.36 1463
6691.13 1377
6691.90 1355
6692.67 1249
6693.44 1306
6694.22 1304
6694.99 1230
6695.76 1170
6696.53 1203
6697.31 1124
6698.08 1182
6698.85 1187
6699.62 1112
6700.40 1152
6701.17 1197
6701.94 1201
6702.71 1185
6703.49 1143
6704.26 1091
6705.03 1076
6705.80 1104
6706.58 1124
6707.35 1064
6708.12 1054
6708.90 1024
6709.67 1076
6710.44 1012
6711.22 1051
6711.99 1057
6712.76 993
6713.54 1012
6714.31 1090
6715.08 1025
6715.86 1058
6716.63 1050
6717.40 1094
6718.18 1079
6718.95 1064
6719.72 1042
6720.50 1064
6721.27 1022
6722.04 1059
6722.82 1014
6723.59 1054
6724.37 1072
6725.14 1033
6725.91 1073
6726.69 1055
6727.46 994
6728.24 958
6729.01 966
6729.78 966
6730.56 964
6731.33 1005
6732.11 960
6732.88 936
6733.66 1003
6734.43 1045
6735.20 996
6735.98 1023
6736.75 1079
6737.53 1029
6738.30 1035
6739.08 1098
6739.85 1056
6740.63 1039
6741.40 1018
6742.18 1059
6742.95 1048
6743.73 993
6744.50 1044
6745.28 1111
6746.05 1058
6746.83 1058
6747.60 1091
6748.38 1120
6749.15 1133
6749.93 1180
6750.70 1303
6751.48 1290
6752.25 1419
6753.03 1429
6753.81 1443
6754.58 1502
6755.36 1434
6756.13 1454
6756.91 1339
6757.68 1378
6758.46 1336
6759.24 1260
6760.01 1184
6760.79 1201
6761.56 1186
6762.34 1168
6763.12 1122
6763.89 1121
6764.67 1143
6765.44 1171
6766.22 1155
6767.00 1200
6767.77 1230
6768.55 1310
6769.33 1344
6770.10 1326
6770.88 1243
6771.66 1182
6772.43 1101
6773.21 1104
6773.99 1040
6774.76 989
6775.54 1023
6776.32 984
6777.09 997
6777.87 1016
6778.65 974
6779.42 991
6780.20 1023
6780.98 981
6781.76 1010
6782.53 958
6783.31 929
6784.09 919
6784.87 947
6785.64 928
6786.42 841
6787.20 928
6787.98 876
6788.75 907
6789.53 919
6790.31 863
6791.09 958
6791.86 903
6792.64 871
6793.42 873
6794.20 856
6794.98 832
6795.75 812
6796.53 828
6797.31 832
6798.09 844
6798.87 815
6799.64 842
6800.42 827
6801.20 806
6801.98 774
6802.76 814
6803.54 812
6804.31 876
6805.09 855
6805.87 875
6806.65 896
6807.43 862
6808.21 832
6808.99 810
6809.76 855
6810.54 878
6811.32 860
6812.10 849
6812.88 824
6813.66 853
6814.44 815
6815.22 822
6816.00 859
6816.78 833
6817.55 891
6818.33 871
6819.11 826
6819.89 862
6820.67 933
6821.45 814
6822.23 837
6823.01 884
6823.79 901
6824.57 852
6825.35 848
6826.13 850
6826.91 821
6827.69 887
6828.47 899
6829.25 836
6830.03 835
6830.81 869
6831.59 884
6832.37 859
6833.15 869
6833.93 851
6834.71 914
6835.49 949
6836.27 1007
6837.05 1143
6837.83 1228
6838.61 1466
6839.39 1545
6840.17 1694
6840.95 1704
6841.73 1671
6842.51 1603
6843.29 1417
6844.08 1274
6844.86 1248
6845.64 1196
6846.42 1018
6847.20 999
6847.98 1067
6848.76 1094
6849.54 1178
6850.32 1286
6851.10 1279
6851.89 1373
6852.67 1453
6853.45 1421
6854.23 1379
6855.01 1303
6855.79 1213
6856.57 1201
6857.35 1072
6858.14 1000
6858.92 943
6859.70 902
6860.48 908
6861.26 889
6862.04 851
6862.83 862
6863.61 880
6864.39 915
6865.17 897
6865.95 931
6866.74 947
6867.52 943
6868.30 984
6869.08 1000
6869.86 1067
6870.65 1012
6871.43 1010
6872.21 962
6872.99 1033
6873.78 1101
6874.56 1059
6875.34 973
6876.12 996
6876.91 1074
6877.69 1067
6878.47 1101
6879.25 1155
6880.04 1145
6880.82 1195
6881.60 1236
6882.39 1289
6883.17 1338
6883.95 1320
6884.74 1421
6885.52 1415
6886.30 1557
6887.08 1726
6887.87 1861
6888.65 2047
6889.43 2254
6890.22 2235
6891.00 2151
6891.78 2160
6892.57 1934
6893.35 1813
6894.14 1701
6894.92 1494
6895.70 1399
6896.49 1309
6897.27 1338
6898.05 1355
6898.84 1299
6899.62 1292
6900.41 1344
6901.19 1303
6901.97 1279
6902.76 1291
6903.54 1317
6904.33 1249
6905.11 1214
6905.89 1280
6906.68 1209
6907.46 1269
6908.25 1342
6909.03 1299
6909.82 1243
6910.60 1252
6911.39 1210
6912.17 1139
6912.96 1228
6913.74 1234
6914.52 1230
6915.31 1228
6916.09 1231
6916.88 1222
6917.66 1187
6918.45 1190
6919.23 1203
6920.02 1153
6920.80 1232
6921.59 1205
6922.37 1248
6923.16 1288
6923.95 1231
6924.73 1273
6925.52 1273
6926.30 1318
6927.09 1348
6927.87 1363
6928.66 1379
6929.44 1397
6930.23 1403
6931.01 1372
6931.80 1386
6932.59 1385
6933.37 1405
6934.16 1414
6934.94 1405
6935.73 1442
6936.52 1483
6937.30 1562
6938.09 1572
6938.87 1592
6939.66 1678
6940.45 1784
6941.23 1944
6942.02 1980
6942.81 2101
6943.59 2204
6944.38 2235
6945.16 2410
6945.95 2349
6946.74 2265
6947.52 2388
6948.31 2483
6949.10 2501
6949.88 2503
6950.67 2448
6951.46 2314
6952.25 2145
6953.03 2072
6953.82 2060
6954.61 2006
6955.39 2004
6956.18 2003
6956.97 1944
6957.75 1933
6958.54 1965
6959.33 2049
6960.12 2053
6960.90 2043
6961.69 2141
6962.48 2040
6963.27 2020
6964.05 2103
6964.84 2151
6965.63 2225
6966.42 2313
6967.20 2446
6967.99 2605
6968.78 2713
6969.57 2796
6970.36 3034
6971.14 2981
6971.93 3118
6972.72 3059
6973.51 3091
6974.30 3110
6975.08 2986
6975.87 2876
6976.66 2964
6977.45 2994
6978.24 3064
6979.03 3137
6979.81 3215
6980.60 3494
6981.39 3887
6982.18 4521
6982.97 5432
6983.76 6962
6984.55 8747
6985.34 10480
6986.12 12002
6986.91 13061
6987.70 13679
6988.49 13292
6989.28 12411
6990.07 10905
6990.86 9086
6991.65 7648
6992.44 6295
6993.23 5105
6994.01 4184
6994.80 3467
6995.59 2908
6996.38 2520
6997.17 2378
6997.96 2155
6998.75 2045
6999.54 1946
7000.33 1928
7001.12 1794
7001.91 1797
7002.70 1785
7003.49 1666
7004.28 1659
7005.07 1562
7005.86 1447
7006.65 1408
7007.44 1316
7008.23 1259
7009.02 1246
7009.81 1193
7010.60 1246
7011.39 1280
7012.18 1325
7012.97 1408
7013.76 1474
7014.55 1521
7015.34 1498
7016.13 1547
7016.92 1570
7017.71 1571
7018.50 1516
7019.29 1485
7020.08 1432
7020.88 1407
7021.67 1504
7022.46 1612
7023.25 1600
7024.04 1609
7024.83 1670
7025.62 1669
7026.41 1669
7027.20 1639
7027.99 1551
7028.79 1586
7029.58 1545
7030.37 1480
7031.16 1457
7031.95 1398
7032.74 1370
7033.53 1376
7034.33 1340
7035.12 1376
7035.91 1367
7036.70 1408
7037.49 1398
7038.28 1510
7039.08 1475
7039.87 1462
7040.66 1513
7041.45 1526
7042.24 1540
7043.04 1559
7043.83 1643
7044.62 1630
7045.41 1576
7046.20 1592
7047.00 1570
7047.79 1547
7048.58 1530
7049.37 1592
7050.17 1634
7050.96 1658
7051.75 1685
7052.54 1695
7053.34 1655
7054.13 1494
7054.92 1543
7055.71 1503
7056.51 1407
7057.30 1394
7058.09 1398
7058.89 1423
7059.68 1435
7060.47 1379
7061.26 1461
7062.06 1398
7062.85 1401
7063.64 1355
7064.44 1330
7065.23 1312
7066.02 1226
7066.82 1181
7067.61 1168
7068.40 1196
7069.20 1074
7069.99 1103
7070.78 1082
7071.58 1054
7072.37 1050
7073.17 1033
7073.96 1031
7074.75 1013
7075.55 1001
7076.34 983
7077.13 1062
7077.93 985
7078.72 982
7079.52 948
7080.31 968
7081.10 950
7081.90 928
7082.69 938
7083.49 938
7084.28 910
7085.08 919
7085.87 961
7086.67 835
7087.46 839
7088.25 883
7089.05 840
7089.84 832
7090.64 822
7091.43 832
7092.23 780
7093.02 759
7093.82 781
7094.61 778
7095.41 804
7096.20 767
7097.00 755
7097.79 763
7098.59 760
7099.38 744
7100.18 745
7100.97 768
7101.77 770
7102.56 732
7103.36 777
7104.15 740
7104.95 715
7105.75 710
7106.54 700
7107.34 702
7108.13 701
7108.93 638
7109.72 681
7110.52 661
7111.32 674
7112.11 676
7112.91 699
7113.70 663
7114.50 681
7115.30 748
7116.09 667
7116.89 651
7117.68 676
7118.48 693
7119.28 652
7120.07 664
7120.87 659
7121.67 642
7122.46 659
7123.26 642
7124.06 709
7124.85 689
7125.65 633
7126.45 625
7127.24 632
7128.04 651
7128.84 634
7129.63 671
7130.43 669
7131.23 700
7132.02 687
7132.82 690
7133.62 749
7134.41 718
7135.21 690
7136.01 649
7136.81 653
7137.60 622
7138.40 616
7139.20 629
7140.00 544
7140.79 562
7141.59 605
7142.39 583
7143.19 564
7143.98 539
7144.78 564
7145.58 578
7146.38 533
7147.18 514
7147.97 558
7148.77 522
7149.57 495
7150.37 523
7151.17 529
7151.96 511
7152.76 542
7153.56 515
7154.36 506
7155.16 545
7155.95 536
7156.75 547
7157.55 579
7158.35 556
7159.15 574
7159.95 604
7160.75 648
7161.54 559
7162.34 525
7163.14 547
7163.94 553
7164.74 540
7165.54 520
7166.34 504
7167.14 503
7167.93 477
7168.73 513
7169.53 536
7170.33 530
7171.13 490
7171.93 509
7172.73 477
7173.53 477
7174.33 497
7175.13 494
7175.93 491
7176.73 449
7177.53 466
7178.33 432
7179.13 429
7179.93 446
7180.73 465
7181.53 453
7182.32 439
7183.12 473
7183.92 465
7184.72 453
7185.52 410
7186.32 422
7187.12 433
7187.92 429
7188.72 439
7189.53 451
7190.33 433
7191.13 457
7191.93 447
7192.73 414
7193.53 422
7194.33 417
7195.13 451
7195.93 463
7196.73 448
7197.53 439
7198.33 428
7199.13 436
7199.93 430
7200.73 438
7201.53 479
7202.33 454
7203.14 480
7203.94 475
7204.74 438
7205.54 472
7206.34 485
7207.14 456
7207.94 474
7208.74 411
7209.55 422
7210.35 388
7211.15 426
7211.95 414
7212.75 415
7213.55 424
7214.35 456
7215.16 403
7215.96 381
7216.76 417
7217.56 458
7218.36 433
7219.16 420
7219.97 486
7220.77 460
7221.57 444
7222.37 462
7223.17 425
7223.98 423
7224.78 409
7225.58 415
7226.38 443
7227.19 452
7227.99 388
7228.79 429
7229.59 458
7230.40 445
7231.20 464
7232.00 459
7232.80 436
7233.61 452
7234.41 466
7235.21 483
7236.01 453
7236.82 523
7237.62 493
7238.42 511
7239.23 549
7240.03 525
7240.83 484
7241.63 445
7242.44 424
7243.24 460
7244.04 473
7244.85 431
7245.65 454
7246.45 432
7247.26 435
7248.06 418
7248.86 425
7249.67 398
7250.47 452
7251.28 426
7252.08 428
7252.88 476
7253.69 441
7254.49 486
7255.29 432
7256.10 414
7256.90 471
7257.71 406
7258.51 424
7259.31 441
7260.12 458
7260.92 449
7261.73 410
7262.53 467
7263.34 420
7264.14 445
7264.94 475
7265.75 482
7266.55 444
7267.36 457
7268.16 416
7268.97 470
7269.77 447
7270.58 467
7271.38 458
7272.19 511
7272.99 506
7273.80 487
7274.60 477
7275.41 471
7276.21 481
7277.02 510
7277.82 507
7278.63 486
7279.43 498
7280.24 545
7281.04 543
7281.85 554
7282.65 618
7283.46 686
7284.26 813
7285.07 911
7285.87 918
7286.68 943
7287.49 850
7288.29 807
7289.10 767
7289.90 764
7290.71 664
7291.52 612
7292.32 561
7293.13 585
7293.93 514
7294.74 535
7295.55 489
7296.35 459
7297.16 483
7297.96 499
7298.77 553
7299.58 526
7300.38 477
7301.19 506
7302.00 528
7302.80 556
7303.61 543
7304.42 536
7305.22 581
7306.03 568
7306.84 553
7307.64 505
7308.45 559
7309.26 559
7310.06 588
7310.87 610
7311.68 654
7312.48 623
7313.29 617
7314.10 665
7314.90 625
7315.71 666
7316.52 733
7317.33 749
7318.13 855
7318.94 1036
7319.75 1098
7320.56 1100
7321.36 1045
7322.17 1128
7322.98 999
7323.79 915
7324.59 777
7325.40 752
7326.21 721
7327.02 695
7327.83 599
7328.63 649
7329.44 617
7330.25 603
7331.06 639
7331.87 605
7332.67 611
7333.48 609
7334.29 627
7335.10 592
7335.91 572
7336.72 554
7337.52 609
7338.33 595
7339.14 579
7339.95 555
7340.76 570
7341.57 565
7342.38 592
7343.18 512
7343.99 528
7344.80 498
7345.61 540
7346.42 556
7347.23 503
7348.04 485
7348.85 516
7349.66 518
7350.46 483
7351.27 459
7352.08 535
7352.89 488
7353.70 500
7354.51 466
7355.32 459
7356.13 509
7356.94 495
7357.75 470
7358.56 464
7359.37 459
7360.18 440
7360.99 431
7361.80 458
7362.61 461
7363.42 473
7364.23 534
7365.04 504
7365.85 483
7366.66 527
7367.47 518
7368.28 529
7369.09 501
7369.90 474
7370.71 474
7371.52 495
7372.33 496
7373.14 459
7373.95 469
7374.76 473
7375.57 503
7376.38 469
7377.19 459
7378.00 514
7378.81 517
7379.62 578
7380.43 617
7381.24 627
7382.06 616
7382.87 648
7383.68 629
7384.49 590
7385.30 604
7386.11 584
7386.92 511
7387.73 488
7388.54 473
7389.36 493
7390.17 460
7390.98 451
7391.79 436
7392.60 462
7393.41 429
7394.22 435
7395.04 434
7395.85 413
7396.66 398
7397.47 394
7398.28 396
7399.09 419
7399.91 415
7400.72 427
7401.53 406
7402.34 432
7403.15 397
7403.97 412
7404.78 454
7405.59 434
7406.40 422
7407.21 414
7408.03 383
7408.84 368
7409.65 386
7410.46 439
7411.28 421
7412.09 402
7412.90 400
7413.71 387
7414.53 395
7415.34 383
7416.15 374
7416.96 368
7417.78 357
7418.59 396
7419.40 393
7420.22 362
7421.03 362
7421.84 363
7422.66 335
7423.47 364
7424.28 385
7425.09 363
7425.91 347
7426.72 352
7427.53 375
7428.35 378
7429.16 396
7429.98 360
7430.79 338
7431.60 356
7432.42 359
7433.23 366
7434.04 371
7434.86 353
7435.67 369
7436.48 369
7437.30 375
7438.11 366
7438.93 370
7439.74 403
7440.55 368
7441.37 368
7442.18 373
7443.00 385
7443.81 390
7444.63 374
7445.44 358
7446.25 364
7447.07 343
7447.88 346
7448.70 381
7449.51 352
7450.33 358
7451.14 404
7451.96 407
7452.77 372
7453.59 389
7454.40 349
7455.22 352
7456.03 371
7456.85 349
7457.66 368
7458.48 369
7459.29 352
7460.11 342
7460.92 388
7461.74 357
7462.55 341
7463.37 333
7464.18 336
7465.00 326
7465.81 306
7466.63 327
7467.44 339
7468.26 364
7469.08 361
7469.89 334
7470.71 345
7471.52 317
7472.34 343
7473.15 384
7473.97 375
7474.79 366
7475.60 360
7476.42 366
7477.23 370
7478.05 340
7478.87 344
7479.68 342
7480.50 326
7481.32 365
7482.13 330
7482.95 345
7483.76 365
7484.58 436
7485.40 363
7486.21 349
7487.03 386
7487.85 347
7488.66 342
7489.48 323
7490.30 326
7491.11 337
7491.93 319
7492.75 328
7493.57 354
7494.38 330
7495.20 304
7496.02 302
7496.83 323
7497.65 342
7498.47 347
7499.29 314
7500.10 346
7500.92 355
7501.74 323
7502.55 326
7503.37 331
7504.19 359
7505.01 327
7505.83 310
7506.64 341
7507.46 311
7508.28 328
7509.10 342
7509.91 327
7510.73 326
7511.55 306
7512.37 317
7513.19 321
7514.00 315
7514.82 315
7515.64 351
7516.46 309
7517.28 288
7518.10 311
7518.91 333
7519.73 320
7520.55 293
7521.37 334
7522.19 329
7523.01 335
7523.82 313
7524.64 282
7525.46 300
7526.28 308
7527.10 315
7527.92 290
7528.74 320
7529.56 309
7530.38 311
7531.19 311
7532.01 316
7532.83 329
7533.65 325
7534.47 320
7535.29 298
7536.11 330
7536.93 349
7537.75 372
7538.57 334
7539.39 349
7540.21 346
7541.03 331
7541.85 307
7542.67 319
7543.48 326
7544.30 322
7545.12 341
7545.94 340
7546.76 352
7547.58 348
7548.40 347
7549.22 362
7550.04 306
7550.86 281
7551.68 318
7552.50 306
7553.32 303
7554.14 306
7554.97 309
7555.79 325
7556.61 302
7557.43 320
7558.25 304
7559.07 365
7559.89 333
7560.71 313
7561.53 312
7562.35 324
7563.17 345
7563.99 333
7564.81 284
7565.63 317
7566.45 326
7567.28 342
7568.10 335
7568.92 333
7569.74 301
7570.56 304
7571.38 330
7572.20 326
7573.02 309
7573.84 320
7574.67 327
7575.49 317
7576.31 339
7577.13 310
7577.95 332
7578.77 337
7579.60 370
7580.42 372
7581.24 328
7582.06 359
7582.88 315
7583.70 346
7584.53 330
7585.35 306
7586.17 356
7586.99 366
7587.81 357
7588.64 337
7589.46 334
7590.28 302
7591.10 354
7591.93 362
7592.75 369
7593.57 346
7594.39 354
7595.22 386
7596.04 359
7596.86 352
7597.68 384
7598.51 408
7599.33 405
7600.15 381
7600.97 379
7601.80 394
7602.62 388
7603.44 406
7604.27 440
7605.09 463
7605.91 411
7606.73 407
7607.56 421
7608.38 396
7609.20 419
7610.03 398
7610.85 449
7611.67 432
7612.50 395
7613.32 373
7614.15 377
7614.97 414
7615.79 434
7616.62 452
7617.44 467
7618.26 503
7619.09 521
7619.91 504
7620.73 488
7621.56 516
7622.38 511
7623.21 463
7624.03 476
7624.85 472
7625.68 497
7626.50 510
7627.33 430
7628.15 470
7628.98 510
7629.80 459
7630.62 506
7631.45 456
7632.27 428
7633.10 479
7633.92 474
7634.75 463
7635.57 481
7636.40 431
7637.22 406
7638.05 410
7638.87 452
7639.70 406
7640.52 434
7641.35 375
7642.17 392
7643.00 345
7643.82 364
7644.65 417
7645.47 379
7646.30 391
7647.12 417
7647.95 440
7648.77 445
7649.60 423
7650.42 435
7651.25 444
7652.08 364
7652.90 413
7653.73 416
7654.55 419
7655.38 415
7656.20 387
7657.03 391
7657.86 347
7658.68 354
7659.51 369
7660.33 394
7661.16 372
7661.99 398
7662.81 358
7663.64 388
7664.46 364
7665.29 365
7666.12 391
7666.94 384
7667.77 351
7668.60 339
7669.42 363
7670.25 377
7671.08 376
7671.90 402
7672.73 368
7673.56 396
7674.38 366
7675.21 386
7676.04 354
7676.86 363
7677.69 341
7678.52 361
7679.34 359
7680.17 349
7681.00 379
7681.83 369
7682.65 357
7683.48 361
7684.31 406
7685.13 409
7685.96 406
7686.79 371
7687.62 403
7688.44 419
7689.27 392
7690.10 385
7690.93 378
7691.76 375
7692.58 398
7693.41 379
7694.24 354
7695.07 324
7695.89 340
7696.72 316
7697.55 375
7698.38 368
7699.21 394
7700.03 381
7700.86 366
7701.69 343
7702.52 380
7703.35 333
7704.18 372
7705.00 382
7705.83 385
7706.66 361
7707.49 353
7708.32 376
7709.15 333
7709.98 332
7710.80 355
7711.63 328
7712.46 314
7713.29 328
7714.12 345
7714.95 335
7715.78 343
7716.61 322
7717.44 337
7718.27 328
7719.09 305
7719.92 324
7720.75 332
7721.58 317
7722.41 313
7723.24 325
7724.07 299
7724.90 341
7725.73 374
7726.56 379
7727.39 374
7728.22 363
7729.05 400
7729.88 376
7730.71 394
7731.54 422
7732.37 370
7733.20 366
7734.03 344
7734.86 365
7735.69 374
7736.52 332
7737.35 339
7738.18 356
7739.01 335
7739.84 331
7740.67 299
7741.50 333
7742.33 316
7743.16 298
7743.99 336
7744.82 334
7745.65 311
7746.48 284
7747.31 277
7748.14 298
7748.98 333
7749.81 343
7750.64 335
7751.47 332
7752.30 323
7753.13 320
7753.96 297
7754.79 321
7755.62 308
7756.45 338
7757.29 346
7758.12 353
7758.95 357
7759.78 342
7760.61 310
7761.44 315
7762.27 330
7763.11 328
7763.94 316
7764.77 309
7765.60 328
7766.43 308
7767.26 320
7768.10 329
7768.93 307
7769.76 315
7770.59 323
7771.42 352
7772.26 299
7773.09 292
7773.92 293
7774.75 311
7775.58 309
7776.42 306
7777.25 339
7778.08 328
7778.91 349
7779.75 338
7780.58 325
7781.41 341
7782.24 328
7783.08 309
7783.91 358
7784.74 324
7785.57 330
7786.41 344
7787.24 348
7788.07 317
7788.91 340
7789.74 327
7790.57 327
7791.40 365
7792.24 335
7793.07 312
7793.90 347
7794.74 333
7795.57 337
7796.40 319
7797.24 337
7798.07 330
7798.90 343
7799.74 365
7800.57 361
7801.40 337
7802.24 362
7803.07 375
7803.91 385
7804.74 390
7805.57 397
7806.41 397
7807.24 425
7808.07 401
7808.91 421
7809.74 427
7810.58 377
7811.41 389
7812.25 440
7813.08 392
7813.91 494
7814.75 502
7815.58 485
7816.42 550
7817.25 551
7818.09 582
7818.92 512
7819.75 513
7820.59 520
7821.42 516
7822.26 548
7823.09 566
7823.93 546
7824.76 528
7825.60 493
7826.43 542
7827.27 491
7828.10 478
7828.94 465
7829.77 456
7830.61 525
7831.44 468
7832.28 485
7833.11 493
7833.95 510
7834.78 519
7835.62 486
7836.46 520
7837.29 554
7838.13 521
7838.96 494
7839.80 473
7840.63 454
7841.47 430
7842.31 457
7843.14 445
7843.98 453
7844.81 426
7845.65 412
7846.48 432
7847.32 379
7848.16 415
7848.99 409
7849.83 409
7850.67 357
7851.50 388
7852.34 404
7853.17 356
7854.01 387
7854.85 350
7855.68 398
7856.52 385
7857.36 338
7858.19 333
7859.03 384
7859.87 372
7860.70 410
7861.54 381
7862.38 377
7863.21 359
7864.05 367
7864.89 329
7865.73 383
7866.56 390
7867.40 363
7868.24 391
7869.07 385
7869.91 374
7870.75 345
7871.59 392
7872.42 378
7873.26 371
7874.10 386
7874.94 425
7875.77 444
7876.61 455
7877.45 404
7878.29 430
7879.12 460
7879.96 484
7880.80 490
7881.64 499
7882.47 499
7883.31 485
7884.15 488
7884.99 499
7885.83 476
7886.67 432
7887.50 438
7888.34 444
7889.18 467
7890.02 455
7890.86 475
7891.69 470
7892.53 484
7893.37 455
7894.21 471
7895.05 453
7895.89 454
7896.73 394
7897.57 399
7898.40 405
7899.24 420
7900.08 410
7900.92 372
7901.76 403
7902.60 416
7903.44 387
7904.28 393
7905.12 379
7905.95 375
7906.79 383
7907.63 408
7908.47 404
7909.31 388
7910.15 354
7910.99 366
7911.83 388
7912.67 424
7913.51 394
7914.35 440
7915.19 476
7916.03 458
7916.87 508
7917.71 517
7918.55 489
7919.39 506
7920.23 500
7921.07 548
7921.91 510
7922.75 428
7923.59 413
7924.43 435
7925.27 393
7926.11 396
7926.95 370
7927.79 354
7928.63 363
7929.47 364
7930.31 348
7931.15 387
7931.99 345
7932.83 342
7933.67 339
7934.51 332
7935.35 357
7936.19 351
7937.04 325
7937.88 364
7938.72 327
7939.56 325
7940.40 345
7941.24 329
7942.08 343
7942.92 339
7943.76 320
7944.60 354
7945.45 318
7946.29 337
7947.13 380
7947.97 358
7948.81 350
7949.65 313
7950.49 346
7951.34 366
7952.18 400
7953.02 343
7953.86 388
7954.70 378
7955.54 378
7956.39 379
7957.23 379
7958.07 408
7958.91 421
7959.75 417
7960.60 394
7961.44 408
7962.28 353
7963.12 353
7963.96 367
7964.81 429
7965.65 410
7966.49 443
7967.33 447
7968.18 510
7969.02 500
7969.86 498
7970.70 495
7971.55 441
7972.39 470
7973.23 400
7974.08 424
7974.92 340
7975.76 369
7976.60 342
7977.45 379
7978.29 355
7979.13 333
7979.98 304
7980.82 304
7981.66 327
7982.51 340
7983.35 326
7984.19 323
7985.04 337
7985.88 325
7986.72 320
7987.57 293
7988.41 348
7989.25 328
7990.10 289
7990.94 312
7991.78 309
7992.63 319
7993.47 310
7994.32 250
7995.16 267
7996.00 267
7996.85 297
7997.69 304
7998.53 236
7999.38 212
8000.22 248
8001.07 255
8001.91 267
8002.76 270
8003.60 269
8004.44 262
8005.29 253
8006.13 259
8006.98 274
8007.82 260
8008.67 254
8009.51 277
8010.36 252
8011.20 310
8012.05 267
8012.89 244
8013.74 236
8014.58 239
8015.43 234
8016.27 227
8017.12 238
8017.96 236
8018.81 262
8019.65 232
8020.50 259
8021.34 237
8022.19 247
8023.03 226
8023.88 260
8024.72 244
8025.57 238
8026.41 255
8027.26 270
8028.11 252
8028.95 240
8029.80 248
8030.64 253
8031.49 247
8032.33 275
8033.18 281
8034.03 233
8034.87 282
8035.72 237
8036.56 276
8037.41 267
8038.26 270
8039.10 246
8039.95 241
8040.80 248
8041.64 312
8042.49 277
8043.33 256
8044.18 258
8045.03 255
8045.87 303
8046.72 277
8047.57 266
8048.41 252
8049.26 248
8050.11 292
8050.95 240
8051.80 260
8052.65 251
8053.49 240
8054.34 225
8055.19 247
8056.04 250
8056.88 259
8057.73 267
8058.58 255
8059.42 237
8060.27 243
8061.12 227
8061.97 232
8062.81 222
8063.66 222
8064.51 225
8065.36 220
8066.20 227
8067.05 220
8067.90 228
8068.75 234
8069.60 232
8070.44 233
8071.29 232
8072.14 238
8072.99 234
8073.84 234
8074.68 224
8075.53 235
8076.38 246
8077.23 245
8078.08 225
8078.92 236
8079.77 246
8080.62 243
8081.47 238
8082.32 229
8083.17 252
8084.02 259
8084.86 230
8085.71 227
8086.56 264
8087.41 265
8088.26 259
8089.11 259
8089.96 256
8090.81 248
8091.65 251
8092.50 251
8093.35 233
8094.20 233
8095.05 244
8095.90 228
8096.75 219
8097.60 235
8098.45 271
8099.30 227
8100.15 245
8101.00 227
8101.85 230
8102.70 281
8103.54 263
8104.39 217
8105.24 248
8106.09 235
8106.94 216
8107.79 227
8108.64 256
8109.49 247
8110.34 222
8111.19 268
8112.04 259
8112.89 269
8113.74 251
8114.59 253
8115.44 249
8116.29 261
8117.14 262
8117.99 267
8118.84 218
8119.70 225
8120.55 241
8121.40 225
8122.25 264
8123.10 264
8123.95 265
8124.80 256
8125.65 221
8126.50 275
8127.35 253
8128.20 260
8129.05 238
8129.90 257
8130.76 282
8131.61 261
8132.46 302
8133.31 294
8134.16 307
8135.01 275
8135.86 309
8136.71 303
8137.56 285
8138.42 307
8139.27 279
8140.12 250
8140.97 241
8141.82 245
8142.67 241
8143.53 250
8144.38 253
8145.23 253
8146.08 282
8146.93 231
8147.78 275
8148.64 277
8149.49 268
8150.34 259
8151.19 242
8152.05 280
8152.90 309
8153.75 288
8154.60 328
8155.45 331
8156.31 311
8157.16 342
8158.01 351
8158.86 328
8159.72 296
8160.57 296
8161.42 288
8162.27 292
8163.13 261
8163.98 266
8164.83 271
8165.69 277
8166.54 275
8167.39 264
8168.24 270
8169.10 251
8169.95 254
8170.80 227
8171.66 267
8172.51 238
8173.36 254
8174.22 243
8175.07 240
8175.92 229
8176.78 238
8177.63 259
8178.48 273
8179.34 227
8180.19 256
8181.04 197
8181.90 238
8182.75 248
8183.61 223
8184.46 238
8185.31 227
8186.17 251
8187.02 234
8187.87 227
8188.73 223
8189.58 224
8190.44 202
8191.29 254
8192.15 235
8193.00 225
8193.85 230
8194.71 215
8195.56 232
8196.42 230
8197.27 232
8198.13 205
8198.98 245
8199.84 247
8200.69 227
8201.55 242
8202.40 199
8203.25 231
8204.11 214
8204.96 228
8205.82 237
8206.67 251
8207.53 224
8208.38 255
8209.24 250
8210.09 231
8210.95 211
8211.81 275
8212.66 275
8213.52 217
8214.37 238
8215.23 222
8216.08 222
8216.94 232
8217.79 228
8218.65 255
8219.50 264
8220.36 227
8221.22 276
8222.07 257
8222.93 254
8223.78 236
8224.64 243
8225.50 248
8226.35 243
8227.21 240
8228.06 227
8228.92 246
8229.78 218
8230.63 250
8231.49 234
8232.34 238
8233.20 234
8234.06 257
8234.91 216
8235.77 206
8236.63 229
8237.48 249
8238.34 205
8239.20 203
8240.05 233
8240.91 239
8241.77 246
8242.62 221
8243.48 199
8244.34 223
8245.19 253
8246.05 224
8246.91 202
8247.77 199
8248.62 206
8249.48 207
8250.34 223
8251.20 231
8252.05 206
8252.91 234
8253.77 234
8254.62 216
8255.48 233
8256.34 217
8257.20 228
8258.06 193
8258.91 206
8259.77 227
8260.63 203
8261.49 240
8262.34 216
8263.20 212
8264.06 238
8264.92 241
8265.78 227
8266.63 242
8267.49 226
8268.35 230
8269.21 239
8270.07 236
8270.93 224
8271.78 208
8272.64 230
8273.50 220
8274.36 210
8275.22 239
8276.08 224
8276.93 250
8277.79 242
8278.65 282
8279.51 282
8280.37 274
8281.23 268
8282.09 303
8282.95 309
8283.81 303
8284.66 251
8285.52 269
8286.38 234
8287.24 244
8288.10 255
8288.96 251
8289.82 261
8290.68 241
8291.54 241
8292.40 251
8293.26 282
8294.12 252
8294.98 281
8295.84 289
8296.70 251
8297.56 232
8298.42 243
8299.28 257
8300.13 259
8300.99 253
8301.85 252
8302.71 226
8303.57 292
8304.43 233
8305.29 225
8306.16 247
8307.02 228
8307.88 196
8308.74 226
8309.60 237
8310.46 234
8311.32 223
8312.18 207
8313.04 245
8313.90 239
8314.76 242
8315.62 233
8316.48 222
8317.34 204
8318.20 241
8319.06 238
8319.92 229
8320.78 203
8321.65 232
8322.51 212
8323.37 199
8324.23 229
8325.09 229
8325.95 220
8326.81 216
8327.67 224
8328.53 196
8329.40 185
8330.26 223
8331.12 237
8331.98 231
8332.84 241
8333.70 235
8334.57 226
8335.43 223
8336.29 207
8337.15 190
8338.01 201
8338.87 221
8339.74 197
8340.60 225
8341.46 240
8342.32 229
8343.18 254
8344.05 249
8344.91 242
8345.77 227
8346.63 249
8347.49 255
8348.36 213
8349.22 240
8350.08 255
8350.94 250
8351.81 232
8352.67 228
8353.53 201
8354.39 217
8355.26 189
8356.12 210
8356.98 227
8357.85 202
8358.71 264
8359.57 199
8360.43 217
8361.30 202
8362.16 229
8363.02 187
8363.89 222
8364.75 221
8365.61 249
8366.48 233
8367.34 201
8368.20 236
8369.07 222
8369.93 236
8370.79 234
8371.66 234
8372.52 236
8373.38 224
8374.25 225
8375.11 209
8375.98 248
8376.84 254
8377.70 237
8378.57 220
8379.43 246
8380.30 222
8381.16 209
8382.02 210
8382.89 231
8383.75 228
8384.62 222
8385.48 227
8386.34 221
8387.21 238
8388.07 246
8388.94 238
8389.80 219
8390.67 236
8391.53 222
8392.40 232
8393.26 261
8394.13 259
8394.99 260
8395.85 255
8396.72 259
8397.58 267
8398.45 267
8399.31 249
8400.18 225
8401.04 235
8401.91 238
8402.77 239
8403.64 274
8404.50 256
8405.37 257
8406.24 251
8407.10 311
8407.97 276
8408.83 236
8409.70 252
8410.56 285
8411.43 240
8412.29 265
8413.16 266
8414.03 276
8414.89 288
8415.76 272
8416.62 250
8417.49 267
8418.35 307
8419.22 297
8420.09 269
8420.95 277
8421.82 271
8422.69 307
8423.55 332
8424.42 338
8425.28 310
8426.15 306
8427.02 332
8427.88 333
8428.75 335
8429.62 337
8430.48 327
8431.35 328
8432.22 304
8433.08 334
8433.95 275
8434.82 331
8435.68 349
8436.55 348
8437.42 348
8438.28 340
8439.15 378
8440.02 416
8440.89 398
8441.75 374
8442.62 367
8443.49 427
8444.35 429
8445.22 415
8446.09 451
8446.96 436
8447.82 433
8448.69 406
8449.56 444
8450.43 416
8451.29 453
8452.16 420
8453.03 452
8453.90 489
8454.76 556
8455.63 628
8456.50 725
8457.37 772
8458.24 767
8459.10 770
8459.97 772
8460.84 689
8461.71 549
8462.58 536
8463.45 520
8464.31 502
8465.18 458
8466.05 444
8466.92 409
8467.79 395
8468.66 382
8469.52 393
8470.39 378
8471.26 364
8472.13 379
8473.00 393
8473.87 394
8474.74 383
8475.61 381
8476.47 355
8477.34 349
8478.21 336
8479.08 413
8479.95 406
8480.82 401
8481.69 396
8482.56 380
8483.43 355
8484.30 382
8485.17 383
8486.04 407
8486.91 363
8487.78 362
8488.64 386
8489.51 355
8490.38 347
8491.25 381
8492.12 402
8492.99 361
8493.86 334
8494.73 348
8495.60 360
8496.47 369
8497.34 341
8498.21 366
8499.08 365
8499.95 358
8500.82 348
8501.69 386
8502.56 331
8503.43 339
8504.30 394
8505.17 384
8506.05 350
8506.92 342
8507.79 332
8508.66 374
8509.53 384
8510.40 366
8511.27 367
8512.14 388
8513.01 415
8513.88 419
8514.75 423
8515.62 412
8516.49 411
8517.37 392
8518.24 410
8519.11 390
8519.98 412
8520.85 414
8521.72 449
8522.59 489
8523.46 523
8524.33 562
8525.21 601
8526.08 677
8526.95 702
8527.82 742
8528.69 785
8529.56 705
8530.44 646
8531.31 639
8532.18 517
8533.05 480
8533.92 500
8534.80 482
8535.67 417
8536.54 416
8537.41 444
8538.28 431
8539.16 387
8540.03 446
8540.90 440
8541.77 371
8542.64 357
8543.52 349
8544.39 386
8545.26 356
8546.13 374
8547.01 355
8547.88 356
8548.75 378
8549.62 392
8550.50 361
8551.37 395
8552.24 403
8553.12 405
8553.99 411
8554.86 467
8555.73 465
8556.61 446
8557.48 448
8558.35 425
8559.23 411
8560.10 427
8560.97 424
8561.85 374
8562.72 402
8563.59 398
8564.47 400
8565.34 425
8566.21 412
8567.09 400
8567.96 366
8568.83 380
8569.71 380
8570.58 345
8571.46 351
8572.33 413
8573.20 400
8574.08 424
8574.95 393
8575.83 385
8576.70 384
8577.57 383
8578.45 399
8579.32 409
8580.20 413
8581.07 361
8581.94 369
8582.82 402
8583.69 391
8584.57 371
8585.44 407
8586.32 382
8587.19 432
8588.07 398
8588.94 446
8589.82 420
8590.69 438
8591.57 448
8592.44 460
8593.32 453
8594.19 431
8595.07 453
8595.94 465
8596.82 526
8597.69 504
8598.57 467
8599.44 481
8600.32 463
8601.19 472
8602.07 466
8602.94 476
8603.82 511
8604.69 462
8605.57 487
8606.44 464
8607.32 516
8608.20 531
8609.07 510
8609.95 500
8610.82 483
8611.70 492
8612.57 516
8613.45 528
8614.33 508
8615.20 518
8616.08 526
8616.95 565
8617.83 553
8618.71 573
8619.58 545
8620.46 586
8621.34 683
8622.21 666
8623.09 655
8623.97 628
8624.84 642
8625.72 650
8626.59 659
8627.47 666
8628.35 662
8629.22 669
8630.10 717
8630.98 667
8631.86 674
8632.73 637
8633.61 712
8634.49 672
8635.36 669
8636.24 663
8637.12 684
8637.99 697
8638.87 720
8639.75 734
8640.63 716
8641.50 782
8642.38 799
8643.26 805
8644.14 771
8645.01 805
8645.89 834
8646.77 815
8647.65 798
8648.52 878
8649.40 900
8650.28 938
8651.16 944
8652.04 937
8652.91 929
8653.79 938
8654.67 1001
8655.55 966
8656.43 976
8657.30 978
8658.18 986
8659.06 998
8659.94 1060
8660.82 1100
8661.70 1234
8662.57 1326
8663.45 1552
8664.33 1695
8665.21 1881
8666.09 1999
8666.97 1969
8667.85 1897
8668.72 1783
8669.60 1677
8670.48 1498
8671.36 1458
8672.24 1474
8673.12 1474
8674.00 1444
8674.88 1453
8675.76 1503
8676.63 1492
8677.51 1367
8678.39 1284
8679.27 1257
8680.15 1167
8681.03 1090
8681.91 1006
8682.79 968
8683.67 928
8684.55 908
8685.43 885
8686.31 893
8687.19 867
8688.07 922
8688.95 948
8689.83 1096
8690.71 1224
8691.59 1317
8692.47 1442
8693.35 1589
8694.23 1692
8695.11 1677
8695.99 1628
8696.87 1481
8697.75 1362
8698.63 1252
8699.51 1221
8700.39 1176
8701.27 1136
8702.15 1133
8703.03 1165
8703.91 1137
8704.79 1092
8705.67 1092
8706.55 966
8707.43 912
8708.31 816
8709.19 811
8710.07 753
8710.96 691
8711.84 655
8712.72 646
8713.60 668
8714.48 642
8715.36 590
8716.24 608
8717.12 562
8718.00 546
8718.89 554
8719.77 520
8720.65 536
8721.53 525
8722.41 558
8723.29 584
8724.17 592
8725.06 596
8725.94 571
8726.82 568
8727.70 582
8728.58 601
8729.46 630
8730.35 540
8731.23 622
8732.11 600
8732.99 606
8733.87 576
8734.76 578
8735.64 626
8736.52 584
8737.40 597
8738.29 549
8739.17 561
8740.05 584
8740.93 600
8741.81 574
8742.70 594
8743.58 595
8744.46 617
8745.34 613
8746.23 573
8747.11 567
8747.99 547
8748.88 556
8749.76 584
8750.64 567
8751.52 571
8752.41 603
8753.29 592
8754.17 577
8755.06 592
8755.94 639
8756.82 627
8757.71 626
8758.59 618
8759.47 644
8760.36 632
8761.24 601
8762.12 650
8763.01 626
8763.89 613
8764.77 581
8765.66 598
8766.54 577
8767.42 572
8768.31 557
8769.19 561
8770.08 563
8770.96 575
8771.84 550
8772.73 571
8773.61 572
8774.50 568
8775.38 574
8776.26 527
8777.15 547
8778.03 535
8778.92 503
8779.80 488
8780.69 517
8781.57 509
8782.46 512
8783.34 527
8784.22 532
8785.11 510
8785.99 536
8786.88 499
8787.76 549
8788.65 519
8789.53 548
8790.42 547
8791.30 580
8792.19 542
8793.07 520
8793.96 502
8794.84 494
8795.73 476
8796.61 445
8797.50 448
8798.38 476
8799.27 478
8800.15 479
8801.04 449
8801.93 467
8802.81 492
8803.70 448
8804.58 463
8805.47 461
8806.35 477
8807.24 452
8808.12 452
8809.01 434
8809.90 428
8810.78 426
8811.67 452
8812.55 451
8813.44 406
8814.33 445
8815.21 446
8816.10 456
8816.98 425
8817.87 458
8818.76 490
8819.64 484
8820.53 460
8821.42 438
8822.30 441
8823.19 482
8824.08 415
8824.96 403
8825.85 407
8826.74 376
8827.62 396
8828.51 378
8829.40 399
8830.28 392
8831.17 393
8832.06 362
8832.94 391
8833.83 348
8834.72 377
8835.61 353
8836.49 357
8837.38 345
8838.27 326
8839.16 338
8840.04 324
8840.93 341
8841.82 306
8842.70 334
8843.59 332
8844.48 332
8845.37 319
8846.26 330
8847.14 335
8848.03 342
8848.92 286
8849.81 310
8850.69 299
8851.58 304
8852.47 298
8853.36 290
8854.25 331
8855.13 300
8856.02 304
8856.91 264
8857.80 262
8858.69 302
8859.58 311
8860.46 280
8861.35 303
8862.24 294
8863.13 322
8864.02 288
8864.91 276
8865.80 267
8866.68 264
8867.57 322
8868.46 299
8869.35 291
8870.24 249
8871.13 259
8872.02 249
8872.91 277
8873.80 279
8874.69 260
8875.57 269
8876.46 256
8877.35 260
8878.24 274
8879.13 243
8880.02 258
8880.91 279
8881.80 247
8882.69 259
8883.58 266
8884.47 263
8885.36 274
8886.25 277
8887.14 258
8888.03 269
8888.92 262
8889.81 262
8890.70 244
8891.59 237
8892.48 259
8893.37 254
8894.26 278
8895.15 246
8896.04 226
8896.93 222
8897.82 226
8898.71 216
8899.60 226
8900.49 234
8901.38 224
8902.27 237
8903.16 223
8904.05 226
8904.94 234
8905.83 227
8906.72 232
8907.61 224
8908.50 203
8909.40 230
8910.29 212
8911.18 246
8912.07 222
8912.96 218
8913.85 221
8914.74 205
8915.63 204
8916.52 204
8917.42 224
8918.31 224
8919.20 212
8920.09 230
8920.98 228
8921.87 209
8922.76 215
8923.66 208
8924.55 208
8925.44 195
8926.33 224
8927.22 180
8928.11 210
8929.01 199
8929.90 216
8930.79 226
8931.68 197
8932.57 205
8933.47 234
8934.36 218
8935.25 267
8936.14 231
8937.03 213
8937.93 215
8938.82 205
8939.71 240
8940.60 192
8941.50 243
8942.39 192
8943.28 210
8944.17 202
8945.07 194
8945.96 196
8946.85 209
8947.75 176
8948.64 177
8949.53 207
8950.42 185
8951.32 221
8952.21 214
8953.10 197
8954.00 200
8954.89 217
8955.78 195
8956.68 214
8957.57 174
8958.46 196
8959.36 197
8960.25 203
8961.14 217
8962.04 198
8962.93 179
8963.82 179
8964.72 198
8965.61 181
8966.50 184
8967.40 226
8968.29 227
8969.19 209
8970.08 223
8970.97 194
8971.87 201
8972.76 187
8973.66 194
8974.55 194
8975.44 230
8976.34 224
8977.23 251
8978.13 206
8979.02 189
8979.91 205
8980.81 181
8981.70 199
8982.60 210
8983.49 222
8984.39 192
8985.28 185
8986.18 162
8987.07 191
8987.97 186
8988.86 191
8989.76 232
8990.65 210
8991.55 225
8992.44 197
8993.34 199
8994.23 198
8995.13 218
8996.02 197
8996.92 219
8997.81 178
8998.71 176
8999.60 187
9000.50 184
9001.39 199
9002.29 219
9003.18 212
9004.08 192
9004.98 184
9005.87 191
9006.77 190
9007.66 216
9008.56 213
9009.45 205
9010.35 203
9011.25 181
9012.14 186
9013.04 191
9013.93 185
9014.83 189
9015.73 201
9016.62 184
9017.52 190
9018.42 207
9019.31 169
9020.21 172
9021.10 176
9022.00 172
9022.90 189
9023.79 189
9024.69 193
9025.59 184
9026.48 175
9027.38 177
9028.28 184
9029.17 194
9030.07 188
9030.97 182
9031.87 163
9032.76 205
9033.66 171
9034.56 170
9035.45 181
9036.35 154
9037.25 208
9038.15 216
9039.04 201
9039.94 174
9040.84 185
9041.73 175
9042.63 177
9043.53 172
9044.43 171
9045.33 190
9046.22 181
9047.12 185
9048.02 194
9048.92 185
9049.81 189
9050.71 188
9051.61 195
9052.51 209
9053.41 171
9054.30 191
9055.20 182
9056.10 174
9057.00 191
9057.90 209
9058.80 221
9059.69 215
9060.59 186
9061.49 185
9062.39 227
9063.29 194
9064.19 187
9065.08 192
9065.98 210
9066.88 184
9067.78 208
9068.68 187
9069.58 210
9070.48 194
9071.38 221
9072.27 204
9073.17 214
9074.07 184
9074.97 193
9075.87 193
9076.77 179
9077.67 215
9078.57 166
9079.47 206
9080.37 187
9081.27 217
9082.17 213
9083.07 213
9083.97 193
9084.87 224
9085.76 184
9086.66 204
9087.56 189
9088.46 206
9089.36 195
9090.26 187
9091.16 214
9092.06 189
9092.96 212
9093.86 193
9094.76 195
9095.66 231
9096.56 207
9097.46 208
9098.36 205
9099.26 213
9100.17 193
9101.07 188
9101.97 190
9102.87 210
9103.77 193
9104.67 212
9105.57 192
9106.47 201
9107.37 211
9108.27 191
9109.17 194
9110.07 181
9110.97 171
9111.87 195
9112.77 201
9113.68 180
9114.58 156
9115.48 172
9116.38 199
9117.28 174
9118.18 172
9119.08 176
9119.98 187
9120.89 218
9121.79 217
9122.69 170
9123.59 203
9124.49 192
9125.39 198
9126.29 208
9127.20 187
9128.10 191
9129.00 195
9129.90 179
9130.80 176
9131.71 181
9132.61 182
9133.51 190
9134.41 183
9135.31 202
9136.22 212
9137.12 220
9138.02 197
9138.92 202
9139.83 167
9140.73 189
9141.63 182
9142.53 202
9143.43 207
9144.34 184
9145.24 191
9146.14 197
9147.05 185
9147.95 192
9148.85 208
9149.75 184
9150.66 195
9151.56 188
9152.46 206
9153.37 209
9154.27 198
9155.17 216
9156.07 190
9156.98 178
9157.88 222
9158.78 198
9159.69 213
9160.59 233
9161.49 216
9162.40 203
9163.30 194
9164.20 200
9165.11 185
9166.01 185
9166.92 201
9167.82 194
9168.72 199
9169.63 209
9170.53 210
9171.43 199
9172.34 221
9173.24 196
9174.15 184
9175.05 183
9175.95 171
9176.86 213
9177.76 216
9178.67 206
9179.57 194
9180.48 192
9181.38 207
9182.28 185
9183.19 183
9184.09 187
9185.00 185
9185.90 196
9186.81 202
9187.71 219
9188.62 221
9189.52 226
9190.43 215
9191.33 210
9192.24 200
9193.14 188
9194.05 169
9194.95 190
9195.86 180
9196.76 170
9197.67 185
9198.57 196
9199.48 240
9200.38 241
9201.29 206
9202.19 205
9203.10 223
9204.00 223
9204.91 188
9205.81 200
9206.72 228
9207.63 189
9208.53 187
9209.44 225
9210.34 216
9211.25 181
9212.15 199
9213.06 184
9213.97 196
9214.87 199
9215.78 182
9216.68 175
9217.59 207
9218.50 225
9219.40 210
9220.31 231
9221.22 211
9222.12 210
9223.03 185
9223.94 199
9224.84 201
9225.75 177
9226.65 167
9227.56 221
9228.47 179
9229.37 193
9230.28 189
9231.19 175
9232.10 196
9233.00 199
9233.91 205
9234.82 168
9235.72 192
9236.63 186
9237.54 193
9238.44 197
9239.35 179
9240.26 201
9241.17 195
9242.07 200
9242.98 201
9243.89 192
9244.80 172
9245.70 188
9246.61 198
9247.52 208
9248.43 205
9249.33 198
9250.24 165
9251.15 182
9252.06 206
9252.97 212
9253.87 204
9254.78 206
9255.69 180
9256.60 190
9257.51 187
9258.41 199
9259.32 187
9260.23 156
9261.14 196
9262.05 161
9262.96 177
9263.86 211
9264.77 199
9265.68 184
9266.59 207
9267.50 204
9268.41 214
9269.32 202
9270.22 192
9271.13 194
9272.04 180
9272.95 180
9273.86 186
9274.77 190
9275.68 163
9276.59 205
9277.50 210
9278.40 192
9279.31 191
9280.22 189
9281.13 178
9282.04 186
9282.95 190
9283.86 213
9284.77 209
9285.68 209
9286.59 208
9287.50 220
9288.41 243
9289.32 200
9290.23 218
9291.14 204
9292.05 213
9292.96 232
9293.87 208
9294.78 190
9295.69 190
9296.60 228
9297.51 216
9298.42 207
9299.33 242
9300.24 223
9301.15 208
9302.06 207
9302.97 215
9303.88 238
9304.79 231
9305.70 200
9306.61 204
9307.52 203
9308.43 208
9309.34 230
9310.25 225
9311.16 262
9312.07 240
9312.98 226
9313.90 259
9314.81 214
9315.72 224
9316.63 243
9317.54 237
9318.45 232
9319.36 208
9320.27 226
9321.18 217
9322.10 229
9323.01 254
9323.92 250
9324.83 217
9325.74 220
9326.65 190
9327.56 214
9328.48 199
9329.39 240
9330.30 234
9331.21 242
9332.12 228
9333.03 216
9333.95 229
9334.86 227
9335.77 215
9336.68 213
9337.59 233
9338.51 249
9339.42 270
9340.33 255
9341.24 257
9342.15 253
9343.07 243
9343.98 238
9344.89 224
9345.80 227
9346.72 224
9347.63 246
9348.54 239
9349.45 264
9350.37 242
9351.28 253
9352.19 255
9353.11 220
9354.02 239
9354.93 254
9355.84 245
9356.76 240
9357.67 228
9358.58 235
9359.50 218
9360.41 227
9361.32 253
9362.24 243
9363.15 238
9364.06 242
9364.98 256
9365.89 242
9366.80 212
9367.72 218
9368.63 246
9369.54 234
9370.46 242
9371.37 235
9372.28 280
9373.20 237
9374.11 243
9375.03 252
9375.94 243
9376.85 261
9377.77 235
9378.68 271
9379.60 286
9380.51 260
9381.42 268
9382.34 262
9383.25 258
9384.17 216
9385.08 248
9386.00 297
9386.91 268
9387.82 272
9388.74 279
9389.65 285
9390.57 268
9391.48 292
9392.40 299
9393.31 270
9394.23 294
9395.14 299
9396.06 316
9396.97 310
9397.89 305
9398.80 280
9399.72 296
9400.63 285
9401.55 278
9402.46 282
9403.38 289
9404.29 249
9405.21 273
9406.12 270
9407.04 285
9407.95 271
9408.87 277
9409.79 272
9410.70 297
9411.62 305
9412.53 291
9413.45 284
9414.36 262
9415.28 265
9416.20 264
9417.11 313
9418.03 278
9418.94 268
9419.86 274
9420.78 302
9421.69 286
9422.61 309
9423.52 325
9424.44 340
9425.36 316
9426.27 313
9427.19 328
9428.11 307
9429.02 344
9429.94 326
9430.86 303
9431.77 328
9432.69 296
9433.61 320
9434.52 321
9435.44 350
9436.36 312
9437.27 360
9438.19 353
9439.11 360
9440.02 364
9440.94 395
9441.86 433
9442.78 451
9443.69 453
9444.61 423
9445.53 460
9446.44 443
9447.36 431
9448.28 411
9449.20 395
9450.11 395
9451.03 436
9451.95 440
9452.87 404
9453.78 441
9454.70 472
9455.62 446
9456.54 471
9457.46 427
9458.37 428
9459.29 406
9460.21 394
9461.13 341
9462.05 327
9462.96 372
9463.88 344
9464.80 349
9465.72 330
9466.64 301
9467.56 308
9468.47 351
9469.39 309
9470.31 352
9471.23 332
9472.15 336
9473.07 315
9473.98 311
9474.90 314
9475.82 326
9476.74 309
9477.66 297
9478.58 327
9479.50 315
9480.42 318
9481.34 369
9482.26 362
9483.17 320
9484.09 321
9485.01 323
9485.93 344
9486.85 338
9487.77 306
9488.69 357
9489.61 343
9490.53 347
9491.45 346
9492.37 343
9493.29 354
9494.21 343
9495.13 351
9496.05 347
9496.97 335
9497.89 352
9498.81 363
9499.73 361
9500.65 356
9501.57 386
9502.49 388
9503.41 424
9504.33 386
9505.25 399
9506.17 361
9507.09 383
9508.01 422
9508.93 426
9509.85 416
9510.77 386
9511.69 434
9512.61 406
9513.53 414
9514.45 401
9515.37 410
9516.29 455
9517.21 490
9518.13 466
9519.05 520
9519.98 543
9520.90 586
9521.82 637
9522.74 700
9523.66 710
9524.58 613
9525.50 631
9526.42 597
9527.34 508
9528.27 510
9529.19 532
9530.11 495
9531.03 473
9531.95 480
9532.87 467
9533.79 431
9534.72 490
9535.64 478
9536.56 428
9537.48 441
9538.40 434
9539.32 450
9540.25 436
9541.17 402
9542.09 421
9543.01 444
9543.93 462
9544.86 424
9545.78 406
9546.70 425
9547.62 418
9548.55 421
9549.47 412
9550.39 422
9551.31 425
9552.24 361
9553.16 413
9554.08 460
9555.00 456
9555.93 459
9556.85 458
9557.77 426
9558.69 450
9559.62 479
9560.54 469
9561.46 463
9562.39 477
9563.31 472
9564.23 494
9565.15 506
9566.08 483
9567.00 504
9567.92 490
9568.85 516
9569.77 472
9570.69 485
9571.62 457
9572.54 450
9573.46 449
9574.39 506
9575.31 526
9576.23 510
9577.16 514
9578.08 528
9579.01 562
9579.93 536
9580.85 551
9581.78 525
9582.70 596
9583.63 569
9584.55 542
9585.47 525
9586.40 565
9587.32 555
9588.25 542
9589.17 550
9590.09 533
9591.02 555
9591.94 558
9592.87 580
9593.79 579
9594.72 597
9595.64 616
9596.57 652
9597.49 719
9598.42 738
9599.34 819
9600.26 802
9601.19 850
9602.11 792
9603.04 774
9603.96 768
9604.89 746
9605.81 708
9606.74 651
9607.66 643
9608.59 648
9609.51 620
9610.44 636
9611.37 612
9612.29 671
9613.22 611
9614.14 589
9615.07 569
9615.99 593
9616.92 648
9617.84 607
9618.77 637
9619.70 612
9620.62 631
9621.55 635
9622.47 651
9623.40 671
9624.32 659
9625.25 641
9626.18 668
9627.10 677
9628.03 684
9628.95 661
9629.88 660
9630.81 666
9631.73 711
9632.66 722
9633.59 703
9634.51 667
9635.44 674
9636.37 674
9637.29 712
9638.22 714
9639.15 690
9640.07 731
9641.00 723
9641.93 767
9642.85 780
9643.78 797
9644.71 773
9645.63 808
9646.56 808
9647.49 817
9648.41 816
9649.34 784
9650.27 799
9651.20 807
9652.12 781
9653.05 832
9653.98 827
9654.91 794
9655.83 784
9656.76 797
9657.69 782
9658.62 812
9659.54 864
9660.47 843
9661.40 833
9662.33 839
9663.25 806
9664.18 801
9665.11 866
9666.04 880
9666.97 876
9667.89 915
9668.82 902
9669.75 893
9670.68 930
9671.61 911
9672.53 911
9673.46 944
9674.39 958
9675.32 986
9676.25 954
9677.18 919
9678.11 934
9679.03 990
9679.96 956
9680.89 941
9681.82 997
9682.75 995
9683.68 1013
9684.61 969
9685.54 987
9686.46 992
9687.39 965
9688.32 987
9689.25 1030
9690.18 973
9691.11 960
9692.04 998
9692.97 1015
9693.90 1056
9694.83 1035
9695.76 1079
9696.69 1063
9697.61 1141
9698.54 1128
9699.47 1189
9700.40 1146
9701.33 1174
9702.26 1161
9703.19 1182
9704.12 1152
9705.05 1093
9705.98 1075
9706.91 1071
9707.84 974
9708.77 1001
9709.70 1028
9710.63 1012
9711.56 1113
9712.49 1143
9713.42 1185
9714.35 1236
9715.28 1268
9716.21 1385
9717.14 1336
9718.07 1319
9719.00 1279
9719.94 1219
9720.87 1135
9721.80 1038
9722.73 1011
9723.66 934
9724.59 860
9725.52 852
9726.45 816
9727.38 779
9728.31 814
9729.24 835
9730.17 856
9731.10 853
9732.04 842
9732.97 858
9733.90 870
9734.83 893
9735.76 827
9736.69 817
9737.62 773
9738.55 799
9739.49 799
9740.42 714
9741.35 690
9742.28 651
9743.21 654
9744.14 661
9745.08 631
9746.01 654
9746.94 624
9747.87 624
9748.80 650
9749.74 622
9750.67 572
9751.60 588
9752.53 585
9753.46 584
9754.40 606
9755.33 576
9756.26 564
9757.19 565
9758.13 559
9759.06 550
9759.99 548
9760.92 552
9761.85 554
9762.79 577
9763.72 568
9764.65 586
9765.59 552
9766.52 543
9767.45 541
9768.38 544
9769.32 571
9770.25 563
9771.18 566
9772.12 541
9773.05 550
9773.98 577
9774.92 529
9775.85 549
9776.78 539
9777.71 548
9778.65 535
9779.58 534
9780.52 596
9781.45 542
9782.38 524
9783.32 572
9784.25 578
9785.18 540
9786.12 594
9787.05 562
9787.98 546
9788.92 586
9789.85 533
9790.79 515
9791.72 514
9792.65 501
9793.59 503
9794.52 521
9795.46 524
9796.39 520
9797.32 505
9798.26 530
9799.19 541
9800.13 555
9801.06 543
9802.00 520
9802.93 469
9803.87 485
9804.80 491
9805.73 476
9806.67 486
9807.60 448
9808.54 453
9809.47 503
9810.41 459
9811.34 463
9812.28 434
9813.21 451
9814.15 437
9815.08 454
9816.02 434
9816.95 432
9817.89 423
9818.82 418
9819.76 426
9820.69 418
9821.63 399
9822.57 390
9823.50 417
9824.44 407
9825.37 409
9826.31 396
9827.24 412
9828.18 423
9829.11 409
9830.05 412
9830.99 409
9831.92 421
9832.86 403
9833.79 409
9834.73 404
9835.67 398
9836.60 403
9837.54 383
9838.47 391
9839.41 399
9840.35 396
9841.28 416
9842.22 401
9843.16 403
9844.09 394
9845.03 398
9845.97 423
9846.90 388
9847.84 404
9848.78 397
9849.71 372
9850.65 405
9851.59 401
9852.52 366
9853.46 352
9854.40 373
9855.33 400
9856.27 381
9857.21 351
9858.14 351
9859.08 386
9860.02 365
9860.96 327
9861.89 325
9862.83 354
9863.77 363
9864.71 347
9865.64 332
9866.58 348
9867.52 355
9868.46 309
9869.39 327
9870.33 332
9871.27 347
9872.21 333
9873.15 358
9874.08 353
9875.02 332
9875.96 312
9876.90 355
9877.83 323
9878.77 315
9879.71 317
9880.65 316
9881.59 334
9882.53 333
9883.46 305
9884.40 289
9885.34 295
9886.28 322
9887.22 326
9888.16 335
9889.10 307
9890.03 308
9890.97 351
9891.91 320
9892.85 316
9893.79 334
9894.73 341
9895.67 328
9896.61 313
9897.54 317
9898.48 316
9899.42 319
9900.36 317
9901.30 298
9902.24 315
9903.18 330
9904.12 335
9905.06 315
9906.00 325
9906.94 347
9907.88 337
9908.82 324
9909.76 349
9910.70 357
9911.63 333
9912.57 294
9913.51 302
9914.45 339
9915.39 319
9916.33 292
9917.27 318
9918.21 350
9919.15 342
9920.09 336
9921.03 298
9921.97 364
9922.91 331
9923.85 337
9924.79 377
9925.74 419
9926.68 458
9927.62 454
9928.56 459
9929.50 445
9930.44 404
9931.38 398
9932.32 393
9933.26 364
9934.20 357
9935.14 335
9936.08 330
9937.02 376
9937.96 329
9938.90 299
9939.85 277
9940.79 314
9941.73 293
9942.67 278
9943.61 272
9944.55 274
9945.49 314
9946.43 330
9947.38 362
9948.32 355
9949.26 384
9950.20 417
9951.14 447
9952.08 415
9953.02 390
9953.97 374
9954.91 370
9955.85 348
9956.79 306
9957.73 315
9958.68 278
9959.62 295
9960.56 298
9961.50 306
9962.44 284
9963.39 287
9964.33 270
9965.27 247
9966.21 274
9967.15 257
9968.10 254
9969.04 255
9969.98 245
9970.92 250
9971.87 256
9972.81 258
9973.75 250
9974.69 254
9975.64 264
9976.58 250
9977.52 246
9978.47 279
9979.41 269
9980.35 267
9981.29 251
9982.24 256
9983.18 271
9984.12 287
9985.07 256
9986.01 288
9986.95 287
9987.90 265
9988.84 236
9989.78 280
9990.73 281
9991.67 223
9992.61 242
9993.56 257
9994.50 230
9995.44 255
9996.39 273
9997.33 273
9998.27 260
9999.22 255
10000.16 274
10001.11 251
10002.05 249
10002.99 226
10003.94 264
10004.88 245
10005.83 249
10006.77 225
10007.72 238
10008.66 241
10009.60 270
10010.55 246
10011.49 240
10012.44 260
10013.38 256
10014.33 257
10015.27 239
10016.21 248
10017.16 240
10018.10 250
10019.05 256
10019.99 223
10020.94 234
10021.88 244
10022.83 251
10023.77 224
10024.72 237
10025.66 231
10026.61 250
10027.55 240
10028.50 226
10029.44 207
10030.39 237
10031.33 235
10032.28 226
10033.23 234
10034.17 221
10035.12 205
10036.06 219
10037.01 222
10037.95 215
10038.90 232
10039.84 231
10040.79 247
10041.74 232
10042.68 245
10043.63 226
10044.57 251
10045.52 226
10046.47 250
10047.41 226
10048.36 231
10049.30 236
10050.25 231
10051.20 235
10052.14 237
10053.09 224
10054.04 223
10054.98 215
10055.93 236
10056.88 218
10057.82 210
10058.77 232
10059.72 233
10060.66 241
10061.61 216
10062.56 202
10063.50 199
10064.45 240
10065.40 217
10066.34 190
10067.29 216
10068.24 209
10069.18 193
10070.13 208
10071.08 227
10072.03 220
10072.97 225
10073.92 215
10074.87 218
10075.82 215
10076.76 197
10077.71 225
10078.66 220
10079.61 206
10080.55 216
10081.50 239
10082.45 223
10083.40 200
10084.34 232
10085.29 238
10086.24 223
10087.19 231
10088.14 249
10089.08 227
10090.03 184
10090.98 207
10091.93 206
10092.88 214
10093.83 222
10094.77 197
10095.72 181
10096.67 224
10097.62 206
10098.57 206
10099.52 208
10100.46 223
10101.41 222
10102.36 209
10103.31 201
10104.26 185
10105.21 228
10106.16 230
10107.11 229
10108.05 195
10109.00 205
10109.95 204
10110.90 211
10111.85 223
10112.80 221
10113.75 243
10114.70 210
10115.65 203
10116.60 216
10117.55 214
10118.50 233
10119.45 248
10120.39 229
10121.34 215
10122.29 215
10123.24 215
10124.19 222
10125.14 225
10126.09 221
10127.04 228
10127.99 247
10128.94 201
10129.89 210
10130.84 217
10131.79 232
10132.74 214
10133.69 224
10134.64 223
10135.59 247
10136.54 254
10137.49 246
10138.44 236
10139.39 259
10140.34 213
10141.30 241
10142.25 237
10143.20 236
10144.15 242
10145.10 236
10146.05 258
10147.00 190
10147.95 223
10148.90 244
10149.85 221
10150.80 239
10151.75 266
10152.70 256
10153.66 249
10154.61 234
10155.56 278
10156.51 297
10157.46 251
10158.41 262
10159.36 264
10160.31 275
10161.27 242
10162.22 243
10163.17 256
10164.12 273
10165.07 251
10166.02 244
10166.98 244
10167.93 265
10168.88 262
10169.83 265
10170.78 277
10171.73 275
10172.69 272
10173.64 261
10174.59 294
10175.54 279
10176.50 266
10177.45 277
10178.40 304
10179.35 254
10180.30 299
10181.26 292
10182.21 285
10183.16 265
10184.11 276
10185.07 309
10186.02 285
10186.97 284
10187.92 289
10188.88 311
10189.83 312
10190.78 265
10191.74 273
10192.69 315
10193.64 293
10194.59 302
10195.55 289
10196.50 299
10197.45 257
10198.41 297
10199.36 259
10200.31 287
10201.27 279
10202.22 278
10203.17 286
10204.13 306
10205.08 316
10206.03 310
10206.99 333
10207.94 357
10208.89 350
10209.85 336
10210.80 355
10211.76 369
10212.71 333
10213.66 306
10214.62 257
10215.57 287
10216.53 307
10217.48 291
10218.43 274
10219.39 290
10220.34 249
10221.30 233
10222.25 257
10223.21 275
10224.16 304
10225.11 298
10226.07 282
10227.02 291
10227.98 299
10228.93 277
10229.89 262
10230.84 292
10231.80 289
10232.75 301
10233.71 346
10234.66 329
10235.62 381
10236.57 377
10237.53 372
10238.48 385
10239.44 394
10240.39 364
10241.35 387
10242.30 323
10243.26 291
10244.21 296
10245.17 331
10246.12 277
10247.08 300
10248.03 278
10248.99 269
10249.94 310
10250.90 288
10251.86 270
10252.81 270
10253.77 267
10254.72 281
10255.68 283
10256.63 257
10257.59 268
10258.55 270
10259.50 246
10260.46 227
10261.41 225
10262.37 238
10263.33 226
10264.28 236
10265.24 219
10266.20 239
10267.15 243
10268.11 248
10269.07 240
10270.02 246
10270.98 249
10271.94 254
10272.89 230
10273.85 238
10274.81 236
10275.76 251
10276.72 259
10277.68 246
10278.63 251
10279.59 224
10280.55 258
10281.50 218
10282.46 219
10283.42 235
10284.38 271
10285.33 230
10286.29 229
10287.25 217
10288.20 215
10289.16 235
10290.12 230
10291.08 226
10292.03 243
10292.99 236
10293.95 249
10294.91 229
10295.86 236
10296.82 238
10297.78 259
10298.74 236
10299.70 212
10300.65 246
10301.61 235
10302.57 212
10303.53 233
10304.49 216
10305.44 232
10306.40 229
10307.36 219
10308.32 228
10309.28 220
10310.24 239
10311.19 234
10312.15 229
10313.11 227
10314.07 237
10315.03 232
10315.99 242
10316.95 239
10317.90 246
10318.86 243
10319.82 222
10320.78 229
10321.74 201
10322.70 211
10323.66 191
10324.62 214
10325.58 223
10326.54 200
10327.49 277
10328.45 277
10329.41 243
10330.37 246
10331.33 235
10332.29 230
10333.25 255
10334.21 227
10335.17 217
10336.13 230
10337.09 222
10338.05 220
10339.01 225
10339.97 220
10340.93 217
10341.89 204
10342.85 219
10343.81 218
10344.77 181
10345.73 195
10346.69 182
10347.65 199
10348.61 177
10349.57 182
10350.53 195
10351.49 206
10352.45 188
10353.41 190
10354.37 181
10355.33 191
10356.29 193
10357.25 211
10358.21 208
10359.17 199
10360.13 185
10361.09 183
10362.06 196
10363.02 171
10363.98 185
10364.94 209
10365.90 213
10366.86 186
10367.82 167
10368.78 185
10369.74 188
10370.70 189
10371.67 198
10372.63 192
10373.59 201
10374.55 185
10375.51 187
10376.47 179
10377.43 173
10378.40 202
10379.36 173
10380.32 198
10381.28 180
10382.24 188
10383.20 198
10384.17 178
10385.13 181
10386.09 179
10387.05 195
10388.01 211
10388.98 200
10389.94 197
10390.90 182
10391.86 177
10392.82 188
10393.79 207
10394.75 200
10395.71 190
10396.67 176
10397.64 171
10398.60 188
10399.56 160
10400.52 188
10401.49 191
10402.45 183
10403.41 214
10404.37 201
10405.34 177
10406.30 155
10407.26 199
10408.23 187
10409.19 196
10410.15 164
10411.11 183
10412.08 183
10413.04 173
10414.00 167
10414.97 165
10415.93 155
10416.89 182
10417.86 167
10418.82 168
10419.78 172
10420.75 173
10421.71 183
10422.68 173
10423.64 172
10424.60 173
10425.57 161
10426.53 164
10427.49 181
10428.46 188
10429.42 179
10430.39 177
10431.35 186
10432.31 173
10433.28 146
10434.24 183
10435.21 194
10436.17 193
10437.13 161
10438.10 190
10439.06 185
10440.03 175
10440.99 164
10441.96 177
10442.92 174
10443.89 187
10444.85 165
10445.82 165
10446.78 181
10447.74 162
10448.71 177
10449.67 172
10450.64 175
10451.60 186
10452.57 161
10453.53 171
10454.50 169
10455.46 169
10456.43 190
10457.39 185
10458.36 185
10459.33 164
10460.29 156
10461.26 159
10462.22 176
10463.19 172
10464.15 148
10465.12 180
10466.08 182
10467.05 179
10468.01 161
10468.98 173
10469.95 168
10470.91 178
10471.88 177
10472.84 161
10473.81 152
10474.78 174
10475.74 160
10476.71 156
10477.67 195
10478.64 182
10479.61 208
10480.57 212
10481.54 211
10482.51 201
10483.47 197
10484.44 192
10485.41 170
10486.37 201
10487.34 200
10488.30 186
10489.27 176
10490.24 181
10491.20 160
10492.17 155
10493.14 180
10494.11 196
10495.07 156
10496.04 159
10497.01 170
10497.97 155
10498.94 155
10499.91 181
10500.88 167
10501.84 190
10502.81 174
10503.78 152
10504.74 161
10505.71 189
10506.68 183
10507.65 176
10508.61 188
10509.58 177
10510.55 177
10511.52 175
10512.49 162
10513.45 163
10514.42 178
10515.39 173
10516.36 168
10517.32 173
10518.29 186
10519.26 177
10520.23 164
10521.20 173
10522.17 159
10523.13 168
10524.10 182
10525.07 181
10526.04 156
10527.01 149
10527.98 163
10528.94 188
10529.91 164
10530.88 170
10531.85 185
10532.82 173
10533.79 190
10534.76 209
10535.72 198
10536.69 164
10537.66 175
10538.63 172
10539.60 165
10540.57 175
10541.54 185
10542.51 184
10543.48 181
10544.45 195
10545.42 215
10546.38 186
10547.35 164
10548.32 176
10549.29 180
10550.26 164
10551.23 167
10552.20 161
10553.17 175
10554.14 186
10555.11 179
10556.08 174
10557.05 171
10558.02 214
10558.99 182
10559.96 195
10560.93 187
10561.90 209
10562.87 185
10563.84 186
10564.81 174
10565.78 197
10566.75 195
10567.72 188
10568.69 192
10569.66 199
10570.63 202
10571.60 204
10572.57 195
10573.54 153
10574.51 186
10575.48 190
10576.46 201
10577.43 168
10578.40 190
10579.37 190
10580.34 222
10581.31 189
10582.28 195
10583.25 192
10584.22 209
10585.19 216
10586.16 188
10587.14 207
10588.11 200
10589.08 184
10590.05 225
10591.02 212
10591.99 193
10592.96 207
10593.94 222
10594.91 222
10595.88 191
10596.85 177
10597.82 176
10598.79 205
10599.77 196
10600.74 197
10601.71 194
10602.68 217
10603.65 222
10604.62 229
10605.60 244
10606.57 254
10607.54 272
10608.51 275
10609.49 287
10610.46 268
10611.43 290
10612.40 275
10613.37 266
10614.35 237
10615.32 248
10616.29 214
10617.26 214
10618.24 225
10619.21 222
10620.18 200
10621.16 214
10622.13 210
10623.10 223
10624.07 199
10625.05 164
10626.02 222
10626.99 194
10627.97 206
10628.94 195
10629.91 211
10630.89 219
10631.86 190
10632.83 211
10633.80 204
10634.78 205
10635.75 225
10636.73 241
10637.70 260
10638.67 275
10639.65 253
10640.62 248
10641.59 268
10642.57 236
10643.54 216
10644.51 211
10645.49 217
10646.46 209
10647.44 220
10648.41 193
10649.38 186
10650.36 200
10651.33 196
10652.31 184
10653.28 161
10654.25 162
10655.23 173
10656.20 198
10657.18 186
10658.15 170
10659.13 180
10660.10 172
10661.08 185
10662.05 183
10663.03 168
10664.00 169
10664.97 184
10665.95 173
10666.92 171
10667.90 169
10668.87 162
10669.85 196
10670.82 175
10671.80 169
10672.77 196
10673.75 189
10674.72 191
10675.70 157
10676.68 171
10677.65 201
10678.63 176
10679.60 215
10680.58 180
10681.55 186
10682.53 187
10683.50 183
10684.48 177
10685.45 158
10686.43 187
10687.41 200
10688.38 174
10689.36 185
10690.33 169
10691.31 160
10692.29 202
10693.26 188
10694.24 182
10695.21 166
10696.19 163
10697.17 176
10698.14 169
10699.12 181
10700.10 174
10701.07 198
10702.05 167
10703.02 161
10704.00 184
10704.98 166
10705.95 196
10706.93 200
10707.91 205
10708.88 196
10709.86 192
10710.84 200
10711.82 198
10712.79 193
10713.77 184
10714.75 173
10715.72 199
10716.70 217
10717.68 182
10718.65 178
10719.63 182
10720.61 184
10721.59 193
10722.56 198
10723.54 208
10724.52 211
10725.50 182
10726.47 200
10727.45 172
10728.43 160
10729.41 180
10730.38 204
10731.36 197
10732.34 178
10733.32 184
10734.30 183
10735.27 197
10736.25 215
10737.23 208
10738.21 194
10739.19 202
10740.16 161
10741.14 175
10742.12 177
10743.10 188
10744.08 174
10745.06 214
10746.03 201
10747.01 205
10747.99 188
10748.97 201
10749.95 190
10750.93 179
10751.91 194
10752.88 197
10753.86 206
10754.84 175
10755.82 201
10756.80 210
10757.78 210
10758.76 206
10759.74 193
10760.72 204
10761.70 216
10762.67 220
10763.65 210
10764.63 196
10765.61 185
10766.59 205
10767.57 190
10768.55 199
10769.53 189
10770.51 193
10771.49 192
10772.47 201
10773.45 173
10774.43 193
10775.41 208
10776.39 211
10777.37 211
10778.35 230
10779.33 227
10780.31 212
10781.29 216
10782.27 212
10783.25 219
10784.23 210
10785.21 227
10786.19 232
10787.17 234
10788.15 249
10789.13 219
10790.11 205
10791.09 213
10792.07 220
10793.05 254
10794.03 229
10795.01 219
10795.99 206
10796.97 217
10797.96 233
10798.94 216
10799.92 228
10800.90 191
10801.88 211
10802.86 239
10803.84 226
10804.82 219
10805.80 216
10806.79 231
10807.77 237
10808.75 224
10809.73 205
10810.71 216
10811.69 239
10812.67 219
10813.65 214
10814.64 227
10815.62 237
10816.60 244
10817.58 232
10818.56 269
10819.54 237
10820.53 226
10821.51 232
10822.49 248
10823.47 254
10824.45 244
10825.44 248
10826.42 245
10827.40 235
10828.38 220
10829.37 248
10830.35 237
10831.33 259
10832.31 252
10833.29 264
10834.28 272
10835.26 242
10836.24 223
10837.22 253
10838.21 249
10839.19 260
10840.17 289
10841.16 261
10842.14 272
10843.12 277
10844.10 270
10845.09 253
10846.07 259
10847.05 271
10848.04 275
10849.02 277
10850.00 250
10850.99 291
10851.97 259
10852.95 260
10853.94 283
10854.92 268
10855.90 282
10856.89 298
10857.87 276
10858.85 292
10859.84 287
10860.82 297
10861.80 278
10862.79 285
10863.77 293
10864.76 284
10865.74 305
10866.72 303
10867.71 302
10868.69 296
10869.68 313
10870.66 294
10871.64 291
10872.63 317
10873.61 311
10874.60 321
10875.58 338
10876.56 306
10877.55 323
10878.53 356
10879.52 308
10880.50 322
10881.49 314
10882.47 308
10883.46 289
10884.44 344
10885.43 338
10886.41 314
10887.40 311
10888.38 380
10889.37 384
10890.35 356
10891.34 372
10892.32 389
10893.31 389
10894.29 401
10895.28 344
10896.26 381
10897.25 402
10898.23 400
10899.22 350
10900.20 383
10901.19 367
10902.17 373
10903.16 405
10904.15 418
10905.13 408
10906.12 394
10907.10 399
10908.09 380
10909.07 429
10910.06 437
10911.05 448
10912.03 418
10913.02 434
10914.00 438
10914.99 435
10915.98 444
10916.96 439
10917.95 491
10918.94 461
10919.92 495
10920.91 418
10921.89 461
10922.88 487
10923.87 468
10924.85 481
10925.84 485
10926.83 450
10927.81 469
10928.80 488
10929.79 512
10930.77 532
10931.76 498
10932.75 504
10933.74 477
10934.72 491
10935.71 489
10936.70 504
10937.68 517
10938.67 544
10939.66 556
10940.65 588
10941.63 518
10942.62 541
10943.61 567
10944.59 594
10945.58 576
10946.57 600
10947.56 612
10948.54 606
10949.53 609
10950.52 586
10951.51 615
10952.50 619
10953.48 699
10954.47 721
10955.46 788
10956.45 838
10957.44 881
10958.42 896
10959.41 916
10960.40 921
10961.39 952
10962.38 937
10963.36 870
10964.35 813
10965.34 795
10966.33 739
10967.32 688
10968.31 683
10969.30 660
10970.28 613
10971.27 609
10972.26 629
10973.25 603
10974.24 594
10975.23 608
10976.22 572
10977.21 571
10978.19 582
10979.18 569
10980.17 548
10981.16 620
10982.15 610
10983.14 642
10984.13 626
10985.12 636
10986.11 630
10987.10 637
10988.09 682
10989.08 638
10990.07 657
10991.06 630
10992.04 736
10993.03 741
10994.02 768
10995.01 845
10996.00 956
10996.99 1068
10997.98 1107
10998.97 1185
10999.96 1236
11000.95 1297
11001.94 1263
11002.93 1169
11003.92 1105
11004.91 1033
11005.90 954
11006.89 905
11007.88 778
11008.87 673
11009.87 687
11010.86 635
11011.85 577
11012.84 539
11013.83 522
11014.82 506
11015.81 517
11016.80 494
11017.79 466
11018.78 486
11019.77 501
11020.76 491
11021.75 460
11022.74 466
11023.74 425
11024.73 422
11025.72 433
11026.71 447
11027.70 431
11028.69 426
11029.68 433
11030.67 436
11031.67 411
11032.66 418
11033.65 412
11034.64 423
11035.63 410
11036.62 431
11037.61 446
11038.61 449
11039.60 418
11040.59 434
11041.58 418
11042.57 399
11043.56 391
11044.56 367
11045.55 368
11046.54 369
11047.53 377
11048.53 363
11049.52 384
11050.51 389
11051.50 405
11052.49 374
11053.49 349
11054.48 359
11055.47 365
11056.46 350
11057.46 363
11058.45 361
11059.44 376
11060.43 415
11061.43 398
11062.42 359
11063.41 395
11064.41 382
11065.40 366
11066.39 368
11067.38 370
11068.38 411
11069.37 390
11070.36 408
11071.36 420
11072.35 408
11073.34 427
11074.34 379
11075.33 365
11076.32 386
11077.32 372
11078.31 398
11079.30 380
11080.30 380
11081.29 391
11082.28 379
11083.28 361
11084.27 391
11085.27 372
11086.26 334
11087.25 339
11088.25 330
11089.24 346
11090.24 351
11091.23 357
11092.22 334
11093.22 349
11094.21 369
11095.21 345
11096.20 311
11097.19 316
11098.19 289
11099.18 307
11100.18 293
11101.17 334
11102.17 325
11103.16 365
11104.16 333
11105.15 340
11106.15 348
11107.14 311
11108.13 296
11109.13 323
11110.12 324
11111.12 290
11112.11 281
11113.11 288
11114.10 317
11115.10 310
11116.09 305
11117.09 296
11118.09 324
11119.08 282
11120.08 305
11121.07 284
11122.07 284
11123.06 284
11124.06 288
11125.05 263
11126.05 293
11127.04 269
11128.04 299
11129.04 275
11130.03 271
11131.03 261
11132.02 271
11133.02 296
11134.02 265
11135.01 266
11136.01 269
11137.00 282
11138.00 287
11139.00 258
11139.99 276
11140.99 282
11141.98 253
11142.98 268
11143.98 265
11144.97 277
11145.97 264
11146.97 285
11147.96 255
11148.96 279
11149.96 252
11150.95 256
11151.95 244
11152.95 268
11153.94 230
11154.94 230
11155.94 243
11156.93 261
11157.93 266
11158.93 245
11159.93 237
11160.92 238
11161.92 242
11162.92 234
11163.92 249
11164.91 243
11165.91 222
11166.91 250
11167.90 251
11168.90 220
11169.90 251
11170.90 270
11171.90 256
11172.89 261
11173.89 236
11174.89 241
11175.89 265
11176.88 251
11177.88 262
11178.88 240
11179.88 243
11180.88 212
11181.87 222
11182.87 218
11183.87 231
11184.87 234
11185.87 258
11186.87 232
11187.86 235
11188.86 239
11189.86 260
11190.86 259
11191.86 266
11192.86 251
11193.86 243
11194.85 257
11195.85 255
11196.85 232
11197.85 206
11198.85 252
11199.85 263
11200.85 270
11201.85 253
11202.84 250
11203.84 272
11204.84 270
11205.84 302
11206.84 287
11207.84 301
11208.84 287
11209.84 278
11210.84 280
11211.84 259
11212.84 261
11213.84 251
11214.84 272
11215.84 270
11216.84 255
11217.84 273
11218.84 255
11219.84 233
11220.84 230
11221.84 252
11222.84 249
11223.84 225
11224.84 257
11225.84 257
11226.84 252
11227.84 240
11228.84 239
11229.84 247
11230.84 248
11231.84 231
11232.84 247
11233.84 249
11234.84 232
11235.84 230
11236.84 249
11237.84 271
11238.84 261
11239.84 255
11240.84 265
11241.84 249
11242.84 233
11243.84 271
11244.84 279
11245.85 259
11246.85 253
11247.85 230
11248.85 270
11249.85 257
11250.85 272
11251.85 283
11252.85 252
11253.86 245
11254.86 268
11255.86 263
11256.86 255
11257.86 269
11258.86 276
11259.86 291
11260.87 296
11261.87 235
11262.87 302
11263.87 291
11264.87 266
11265.87 246
11266.88 274
11267.88 271
11268.88 295
11269.88 304
11270.88 311
11271.89 280
11272.89 291
11273.89 284
11274.89 286
11275.90 277
11276.90 297
11277.90 298
11278.90 298
11279.90 272
11280.91 298
11281.91 287
11282.91 267
11283.92 277
11284.92 278
11285.92 265
11286.92 262
11287.93 284
11288.93 259
11289.93 229
11290.94 260
11291.94 262
11292.94 254
11293.94 216
11294.95 221
11295.95 250
11296.95 240
11297.96 226
11298.96 232
11299.96 250
11300.97 215
11301.97 231
11302.97 267
11303.98 234
11304.98 243
11305.98 225
11306.99 227
11307.99 240
11309.00 222
11310.00 220
11311.00 249
11312.01 248
11313.01 237
11314.02 242
11315.02 275
11316.02 249
11317.03 260
11318.03 273
11319.04 286
11320.04 273
11321.04 256
11322.05 267
11323.05 265
11324.06 261
11325.06 281
11326.07 251
11327.07 257
11328.08 243
11329.08 253
11330.09 237
11331.09 274
11332.10 261
11333.10 246
11334.10 261
11335.11 298
11336.11 259
11337.12 277
11338.12 279
11339.13 274
11340.14 270
11341.14 313
11342.15 310
11343.15 306
11344.16 306
11345.16 306
11346.17 305
11347.17 253
11348.18 249
11349.18 263
11350.19 247
11351.19 231
11352.20 222
11353.21 248
11354.21 238
11355.22 217
11356.22 214
11357.23 224
11358.24 221
11359.24 221
11360.25 211
11361.25 195
11362.26 212
11363.27 201
11364.27 211
11365.28 220
11366.28 237
11367.29 209
11368.30 201
11369.30 191
11370.31 217
11371.32 193
11372.32 210
11373.33 207
11374.34 219
11375.34 199
11376.35 211
11377.36 192
11378.36 224
11379.37 231
11380.38 209
11381.38 204
11382.39 214
11383.40 218
11384.41 183
11385.41 196
11386.42 217
11387.43 222
11388.43 198
11389.44 206
11390.45 194
11391.46 205
11392.46 188
11393.47 182
11394.48 191
11395.49 180
11396.49 193
11397.50 199
11398.51 209
11399.52 192
11400.53 195
11401.53 193
11402.54 217
11403.55 207
11404.56 203
11405.57 190
11406.57 215
11407.58 210
11408.59 223
11409.60 202
11410.61 201
11411.61 186
11412.62 184
11413.63 195
11414.64 219
11415.65 200
11416.66 201
11417.67 203
11418.67 206
11419.68 218
11420.69 193
11421.70 194
11422.71 179
11423.72 213
11424.73 227
11425.74 194
11426.74 205
11427.75 201
11428.76 206
11429.77 195
11430.78 175
11431.79 208
11432.80 203
11433.81 205
11434.82 200
11435.83 187
11436.84 196
11437.85 204
11438.86 221
11439.87 206
11440.88 222
11441.88 221
11442.89 213
11443.90 189
11444.91 185
11445.92 199
11446.93 203
11447.94 185
11448.95 194
11449.96 187
11450.97 180
11451.98 219
11452.99 174
11454.00 195
11455.01 179
11456.02 182
11457.04 217
11458.05 207
11459.06 174
11460.07 193
11461.08 194
11462.09 202
11463.10 209
11464.11 197
11465.12 216
11466.13 195
11467.14 187
11468.15 192
11469.16 203
11470.17 189
11471.18 174
11472.20 194
11473.21 172
11474.22 197
11475.23 223
11476.24 190
11477.25 205
11478.26 183
11479.27 182
11480.28 201
11481.30 193
11482.31 205
11483.32 205
11484.33 205
11485.34 208
11486.35 178
11487.37 192
11488.38 198
11489.39 209
11490.40 205
11491.41 185
11492.42 189
11493.44 167
11494.45 209
11495.46 215
11496.47 216
11497.48 179
11498.50 194
11499.51 210
11500.52 192
11501.53 191
11502.55 187
11503.56 203
11504.57 197
11505.58 191
11506.60 205
11507.61 188
11508.62 194
11509.63 189
11510.65 222
11511.66 186
11512.67 229
11513.68 234
11514.70 227
11515.71 207
11516.72 223
11517.74 224
11518.75 225
11519.76 211
11520.78 223
11521.79 256
11522.80 251
11523.81 247
11524.83 246
11525.84 241
11526.85 231
11527.87 270
11528.88 231
11529.90 278
11530.91 271
11531.92 266
11532.94 272
11533.95 289
11534.96 306
11535.98 355
11536.99 343
11538.01 364
11539.02 354
11540.03 356
11541.05 362
11542.06 392
11543.08 368
11544.09 328
11545.10 335
11546.12 302
11547.13 276
11548.15 267
11549.16 242
11550.18 242
11551.19 215
11552.20 240
11553.22 211
11554.23 226
11555.25 215
11556.26 200
11557.28 190
11558.29 212
11559.31 200
11560.32 194
11561.34 193
11562.35 182
11563.37 179
11564.38 191
11565.40 184
11566.41 168
11567.43 191
11568.44 189
11569.46 196
11570.47 215
11571.49 180
11572.50 175
11573.52 197
11574.53 204
11575.55 157
11576.57 182
11577.58 184
11578.60 188
11579.61 182
11580.63 188
11581.64 175
11582.66 179
11583.68 169
11584.69 157
11585.71 186
11586.72 190
11587.74 168
11588.76 169
11589.77 172
11590.79 169
11591.81 155
11592.82 181
11593.84 173
11594.85 187
11595.87 172
11596.89 173
11597.90 171
11598.92 173
11599.94 186
11600.95 167
11601.97 181
11602.99 190
11604.00 170
11605.02 176
11606.04 163
11607.05 169
11608.07 172
11609.09 185
11610.11 192
11611.12 172
11612.14 193
11613.16 183
11614.17 197
11615.19 191
11616.21 192
11617.23 199
11618.24 199
11619.26 203
11620.28 190
11621.30 175
11622.31 196
11623.33 175
11624.35 178
11625.37 176
11626.38 187
11627.40 185
11628.42 190
11629.44 207
11630.46 188
11631.47 214
11632.49 196
11633.51 192
11634.53 188
11635.55 198
11636.56 203
11637.58 174
11638.60 189
11639.62 189
11640.64 175
11641.66 178
11642.67 205
11643.69 183
11644.71 166
11645.73 181
11646.75 179
11647.77 179
11648.79 166
11649.80 175
11650.82 189
11651.84 171
11652.86 165
11653.88 186
11654.90 188
11655.92 173
11656.94 185
11657.96 170
11658.98 160
11660.00 180
11661.01 185
11662.03 179
11663.05 196
11664.07 172
11665.09 177
11666.11 173
11667.13 172
11668.15 178
11669.17 177
11670.19 153
11671.21 168
11672.23 177
11673.25 159
11674.27 176
11675.29 161
11676.31 159
11677.33 164
11678.35 180
11679.37 171
11680.39 186
11681.41 202
11682.43 162
11683.45 173
11684.47 185
11685.49 177
11686.51 161
11687.53 179
11688.55 184
11689.57 156
11690.59 185
11691.61 188
11692.63 174
11693.66 201
11694.68 194
11695.70 165
11696.72 146
11697.74 160
11698.76 157
11699.78 166
11700.80 143
11701.82 161
11702.84 163
11703.86 157
11704.89 166
11705.91 165
11706.93 197
11707.95 178
11708.97 165
11709.99 156
11711.01 169
11712.04 159
11713.06 166
11714.08 170
11715.10 175
11716.12 153
11717.14 146
11718.17 167
11719.19 173
11720.21 168
11721.23 155
11722.25 170
11723.28 152
11724.30 182
11725.32 187
11726.34 175
11727.36 203
11728.39 193
11729.41 169
11730.43 179
11731.45 188
11732.48 178
11733.50 190
11734.52 176
11735.54 195
11736.57 157
11737.59 170
11738.61 203
11739.63 203
11740.66 166
11741.68 186
11742.70 165
11743.72 157
11744.75 183
11745.77 215
11746.79 196
11747.82 159
11748.84 177
11749.86 192
11750.89 170
11751.91 186
11752.93 160
11753.96 173
11754.98 186
11756.00 201
11757.03 176
11758.05 170
11759.07 167
11760.10 212
11761.12 190
11762.14 203
11763.17 197
11764.19 204
11765.22 221
11766.24 194
11767.26 187
11768.29 188
11769.31 176
11770.34 205
11771.36 216
11772.38 171
11773.41 200
11774.43 184
11775.46 214
11776.48 181
11777.51 176
11778.53 225
11779.55 186
11780.58 204
11781.60 195
11782.63 196
11783.65 214
11784.68 219
11785.70 200
11786.73 210
11787.75 207
11788.78 214
11789.80 210
11790.83 204
11791.85 219
11792.88 213
11793.90 212
11794.93 231
11795.95 215
11796.98 214
11798.00 209
11799.03 191
11800.05 229
11801.08 187
11802.10 208
11803.13 223
11804.15 239
11805.18 228
11806.21 231
11807.23 216
11808.26 228
11809.28 213
11810.31 223
11811.33 216
11812.36 190
11813.39 203
11814.41 228
11815.44 215
11816.46 256
11817.49 223
11818.52 221
11819.54 234
11820.57 237
11821.59 247
11822.62 275
11823.65 250
11824.67 246
11825.70 245
11826.73 246
11827.75 240
11828.78 234
11829.81 243
11830.83 256
11831.86 273
11832.89 274
11833.91 266
11834.94 285
11835.97 273
11836.99 277
11838.02 268
11839.05 281
11840.08 235
11841.10 288
11842.13 258
11843.16 265
11844.18 272
11845.21 267
11846.24 270
11847.27 280
11848.29 243
11849.32 276
11850.35 297
11851.38 274
11852.40 302
11853.43 278
11854.46 295
11855.49 289
11856.51 311
11857.54 324
11858.57 324
11859.60 333
11860.63 340
11861.65 332
11862.68 326
11863.71 319
11864.74 334
11865.77 323
11866.80 320
11867.82 329
11868.85 322
11869.88 350
11870.91 362
11871.94 334
11872.97 351
11873.99 335
11875.02 324
11876.05 345
11877.08 330
11878.11 321
11879.14 323
11880.17 369
11881.20 379
11882.22 357
11883.25 355
11884.28 381
11885.31 393
11886.34 383
11887.37 421
11888.40 425
11889.43 401
11890.46 419
11891.49 414
11892.52 423
11893.55 435
11894.57 441
11895.60 511
11896.63 490
11897.66 490
11898.69 510
11899.72 514
11900.75 539
11901.78 570
11902.81 601
11903.84 620
11904.87 653
11905.90 616
11906.93 629
11907.96 637
11908.99 611
11910.02 553
11911.05 567
11912.08 520
11913.11 516
11914.14 489
11915.17 473
11916.20 462
11917.23 421
11918.26 415
11919.29 459
11920.33 459
11921.36 451
11922.39 473
11923.42 487
11924.45 483
11925.48 512
11926.51 570
11927.54 579
11928.57 564
11929.60 644
11930.63 623
11931.66 637
11932.70 622
11933.73 634
11934.76 586
11935.79 564
11936.82 513
11937.85 514
11938.88 504
11939.91 447
11940.95 457
11941.98 431
11943.01 408
11944.04 425
11945.07 395
11946.10 372
11947.14 364
11948.17 342
11949.20 377
11950.23 368
11951.26 361
11952.29 376
11953.33 355
11954.36 329
11955.39 335
11956.42 348
11957.46 362
11958.49 349
11959.52 359
11960.55 380
11961.58 332
11962.62 357
11963.65 366
11964.68 353
11965.71 346
11966.75 369
11967.78 368
11968.81 383
11969.84 363
11970.88 384
11971.91 353
11972.94 358
11973.98 380
11975.01 374
11976.04 381
11977.07 350
11978.11 375
11979.14 368
11980.17 373
11981.21 366
11982.24 350
11983.27 347
11984.31 366
11985.34 375
11986.37 391
11987.41 408
11988.44 380
11989.47 391
11990.51 382
11991.54 400
11992.58 407
11993.61 402
11994.64 395
11995.68 425
11996.71 418
11997.74 399
11998.78 432
11999.81 448
12000.85 405
12001.88 418
12002.91 432
12003.95 464
12004.98 438
12006.02 391
12007.05 436
12008.09 413
12009.12 491
12010.15 480
12011.19 445
12012.22 434
12013.26 466
12014.29 441
12015.33 457
12016.36 459
12017.40 495
12018.43 505
12019.47 497
12020.50 493
12021.54 441
12022.57 500
12023.61 502
12024.64 514
12025.68 486
12026.71 503
12027.75 462
12028.78 487
12029.82 508
12030.85 472
12031.89 456
12032.92 460
12033.96 482
12034.99 476
12036.03 505
12037.07 504
12038.10 488
12039.14 499
12040.17 533
12041.21 490
12042.24 522
12043.28 462
12044.32 509
12045.35 498
12046.39 516
12047.42 496
12048.46 518
12049.50 527
12050.53 561
12051.57 524
12052.61 554
12053.64 555
12054.68 623
12055.71 658
12056.75 613
12057.79 621
12058.82 697
12059.86 668
12060.90 631
12061.93 611
12062.97 619
12064.01 607
12065.04 526
12066.08 495
12067.12 502
12068.15 500
12069.19 455
12070.23 453
12071.27 435
12072.30 409
12073.34 446
12074.38 430
12075.41 453
12076.45 417
12077.49 433
12078.53 455
12079.56 445
12080.60 410
12081.64 433
12082.68 431
12083.71 425
12084.75 445
12085.79 446
12086.83 417
12087.86 451
12088.90 479
12089.94 434
12090.98 465
12092.02 460
12093.05 494
12094.09 448
12095.13 449
12096.17 432
12097.21 482
12098.25 478
12099.28 546
12100.32 511
12101.36 522
12102.40 541
12103.44 554
12104.48 526
12105.51 490
12106.55 521
12107.59 506
12108.63 490
12109.67 472
12110.71 435
12111.75 419
12112.79 417
12113.82 398
12114.86 384
12115.90 393
12116.94 387
12117.98 350
12119.02 347
12120.06 315
12121.10 330
12122.14 337
12123.18 346
12124.22 342
12125.25 314
12126.29 383
12127.33 346
12128.37 318
12129.41 325
12130.45 313
12131.49 312
12132.53 331
12133.57 339
12134.61 335
12135.65 295
12136.69 308
12137.73 302
12138.77 300
12139.81 333
12140.85 299
12141.89 315
12142.93 290
12143.97 335
12145.01 351
12146.05 314
12147.09 302
12148.13 328
12149.17 343
12150.21 296
12151.25 316
12152.29 292
12153.34 331
12154.38 308
12155.42 333
12156.46 306
12157.50 277
12158.54 265
12159.58 302
12160.62 298
12161.66 294
12162.70 268
12163.74 310
12164.78 312
12165.83 297
12166.87 304
12167.91 292
12168.95 318
12169.99 285
12171.03 326
12172.07 304
12173.11 294
12174.16 268
12175.20 294
12176.24 265
12177.28 273
12178.32 289
12179.36 289
12180.41 292
12181.45 286
12182.49 299
12183.53 293
12184.57 279
12185.62 295
12186.66 308
12187.70 285
12188.74 298
12189.78 299
12190.83 289
12191.87 288
12192.91 264
12193.95 272
12195.00 301
12196.04 293
12197.08 297
12198.12 290
12199.17 292
12200.21 268
12201.25 279
12202.29 274
12203.34 272
12204.38 280
12205.42 249
12206.46 291
12207.51 270
12208.55 268
12209.59 275
12210.64 276
12211.68 255
12212.72 243
12213.77 246
12214.81 304
12215.85 300
12216.90 287
12217.94 273
12218.98 269
12220.03 261
12221.07 252
12222.11 252
12223.16 254
12224.20 288
12225.24 266
12226.29 265
12227.33 243
12228.37 272
12229.42 241
12230.46 277
12231.51 251
12232.55 253
12233.59 284
12234.64 260
12235.68 233
12236.73 256
12237.77 237
12238.82 230
12239.86 251
12240.90 240
12241.95 232
12242.99 229
12244.04 248
12245.08 239
12246.13 258
12247.17 263
12248.22 232
12249.26 284
12250.31 239
12251.35 242
12252.39 244
12253.44 228
12254.48 243
12255.53 222
12256.57 218
12257.62 192
12258.66 226
12259.71 210
12260.75 194
12261.80 209
12262.85 219
12263.89 189
12264.94 215
12265.98 222
12267.03 196
12268.07 197
12269.12 229
12270.16 212
12271.21 200
12272.25 212
12273.30 218
12274.35 220
12275.39 236
12276.44 218
12277.48 207
12278.53 196
12279.58 185
12280.62 213
12281.67 213
12282.71 204
12283.76 229
12284.81 212
12285.85 217
12286.90 219
12287.95 212
12288.99 205
12290.04 213
12291.08 224
12292.13 217
12293.18 219
12294.22 219
12295.27 205
12296.32 226
12297.36 212
12298.41 205
12299.46 179
12300.50 225
12301.55 220
12302.60 227
12303.65 231
12304.69 197
12305.74 192
12306.79 207
12307.83 181
12308.88 210
12309.93 212
12310.98 201
12312.02 187
12313.07 215
12314.12 175
12315.17 184
12316.21 197
12317.26 198
12318.31 190
12319.36 186
12320.40 193
12321.45 188
12322.50 186
12323.55 192
12324.60 208
12325.64 198
12326.69 203
12327.74 200
12328.79 184
12329.84 201
12330.88 200
12331.93 186
12332.98 172
12334.03 185
12335.08 207
12336.13 214
12337.17 200
12338.22 203
12339.27 206
12340.32 206
12341.37 197
12342.42 202
12343.47 183
12344.51 190
12345.56 202
12346.61 185
12347.66 195
12348.71 186
12349.76 165
12350.81 173
12351.86 192
12352.91 175
12353.95 190
12355.00 197
12356.05 181
12357.10 200
12358.15 208
12359.20 219
12360.25 194
12361.30 172
12362.35 192
12363.40 201
12364.45 189
12365.50 200
12366.55 210
12367.60 191
12368.65 187
12369.70 195
12370.75 186
12371.80 222
12372.85 192
12373.90 180
12374.95 195
12376.00 198
12377.05 204
12378.10 197
12379.15 190
12380.20 193
12381.25 210
12382.30 228
12383.35 190
12384.40 213
12385.45 208
12386.50 221
12387.55 216
12388.60 200
12389.65 205
12390.70 196
12391.75 171
12392.80 195
12393.86 187
12394.91 207
12395.96 193
12397.01 192
12398.06 190
12399.11 193
12400.16 193
12401.21 206
12402.26 193
12403.32 191
12404.37 222
12405.42 240
12406.47 203
12407.52 211
12408.57 209
12409.62 200
12410.68 207
12411.73 223
12412.78 214
12413.83 193
12414.88 208
12415.93 214
12416.99 206
12418.04 223
12419.09 239
12420.14 214
12421.19 227
12422.25 232
12423.30 201
12424.35 202
12425.40 210
12426.45 234
12427.51 228
12428.56 232
12429.61 225
12430.66 202
12431.72 233
12432.77 230
12433.82 222
12434.87 230
12435.93 238
12436.98 218
12438.03 241
12439.08 232
12440.14 243
12441.19 224
12442.24 240
12443.30 200
12444.35 200
12445.40 230
12446.45 229
12447.51 243
12448.56 237
12449.61 243
12450.67 241
12451.72 215
12452.77 256
12453.83 221
12454.88 228
12455.93 220
12456.99 261
12458.04 249
12459.10 267
12460.15 270
12461.20 271
12462.26 269
12463.31 271
12464.36 248
12465.42 267
12466.47 265
12467.53 292
12468.58 316
12469.63 319
12470.69 307
12471.74 343
12472.80 380
12473.85 407
12474.90 464
12475.96 504
12477.01 475
12478.07 500
12479.12 465
12480.18 472
12481.23 440
12482.29 425
12483.34 399
12484.40 395
12485.45 356
12486.50 314
12487.56 321
12488.61 297
12489.67 299
12490.72 288
12491.78 303
12492.83 269
12493.89 255
12494.94 252
12496.00 249
12497.05 251
12498.11 268
12499.17 264
12500.22 285
12501.28 286
12502.33 252
12503.39 241
12504.44 232
12505.50 264
12506.55 284
12507.61 273
12508.67 267
12509.72 268
12510.78 274
12511.83 271
12512.89 260
12513.94 270
12515.00 273
12516.06 266
12517.11 292
12518.17 273
12519.22 282
12520.28 275
12521.34 271
12522.39 261
12523.45 263
12524.51 246
12525.56 295
12526.62 245
12527.68 251
12528.73 249
12529.79 261
12530.85 262
12531.90 297
12532.96 295
12534.02 288
12535.07 278
12536.13 248
12537.19 284
12538.24 275
12539.30 294
12540.36 290
12541.41 291
12542.47 292
12543.53 289
12544.59 265
12545.64 335
12546.70 337
12547.76 313
12548.82 353
12549.87 341
12550.93 332
12551.99 345
12553.05 344
12554.10 364
12555.16 355
12556.22 364
12557.28 362
12558.33 312
12559.39 345
12560.45 310
12561.51 322
12562.57 316
12563.62 317
12564.68 296
12565.74 304
12566.80 314
12567.86 292
12568.91 295
12569.97 302
12571.03 279
12572.09 289
12573.15 299
12574.21 264
12575.26 282
12576.32 279
12577.38 312
12578.44 268
12579.50 284
12580.56 270
12581.62 273
12582.68 289
12583.73 271
12584.79 271
12585.85 281
12586.91 280
12587.97 271
12589.03 281
12590.09 282
12591.15 278
12592.21 306
12593.27 304
12594.33 298
12595.38 272
12596.44 293
12597.50 251
12598.56 270
12599.62 255
12600.68 257
12601.74 257
12602.80 267
12603.86 285
12604.92 287
12605.98 289
12607.04 255
12608.10 285
12609.16 286
12610.22 312
12611.28 294
12612.34 296
12613.40 305
12614.46 328
12615.52 355
12616.58 365
12617.64 327
12618.70 336
12619.76 325
12620.82 344
12621.88 319
12622.94 323
12624.00 344
12625.07 313
12626.13 334
12627.19 378
12628.25 390
12629.31 359
12630.37 375
12631.43 382
12632.49 386
12633.55 345
12634.61 354
12635.67 357
12636.73 340
12637.80 320
12638.86 324
12639.92 298
12640.98 302
12642.04 305
12643.10 286
12644.16 326
12645.23 307
12646.29 287
12647.35 270
12648.41 283
12649.47 269
12650.53 275
12651.59 265
12652.66 274
12653.72 260
12654.78 249
12655.84 278
12656.90 288
12657.97 279
12659.03 282
12660.09 278
12661.15 287
12662.21 286
12663.28 296
12664.34 276
12665.40 251
12666.46 272
12667.53 252
12668.59 259
12669.65 250
12670.71 282
12671.78 282
12672.84 269
12673.90 293
12674.96 299
12676.03 313
12677.09 299
12678.15 281
12679.22 250
12680.28 286
12681.34 273
12682.40 280
12683.47 263
12684.53 255
12685.59 272
12686.66 292
12687.72 307
12688.78 289
12689.85 298
12690.91 313
12691.97 274
12693.04 295
12694.10 271
12695.16 286
12696.23 298
12697.29 286
12698.35 300
12699.42 263
12700.48 317
12701.55 303
12702.61 303
12703.67 298
12704.74 315
12705.80 293
12706.87 294
12707.93 319
12708.99 316
12710.06 329
12711.12 322
12712.19 336
12713.25 320
12714.32 333
12715.38 305
12716.44 311
12717.51 350
12718.57 297
12719.64 295
12720.70 308
12721.77 327
12722.83 309
12723.90 319
12724.96 326
12726.03 312
12727.09 323
12728.16 320
12729.22 335
12730.29 348
12731.35 345
12732.42 389
12733.48 322
12734.55 372
12735.61 369
12736.68 331
12737.74 333
12738.81 354
12739.87 311
12740.94 323
12742.00 316
12743.07 319
12744.14 295
12745.20 258
12746.27 275
12747.33 260
12748.40 262
12749.46 272
12750.53 248
12751.60 259
12752.66 264
12753.73 254
12754.79 261
12755.86 264
12756.93 242
12757.99 274
12759.06 269
12760.12 260
12761.19 277
12762.26 282
12763.32 249
12764.39 236
12765.46 235
12766.52 247
12767.59 249
12768.66 242
12769.72 231
12770.79 230
12771.86 236
12772.92 245
12773.99 227
12775.06 236
12776.12 228
12777.19 228
12778.26 210
12779.33 224
12780.39 229
12781.46 228
12782.53 212
12783.59 228
12784.66 244
12785.73 230
12786.80 198
12787.86 206
12788.93 246
12790.00 217
12791.07 214
12792.13 241
12793.20 206
12794.27 225
12795.34 228
12796.40 235
12797.47 202
12798.54 228
12799.61 239
12800.68 205
12801.74 198
12802.81 235
12803.88 203
12804.95 224
12806.02 209
12807.09 220
12808.15 215
12809.22 246
12810.29 214
12811.36 227
12812.43 213
12813.50 217
12814.56 232
12815.63 219
12816.70 230
12817.77 234
12818.84 237
12819.91 216
12820.98 211
12822.04 216
12823.11 217
12824.18 238
12825.25 234
12826.32 216
12827.39 217
12828.46 226
12829.53 236
12830.60 222
12831.67 198
12832.74 213
12833.81 217
12834.87 217
12835.94 208
12837.01 178
12838.08 206
12839.15 216
12840.22 179
12841.29 218
12842.36 205
12843.43 201
12844.50 204
12845.57 203
12846.64 189
12847.71 162
12848.78 189
12849.85 189
12850.92 213
12851.99 215
12853.06 173
12854.13 181
12855.20 182
12856.27 172
12857.34 192
12858.41 188
12859.48 173
12860.55 174
12861.62 187
12862.69 192
12863.77 179
12864.84 181
12865.91 183
12866.98 177
12868.05 184
12869.12 191
12870.19 197
12871.26 185
12872.33 195
12873.40 206
12874.47 194
12875.54 147
12876.62 185
12877.69 180
12878.76 183
12879.83 170
12880.90 196
12881.97 179
12883.04 188
12884.12 176
12885.19 181
12886.26 166
12887.33 153
12888.40 174
12889.47 189
12890.54 189
12891.62 189
12892.69 166
12893.76 163
12894.83 172
12895.90 163
12896.98 166
12898.05 158
12899.12 192
12900.19 190
12901.26 167
12902.34 169
12903.41 147
12904.48 144
12905.55 179
12906.63 169
12907.70 174
12908.77 176
12909.84 176
12910.92 151
12911.99 172
12913.06 156
12914.13 147
12915.21 171
12916.28 165
12917.35 160
12918.42 141
12919.50 149
12920.57 149
12921.64 175
12922.72 154
12923.79 153
12924.86 154
12925.94 164
12927.01 172
12928.08 140
12929.16 155
12930.23 143
12931.30 162
12932.38 174
12933.45 169
12934.52 182
12935.60 148
12936.67 159
12937.74 178
12938.82 163
12939.89 162
12940.97 161
12942.04 162
12943.11 160
12944.19 149
12945.26 151
12946.34 150
12947.41 169
12948.48 146
12949.56 167
12950.63 151
12951.71 156
12952.78 133
12953.85 155
12954.93 140
12956.00 144
12957.08 164
12958.15 187
12959.23 173
12960.30 149
12961.38 161
12962.45 145
12963.53 146
12964.60 145
12965.68 162
12966.75 147
12967.83 136
12968.90 156
12969.98 167
12971.05 169
12972.13 132
12973.20 143
12974.28 141
12975.35 162
12976.43 151
12977.50 180
12978.58 166
12979.65 157
12980.73 140
12981.80 173
12982.88 154
12983.95 150
12985.03 184
12986.11 166
12987.18 168
12988.26 149
12989.33 141
12990.41 138
12991.48 153
12992.56 139
12993.64 159
12994.71 160
12995.79 158
12996.86 159
12997.94 182
12999.02 156
13000.09 126
13001.17 159
13002.25 170
13003.32 169
13004.40 162
13005.48 170
13006.55 163
13007.63 162
13008.71 155
13009.78 165
13010.86 159
13011.94 147
13013.01 171
13014.09 175
13015.17 154
13016.24 164
13017.32 151
13018.40 157
13019.47 156
13020.55 160
13021.63 194
13022.71 165
13023.78 169
13024.86 148
13025.94 189
13027.01 172
13028.09 150
13029.17 153
13030.25 168
13031.32 150
13032.40 153
13033.48 170
13034.56 196
13035.64 185
13036.71 153
13037.79 150
13038.87 181
13039.95 169
13041.02 171
13042.10 168
13043.18 158
13044.26 141
13045.34 168
13046.41 186
13047.49 181
13048.57 158
13049.65 190
13050.73 172
13051.81 163
13052.88 182
13053.96 169
13055.04 161
13056.12 170
13057.20 173
13058.28 164
13059.36 157
13060.44 162
13061.51 170
13062.59 170
13063.67 151
13064.75 156
13065.83 156
13066.91 175
13067.99 178
13069.07 175
13070.15 164
13071.23 175
13072.30 159
13073.38 170
13074.46 183
13075.54 171
13076.62 157
13077.70 162
13078.78 188
13079.86 174
13080.94 173
13082.02 178
13083.10 139
13084.18 145
13085.26 145
13086.34 170
13087.42 173
13088.50 174
13089.58 187
13090.66 177
13091.74 180
13092.82 188
13093.90 187
13094.98 179
13096.06 157
13097.14 176
13098.22 198
13099.30 173
13100.38 152
13101.46 159
13102.54 174
13103.62 189
13104.70 194
13105.78 160
13106.86 199
13107.94 185
13109.03 193
13110.11 168
13111.19 163
13112.27 175
13113.35 181
13114.43 186
13115.51 196
13116.59 209
13117.67 180
13118.75 209
13119.84 207
13120.92 176
13122.00 182
13123.08 195
13124.16 195
13125.24 166
13126.32 185
13127.41 184
13128.49 196
13129.57 207
13130.65 210
13131.73 191
13132.81 186
13133.90 180
13134.98 198
13136.06 177
13137.14 196
13138.22 171
13139.30 162
13140.39 182
13141.47 203
13142.55 181
13143.63 171
13144.72 191
13145.80 180
13146.88 204
13147.96 205
13149.04 186
13150.13 194
13151.21 209
13152.29 180
13153.38 182
13154.46 199
13155.54 223
13156.62 188
13157.71 186
13158.79 188
13159.87 209
13160.95 208
13162.04 199
13163.12 208
13164.20 212
13165.29 211
13166.37 199
13167.45 213
13168.54 211
13169.62 201
13170.70 229
13171.79 212
13172.87 228
13173.95 204
13175.04 188
13176.12 196
13177.20 208
13178.29 183
13179.37 204
13180.45 201
13181.54 213
13182.62 187
13183.71 189
13184.79 201
13185.87 222
13186.96 200
13188.04 208
13189.13 200
13190.21 210
13191.29 226
13192.38 211
13193.46 226
13194.55 189
13195.63 215
13196.72 232
13197.80 212
13198.88 212
13199.97 203
13201.05 216
13202.14 205
13203.22 228
13204.31 232
13205.39 194
13206.48 192
13207.56 211
13208.65 201
13209.73 194
13210.82 206
13211.90 191
13212.99 193
13214.07 215
13215.16 219
13216.24 223
13217.33 229
13218.41 227
13219.50 204
13220.58 208
13221.67 197
13222.75 182
13223.84 215
13224.92 226
13226.01 222
13227.10 220
13228.18 260
13229.27 236
13230.35 245
13231.44 227
13232.52 230
13233.61 210
13234.70 205
13235.78 218
13236.87 221
13237.95 239
13239.04 216
13240.13 248
13241.21 251
13242.30 239
13243.39 236
13244.47 232
13245.56 234
13246.64 242
13247.73 241
13248.82 223
13249.90 228
13250.99 244
13252.08 237
13253.16 224
13254.25 277
13255.34 257
13256.42 254
13257.51 255
13258.60 242
13259.69 262
13260.77 282
13261.86 250
13262.95 285
13264.03 293
13265.12 266
13266.21 251
13267.30 254
13268.38 277
13269.47 293
13270.56 284
13271.64 270
13272.73 292
13273.82 291
13274.91 308
13275.99 268
13277.08 287
13278.17 290
13279.26 298
13280.35 299
13281.43 264
13282.52 299
13283.61 271
13284.70 301
13285.79 318
13286.87 296
13287.96 327
13289.05 309
13290.14 321
13291.23 309
13292.31 297
13293.40 320
13294.49 301
13295.58 321
13296.67 336
13297.76 330
13298.85 341
13299.93 328
13301.02 345
13302.11 315
13303.20 358
13304.29 358
13305.38 345
13306.47 345
13307.56 363
13308.64 366
13309.73 395
13310.82 380
13311.91 365
13313.00 366
13314.09 366
13315.18 382
13316.27 375
13317.36 371
13318.45 367
13319.54 373
13320.63 361
13321.72 403
13322.81 376
13323.89 397
13324.98 389
13326.07 381
13327.16 367
13328.25 398
13329.34 392
13330.43 373
13331.52 378
13332.61 414
13333.70 420
13334.79 423
13335.88 454
13336.97 449
13338.06 438
13339.15 413
13340.24 439
13341.33 421
13342.42 430
13343.52 434
13344.61 422
13345.70 422
13346.79 408
13347.88 435
13348.97 451
13350.06 422
13351.15 400
13352.24 442
13353.33 423
13354.42 422
13355.51 439
13356.60 427
13357.69 434
13358.79 452
13359.88 456
13360.97 458
13362.06 450
13363.15 468
13364.24 484
13365.33 469
13366.42 518
13367.51 510
13368.61 515
13369.70 502
13370.79 524
13371.88 527
13372.97 515
13374.06 452
13375.16 482
13376.25 457
13377.34 413
13378.43 429
13379.52 416
13380.61 378
13381.71 420
13382.80 413
13383.89 375
13384.98 376
13386.08 344
13387.17 352
13388.26 369
13389.35 375
13390.44 356
13391.54 372
13392.63 325
13393.72 362
13394.81 345
13395.91 329
13397.00 315
13398.09 345
13399.18 347
13400.28 364
13401.37 369
13402.46 336
13403.56 353
13404.65 357
13405.74 375
13406.83 345
13407.93 368
13409.02 354
13410.11 343
13411.21 345
13412.30 360
13413.39 352
13414.49 339
13415.58 349
13416.67 344
13417.77 352
13418.86 351
13419.95 335
13421.05 363
13422.14 378
13423.23 374
13424.33 339
13425.42 368
13426.52 340
13427.61 342
13428.70 386
13429.80 369
13430.89 355
13431.98 336
13433.08 368
13434.17 375
13435.27 374
13436.36 383
13437.46 374
13438.55 369
13439.64 367
13440.74 401
13441.83 381
13442.93 370
13444.02 370
13445.12 388
13446.21 378
13447.31 397
13448.40 401
13449.50 397
13450.59 385
13451.68 382
13452.78 401
13453.87 418
13454.97 420
13456.06 418
13457.16 432
13458.25 408
13459.35 402
13460.44 441
13461.54 422
13462.64 441
13463.73 439
13464.83 417
13465.92 451
13467.02 483
13468.11 465
13469.21 453
13470.30 412
13471.40 460
13472.49 479
13473.59 471
13474.69 473
13475.78 426
13476.88 447
13477.97 484
13479.07 447
13480.17 461
13481.26 468
13482.36 467
13483.45 478
13484.55 448
13485.65 474
13486.74 494
13487.84 507
13488.93 496
13490.03 502
13491.13 479
13492.22 498
13493.32 530
13494.42 494
13495.51 531
13496.61 548
13497.71 516
13498.80 552
13499.90 537
13501.00 516
13502.09 548
13503.19 540
13504.29 569
13505.38 500
13506.48 528
13507.58 551
13508.68 515
13509.77 517
13510.87 511
13511.97 492
13513.07 494
13514.16 478
13515.26 481
13516.36 485
13517.45 502
13518.55 470
13519.65 461
13520.75 439
13521.85 439
13522.94 446
13524.04 420
13525.14 435
13526.24 426
13527.33 442
13528.43 426
13529.53 447
13530.63 460
13531.73 458
13532.82 443
13533.92 438
13535.02 447
13536.12 393
13537.22 369
13538.32 404
13539.41 418
13540.51 375
13541.61 359
13542.71 370
13543.81 358
13544.91 361
13546.00 333
13547.10 336
13548.20 341
13549.30 322
13550.40 355
13551.50 345
13552.60 345
13553.70 337
13554.80 351
13555.89 324
13556.99 299
13558.09 324
13559.19 333
13560.29 340
13561.39 326
13562.49 352
13563.59 306
13564.69 312
13565.79 307
13566.89 356
13567.99 369
13569.09 334
13570.19 314
13571.29 320
13572.39 353
13573.49 305
13574.59 301
13575.69 348
13576.79 360
13577.88 328
13578.98 316
13580.08 314
13581.19 360
13582.29 338
13583.39 350
13584.49 363
13585.59 315
13586.69 325
13587.79 334
13588.89 305
13589.99 290
13591.09 325
13592.19 325
13593.29 354
13594.39 345
13595.49 343
13596.59 320
13597.69 337
13598.79 307
13599.89 333
13600.99 349
13602.09 324
13603.20 327
13604.30 350
13605.40 385
13606.50 329
13607.60 319
13608.70 335
13609.80 354
13610.90 341
13612.01 334
13613.11 308
13614.21 322
13615.31 320
13616.41 322
13617.51 341
13618.61 346
13619.72 349
13620.82 348
13621.92 335
13623.02 337
13624.12 338
13625.22 356
13626.33 342
13627.43 332
13628.53 335
13629.63 359
13630.73 347
13631.84 356
13632.94 354
13634.04 366
13635.14 328
13636.25 345
13637.35 357
13638.45 328
13639.55 330
13640.65 356
13641.76 348
13642.86 313
13643.96 321
13645.07 345
13646.17 354
13647.27 329
13648.37 304
13649.48 300
13650.58 316
13651.68 330
13652.79 344
13653.89 340
13654.99 331
13656.09 306
13657.20 311
13658.30 333
13659.40 303
13660.51 301
13661.61 322
13662.71 345
13663.82 302
13664.92 314
13666.02 329
13667.13 327
13668.23 314
13669.34 291
13670.44 303
13671.54 317
13672.65 289
13673.75 341
13674.85 334
13675.96 310
13677.06 319
13678.17 329
13679.27 310
13680.37 297
13681.48 323
13682.58 330
13683.69 317
13684.79 326
13685.89 326
13687.00 334
13688.10 331
13689.21 332
13690.31 342
13691.42 322
13692.52 331
13693.63 324
13694.73 330
13695.84 302
13696.94 322
13698.05 350
13699.15 354
13700.25 350
13701.36 317
13702.46 334
13703.57 338
13704.67 347
13705.78 342
13706.89 354
13707.99 317
13709.10 338
13710.20 345
13711.31 378
13712.41 378
13713.52 339
13714.62 371
13715.73 379
13716.83 369
13717.94 374
13719.04 405
13720.15 395
13721.26 400
13722.36 396
13723.47 430
13724.57 421
13725.68 427
13726.79 403
13727.89 434
13729.00 427
13730.10 421
13731.21 408
13732.32 421
13733.42 439
13734.53 395
13735.63 398
13736.74 422
13737.85 427
13738.95 428
13740.06 433
13741.17 445
13742.27 414
13743.38 427
13744.49 464
13745.59 429
13746.70 417
13747.81 495
13748.91 499
13750.02 460
13751.13 482
13752.23 508
13753.34 507
13754.45 518
13755.56 510
13756.66 549
13757.77 556
13758.88 568
13759.98 605
13761.09 595
13762.20 574
13763.31 650
13764.41 651
13765.52 683
13766.63 710
13767.74 716
13768.84 777
13769.95 773
13771.06 746
13772.17 795
13773.28 828
13774.38 790
13775.49 735
13776.60 733
13777.71 730
13778.82 707
13779.92 669
13781.03 651
13782.14 593
13783.25 573
13784.36 552
13785.46 505
13786.57 494
13787.68 493
13788.79 469
13789.90 462
13791.01 415
13792.12 439
13793.22 448
13794.33 436
13795.44 421
13796.55 410
13797.66 425
13798.77 406
13799.88 378
13800.99 339
13802.10 365
13803.20 372
13804.31 370
13805.42 348
13806.53 337
13807.64 359
13808.75 355
13809.86 356
13810.97 384
13812.08 328
13813.19 369
13814.30 342
13815.41 306
13816.52 336
13817.63 331
13818.74 328
13819.84 335
13820.95 325
13822.06 313
13823.17 309
13824.28 310
13825.39 338
13826.50 321
13827.61 325
13828.72 310
13829.83 361
13830.94 344
13832.05 309
13833.16 327
13834.28 332
13835.39 337
13836.50 304
13837.61 326
13838.72 314
13839.83 319
13840.94 303
13842.05 301
13843.16 339
13844.27 345
13845.38 301
13846.49 342
13847.60 352
13848.71 342
13849.82 319
13850.93 340
13852.05 331
13853.16 340
13854.27 323
13855.38 387
13856.49 344
13857.60 329
13858.71 305
13859.82 311
13860.94 346
13862.05 350
13863.16 337
13864.27 338
13865.38 363
13866.49 351
13867.60 377
13868.72 376
13869.83 352
13870.94 339
13872.05 357
13873.16 329
13874.27 337
13875.39 337
13876.50 330
13877.61 332
13878.72 321
13879.83 356
13880.95 367
13882.06 331
13883.17 388
13884.28 371
13885.40 378
13886.51 383
13887.62 407
13888.73 399
13889.85 423
13890.96 438
13892.07 442
13893.18 418
13894.30 418
13895.41 403
13896.52 445
13897.63 433
13898.75 419
13899.86 410
13900.97 409
13902.09 387
13903.20 382
13904.31 392
13905.43 412
13906.54 385
13907.65 330
13908.77 349
13909.88 312
13910.99 318
13912.11 330
13913.22 349
13914.33 323
13915.45 322
13916.56 341
13917.67 316
13918.79 324
13919.90 262
13921.01 314
13922.13 308
13923.24 299
13924.36 292
13925.47 314
13926.58 289
13927.70 315
13928.81 296
13929.93 306
13931.04 290
13932.15 300
13933.27 306
13934.38 300
13935.50 291
13936.61 281
13937.73 311
13938.84 286
13939.95 272
13941.07 277
13942.18 301
13943.30 254
13944.41 283
13945.53 279
13946.64 257
13947.76 282
13948.87 265
13949.99 271
13951.10 278
13952.22 279
13953.33 266
13954.45 297
13955.56 284
13956.68 284
13957.79 268
13958.91 282
13960.02 271
13961.14 263
13962.25 289
13963.37 273
13964.49 257
13965.60 256
13966.72 257
13967.83 290
13968.95 314
13970.06 294
13971.18 299
13972.30 291
13973.41 290
13974.53 283
13975.64 267
13976.76 279
13977.88 290
13978.99 259
13980.11 300
13981.22 262
13982.34 271
13983.46 309
13984.57 271
13985.69 289
13986.80 268
13987.92 283
13989.04 298
13990.15 296
13991.27 280
13992.39 290
13993.50 284
13994.62 268
13995.74 282
13996.85 293
13997.97 293
13999.09 339
14000.21 331
14001.32 276
14002.44 286
14003.56 264
14004.67 283
14005.79 278
14006.91 263
14008.02 282
14009.14 286
14010.26 271
14011.38 280
14012.49 267
14013.61 291
14014.73 274
14015.85 287
14016.96 303
14018.08 300
14019.20 292
14020.32 255
14021.44 267
14022.55 237
14023.67 265
14024.79 279
14025.91 276
14027.02 291
14028.14 290
14029.26 278
14030.38 272
14031.50 296
14032.62 271
14033.73 294
14034.85 304
14035.97 286
14037.09 306
14038.21 281
14039.33 295
14040.44 277
14041.56 297
14042.68 287
14043.80 295
14044.92 285
14046.04 304
14047.16 309
14048.27 304
14049.39 342
14050.51 312
14051.63 270
14052.75 327
14053.87 302
14054.99 352
14056.11 276
14057.23 286
14058.35 295
14059.47 320
14060.59 332
14061.70 322
14062.82 327
14063.94 310
14065.06 320
14066.18 363
14067.30 393
14068.42 378
14069.54 369
14070.66 332
14071.78 354
14072.90 375
14074.02 361
14075.14 393
14076.26 400
14077.38 396
14078.50 406
14079.62 355
14080.74 341
14081.86 386
14082.98 398
14084.10 377
14085.22 374
14086.34 368
14087.46 383
14088.58 408
14089.70 396
14090.82 390
14091.94 351
14093.07 399
14094.19 395
14095.31 400
14096.43 367
14097.55 382
14098.67 381
14099.79 386
14100.91 362
14102.03 330
14103.15 348
14104.27 360
14105.39 364
14106.52 317
14107.64 341
14108.76 340
14109.88 339
14111.00 335
14112.12 359
14113.24 329
14114.37 313
14115.49 321
14116.61 318
14117.73 286
14118.85 316
14119.97 291
14121.10 312
14122.22 304
14123.34 306
14124.46 288
14125.58 260
14126.70 266
14127.83 290
14128.95 292
14130.07 248
14131.19 275
14132.32 269
14133.44 294
14134.56 243
14135.68 267
14136.80 272
14137.93 261
14139.05 248
14140.17 244
14141.29 257
14142.42 246
14143.54 264
14144.66 257
14145.78 232
14146.91 242
14148.03 270
14149.15 247
14150.28 256
14151.40 233
14152.52 231
14153.65 250
14154.77 255
14155.89 268
14157.01 265
14158.14 258
14159.26 255
14160.38 250
14161.51 234
14162.63 251
14163.75 243
14164.88 219
14166.00 243
14167.12 245
14168.25 241
14169.37 230
14170.50 264
14171.62 231
14172.74 244
14173.87 204
14174.99 213
14176.12 226
14177.24 235
14178.36 233
14179.49 247
14180.61 224
14181.74 245
14182.86 233
14183.98 238
14185.11 226
14186.23 210
14187.36 205
14188.48 226
14189.61 245
14190.73 221
14191.85 231
14192.98 226
14194.10 252
14195.23 227
14196.35 226
14197.48 217
14198.60 237
14199.73 204
14200.85 219
14201.98 217
14203.10 208
14204.23 213
14205.35 214
14206.48 227
14207.60 212
14208.73 233
14209.85 225
14210.98 221
14212.10 199
14213.23 212
14214.36 235
14215.48 236
14216.61 206
14217.73 186
14218.86 198
14219.98 213
14221.11 243
14222.23 217
14223.36 187
14224.49 201
14225.61 211
14226.74 214
14227.86 217
14228.99 202
14230.12 215
14231.24 224
14232.37 215
14233.49 213
14234.62 223
14235.75 226
14236.87 202
14238.00 198
14239.13 218
14240.25 200
14241.38 227
14242.51 200
14243.63 193
14244.76 193
14245.89 217
14247.01 205
14248.14 189
14249.27 181
14250.39 184
14251.52 193
14252.65 177
14253.77 211
14254.90 192
14256.03 213
14257.15 202
14258.28 198
14259.41 187
14260.54 178
14261.66 210
14262.79 178
14263.92 205
14265.05 181
14266.17 193
14267.30 176
14268.43 188
14269.56 193
14270.68 201
14271.81 173
14272.94 188
14274.07 175
14275.20 169
14276.32 192
14277.45 178
14278.58 187
14279.71 161
14280.83 170
14281.96 188
14283.09 188
14284.22 183
14285.35 174
14286.48 172
14287.60 192
14288.73 153
14289.86 170
14290.99 171
14292.12 172
14293.25 177
14294.38 166
14295.50 149
14296.63 146
14297.76 181
14298.89 183
14300.02 167
14301.15 164
14302.28 203
14303.41 189
14304.53 171
14305.66 194
14306.79 167
14307.92 189
14309.05 184
14310.18 157
14311.31 157
14312.44 174
14313.57 174
14314.70 147
14315.83 144
14316.96 182
14318.09 162
14319.22 184
14320.35 157
14321.48 146
14322.60 153
14323.73 181
14324.86 166
14325.99 159
14327.12 156
14328.25 148
14329.38 157
14330.51 153
14331.64 152
14332.77 160
14333.90 173
14335.03 144
14336.17 142
14337.30 145
14338.43 156
14339.56 157
14340.69 156
14341.82 183
14342.95 170
14344.08 154
14345.21 138
14346.34 159
14347.47 148
14348.60 155
14349.73 166
14350.86 158
14351.99 137
14353.12 146
14354.26 149
14355.39 160
14356.52 152
14357.65 156
14358.78 160
14359.91 143
14361.04 151
14362.17 145
14363.30 170
14364.44 130
14365.57 165
14366.70 145
14367.83 165
14368.96 143
14370.09 154
14371.23 158
14372.36 147
14373.49 149
14374.62 153
14375.75 160
14376.88 160
14378.02 169
14379.15 151
14380.28 141
14381.41 137
14382.54 169
14383.68 168
14384.81 161
14385.94 125
14387.07 150
14388.21 139
14389.34 166
14390.47 148
14391.60 160
14392.73 154
14393.87 162
14395.00 175
14396.13 134
14397.27 153
14398.40 143
14399.53 181
14400.66 154
14401.80 150
14402.93 147
14404.06 162
14405.19 140
14406.33 162
14407.46 169
14408.59 162
14409.73 145
14410.86 156
14411.99 155
14413.13 164
14414.26 154
14415.39 155
14416.53 187
14417.66 184
14418.79 177
14419.93 159
14421.06 193
14422.19 139
14423.33 152
14424.46 157
14425.60 174
14426.73 154
14427.86 164
14429.00 147
14430.13 140
14431.27 161
14432.40 168
14433.53 205
14434.67 166
14435.80 163
14436.94 140
14438.07 161
14439.21 163
14440.34 183
14441.47 165
14442.61 159
14443.74 168
14444.88 177
14446.01 153
14447.15 154
14448.28 168
14449.42 157
14450.55 174
14451.69 175
14452.82 158
14453.96 175
14455.09 194
14456.23 149
14457.36 150
14458.50 163
14459.63 178
14460.77 140
14461.90 181
14463.04 159
14464.17 187
14465.31 168
14466.44 201
14467.58 192
14468.71 186
14469.85 178
14470.98 175
14472.12 174
14473.26 148
14474.39 170
14475.53 167
14476.66 176
14477.80 146
14478.93 154
14480.07 141
14481.21 165
14482.34 136
14483.48 140
14484.61 168
14485.75 172
14486.89 181
14488.02 157
14489.16 190
14490.30 159
14491.43 173
14492.57 149
14493.70 164
14494.84 156
14495.98 166
14497.11 157
14498.25 162
14499.39 178
14500.52 181
14501.66 169
14502.80 165
14503.93 173
14505.07 151
14506.21 169
14507.35 169
14508.48 172
14509.62 166
14510.76 146
14511.89 154
14513.03 176
14514.17 155
14515.31 149
14516.44 154
14517.58 163
14518.72 160
14519.86 162
14520.99 184
14522.13 173
14523.27 190
14524.41 144
14525.54 170
14526.68 167
14527.82 165
14528.96 161
14530.09 168
14531.23 155
14532.37 157
14533.51 174
14534.65 148
14535.78 157
14536.92 146
14538.06 174
14539.20 178
14540.34 176
14541.48 189
14542.61 176
14543.75 178
14544.89 163
14546.03 159
14547.17 173
14548.31 169
14549.45 181
14550.58 172
14551.72 187
14552.86 183
14554.00 195
14555.14 169
14556.28 176
14557.42 185
14558.56 188
14559.70 199
14560.83 161
14561.97 188
14563.11 207
14564.25 187
14565.39 196
14566.53 177
14567.67 187
14568.81 189
14569.95 213
14571.09 192
14572.23 186
14573.37 184
14574.51 165
14575.65 194
14576.79 202
14577.93 176
14579.07 183
14580.21 198
14581.35 209
14582.49 199
14583.63 182
14584.77 190
14585.91 222
14587.05 208
14588.19 213
14589.33 204
14590.47 222
14591.61 221
14592.75 200
14593.89 196
14595.03 203
14596.17 223
14597.31 213
14598.45 225
14599.59 233
14600.73 223
14601.87 222
14603.01 233
14604.15 238
14605.29 222
14606.43 227
14607.58 227
14608.72 231
14609.86 259
14611.00 242
14612.14 219
14613.28 254
14614.42 258
14615.56 273
14616.70 279
14617.85 260
14618.99 264
14620.13 270
14621.27 261
14622.41 265
14623.55 261
14624.69 257
14625.84 297
14626.98 287
14628.12 302
14629.26 286
14630.40 317
14631.54 308
14632.69 319
14633.83 338
14634.97 369
14636.11 335
14637.25 322
14638.40 307
14639.54 300
14640.68 294
14641.82 282
14642.97 268
14644.11 275
14645.25 264
14646.39 222
14647.54 233
14648.68 237
14649.82 231
14650.96 227
14652.11 218
14653.25 216
14654.39 208
14655.53 209
14656.68 189
14657.82 191
14658.96 178
14660.11 191
14661.25 188
14662.39 164
14663.53 194
14664.68 203
14665.82 191
14666.96 185
14668.11 187
14669.25 183
14670.39 166
14671.54 181
14672.68 199
14673.82 181
14674.97 163
14676.11 170
14677.26 167
14678.40 165
14679.54 176
14680.69 134
14681.83 158
14682.97 149
14684.12 152
14685.26 163
14686.41 150
14687.55 169
14688.69 167
14689.84 146
14690.98 133
14692.13 148
14693.27 159
14694.42 144
14695.56 157
14696.70 169
14697.85 162
14698.99 191
14700.14 162
14701.28 136
14702.43 161
14703.57 154
14704.72 132
14705.86 152
14707.01 134
14708.15 146
14709.30 146
14710.44 144
14711.58 150
14712.73 162
14713.87 143
14715.02 170
14716.17 145
14717.31 139
14718.46 133
14719.60 156
14720.75 164
14721.89 148
14723.04 161
14724.18 153
14725.33 156
14726.47 137
14727.62 143
14728.76 145
14729.91 153
14731.06 143
14732.20 156
14733.35 163
14734.49 139
14735.64 150
14736.79 152
14737.93 163
14739.08 135
14740.22 146
14741.37 146
14742.52 162
14743.66 131
14744.81 130
14745.95 141
14747.10 151
14748.25 162
14749.39 171
14750.54 163
14751.69 164
14752.83 133
14753.98 150
14755.13 159
14756.27 139
14757.42 169
14758.57 160
14759.71 167
14760.86 135
14762.01 132
14763.15 129
14764.30 131
14765.45 118
14766.60 127
14767.74 123
14768.89 119
14770.04 141
14771.18 144
14772.33 127
14773.48 121
14774.63 147
14775.77 151
14776.92 134
14778.07 145
14779.22 136
14780.36 149
14781.51 126
14782.66 123
14783.81 124
14784.96 105
14786.10 126
14787.25 112
14788.40 123
14789.55 133
14790.70 98
14791.84 132
14792.99 113
14794.14 125
14795.29 114
14796.44 126
14797.58 136
14798.73 120
14799.88 121
14801.03 142
14802.18 111
14803.33 114
14804.48 131
14805.62 112
14806.77 104
14807.92 101
14809.07 97
14810.22 117
14811.37 122
14812.52 110
14813.67 115
14814.81 105
14815.96 101
14817.11 121
14818.26 119
14819.41 113
14820.56 117
14821.71 113
14822.86 127
14824.01 118
14825.16 93
14826.31 107
14827.46 117
14828.61 113
14829.76 97
14830.91 133
14832.06 126
14833.20 95
14834.35 109
14835.50 115
14836.65 98
14837.80 107
14838.95 106
14840.10 103
14841.25 108
14842.40 103
14843.55 127
14844.70 111
14845.85 100
14847.00 107
14848.15 106
14849.31 110
14850.46 102
14851.61 104
14852.76 115
14853.91 117
14855.06 111
14856.21 122
14857.36 117
14858.51 107
14859.66 102
14860.81 122
14861.96 87
14863.11 100
14864.26 115
14865.41 115
14866.57 92
14867.72 102
14868.87 121
14870.02 137
14871.17 112
14872.32 106
14873.47 110
14874.62 123
14875.77 110
14876.93 98
14878.08 112
14879.23 123
14880.38 109
14881.53 97
14882.68 103
14883.84 98
14884.99 124
14886.14 100
14887.29 111
14888.44 101
14889.59 101
14890.75 104
14891.90 121
14893.05 98
14894.20 82
14895.35 86
14896.51 95
14897.66 110
14898.81 105
14899.96 75
14901.12 85
14902.27 101
14903.42 107
14904.57 99
14905.73 90
14906.88 96
14908.03 101
14909.18 103
14910.34 104
14911.49 104
14912.64 104
14913.79 91
14914.95 93
14916.10 91
14917.25 110
14918.41 94
14919.56 92
14920.71 112
14921.87 115
14923.02 100
14924.17 87
14925.33 120
14926.48 88
14927.63 91
14928.79 98
14929.94 80
14931.09 83
14932.25 85
14933.40 106
14934.55 115
14935.71 110
14936.86 107
14938.01 108
14939.17 107
14940.32 90
14941.48 86
14942.63 98
14943.78 90
14944.94 99
14946.09 96
14947.25 96
14948.40 91
14949.55 96
14950.71 87
14951.86 102
14953.02 95
14954.17 107
14955.33 108
14956.48 95
14957.63 104
14958.79 109
14959.94 120
14961.10 123
14962.25 91
14963.41 115
14964.56 112
14965.72 97
14966.87 93
14968.03 98
14969.18 108
14970.34 92
14971.49 95
14972.65 113
14973.80 101
14974.96 84
14976.11 92
14977.27 104
14978.42 107
14979.58 86
14980.73 105
14981.89 118
14983.05 109
14984.20 91
14985.36 114
14986.51 111
14987.67 91
14988.82 107
14989.98 106
14991.13 87
14992.29 73
14993.45 83
14994.60 107
14995.76 78
14996.91 82
14998.07 97
14999.23 86
15000.38 96
15001.54 85
15002.70 99
15003.85 91
15005.01 92
15006.16 105
15007.32 96
15008.48 94
15009.63 108
15010.79 89
15011.95 79
15013.10 78
15014.26 77
15015.42 106
15016.57 102
15017.73 103
15018.89 84
15020.04 113
15021.20 102
15022.36 98
15023.52 87
15024.67 113
15025.83 108
15026.99 97
15028.14 91
15029.30 88
15030.46 88
15031.62 90
15032.77 93
15033.93 82
15035.09 99
15036.25 93
15037.40 93
15038.56 75
15039.72 83
15040.88 111
15042.03 117
15043.19 97
15044.35 79
15045.51 88
15046.67 95
15047.82 95
15048.98 72
15050.14 92
15051.30 105
15052.46 92
15053.61 108
15054.77 104
15055.93 96
15057.09 63
15058.25 90
15059.41 103
15060.56 95
15061.72 83
15062.88 104
15064.04 101
15065.20 92
15066.36 86
15067.52 102
15068.68 86
15069.83 104
15070.99 101
15072.15 91
15073.31 93
15074.47 91
15075.63 74
15076.79 83
15077.95 88
15079.11 78
15080.27 84
15081.43 78
15082.58 92
15083.74 85
15084.90 93
15086.06 91
15087.22 93
15088.38 82
15089.54 82
15090.70 83
15091.86 76
15093.02 93
15094.18 90
15095.34 85
15096.50 72
15097.66 81
15098.82 97
15099.98 95
15101.14 86
15102.30 112
15103.46 75
15104.62 83
15105.78 101
15106.94 84
15108.10 92
15109.26 95
15110.42 81
15111.58 97
15112.74 108
15113.90 87
15115.06 83
15116.22 74
15117.39 89
15118.55 95
15119.71 99
15120.87 83
15122.03 101
15123.19 110
15124.35 108
15125.51 94
15126.67 93
15127.83 93
15128.99 98
15130.16 97
15131.32 96
15132.48 111
15133.64 105
15134.80 104
15135.96 98
15137.12 102
15138.28 89
15139.45 96
15140.61 95
15141.77 93
15142.93 114
15144.09 110
15145.25 82
15146.42 92
15147.58 101
15148.74 87
15149.90 118
15151.06 95
15152.23 98
15153.39 91
15154.55 106
15155.71 98
15156.87 96
15158.04 98
15159.20 97
15160.36 91
15161.52 99
15162.69 76
15163.85 106
15165.01 111
15166.17 119
15167.34 105
15168.50 96
15169.66 89
15170.82 87
15171.99 101
15173.15 106
15174.31 110
15175.48 126
15176.64 122
15177.80 100
15178.96 126
15180.13 108
15181.29 104
15182.45 138
15183.62 107
15184.78 115
15185.94 111
15187.11 112
15188.27 120
15189.43 122
15190.60 110
15191.76 130
15192.92 118
15194.09 109
15195.25 120
15196.42 103
15197.58 135
15198.74 130
15199.91 122
15201.07 116
15202.23 127
15203.40 138
15204.56 117
15205.73 107
15206.89 146
15208.05 131
15209.22 114
15210.38 102
15211.55 97
15212.71 102
15213.88 125
15215.04 124
15216.21 106
15217.37 108
15218.53 111
15219.70 135
15220.86 130
15222.03 119
15223.19 113
15224.36 145
15225.52 141
15226.69 118
15227.85 119
15229.02 134
15230.18 132
15231.35 124
15232.51 125
15233.68 121
15234.84 154
15236.01 134
15237.17 146
15238.34 141
15239.50 134
15240.67 127
15241.83 140
15243.00 136
15244.17 138
15245.33 146
15246.50 121
15247.66 128
15248.83 148
15249.99 161
15251.16 147
15252.33 142
15253.49 149
15254.66 138
15255.82 137
15256.99 116
15258.16 129
15259.32 134
15260.49 119
15261.65 121
15262.82 109
15263.99 122
15265.15 126
15266.32 134
15267.49 129
15268.65 121
15269.82 113
15270.98 107
15272.15 109
15273.32 123
15274.48 124
15275.65 98
15276.82 107
15277.99 107
15279.15 117
15280.32 100
15281.49 125
15282.65 120
15283.82 116
15284.99 115
15286.15 124
15287.32 134
15288.49 114
15289.66 117
15290.82 101
15291.99 105
15293.16 118
15294.33 134
15295.49 128
15296.66 107
15297.83 106
15299.00 112
15300.16 122
15301.33 115
15302.50 122
15303.67 144
15304.83 106
15306.00 117
15307.17 122
15308.34 103
15309.51 118
15310.67 110
15311.84 133
15313.01 123
15314.18 111
15315.35 111
15316.52 102
15317.68 99
15318.85 109
15320.02 126
15321.19 142
15322.36 106
15323.53 117
15324.69 113
15325.86 120
15327.03 121
15328.20 130
15329.37 144
15330.54 119
15331.71 120
15332.88 140
15334.05 130
15335.21 105
15336.38 119
15337.55 126
15338.72 134
15339.89 117
15341.06 123
15342.23 120
15343.40 123
15344.57 112
15345.74 128
15346.91 120
15348.08 122
15349.25 118
15350.42 132
15351.58 110
15352.75 127
15353.92 132
15355.09 137
15356.26 147
15357.43 140
15358.60 128
15359.77 112
15360.94 118
15362.11 133
15363.28 125
15364.45 124
15365.62 140
15366.79 133
15367.96 138
15369.13 157
15370.31 131
15371.48 124
15372.65 119
15373.82 140
15374.99 136
15376.16 127
15377.33 149
15378.50 127
15379.67 123
15380.84 149
15382.01 129
15383.18 123
15384.35 154
15385.52 126
15386.69 126
15387.87 121
15389.04 126
15390.21 124
15391.38 125
15392.55 133
15393.72 116
15394.89 114
15396.06 107
15397.24 108
15398.41 98
15399.58 123
15400.75 115
15401.92 118
15403.09 113
15404.26 115
15405.44 98
15406.61 106
15407.78 110
15408.95 109
15410.12 118
15411.30 102
15412.47 94
15413.64 99
15414.81 102
15415.98 96
15417.16 83
15418.33 102
15419.50 106
15420.67 118
15421.84 100
15423.02 96
15424.19 95
15425.36 87
15426.53 111
15427.71 112
15428.88 105
15430.05 97
15431.22 99
15432.40 110
15433.57 94
15434.74 104
15435.92 99
15437.09 96
15438.26 102
15439.43 94
15440.61 89
15441.78 94
15442.95 90
15444.13 105
15445.30 107
15446.47 102
15447.65 103
15448.82 83
15449.99 103
15451.17 100
15452.34 113
15453.51 89
15454.69 86
15455.86 95
15457.03 106
15458.21 97
15459.38 122
15460.56 83
15461.73 105
15462.90 93
15464.08 113
15465.25 110
15466.43 84
15467.60 116
15468.77 111
15469.95 103
15471.12 95
15472.30 104
15473.47 105
15474.64 104
15475.82 99
15476.99 89
15478.17 95
15479.34 101
15480.52 91
15481.69 103
15482.87 81
15484.04 85
15485.22 94
15486.39 90
15487.56 85
15488.74 129
15489.91 118
15491.09 111
15492.26 83
15493.44 101
15494.61 98
15495.79 89
15496.96 110
15498.14 92
15499.32 87
15500.49 100
15501.67 101
15502.84 100
15504.02 131
15505.19 97
15506.37 89
15507.54 89
15508.72 109
15509.89 114
15511.07 87
15512.25 105
15513.42 97
15514.60 96
15515.77 102
15516.95 103
15518.13 102
15519.30 102
15520.48 95
15521.65 93
15522.83 110
15524.01 93
15525.18 101
15526.36 90
15527.53 95
15528.71 101
15529.89 80
15531.06 95
15532.24 115
15533.42 113
15534.59 105
15535.77 97
15536.95 106
15538.12 110
15539.30 111
15540.48 130
15541.65 107
15542.83 95
15544.01 89
15545.18 114
15546.36 111
15547.54 105
15548.72 90
15549.89 91
15551.07 114
15552.25 93
15553.42 102
15554.60 96
15555.78 101
15556.96 114
15558.13 108
15559.31 98
15560.49 119
15561.67 116
15562.84 89
15564.02 103
15565.20 103
15566.38 104
15567.56 107
15568.73 125
15569.91 129
15571.09 106
15572.27 104
15573.45 120
15574.62 108
15575.80 106
15576.98 114
15578.16 128
15579.34 141
15580.52 136
15581.69 109
15582.87 113
15584.05 105
15585.23 136
15586.41 119
15587.59 133
15588.76 114
15589.94 111
15591.12 118
15592.30 125
15593.48 120
15594.66 136
15595.84 122
15597.02 106
15598.20 124
15599.37 103
15600.55 128
15601.73 122
15602.91 112
15604.09 114
15605.27 135
15606.45 143
15607.63 153
15608.81 137
15609.99 166
15611.17 141
15612.35 136
15613.53 131
15614.71 137
15615.89 151
15617.07 158
15618.25 141
15619.43 149
15620.60 158
15621.78 141
15622.96 175
15624.14 146
15625.32 162
15626.50 155
15627.68 152
15628.87 156
15630.05 142
15631.23 164
15632.41 167
15633.59 178
15634.77 178
15635.95 181
15637.13 154
15638.31 156
15639.49 153
15640.67 157
15641.85 162
15643.03 167
15644.21 160
15645.39 160
15646.57 160
15647.75 157
15648.93 177
15650.12 179
15651.30 157
15652.48 157
15653.66 152
15654.84 161
15656.02 161
15657.20 145
15658.38 160
15659.56 160
15660.75 179
15661.93 172
15663.11 171
15664.29 168
15665.47 166
15666.65 151
15667.84 181
15669.02 180
15670.20 159
15671.38 163
15672.56 146
15673.74 170
15674.93 139
15676.11 141
15677.29 142
15678.47 173
15679.65 148
15680.84 165
15682.02 158
15683.20 137
15684.38 129
15685.56 144
15686.75 162
15687.93 136
15689.11 154
15690.29 159
15691.48 135
15692.66 146
15693.84 158
15695.02 137
15696.21 137
15697.39 121
15698.57 143
15699.76 148
15700.94 134
15702.12 148
15703.30 152
15704.49 168
15705.67 126
15706.85 133
15708.04 125
15709.22 155
15710.40 149
15711.59 139
15712.77 144
15713.95 150
15715.14 175
15716.32 149
15717.50 151
15718.69 154
15719.87 162
15721.05 169
15722.24 152
15723.42 161
15724.61 153
15725.79 144
15726.97 154
15728.16 129
15729.34 152
15730.53 150
15731.71 163
15732.89 156
15734.08 173
15735.26 165
15736.45 171
15737.63 155
15738.81 153
15740.00 164
15741.18 176
15742.37 167
15743.55 165
15744.74 156
15745.92 167
15747.11 154
15748.29 168
15749.48 161
15750.66 146
15751.84 185
15753.03 195
15754.21 177
15755.40 170
15756.58 196
15757.77 161
15758.95 185
15760.14 189
15761.32 179
15762.51 161
15763.70 160
15764.88 173
15766.07 173
15767.25 179
15768.44 175
15769.62 167
15770.81 195
15771.99 161
15773.18 162
15774.36 174
15775.55 154
15776.74 174
15777.92 151
15779.11 167
15780.29 166
15781.48 154
15782.67 155
15783.85 161
15785.04 164
15786.22 185
15787.41 169
15788.60 160
15789.78 144
15790.97 162
15792.15 157
15793.34 146
15794.53 147
15795.71 153
15796.90 142
15798.09 139
15799.27 137
15800.46 136
15801.65 157
15802.83 123
15804.02 134
15805.21 140
15806.39 156
15807.58 152
15808.77 142
15809.95 155
15811.14 132
15812.33 138
15813.52 140
15814.70 148
15815.89 146
15817.08 134
15818.26 142
15819.45 157
15820.64 138
15821.83 145
15823.01 138
15824.20 149
15825.39 146
15826.58 142
15827.76 132
15828.95 130
15830.14 117
15831.33 119
15832.52 144
15833.70 143
15834.89 136
15836.08 123
15837.27 139
15838.46 137
15839.64 125
15840.83 137
15842.02 140
15843.21 119
15844.40 127
15845.58 147
15846.77 127
15847.96 121
15849.15 130
15850.34 150
15851.53 137
15852.72 150
15853.90 130
15855.09 149
15856.28 140
15857.47 132
15858.66 141
15859.85 149
15861.04 139
15862.23 136
15863.41 139
15864.60 148
15865.79 143
15866.98 130
15868.17 146
15869.36 150
15870.55 147
15871.74 124
15872.93 144
15874.12 145
15875.31 143
15876.50 138
15877.69 142
15878.88 137
15880.06 145
15881.25 139
15882.44 148
15883.63 176
15884.82 135
15886.01 176
15887.20 136
15888.39 136
15889.58 154
15890.77 149
15891.96 147
15893.15 145
15894.34 164
15895.53 179
15896.72 128
15897.91 147
15899.10 154
15900.30 148
15901.49 171
15902.68 140
15903.87 152
15905.06 153
15906.25 149
15907.44 158
15908.63 165
15909.82 170
15911.01 172
15912.20 163
15913.39 174
15914.58 171
15915.77 151
15916.96 156
15918.16 163
15919.35 166
15920.54 146
15921.73 136
15922.92 162
15924.11 164
15925.30 160
15926.49 162
15927.69 152
15928.88 172
15930.07 163
15931.26 142
15932.45 144
15933.64 145
15934.84 153
15936.03 135
15937.22 162
15938.41 142
15939.60 134
15940.79 156
15941.99 142
15943.18 146
15944.37 153
15945.56 158
15946.75 147
15947.95 127
15949.14 129
15950.33 120
15951.52 119
15952.72 104
15953.91 122
15955.10 110
15956.29 104
15957.49 130
15958.68 123
15959.87 114
15961.06 103
15962.26 102
15963.45 98
15964.64 124
15965.83 117
15967.03 105
15968.22 103
15969.41 102
15970.61 135
15971.80 106
15972.99 86
15974.19 82
15975.38 113
15976.57 115
15977.76 99
15978.96 97
15980.15 103
15981.34 114
15982.54 101
15983.73 100
15984.93 96
15986.12 92
15987.31 114
15988.51 108
15989.70 86
15990.89 93
15992.09 101
15993.28 105
15994.48 96
15995.67 89
15996.86 89
15998.06 104
15999.25 95
16000.45 91
16001.64 102
16002.83 100
16004.03 98
16005.22 95
16006.42 113
16007.61 101
16008.81 94
16010.00 90
16011.19 98
16012.39 96
16013.58 107
16014.78 85
16015.97 86
16017.17 98
16018.36 112
16019.56 90
16020.75 83
16021.95 71
16023.14 96
16024.34 108
16025.53 101
16026.73 98
16027.92 102
16029.12 105
16030.31 105
16031.51 77
16032.70 74
16033.90 89
16035.09 98
16036.29 92
16037.48 85
16038.68 93
16039.88 95
16041.07 99
16042.27 87
16043.46 103
16044.66 95
16045.85 94
16047.05 114
16048.25 100
16049.44 84
16050.64 95
16051.83 101
16053.03 97
16054.23 92
16055.42 72
16056.62 82
16057.82 82
16059.01 92
16060.21 94
16061.40 93
16062.60 84
16063.80 87
16064.99 92
16066.19 80
16067.39 80
16068.58 91
16069.78 95
16070.98 85
16072.17 83
16073.37 80
16074.57 69
16075.76 92
16076.96 89
16078.16 78
16079.36 108
16080.55 92
16081.75 71
16082.95 76
16084.14 74
16085.34 82
16086.54 86
16087.74 88
16088.93 85
16090.13 81
16091.33 79
16092.53 83
16093.72 87
16094.92 80
16096.12 70
16097.32 93
16098.51 82
16099.71 70
16100.91 81
16102.11 78
16103.31 79
16104.50 69
16105.70 85
16106.90 77
16108.10 84
16109.30 85
16110.49 85
16111.69 90
16112.89 91
16114.09 94
16115.29 97
16116.49 71
16117.68 79
16118.88 79
16120.08 89
16121.28 71
16122.48 90
16123.68 89
16124.88 78
16126.08 90
16127.27 89
16128.47 74
16129.67 67
16130.87 79
16132.07 91
16133.27 70
16134.47 75
16135.67 64
16136.87 78
16138.07 96
16139.27 96
16140.46 90
16141.66 92
16142.86 91
16144.06 91
16145.26 98
16146.46 95
16147.66 70
16148.86 103
16150.06 89
16151.26 76
16152.46 65
16153.66 67
16154.86 87
16156.06 84
16157.26 85
16158.46 82
16159.66 88
16160.86 90
16162.06 85
16163.26 64
16164.46 75
16165.66 86
16166.86 77
16168.06 86
16169.26 80
16170.46 65
16171.66 87
16172.86 79
16174.06 74
16175.26 70
16176.47 72
16177.67 101
16178.87 81
16180.07 80
16181.27 76
16182.47 94
16183.67 90
16184.87 86
16186.07 87
16187.27 79
16188.47 85
16189.68 94
16190.88 86
16192.08 78
16193.28 80
16194.48 80
16195.68 84
16196.88 86
16198.08 80
16199.29 86
16200.49 81
16201.69 71
16202.89 78
16204.09 98
16205.29 83
16206.50 87
16207.70 68
16208.90 91
16210.10 80
16211.30 83
16212.51 88
16213.71 105
16214.91 86
16216.11 98
16217.31 86
16218.52 88
16219.72 90
16220.92 73
16222.12 88
16223.33 96
16224.53 81
16225.73 88
16226.93 103
16228.14 81
16229.34 102
16230.54 107
16231.74 93
16232.95 102
16234.15 100
16235.35 92
16236.56 98
16237.76 86
16238.96 87
16240.16 90
16241.37 95
16242.57 86
16243.77 96
16244.98 99
16246.18 89
16247.38 99
16248.59 85
16249.79 98
16250.99 101
16252.20 100
16253.40 94
16254.60 95
16255.81 106
16257.01 95
16258.22 98
16259.42 97
16260.62 92
16261.83 98
16263.03 101
16264.23 98
16265.44 109
16266.64 92
16267.85 99
16269.05 107
16270.25 102
16271.46 113
16272.66 83
16273.87 91
16275.07 102
16276.28 75
16277.48 80
16278.69 93
16279.89 97
16281.09 120
16282.30 99
16283.50 102
16284.71 112
16285.91 111
16287.12 85
16288.32 101
16289.53 110
16290.73 105
16291.94 109
16293.14 106
16294.35 106
16295.55 107
16296.76 80
16297.96 120
16299.17 102
16300.37 82
16301.58 108
16302.78 86
16303.99 98
16305.19 98
16306.40 117
16307.61 100
16308.81 103
16310.02 93
16311.22 84
16312.43 106
16313.63 87
16314.84 92
16316.05 92
16317.25 79
16318.46 87
16319.66 103
16320.87 98
16322.08 87
16323.28 91
16324.49 95
16325.69 83
16326.90 92
16328.11 98
16329.31 90
16330.52 86
16331.73 88
16332.93 106
16334.14 79
16335.35 85
16336.55 71
16337.76 92
16338.97 87
16340.17 81
16341.38 90
16342.59 82
16343.79 84
16345.00 97
16346.21 89
16347.41 76
16348.62 83
16349.83 73
16351.03 82
16352.24 79
16353.45 96
16354.66 79
16355.86 75
16357.07 76
16358.28 103
16359.49 94
16360.69 91
16361.90 94
16363.11 77
16364.32 78
16365.52 65
16366.73 70
16367.94 67
16369.15 79
16370.35 84
16371.56 92
16372.77 79
16373.98 73
16375.19 68
16376.39 74
16377.60 74
16378.81 88
16380.02 84
16381.23 81
16382.44 78
16383.64 77
16384.85 79
16386.06 78
16387.27 85
16388.48 86
16389.69 92
16390.90 86
16392.10 101
16393.31 72
16394.52 74
16395.73 75
16396.94 78
16398.15 83
16399.36 84
16400.57 83
16401.77 73
16402.98 75
16404.19 65
16405.40 66
16406.61 63
16407.82 65
16409.03 74
16410.24 74
16411.45 77
16412.66 68
16413.87 67
16415.08 70
16416.29 83
16417.50 75
16418.71 65
16419.92 79
16421.12 73
16422.33 82
16423.54 76
16424.75 63
16425.96 81
16427.17 78
16428.38 82
16429.59 82
16430.80 79
16432.01 72
16433.22 78
16434.43 101
16435.64 85
16436.86 94
16438.07 81
16439.28 79
16440.49 91
16441.70 73
16442.91 85
16444.12 62
16445.33 65
16446.54 74
16447.75 61
16448.96 72
16450.17 80
16451.38 71
16452.59 78
16453.80 70
16455.02 77
16456.23 72
16457.44 74
16458.65 82
16459.86 71
16461.07 75
16462.28 73
16463.49 72
16464.70 79
16465.92 89
16467.13 86
16468.34 80
16469.55 90
16470.76 84
16471.97 68
16473.19 73
16474.40 70
16475.61 83
16476.82 89
16478.03 87
16479.24 85
16480.46 83
16481.67 70
16482.88 68
16484.09 72
16485.30 77
16486.52 79
16487.73 85
16488.94 81
16490.15 72
16491.37 76
16492.58 74
16493.79 66
16495.00 59
16496.21 70
16497.43 81
16498.64 102
16499.85 85
16501.07 75
16502.28 76
16503.49 78
16504.70 88
16505.92 70
16507.13 94
16508.34 83
16509.56 85
16510.77 80
16511.98 76
16513.19 83
16514.41 78
16515.62 88
16516.83 87
16518.05 81
16519.26 82
16520.47 90
16521.69 86
16522.90 78
16524.11 86
16525.33 94
16526.54 97
16527.76 80
16528.97 68
16530.18 87
16531.40 84
16532.61 93
16533.82 96
16535.04 84
16536.25 80
16537.47 70
16538.68 88
16539.89 94
16541.11 94
16542.32 96
16543.54 105
16544.75 80
16545.97 76
16547.18 78
16548.39 109
16549.61 100
16550.82 94
16552.04 84
16553.25 89
16554.47 84
16555.68 94
16556.90 92
16558.11 108
16559.33 97
16560.54 77
16561.76 87
16562.97 95
16564.19 81
16565.40 95
16566.62 95
16567.83 97
16569.05 95
16570.26 73
16571.48 91
16572.69 94
16573.91 95
16575.12 87
16576.34 104
16577.55 109
16578.77 80
16579.98 75
16581.20 88
16582.42 75
16583.63 73
16584.85 87
16586.06 88
16587.28 83
16588.49 80
16589.71 70
16590.93 87
16592.14 71
16593.36 94
16594.57 87
16595.79 80
16597.01 87
16598.22 87
16599.44 91
16600.66 79
16601.87 80
16603.09 71
16604.30 99
16605.52 66
16606.74 84
16607.95 68
16609.17 64
16610.39 60
16611.60 80
16612.82 74
16614.04 64
16615.25 83
16616.47 78
16617.69 85
16618.91 72
16620.12 69
16621.34 69
16622.56 74
16623.77 58
16624.99 86
16626.21 74
16627.43 60
16628.64 75
16629.86 77
16631.08 71
16632.30 66
16633.51 75
16634.73 71
16635.95 63
16637.17 59
16638.38 65
16639.60 60
16640.82 88
16642.04 82
16643.26 81
16644.47 83
16645.69 70
16646.91 75
16648.13 83
16649.35 65
16650.56 85
16651.78 74
16653.00 66
16654.22 84
16655.44 86
16656.65 71
16657.87 81
16659.09 78
16660.31 73
16661.53 52
16662.75 73
16663.97 75
16665.18 72
16666.40 75
16667.62 64
16668.84 64
16670.06 78
16671.28 74
16672.50 74
16673.72 62
16674.94 71
16676.15 87
16677.37 75
16678.59 76
16679.81 65
16681.03 58
16682.25 63
16683.47 70
16684.69 71
16685.91 80
16687.13 78
16688.35 71
16689.57 78
16690.79 87
16692.01 77
16693.23 71
16694.45 79
16695.67 59
16696.89 66
16698.11 95
16699.33 74
16700.55 68
16701.77 78
16702.99 79
16704.21 68
16705.43 74
16706.65 84
16707.87 83
16709.09 85
16710.31 60
16711.53 50
16712.75 64
16713.97 61
16715.19 57
16716.41 69
16717.63 71
16718.85 62
16720.07 63
16721.29 83
16722.51 82
16723.73 75
16724.95 73
16726.18 58
16727.40 72
16728.62 63
16729.84 82
16731.06 70
16732.28 84
16733.50 63
16734.72 69
16735.94 86
16737.17 62
16738.39 69
16739.61 93
16740.83 64
16742.05 70
16743.27 60
16744.49 56
16745.72 78
16746.94 88
16748.16 90
16749.38 68
16750.60 52
16751.83 70
16753.05 76
16754.27 84
16755.49 78
16756.71 71
16757.94 96
16759.16 66
16760.38 74
16761.60 76
16762.82 69
16764.05 80
16765.27 78
16766.49 74
16767.71 77
16768.94 72
16770.16 84
16771.38 73
16772.60 65
16773.83 66
16775.05 63
16776.27 66
16777.49 55
16778.72 67
16779.94 79
16781.16 83
16782.39 82
16783.61 73
16784.83 65
16786.06 62
16787.28 75
16788.50 73
16789.73 88
16790.95 66
16792.17 80
16793.40 55
16794.62 72
16795.84 67
16797.07 64
16798.29 80
16799.51 69
16800.74 70
16801.96 66
16803.18 71
16804.41 73
16805.63 72
16806.86 79
16808.08 74
16809.30 72
16810.53 79
16811.75 93
16812.98 101
16814.20 62
16815.42 67
16816.65 91
16817.87 63
16819.10 78
16820.32 70
16821.54 87
16822.77 80
16823.99 87
16825.22 69
16826.44 86
16827.67 88
16828.89 95
16830.12 68
16831.34 68
16832.57 81
16833.79 84
16835.02 98
16836.24 103
16837.47 94
16838.69 75
16839.92 79
16841.14 85
16842.37 93
16843.59 85
16844.82 93
16846.04 77
16847.27 75
16848.49 73
16849.72 97
16850.94 67
16852.17 97
16853.39 86
16854.62 81
16855.85 82
16857.07 88
16858.30 91
16859.52 89
16860.75 90
16861.97 80
16863.20 110
16864.43 80
16865.65 102
16866.88 92
16868.10 80
16869.33 95
16870.56 105
16871.78 100
16873.01 88
16874.24 102
16875.46 90
16876.69 111
16877.92 79
16879.14 101
16880.37 109
16881.59 98
16882.82 101
16884.05 111
16885.27 97
16886.50 101
16887.73 107
16888.96 94
16890.18 105
16891.41 88
16892.64 92
16893.86 78
16895.09 106
16896.32 83
16897.54 106
16898.77 94
16900.00 98
16901.23 101
16902.45 88
16903.68 68
16904.91 93
16906.14 111
16907.36 102
16908.59 107
16909.82 83
16911.05 87
16912.27 89
16913.50 81
16914.73 87
16915.96 118
16917.19 80
16918.41 84
16919.64 79
16920.87 90
16922.10 75
16923.33 91
16924.55 75
16925.78 81
16927.01 81
16928.24 81
16929.47 83
16930.69 58
16931.92 91
16933.15 72
16934.38 84
16935.61 77
16936.84 81
16938.07 87
16939.29 82
16940.52 70
16941.75 88
16942.98 95
16944.21 65
16945.44 85
16946.67 92
16947.90 83
16949.13 71
16950.35 81
16951.58 72
16952.81 88
16954.04 85
16955.27 100
16956.50 90
16957.73 92
16958.96 87
16960.19 86
16961.42 81
16962.65 81
16963.88 87
16965.11 66
16966.34 84
16967.57 78
16968.80 87
16970.03 86
16971.26 88
16972.49 82
16973.72 68
16974.95 74
16976.18 80
16977.41 76
16978.64 87
16979.87 70
16981.10 80
16982.33 84
16983.56 75
16984.79 71
16986.02 74
16987.25 70
16988.48 75
16989.71 87
16990.94 65
16992.17 82
16993.40 73
16994.63 68
16995.86 76
16997.09 82
16998.32 73
16999.55 86
17000.79 71
17002.02 74
17003.25 75
17004.48 76
17005.71 71
17006.94 73
17008.17 66
17009.40 61
17010.63 68
17011.87 89
17013.10 81
17014.33 56
17015.56 81
17016.79 87
17018.02 75
17019.25 68
17020.49 62
17021.72 78
17022.95 79
17024.18 59
17025.41 67
17026.64 76
17027.88 65
17029.11 81
17030.34 70
17031.57 79
17032.80 77
17034.04 75
17035.27 66
17036.50 80
17037.73 82
17038.97 66
17040.20 77
17041.43 96
17042.66 85
17043.90 54
17045.13 80
17046.36 78
17047.59 73
17048.83 76
17050.06 92
17051.29 71
17052.52 67
17053.76 71
17054.99 49
17056.22 60
17057.46 64
17058.69 65
17059.92 82
17061.15 67
17062.39 70
17063.62 86
17064.85 58
17066.09 58
17067.32 61
17068.55 75
17069.79 50
17071.02 65
17072.25 69
17073.49 70
17074.72 59
17075.96 48
17077.19 71
17078.42 72
17079.66 57
17080.89 71
17082.12 64
17083.36 67
17084.59 86
17085.83 61
17087.06 48
17088.29 59
17089.53 69
17090.76 76
17092.00 55
17093.23 73
17094.46 72
17095.70 56
17096.93 60
17098.17 57
17099.40 64
17100.64 66
17101.87 59
17103.11 72
17104.34 69
17105.58 79
17106.81 59
17108.05 68
17109.28 53
17110.51 65
17111.75 68
17112.98 71
17114.22 73
17115.45 70
17116.69 61
17117.93 56
17119.16 69
17120.40 59
17121.63 65
17122.87 59
17124.10 71
17125.34 76
17126.57 59
17127.81 56
17129.04 68
17130.28 48
17131.51 64
17132.75 70
17133.99 84
17135.22 77
17136.46 70
17137.69 67
17138.93 54
17140.17 56
17141.40 54
17142.64 58
17143.87 61
17145.11 61
17146.35 70
17147.58 67
17148.82 62
17150.05 57
17151.29 54
17152.53 53
17153.76 60
17155.00 59
17156.24 60
17157.47 50
17158.71 64
17159.95 58
17161.18 50
17162.42 49
17163.66 57
17164.89 69
17166.13 70
17167.37 56
17168.60 44
17169.84 58
17171.08 60
17172.32 58
17173.55 64
17174.79 67
17176.03 45
17177.26 71
17178.50 60
17179.74 60
17180.98 61
17182.21 60
17183.45 62
17184.69 50
17185.93 58
17187.16 61
17188.40 60
17189.64 54
17190.88 57
17192.12 62
17193.35 60
17194.59 49
17195.83 59
17197.07 68
17198.31 71
17199.54 53
17200.78 53
17202.02 66
17203.26 57
17204.50 60
17205.73 54
17206.97 63
17208.21 61
17209.45 60
17210.69 48
17211.93 70
17213.17 65
17214.40 66
17215.64 62
17216.88 67
17218.12 57
17219.36 45
17220.60 56
17221.84 55
17223.08 54
17224.31 62
17225.55 61
17226.79 66
17228.03 58
17229.27 60
17230.51 61
17231.75 47
17232.99 57
17234.23 50
17235.47 52
17236.71 52
17237.95 60
17239.19 53
17240.43 57
17241.66 33
17242.90 67
17244.14 48
17245.38 52
17246.62 54
17247.86 60
17249.10 54
17250.34 46
17251.58 42
17252.82 49
17254.06 65
17255.30 52
17256.54 62
17257.78 60
17259.02 61
17260.26 56
17261.50 67
17262.74 60
17263.99 56
17265.23 56
17266.47 62
17267.71 66
17268.95 67
17270.19 67
17271.43 56
17272.67 61
17273.91 61
17275.15 74
17276.39 64
17277.63 58
17278.87 61
17280.11 55
17281.36 40
17282.60 62
17283.84 62
17285.08 52
17286.32 63
17287.56 53
17288.80 61
17290.04 73
17291.29 59
17292.53 61
17293.77 56
17295.01 64
17296.25 59
17297.49 48
17298.73 61
17299.98 56
17301.22 74
17302.46 44
17303.70 55
17304.94 50
17306.19 50
17307.43 57
17308.67 53
17309.91 52
17311.15 70
17312.40 48
17313.64 44
17314.88 56
17316.12 38
17317.37 68
17318.61 61
17319.85 58
17321.09 52
17322.33 61
17323.58 49
17324.82 48
17326.06 58
17327.31 55
17328.55 67
17329.79 44
17331.03 60
17332.28 66
17333.52 47
17334.76 48
17336.01 66
17337.25 63
17338.49 57
17339.73 53
17340.98 52
17342.22 61
17343.46 59
17344.71 71
17345.95 63
17347.19 65
17348.44 50
17349.68 50
17350.92 64
17352.17 54
17353.41 59
17354.66 50
17355.90 60
17357.14 71
17358.39 49
17359.63 48
17360.87 64
17362.12 58
17363.36 61
17364.61 54
17365.85 70
17367.09 49
17368.34 59
17369.58 42
17370.83 58
17372.07 55
17373.32 55
17374.56 54
17375.80 57
17377.05 50
17378.29 63
17379.54 60
17380.78 55
17382.03 43
17383.27 47
17384.52 55
17385.76 51
17387.01 61
17388.25 45
17389.50 64
17390.74 57
17391.99 57
17393.23 53
17394.48 52
17395.72 50
17396.97 59
17398.21 55
17399.46 70
17400.70 51
17401.95 46
17403.19 46
17404.44 55
17405.68 67
17406.93 42
17408.18 45
17409.42 61
17410.67 74
17411.91 55
17413.16 49
17414.40 59
17415.65 54
17416.90 55
17418.14 50
17419.39 63
17420.63 55
17421.88 48
17423.13 45
17424.37 47
17425.62 61
17426.86 49
17428.11 46
17429.36 48
17430.60 62
17431.85 67
17433.10 60
17434.34 67
17435.59 62
17436.84 61
17438.08 50
17439.33 45
17440.58 59
17441.82 68
17443.07 78
17444.32 59
17445.56 54
17446.81 50
17448.06 54
17449.30 51
17450.55 72
17451.80 61
17453.05 55
17454.29 48
17455.54 60
17456.79 56
17458.04 58
17459.28 64
17460.53 64
17461.78 63
17463.03 51
17464.27 57
17465.52 56
17466.77 50
17468.02 48
17469.26 71
17470.51 61
17471.76 53
17473.01 69
17474.25 53
17475.50 54
17476.75 75
17478.00 54
17479.25 55
17480.50 65
17481.74 63
17482.99 63
17484.24 65
17485.49 53
17486.74 55
17487.99 53
17489.23 51
17490.48 66
17491.73 66
17492.98 59
17494.23 48
17495.48 56
17496.73 66
17497.97 56
17499.22 69
17500.47 65
17501.72 57
17502.97 65
17504.22 65
17505.47 64
17506.72 53
17507.97 57
17509.22 55
17510.46 51
17511.71 65
17512.96 60
17514.21 51
17515.46 75
17516.71 61
17517.96 59
17519.21 62
17520.46 59
17521.71 64
17522.96 70
17524.21 69
17525.46 57
17526.71 63
17527.96 71
17529.21 80
17530.46 85
17531.71 80
17532.96 85
17534.21 63
17535.46 64
17536.71 65
17537.96 65
17539.21 59
17540.46 68
17541.71 52
17542.96 62
17544.21 71
17545.46 63
17546.71 61
17547.96 71
17549.21 68
17550.46 61
17551.71 72
17552.97 61
17554.22 66
17555.47 81
17556.72 70
17557.97 74
17559.22 62
17560.47 70
17561.72 76
17562.97 83
17564.22 84
17565.48 70
17566.73 82
17567.98 82
17569.23 71
17570.48 79
17571.73 68
17572.98 86
17574.24 85
17575.49 80
17576.74 62
17577.99 71
17579.24 66
17580.49 64
17581.75 70
17583.00 69
17584.25 64
17585.50 87
17586.75 74
17588.00 74
17589.26 86
17590.51 83
17591.76 64
17593.01 78
17594.27 72
17595.52 75
17596.77 79
17598.02 72
17599.27 57
17600.53 75
17601.78 57
17603.03 71
17604.28 77
17605.54 81
17606.79 64
17608.04 88
17609.30 77
17610.55 78
17611.80 71
17613.05 75
17614.31 78
17615.56 65
17616.81 93
17618.07 78
17619.32 79
17620.57 75
17621.83 84
17623.08 91
17624.33 65
17625.59 68
17626.84 66
17628.09 69
17629.35 78
17630.60 82
17631.85 59
17633.11 82
17634.36 74
17635.61 87
17636.87 70
17638.12 73
17639.38 70
17640.63 77
17641.88 83
17643.14 75
17644.39 51
17645.65 72
17646.90 70
17648.15 82
17649.41 78
17650.66 59
17651.92 57
17653.17 65
17654.42 75
17655.68 49
17656.93 72
17658.19 69
17659.44 64
17660.70 69
17661.95 65
17663.21 80
17664.46 70
17665.72 65
17666.97 68
17668.23 60
17669.48 50
17670.74 54
17671.99 49
17673.25 58
17674.50 53
17675.76 68
17677.01 58
17678.27 66
17679.52 66
17680.78 71
17682.03 68
17683.29 63
17684.54 57
17685.80 71
17687.05 60
17688.31 61
17689.57 55
17690.82 65
17692.08 74
17693.33 53
17694.59 56
17695.84 45
17697.10 60
17698.36 74
17699.61 70
17700.87 66
17702.12 56
17703.38 61
17704.64 78
17705.89 60
17707.15 72
17708.40 51
17709.66 66
17710.92 83
17712.17 62
17713.43 56
17714.69 70
17715.94 59
17717.20 47
17718.46 61
17719.71 51
17720.97 62
17722.23 60
17723.48 65
17724.74 62
17726.00 71
17727.25 67
17728.51 60
17729.77 52
17731.03 55
17732.28 67
17733.54 54
17734.80 65
17736.05 81
17737.31 82
17738.57 60
17739.83 49
17741.08 47
17742.34 65
17743.60 54
17744.86 62
17746.11 54
17747.37 49
17748.63 54
17749.89 56
17751.15 63
17752.40 56
17753.66 59
17754.92 74
17756.18 68
17757.43 54
17758.69 63
17759.95 56
17761.21 72
17762.47 63
17763.73 55
17764.98 46
17766.24 51
17767.50 55
17768.76 47
17770.02 53
17771.28 54
17772.53 61
17773.79 58
17775.05 65
17776.31 45
17777.57 47
17778.83 59
17780.09 61
17781.35 61
17782.60 60
17783.86 51
17785.12 55
17786.38 57
17787.64 56
17788.90 48
17790.16 49
17791.42 44
17792.68 52
17793.94 55
17795.20 60
17796.46 50
17797.72 52
17798.97 54
17800.23 58
17801.49 73
17802.75 64
17804.01 50
17805.27 47
17806.53 60
17807.79 46
17809.05 49
17810.31 47
17811.57 52
17812.83 66
17814.09 48
17815.35 63
17816.61 60
17817.87 65
17819.13 53
17820.39 59
17821.65 52
17822.91 45
17824.17 51
17825.43 44
17826.69 54
17827.96 52
17829.22 47
17830.48 41
17831.74 68
17833.00 62
17834.26 47
17835.52 34
17836.78 57
17838.04 57
17839.30 57
17840.56 49
17841.82 49
17843.09 42
17844.35 49
17845.61 54
17846.87 36
17848.13 48
17849.39 56
17850.65 57
17851.91 62
17853.18 48
17854.44 53
17855.70 64
17856.96 56
17858.22 54
17859.48 50
17860.74 51
17862.01 45
17863.27 61
17864.53 41
17865.79 85
17867.05 67
17868.32 61
17869.58 48
17870.84 49
17872.10 53
17873.36 47
17874.63 54
17875.89 38
17877.15 59
17878.41 55
17879.68 53
17880.94 57
17882.20 45
17883.46 55
17884.73 54
17885.99 42
17887.25 45
17888.51 49
17889.78 56
17891.04 60
17892.30 42
17893.56 59
17894.83 54
17896.09 58
17897.35 42
17898.62 48
17899.88 48
17901.14 50
17902.41 62
17903.67 50
17904.93 65
17906.20 37
17907.46 68
17908.72 60
17909.99 44
17911.25 49
17912.51 64
17913.78 60
17915.04 55
17916.30 45
17917.57 47
17918.83 54
17920.09 63
17921.36 47
17922.62 41
17923.89 44
17925.15 58
17926.41 59
17927.68 48
17928.94 54
17930.21 58
17931.47 67
17932.73 64
17934.00 57
17935.26 37
17936.53 46
17937.79 65
17939.06 51
17940.32 56
17941.59 47
17942.85 47
17944.11 71
17945.38 34
17946.64 53
17947.91 52
17949.17 63
17950.44 66
17951.70 44
17952.97 57
17954.23 51
17955.50 53
17956.76 63
17958.03 50
17959.29 57
17960.56 58
17961.82 53
17963.09 65
17964.35 56
17965.62 62
17966.89 47
17968.15 41
17969.42 53
17970.68 41
17971.95 50
17973.21 45
17974.48 58
17975.74 46
17977.01 51
17978.28 45
17979.54 46
17980.81 65
17982.07 51
17983.34 62
17984.61 50
17985.87 51
17987.14 60
17988.40 68
17989.67 44
17990.94 51
17992.20 52
17993.47 45
17994.74 59
17996.00 57
17997.27 48
17998.54 53
17999.80 61
18001.07 46
18002.34 57
18003.60 47
18004.87 53
18006.14 45
18007.40 71
18008.67 40
18009.94 49
18011.20 59
18012.47 65
18013.74 45
18015.00 57
18016.27 58
18017.54 63
18018.81 51
18020.07 62
18021.34 56
18022.61 48
18023.88 47
18025.14 52
18026.41 58
18027.68 64
18028.95 52
18030.21 42
18031.48 52
18032.75 56
18034.02 38
18035.28 54
18036.55 60
18037.82 63
18039.09 46
18040.36 49
18041.62 50
18042.89 53
18044.16 44
18045.43 47
18046.70 60
18047.97 59
18049.23 59
18050.50 54
18051.77 52
18053.04 47
18054.31 58
18055.58 59
18056.84 47
18058.11 58
18059.38 65
18060.65 57
18061.92 45
18063.19 52
18064.46 64
18065.73 52
18067.00 54
18068.26 48
18069.53 44
18070.80 59
18072.07 46
18073.34 43
18074.61 66
18075.88 33
18077.15 45
18078.42 44
18079.69 45
18080.96 60
18082.23 53
18083.50 56
18084.77 59
18086.03 62
18087.30 62
18088.57 58
18089.84 52
18091.11 55
18092.38 42
18093.65 54
18094.92 46
18096.19 40
18097.46 39
18098.73 45
18100.00 47
18101.27 42
18102.54 67
18103.81 63
18105.08 59
18106.35 51
18107.63 37
18108.90 41
18110.17 55
18111.44 45
18112.71 57
18113.98 55
18115.25 58
18116.52 49
18117.79 58
18119.06 43
18120.33 55
18121.60 63
18122.87 49
18124.14 50
18125.42 43
18126.69 69
18127.96 54
18129.23 42
18130.50 46
18131.77 49
18133.04 47
18134.31 53
18135.58 55
18136.86 67
18138.13 37
18139.40 46
18140.67 61
18141.94 52
18143.21 58
18144.49 37
18145.76 64
18147.03 66
18148.30 62
18149.57 52
18150.84 61
18152.12 58
18153.39 61
18154.66 57
18155.93 52
18157.20 43
18158.48 58
18159.75 54
18161.02 48
18162.29 40
18163.57 50
18164.84 40
18166.11 50
18167.38 63
18168.66 54
18169.93 54
18171.20 48
18172.47 54
18173.75 44
18175.02 42
18176.29 58
18177.56 45
18178.84 69
18180.11 60
18181.38 55
18182.66 59
18183.93 58
18185.20 52
18186.48 58
18187.75 61
18189.02 43
18190.30 50
18191.57 56
18192.84 47
18194.12 62
18195.39 48
18196.66 59
18197.94 64
18199.21 54
18200.48 53
18201.76 61
18203.03 54
18204.30 55
18205.58 52
18206.85 52
18208.13 58
18209.40 50
18210.67 45
18211.95 56
18213.22 52
18214.50 49
18215.77 48
18217.04 52
18218.32 53
18219.59 42
18220.87 51
18222.14 48
18223.42 54
18224.69 60
18225.97 58
18227.24 63
18228.51 55
18229.79 62
18231.06 54
18232.34 57
18233.61 61
18234.89 61
18236.16 67
18237.44 63
18238.71 52
18239.99 49
18241.26 44
18242.54 53
18243.81 66
18245.09 50
18246.36 52
18247.64 50
18248.91 56
18250.19 51
18251.47 47
18252.74 40
18254.02 58
18255.29 58
18256.57 58
18257.84 45
18259.12 59
18260.39 60
18261.67 58
18262.95 71
18264.22 47
18265.50 50
18266.77 50
18268.05 57
18269.33 49
18270.60 52
18271.88 42
18273.15 58
18274.43 58
18275.71 64
18276.98 49
18278.26 59
18279.54 38
18280.81 49
18282.09 50
18283.37 50
18284.64 46
18285.92 41
18287.20 53
18288.47 55
18289.75 59
18291.03 65
18292.30 67
18293.58 56
18294.86 50
18296.13 54
18297.41 45
18298.69 45
18299.96 51
18301.24 52
18302.52 52
18303.80 31
18305.07 48
18306.35 45
18307.63 51
18308.91 42
18310.18 66
18311.46 63
18312.74 57
18314.02 53
18315.29 50
18316.57 49
18317.85 33
18319.13 41
18320.40 46
18321.68 58
18322.96 44
18324.24 57
18325.52 57
18326.79 50
18328.07 52
18329.35 57
18330.63 59
18331.91 80
18333.19 67
18334.46 51
18335.74 52
18337.02 50
18338.30 52
18339.58 57
18340.86 67
18342.13 50
18343.41 64
18344.69 60
18345.97 41
18347.25 52
18348.53 47
18349.81 54
18351.09 64
18352.36 50
18353.64 50
18354.92 66
18356.20 62
18357.48 58
18358.76 53
18360.04 61
18361.32 54
18362.60 50
18363.88 52
18365.16 43
18366.44 56
18367.72 51
18369.00 62
18370.27 51
18371.55 60
18372.83 53
18374.11 64
18375.39 44
18376.67 41
18377.95 62
18379.23 54
18380.51 55
18381.79 57
18383.07 56
18384.35 43
18385.63 51
18386.91 48
18388.19 53
18389.47 48
18390.75 50
18392.03 60
18393.31 37
18394.60 47
18395.88 51
18397.16 45
18398.44 65
18399.72 59
18401.00 44
18402.28 50
18403.56 54
18404.84 57
18406.12 44
18407.40 46
18408.68 38
18409.96 60
18411.24 43
18412.53 65
18413.81 46
18415.09 45
18416.37 56
18417.65 44
18418.93 50
18420.21 48
18421.49 62
18422.78 52
18424.06 49
18425.34 54
18426.62 62
18427.90 66
18429.18 54
18430.46 79
18431.75 66
18433.03 53
18434.31 43
18435.59 48
18436.87 61
18438.16 55
18439.44 56
18440.72 49
18442.00 41
18443.28 53
18444.57 52
18445.85 61
18447.13 49
18448.41 57
18449.70 53
18450.98 45
18452.26 38
18453.54 49
18454.83 45
18456.11 49
18457.39 58
18458.67 63
18459.96 51
18461.24 46
18462.52 59
18463.80 54
18465.09 57
18466.37 45
18467.65 43
18468.94 49
18470.22 44
18471.50 56
18472.78 50
18474.07 38
18475.35 46
18476.63 40
18477.92 52
18479.20 52
18480.48 40
18481.77 52
18483.05 49
18484.34 67
18485.62 44
18486.90 54
18488.19 48
18489.47 48
18490.75 48
18492.04 53
18493.32 42
18494.61 50
18495.89 42
18497.17 47
18498.46 45
18499.74 47
18501.03 62
18502.31 56
18503.59 55
18504.88 54
18506.16 50
18507.45 55
18508.73 51
18510.02 60
18511.30 47
18512.58 59
18513.87 52
18515.15 55
18516.44 70
18517.72 62
18519.01 52
18520.29 50
18521.58 48
18522.86 41
18524.15 47
18525.43 55
18526.72 56
18528.00 49
18529.29 40
18530.57 59
18531.86 40
18533.14 54
18534.43 53
18535.71 47
18537.00 54
18538.28 53
18539.57 53
18540.86 58
18542.14 47
18543.43 49
18544.71 49
18546.00 47
18547.28 58
18548.57 46
18549.85 40
18551.14 63
18552.43 57
18553.71 60
18555.00 37
18556.28 43
18557.57 56
18558.86 63
18560.14 55
18561.43 51
18562.72 66
18564.00 49
18565.29 65
18566.57 59
18567.86 54
18569.15 47
18570.43 53
18571.72 48
18573.01 48
18574.29 59
18575.58 49
18576.87 68
18578.15 50
18579.44 52
18580.73 53
18582.01 49
18583.30 60
18584.59 54
18585.88 49
18587.16 43
18588.45 54
18589.74 53
18591.02 57
18592.31 63
18593.60 56
18594.89 50
18596.17 39
18597.46 65
18598.75 59
18600.04 64
18601.32 79
18602.61 72
18603.90 65
18605.19 66
18606.47 42
18607.76 46
18609.05 53
18610.34 60
18611.63 65
18612.91 65
18614.20 53
18615.49 56
18616.78 62
18618.07 51
18619.35 47
18620.64 57
18621.93 55
18623.22 48
18624.51 50
18625.80 61
18627.09 57
18628.37 53
18629.66 36
18630.95 61
18632.24 63
18633.53 60
18634.82 63
18636.11 59
18637.39 52
18638.68 52
18639.97 60
18641.26 43
18642.55 50
18643.84 58
18645.13 37
18646.42 50
18647.71 54
18649.00 40
18650.29 55
18651.58 48
18652.86 45
18654.15 51
18655.44 51
18656.73 54
18658.02 52
18659.31 46
18660.60 43
18661.89 57
18663.18 48
18664.47 42
18665.76 50
18667.05 46
18668.34 53
18669.63 54
18670.92 44
18672.21 52
18673.50 49
18674.79 54
18676.08 43
18677.37 45
18678.66 40
18679.95 51
18681.24 61
18682.53 57
18683.82 50
18685.11 46
18686.40 46
18687.69 47
18688.99 45
18690.28 35
18691.57 42
18692.86 40
18694.15 46
18695.44 44
18696.73 43
18698.02 49
18699.31 55
18700.60 50
18701.89 44
18703.19 37
18704.48 47
18705.77 42
18707.06 49
18708.35 34
18709.64 35
18710.93 50
18712.22 38
18713.52 38
18714.81 37
18716.10 56
18717.39 64
18718.68 53
18719.97 52
18721.27 56
18722.56 44
18723.85 42
18725.14 56
18726.43 47
18727.72 38
18729.02 42
18730.31 45
18731.60 57
18732.89 43
18734.19 42
18735.48 56
18736.77 47
18738.06 35
18739.35 49
18740.65 55
18741.94 50
18743.23 47
18744.52 50
18745.82 61
18747.11 41
18748.40 40
18749.70 55
18750.99 52
18752.28 48
18753.57 48
18754.87 52
18756.16 48
18757.45 49
18758.75 44
18760.04 48
18761.33 45
18762.63 43
18763.92 43
18765.21 51
18766.50 47
18767.80 43
18769.09 40
18770.38 48
18771.68 59
18772.97 44
18774.27 47
18775.56 45
18776.85 55
18778.15 51
18779.44 57
18780.73 45
18782.03 51
18783.32 53
18784.62 47
18785.91 45
18787.20 54
18788.50 41
18789.79 54
18791.09 37
18792.38 46
18793.67 33
18794.97 39
18796.26 40
18797.56 46
18798.85 48
18800.15 41
18801.44 49
18802.74 53
18804.03 46
18805.32 44
18806.62 56
18807.91 48
18809.21 45
18810.50 52
18811.80 55
18813.09 55
18814.39 54
18815.68 46
18816.98 46
18818.27 47
18819.57 34
18820.86 47
18822.16 59
18823.45 57
18824.75 38
18826.05 40
18827.34 42
18828.64 52
18829.93 42
18831.23 51
18832.52 49
18833.82 53
18835.11 46
18836.41 48
18837.71 54
18839.00 34
18840.30 35
18841.59 40
18842.89 52
18844.18 50
18845.48 43
18846.78 47
18848.07 45
18849.37 48
18850.67 56
18851.96 40
18853.26 44
18854.55 48
18855.85 41
18857.15 62
18858.44 38
18859.74 36
18861.04 43
18862.33 46
18863.63 44
18864.93 43
18866.22 47
18867.52 40
18868.82 44
18870.11 53
18871.41 58
18872.71 56
18874.00 38
18875.30 54
18876.60 56
18877.90 55
18879.19 56
18880.49 51
18881.79 48
18883.09 43
18884.38 37
18885.68 45
18886.98 46
18888.27 41
18889.57 59
18890.87 39
18892.17 53
18893.47 59
18894.76 38
18896.06 42
18897.36 55
18898.66 55
18899.95 43
18901.25 49
18902.55 44
18903.85 40
18905.15 42
18906.44 44
18907.74 44
18909.04 38
18910.34 47
18911.64 47
18912.94 48
18914.23 51
18915.53 51
18916.83 56
18918.13 50
18919.43 41
18920.73 31
18922.03 53
18923.32 44
18924.62 45
18925.92 46
18927.22 48
18928.52 57
18929.82 57
18931.12 31
18932.42 47
18933.72 49
18935.01 59
18936.31 45
18937.61 42
18938.91 52
18940.21 35
18941.51 40
18942.81 33
18944.11 50
18945.41 37
18946.71 49
18948.01 53
18949.31 48
18950.61 54
18951.91 38
18953.21 35
18954.51 50
18955.81 58
18957.11 38
18958.41 50
18959.71 40
18961.01 39
18962.31 52
18963.61 40
18964.91 41
18966.21 39
18967.51 43
18968.81 47
18970.11 54
18971.41 57
18972.71 56
18974.01 41
18975.31 49
18976.61 37
18977.91 49
18979.21 57
18980.51 54
18981.81 40
18983.11 57
18984.41 45
18985.71 53
18987.02 58
18988.32 33
18989.62 47
18990.92 43
18992.22 37
18993.52 60
18994.82 42
18996.12 50
18997.42 41
18998.73 51
19000.03 46
19001.33 41
19002.63 49
19003.93 42
19005.23 39
19006.53 40
19007.84 53
19009.14 47
19010.44 49
19011.74 51
19013.04 41
19014.34 46
19015.65 40
19016.95 56
19018.25 47
19019.55 36
19020.85 51
19022.16 50
19023.46 51
19024.76 30
19026.06 41
19027.37 42
19028.67 48
19029.97 46
19031.27 50
19032.57 49
19033.88 56
19035.18 50
19036.48 48
19037.79 49
19039.09 70
19040.39 45
19041.69 47
19043.00 50
19044.30 56
19045.60 47
19046.90 53
19048.21 47
19049.51 56
19050.81 50
19052.12 51
19053.42 49
19054.72 41
19056.03 46
19057.33 51
19058.63 57
19059.94 36
19061.24 48
19062.54 47
19063.85 42
19065.15 35
19066.45 40
19067.76 56
19069.06 49
19070.37 41
19071.67 53
19072.97 61
19074.28 49
19075.58 45
19076.88 49
19078.19 65
19079.49 40
19080.80 42
19082.10 51
19083.41 34
19084.71 37
19086.01 38
19087.32 46
19088.62 61
19089.93 49
19091.23 54
19092.54 43
19093.84 39
19095.14 37
19096.45 43
19097.75 48
19099.06 49
19100.36 52
19101.67 54
19102.97 57
19104.28 51
19105.58 49
19106.89 45
19108.19 36
19109.50 53
19110.80 57
19112.11 46
19113.41 42
19114.72 53
19116.02 47
19117.33 53
19118.64 39
19119.94 54
19121.25 44
19122.55 50
19123.86 52
19125.16 64
19126.47 55
19127.77 45
19129.08 32
19130.39 41
19131.69 37
19133.00 45
19134.30 55
19135.61 56
19136.92 47
19138.22 34
19139.53 45
19140.83 39
19142.14 40
19143.45 51
19144.75 53
19146.06 35
19147.37 42
19148.67 41
19149.98 50
19151.28 40
19152.59 48
19153.90 37
19155.20 47
19156.51 58
19157.82 53
19159.12 56
19160.43 53
19161.74 50
19163.05 40
19164.35 53
19165.66 49
19166.97 60
19168.27 42
19169.58 46
19170.89 45
19172.19 45
19173.50 42
19174.81 59
19176.12 42
19177.42 46
19178.73 45
19180.04 47
19181.35 45
19182.65 51
19183.96 53
19185.27 45
19186.58 43
19187.89 48
19189.19 44
19190.50 42
19191.81 43
19193.12 49
19194.42 43
19195.73 38
19197.04 43
19198.35 47
19199.66 45
19200.97 37
19202.27 38
19203.58 49
19204.89 46
19206.20 48
19207.51 47
19208.82 47
19210.12 31
19211.43 50
19212.74 47
19214.05 45
19215.36 33
19216.67 46
19217.98 48
19219.28 48
19220.59 54
19221.90 46
19223.21 47
19224.52 43
19225.83 37
19227.14 49
19228.45 60
19229.76 36
19231.07 53
19232.38 41
19233.68 46
19234.99 38
19236.30 43
19237.61 38
19238.92 46
19240.23 28
19241.54 45
19242.85 44
19244.16 32
19245.47 50
19246.78 38
19248.09 51
19249.40 40
19250.71 37
19252.02 49
19253.33 35
19254.64 42
19255.95 37
19257.26 44
19258.57 46
19259.88 46
19261.19 49
19262.50 56
19263.81 42
19265.12 44
19266.43 54
19267.74 45
19269.05 44
19270.36 56
19271.67 52
19272.99 65
19274.30 45
19275.61 65
19276.92 36
19278.23 41
19279.54 46
19280.85 59
19282.16 52
19283.47 37
19284.78 53
19286.09 53
19287.41 46
19288.72 42
19290.03 58
19291.34 53
19292.65 46
19293.96 39
19295.27 51
19296.58 59
19297.90 61
19299.21 50
19300.52 59
19301.83 64
19303.14 49
19304.45 46
19305.77 45
19307.08 38
19308.39 27
19309.70 59
19311.01 59
19312.33 49
19313.64 41
19314.95 47
19316.26 54
19317.57 45
19318.89 39
19320.20 43
19321.51 47
19322.82 50
19324.14 41
19325.45 46
19326.76 43
19328.07 46
19329.39 47
19330.70 40
19332.01 47
19333.32 45
19334.64 47
19335.95 37
19337.26 40
19338.58 41
19339.89 53
19341.20 49
19342.51 35
19343.83 34
19345.14 41
19346.45 40
19347.77 33
19349.08 50
19350.39 50
19351.71 46
19353.02 43
19354.33 58
19355.65 32
19356.96 38
19358.27 42
19359.59 48
19360.90 39
19362.21 44
19363.53 50
19364.84 44
19366.16 37
19367.47 46
19368.78 56
19370.10 44
19371.41 58
19372.73 48
19374.04 41
19375.35 41
19376.67 48
19377.98 46
19379.30 57
19380.61 53
19381.93 51
19383.24 66
19384.55 55
19385.87 57
19387.18 48
19388.50 47
19389.81 39
19391.13 57
19392.44 44
19393.76 50
19395.07 38
19396.39 40
19397.70 53
19399.02 48
19400.33 51
19401.65 44
19402.96 40
19404.28 53
19405.59 38
19406.91 51
19408.22 50
19409.54 50
19410.85 42
19412.17 47
19413.48 55
19414.80 46
19416.11 51
19417.43 47
19418.75 56
19420.06 46
19421.38 44
19422.69 46
19424.01 43
19425.32 57
19426.64 57
19427.96 54
19429.27 67
19430.59 61
19431.90 44
19433.22 52
19434.54 40
19435.85 39
19437.17 33
19438.49 50
19439.80 40
19441.12 52
19442.43 48
19443.75 52
19445.07 51
19446.38 46
19447.70 51
19449.02 38
19450.33 41
19451.65 42
19452.97 50
19454.28 41
19455.60 60
19456.92 50
19458.23 56
19459.55 36
19460.87 38
19462.19 46
19463.50 42
19464.82 68
19466.14 58
19467.45 54
19468.77 36
19470.09 38
19471.41 40
19472.72 58
19474.04 49
19475.36 42
19476.68 44
19477.99 50
19479.31 41
19480.63 47
19481.95 56
19483.27 44
19484.58 56
19485.90 41
19487.22 42
19488.54 40
19489.85 46
19491.17 65
19492.49 42
19493.81 39
19495.13 43
19496.45 45
19497.76 62
19499.08 42
19500.40 50
19501.72 48
19503.04 43
19504.36 49
19505.67 50
19506.99 41
19508.31 43
19509.63 56
19510.95 48
19512.27 50
19513.59 34
19514.91 51
19516.22 47
19517.54 51
19518.86 47
19520.18 40
19521.50 41
19522.82 47
19524.14 55
19525.46 52
19526.78 45
19528.10 46
19529.42 45
19530.74 37
19532.06 49
19533.37 34
19534.69 61
19536.01 57
19537.33 63
19538.65 40
19539.97 49
19541.29 46
19542.61 46
19543.93 48
19545.25 51
19546.57 40
19547.89 43
19549.21 55
19550.53 46
19551.85 51
19553.17 38
19554.49 43
19555.81 43
19557.13 61
19558.45 56
19559.77 59
19561.09 49
19562.41 45
19563.74 47
19565.06 51
19566.38 49
19567.70 41
19569.02 39
19570.34 38
19571.66 47
19572.98 45
19574.30 55
19575.62 50
19576.94 50
19578.26 49
19579.59 50
19580.91 45
19582.23 43
19583.55 51
19584.87 50
19586.19 61
19587.51 47
19588.83 40
19590.16 53
19591.48 40
19592.80 49
19594.12 54
19595.44 49
19596.76 44
19598.08 51
19599.41 48
19600.73 49
19602.05 59
19603.37 56
19604.69 35
19606.02 52
19607.34 41
19608.66 47
19609.98 55
19611.30 57
19612.63 47
19613.95 57
19615.27 61
19616.59 57
19617.91 40
19619.24 47
19620.56 41
19621.88 54
19623.20 64
19624.53 51
19625.85 51
19627.17 51
19628.50 48
19629.82 38
19631.14 36
19632.46 37
19633.79 50
19635.11 42
19636.43 59
19637.76 39
19639.08 45
19640.40 56
19641.72 54
19643.05 51
19644.37 55
19645.69 59
19647.02 45
19648.34 45
19649.66 63
19650.99 62
19652.31 43
19653.64 63
19654.96 48
19656.28 47
19657.61 32
19658.93 52
19660.25 53
19661.58 64
19662.90 57
19664.23 53
19665.55 53
19666.87 51
19668.20 46
19669.52 44
19670.85 43
19672.17 46
19673.49 46
19674.82 40
19676.14 51
19677.47 39
19678.79 57
19680.12 46
19681.44 60
19682.76 47
19684.09 57
19685.41 43
19686.74 55
19688.06 60
19689.39 56
19690.71 39
19692.04 52
19693.36 51
19694.69 46
19696.01 38
19697.34 43
19698.66 60
19699.99 42
19701.31 48
19702.64 58
19703.96 64
19705.29 62
19706.61 64
19707.94 60
19709.26 50
19710.59 52
19711.92 39
19713.24 52
19714.57 48
19715.89 57
19717.22 47
19718.54 56
19719.87 46
19721.20 52
19722.52 46
19723.85 48
19725.17 39
19726.50 46
19727.83 58
19729.15 47
19730.48 70
19731.80 40
19733.13 51
19734.46 56
19735.78 61
19737.11 47
19738.44 34
19739.76 43
19741.09 57
19742.41 37
19743.74 51
19745.07 45
19746.39 47
19747.72 44
19749.05 35
19750.37 38
19751.70 53
19753.03 58
19754.36 54
19755.68 47
19757.01 42
19758.34 42
19759.66 46
19760.99 52
19762.32 39
19763.65 42
19764.97 55
19766.30 53
19767.63 49
19768.95 57
19770.28 52
19771.61 30
19772.94 62
19774.27 41
19775.59 38
19776.92 41
19778.25 59
19779.58 45
19780.90 39
19782.23 39
19783.56 45
19784.89 57
19786.22 44
19787.54 45
19788.87 49
19790.20 48
19791.53 44
19792.86 57
19794.18 51
19795.51 42
19796.84 34
19798.17 48
19799.50 44
19800.83 44
19802.16 43
19803.48 48
19804.81 48
19806.14 43
19807.47 32
19808.80 53
19810.13 51
19811.46 54
19812.79 41
19814.11 47
19815.44 51
19816.77 52
19818.10 71
19819.43 58
19820.76 54
19822.09 55
19823.42 59
19824.75 46
19826.08 43
19827.41 45
19828.74 55
19830.07 47
19831.39 57
19832.72 52
19834.05 42
19835.38 40
19836.71 43
19838.04 52
19839.37 55
19840.70 48
19842.03 45
19843.36 60
19844.69 53
19846.02 52
19847.35 38
19848.68 52
19850.01 56
19851.34 66
19852.67 50
19854.00 50
19855.33 50
19856.66 55
19857.99 54
19859.33 46
19860.66 46
19861.99 42
19863.32 50
19864.65 54
19865.98 45
19867.31 32
19868.64 63
19869.97 51
19871.30 57
19872.63 52
19873.96 56
19875.29 64
19876.63 45
19877.96 58
19879.29 50
19880.62 39
19881.95 35
19883.28 50
19884.61 41
19885.94 41
19887.28 34
19888.61 43
19889.94 51
19891.27 45
19892.60 57
19893.93 55
19895.26 51
19896.60 58
19897.93 51
19899.26 55
19900.59 56
19901.92 52
19903.26 52
19904.59 45
19905.92 40
19907.25 45
19908.58 56
19909.92 53
19911.25 46
19912.58 51
19913.91 51
19915.24 42
19916.58 40
19917.91 65
19919.24 60
19920.57 51
19921.91 44
19923.24 43
19924.57 36
19925.91 66
19927.24 47
19928.57 51
19929.90 38
19931.24 60
19932.57 52
19933.90 48
19935.24 50
19936.57 57
19937.90 71
19939.23 62
19940.57 46
19941.90 50
19943.23 43
19944.57 52
19945.90 46
19947.23 42
19948.57 49
19949.90 53
19951.23 55
19952.57 48
19953.90 47
19955.24 46
19956.57 50
19957.90 61
19959.24 40
19960.57 43
19961.90 56
19963.24 43
19964.57 43
19965.91 57
19967.24 56
19968.58 57
19969.91 41
19971.24 34
19972.58 34
19973.91 39
19975.25 40
19976.58 65
19977.92 52
19979.25 51
19980.58 39
19981.92 54
19983.25 46
19984.59 38
19985.92 50
19987.26 48
19988.59 55
19989.93 54
19991.26 49
19992.60 48
19993.93 50
19995.27 42
19996.60 53
19997.94 62
19999.27 54
20000.61 41
20001.94 50
20003.28 52
20004.61 53
20005.95 58
20007.28 56
20008.62 69
20009.96 52
20011.29 49
20012.63 66
20013.96 49
20015.30 55
20016.63 53
20017.97 56
20019.30 52
20020.64 50
20021.98 58
20023.31 53
20024.65 54
20025.98 42
20027.32 50
20028.66 47
20029.99 56
20031.33 50
20032.67 56
20034.00 38
20035.34 41
20036.67 49
20038.01 49
20039.35 48
20040.68 49
20042.02 39
20043.36 49
20044.69 44
20046.03 36
20047.37 42
20048.70 57
20050.04 61
20051.38 51
20052.71 58
20054.05 56
20055.39 54
20056.73 51
20058.06 48
20059.40 49
20060.74 51
20062.07 44
20063.41 54
20064.75 46
20066.09 45
20067.42 45
20068.76 49
20070.10 62
20071.44 46
20072.77 50
20074.11 59
20075.45 51
20076.79 48
20078.13 52
20079.46 45
20080.80 58
20082.14 55
20083.48 58
20084.81 38
20086.15 44
20087.49 56
20088.83 49
20090.17 53
20091.51 43
20092.84 48
20094.18 59
20095.52 54
20096.86 48
20098.20 49
20099.54 49
20100.87 49
20102.21 58
20103.55 53
20104.89 46
20106.23 58
20107.57 37
20108.91 62
20110.25 58
20111.58 50
20112.92 50
20114.26 53
20115.60 49
20116.94 50
20118.28 41
20119.62 45
20120.96 56
20122.30 60
20123.64 63
20124.98 56
20126.31 65
20127.65 54
20128.99 56
