# Supplementary material for: MALDI-TOF MS typing enables the classification of brewing yeasts of the genus Saccharomyces to major beer styles
Source: PLoS One. 2017 Aug 9;12(8):e0181694. doi: 10.1371/journal.pone.0181694 (PMC5549903; doi:10.1371/journal.pone.0181694)
Supplement: S6 File — The directory includes 90 raw files and was zipped to “.zip”; the folder has three strains with 30 spectra per strain; S1 Text explains the raw files with an example and Table 1 represents the yeast strains used within the experiment. (ZIP) [file pone.0181694.s009.zip › 16-18/30275-3470-Lag-Lag-Lag-YPG-18h-E-E_2015-07-06_3_0_B3_1.dat]

2000.10 2064
2000.52 2031
2000.94 2083
2001.36 2077
2001.78 1967
2002.21 2134
2002.63 2069
2003.05 2084
2003.47 1954
2003.89 1949
2004.32 2034
2004.74 2035
2005.16 1954
2005.58 1932
2006.00 1970
2006.43 2002
2006.85 2032
2007.27 1947
2007.69 1906
2008.12 1751
2008.54 2170
2008.96 2370
2009.38 2288
2009.81 2347
2010.23 2127
2010.65 1918
2011.08 2085
2011.50 2067
2011.92 1874
2012.34 1891
2012.77 1997
2013.19 1996
2013.61 1732
2014.04 1893
2014.46 1974
2014.88 2031
2015.31 2089
2015.73 1922
2016.15 2044
2016.58 2026
2017.00 2046
2017.42 2275
2017.85 2129
2018.27 2196
2018.69 2085
2019.12 2008
2019.54 2015
2019.96 2183
2020.39 2115
2020.81 1988
2021.23 2088
2021.66 2122
2022.08 2144
2022.51 2115
2022.93 2049
2023.35 2037
2023.78 2136
2024.20 2257
2024.63 2123
2025.05 1874
2025.48 2012
2025.90 1843
2026.32 1960
2026.75 2029
2027.17 2021
2027.60 2072
2028.02 1950
2028.45 1879
2028.87 1692
2029.30 1792
2029.72 1797
2030.15 1835
2030.57 1843
2031.00 2102
2031.42 2122
2031.85 1994
2032.27 1710
2032.70 1808
2033.12 1904
2033.55 1974
2033.97 1862
2034.40 1837
2034.82 1887
2035.25 2237
2035.67 2022
2036.10 1920
2036.52 1783
2036.95 1852
2037.37 1878
2037.80 1941
2038.22 2026
2038.65 2138
2039.08 2215
2039.50 2003
2039.93 2058
2040.35 1942
2040.78 1879
2041.21 1892
2041.63 2151
2042.06 1944
2042.48 2046
2042.91 1986
2043.34 2041
2043.76 1857
2044.19 2050
2044.61 2012
2045.04 1996
2045.47 1994
2045.89 1844
2046.32 1941
2046.75 1931
2047.17 1975
2047.60 1910
2048.03 2066
2048.45 1955
2048.88 1898
2049.31 1854
2049.73 1899
2050.16 1952
2050.59 1830
2051.01 1986
2051.44 1691
2051.87 1713
2052.29 1865
2052.72 1958
2053.15 1897
2053.58 1825
2054.00 1913
2054.43 1940
2054.86 1897
2055.29 2153
2055.71 2118
2056.14 1951
2056.57 2059
2057.00 2121
2057.42 2029
2057.85 1974
2058.28 2178
2058.71 2273
2059.13 2156
2059.56 2065
2059.99 1988
2060.42 1881
2060.85 1989
2061.27 2037
2061.70 2085
2062.13 2054
2062.56 1990
2062.99 2248
2063.41 2117
2063.84 2135
2064.27 2228
2064.70 1971
2065.13 2009
2065.56 2049
2065.98 2071
2066.41 1922
2066.84 1994
2067.27 2098
2067.70 2194
2068.13 2159
2068.56 1896
2068.99 2129
2069.41 2143
2069.84 1862
2070.27 1987
2070.70 1844
2071.13 2085
2071.56 1965
2071.99 1835
2072.42 1925
2072.85 2102
2073.28 2042
2073.71 1937
2074.13 2018
2074.56 2264
2074.99 2309
2075.42 2210
2075.85 2066
2076.28 2104
2076.71 2178
2077.14 2264
2077.57 2347
2078.00 2061
2078.43 1895
2078.86 2118
2079.29 2074
2079.72 2131
2080.15 2199
2080.58 2150
2081.01 2154
2081.44 2132
2081.87 2295
2082.30 2203
2082.73 2184
2083.16 1999
2083.59 1980
2084.02 2121
2084.45 2019
2084.88 2031
2085.31 2068
2085.74 2071
2086.17 1884
2086.61 1926
2087.04 1973
2087.47 1861
2087.90 1971
2088.33 1971
2088.76 1919
2089.19 1922
2089.62 1826
2090.05 1957
2090.48 2138
2090.91 1735
2091.35 1791
2091.78 1844
2092.21 1792
2092.64 1911
2093.07 2018
2093.50 2001
2093.93 2018
2094.36 1926
2094.80 1984
2095.23 1857
2095.66 1876
2096.09 1827
2096.52 1931
2096.95 1987
2097.39 1861
2097.82 1787
2098.25 1824
2098.68 1956
2099.11 1776
2099.55 1757
2099.98 1793
2100.41 1926
2100.84 1934
2101.27 1894
2101.71 1835
2102.14 1916
2102.57 2002
2103.00 1822
2103.43 2016
2103.87 1900
2104.30 1962
2104.73 1817
2105.16 1924
2105.60 1991
2106.03 2099
2106.46 1980
2106.90 2051
2107.33 1969
2107.76 2141
2108.19 1970
2108.63 1951
2109.06 1972
2109.49 2031
2109.93 2093
2110.36 2152
2110.79 1917
2111.23 1852
2111.66 2141
2112.09 2084
2112.52 2001
2112.96 2083
2113.39 2014
2113.83 2093
2114.26 2070
2114.69 1912
2115.13 1824
2115.56 1896
2115.99 1958
2116.43 1797
2116.86 1994
2117.29 2046
2117.73 1988
2118.16 1817
2118.60 1874
2119.03 1816
2119.46 1790
2119.90 2062
2120.33 1992
2120.77 1996
2121.20 2142
2121.63 2159
2122.07 1975
2122.50 2163
2122.94 2166
2123.37 1934
2123.81 1908
2124.24 1963
2124.68 1783
2125.11 1915
2125.54 1949
2125.98 1977
2126.41 1865
2126.85 2082
2127.28 1992
2127.72 2191
2128.15 2175
2128.59 2316
2129.02 2343
2129.46 2458
2129.89 2499
2130.33 2531
2130.76 2630
2131.20 2606
2131.63 2736
2132.07 2641
2132.51 2433
2132.94 2334
2133.38 2350
2133.81 2246
2134.25 2169
2134.68 2132
2135.12 2185
2135.55 2080
2135.99 2048
2136.43 1988
2136.86 2013
2137.30 2023
2137.73 2024
2138.17 2208
2138.60 1916
2139.04 1990
2139.48 1775
2139.91 1816
2140.35 1868
2140.79 1966
2141.22 1865
2141.66 1841
2142.09 1962
2142.53 2040
2142.97 2031
2143.40 1907
2143.84 1824
2144.28 1783
2144.71 1927
2145.15 1980
2145.59 1788
2146.02 2004
2146.46 2240
2146.90 2219
2147.33 2401
2147.77 2514
2148.21 2565
2148.64 2759
2149.08 2548
2149.52 2448
2149.96 2674
2150.39 2779
2150.83 3001
2151.27 2640
2151.70 2514
2152.14 2703
2152.58 2591
2153.02 2331
2153.45 2517
2153.89 2502
2154.33 2472
2154.77 2196
2155.20 1941
2155.64 1909
2156.08 2124
2156.52 2159
2156.96 2260
2157.39 2137
2157.83 2037
2158.27 2124
2158.71 1995
2159.15 1910
2159.58 2046
2160.02 1771
2160.46 1848
2160.90 1842
2161.34 1852
2161.78 1969
2162.21 1961
2162.65 2033
2163.09 2116
2163.53 1900
2163.97 1917
2164.41 1917
2164.84 1987
2165.28 2038
2165.72 2234
2166.16 2147
2166.60 1946
2167.04 1941
2167.48 2077
2167.92 2122
2168.36 2229
2168.79 2223
2169.23 2282
2169.67 2286
2170.11 2127
2170.55 2194
2170.99 2062
2171.43 2037
2171.87 2163
2172.31 2274
2172.75 2155
2173.19 2063
2173.63 2155
2174.07 2340
2174.51 2540
2174.95 2409
2175.39 2501
2175.83 2288
2176.27 2320
2176.70 2354
2177.14 2460
2177.58 2341
2178.02 2323
2178.46 2438
2178.90 2518
2179.34 2733
2179.79 2546
2180.23 2263
2180.67 2070
2181.11 2344
2181.55 2162
2181.99 2058
2182.43 2150
2182.87 2136
2183.31 2001
2183.75 2046
2184.19 2092
2184.63 2070
2185.07 2129
2185.51 2081
2185.95 2191
2186.39 2348
2186.83 2083
2187.27 2183
2187.72 2345
2188.16 2256
2188.60 2152
2189.04 2273
2189.48 2287
2189.92 2365
2190.36 2306
2190.80 2321
2191.24 2257
2191.69 2178
2192.13 2203
2192.57 2100
2193.01 2234
2193.45 2314
2193.89 2263
2194.34 2130
2194.78 2076
2195.22 2323
2195.66 2445
2196.10 2308
2196.54 2303
2196.99 2383
2197.43 2538
2197.87 2315
2198.31 2197
2198.75 2181
2199.20 2189
2199.64 2165
2200.08 2004
2200.52 2148
2200.96 2025
2201.41 2041
2201.85 2038
2202.29 1932
2202.73 1905
2203.18 2044
2203.62 2189
2204.06 2013
2204.50 2155
2204.95 2083
2205.39 2016
2205.83 2081
2206.28 2029
2206.72 2296
2207.16 2338
2207.60 2235
2208.05 2202
2208.49 2350
2208.93 2343
2209.38 2293
2209.82 2401
2210.26 2414
2210.71 2153
2211.15 2273
2211.59 2203
2212.04 2369
2212.48 2347
2212.92 2391
2213.37 2384
2213.81 2506
2214.25 2546
2214.70 2298
2215.14 2130
2215.59 2282
2216.03 2320
2216.47 2254
2216.92 2297
2217.36 2213
2217.80 2247
2218.25 2312
2218.69 2254
2219.14 2158
2219.58 2295
2220.03 2279
2220.47 2353
2220.91 2212
2221.36 2105
2221.80 2006
2222.25 2108
2222.69 2427
2223.14 2237
2223.58 2468
2224.03 2329
2224.47 2396
2224.91 2512
2225.36 2479
2225.80 2437
2226.25 2731
2226.69 2826
2227.14 2346
2227.58 2438
2228.03 2515
2228.47 2423
2228.92 2669
2229.36 2884
2229.81 2762
2230.25 2826
2230.70 2757
2231.15 2841
2231.59 2636
2232.04 2712
2232.48 2654
2232.93 2721
2233.37 2697
2233.82 2566
2234.26 2468
2234.71 2713
2235.15 2661
2235.60 2520
2236.05 2234
2236.49 2181
2236.94 2348
2237.38 2227
2237.83 2356
2238.28 2324
2238.72 2312
2239.17 2385
2239.61 2162
2240.06 2173
2240.51 2115
2240.95 2095
2241.40 2045
2241.85 2287
2242.29 2042
2242.74 2183
2243.19 2087
2243.63 1953
2244.08 1901
2244.53 2127
2244.97 2229
2245.42 2103
2245.87 2048
2246.31 1877
2246.76 2208
2247.21 2169
2247.65 2184
2248.10 2153
2248.55 2044
2248.99 2117
2249.44 2089
2249.89 2066
2250.34 2010
2250.78 2083
2251.23 2252
2251.68 2244
2252.13 2476
2252.57 2381
2253.02 2436
2253.47 2344
2253.92 2258
2254.36 2381
2254.81 2160
2255.26 2220
2255.71 2081
2256.15 2180
2256.60 2232
2257.05 2074
2257.50 2258
2257.95 1987
2258.39 2022
2258.84 2024
2259.29 2153
2259.74 2184
2260.19 2072
2260.63 2096
2261.08 2169
2261.53 2058
2261.98 2162
2262.43 2333
2262.88 2231
2263.32 2312
2263.77 2313
2264.22 2231
2264.67 2259
2265.12 2519
2265.57 2435
2266.02 2476
2266.47 2397
2266.91 2225
2267.36 2292
2267.81 2705
2268.26 2656
2268.71 2583
2269.16 2382
2269.61 2499
2270.06 2656
2270.51 2921
2270.96 2751
2271.41 2976
2271.86 2978
2272.30 2979
2272.75 2844
2273.20 2739
2273.65 2888
2274.10 2948
2274.55 3124
2275.00 3120
2275.45 3053
2275.90 2952
2276.35 3168
2276.80 3216
2277.25 3066
2277.70 2926
2278.15 2969
2278.60 3114
2279.05 3058
2279.50 2814
2279.95 2607
2280.40 2489
2280.85 2433
2281.30 2478
2281.75 2297
2282.20 2315
2282.65 2293
2283.10 2185
2283.55 2253
2284.00 2329
2284.46 2256
2284.91 2266
2285.36 2160
2285.81 2187
2286.26 2123
2286.71 2192
2287.16 2228
2287.61 2394
2288.06 2588
2288.51 2547
2288.96 2794
2289.42 3085
2289.87 3288
2290.32 3569
2290.77 3594
2291.22 3851
2291.67 3699
2292.12 3786
2292.57 3544
2293.03 3417
2293.48 3493
2293.93 3016
2294.38 2856
2294.83 2842
2295.28 2965
2295.74 2654
2296.19 2447
2296.64 2583
2297.09 2414
2297.54 2270
2297.99 2377
2298.45 2396
2298.90 2363
2299.35 2209
2299.80 2254
2300.25 2306
2300.71 2309
2301.16 2349
2301.61 2266
2302.06 2285
2302.52 2114
2302.97 2187
2303.42 2107
2303.87 2080
2304.33 2085
2304.78 2176
2305.23 2124
2305.68 1960
2306.14 2121
2306.59 2259
2307.04 2417
2307.50 2269
2307.95 2345
2308.40 2459
2308.85 2593
2309.31 2640
2309.76 2640
2310.21 2557
2310.67 2668
2311.12 2722
2311.57 2531
2312.03 2515
2312.48 2537
2312.93 2533
2313.39 2457
2313.84 2529
2314.29 2423
2314.75 2398
2315.20 2270
2315.66 2267
2316.11 2458
2316.56 2452
2317.02 2427
2317.47 2432
2317.92 2328
2318.38 2299
2318.83 2352
2319.29 2403
2319.74 2450
2320.19 2505
2320.65 2523
2321.10 2419
2321.56 2591
2322.01 2479
2322.47 2367
2322.92 2337
2323.37 2458
2323.83 2436
2324.28 2385
2324.74 2381
2325.19 2468
2325.65 2395
2326.10 2342
2326.56 2549
2327.01 2455
2327.47 2593
2327.92 2461
2328.38 2297
2328.83 2385
2329.29 2449
2329.74 2448
2330.20 2567
2330.65 2516
2331.11 2265
2331.56 2394
2332.02 2470
2332.47 2406
2332.93 2317
2333.38 2239
2333.84 2241
2334.29 2185
2334.75 2175
2335.21 2280
2335.66 2145
2336.12 2075
2336.57 1985
2337.03 2056
2337.48 1976
2337.94 2067
2338.40 2088
2338.85 2124
2339.31 2446
2339.76 2542
2340.22 2441
2340.68 2452
2341.13 2388
2341.59 2372
2342.04 2614
2342.50 2526
2342.96 2389
2343.41 2373
2343.87 2266
2344.33 2368
2344.78 2417
2345.24 2194
2345.70 2348
2346.15 2450
2346.61 2443
2347.07 2451
2347.52 2449
2347.98 2505
2348.44 2436
2348.89 2690
2349.35 2682
2349.81 2642
2350.26 2550
2350.72 2715
2351.18 2470
2351.64 2532
2352.09 2550
2352.55 2329
2353.01 2303
2353.47 2295
2353.92 2254
2354.38 2210
2354.84 2339
2355.30 2238
2355.75 2320
2356.21 2347
2356.67 2137
2357.13 2169
2357.58 2259
2358.04 2078
2358.50 2358
2358.96 2354
2359.42 2101
2359.87 2274
2360.33 2230
2360.79 2238
2361.25 2450
2361.71 2640
2362.16 2363
2362.62 2490
2363.08 2678
2363.54 2515
2364.00 2289
2364.46 2386
2364.91 2381
2365.37 2463
2365.83 2307
2366.29 2305
2366.75 2447
2367.21 2374
2367.67 2518
2368.13 2354
2368.58 2423
2369.04 2450
2369.50 2582
2369.96 2465
2370.42 2577
2370.88 2366
2371.34 2403
2371.80 2263
2372.26 2278
2372.72 2330
2373.17 2244
2373.63 2496
2374.09 2563
2374.55 2726
2375.01 2527
2375.47 2661
2375.93 2525
2376.39 2343
2376.85 2496
2377.31 2243
2377.77 2393
2378.23 2319
2378.69 2374
2379.15 2354
2379.61 2424
2380.07 2114
2380.53 2177
2380.99 2223
2381.45 2193
2381.91 2223
2382.37 2141
2382.83 2330
2383.29 2079
2383.75 1997
2384.21 2038
2384.67 2092
2385.13 1959
2385.59 2057
2386.05 1960
2386.51 2072
2386.97 2267
2387.43 2160
2387.90 2212
2388.36 2350
2388.82 2237
2389.28 2404
2389.74 2388
2390.20 2230
2390.66 2451
2391.12 2597
2391.58 2561
2392.04 2575
2392.51 2467
2392.97 2421
2393.43 2443
2393.89 2299
2394.35 2399
2394.81 2456
2395.27 2386
2395.73 2447
2396.20 2454
2396.66 2304
2397.12 2441
2397.58 2431
2398.04 2526
2398.50 2451
2398.97 2526
2399.43 2418
2399.89 2564
2400.35 2424
2400.81 2390
2401.28 2313
2401.74 2110
2402.20 2308
2402.66 2358
2403.12 2338
2403.59 2356
2404.05 2293
2404.51 2326
2404.97 2297
2405.44 2275
2405.90 2437
2406.36 2556
2406.82 2237
2407.29 2179
2407.75 2378
2408.21 2293
2408.67 2213
2409.14 2352
2409.60 2296
2410.06 2103
2410.52 2079
2410.99 2277
2411.45 2185
2411.91 2056
2412.38 1929
2412.84 2040
2413.30 2356
2413.77 2381
2414.23 2225
2414.69 2197
2415.16 2163
2415.62 2158
2416.08 2288
2416.55 2251
2417.01 2281
2417.47 2321
2417.94 2213
2418.40 2244
2418.86 2132
2419.33 2280
2419.79 2299
2420.26 2332
2420.72 2208
2421.18 2315
2421.65 2293
2422.11 2496
2422.58 2654
2423.04 2520
2423.50 2442
2423.97 2435
2424.43 2247
2424.90 2490
2425.36 2305
2425.83 2242
2426.29 2229
2426.75 2099
2427.22 2343
2427.68 2212
2428.15 2225
2428.61 2164
2429.08 2064
2429.54 2055
2430.01 2071
2430.47 2030
2430.94 1970
2431.40 2071
2431.87 2116
2432.33 1954
2432.80 2103
2433.26 2424
2433.73 2357
2434.19 2100
2434.66 2320
2435.12 2158
2435.59 2191
2436.05 2352
2436.52 2474
2436.98 2236
2437.45 2172
2437.91 2507
2438.38 2379
2438.85 2483
2439.31 2436
2439.78 2283
2440.24 2359
2440.71 2467
2441.17 2514
2441.64 2547
2442.11 2684
2442.57 2429
2443.04 2236
2443.50 2177
2443.97 2379
2444.44 2214
2444.90 2071
2445.37 2132
2445.83 2210
2446.30 2053
2446.77 2110
2447.23 2253
2447.70 2261
2448.17 2119
2448.63 2121
2449.10 2059
2449.57 2150
2450.03 2240
2450.50 2167
2450.97 2051
2451.43 2167
2451.90 2085
2452.37 2142
2452.83 2185
2453.30 2207
2453.77 2050
2454.24 1946
2454.70 2131
2455.17 2189
2455.64 2101
2456.10 2101
2456.57 1874
2457.04 2010
2457.51 2046
2457.97 2212
2458.44 1920
2458.91 1961
2459.38 2139
2459.84 2182
2460.31 2105
2460.78 2211
2461.25 2069
2461.71 2057
2462.18 2032
2462.65 2173
2463.12 2025
2463.59 2205
2464.05 2101
2464.52 2009
2464.99 2115
2465.46 1979
2465.93 2069
2466.39 2015
2466.86 2104
2467.33 2253
2467.80 2189
2468.27 2140
2468.74 2297
2469.20 2133
2469.67 2402
2470.14 2306
2470.61 2214
2471.08 2148
2471.55 2212
2472.02 2223
2472.49 2283
2472.95 2210
2473.42 2125
2473.89 2218
2474.36 2195
2474.83 2346
2475.30 2167
2475.77 2192
2476.24 2079
2476.71 2184
2477.18 2274
2477.65 2135
2478.11 2320
2478.58 2391
2479.05 2230
2479.52 2246
2479.99 2131
2480.46 1967
2480.93 1986
2481.40 2197
2481.87 2164
2482.34 1962
2482.81 1932
2483.28 1864
2483.75 1919
2484.22 1868
2484.69 2028
2485.16 2078
2485.63 2119
2486.10 2220
2486.57 2186
2487.04 2338
2487.51 2375
2487.98 2457
2488.45 2410
2488.92 2388
2489.39 2328
2489.86 2323
2490.33 2296
2490.80 2294
2491.27 2093
2491.74 1987
2492.22 1988
2492.69 2122
2493.16 2163
2493.63 2349
2494.10 2206
2494.57 2128
2495.04 2197
2495.51 2236
2495.98 2144
2496.45 2132
2496.92 2270
2497.40 2118
2497.87 2398
2498.34 2293
2498.81 2266
2499.28 2109
2499.75 1959
2500.22 1916
2500.70 1946
2501.17 1906
2501.64 2103
2502.11 2097
2502.58 2075
2503.05 1981
2503.53 2121
2504.00 2126
2504.47 2133
2504.94 2075
2505.41 1921
2505.88 1872
2506.36 2192
2506.83 2194
2507.30 2115
2507.77 2216
2508.25 2160
2508.72 2311
2509.19 2611
2509.66 2558
2510.13 2671
2510.61 2708
2511.08 2897
2511.55 2958
2512.02 3278
2512.50 3139
2512.97 3301
2513.44 3277
2513.91 3132
2514.39 2918
2514.86 2956
2515.33 3027
2515.81 2801
2516.28 2755
2516.75 2593
2517.23 2563
2517.70 2434
2518.17 2321
2518.64 2337
2519.12 2473
2519.59 2361
2520.06 2267
2520.54 2378
2521.01 2342
2521.48 2275
2521.96 2387
2522.43 2127
2522.91 2093
2523.38 2243
2523.85 2135
2524.33 2171
2524.80 2219
2525.27 2260
2525.75 2470
2526.22 2329
2526.70 2106
2527.17 2362
2527.64 2358
2528.12 2260
2528.59 2507
2529.07 2387
2529.54 2402
2530.01 2351
2530.49 2330
2530.96 2559
2531.44 2455
2531.91 2593
2532.39 2470
2532.86 2415
2533.33 2509
2533.81 2356
2534.28 2266
2534.76 2212
2535.23 2396
2535.71 2353
2536.18 2439
2536.66 2312
2537.13 2452
2537.61 2138
2538.08 2237
2538.56 2288
2539.03 2387
2539.51 2490
2539.98 2276
2540.46 2210
2540.93 2497
2541.41 2392
2541.88 2231
2542.36 2119
2542.84 2216
2543.31 2165
2543.79 2224
2544.26 2342
2544.74 2534
2545.21 2425
2545.69 2665
2546.16 2610
2546.64 2609
2547.12 2870
2547.59 3184
2548.07 2993
2548.54 3050
2549.02 3082
2549.50 3131
2549.97 3327
2550.45 3073
2550.92 3318
2551.40 3123
2551.88 3186
2552.35 2989
2552.83 2650
2553.31 2798
2553.78 2721
2554.26 2754
2554.74 2697
2555.21 2751
2555.69 2686
2556.17 2822
2556.64 2782
2557.12 2405
2557.60 2537
2558.07 2632
2558.55 2405
2559.03 2535
2559.50 2598
2559.98 2354
2560.46 2340
2560.93 2354
2561.41 2302
2561.89 2387
2562.37 2127
2562.84 1988
2563.32 1986
2563.80 2050
2564.28 2061
2564.75 2147
2565.23 2253
2565.71 2360
2566.19 2396
2566.66 2329
2567.14 2480
2567.62 2260
2568.10 2325
2568.57 2101
2569.05 2171
2569.53 2318
2570.01 2374
2570.49 2217
2570.96 2428
2571.44 2226
2571.92 2315
2572.40 2276
2572.88 2137
2573.36 2131
2573.83 2207
2574.31 2282
2574.79 2344
2575.27 2007
2575.75 2152
2576.23 2303
2576.70 2245
2577.18 2135
2577.66 2204
2578.14 2269
2578.62 2196
2579.10 2228
2579.58 2172
2580.06 2225
2580.54 2246
2581.01 2298
2581.49 2122
2581.97 2215
2582.45 2097
2582.93 2255
2583.41 2444
2583.89 2301
2584.37 2168
2584.85 2017
2585.33 2147
2585.81 2105
2586.29 2122
2586.77 2096
2587.25 2155
2587.72 2152
2588.20 2281
2588.68 2202
2589.16 2238
2589.64 2249
2590.12 2286
2590.60 2199
2591.08 2320
2591.56 2425
2592.04 2121
2592.52 2329
2593.00 2306
2593.48 2166
2593.96 2369
2594.44 2266
2594.92 2099
2595.40 2264
2595.89 2287
2596.37 2199
2596.85 2269
2597.33 2189
2597.81 2147
2598.29 2232
2598.77 2140
2599.25 2223
2599.73 2210
2600.21 2156
2600.69 2244
2601.17 2265
2601.65 2253
2602.13 2046
2602.62 2368
2603.10 2258
2603.58 2245
2604.06 2135
2604.54 1995
2605.02 2006
2605.50 2044
2605.98 1952
2606.46 1959
2606.95 1839
2607.43 2168
2607.91 2147
2608.39 2085
2608.87 2221
2609.35 2109
2609.84 2142
2610.32 2239
2610.80 2149
2611.28 2067
2611.76 2112
2612.24 2165
2612.73 2122
2613.21 2272
2613.69 2469
2614.17 2180
2614.65 2000
2615.14 2172
2615.62 2407
2616.10 2081
2616.58 2086
2617.07 2100
2617.55 2110
2618.03 2172
2618.51 2240
2619.00 2132
2619.48 2027
2619.96 2079
2620.44 2048
2620.93 2097
2621.41 2039
2621.89 2251
2622.37 2132
2622.86 2156
2623.34 2144
2623.82 2346
2624.31 2215
2624.79 2102
2625.27 2174
2625.76 2051
2626.24 2119
2626.72 2141
2627.20 2174
2627.69 2177
2628.17 2188
2628.66 2446
2629.14 2506
2629.62 2143
2630.11 2436
2630.59 2380
2631.07 2263
2631.56 2516
2632.04 2474
2632.52 2340
2633.01 2534
2633.49 2386
2633.98 2377
2634.46 2311
2634.94 2118
2635.43 2159
2635.91 2249
2636.40 2226
2636.88 2117
2637.36 2165
2637.85 2168
2638.33 2162
2638.82 2169
2639.30 2176
2639.79 2385
2640.27 2251
2640.75 2217
2641.24 2158
2641.72 2091
2642.21 2119
2642.69 2023
2643.18 2165
2643.66 2166
2644.15 2119
2644.63 1979
2645.12 2042
2645.60 2145
2646.09 2127
2646.57 2130
2647.06 2206
2647.54 2061
2648.03 2060
2648.51 2134
2649.00 2114
2649.48 2081
2649.97 2031
2650.45 2052
2650.94 2265
2651.43 2352
2651.91 2402
2652.40 2174
2652.88 2263
2653.37 2300
2653.85 2101
2654.34 2263
2654.82 2321
2655.31 2282
2655.80 2236
2656.28 2374
2656.77 2082
2657.25 2277
2657.74 2298
2658.23 2254
2658.71 2314
2659.20 2221
2659.69 2163
2660.17 2137
2660.66 2187
2661.14 2089
2661.63 2234
2662.12 2275
2662.60 2348
2663.09 2142
2663.58 2482
2664.06 2448
2664.55 2216
2665.04 2254
2665.52 2126
2666.01 2198
2666.50 2208
2666.98 2127
2667.47 2175
2667.96 2134
2668.45 2234
2668.93 2033
2669.42 2171
2669.91 2162
2670.39 1949
2670.88 2259
2671.37 2286
2671.86 2300
2672.34 2402
2672.83 2490
2673.32 2523
2673.81 2289
2674.29 2469
2674.78 2705
2675.27 2759
2675.76 2474
2676.24 2569
2676.73 2443
2677.22 2292
2677.71 2448
2678.20 2252
2678.68 2414
2679.17 2424
2679.66 2181
2680.15 2241
2680.64 2096
2681.12 2261
2681.61 2277
2682.10 2119
2682.59 2196
2683.08 2079
2683.57 2257
2684.05 2332
2684.54 2139
2685.03 2283
2685.52 2298
2686.01 2144
2686.50 2426
2686.99 2427
2687.47 2276
2687.96 2285
2688.45 2200
2688.94 2185
2689.43 2072
2689.92 2222
2690.41 2265
2690.90 2205
2691.39 2186
2691.88 2318
2692.37 2329
2692.85 2399
2693.34 2440
2693.83 2185
2694.32 2266
2694.81 2322
2695.30 2367
2695.79 2448
2696.28 2485
2696.77 2422
2697.26 2355
2697.75 2358
2698.24 2424
2698.73 2596
2699.22 2393
2699.71 2456
2700.20 2296
2700.69 2339
2701.18 2381
2701.67 2327
2702.16 2343
2702.65 2276
2703.14 2291
2703.63 2433
2704.12 2250
2704.61 2196
2705.10 2332
2705.59 2427
2706.08 2246
2706.57 2132
2707.06 2208
2707.55 2193
2708.04 2166
2708.53 2095
2709.03 2101
2709.52 2199
2710.01 2119
2710.50 2081
2710.99 2151
2711.48 2251
2711.97 2108
2712.46 2126
2712.95 2201
2713.44 2261
2713.94 2102
2714.43 2184
2714.92 2318
2715.41 2230
2715.90 2136
2716.39 2088
2716.88 2073
2717.38 2241
2717.87 1967
2718.36 2153
2718.85 2147
2719.34 2114
2719.83 2237
2720.32 2208
2720.82 2397
2721.31 2319
2721.80 2320
2722.29 2306
2722.78 2314
2723.28 2437
2723.77 2324
2724.26 2499
2724.75 2472
2725.25 2343
2725.74 2318
2726.23 2229
2726.72 2223
2727.21 2033
2727.71 2162
2728.20 2162
2728.69 2322
2729.18 2180
2729.68 2298
2730.17 2312
2730.66 2305
2731.16 2376
2731.65 2405
2732.14 2398
2732.63 2440
2733.13 2504
2733.62 2519
2734.11 2354
2734.61 2269
2735.10 2342
2735.59 2074
2736.08 2094
2736.58 2285
2737.07 2517
2737.56 2544
2738.06 2537
2738.55 2442
2739.05 2441
2739.54 2429
2740.03 2369
2740.53 2339
2741.02 2364
2741.51 2226
2742.01 2239
2742.50 2213
2742.99 2248
2743.49 2309
2743.98 2134
2744.48 2310
2744.97 2265
2745.46 2429
2745.96 2332
2746.45 2340
2746.95 2419
2747.44 2414
2747.93 2540
2748.43 2364
2748.92 2174
2749.42 2459
2749.91 2306
2750.41 2317
2750.90 2170
2751.40 2325
2751.89 2214
2752.39 2190
2752.88 2107
2753.37 2190
2753.87 2311
2754.36 2183
2754.86 2232
2755.35 2220
2755.85 2269
2756.34 2115
2756.84 1998
2757.33 2280
2757.83 2231
2758.32 2227
2758.82 2243
2759.32 2283
2759.81 2285
2760.31 2165
2760.80 2247
2761.30 2220
2761.79 2244
2762.29 2268
2762.78 2233
2763.28 2231
2763.77 2455
2764.27 2456
2764.77 2364
2765.26 2202
2765.76 2343
2766.25 2425
2766.75 2407
2767.25 2312
2767.74 2089
2768.24 2035
2768.73 2215
2769.23 2399
2769.73 2249
2770.22 2404
2770.72 2159
2771.22 2008
2771.71 2209
2772.21 2218
2772.70 2225
2773.20 2110
2773.70 2056
2774.19 2250
2774.69 2243
2775.19 2354
2775.68 2534
2776.18 2693
2776.68 2525
2777.17 2592
2777.67 2575
2778.17 2669
2778.67 2495
2779.16 2405
2779.66 2397
2780.16 2254
2780.65 2135
2781.15 2121
2781.65 2105
2782.15 2195
2782.64 2249
2783.14 2206
2783.64 2297
2784.14 2280
2784.63 2101
2785.13 1978
2785.63 2163
2786.13 2278
2786.62 2197
2787.12 2196
2787.62 1972
2788.12 2023
2788.62 2165
2789.11 2034
2789.61 2119
2790.11 1991
2790.61 2054
2791.11 2157
2791.60 2039
2792.10 2107
2792.60 2164
2793.10 2187
2793.60 2340
2794.10 2423
2794.59 2370
2795.09 2101
2795.59 2328
2796.09 2319
2796.59 2299
2797.09 2301
2797.59 2349
2798.08 2379
2798.58 2423
2799.08 2417
2799.58 2405
2800.08 2145
2800.58 2248
2801.08 2284
2801.58 2374
2802.08 2214
2802.58 2375
2803.07 2226
2803.57 2150
2804.07 2177
2804.57 2414
2805.07 2411
2805.57 2383
2806.07 2289
2806.57 2423
2807.07 2732
2807.57 2464
2808.07 2640
2808.57 2802
2809.07 2566
2809.57 2602
2810.07 2630
2810.57 2663
2811.07 2638
2811.57 2716
2812.07 2732
2812.57 2738
2813.07 2826
2813.57 2824
2814.07 2683
2814.57 2680
2815.07 2651
2815.57 2605
2816.07 2468
2816.57 2581
2817.07 2580
2817.57 2351
2818.07 2225
2818.57 2242
2819.07 2550
2819.57 2259
2820.07 2433
2820.57 2261
2821.07 2199
2821.58 2123
2822.08 2070
2822.58 2089
2823.08 2041
2823.58 2177
2824.08 2210
2824.58 2353
2825.08 2089
2825.58 2032
2826.09 2251
2826.59 2223
2827.09 2256
2827.59 2201
2828.09 2237
2828.59 2173
2829.09 2014
2829.60 2035
2830.10 1957
2830.60 1964
2831.10 1845
2831.60 1952
2832.10 1984
2832.61 2045
2833.11 2050
2833.61 1959
2834.11 1960
2834.61 2010
2835.12 2141
2835.62 2098
2836.12 2163
2836.62 2140
2837.12 2178
2837.63 2202
2838.13 2191
2838.63 2244
2839.13 2189
2839.64 2446
2840.14 2264
2840.64 2121
2841.14 2119
2841.65 2078
2842.15 2188
2842.65 2170
2843.15 2095
2843.66 2166
2844.16 2167
2844.66 2281
2845.17 2371
2845.67 2305
2846.17 2559
2846.67 2514
2847.18 2393
2847.68 2333
2848.18 2282
2848.69 2293
2849.19 2731
2849.69 2703
2850.20 2295
2850.70 2230
2851.20 2376
2851.71 2245
2852.21 2094
2852.72 2334
2853.22 2301
2853.72 2152
2854.23 2111
2854.73 2222
2855.23 2332
2855.74 1985
2856.24 1921
2856.75 2200
2857.25 2401
2857.75 2335
2858.26 2344
2858.76 2392
2859.27 2248
2859.77 2197
2860.27 2371
2860.78 2378
2861.28 2320
2861.79 2233
2862.29 2174
2862.80 2064
2863.30 2175
2863.81 2143
2864.31 2159
2864.81 2319
2865.32 2257
2865.82 2236
2866.33 2311
2866.83 2377
2867.34 2349
2867.84 2327
2868.35 2115
2868.85 2372
2869.36 2503
2869.86 2533
2870.37 2695
2870.87 2703
2871.38 2554
2871.89 2597
2872.39 2737
2872.90 2575
2873.40 2593
2873.91 2641
2874.41 2445
2874.92 2444
2875.42 2634
2875.93 2576
2876.43 2514
2876.94 2531
2877.45 2487
2877.95 2415
2878.46 2502
2878.96 2376
2879.47 2317
2879.98 2445
2880.48 2177
2880.99 2223
2881.49 2590
2882.00 2359
2882.51 2185
2883.01 2326
2883.52 2364
2884.03 2391
2884.53 2422
2885.04 2499
2885.54 2565
2886.05 2585
2886.56 2472
2887.06 2557
2887.57 2582
2888.08 2701
2888.58 2703
2889.09 2295
2889.60 2476
2890.11 2410
2890.61 2355
2891.12 2644
2891.63 2567
2892.13 2346
2892.64 2436
2893.15 2249
2893.65 2347
2894.16 2448
2894.67 2420
2895.18 2314
2895.68 2500
2896.19 2303
2896.70 2192
2897.21 2241
2897.71 2327
2898.22 2373
2898.73 2425
2899.24 2423
2899.74 2352
2900.25 2206
2900.76 2159
2901.27 2104
2901.78 2278
2902.28 2350
2902.79 2223
2903.30 2273
2903.81 2481
2904.32 2357
2904.82 2353
2905.33 2434
2905.84 2481
2906.35 2345
2906.86 2388
2907.37 2418
2907.87 2346
2908.38 2296
2908.89 2466
2909.40 2417
2909.91 2298
2910.42 2114
2910.93 2310
2911.44 2420
2911.94 2434
2912.45 2420
2912.96 2331
2913.47 2300
2913.98 2216
2914.49 2370
2915.00 2305
2915.51 2242
2916.02 2355
2916.53 2566
2917.03 2387
2917.54 2354
2918.05 2244
2918.56 2523
2919.07 2565
2919.58 2637
2920.09 2609
2920.60 2590
2921.11 2659
2921.62 2806
2922.13 2777
2922.64 2660
2923.15 2835
2923.66 3140
2924.17 2980
2924.68 2787
2925.19 2777
2925.70 2676
2926.21 2775
2926.72 2683
2927.23 2729
2927.74 2601
2928.25 2445
2928.76 2464
2929.27 2357
2929.78 2264
2930.29 2370
2930.80 2422
2931.31 2132
2931.82 2176
2932.33 2228
2932.84 2140
2933.35 2103
2933.86 2145
2934.38 1993
2934.89 2079
2935.40 2132
2935.91 2036
2936.42 2245
2936.93 2345
2937.44 2444
2937.95 2492
2938.46 2684
2938.97 2873
2939.49 2840
2940.00 2890
2940.51 3083
2941.02 3033
2941.53 2981
2942.04 2861
2942.55 3049
2943.07 3044
2943.58 2849
2944.09 2720
2944.60 2838
2945.11 2940
2945.62 2770
2946.14 2528
2946.65 2553
2947.16 2424
2947.67 2365
2948.18 2386
2948.70 2269
2949.21 2351
2949.72 2211
2950.23 2216
2950.74 2292
2951.26 2359
2951.77 2326
2952.28 2262
2952.79 2339
2953.31 2212
2953.82 2261
2954.33 2213
2954.84 2193
2955.36 2144
2955.87 2105
2956.38 2250
2956.89 2123
2957.41 2303
2957.92 2389
2958.43 2236
2958.94 2285
2959.46 2178
2959.97 2272
2960.48 2276
2961.00 2292
2961.51 2445
2962.02 2275
2962.54 2228
2963.05 2370
2963.56 2276
2964.08 2295
2964.59 2554
2965.10 2566
2965.62 2320
2966.13 2534
2966.64 2398
2967.16 2459
2967.67 2257
2968.18 2336
2968.70 2260
2969.21 2199
2969.73 2112
2970.24 2353
2970.75 2218
2971.27 2414
2971.78 2385
2972.30 2160
2972.81 2350
2973.32 2354
2973.84 2540
2974.35 2398
2974.87 2165
2975.38 2283
2975.90 2339
2976.41 2441
2976.92 2454
2977.44 2482
2977.95 2369
2978.47 2387
2978.98 2684
2979.50 2472
2980.01 2473
2980.53 2440
2981.04 2508
2981.56 2574
2982.07 2426
2982.59 2424
2983.10 2452
2983.62 2582
2984.13 2548
2984.65 2628
2985.16 2464
2985.68 2754
2986.19 2722
2986.71 2552
2987.22 2513
2987.74 2464
2988.25 2710
2988.77 2437
2989.29 2632
2989.80 2547
2990.32 2614
2990.83 2609
2991.35 2734
2991.86 2889
2992.38 2853
2992.89 3023
2993.41 3067
2993.93 3106
2994.44 3042
2994.96 3054
2995.47 3195
2995.99 3010
2996.51 3167
2997.02 3244
2997.54 3311
2998.06 3289
2998.57 3203
2999.09 3154
2999.60 2874
3000.12 3274
3000.64 3296
3001.15 3352
3001.67 3739
3002.19 3794
3002.70 4119
3003.22 4329
3003.74 4762
3004.25 5317
3004.77 5725
3005.29 5722
3005.81 5514
3006.32 5694
3006.84 5344
3007.36 4998
3007.87 4483
3008.39 4135
3008.91 3637
3009.43 3824
3009.94 3494
3010.46 3176
3010.98 2996
3011.49 2870
3012.01 2549
3012.53 2540
3013.05 2532
3013.57 2632
3014.08 2701
3014.60 2632
3015.12 2584
3015.64 2627
3016.15 2535
3016.67 2656
3017.19 2729
3017.71 2577
3018.23 2658
3018.74 2741
3019.26 2629
3019.78 2762
3020.30 2577
3020.82 2528
3021.33 2628
3021.85 2814
3022.37 2723
3022.89 2606
3023.41 2682
3023.93 2586
3024.45 2793
3024.96 2924
3025.48 2910
3026.00 2792
3026.52 2686
3027.04 2625
3027.56 2574
3028.08 2602
3028.60 2587
3029.11 2547
3029.63 2698
3030.15 2599
3030.67 2420
3031.19 2428
3031.71 2557
3032.23 2686
3032.75 2468
3033.27 2381
3033.79 2481
3034.31 2566
3034.83 2352
3035.35 2379
3035.86 2497
3036.38 2591
3036.90 2660
3037.42 2498
3037.94 2619
3038.46 2721
3038.98 2735
3039.50 2405
3040.02 2305
3040.54 2426
3041.06 2538
3041.58 2551
3042.10 2595
3042.62 2358
3043.14 2379
3043.66 2363
3044.18 2324
3044.70 2459
3045.22 2535
3045.74 2487
3046.27 2525
3046.79 2601
3047.31 2620
3047.83 2692
3048.35 2668
3048.87 2503
3049.39 2429
3049.91 2584
3050.43 2320
3050.95 2449
3051.47 2219
3051.99 2383
3052.51 2454
3053.03 2590
3053.56 2478
3054.08 2515
3054.60 2325
3055.12 2318
3055.64 2184
3056.16 2357
3056.68 2401
3057.20 2352
3057.73 2499
3058.25 2468
3058.77 2261
3059.29 2267
3059.81 2395
3060.33 2440
3060.86 2613
3061.38 2421
3061.90 2549
3062.42 2467
3062.94 2526
3063.46 2535
3063.99 2752
3064.51 2652
3065.03 2652
3065.55 2603
3066.07 2433
3066.60 2414
3067.12 2833
3067.64 2715
3068.16 2840
3068.69 2719
3069.21 2684
3069.73 2880
3070.25 2811
3070.78 2492
3071.30 2441
3071.82 2712
3072.34 2618
3072.87 2607
3073.39 2674
3073.91 2671
3074.43 2545
3074.96 2780
3075.48 2734
3076.00 2676
3076.53 2683
3077.05 2946
3077.57 2929
3078.10 2859
3078.62 3032
3079.14 3029
3079.66 3243
3080.19 3356
3080.71 3164
3081.23 3232
3081.76 3340
3082.28 3296
3082.81 3306
3083.33 3315
3083.85 3262
3084.38 3205
3084.90 3162
3085.42 3023
3085.95 3188
3086.47 3355
3087.00 3039
3087.52 3253
3088.04 3481
3088.57 3837
3089.09 3816
3089.62 4186
3090.14 4559
3090.66 4348
3091.19 4458
3091.71 4615
3092.24 4559
3092.76 4441
3093.29 4356
3093.81 4044
3094.33 3693
3094.86 3506
3095.38 3684
3095.91 3525
3096.43 3094
3096.96 3428
3097.48 3470
3098.01 3466
3098.53 3376
3099.06 3430
3099.58 3571
3100.11 3762
3100.63 3805
3101.16 4007
3101.68 4449
3102.21 4938
3102.73 4990
3103.26 5306
3103.78 5356
3104.31 5522
3104.83 5710
3105.36 5478
3105.89 4845
3106.41 4548
3106.94 4175
3107.46 3839
3107.99 3604
3108.51 3237
3109.04 2991
3109.57 3058
3110.09 3275
3110.62 3256
3111.14 3023
3111.67 2993
3112.19 3215
3112.72 3149
3113.25 3180
3113.77 3124
3114.30 2734
3114.83 2752
3115.35 2826
3115.88 2624
3116.40 2573
3116.93 2584
3117.46 2908
3117.98 2759
3118.51 2824
3119.04 2809
3119.56 3123
3120.09 2902
3120.62 2997
3121.14 2925
3121.67 2836
3122.20 2924
3122.72 3047
3123.25 3010
3123.78 2992
3124.31 2881
3124.83 3078
3125.36 2964
3125.89 2743
3126.41 2653
3126.94 2593
3127.47 2772
3128.00 2993
3128.52 2721
3129.05 2721
3129.58 2680
3130.11 2515
3130.63 2516
3131.16 2622
3131.69 2515
3132.22 2572
3132.74 2562
3133.27 2546
3133.80 2370
3134.33 2456
3134.86 2694
3135.38 2495
3135.91 2502
3136.44 2528
3136.97 2590
3137.50 2565
3138.03 2447
3138.55 2290
3139.08 2151
3139.61 2427
3140.14 2331
3140.67 2298
3141.20 2354
3141.72 2221
3142.25 2241
3142.78 2100
3143.31 2314
3143.84 2396
3144.37 2364
3144.90 2536
3145.42 2588
3145.95 2441
3146.48 2463
3147.01 2453
3147.54 2426
3148.07 2422
3148.60 2512
3149.13 2710
3149.66 2790
3150.19 2823
3150.72 2736
3151.24 2768
3151.77 2594
3152.30 2557
3152.83 2568
3153.36 2629
3153.89 2454
3154.42 2506
3154.95 2426
3155.48 2544
3156.01 2645
3156.54 2846
3157.07 2855
3157.60 2939
3158.13 2796
3158.66 2833
3159.19 2716
3159.72 2843
3160.25 2854
3160.78 2932
3161.31 3042
3161.84 2823
3162.37 2638
3162.90 2798
3163.43 2674
3163.96 2487
3164.49 2556
3165.02 2334
3165.55 2265
3166.08 2290
3166.61 2446
3167.15 2485
3167.68 2396
3168.21 2426
3168.74 2396
3169.27 2187
3169.80 2194
3170.33 2295
3170.86 2292
3171.39 2272
3171.92 2366
3172.45 2329
3172.99 2543
3173.52 2578
3174.05 2744
3174.58 2703
3175.11 2534
3175.64 2749
3176.17 2685
3176.70 2621
3177.24 2568
3177.77 2665
3178.30 2515
3178.83 2251
3179.36 2278
3179.89 2291
3180.43 2188
3180.96 2226
3181.49 2165
3182.02 2086
3182.55 2269
3183.09 2400
3183.62 2283
3184.15 2270
3184.68 2204
3185.21 2261
3185.75 2289
3186.28 2310
3186.81 2296
3187.34 2248
3187.88 2329
3188.41 2397
3188.94 2254
3189.47 2172
3190.01 2386
3190.54 2456
3191.07 2303
3191.60 2249
3192.14 2424
3192.67 2589
3193.20 2472
3193.74 2545
3194.27 2425
3194.80 2482
3195.33 2401
3195.87 2741
3196.40 2572
3196.93 2353
3197.47 2411
3198.00 2495
3198.53 2611
3199.07 2522
3199.60 2466
3200.13 2539
3200.67 2558
3201.20 2631
3201.73 2540
3202.27 2488
3202.80 2503
3203.33 2393
3203.87 2616
3204.40 2542
3204.94 2612
3205.47 2649
3206.00 2582
3206.54 2595
3207.07 2568
3207.61 2949
3208.14 3040
3208.67 3371
3209.21 3298
3209.74 3499
3210.28 3545
3210.81 3612
3211.35 3537
3211.88 3520
3212.41 3618
3212.95 3515
3213.48 3504
3214.02 3364
3214.55 3254
3215.09 3128
3215.62 2930
3216.16 2778
3216.69 2664
3217.23 2631
3217.76 2633
3218.30 2853
3218.83 2507
3219.37 2521
3219.90 2710
3220.44 2580
3220.97 2636
3221.51 2842
3222.04 2898
3222.58 3003
3223.11 3124
3223.65 3265
3224.18 3488
3224.72 3670
3225.25 3702
3225.79 3552
3226.33 3365
3226.86 3419
3227.40 3325
3227.93 3267
3228.47 3102
3229.00 3105
3229.54 2933
3230.08 2763
3230.61 2766
3231.15 2713
3231.68 2587
3232.22 2770
3232.76 2987
3233.29 2860
3233.83 2729
3234.36 2846
3234.90 2840
3235.44 2746
3235.97 2766
3236.51 2907
3237.05 2767
3237.58 2838
3238.12 2995
3238.66 2875
3239.19 2961
3239.73 2903
3240.27 3050
3240.80 2988
3241.34 2937
3241.88 2925
3242.41 3018
3242.95 3043
3243.49 3072
3244.03 2898
3244.56 2973
3245.10 3220
3245.64 3373
3246.17 3231
3246.71 3321
3247.25 3407
3247.79 3276
3248.32 3518
3248.86 3388
3249.40 3347
3249.94 3739
3250.47 4087
3251.01 4332
3251.55 4431
3252.09 4979
3252.62 5344
3253.16 5867
3253.70 5774
3254.24 6007
3254.78 6103
3255.31 5373
3255.85 5227
3256.39 5013
3256.93 4889
3257.47 4571
3258.00 4055
3258.54 3917
3259.08 4098
3259.62 4210
3260.16 4205
3260.70 4225
3261.24 4260
3261.77 4450
3262.31 4736
3262.85 4493
3263.39 4795
3263.93 5166
3264.47 4982
3265.01 5515
3265.54 5714
3266.08 6006
3266.62 6142
3267.16 6634
3267.70 6370
3268.24 6059
3268.78 5870
3269.32 5513
3269.86 5335
3270.40 4931
3270.94 4480
3271.48 4444
3272.01 4451
3272.55 4055
3273.09 4045
3273.63 4138
3274.17 4124
3274.71 4177
3275.25 4494
3275.79 4620
3276.33 4701
3276.87 4505
3277.41 4542
3277.95 4679
3278.49 4690
3279.03 4437
3279.57 4389
3280.11 4064
3280.65 4108
3281.19 4102
3281.73 4043
3282.27 3807
3282.81 3892
3283.35 4106
3283.89 4070
3284.43 3829
3284.97 3964
3285.51 4351
3286.05 4307
3286.59 4187
3287.14 4189
3287.68 4228
3288.22 4423
3288.76 4461
3289.30 4023
3289.84 4288
3290.38 4412
3290.92 4484
3291.46 4666
3292.00 4637
3292.54 4910
3293.09 5359
3293.63 5536
3294.17 5771
3294.71 5820
3295.25 6035
3295.79 6252
3296.33 6182
3296.87 6215
3297.42 5839
3297.96 5904
3298.50 5776
3299.04 5297
3299.58 5204
3300.12 4954
3300.67 5021
3301.21 4906
3301.75 4659
3302.29 4351
3302.83 4225
3303.38 4487
3303.92 4290
3304.46 4284
3305.00 4224
3305.54 4137
3306.09 3887
3306.63 4024
3307.17 4099
3307.71 3885
3308.25 4035
3308.80 4410
3309.34 4358
3309.88 4318
3310.42 4471
3310.97 4390
3311.51 4550
3312.05 4401
3312.60 4461
3313.14 4492
3313.68 4379
3314.22 4388
3314.77 4522
3315.31 4469
3315.85 4501
3316.40 4867
3316.94 5432
3317.48 5443
3318.03 6081
3318.57 6252
3319.11 6338
3319.65 6188
3320.20 6706
3320.74 6852
3321.29 6974
3321.83 6881
3322.37 7201
3322.92 6728
3323.46 6490
3324.00 6415
3324.55 6419
3325.09 5868
3325.63 5806
3326.18 6032
3326.72 5827
3327.27 5497
3327.81 5424
3328.35 5445
3328.90 5487
3329.44 5805
3329.99 5742
3330.53 6027
3331.07 7221
3331.62 8877
3332.16 10667
3332.71 13197
3333.25 16043
3333.80 19251
3334.34 22558
3334.89 24748
3335.43 26664
3335.97 28874
3336.52 30028
3337.06 30088
3337.61 29546
3338.15 29214
3338.70 27224
3339.24 25094
3339.79 22189
3340.33 18773
3340.88 15746
3341.42 13072
3341.97 10776
3342.51 9016
3343.06 7525
3343.60 6667
3344.15 5999
3344.69 5314
3345.24 5136
3345.79 4869
3346.33 4820
3346.88 4744
3347.42 4480
3347.97 4617
3348.51 4741
3349.06 4635
3349.61 4470
3350.15 4353
3350.70 4574
3351.24 4476
3351.79 4543
3352.33 4322
3352.88 4404
3353.43 4469
3353.97 4248
3354.52 4086
3355.07 4415
3355.61 4286
3356.16 4181
3356.70 4064
3357.25 4264
3357.80 4133
3358.34 4122
3358.89 4163
3359.44 4032
3359.98 3918
3360.53 3931
3361.08 3884
3361.62 4118
3362.17 4139
3362.72 4226
3363.26 4545
3363.81 4525
3364.36 4600
3364.90 4416
3365.45 4573
3366.00 4299
3366.55 4184
3367.09 4423
3367.64 4501
3368.19 4195
3368.73 4110
3369.28 4408
3369.83 4695
3370.38 4679
3370.92 4722
3371.47 5009
3372.02 5679
3372.57 6156
3373.11 6474
3373.66 6968
3374.21 7149
3374.76 7329
3375.31 7316
3375.85 6842
3376.40 6779
3376.95 6363
3377.50 5735
3378.05 5605
3378.59 5030
3379.14 4673
3379.69 4330
3380.24 4007
3380.79 3919
3381.33 3873
3381.88 3660
3382.43 3689
3382.98 3708
3383.53 3803
3384.08 3812
3384.63 3658
3385.17 3526
3385.72 3474
3386.27 3488
3386.82 3328
3387.37 3197
3387.92 3176
3388.47 3213
3389.02 2965
3389.57 3024
3390.11 3009
3390.66 2959
3391.21 2958
3391.76 2952
3392.31 2883
3392.86 3034
3393.41 3040
3393.96 3065
3394.51 3091
3395.06 2898
3395.61 3217
3396.16 3053
3396.71 2914
3397.26 3310
3397.81 3215
3398.36 3152
3398.91 3002
3399.45 2915
3400.00 2886
3400.55 3009
3401.10 2971
3401.65 3020
3402.20 3105
3402.75 2932
3403.30 2699
3403.85 2727
3404.41 2853
3404.96 2866
3405.51 2674
3406.06 2667
3406.61 2772
3407.16 2859
3407.71 2837
3408.26 2908
3408.81 2967
3409.36 2931
3409.91 3216
3410.46 3413
3411.01 3438
3411.56 3580
3412.11 3884
3412.66 4120
3413.21 3948
3413.77 3659
3414.32 3741
3414.87 3872
3415.42 3618
3415.97 3530
3416.52 3241
3417.07 3397
3417.62 3146
3418.17 3116
3418.73 3025
3419.28 3042
3419.83 2957
3420.38 2883
3420.93 2606
3421.48 2740
3422.04 2661
3422.59 2645
3423.14 2840
3423.69 2761
3424.24 2762
3424.79 2518
3425.35 2698
3425.90 2709
3426.45 2642
3427.00 2724
3427.55 2579
3428.11 2711
3428.66 2356
3429.21 2327
3429.76 2444
3430.31 2622
3430.87 2481
3431.42 2403
3431.97 2445
3432.52 2496
3433.08 2427
3433.63 2365
3434.18 2486
3434.73 2333
3435.29 2478
3435.84 2524
3436.39 2562
3436.95 2629
3437.50 2508
3438.05 2485
3438.60 2512
3439.16 2690
3439.71 2571
3440.26 2468
3440.82 2541
3441.37 2477
3441.92 2335
3442.48 2309
3443.03 2527
3443.58 2396
3444.14 2460
3444.69 2463
3445.24 2365
3445.80 2266
3446.35 2215
3446.90 2329
3447.46 2436
3448.01 2367
3448.57 2305
3449.12 2209
3449.67 2130
3450.23 2399
3450.78 2407
3451.34 2420
3451.89 2123
3452.44 2271
3453.00 2499
3453.55 2420
3454.11 2405
3454.66 2459
3455.21 2446
3455.77 2616
3456.32 2379
3456.88 2521
3457.43 2412
3457.99 2465
3458.54 2557
3459.10 2613
3459.65 2350
3460.20 2316
3460.76 2518
3461.31 2425
3461.87 2542
3462.42 2440
3462.98 2318
3463.53 2479
3464.09 2555
3464.64 2471
3465.20 2467
3465.75 2241
3466.31 2526
3466.86 2693
3467.42 2697
3467.98 2649
3468.53 2541
3469.09 2720
3469.64 2741
3470.20 2700
3470.75 2818
3471.31 2789
3471.86 2811
3472.42 2819
3472.98 3044
3473.53 2828
3474.09 2758
3474.64 2882
3475.20 2870
3475.75 2966
3476.31 2783
3476.87 2937
3477.42 2956
3477.98 3161
3478.53 3208
3479.09 2909
3479.65 3112
3480.20 3191
3480.76 3212
3481.32 3271
3481.87 3202
3482.43 3188
3482.99 3333
3483.54 3413
3484.10 3470
3484.66 3433
3485.21 3116
3485.77 3295
3486.33 3490
3486.88 3501
3487.44 3569
3488.00 3957
3488.55 4507
3489.11 5105
3489.67 5322
3490.22 6053
3490.78 7124
3491.34 7915
3491.90 8732
3492.45 9458
3493.01 9922
3493.57 9789
3494.13 9562
3494.68 9097
3495.24 8306
3495.80 6982
3496.36 6664
3496.91 5541
3497.47 4915
3498.03 4514
3498.59 4368
3499.14 4246
3499.70 4349
3500.26 4516
3500.82 4148
3501.38 4062
3501.93 4181
3502.49 4168
3503.05 4066
3503.61 4145
3504.17 4135
3504.73 4297
3505.28 4296
3505.84 4121
3506.40 4086
3506.96 4036
3507.52 3971
3508.08 4187
3508.63 3967
3509.19 3662
3509.75 3519
3510.31 3702
3510.87 3418
3511.43 3342
3511.99 3293
3512.55 3397
3513.10 3281
3513.66 3219
3514.22 2774
3514.78 2901
3515.34 2926
3515.90 3016
3516.46 2770
3517.02 2790
3517.58 2767
3518.14 2605
3518.70 2571
3519.26 2748
3519.81 2737
3520.37 2888
3520.93 2827
3521.49 2727
3522.05 2774
3522.61 2916
3523.17 2937
3523.73 2625
3524.29 2735
3524.85 2651
3525.41 2615
3525.97 2742
3526.53 2846
3527.09 2842
3527.65 2826
3528.21 2834
3528.77 2696
3529.33 2722
3529.89 2602
3530.45 2900
3531.01 2775
3531.57 2634
3532.13 2657
3532.69 2660
3533.26 2616
3533.82 2381
3534.38 2353
3534.94 2617
3535.50 2668
3536.06 2645
3536.62 2524
3537.18 2353
3537.74 2662
3538.30 2595
3538.86 2481
3539.42 2556
3539.99 2570
3540.55 2466
3541.11 2435
3541.67 2578
3542.23 2523
3542.79 2486
3543.35 2492
3543.91 2539
3544.48 2526
3545.04 2566
3545.60 2561
3546.16 2501
3546.72 2622
3547.28 2797
3547.84 2723
3548.41 2519
3548.97 2549
3549.53 2318
3550.09 2436
3550.65 2360
3551.22 2423
3551.78 2402
3552.34 2228
3552.90 2503
3553.46 2251
3554.03 2304
3554.59 2252
3555.15 2064
3555.71 2197
3556.28 2233
3556.84 2416
3557.40 2332
3557.96 2156
3558.53 2375
3559.09 2271
3559.65 2285
3560.21 2417
3560.78 2294
3561.34 2311
3561.90 2109
3562.46 2159
3563.03 2273
3563.59 2421
3564.15 2232
3564.72 2385
3565.28 2382
3565.84 2359
3566.41 2395
3566.97 2406
3567.53 2437
3568.10 2421
3568.66 2286
3569.22 2283
3569.79 2158
3570.35 2081
3570.91 2334
3571.48 2319
3572.04 2221
3572.60 2318
3573.17 2225
3573.73 2364
3574.29 2228
3574.86 2313
3575.42 2340
3575.99 2344
3576.55 2386
3577.11 2582
3577.68 2648
3578.24 2631
3578.81 2661
3579.37 2531
3579.93 2374
3580.50 2414
3581.06 2390
3581.63 2357
3582.19 2244
3582.76 2437
3583.32 2274
3583.89 2142
3584.45 2325
3585.01 2263
3585.58 2336
3586.14 2252
3586.71 2321
3587.27 2224
3587.84 2063
3588.40 2056
3588.97 1991
3589.53 1909
3590.10 2105
3590.66 2111
3591.23 2200
3591.79 2089
3592.36 2045
3592.92 2033
3593.49 2032
3594.05 2225
3594.62 2192
3595.19 2258
3595.75 2326
3596.32 2371
3596.88 2268
3597.45 2449
3598.01 2307
3598.58 2336
3599.14 2153
3599.71 2217
3600.28 2200
3600.84 2205
3601.41 2322
3601.97 2371
3602.54 2277
3603.11 2155
3603.67 2135
3604.24 2066
3604.80 2147
3605.37 2168
3605.94 2154
3606.50 2219
3607.07 2092
3607.64 2063
3608.20 2221
3608.77 1938
3609.34 1972
3609.90 1971
3610.47 2097
3611.04 2063
3611.60 1881
3612.17 2092
3612.74 2126
3613.30 2083
3613.87 1984
3614.44 2123
3615.00 2502
3615.57 2568
3616.14 2663
3616.70 2931
3617.27 3150
3617.84 3234
3618.41 3535
3618.97 3519
3619.54 3814
3620.11 3758
3620.68 3560
3621.24 3285
3621.81 3199
3622.38 3032
3622.95 2724
3623.51 2551
3624.08 2447
3624.65 2347
3625.22 2304
3625.78 2166
3626.35 2046
3626.92 2167
3627.49 2001
3628.06 1974
3628.62 2103
3629.19 2026
3629.76 2063
3630.33 2071
3630.90 2029
3631.47 2037
3632.03 2007
3632.60 1890
3633.17 1903
3633.74 1889
3634.31 1894
3634.88 1831
3635.44 1936
3636.01 2100
3636.58 1984
3637.15 1898
3637.72 2058
3638.29 2003
3638.86 2011
3639.43 2109
3639.99 2220
3640.56 2178
3641.13 2273
3641.70 2314
3642.27 2170
3642.84 2214
3643.41 2205
3643.98 2182
3644.55 2365
3645.12 2364
3645.69 2306
3646.26 2158
3646.83 2224
3647.40 2115
3647.96 2426
3648.53 2177
3649.10 2196
3649.67 2257
3650.24 2226
3650.81 2206
3651.38 2367
3651.95 2223
3652.52 2438
3653.09 2336
3653.66 2388
3654.23 2269
3654.80 2202
3655.37 2397
3655.94 2160
3656.51 2319
3657.08 2206
3657.65 2282
3658.22 2119
3658.80 2147
3659.37 2095
3659.94 2071
3660.51 2103
3661.08 2178
3661.65 2186
3662.22 2059
3662.79 2139
3663.36 2164
3663.93 2183
3664.50 2394
3665.07 2190
3665.64 1972
3666.21 2135
3666.79 2173
3667.36 2263
3667.93 2109
3668.50 2113
3669.07 2020
3669.64 2148
3670.21 2128
3670.78 2158
3671.36 2277
3671.93 2146
3672.50 2007
3673.07 2100
3673.64 2223
3674.21 2194
3674.78 2240
3675.36 2484
3675.93 2502
3676.50 2373
3677.07 2104
3677.64 2114
3678.22 2336
3678.79 2558
3679.36 2334
3679.93 2126
3680.50 2052
3681.08 1994
3681.65 1961
3682.22 2043
3682.79 2065
3683.37 2014
3683.94 1919
3684.51 1983
3685.08 1884
3685.65 2126
3686.23 2119
3686.80 1946
3687.37 1983
3687.95 2209
3688.52 2292
3689.09 2234
3689.66 2040
3690.24 2097
3690.81 2062
3691.38 2324
3691.96 2145
3692.53 2166
3693.10 2251
3693.67 2140
3694.25 2178
3694.82 1944
3695.39 2082
3695.97 2128
3696.54 1976
3697.11 2028
3697.69 2044
3698.26 1964
3698.83 2068
3699.41 2045
3699.98 1993
3700.56 1849
3701.13 1887
3701.70 1947
3702.28 1861
3702.85 1898
3703.42 2043
3704.00 2174
3704.57 2035
3705.15 2013
3705.72 2180
3706.29 2233
3706.87 2197
3707.44 2054
3708.02 2135
3708.59 2194
3709.17 2134
3709.74 2105
3710.31 2042
3710.89 2225
3711.46 2267
3712.04 2219
3712.61 2218
3713.19 2213
3713.76 1926
3714.34 2027
3714.91 2139
3715.49 2131
3716.06 2150
3716.64 1965
3717.21 2014
3717.79 2041
3718.36 2005
3718.94 1961
3719.51 1864
3720.09 2026
3720.66 2022
3721.24 1863
3721.81 1986
3722.39 2017
3722.96 1964
3723.54 2009
3724.11 1918
3724.69 1824
3725.27 1898
3725.84 2037
3726.42 1954
3726.99 1863
3727.57 2051
3728.14 1970
3728.72 1923
3729.30 2045
3729.87 2122
3730.45 2163
3731.02 2386
3731.60 2644
3732.18 2913
3732.75 3012
3733.33 2850
3733.90 2731
3734.48 2977
3735.06 3061
3735.63 2941
3736.21 2755
3736.79 2591
3737.36 2670
3737.94 2389
3738.52 2196
3739.09 2316
3739.67 2317
3740.25 2071
3740.82 2134
3741.40 2077
3741.98 1954
3742.55 1972
3743.13 1969
3743.71 1921
3744.28 1827
3744.86 1806
3745.44 1872
3746.02 1827
3746.59 1807
3747.17 1834
3747.75 1941
3748.32 1872
3748.90 1965
3749.48 1955
3750.06 2058
3750.63 2081
3751.21 1947
3751.79 1876
3752.37 2139
3752.95 1929
3753.52 1934
3754.10 2022
3754.68 1971
3755.26 2072
3755.83 1939
3756.41 1881
3756.99 1893
3757.57 2004
3758.15 1852
3758.72 1936
3759.30 1982
3759.88 2129
3760.46 2176
3761.04 2117
3761.62 2094
3762.19 2149
3762.77 2209
3763.35 2159
3763.93 2135
3764.51 2197
3765.09 2128
3765.67 2189
3766.25 2215
3766.82 2169
3767.40 1984
3767.98 2239
3768.56 2192
3769.14 2076
3769.72 2008
3770.30 2119
3770.88 2104
3771.46 2093
3772.03 1975
3772.61 2225
3773.19 2124
3773.77 2031
3774.35 2098
3774.93 2134
3775.51 2131
3776.09 2070
3776.67 2001
3777.25 1911
3777.83 1917
3778.41 2000
3778.99 1983
3779.57 2049
3780.15 1933
3780.73 1893
3781.31 1950
3781.89 1916
3782.47 1875
3783.05 1907
3783.63 1822
3784.21 1800
3784.79 1822
3785.37 1893
3785.95 1965
3786.53 1854
3787.11 1720
3787.69 1654
3788.27 1955
3788.85 2129
3789.43 2065
3790.01 1931
3790.59 1884
3791.17 1872
3791.75 1767
3792.33 1885
3792.92 1893
3793.50 1754
3794.08 1801
3794.66 1732
3795.24 1781
3795.82 1834
3796.40 1833
3796.98 1844
3797.56 1866
3798.14 1717
3798.73 1756
3799.31 1606
3799.89 1782
3800.47 1874
3801.05 1862
3801.63 1898
3802.21 1787
3802.80 1744
3803.38 1802
3803.96 1882
3804.54 2029
3805.12 2058
3805.70 1996
3806.29 2027
3806.87 1990
3807.45 2152
3808.03 2088
3808.61 2094
3809.20 2225
3809.78 2223
3810.36 2084
3810.94 2220
3811.52 2165
3812.11 2238
3812.69 2273
3813.27 2024
3813.85 2026
3814.44 2135
3815.02 1972
3815.60 1917
3816.18 1966
3816.77 1963
3817.35 1986
3817.93 2002
3818.51 1991
3819.10 1965
3819.68 2092
3820.26 2070
3820.85 1986
3821.43 1894
3822.01 1893
3822.59 2035
3823.18 1966
3823.76 1826
3824.34 1855
3824.93 1842
3825.51 1823
3826.09 1832
3826.68 1878
3827.26 2072
3827.84 1963
3828.43 1898
3829.01 1876
3829.59 1982
3830.18 1864
3830.76 1789
3831.35 1752
3831.93 1803
3832.51 1891
3833.10 1894
3833.68 2153
3834.26 1984
3834.85 2058
3835.43 2012
3836.02 2014
3836.60 2024
3837.19 1927
3837.77 2000
3838.35 2112
3838.94 1890
3839.52 2060
3840.11 2076
3840.69 1962
3841.28 1997
3841.86 2043
3842.44 2131
3843.03 2088
3843.61 2069
3844.20 2365
3844.78 2168
3845.37 2172
3845.95 2268
3846.54 2178
3847.12 2151
3847.71 2129
3848.29 2197
3848.88 2175
3849.46 2163
3850.05 2037
3850.63 2035
3851.22 2149
3851.80 2118
3852.39 2168
3852.97 2094
3853.56 2093
3854.15 2143
3854.73 2012
3855.32 2261
3855.90 2344
3856.49 2295
3857.07 2371
3857.66 2411
3858.25 2627
3858.83 2900
3859.42 3240
3860.00 3495
3860.59 3861
3861.17 4327
3861.76 4329
3862.35 4706
3862.93 4701
3863.52 4592
3864.11 4432
3864.69 4144
3865.28 3810
3865.86 3435
3866.45 3210
3867.04 3044
3867.62 2797
3868.21 2737
3868.80 2481
3869.38 2358
3869.97 2225
3870.56 2249
3871.14 2218
3871.73 2307
3872.32 2232
3872.90 2180
3873.49 2103
3874.08 2167
3874.66 2076
3875.25 2133
3875.84 2293
3876.43 2059
3877.01 1983
3877.60 2169
3878.19 2068
3878.78 2155
3879.36 1953
3879.95 1916
3880.54 1977
3881.13 2021
3881.71 2097
3882.30 2132
3882.89 1970
3883.48 1980
3884.06 2076
3884.65 2109
3885.24 1970
3885.83 2034
3886.41 2013
3887.00 2103
3887.59 2308
3888.18 2263
3888.77 2260
3889.35 2362
3889.94 2474
3890.53 2437
3891.12 2321
3891.71 2617
3892.30 2539
3892.88 2266
3893.47 2374
3894.06 2263
3894.65 2222
3895.24 2250
3895.83 2340
3896.42 2151
3897.00 2197
3897.59 2343
3898.18 2221
3898.77 2391
3899.36 2477
3899.95 2512
3900.54 2317
3901.13 2276
3901.72 2340
3902.31 2363
3902.89 2465
3903.48 2400
3904.07 2304
3904.66 2214
3905.25 2201
3905.84 2158
3906.43 2251
3907.02 2125
3907.61 2138
3908.20 2085
3908.79 1977
3909.38 2047
3909.97 2114
3910.56 2121
3911.15 1945
3911.74 2122
3912.33 2216
3912.92 2023
3913.51 1877
3914.10 1921
3914.69 1898
3915.28 1939
3915.87 2033
3916.46 1863
3917.05 2026
3917.64 1996
3918.23 2108
3918.82 2025
3919.41 1880
3920.00 1829
3920.59 1980
3921.18 1947
3921.77 1909
3922.36 1829
3922.95 1803
3923.54 1922
3924.13 1875
3924.72 1888
3925.32 1910
3925.91 2006
3926.50 1877
3927.09 1891
3927.68 1782
3928.27 1963
3928.86 1981
3929.45 1786
3930.04 1757
3930.63 1727
3931.23 1691
3931.82 1675
3932.41 1728
3933.00 1761
3933.59 1802
3934.18 1863
3934.77 1874
3935.37 1818
3935.96 1869
3936.55 1873
3937.14 1693
3937.73 1772
3938.33 1887
3938.92 2083
3939.51 1995
3940.10 2148
3940.69 2207
3941.28 2076
3941.88 2177
3942.47 2361
3943.06 2422
3943.65 2131
3944.25 2136
3944.84 2117
3945.43 2028
3946.02 2091
3946.62 2011
3947.21 1958
3947.80 1865
3948.39 1767
3948.99 1889
3949.58 1964
3950.17 1900
3950.76 1878
3951.36 1854
3951.95 1849
3952.54 1876
3953.14 1936
3953.73 2078
3954.32 2026
3954.91 2010
3955.51 1905
3956.10 1966
3956.69 2020
3957.29 1928
3957.88 2032
3958.47 2205
3959.07 2354
3959.66 2170
3960.25 2085
3960.85 2010
3961.44 2048
3962.03 2123
3962.63 2162
3963.22 2011
3963.82 2056
3964.41 2196
3965.00 2038
3965.60 2193
3966.19 2124
3966.79 2250
3967.38 2264
3967.97 2127
3968.57 2247
3969.16 2397
3969.76 2115
3970.35 2146
3970.94 2147
3971.54 2092
3972.13 1954
3972.73 1812
3973.32 2179
3973.92 2162
3974.51 2090
3975.11 2096
3975.70 2030
3976.29 2075
3976.89 2273
3977.48 2218
3978.08 2318
3978.67 2255
3979.27 1970
3979.86 2291
3980.46 2295
3981.05 2074
3981.65 2019
3982.24 2003
3982.84 2109
3983.43 2254
3984.03 2155
3984.62 2052
3985.22 2131
3985.82 2136
3986.41 2154
3987.01 2221
3987.60 2054
3988.20 2249
3988.79 2268
3989.39 2146
3989.98 2214
3990.58 2425
3991.18 2413
3991.77 2271
3992.37 2175
3992.96 2173
3993.56 2303
3994.16 2446
3994.75 2522
3995.35 2390
3995.94 2505
3996.54 2550
3997.14 2491
3997.73 2429
3998.33 2531
3998.93 2377
3999.52 2558
4000.12 2592
4000.71 2427
4001.31 2430
4001.91 2150
4002.50 2237
4003.10 2352
4003.70 2179
4004.29 2048
4004.89 2253
4005.49 2157
4006.09 2141
4006.68 2222
4007.28 2162
4007.88 2091
4008.47 1999
4009.07 2032
4009.67 1999
4010.27 2113
4010.86 2066
4011.46 1924
4012.06 2025
4012.65 2065
4013.25 2033
4013.85 2121
4014.45 2127
4015.04 2093
4015.64 2230
4016.24 2363
4016.84 2362
4017.44 2418
4018.03 2410
4018.63 2478
4019.23 2418
4019.83 2375
4020.42 2281
4021.02 2304
4021.62 2239
4022.22 2045
4022.82 2071
4023.42 2098
4024.01 2061
4024.61 2100
4025.21 2429
4025.81 2671
4026.41 2716
4027.01 2780
4027.60 2836
4028.20 2867
4028.80 3164
4029.40 3210
4030.00 3283
4030.60 3465
4031.20 3093
4031.79 3062
4032.39 2952
4032.99 2898
4033.59 2468
4034.19 2427
4034.79 2537
4035.39 2403
4035.99 2369
4036.59 2349
4037.19 2336
4037.79 2239
4038.38 2081
4038.98 2011
4039.58 1981
4040.18 2116
4040.78 1924
4041.38 1845
4041.98 2013
4042.58 2013
4043.18 2043
4043.78 1959
4044.38 1958
4044.98 1965
4045.58 2057
4046.18 1960
4046.78 1901
4047.38 1942
4047.98 1983
4048.58 1989
4049.18 1982
4049.78 2028
4050.38 2135
4050.98 1913
4051.58 2047
4052.18 2031
4052.78 1964
4053.38 2012
4053.98 2137
4054.58 2113
4055.18 1977
4055.78 2055
4056.38 1935
4056.99 1954
4057.59 1940
4058.19 2026
4058.79 1848
4059.39 1955
4059.99 2145
4060.59 2218
4061.19 2252
4061.79 2078
4062.39 2211
4062.99 2176
4063.60 2309
4064.20 2344
4064.80 2373
4065.40 2542
4066.00 2612
4066.60 2557
4067.20 2543
4067.81 2412
4068.41 2478
4069.01 2348
4069.61 2270
4070.21 2223
4070.81 2229
4071.42 2131
4072.02 1914
4072.62 1947
4073.22 1752
4073.82 1858
4074.42 1916
4075.03 1812
4075.63 1675
4076.23 1590
4076.83 1682
4077.44 1853
4078.04 1801
4078.64 1854
4079.24 1780
4079.84 1775
4080.45 1907
4081.05 1854
4081.65 1769
4082.25 1564
4082.86 1732
4083.46 1803
4084.06 1857
4084.67 1907
4085.27 1847
4085.87 1831
4086.47 1881
4087.08 1899
4087.68 1690
4088.28 1875
4088.89 1926
4089.49 1909
4090.09 1837
4090.69 1686
4091.30 1778
4091.90 1798
4092.50 1871
4093.11 1866
4093.71 1798
4094.31 1760
4094.92 1933
4095.52 1880
4096.13 1919
4096.73 1894
4097.33 1902
4097.94 1906
4098.54 1957
4099.14 1892
4099.75 1839
4100.35 1633
4100.96 1826
4101.56 1750
4102.16 1643
4102.77 1778
4103.37 1729
4103.98 1882
4104.58 1636
4105.18 1661
4105.79 1967
4106.39 2036
4107.00 1901
4107.60 1907
4108.21 1922
4108.81 1808
4109.42 1771
4110.02 1695
4110.62 1845
4111.23 1712
4111.83 1706
4112.44 1749
4113.04 1782
4113.65 1695
4114.25 1739
4114.86 1926
4115.46 1759
4116.07 1729
4116.67 1678
4117.28 1708
4117.88 1747
4118.49 1693
4119.09 1815
4119.70 1800
4120.31 1677
4120.91 1706
4121.52 1710
4122.12 1709
4122.73 1801
4123.33 1872
4123.94 1781
4124.54 1721
4125.15 1578
4125.76 1672
4126.36 1708
4126.97 1701
4127.57 1744
4128.18 1687
4128.79 1738
4129.39 1661
4130.00 1582
4130.60 1629
4131.21 1831
4131.82 1808
4132.42 1680
4133.03 1780
4133.63 1833
4134.24 1901
4134.85 1703
4135.45 1905
4136.06 1928
4136.67 1877
4137.27 1938
4137.88 1892
4138.49 1934
4139.09 2019
4139.70 2066
4140.31 1937
4140.91 1804
4141.52 1977
4142.13 1867
4142.74 2019
4143.34 2107
4143.95 2091
4144.56 2065
4145.16 2097
4145.77 1991
4146.38 2089
4146.99 1978
4147.59 1865
4148.20 1953
4148.81 1836
4149.42 1864
4150.02 1738
4150.63 1790
4151.24 1853
4151.85 1698
4152.45 1642
4153.06 1777
4153.67 1684
4154.28 1840
4154.88 1670
4155.49 1719
4156.10 1666
4156.71 1715
4157.32 1627
4157.93 1678
4158.53 1738
4159.14 1718
4159.75 1655
4160.36 1696
4160.97 1778
4161.57 1793
4162.18 1705
4162.79 1802
4163.40 1774
4164.01 1827
4164.62 1870
4165.23 1755
4165.83 1756
4166.44 1659
4167.05 1714
4167.66 1948
4168.27 1890
4168.88 1815
4169.49 1765
4170.10 1819
4170.71 1924
4171.32 1776
4171.92 1949
4172.53 1999
4173.14 1757
4173.75 1782
4174.36 1992
4174.97 2043
4175.58 1843
4176.19 1949
4176.80 1857
4177.41 2001
4178.02 2026
4178.63 1792
4179.24 1724
4179.85 1802
4180.46 1880
4181.07 1813
4181.68 1727
4182.29 1825
4182.90 1941
4183.51 1976
4184.12 1851
4184.73 1791
4185.34 1825
4185.95 1822
4186.56 1768
4187.17 1690
4187.78 1724
4188.39 1872
4189.00 1842
4189.61 1802
4190.22 1740
4190.83 1777
4191.44 1740
4192.05 1773
4192.66 1890
4193.27 1817
4193.88 1879
4194.49 1890
4195.10 1712
4195.72 1775
4196.33 1783
4196.94 1813
4197.55 1674
4198.16 1707
4198.77 1822
4199.38 1806
4199.99 1965
4200.60 1684
4201.22 1734
4201.83 1701
4202.44 1664
4203.05 1771
4203.66 1761
4204.27 1964
4204.88 1938
4205.50 1763
4206.11 1689
4206.72 1888
4207.33 1884
4207.94 1906
4208.55 1866
4209.17 1863
4209.78 1964
4210.39 1818
4211.00 1787
4211.61 1924
4212.23 1833
4212.84 1719
4213.45 1815
4214.06 1747
4214.68 1938
4215.29 1832
4215.90 1774
4216.51 1800
4217.12 2009
4217.74 2001
4218.35 2140
4218.96 2172
4219.58 1912
4220.19 2114
4220.80 2219
4221.41 2186
4222.03 2013
4222.64 2032
4223.25 2160
4223.86 2086
4224.48 2161
4225.09 2071
4225.70 2136
4226.32 2416
4226.93 2473
4227.54 2315
4228.16 2475
4228.77 2395
4229.38 2327
4230.00 2384
4230.61 2394
4231.22 2286
4231.84 2187
4232.45 2028
4233.06 2049
4233.68 1960
4234.29 2087
4234.91 1960
4235.52 2000
4236.13 1958
4236.75 2071
4237.36 1976
4237.97 2055
4238.59 1974
4239.20 1934
4239.82 1956
4240.43 1898
4241.05 1844
4241.66 1662
4242.27 1779
4242.89 1657
4243.50 1695
4244.12 1852
4244.73 1844
4245.35 1769
4245.96 1718
4246.57 1741
4247.19 1743
4247.80 1831
4248.42 1744
4249.03 1699
4249.65 1792
4250.26 1924
4250.88 1977
4251.49 1977
4252.11 2007
4252.72 1934
4253.34 1846
4253.95 1961
4254.57 1976
4255.18 1961
4255.80 1779
4256.41 1917
4257.03 1740
4257.64 1809
4258.26 1874
4258.88 1967
4259.49 1919
4260.11 1861
4260.72 1959
4261.34 2053
4261.95 1957
4262.57 1992
4263.19 2099
4263.80 2140
4264.42 2142
4265.03 2299
4265.65 2254
4266.26 2268
4266.88 2098
4267.50 2138
4268.11 2142
4268.73 2015
4269.35 1985
4269.96 2062
4270.58 1960
4271.19 1904
4271.81 1907
4272.43 1964
4273.04 1826
4273.66 1848
4274.28 1772
4274.89 1889
4275.51 2007
4276.13 1873
4276.74 2091
4277.36 2040
4277.98 1928
4278.59 2072
4279.21 2062
4279.83 2063
4280.45 2021
4281.06 1982
4281.68 2166
4282.30 1982
4282.91 1801
4283.53 1683
4284.15 1832
4284.77 1692
4285.38 1718
4286.00 1513
4286.62 1683
4287.24 1819
4287.85 1852
4288.47 1886
4289.09 1820
4289.71 1720
4290.32 1767
4290.94 1723
4291.56 1871
4292.18 1797
4292.80 1727
4293.41 1817
4294.03 1889
4294.65 1869
4295.27 1923
4295.89 1810
4296.50 1892
4297.12 1882
4297.74 1932
4298.36 1928
4298.98 1744
4299.60 1850
4300.21 1870
4300.83 1723
4301.45 1718
4302.07 1771
4302.69 1914
4303.31 1848
4303.93 1876
4304.54 1906
4305.16 1815
4305.78 1856
4306.40 1910
4307.02 2071
4307.64 1888
4308.26 1827
4308.88 1962
4309.50 2075
4310.12 1932
4310.73 1906
4311.35 1954
4311.97 1933
4312.59 1867
4313.21 1882
4313.83 1988
4314.45 1918
4315.07 1883
4315.69 1865
4316.31 1856
4316.93 1935
4317.55 1977
4318.17 1872
4318.79 2012
4319.41 2018
4320.03 1849
4320.65 1819
4321.27 1979
4321.89 2061
4322.51 2057
4323.13 1927
4323.75 1952
4324.37 2009
4324.99 1937
4325.61 2042
4326.23 2113
4326.85 2119
4327.47 2275
4328.09 2229
4328.71 2173
4329.33 2296
4329.95 2327
4330.57 2558
4331.19 2660
4331.81 2727
4332.44 2994
4333.06 3057
4333.68 3318
4334.30 3039
4334.92 3044
4335.54 3332
4336.16 3463
4336.78 3419
4337.40 3396
4338.02 3441
4338.65 3352
4339.27 3509
4339.89 3607
4340.51 3237
4341.13 2806
4341.75 2962
4342.37 2778
4342.99 2850
4343.62 2862
4344.24 2857
4344.86 2981
4345.48 3464
4346.10 3612
4346.73 3648
4347.35 3877
4347.97 3650
4348.59 3733
4349.21 3780
4349.83 3731
4350.46 3364
4351.08 3326
4351.70 3062
4352.32 3220
4352.95 3245
4353.57 3039
4354.19 2602
4354.81 2633
4355.43 2693
4356.06 2456
4356.68 2400
4357.30 2166
4357.93 2337
4358.55 2401
4359.17 2299
4359.79 2269
4360.42 2312
4361.04 2239
4361.66 2153
4362.28 2271
4362.91 2263
4363.53 2305
4364.15 2154
4364.78 2131
4365.40 2151
4366.02 2227
4366.65 2013
4367.27 2219
4367.89 2091
4368.52 2093
4369.14 1911
4369.76 1797
4370.39 1983
4371.01 2027
4371.63 2066
4372.26 1843
4372.88 1869
4373.50 1934
4374.13 1979
4374.75 1982
4375.38 1758
4376.00 1804
4376.62 1867
4377.25 2037
4377.87 1968
4378.50 2002
4379.12 1986
4379.74 1903
4380.37 1980
4380.99 2022
4381.62 1992
4382.24 1874
4382.87 1997
4383.49 1978
4384.11 1911
4384.74 1905
4385.36 1860
4385.99 1912
4386.61 1998
4387.24 1969
4387.86 1781
4388.49 1671
4389.11 1589
4389.74 1793
4390.36 1802
4390.99 1703
4391.61 1828
4392.24 1781
4392.86 1933
4393.49 1923
4394.11 1852
4394.74 1832
4395.36 1736
4395.99 1819
4396.61 1799
4397.24 1785
4397.86 1784
4398.49 1802
4399.12 1791
4399.74 1844
4400.37 1789
4400.99 1849
4401.62 1804
4402.24 1699
4402.87 1813
4403.50 1712
4404.12 1931
4404.75 1862
4405.37 1736
4406.00 1800
4406.62 1725
4407.25 1799
4407.88 1812
4408.50 1792
4409.13 1841
4409.76 1973
4410.38 1886
4411.01 1865
4411.64 1942
4412.26 1894
4412.89 2007
4413.51 1816
4414.14 1932
4414.77 2047
4415.39 1824
4416.02 1794
4416.65 1708
4417.28 1778
4417.90 1778
4418.53 1906
4419.16 1978
4419.78 1829
4420.41 1760
4421.04 1816
4421.66 1778
4422.29 1752
4422.92 1830
4423.55 1870
4424.17 1803
4424.80 1630
4425.43 1723
4426.06 1870
4426.68 1725
4427.31 1779
4427.94 1763
4428.57 1662
4429.19 1637
4429.82 1598
4430.45 1679
4431.08 1710
4431.70 1597
4432.33 1638
4432.96 1766
4433.59 1754
4434.22 1864
4434.84 1768
4435.47 1755
4436.10 1933
4436.73 1891
4437.36 1840
4437.99 1907
4438.61 1817
4439.24 1628
4439.87 1659
4440.50 1672
4441.13 1740
4441.76 1802
4442.38 1705
4443.01 1860
4443.64 1776
4444.27 1800
4444.90 1733
4445.53 1786
4446.16 1657
4446.79 1850
4447.42 1792
4448.04 1869
4448.67 1869
4449.30 1831
4449.93 1787
4450.56 1686
4451.19 1747
4451.82 1752
4452.45 1710
4453.08 1757
4453.71 1744
4454.34 1850
4454.97 1738
4455.60 1808
4456.23 1929
4456.86 2066
4457.48 1973
4458.11 1904
4458.74 1822
4459.37 1842
4460.00 1836
4460.63 1681
4461.26 1572
4461.89 1733
4462.52 1871
4463.15 1607
4463.78 1549
4464.41 1626
4465.04 1494
4465.67 1501
4466.30 1632
4466.94 1595
4467.57 1596
4468.20 1588
4468.83 1638
4469.46 1572
4470.09 1667
4470.72 1745
4471.35 1514
4471.98 1611
4472.61 1692
4473.24 1531
4473.87 1570
4474.50 1560
4475.13 1649
4475.76 1695
4476.40 1720
4477.03 1614
4477.66 1764
4478.29 1735
4478.92 1757
4479.55 1549
4480.18 1568
4480.81 1784
4481.45 1729
4482.08 1648
4482.71 1677
4483.34 1732
4483.97 1718
4484.60 1761
4485.23 1650
4485.87 1773
4486.50 1813
4487.13 1792
4487.76 1924
4488.39 1978
4489.03 1852
4489.66 1704
4490.29 1786
4490.92 1791
4491.55 1892
4492.19 1827
4492.82 1886
4493.45 1924
4494.08 1812
4494.71 1933
4495.35 1801
4495.98 1791
4496.61 1721
4497.24 1725
4497.88 1770
4498.51 1727
4499.14 1819
4499.77 1906
4500.41 2053
4501.04 2118
4501.67 2125
4502.31 2317
4502.94 2333
4503.57 2407
4504.20 2373
4504.84 2355
4505.47 2477
4506.10 2469
4506.74 2270
4507.37 2133
4508.00 2071
4508.64 2022
4509.27 1853
4509.90 1977
4510.54 1840
4511.17 2027
4511.80 2013
4512.44 1968
4513.07 1977
4513.70 1926
4514.34 1837
4514.97 1909
4515.61 1906
4516.24 1931
4516.87 1866
4517.51 1836
4518.14 1740
4518.78 1663
4519.41 1888
4520.04 1912
4520.68 1955
4521.31 1921
4521.95 1792
4522.58 1833
4523.21 1892
4523.85 1862
4524.48 2124
4525.12 2087
4525.75 1999
4526.39 2073
4527.02 2262
4527.66 2360
4528.29 2435
4528.93 2836
4529.56 3189
4530.20 3328
4530.83 3393
4531.46 3602
4532.10 4133
4532.73 4108
4533.37 3952
4534.00 3763
4534.64 3392
4535.28 3286
4535.91 2992
4536.55 2753
4537.18 2442
4537.82 2203
4538.45 2165
4539.09 2195
4539.72 2041
4540.36 2041
4540.99 1979
4541.63 1868
4542.26 1984
4542.90 1871
4543.54 1936
4544.17 1921
4544.81 1861
4545.44 1737
4546.08 1894
4546.72 1907
4547.35 1859
4547.99 1826
4548.62 1737
4549.26 1721
4549.90 1773
4550.53 1788
4551.17 1717
4551.80 1776
4552.44 1695
4553.08 1806
4553.71 1852
4554.35 1650
4554.99 1581
4555.62 1689
4556.26 1706
4556.90 1733
4557.53 1638
4558.17 1908
4558.81 1825
4559.44 1841
4560.08 1787
4560.72 1727
4561.35 1806
4561.99 1862
4562.63 1778
4563.27 1742
4563.90 1681
4564.54 1760
4565.18 1930
4565.81 1910
4566.45 1955
4567.09 1983
4567.73 1947
4568.36 1995
4569.00 1972
4569.64 1835
4570.28 2012
4570.91 2101
4571.55 2059
4572.19 2088
4572.83 1993
4573.47 2027
4574.10 1935
4574.74 1944
4575.38 1928
4576.02 2085
4576.66 1956
4577.29 1881
4577.93 1803
4578.57 1777
4579.21 1769
4579.85 1712
4580.49 1965
4581.12 1937
4581.76 1734
4582.40 1822
4583.04 1773
4583.68 1717
4584.32 1690
4584.95 1689
4585.59 1704
4586.23 1709
4586.87 1740
4587.51 1626
4588.15 1716
4588.79 1785
4589.43 1894
4590.07 1894
4590.70 2050
4591.34 2183
4591.98 2042
4592.62 2127
4593.26 2047
4593.90 2007
4594.54 1924
4595.18 2013
4595.82 1838
4596.46 1793
4597.10 1781
4597.74 1754
4598.38 1885
4599.02 1988
4599.66 1817
4600.30 1909
4600.93 1930
4601.57 1919
4602.21 1801
4602.85 1761
4603.49 1804
4604.13 1738
4604.77 1931
4605.41 1847
4606.05 1786
4606.69 1841
4607.33 1807
4607.97 1763
4608.62 1888
4609.26 1747
4609.90 1648
4610.54 1844
4611.18 1848
4611.82 1833
4612.46 1776
4613.10 1812
4613.74 1732
4614.38 1766
4615.02 1753
4615.66 1729
4616.30 1656
4616.94 1802
4617.58 1698
4618.22 1747
4618.87 1775
4619.51 1550
4620.15 1638
4620.79 1577
4621.43 1718
4622.07 1650
4622.71 1715
4623.35 1653
4624.00 1614
4624.64 1534
4625.28 1666
4625.92 1791
4626.56 1642
4627.20 1633
4627.84 1680
4628.49 1615
4629.13 1473
4629.77 1725
4630.41 1840
4631.05 1647
4631.69 1645
4632.34 1681
4632.98 1644
4633.62 1646
4634.26 1757
4634.91 1595
4635.55 1604
4636.19 1800
4636.83 1798
4637.47 1754
4638.12 1801
4638.76 1867
4639.40 1790
4640.04 1922
4640.69 1850
4641.33 1738
4641.97 1919
4642.61 1829
4643.26 1868
4643.90 1814
4644.54 1904
4645.18 1818
4645.83 1712
4646.47 1651
4647.11 1726
4647.76 1698
4648.40 1690
4649.04 1656
4649.69 1754
4650.33 1691
4650.97 1652
4651.62 1765
4652.26 1845
4652.90 1861
4653.55 1680
4654.19 1849
4654.83 1771
4655.48 1679
4656.12 1706
4656.76 1646
4657.41 1676
4658.05 1632
4658.69 1608
4659.34 1634
4659.98 1664
4660.63 1671
4661.27 1655
4661.91 1653
4662.56 1519
4663.20 1567
4663.85 1756
4664.49 1545
4665.13 1572
4665.78 1645
4666.42 1595
4667.07 1437
4667.71 1463
4668.36 1468
4669.00 1499
4669.64 1464
4670.29 1531
4670.93 1615
4671.58 1620
4672.22 1707
4672.87 1586
4673.51 1622
4674.16 1522
4674.80 1414
4675.45 1648
4676.09 1597
4676.74 1465
4677.38 1535
4678.03 1557
4678.67 1554
4679.32 1672
4679.96 1485
4680.61 1566
4681.25 1625
4681.90 1579
4682.54 1644
4683.19 1663
4683.84 1701
4684.48 1646
4685.13 1635
4685.77 1737
4686.42 1673
4687.06 1715
4687.71 1543
4688.36 1737
4689.00 1677
4689.65 1725
4690.29 1784
4690.94 1771
4691.58 1676
4692.23 1805
4692.88 1682
4693.52 1645
4694.17 1749
4694.82 1735
4695.46 1608
4696.11 1696
4696.75 1824
4697.40 1740
4698.05 1772
4698.69 1789
4699.34 1742
4699.99 1779
4700.63 1878
4701.28 1894
4701.93 1849
4702.57 1715
4703.22 1662
4703.87 1643
4704.51 1601
4705.16 1644
4705.81 1685
4706.46 1684
4707.10 1672
4707.75 1672
4708.40 1567
4709.04 1542
4709.69 1528
4710.34 1628
4710.99 1634
4711.63 1694
4712.28 1756
4712.93 1656
4713.58 1687
4714.22 1670
4714.87 1569
4715.52 1586
4716.17 1598
4716.81 1582
4717.46 1568
4718.11 1588
4718.76 1626
4719.41 1663
4720.05 1807
4720.70 1744
4721.35 1786
4722.00 1741
4722.65 1819
4723.29 1716
4723.94 1748
4724.59 1801
4725.24 1736
4725.89 1633
4726.54 1610
4727.18 1756
4727.83 1789
4728.48 1704
4729.13 1746
4729.78 1824
4730.43 1792
4731.08 1670
4731.73 1699
4732.37 1679
4733.02 1700
4733.67 1766
4734.32 1580
4734.97 1520
4735.62 1467
4736.27 1669
4736.92 1841
4737.57 1691
4738.22 1693
4738.86 1671
4739.51 1725
4740.16 1781
4740.81 1734
4741.46 1764
4742.11 1639
4742.76 1783
4743.41 1685
4744.06 1699
4744.71 1664
4745.36 1685
4746.01 1649
4746.66 1698
4747.31 1603
4747.96 1612
4748.61 1744
4749.26 1798
4749.91 1778
4750.56 1702
4751.21 1932
4751.86 1736
4752.51 1840
4753.16 1988
4753.81 2082
4754.46 1954
4755.11 1852
4755.76 1989
4756.41 1857
4757.06 1844
4757.71 1800
4758.36 1942
4759.01 1802
4759.67 1815
4760.32 1854
4760.97 1808
4761.62 1960
4762.27 1918
4762.92 2000
4763.57 1914
4764.22 2029
4764.87 1959
4765.52 1928
4766.17 1873
4766.83 2003
4767.48 1873
4768.13 1853
4768.78 1970
4769.43 2029
4770.08 1974
4770.73 1934
4771.39 1942
4772.04 1863
4772.69 1751
4773.34 1888
4773.99 1948
4774.64 1908
4775.30 1935
4775.95 1802
4776.60 1792
4777.25 1808
4777.90 1788
4778.56 1856
4779.21 1751
4779.86 1834
4780.51 1711
4781.16 1837
4781.82 1806
4782.47 1819
4783.12 1763
4783.77 1684
4784.43 1719
4785.08 1920
4785.73 1877
4786.38 1908
4787.04 1836
4787.69 1713
4788.34 1802
4788.99 1937
4789.65 1937
4790.30 1824
4790.95 1741
4791.60 1848
4792.26 1750
4792.91 1924
4793.56 1812
4794.22 1801
4794.87 1913
4795.52 1828
4796.18 1880
4796.83 1743
4797.48 1660
4798.14 1854
4798.79 1751
4799.44 1788
4800.10 2105
4800.75 1994
4801.40 2109
4802.06 1995
4802.71 2036
4803.36 2100
4804.02 2075
4804.67 2188
4805.33 1987
4805.98 1918
4806.63 1951
4807.29 1857
4807.94 1890
4808.59 1948
4809.25 1925
4809.90 1920
4810.56 1952
4811.21 1848
4811.87 1905
4812.52 2004
4813.17 1878
4813.83 1966
4814.48 2012
4815.14 1962
4815.79 1991
4816.45 1948
4817.10 2062
4817.76 2085
4818.41 2165
4819.07 2098
4819.72 1884
4820.38 2027
4821.03 2354
4821.69 2315
4822.34 2241
4823.00 2229
4823.65 2303
4824.31 2227
4824.96 2099
4825.62 2122
4826.27 2258
4826.93 2175
4827.58 2147
4828.24 2156
4828.89 2208
4829.55 2207
4830.20 2073
4830.86 2071
4831.51 2103
4832.17 2265
4832.83 2112
4833.48 2257
4834.14 2332
4834.79 2196
4835.45 2419
4836.10 2496
4836.76 2443
4837.42 2556
4838.07 2555
4838.73 2612
4839.39 2614
4840.04 2522
4840.70 2618
4841.35 2531
4842.01 2494
4842.67 2560
4843.32 2611
4843.98 2503
4844.64 2474
4845.29 2488
4845.95 2545
4846.61 2446
4847.26 2637
4847.92 2807
4848.58 2808
4849.23 2925
4849.89 3025
4850.55 2945
4851.20 2931
4851.86 3236
4852.52 2949
4853.17 2869
4853.83 3017
4854.49 3103
4855.15 2954
4855.80 2949
4856.46 2974
4857.12 3142
4857.78 3471
4858.43 3560
4859.09 3518
4859.75 3705
4860.41 3607
4861.06 3620
4861.72 3389
4862.38 3183
4863.04 3003
4863.69 3172
4864.35 3000
4865.01 2856
4865.67 2939
4866.33 3048
4866.98 3073
4867.64 2884
4868.30 2819
4868.96 2737
4869.62 2880
4870.27 2767
4870.93 2839
4871.59 2769
4872.25 2790
4872.91 2698
4873.57 2615
4874.22 2661
4874.88 2666
4875.54 2534
4876.20 2543
4876.86 2561
4877.52 2591
4878.18 2524
4878.83 2745
4879.49 2517
4880.15 2650
4880.81 2656
4881.47 2600
4882.13 2561
4882.79 2545
4883.45 2572
4884.11 2533
4884.77 2460
4885.43 2361
4886.08 2253
4886.74 2242
4887.40 2207
4888.06 2176
4888.72 2506
4889.38 2283
4890.04 2219
4890.70 2210
4891.36 2169
4892.02 2285
4892.68 2101
4893.34 2046
4894.00 1994
4894.66 1943
4895.32 1915
4895.98 2123
4896.64 1944
4897.30 1933
4897.96 1975
4898.62 2001
4899.28 2122
4899.94 1975
4900.60 1960
4901.26 2025
4901.92 2081
4902.58 1854
4903.24 1884
4903.90 1873
4904.56 1845
4905.22 1891
4905.88 1797
4906.55 1853
4907.21 1850
4907.87 2044
4908.53 1924
4909.19 1843
4909.85 1818
4910.51 1904
4911.17 1926
4911.83 1887
4912.49 1773
4913.15 1816
4913.82 1812
4914.48 1690
4915.14 1824
4915.80 1760
4916.46 1803
4917.12 1908
4917.78 1849
4918.44 1689
4919.11 1728
4919.77 1696
4920.43 1679
4921.09 1734
4921.75 1706
4922.41 1666
4923.08 1627
4923.74 1650
4924.40 1677
4925.06 1654
4925.72 1759
4926.39 1607
4927.05 1682
4927.71 1651
4928.37 1542
4929.03 1679
4929.70 1671
4930.36 1668
4931.02 1686
4931.68 1770
4932.35 1878
4933.01 1645
4933.67 1537
4934.33 1582
4935.00 1582
4935.66 1656
4936.32 1755
4936.98 1783
4937.65 1703
4938.31 1715
4938.97 1659
4939.64 1688
4940.30 1678
4940.96 1572
4941.62 1572
4942.29 1565
4942.95 1492
4943.61 1566
4944.28 1521
4944.94 1694
4945.60 1547
4946.27 1555
4946.93 1601
4947.59 1496
4948.26 1660
4948.92 1589
4949.58 1547
4950.25 1604
4950.91 1568
4951.58 1562
4952.24 1621
4952.90 1497
4953.57 1543
4954.23 1667
4954.90 1571
4955.56 1586
4956.22 1547
4956.89 1627
4957.55 1529
4958.22 1643
4958.88 1695
4959.54 1706
4960.21 1633
4960.87 1623
4961.54 1643
4962.20 1757
4962.87 1784
4963.53 1814
4964.19 1820
4964.86 1680
4965.52 1698
4966.19 1670
4966.85 1594
4967.52 1675
4968.18 1501
4968.85 1500
4969.51 1521
4970.18 1545
4970.84 1499
4971.51 1554
4972.17 1573
4972.84 1640
4973.50 1602
4974.17 1606
4974.83 1690
4975.50 1598
4976.16 1722
4976.83 1598
4977.50 1590
4978.16 1564
4978.83 1498
4979.49 1587
4980.16 1502
4980.82 1340
4981.49 1491
4982.15 1633
4982.82 1451
4983.49 1536
4984.15 1446
4984.82 1477
4985.48 1429
4986.15 1553
4986.82 1604
4987.48 1614
4988.15 1531
4988.81 1603
4989.48 1673
4990.15 1555
4990.81 1543
4991.48 1483
4992.15 1571
4992.81 1639
4993.48 1526
4994.15 1451
4994.81 1470
4995.48 1444
4996.15 1496
4996.81 1471
4997.48 1527
4998.15 1608
4998.81 1713
4999.48 1497
5000.15 1547
5000.81 1494
5001.48 1433
5002.15 1456
5002.82 1474
5003.48 1641
5004.15 1503
5004.82 1413
5005.48 1356
5006.15 1541
5006.82 1557
5007.49 1407
5008.15 1473
5008.82 1485
5009.49 1487
5010.16 1624
5010.82 1526
5011.49 1449
5012.16 1543
5012.83 1595
5013.50 1553
5014.16 1498
5014.83 1614
5015.50 1541
5016.17 1470
5016.84 1572
5017.50 1599
5018.17 1467
5018.84 1475
5019.51 1449
5020.18 1449
5020.84 1403
5021.51 1491
5022.18 1518
5022.85 1698
5023.52 1605
5024.19 1623
5024.86 1523
5025.52 1596
5026.19 1593
5026.86 1599
5027.53 1345
5028.20 1578
5028.87 1610
5029.54 1532
5030.21 1482
5030.88 1418
5031.54 1430
5032.21 1514
5032.88 1590
5033.55 1465
5034.22 1570
5034.89 1527
5035.56 1473
5036.23 1465
5036.90 1502
5037.57 1587
5038.24 1525
5038.91 1534
5039.58 1428
5040.25 1456
5040.92 1515
5041.59 1380
5042.26 1501
5042.92 1463
5043.59 1542
5044.26 1614
5044.93 1501
5045.60 1411
5046.27 1500
5046.94 1372
5047.61 1345
5048.29 1431
5048.96 1473
5049.63 1385
5050.30 1404
5050.97 1463
5051.64 1418
5052.31 1469
5052.98 1638
5053.65 1620
5054.32 1635
5054.99 1623
5055.66 1539
5056.33 1407
5057.00 1560
5057.67 1606
5058.34 1711
5059.01 1497
5059.68 1452
5060.36 1457
5061.03 1376
5061.70 1570
5062.37 1622
5063.04 1604
5063.71 1467
5064.38 1514
5065.05 1569
5065.73 1457
5066.40 1489
5067.07 1560
5067.74 1431
5068.41 1385
5069.08 1496
5069.75 1489
5070.43 1451
5071.10 1525
5071.77 1476
5072.44 1394
5073.11 1388
5073.78 1432
5074.46 1413
5075.13 1391
5075.80 1509
5076.47 1558
5077.14 1537
5077.82 1717
5078.49 1659
5079.16 1587
5079.83 1549
5080.51 1552
5081.18 1699
5081.85 1687
5082.52 1510
5083.20 1593
5083.87 1509
5084.54 1511
5085.21 1544
5085.89 1516
5086.56 1498
5087.23 1583
5087.90 1720
5088.58 1673
5089.25 1759
5089.92 1793
5090.60 1776
5091.27 1985
5091.94 2093
5092.61 1852
5093.29 1856
5093.96 1802
5094.63 1841
5095.31 1769
5095.98 1682
5096.65 1720
5097.33 1584
5098.00 1530
5098.67 1482
5099.35 1521
5100.02 1597
5100.70 1608
5101.37 1649
5102.04 1670
5102.72 1572
5103.39 1545
5104.06 1734
5104.74 1618
5105.41 1547
5106.09 1550
5106.76 1692
5107.43 1614
5108.11 1624
5108.78 1633
5109.46 1665
5110.13 1592
5110.81 1619
5111.48 1535
5112.15 1551
5112.83 1443
5113.50 1526
5114.18 1368
5114.85 1457
5115.53 1504
5116.20 1518
5116.88 1498
5117.55 1669
5118.23 1695
5118.90 1648
5119.58 1714
5120.25 1718
5120.93 1801
5121.60 1713
5122.28 1677
5122.95 1764
5123.63 1757
5124.30 1591
5124.98 1622
5125.65 1642
5126.33 1552
5127.00 1525
5127.68 1519
5128.35 1608
5129.03 1619
5129.70 1630
5130.38 1525
5131.06 1553
5131.73 1542
5132.41 1462
5133.08 1692
5133.76 1601
5134.43 1593
5135.11 1505
5135.79 1485
5136.46 1465
5137.14 1441
5137.81 1452
5138.49 1604
5139.17 1632
5139.84 1639
5140.52 1493
5141.20 1505
5141.87 1534
5142.55 1494
5143.22 1384
5143.90 1415
5144.58 1437
5145.25 1396
5145.93 1415
5146.61 1473
5147.28 1460
5147.96 1481
5148.64 1394
5149.31 1419
5149.99 1642
5150.67 1478
5151.35 1417
5152.02 1547
5152.70 1601
5153.38 1580
5154.05 1405
5154.73 1416
5155.41 1350
5156.09 1495
5156.76 1509
5157.44 1515
5158.12 1568
5158.80 1559
5159.47 1547
5160.15 1479
5160.83 1522
5161.51 1597
5162.18 1496
5162.86 1528
5163.54 1582
5164.22 1503
5164.89 1510
5165.57 1538
5166.25 1511
5166.93 1585
5167.61 1531
5168.28 1500
5168.96 1465
5169.64 1465
5170.32 1471
5171.00 1402
5171.68 1444
5172.35 1431
5173.03 1443
5173.71 1367
5174.39 1316
5175.07 1386
5175.75 1392
5176.43 1319
5177.10 1439
5177.78 1368
5178.46 1450
5179.14 1446
5179.82 1524
5180.50 1458
5181.18 1410
5181.86 1396
5182.53 1378
5183.21 1392
5183.89 1417
5184.57 1375
5185.25 1316
5185.93 1405
5186.61 1299
5187.29 1268
5187.97 1320
5188.65 1379
5189.33 1484
5190.01 1367
5190.69 1458
5191.37 1472
5192.05 1363
5192.73 1354
5193.41 1420
5194.09 1329
5194.77 1352
5195.45 1276
5196.12 1324
5196.80 1423
5197.48 1434
5198.17 1414
5198.85 1234
5199.53 1310
5200.21 1436
5200.89 1368
5201.57 1407
5202.25 1357
5202.93 1345
5203.61 1299
5204.29 1299
5204.97 1412
5205.65 1296
5206.33 1385
5207.01 1369
5207.69 1328
5208.37 1359
5209.05 1324
5209.73 1402
5210.41 1374
5211.09 1476
5211.78 1499
5212.46 1457
5213.14 1438
5213.82 1371
5214.50 1415
5215.18 1464
5215.86 1386
5216.54 1400
5217.22 1386
5217.91 1483
5218.59 1489
5219.27 1360
5219.95 1358
5220.63 1507
5221.31 1453
5222.00 1448
5222.68 1426
5223.36 1607
5224.04 1576
5224.72 1416
5225.40 1341
5226.09 1386
5226.77 1392
5227.45 1453
5228.13 1456
5228.81 1434
5229.50 1383
5230.18 1342
5230.86 1352
5231.54 1420
5232.22 1406
5232.91 1527
5233.59 1400
5234.27 1443
5234.95 1457
5235.64 1516
5236.32 1495
5237.00 1515
5237.68 1455
5238.37 1565
5239.05 1542
5239.73 1484
5240.42 1439
5241.10 1451
5241.78 1517
5242.46 1540
5243.15 1528
5243.83 1547
5244.51 1538
5245.20 1568
5245.88 1481
5246.56 1488
5247.25 1495
5247.93 1458
5248.61 1444
5249.30 1471
5249.98 1500
5250.66 1562
5251.35 1455
5252.03 1634
5252.71 1589
5253.40 1453
5254.08 1526
5254.77 1569
5255.45 1380
5256.13 1337
5256.82 1276
5257.50 1303
5258.18 1446
5258.87 1393
5259.55 1466
5260.24 1468
5260.92 1310
5261.61 1547
5262.29 1419
5262.97 1472
5263.66 1399
5264.34 1313
5265.03 1469
5265.71 1474
5266.40 1461
5267.08 1554
5267.76 1577
5268.45 1434
5269.13 1575
5269.82 1512
5270.50 1377
5271.19 1422
5271.87 1335
5272.56 1407
5273.24 1476
5273.93 1448
5274.61 1444
5275.30 1438
5275.98 1562
5276.67 1506
5277.35 1493
5278.04 1396
5278.72 1461
5279.41 1484
5280.10 1499
5280.78 1486
5281.47 1538
5282.15 1580
5282.84 1536
5283.52 1501
5284.21 1442
5284.89 1411
5285.58 1501
5286.27 1487
5286.95 1489
5287.64 1400
5288.32 1435
5289.01 1504
5289.70 1570
5290.38 1527
5291.07 1514
5291.75 1463
5292.44 1458
5293.13 1368
5293.81 1486
5294.50 1501
5295.19 1399
5295.87 1554
5296.56 1368
5297.24 1485
5297.93 1605
5298.62 1559
5299.30 1426
5299.99 1561
5300.68 1623
5301.36 1723
5302.05 1584
5302.74 1620
5303.43 1613
5304.11 1696
5304.80 1667
5305.49 1745
5306.17 1638
5306.86 1579
5307.55 1597
5308.24 1528
5308.92 1604
5309.61 1672
5310.30 1608
5310.98 1712
5311.67 1811
5312.36 1667
5313.05 1733
5313.73 1666
5314.42 1897
5315.11 1995
5315.80 2036
5316.49 1924
5317.17 1707
5317.86 1694
5318.55 1893
5319.24 1929
5319.92 1903
5320.61 1847
5321.30 1775
5321.99 1744
5322.68 1719
5323.37 1667
5324.05 1501
5324.74 1555
5325.43 1760
5326.12 1573
5326.81 1484
5327.50 1465
5328.18 1514
5328.87 1418
5329.56 1533
5330.25 1475
5330.94 1500
5331.63 1582
5332.32 1482
5333.01 1631
5333.69 1648
5334.38 1541
5335.07 1350
5335.76 1481
5336.45 1572
5337.14 1496
5337.83 1650
5338.52 1451
5339.21 1450
5339.90 1618
5340.59 1490
5341.27 1553
5341.96 1522
5342.65 1550
5343.34 1552
5344.03 1504
5344.72 1510
5345.41 1514
5346.10 1573
5346.79 1674
5347.48 1743
5348.17 1877
5348.86 1964
5349.55 1952
5350.24 2002
5350.93 2264
5351.62 2184
5352.31 2193
5353.00 2223
5353.69 2176
5354.38 2077
5355.07 2099
5355.76 1805
5356.45 1717
5357.14 1624
5357.83 1591
5358.52 1606
5359.21 1538
5359.90 1537
5360.60 1547
5361.29 1522
5361.98 1602
5362.67 1441
5363.36 1536
5364.05 1522
5364.74 1498
5365.43 1550
5366.12 1472
5366.81 1485
5367.50 1321
5368.19 1431
5368.89 1566
5369.58 1443
5370.27 1431
5370.96 1393
5371.65 1393
5372.34 1557
5373.03 1507
5373.73 1343
5374.42 1389
5375.11 1394
5375.80 1433
5376.49 1480
5377.18 1448
5377.87 1494
5378.57 1399
5379.26 1392
5379.95 1362
5380.64 1346
5381.33 1344
5382.03 1433
5382.72 1422
5383.41 1325
5384.10 1495
5384.79 1515
5385.49 1434
5386.18 1559
5386.87 1444
5387.56 1470
5388.26 1524
5388.95 1584
5389.64 1576
5390.33 1593
5391.03 1625
5391.72 1491
5392.41 1650
5393.10 1525
5393.80 1521
5394.49 1502
5395.18 1549
5395.88 1475
5396.57 1505
5397.26 1539
5397.95 1666
5398.65 1483
5399.34 1430
5400.03 1520
5400.73 1439
5401.42 1569
5402.11 1589
5402.81 1573
5403.50 1509
5404.19 1510
5404.89 1475
5405.58 1482
5406.27 1499
5406.97 1515
5407.66 1466
5408.36 1422
5409.05 1425
5409.74 1395
5410.44 1529
5411.13 1544
5411.82 1432
5412.52 1521
5413.21 1658
5413.91 1511
5414.60 1462
5415.29 1443
5415.99 1549
5416.68 1457
5417.38 1423
5418.07 1486
5418.77 1470
5419.46 1564
5420.15 1577
5420.85 1537
5421.54 1670
5422.24 1647
5422.93 1569
5423.63 1575
5424.32 1572
5425.02 1566
5425.71 1547
5426.41 1526
5427.10 1451
5427.80 1484
5428.49 1577
5429.19 1649
5429.88 1426
5430.58 1505
5431.27 1563
5431.97 1573
5432.66 1728
5433.36 1644
5434.05 1584
5434.75 1517
5435.44 1568
5436.14 1654
5436.83 1680
5437.53 1632
5438.23 1573
5438.92 1504
5439.62 1546
5440.31 1652
5441.01 1541
5441.70 1576
5442.40 1624
5443.10 1567
5443.79 1617
5444.49 1660
5445.18 1757
5445.88 1756
5446.58 1733
5447.27 1871
5447.97 1888
5448.67 1975
5449.36 2002
5450.06 2002
5450.75 2106
5451.45 1936
5452.15 1873
5452.84 1817
5453.54 1791
5454.24 1641
5454.93 1773
5455.63 1732
5456.33 1684
5457.02 1579
5457.72 1602
5458.42 1672
5459.11 1850
5459.81 2005
5460.51 1897
5461.21 1963
5461.90 1866
5462.60 2067
5463.30 1990
5463.99 1956
5464.69 2154
5465.39 2199
5466.09 2035
5466.78 1964
5467.48 1931
5468.18 1898
5468.88 1931
5469.57 1977
5470.27 1945
5470.97 1957
5471.67 1907
5472.37 1825
5473.06 1824
5473.76 1968
5474.46 1864
5475.16 1911
5475.85 1957
5476.55 2085
5477.25 2096
5477.95 2223
5478.65 2156
5479.35 2315
5480.04 2532
5480.74 2792
5481.44 2791
5482.14 2787
5482.84 2799
5483.54 2741
5484.23 2677
5484.93 2340
5485.63 2158
5486.33 2108
5487.03 2188
5487.73 2089
5488.43 2223
5489.13 2284
5489.82 2364
5490.52 2151
5491.22 2185
5491.92 2443
5492.62 2510
5493.32 2312
5494.02 2170
5494.72 2290
5495.42 2245
5496.12 2225
5496.82 2332
5497.52 2589
5498.21 2592
5498.91 2747
5499.61 3067
5500.31 3494
5501.01 3679
5501.71 3652
5502.41 4061
5503.11 3931
5503.81 3678
5504.51 3151
5505.21 2833
5505.91 2528
5506.61 2386
5507.31 2373
5508.01 2270
5508.71 2247
5509.41 2078
5510.11 2050
5510.81 2136
5511.51 2008
5512.21 2081
5512.91 2068
5513.61 2016
5514.31 2090
5515.01 1991
5515.72 2228
5516.42 2086
5517.12 2108
5517.82 2012
5518.52 1979
5519.22 1919
5519.92 2145
5520.62 2204
5521.32 2035
5522.02 2004
5522.72 1888
5523.42 1971
5524.13 1899
5524.83 1890
5525.53 1831
5526.23 1744
5526.93 1761
5527.63 1778
5528.33 1869
5529.03 1683
5529.74 1775
5530.44 1802
5531.14 1818
5531.84 1660
5532.54 1593
5533.24 1528
5533.95 1597
5534.65 1708
5535.35 1613
5536.05 1648
5536.75 1558
5537.45 1654
5538.16 1725
5538.86 1714
5539.56 1734
5540.26 1626
5540.96 1645
5541.67 1598
5542.37 1705
5543.07 1592
5543.77 1537
5544.48 1718
5545.18 1650
5545.88 1596
5546.58 1672
5547.29 1572
5547.99 1495
5548.69 1524
5549.39 1529
5550.10 1460
5550.80 1437
5551.50 1517
5552.21 1604
5552.91 1565
5553.61 1564
5554.31 1633
5555.02 1527
5555.72 1509
5556.42 1526
5557.13 1538
5557.83 1569
5558.53 1568
5559.24 1676
5559.94 1665
5560.64 1664
5561.35 1516
5562.05 1600
5562.75 1736
5563.46 1708
5564.16 1831
5564.86 1709
5565.57 1688
5566.27 1683
5566.98 1685
5567.68 1524
5568.38 1591
5569.09 1547
5569.79 1501
5570.50 1585
5571.20 1428
5571.90 1514
5572.61 1464
5573.31 1509
5574.02 1575
5574.72 1594
5575.42 1538
5576.13 1630
5576.83 1527
5577.54 1578
5578.24 1597
5578.95 1592
5579.65 1618
5580.36 1479
5581.06 1493
5581.77 1576
5582.47 1443
5583.18 1541
5583.88 1504
5584.59 1391
5585.29 1431
5586.00 1413
5586.70 1442
5587.41 1503
5588.11 1360
5588.82 1437
5589.52 1475
5590.23 1375
5590.93 1518
5591.64 1491
5592.34 1461
5593.05 1581
5593.75 1584
5594.46 1424
5595.16 1357
5595.87 1333
5596.58 1382
5597.28 1322
5597.99 1377
5598.69 1374
5599.40 1502
5600.10 1411
5600.81 1460
5601.52 1515
5602.22 1422
5602.93 1404
5603.64 1459
5604.34 1334
5605.05 1398
5605.75 1471
5606.46 1486
5607.17 1445
5607.87 1464
5608.58 1401
5609.29 1538
5609.99 1382
5610.70 1389
5611.41 1440
5612.11 1458
5612.82 1434
5613.53 1359
5614.23 1449
5614.94 1450
5615.65 1506
5616.35 1486
5617.06 1309
5617.77 1444
5618.47 1508
5619.18 1447
5619.89 1341
5620.60 1535
5621.30 1445
5622.01 1521
5622.72 1497
5623.42 1551
5624.13 1412
5624.84 1425
5625.55 1419
5626.25 1445
5626.96 1473
5627.67 1434
5628.38 1534
5629.09 1417
5629.79 1383
5630.50 1393
5631.21 1597
5631.92 1599
5632.62 1413
5633.33 1472
5634.04 1396
5634.75 1479
5635.46 1580
5636.16 1528
5636.87 1531
5637.58 1560
5638.29 1588
5639.00 1500
5639.71 1478
5640.41 1534
5641.12 1541
5641.83 1474
5642.54 1427
5643.25 1477
5643.96 1500
5644.67 1545
5645.38 1542
5646.08 1363
5646.79 1368
5647.50 1481
5648.21 1441
5648.92 1297
5649.63 1370
5650.34 1561
5651.05 1562
5651.76 1561
5652.47 1493
5653.17 1554
5653.88 1485
5654.59 1467
5655.30 1458
5656.01 1464
5656.72 1539
5657.43 1441
5658.14 1469
5658.85 1492
5659.56 1400
5660.27 1416
5660.98 1548
5661.69 1480
5662.40 1504
5663.11 1541
5663.82 1445
5664.53 1471
5665.24 1398
5665.95 1425
5666.66 1516
5667.37 1585
5668.08 1502
5668.79 1570
5669.50 1609
5670.21 1749
5670.92 1659
5671.63 1663
5672.34 1735
5673.05 1726
5673.76 1626
5674.47 1545
5675.18 1459
5675.89 1497
5676.60 1391
5677.31 1500
5678.03 1468
5678.74 1344
5679.45 1489
5680.16 1511
5680.87 1470
5681.58 1501
5682.29 1534
5683.00 1486
5683.71 1387
5684.42 1459
5685.14 1606
5685.85 1480
5686.56 1362
5687.27 1308
5687.98 1481
5688.69 1414
5689.40 1432
5690.12 1550
5690.83 1516
5691.54 1456
5692.25 1436
5692.96 1545
5693.67 1447
5694.39 1445
5695.10 1420
5695.81 1508
5696.52 1387
5697.23 1324
5697.95 1363
5698.66 1394
5699.37 1511
5700.08 1498
5700.79 1328
5701.51 1425
5702.22 1400
5702.93 1370
5703.64 1457
5704.36 1452
5705.07 1398
5705.78 1381
5706.49 1395
5707.21 1463
5707.92 1453
5708.63 1381
5709.35 1457
5710.06 1485
5710.77 1460
5711.48 1378
5712.20 1312
5712.91 1402
5713.62 1352
5714.34 1379
5715.05 1208
5715.76 1370
5716.48 1460
5717.19 1351
5717.90 1300
5718.61 1396
5719.33 1451
5720.04 1365
5720.76 1401
5721.47 1339
5722.18 1285
5722.90 1299
5723.61 1306
5724.32 1364
5725.04 1390
5725.75 1433
5726.46 1449
5727.18 1376
5727.89 1433
5728.61 1501
5729.32 1435
5730.03 1457
5730.75 1446
5731.46 1467
5732.18 1438
5732.89 1475
5733.61 1492
5734.32 1482
5735.03 1543
5735.75 1436
5736.46 1315
5737.18 1397
5737.89 1468
5738.61 1517
5739.32 1429
5740.04 1460
5740.75 1535
5741.47 1421
5742.18 1497
5742.89 1456
5743.61 1531
5744.32 1608
5745.04 1576
5745.75 1452
5746.47 1432
5747.19 1503
5747.90 1450
5748.62 1633
5749.33 1506
5750.05 1553
5750.76 1594
5751.48 1612
5752.19 1568
5752.91 1579
5753.62 1678
5754.34 1735
5755.05 1728
5755.77 1671
5756.49 1775
5757.20 1724
5757.92 1735
5758.63 1839
5759.35 1686
5760.06 1668
5760.78 1549
5761.50 1629
5762.21 1673
5762.93 1753
5763.65 1613
5764.36 1609
5765.08 1729
5765.79 1728
5766.51 1819
5767.23 1997
5767.94 2084
5768.66 2086
5769.38 2369
5770.09 2380
5770.81 2622
5771.53 2653
5772.24 2755
5772.96 2794
5773.68 2668
5774.39 2306
5775.11 2184
5775.83 1966
5776.54 1834
5777.26 1848
5777.98 1845
5778.69 1817
5779.41 1923
5780.13 1958
5780.85 1909
5781.56 1865
5782.28 1862
5783.00 1865
5783.72 2044
5784.43 2114
5785.15 2067
5785.87 2050
5786.59 1868
5787.30 1995
5788.02 2039
5788.74 1859
5789.46 1786
5790.17 1681
5790.89 1741
5791.61 1880
5792.33 1891
5793.05 1754
5793.76 1773
5794.48 1726
5795.20 1647
5795.92 1684
5796.64 1713
5797.35 1787
5798.07 1748
5798.79 1737
5799.51 1768
5800.23 1920
5800.95 1951
5801.66 1804
5802.38 1791
5803.10 1904
5803.82 1773
5804.54 1803
5805.26 1765
5805.98 1793
5806.70 1654
5807.41 1630
5808.13 1746
5808.85 1747
5809.57 1723
5810.29 1757
5811.01 1730
5811.73 1721
5812.45 1610
5813.17 1669
5813.89 1750
5814.61 1762
5815.32 1635
5816.04 1566
5816.76 1431
5817.48 1634
5818.20 1585
5818.92 1535
5819.64 1503
5820.36 1559
5821.08 1617
5821.80 1569
5822.52 1514
5823.24 1614
5823.96 1559
5824.68 1642
5825.40 1673
5826.12 1562
5826.84 1484
5827.56 1719
5828.28 1672
5829.00 1693
5829.72 1696
5830.44 1646
5831.16 1521
5831.88 1489
5832.60 1607
5833.32 1561
5834.04 1530
5834.76 1448
5835.48 1579
5836.21 1546
5836.93 1514
5837.65 1519
5838.37 1610
5839.09 1610
5839.81 1575
5840.53 1509
5841.25 1378
5841.97 1475
5842.69 1516
5843.41 1646
5844.14 1637
5844.86 1504
5845.58 1532
5846.30 1581
5847.02 1513
5847.74 1499
5848.46 1519
5849.18 1681
5849.91 1717
5850.63 1616
5851.35 1602
5852.07 1530
5852.79 1544
5853.51 1614
5854.24 1698
5854.96 1589
5855.68 1617
5856.40 1594
5857.12 1542
5857.85 1566
5858.57 1679
5859.29 1622
5860.01 1528
5860.73 1516
5861.46 1478
5862.18 1583
5862.90 1516
5863.62 1543
5864.35 1607
5865.07 1722
5865.79 1667
5866.51 1518
5867.24 1509
5867.96 1586
5868.68 1485
5869.40 1526
5870.13 1504
5870.85 1685
5871.57 1533
5872.29 1493
5873.02 1611
5873.74 1712
5874.46 1681
5875.19 1580
5875.91 1638
5876.63 1599
5877.36 1574
5878.08 1590
5878.80 1620
5879.53 1613
5880.25 1661
5880.97 1749
5881.70 1744
5882.42 1675
5883.14 1615
5883.87 1635
5884.59 1686
5885.31 1675
5886.04 1661
5886.76 1613
5887.49 1795
5888.21 1842
5888.93 1726
5889.66 1698
5890.38 1635
5891.11 1793
5891.83 1804
5892.55 1658
5893.28 1656
5894.00 1782
5894.73 1748
5895.45 1697
5896.17 1669
5896.90 1748
5897.62 1782
5898.35 1746
5899.07 1593
5899.80 1734
5900.52 1743
5901.25 1764
5901.97 1804
5902.70 1872
5903.42 1885
5904.15 1772
5904.87 1779
5905.60 1816
5906.32 1857
5907.05 2001
5907.77 2077
5908.50 1913
5909.22 1828
5909.95 1837
5910.67 1946
5911.40 1832
5912.12 1871
5912.85 1829
5913.57 1896
5914.30 1977
5915.02 1887
5915.75 1841
5916.47 1986
5917.20 2087
5917.93 2102
5918.65 2110
5919.38 2093
5920.10 2125
5920.83 2139
5921.55 2168
5922.28 2194
5923.01 2049
5923.73 2027
5924.46 2165
5925.18 2291
5925.91 2280
5926.64 2247
5927.36 2188
5928.09 2295
5928.82 2427
5929.54 2332
5930.27 2500
5931.00 2458
5931.72 2343
5932.45 2446
5933.18 2432
5933.90 2570
5934.63 2534
5935.36 2376
5936.08 2540
5936.81 2534
5937.54 2567
5938.26 2690
5938.99 2563
5939.72 2636
5940.44 2688
5941.17 2666
5941.90 2623
5942.63 2691
5943.35 2836
5944.08 2831
5944.81 2856
5945.53 2967
5946.26 3020
5946.99 3194
5947.72 3248
5948.44 3328
5949.17 3254
5949.90 3257
5950.63 3359
5951.36 3471
5952.08 3909
5952.81 4065
5953.54 4186
5954.27 4367
5954.99 4343
5955.72 4318
5956.45 4163
5957.18 4081
5957.91 3948
5958.63 4081
5959.36 3864
5960.09 3908
5960.82 3731
5961.55 3835
5962.28 3859
5963.00 3982
5963.73 4011
5964.46 4231
5965.19 4609
5965.92 4684
5966.65 4883
5967.38 5114
5968.11 5256
5968.83 5297
5969.56 5115
5970.29 4971
5971.02 4851
5971.75 4651
5972.48 4481
5973.21 4616
5973.94 4654
5974.67 4817
5975.40 4812
5976.12 4864
5976.85 4844
5977.58 4727
5978.31 4710
5979.04 4829
5979.77 5158
5980.50 5144
5981.23 4984
5981.96 5201
5982.69 5133
5983.42 5443
5984.15 5307
5984.88 5217
5985.61 5402
5986.34 5526
5987.07 5576
5987.80 5442
5988.53 5456
5989.26 5710
5989.99 5656
5990.72 5884
5991.45 5923
5992.18 5840
5992.91 5861
5993.64 5947
5994.37 5822
5995.10 6029
5995.83 6363
5996.56 6271
5997.29 6458
5998.02 6509
5998.75 6147
5999.48 6428
6000.21 6650
6000.95 6391
6001.68 6386
6002.41 6415
6003.14 6146
6003.87 5958
6004.60 5745
6005.33 5787
6006.06 5805
6006.79 6079
6007.52 6058
6008.26 6451
6008.99 7043
6009.72 7554
6010.45 8906
6011.18 10325
6011.91 12129
6012.64 13726
6013.38 15099
6014.11 15970
6014.84 16542
6015.57 16228
6016.30 15716
6017.03 14862
6017.77 13827
6018.50 12209
6019.23 10754
6019.96 9247
6020.69 7975
6021.42 6941
6022.16 6317
6022.89 6027
6023.62 5694
6024.35 5492
6025.09 5133
6025.82 5105
6026.55 4830
6027.28 4786
6028.02 4685
6028.75 4678
6029.48 4960
6030.21 5093
6030.95 4929
6031.68 4722
6032.41 4581
6033.14 4576
6033.88 4586
6034.61 4402
6035.34 4321
6036.07 4051
6036.81 4014
6037.54 4122
6038.27 4158
6039.01 4146
6039.74 4324
6040.47 4286
6041.21 4423
6041.94 4528
6042.67 4425
6043.41 4465
6044.14 4553
6044.87 4564
6045.61 4492
6046.34 4774
6047.07 4921
6047.81 4986
6048.54 4999
6049.27 4990
6050.01 5092
6050.74 5142
6051.48 5574
6052.21 6013
6052.94 6278
6053.68 6208
6054.41 6153
6055.15 6309
6055.88 5990
6056.61 5478
6057.35 5267
6058.08 5101
6058.82 4802
6059.55 4696
6060.29 4745
6061.02 4699
6061.75 4455
6062.49 4513
6063.22 4488
6063.96 4434
6064.69 4354
6065.43 4410
6066.16 4232
6066.90 4320
6067.63 4250
6068.37 4300
6069.10 4146
6069.84 4203
6070.57 4105
6071.31 4017
6072.04 3968
6072.78 4021
6073.51 3916
6074.25 3924
6074.98 3966
6075.72 3747
6076.45 3621
6077.19 3728
6077.92 3496
6078.66 3555
6079.39 3797
6080.13 3739
6080.87 3645
6081.60 3581
6082.34 3605
6083.07 3548
6083.81 3399
6084.54 3482
6085.28 3556
6086.02 3472
6086.75 3523
6087.49 3620
6088.22 3504
6088.96 3631
6089.70 3654
6090.43 3645
6091.17 3560
6091.91 3704
6092.64 3755
6093.38 3730
6094.11 3686
6094.85 3724
6095.59 3580
6096.32 3336
6097.06 3363
6097.80 3387
6098.53 3293
6099.27 3320
6100.01 3099
6100.74 3125
6101.48 3105
6102.22 3078
6102.96 3011
6103.69 3017
6104.43 3036
6105.17 3185
6105.90 3092
6106.64 3073
6107.38 3135
6108.12 3238
6108.85 3219
6109.59 3064
6110.33 3202
6111.06 3289
6111.80 3238
6112.54 3299
6113.28 3149
6114.01 3177
6114.75 3250
6115.49 3416
6116.23 3338
6116.97 3317
6117.70 3350
6118.44 3240
6119.18 3361
6119.92 3447
6120.66 3311
6121.39 3381
6122.13 3219
6122.87 3283
6123.61 3402
6124.35 3514
6125.08 3520
6125.82 3477
6126.56 3455
6127.30 3447
6128.04 3346
6128.78 3489
6129.52 3569
6130.25 3584
6130.99 3581
6131.73 3627
6132.47 3634
6133.21 3591
6133.95 3569
6134.69 3678
6135.43 3774
6136.16 3738
6136.90 3615
6137.64 3653
6138.38 3807
6139.12 3876
6139.86 3847
6140.60 4031
6141.34 4205
6142.08 4242
6142.82 4270
6143.56 4254
6144.30 4166
6145.04 4266
6145.77 4398
6146.51 4254
6147.25 4111
6147.99 4091
6148.73 4123
6149.47 3994
6150.21 3896
6150.95 4086
6151.69 4042
6152.43 4122
6153.17 4188
6153.91 4124
6154.65 4071
6155.39 4263
6156.13 4140
6156.87 4274
6157.61 4561
6158.35 4477
6159.09 4285
6159.83 4552
6160.58 4564
6161.32 4650
6162.06 4563
6162.80 4673
6163.54 5025
6164.28 5139
6165.02 4970
6165.76 5170
6166.50 5680
6167.24 5670
6167.98 5841
6168.72 6047
6169.46 5844
6170.20 5802
6170.95 5832
6171.69 5904
6172.43 5839
6173.17 5617
6173.91 5675
6174.65 5466
6175.39 5505
6176.13 5546
6176.88 5612
6177.62 5614
6178.36 5798
6179.10 6222
6179.84 6686
6180.58 7666
6181.33 8997
6182.07 10155
6182.81 11770
6183.55 13055
6184.29 13681
6185.03 13901
6185.78 13367
6186.52 12624
6187.26 11606
6188.00 10293
6188.74 9290
6189.49 8386
6190.23 7497
6190.97 6990
6191.71 6493
6192.46 6342
6193.20 6228
6193.94 6007
6194.68 5862
6195.43 5847
6196.17 5788
6196.91 5907
6197.65 5834
6198.40 6202
6199.14 6378
6199.88 5986
6200.62 5835
6201.37 5987
6202.11 5791
6202.85 5728
6203.60 5746
6204.34 6067
6205.08 6364
6205.83 6962
6206.57 8087
6207.31 9650
6208.06 11561
6208.80 13548
6209.54 15481
6210.29 16354
6211.03 16910
6211.77 16907
6212.52 15868
6213.26 14297
6214.00 12934
6214.75 11054
6215.49 9225
6216.23 8208
6216.98 7082
6217.72 6301
6218.47 5649
6219.21 5459
6219.95 5376
6220.70 5138
6221.44 5139
6222.19 5142
6222.93 5134
6223.67 5124
6224.42 5007
6225.16 5106
6225.91 5225
6226.65 5149
6227.40 4828
6228.14 4705
6228.89 4618
6229.63 4333
6230.37 4091
6231.12 3975
6231.86 4138
6232.61 4039
6233.35 4018
6234.10 3854
6234.84 3695
6235.59 3834
6236.33 3669
6237.08 3647
6237.82 3774
6238.57 4044
6239.31 4202
6240.06 4152
6240.80 4027
6241.55 4103
6242.29 4237
6243.04 4096
6243.79 4137
6244.53 4095
6245.28 4112
6246.02 4210
6246.77 4337
6247.51 4553
6248.26 4617
6249.00 4595
6249.75 4356
6250.50 4317
6251.24 4121
6251.99 4078
6252.73 4086
6253.48 4082
6254.23 3976
6254.97 3764
6255.72 3755
6256.46 3698
6257.21 3733
6257.96 3856
6258.70 3687
6259.45 3741
6260.20 3805
6260.94 3819
6261.69 3579
6262.44 3566
6263.18 3536
6263.93 3432
6264.68 3305
6265.42 3243
6266.17 3288
6266.92 3248
6267.66 3271
6268.41 3193
6269.16 3203
6269.90 3406
6270.65 3303
6271.40 3155
6272.14 3210
6272.89 3121
6273.64 3267
6274.39 3191
6275.13 3294
6275.88 3295
6276.63 3327
6277.38 3389
6278.12 3390
6278.87 3358
6279.62 3194
6280.37 3173
6281.11 3130
6281.86 2918
6282.61 2972
6283.36 3007
6284.10 3038
6284.85 2970
6285.60 3000
6286.35 2954
6287.10 2868
6287.84 2859
6288.59 2736
6289.34 2808
6290.09 2762
6290.84 2844
6291.59 2799
6292.33 2641
6293.08 2805
6293.83 2606
6294.58 2678
6295.33 2776
6296.08 2716
6296.82 2763
6297.57 2798
6298.32 2620
6299.07 2516
6299.82 2464
6300.57 2566
6301.32 2565
6302.07 2493
6302.81 2438
6303.56 2523
6304.31 2563
6305.06 2535
6305.81 2422
6306.56 2604
6307.31 2503
6308.06 2564
6308.81 2493
6309.56 2538
6310.31 2444
6311.06 2521
6311.81 2633
6312.56 2493
6313.30 2504
6314.05 2671
6314.80 2788
6315.55 2794
6316.30 2781
6317.05 2779
6317.80 2856
6318.55 2791
6319.30 2708
6320.05 2854
6320.80 2613
6321.55 2490
6322.30 2525
6323.05 2433
6323.80 2501
6324.55 2431
6325.30 2353
6326.05 2231
6326.80 2218
6327.56 2256
6328.31 2172
6329.06 2253
6329.81 2282
6330.56 2311
6331.31 2443
6332.06 2485
6332.81 2274
6333.56 2158
6334.31 2183
6335.06 2176
6335.81 2312
6336.56 2264
6337.31 2369
6338.07 2284
6338.82 2208
6339.57 2178
6340.32 2183
6341.07 2162
6341.82 2291
6342.57 2213
6343.32 2119
6344.08 2179
6344.83 2311
6345.58 2336
6346.33 2427
6347.08 2371
6347.83 2263
6348.58 2357
6349.34 2356
6350.09 2574
6350.84 2516
6351.59 2537
6352.34 2488
6353.10 2397
6353.85 2498
6354.60 2609
6355.35 2492
6356.10 2493
6356.86 2379
6357.61 2377
6358.36 2446
6359.11 2483
6359.87 2276
6360.62 2150
6361.37 2078
6362.12 2126
6362.87 2172
6363.63 2139
6364.38 2305
6365.13 2191
6365.89 2082
6366.64 2124
6367.39 2186
6368.14 2095
6368.90 2266
6369.65 2129
6370.40 2073
6371.16 2070
6371.91 2053
6372.66 2074
6373.41 2080
6374.17 2235
6374.92 2173
6375.67 2077
6376.43 1985
6377.18 1904
6377.93 2063
6378.69 2153
6379.44 2178
6380.19 2078
6380.95 2093
6381.70 2294
6382.46 2171
6383.21 2241
6383.96 2208
6384.72 2158
6385.47 2215
6386.22 2237
6386.98 2112
6387.73 2124
6388.49 2240
6389.24 2184
6389.99 2139
6390.75 2273
6391.50 2182
6392.26 2210
6393.01 2230
6393.77 2152
6394.52 2119
6395.28 2257
6396.03 2142
6396.78 2018
6397.54 2162
6398.29 2065
6399.05 2129
6399.80 2065
6400.56 2035
6401.31 2107
6402.07 2112
6402.82 2018
6403.58 2018
6404.33 2247
6405.09 2084
6405.84 2040
6406.60 2062
6407.35 2180
6408.11 2246
6408.86 2106
6409.62 2235
6410.37 2299
6411.13 2221
6411.88 2209
6412.64 2232
6413.39 2284
6414.15 2281
6414.91 2249
6415.66 2211
6416.42 2111
6417.17 2196
6417.93 2206
6418.68 2233
6419.44 2350
6420.20 2286
6420.95 2172
6421.71 2209
6422.46 2124
6423.22 2221
6423.98 2163
6424.73 2255
6425.49 2256
6426.24 2306
6427.00 2234
6427.76 2225
6428.51 2364
6429.27 2239
6430.03 2298
6430.78 2314
6431.54 2369
6432.30 2406
6433.05 2305
6433.81 2289
6434.57 2570
6435.32 2393
6436.08 2339
6436.84 2379
6437.59 2306
6438.35 2472
6439.11 2546
6439.87 2426
6440.62 2469
6441.38 2478
6442.14 2605
6442.89 2559
6443.65 2482
6444.41 2524
6445.17 2482
6445.92 2435
6446.68 2510
6447.44 2656
6448.20 2754
6448.95 2755
6449.71 2843
6450.47 2731
6451.23 2682
6451.98 2775
6452.74 2844
6453.50 2842
6454.26 2864
6455.02 2754
6455.77 2804
6456.53 2766
6457.29 2758
6458.05 2958
6458.81 3055
6459.56 2987
6460.32 2870
6461.08 2966
6461.84 2991
6462.60 2986
6463.36 3102
6464.11 3251
6464.87 3089
6465.63 3215
6466.39 3465
6467.15 3479
6467.91 3348
6468.67 3518
6469.43 3531
6470.18 3553
6470.94 3630
6471.70 3563
6472.46 3490
6473.22 3480
6473.98 3719
6474.74 3682
6475.50 3556
6476.26 3549
6477.02 3573
6477.77 3640
6478.53 3624
6479.29 3737
6480.05 3904
6480.81 3901
6481.57 4111
6482.33 4174
6483.09 4165
6483.85 4149
6484.61 4256
6485.37 4380
6486.13 4477
6486.89 4291
6487.65 4219
6488.41 4357
6489.17 4384
6489.93 4508
6490.69 4661
6491.45 4661
6492.21 5061
6492.97 5023
6493.73 5191
6494.49 5386
6495.25 5519
6496.01 5527
6496.77 5413
6497.53 5507
6498.29 5308
6499.05 5188
6499.81 5239
6500.57 5281
6501.33 5219
6502.10 5357
6502.86 5496
6503.62 5433
6504.38 5874
6505.14 6622
6505.90 7761
6506.66 9603
6507.42 11649
6508.18 14222
6508.94 16228
6509.71 17818
6510.47 18402
6511.23 17937
6511.99 16499
6512.75 14993
6513.51 13273
6514.27 11329
6515.03 9502
6515.80 8507
6516.56 7845
6517.32 7067
6518.08 6512
6518.84 6252
6519.60 6237
6520.37 5966
6521.13 6053
6521.89 6219
6522.65 6071
6523.41 6237
6524.18 6380
6524.94 6486
6525.70 6545
6526.46 6803
6527.22 7132
6527.99 7436
6528.75 7472
6529.51 7246
6530.27 7102
6531.04 7217
6531.80 7151
6532.56 7320
6533.32 7753
6534.09 8657
6534.85 10049
6535.61 12240
6536.37 14536
6537.14 15759
6537.90 17046
6538.66 17032
6539.42 16385
6540.19 15393
6540.95 13515
6541.71 11745
6542.48 10182
6543.24 8699
6544.00 7773
6544.77 7121
6545.53 6682
6546.29 6547
6547.06 6563
6547.82 6572
6548.58 6502
6549.35 6285
6550.11 6198
6550.87 5954
6551.64 5927
6552.40 6017
6553.16 6517
6553.93 6945
6554.69 7138
6555.46 7218
6556.22 7224
6556.98 7073
6557.75 7177
6558.51 6781
6559.28 6527
6560.04 6400
6560.80 5918
6561.57 5689
6562.33 5631
6563.10 5462
6563.86 5458
6564.63 5440
6565.39 5325
6566.15 5362
6566.92 5437
6567.68 5415
6568.45 5375
6569.21 5335
6569.98 5378
6570.74 5218
6571.51 5254
6572.27 5405
6573.04 5567
6573.80 5644
6574.57 5579
6575.33 5794
6576.10 6022
6576.86 5812
6577.63 6199
6578.39 5991
6579.16 5566
6579.92 5735
6580.69 5440
6581.45 5456
6582.22 5536
6582.98 5563
6583.75 5608
6584.51 5621
6585.28 5469
6586.05 5482
6586.81 5506
6587.58 5488
6588.34 5462
6589.11 5504
6589.87 5342
6590.64 5526
6591.41 5447
6592.17 5806
6592.94 5999
6593.70 6273
6594.47 6339
6595.24 6700
6596.00 6861
6596.77 6806
6597.54 6788
6598.30 6617
6599.07 6310
6599.83 5988
6600.60 5757
6601.37 5453
6602.13 5382
6602.90 4986
6603.67 4808
6604.43 4622
6605.20 4529
6605.97 4516
6606.73 4532
6607.50 4550
6608.27 4393
6609.04 4489
6609.80 4538
6610.57 4394
6611.34 4449
6612.10 4434
6612.87 4405
6613.64 4428
6614.40 4382
6615.17 4297
6615.94 4121
6616.71 4083
6617.47 4126
6618.24 4154
6619.01 4285
6619.78 4386
6620.54 4392
6621.31 4604
6622.08 4741
6622.85 4808
6623.62 4803
6624.38 4884
6625.15 4631
6625.92 4679
6626.69 4620
6627.46 4564
6628.22 4364
6628.99 4182
6629.76 4088
6630.53 4176
6631.30 4203
6632.06 4084
6632.83 4270
6633.60 4414
6634.37 4585
6635.14 4720
6635.91 4831
6636.67 5034
6637.44 5097
6638.21 5059
6638.98 4962
6639.75 4842
6640.52 4995
6641.29 4915
6642.06 5062
6642.83 4930
6643.59 4979
6644.36 4873
6645.13 4589
6645.90 4294
6646.67 4221
6647.44 3959
6648.21 3939
6648.98 3900
6649.75 3707
6650.52 3495
6651.29 3423
6652.06 3466
6652.82 3450
6653.59 3382
6654.36 3428
6655.13 3495
6655.90 3523
6656.67 3370
6657.44 3570
6658.21 3528
6658.98 3309
6659.75 3322
6660.52 3269
6661.29 3269
6662.06 3251
6662.83 3220
6663.60 3382
6664.37 3335
6665.14 3209
6665.91 3307
6666.68 3387
6667.45 3337
6668.22 3310
6668.99 3253
6669.77 3217
6670.54 3388
6671.31 3370
6672.08 3330
6672.85 3319
6673.62 3410
6674.39 3351
6675.16 3383
6675.93 3267
6676.70 3174
6677.47 3214
6678.24 3421
6679.01 3482
6679.79 3423
6680.56 3453
6681.33 3247
6682.10 3348
6682.87 3552
6683.64 3659
6684.41 3453
6685.18 3731
6685.96 3922
6686.73 3862
6687.50 3874
6688.27 3803
6689.04 3384
6689.81 3254
6690.58 3283
6691.36 3231
6692.13 3144
6692.90 3044
6693.67 2998
6694.44 2909
6695.22 2829
6695.99 2953
6696.76 2876
6697.53 2860
6698.30 2863
6699.08 2993
6699.85 2948
6700.62 2988
6701.39 2898
6702.17 2823
6702.94 2835
6703.71 2926
6704.48 3006
6705.26 2800
6706.03 2820
6706.80 2787
6707.57 2642
6708.35 2724
6709.12 2709
6709.89 2816
6710.66 2669
6711.44 2603
6712.21 2560
6712.98 2591
6713.76 2555
6714.53 2502
6715.30 2544
6716.08 2612
6716.85 2498
6717.62 2440
6718.39 2475
6719.17 2461
6719.94 2398
6720.71 2475
6721.49 2404
6722.26 2429
6723.04 2568
6723.81 2422
6724.58 2479
6725.36 2460
6726.13 2243
6726.90 2297
6727.68 2345
6728.45 2313
6729.23 2381
6730.00 2317
6730.77 2529
6731.55 2358
6732.32 2298
6733.10 2484
6733.87 2379
6734.64 2465
6735.42 2378
6736.19 2478
6736.97 2541
6737.74 2520
6738.52 2429
6739.29 2392
6740.06 2329
6740.84 2514
6741.61 2438
6742.39 2485
6743.16 2443
6743.94 2559
6744.71 2538
6745.49 2468
6746.26 2529
6747.04 2639
6747.81 2689
6748.59 2813
6749.36 2793
6750.14 2765
6750.91 2811
6751.69 2771
6752.46 3005
6753.24 3007
6754.01 3062
6754.79 3231
6755.56 3072
6756.34 2934
6757.12 2855
6757.89 2818
6758.67 2646
6759.44 2527
6760.22 2520
6760.99 2583
6761.77 2756
6762.55 2684
6763.32 2597
6764.10 2577
6764.87 2519
6765.65 2379
6766.43 2394
6767.20 2559
6767.98 2533
6768.75 2641
6769.53 2672
6770.31 2591
6771.08 2569
6771.86 2465
6772.64 2539
6773.41 2456
6774.19 2375
6774.96 2466
6775.74 2294
6776.52 2177
6777.29 2310
6778.07 2357
6778.85 2233
6779.62 2204
6780.40 2392
6781.18 2223
6781.96 2286
6782.73 2349
6783.51 2300
6784.29 2367
6785.06 2378
6785.84 2394
6786.62 2164
6787.40 2237
6788.17 2344
6788.95 2146
6789.73 2178
6790.50 2195
6791.28 2226
6792.06 2188
6792.84 2274
6793.61 2272
6794.39 2135
6795.17 2172
6795.95 2201
6796.73 2024
6797.50 2157
6798.28 2062
6799.06 2151
6799.84 2234
6800.62 2166
6801.39 2216
6802.17 2190
6802.95 2074
6803.73 2116
6804.51 2207
6805.28 2185
6806.06 2420
6806.84 2264
6807.62 2158
6808.40 2184
6809.18 2081
6809.95 2239
6810.73 2236
6811.51 2174
6812.29 2184
6813.07 2142
6813.85 2328
6814.63 2270
6815.41 2187
6816.18 2162
6816.96 2093
6817.74 2126
6818.52 2238
6819.30 2187
6820.08 2269
6820.86 2247
6821.64 2227
6822.42 2227
6823.20 2314
6823.98 2253
6824.76 2252
6825.54 2188
6826.31 2212
6827.09 2313
6827.87 2184
6828.65 2184
6829.43 2148
6830.21 2203
6830.99 2200
6831.77 2198
6832.55 2242
6833.33 2176
6834.11 2195
6834.89 2381
6835.67 2391
6836.45 2360
6837.23 2691
6838.01 2946
6838.79 3247
6839.57 3503
6840.35 3675
6841.13 3817
6841.91 3721
6842.69 3470
6843.47 3219
6844.25 3046
6845.04 2817
6845.82 2642
6846.60 2563
6847.38 2531
6848.16 2733
6848.94 2814
6849.72 3159
6850.50 3394
6851.28 3491
6852.06 3691
6852.84 3922
6853.62 3946
6854.41 3764
6855.19 3286
6855.97 3241
6856.75 3324
6857.53 3023
6858.31 2953
6859.09 2747
6859.87 2758
6860.66 2680
6861.44 2574
6862.22 2450
6863.00 2541
6863.78 2531
6864.56 2590
6865.35 2525
6866.13 2516
6866.91 2530
6867.69 2612
6868.47 2682
6869.25 2790
6870.04 2526
6870.82 2643
6871.60 2609
6872.38 2581
6873.16 2596
6873.95 2608
6874.73 2704
6875.51 2736
6876.29 2634
6877.08 2878
6877.86 2853
6878.64 2823
6879.42 2913
6880.21 2954
6880.99 3100
6881.77 3186
6882.55 3213
6883.34 3087
6884.12 3308
6884.90 3359
6885.69 3392
6886.47 3692
6887.25 3799
6888.03 4249
6888.82 4446
6889.60 4682
6890.38 5005
6891.17 5216
6891.95 4859
6892.73 4338
6893.52 4011
6894.30 3859
6895.08 3816
6895.87 3472
6896.65 3336
6897.43 3391
6898.22 3422
6899.00 3301
6899.78 3411
6900.57 3375
6901.35 3338
6902.14 3244
6902.92 3395
6903.70 3388
6904.49 3325
6905.27 3324
6906.06 3362
6906.84 3491
6907.62 3351
6908.41 3327
6909.19 3076
6909.98 3167
6910.76 3185
6911.54 3217
6912.33 3177
6913.11 2976
6913.90 3104
6914.68 3203
6915.47 3156
6916.25 3312
6917.04 3230
6917.82 3192
6918.61 3062
6919.39 3201
6920.18 3287
6920.96 3306
6921.75 3121
6922.53 3232
6923.32 3280
6924.10 3179
6924.89 3268
6925.67 3288
6926.46 3329
6927.24 3569
6928.03 3510
6928.81 3512
6929.60 3678
6930.38 3683
6931.17 3668
6931.95 3682
6932.74 3586
6933.52 3630
6934.31 3721
6935.10 3644
6935.88 3653
6936.67 3761
6937.45 3685
6938.24 3942
6939.02 3901
6939.81 4061
6940.60 4253
6941.38 4584
6942.17 4816
6942.95 5019
6943.74 5407
6944.53 5419
6945.31 5620
6946.10 5666
6946.89 5634
6947.67 5610
6948.46 5564
6949.25 5450
6950.03 5276
6950.82 5249
6951.61 5234
6952.39 5105
6953.18 4918
6953.97 4914
6954.75 4796
6955.54 4835
6956.33 4914
6957.11 4884
6957.90 4918
6958.69 4745
6959.47 4761
6960.26 4759
6961.05 4734
6961.84 4979
6962.62 4990
6963.41 5026
6964.20 5137
6964.98 5266
6965.77 5289
6966.56 5410
6967.35 6033
6968.13 6312
6968.92 6474
6969.71 6880
6970.50 7077
6971.28 7125
6972.07 7353
6972.86 7351
6973.65 7438
6974.44 7095
6975.22 6998
6976.01 6899
6976.80 6964
6977.59 7052
6978.38 7058
6979.16 7206
6979.95 7183
6980.74 7533
6981.53 8444
6982.32 9627
6983.11 11844
6983.89 14899
6984.68 18086
6985.47 21839
6986.26 24567
6987.05 26410
6987.84 26461
6988.63 25995
6989.41 24262
6990.20 22039
6990.99 19267
6991.78 16218
6992.57 13492
6993.36 11029
6994.15 9117
6994.94 7712
6995.73 7078
6996.52 6492
6997.30 5835
6998.09 5417
6998.88 5383
6999.67 5295
7000.46 5276
7001.25 5203
7002.04 5112
7002.83 5194
7003.62 5127
7004.41 4973
7005.20 4861
7005.99 4534
7006.78 4333
7007.57 4008
7008.36 3714
7009.15 3678
7009.94 3735
7010.73 3993
7011.52 3907
7012.31 4084
7013.10 4322
7013.89 4342
7014.68 4568
7015.47 4785
7016.26 4628
7017.05 4687
7017.84 4461
7018.63 4355
7019.42 4193
7020.21 4206
7021.00 4273
7021.79 4450
7022.58 4812
7023.37 4929
7024.16 5137
7024.95 5378
7025.75 5406
7026.54 5375
7027.33 5347
7028.12 5152
7028.91 4990
7029.70 4803
7030.49 4507
7031.28 4330
7032.07 4286
7032.86 3954
7033.66 3842
7034.45 3893
7035.24 3837
7036.03 3831
7036.82 3716
7037.61 3745
7038.40 3791
7039.20 3786
7039.99 3780
7040.78 3849
7041.57 4017
7042.36 4179
7043.15 3913
7043.95 3900
7044.74 4182
7045.53 4170
7046.32 3999
7047.11 3934
7047.91 3953
7048.70 4022
7049.49 4050
7050.28 4229
7051.07 4322
7051.87 4352
7052.66 4392
7053.45 4282
7054.24 4107
7055.04 3811
7055.83 3760
7056.62 3969
7057.41 3881
7058.21 3646
7059.00 3741
7059.79 3849
7060.58 3906
7061.38 3717
7062.17 3558
7062.96 3685
7063.76 3792
7064.55 3627
7065.34 3659
7066.14 3438
7066.93 3523
7067.72 3444
7068.51 3261
7069.31 3369
7070.10 3226
7070.89 3102
7071.69 3158
7072.48 3131
7073.28 3041
7074.07 2738
7074.86 2732
7075.66 2879
7076.45 2859
7077.24 2559
7078.04 2696
7078.83 2761
7079.62 2881
7080.42 2718
7081.21 2795
7082.01 2805
7082.80 2761
7083.59 2744
7084.39 2764
7085.18 2781
7085.98 2842
7086.77 2863
7087.57 3096
7088.36 3147
7089.15 3085
7089.95 3030
7090.74 2956
7091.54 3007
7092.33 3020
7093.13 2768
7093.92 2779
7094.72 2844
7095.51 2771
7096.31 2402
7097.10 2403
7097.89 2492
7098.69 2470
7099.48 2397
7100.28 2440
7101.07 2530
7101.87 2527
7102.66 2339
7103.46 2370
7104.26 2268
7105.05 2219
7105.85 2243
7106.64 2197
7107.44 2286
7108.23 2000
7109.03 2039
7109.82 2201
7110.62 2090
7111.41 2004
7112.21 2096
7113.01 2017
7113.80 2144
7114.60 2084
7115.39 2010
7116.19 2050
7116.98 2145
7117.78 2011
7118.58 2011
7119.37 2010
7120.17 1984
7120.97 2022
7121.76 2036
7122.56 2143
7123.35 2049
7124.15 2000
7124.95 2025
7125.74 1977
7126.54 2071
7127.34 2071
7128.13 2040
7128.93 2023
7129.73 2089
7130.52 1997
7131.32 2226
7132.12 2162
7132.91 2052
7133.71 2095
7134.51 1940
7135.30 1834
7136.10 1964
7136.90 1869
7137.69 1902
7138.49 2020
7139.29 1978
7140.09 1825
7140.88 1860
7141.68 1875
7142.48 1805
7143.28 1802
7144.07 1750
7144.87 1783
7145.67 1764
7146.47 1760
7147.26 1747
7148.06 1789
7148.86 1818
7149.66 1723
7150.45 1662
7151.25 1719
7152.05 1648
7152.85 1694
7153.65 1651
7154.44 1721
7155.24 1657
7156.04 1802
7156.84 1846
7157.64 1838
7158.43 1878
7159.23 1878
7160.03 1844
7160.83 1802
7161.63 1760
7162.43 1735
7163.22 1697
7164.02 1701
7164.82 1694
7165.62 1687
7166.42 1710
7167.22 1649
7168.02 1638
7168.82 1711
7169.61 1611
7170.41 1715
7171.21 1617
7172.01 1570
7172.81 1713
7173.61 1680
7174.41 1643
7175.21 1710
7176.01 1568
7176.81 1549
7177.61 1652
7178.41 1701
7179.20 1651
7180.00 1546
7180.80 1576
7181.60 1568
7182.40 1556
7183.20 1542
7184.00 1548
7184.80 1656
7185.60 1627
7186.40 1561
7187.20 1499
7188.00 1504
7188.80 1500
7189.60 1431
7190.40 1585
7191.20 1472
7192.00 1426
7192.80 1437
7193.60 1440
7194.40 1439
7195.20 1513
7196.00 1578
7196.80 1515
7197.60 1461
7198.40 1466
7199.20 1523
7200.00 1520
7200.81 1582
7201.61 1528
7202.41 1446
7203.21 1497
7204.01 1558
7204.81 1424
7205.61 1428
7206.41 1461
7207.21 1368
7208.01 1433
7208.81 1419
7209.61 1477
7210.42 1399
7211.22 1376
7212.02 1412
7212.82 1541
7213.62 1498
7214.42 1478
7215.22 1425
7216.03 1413
7216.83 1497
7217.63 1444
7218.43 1384
7219.23 1364
7220.03 1431
7220.83 1470
7221.64 1416
7222.44 1438
7223.24 1404
7224.04 1353
7224.84 1409
7225.65 1401
7226.45 1390
7227.25 1338
7228.05 1450
7228.85 1484
7229.66 1439
7230.46 1305
7231.26 1409
7232.06 1507
7232.87 1467
7233.67 1507
7234.47 1511
7235.27 1600
7236.08 1514
7236.88 1639
7237.68 1611
7238.48 1615
7239.29 1722
7240.09 1545
7240.89 1483
7241.70 1558
7242.50 1595
7243.30 1548
7244.10 1414
7244.91 1420
7245.71 1510
7246.51 1432
7247.32 1575
7248.12 1434
7248.92 1434
7249.73 1402
7250.53 1546
7251.33 1469
7252.14 1470
7252.94 1435
7253.74 1517
7254.55 1492
7255.35 1449
7256.15 1525
7256.96 1579
7257.76 1438
7258.57 1482
7259.37 1496
7260.17 1426
7260.98 1474
7261.78 1377
7262.59 1555
7263.39 1457
7264.19 1414
7265.00 1558
7265.80 1468
7266.61 1463
7267.41 1511
7268.22 1588
7269.02 1587
7269.82 1535
7270.63 1616
7271.43 1628
7272.24 1488
7273.04 1534
7273.85 1625
7274.65 1591
7275.46 1437
7276.26 1488
7277.07 1590
7277.87 1609
7278.68 1494
7279.48 1523
7280.29 1707
7281.09 1656
7281.90 1683
7282.70 1814
7283.51 1953
7284.31 2156
7285.12 2345
7285.92 2505
7286.73 2510
7287.53 2413
7288.34 2341
7289.14 2193
7289.95 2124
7290.76 1950
7291.56 1769
7292.37 1786
7293.17 1694
7293.98 1677
7294.78 1523
7295.59 1633
7296.40 1570
7297.20 1642
7298.01 1599
7298.81 1714
7299.62 1649
7300.43 1667
7301.23 1693
7302.04 1528
7302.84 1779
7303.65 1695
7304.46 1671
7305.26 1573
7306.07 1632
7306.88 1548
7307.68 1598
7308.49 1579
7309.30 1698
7310.10 1724
7310.91 1749
7311.72 1689
7312.52 1807
7313.33 1795
7314.14 1909
7314.94 1905
7315.75 1874
7316.56 1935
7317.37 2084
7318.17 2235
7318.98 2473
7319.79 2586
7320.59 2635
7321.40 2717
7322.21 2393
7323.02 2439
7323.82 2374
7324.63 2281
7325.44 2121
7326.25 2079
7327.05 2010
7327.86 1943
7328.67 1848
7329.48 1864
7330.28 1831
7331.09 1832
7331.90 1806
7332.71 1780
7333.52 1784
7334.32 1869
7335.13 1806
7335.94 1758
7336.75 1756
7337.56 1815
7338.36 1763
7339.17 1892
7339.98 1832
7340.79 1736
7341.60 1896
7342.41 1815
7343.22 1708
7344.02 1690
7344.83 1731
7345.64 1688
7346.45 1624
7347.26 1651
7348.07 1631
7348.88 1671
7349.68 1633
7350.49 1623
7351.30 1536
7352.11 1583
7352.92 1634
7353.73 1583
7354.54 1655
7355.35 1608
7356.16 1684
7356.97 1705
7357.78 1634
7358.59 1587
7359.39 1567
7360.20 1604
7361.01 1735
7361.82 1730
7362.63 1555
7363.44 1620
7364.25 1618
7365.06 1688
7365.87 1657
7366.68 1650
7367.49 1634
7368.30 1638
7369.11 1550
7369.92 1534
7370.73 1495
7371.54 1476
7372.35 1489
7373.16 1527
7373.97 1563
7374.78 1485
7375.59 1482
7376.40 1530
7377.21 1505
7378.02 1551
7378.83 1563
7379.64 1644
7380.45 1814
7381.26 1805
7382.08 1782
7382.89 1830
7383.70 1749
7384.51 1736
7385.32 1672
7386.13 1582
7386.94 1626
7387.75 1697
7388.56 1563
7389.37 1548
7390.18 1495
7391.00 1438
7391.81 1474
7392.62 1438
7393.43 1315
7394.24 1354
7395.05 1427
7395.86 1440
7396.67 1411
7397.49 1276
7398.30 1462
7399.11 1456
7399.92 1410
7400.73 1392
7401.54 1349
7402.36 1423
7403.17 1368
7403.98 1367
7404.79 1290
7405.60 1357
7406.42 1396
7407.23 1303
7408.04 1273
7408.85 1265
7409.66 1252
7410.48 1326
7411.29 1272
7412.10 1277
7412.91 1316
7413.73 1356
7414.54 1295
7415.35 1255
7416.16 1229
7416.98 1332
7417.79 1351
7418.60 1272
7419.41 1270
7420.23 1328
7421.04 1350
7421.85 1408
7422.66 1291
7423.48 1175
7424.29 1203
7425.10 1278
7425.92 1287
7426.73 1265
7427.54 1267
7428.36 1270
7429.17 1284
7429.98 1233
7430.80 1380
7431.61 1356
7432.42 1297
7433.24 1283
7434.05 1211
7434.86 1225
7435.68 1286
7436.49 1188
7437.30 1263
7438.12 1288
7438.93 1336
7439.74 1311
7440.56 1293
7441.37 1291
7442.19 1258
7443.00 1302
7443.81 1218
7444.63 1390
7445.44 1296
7446.26 1172
7447.07 1208
7447.89 1267
7448.70 1170
7449.51 1187
7450.33 1235
7451.14 1279
7451.96 1228
7452.77 1128
7453.59 1172
7454.40 1210
7455.22 1239
7456.03 1220
7456.85 1241
7457.66 1198
7458.47 1227
7459.29 1208
7460.10 1123
7460.92 1075
7461.73 1111
7462.55 1120
7463.36 1208
7464.18 1178
7464.99 1118
7465.81 1145
7466.63 1118
7467.44 1136
7468.26 1200
7469.07 1109
7469.89 1106
7470.70 1104
7471.52 1206
7472.33 1245
7473.15 1282
7473.96 1218
7474.78 1194
7475.60 1230
7476.41 1272
7477.23 1273
7478.04 1199
7478.86 1138
7479.68 1119
7480.49 1177
7481.31 1210
7482.12 1130
7482.94 1246
7483.76 1259
7484.57 1222
7485.39 1103
7486.21 1255
7487.02 1253
7487.84 1164
7488.65 1185
7489.47 1092
7490.29 1145
7491.10 1109
7491.92 1201
7492.74 1256
7493.55 1160
7494.37 1191
7495.19 1253
7496.01 1210
7496.82 1160
7497.64 1226
7498.46 1216
7499.27 1130
7500.09 1239
7500.91 1146
7501.72 1131
7502.54 1107
7503.36 1214
7504.18 1226
7504.99 1272
7505.81 1155
7506.63 1176
7507.45 1166
7508.26 1095
7509.08 1178
7509.90 1105
7510.72 1052
7511.53 1083
7512.35 1205
7513.17 1113
7513.99 1100
7514.81 1186
7515.62 1144
7516.44 1165
7517.26 1106
7518.08 1168
7518.90 1190
7519.71 1119
7520.53 1214
7521.35 1155
7522.17 1233
7522.99 1208
7523.81 1100
7524.62 1111
7525.44 1110
7526.26 1199
7527.08 1113
7527.90 1125
7528.72 1195
7529.54 1153
7530.35 1136
7531.17 1240
7531.99 1215
7532.81 1129
7533.63 1149
7534.45 1242
7535.27 1173
7536.09 1134
7536.91 1185
7537.73 1136
7538.54 1041
7539.36 1047
7540.18 1044
7541.00 1043
7541.82 1080
7542.64 1041
7543.46 1103
7544.28 1057
7545.10 1059
7545.92 1045
7546.74 1128
7547.56 1173
7548.38 1172
7549.20 1026
7550.02 1071
7550.84 1181
7551.66 1177
7552.48 1120
7553.30 1139
7554.12 1080
7554.94 1104
7555.76 1197
7556.58 1090
7557.40 1145
7558.22 1141
7559.04 1099
7559.86 1060
7560.68 1104
7561.50 1194
7562.32 1217
7563.14 1183
7563.96 1081
7564.78 1116
7565.60 1196
7566.42 1210
7567.24 1171
7568.07 1079
7568.89 1054
7569.71 1050
7570.53 1063
7571.35 1031
7572.17 1152
7572.99 1082
7573.81 1111
7574.63 1160
7575.45 1165
7576.28 1021
7577.10 1110
7577.92 1044
7578.74 1001
7579.56 1044
7580.38 1094
7581.20 1113
7582.03 1030
7582.85 1075
7583.67 1108
7584.49 1104
7585.31 1142
7586.13 1122
7586.96 1140
7587.78 1128
7588.60 1168
7589.42 1083
7590.24 1089
7591.07 1174
7591.89 1240
7592.71 1080
7593.53 1128
7594.35 1198
7595.18 1260
7596.00 1171
7596.82 1226
7597.64 1168
7598.47 1234
7599.29 1215
7600.11 1167
7600.93 1170
7601.76 1190
7602.58 1225
7603.40 1183
7604.22 1229
7605.05 1194
7605.87 1335
7606.69 1236
7607.52 1256
7608.34 1097
7609.16 1194
7609.99 1274
7610.81 1213
7611.63 1270
7612.45 1244
7613.28 1231
7614.10 1207
7614.92 1211
7615.75 1295
7616.57 1381
7617.40 1280
7618.22 1390
7619.04 1494
7619.87 1452
7620.69 1305
7621.51 1396
7622.34 1349
7623.16 1311
7623.98 1286
7624.81 1340
7625.63 1344
7626.46 1320
7627.28 1266
7628.10 1313
7628.93 1340
7629.75 1315
7630.58 1311
7631.40 1346
7632.23 1278
7633.05 1267
7633.87 1282
7634.70 1285
7635.52 1207
7636.35 1275
7637.17 1271
7638.00 1242
7638.82 1218
7639.65 1234
7640.47 1327
7641.30 1219
7642.12 1179
7642.95 1146
7643.77 1208
7644.59 1117
7645.42 1170
7646.24 1163
7647.07 1221
7647.90 1354
7648.72 1233
7649.55 1317
7650.37 1249
7651.20 1219
7652.02 1173
7652.85 1212
7653.67 1306
7654.50 1368
7655.32 1214
7656.15 1324
7656.97 1240
7657.80 1214
7658.63 1346
7659.45 1197
7660.28 1137
7661.10 1098
7661.93 1156
7662.76 1189
7663.58 1141
7664.41 1172
7665.23 1169
7666.06 1055
7666.89 1077
7667.71 1120
7668.54 1085
7669.36 1267
7670.19 1251
7671.02 1140
7671.84 1211
7672.67 1094
7673.50 1031
7674.32 1104
7675.15 1126
7675.98 1097
7676.80 1095
7677.63 1044
7678.46 1116
7679.28 1075
7680.11 1050
7680.94 1214
7681.76 1081
7682.59 1052
7683.42 1092
7684.25 1149
7685.07 1139
7685.90 1203
7686.73 1092
7687.55 1177
7688.38 1161
7689.21 1233
7690.04 1225
7690.86 1159
7691.69 1188
7692.52 1150
7693.35 1074
7694.17 1128
7695.00 1182
7695.83 1072
7696.66 1121
7697.48 1155
7698.31 1201
7699.14 1219
7699.97 1184
7700.80 1260
7701.62 1214
7702.45 1219
7703.28 1178
7704.11 1124
7704.94 1187
7705.77 1184
7706.59 1024
7707.42 1067
7708.25 1155
7709.08 1128
7709.91 1108
7710.74 1074
7711.56 1077
7712.39 1086
7713.22 1025
7714.05 1073
7714.88 1187
7715.71 1136
7716.54 1111
7717.37 1097
7718.19 1053
7719.02 1043
7719.85 1128
7720.68 1184
7721.51 1135
7722.34 1131
7723.17 1030
7724.00 1136
7724.83 1105
7725.66 1050
7726.49 1129
7727.32 1150
7728.14 1071
7728.97 1168
7729.80 1275
7730.63 1171
7731.46 1118
7732.29 1150
7733.12 1146
7733.95 1167
7734.78 1216
7735.61 1138
7736.44 1140
7737.27 1202
7738.10 1147
7738.93 1112
7739.76 1125
7740.59 1149
7741.42 1079
7742.25 1027
7743.08 1096
7743.91 1108
7744.74 1043
7745.57 1168
7746.40 1102
7747.23 1139
7748.06 1219
7748.90 1220
7749.73 1235
7750.56 1155
7751.39 1304
7752.22 1254
7753.05 1158
7753.88 1172
7754.71 1120
7755.54 1074
7756.37 1099
7757.20 1094
7758.03 1100
7758.87 1135
7759.70 1100
7760.53 1093
7761.36 1079
7762.19 1150
7763.02 1107
7763.85 1097
7764.68 1072
7765.52 1127
7766.35 1140
7767.18 1134
7768.01 1177
7768.84 1169
7769.67 1242
7770.51 1232
7771.34 1144
7772.17 1166
7773.00 1159
7773.83 1084
7774.67 1046
7775.50 1146
7776.33 1165
7777.16 1161
7777.99 1016
7778.83 1023
7779.66 1118
7780.49 1073
7781.32 1121
7782.15 1089
7782.99 1096
7783.82 1051
7784.65 1108
7785.48 1084
7786.32 1083
7787.15 1088
7787.98 1139
7788.82 1142
7789.65 1029
7790.48 1090
7791.31 1166
7792.15 1129
7792.98 1079
7793.81 1113
7794.65 1066
7795.48 1084
7796.31 1106
7797.14 1113
7797.98 1141
7798.81 1113
7799.64 1203
7800.48 1186
7801.31 1139
7802.14 1181
7802.98 1277
7803.81 1229
7804.65 1208
7805.48 1147
7806.31 1338
7807.15 1227
7807.98 1221
7808.81 1196
7809.65 1219
7810.48 1222
7811.32 1285
7812.15 1241
7812.98 1200
7813.82 1190
7814.65 1304
7815.49 1363
7816.32 1329
7817.15 1442
7817.99 1324
7818.82 1444
7819.66 1459
7820.49 1332
7821.33 1405
7822.16 1511
7822.99 1473
7823.83 1418
7824.66 1390
7825.50 1522
7826.33 1420
7827.17 1392
7828.00 1387
7828.84 1310
7829.67 1254
7830.51 1351
7831.34 1266
7832.18 1357
7833.01 1349
7833.85 1373
7834.68 1434
7835.52 1486
7836.35 1413
7837.19 1439
7838.02 1477
7838.86 1395
7839.69 1322
7840.53 1421
7841.37 1378
7842.20 1266
7843.04 1430
7843.87 1281
7844.71 1244
7845.54 1181
7846.38 1191
7847.22 1241
7848.05 1117
7848.89 1159
7849.72 1251
7850.56 1192
7851.40 1173
7852.23 1211
7853.07 1209
7853.90 1232
7854.74 1221
7855.58 1232
7856.41 1334
7857.25 1285
7858.09 1111
7858.92 1087
7859.76 1201
7860.60 1223
7861.43 1188
7862.27 1195
7863.11 1204
7863.94 1203
7864.78 1246
7865.62 1170
7866.45 1185
7867.29 1238
7868.13 1243
7868.96 1218
7869.80 1211
7870.64 1264
7871.47 1241
7872.31 1239
7873.15 1277
7873.99 1197
7874.82 1298
7875.66 1291
7876.50 1314
7877.34 1296
7878.17 1442
7879.01 1478
7879.85 1594
7880.69 1623
7881.52 1599
7882.36 1641
7883.20 1732
7884.04 1672
7884.87 1769
7885.71 1641
7886.55 1519
7887.39 1398
7888.23 1362
7889.06 1368
7889.90 1383
7890.74 1342
7891.58 1324
7892.42 1443
7893.26 1282
7894.09 1274
7894.93 1271
7895.77 1214
7896.61 1320
7897.45 1240
7898.29 1181
7899.12 1289
7899.96 1176
7900.80 1226
7901.64 1358
7902.48 1306
7903.32 1247
7904.16 1200
7905.00 1214
7905.83 1214
7906.67 1247
7907.51 1358
7908.35 1314
7909.19 1225
7910.03 1184
7910.87 1216
7911.71 1192
7912.55 1250
7913.39 1305
7914.23 1361
7915.07 1388
7915.91 1301
7916.75 1481
7917.58 1563
7918.42 1642
7919.26 1630
7920.10 1514
7920.94 1545
7921.78 1579
7922.62 1408
7923.46 1274
7924.30 1270
7925.14 1181
7925.98 1186
7926.82 1213
7927.66 1280
7928.50 1146
7929.34 1169
7930.18 1127
7931.02 1182
7931.86 1193
7932.70 1205
7933.55 1210
7934.39 1208
7935.23 1142
7936.07 1167
7936.91 1063
7937.75 1101
7938.59 1117
7939.43 1200
7940.27 1166
7941.11 1155
7941.95 1153
7942.79 1091
7943.63 1122
7944.47 1116
7945.32 1117
7946.16 1139
7947.00 1161
7947.84 1119
7948.68 1144
7949.52 1098
7950.36 1245
7951.20 1112
7952.05 1095
7952.89 1176
7953.73 1153
7954.57 1137
7955.41 1152
7956.25 1101
7957.10 1193
7957.94 1182
7958.78 1190
7959.62 1196
7960.46 1245
7961.30 1218
7962.15 1115
7962.99 1110
7963.83 1140
7964.67 1096
7965.51 1136
7966.36 1199
7967.20 1234
7968.04 1307
7968.88 1289
7969.73 1226
7970.57 1219
7971.41 1260
7972.25 1272
7973.10 1196
7973.94 1080
7974.78 1157
7975.62 1179
7976.47 1146
7977.31 1275
7978.15 1244
7978.99 1137
7979.84 1149
7980.68 1150
7981.52 1142
7982.37 1037
7983.21 1039
7984.05 1005
7984.90 1051
7985.74 1070
7986.58 1046
7987.43 1006
7988.27 1057
7989.11 1079
7989.96 1094
7990.80 1054
7991.64 1001
7992.49 1000
7993.33 1001
7994.17 1055
7995.02 1066
7995.86 1141
7996.70 1046
7997.55 1022
7998.39 967
7999.24 997
8000.08 1007
8000.92 1042
8001.77 1003
8002.61 1011
8003.46 1015
8004.30 1068
8005.14 1066
8005.99 977
8006.83 907
8007.68 943
8008.52 994
8009.37 980
8010.21 985
8011.06 955
8011.90 907
8012.74 931
8013.59 890
8014.43 1019
8015.28 1021
8016.12 954
8016.97 1039
8017.81 1028
8018.66 910
8019.50 931
8020.35 921
8021.19 894
8022.04 919
8022.88 912
8023.73 905
8024.57 929
8025.42 948
8026.26 877
8027.11 885
8027.96 967
8028.80 927
8029.65 970
8030.49 944
8031.34 905
8032.18 924
8033.03 1024
8033.87 1010
8034.72 986
8035.57 918
8036.41 981
8037.26 915
8038.10 893
8038.95 841
8039.80 938
8040.64 958
8041.49 912
8042.33 912
8043.18 916
8044.03 939
8044.87 975
8045.72 966
8046.57 919
8047.41 914
8048.26 870
8049.11 865
8049.95 907
8050.80 920
8051.64 908
8052.49 930
8053.34 922
8054.19 936
8055.03 812
8055.88 964
8056.73 932
8057.57 890
8058.42 847
8059.27 869
8060.11 856
8060.96 846
8061.81 955
8062.66 897
8063.50 915
8064.35 852
8065.20 932
8066.05 919
8066.89 982
8067.74 891
8068.59 968
8069.44 928
8070.28 789
8071.13 859
8071.98 974
8072.83 871
8073.67 915
8074.52 992
8075.37 917
8076.22 937
8077.07 936
8077.91 943
8078.76 953
8079.61 925
8080.46 928
8081.31 874
8082.15 861
8083.00 920
8083.85 937
8084.70 905
8085.55 993
8086.40 933
8087.25 912
8088.09 935
8088.94 943
8089.79 832
8090.64 886
8091.49 883
8092.34 880
8093.19 892
8094.04 988
8094.88 968
8095.73 900
8096.58 886
8097.43 857
8098.28 871
8099.13 916
8099.98 957
8100.83 928
8101.68 963
8102.53 912
8103.38 893
8104.23 878
8105.07 922
8105.92 899
8106.77 941
8107.62 922
8108.47 892
8109.32 888
8110.17 859
8111.02 884
8111.87 879
8112.72 946
8113.57 924
8114.42 892
8115.27 966
8116.12 879
8116.97 875
8117.82 892
8118.67 859
8119.52 872
8120.37 960
8121.22 996
8122.07 1007
8122.92 911
8123.77 851
8124.63 866
8125.48 902
8126.33 915
8127.18 918
8128.03 920
8128.88 884
8129.73 889
8130.58 905
8131.43 927
8132.28 1036
8133.13 1091
8133.98 1038
8134.83 1051
8135.69 967
8136.54 961
8137.39 1007
8138.24 981
8139.09 995
8139.94 930
8140.79 1006
8141.64 892
8142.50 914
8143.35 858
8144.20 861
8145.05 854
8145.90 911
8146.75 809
8147.61 835
8148.46 945
8149.31 901
8150.16 947
8151.01 920
8151.86 988
8152.72 935
8153.57 979
8154.42 969
8155.27 1013
8156.13 1004
8156.98 990
8157.83 977
8158.68 1094
8159.53 1068
8160.39 1011
8161.24 945
8162.09 923
8162.94 951
8163.80 944
8164.65 967
8165.50 977
8166.35 972
8167.21 959
8168.06 880
8168.91 897
8169.77 916
8170.62 952
8171.47 979
8172.32 969
8173.18 996
8174.03 963
8174.88 947
8175.74 888
8176.59 869
8177.44 834
8178.30 909
8179.15 847
8180.00 776
8180.86 834
8181.71 896
8182.56 939
8183.42 867
8184.27 828
8185.12 890
8185.98 900
8186.83 943
8187.69 888
8188.54 897
8189.39 819
8190.25 827
8191.10 823
8191.96 900
8192.81 873
8193.66 904
8194.52 950
8195.37 907
8196.23 900
8197.08 973
8197.94 948
8198.79 928
8199.64 857
8200.50 896
8201.35 909
8202.21 937
8203.06 952
8203.92 932
8204.77 818
8205.63 813
8206.48 897
8207.34 915
8208.19 937
8209.05 948
8209.90 930
8210.76 941
8211.61 910
8212.47 878
8213.32 869
8214.18 882
8215.03 892
8215.89 975
8216.74 902
8217.60 875
8218.45 853
8219.31 907
8220.16 843
8221.02 900
8221.87 986
8222.73 936
8223.59 889
8224.44 965
8225.30 944
8226.15 954
8227.01 937
8227.87 890
8228.72 872
8229.58 877
8230.43 876
8231.29 893
8232.15 829
8233.00 819
8233.86 833
8234.71 810
8235.57 831
8236.43 890
8237.28 845
8238.14 904
8239.00 858
8239.85 916
8240.71 907
8241.57 865
8242.42 882
8243.28 859
8244.14 878
8244.99 945
8245.85 911
8246.71 938
8247.56 951
8248.42 892
8249.28 870
8250.13 815
8250.99 830
8251.85 878
8252.71 880
8253.56 923
8254.42 885
8255.28 910
8256.13 888
8256.99 875
8257.85 912
8258.71 941
8259.56 891
8260.42 902
8261.28 958
8262.14 912
8263.00 909
8263.85 888
8264.71 915
8265.57 912
8266.43 928
8267.28 952
8268.14 940
8269.00 974
8269.86 977
8270.72 947
8271.58 985
8272.43 983
8273.29 946
8274.15 1056
8275.01 915
8275.87 947
8276.73 976
8277.58 1017
8278.44 1005
8279.30 997
8280.16 897
8281.02 976
8281.88 933
8282.74 934
8283.59 962
8284.45 911
8285.31 896
8286.17 887
8287.03 886
8287.89 909
8288.75 961
8289.61 963
8290.47 870
8291.33 951
8292.18 930
8293.04 1054
8293.90 1031
8294.76 1032
8295.62 1019
8296.48 948
8297.34 1003
8298.20 1034
8299.06 980
8299.92 1007
8300.78 988
8301.64 958
8302.50 865
8303.36 935
8304.22 934
8305.08 875
8305.94 982
8306.80 995
8307.66 956
8308.52 916
8309.38 937
8310.24 937
8311.10 927
8311.96 933
8312.82 864
8313.68 905
8314.54 854
8315.40 935
8316.26 955
8317.12 937
8317.98 881
8318.84 941
8319.70 910
8320.56 928
8321.43 1040
8322.29 986
8323.15 935
8324.01 791
8324.87 909
8325.73 862
8326.59 902
8327.45 926
8328.31 918
8329.17 896
8330.04 874
8330.90 859
8331.76 872
8332.62 817
8333.48 880
8334.34 989
8335.20 980
8336.07 928
8336.93 889
8337.79 938
8338.65 985
8339.51 811
8340.37 905
8341.24 893
8342.10 873
8342.96 988
8343.82 982
8344.68 951
8345.54 910
8346.41 988
8347.27 961
8348.13 961
8348.99 880
8349.86 927
8350.72 987
8351.58 995
8352.44 960
8353.31 938
8354.17 953
8355.03 1015
8355.89 910
8356.76 974
8357.62 895
8358.48 913
8359.34 906
8360.21 938
8361.07 1030
8361.93 954
8362.79 900
8363.66 989
8364.52 878
8365.38 928
8366.25 897
8367.11 912
8367.97 968
8368.84 928
8369.70 943
8370.56 852
8371.43 921
8372.29 907
8373.15 873
8374.02 907
8374.88 904
8375.74 858
8376.61 882
8377.47 927
8378.33 920
8379.20 956
8380.06 1034
8380.93 1026
8381.79 979
8382.65 921
8383.52 922
8384.38 964
8385.25 947
8386.11 959
8386.97 983
8387.84 1004
8388.70 1025
8389.57 969
8390.43 943
8391.30 977
8392.16 940
8393.02 956
8393.89 983
8394.75 938
8395.62 959
8396.48 924
8397.35 943
8398.21 963
8399.08 954
8399.94 1074
8400.81 1002
8401.67 979
8402.54 1065
8403.40 1045
8404.27 988
8405.13 959
8406.00 989
8406.86 983
8407.73 888
8408.59 951
8409.46 1013
8410.32 931
8411.19 936
8412.05 1003
8412.92 1087
8413.78 1052
8414.65 1095
8415.52 989
8416.38 1003
8417.25 1058
8418.11 1000
8418.98 1023
8419.84 1051
8420.71 1068
8421.58 1017
8422.44 1084
8423.31 1092
8424.17 1081
8425.04 1172
8425.91 1178
8426.77 1154
8427.64 1057
8428.51 1077
8429.37 1089
8430.24 1165
8431.10 1134
8431.97 1158
8432.84 1185
8433.70 1106
8434.57 1109
8435.44 1147
8436.30 1129
8437.17 1154
8438.04 1164
8438.90 1231
8439.77 1212
8440.64 1318
8441.51 1389
8442.37 1334
8443.24 1288
8444.11 1264
8444.97 1364
8445.84 1443
8446.71 1353
8447.58 1296
8448.44 1286
8449.31 1412
8450.18 1375
8451.04 1296
8451.91 1427
8452.78 1426
8453.65 1507
8454.51 1732
8455.38 1963
8456.25 2186
8457.12 2495
8457.99 2626
8458.85 2633
8459.72 2526
8460.59 2309
8461.46 2131
8462.33 1915
8463.19 1776
8464.06 1637
8464.93 1577
8465.80 1486
8466.67 1370
8467.53 1390
8468.40 1393
8469.27 1381
8470.14 1345
8471.01 1246
8471.88 1269
8472.75 1317
8473.61 1286
8474.48 1274
8475.35 1271
8476.22 1265
8477.09 1212
8477.96 1211
8478.83 1198
8479.70 1266
8480.56 1289
8481.43 1294
8482.30 1327
8483.17 1280
8484.04 1286
8484.91 1261
8485.78 1297
8486.65 1225
8487.52 1267
8488.39 1311
8489.26 1277
8490.13 1178
8491.00 1267
8491.87 1196
8492.73 1283
8493.60 1305
8494.47 1333
8495.34 1344
8496.21 1388
8497.08 1358
8497.95 1292
8498.82 1343
8499.69 1327
8500.56 1341
8501.43 1226
8502.30 1334
8503.17 1329
8504.04 1302
8504.91 1234
8505.78 1182
8506.65 1253
8507.52 1322
8508.39 1241
8509.27 1248
8510.14 1231
8511.01 1244
8511.88 1229
8512.75 1281
8513.62 1303
8514.49 1307
8515.36 1379
8516.23 1328
8517.10 1396
8517.97 1331
8518.84 1262
8519.71 1249
8520.59 1336
8521.46 1370
8522.33 1374
8523.20 1405
8524.07 1563
8524.94 1690
8525.81 1695
8526.68 1678
8527.55 1829
8528.43 2034
8529.30 1917
8530.17 1774
8531.04 1623
8531.91 1642
8532.78 1596
8533.66 1548
8534.53 1511
8535.40 1445
8536.27 1445
8537.14 1363
8538.01 1321
8538.89 1319
8539.76 1354
8540.63 1375
8541.50 1349
8542.38 1347
8543.25 1227
8544.12 1252
8544.99 1313
8545.86 1282
8546.74 1261
8547.61 1186
8548.48 1228
8549.35 1291
8550.23 1264
8551.10 1316
8551.97 1284
8552.84 1355
8553.72 1381
8554.59 1536
8555.46 1390
8556.34 1543
8557.21 1547
8558.08 1462
8558.95 1470
8559.83 1409
8560.70 1342
8561.57 1333
8562.45 1306
8563.32 1236
8564.19 1219
8565.07 1312
8565.94 1391
8566.81 1392
8567.69 1368
8568.56 1358
8569.43 1251
8570.31 1266
8571.18 1210
8572.05 1240
8572.93 1336
8573.80 1284
8574.68 1346
8575.55 1348
8576.42 1303
8577.30 1329
8578.17 1296
8579.05 1329
8579.92 1247
8580.79 1259
8581.67 1240
8582.54 1259
8583.42 1266
8584.29 1314
8585.16 1420
8586.04 1380
8586.91 1306
8587.79 1353
8588.66 1356
8589.54 1322
8590.41 1306
8591.29 1365
8592.16 1352
8593.04 1321
8593.91 1434
8594.78 1390
8595.66 1347
8596.53 1409
8597.41 1430
8598.28 1401
8599.16 1389
8600.03 1398
8600.91 1423
8601.78 1441
8602.66 1554
8603.54 1455
8604.41 1430
8605.29 1504
8606.16 1529
8607.04 1577
8607.91 1550
8608.79 1487
8609.66 1558
8610.54 1595
8611.41 1564
8612.29 1598
8613.17 1563
8614.04 1543
8614.92 1507
8615.79 1556
8616.67 1658
8617.55 1639
8618.42 1605
8619.30 1626
8620.17 1758
8621.05 1735
8621.93 1742
8622.80 1769
8623.68 1826
8624.55 1841
8625.43 1841
8626.31 1756
8627.18 1807
8628.06 1877
8628.94 1969
8629.81 1889
8630.69 1915
8631.57 1767
8632.44 1911
8633.32 1935
8634.20 2018
8635.07 1972
8635.95 1966
8636.83 2079
8637.71 1937
8638.58 1926
8639.46 1864
8640.34 1994
8641.21 2131
8642.09 2190
8642.97 2171
8643.85 2168
8644.72 1997
8645.60 2082
8646.48 2304
8647.35 2397
8648.23 2467
8649.11 2352
8649.99 2484
8650.87 2437
8651.74 2367
8652.62 2535
8653.50 2542
8654.38 2514
8655.25 2485
8656.13 2576
8657.01 2536
8657.89 2532
8658.77 2649
8659.64 2758
8660.52 2849
8661.40 2740
8662.28 3032
8663.16 3268
8664.04 3558
8664.91 3811
8665.79 4113
8666.67 4067
8667.55 4102
8668.43 4077
8669.31 3934
8670.19 3833
8671.06 3705
8671.94 3754
8672.82 4020
8673.70 4163
8674.58 4293
8675.46 4535
8676.34 4645
8677.22 4490
8678.10 4173
8678.97 3956
8679.85 3708
8680.73 3538
8681.61 3352
8682.49 3001
8683.37 2870
8684.25 2863
8685.13 2706
8686.01 2716
8686.89 2683
8687.77 2564
8688.65 2603
8689.53 2833
8690.41 3231
8691.29 3347
8692.17 3551
8693.05 3841
8693.93 4279
8694.81 4483
8695.69 4255
8696.57 4120
8697.45 3646
8698.33 3488
8699.21 3314
8700.09 3157
8700.97 3095
8701.85 3103
8702.73 3323
8703.61 3305
8704.49 3405
8705.37 3283
8706.25 3021
8707.13 2825
8708.01 2725
8708.89 2544
8709.77 2364
8710.65 2253
8711.53 2134
8712.41 2001
8713.29 1962
8714.17 2053
8715.06 1937
8715.94 1999
8716.82 1869
8717.70 1892
8718.58 1847
8719.46 1771
8720.34 1835
8721.22 1854
8722.10 1745
8722.99 1749
8723.87 1785
8724.75 1818
8725.63 1744
8726.51 1757
8727.39 1819
8728.27 1788
8729.16 1861
8730.04 1961
8730.92 1954
8731.80 1931
8732.68 1996
8733.56 2007
8734.45 1899
8735.33 1837
8736.21 1833
8737.09 1830
8737.97 1820
8738.86 1852
8739.74 1868
8740.62 1853
8741.50 1897
8742.39 1793
8743.27 1779
8744.15 1768
8745.03 1857
8745.92 1758
8746.80 1797
8747.68 1798
8748.56 1738
8749.45 1723
8750.33 1677
8751.21 1678
8752.09 1766
8752.98 1630
8753.86 1747
8754.74 1728
8755.63 1656
8756.51 1711
8757.39 1677
8758.27 1656
8759.16 1722
8760.04 1769
8760.92 1734
8761.81 1634
8762.69 1759
8763.57 1706
8764.46 1616
8765.34 1678
8766.22 1766
8767.11 1781
8767.99 1670
8768.88 1620
8769.76 1806
8770.64 1591
8771.53 1673
8772.41 1688
8773.29 1759
8774.18 1817
8775.06 1659
8775.95 1600
8776.83 1570
8777.71 1619
8778.60 1600
8779.48 1583
8780.37 1577
8781.25 1567
8782.14 1534
8783.02 1621
8783.90 1743
8784.79 1672
8785.67 1650
8786.56 1545
8787.44 1513
8788.33 1466
8789.21 1414
8790.10 1418
8790.98 1449
8791.87 1408
8792.75 1440
8793.64 1458
8794.52 1307
8795.41 1389
8796.29 1329
8797.18 1373
8798.06 1297
8798.95 1413
8799.83 1355
8800.72 1300
8801.60 1324
8802.49 1235
8803.37 1282
8804.26 1458
8805.14 1386
8806.03 1318
8806.91 1307
8807.80 1283
8808.69 1328
8809.57 1285
8810.46 1259
8811.34 1296
8812.23 1317
8813.11 1394
8814.00 1286
8814.89 1262
8815.77 1276
8816.66 1303
8817.54 1327
8818.43 1358
8819.32 1354
8820.20 1323
8821.09 1343
8821.98 1376
8822.86 1315
8823.75 1277
8824.64 1303
8825.52 1197
8826.41 1160
8827.29 1172
8828.18 1182
8829.07 1193
8829.95 1118
8830.84 1163
8831.73 1125
8832.62 1154
8833.50 1188
8834.39 1143
8835.28 1123
8836.16 1179
8837.05 1189
8837.94 1195
8838.82 1199
8839.71 1178
8840.60 1165
8841.49 1108
8842.37 1118
8843.26 1181
8844.15 1141
8845.04 1200
8845.92 1103
8846.81 1130
8847.70 1089
8848.59 1081
8849.47 1092
8850.36 1101
8851.25 1048
8852.14 1045
8853.03 1069
8853.91 1031
8854.80 1071
8855.69 1090
8856.58 1157
8857.47 1102
8858.35 1010
8859.24 1005
8860.13 1163
8861.02 1121
8861.91 1041
8862.79 1081
8863.68 1059
8864.57 1025
8865.46 1030
8866.35 938
8867.24 925
8868.13 921
8869.01 924
8869.90 938
8870.79 970
8871.68 961
8872.57 998
8873.46 1079
8874.35 1004
8875.24 1011
8876.13 922
8877.01 891
8877.90 971
8878.79 941
8879.68 919
8880.57 973
8881.46 1034
8882.35 1069
8883.24 1015
8884.13 907
8885.02 924
8885.91 922
8886.80 961
8887.69 860
8888.58 895
8889.47 904
8890.36 960
8891.25 1000
8892.14 1035
8893.03 929
8893.92 850
8894.81 873
8895.70 958
8896.59 942
8897.48 899
8898.37 898
8899.26 898
8900.15 860
8901.04 846
8901.93 876
8902.82 903
8903.71 903
8904.60 923
8905.49 913
8906.38 889
8907.27 907
8908.16 880
8909.05 876
8909.94 936
8910.83 882
8911.72 871
8912.61 854
8913.51 874
8914.40 841
8915.29 913
8916.18 871
8917.07 864
8917.96 838
8918.85 869
8919.74 926
8920.63 906
8921.53 847
8922.42 840
8923.31 840
8924.20 835
8925.09 766
8925.98 837
8926.87 907
8927.77 858
8928.66 900
8929.55 855
8930.44 807
8931.33 816
8932.22 849
8933.12 809
8934.01 796
8934.90 841
8935.79 862
8936.68 861
8937.58 792
8938.47 809
8939.36 785
8940.25 751
8941.15 791
8942.04 761
8942.93 816
8943.82 805
8944.72 775
8945.61 769
8946.50 780
8947.39 838
8948.29 888
8949.18 844
8950.07 849
8950.96 875
8951.86 847
8952.75 835
8953.64 806
8954.54 776
8955.43 850
8956.32 927
8957.21 822
8958.11 850
8959.00 843
8959.89 792
8960.79 887
8961.68 796
8962.57 776
8963.47 723
8964.36 744
8965.25 832
8966.15 798
8967.04 733
8967.94 773
8968.83 800
8969.72 801
8970.62 851
8971.51 819
8972.40 915
8973.30 862
8974.19 910
8975.09 845
8975.98 826
8976.87 834
8977.77 832
8978.66 891
8979.56 825
8980.45 822
8981.35 852
8982.24 843
8983.13 801
8984.03 833
8984.92 850
8985.82 928
8986.71 871
8987.61 792
8988.50 705
8989.40 822
8990.29 840
8991.19 868
8992.08 858
8992.98 827
8993.87 823
8994.77 800
8995.66 764
8996.56 823
8997.45 811
8998.35 786
8999.24 751
9000.14 779
9001.03 783
9001.93 782
9002.82 790
9003.72 736
9004.61 812
9005.51 875
9006.40 832
9007.30 905
9008.19 846
9009.09 750
9009.99 771
9010.88 749
9011.78 736
9012.67 781
9013.57 784
9014.47 811
9015.36 759
9016.26 694
9017.15 720
9018.05 708
9018.95 743
9019.84 771
9020.74 814
9021.63 743
9022.53 821
9023.43 755
9024.32 807
9025.22 768
9026.12 780
9027.01 820
9027.91 832
9028.81 813
9029.70 796
9030.60 718
9031.50 736
9032.39 846
9033.29 816
9034.19 824
9035.08 831
9035.98 772
9036.88 740
9037.78 723
9038.67 767
9039.57 866
9040.47 833
9041.37 791
9042.26 775
9043.16 809
9044.06 826
9044.95 773
9045.85 724
9046.75 733
9047.65 773
9048.54 770
9049.44 794
9050.34 747
9051.24 781
9052.14 754
9053.03 817
9053.93 834
9054.83 883
9055.73 826
9056.63 833
9057.52 885
9058.42 786
9059.32 798
9060.22 796
9061.12 787
9062.02 827
9062.91 846
9063.81 919
9064.71 862
9065.61 780
9066.51 869
9067.41 825
9068.30 792
9069.20 766
9070.10 827
9071.00 808
9071.90 877
9072.80 891
9073.70 869
9074.60 774
9075.50 763
9076.39 855
9077.29 820
9078.19 752
9079.09 751
9079.99 826
9080.89 774
9081.79 749
9082.69 800
9083.59 846
9084.49 813
9085.39 749
9086.29 796
9087.19 799
9088.09 859
9088.99 872
9089.88 814
9090.78 804
9091.68 814
9092.58 840
9093.48 855
9094.38 778
9095.28 779
9096.18 721
9097.08 744
9097.98 823
9098.88 808
9099.78 810
9100.68 750
9101.59 753
9102.49 816
9103.39 862
9104.29 798
9105.19 839
9106.09 783
9106.99 853
9107.89 904
9108.79 753
9109.69 678
9110.59 781
9111.49 736
9112.39 764
9113.29 734
9114.19 819
9115.09 772
9116.00 813
9116.90 812
9117.80 727
9118.70 767
9119.60 759
9120.50 781
9121.40 808
9122.30 843
9123.21 790
9124.11 844
9125.01 860
9125.91 789
9126.81 737
9127.71 865
9128.61 826
9129.52 739
9130.42 685
9131.32 808
9132.22 777
9133.12 723
9134.02 776
9134.93 783
9135.83 757
9136.73 729
9137.63 724
9138.53 758
9139.44 792
9140.34 793
9141.24 797
9142.14 787
9143.05 804
9143.95 841
9144.85 812
9145.75 735
9146.66 760
9147.56 762
9148.46 809
9149.36 810
9150.27 835
9151.17 786
9152.07 766
9152.97 762
9153.88 784
9154.78 741
9155.68 741
9156.59 740
9157.49 764
9158.39 779
9159.30 787
9160.20 766
9161.10 759
9162.01 842
9162.91 791
9163.81 721
9164.72 767
9165.62 729
9166.52 766
9167.43 786
9168.33 770
9169.23 804
9170.14 779
9171.04 797
9171.94 809
9172.85 781
9173.75 760
9174.66 712
9175.56 702
9176.46 747
9177.37 732
9178.27 748
9179.18 762
9180.08 792
9180.98 828
9181.89 908
9182.79 747
9183.70 761
9184.60 817
9185.51 729
9186.41 737
9187.32 781
9188.22 736
9189.12 819
9190.03 863
9190.93 801
9191.84 751
9192.74 798
9193.65 775
9194.55 824
9195.46 793
9196.36 790
9197.27 806
9198.17 820
9199.08 793
9199.98 873
9200.89 838
9201.79 858
9202.70 861
9203.60 867
9204.51 860
9205.41 784
9206.32 701
9207.23 761
9208.13 784
9209.04 834
9209.94 856
9210.85 808
9211.75 784
9212.66 770
9213.57 734
9214.47 758
9215.38 816
9216.28 810
9217.19 813
9218.10 799
9219.00 769
9219.91 743
9220.81 765
9221.72 825
9222.63 756
9223.53 718
9224.44 724
9225.35 726
9226.25 684
9227.16 721
9228.06 735
9228.97 688
9229.88 745
9230.78 747
9231.69 735
9232.60 746
9233.50 677
9234.41 706
9235.32 767
9236.23 725
9237.13 705
9238.04 766
9238.95 731
9239.85 693
9240.76 736
9241.67 762
9242.57 712
9243.48 775
9244.39 731
9245.30 683
9246.20 714
9247.11 713
9248.02 743
9248.93 790
9249.83 796
9250.74 721
9251.65 688
9252.56 713
9253.47 765
9254.37 749
9255.28 719
9256.19 761
9257.10 736
9258.00 678
9258.91 712
9259.82 778
9260.73 789
9261.64 772
9262.55 813
9263.45 773
9264.36 752
9265.27 787
9266.18 750
9267.09 733
9268.00 798
9268.90 847
9269.81 722
9270.72 689
9271.63 751
9272.54 770
9273.45 756
9274.36 710
9275.27 697
9276.17 715
9277.08 685
9277.99 771
9278.90 748
9279.81 735
9280.72 723
9281.63 675
9282.54 689
9283.45 757
9284.36 771
9285.27 667
9286.17 744
9287.08 733
9287.99 735
9288.90 780
9289.81 776
9290.72 796
9291.63 820
9292.54 777
9293.45 817
9294.36 794
9295.27 760
9296.18 773
9297.09 804
9298.00 849
9298.91 780
9299.82 791
9300.73 807
9301.64 775
9302.55 751
9303.46 834
9304.37 774
9305.28 725
9306.19 716
9307.10 798
9308.01 766
9308.92 748
9309.83 739
9310.74 823
9311.66 770
9312.57 695
9313.48 865
9314.39 757
9315.30 782
9316.21 769
9317.12 771
9318.03 770
9318.94 704
9319.85 730
9320.76 753
9321.68 771
9322.59 768
9323.50 827
9324.41 853
9325.32 818
9326.23 741
9327.14 737
9328.05 787
9328.97 813
9329.88 764
9330.79 846
9331.70 797
9332.61 836
9333.52 841
9334.44 783
9335.35 847
9336.26 796
9337.17 797
9338.08 784
9339.00 764
9339.91 687
9340.82 723
9341.73 743
9342.64 716
9343.56 826
9344.47 836
9345.38 830
9346.29 785
9347.20 721
9348.12 793
9349.03 780
9349.94 780
9350.85 794
9351.77 804
9352.68 826
9353.59 818
9354.51 800
9355.42 735
9356.33 822
9357.24 845
9358.16 733
9359.07 769
9359.98 761
9360.90 790
9361.81 818
9362.72 758
9363.64 757
9364.55 770
9365.46 790
9366.37 802
9367.29 794
9368.20 846
9369.12 791
9370.03 775
9370.94 752
9371.86 795
9372.77 815
9373.68 782
9374.60 838
9375.51 824
9376.42 797
9377.34 835
9378.25 945
9379.17 850
9380.08 848
9380.99 770
9381.91 813
9382.82 871
9383.74 841
9384.65 850
9385.56 882
9386.48 778
9387.39 830
9388.31 821
9389.22 813
9390.14 802
9391.05 815
9391.97 788
9392.88 824
9393.79 791
9394.71 833
9395.62 840
9396.54 854
9397.45 855
9398.37 836
9399.28 825
9400.20 822
9401.11 808
9402.03 870
9402.94 838
9403.86 845
9404.77 876
9405.69 879
9406.60 953
9407.52 880
9408.44 901
9409.35 830
9410.27 822
9411.18 860
9412.10 891
9413.01 911
9413.93 872
9414.84 884
9415.76 878
9416.68 916
9417.59 957
9418.51 876
9419.42 905
9420.34 864
9421.25 894
9422.17 890
9423.09 887
9424.00 893
9424.92 918
9425.84 924
9426.75 954
9427.67 925
9428.58 855
9429.50 868
9430.42 917
9431.33 884
9432.25 912
9433.17 887
9434.08 927
9435.00 848
9435.92 906
9436.83 938
9437.75 1024
9438.67 928
9439.58 988
9440.50 1035
9441.42 1019
9442.33 962
9443.25 1025
9444.17 980
9445.09 1065
9446.00 1066
9446.92 1115
9447.84 1068
9448.76 1030
9449.67 1096
9450.59 1131
9451.51 1156
9452.42 1144
9453.34 1164
9454.26 1159
9455.18 1216
9456.10 1253
9457.01 1171
9457.93 1100
9458.85 1149
9459.77 1111
9460.68 1126
9461.60 1035
9462.52 1029
9463.44 1004
9464.36 1025
9465.27 997
9466.19 966
9467.11 1051
9468.03 968
9468.95 976
9469.87 943
9470.78 943
9471.70 987
9472.62 991
9473.54 1005
9474.46 929
9475.38 1007
9476.30 989
9477.21 1027
9478.13 1017
9479.05 1079
9479.97 1089
9480.89 1082
9481.81 1100
9482.73 1072
9483.65 1047
9484.57 1172
9485.48 1096
9486.40 1035
9487.32 1054
9488.24 1010
9489.16 1027
9490.08 1009
9491.00 1035
9491.92 1018
9492.84 1043
9493.76 1068
9494.68 1002
9495.60 1021
9496.52 1044
9497.44 1046
9498.36 1047
9499.28 1147
9500.20 1015
9501.12 1023
9502.04 1123
9502.96 1084
9503.88 1118
9504.80 1090
9505.72 1030
9506.64 1010
9507.56 1025
9508.48 1066
9509.40 1115
9510.32 1153
9511.24 1124
9512.16 1151
9513.08 1192
9514.00 1136
9514.92 1124
9515.84 1078
9516.76 1164
9517.68 1236
9518.60 1200
9519.52 1194
9520.44 1228
9521.36 1299
9522.29 1331
9523.21 1405
9524.13 1439
9525.05 1438
9525.97 1436
9526.89 1260
9527.81 1308
9528.73 1296
9529.65 1237
9530.58 1232
9531.50 1212
9532.42 1219
9533.34 1253
9534.26 1266
9535.18 1328
9536.10 1258
9537.03 1220
9537.95 1255
9538.87 1168
9539.79 1150
9540.71 1178
9541.63 1173
9542.56 1269
9543.48 1207
9544.40 1202
9545.32 1227
9546.24 1157
9547.17 1198
9548.09 1226
9549.01 1254
9549.93 1274
9550.86 1265
9551.78 1263
9552.70 1285
9553.62 1205
9554.54 1255
9555.47 1220
9556.39 1347
9557.31 1289
9558.23 1269
9559.16 1314
9560.08 1263
9561.00 1295
9561.93 1323
9562.85 1378
9563.77 1327
9564.69 1321
9565.62 1319
9566.54 1294
9567.46 1303
9568.39 1301
9569.31 1294
9570.23 1262
9571.16 1317
9572.08 1298
9573.00 1311
9573.93 1408
9574.85 1379
9575.77 1385
9576.70 1443
9577.62 1348
9578.54 1364
9579.47 1465
9580.39 1522
9581.32 1459
9582.24 1451
9583.16 1446
9584.09 1347
9585.01 1345
9585.93 1472
9586.86 1508
9587.78 1383
9588.71 1350
9589.63 1489
9590.56 1424
9591.48 1411
9592.40 1397
9593.33 1587
9594.25 1448
9595.18 1479
9596.10 1527
9597.03 1609
9597.95 1663
9598.87 1732
9599.80 1725
9600.72 1691
9601.65 1676
9602.57 1688
9603.50 1658
9604.42 1698
9605.35 1643
9606.27 1526
9607.20 1615
9608.12 1645
9609.05 1549
9609.97 1549
9610.90 1502
9611.82 1562
9612.75 1543
9613.67 1524
9614.60 1579
9615.53 1584
9616.45 1667
9617.38 1635
9618.30 1593
9619.23 1614
9620.15 1610
9621.08 1587
9622.00 1583
9622.93 1559
9623.86 1604
9624.78 1635
9625.71 1677
9626.63 1627
9627.56 1713
9628.49 1736
9629.41 1703
9630.34 1637
9631.26 1678
9632.19 1763
9633.12 1854
9634.04 1714
9634.97 1686
9635.90 1740
9636.82 1893
9637.75 1837
9638.67 1783
9639.60 1841
9640.53 1894
9641.45 1903
9642.38 1984
9643.31 2008
9644.23 1980
9645.16 2072
9646.09 2103
9647.02 2107
9647.94 2051
9648.87 2055
9649.80 2158
9650.72 1992
9651.65 1987
9652.58 2017
9653.50 1958
9654.43 2014
9655.36 2039
9656.29 1962
9657.21 2026
9658.14 2096
9659.07 2024
9660.00 1993
9660.92 2057
9661.85 2042
9662.78 1982
9663.71 2109
9664.63 2061
9665.56 2129
9666.49 2177
9667.42 2021
9668.35 2058
9669.27 2119
9670.20 2109
9671.13 2128
9672.06 2256
9672.99 2290
9673.92 2162
9674.84 2192
9675.77 2282
9676.70 2262
9677.63 2213
9678.56 2292
9679.49 2278
9680.41 2395
9681.34 2298
9682.27 2448
9683.20 2349
9684.13 2347
9685.06 2388
9685.99 2360
9686.91 2383
9687.84 2392
9688.77 2309
9689.70 2368
9690.63 2277
9691.56 2306
9692.49 2448
9693.42 2401
9694.35 2411
9695.28 2405
9696.21 2532
9697.13 2572
9698.06 2644
9698.99 2701
9699.92 2872
9700.85 3057
9701.78 2945
9702.71 2993
9703.64 2869
9704.57 2778
9705.50 2585
9706.43 2487
9707.36 2486
9708.29 2485
9709.22 2419
9710.15 2467
9711.08 2478
9712.01 2551
9712.94 2626
9713.87 2787
9714.80 2967
9715.73 2932
9716.66 2965
9717.59 2997
9718.52 2947
9719.45 2737
9720.38 2713
9721.31 2570
9722.24 2354
9723.17 2330
9724.10 2249
9725.04 2128
9725.97 2040
9726.90 2158
9727.83 2127
9728.76 2146
9729.69 2070
9730.62 2129
9731.55 2283
9732.48 2174
9733.41 2035
9734.34 2160
9735.28 2109
9736.21 2057
9737.14 2075
9738.07 2038
9739.00 2007
9739.93 1948
9740.86 1961
9741.79 1862
9742.73 1820
9743.66 1795
9744.59 1780
9745.52 1824
9746.45 1753
9747.38 1766
9748.32 1750
9749.25 1780
9750.18 1716
9751.11 1709
9752.04 1588
9752.98 1644
9753.91 1656
9754.84 1741
9755.77 1647
9756.70 1562
9757.64 1627
9758.57 1566
9759.50 1602
9760.43 1585
9761.37 1528
9762.30 1628
9763.23 1662
9764.16 1671
9765.10 1554
9766.03 1554
9766.96 1504
9767.89 1573
9768.83 1532
9769.76 1611
9770.69 1671
9771.63 1613
9772.56 1485
9773.49 1543
9774.42 1496
9775.36 1572
9776.29 1559
9777.22 1527
9778.16 1524
9779.09 1515
9780.02 1620
9780.96 1611
9781.89 1615
9782.82 1531
9783.76 1565
9784.69 1558
9785.62 1531
9786.56 1528
9787.49 1513
9788.42 1537
9789.36 1498
9790.29 1465
9791.23 1395
9792.16 1412
9793.09 1502
9794.03 1439
9794.96 1404
9795.90 1438
9796.83 1441
9797.76 1465
9798.70 1381
9799.63 1416
9800.57 1410
9801.50 1399
9802.44 1367
9803.37 1274
9804.30 1398
9805.24 1362
9806.17 1401
9807.11 1286
9808.04 1268
9808.98 1313
9809.91 1258
9810.85 1262
9811.78 1256
9812.72 1291
9813.65 1268
9814.59 1209
9815.52 1359
9816.46 1279
9817.39 1298
9818.33 1169
9819.26 1177
9820.20 1189
9821.13 1228
9822.07 1164
9823.00 1140
9823.94 1216
9824.87 1186
9825.81 1133
9826.74 1174
9827.68 1162
9828.62 1142
9829.55 1127
9830.49 1077
9831.42 1075
9832.36 1115
9833.29 1123
9834.23 1131
9835.17 1077
9836.10 1049
9837.04 1095
9837.97 1135
9838.91 1137
9839.85 1141
9840.78 1111
9841.72 1099
9842.66 1114
9843.59 1078
9844.53 1114
9845.46 1138
9846.40 1172
9847.34 1054
9848.27 1100
9849.21 1065
9850.15 1076
9851.08 1093
9852.02 1161
9852.96 1015
9853.89 1009
9854.83 1102
9855.77 1160
9856.71 1155
9857.64 1084
9858.58 1112
9859.52 1080
9860.45 1119
9861.39 1128
9862.33 1149
9863.26 1079
9864.20 1087
9865.14 1008
9866.08 1014
9867.01 1003
9867.95 1084
9868.89 1069
9869.83 985
9870.76 1020
9871.70 1107
9872.64 1003
9873.58 1013
9874.52 1026
9875.45 961
9876.39 1010
9877.33 996
9878.27 972
9879.21 931
9880.14 1024
9881.08 1118
9882.02 1009
9882.96 962
9883.90 998
9884.83 1003
9885.77 1047
9886.71 971
9887.65 957
9888.59 932
9889.53 932
9890.46 961
9891.40 910
9892.34 979
9893.28 892
9894.22 936
9895.16 954
9896.10 1013
9897.04 1018
9897.98 980
9898.91 1000
9899.85 1012
9900.79 919
9901.73 961
9902.67 900
9903.61 914
9904.55 965
9905.49 922
9906.43 952
9907.37 981
9908.31 901
9909.25 921
9910.19 963
9911.12 908
9912.06 981
9913.00 900
9913.94 884
9914.88 938
9915.82 882
9916.76 855
9917.70 846
9918.64 881
9919.58 854
9920.52 913
9921.46 903
9922.40 945
9923.34 989
9924.28 992
9925.22 1024
9926.16 1024
9927.10 1091
9928.04 1084
9928.98 1100
9929.92 1214
9930.87 1207
9931.81 1126
9932.75 1018
9933.69 1061
9934.63 988
9935.57 1044
9936.51 922
9937.45 893
9938.39 902
9939.33 967
9940.27 959
9941.21 906
9942.15 903
9943.10 899
9944.04 904
9944.98 936
9945.92 912
9946.86 992
9947.80 930
9948.74 962
9949.68 1018
9950.63 976
9951.57 928
9952.51 922
9953.45 960
9954.39 974
9955.33 931
9956.27 948
9957.22 923
9958.16 926
9959.10 903
9960.04 925
9960.98 867
9961.93 877
9962.87 893
9963.81 869
9964.75 886
9965.69 870
9966.64 882
9967.58 815
9968.52 908
9969.46 880
9970.41 824
9971.35 910
9972.29 973
9973.23 840
9974.18 850
9975.12 804
9976.06 914
9977.00 902
9977.95 854
9978.89 864
9979.83 898
9980.77 834
9981.72 827
9982.66 877
9983.60 820
9984.55 816
9985.49 834
9986.43 815
9987.38 882
9988.32 876
9989.26 920
9990.21 873
9991.15 848
9992.09 741
9993.04 821
9993.98 850
9994.92 900
9995.87 861
9996.81 848
9997.75 818
9998.70 892
9999.64 934
10000.58 870
10001.53 826
10002.47 884
10003.42 857
10004.36 870
10005.30 805
10006.25 828
10007.19 866
10008.14 821
10009.08 846
10010.02 821
10010.97 776
10011.91 803
10012.86 814
10013.80 817
10014.75 857
10015.69 817
10016.64 809
10017.58 838
10018.52 868
10019.47 794
10020.41 859
10021.36 840
10022.30 791
10023.25 826
10024.19 775
10025.14 807
10026.08 842
10027.03 756
10027.97 823
10028.92 845
10029.86 828
10030.81 787
10031.75 727
10032.70 752
10033.64 834
10034.59 798
10035.54 779
10036.48 801
10037.43 784
10038.37 822
10039.32 851
10040.26 799
10041.21 837
10042.15 748
10043.10 755
10044.05 790
10044.99 740
10045.94 776
10046.88 825
10047.83 753
10048.78 694
10049.72 805
10050.67 806
10051.61 740
10052.56 761
10053.51 798
10054.45 826
10055.40 796
10056.35 792
10057.29 772
10058.24 819
10059.19 798
10060.13 826
10061.08 814
10062.03 802
10062.97 788
10063.92 767
10064.87 744
10065.81 763
10066.76 780
10067.71 737
10068.65 706
10069.60 712
10070.55 767
10071.49 738
10072.44 730
10073.39 769
10074.34 722
10075.28 779
10076.23 770
10077.18 711
10078.13 699
10079.07 763
10080.02 768
10080.97 756
10081.92 762
10082.86 830
10083.81 869
10084.76 765
10085.71 799
10086.66 825
10087.60 807
10088.55 777
10089.50 833
10090.45 780
10091.39 766
10092.34 730
10093.29 789
10094.24 802
10095.19 785
10096.14 776
10097.08 768
10098.03 701
10098.98 751
10099.93 759
10100.88 753
10101.83 768
10102.78 813
10103.72 831
10104.67 760
10105.62 737
10106.57 766
10107.52 771
10108.47 761
10109.42 792
10110.37 783
10111.31 763
10112.26 785
10113.21 779
10114.16 768
10115.11 747
10116.06 799
10117.01 782
10117.96 743
10118.91 820
10119.86 810
10120.81 793
10121.76 771
10122.71 789
10123.66 794
10124.61 777
10125.55 764
10126.50 768
10127.45 793
10128.40 821
10129.35 754
10130.30 736
10131.25 759
10132.20 795
10133.15 749
10134.10 711
10135.05 821
10136.00 790
10136.95 805
10137.90 809
10138.85 732
10139.81 780
10140.76 791
10141.71 830
10142.66 841
10143.61 806
10144.56 755
10145.51 736
10146.46 795
10147.41 835
10148.36 806
10149.31 789
10150.26 802
10151.21 862
10152.16 833
10153.11 806
10154.07 859
10155.02 855
10155.97 841
10156.92 846
10157.87 815
10158.82 825
10159.77 787
10160.72 777
10161.68 773
10162.63 826
10163.58 824
10164.53 857
10165.48 810
10166.43 810
10167.38 801
10168.34 799
10169.29 836
10170.24 814
10171.19 838
10172.14 825
10173.10 888
10174.05 903
10175.00 807
10175.95 838
10176.90 895
10177.86 848
10178.81 840
10179.76 839
10180.71 875
10181.66 910
10182.62 930
10183.57 926
10184.52 865
10185.47 810
10186.43 901
10187.38 834
10188.33 818
10189.28 862
10190.24 843
10191.19 814
10192.14 808
10193.10 811
10194.05 864
10195.00 867
10195.95 831
10196.91 872
10197.86 878
10198.81 849
10199.77 816
10200.72 868
10201.67 873
10202.63 794
10203.58 919
10204.53 870
10205.49 880
10206.44 902
10207.39 914
10208.35 982
10209.30 883
10210.25 875
10211.21 864
10212.16 820
10213.12 901
10214.07 911
10215.02 889
10215.98 837
10216.93 851
10217.88 879
10218.84 886
10219.79 927
10220.75 876
10221.70 841
10222.66 832
10223.61 809
10224.56 843
10225.52 818
10226.47 772
10227.43 794
10228.38 868
10229.34 786
10230.29 809
10231.25 829
10232.20 819
10233.15 866
10234.11 877
10235.06 922
10236.02 937
10236.97 915
10237.93 858
10238.88 874
10239.84 915
10240.79 931
10241.75 894
10242.70 900
10243.66 846
10244.61 785
10245.57 792
10246.53 892
10247.48 875
10248.44 853
10249.39 744
10250.35 767
10251.30 745
10252.26 804
10253.21 812
10254.17 794
10255.13 789
10256.08 865
10257.04 816
10257.99 744
10258.95 786
10259.90 819
10260.86 795
10261.82 729
10262.77 711
10263.73 722
10264.69 688
10265.64 702
10266.60 780
10267.55 798
10268.51 775
10269.47 785
10270.42 721
10271.38 732
10272.34 766
10273.29 791
10274.25 783
10275.21 842
10276.16 800
10277.12 742
10278.08 763
10279.03 836
10279.99 811
10280.95 774
10281.90 752
10282.86 792
10283.82 762
10284.78 721
10285.73 724
10286.69 689
10287.65 738
10288.60 796
10289.56 804
10290.52 766
10291.48 717
10292.43 789
10293.39 799
10294.35 715
10295.31 776
10296.26 774
10297.22 748
10298.18 709
10299.14 732
10300.10 689
10301.05 765
10302.01 857
10302.97 768
10303.93 747
10304.89 692
10305.84 635
10306.80 705
10307.76 734
10308.72 774
10309.68 727
10310.63 735
10311.59 763
10312.55 716
10313.51 732
10314.47 822
10315.43 738
10316.39 721
10317.34 772
10318.30 738
10319.26 743
10320.22 727
10321.18 753
10322.14 842
10323.10 718
10324.06 814
10325.02 767
10325.97 805
10326.93 783
10327.89 782
10328.85 817
10329.81 776
10330.77 829
10331.73 864
10332.69 808
10333.65 798
10334.61 804
10335.57 805
10336.53 761
10337.49 811
10338.45 720
10339.41 746
10340.37 797
10341.32 732
10342.28 723
10343.24 701
10344.20 744
10345.16 759
10346.12 718
10347.08 700
10348.04 742
10349.00 725
10349.96 695
10350.92 745
10351.89 687
10352.85 688
10353.81 742
10354.77 721
10355.73 692
10356.69 697
10357.65 697
10358.61 710
10359.57 721
10360.53 703
10361.49 624
10362.45 668
10363.41 761
10364.37 719
10365.33 733
10366.29 660
10367.25 640
10368.22 692
10369.18 729
10370.14 699
10371.10 684
10372.06 663
10373.02 677
10373.98 686
10374.94 722
10375.91 735
10376.87 691
10377.83 689
10378.79 652
10379.75 716
10380.71 747
10381.67 708
10382.64 698
10383.60 652
10384.56 662
10385.52 677
10386.48 689
10387.45 657
10388.41 663
10389.37 667
10390.33 618
10391.29 684
10392.26 655
10393.22 682
10394.18 686
10395.14 669
10396.10 660
10397.07 640
10398.03 657
10398.99 651
10399.95 688
10400.92 629
10401.88 647
10402.84 610
10403.80 687
10404.77 671
10405.73 672
10406.69 612
10407.66 690
10408.62 709
10409.58 651
10410.54 660
10411.51 698
10412.47 663
10413.43 633
10414.40 636
10415.36 625
10416.32 677
10417.29 665
10418.25 679
10419.21 648
10420.18 633
10421.14 664
10422.10 688
10423.07 666
10424.03 639
10424.99 690
10425.96 662
10426.92 699
10427.89 643
10428.85 697
10429.81 707
10430.78 690
10431.74 664
10432.70 706
10433.67 601
10434.63 626
10435.60 678
10436.56 659
10437.53 656
10438.49 633
10439.45 678
10440.42 641
10441.38 626
10442.35 679
10443.31 657
10444.28 637
10445.24 611
10446.21 727
10447.17 613
10448.13 640
10449.10 684
10450.06 610
10451.03 636
10451.99 637
10452.96 685
10453.92 633
10454.89 648
10455.85 618
10456.82 678
10457.78 694
10458.75 648
10459.71 641
10460.68 651
10461.65 681
10462.61 660
10463.58 664
10464.54 603
10465.51 652
10466.47 685
10467.44 671
10468.40 711
10469.37 680
10470.34 639
10471.30 630
10472.27 680
10473.23 659
10474.20 683
10475.16 712
10476.13 726
10477.10 656
10478.06 628
10479.03 713
10480.00 648
10480.96 683
10481.93 661
10482.89 657
10483.86 677
10484.83 634
10485.79 689
10486.76 665
10487.73 687
10488.69 670
10489.66 656
10490.63 703
10491.59 683
10492.56 677
10493.53 645
10494.49 605
10495.46 571
10496.43 635
10497.39 627
10498.36 615
10499.33 640
10500.30 646
10501.26 669
10502.23 610
10503.20 633
10504.16 661
10505.13 674
10506.10 681
10507.07 557
10508.03 613
10509.00 639
10509.97 656
10510.94 687
10511.90 677
10512.87 662
10513.84 678
10514.81 657
10515.78 587
10516.74 566
10517.71 612
10518.68 600
10519.65 631
10520.62 655
10521.58 651
10522.55 696
10523.52 687
10524.49 666
10525.46 621
10526.42 637
10527.39 702
10528.36 650
10529.33 640
10530.30 611
10531.27 599
10532.24 683
10533.20 635
10534.17 666
10535.14 621
10536.11 614
10537.08 619
10538.05 593
10539.02 592
10539.99 618
10540.95 620
10541.92 646
10542.89 610
10543.86 647
10544.83 617
10545.80 612
10546.77 616
10547.74 623
10548.71 596
10549.68 631
10550.65 653
10551.62 660
10552.59 635
10553.56 674
10554.53 642
10555.49 635
10556.46 578
10557.43 637
10558.40 665
10559.37 614
10560.34 641
10561.31 685
10562.28 676
10563.25 631
10564.22 628
10565.19 666
10566.16 619
10567.13 614
10568.10 673
10569.07 701
10570.05 682
10571.02 679
10571.99 642
10572.96 692
10573.93 600
10574.90 604
10575.87 600
10576.84 656
10577.81 654
10578.78 655
10579.75 669
10580.72 685
10581.69 644
10582.66 677
10583.63 698
10584.61 683
10585.58 658
10586.55 701
10587.52 651
10588.49 663
10589.46 680
10590.43 682
10591.40 729
10592.38 724
10593.35 688
10594.32 735
10595.29 697
10596.26 647
10597.23 696
10598.20 627
10599.18 715
10600.15 718
10601.12 697
10602.09 747
10603.06 665
10604.03 747
10605.01 647
10605.98 673
10606.95 699
10607.92 733
10608.89 715
10609.87 780
10610.84 775
10611.81 809
10612.78 758
10613.76 713
10614.73 778
10615.70 746
10616.67 750
10617.65 735
10618.62 718
10619.59 702
10620.56 694
10621.54 674
10622.51 731
10623.48 709
10624.45 662
10625.43 726
10626.40 678
10627.37 674
10628.35 733
10629.32 654
10630.29 734
10631.27 735
10632.24 723
10633.21 725
10634.19 739
10635.16 746
10636.13 743
10637.11 680
10638.08 748
10639.05 794
10640.03 772
10641.00 818
10641.97 840
10642.95 828
10643.92 784
10644.89 784
10645.87 821
10646.84 677
10647.82 736
10648.79 692
10649.76 688
10650.74 685
10651.71 613
10652.69 651
10653.66 695
10654.63 656
10655.61 672
10656.58 771
10657.56 696
10658.53 638
10659.51 577
10660.48 691
10661.46 710
10662.43 599
10663.40 598
10664.38 690
10665.35 676
10666.33 668
10667.30 637
10668.28 668
10669.25 682
10670.23 635
10671.20 620
10672.18 657
10673.15 683
10674.13 626
10675.10 653
10676.08 625
10677.05 704
10678.03 675
10679.00 637
10679.98 627
10680.96 633
10681.93 668
10682.91 703
10683.88 641
10684.86 657
10685.83 667
10686.81 592
10687.78 674
10688.76 695
10689.74 647
10690.71 632
10691.69 701
10692.66 675
10693.64 627
10694.62 656
10695.59 662
10696.57 644
10697.54 640
10698.52 638
10699.50 633
10700.47 631
10701.45 653
10702.43 604
10703.40 642
10704.38 638
10705.36 596
10706.33 614
10707.31 664
10708.29 666
10709.26 618
10710.24 654
10711.22 652
10712.19 623
10713.17 591
10714.15 661
10715.12 635
10716.10 690
10717.08 603
10718.05 652
10719.03 672
10720.01 639
10720.99 697
10721.96 669
10722.94 675
10723.92 679
10724.90 634
10725.87 637
10726.85 669
10727.83 581
10728.81 659
10729.78 623
10730.76 675
10731.74 681
10732.72 664
10733.69 676
10734.67 649
10735.65 646
10736.63 664
10737.61 715
10738.58 693
10739.56 675
10740.54 655
10741.52 652
10742.50 638
10743.47 675
10744.45 679
10745.43 670
10746.41 693
10747.39 690
10748.37 690
10749.35 681
10750.32 713
10751.30 706
10752.28 644
10753.26 683
10754.24 703
10755.22 750
10756.20 681
10757.18 638
10758.15 608
10759.13 690
10760.11 651
10761.09 662
10762.07 614
10763.05 613
10764.03 646
10765.01 686
10765.99 725
10766.97 628
10767.95 614
10768.93 654
10769.91 661
10770.88 617
10771.86 711
10772.84 738
10773.82 635
10774.80 654
10775.78 688
10776.76 616
10777.74 651
10778.72 715
10779.70 721
10780.68 689
10781.66 685
10782.64 639
10783.62 670
10784.60 688
10785.58 654
10786.56 648
10787.54 655
10788.52 697
10789.50 712
10790.48 686
10791.47 700
10792.45 710
10793.43 640
10794.41 718
10795.39 647
10796.37 680
10797.35 735
10798.33 734
10799.31 631
10800.29 682
10801.27 691
10802.25 693
10803.23 732
10804.22 699
10805.20 705
10806.18 678
10807.16 726
10808.14 721
10809.12 691
10810.10 714
10811.08 795
10812.07 717
10813.05 736
10814.03 743
10815.01 770
10815.99 793
10816.97 727
10817.95 687
10818.94 713
10819.92 758
10820.90 729
10821.88 746
10822.86 725
10823.85 689
10824.83 667
10825.81 771
10826.79 660
10827.77 713
10828.76 653
10829.74 745
10830.72 738
10831.70 720
10832.68 719
10833.67 716
10834.65 712
10835.63 763
10836.61 739
10837.60 726
10838.58 757
10839.56 835
10840.55 822
10841.53 743
10842.51 746
10843.49 754
10844.48 768
10845.46 775
10846.44 725
10847.43 788
10848.41 707
10849.39 727
10850.37 791
10851.36 766
10852.34 820
10853.32 839
10854.31 776
10855.29 767
10856.27 800
10857.26 829
10858.24 805
10859.22 796
10860.21 801
10861.19 834
10862.18 841
10863.16 817
10864.14 757
10865.13 802
10866.11 816
10867.09 847
10868.08 867
10869.06 929
10870.05 856
10871.03 786
10872.01 809
10873.00 818
10873.98 829
10874.97 882
10875.95 891
10876.94 861
10877.92 851
10878.90 845
10879.89 915
10880.87 839
10881.86 842
10882.84 843
10883.83 891
10884.81 888
10885.80 838
10886.78 811
10887.77 876
10888.75 919
10889.74 884
10890.72 822
10891.71 871
10892.69 902
10893.68 858
10894.66 897
10895.65 835
10896.63 865
10897.62 903
10898.60 904
10899.59 926
10900.57 964
10901.56 968
10902.54 934
10903.53 887
10904.52 951
10905.50 960
10906.49 901
10907.47 934
10908.46 925
10909.44 982
10910.43 1007
10911.42 983
10912.40 950
10913.39 1037
10914.37 1021
10915.36 1045
10916.35 1048
10917.33 1015
10918.32 1042
10919.31 1034
10920.29 1088
10921.28 1119
10922.26 1044
10923.25 993
10924.24 1039
10925.22 1032
10926.21 1020
10927.20 1029
10928.18 1025
10929.17 1028
10930.16 1180
10931.14 1088
10932.13 1097
10933.12 1165
10934.10 1213
10935.09 1107
10936.08 1057
10937.07 1135
10938.05 1185
10939.04 1170
10940.03 1160
10941.01 1226
10942.00 1251
10942.99 1218
10943.98 1201
10944.96 1172
10945.95 1174
10946.94 1217
10947.93 1202
10948.91 1233
10949.90 1255
10950.89 1231
10951.88 1312
10952.86 1303
10953.85 1394
10954.84 1396
10955.83 1512
10956.82 1539
10957.80 1586
10958.79 1707
10959.78 1738
10960.77 1726
10961.76 1794
10962.75 1772
10963.73 1667
10964.72 1612
10965.71 1556
10966.70 1467
10967.69 1423
10968.68 1447
10969.66 1384
10970.65 1371
10971.64 1369
10972.63 1286
10973.62 1257
10974.61 1295
10975.60 1404
10976.58 1368
10977.57 1288
10978.56 1313
10979.55 1317
10980.54 1345
10981.53 1243
10982.52 1305
10983.51 1448
10984.50 1388
10985.49 1347
10986.48 1402
10987.47 1354
10988.45 1421
10989.44 1440
10990.43 1358
10991.42 1368
10992.41 1417
10993.40 1432
10994.39 1509
10995.38 1542
10996.37 1667
10997.36 1748
10998.35 1821
10999.34 1987
11000.33 2168
11001.32 2183
11002.31 2210
11003.30 2239
11004.29 2118
11005.28 2002
11006.27 1943
11007.26 1792
11008.25 1665
11009.24 1522
11010.23 1406
11011.22 1369
11012.21 1344
11013.20 1300
11014.19 1245
11015.18 1231
11016.18 1209
11017.17 1217
11018.16 1200
11019.15 1101
11020.14 1122
11021.13 1219
11022.12 1151
11023.11 1107
11024.10 1156
11025.09 1129
11026.08 1131
11027.08 1107
11028.07 1063
11029.06 1029
11030.05 1077
11031.04 1126
11032.03 1128
11033.02 1117
11034.01 1110
11035.01 1088
11036.00 1046
11036.99 1079
11037.98 1086
11038.97 1079
11039.96 1052
11040.96 1080
11041.95 1020
11042.94 1004
11043.93 995
11044.92 1013
11045.92 939
11046.91 946
11047.90 966
11048.89 977
11049.88 916
11050.88 881
11051.87 949
11052.86 929
11053.85 956
11054.85 920
11055.84 887
11056.83 948
11057.82 880
11058.82 924
11059.81 915
11060.80 905
11061.79 873
11062.79 946
11063.78 962
11064.77 956
11065.76 944
11066.76 948
11067.75 969
11068.74 909
11069.74 955
11070.73 1005
11071.72 918
11072.72 930
11073.71 924
11074.70 941
11075.70 956
11076.69 948
11077.68 920
11078.68 906
11079.67 969
11080.66 897
11081.66 956
11082.65 919
11083.64 853
11084.64 838
11085.63 913
11086.62 972
11087.62 889
11088.61 917
11089.61 925
11090.60 848
11091.59 880
11092.59 895
11093.58 912
11094.58 936
11095.57 884
11096.57 859
11097.56 892
11098.55 886
11099.55 860
11100.54 794
11101.54 863
11102.53 827
11103.53 798
11104.52 816
11105.52 800
11106.51 816
11107.51 835
11108.50 797
11109.49 898
11110.49 825
11111.48 758
11112.48 809
11113.47 846
11114.47 850
11115.46 782
11116.46 848
11117.46 817
11118.45 775
11119.45 815
11120.44 776
11121.44 748
11122.43 789
11123.43 785
11124.42 818
11125.42 777
11126.41 725
11127.41 796
11128.41 753
11129.40 707
11130.40 790
11131.39 790
11132.39 774
11133.38 718
11134.38 709
11135.38 733
11136.37 772
11137.37 722
11138.36 810
11139.36 825
11140.36 715
11141.35 682
11142.35 703
11143.35 776
11144.34 782
11145.34 708
11146.34 783
11147.33 747
11148.33 772
11149.32 696
11150.32 803
11151.32 727
11152.31 741
11153.31 687
11154.31 706
11155.31 724
11156.30 728
11157.30 735
11158.30 685
11159.29 769
11160.29 793
11161.29 710
11162.28 714
11163.28 701
11164.28 663
11165.28 726
11166.27 746
11167.27 710
11168.27 702
11169.27 742
11170.26 748
11171.26 732
11172.26 740
11173.26 747
11174.25 765
11175.25 702
11176.25 687
11177.25 714
11178.25 735
11179.24 695
11180.24 706
11181.24 656
11182.24 686
11183.24 653
11184.23 652
11185.23 723
11186.23 725
11187.23 723
11188.23 757
11189.23 695
11190.22 767
11191.22 818
11192.22 755
11193.22 815
11194.22 830
11195.22 738
11196.22 672
11197.21 655
11198.21 724
11199.21 727
11200.21 716
11201.21 739
11202.21 665
11203.21 700
11204.21 673
11205.21 723
11206.21 782
11207.21 777
11208.20 791
11209.20 824
11210.20 768
11211.20 726
11212.20 764
11213.20 733
11214.20 714
11215.20 715
11216.20 722
11217.20 702
11218.20 696
11219.20 710
11220.20 732
11221.20 693
11222.20 696
11223.20 700
11224.20 701
11225.20 720
11226.20 730
11227.20 719
11228.20 768
11229.20 784
11230.20 761
11231.20 764
11232.20 781
11233.20 740
11234.20 708
11235.20 673
11236.20 679
11237.20 714
11238.20 698
11239.20 707
11240.20 741
11241.20 742
11242.21 764
11243.21 728
11244.21 671
11245.21 664
11246.21 679
11247.21 723
11248.21 812
11249.21 693
11250.21 748
11251.21 727
11252.22 738
11253.22 752
11254.22 753
11255.22 746
11256.22 693
11257.22 733
11258.22 661
11259.23 711
11260.23 694
11261.23 751
11262.23 739
11263.23 743
11264.23 703
11265.24 700
11266.24 696
11267.24 795
11268.24 768
11269.24 731
11270.25 763
11271.25 847
11272.25 801
11273.25 712
11274.25 731
11275.26 808
11276.26 773
11277.26 728
11278.26 737
11279.27 706
11280.27 704
11281.27 701
11282.27 767
11283.28 747
11284.28 832
11285.28 762
11286.28 756
11287.29 801
11288.29 766
11289.29 675
11290.29 689
11291.30 666
11292.30 677
11293.30 753
11294.31 709
11295.31 685
11296.31 617
11297.32 683
11298.32 658
11299.32 719
11300.33 758
11301.33 707
11302.33 719
11303.34 722
11304.34 739
11305.34 675
11306.35 665
11307.35 711
11308.35 730
11309.36 716
11310.36 685
11311.37 690
11312.37 693
11313.37 720
11314.38 721
11315.38 679
11316.39 674
11317.39 691
11318.39 702
11319.40 725
11320.40 731
11321.41 706
11322.41 723
11323.42 759
11324.42 725
11325.42 717
11326.43 699
11327.43 734
11328.44 720
11329.44 707
11330.45 632
11331.45 710
11332.46 744
11333.46 688
11334.47 702
11335.47 725
11336.48 776
11337.48 721
11338.49 778
11339.49 749
11340.50 754
11341.50 789
11342.51 776
11343.51 817
11344.52 828
11345.52 869
11346.53 859
11347.53 800
11348.54 756
11349.55 756
11350.55 720
11351.56 708
11352.56 691
11353.57 668
11354.57 677
11355.58 749
11356.59 720
11357.59 671
11358.60 670
11359.60 654
11360.61 593
11361.62 702
11362.62 675
11363.63 710
11364.63 708
11365.64 745
11366.65 719
11367.65 699
11368.66 681
11369.67 703
11370.67 660
11371.68 594
11372.69 679
11373.69 670
11374.70 714
11375.71 721
11376.71 670
11377.72 681
11378.73 658
11379.73 715
11380.74 758
11381.75 692
11382.75 608
11383.76 615
11384.77 619
11385.78 639
11386.78 654
11387.79 743
11388.80 716
11389.80 721
11390.81 685
11391.82 680
11392.83 665
11393.83 677
11394.84 633
11395.85 684
11396.86 696
11397.86 673
11398.87 724
11399.88 696
11400.89 692
11401.90 701
11402.90 712
11403.91 712
11404.92 682
11405.93 704
11406.94 695
11407.94 709
11408.95 664
11409.96 681
11410.97 720
11411.98 657
11412.99 733
11413.99 721
11415.00 708
11416.01 691
11417.02 663
11418.03 695
11419.04 691
11420.04 711
11421.05 719
11422.06 680
11423.07 654
11424.08 697
11425.09 746
11426.10 713
11427.11 723
11428.12 708
11429.13 709
11430.13 725
11431.14 741
11432.15 767
11433.16 712
11434.17 661
11435.18 675
11436.19 734
11437.20 724
11438.21 652
11439.22 719
11440.23 650
11441.24 653
11442.25 672
11443.26 703
11444.27 701
11445.28 683
11446.29 651
11447.30 714
11448.31 706
11449.32 733
11450.33 746
11451.34 733
11452.35 812
11453.36 718
11454.37 742
11455.38 724
11456.39 764
11457.40 796
11458.41 764
11459.42 748
11460.43 725
11461.44 719
11462.45 694
11463.46 732
11464.47 742
11465.48 769
11466.49 704
11467.50 736
11468.51 711
11469.52 734
11470.54 728
11471.55 777
11472.56 785
11473.57 760
11474.58 740
11475.59 695
11476.60 738
11477.61 705
11478.62 777
11479.64 775
11480.65 797
11481.66 820
11482.67 760
11483.68 745
11484.69 796
11485.70 811
11486.72 819
11487.73 834
11488.74 785
11489.75 762
11490.76 790
11491.77 760
11492.79 786
11493.80 758
11494.81 758
11495.82 802
11496.83 823
11497.85 817
11498.86 830
11499.87 788
11500.88 791
11501.90 848
11502.91 850
11503.92 803
11504.93 837
11505.95 828
11506.96 855
11507.97 860
11508.98 819
11510.00 846
11511.01 899
11512.02 880
11513.03 856
11514.05 865
11515.06 847
11516.07 940
11517.09 928
11518.10 933
11519.11 952
11520.12 972
11521.14 968
11522.15 1029
11523.16 1073
11524.18 1067
11525.19 1165
11526.20 1136
11527.22 1058
11528.23 1049
11529.24 1090
11530.26 1085
11531.27 1073
11532.28 1228
11533.30 1238
11534.31 1262
11535.33 1323
11536.34 1490
11537.35 1530
11538.37 1601
11539.38 1715
11540.40 1886
11541.41 1919
11542.42 1870
11543.44 1775
11544.45 1631
11545.47 1572
11546.48 1504
11547.49 1383
11548.51 1243
11549.52 1191
11550.54 1125
11551.55 1046
11552.57 1065
11553.58 1073
11554.60 982
11555.61 1007
11556.63 963
11557.64 994
11558.65 930
11559.67 965
11560.68 977
11561.70 973
11562.71 913
11563.73 867
11564.74 911
11565.76 862
11566.77 860
11567.79 874
11568.81 871
11569.82 904
11570.84 984
11571.85 877
11572.87 934
11573.88 960
11574.90 876
11575.91 914
11576.93 937
11577.94 867
11578.96 801
11579.98 870
11580.99 926
11582.01 856
11583.02 845
11584.04 816
11585.05 929
11586.07 876
11587.09 803
11588.10 838
11589.12 837
11590.14 812
11591.15 863
11592.17 886
11593.18 852
11594.20 878
11595.22 978
11596.23 924
11597.25 900
11598.27 896
11599.28 876
11600.30 954
11601.32 987
11602.33 994
11603.35 982
11604.37 975
11605.38 966
11606.40 928
11607.42 921
11608.43 867
11609.45 876
11610.47 868
11611.49 817
11612.50 868
11613.52 858
11614.54 876
11615.55 832
11616.57 848
11617.59 834
11618.61 824
11619.62 871
11620.64 843
11621.66 852
11622.68 864
11623.69 938
11624.71 843
11625.73 862
11626.75 841
11627.77 878
11628.78 800
11629.80 856
11630.82 921
11631.84 819
11632.85 793
11633.87 841
11634.89 858
11635.91 787
11636.93 821
11637.95 764
11638.96 778
11639.98 816
11641.00 800
11642.02 788
11643.04 820
11644.06 817
11645.07 842
11646.09 772
11647.11 762
11648.13 699
11649.15 748
11650.17 727
11651.19 722
11652.21 730
11653.23 728
11654.24 703
11655.26 683
11656.28 703
11657.30 737
11658.32 754
11659.34 675
11660.36 717
11661.38 681
11662.40 669
11663.42 714
11664.44 753
11665.46 686
11666.48 701
11667.49 757
11668.51 738
11669.53 740
11670.55 723
11671.57 736
11672.59 778
11673.61 769
11674.63 705
11675.65 711
11676.67 699
11677.69 716
11678.71 695
11679.73 730
11680.75 686
11681.77 699
11682.79 710
11683.81 727
11684.83 671
11685.85 657
11686.88 757
11687.90 772
11688.92 685
11689.94 712
11690.96 700
11691.98 753
11693.00 663
11694.02 696
11695.04 673
11696.06 695
11697.08 724
11698.10 661
11699.12 662
11700.14 680
11701.17 651
11702.19 679
11703.21 628
11704.23 649
11705.25 671
11706.27 594
11707.29 643
11708.31 663
11709.34 684
11710.36 687
11711.38 662
11712.40 643
11713.42 674
11714.44 687
11715.46 714
11716.49 729
11717.51 688
11718.53 644
11719.55 659
11720.57 700
11721.60 686
11722.62 673
11723.64 660
11724.66 615
11725.68 607
11726.71 604
11727.73 638
11728.75 687
11729.77 679
11730.80 678
11731.82 715
11732.84 618
11733.86 634
11734.88 671
11735.91 659
11736.93 692
11737.95 660
11738.98 631
11740.00 647
11741.02 640
11742.04 655
11743.07 604
11744.09 673
11745.11 646
11746.14 657
11747.16 650
11748.18 671
11749.20 608
11750.23 646
11751.25 665
11752.27 623
11753.30 678
11754.32 644
11755.34 685
11756.37 690
11757.39 678
11758.41 659
11759.44 663
11760.46 682
11761.49 637
11762.51 620
11763.53 635
11764.56 659
11765.58 716
11766.60 649
11767.63 658
11768.65 621
11769.68 644
11770.70 682
11771.72 671
11772.75 683
11773.77 705
11774.80 638
11775.82 682
11776.85 600
11777.87 633
11778.90 690
11779.92 636
11780.94 636
11781.97 644
11782.99 612
11784.02 707
11785.04 667
11786.07 631
11787.09 673
11788.12 701
11789.14 692
11790.17 743
11791.19 708
11792.22 688
11793.24 685
11794.27 687
11795.29 687
11796.32 700
11797.34 787
11798.37 694
11799.39 679
11800.42 721
11801.44 726
11802.47 713
11803.49 696
11804.52 690
11805.55 732
11806.57 770
11807.60 689
11808.62 719
11809.65 712
11810.67 698
11811.70 694
11812.73 724
11813.75 713
11814.78 678
11815.80 680
11816.83 753
11817.86 780
11818.88 726
11819.91 742
11820.94 673
11821.96 732
11822.99 766
11824.01 767
11825.04 743
11826.07 744
11827.09 790
11828.12 803
11829.15 784
11830.17 790
11831.20 814
11832.23 796
11833.25 771
11834.28 815
11835.31 773
11836.33 731
11837.36 792
11838.39 787
11839.42 794
11840.44 829
11841.47 843
11842.50 885
11843.52 814
11844.55 732
11845.58 770
11846.61 820
11847.63 807
11848.66 782
11849.69 863
11850.72 842
11851.74 792
11852.77 863
11853.80 868
11854.83 787
11855.85 828
11856.88 902
11857.91 900
11858.94 867
11859.97 828
11860.99 765
11862.02 877
11863.05 944
11864.08 950
11865.11 931
11866.13 934
11867.16 947
11868.19 933
11869.22 895
11870.25 911
11871.28 883
11872.30 919
11873.33 903
11874.36 868
11875.39 883
11876.42 834
11877.45 913
11878.48 926
11879.51 925
11880.53 961
11881.56 884
11882.59 964
11883.62 951
11884.65 956
11885.68 928
11886.71 939
11887.74 953
11888.77 930
11889.80 968
11890.83 951
11891.85 984
11892.88 1028
11893.91 1008
11894.94 1083
11895.97 1127
11897.00 1128
11898.03 1072
11899.06 1047
11900.09 1160
11901.12 1205
11902.15 1357
11903.18 1452
11904.21 1387
11905.24 1202
11906.27 1311
11907.30 1431
11908.33 1268
11909.36 1298
11910.39 1301
11911.42 1254
11912.45 1214
11913.48 1214
11914.51 1172
11915.54 1194
11916.57 1166
11917.60 1101
11918.63 1154
11919.66 1074
11920.69 1139
11921.73 1151
11922.76 1152
11923.79 1139
11924.82 1245
11925.85 1236
11926.88 1293
11927.91 1283
11928.94 1371
11929.97 1449
11931.00 1510
11932.03 1558
11933.07 1564
11934.10 1566
11935.13 1547
11936.16 1460
11937.19 1426
11938.22 1343
11939.25 1372
11940.28 1276
11941.32 1187
11942.35 1192
11943.38 1171
11944.41 1167
11945.44 1112
11946.47 1118
11947.51 1045
11948.54 1085
11949.57 1127
11950.60 1005
11951.63 1036
11952.66 1031
11953.70 1044
11954.73 1085
11955.76 1061
11956.79 1036
11957.83 1067
11958.86 1007
11959.89 1000
11960.92 1015
11961.95 1018
11962.99 996
11964.02 999
11965.05 1065
11966.08 1104
11967.12 1113
11968.15 1067
11969.18 1003
11970.22 1070
11971.25 1043
11972.28 1031
11973.31 957
11974.35 1001
11975.38 1020
11976.41 991
11977.45 1037
11978.48 1080
11979.51 1100
11980.55 1013
11981.58 984
11982.61 1080
11983.64 1118
11984.68 1091
11985.71 1025
11986.75 1088
11987.78 1058
11988.81 1048
11989.85 1129
11990.88 1066
11991.91 1088
11992.95 1082
11993.98 1097
11995.01 1014
11996.05 1011
11997.08 1027
11998.12 1085
11999.15 1090
12000.18 1057
12001.22 1138
12002.25 1125
12003.29 1109
12004.32 1190
12005.35 1148
12006.39 1085
12007.42 1151
12008.46 1204
12009.49 1143
12010.53 1099
12011.56 1103
12012.60 1184
12013.63 1153
12014.67 1159
12015.70 1190
12016.73 1146
12017.77 1205
12018.80 1233
12019.84 1218
12020.87 1171
12021.91 1215
12022.94 1229
12023.98 1198
12025.01 1176
12026.05 1205
12027.08 1208
12028.12 1191
12029.15 1216
12030.19 1198
12031.23 1271
12032.26 1184
12033.30 1230
12034.33 1167
12035.37 1199
12036.40 1256
12037.44 1204
12038.47 1219
12039.51 1256
12040.55 1162
12041.58 1200
12042.62 1151
12043.65 1246
12044.69 1350
12045.73 1317
12046.76 1250
12047.80 1292
12048.83 1293
12049.87 1317
12050.91 1354
12051.94 1329
12052.98 1313
12054.01 1365
12055.05 1353
12056.09 1453
12057.12 1459
12058.16 1491
12059.20 1500
12060.23 1494
12061.27 1495
12062.31 1493
12063.34 1423
12064.38 1355
12065.42 1323
12066.45 1421
12067.49 1441
12068.53 1340
12069.57 1329
12070.60 1213
12071.64 1239
12072.68 1194
12073.71 1185
12074.75 1160
12075.79 1206
12076.83 1193
12077.86 1228
12078.90 1261
12079.94 1275
12080.98 1221
12082.01 1288
12083.05 1190
12084.09 1248
12085.13 1249
12086.16 1283
12087.20 1272
12088.24 1214
12089.28 1288
12090.32 1292
12091.35 1295
12092.39 1328
12093.43 1311
12094.47 1263
12095.51 1372
12096.54 1347
12097.58 1353
12098.62 1385
12099.66 1331
12100.70 1487
12101.74 1543
12102.77 1547
12103.81 1676
12104.85 1601
12105.89 1617
12106.93 1643
12107.97 1616
12109.01 1491
12110.04 1449
12111.08 1409
12112.12 1293
12113.16 1209
12114.20 1199
12115.24 1220
12116.28 1160
12117.32 1131
12118.36 1119
12119.39 1022
12120.43 1039
12121.47 1007
12122.51 1064
12123.55 990
12124.59 958
12125.63 1059
12126.67 1004
12127.71 981
12128.75 978
12129.79 939
12130.83 924
12131.87 1002
12132.91 969
12133.95 918
12134.99 956
12136.03 1033
12137.07 1006
12138.11 951
12139.15 967
12140.19 987
12141.23 1011
12142.27 1019
12143.31 939
12144.35 925
12145.39 948
12146.43 908
12147.47 910
12148.51 926
12149.55 978
12150.59 960
12151.63 914
12152.67 890
12153.71 930
12154.75 882
12155.79 855
12156.83 888
12157.88 822
12158.92 847
12159.96 873
12161.00 965
12162.04 879
12163.08 856
12164.12 897
12165.16 816
12166.20 813
12167.24 850
12168.29 875
12169.33 850
12170.37 797
12171.41 853
12172.45 846
12173.49 928
12174.53 854
12175.58 893
12176.62 817
12177.66 824
12178.70 828
12179.74 776
12180.78 846
12181.83 867
12182.87 790
12183.91 862
12184.95 880
12185.99 829
12187.04 910
12188.08 835
12189.12 762
12190.16 834
12191.20 783
12192.25 817
12193.29 864
12194.33 857
12195.37 862
12196.42 840
12197.46 839
12198.50 855
12199.54 858
12200.59 876
12201.63 873
12202.67 822
12203.72 804
12204.76 779
12205.80 821
12206.84 804
12207.89 846
12208.93 843
12209.97 870
12211.02 798
12212.06 777
12213.10 801
12214.15 806
12215.19 784
12216.23 805
12217.28 753
12218.32 818
12219.36 737
12220.41 779
12221.45 728
12222.49 783
12223.54 761
12224.58 774
12225.62 767
12226.67 747
12227.71 705
12228.76 750
12229.80 722
12230.84 767
12231.89 681
12232.93 720
12233.98 752
12235.02 757
12236.06 728
12237.11 706
12238.15 740
12239.20 711
12240.24 758
12241.29 712
12242.33 692
12243.37 721
12244.42 685
12245.46 710
12246.51 733
12247.55 754
12248.60 732
12249.64 712
12250.69 658
12251.73 753
12252.78 772
12253.82 712
12254.87 719
12255.91 699
12256.96 669
12258.00 688
12259.05 703
12260.09 712
12261.14 682
12262.18 678
12263.23 722
12264.27 696
12265.32 609
12266.36 687
12267.41 678
12268.45 685
12269.50 738
12270.55 626
12271.59 669
12272.64 694
12273.68 655
12274.73 674
12275.77 716
12276.82 722
12277.87 675
12278.91 699
12279.96 687
12281.00 644
12282.05 602
12283.10 619
12284.14 686
12285.19 661
12286.24 677
12287.28 678
12288.33 673
12289.38 665
12290.42 643
12291.47 689
12292.51 682
12293.56 622
12294.61 703
12295.65 659
12296.70 665
12297.75 630
12298.80 660
12299.84 639
12300.89 627
12301.94 657
12302.98 644
12304.03 626
12305.08 606
12306.12 650
12307.17 697
12308.22 621
12309.27 659
12310.31 626
12311.36 609
12312.41 662
12313.46 634
12314.50 663
12315.55 623
12316.60 561
12317.65 586
12318.69 602
12319.74 551
12320.79 619
12321.84 656
12322.88 656
12323.93 633
12324.98 667
12326.03 664
12327.08 617
12328.12 651
12329.17 596
12330.22 646
12331.27 599
12332.32 598
12333.37 649
12334.41 622
12335.46 653
12336.51 579
12337.56 634
12338.61 646
12339.66 641
12340.71 657
12341.75 611
12342.80 612
12343.85 590
12344.90 599
12345.95 590
12347.00 600
12348.05 585
12349.10 574
12350.15 559
12351.19 627
12352.24 612
12353.29 627
12354.34 589
12355.39 599
12356.44 653
12357.49 545
12358.54 581
12359.59 642
12360.64 625
12361.69 613
12362.74 632
12363.79 575
12364.84 596
12365.89 552
12366.94 591
12367.99 614
12369.04 638
12370.09 609
12371.14 646
12372.18 680
12373.24 611
12374.29 619
12375.34 632
12376.39 613
12377.44 622
12378.49 624
12379.54 633
12380.59 591
12381.64 652
12382.69 648
12383.74 629
12384.79 609
12385.84 644
12386.89 597
12387.94 644
12388.99 642
12390.04 650
12391.09 683
12392.14 676
12393.19 652
12394.24 662
12395.30 623
12396.35 675
12397.40 636
12398.45 581
12399.50 647
12400.55 635
12401.60 669
12402.65 653
12403.70 648
12404.76 666
12405.81 658
12406.86 673
12407.91 640
12408.96 660
12410.01 653
12411.07 629
12412.12 643
12413.17 681
12414.22 726
12415.27 699
12416.32 616
12417.38 634
12418.43 652
12419.48 727
12420.53 657
12421.58 615
12422.64 654
12423.69 677
12424.74 684
12425.79 649
12426.84 610
12427.90 621
12428.95 599
12430.00 657
12431.05 633
12432.11 606
12433.16 615
12434.21 675
12435.26 652
12436.32 605
12437.37 640
12438.42 657
12439.48 700
12440.53 668
12441.58 634
12442.63 626
12443.69 696
12444.74 660
12445.79 610
12446.85 622
12447.90 663
12448.95 710
12450.01 720
12451.06 695
12452.11 701
12453.17 709
12454.22 668
12455.27 720
12456.33 715
12457.38 665
12458.43 743
12459.49 724
12460.54 738
12461.60 709
12462.65 701
12463.70 735
12464.76 741
12465.81 804
12466.86 755
12467.92 772
12468.97 856
12470.03 835
12471.08 844
12472.14 896
12473.19 882
12474.24 935
12475.30 995
12476.35 955
12477.41 1047
12478.46 1066
12479.52 1071
12480.57 969
12481.63 930
12482.68 953
12483.73 918
12484.79 962
12485.84 910
12486.90 898
12487.95 809
12489.01 838
12490.06 815
12491.12 821
12492.17 792
12493.23 803
12494.28 761
12495.34 675
12496.39 765
12497.45 723
12498.51 682
12499.56 735
12500.62 763
12501.67 730
12502.73 713
12503.78 683
12504.84 674
12505.89 721
12506.95 725
12508.01 756
12509.06 715
12510.12 762
12511.17 701
12512.23 701
12513.28 720
12514.34 729
12515.40 719
12516.45 725
12517.51 721
12518.56 725
12519.62 685
12520.68 752
12521.73 768
12522.79 692
12523.85 775
12524.90 766
12525.96 735
12527.02 737
12528.07 740
12529.13 772
12530.19 758
12531.24 721
12532.30 721
12533.36 734
12534.41 709
12535.47 787
12536.53 820
12537.58 806
12538.64 766
12539.70 754
12540.75 813
12541.81 730
12542.87 730
12543.93 759
12544.98 783
12546.04 772
12547.10 769
12548.16 811
12549.21 793
12550.27 894
12551.33 826
12552.39 904
12553.44 829
12554.50 830
12555.56 909
12556.62 928
12557.67 866
12558.73 829
12559.79 863
12560.85 891
12561.91 809
12562.96 783
12564.02 883
12565.08 779
12566.14 804
12567.20 754
12568.26 832
12569.31 796
12570.37 759
12571.43 692
12572.49 743
12573.55 775
12574.61 688
12575.66 811
12576.72 787
12577.78 768
12578.84 816
12579.90 743
12580.96 762
12582.02 771
12583.08 772
12584.13 765
12585.19 724
12586.25 727
12587.31 701
12588.37 747
12589.43 755
12590.49 729
12591.55 688
12592.61 646
12593.67 773
12594.73 807
12595.79 704
12596.85 689
12597.91 679
12598.96 721
12600.02 727
12601.08 763
12602.14 762
12603.20 810
12604.26 832
12605.32 789
12606.38 667
12607.44 702
12608.50 767
12609.56 731
12610.62 694
12611.68 738
12612.74 738
12613.80 717
12614.86 733
12615.92 735
12616.98 748
12618.04 732
12619.10 770
12620.17 791
12621.23 734
12622.29 739
12623.35 785
12624.41 723
12625.47 758
12626.53 741
12627.59 789
12628.65 792
12629.71 795
12630.77 796
12631.83 847
12632.89 897
12633.96 865
12635.02 878
12636.08 863
12637.14 852
12638.20 839
12639.26 837
12640.32 781
12641.38 800
12642.45 725
12643.51 758
12644.57 767
12645.63 755
12646.69 736
12647.75 707
12648.81 680
12649.88 693
12650.94 694
12652.00 743
12653.06 767
12654.12 738
12655.19 712
12656.25 722
12657.31 712
12658.37 692
12659.43 721
12660.50 764
12661.56 765
12662.62 738
12663.68 677
12664.75 659
12665.81 668
12666.87 721
12667.93 721
12668.99 700
12670.06 699
12671.12 712
12672.18 722
12673.25 694
12674.31 701
12675.37 767
12676.43 678
12677.50 648
12678.56 661
12679.62 658
12680.69 725
12681.75 757
12682.81 750
12683.87 671
12684.94 667
12686.00 684
12687.06 688
12688.13 697
12689.19 695
12690.25 694
12691.32 698
12692.38 656
12693.45 677
12694.51 714
12695.57 711
12696.64 718
12697.70 689
12698.76 706
12699.83 681
12700.89 717
12701.95 702
12703.02 752
12704.08 695
12705.15 705
12706.21 683
12707.28 732
12708.34 747
12709.40 745
12710.47 775
12711.53 782
12712.60 701
12713.66 740
12714.73 789
12715.79 747
12716.85 748
12717.92 719
12718.98 727
12720.05 754
12721.11 772
12722.18 725
12723.24 712
12724.31 676
12725.37 711
12726.44 701
12727.50 675
12728.57 754
12729.63 665
12730.70 690
12731.76 683
12732.83 734
12733.89 803
12734.96 781
12736.02 819
12737.09 802
12738.15 728
12739.22 728
12740.29 685
12741.35 673
12742.42 635
12743.48 733
12744.55 742
12745.61 732
12746.68 704
12747.74 734
12748.81 709
12749.88 686
12750.94 707
12752.01 667
12753.07 674
12754.14 689
12755.21 694
12756.27 668
12757.34 652
12758.41 661
12759.47 656
12760.54 654
12761.60 604
12762.67 661
12763.74 634
12764.80 683
12765.87 647
12766.94 660
12768.00 647
12769.07 616
12770.14 638
12771.20 641
12772.27 673
12773.34 648
12774.40 658
12775.47 664
12776.54 592
12777.61 643
12778.67 670
12779.74 597
12780.81 629
12781.87 567
12782.94 701
12784.01 635
12785.08 621
12786.14 612
12787.21 669
12788.28 652
12789.35 630
12790.41 691
12791.48 681
12792.55 588
12793.62 614
12794.69 612
12795.75 593
12796.82 624
12797.89 589
12798.96 609
12800.02 617
12801.09 611
12802.16 589
12803.23 611
12804.30 641
12805.37 645
12806.43 619
12807.50 591
12808.57 580
12809.64 557
12810.71 592
12811.78 616
12812.84 640
12813.91 592
12814.98 625
12816.05 642
12817.12 577
12818.19 578
12819.26 584
12820.33 564
12821.39 609
12822.46 617
12823.53 607
12824.60 630
12825.67 623
12826.74 602
12827.81 605
12828.88 585
12829.95 566
12831.02 603
12832.09 564
12833.16 554
12834.22 571
12835.29 605
12836.36 578
12837.43 669
12838.50 671
12839.57 630
12840.64 602
12841.71 582
12842.78 515
12843.85 545
12844.92 571
12845.99 534
12847.06 572
12848.13 566
12849.20 544
12850.27 562
12851.34 577
12852.41 557
12853.48 554
12854.55 614
12855.62 635
12856.69 565
12857.76 577
12858.83 589
12859.90 575
12860.97 576
12862.05 568
12863.12 579
12864.19 560
12865.26 576
12866.33 567
12867.40 550
12868.47 556
12869.54 599
12870.61 624
12871.68 564
12872.75 529
12873.82 613
12874.90 586
12875.97 599
12877.04 588
12878.11 569
12879.18 556
12880.25 544
12881.32 556
12882.40 559
12883.47 573
12884.54 557
12885.61 561
12886.68 607
12887.75 574
12888.82 533
12889.90 573
12890.97 574
12892.04 521
12893.11 523
12894.18 551
12895.26 544
12896.33 535
12897.40 531
12898.47 567
12899.54 559
12900.62 540
12901.69 515
12902.76 549
12903.83 521
12904.91 532
12905.98 551
12907.05 515
12908.12 506
12909.20 517
12910.27 541
12911.34 548
12912.41 504
12913.49 493
12914.56 550
12915.63 615
12916.71 510
12917.78 513
12918.85 544
12919.92 575
12921.00 558
12922.07 506
12923.14 511
12924.22 511
12925.29 517
12926.36 543
12927.44 544
12928.51 491
12929.58 535
12930.66 555
12931.73 551
12932.80 486
12933.88 506
12934.95 558
12936.02 578
12937.10 546
12938.17 508
12939.25 540
12940.32 495
12941.39 494
12942.47 543
12943.54 548
12944.62 492
12945.69 458
12946.76 520
12947.84 524
12948.91 487
12949.99 524
12951.06 576
12952.14 509
12953.21 495
12954.28 546
12955.36 548
12956.43 538
12957.51 524
12958.58 537
12959.66 557
12960.73 497
12961.81 523
12962.88 526
12963.96 543
12965.03 503
12966.11 524
12967.18 530
12968.26 532
12969.33 522
12970.41 511
12971.48 496
12972.56 556
12973.63 539
12974.71 505
12975.78 537
12976.86 548
12977.93 488
12979.01 525
12980.08 492
12981.16 489
12982.23 507
12983.31 495
12984.39 484
12985.46 470
12986.54 537
12987.61 523
12988.69 517
12989.77 513
12990.84 505
12991.92 528
12992.99 497
12994.07 515
12995.15 512
12996.22 557
12997.30 569
12998.37 562
12999.45 574
13000.53 571
13001.60 589
13002.68 609
13003.76 548
13004.83 522
13005.91 499
13006.99 528
13008.06 541
13009.14 545
13010.22 549
13011.29 552
13012.37 570
13013.45 549
13014.52 536
13015.60 497
13016.68 524
13017.75 481
13018.83 506
13019.91 503
13020.99 528
13022.06 534
13023.14 522
13024.22 561
13025.30 535
13026.37 505
13027.45 521
13028.53 557
13029.61 546
13030.68 495
13031.76 546
13032.84 521
13033.92 559
13034.99 566
13036.07 495
13037.15 536
13038.23 526
13039.31 561
13040.38 606
13041.46 564
13042.54 568
13043.62 570
13044.70 528
13045.77 552
13046.85 546
13047.93 591
13049.01 582
13050.09 566
13051.17 572
13052.24 585
13053.32 584
13054.40 579
13055.48 590
13056.56 565
13057.64 553
13058.72 590
13059.80 577
13060.87 503
13061.95 540
13063.03 550
13064.11 526
13065.19 552
13066.27 524
13067.35 520
13068.43 513
13069.51 500
13070.59 556
13071.67 553
13072.74 572
13073.82 607
13074.90 526
13075.98 500
13077.06 528
13078.14 527
13079.22 505
13080.30 511
13081.38 499
13082.46 501
13083.54 515
13084.62 528
13085.70 532
13086.78 544
13087.86 499
13088.94 525
13090.02 536
13091.10 510
13092.18 500
13093.26 553
13094.34 474
13095.42 506
13096.50 499
13097.58 564
13098.66 561
13099.74 542
13100.82 558
13101.90 557
13102.98 606
13104.07 531
13105.15 504
13106.23 507
13107.31 528
13108.39 523
13109.47 524
13110.55 546
13111.63 568
13112.71 540
13113.79 516
13114.87 566
13115.96 555
13117.04 561
13118.12 546
13119.20 553
13120.28 534
13121.36 570
13122.44 547
13123.52 583
13124.61 543
13125.69 521
13126.77 537
13127.85 626
13128.93 560
13130.01 518
13131.10 557
13132.18 625
13133.26 600
13134.34 535
13135.42 525
13136.51 505
13137.59 591
13138.67 566
13139.75 524
13140.83 533
13141.92 582
13143.00 584
13144.08 514
13145.16 573
13146.25 560
13147.33 580
13148.41 577
13149.49 591
13150.58 612
13151.66 576
13152.74 608
13153.82 597
13154.91 547
13155.99 555
13157.07 541
13158.15 531
13159.24 570
13160.32 581
13161.40 558
13162.49 548
13163.57 564
13164.65 589
13165.74 541
13166.82 595
13167.90 581
13168.99 558
13170.07 556
13171.15 668
13172.24 628
13173.32 618
13174.40 606
13175.49 572
13176.57 563
13177.65 552
13178.74 576
13179.82 643
13180.91 577
13181.99 589
13183.07 572
13184.16 651
13185.24 590
13186.32 666
13187.41 585
13188.49 573
13189.58 599
13190.66 558
13191.75 600
13192.83 613
13193.91 588
13195.00 569
13196.08 574
13197.17 546
13198.25 584
13199.34 587
13200.42 607
13201.51 582
13202.59 590
13203.68 595
13204.76 572
13205.85 544
13206.93 600
13208.01 609
13209.10 604
13210.18 540
13211.27 573
13212.36 576
13213.44 628
13214.53 577
13215.61 576
13216.70 607
13217.78 562
13218.87 605
13219.95 636
13221.04 612
13222.12 590
13223.21 578
13224.29 583
13225.38 591
13226.47 605
13227.55 636
13228.64 570
13229.72 542
13230.81 564
13231.89 623
13232.98 599
13234.07 562
13235.15 575
13236.24 598
13237.33 605
13238.41 563
13239.50 635
13240.58 657
13241.67 707
13242.76 659
13243.84 667
13244.93 675
13246.02 588
13247.10 659
13248.19 665
13249.28 638
13250.36 661
13251.45 680
13252.54 625
13253.62 618
13254.71 658
13255.80 707
13256.88 667
13257.97 675
13259.06 659
13260.14 657
13261.23 671
13262.32 622
13263.41 653
13264.49 671
13265.58 685
13266.67 709
13267.76 691
13268.84 654
13269.93 709
13271.02 673
13272.11 683
13273.19 708
13274.28 660
13275.37 704
13276.46 722
13277.54 756
13278.63 726
13279.72 641
13280.81 682
13281.90 676
13282.98 602
13284.07 685
13285.16 654
13286.25 704
13287.34 701
13288.42 668
13289.51 697
13290.60 754
13291.69 752
13292.78 787
13293.87 818
13294.95 755
13296.04 729
13297.13 757
13298.22 778
13299.31 737
13300.40 841
13301.49 868
13302.58 787
13303.66 812
13304.75 801
13305.84 808
13306.93 768
13308.02 783
13309.11 799
13310.20 822
13311.29 816
13312.38 803
13313.47 844
13314.55 791
13315.64 779
13316.73 835
13317.82 739
13318.91 810
13320.00 835
13321.09 885
13322.18 810
13323.27 840
13324.36 744
13325.45 765
13326.54 800
13327.63 828
13328.72 863
13329.81 827
13330.90 884
13331.99 906
13333.08 870
13334.17 824
13335.26 865
13336.35 887
13337.44 856
13338.53 852
13339.62 821
13340.71 827
13341.80 892
13342.89 873
13343.98 886
13345.07 813
13346.16 838
13347.25 817
13348.35 811
13349.44 817
13350.53 882
13351.62 946
13352.71 960
13353.80 892
13354.89 869
13355.98 891
13357.07 890
13358.16 878
13359.26 811
13360.35 877
13361.44 938
13362.53 929
13363.62 927
13364.71 988
13365.80 1033
13366.89 1016
13367.99 1014
13369.08 972
13370.17 1043
13371.26 1006
13372.35 936
13373.44 984
13374.54 921
13375.63 924
13376.72 900
13377.81 923
13378.90 919
13380.00 906
13381.09 782
13382.18 844
13383.27 867
13384.36 842
13385.46 757
13386.55 736
13387.64 781
13388.73 868
13389.83 837
13390.92 814
13392.01 744
13393.10 834
13394.20 815
13395.29 711
13396.38 789
13397.47 780
13398.57 849
13399.66 860
13400.75 782
13401.84 831
13402.94 762
13404.03 765
13405.12 766
13406.22 769
13407.31 820
13408.40 765
13409.50 761
13410.59 757
13411.68 814
13412.78 846
13413.87 828
13414.96 752
13416.06 727
13417.15 758
13418.24 763
13419.34 802
13420.43 751
13421.52 736
13422.62 734
13423.71 767
13424.81 790
13425.90 831
13426.99 769
13428.09 836
13429.18 745
13430.27 820
13431.37 778
13432.46 768
13433.56 806
13434.65 750
13435.75 788
13436.84 803
13437.93 837
13439.03 784
13440.12 840
13441.22 771
13442.31 825
13443.41 837
13444.50 807
13445.60 810
13446.69 846
13447.79 779
13448.88 811
13449.98 818
13451.07 807
13452.17 878
13453.26 846
13454.36 866
13455.45 894
13456.55 869
13457.64 848
13458.74 843
13459.83 818
13460.93 871
13462.02 883
13463.12 846
13464.21 874
13465.31 856
13466.40 860
13467.50 881
13468.59 905
13469.69 884
13470.79 832
13471.88 833
13472.98 851
13474.07 864
13475.17 922
13476.27 960
13477.36 946
13478.46 912
13479.55 934
13480.65 842
13481.75 911
13482.84 925
13483.94 916
13485.03 957
13486.13 937
13487.23 987
13488.32 926
13489.42 935
13490.52 990
13491.61 963
13492.71 905
13493.81 961
13494.90 993
13496.00 1024
13497.10 1004
13498.19 966
13499.29 999
13500.39 1041
13501.48 1052
13502.58 995
13503.68 976
13504.77 1003
13505.87 1078
13506.97 989
13508.07 964
13509.16 982
13510.26 979
13511.36 987
13512.46 984
13513.55 973
13514.65 951
13515.75 920
13516.85 936
13517.94 961
13519.04 914
13520.14 929
13521.24 916
13522.33 930
13523.43 891
13524.53 961
13525.63 957
13526.73 907
13527.82 933
13528.92 924
13530.02 828
13531.12 862
13532.22 866
13533.31 870
13534.41 837
13535.51 847
13536.61 871
13537.71 874
13538.81 886
13539.90 832
13541.00 834
13542.10 851
13543.20 795
13544.30 754
13545.40 836
13546.50 842
13547.60 818
13548.69 856
13549.79 775
13550.89 795
13551.99 770
13553.09 799
13554.19 824
13555.29 817
13556.39 754
13557.49 741
13558.59 740
13559.69 759
13560.78 736
13561.88 740
13562.98 744
13564.08 763
13565.18 744
13566.28 771
13567.38 696
13568.48 782
13569.58 767
13570.68 772
13571.78 767
13572.88 718
13573.98 740
13575.08 750
13576.18 726
13577.28 715
13578.38 749
13579.48 798
13580.58 746
13581.68 718
13582.78 744
13583.88 721
13584.98 739
13586.08 766
13587.18 707
13588.28 705
13589.38 755
13590.48 793
13591.59 743
13592.69 720
13593.79 754
13594.89 733
13595.99 687
13597.09 727
13598.19 754
13599.29 754
13600.39 779
13601.49 759
13602.59 758
13603.69 741
13604.80 793
13605.90 791
13607.00 725
13608.10 758
13609.20 725
13610.30 720
13611.40 749
13612.51 730
13613.61 713
13614.71 736
13615.81 755
13616.91 736
13618.01 732
13619.11 684
13620.22 693
13621.32 750
13622.42 729
13623.52 745
13624.62 748
13625.73 678
13626.83 713
13627.93 710
13629.03 727
13630.13 716
13631.24 719
13632.34 734
13633.44 712
13634.54 722
13635.65 731
13636.75 723
13637.85 721
13638.95 704
13640.06 708
13641.16 736
13642.26 775
13643.36 736
13644.47 768
13645.57 775
13646.67 708
13647.78 726
13648.88 724
13649.98 750
13651.08 812
13652.19 735
13653.29 732
13654.39 801
13655.50 751
13656.60 722
13657.70 761
13658.81 733
13659.91 650
13661.01 729
13662.12 701
13663.22 736
13664.32 747
13665.43 800
13666.53 750
13667.63 669
13668.74 759
13669.84 744
13670.95 684
13672.05 739
13673.15 768
13674.26 732
13675.36 688
13676.47 690
13677.57 646
13678.67 685
13679.78 737
13680.88 774
13681.99 728
13683.09 748
13684.20 727
13685.30 732
13686.40 776
13687.51 718
13688.61 775
13689.72 748
13690.82 750
13691.93 736
13693.03 749
13694.14 736
13695.24 747
13696.35 755
13697.45 794
13698.56 739
13699.66 724
13700.77 746
13701.87 760
13702.98 747
13704.08 739
13705.19 784
13706.29 745
13707.40 779
13708.50 751
13709.61 764
13710.71 752
13711.82 828
13712.92 779
13714.03 820
13715.14 838
13716.24 812
13717.35 761
13718.45 782
13719.56 805
13720.66 781
13721.77 839
13722.88 817
13723.98 806
13725.09 805
13726.19 879
13727.30 884
13728.41 812
13729.51 899
13730.62 905
13731.73 902
13732.83 838
13733.94 881
13735.04 892
13736.15 899
13737.26 904
13738.36 952
13739.47 923
13740.58 910
13741.68 958
13742.79 945
13743.90 959
13745.00 875
13746.11 975
13747.22 942
13748.32 913
13749.43 904
13750.54 976
13751.65 1046
13752.75 1028
13753.86 1032
13754.97 982
13756.07 1019
13757.18 1105
13758.29 1146
13759.40 1053
13760.50 1077
13761.61 1143
13762.72 1121
13763.83 1161
13764.93 1203
13766.04 1172
13767.15 1273
13768.26 1223
13769.37 1233
13770.47 1338
13771.58 1421
13772.69 1465
13773.80 1436
13774.91 1480
13776.01 1528
13777.12 1468
13778.23 1501
13779.34 1470
13780.45 1450
13781.55 1383
13782.66 1318
13783.77 1279
13784.88 1266
13785.99 1185
13787.10 1108
13788.20 1103
13789.31 1050
13790.42 1045
13791.53 1012
13792.64 1011
13793.75 907
13794.86 935
13795.97 948
13797.07 900
13798.18 880
13799.29 885
13800.40 847
13801.51 886
13802.62 806
13803.73 872
13804.84 899
13805.95 828
13807.06 866
13808.17 861
13809.28 855
13810.39 849
13811.49 793
13812.60 859
13813.71 866
13814.82 886
13815.93 824
13817.04 821
13818.15 855
13819.26 795
13820.37 853
13821.48 787
13822.59 748
13823.70 764
13824.81 781
13825.92 764
13827.03 765
13828.14 810
13829.25 836
13830.36 825
13831.47 808
13832.58 756
13833.69 727
13834.80 728
13835.92 759
13837.03 769
13838.14 723
13839.25 733
13840.36 820
13841.47 766
13842.58 763
13843.69 764
13844.80 756
13845.91 776
13847.02 856
13848.13 833
13849.24 761
13850.36 770
13851.47 831
13852.58 783
13853.69 786
13854.80 789
13855.91 769
13857.02 754
13858.13 698
13859.25 741
13860.36 753
13861.47 753
13862.58 795
13863.69 791
13864.80 763
13865.91 754
13867.03 756
13868.14 766
13869.25 764
13870.36 815
13871.47 860
13872.59 775
13873.70 762
13874.81 751
13875.92 720
13877.03 771
13878.15 779
13879.26 752
13880.37 856
13881.48 803
13882.60 829
13883.71 843
13884.82 846
13885.93 806
13887.05 784
13888.16 850
13889.27 781
13890.38 795
13891.50 784
13892.61 805
13893.72 883
13894.83 829
13895.95 779
13897.06 852
13898.17 864
13899.29 846
13900.40 826
13901.51 785
13902.63 767
13903.74 825
13904.85 818
13905.97 761
13907.08 714
13908.19 758
13909.31 720
13910.42 762
13911.53 755
13912.65 697
13913.76 758
13914.87 722
13915.99 733
13917.10 684
13918.21 715
13919.33 695
13920.44 687
13921.56 669
13922.67 732
13923.78 662
13924.90 719
13926.01 636
13927.13 630
13928.24 716
13929.35 719
13930.47 776
13931.58 714
13932.70 729
13933.81 714
13934.93 733
13936.04 772
13937.16 726
13938.27 714
13939.38 763
13940.50 757
13941.61 708
13942.73 686
13943.84 698
13944.96 701
13946.07 691
13947.19 681
13948.30 708
13949.42 647
13950.53 663
13951.65 652
13952.76 662
13953.88 653
13954.99 646
13956.11 624
13957.23 639
13958.34 724
13959.46 675
13960.57 644
13961.69 612
13962.80 626
13963.92 715
13965.03 702
13966.15 675
13967.27 720
13968.38 703
13969.50 648
13970.61 671
13971.73 643
13972.84 657
13973.96 658
13975.08 629
13976.19 629
13977.31 643
13978.43 635
13979.54 634
13980.66 694
13981.77 646
13982.89 614
13984.01 642
13985.12 688
13986.24 667
13987.36 637
13988.47 626
13989.59 604
13990.71 628
13991.82 614
13992.94 604
13994.06 659
13995.17 695
13996.29 705
13997.41 684
13998.52 715
13999.64 684
14000.76 673
14001.88 655
14002.99 610
14004.11 679
14005.23 701
14006.34 681
14007.46 639
14008.58 614
14009.70 620
14010.81 651
14011.93 662
14013.05 651
14014.17 643
14015.28 669
14016.40 635
14017.52 609
14018.64 660
14019.76 602
14020.87 662
14021.99 712
14023.11 617
14024.23 616
14025.35 630
14026.46 660
14027.58 615
14028.70 664
14029.82 682
14030.94 653
14032.06 626
14033.17 623
14034.29 683
14035.41 692
14036.53 631
14037.65 638
14038.77 612
14039.88 632
14041.00 646
14042.12 662
14043.24 632
14044.36 670
14045.48 647
14046.60 647
14047.72 697
14048.84 730
14049.95 695
14051.07 645
14052.19 676
14053.31 685
14054.43 674
14055.55 643
14056.67 692
14057.79 729
14058.91 657
14060.03 693
14061.15 709
14062.27 705
14063.39 698
14064.51 781
14065.63 693
14066.75 722
14067.87 730
14068.99 756
14070.11 741
14071.23 779
14072.35 762
14073.47 794
14074.59 835
14075.71 771
14076.83 774
14077.95 787
14079.07 779
14080.19 799
14081.31 766
14082.43 793
14083.55 792
14084.67 759
14085.79 762
14086.91 773
14088.03 857
14089.15 895
14090.27 875
14091.39 830
14092.51 864
14093.63 878
14094.75 860
14095.87 827
14097.00 920
14098.12 876
14099.24 869
14100.36 861
14101.48 868
14102.60 851
14103.72 864
14104.84 920
14105.96 857
14107.09 856
14108.21 805
14109.33 771
14110.45 818
14111.57 808
14112.69 749
14113.81 772
14114.94 820
14116.06 788
14117.18 764
14118.30 753
14119.42 778
14120.55 706
14121.67 732
14122.79 728
14123.91 768
14125.03 807
14126.16 773
14127.28 764
14128.40 738
14129.52 709
14130.64 770
14131.77 688
14132.89 739
14134.01 735
14135.13 761
14136.26 733
14137.38 706
14138.50 744
14139.62 712
14140.75 706
14141.87 678
14142.99 702
14144.11 663
14145.24 725
14146.36 710
14147.48 639
14148.61 672
14149.73 687
14150.85 731
14151.98 711
14153.10 681
14154.22 648
14155.35 668
14156.47 672
14157.59 685
14158.72 680
14159.84 726
14160.96 663
14162.09 662
14163.21 650
14164.33 670
14165.46 666
14166.58 668
14167.70 664
14168.83 703
14169.95 667
14171.08 715
14172.20 664
14173.32 633
14174.45 649
14175.57 623
14176.70 594
14177.82 661
14178.94 648
14180.07 612
14181.19 614
14182.32 669
14183.44 626
14184.57 647
14185.69 671
14186.81 729
14187.94 672
14189.06 659
14190.19 617
14191.31 630
14192.44 653
14193.56 629
14194.69 670
14195.81 622
14196.94 665
14198.06 676
14199.19 703
14200.31 661
14201.44 612
14202.56 660
14203.69 588
14204.81 587
14205.94 630
14207.06 653
14208.19 672
14209.31 640
14210.44 600
14211.57 585
14212.69 552
14213.82 550
14214.94 625
14216.07 625
14217.19 565
14218.32 623
14219.44 683
14220.57 658
14221.70 599
14222.82 576
14223.95 604
14225.07 598
14226.20 587
14227.33 618
14228.45 569
14229.58 608
14230.71 590
14231.83 575
14232.96 577
14234.08 591
14235.21 564
14236.34 614
14237.46 593
14238.59 556
14239.72 541
14240.84 591
14241.97 575
14243.10 567
14244.22 568
14245.35 595
14246.48 632
14247.60 591
14248.73 598
14249.86 594
14250.99 602
14252.11 611
14253.24 562
14254.37 571
14255.49 576
14256.62 559
14257.75 549
14258.88 537
14260.00 552
14261.13 584
14262.26 594
14263.39 635
14264.51 570
14265.64 576
14266.77 542
14267.90 554
14269.02 574
14270.15 561
14271.28 570
14272.41 589
14273.54 585
14274.66 496
14275.79 505
14276.92 541
14278.05 593
14279.18 540
14280.30 493
14281.43 524
14282.56 540
14283.69 551
14284.82 529
14285.95 551
14287.07 531
14288.20 497
14289.33 514
14290.46 524
14291.59 535
14292.72 510
14293.85 522
14294.98 530
14296.10 546
14297.23 589
14298.36 531
14299.49 527
14300.62 478
14301.75 474
14302.88 522
14304.01 461
14305.14 467
14306.27 464
14307.39 462
14308.52 512
14309.65 522
14310.78 510
14311.91 551
14313.04 533
14314.17 484
14315.30 498
14316.43 516
14317.56 480
14318.69 529
14319.82 521
14320.95 526
14322.08 438
14323.21 514
14324.34 544
14325.47 569
14326.60 555
14327.73 502
14328.86 489
14329.99 472
14331.12 490
14332.25 470
14333.38 506
14334.51 433
14335.64 441
14336.77 469
14337.90 477
14339.03 489
14340.16 492
14341.29 503
14342.42 545
14343.56 483
14344.69 495
14345.82 506
14346.95 457
14348.08 477
14349.21 483
14350.34 501
14351.47 473
14352.60 471
14353.73 527
14354.87 478
14356.00 452
14357.13 493
14358.26 501
14359.39 533
14360.52 519
14361.65 508
14362.78 490
14363.92 498
14365.05 467
14366.18 439
14367.31 467
14368.44 483
14369.57 507
14370.71 460
14371.84 503
14372.97 489
14374.10 526
14375.23 464
14376.37 421
14377.50 450
14378.63 481
14379.76 510
14380.89 458
14382.03 485
14383.16 515
14384.29 543
14385.42 507
14386.56 497
14387.69 501
14388.82 487
14389.95 483
14391.09 496
14392.22 491
14393.35 475
14394.48 476
14395.62 506
14396.75 474
14397.88 461
14399.02 496
14400.15 507
14401.28 481
14402.41 486
14403.55 470
14404.68 467
14405.81 455
14406.95 448
14408.08 455
14409.21 446
14410.35 470
14411.48 467
14412.61 502
14413.75 520
14414.88 481
14416.01 518
14417.15 461
14418.28 466
14419.42 446
14420.55 466
14421.68 517
14422.82 492
14423.95 500
14425.08 489
14426.22 492
14427.35 521
14428.49 481
14429.62 467
14430.75 540
14431.89 456
14433.02 465
14434.16 467
14435.29 433
14436.43 475
14437.56 516
14438.69 492
14439.83 484
14440.96 473
14442.10 534
14443.23 494
14444.37 547
14445.50 496
14446.64 526
14447.77 539
14448.91 468
14450.04 515
14451.18 520
14452.31 482
14453.45 457
14454.58 530
14455.72 545
14456.85 535
14457.99 493
14459.12 529
14460.26 504
14461.39 498
14462.53 506
14463.66 526
14464.80 478
14465.94 495
14467.07 500
14468.21 540
14469.34 545
14470.48 505
14471.61 531
14472.75 502
14473.89 520
14475.02 509
14476.16 542
14477.29 576
14478.43 455
14479.57 465
14480.70 512
14481.84 477
14482.97 497
14484.11 495
14485.25 506
14486.38 526
14487.52 547
14488.66 528
14489.79 520
14490.93 535
14492.07 497
14493.20 493
14494.34 500
14495.48 548
14496.61 526
14497.75 573
14498.89 570
14500.02 503
14501.16 514
14502.30 505
14503.43 555
14504.57 518
14505.71 502
14506.84 519
14507.98 536
14509.12 498
14510.26 526
14511.39 500
14512.53 542
14513.67 527
14514.81 579
14515.94 556
14517.08 510
14518.22 493
14519.36 491
14520.49 503
14521.63 522
14522.77 485
14523.91 466
14525.05 532
14526.18 497
14527.32 495
14528.46 478
14529.60 477
14530.74 462
14531.87 507
14533.01 521
14534.15 529
14535.29 491
14536.43 463
14537.56 496
14538.70 492
14539.84 523
14540.98 545
14542.12 556
14543.26 556
14544.40 522
14545.53 508
14546.67 532
14547.81 526
14548.95 519
14550.09 476
14551.23 526
14552.37 572
14553.51 546
14554.65 558
14555.78 551
14556.92 544
14558.06 543
14559.20 561
14560.34 513
14561.48 518
14562.62 564
14563.76 493
14564.90 565
14566.04 557
14567.18 515
14568.32 515
14569.46 547
14570.60 497
14571.74 549
14572.88 551
14574.02 562
14575.16 580
14576.30 568
14577.44 581
14578.58 563
14579.72 553
14580.86 561
14582.00 563
14583.14 633
14584.28 637
14585.42 575
14586.56 608
14587.70 578
14588.84 645
14589.98 575
14591.12 601
14592.26 570
14593.40 570
14594.54 603
14595.68 596
14596.82 625
14597.96 603
14599.10 573
14600.24 595
14601.38 604
14602.52 564
14603.67 582
14604.81 594
14605.95 558
14607.09 592
14608.23 680
14609.37 663
14610.51 634
14611.65 647
14612.79 633
14613.94 605
14615.08 607
14616.22 661
14617.36 647
14618.50 645
14619.64 625
14620.79 680
14621.93 673
14623.07 695
14624.21 709
14625.35 714
14626.49 692
14627.64 706
14628.78 733
14629.92 692
14631.06 724
14632.20 735
14633.35 794
14634.49 811
14635.63 819
14636.77 817
14637.91 767
14639.06 832
14640.20 754
14641.34 799
14642.48 749
14643.63 757
14644.77 732
14645.91 719
14647.05 689
14648.20 651
14649.34 724
14650.48 647
14651.63 605
14652.77 607
14653.91 662
14655.05 664
14656.20 632
14657.34 585
14658.48 623
14659.63 613
14660.77 577
14661.91 509
14663.06 562
14664.20 637
14665.34 574
14666.49 553
14667.63 523
14668.77 555
14669.92 565
14671.06 567
14672.20 533
14673.35 536
14674.49 528
14675.64 538
14676.78 517
14677.92 483
14679.07 529
14680.21 531
14681.35 551
14682.50 556
14683.64 484
14684.79 517
14685.93 511
14687.08 497
14688.22 466
14689.36 444
14690.51 492
14691.65 544
14692.80 511
14693.94 475
14695.09 501
14696.23 543
14697.38 536
14698.52 494
14699.66 474
14700.81 456
14701.95 432
14703.10 441
14704.24 451
14705.39 468
14706.53 472
14707.68 481
14708.82 464
14709.97 460
14711.11 468
14712.26 483
14713.40 445
14714.55 470
14715.69 479
14716.84 511
14717.99 543
14719.13 498
14720.28 467
14721.42 494
14722.57 481
14723.71 452
14724.86 479
14726.00 460
14727.15 460
14728.30 457
14729.44 470
14730.59 533
14731.73 491
14732.88 502
14734.03 486
14735.17 437
14736.32 502
14737.46 493
14738.61 489
14739.76 509
14740.90 499
14742.05 489
14743.20 490
14744.34 482
14745.49 485
14746.64 474
14747.78 508
14748.93 454
14750.08 466
14751.22 475
14752.37 404
14753.52 435
14754.66 487
14755.81 470
14756.96 488
14758.10 423
14759.25 450
14760.40 463
14761.54 467
14762.69 420
14763.84 395
14764.99 407
14766.13 434
14767.28 371
14768.43 462
14769.58 420
14770.72 415
14771.87 451
14773.02 426
14774.17 430
14775.31 439
14776.46 437
14777.61 428
14778.76 450
14779.90 450
14781.05 418
14782.20 424
14783.35 415
14784.50 401
14785.64 422
14786.79 425
14787.94 467
14789.09 414
14790.24 416
14791.38 411
14792.53 460
14793.68 458
14794.83 391
14795.98 410
14797.13 411
14798.28 458
14799.42 425
14800.57 383
14801.72 400
14802.87 395
14804.02 379
14805.17 399
14806.32 399
14807.47 406
14808.61 383
14809.76 411
14810.91 405
14812.06 427
14813.21 376
14814.36 356
14815.51 413
14816.66 392
14817.81 371
14818.96 370
14820.11 404
14821.26 404
14822.41 411
14823.55 414
14824.70 432
14825.85 426
14827.00 428
14828.15 401
14829.30 417
14830.45 372
14831.60 391
14832.75 393
14833.90 366
14835.05 375
14836.20 354
14837.35 363
14838.50 423
14839.65 404
14840.80 374
14841.95 417
14843.10 383
14844.25 402
14845.40 391
14846.55 399
14847.70 393
14848.86 379
14850.01 379
14851.16 424
14852.31 389
14853.46 382
14854.61 404
14855.76 382
14856.91 397
14858.06 380
14859.21 404
14860.36 396
14861.51 383
14862.66 385
14863.82 390
14864.97 393
14866.12 358
14867.27 371
14868.42 374
14869.57 360
14870.72 358
14871.87 380
14873.03 378
14874.18 385
14875.33 382
14876.48 375
14877.63 383
14878.78 411
14879.94 397
14881.09 357
14882.24 367
14883.39 359
14884.54 393
14885.70 429
14886.85 365
14888.00 374
14889.15 394
14890.30 382
14891.46 393
14892.61 399
14893.76 350
14894.91 319
14896.06 371
14897.22 376
14898.37 385
14899.52 377
14900.67 372
14901.83 395
14902.98 360
14904.13 410
14905.28 399
14906.44 427
14907.59 375
14908.74 385
14909.90 341
14911.05 379
14912.20 377
14913.36 344
14914.51 354
14915.66 356
14916.81 371
14917.97 353
14919.12 363
14920.27 352
14921.43 404
14922.58 393
14923.73 409
14924.89 368
14926.04 403
14927.19 393
14928.35 342
14929.50 355
14930.66 380
14931.81 384
14932.96 371
14934.12 400
14935.27 378
14936.42 369
14937.58 356
14938.73 370
14939.89 365
14941.04 366
14942.19 356
14943.35 361
14944.50 383
14945.66 389
14946.81 388
14947.97 354
14949.12 384
14950.27 373
14951.43 398
14952.58 377
14953.74 392
14954.89 412
14956.05 395
14957.20 398
14958.36 409
14959.51 397
14960.67 372
14961.82 384
14962.98 434
14964.13 400
14965.29 404
14966.44 395
14967.60 390
14968.75 344
14969.91 391
14971.06 375
14972.22 338
14973.37 353
14974.53 333
14975.68 366
14976.84 365
14977.99 397
14979.15 355
14980.31 384
14981.46 393
14982.62 439
14983.77 390
14984.93 406
14986.08 382
14987.24 363
14988.40 396
14989.55 354
14990.71 354
14991.86 333
14993.02 316
14994.18 368
14995.33 364
14996.49 361
14997.65 370
14998.80 388
14999.96 434
15001.11 381
15002.27 396
15003.43 388
15004.58 375
15005.74 368
15006.90 341
15008.05 384
15009.21 353
15010.37 335
15011.52 337
15012.68 322
15013.84 326
15014.99 366
15016.15 352
15017.31 382
15018.47 345
15019.62 367
15020.78 332
15021.94 337
15023.09 319
15024.25 342
15025.41 347
15026.57 373
15027.72 345
15028.88 359
15030.04 347
15031.20 320
15032.35 361
15033.51 338
15034.67 337
15035.83 393
15036.98 359
15038.14 347
15039.30 354
15040.46 367
15041.62 342
15042.77 334
15043.93 354
15045.09 341
15046.25 309
15047.41 358
15048.57 380
15049.72 331
15050.88 361
15052.04 357
15053.20 346
15054.36 338
15055.52 342
15056.67 353
15057.83 331
15058.99 342
15060.15 318
15061.31 344
15062.47 328
15063.63 343
15064.79 328
15065.94 323
15067.10 355
15068.26 350
15069.42 357
15070.58 322
15071.74 355
15072.90 338
15074.06 329
15075.22 339
15076.38 342
15077.54 353
15078.70 342
15079.85 352
15081.01 384
15082.17 324
15083.33 338
15084.49 346
15085.65 326
15086.81 315
15087.97 323
15089.13 334
15090.29 331
15091.45 350
15092.61 364
15093.77 369
15094.93 314
15096.09 360
15097.25 349
15098.41 376
15099.57 394
15100.73 352
15101.89 405
15103.05 361
15104.21 354
15105.37 337
15106.53 336
15107.69 349
15108.86 356
15110.02 376
15111.18 367
15112.34 333
15113.50 338
15114.66 345
15115.82 351
15116.98 353
15118.14 360
15119.30 390
15120.46 392
15121.62 326
15122.79 330
15123.95 347
15125.11 370
15126.27 363
15127.43 337
15128.59 359
15129.75 364
15130.91 368
15132.08 389
15133.24 387
15134.40 401
15135.56 349
15136.72 364
15137.88 378
15139.05 334
15140.21 333
15141.37 380
15142.53 382
15143.69 390
15144.85 347
15146.02 345
15147.18 352
15148.34 366
15149.50 415
15150.66 395
15151.83 356
15152.99 383
15154.15 380
15155.31 381
15156.48 350
15157.64 350
15158.80 354
15159.96 369
15161.13 365
15162.29 372
15163.45 400
15164.61 391
15165.78 376
15166.94 355
15168.10 421
15169.27 420
15170.43 381
15171.59 402
15172.75 370
15173.92 382
15175.08 376
15176.24 386
15177.41 369
15178.57 389
15179.73 404
15180.90 403
15182.06 431
15183.22 447
15184.39 418
15185.55 346
15186.71 399
15187.88 402
15189.04 399
15190.21 360
15191.37 377
15192.53 386
15193.70 406
15194.86 398
15196.02 389
15197.19 398
15198.35 371
15199.52 390
15200.68 409
15201.84 426
15203.01 410
15204.17 381
15205.34 381
15206.50 406
15207.67 400
15208.83 416
15209.99 365
15211.16 383
15212.32 375
15213.49 331
15214.65 361
15215.82 378
15216.98 390
15218.15 413
15219.31 478
15220.48 439
15221.64 406
15222.81 397
15223.97 412
15225.14 421
15226.30 395
15227.47 410
15228.63 445
15229.80 438
15230.96 407
15232.13 449
15233.29 429
15234.46 452
15235.62 439
15236.79 423
15237.95 447
15239.12 410
15240.29 417
15241.45 393
15242.62 410
15243.78 428
15244.95 403
15246.11 367
15247.28 413
15248.45 409
15249.61 367
15250.78 441
15251.94 421
15253.11 399
15254.28 382
15255.44 364
15256.61 381
15257.78 377
15258.94 386
15260.11 376
15261.27 350
15262.44 367
15263.61 382
15264.77 376
15265.94 393
15267.11 388
15268.27 377
15269.44 353
15270.61 393
15271.77 362
15272.94 364
15274.11 389
15275.27 399
15276.44 385
15277.61 362
15278.78 387
15279.94 380
15281.11 375
15282.28 364
15283.44 328
15284.61 373
15285.78 340
15286.95 358
15288.11 367
15289.28 357
15290.45 344
15291.62 349
15292.78 402
15293.95 357
15295.12 369
15296.29 383
15297.46 408
15298.62 376
15299.79 376
15300.96 402
15302.13 354
15303.30 371
15304.46 336
15305.63 380
15306.80 360
15307.97 373
15309.14 326
15310.30 347
15311.47 322
15312.64 357
15313.81 368
15314.98 386
15316.15 405
15317.31 386
15318.48 375
15319.65 365
15320.82 364
15321.99 357
15323.16 324
15324.33 344
15325.50 349
15326.66 392
15327.83 349
15329.00 355
15330.17 349
15331.34 394
15332.51 385
15333.68 361
15334.85 382
15336.02 393
15337.19 391
15338.36 375
15339.53 364
15340.70 385
15341.86 386
15343.03 380
15344.20 352
15345.37 348
15346.54 390
15347.71 389
15348.88 405
15350.05 374
15351.22 351
15352.39 371
15353.56 372
15354.73 395
15355.90 383
15357.07 351
15358.24 380
15359.41 368
15360.58 353
15361.75 359
15362.92 375
15364.09 345
15365.26 364
15366.43 433
15367.60 372
15368.78 417
15369.95 390
15371.12 373
15372.29 398
15373.46 400
15374.63 363
15375.80 356
15376.97 372
15378.14 371
15379.31 358
15380.48 383
15381.65 390
15382.83 404
15384.00 387
15385.17 384
15386.34 374
15387.51 353
15388.68 379
15389.85 327
15391.02 361
15392.20 360
15393.37 361
15394.54 386
15395.71 402
15396.88 399
15398.05 373
15399.22 367
15400.40 375
15401.57 347
15402.74 360
15403.91 389
15405.08 333
15406.26 364
15407.43 386
15408.60 423
15409.77 368
15410.94 364
15412.12 360
15413.29 350
15414.46 389
15415.63 362
15416.81 367
15417.98 364
15419.15 359
15420.32 372
15421.50 384
15422.67 376
15423.84 346
15425.01 363
15426.19 357
15427.36 342
15428.53 357
15429.70 386
15430.88 350
15432.05 353
15433.22 350
15434.40 376
15435.57 361
15436.74 353
15437.92 363
15439.09 338
15440.26 323
15441.44 367
15442.61 344
15443.78 342
15444.96 361
15446.13 389
15447.30 357
15448.48 342
15449.65 320
15450.82 346
15452.00 393
15453.17 347
15454.34 408
15455.52 372
15456.69 376
15457.87 352
15459.04 345
15460.21 322
15461.39 361
15462.56 385
15463.74 353
15464.91 331
15466.08 337
15467.26 333
15468.43 387
15469.61 390
15470.78 350
15471.96 341
15473.13 370
15474.31 367
15475.48 360
15476.65 338
15477.83 304
15479.00 341
15480.18 367
15481.35 350
15482.53 333
15483.70 369
15484.88 367
15486.05 346
15487.23 351
15488.40 377
15489.58 380
15490.75 368
15491.93 387
15493.10 352
15494.28 362
15495.45 362
15496.63 362
15497.81 349
15498.98 326
15500.16 378
15501.33 336
15502.51 321
15503.68 325
15504.86 372
15506.03 353
15507.21 340
15508.39 325
15509.56 372
15510.74 347
15511.91 358
15513.09 376
15514.27 342
15515.44 360
15516.62 351
15517.79 328
15518.97 317
15520.15 344
15521.32 371
15522.50 343
15523.68 330
15524.85 340
15526.03 383
15527.21 362
15528.38 335
15529.56 339
15530.74 305
15531.91 360
15533.09 398
15534.27 399
15535.44 368
15536.62 405
15537.80 332
15538.97 328
15540.15 352
15541.33 359
15542.51 350
15543.68 359
15544.86 380
15546.04 400
15547.21 420
15548.39 358
15549.57 355
15550.75 404
15551.92 411
15553.10 382
15554.28 374
15555.46 385
15556.63 330
15557.81 369
15558.99 377
15560.17 404
15561.35 368
15562.52 320
15563.70 361
15564.88 386
15566.06 336
15567.24 351
15568.41 354
15569.59 443
15570.77 369
15571.95 390
15573.13 389
15574.30 385
15575.48 400
15576.66 382
15577.84 309
15579.02 363
15580.20 404
15581.38 378
15582.55 390
15583.73 371
15584.91 403
15586.09 400
15587.27 380
15588.45 386
15589.63 402
15590.81 384
15591.99 392
15593.16 414
15594.34 409
15595.52 462
15596.70 431
15597.88 474
15599.06 452
15600.24 451
15601.42 377
15602.60 383
15603.78 423
15604.96 402
15606.14 401
15607.32 436
15608.50 415
15609.68 436
15610.86 463
15612.04 410
15613.22 461
15614.40 428
15615.58 448
15616.76 464
15617.94 447
15619.12 403
15620.30 385
15621.48 451
15622.66 427
15623.84 417
15625.02 416
15626.20 416
15627.38 453
15628.56 441
15629.74 464
15630.92 435
15632.10 467
15633.28 463
15634.46 420
15635.64 456
15636.82 453
15638.00 431
15639.18 440
15640.36 461
15641.54 472
15642.73 534
15643.91 497
15645.09 474
15646.27 456
15647.45 445
15648.63 487
15649.81 479
15650.99 463
15652.17 438
15653.36 443
15654.54 492
15655.72 484
15656.90 464
15658.08 481
15659.26 467
15660.44 515
15661.63 517
15662.81 493
15663.99 512
15665.17 558
15666.35 451
15667.54 499
15668.72 537
15669.90 479
15671.08 475
15672.26 487
15673.45 480
15674.63 492
15675.81 471
15676.99 480
15678.17 478
15679.36 484
15680.54 502
15681.72 483
15682.90 452
15684.09 470
15685.27 491
15686.45 500
15687.63 469
15688.82 488
15690.00 468
15691.18 492
15692.36 445
15693.55 444
15694.73 429
15695.91 453
15697.10 475
15698.28 451
15699.46 459
15700.65 430
15701.83 430
15703.01 478
15704.20 438
15705.38 472
15706.56 464
15707.75 475
15708.93 503
15710.11 466
15711.30 420
15712.48 479
15713.66 491
15714.85 439
15716.03 448
15717.21 437
15718.40 517
15719.58 499
15720.77 457
15721.95 432
15723.13 492
15724.32 466
15725.50 470
15726.69 461
15727.87 438
15729.05 463
15730.24 495
15731.42 515
15732.61 459
15733.79 488
15734.98 484
15736.16 514
15737.34 524
15738.53 467
15739.71 495
15740.90 536
15742.08 482
15743.27 464
15744.45 507
15745.64 468
15746.82 517
15748.01 543
15749.19 498
15750.38 502
15751.56 503
15752.75 487
15753.93 460
15755.12 525
15756.30 547
15757.49 526
15758.67 487
15759.86 491
15761.04 518
15762.23 550
15763.42 525
15764.60 519
15765.79 515
15766.97 530
15768.16 495
15769.34 497
15770.53 556
15771.71 507
15772.90 503
15774.09 553
15775.27 481
15776.46 478
15777.64 490
15778.83 477
15780.02 507
15781.20 525
15782.39 478
15783.58 492
15784.76 425
15785.95 471
15787.13 485
15788.32 501
15789.51 502
15790.69 451
15791.88 479
15793.07 425
15794.25 476
15795.44 490
15796.63 429
15797.81 479
15799.00 448
15800.19 448
15801.37 447
15802.56 461
15803.75 447
15804.94 473
15806.12 440
15807.31 455
15808.50 441
15809.68 440
15810.87 447
15812.06 460
15813.25 428
15814.43 408
15815.62 433
15816.81 387
15818.00 395
15819.18 412
15820.37 415
15821.56 418
15822.75 436
15823.93 436
15825.12 432
15826.31 450
15827.50 441
15828.69 423
15829.87 423
15831.06 402
15832.25 435
15833.44 443
15834.63 450
15835.81 423
15837.00 444
15838.19 421
15839.38 369
15840.57 411
15841.76 443
15842.94 406
15844.13 386
15845.32 428
15846.51 415
15847.70 409
15848.89 427
15850.08 424
15851.27 429
15852.45 428
15853.64 415
15854.83 383
15856.02 398
15857.21 430
15858.40 445
15859.59 417
15860.78 389
15861.97 379
15863.16 414
15864.35 402
15865.53 383
15866.72 375
15867.91 414
15869.10 375
15870.29 425
15871.48 460
15872.67 432
15873.86 415
15875.05 436
15876.24 414
15877.43 415
15878.62 450
15879.81 415
15881.00 415
15882.19 444
15883.38 441
15884.57 429
15885.76 443
15886.95 426
15888.14 439
15889.33 435
15890.52 429
15891.71 424
15892.90 404
15894.09 468
15895.28 423
15896.47 473
15897.66 456
15898.85 423
15900.04 391
15901.24 430
15902.43 414
15903.62 469
15904.81 428
15906.00 434
15907.19 436
15908.38 465
15909.57 458
15910.76 457
15911.95 456
15913.14 420
15914.34 431
15915.53 362
15916.72 453
15917.91 484
15919.10 416
15920.29 425
15921.48 411
15922.68 433
15923.87 477
15925.06 496
15926.25 443
15927.44 461
15928.63 426
15929.83 432
15931.02 441
15932.21 450
15933.40 414
15934.59 464
15935.78 427
15936.98 376
15938.17 398
15939.36 357
15940.55 471
15941.74 434
15942.94 385
15944.13 386
15945.32 392
15946.51 386
15947.71 424
15948.90 409
15950.09 366
15951.28 355
15952.48 400
15953.67 385
15954.86 390
15956.05 361
15957.25 400
15958.44 415
15959.63 343
15960.83 368
15962.02 423
15963.21 369
15964.41 395
15965.60 355
15966.79 345
15967.98 377
15969.18 353
15970.37 397
15971.56 379
15972.76 357
15973.95 369
15975.14 352
15976.34 331
15977.53 374
15978.73 316
15979.92 332
15981.11 338
15982.31 359
15983.50 328
15984.69 361
15985.89 325
15987.08 319
15988.28 365
15989.47 366
15990.66 366
15991.86 312
15993.05 333
15994.25 359
15995.44 345
15996.63 361
15997.83 335
15999.02 388
16000.22 357
16001.41 350
16002.61 342
16003.80 340
16005.00 365
16006.19 316
16007.38 315
16008.58 323
16009.77 321
16010.97 353
16012.16 351
16013.36 359
16014.55 345
16015.75 288
16016.94 334
16018.14 325
16019.33 376
16020.53 354
16021.72 317
16022.92 359
16024.11 327
16025.31 286
16026.51 329
16027.70 348
16028.90 357
16030.09 335
16031.29 293
16032.48 313
16033.68 304
16034.87 339
16036.07 383
16037.27 333
16038.46 326
16039.66 362
16040.85 385
16042.05 318
16043.24 346
16044.44 336
16045.64 286
16046.83 309
16048.03 326
16049.23 339
16050.42 352
16051.62 333
16052.81 319
16054.01 301
16055.21 322
16056.40 368
16057.60 307
16058.80 282
16059.99 303
16061.19 336
16062.39 341
16063.58 313
16064.78 303
16065.98 307
16067.17 299
16068.37 328
16069.57 341
16070.77 323
16071.96 356
16073.16 350
16074.36 334
16075.55 287
16076.75 304
16077.95 308
16079.15 311
16080.34 327
16081.54 337
16082.74 286
16083.94 288
16085.13 283
16086.33 344
16087.53 335
16088.73 287
16089.92 311
16091.12 276
16092.32 277
16093.52 322
16094.71 297
16095.91 304
16097.11 321
16098.31 324
16099.51 333
16100.71 323
16101.90 317
16103.10 313
16104.30 314
16105.50 307
16106.70 288
16107.89 368
16109.09 387
16110.29 357
16111.49 325
16112.69 343
16113.89 329
16115.09 337
16116.28 289
16117.48 317
16118.68 297
16119.88 286
16121.08 298
16122.28 333
16123.48 327
16124.68 294
16125.88 303
16127.08 302
16128.27 339
16129.47 280
16130.67 284
16131.87 264
16133.07 330
16134.27 343
16135.47 346
16136.67 330
16137.87 316
16139.07 348
16140.27 294
16141.47 296
16142.67 295
16143.87 302
16145.07 308
16146.27 314
16147.47 282
16148.67 319
16149.87 328
16151.07 354
16152.27 325
16153.47 285
16154.67 291
16155.87 330
16157.07 340
16158.27 314
16159.47 297
16160.67 360
16161.87 361
16163.07 321
16164.27 308
16165.47 323
16166.67 301
16167.87 358
16169.07 337
16170.27 342
16171.47 362
16172.68 334
16173.88 294
16175.08 295
16176.28 330
16177.48 341
16178.68 286
16179.88 311
16181.08 348
16182.28 361
16183.48 326
16184.69 318
16185.89 285
16187.09 353
16188.29 338
16189.49 359
16190.69 377
16191.89 336
16193.10 309
16194.30 300
16195.50 321
16196.70 342
16197.90 284
16199.10 309
16200.31 354
16201.51 316
16202.71 294
16203.91 341
16205.11 356
16206.32 322
16207.52 338
16208.72 327
16209.92 332
16211.13 292
16212.33 330
16213.53 332
16214.73 341
16215.93 314
16217.14 310
16218.34 319
16219.54 337
16220.74 318
16221.95 326
16223.15 347
16224.35 298
16225.56 383
16226.76 380
16227.96 342
16229.16 385
16230.37 397
16231.57 338
16232.77 328
16233.98 343
16235.18 325
16236.38 350
16237.59 335
16238.79 292
16239.99 306
16241.20 410
16242.40 334
16243.60 303
16244.81 348
16246.01 391
16247.21 413
16248.42 369
16249.62 375
16250.82 339
16252.03 324
16253.23 356
16254.44 370
16255.64 407
16256.84 353
16258.05 359
16259.25 378
16260.46 361
16261.66 408
16262.86 337
16264.07 356
16265.27 369
16266.48 364
16267.68 361
16268.89 389
16270.09 380
16271.29 332
16272.50 356
16273.70 367
16274.91 362
16276.11 353
16277.32 378
16278.52 348
16279.73 332
16280.93 328
16282.14 336
16283.34 342
16284.55 355
16285.75 328
16286.96 372
16288.16 356
16289.37 330
16290.57 375
16291.78 364
16292.98 375
16294.19 404
16295.39 382
16296.60 328
16297.80 343
16299.01 393
16300.22 387
16301.42 378
16302.63 339
16303.83 301
16305.04 348
16306.24 414
16307.45 365
16308.66 365
16309.86 331
16311.07 351
16312.27 381
16313.48 348
16314.69 357
16315.89 380
16317.10 337
16318.30 308
16319.51 360
16320.72 347
16321.92 363
16323.13 359
16324.34 340
16325.54 340
16326.75 320
16327.96 362
16329.16 335
16330.37 298
16331.58 387
16332.78 352
16333.99 361
16335.20 343
16336.40 320
16337.61 351
16338.82 356
16340.02 324
16341.23 349
16342.44 384
16343.65 332
16344.85 369
16346.06 281
16347.27 295
16348.47 335
16349.68 311
16350.89 354
16352.10 333
16353.30 303
16354.51 344
16355.72 337
16356.93 328
16358.13 305
16359.34 307
16360.55 325
16361.76 329
16362.97 374
16364.17 326
16365.38 345
16366.59 340
16367.80 342
16369.01 335
16370.21 295
16371.42 339
16372.63 328
16373.84 324
16375.05 334
16376.26 303
16377.46 309
16378.67 338
16379.88 300
16381.09 303
16382.30 283
16383.51 317
16384.72 312
16385.92 297
16387.13 300
16388.34 306
16389.55 313
16390.76 300
16391.97 259
16393.18 313
16394.39 320
16395.60 301
16396.80 278
16398.01 293
16399.22 337
16400.43 292
16401.64 295
16402.85 302
16404.06 336
16405.27 315
16406.48 298
16407.69 311
16408.90 324
16410.11 342
16411.32 309
16412.53 296
16413.74 300
16414.95 313
16416.16 299
16417.37 323
16418.58 303
16419.79 289
16421.00 337
16422.21 331
16423.42 309
16424.63 320
16425.84 328
16427.05 290
16428.26 288
16429.47 303
16430.68 276
16431.89 328
16433.10 321
16434.31 264
16435.52 335
16436.73 287
16437.94 314
16439.15 328
16440.36 344
16441.57 288
16442.79 322
16444.00 315
16445.21 302
16446.42 330
16447.63 334
16448.84 324
16450.05 309
16451.26 328
16452.47 330
16453.68 313
16454.90 273
16456.11 292
16457.32 293
16458.53 285
16459.74 317
16460.95 299
16462.16 281
16463.38 269
16464.59 264
16465.80 300
16467.01 303
16468.22 307
16469.43 287
16470.65 333
16471.86 294
16473.07 325
16474.28 303
16475.49 303
16476.71 324
16477.92 293
16479.13 286
16480.34 293
16481.56 259
16482.77 279
16483.98 278
16485.19 270
16486.40 291
16487.62 326
16488.83 324
16490.04 339
16491.25 278
16492.47 298
16493.68 309
16494.89 329
16496.11 306
16497.32 332
16498.53 306
16499.74 327
16500.96 292
16502.17 299
16503.38 334
16504.60 324
16505.81 285
16507.02 286
16508.24 315
16509.45 334
16510.66 306
16511.88 335
16513.09 328
16514.30 266
16515.52 322
16516.73 327
16517.94 302
16519.16 268
16520.37 297
16521.58 288
16522.80 332
16524.01 319
16525.23 302
16526.44 277
16527.65 282
16528.87 311
16530.08 298
16531.30 284
16532.51 329
16533.72 340
16534.94 297
16536.15 322
16537.37 342
16538.58 304
16539.80 291
16541.01 315
16542.23 316
16543.44 301
16544.65 322
16545.87 331
16547.08 356
16548.30 315
16549.51 335
16550.73 341
16551.94 382
16553.16 328
16554.37 296
16555.59 329
16556.80 345
16558.02 353
16559.23 327
16560.45 336
16561.66 342
16562.88 364
16564.09 311
16565.31 360
16566.52 339
16567.74 362
16568.96 349
16570.17 334
16571.39 328
16572.60 339
16573.82 294
16575.03 302
16576.25 312
16577.47 285
16578.68 297
16579.90 354
16581.11 333
16582.33 344
16583.54 322
16584.76 309
16585.98 347
16587.19 284
16588.41 297
16589.63 347
16590.84 318
16592.06 339
16593.27 331
16594.49 306
16595.71 322
16596.92 331
16598.14 312
16599.36 297
16600.57 334
16601.79 329
16603.01 315
16604.22 291
16605.44 295
16606.66 315
16607.87 291
16609.09 295
16610.31 309
16611.53 356
16612.74 356
16613.96 324
16615.18 250
16616.39 258
16617.61 290
16618.83 317
16620.05 285
16621.26 271
16622.48 330
16623.70 296
16624.92 294
16626.13 290
16627.35 281
16628.57 290
16629.79 292
16631.00 312
16632.22 287
16633.44 291
16634.66 299
16635.88 343
16637.09 289
16638.31 320
16639.53 324
16640.75 346
16641.97 308
16643.18 300
16644.40 310
16645.62 314
16646.84 311
16648.06 291
16649.28 286
16650.49 292
16651.71 304
16652.93 301
16654.15 277
16655.37 263
16656.59 331
16657.81 308
16659.03 283
16660.24 298
16661.46 282
16662.68 271
16663.90 295
16665.12 322
16666.34 306
16667.56 298
16668.78 299
16670.00 316
16671.22 327
16672.43 308
16673.65 303
16674.87 282
16676.09 308
16677.31 296
16678.53 304
16679.75 304
16680.97 285
16682.19 267
16683.41 286
16684.63 311
16685.85 303
16687.07 295
16688.29 283
16689.51 284
16690.73 261
16691.95 266
16693.17 293
16694.39 292
16695.61 292
16696.83 302
16698.05 281
16699.27 316
16700.49 276
16701.71 284
16702.93 292
16704.15 277
16705.37 318
16706.59 305
16707.81 312
16709.03 303
16710.25 309
16711.48 333
16712.70 314
16713.92 316
16715.14 302
16716.36 326
16717.58 307
16718.80 295
16720.02 248
16721.24 256
16722.46 270
16723.68 312
16724.91 315
16726.13 285
16727.35 296
16728.57 278
16729.79 269
16731.01 331
16732.23 292
16733.46 283
16734.68 293
16735.90 295
16737.12 288
16738.34 300
16739.56 290
16740.79 284
16742.01 341
16743.23 280
16744.45 248
16745.67 268
16746.90 321
16748.12 297
16749.34 285
16750.56 275
16751.78 316
16753.01 274
16754.23 260
16755.45 303
16756.67 304
16757.90 297
16759.12 263
16760.34 261
16761.56 250
16762.79 256
16764.01 268
16765.23 278
16766.45 302
16767.68 258
16768.90 284
16770.12 279
16771.34 254
16772.57 265
16773.79 290
16775.01 288
16776.24 245
16777.46 270
16778.68 282
16779.91 271
16781.13 282
16782.35 272
16783.58 281
16784.80 280
16786.02 269
16787.25 267
16788.47 272
16789.69 298
16790.92 270
16792.14 238
16793.36 278
16794.59 278
16795.81 292
16797.04 293
16798.26 273
16799.48 274
16800.71 254
16801.93 257
16803.16 261
16804.38 267
16805.60 291
16806.83 265
16808.05 291
16809.28 276
16810.50 279
16811.73 306
16812.95 283
16814.17 274
16815.40 290
16816.62 263
16817.85 293
16819.07 284
16820.30 281
16821.52 277
16822.75 309
16823.97 292
16825.20 303
16826.42 299
16827.65 294
16828.87 305
16830.10 281
16831.32 292
16832.55 270
16833.77 263
16835.00 305
16836.22 293
16837.45 295
16838.67 288
16839.90 297
16841.12 289
16842.35 296
16843.57 286
16844.80 255
16846.03 273
16847.25 265
16848.48 299
16849.70 289
16850.93 298
16852.15 312
16853.38 334
16854.61 319
16855.83 321
16857.06 266
16858.28 282
16859.51 304
16860.74 331
16861.96 291
16863.19 301
16864.42 317
16865.64 293
16866.87 290
16868.09 294
16869.32 305
16870.55 307
16871.77 274
16873.00 262
16874.23 300
16875.45 307
16876.68 339
16877.91 301
16879.13 291
16880.36 312
16881.59 303
16882.82 305
16884.04 346
16885.27 304
16886.50 324
16887.72 337
16888.95 366
16890.18 319
16891.41 322
16892.63 275
16893.86 301
16895.09 290
16896.32 259
16897.54 325
16898.77 347
16900.00 302
16901.23 298
16902.45 298
16903.68 318
16904.91 300
16906.14 296
16907.36 310
16908.59 246
16909.82 278
16911.05 291
16912.28 309
16913.50 315
16914.73 317
16915.96 303
16917.19 271
16918.42 329
16919.65 295
16920.87 305
16922.10 296
16923.33 308
16924.56 292
16925.79 273
16927.02 251
16928.24 341
16929.47 325
16930.70 267
16931.93 276
16933.16 312
16934.39 333
16935.62 285
16936.85 311
16938.08 289
16939.30 304
16940.53 318
16941.76 321
16942.99 306
16944.22 275
16945.45 289
16946.68 292
16947.91 307
16949.14 266
16950.37 269
16951.60 321
16952.83 329
16954.06 272
16955.29 285
16956.52 302
16957.74 339
16958.97 294
16960.20 340
16961.43 305
16962.66 297
16963.89 284
16965.12 295
16966.35 281
16967.58 308
16968.81 294
16970.04 327
16971.27 276
16972.50 245
16973.74 274
16974.97 305
16976.20 299
16977.43 284
16978.66 324
16979.89 277
16981.12 305
16982.35 291
16983.58 245
16984.81 309
16986.04 271
16987.27 289
16988.50 296
16989.73 267
16990.96 274
16992.19 305
16993.43 305
16994.66 306
16995.89 321
16997.12 322
16998.35 315
16999.58 308
17000.81 263
17002.04 271
17003.28 285
17004.51 280
17005.74 302
17006.97 290
17008.20 299
17009.43 276
17010.66 247
17011.90 282
17013.13 285
17014.36 281
17015.59 291
17016.82 306
17018.05 287
17019.29 286
17020.52 282
17021.75 314
17022.98 290
17024.21 273
17025.45 322
17026.68 316
17027.91 282
17029.14 256
17030.38 286
17031.61 313
17032.84 251
17034.07 298
17035.31 290
17036.54 259
17037.77 270
17039.00 311
17040.24 270
17041.47 304
17042.70 314
17043.93 264
17045.17 282
17046.40 282
17047.63 276
17048.87 293
17050.10 306
17051.33 302
17052.57 291
17053.80 281
17055.03 269
17056.27 281
17057.50 284
17058.73 291
17059.97 303
17061.20 287
17062.43 274
17063.67 294
17064.90 302
17066.13 296
17067.37 259
17068.60 270
17069.83 270
17071.07 279
17072.30 283
17073.54 261
17074.77 273
17076.00 319
17077.24 330
17078.47 262
17079.71 270
17080.94 262
17082.17 260
17083.41 266
17084.64 257
17085.88 252
17087.11 276
17088.35 284
17089.58 287
17090.81 279
17092.05 285
17093.28 293
17094.52 243
17095.75 258
17096.99 271
17098.22 287
17099.46 249
17100.69 253
17101.93 281
17103.16 305
17104.40 278
17105.63 256
17106.87 267
17108.10 297
17109.34 268
17110.57 257
17111.81 258
17113.04 282
17114.28 244
17115.51 276
17116.75 267
17117.99 253
17119.22 261
17120.46 305
17121.69 303
17122.93 264
17124.16 285
17125.40 259
17126.64 268
17127.87 285
17129.11 282
17130.34 255
17131.58 249
17132.82 250
17134.05 243
17135.29 262
17136.52 252
17137.76 270
17139.00 273
17140.23 250
17141.47 268
17142.71 249
17143.94 249
17145.18 286
17146.41 230
17147.65 260
17148.89 229
17150.12 239
17151.36 242
17152.60 253
17153.83 274
17155.07 276
17156.31 284
17157.55 251
17158.78 259
17160.02 236
17161.26 262
17162.49 284
17163.73 268
17164.97 275
17166.21 265
17167.44 228
17168.68 253
17169.92 253
17171.15 258
17172.39 265
17173.63 261
17174.87 266
17176.10 260
17177.34 241
17178.58 254
17179.82 250
17181.06 256
17182.29 258
17183.53 284
17184.77 275
17186.01 256
17187.25 242
17188.48 244
17189.72 250
17190.96 274
17192.20 282
17193.44 256
17194.67 261
17195.91 239
17197.15 281
17198.39 264
17199.63 251
17200.87 249
17202.10 266
17203.34 251
17204.58 243
17205.82 221
17207.06 272
17208.30 254
17209.54 240
17210.78 237
17212.01 244
17213.25 292
17214.49 323
17215.73 266
17216.97 248
17218.21 240
17219.45 257
17220.69 286
17221.93 278
17223.17 285
17224.41 267
17225.65 251
17226.89 262
17228.12 257
17229.36 237
17230.60 279
17231.84 269
17233.08 251
17234.32 243
17235.56 239
17236.80 272
17238.04 261
17239.28 258
17240.52 249
17241.76 243
17243.00 282
17244.24 264
17245.48 285
17246.72 292
17247.96 323
17249.20 291
17250.44 257
17251.68 257
17252.92 296
17254.16 295
17255.40 259
17256.64 258
17257.89 256
17259.13 254
17260.37 243
17261.61 230
17262.85 294
17264.09 306
17265.33 241
17266.57 264
17267.81 276
17269.05 254
17270.29 240
17271.53 268
17272.78 265
17274.02 264
17275.26 244
17276.50 287
17277.74 282
17278.98 278
17280.22 225
17281.46 253
17282.71 322
17283.95 284
17285.19 244
17286.43 230
17287.67 233
17288.91 257
17290.16 265
17291.40 231
17292.64 239
17293.88 229
17295.12 260
17296.36 234
17297.61 226
17298.85 267
17300.09 279
17301.33 243
17302.58 241
17303.82 270
17305.06 254
17306.30 249
17307.54 235
17308.79 244
17310.03 246
17311.27 243
17312.51 226
17313.76 256
17315.00 254
17316.24 283
17317.48 257
17318.73 266
17319.97 245
17321.21 216
17322.46 223
17323.70 237
17324.94 245
17326.18 248
17327.43 269
17328.67 253
17329.91 238
17331.16 235
17332.40 260
17333.64 224
17334.89 219
17336.13 259
17337.37 232
17338.62 237
17339.86 244
17341.10 220
17342.35 242
17343.59 254
17344.84 297
17346.08 236
17347.32 238
17348.57 270
17349.81 248
17351.05 281
17352.30 260
17353.54 291
17354.79 282
17356.03 263
17357.27 224
17358.52 263
17359.76 272
17361.01 284
17362.25 256
17363.50 228
17364.74 219
17365.98 233
17367.23 263
17368.47 249
17369.72 250
17370.96 254
17372.21 301
17373.45 275
17374.70 264
17375.94 253
17377.19 274
17378.43 245
17379.68 248
17380.92 231
17382.17 264
17383.41 259
17384.66 256
17385.90 242
17387.15 250
17388.39 252
17389.64 252
17390.88 257
17392.13 232
17393.37 234
17394.62 262
17395.86 267
17397.11 295
17398.36 261
17399.60 230
17400.85 230
17402.09 241
17403.34 274
17404.58 246
17405.83 278
17407.08 280
17408.32 236
17409.57 276
17410.81 252
17412.06 249
17413.31 251
17414.55 288
17415.80 252
17417.05 232
17418.29 266
17419.54 284
17420.78 248
17422.03 277
17423.28 257
17424.52 268
17425.77 271
17427.02 251
17428.26 262
17429.51 221
17430.76 250
17432.00 263
17433.25 257
17434.50 211
17435.75 271
17436.99 244
17438.24 274
17439.49 259
17440.73 248
17441.98 244
17443.23 234
17444.48 253
17445.72 252
17446.97 254
17448.22 259
17449.46 306
17450.71 257
17451.96 262
17453.21 249
17454.45 269
17455.70 268
17456.95 270
17458.20 284
17459.45 277
17460.69 260
17461.94 256
17463.19 281
17464.44 231
17465.69 234
17466.93 222
17468.18 264
17469.43 279
17470.68 276
17471.93 281
17473.17 297
17474.42 225
17475.67 244
17476.92 286
17478.17 300
17479.42 246
17480.67 272
17481.91 253
17483.16 240
17484.41 239
17485.66 243
17486.91 279
17488.16 268
17489.41 259
17490.66 253
17491.90 260
17493.15 257
17494.40 248
17495.65 262
17496.90 259
17498.15 280
17499.40 311
17500.65 272
17501.90 312
17503.15 310
17504.40 267
17505.65 273
17506.90 277
17508.14 259
17509.39 260
17510.64 255
17511.89 244
17513.14 263
17514.39 272
17515.64 306
17516.89 244
17518.14 251
17519.39 277
17520.64 290
17521.89 276
17523.14 251
17524.39 245
17525.64 236
17526.89 245
17528.14 261
17529.39 274
17530.64 285
17531.89 332
17533.14 283
17534.40 273
17535.65 277
17536.90 282
17538.15 310
17539.40 300
17540.65 314
17541.90 291
17543.15 312
17544.40 311
17545.65 306
17546.90 288
17548.15 306
17549.40 304
17550.66 296
17551.91 307
17553.16 314
17554.41 313
17555.66 326
17556.91 292
17558.16 318
17559.41 305
17560.67 278
17561.92 266
17563.17 309
17564.42 280
17565.67 274
17566.92 297
17568.18 249
17569.43 277
17570.68 271
17571.93 296
17573.18 274
17574.43 291
17575.69 283
17576.94 280
17578.19 312
17579.44 321
17580.69 303
17581.95 275
17583.20 275
17584.45 291
17585.70 274
17586.96 258
17588.21 302
17589.46 253
17590.71 292
17591.97 276
17593.22 310
17594.47 301
17595.72 329
17596.98 302
17598.23 285
17599.48 288
17600.73 290
17601.99 317
17603.24 283
17604.49 279
17605.75 311
17607.00 294
17608.25 254
17609.51 316
17610.76 275
17612.01 294
17613.27 281
17614.52 270
17615.77 237
17617.03 243
17618.28 283
17619.53 312
17620.79 282
17622.04 284
17623.29 265
17624.55 251
17625.80 313
17627.05 291
17628.31 309
17629.56 283
17630.82 305
17632.07 317
17633.32 294
17634.58 291
17635.83 256
17637.09 248
17638.34 254
17639.60 276
17640.85 322
17642.10 303
17643.36 288
17644.61 335
17645.87 281
17647.12 292
17648.38 272
17649.63 290
17650.89 262
17652.14 268
17653.39 242
17654.65 257
17655.90 256
17657.16 297
17658.41 273
17659.67 252
17660.92 256
17662.18 264
17663.43 265
17664.69 261
17665.94 252
17667.20 258
17668.45 282
17669.71 276
17670.97 298
17672.22 286
17673.48 260
17674.73 233
17675.99 270
17677.24 247
17678.50 256
17679.75 283
17681.01 235
17682.27 266
17683.52 247
17684.78 271
17686.03 256
17687.29 287
17688.55 258
17689.80 264
17691.06 234
17692.31 239
17693.57 248
17694.83 265
17696.08 251
17697.34 260
17698.59 262
17699.85 241
17701.11 222
17702.36 238
17703.62 258
17704.88 255
17706.13 262
17707.39 274
17708.65 283
17709.90 252
17711.16 254
17712.42 236
17713.67 289
17714.93 279
17716.19 228
17717.44 245
17718.70 280
17719.96 273
17721.22 277
17722.47 296
17723.73 230
17724.99 255
17726.25 232
17727.50 261
17728.76 248
17730.02 276
17731.27 240
17732.53 257
17733.79 226
17735.05 256
17736.31 225
17737.56 264
17738.82 263
17740.08 235
17741.34 252
17742.59 244
17743.85 276
17745.11 225
17746.37 298
17747.63 267
17748.88 260
17750.14 262
17751.40 259
17752.66 252
17753.92 259
17755.18 217
17756.43 228
17757.69 235
17758.95 223
17760.21 224
17761.47 195
17762.73 245
17763.99 228
17765.24 242
17766.50 242
17767.76 253
17769.02 215
17770.28 275
17771.54 274
17772.80 257
17774.06 250
17775.32 257
17776.57 240
17777.83 258
17779.09 270
17780.35 212
17781.61 229
17782.87 222
17784.13 250
17785.39 217
17786.65 247
17787.91 244
17789.17 239
17790.43 241
17791.69 242
17792.95 230
17794.21 237
17795.47 265
17796.73 269
17797.99 211
17799.25 238
17800.51 242
17801.77 238
17803.03 209
17804.29 234
17805.55 241
17806.81 256
17808.07 279
17809.33 230
17810.59 235
17811.85 289
17813.11 267
17814.37 260
17815.63 278
17816.89 282
17818.15 225
17819.41 230
17820.67 256
17821.93 252
17823.19 268
17824.45 245
17825.71 220
17826.98 264
17828.24 237
17829.50 234
17830.76 227
17832.02 222
17833.28 255
17834.54 236
17835.80 267
17837.06 237
17838.33 241
17839.59 249
17840.85 258
17842.11 242
17843.37 227
17844.63 204
17845.89 222
17847.16 212
17848.42 257
17849.68 252
17850.94 249
17852.20 224
17853.46 238
17854.73 248
17855.99 250
17857.25 260
17858.51 250
17859.77 264
17861.04 256
17862.30 220
17863.56 244
17864.82 255
17866.09 244
17867.35 238
17868.61 260
17869.87 223
17871.14 248
17872.40 220
17873.66 230
17874.92 235
17876.19 257
17877.45 218
17878.71 221
17879.97 242
17881.24 241
17882.50 240
17883.76 250
17885.03 214
17886.29 242
17887.55 232
17888.81 288
17890.08 256
17891.34 239
17892.60 241
17893.87 224
17895.13 214
17896.39 227
17897.66 248
17898.92 234
17900.18 230
17901.45 222
17902.71 240
17903.97 243
17905.24 249
17906.50 224
17907.77 222
17909.03 217
17910.29 263
17911.56 242
17912.82 241
17914.09 219
17915.35 258
17916.61 247
17917.88 264
17919.14 248
17920.41 240
17921.67 236
17922.93 216
17924.20 229
17925.46 261
17926.73 245
17927.99 241
17929.26 231
17930.52 236
17931.79 259
17933.05 251
17934.32 242
17935.58 248
17936.84 265
17938.11 225
17939.37 237
17940.64 247
17941.90 202
17943.17 253
17944.43 249
17945.70 238
17946.96 223
17948.23 257
17949.50 240
17950.76 268
17952.03 241
17953.29 245
17954.56 250
17955.82 260
17957.09 218
17958.35 226
17959.62 229
17960.88 221
17962.15 222
17963.42 248
17964.68 208
17965.95 197
17967.21 229
17968.48 247
17969.74 263
17971.01 248
17972.28 269
17973.54 226
17974.81 220
17976.08 257
17977.34 251
17978.61 262
17979.87 234
17981.14 242
17982.41 249
17983.67 257
17984.94 226
17986.21 208
17987.47 278
17988.74 269
17990.01 217
17991.27 242
17992.54 215
17993.81 249
17995.07 222
17996.34 215
17997.61 231
17998.87 279
18000.14 262
18001.41 255
18002.68 241
18003.94 260
18005.21 247
18006.48 229
18007.74 248
18009.01 249
18010.28 244
18011.55 231
18012.81 231
18014.08 277
18015.35 242
18016.62 238
18017.88 230
18019.15 250
18020.42 257
18021.69 254
18022.96 229
18024.22 217
18025.49 226
18026.76 244
18028.03 218
18029.29 258
18030.56 224
18031.83 288
18033.10 265
18034.37 229
18035.64 254
18036.90 260
18038.17 280
18039.44 232
18040.71 243
18041.98 271
18043.25 245
18044.51 256
18045.78 238
18047.05 240
18048.32 234
18049.59 224
18050.86 248
18052.13 232
18053.40 200
18054.67 231
18055.93 258
18057.20 266
18058.47 206
18059.74 215
18061.01 256
18062.28 246
18063.55 224
18064.82 217
18066.09 217
18067.36 257
18068.63 274
18069.90 235
18071.17 232
18072.44 255
18073.70 260
18074.97 278
18076.24 262
18077.51 201
18078.78 264
18080.05 262
18081.32 274
18082.59 259
18083.86 246
18085.13 302
18086.40 283
18087.67 257
18088.94 244
18090.21 259
18091.48 246
18092.75 276
18094.02 259
18095.29 211
18096.57 235
18097.84 255
18099.11 242
18100.38 214
18101.65 252
18102.92 250
18104.19 250
18105.46 263
18106.73 228
18108.00 237
18109.27 246
18110.54 238
18111.81 252
18113.08 242
18114.36 253
18115.63 262
18116.90 234
18118.17 253
18119.44 234
18120.71 259
18121.98 299
18123.25 325
18124.53 300
18125.80 264
18127.07 286
18128.34 277
18129.61 226
18130.88 214
18132.16 237
18133.43 265
18134.70 217
18135.97 243
18137.24 249
18138.51 271
18139.79 273
18141.06 221
18142.33 239
18143.60 239
18144.87 224
18146.15 242
18147.42 253
18148.69 200
18149.96 244
18151.24 259
18152.51 256
18153.78 201
18155.05 237
18156.33 262
18157.60 263
18158.87 245
18160.14 228
18161.42 299
18162.69 269
18163.96 236
18165.23 241
18166.51 246
18167.78 227
18169.05 219
18170.33 234
18171.60 241
18172.87 270
18174.15 247
18175.42 220
18176.69 244
18177.97 248
18179.24 225
18180.51 235
18181.79 235
18183.06 216
18184.33 205
18185.61 262
18186.88 255
18188.15 232
18189.43 211
18190.70 261
18191.97 233
18193.25 217
18194.52 217
18195.80 240
18197.07 240
18198.34 242
18199.62 240
18200.89 234
18202.17 228
18203.44 269
18204.71 256
18205.99 227
18207.26 243
18208.54 267
18209.81 256
18211.09 228
18212.36 232
18213.64 222
18214.91 223
18216.18 264
18217.46 231
18218.73 225
18220.01 252
18221.28 245
18222.56 243
18223.83 245
18225.11 214
18226.38 259
18227.66 230
18228.93 214
18230.21 227
18231.48 221
18232.76 240
18234.03 233
18235.31 213
18236.58 217
18237.86 237
18239.14 212
18240.41 233
18241.69 224
18242.96 223
18244.24 236
18245.51 220
18246.79 256
18248.06 209
18249.34 223
18250.62 228
18251.89 211
18253.17 225
18254.44 193
18255.72 237
18257.00 220
18258.27 233
18259.55 243
18260.82 214
18262.10 221
18263.38 244
18264.65 273
18265.93 252
18267.21 226
18268.48 245
18269.76 243
18271.04 240
18272.31 225
18273.59 207
18274.87 205
18276.14 234
18277.42 211
18278.70 210
18279.97 201
18281.25 235
18282.53 238
18283.80 244
18285.08 245
18286.36 216
18287.63 206
18288.91 215
18290.19 236
18291.47 259
18292.74 236
18294.02 245
18295.30 204
18296.58 230
18297.85 270
18299.13 231
18300.41 237
18301.69 245
18302.96 249
18304.24 237
18305.52 274
18306.80 273
18308.07 248
18309.35 239
18310.63 216
18311.91 236
18313.19 238
18314.46 235
18315.74 245
18317.02 238
18318.30 221
18319.58 273
18320.86 299
18322.13 272
18323.41 219
18324.69 250
18325.97 227
18327.25 213
18328.53 279
18329.80 230
18331.08 233
18332.36 251
18333.64 290
18334.92 276
18336.20 244
18337.48 189
18338.76 219
18340.04 208
18341.31 229
18342.59 219
18343.87 241
18345.15 250
18346.43 232
18347.71 238
18348.99 230
18350.27 231
18351.55 248
18352.83 233
18354.11 238
18355.39 218
18356.67 194
18357.95 204
18359.22 227
18360.50 240
18361.78 273
18363.06 214
18364.34 223
18365.62 229
18366.90 265
18368.18 223
18369.46 205
18370.74 231
18372.02 232
18373.30 239
18374.58 255
18375.86 229
18377.14 234
18378.42 221
18379.71 239
18380.99 241
18382.27 227
18383.55 230
18384.83 241
18386.11 243
18387.39 235
18388.67 270
18389.95 240
18391.23 191
18392.51 206
18393.79 245
18395.07 258
18396.35 260
18397.63 237
18398.92 233
18400.20 221
18401.48 246
18402.76 241
18404.04 240
18405.32 214
18406.60 245
18407.88 265
18409.17 257
18410.45 222
18411.73 225
18413.01 235
18414.29 233
18415.57 209
18416.85 247
18418.14 248
18419.42 222
18420.70 229
18421.98 241
18423.26 217
18424.55 219
18425.83 260
18427.11 255
18428.39 242
18429.67 252
18430.96 267
18432.24 271
18433.52 229
18434.80 244
18436.08 230
18437.37 281
18438.65 221
18439.93 251
18441.21 219
18442.50 228
18443.78 227
18445.06 263
18446.34 241
18447.63 239
18448.91 231
18450.19 241
18451.48 242
18452.76 208
18454.04 240
18455.32 246
18456.61 225
18457.89 256
18459.17 244
18460.46 218
18461.74 237
18463.02 207
18464.31 239
18465.59 240
18466.87 275
18468.16 254
18469.44 252
18470.72 212
18472.01 211
18473.29 231
18474.57 221
18475.86 230
18477.14 228
18478.43 218
18479.71 244
18480.99 252
18482.28 233
18483.56 228
18484.85 236
18486.13 253
18487.41 250
18488.70 221
18489.98 261
18491.27 259
18492.55 222
18493.83 232
18495.12 208
18496.40 256
18497.69 223
18498.97 242
18500.26 231
18501.54 224
18502.83 261
18504.11 254
18505.40 247
18506.68 237
18507.97 232
18509.25 250
18510.54 220
18511.82 227
18513.11 237
18514.39 269
18515.68 232
18516.96 229
18518.25 225
18519.53 246
18520.82 232
18522.10 238
18523.39 219
18524.67 219
18525.96 240
18527.24 259
18528.53 284
18529.81 231
18531.10 227
18532.39 232
18533.67 252
18534.96 231
18536.24 231
18537.53 224
18538.81 220
18540.10 206
18541.39 231
18542.67 223
18543.96 234
18545.24 223
18546.53 252
18547.82 248
18549.10 225
18550.39 268
18551.68 250
18552.96 257
18554.25 211
18555.53 244
18556.82 216
18558.11 225
18559.39 226
18560.68 290
18561.97 238
18563.25 252
18564.54 241
18565.83 253
18567.12 221
18568.40 210
18569.69 225
18570.98 237
18572.26 265
18573.55 234
18574.84 259
18576.12 240
18577.41 226
18578.70 244
18579.99 244
18581.27 210
18582.56 187
18583.85 203
18585.14 250
18586.42 239
18587.71 228
18589.00 253
18590.29 252
18591.57 205
18592.86 240
18594.15 264
18595.44 231
18596.73 239
18598.01 225
18599.30 260
18600.59 230
18601.88 229
18603.17 245
18604.45 252
18605.74 238
18607.03 258
18608.32 232
18609.61 259
18610.90 244
18612.18 224
18613.47 263
18614.76 256
18616.05 212
18617.34 230
18618.63 208
18619.92 228
18621.20 241
18622.49 235
18623.78 234
18625.07 261
18626.36 206
18627.65 195
18628.94 213
18630.23 231
18631.52 266
18632.81 247
18634.09 249
18635.38 234
18636.67 221
18637.96 252
18639.25 228
18640.54 249
18641.83 234
18643.12 246
18644.41 202
18645.70 228
18646.99 205
18648.28 248
18649.57 260
18650.86 250
18652.15 221
18653.44 215
18654.73 222
18656.02 221
18657.31 264
18658.60 256
18659.89 268
18661.18 248
18662.47 255
18663.76 254
18665.05 241
18666.34 200
18667.63 228
18668.92 235
18670.21 207
18671.50 215
18672.79 210
18674.08 238
18675.37 202
18676.66 197
18677.95 221
18679.24 235
18680.54 248
18681.83 201
18683.12 221
18684.41 202
18685.70 243
18686.99 235
18688.28 200
18689.57 227
18690.86 222
18692.15 203
18693.45 237
18694.74 242
18696.03 243
18697.32 230
18698.61 177
18699.90 247
18701.19 261
18702.49 244
18703.78 198
18705.07 221
18706.36 237
18707.65 200
18708.94 220
18710.24 224
18711.53 203
18712.82 231
18714.11 201
18715.40 244
18716.70 221
18717.99 209
18719.28 210
18720.57 209
18721.86 205
18723.16 195
18724.45 208
18725.74 215
18727.03 205
18728.33 233
18729.62 246
18730.91 222
18732.20 190
18733.50 233
18734.79 231
18736.08 211
18737.37 221
18738.67 219
18739.96 217
18741.25 207
18742.55 184
18743.84 241
18745.13 217
18746.43 201
18747.72 247
18749.01 206
18750.31 236
18751.60 208
18752.89 226
18754.19 229
18755.48 197
18756.77 210
18758.07 220
18759.36 229
18760.65 241
18761.95 209
18763.24 203
18764.53 221
18765.83 198
18767.12 206
18768.42 218
18769.71 220
18771.00 194
18772.30 200
18773.59 257
18774.88 211
18776.18 223
18777.47 211
18778.77 222
18780.06 230
18781.36 222
18782.65 221
18783.94 181
18785.24 201
18786.53 233
18787.83 241
18789.12 211
18790.42 199
18791.71 228
18793.01 240
18794.30 252
18795.60 214
18796.89 197
18798.19 205
18799.48 228
18800.78 241
18802.07 214
18803.37 209
18804.66 216
18805.96 219
18807.25 237
18808.55 208
18809.84 217
18811.14 203
18812.43 218
18813.73 230
18815.02 229
18816.32 222
18817.61 237
18818.91 222
18820.21 219
18821.50 254
18822.80 220
18824.09 252
18825.39 199
18826.68 215
18827.98 184
18829.28 210
18830.57 217
18831.87 228
18833.16 212
18834.46 226
18835.76 226
18837.05 209
18838.35 179
18839.65 216
18840.94 224
18842.24 215
18843.53 228
18844.83 223
18846.13 212
18847.42 210
18848.72 237
18850.02 221
18851.31 230
18852.61 212
18853.91 260
18855.20 230
18856.50 196
18857.80 185
18859.10 207
18860.39 211
18861.69 225
18862.99 231
18864.28 234
18865.58 212
18866.88 229
18868.18 242
18869.47 245
18870.77 216
18872.07 229
18873.37 226
18874.66 224
18875.96 209
18877.26 223
18878.56 192
18879.85 228
18881.15 182
18882.45 207
18883.75 236
18885.04 242
18886.34 267
18887.64 241
18888.94 211
18890.24 205
18891.53 182
18892.83 234
18894.13 205
18895.43 218
18896.73 199
18898.03 201
18899.32 202
18900.62 217
18901.92 192
18903.22 192
18904.52 223
18905.82 206
18907.12 216
18908.41 202
18909.71 256
18911.01 252
18912.31 230
18913.61 227
18914.91 203
18916.21 216
18917.51 226
18918.80 210
18920.10 202
18921.40 227
18922.70 227
18924.00 225
18925.30 224
18926.60 231
18927.90 196
18929.20 237
18930.50 185
18931.80 235
18933.10 202
18934.40 206
18935.70 193
18937.00 196
18938.30 243
18939.60 219
18940.90 226
18942.20 209
18943.50 220
18944.79 232
18946.09 217
18947.39 237
18948.70 228
18950.00 218
18951.30 243
18952.60 233
18953.90 226
18955.20 204
18956.50 202
18957.80 206
18959.10 205
18960.40 229
18961.70 254
18963.00 217
18964.30 199
18965.60 202
18966.90 209
18968.20 211
18969.50 193
18970.80 192
18972.10 210
18973.40 244
18974.71 205
18976.01 221
18977.31 212
18978.61 186
18979.91 194
18981.21 235
18982.51 251
18983.81 227
18985.12 218
18986.42 230
18987.72 253
18989.02 199
18990.32 205
18991.62 206
18992.92 239
18994.23 210
18995.53 254
18996.83 204
18998.13 199
18999.43 213
19000.73 214
19002.04 208
19003.34 200
19004.64 227
19005.94 235
19007.24 203
19008.55 194
19009.85 234
19011.15 203
19012.45 223
19013.76 207
19015.06 208
19016.36 205
19017.66 206
19018.96 237
19020.27 213
19021.57 226
19022.87 245
19024.18 247
19025.48 246
19026.78 233
19028.08 197
19029.39 234
19030.69 223
19031.99 217
19033.30 197
19034.60 239
19035.90 219
19037.20 232
19038.51 217
19039.81 218
19041.11 232
19042.42 230
19043.72 219
19045.02 208
19046.33 245
19047.63 216
19048.93 187
19050.24 203
19051.54 199
19052.85 190
19054.15 200
19055.45 228
19056.76 227
19058.06 252
19059.36 230
19060.67 238
19061.97 222
19063.28 225
19064.58 232
19065.88 240
19067.19 256
19068.49 240
19069.80 211
19071.10 231
19072.41 204
19073.71 248
19075.01 207
19076.32 232
19077.62 264
19078.93 238
19080.23 221
19081.54 213
19082.84 208
19084.15 223
19085.45 207
19086.76 194
19088.06 184
19089.37 201
19090.67 213
19091.98 199
19093.28 207
19094.59 196
19095.89 214
19097.20 208
19098.50 208
19099.81 225
19101.11 244
19102.42 245
19103.72 197
19105.03 239
19106.33 190
19107.64 198
19108.94 195
19110.25 203
19111.56 187
19112.86 220
19114.17 235
19115.47 218
19116.78 196
19118.08 224
19119.39 238
19120.70 204
19122.00 218
19123.31 218
19124.61 258
19125.92 229
19127.23 219
19128.53 211
19129.84 217
19131.15 225
19132.45 237
19133.76 225
19135.06 236
19136.37 225
19137.68 194
19138.98 206
19140.29 223
19141.60 210
19142.90 208
19144.21 220
19145.52 215
19146.82 206
19148.13 205
19149.44 238
19150.75 258
19152.05 227
19153.36 210
19154.67 200
19155.97 214
19157.28 227
19158.59 211
19159.90 213
19161.20 230
19162.51 204
19163.82 190
19165.13 196
19166.43 190
19167.74 191
19169.05 199
19170.36 219
19171.66 238
19172.97 211
19174.28 223
19175.59 218
19176.89 240
19178.20 254
19179.51 247
19180.82 221
19182.13 239
19183.44 231
19184.74 241
19186.05 237
19187.36 229
19188.67 273
19189.98 239
19191.28 255
19192.59 216
19193.90 202
19195.21 196
19196.52 217
19197.83 199
19199.14 177
19200.44 191
19201.75 185
19203.06 194
19204.37 200
19205.68 233
19206.99 234
19208.30 220
19209.61 218
19210.92 212
19212.22 199
19213.53 211
19214.84 223
19216.15 246
19217.46 226
19218.77 216
19220.08 214
19221.39 210
19222.70 208
19224.01 226
19225.32 224
19226.63 206
19227.94 212
19229.25 236
19230.56 215
19231.87 214
19233.18 189
19234.49 198
19235.80 233
19237.11 226
19238.42 229
19239.73 231
19241.04 223
19242.35 211
19243.66 189
19244.97 204
19246.28 217
19247.59 241
19248.90 227
19250.21 239
19251.52 212
19252.83 221
19254.14 217
19255.45 244
19256.76 205
19258.07 212
19259.38 218
19260.69 232
19262.00 194
19263.31 177
19264.63 207
19265.94 214
19267.25 223
19268.56 228
19269.87 214
19271.18 217
19272.49 269
19273.80 220
19275.11 260
19276.43 225
19277.74 214
19279.05 205
19280.36 208
19281.67 202
19282.98 176
19284.29 212
19285.61 217
19286.92 228
19288.23 219
19289.54 214
19290.85 229
19292.16 178
19293.48 216
19294.79 248
19296.10 234
19297.41 212
19298.72 183
19300.04 213
19301.35 212
19302.66 228
19303.97 203
19305.29 249
19306.60 197
19307.91 203
19309.22 204
19310.53 238
19311.85 203
19313.16 224
19314.47 229
19315.78 223
19317.10 224
19318.41 217
19319.72 242
19321.04 223
19322.35 212
19323.66 212
19324.97 206
19326.29 193
19327.60 207
19328.91 206
19330.23 238
19331.54 251
19332.85 232
19334.17 241
19335.48 231
19336.79 194
19338.11 228
19339.42 205
19340.73 234
19342.05 204
19343.36 196
19344.67 206
19345.99 198
19347.30 213
19348.62 197
19349.93 205
19351.24 209
19352.56 205
19353.87 217
19355.18 196
19356.50 214
19357.81 218
19359.13 210
19360.44 221
19361.76 213
19363.07 202
19364.38 217
19365.70 237
19367.01 221
19368.33 228
19369.64 226
19370.96 231
19372.27 233
19373.58 223
19374.90 207
19376.21 210
19377.53 233
19378.84 225
19380.16 210
19381.47 199
19382.79 168
19384.10 190
19385.42 217
19386.73 212
19388.05 213
19389.36 218
19390.68 179
19391.99 216
19393.31 277
19394.62 210
19395.94 204
19397.26 206
19398.57 199
19399.89 201
19401.20 208
19402.52 210
19403.83 189
19405.15 184
19406.46 204
19407.78 228
19409.10 235
19410.41 176
19411.73 186
19413.04 191
19414.36 220
19415.68 224
19416.99 216
19418.31 214
19419.62 220
19420.94 210
19422.26 199
19423.57 196
19424.89 193
19426.21 202
19427.52 208
19428.84 202
19430.15 218
19431.47 214
19432.79 160
19434.10 201
19435.42 195
19436.74 206
19438.06 187
19439.37 158
19440.69 199
19442.01 211
19443.32 235
19444.64 214
19445.96 211
19447.27 222
19448.59 242
19449.91 228
19451.23 208
19452.54 225
19453.86 225
19455.18 187
19456.49 193
19457.81 193
19459.13 204
19460.45 224
19461.76 217
19463.08 222
19464.40 181
19465.72 204
19467.04 254
19468.35 233
19469.67 204
19470.99 224
19472.31 203
19473.63 194
19474.94 186
19476.26 247
19477.58 262
19478.90 245
19480.22 216
19481.53 219
19482.85 216
19484.17 193
19485.49 219
19486.81 192
19488.13 184
19489.44 202
19490.76 212
19492.08 202
19493.40 178
19494.72 204
19496.04 189
19497.36 241
19498.68 233
19499.99 242
19501.31 212
19502.63 220
19503.95 230
19505.27 233
19506.59 219
19507.91 229
19509.23 231
19510.55 199
19511.87 192
19513.19 237
19514.51 248
19515.82 219
19517.14 196
19518.46 173
19519.78 188
19521.10 219
19522.42 230
19523.74 200
19525.06 234
19526.38 196
19527.70 218
19529.02 237
19530.34 228
19531.66 227
19532.98 215
19534.30 237
19535.62 210
19536.94 223
19538.26 239
19539.58 205
19540.90 199
19542.22 181
19543.54 200
19544.86 213
19546.18 228
19547.50 229
19548.83 211
19550.15 218
19551.47 223
19552.79 233
19554.11 213
19555.43 210
19556.75 202
19558.07 209
19559.39 207
19560.71 203
19562.03 205
19563.35 224
19564.68 207
19566.00 225
19567.32 208
19568.64 181
19569.96 243
19571.28 216
19572.60 204
19573.92 237
19575.25 216
19576.57 256
19577.89 241
19579.21 215
19580.53 233
19581.85 217
19583.17 206
19584.50 211
19585.82 200
19587.14 215
19588.46 235
19589.78 211
19591.11 202
19592.43 208
19593.75 208
19595.07 204
19596.39 231
19597.72 207
19599.04 184
19600.36 230
19601.68 225
19603.01 200
19604.33 201
19605.65 206
19606.97 223
19608.30 214
19609.62 212
19610.94 204
19612.26 195
19613.59 207
19614.91 202
19616.23 206
19617.56 200
19618.88 244
19620.20 244
19621.52 230
19622.85 214
19624.17 191
19625.49 227
19626.82 217
19628.14 229
19629.46 222
19630.79 196
19632.11 210
19633.43 208
19634.76 200
19636.08 189
19637.40 212
19638.73 206
19640.05 214
19641.37 239
19642.70 192
19644.02 210
19645.35 198
19646.67 211
19647.99 217
19649.32 210
19650.64 191
19651.97 208
19653.29 187
19654.61 200
19655.94 213
19657.26 204
19658.59 203
19659.91 231
19661.23 210
19662.56 198
19663.88 224
19665.21 238
19666.53 211
19667.86 193
19669.18 231
19670.51 205
19671.83 181
19673.16 200
19674.48 225
19675.81 206
19677.13 199
19678.46 197
19679.78 202
19681.11 186
19682.43 210
19683.76 208
19685.08 208
19686.41 211
19687.73 209
19689.06 202
19690.38 178
19691.71 191
19693.03 187
19694.36 199
19695.68 213
19697.01 178
19698.33 188
19699.66 207
19700.99 222
19702.31 204
19703.64 221
19704.96 211
19706.29 193
19707.62 230
19708.94 235
19710.27 193
19711.59 210
19712.92 227
19714.25 212
19715.57 204
19716.90 230
19718.22 197
19719.55 201
19720.88 222
19722.20 203
19723.53 217
19724.86 209
19726.18 188
19727.51 181
19728.84 182
19730.16 185
19731.49 196
19732.82 194
19734.14 186
19735.47 181
19736.80 205
19738.12 205
19739.45 226
19740.78 182
19742.10 205
19743.43 234
19744.76 196
19746.09 188
19747.41 198
19748.74 187
19750.07 204
19751.40 228
19752.72 209
19754.05 220
19755.38 237
19756.71 231
19758.03 216
19759.36 199
19760.69 207
19762.02 193
19763.34 223
19764.67 230
19766.00 224
19767.33 234
19768.66 213
19769.98 196
19771.31 235
19772.64 224
19773.97 217
19775.30 219
19776.62 192
19777.95 206
19779.28 188
19780.61 182
19781.94 191
19783.27 206
19784.59 195
19785.92 205
19787.25 216
19788.58 218
19789.91 229
19791.24 196
19792.57 206
19793.90 252
19795.22 194
19796.55 183
19797.88 206
19799.21 200
19800.54 198
19801.87 221
19803.20 219
19804.53 191
19805.86 221
19807.19 230
19808.52 266
19809.84 219
19811.17 231
19812.50 191
19813.83 199
19815.16 208
19816.49 228
19817.82 218
19819.15 213
19820.48 234
19821.81 205
19823.14 196
19824.47 190
19825.80 191
19827.13 231
19828.46 198
19829.79 173
19831.12 185
19832.45 236
19833.78 243
19835.11 201
19836.44 228
19837.77 222
19839.10 215
19840.43 179
19841.76 229
19843.09 238
19844.42 235
19845.75 218
19847.09 198
19848.42 232
19849.75 197
19851.08 204
19852.41 186
19853.74 206
19855.07 197
19856.40 219
19857.73 188
19859.06 189
19860.39 220
19861.72 240
19863.06 218
19864.39 194
19865.72 171
19867.05 189
19868.38 246
19869.71 221
19871.04 205
19872.38 221
19873.71 215
19875.04 202
19876.37 220
19877.70 222
19879.03 227
19880.36 205
19881.70 193
19883.03 211
19884.36 203
19885.69 206
19887.02 206
19888.36 193
19889.69 201
19891.02 221
19892.35 224
19893.68 195
19895.02 205
19896.35 223
19897.68 208
19899.01 194
19900.35 202
19901.68 204
19903.01 194
19904.34 190
19905.68 215
19907.01 226
19908.34 222
19909.67 192
19911.01 208
19912.34 204
19913.67 214
19915.01 184
19916.34 192
19917.67 198
19919.00 213
19920.34 194
19921.67 207
19923.00 208
19924.34 250
19925.67 202
19927.00 246
19928.34 240
19929.67 205
19931.00 215
19932.34 205
19933.67 214
19935.00 193
19936.34 187
19937.67 220
19939.01 215
19940.34 178
19941.67 221
19943.01 237
19944.34 184
19945.67 224
19947.01 252
19948.34 235
19949.68 190
19951.01 211
19952.34 196
19953.68 213
19955.01 188
19956.35 212
19957.68 207
19959.02 193
19960.35 195
19961.68 199
19963.02 195
19964.35 197
19965.69 203
19967.02 248
19968.36 213
19969.69 224
19971.03 189
19972.36 243
19973.70 224
19975.03 234
19976.37 252
19977.70 241
19979.04 209
19980.37 216
19981.71 200
19983.04 207
19984.38 239
19985.71 220
19987.05 250
19988.38 225
19989.72 201
19991.05 194
19992.39 233
19993.73 220
19995.06 202
19996.40 207
19997.73 185
19999.07 198
20000.40 199
20001.74 201
20003.08 215
20004.41 214
20005.75 243
20007.08 227
20008.42 211
20009.76 264
20011.09 240
20012.43 213
20013.76 190
20015.10 190
20016.44 216
20017.77 211
20019.11 216
20020.45 220
20021.78 203
20023.12 165
20024.45 195
20025.79 212
20027.13 217
20028.46 208
20029.80 203
20031.14 219
20032.48 191
20033.81 209
20035.15 233
20036.49 264
20037.82 209
20039.16 193
20040.50 181
20041.83 205
20043.17 183
20044.51 218
20045.85 208
20047.18 205
20048.52 189
20049.86 199
20051.20 221
20052.53 196
20053.87 209
20055.21 218
20056.55 250
20057.88 202
20059.22 202
20060.56 203
20061.90 206
20063.23 179
20064.57 212
20065.91 190
20067.25 224
20068.59 209
20069.92 170
20071.26 192
20072.60 214
20073.94 198
20075.28 197
20076.62 194
20077.95 201
20079.29 180
20080.63 194
20081.97 214
20083.31 223
20084.65 195
20085.98 166
20087.32 182
20088.66 202
20090.00 190
20091.34 202
20092.68 194
20094.02 208
20095.36 212
20096.70 205
20098.03 232
20099.37 210
20100.71 204
20102.05 218
20103.39 205
20104.73 191
20106.07 208
20107.41 232
20108.75 198
20110.09 204
20111.43 196
20112.77 214
20114.11 227
20115.45 232
20116.79 225
20118.13 203
20119.46 223
20120.80 184
20122.14 216
20123.48 196
20124.82 189
20126.16 196
20127.50 205
20128.84 249
20130.18 213
20131.52 199
20132.86 225
20134.20 205
20135.55 203
