# Supplementary material for: MALDI-TOF MS typing enables the classification of brewing yeasts of the genus Saccharomyces to major beer styles
Source: PLoS One. 2017 Aug 9;12(8):e0181694. doi: 10.1371/journal.pone.0181694 (PMC5549903; doi:10.1371/journal.pone.0181694)
Supplement: S6 File — The directory includes 90 raw files and was zipped to “.zip”; the folder has three strains with 30 spectra per strain; S1 Text explains the raw files with an example and Table 1 represents the yeast strains used within the experiment. (ZIP) [file pone.0181694.s009.zip › 16-18/30275-3470-Lag-Lag-Lag-YPG-18h-E-E_2015-07-17_1_0_C7_1.dat]

2000.14 2804
2000.56 2860
2000.98 2844
2001.40 2619
2001.83 2511
2002.25 2377
2002.67 2364
2003.09 2531
2003.51 2357
2003.93 2366
2004.36 2490
2004.78 2320
2005.20 2255
2005.62 2050
2006.05 2142
2006.47 2165
2006.89 2310
2007.31 2379
2007.73 2414
2008.16 2314
2008.58 2461
2009.00 2716
2009.42 2570
2009.85 2245
2010.27 2326
2010.69 2452
2011.12 2436
2011.54 2545
2011.96 2225
2012.38 2119
2012.81 2318
2013.23 2352
2013.65 2372
2014.08 2298
2014.50 2317
2014.92 2443
2015.35 2330
2015.77 2504
2016.19 2533
2016.62 2746
2017.04 2532
2017.46 2693
2017.89 2625
2018.31 2559
2018.73 2537
2019.16 2550
2019.58 2430
2020.00 2213
2020.43 2261
2020.85 2408
2021.27 2647
2021.70 2643
2022.12 2521
2022.55 2625
2022.97 2545
2023.39 2350
2023.82 2442
2024.24 2428
2024.67 2518
2025.09 2485
2025.52 2291
2025.94 2402
2026.36 2335
2026.79 2172
2027.21 2387
2027.64 2405
2028.06 2154
2028.49 2113
2028.91 2242
2029.34 2331
2029.76 2131
2030.19 2078
2030.61 2267
2031.03 2332
2031.46 2371
2031.88 2245
2032.31 2339
2032.73 2427
2033.16 2548
2033.58 2498
2034.01 2438
2034.44 2295
2034.86 2180
2035.29 2393
2035.71 2512
2036.14 2326
2036.56 2384
2036.99 2384
2037.41 2252
2037.84 2555
2038.26 2570
2038.69 2287
2039.12 2201
2039.54 2356
2039.97 2547
2040.39 2318
2040.82 2374
2041.24 2470
2041.67 2488
2042.10 2401
2042.52 2286
2042.95 2375
2043.37 2217
2043.80 2408
2044.23 2428
2044.65 2289
2045.08 2338
2045.51 2287
2045.93 2442
2046.36 2477
2046.79 2456
2047.21 2271
2047.64 2290
2048.07 2291
2048.49 2350
2048.92 2585
2049.35 2380
2049.77 2305
2050.20 2267
2050.63 2235
2051.05 2062
2051.48 2266
2051.91 2332
2052.33 2399
2052.76 2461
2053.19 2200
2053.62 2066
2054.04 2204
2054.47 2341
2054.90 2704
2055.32 2542
2055.75 2546
2056.18 2661
2056.61 2640
2057.03 2463
2057.46 2439
2057.89 2649
2058.32 2615
2058.75 2474
2059.17 2671
2059.60 2269
2060.03 2327
2060.46 2390
2060.88 2419
2061.31 2566
2061.74 2438
2062.17 2303
2062.60 2437
2063.02 2616
2063.45 2508
2063.88 2522
2064.31 2709
2064.74 2764
2065.17 2833
2065.59 2677
2066.02 2691
2066.45 2751
2066.88 2724
2067.31 2463
2067.74 2640
2068.17 2603
2068.60 2376
2069.02 2401
2069.45 2592
2069.88 2337
2070.31 2223
2070.74 2349
2071.17 2416
2071.60 2507
2072.03 2389
2072.46 2336
2072.89 2349
2073.31 2493
2073.74 2573
2074.17 2316
2074.60 2600
2075.03 2526
2075.46 2426
2075.89 2549
2076.32 2450
2076.75 2278
2077.18 2422
2077.61 2478
2078.04 2407
2078.47 2435
2078.90 2484
2079.33 2442
2079.76 2488
2080.19 2473
2080.62 2570
2081.05 2552
2081.48 2572
2081.91 2422
2082.34 2178
2082.77 2332
2083.20 2472
2083.63 2561
2084.06 2357
2084.49 2019
2084.92 2287
2085.35 2535
2085.78 2246
2086.21 2300
2086.64 2353
2087.07 2403
2087.50 2319
2087.94 2208
2088.37 2291
2088.80 2169
2089.23 2197
2089.66 2241
2090.09 2208
2090.52 2265
2090.95 2132
2091.38 2196
2091.81 2315
2092.25 2199
2092.68 2201
2093.11 2192
2093.54 2256
2093.97 2311
2094.40 2243
2094.83 2151
2095.27 2129
2095.70 2186
2096.13 2214
2096.56 2231
2096.99 2126
2097.42 2254
2097.86 2273
2098.29 2094
2098.72 2141
2099.15 2159
2099.58 2273
2100.01 2101
2100.45 2124
2100.88 2249
2101.31 2393
2101.74 2257
2102.18 1954
2102.61 2057
2103.04 2122
2103.47 2224
2103.90 2494
2104.34 2377
2104.77 2282
2105.20 2409
2105.63 2437
2106.07 2219
2106.50 2311
2106.93 2395
2107.37 2637
2107.80 2563
2108.23 2405
2108.66 2444
2109.10 2342
2109.53 2507
2109.96 2310
2110.40 2291
2110.83 2363
2111.26 2481
2111.70 2474
2112.13 2306
2112.56 2289
2113.00 2223
2113.43 2254
2113.86 2324
2114.30 2355
2114.73 2330
2115.16 2237
2115.60 2107
2116.03 2095
2116.46 2154
2116.90 2033
2117.33 2040
2117.77 2094
2118.20 2194
2118.63 2204
2119.07 2187
2119.50 2108
2119.94 2354
2120.37 2297
2120.80 2262
2121.24 2289
2121.67 2220
2122.11 2294
2122.54 2179
2122.97 2285
2123.41 2148
2123.84 2411
2124.28 2449
2124.71 2310
2125.15 2263
2125.58 2178
2126.02 2474
2126.45 2307
2126.89 2385
2127.32 2356
2127.76 2428
2128.19 2762
2128.63 2784
2129.06 2847
2129.50 2942
2129.93 3159
2130.37 2975
2130.80 2774
2131.24 2893
2131.67 2985
2132.11 2780
2132.54 2770
2132.98 2607
2133.41 2483
2133.85 2475
2134.28 2610
2134.72 2384
2135.16 2347
2135.59 2227
2136.03 2227
2136.46 2165
2136.90 2219
2137.33 2084
2137.77 2269
2138.21 2234
2138.64 2266
2139.08 2356
2139.51 2112
2139.95 2217
2140.39 2250
2140.82 2165
2141.26 2122
2141.69 2327
2142.13 2366
2142.57 2237
2143.00 2110
2143.44 2178
2143.88 2010
2144.31 2213
2144.75 2171
2145.19 2405
2145.62 2226
2146.06 2189
2146.50 2496
2146.93 2603
2147.37 2760
2147.81 2763
2148.24 2903
2148.68 2879
2149.12 3071
2149.56 3015
2149.99 2946
2150.43 3009
2150.87 3230
2151.30 3216
2151.74 3190
2152.18 2918
2152.62 2664
2153.05 2651
2153.49 2601
2153.93 2546
2154.37 2848
2154.80 2657
2155.24 2448
2155.68 2428
2156.12 2400
2156.55 2255
2156.99 2365
2157.43 2534
2157.87 2559
2158.31 2544
2158.74 2532
2159.18 2632
2159.62 2411
2160.06 2381
2160.50 2381
2160.93 2375
2161.37 2291
2161.81 2469
2162.25 2665
2162.69 2387
2163.13 2463
2163.57 2676
2164.00 2507
2164.44 2675
2164.88 2941
2165.32 2746
2165.76 2965
2166.20 2934
2166.64 2892
2167.07 2657
2167.51 2711
2167.95 2698
2168.39 2700
2168.83 2634
2169.27 2917
2169.71 2800
2170.15 2782
2170.59 2821
2171.03 2549
2171.47 2618
2171.91 2617
2172.34 2456
2172.78 2772
2173.22 2814
2173.66 2885
2174.10 3226
2174.54 3105
2174.98 2949
2175.42 3056
2175.86 3223
2176.30 3333
2176.74 3272
2177.18 3164
2177.62 2954
2178.06 2751
2178.50 2720
2178.94 2785
2179.38 2784
2179.82 2780
2180.26 2768
2180.70 2692
2181.14 2591
2181.58 2473
2182.02 2431
2182.46 2412
2182.90 2363
2183.34 2293
2183.78 2448
2184.22 2517
2184.67 2404
2185.11 2396
2185.55 2249
2185.99 2445
2186.43 2424
2186.87 2521
2187.31 2616
2187.75 2519
2188.19 2301
2188.63 2512
2189.07 2512
2189.52 2504
2189.96 2522
2190.40 2340
2190.84 2491
2191.28 2574
2191.72 2731
2192.16 2506
2192.60 2419
2193.05 2346
2193.49 2520
2193.93 2761
2194.37 2726
2194.81 2766
2195.25 2912
2195.70 3093
2196.14 2826
2196.58 2849
2197.02 2863
2197.46 2671
2197.91 2634
2198.35 2789
2198.79 2689
2199.23 2429
2199.67 2512
2200.12 2558
2200.56 2384
2201.00 2459
2201.44 2185
2201.89 2357
2202.33 2444
2202.77 2277
2203.21 2555
2203.66 2392
2204.10 2493
2204.54 2506
2204.98 2482
2205.43 2554
2205.87 2600
2206.31 2579
2206.75 2289
2207.20 2562
2207.64 2703
2208.08 2626
2208.53 2439
2208.97 2541
2209.41 2580
2209.86 2742
2210.30 2547
2210.74 2411
2211.19 2478
2211.63 2433
2212.07 2480
2212.52 2594
2212.96 2672
2213.40 2689
2213.85 2818
2214.29 2703
2214.73 2680
2215.18 2580
2215.62 2444
2216.06 2557
2216.51 2570
2216.95 2554
2217.40 2416
2217.84 2475
2218.28 2431
2218.73 2332
2219.17 2459
2219.62 2437
2220.06 2491
2220.51 2674
2220.95 2337
2221.39 2597
2221.84 2722
2222.28 2851
2222.73 2868
2223.17 2805
2223.62 2834
2224.06 3115
2224.51 2925
2224.95 3000
2225.39 3229
2225.84 3204
2226.28 3220
2226.73 3058
2227.17 3131
2227.62 3266
2228.06 3086
2228.51 3206
2228.95 3229
2229.40 3013
2229.84 3222
2230.29 3318
2230.73 3222
2231.18 3296
2231.63 3196
2232.07 3211
2232.52 3405
2232.96 3257
2233.41 3192
2233.85 2997
2234.30 3021
2234.74 2814
2235.19 2683
2235.64 2622
2236.08 2801
2236.53 2561
2236.97 2531
2237.42 2369
2237.87 2660
2238.31 2585
2238.76 2533
2239.20 2312
2239.65 2373
2240.10 2516
2240.54 2525
2240.99 2528
2241.43 2486
2241.88 2351
2242.33 2284
2242.77 2302
2243.22 2358
2243.67 2265
2244.11 2488
2244.56 2308
2245.01 2329
2245.45 2311
2245.90 2261
2246.35 2204
2246.79 2393
2247.24 2442
2247.69 2285
2248.13 2123
2248.58 2471
2249.03 2408
2249.48 2551
2249.92 2477
2250.37 2341
2250.82 2308
2251.27 2697
2251.71 2605
2252.16 2619
2252.61 2609
2253.05 2429
2253.50 2409
2253.95 2677
2254.40 2684
2254.85 2785
2255.29 2511
2255.74 2469
2256.19 2533
2256.64 2513
2257.08 2391
2257.53 2446
2257.98 2502
2258.43 2487
2258.88 2349
2259.32 2561
2259.77 2555
2260.22 2640
2260.67 2945
2261.12 2648
2261.57 2718
2262.01 2772
2262.46 2719
2262.91 2699
2263.36 2751
2263.81 3042
2264.26 2809
2264.71 2855
2265.15 2638
2265.60 2576
2266.05 2681
2266.50 2582
2266.95 2591
2267.40 2689
2267.85 2644
2268.30 2842
2268.75 2938
2269.19 2816
2269.64 2982
2270.09 3428
2270.54 3257
2270.99 3293
2271.44 3283
2271.89 3286
2272.34 3201
2272.79 3118
2273.24 3247
2273.69 2990
2274.14 3093
2274.59 3315
2275.04 3312
2275.49 3469
2275.94 3743
2276.39 3807
2276.84 3682
2277.29 3540
2277.74 3457
2278.19 3309
2278.64 3166
2279.09 2891
2279.54 2894
2279.99 2726
2280.44 2532
2280.89 2604
2281.34 2570
2281.79 2413
2282.24 2436
2282.69 2611
2283.14 2498
2283.59 2331
2284.04 2403
2284.49 2345
2284.94 2542
2285.39 2470
2285.84 2342
2286.29 2577
2286.74 2648
2287.19 2622
2287.65 2883
2288.10 2825
2288.55 3106
2289.00 3529
2289.45 3828
2289.90 4032
2290.35 3794
2290.80 4002
2291.25 4072
2291.71 4172
2292.16 4156
2292.61 3755
2293.06 3744
2293.51 3407
2293.96 3237
2294.41 3193
2294.87 2977
2295.32 2711
2295.77 2672
2296.22 2603
2296.67 2321
2297.12 2510
2297.58 2399
2298.03 2488
2298.48 2544
2298.93 2394
2299.38 2535
2299.84 2538
2300.29 2331
2300.74 2338
2301.19 2549
2301.65 2605
2302.10 2315
2302.55 2290
2303.00 2314
2303.46 2282
2303.91 2246
2304.36 2211
2304.81 2429
2305.27 2461
2305.72 2440
2306.17 2414
2306.62 2326
2307.08 2526
2307.53 2585
2307.98 2612
2308.44 2707
2308.89 2750
2309.34 2664
2309.79 2919
2310.25 2774
2310.70 2756
2311.15 2949
2311.61 2756
2312.06 2937
2312.51 2964
2312.97 2756
2313.42 2627
2313.87 2612
2314.33 2508
2314.78 2741
2315.24 2631
2315.69 2692
2316.14 2685
2316.60 2591
2317.05 2699
2317.50 2695
2317.96 2719
2318.41 2641
2318.87 2640
2319.32 2612
2319.77 2688
2320.23 2715
2320.68 2601
2321.14 2745
2321.59 2863
2322.05 2760
2322.50 2663
2322.95 2819
2323.41 2959
2323.86 2975
2324.32 3133
2324.77 3323
2325.23 3456
2325.68 3582
2326.14 3648
2326.59 3122
2327.05 3085
2327.50 2845
2327.96 2904
2328.41 2610
2328.86 2671
2329.32 2705
2329.78 2743
2330.23 2551
2330.69 2644
2331.14 2489
2331.60 2368
2332.05 2348
2332.51 2412
2332.96 2372
2333.42 2273
2333.87 2328
2334.33 2178
2334.78 2215
2335.24 2334
2335.69 2345
2336.15 2373
2336.61 2508
2337.06 2504
2337.52 2217
2337.97 2460
2338.43 2442
2338.89 2626
2339.34 2557
2339.80 2598
2340.25 2503
2340.71 2527
2341.17 2609
2341.62 2530
2342.08 2478
2342.53 2481
2342.99 2563
2343.45 2600
2343.90 2621
2344.36 2650
2344.82 2748
2345.27 2687
2345.73 2459
2346.19 2640
2346.64 2785
2347.10 2792
2347.56 2633
2348.01 2745
2348.47 2619
2348.93 2616
2349.38 2738
2349.84 2722
2350.30 2644
2350.76 2612
2351.21 2429
2351.67 2399
2352.13 2439
2352.58 2337
2353.04 2429
2353.50 2363
2353.96 2440
2354.41 2334
2354.87 2339
2355.33 2230
2355.79 2474
2356.24 2554
2356.70 2657
2357.16 2652
2357.62 2434
2358.08 2629
2358.53 2662
2358.99 2651
2359.45 2757
2359.91 2797
2360.37 2738
2360.82 2772
2361.28 2815
2361.74 2885
2362.20 2898
2362.66 2918
2363.11 2793
2363.57 2749
2364.03 2818
2364.49 2733
2364.95 2528
2365.41 2740
2365.86 2662
2366.32 2734
2366.78 2710
2367.24 2888
2367.70 3087
2368.16 2999
2368.62 2757
2369.08 2638
2369.54 2566
2369.99 2473
2370.45 2573
2370.91 2649
2371.37 2820
2371.83 2758
2372.29 2683
2372.75 2910
2373.21 3010
2373.67 2861
2374.13 2921
2374.59 3147
2375.05 3007
2375.51 3041
2375.96 3092
2376.42 2992
2376.88 2892
2377.34 2765
2377.80 2822
2378.26 2719
2378.72 2670
2379.18 2679
2379.64 2776
2380.10 2745
2380.56 2370
2381.02 2561
2381.48 2648
2381.94 2705
2382.40 2619
2382.86 2592
2383.32 2440
2383.78 2611
2384.24 2399
2384.70 2327
2385.17 2254
2385.63 2173
2386.09 2472
2386.55 2515
2387.01 2378
2387.47 2491
2387.93 2519
2388.39 2475
2388.85 2515
2389.31 2715
2389.77 2750
2390.23 2694
2390.69 2675
2391.15 2935
2391.62 2564
2392.08 2610
2392.54 2531
2393.00 2438
2393.46 2599
2393.92 2600
2394.38 2682
2394.84 2715
2395.31 2763
2395.77 2712
2396.23 2589
2396.69 2667
2397.15 3009
2397.61 3077
2398.08 2934
2398.54 2597
2399.00 2890
2399.46 2749
2399.92 2684
2400.38 2382
2400.85 2517
2401.31 2380
2401.77 2495
2402.23 2507
2402.69 2566
2403.16 2369
2403.62 2383
2404.08 2383
2404.54 2454
2405.01 2616
2405.47 2508
2405.93 2365
2406.39 2494
2406.86 2554
2407.32 2369
2407.78 2359
2408.24 2355
2408.71 2456
2409.17 2299
2409.63 2437
2410.09 2448
2410.56 2377
2411.02 2191
2411.48 2255
2411.95 2232
2412.41 2435
2412.87 2409
2413.34 2606
2413.80 2488
2414.26 2452
2414.73 2277
2415.19 2464
2415.65 2671
2416.12 2587
2416.58 2382
2417.04 2501
2417.51 2630
2417.97 2491
2418.43 2466
2418.90 2475
2419.36 2583
2419.82 2460
2420.29 2503
2420.75 2431
2421.22 2775
2421.68 2648
2422.14 2766
2422.61 2750
2423.07 2722
2423.54 2613
2424.00 2744
2424.47 2692
2424.93 2562
2425.39 2479
2425.86 2498
2426.32 2509
2426.79 2465
2427.25 2426
2427.72 2274
2428.18 2363
2428.65 2344
2429.11 2228
2429.57 2195
2430.04 2320
2430.50 2275
2430.97 2100
2431.43 2191
2431.90 2226
2432.36 2257
2432.83 2347
2433.29 2421
2433.76 2320
2434.22 2361
2434.69 2322
2435.15 2458
2435.62 2510
2436.09 2453
2436.55 2614
2437.02 2527
2437.48 2700
2437.95 2479
2438.41 2685
2438.88 2601
2439.34 2524
2439.81 2866
2440.28 2746
2440.74 2721
2441.21 2607
2441.67 2865
2442.14 2687
2442.60 2674
2443.07 2695
2443.54 2564
2444.00 2602
2444.47 2507
2444.94 2352
2445.40 2351
2445.87 2496
2446.33 2270
2446.80 2175
2447.27 2325
2447.73 2298
2448.20 2261
2448.67 2490
2449.13 2379
2449.60 2555
2450.07 2304
2450.53 2225
2451.00 2354
2451.47 2452
2451.93 2533
2452.40 2335
2452.87 2407
2453.33 2420
2453.80 2385
2454.27 2200
2454.74 2104
2455.20 2298
2455.67 2239
2456.14 2234
2456.60 2372
2457.07 2132
2457.54 2123
2458.01 2135
2458.47 2364
2458.94 2395
2459.41 2260
2459.88 2113
2460.34 2275
2460.81 2357
2461.28 2346
2461.75 2200
2462.21 2191
2462.68 2306
2463.15 2344
2463.62 2350
2464.09 2261
2464.55 2335
2465.02 2209
2465.49 2395
2465.96 2360
2466.43 2370
2466.90 2506
2467.36 2668
2467.83 2447
2468.30 2365
2468.77 2448
2469.24 2336
2469.71 2433
2470.17 2546
2470.64 2376
2471.11 2502
2471.58 2366
2472.05 2556
2472.52 2401
2472.99 2357
2473.46 2366
2473.93 2299
2474.39 2344
2474.86 2545
2475.33 2321
2475.80 2365
2476.27 2393
2476.74 2363
2477.21 2363
2477.68 2365
2478.15 2272
2478.62 2317
2479.09 2370
2479.56 2494
2480.03 2378
2480.49 2525
2480.96 2433
2481.43 2330
2481.90 2075
2482.37 2247
2482.84 2241
2483.31 2302
2483.78 2365
2484.25 2388
2484.72 2727
2485.19 2584
2485.66 2651
2486.13 2715
2486.60 2745
2487.07 2547
2487.54 2836
2488.01 2972
2488.48 2767
2488.95 2729
2489.43 2644
2489.90 2592
2490.37 2598
2490.84 2560
2491.31 2760
2491.78 2500
2492.25 2332
2492.72 2360
2493.19 2436
2493.66 2435
2494.13 2496
2494.60 2454
2495.07 2574
2495.54 2546
2496.02 2621
2496.49 2690
2496.96 2418
2497.43 2253
2497.90 2495
2498.37 2364
2498.84 2271
2499.31 2263
2499.79 2322
2500.26 2116
2500.73 2126
2501.20 2214
2501.67 2266
2502.14 2377
2502.61 2385
2503.09 2187
2503.56 2256
2504.03 2311
2504.50 2587
2504.97 2517
2505.45 2787
2505.92 2585
2506.39 2306
2506.86 2220
2507.33 2621
2507.81 2549
2508.28 2663
2508.75 2672
2509.22 2978
2509.69 3048
2510.17 3354
2510.64 3503
2511.11 3447
2511.58 3917
2512.06 3785
2512.53 3820
2513.00 3878
2513.47 3703
2513.95 3533
2514.42 3729
2514.89 3491
2515.37 3224
2515.84 3046
2516.31 3060
2516.78 2999
2517.26 2717
2517.73 2573
2518.20 2487
2518.68 2554
2519.15 2720
2519.62 2671
2520.10 2662
2520.57 2622
2521.04 2510
2521.52 2552
2521.99 2494
2522.46 2616
2522.94 2458
2523.41 2495
2523.89 2479
2524.36 2410
2524.83 2467
2525.31 2637
2525.78 2807
2526.25 2512
2526.73 2662
2527.20 2838
2527.68 2801
2528.15 2837
2528.62 2777
2529.10 2623
2529.57 2497
2530.05 2652
2530.52 2532
2531.00 2714
2531.47 2566
2531.94 2704
2532.42 2628
2532.89 2535
2533.37 2522
2533.84 2600
2534.32 2490
2534.79 2469
2535.27 2497
2535.74 2571
2536.22 2321
2536.69 2361
2537.17 2590
2537.64 2548
2538.12 2441
2538.59 2556
2539.07 2607
2539.54 2725
2540.02 2524
2540.49 2464
2540.97 2468
2541.44 2560
2541.92 2535
2542.39 2476
2542.87 2605
2543.34 2563
2543.82 2465
2544.29 2647
2544.77 2681
2545.25 2708
2545.72 2814
2546.20 2927
2546.67 3189
2547.15 3222
2547.62 3119
2548.10 3262
2548.58 3393
2549.05 3399
2549.53 3515
2550.00 3466
2550.48 3567
2550.96 3229
2551.43 3200
2551.91 3186
2552.39 3163
2552.86 2964
2553.34 2975
2553.82 3159
2554.29 2908
2554.77 2894
2555.24 2926
2555.72 3139
2556.20 2846
2556.67 2919
2557.15 2605
2557.63 2542
2558.11 2614
2558.58 2530
2559.06 2514
2559.54 2641
2560.01 2550
2560.49 2366
2560.97 2350
2561.44 2499
2561.92 2374
2562.40 2262
2562.88 2470
2563.35 2439
2563.83 2431
2564.31 2230
2564.79 2109
2565.26 2170
2565.74 2208
2566.22 2233
2566.70 2363
2567.17 2181
2567.65 2209
2568.13 2297
2568.61 2396
2569.09 2368
2569.56 2327
2570.04 2157
2570.52 2220
2571.00 2196
2571.48 2236
2571.95 2040
2572.43 1998
2572.91 2137
2573.39 2251
2573.87 2298
2574.35 2345
2574.82 2410
2575.30 2383
2575.78 2313
2576.26 2372
2576.74 2337
2577.22 2142
2577.70 2233
2578.17 2278
2578.65 2457
2579.13 2356
2579.61 2610
2580.09 2532
2580.57 2345
2581.05 2459
2581.53 2338
2582.01 2415
2582.48 2351
2582.96 2329
2583.44 2126
2583.92 2288
2584.40 2494
2584.88 2296
2585.36 2222
2585.84 2448
2586.32 2443
2586.80 2461
2587.28 2417
2587.76 2225
2588.24 2372
2588.72 2365
2589.20 2381
2589.68 2413
2590.16 2332
2590.64 2253
2591.12 2363
2591.60 2289
2592.08 2247
2592.56 2197
2593.04 2399
2593.52 2291
2594.00 2268
2594.48 2368
2594.96 2310
2595.44 2228
2595.92 2149
2596.40 2158
2596.88 2225
2597.36 2085
2597.84 2125
2598.32 2036
2598.80 1993
2599.28 2277
2599.76 2250
2600.24 2039
2600.72 2190
2601.21 2150
2601.69 2102
2602.17 2161
2602.65 2203
2603.13 2060
2603.61 2212
2604.09 2079
2604.57 1979
2605.05 2199
2605.54 2290
2606.02 2153
2606.50 1977
2606.98 2211
2607.46 2201
2607.94 2291
2608.42 2430
2608.91 2200
2609.39 2081
2609.87 2280
2610.35 2234
2610.83 2356
2611.31 2413
2611.80 2317
2612.28 2300
2612.76 2251
2613.24 2153
2613.72 2067
2614.21 2190
2614.69 2280
2615.17 2464
2615.65 2372
2616.13 2164
2616.62 2135
2617.10 2230
2617.58 2455
2618.06 2303
2618.55 2394
2619.03 2340
2619.51 2299
2619.99 2408
2620.48 2262
2620.96 2189
2621.44 2214
2621.92 2257
2622.41 2215
2622.89 2278
2623.37 2578
2623.86 2544
2624.34 2236
2624.82 2397
2625.31 2293
2625.79 2411
2626.27 2451
2626.75 2465
2627.24 2377
2627.72 2551
2628.20 2491
2628.69 2581
2629.17 2610
2629.66 2552
2630.14 2592
2630.62 2514
2631.11 2701
2631.59 2744
2632.07 2588
2632.56 2936
2633.04 2761
2633.52 2797
2634.01 2936
2634.49 2614
2634.98 2668
2635.46 2606
2635.94 2511
2636.43 2600
2636.91 2334
2637.40 2373
2637.88 2437
2638.37 2350
2638.85 2247
2639.33 2176
2639.82 2052
2640.30 2038
2640.79 2105
2641.27 2298
2641.76 2329
2642.24 2440
2642.73 2335
2643.21 2325
2643.70 2507
2644.18 2295
2644.67 2220
2645.15 2274
2645.64 2382
2646.12 2339
2646.61 2349
2647.09 2136
2647.58 2143
2648.06 2471
2648.55 2398
2649.03 2410
2649.52 2448
2650.00 2490
2650.49 2708
2650.97 2613
2651.46 2407
2651.94 2445
2652.43 2437
2652.92 2348
2653.40 2362
2653.89 2359
2654.37 2322
2654.86 2477
2655.34 2378
2655.83 2305
2656.32 2413
2656.80 2323
2657.29 2384
2657.77 2298
2658.26 2305
2658.75 2384
2659.23 2340
2659.72 2347
2660.21 2273
2660.69 2331
2661.18 2400
2661.66 2146
2662.15 2427
2662.64 2388
2663.12 2495
2663.61 2383
2664.10 2403
2664.58 2674
2665.07 2580
2665.56 2523
2666.04 2447
2666.53 2491
2667.02 2402
2667.50 2491
2667.99 2580
2668.48 2521
2668.97 2236
2669.45 2304
2669.94 2453
2670.43 2334
2670.91 2370
2671.40 2410
2671.89 2573
2672.38 2692
2672.86 2851
2673.35 2987
2673.84 2691
2674.33 2857
2674.81 3064
2675.30 3178
2675.79 3028
2676.28 2961
2676.77 2882
2677.25 2810
2677.74 2539
2678.23 2527
2678.72 2603
2679.21 2386
2679.69 2249
2680.18 2286
2680.67 2295
2681.16 2324
2681.65 2317
2682.13 2450
2682.62 2534
2683.11 2407
2683.60 2373
2684.09 2366
2684.58 2617
2685.07 2339
2685.55 2252
2686.04 2505
2686.53 2392
2687.02 2230
2687.51 2349
2688.00 2327
2688.49 2499
2688.98 2530
2689.46 2419
2689.95 2358
2690.44 2365
2690.93 2188
2691.42 2260
2691.91 2290
2692.40 2431
2692.89 2388
2693.38 2369
2693.87 2476
2694.36 2419
2694.85 2377
2695.34 2397
2695.83 2460
2696.31 2500
2696.80 2602
2697.29 2288
2697.78 2243
2698.27 2382
2698.76 2378
2699.25 2413
2699.74 2357
2700.23 2432
2700.72 2534
2701.21 2349
2701.70 2502
2702.19 2329
2702.68 2382
2703.17 2338
2703.66 2369
2704.15 2481
2704.64 2322
2705.13 2281
2705.63 2276
2706.12 2383
2706.61 2262
2707.10 2135
2707.59 2174
2708.08 2185
2708.57 2214
2709.06 2199
2709.55 2360
2710.04 2309
2710.53 2388
2711.02 2332
2711.51 2250
2712.01 2192
2712.50 2236
2712.99 2294
2713.48 2358
2713.97 2305
2714.46 2213
2714.95 2291
2715.44 2344
2715.93 2375
2716.43 2409
2716.92 2287
2717.41 2207
2717.90 2236
2718.39 2436
2718.88 2338
2719.38 2278
2719.87 2252
2720.36 2252
2720.85 2360
2721.34 2369
2721.83 2502
2722.33 2617
2722.82 2637
2723.31 2572
2723.80 2436
2724.30 2672
2724.79 2370
2725.28 2374
2725.77 2546
2726.26 2357
2726.76 2328
2727.25 2547
2727.74 2490
2728.23 2415
2728.73 2406
2729.22 2252
2729.71 2292
2730.20 2427
2730.70 2458
2731.19 2476
2731.68 2502
2732.18 2395
2732.67 2277
2733.16 2533
2733.65 2668
2734.15 2625
2734.64 2592
2735.13 2611
2735.63 2600
2736.12 2519
2736.61 2460
2737.11 2779
2737.60 2626
2738.09 2680
2738.59 2613
2739.08 2706
2739.57 2674
2740.07 2574
2740.56 2800
2741.05 2544
2741.55 2365
2742.04 2304
2742.54 2414
2743.03 2379
2743.52 2267
2744.02 2191
2744.51 2322
2745.00 2286
2745.50 2532
2745.99 2589
2746.49 2605
2746.98 2629
2747.48 2462
2747.97 2274
2748.46 2405
2748.96 2362
2749.45 2245
2749.95 2377
2750.44 2248
2750.94 2266
2751.43 2577
2751.93 2338
2752.42 2265
2752.91 2332
2753.41 2279
2753.90 2540
2754.40 2329
2754.89 2445
2755.39 2558
2755.88 2448
2756.38 2498
2756.87 2344
2757.37 2307
2757.86 2402
2758.36 2251
2758.85 2469
2759.35 2553
2759.85 2347
2760.34 2475
2760.84 2560
2761.33 2297
2761.83 2352
2762.32 2409
2762.82 2500
2763.31 2607
2763.81 2845
2764.31 2464
2764.80 2464
2765.30 2573
2765.79 2423
2766.29 2365
2766.78 2249
2767.28 2466
2767.78 2578
2768.27 2523
2768.77 2287
2769.27 2248
2769.76 2409
2770.26 2144
2770.75 2251
2771.25 2363
2771.75 2206
2772.24 2238
2772.74 2188
2773.24 2447
2773.73 2357
2774.23 2321
2774.73 2544
2775.22 2491
2775.72 2563
2776.22 2546
2776.71 2743
2777.21 2630
2777.71 2642
2778.20 2683
2778.70 2550
2779.20 2614
2779.70 2476
2780.19 2226
2780.69 2306
2781.19 2015
2781.68 2149
2782.18 2258
2782.68 2261
2783.18 2277
2783.67 2274
2784.17 2367
2784.67 2166
2785.17 2184
2785.66 2330
2786.16 2270
2786.66 2263
2787.16 2288
2787.66 2162
2788.15 2172
2788.65 2401
2789.15 2148
2789.65 2249
2790.14 2276
2790.64 2416
2791.14 2383
2791.64 2327
2792.14 2105
2792.64 2280
2793.13 2487
2793.63 2454
2794.13 2223
2794.63 2371
2795.13 2452
2795.63 2483
2796.12 2692
2796.62 2841
2797.12 2672
2797.62 2522
2798.12 2562
2798.62 2578
2799.12 2619
2799.62 2509
2800.12 2262
2800.61 2430
2801.11 2415
2801.61 2397
2802.11 2421
2802.61 2314
2803.11 2302
2803.61 2335
2804.11 2301
2804.61 2346
2805.11 2374
2805.61 2515
2806.11 2484
2806.61 2807
2807.11 2676
2807.60 2770
2808.10 2924
2808.60 2734
2809.10 2675
2809.60 2834
2810.10 2868
2810.60 2808
2811.10 2972
2811.60 3124
2812.10 3156
2812.60 3102
2813.10 2673
2813.60 3083
2814.10 2909
2814.60 2837
2815.10 2829
2815.60 2821
2816.10 2673
2816.61 2511
2817.11 2482
2817.61 2314
2818.11 2317
2818.61 2442
2819.11 2388
2819.61 2463
2820.11 2332
2820.61 2250
2821.11 2431
2821.61 2391
2822.11 2209
2822.61 2315
2823.11 2298
2823.62 2271
2824.12 2197
2824.62 2228
2825.12 2325
2825.62 2148
2826.12 2327
2826.62 2243
2827.12 2298
2827.63 2360
2828.13 2251
2828.63 2070
2829.13 2194
2829.63 2273
2830.13 2083
2830.63 1953
2831.14 2015
2831.64 2204
2832.14 2283
2832.64 2068
2833.14 2308
2833.65 2198
2834.15 2326
2834.65 2322
2835.15 2202
2835.65 2340
2836.16 2246
2836.66 2214
2837.16 2227
2837.66 2404
2838.16 2189
2838.67 2273
2839.17 2237
2839.67 2288
2840.17 2344
2840.68 2298
2841.18 2417
2841.68 2398
2842.19 2215
2842.69 2323
2843.19 2360
2843.69 2455
2844.20 2307
2844.70 2314
2845.20 2417
2845.71 2312
2846.21 2506
2846.71 2572
2847.21 2493
2847.72 2494
2848.22 2509
2848.72 2606
2849.23 2541
2849.73 2440
2850.23 2491
2850.74 2496
2851.24 2339
2851.74 2444
2852.25 2160
2852.75 2267
2853.26 2224
2853.76 2312
2854.26 2248
2854.77 2175
2855.27 2206
2855.77 2235
2856.28 2315
2856.78 2245
2857.29 2387
2857.79 2390
2858.29 2518
2858.80 2409
2859.30 2475
2859.81 2560
2860.31 2293
2860.82 2429
2861.32 2522
2861.82 2509
2862.33 2522
2862.83 2255
2863.34 2218
2863.84 2068
2864.35 2211
2864.85 2328
2865.36 2358
2865.86 2245
2866.37 2159
2866.87 2070
2867.38 2081
2867.88 2181
2868.39 2365
2868.89 2450
2869.40 2534
2869.90 2550
2870.41 2550
2870.91 2545
2871.42 2441
2871.92 2503
2872.43 2652
2872.93 2731
2873.44 2843
2873.94 2782
2874.45 2683
2874.95 2792
2875.46 2708
2875.97 2734
2876.47 2659
2876.98 2438
2877.48 2652
2877.99 2580
2878.49 2396
2879.00 2312
2879.51 2316
2880.01 2399
2880.52 2622
2881.03 2457
2881.53 2430
2882.04 2444
2882.54 2496
2883.05 2335
2883.56 2530
2884.06 2525
2884.57 2540
2885.08 2489
2885.58 2677
2886.09 2951
2886.60 2700
2887.10 2689
2887.61 2650
2888.12 2780
2888.62 2849
2889.13 2756
2889.64 2549
2890.14 2707
2890.65 2501
2891.16 2485
2891.66 2416
2892.17 2413
2892.68 2641
2893.18 2538
2893.69 2316
2894.20 2548
2894.71 2758
2895.21 2636
2895.72 2638
2896.23 2450
2896.74 2528
2897.24 2687
2897.75 2600
2898.26 2470
2898.77 2516
2899.27 2425
2899.78 2518
2900.29 2515
2900.80 2428
2901.31 2303
2901.81 2596
2902.32 2502
2902.83 2436
2903.34 2430
2903.85 2618
2904.35 2386
2904.86 2539
2905.37 2588
2905.88 2633
2906.39 2758
2906.90 2700
2907.40 2621
2907.91 2441
2908.42 2439
2908.93 2422
2909.44 2419
2909.95 2473
2910.46 2595
2910.96 2528
2911.47 2338
2911.98 2408
2912.49 2411
2913.00 2614
2913.51 2548
2914.02 2501
2914.53 2570
2915.04 2544
2915.54 2343
2916.05 2391
2916.56 2542
2917.07 2470
2917.58 2414
2918.09 2500
2918.60 2444
2919.11 2223
2919.62 2574
2920.13 2503
2920.64 2716
2921.15 2711
2921.66 2738
2922.17 2702
2922.68 2741
2923.19 2786
2923.70 2875
2924.21 3136
2924.72 2821
2925.23 2991
2925.74 2913
2926.25 2768
2926.76 2965
2927.27 3038
2927.78 2721
2928.29 2711
2928.80 2494
2929.31 2500
2929.82 2337
2930.33 2389
2930.84 2225
2931.35 2300
2931.86 2334
2932.37 2291
2932.88 2354
2933.39 2360
2933.90 2246
2934.41 2180
2934.92 2226
2935.44 2359
2935.95 2346
2936.46 2517
2936.97 2626
2937.48 2716
2937.99 3038
2938.50 2723
2939.01 3136
2939.52 3333
2940.04 3436
2940.55 3499
2941.06 3412
2941.57 3637
2942.08 3536
2942.59 3613
2943.10 3584
2943.62 3581
2944.13 3252
2944.64 2987
2945.15 3123
2945.66 3075
2946.17 2803
2946.69 2463
2947.20 2364
2947.71 2465
2948.22 2409
2948.73 2326
2949.25 2200
2949.76 2121
2950.27 2145
2950.78 2096
2951.29 2193
2951.81 2165
2952.32 2195
2952.83 2224
2953.34 2373
2953.86 2483
2954.37 2379
2954.88 2312
2955.39 2343
2955.91 2233
2956.42 2062
2956.93 2278
2957.45 2391
2957.96 2244
2958.47 2363
2958.98 2384
2959.50 2194
2960.01 2371
2960.52 2268
2961.04 2370
2961.55 2314
2962.06 2530
2962.58 2527
2963.09 2687
2963.60 2607
2964.12 2833
2964.63 2746
2965.14 2700
2965.66 2606
2966.17 2642
2966.68 2617
2967.20 2513
2967.71 2511
2968.22 2581
2968.74 2412
2969.25 2448
2969.77 2440
2970.28 2468
2970.79 2447
2971.31 2535
2971.82 2527
2972.34 2483
2972.85 2298
2973.36 2502
2973.88 2670
2974.39 2597
2974.91 2550
2975.42 2444
2975.94 2442
2976.45 2450
2976.96 2449
2977.48 2635
2977.99 2602
2978.51 2580
2979.02 2573
2979.54 2515
2980.05 2582
2980.57 2577
2981.08 2575
2981.60 2450
2982.11 2616
2982.63 2719
2983.14 2628
2983.66 2670
2984.17 2673
2984.69 2722
2985.20 2725
2985.72 2863
2986.23 2922
2986.75 2843
2987.26 2885
2987.78 2909
2988.29 2864
2988.81 2638
2989.32 2986
2989.84 3051
2990.36 3178
2990.87 3188
2991.39 2968
2991.90 2959
2992.42 3133
2992.94 3278
2993.45 3293
2993.97 3361
2994.48 3243
2995.00 3531
2995.51 3674
2996.03 3517
2996.55 3675
2997.06 3686
2997.58 3624
2998.10 3414
2998.61 3292
2999.13 3804
2999.65 3741
3000.16 3639
3000.68 4117
3001.19 4629
3001.71 4788
3002.23 5110
3002.74 5190
3003.26 5954
3003.78 6735
3004.30 7052
3004.81 7675
3005.33 7574
3005.85 7245
3006.36 6666
3006.88 6645
3007.40 5828
3007.91 5367
3008.43 5076
3008.95 4281
3009.47 3632
3009.98 3372
3010.50 3172
3011.02 3105
3011.54 2866
3012.05 2905
3012.57 2870
3013.09 2784
3013.61 2820
3014.12 3005
3014.64 2846
3015.16 2756
3015.68 2783
3016.19 3183
3016.71 3079
3017.23 2786
3017.75 2687
3018.27 2868
3018.78 3076
3019.30 3039
3019.82 2896
3020.34 3087
3020.86 3114
3021.38 2750
3021.89 2862
3022.41 2886
3022.93 3015
3023.45 3004
3023.97 3173
3024.49 3208
3025.01 3038
3025.52 3143
3026.04 2928
3026.56 2797
3027.08 2782
3027.60 2601
3028.12 2614
3028.64 2836
3029.16 2685
3029.67 2582
3030.19 2602
3030.71 2839
3031.23 2846
3031.75 2674
3032.27 2744
3032.79 2804
3033.31 2835
3033.83 2826
3034.35 2730
3034.87 2694
3035.39 2675
3035.91 2779
3036.43 2670
3036.95 2790
3037.47 2607
3037.99 2535
3038.50 2534
3039.02 2558
3039.54 2745
3040.06 2594
3040.58 2574
3041.10 2653
3041.62 2624
3042.14 2519
3042.66 2748
3043.18 2803
3043.70 2832
3044.23 2747
3044.75 2725
3045.27 2912
3045.79 2615
3046.31 2666
3046.83 2566
3047.35 2523
3047.87 2733
3048.39 2610
3048.91 2514
3049.43 2547
3049.95 2440
3050.47 2629
3050.99 2326
3051.51 2424
3052.03 2280
3052.56 2272
3053.08 2387
3053.60 2384
3054.12 2397
3054.64 2505
3055.16 2582
3055.68 2481
3056.20 2634
3056.72 2727
3057.25 2438
3057.77 2568
3058.29 2729
3058.81 2477
3059.33 2557
3059.85 2581
3060.38 2560
3060.90 2634
3061.42 2718
3061.94 2740
3062.46 2604
3062.98 2840
3063.51 2818
3064.03 2940
3064.55 3021
3065.07 2931
3065.59 3112
3066.12 3175
3066.64 2981
3067.16 3180
3067.68 3319
3068.21 3228
3068.73 3097
3069.25 3023
3069.77 3052
3070.30 2976
3070.82 2910
3071.34 2952
3071.86 3035
3072.39 2893
3072.91 2869
3073.43 3067
3073.95 3020
3074.48 3053
3075.00 3017
3075.52 3222
3076.05 3075
3076.57 3186
3077.09 3068
3077.61 3258
3078.14 3607
3078.66 3662
3079.18 3506
3079.71 3598
3080.23 3556
3080.75 3700
3081.28 3381
3081.80 3632
3082.32 3840
3082.85 3689
3083.37 3739
3083.90 3658
3084.42 3780
3084.94 3576
3085.47 3649
3085.99 3629
3086.51 3789
3087.04 3959
3087.56 4377
3088.09 5053
3088.61 5731
3089.13 6215
3089.66 6546
3090.18 6710
3090.71 6875
3091.23 6670
3091.76 6570
3092.28 6097
3092.80 5489
3093.33 4907
3093.85 4396
3094.38 4247
3094.90 4184
3095.43 4133
3095.95 3982
3096.48 4136
3097.00 4241
3097.53 4308
3098.05 4113
3098.58 4162
3099.10 4116
3099.63 4563
3100.15 5018
3100.68 5684
3101.20 6133
3101.73 6150
3102.25 7122
3102.78 7458
3103.30 7746
3103.83 7744
3104.35 8213
3104.88 7897
3105.40 7300
3105.93 6306
3106.45 5592
3106.98 5068
3107.51 4720
3108.03 4281
3108.56 3827
3109.08 4081
3109.61 4164
3110.13 4179
3110.66 4117
3111.19 3844
3111.71 3805
3112.24 3725
3112.76 3709
3113.29 3537
3113.82 3398
3114.34 3221
3114.87 3252
3115.40 3284
3115.92 3183
3116.45 3163
3116.98 3052
3117.50 2944
3118.03 2955
3118.55 3028
3119.08 3571
3119.61 3261
3120.13 3456
3120.66 3484
3121.19 3668
3121.72 3534
3122.24 3655
3122.77 3457
3123.30 3446
3123.82 3449
3124.35 3521
3124.88 3437
3125.40 3505
3125.93 3466
3126.46 3388
3126.99 3195
3127.51 3371
3128.04 3146
3128.57 3141
3129.10 3109
3129.62 3139
3130.15 3004
3130.68 2839
3131.21 2946
3131.73 3003
3132.26 2906
3132.79 2846
3133.32 2977
3133.85 2781
3134.37 2816
3134.90 2840
3135.43 2657
3135.96 2664
3136.49 2747
3137.01 2841
3137.54 2572
3138.07 2615
3138.60 2391
3139.13 2511
3139.65 2594
3140.18 2560
3140.71 2467
3141.24 2669
3141.77 2629
3142.30 2806
3142.83 2504
3143.35 2447
3143.88 2520
3144.41 2574
3144.94 2597
3145.47 2676
3146.00 2695
3146.53 2721
3147.06 2842
3147.59 3037
3148.11 2969
3148.64 3039
3149.17 2974
3149.70 2955
3150.23 3115
3150.76 3020
3151.29 2879
3151.82 2926
3152.35 3033
3152.88 3196
3153.41 3167
3153.94 2881
3154.47 2891
3155.00 3032
3155.53 3202
3156.06 3131
3156.59 3204
3157.12 3306
3157.65 3146
3158.18 3369
3158.71 3206
3159.24 3373
3159.77 3239
3160.30 3283
3160.83 3351
3161.36 3209
3161.89 2894
3162.42 3011
3162.95 2950
3163.48 2717
3164.01 2728
3164.54 2834
3165.07 2705
3165.60 2644
3166.13 2601
3166.66 2654
3167.19 2504
3167.72 2416
3168.25 2477
3168.78 2583
3169.31 2511
3169.85 2586
3170.38 2919
3170.91 2886
3171.44 3070
3171.97 3147
3172.50 3288
3173.03 3293
3173.56 3418
3174.09 3152
3174.63 3366
3175.16 3367
3175.69 3224
3176.22 3135
3176.75 3119
3177.28 2919
3177.81 2870
3178.35 2797
3178.88 2795
3179.41 2682
3179.94 2577
3180.47 2555
3181.00 2481
3181.54 2276
3182.07 2358
3182.60 2409
3183.13 2499
3183.66 2481
3184.20 2424
3184.73 2346
3185.26 2386
3185.79 2409
3186.33 2469
3186.86 2491
3187.39 2550
3187.92 2602
3188.46 2600
3188.99 2540
3189.52 2697
3190.05 2420
3190.59 2391
3191.12 2461
3191.65 2556
3192.18 2645
3192.72 2622
3193.25 2633
3193.78 2709
3194.32 2652
3194.85 2530
3195.38 2663
3195.91 2773
3196.45 3000
3196.98 2666
3197.51 2695
3198.05 2632
3198.58 2736
3199.11 2838
3199.65 2793
3200.18 2838
3200.71 2888
3201.25 2806
3201.78 2973
3202.32 3002
3202.85 2886
3203.38 2905
3203.92 3075
3204.45 2891
3204.98 3105
3205.52 3283
3206.05 3239
3206.59 3039
3207.12 3208
3207.65 3437
3208.19 3546
3208.72 3908
3209.26 3829
3209.79 4008
3210.32 4023
3210.86 4151
3211.39 4015
3211.93 4093
3212.46 4038
3213.00 4127
3213.53 4175
3214.07 3669
3214.60 3391
3215.14 3400
3215.67 3229
3216.20 3050
3216.74 3042
3217.27 2816
3217.81 2811
3218.34 2868
3218.88 2683
3219.41 2840
3219.95 2839
3220.48 2915
3221.02 3034
3221.56 3151
3222.09 3276
3222.63 3495
3223.16 3514
3223.70 3648
3224.23 3930
3224.77 3967
3225.30 3884
3225.84 4001
3226.37 3826
3226.91 3711
3227.45 3349
3227.98 3394
3228.52 3285
3229.05 3326
3229.59 3211
3230.12 3080
3230.66 3014
3231.20 3065
3231.73 3012
3232.27 3053
3232.81 3169
3233.34 3369
3233.88 3225
3234.41 3055
3234.95 3249
3235.49 3340
3236.02 3431
3236.56 3651
3237.10 3486
3237.63 3562
3238.17 3425
3238.71 3225
3239.24 3288
3239.78 3357
3240.32 3226
3240.85 3311
3241.39 3487
3241.93 3443
3242.46 3515
3243.00 3679
3243.54 3686
3244.07 3774
3244.61 3660
3245.15 3605
3245.69 3944
3246.22 3896
3246.76 4006
3247.30 4119
3247.84 4276
3248.37 4563
3248.91 4879
3249.45 5248
3249.99 5761
3250.52 6458
3251.06 7959
3251.60 9067
3252.14 9880
3252.67 10993
3253.21 11023
3253.75 11010
3254.29 11049
3254.83 10244
3255.36 9869
3255.90 8616
3256.44 7578
3256.98 7047
3257.52 6324
3258.05 5658
3258.59 5156
3259.13 5160
3259.67 5247
3260.21 5333
3260.75 5493
3261.29 5635
3261.82 5431
3262.36 5963
3262.90 6038
3263.44 6327
3263.98 6866
3264.52 6855
3265.06 7297
3265.60 8225
3266.13 8310
3266.67 8542
3267.21 8544
3267.75 8617
3268.29 8808
3268.83 8475
3269.37 7960
3269.91 6962
3270.45 5877
3270.99 5572
3271.53 5091
3272.07 4874
3272.60 4607
3273.14 4681
3273.68 4604
3274.22 4471
3274.76 4465
3275.30 4231
3275.84 4117
3276.38 4397
3276.92 4286
3277.46 4342
3278.00 4243
3278.54 4241
3279.08 4225
3279.62 4372
3280.16 4374
3280.70 4263
3281.24 4249
3281.78 4363
3282.32 4435
3282.86 4314
3283.40 4528
3283.94 4633
3284.48 4741
3285.02 5076
3285.56 5177
3286.11 5048
3286.65 5136
3287.19 5224
3287.73 5040
3288.27 4705
3288.81 5161
3289.35 5270
3289.89 5220
3290.43 4822
3290.97 4936
3291.51 5314
3292.05 5538
3292.60 5968
3293.14 6186
3293.68 6283
3294.22 6530
3294.76 6888
3295.30 7201
3295.84 7043
3296.38 6769
3296.93 6915
3297.47 6533
3298.01 6557
3298.55 6197
3299.09 5763
3299.63 5646
3300.18 5432
3300.72 5328
3301.26 5145
3301.80 4654
3302.34 4563
3302.89 4497
3303.43 4815
3303.97 4688
3304.51 4614
3305.05 4740
3305.60 4678
3306.14 4513
3306.68 4721
3307.22 4710
3307.76 4516
3308.31 4613
3308.85 4871
3309.39 4721
3309.93 4873
3310.48 4879
3311.02 4822
3311.56 4593
3312.11 4732
3312.65 4665
3313.19 4736
3313.73 4950
3314.28 4902
3314.82 5297
3315.36 5357
3315.91 5672
3316.45 5810
3316.99 6261
3317.53 6669
3318.08 7103
3318.62 7289
3319.16 7570
3319.71 7989
3320.25 8155
3320.79 8118
3321.34 8118
3321.88 8296
3322.43 8134
3322.97 8409
3323.51 8044
3324.06 7400
3324.60 6961
3325.14 7235
3325.69 6887
3326.23 6768
3326.78 6778
3327.32 6509
3327.86 6439
3328.41 6502
3328.95 6612
3329.50 6874
3330.04 7121
3330.58 8334
3331.13 10169
3331.67 12232
3332.22 14265
3332.76 16186
3333.31 17612
3333.85 19495
3334.39 21277
3334.94 23196
3335.48 24325
3336.03 25172
3336.57 25603
3337.12 25490
3337.66 24312
3338.21 23055
3338.75 21671
3339.30 19800
3339.84 18794
3340.39 16825
3340.93 15272
3341.48 13934
3342.02 12022
3342.57 10128
3343.11 8549
3343.66 7602
3344.20 6928
3344.75 6480
3345.29 6090
3345.84 5832
3346.39 5798
3346.93 5802
3347.48 5876
3348.02 5813
3348.57 5942
3349.11 6079
3349.66 6497
3350.21 6734
3350.75 6703
3351.30 6788
3351.84 6736
3352.39 7073
3352.94 6848
3353.48 6652
3354.03 6401
3354.57 5795
3355.12 5687
3355.67 5637
3356.21 5393
3356.76 5136
3357.31 4909
3357.85 4969
3358.40 4465
3358.94 4718
3359.49 4522
3360.04 4413
3360.58 4447
3361.13 4701
3361.68 4851
3362.22 5175
3362.77 5162
3363.32 5099
3363.87 5055
3364.41 5117
3364.96 4815
3365.51 4832
3366.05 4859
3366.60 4849
3367.15 4777
3367.70 4837
3368.24 4736
3368.79 4824
3369.34 4992
3369.88 4953
3370.43 5360
3370.98 5747
3371.53 5863
3372.07 6312
3372.62 6432
3373.17 7280
3373.72 7657
3374.27 7597
3374.81 7494
3375.36 7441
3375.91 6954
3376.46 6850
3377.01 6219
3377.55 5435
3378.10 5308
3378.65 4919
3379.20 4746
3379.75 4670
3380.29 4509
3380.84 4636
3381.39 4724
3381.94 4763
3382.49 4504
3383.04 4507
3383.58 4623
3384.13 4536
3384.68 4498
3385.23 4370
3385.78 4454
3386.33 4352
3386.88 3891
3387.43 3747
3387.97 3858
3388.52 3701
3389.07 3631
3389.62 3411
3390.17 3153
3390.72 3267
3391.27 3233
3391.82 3335
3392.37 3194
3392.92 3182
3393.47 3330
3394.02 3356
3394.56 3075
3395.11 3352
3395.66 3147
3396.21 3015
3396.76 3063
3397.31 3147
3397.86 3141
3398.41 3149
3398.96 3036
3399.51 3092
3400.06 2950
3400.61 2788
3401.16 2892
3401.71 2871
3402.26 3038
3402.81 2817
3403.36 2978
3403.91 3199
3404.46 3266
3405.01 3188
3405.56 2881
3406.11 2829
3406.66 2834
3407.21 2708
3407.76 2985
3408.32 3158
3408.87 3238
3409.42 3246
3409.97 3278
3410.52 3556
3411.07 3817
3411.62 3805
3412.17 4186
3412.72 4058
3413.27 3819
3413.82 3884
3414.37 4000
3414.93 3985
3415.48 4057
3416.03 3876
3416.58 3966
3417.13 3845
3417.68 3757
3418.23 3795
3418.78 3622
3419.34 3448
3419.89 3519
3420.44 3507
3420.99 3566
3421.54 3574
3422.09 3415
3422.65 3346
3423.20 3461
3423.75 3300
3424.30 3386
3424.85 3334
3425.40 3170
3425.96 3244
3426.51 3264
3427.06 3157
3427.61 3210
3428.16 3000
3428.72 2620
3429.27 2828
3429.82 2760
3430.37 2619
3430.93 2634
3431.48 2650
3432.03 2697
3432.58 2957
3433.14 2776
3433.69 2734
3434.24 2661
3434.79 2796
3435.35 2794
3435.90 2680
3436.45 2746
3437.00 2641
3437.56 2665
3438.11 2664
3438.66 3016
3439.22 2788
3439.77 2843
3440.32 2816
3440.88 2898
3441.43 2813
3441.98 2745
3442.54 2676
3443.09 2656
3443.64 2610
3444.20 2506
3444.75 2655
3445.30 2639
3445.86 2727
3446.41 2517
3446.96 2478
3447.52 2727
3448.07 2710
3448.63 2606
3449.18 2602
3449.73 2663
3450.29 2666
3450.84 2762
3451.39 2629
3451.95 2768
3452.50 2620
3453.06 2739
3453.61 2660
3454.17 2696
3454.72 2690
3455.27 2495
3455.83 2721
3456.38 2668
3456.94 2763
3457.49 2868
3458.05 2735
3458.60 2637
3459.16 2708
3459.71 2636
3460.27 2635
3460.82 2622
3461.37 2782
3461.93 2571
3462.48 2715
3463.04 2721
3463.59 2792
3464.15 2911
3464.70 2809
3465.26 2769
3465.82 2738
3466.37 2799
3466.93 2874
3467.48 2970
3468.04 3085
3468.59 3034
3469.15 3088
3469.70 3220
3470.26 3149
3470.81 3291
3471.37 3366
3471.92 3360
3472.48 3270
3473.04 3253
3473.59 3283
3474.15 3716
3474.70 3481
3475.26 3249
3475.82 3390
3476.37 3203
3476.93 3295
3477.48 3541
3478.04 3475
3478.60 3586
3479.15 3701
3479.71 3828
3480.27 3930
3480.82 3906
3481.38 3980
3481.93 4045
3482.49 4029
3483.05 4369
3483.60 4050
3484.16 3846
3484.72 3894
3485.27 4132
3485.83 4055
3486.39 4153
3486.94 4305
3487.50 4894
3488.06 5299
3488.62 6239
3489.17 7245
3489.73 8610
3490.29 10369
3490.84 11633
3491.40 13191
3491.96 14714
3492.52 15124
3493.07 15018
3493.63 14919
3494.19 13742
3494.75 12585
3495.30 11053
3495.86 9608
3496.42 8285
3496.98 6640
3497.53 6249
3498.09 5446
3498.65 5321
3499.21 5217
3499.76 5304
3500.32 5207
3500.88 5477
3501.44 5331
3502.00 5257
3502.56 5083
3503.11 5059
3503.67 5075
3504.23 5210
3504.79 5300
3505.35 5274
3505.90 5320
3506.46 5237
3507.02 4836
3507.58 5116
3508.14 4738
3508.70 4473
3509.26 4745
3509.81 4382
3510.37 4165
3510.93 3909
3511.49 4099
3512.05 3836
3512.61 3678
3513.17 3821
3513.73 3421
3514.29 3079
3514.84 3073
3515.40 3117
3515.96 2928
3516.52 2911
3517.08 3063
3517.64 2932
3518.20 2973
3518.76 3017
3519.32 2797
3519.88 2874
3520.44 2893
3521.00 2966
3521.56 3041
3522.12 3093
3522.68 2938
3523.24 2982
3523.80 3060
3524.36 3119
3524.92 3076
3525.48 2827
3526.04 2956
3526.60 3209
3527.16 3189
3527.72 3167
3528.28 3188
3528.84 2936
3529.40 2990
3529.96 2892
3530.52 2935
3531.08 3015
3531.64 2934
3532.20 2813
3532.76 2802
3533.32 2729
3533.88 2684
3534.44 2669
3535.00 2613
3535.56 2790
3536.12 2925
3536.68 2867
3537.25 2851
3537.81 2967
3538.37 2972
3538.93 2931
3539.49 2945
3540.05 2994
3540.61 2844
3541.17 2900
3541.73 2805
3542.30 2894
3542.86 2765
3543.42 2960
3543.98 2926
3544.54 2867
3545.10 2774
3545.66 2853
3546.23 2671
3546.79 2556
3547.35 2747
3547.91 2980
3548.47 2843
3549.03 2819
3549.60 2836
3550.16 2617
3550.72 2449
3551.28 2349
3551.84 2373
3552.41 2398
3552.97 2493
3553.53 2483
3554.09 2425
3554.65 2402
3555.22 2559
3555.78 2398
3556.34 2326
3556.90 2327
3557.47 2310
3558.03 2530
3558.59 2433
3559.15 2423
3559.72 2484
3560.28 2441
3560.84 2420
3561.41 2488
3561.97 2547
3562.53 2480
3563.09 2685
3563.66 2584
3564.22 2469
3564.78 2430
3565.35 2415
3565.91 2680
3566.47 2850
3567.04 2961
3567.60 2706
3568.16 2611
3568.73 2625
3569.29 2494
3569.85 2553
3570.42 2661
3570.98 2576
3571.54 2550
3572.11 2429
3572.67 2476
3573.23 2716
3573.80 2515
3574.36 2607
3574.93 2544
3575.49 2890
3576.05 2962
3576.62 2785
3577.18 2707
3577.75 2718
3578.31 2867
3578.87 2810
3579.44 2569
3580.00 2614
3580.57 2677
3581.13 2471
3581.70 2569
3582.26 2494
3582.82 2437
3583.39 2689
3583.95 2535
3584.52 2427
3585.08 2210
3585.65 2430
3586.21 2282
3586.78 2269
3587.34 2059
3587.91 2092
3588.47 2290
3589.04 2044
3589.60 2275
3590.17 2296
3590.73 2188
3591.30 2099
3591.86 2182
3592.43 2310
3592.99 2176
3593.56 2254
3594.12 2104
3594.69 2284
3595.25 2151
3595.82 2383
3596.39 2420
3596.95 2351
3597.52 2285
3598.08 2281
3598.65 2226
3599.21 2369
3599.78 2398
3600.35 2267
3600.91 2374
3601.48 2317
3602.04 2253
3602.61 2308
3603.18 2183
3603.74 2112
3604.31 2231
3604.87 2092
3605.44 2111
3606.01 2171
3606.57 2392
3607.14 2364
3607.71 1980
3608.27 2028
3608.84 2045
3609.41 2277
3609.97 2056
3610.54 1914
3611.11 1966
3611.67 2097
3612.24 2228
3612.81 2191
3613.37 2245
3613.94 2578
3614.51 2718
3615.07 2842
3615.64 3257
3616.21 3671
3616.77 3698
3617.34 4087
3617.91 4497
3618.48 4680
3619.04 4562
3619.61 4405
3620.18 4458
3620.75 4242
3621.31 3899
3621.88 3593
3622.45 3263
3623.02 2920
3623.58 2838
3624.15 2786
3624.72 2476
3625.29 2557
3625.86 2353
3626.42 2271
3626.99 2085
3627.56 2135
3628.13 2118
3628.70 1991
3629.26 1979
3629.83 2084
3630.40 2136
3630.97 2029
3631.54 2106
3632.10 2006
3632.67 2082
3633.24 2016
3633.81 1946
3634.38 1969
3634.95 1853
3635.52 1995
3636.08 1997
3636.65 2080
3637.22 2071
3637.79 2241
3638.36 2348
3638.93 2173
3639.50 2288
3640.07 2293
3640.64 2491
3641.20 2457
3641.77 2435
3642.34 2511
3642.91 2447
3643.48 2365
3644.05 2550
3644.62 2620
3645.19 2539
3645.76 2474
3646.33 2395
3646.90 2455
3647.47 2335
3648.04 2464
3648.61 2375
3649.18 2214
3649.75 2324
3650.32 2464
3650.89 2647
3651.46 2518
3652.03 2614
3652.60 2560
3653.17 2428
3653.74 2405
3654.31 2103
3654.88 2339
3655.45 2452
3656.02 2503
3656.59 2502
3657.16 2724
3657.73 2549
3658.30 2260
3658.87 2412
3659.44 2386
3660.01 2371
3660.58 2351
3661.15 2382
3661.72 2227
3662.29 2119
3662.86 2465
3663.43 2257
3664.00 2438
3664.58 2463
3665.15 2454
3665.72 2494
3666.29 2577
3666.86 2444
3667.43 2507
3668.00 2606
3668.57 2517
3669.14 2412
3669.72 2229
3670.29 2323
3670.86 2375
3671.43 2252
3672.00 2126
3672.57 2115
3673.14 2208
3673.72 2276
3674.29 2328
3674.86 2291
3675.43 2369
3676.00 2350
3676.57 2517
3677.15 2503
3677.72 2502
3678.29 2428
3678.86 2390
3679.43 2436
3680.01 2546
3680.58 2270
3681.15 2349
3681.72 2332
3682.29 2102
3682.87 2012
3683.44 2026
3684.01 2217
3684.58 2023
3685.16 2057
3685.73 2146
3686.30 2130
3686.87 2241
3687.45 2349
3688.02 2318
3688.59 2461
3689.17 2309
3689.74 2406
3690.31 2424
3690.88 2414
3691.46 2447
3692.03 2310
3692.60 2263
3693.18 2168
3693.75 2295
3694.32 2240
3694.90 2247
3695.47 2119
3696.04 2181
3696.62 1932
3697.19 2229
3697.76 2111
3698.34 1988
3698.91 2040
3699.48 1931
3700.06 1813
3700.63 1856
3701.21 2159
3701.78 2264
3702.35 2252
3702.93 2229
3703.50 2189
3704.07 2187
3704.65 2280
3705.22 2306
3705.80 2209
3706.37 2231
3706.95 2378
3707.52 2249
3708.09 2185
3708.67 2285
3709.24 2192
3709.82 2315
3710.39 2510
3710.97 2418
3711.54 2304
3712.11 2347
3712.69 2296
3713.26 2316
3713.84 1989
3714.41 2125
3714.99 2192
3715.56 2036
3716.14 2038
3716.71 2090
3717.29 2043
3717.86 2254
3718.44 2187
3719.01 1982
3719.59 1918
3720.16 2123
3720.74 2059
3721.31 2210
3721.89 2031
3722.47 1940
3723.04 1928
3723.62 1822
3724.19 1892
3724.77 1928
3725.34 1916
3725.92 2007
3726.49 2119
3727.07 2002
3727.65 2035
3728.22 2177
3728.80 2496
3729.37 2544
3729.95 2497
3730.53 2636
3731.10 3085
3731.68 3063
3732.25 3355
3732.83 3487
3733.41 3393
3733.98 3765
3734.56 3433
3735.14 3136
3735.71 3191
3736.29 3186
3736.86 2875
3737.44 2705
3738.02 2653
3738.59 2553
3739.17 2503
3739.75 2202
3740.32 2308
3740.90 2124
3741.48 2106
3742.06 2058
3742.63 2182
3743.21 2098
3743.79 2214
3744.36 2266
3744.94 2522
3745.52 2535
3746.09 2445
3746.67 2403
3747.25 2439
3747.83 2718
3748.40 2578
3748.98 2464
3749.56 2456
3750.14 2674
3750.71 2531
3751.29 2169
3751.87 2319
3752.45 2252
3753.03 2298
3753.60 2128
3754.18 2000
3754.76 2088
3755.34 2239
3755.91 2006
3756.49 2011
3757.07 1946
3757.65 1939
3758.23 2149
3758.81 2026
3759.38 2333
3759.96 2535
3760.54 2401
3761.12 2217
3761.70 2314
3762.28 2259
3762.85 2592
3763.43 2784
3764.01 2596
3764.59 2453
3765.17 2490
3765.75 2504
3766.33 2453
3766.90 2407
3767.48 2319
3768.06 2127
3768.64 2228
3769.22 2289
3769.80 2324
3770.38 2187
3770.96 2053
3771.54 1966
3772.12 2236
3772.70 2187
3773.27 1979
3773.85 2076
3774.43 2211
3775.01 2232
3775.59 2060
3776.17 2054
3776.75 1972
3777.33 1976
3777.91 1991
3778.49 2045
3779.07 1972
3779.65 2117
3780.23 2116
3780.81 1987
3781.39 2078
3781.97 1968
3782.55 1985
3783.13 2104
3783.71 2000
3784.29 2002
3784.87 1937
3785.45 1933
3786.03 2015
3786.61 2022
3787.19 2012
3787.77 2006
3788.35 1976
3788.93 2050
3789.51 1896
3790.09 1964
3790.67 1914
3791.26 1886
3791.84 1942
3792.42 1831
3793.00 2002
3793.58 2113
3794.16 2080
3794.74 2084
3795.32 1952
3795.90 1838
3796.48 1977
3797.07 1895
3797.65 1878
3798.23 1866
3798.81 1817
3799.39 1903
3799.97 1863
3800.55 1845
3801.13 1955
3801.72 1990
3802.30 1882
3802.88 2026
3803.46 2078
3804.04 1976
3804.62 2044
3805.21 1948
3805.79 2059
3806.37 2178
3806.95 2279
3807.53 2338
3808.12 2369
3808.70 2426
3809.28 2680
3809.86 2467
3810.44 2510
3811.03 2620
3811.61 2473
3812.19 2443
3812.77 2368
3813.36 2340
3813.94 2349
3814.52 2191
3815.10 2321
3815.69 2368
3816.27 2242
3816.85 2261
3817.43 2122
3818.02 2121
3818.60 2185
3819.18 2260
3819.76 2102
3820.35 2048
3820.93 2057
3821.51 1962
3822.10 1946
3822.68 2006
3823.26 1990
3823.85 2105
3824.43 2012
3825.01 1947
3825.60 2012
3826.18 2174
3826.76 1960
3827.35 2125
3827.93 2071
3828.51 2017
3829.10 2020
3829.68 1943
3830.26 1912
3830.85 2005
3831.43 1958
3832.02 1981
3832.60 2236
3833.18 2091
3833.77 2017
3834.35 2166
3834.93 2022
3835.52 2011
3836.10 2025
3836.69 2101
3837.27 2163
3837.86 2150
3838.44 2107
3839.02 2078
3839.61 2069
3840.19 2233
3840.78 2060
3841.36 2160
3841.95 2082
3842.53 2038
3843.12 2053
3843.70 2159
3844.29 2394
3844.87 2531
3845.46 2389
3846.04 2280
3846.63 2580
3847.21 2564
3847.80 2372
3848.38 2252
3848.97 2308
3849.55 2373
3850.14 2290
3850.72 2374
3851.31 2248
3851.89 2240
3852.48 2203
3853.06 2150
3853.65 2236
3854.23 2208
3854.82 2309
3855.40 2342
3855.99 2380
3856.58 2535
3857.16 2800
3857.75 2942
3858.33 2995
3858.92 3631
3859.50 4107
3860.09 4543
3860.68 4965
3861.26 4911
3861.85 5207
3862.43 5523
3863.02 5231
3863.61 5231
3864.19 4808
3864.78 4462
3865.37 4216
3865.95 3721
3866.54 3385
3867.13 3154
3867.71 2666
3868.30 2648
3868.89 2588
3869.47 2533
3870.06 2387
3870.65 2230
3871.23 2265
3871.82 2393
3872.41 2364
3872.99 2488
3873.58 2486
3874.17 2410
3874.75 2450
3875.34 2466
3875.93 2299
3876.52 2209
3877.10 2238
3877.69 2289
3878.28 2154
3878.86 2312
3879.45 2221
3880.04 2116
3880.63 2105
3881.21 2180
3881.80 2048
3882.39 1938
3882.98 2050
3883.57 2039
3884.15 2026
3884.74 2017
3885.33 2208
3885.92 2257
3886.50 2197
3887.09 2227
3887.68 2389
3888.27 2554
3888.86 2483
3889.45 2488
3890.03 2621
3890.62 2562
3891.21 2692
3891.80 2513
3892.39 2574
3892.98 2483
3893.56 2398
3894.15 2337
3894.74 2380
3895.33 2343
3895.92 2278
3896.51 2375
3897.10 2401
3897.68 2374
3898.27 2406
3898.86 2286
3899.45 2346
3900.04 2464
3900.63 2391
3901.22 2515
3901.81 2478
3902.40 2561
3902.99 2415
3903.57 2331
3904.16 2285
3904.75 2057
3905.34 2179
3905.93 2349
3906.52 2120
3907.11 2110
3907.70 2160
3908.29 2263
3908.88 2201
3909.47 2259
3910.06 2123
3910.65 2030
3911.24 1951
3911.83 2095
3912.42 2127
3913.01 2072
3913.60 1910
3914.19 2066
3914.78 2014
3915.37 2065
3915.96 2079
3916.55 2044
3917.14 1935
3917.73 1864
3918.32 1916
3918.91 2081
3919.50 1922
3920.09 1809
3920.68 1905
3921.27 1920
3921.86 1832
3922.45 1796
3923.05 1900
3923.64 1859
3924.23 1988
3924.82 1927
3925.41 1831
3926.00 1831
3926.59 1808
3927.18 1851
3927.77 1874
3928.36 1741
3928.95 1703
3929.55 1738
3930.14 1809
3930.73 1802
3931.32 1823
3931.91 1708
3932.50 1759
3933.09 1829
3933.69 1870
3934.28 1859
3934.87 1796
3935.46 1845
3936.05 1783
3936.64 1964
3937.24 1949
3937.83 2066
3938.42 1926
3939.01 2023
3939.60 1991
3940.20 2113
3940.79 2223
3941.38 2153
3941.97 2344
3942.56 2377
3943.16 2213
3943.75 2170
3944.34 2277
3944.93 2031
3945.53 2182
3946.12 2050
3946.71 1911
3947.30 1867
3947.90 1983
3948.49 2027
3949.08 1880
3949.67 1774
3950.27 1823
3950.86 1833
3951.45 2019
3952.05 2010
3952.64 1989
3953.23 1910
3953.82 1943
3954.42 1942
3955.01 1816
3955.60 2001
3956.20 1903
3956.79 2123
3957.38 2213
3957.98 2242
3958.57 2209
3959.16 2046
3959.76 2388
3960.35 2207
3960.94 2273
3961.54 2129
3962.13 2131
3962.73 2230
3963.32 2283
3963.91 2221
3964.51 2134
3965.10 2274
3965.69 2434
3966.29 2336
3966.88 2408
3967.48 2507
3968.07 2338
3968.66 2273
3969.26 2144
3969.85 2224
3970.45 2126
3971.04 2081
3971.64 2010
3972.23 1971
3972.82 2149
3973.42 2095
3974.01 1819
3974.61 1879
3975.20 2178
3975.80 2333
3976.39 2259
3976.99 2503
3977.58 2335
3978.18 2460
3978.77 2351
3979.37 2096
3979.96 2263
3980.56 2195
3981.15 2085
3981.75 2101
3982.34 2210
3982.94 2205
3983.53 2289
3984.13 2095
3984.72 2205
3985.32 2143
3985.91 2086
3986.51 2364
3987.11 2258
3987.70 2070
3988.30 2218
3988.89 2211
3989.49 2058
3990.08 2150
3990.68 2219
3991.28 2395
3991.87 2261
3992.47 2521
3993.06 2494
3993.66 2519
3994.26 2534
3994.85 2618
3995.45 2539
3996.04 2456
3996.64 2439
3997.24 2510
3997.83 2436
3998.43 2723
3999.03 2659
3999.62 2641
4000.22 2488
4000.81 2429
4001.41 2426
4002.01 2373
4002.60 2373
4003.20 2280
4003.80 2194
4004.40 2204
4004.99 2282
4005.59 2172
4006.19 2102
4006.78 2126
4007.38 2010
4007.98 2131
4008.57 2183
4009.17 2055
4009.77 2081
4010.37 2064
4010.96 2064
4011.56 2040
4012.16 2110
4012.76 2257
4013.35 2163
4013.95 2060
4014.55 2160
4015.15 2076
4015.74 2360
4016.34 2515
4016.94 2312
4017.54 2382
4018.13 2434
4018.73 2462
4019.33 2407
4019.93 2480
4020.53 2405
4021.12 2226
4021.72 2099
4022.32 2251
4022.92 2422
4023.52 2441
4024.12 2480
4024.71 2529
4025.31 2609
4025.91 2906
4026.51 3165
4027.11 3458
4027.71 3540
4028.30 3339
4028.90 3486
4029.50 3546
4030.10 3793
4030.70 3552
4031.30 3320
4031.90 2947
4032.50 2993
4033.10 2843
4033.69 2839
4034.29 2549
4034.89 2278
4035.49 2569
4036.09 2591
4036.69 2362
4037.29 2281
4037.89 2145
4038.49 2130
4039.09 1944
4039.69 1950
4040.29 1989
4040.89 2064
4041.49 2003
4042.08 1991
4042.68 1953
4043.28 1875
4043.88 1889
4044.48 1888
4045.08 2031
4045.68 1996
4046.28 2012
4046.88 2052
4047.48 1933
4048.08 2061
4048.68 1961
4049.28 1972
4049.88 1996
4050.48 1929
4051.08 2076
4051.69 1978
4052.29 1894
4052.89 2027
4053.49 1841
4054.09 1951
4054.69 2133
4055.29 1921
4055.89 1982
4056.49 2110
4057.09 1992
4057.69 1758
4058.29 1854
4058.89 1894
4059.49 1820
4060.09 1874
4060.70 1933
4061.30 2043
4061.90 2086
4062.50 2188
4063.10 2218
4063.70 2239
4064.30 2486
4064.90 2358
4065.51 2412
4066.11 2507
4066.71 2479
4067.31 2423
4067.91 2404
4068.51 2341
4069.11 2282
4069.72 2150
4070.32 2019
4070.92 1974
4071.52 2056
4072.12 1915
4072.73 1851
4073.33 1844
4073.93 1911
4074.53 1906
4075.13 1811
4075.74 1617
4076.34 1737
4076.94 1818
4077.54 1697
4078.14 1603
4078.75 1977
4079.35 1729
4079.95 1801
4080.55 1703
4081.16 1713
4081.76 1763
4082.36 1839
4082.96 1906
4083.57 1757
4084.17 1684
4084.77 1828
4085.38 1823
4085.98 1771
4086.58 1643
4087.18 1662
4087.79 1517
4088.39 1717
4088.99 1815
4089.60 1796
4090.20 1643
4090.80 1836
4091.41 1780
4092.01 1715
4092.61 1705
4093.22 1762
4093.82 1691
4094.42 1682
4095.03 1983
4095.63 1873
4096.23 1881
4096.84 2066
4097.44 1980
4098.05 1877
4098.65 1954
4099.25 1924
4099.86 1819
4100.46 1862
4101.06 1784
4101.67 1904
4102.27 1772
4102.88 1732
4103.48 1729
4104.09 1760
4104.69 1772
4105.29 1734
4105.90 1692
4106.50 1818
4107.11 1807
4107.71 1873
4108.32 1826
4108.92 1871
4109.53 1615
4110.13 1763
4110.74 1775
4111.34 1710
4111.94 1770
4112.55 1659
4113.15 1757
4113.76 1613
4114.36 1724
4114.97 1704
4115.57 1636
4116.18 1686
4116.78 1554
4117.39 1583
4118.00 1540
4118.60 1526
4119.21 1682
4119.81 2005
4120.42 1703
4121.02 1714
4121.63 1658
4122.23 1657
4122.84 1705
4123.44 1691
4124.05 1771
4124.66 1871
4125.26 1591
4125.87 1711
4126.47 1738
4127.08 1719
4127.68 1728
4128.29 1694
4128.90 1709
4129.50 1735
4130.11 1529
4130.72 1716
4131.32 1745
4131.93 1821
4132.53 1783
4133.14 1750
4133.75 1729
4134.35 1888
4134.96 1954
4135.57 1796
4136.17 1909
4136.78 1990
4137.39 2065
4137.99 2009
4138.60 1803
4139.21 1860
4139.81 1877
4140.42 2076
4141.03 2088
4141.63 1890
4142.24 2037
4142.85 2007
4143.46 1925
4144.06 1953
4144.67 2062
4145.28 2065
4145.88 2051
4146.49 2047
4147.10 1991
4147.71 1799
4148.31 1850
4148.92 1834
4149.53 1776
4150.14 1930
4150.74 1795
4151.35 1767
4151.96 1747
4152.57 1697
4153.18 1841
4153.78 1655
4154.39 1597
4155.00 1654
4155.61 1644
4156.22 1744
4156.82 1668
4157.43 1699
4158.04 1642
4158.65 1730
4159.26 1737
4159.86 1840
4160.47 1848
4161.08 1831
4161.69 1785
4162.30 1581
4162.91 1639
4163.52 1707
4164.12 1679
4164.73 1690
4165.34 1914
4165.95 1850
4166.56 1829
4167.17 1693
4167.78 1685
4168.39 1820
4168.99 1744
4169.60 1875
4170.21 1941
4170.82 2014
4171.43 1847
4172.04 1957
4172.65 1953
4173.26 1863
4173.87 2001
4174.48 1953
4175.09 1965
4175.70 1882
4176.31 1953
4176.92 1841
4177.53 1817
4178.13 1983
4178.74 1907
4179.35 1701
4179.96 1739
4180.57 1839
4181.18 1717
4181.79 1775
4182.40 1990
4183.01 1935
4183.62 1837
4184.23 1952
4184.84 1889
4185.45 1827
4186.06 1615
4186.67 1658
4187.29 1687
4187.90 1729
4188.51 1815
4189.12 1652
4189.73 1629
4190.34 1666
4190.95 1814
4191.56 1954
4192.17 1935
4192.78 1854
4193.39 1932
4194.00 1826
4194.61 1876
4195.22 1935
4195.83 1804
4196.45 1840
4197.06 1811
4197.67 1767
4198.28 1728
4198.89 1779
4199.50 1819
4200.11 1652
4200.72 1695
4201.33 1688
4201.95 1593
4202.56 1504
4203.17 1654
4203.78 1707
4204.39 1639
4205.00 1835
4205.62 1739
4206.23 1618
4206.84 1528
4207.45 1685
4208.06 1807
4208.67 1867
4209.29 1765
4209.90 1691
4210.51 1749
4211.12 1898
4211.73 1736
4212.35 1801
4212.96 1738
4213.57 1813
4214.18 1943
4214.80 2040
4215.41 1906
4216.02 1830
4216.63 1897
4217.25 2015
4217.86 2036
4218.47 2069
4219.08 2168
4219.70 2284
4220.31 2033
4220.92 2150
4221.53 2051
4222.15 2266
4222.76 2265
4223.37 2236
4223.99 2218
4224.60 2357
4225.21 2097
4225.83 2349
4226.44 2431
4227.05 2593
4227.66 2613
4228.28 2758
4228.89 2697
4229.51 2482
4230.12 2556
4230.73 2546
4231.35 2383
4231.96 2377
4232.57 2330
4233.19 2081
4233.80 2157
4234.41 2216
4235.03 2002
4235.64 2024
4236.26 2092
4236.87 2018
4237.48 2059
4238.10 1956
4238.71 2104
4239.33 2042
4239.94 1703
4240.55 1656
4241.17 1757
4241.78 1811
4242.40 1684
4243.01 1722
4243.63 1939
4244.24 1757
4244.85 1729
4245.47 1821
4246.08 1818
4246.70 1976
4247.31 2054
4247.93 1915
4248.54 1907
4249.16 1984
4249.77 1938
4250.39 1946
4251.00 1983
4251.62 1982
4252.23 1929
4252.85 1918
4253.46 1879
4254.08 1809
4254.69 1951
4255.31 1853
4255.92 1824
4256.54 1961
4257.15 1852
4257.77 1714
4258.39 1709
4259.00 1789
4259.62 1890
4260.23 1867
4260.85 1902
4261.46 2038
4262.08 2283
4262.69 2183
4263.31 2352
4263.93 2240
4264.54 2426
4265.16 2237
4265.77 2413
4266.39 2427
4267.01 2413
4267.62 2149
4268.24 2088
4268.86 2045
4269.47 2115
4270.09 2048
4270.70 1962
4271.32 1979
4271.94 1979
4272.55 2082
4273.17 1958
4273.79 2130
4274.40 2068
4275.02 1917
4275.64 2147
4276.25 2092
4276.87 2159
4277.49 2111
4278.10 2270
4278.72 2171
4279.34 2150
4279.96 2054
4280.57 2037
4281.19 2017
4281.81 1939
4282.42 1944
4283.04 1944
4283.66 1989
4284.28 1824
4284.89 1719
4285.51 1805
4286.13 1774
4286.75 1696
4287.36 1688
4287.98 1558
4288.60 1724
4289.22 1797
4289.83 1709
4290.45 1598
4291.07 1685
4291.69 1705
4292.31 1728
4292.92 1584
4293.54 1651
4294.16 1655
4294.78 1650
4295.40 1783
4296.01 1691
4296.63 1740
4297.25 1690
4297.87 1756
4298.49 1717
4299.11 1938
4299.72 1872
4300.34 1865
4300.96 1930
4301.58 1917
4302.20 1880
4302.82 1859
4303.44 1756
4304.06 1906
4304.67 1956
4305.29 1852
4305.91 1855
4306.53 1865
4307.15 1793
4307.77 1828
4308.39 1968
4309.01 1938
4309.63 1743
4310.25 1910
4310.86 2007
4311.48 1846
4312.10 1663
4312.72 1634
4313.34 1601
4313.96 1793
4314.58 1952
4315.20 1816
4315.82 1857
4316.44 1858
4317.06 1776
4317.68 1944
4318.30 1950
4318.92 1986
4319.54 1753
4320.16 1843
4320.78 1741
4321.40 1848
4322.02 1904
4322.64 2006
4323.26 2016
4323.88 1963
4324.50 2106
4325.12 2298
4325.74 2097
4326.36 2129
4326.98 2284
4327.60 2359
4328.22 2240
4328.84 2397
4329.46 2576
4330.08 2951
4330.71 2837
4331.33 3029
4331.95 3468
4332.57 3338
4333.19 3592
4333.81 3561
4334.43 3659
4335.05 3794
4335.67 3523
4336.29 3455
4336.91 3742
4337.54 3632
4338.16 3481
4338.78 3373
4339.40 3312
4340.02 3144
4340.64 3037
4341.26 3080
4341.89 2937
4342.51 2925
4343.13 3122
4343.75 3230
4344.37 3289
4344.99 3730
4345.62 3767
4346.24 4009
4346.86 4246
4347.48 4280
4348.10 4263
4348.73 4109
4349.35 4098
4349.97 3819
4350.59 3429
4351.21 3398
4351.84 3132
4352.46 3314
4353.08 3043
4353.70 2741
4354.33 2715
4354.95 2536
4355.57 2473
4356.19 2486
4356.82 2330
4357.44 2202
4358.06 2185
4358.68 2175
4359.31 2205
4359.93 2238
4360.55 2247
4361.17 2292
4361.80 2208
4362.42 2200
4363.04 2111
4363.67 2106
4364.29 2017
4364.91 2073
4365.54 2106
4366.16 1927
4366.78 2124
4367.41 2224
4368.03 2183
4368.65 1999
4369.28 1864
4369.90 1925
4370.52 2062
4371.15 1999
4371.77 2014
4372.39 1843
4373.02 1830
4373.64 1925
4374.27 1986
4374.89 1874
4375.51 1794
4376.14 1877
4376.76 1893
4377.39 1910
4378.01 1923
4378.63 1898
4379.26 1939
4379.88 1820
4380.51 1863
4381.13 1990
4381.75 1987
4382.38 1977
4383.00 1983
4383.63 1941
4384.25 1909
4384.88 1950
4385.50 1783
4386.13 1755
4386.75 1888
4387.38 1745
4388.00 1738
4388.63 1799
4389.25 1714
4389.88 1844
4390.50 1836
4391.13 1730
4391.75 1867
4392.38 1822
4393.00 1836
4393.63 1871
4394.25 1815
4394.88 1805
4395.50 1720
4396.13 1694
4396.75 1761
4397.38 1705
4398.00 1784
4398.63 1891
4399.26 1847
4399.88 1843
4400.51 1703
4401.13 1756
4401.76 1787
4402.38 1819
4403.01 1865
4403.64 1883
4404.26 1714
4404.89 1695
4405.51 1674
4406.14 1788
4406.77 1727
4407.39 1749
4408.02 1955
4408.64 1807
4409.27 1700
4409.90 1663
4410.52 1726
4411.15 1735
4411.78 1697
4412.40 1795
4413.03 1671
4413.66 1808
4414.28 1790
4414.91 1754
4415.54 1828
4416.16 2041
4416.79 1933
4417.42 1824
4418.04 1839
4418.67 1876
4419.30 1677
4419.93 1671
4420.55 1869
4421.18 1860
4421.81 1602
4422.43 1672
4423.06 1835
4423.69 1629
4424.32 1674
4424.94 1817
4425.57 1819
4426.20 1761
4426.83 1686
4427.45 1574
4428.08 1517
4428.71 1435
4429.34 1435
4429.96 1604
4430.59 1651
4431.22 1546
4431.85 1709
4432.48 1520
4433.10 1600
4433.73 1636
4434.36 1605
4434.99 1777
4435.62 1782
4436.24 1879
4436.87 1840
4437.50 1651
4438.13 1626
4438.76 1605
4439.39 1656
4440.02 1619
4440.64 1787
4441.27 1684
4441.90 1661
4442.53 1718
4443.16 1665
4443.79 1733
4444.42 1745
4445.04 1714
4445.67 1761
4446.30 1793
4446.93 1782
4447.56 1631
4448.19 1971
4448.82 2000
4449.45 1753
4450.08 1804
4450.71 1788
4451.34 1510
4451.97 1665
4452.59 1771
4453.22 1823
4453.85 1926
4454.48 1843
4455.11 1968
4455.74 1942
4456.37 1961
4457.00 2053
4457.63 1958
4458.26 2117
4458.89 1846
4459.52 1784
4460.15 1835
4460.78 1783
4461.41 1742
4462.04 1654
4462.67 1579
4463.30 1560
4463.93 1680
4464.56 1667
4465.19 1586
4465.82 1651
4466.45 1659
4467.08 1499
4467.71 1567
4468.34 1737
4468.97 1589
4469.61 1569
4470.24 1664
4470.87 1607
4471.50 1598
4472.13 1666
4472.76 1608
4473.39 1619
4474.02 1668
4474.65 1558
4475.28 1612
4475.91 1560
4476.54 1586
4477.18 1710
4477.81 1545
4478.44 1584
4479.07 1545
4479.70 1565
4480.33 1656
4480.96 1657
4481.59 1655
4482.23 1645
4482.86 1791
4483.49 1861
4484.12 1835
4484.75 1760
4485.38 1889
4486.02 1770
4486.65 1741
4487.28 1844
4487.91 1853
4488.54 1904
4489.18 1862
4489.81 1800
4490.44 1821
4491.07 1901
4491.70 1756
4492.34 1777
4492.97 1728
4493.60 1755
4494.23 1641
4494.87 1730
4495.50 1913
4496.13 1800
4496.76 1822
4497.40 1904
4498.03 1752
4498.66 1926
4499.29 2082
4499.93 2192
4500.56 2203
4501.19 2465
4501.82 2474
4502.46 2564
4503.09 2463
4503.72 2442
4504.36 2402
4504.99 2252
4505.62 2307
4506.26 2282
4506.89 2336
4507.52 2208
4508.16 1981
4508.79 2004
4509.42 2061
4510.06 1908
4510.69 1912
4511.32 1866
4511.96 1908
4512.59 1870
4513.22 1835
4513.86 1871
4514.49 1786
4515.13 1762
4515.76 1844
4516.39 1900
4517.03 1847
4517.66 1899
4518.30 1856
4518.93 1804
4519.56 1759
4520.20 1830
4520.83 2002
4521.47 1963
4522.10 1869
4522.73 1825
4523.37 1746
4524.00 1820
4524.64 1915
4525.27 2009
4525.91 2013
4526.54 2203
4527.18 2413
4527.81 2578
4528.45 2894
4529.08 3298
4529.72 3740
4530.35 3921
4530.99 4335
4531.62 4565
4532.26 4789
4532.89 4735
4533.53 4372
4534.16 4081
4534.80 3643
4535.43 3340
4536.07 3033
4536.70 2882
4537.34 2595
4537.97 2288
4538.61 2224
4539.24 2022
4539.88 1940
4540.51 1925
4541.15 1743
4541.79 1560
4542.42 1734
4543.06 1754
4543.69 1767
4544.33 1566
4544.96 1591
4545.60 1659
4546.24 1715
4546.87 1797
4547.51 1879
4548.14 1807
4548.78 1803
4549.42 1867
4550.05 1737
4550.69 1683
4551.33 1771
4551.96 1736
4552.60 1706
4553.24 1658
4553.87 1668
4554.51 1612
4555.15 1793
4555.78 1787
4556.42 1678
4557.06 1645
4557.69 1737
4558.33 1881
4558.97 1753
4559.60 1799
4560.24 1944
4560.88 1810
4561.51 1908
4562.15 1705
4562.79 1824
4563.43 1937
4564.06 1967
4564.70 1853
4565.34 1813
4565.97 1919
4566.61 1936
4567.25 1919
4567.89 2013
4568.52 2084
4569.16 1936
4569.80 2112
4570.44 1988
4571.07 2021
4571.71 2076
4572.35 2127
4572.99 1974
4573.63 1883
4574.26 1710
4574.90 1838
4575.54 1857
4576.18 1759
4576.82 1711
4577.45 1791
4578.09 1678
4578.73 1801
4579.37 1718
4580.01 1837
4580.65 1736
4581.28 1994
4581.92 1988
4582.56 1748
4583.20 1780
4583.84 1680
4584.48 1756
4585.12 1785
4585.76 1757
4586.39 1810
4587.03 1727
4587.67 1861
4588.31 1885
4588.95 1958
4589.59 1989
4590.23 2016
4590.87 2137
4591.51 2187
4592.15 2069
4592.78 2109
4593.42 2198
4594.06 2191
4594.70 2099
4595.34 1786
4595.98 1727
4596.62 1722
4597.26 1679
4597.90 1789
4598.54 1656
4599.18 1682
4599.82 1756
4600.46 1798
4601.10 1727
4601.74 1803
4602.38 1749
4603.02 1722
4603.66 1707
4604.30 1746
4604.94 1809
4605.58 1899
4606.22 1931
4606.86 1749
4607.50 1686
4608.14 1841
4608.78 1813
4609.42 1586
4610.06 1686
4610.70 1629
4611.34 1669
4611.98 1720
4612.62 1807
4613.26 1713
4613.90 1672
4614.55 1783
4615.19 1828
4615.83 1762
4616.47 1817
4617.11 1827
4617.75 1764
4618.39 1651
4619.03 1589
4619.67 1703
4620.31 1684
4620.96 1586
4621.60 1661
4622.24 1580
4622.88 1477
4623.52 1426
4624.16 1456
4624.80 1513
4625.44 1601
4626.09 1527
4626.73 1504
4627.37 1536
4628.01 1673
4628.65 1641
4629.29 1577
4629.94 1725
4630.58 1749
4631.22 1651
4631.86 1648
4632.50 1626
4633.15 1670
4633.79 1608
4634.43 1566
4635.07 1634
4635.72 1692
4636.36 1563
4637.00 1707
4637.64 1758
4638.28 1710
4638.93 1696
4639.57 1780
4640.21 1704
4640.85 1741
4641.50 1831
4642.14 1646
4642.78 1777
4643.43 1729
4644.07 1679
4644.71 1559
4645.35 1786
4646.00 1626
4646.64 1722
4647.28 1693
4647.93 1630
4648.57 1773
4649.21 1830
4649.86 1819
4650.50 1816
4651.14 1871
4651.79 1974
4652.43 2005
4653.07 2023
4653.72 1930
4654.36 2006
4655.00 1917
4655.65 1797
4656.29 1766
4656.93 1705
4657.58 1569
4658.22 1639
4658.87 1555
4659.51 1447
4660.15 1538
4660.80 1606
4661.44 1489
4662.09 1627
4662.73 1502
4663.37 1534
4664.02 1609
4664.66 1430
4665.31 1464
4665.95 1445
4666.59 1450
4667.24 1413
4667.88 1317
4668.53 1434
4669.17 1556
4669.82 1573
4670.46 1452
4671.11 1468
4671.75 1404
4672.40 1532
4673.04 1454
4673.69 1419
4674.33 1671
4674.98 1569
4675.62 1627
4676.27 1644
4676.91 1498
4677.56 1530
4678.20 1491
4678.85 1645
4679.49 1441
4680.14 1469
4680.78 1599
4681.43 1572
4682.07 1585
4682.72 1687
4683.36 1790
4684.01 1808
4684.66 1715
4685.30 1698
4685.95 1727
4686.59 1582
4687.24 1676
4687.88 1548
4688.53 1660
4689.18 1737
4689.82 1465
4690.47 1656
4691.11 1545
4691.76 1604
4692.41 1910
4693.05 1831
4693.70 1709
4694.34 1753
4694.99 1841
4695.64 1708
4696.28 1759
4696.93 1899
4697.58 1944
4698.22 2028
4698.87 1878
4699.52 1952
4700.16 2113
4700.81 2161
4701.46 1897
4702.10 1930
4702.75 1792
4703.40 1747
4704.04 1748
4704.69 1757
4705.34 1678
4705.99 1806
4706.63 1576
4707.28 1612
4707.93 1640
4708.57 1735
4709.22 1657
4709.87 1522
4710.52 1605
4711.16 1543
4711.81 1590
4712.46 1625
4713.11 1579
4713.75 1532
4714.40 1539
4715.05 1634
4715.70 1673
4716.35 1582
4716.99 1699
4717.64 1649
4718.29 1781
4718.94 1866
4719.58 1769
4720.23 1734
4720.88 1731
4721.53 1846
4722.18 1657
4722.83 1601
4723.47 1640
4724.12 1666
4724.77 1881
4725.42 1844
4726.07 1866
4726.72 1895
4727.36 1934
4728.01 1916
4728.66 1915
4729.31 1935
4729.96 1801
4730.61 1711
4731.26 1829
4731.91 1770
4732.55 1726
4733.20 1677
4733.85 1605
4734.50 1530
4735.15 1535
4735.80 1569
4736.45 1570
4737.10 1573
4737.75 1556
4738.40 1678
4739.05 1632
4739.70 1815
4740.35 1920
4740.99 1942
4741.64 1985
4742.29 1947
4742.94 1842
4743.59 1639
4744.24 1595
4744.89 1696
4745.54 1898
4746.19 1697
4746.84 1641
4747.49 1665
4748.14 1718
4748.79 1693
4749.44 1754
4750.09 1933
4750.74 1903
4751.39 1934
4752.04 1964
4752.69 1927
4753.34 1894
4753.99 1989
4754.64 1940
4755.29 1878
4755.95 1800
4756.60 1939
4757.25 1904
4757.90 1737
4758.55 1763
4759.20 1866
4759.85 2083
4760.50 2253
4761.15 2162
4761.80 2152
4762.45 2256
4763.10 2115
4763.75 2049
4764.41 2143
4765.06 2054
4765.71 1975
4766.36 1845
4767.01 1774
4767.66 1923
4768.31 1768
4768.97 1811
4769.62 1839
4770.27 1824
4770.92 1857
4771.57 1780
4772.22 1796
4772.87 1915
4773.53 1861
4774.18 1870
4774.83 1808
4775.48 1865
4776.13 1737
4776.79 1791
4777.44 1759
4778.09 1651
4778.74 1780
4779.39 1576
4780.05 1721
4780.70 1754
4781.35 1712
4782.00 1756
4782.65 1808
4783.31 1793
4783.96 1796
4784.61 1719
4785.26 1665
4785.92 1719
4786.57 1760
4787.22 1627
4787.88 1757
4788.53 1878
4789.18 1850
4789.83 1911
4790.49 2037
4791.14 1955
4791.79 1826
4792.45 1723
4793.10 1575
4793.75 1773
4794.40 1938
4795.06 1827
4795.71 1694
4796.36 1903
4797.02 1940
4797.67 2006
4798.32 1962
4798.98 2050
4799.63 2070
4800.29 2111
4800.94 2125
4801.59 2199
4802.25 2175
4802.90 2154
4803.55 2209
4804.21 2099
4804.86 2023
4805.52 1833
4806.17 1859
4806.82 1894
4807.48 2007
4808.13 2059
4808.79 1863
4809.44 1893
4810.09 1945
4810.75 2004
4811.40 2077
4812.06 1935
4812.71 1745
4813.37 1898
4814.02 1972
4814.67 2118
4815.33 2133
4815.98 2028
4816.64 1983
4817.29 2026
4817.95 2119
4818.60 2151
4819.26 2141
4819.91 2179
4820.57 2399
4821.22 2377
4821.88 2497
4822.53 2470
4823.19 2438
4823.84 2434
4824.50 2446
4825.15 2429
4825.81 2342
4826.46 2370
4827.12 2517
4827.77 2385
4828.43 2296
4829.09 2159
4829.74 2291
4830.40 2326
4831.05 2340
4831.71 2313
4832.36 2489
4833.02 2366
4833.68 2253
4834.33 2440
4834.99 2415
4835.64 2517
4836.30 2579
4836.96 2734
4837.61 2690
4838.27 2876
4838.92 2596
4839.58 2572
4840.24 2822
4840.89 2729
4841.55 2603
4842.21 2914
4842.86 2675
4843.52 2617
4844.17 2720
4844.83 2613
4845.49 2676
4846.14 2754
4846.80 3024
4847.46 3036
4848.11 2767
4848.77 3309
4849.43 3302
4850.09 3348
4850.74 3454
4851.40 3394
4852.06 3646
4852.71 3262
4853.37 3292
4854.03 3335
4854.69 3261
4855.34 3364
4856.00 3372
4856.66 3523
4857.31 3915
4857.97 3958
4858.63 4073
4859.29 4256
4859.94 4049
4860.60 3690
4861.26 3541
4861.92 3593
4862.58 3332
4863.23 3175
4863.89 3199
4864.55 3092
4865.21 3247
4865.87 3267
4866.52 3469
4867.18 3196
4867.84 3332
4868.50 3242
4869.16 2961
4869.81 2954
4870.47 3129
4871.13 3184
4871.79 3041
4872.45 2801
4873.11 2872
4873.77 2877
4874.42 2794
4875.08 2780
4875.74 2634
4876.40 2569
4877.06 2634
4877.72 2702
4878.38 2845
4879.03 2637
4879.69 2576
4880.35 2673
4881.01 2673
4881.67 2709
4882.33 2774
4882.99 2540
4883.65 2504
4884.31 2475
4884.97 2385
4885.63 2312
4886.29 2317
4886.95 2183
4887.60 2071
4888.26 2238
4888.92 2198
4889.58 2273
4890.24 2224
4890.90 2140
4891.56 2352
4892.22 2249
4892.88 2047
4893.54 2199
4894.20 2091
4894.86 2163
4895.52 1990
4896.18 1992
4896.84 1935
4897.50 1952
4898.16 1823
4898.82 1920
4899.48 2064
4900.14 1961
4900.80 2068
4901.46 2186
4902.12 2006
4902.79 2133
4903.45 2180
4904.11 2027
4904.77 2039
4905.43 2004
4906.09 1766
4906.75 1840
4907.41 1858
4908.07 1885
4908.73 2084
4909.39 1924
4910.05 1821
4910.71 1790
4911.38 1895
4912.04 1874
4912.70 1688
4913.36 1730
4914.02 1753
4914.68 1757
4915.34 1712
4916.00 1799
4916.67 1966
4917.33 1763
4917.99 1795
4918.65 1754
4919.31 1706
4919.97 1682
4920.64 1698
4921.30 1689
4921.96 1698
4922.62 1749
4923.28 1769
4923.94 1755
4924.61 1621
4925.27 1499
4925.93 1654
4926.59 1732
4927.26 1687
4927.92 1591
4928.58 1598
4929.24 1665
4929.90 1616
4930.57 1592
4931.23 1693
4931.89 1594
4932.55 1650
4933.22 1717
4933.88 1651
4934.54 1669
4935.20 1590
4935.87 1753
4936.53 1740
4937.19 1740
4937.86 1701
4938.52 1669
4939.18 1591
4939.84 1747
4940.51 1680
4941.17 1495
4941.83 1683
4942.50 1646
4943.16 1533
4943.82 1706
4944.49 1592
4945.15 1590
4945.81 1601
4946.48 1502
4947.14 1547
4947.80 1597
4948.47 1533
4949.13 1580
4949.79 1509
4950.46 1608
4951.12 1484
4951.79 1367
4952.45 1527
4953.11 1477
4953.78 1702
4954.44 1683
4955.11 1579
4955.77 1723
4956.43 1634
4957.10 1632
4957.76 1657
4958.43 1754
4959.09 1806
4959.76 1887
4960.42 2005
4961.08 2120
4961.75 2062
4962.41 1887
4963.08 1972
4963.74 2082
4964.41 2014
4965.07 1956
4965.74 1758
4966.40 1627
4967.07 1656
4967.73 1745
4968.40 1694
4969.06 1629
4969.73 1522
4970.39 1692
4971.06 1505
4971.72 1515
4972.39 1327
4973.05 1494
4973.72 1558
4974.38 1437
4975.05 1518
4975.71 1633
4976.38 1674
4977.04 1742
4977.71 1756
4978.37 1692
4979.04 1498
4979.71 1567
4980.37 1613
4981.04 1511
4981.70 1461
4982.37 1520
4983.04 1715
4983.70 1569
4984.37 1545
4985.03 1558
4985.70 1718
4986.37 1624
4987.03 1474
4987.70 1536
4988.36 1639
4989.03 1600
4989.70 1498
4990.36 1503
4991.03 1567
4991.70 1488
4992.36 1506
4993.03 1607
4993.70 1626
4994.36 1539
4995.03 1427
4995.70 1486
4996.36 1491
4997.03 1490
4997.70 1470
4998.36 1434
4999.03 1533
4999.70 1453
5000.36 1456
5001.03 1344
5001.70 1437
5002.37 1399
5003.03 1334
5003.70 1507
5004.37 1481
5005.03 1420
5005.70 1438
5006.37 1402
5007.04 1443
5007.70 1378
5008.37 1431
5009.04 1571
5009.71 1480
5010.38 1540
5011.04 1539
5011.71 1305
5012.38 1284
5013.05 1507
5013.71 1459
5014.38 1397
5015.05 1501
5015.72 1398
5016.39 1338
5017.06 1387
5017.72 1399
5018.39 1468
5019.06 1486
5019.73 1434
5020.40 1473
5021.07 1536
5021.73 1559
5022.40 1621
5023.07 1525
5023.74 1531
5024.41 1549
5025.08 1554
5025.75 1594
5026.41 1553
5027.08 1455
5027.75 1458
5028.42 1485
5029.09 1451
5029.76 1504
5030.43 1405
5031.10 1430
5031.77 1356
5032.44 1303
5033.10 1412
5033.77 1354
5034.44 1370
5035.11 1521
5035.78 1487
5036.45 1464
5037.12 1420
5037.79 1340
5038.46 1350
5039.13 1414
5039.80 1424
5040.47 1468
5041.14 1347
5041.81 1358
5042.48 1332
5043.15 1411
5043.82 1344
5044.49 1357
5045.16 1343
5045.83 1378
5046.50 1436
5047.17 1519
5047.84 1372
5048.51 1410
5049.18 1382
5049.85 1439
5050.52 1329
5051.19 1403
5051.86 1434
5052.53 1473
5053.20 1556
5053.87 1430
5054.54 1516
5055.21 1486
5055.89 1447
5056.56 1508
5057.23 1570
5057.90 1402
5058.57 1494
5059.24 1379
5059.91 1498
5060.58 1531
5061.25 1382
5061.92 1479
5062.60 1424
5063.27 1429
5063.94 1525
5064.61 1569
5065.28 1448
5065.95 1296
5066.62 1453
5067.30 1437
5067.97 1484
5068.64 1419
5069.31 1373
5069.98 1321
5070.65 1393
5071.33 1470
5072.00 1394
5072.67 1492
5073.34 1387
5074.01 1337
5074.68 1319
5075.36 1272
5076.03 1475
5076.70 1484
5077.37 1541
5078.05 1556
5078.72 1452
5079.39 1410
5080.06 1419
5080.73 1385
5081.41 1365
5082.08 1423
5082.75 1351
5083.42 1464
5084.10 1387
5084.77 1455
5085.44 1422
5086.12 1389
5086.79 1550
5087.46 1563
5088.13 1508
5088.81 1479
5089.48 1600
5090.15 1541
5090.83 1759
5091.50 1823
5092.17 1675
5092.85 1731
5093.52 1765
5094.19 1747
5094.87 1580
5095.54 1497
5096.21 1557
5096.89 1637
5097.56 1568
5098.23 1617
5098.91 1439
5099.58 1446
5100.25 1415
5100.93 1387
5101.60 1398
5102.28 1476
5102.95 1512
5103.62 1453
5104.30 1494
5104.97 1543
5105.65 1495
5106.32 1431
5106.99 1466
5107.67 1443
5108.34 1439
5109.02 1386
5109.69 1462
5110.36 1449
5111.04 1298
5111.71 1336
5112.39 1436
5113.06 1487
5113.74 1393
5114.41 1421
5115.09 1600
5115.76 1440
5116.44 1590
5117.11 1561
5117.79 1592
5118.46 1606
5119.14 1656
5119.81 1834
5120.49 1760
5121.16 1734
5121.84 1878
5122.51 1800
5123.19 1705
5123.86 1621
5124.54 1553
5125.21 1456
5125.89 1627
5126.56 1586
5127.24 1504
5127.91 1437
5128.59 1550
5129.27 1607
5129.94 1485
5130.62 1381
5131.29 1464
5131.97 1339
5132.64 1392
5133.32 1543
5134.00 1465
5134.67 1441
5135.35 1441
5136.02 1478
5136.70 1389
5137.38 1540
5138.05 1625
5138.73 1542
5139.40 1420
5140.08 1529
5140.76 1569
5141.43 1505
5142.11 1428
5142.79 1414
5143.46 1512
5144.14 1608
5144.82 1423
5145.49 1382
5146.17 1394
5146.85 1390
5147.52 1303
5148.20 1350
5148.88 1426
5149.55 1342
5150.23 1298
5150.91 1308
5151.59 1372
5152.26 1458
5152.94 1388
5153.62 1385
5154.29 1352
5154.97 1383
5155.65 1356
5156.33 1349
5157.00 1286
5157.68 1426
5158.36 1414
5159.04 1453
5159.71 1390
5160.39 1449
5161.07 1509
5161.75 1503
5162.42 1394
5163.10 1372
5163.78 1329
5164.46 1454
5165.14 1545
5165.81 1553
5166.49 1464
5167.17 1385
5167.85 1508
5168.53 1431
5169.21 1407
5169.88 1362
5170.56 1322
5171.24 1274
5171.92 1390
5172.60 1341
5173.28 1294
5173.95 1280
5174.63 1247
5175.31 1293
5175.99 1361
5176.67 1360
5177.35 1393
5178.03 1468
5178.71 1348
5179.38 1268
5180.06 1341
5180.74 1305
5181.42 1345
5182.10 1253
5182.78 1272
5183.46 1353
5184.14 1358
5184.82 1308
5185.50 1145
5186.18 1151
5186.86 1249
5187.53 1337
5188.21 1419
5188.89 1367
5189.57 1360
5190.25 1382
5190.93 1349
5191.61 1255
5192.29 1253
5192.97 1286
5193.65 1202
5194.33 1145
5195.01 1170
5195.69 1250
5196.37 1233
5197.05 1272
5197.73 1358
5198.41 1293
5199.09 1367
5199.77 1260
5200.45 1227
5201.13 1216
5201.81 1290
5202.49 1202
5203.17 1252
5203.86 1210
5204.54 1310
5205.22 1308
5205.90 1391
5206.58 1284
5207.26 1463
5207.94 1404
5208.62 1323
5209.30 1211
5209.98 1268
5210.66 1300
5211.34 1456
5212.02 1417
5212.71 1325
5213.39 1390
5214.07 1387
5214.75 1345
5215.43 1349
5216.11 1334
5216.79 1437
5217.47 1472
5218.16 1425
5218.84 1500
5219.52 1323
5220.20 1349
5220.88 1534
5221.56 1596
5222.25 1397
5222.93 1298
5223.61 1502
5224.29 1511
5224.97 1436
5225.66 1393
5226.34 1533
5227.02 1334
5227.70 1359
5228.38 1495
5229.07 1501
5229.75 1363
5230.43 1375
5231.11 1320
5231.79 1350
5232.48 1463
5233.16 1433
5233.84 1311
5234.52 1334
5235.21 1393
5235.89 1498
5236.57 1487
5237.26 1435
5237.94 1506
5238.62 1433
5239.30 1383
5239.99 1474
5240.67 1380
5241.35 1578
5242.04 1598
5242.72 1427
5243.40 1493
5244.08 1550
5244.77 1460
5245.45 1398
5246.13 1417
5246.82 1511
5247.50 1378
5248.18 1548
5248.87 1538
5249.55 1504
5250.24 1496
5250.92 1574
5251.60 1479
5252.29 1445
5252.97 1445
5253.65 1533
5254.34 1580
5255.02 1546
5255.71 1422
5256.39 1388
5257.07 1323
5257.76 1288
5258.44 1366
5259.13 1390
5259.81 1471
5260.49 1285
5261.18 1517
5261.86 1454
5262.55 1527
5263.23 1406
5263.92 1284
5264.60 1340
5265.28 1428
5265.97 1441
5266.65 1383
5267.34 1347
5268.02 1439
5268.71 1434
5269.39 1414
5270.08 1363
5270.76 1392
5271.45 1474
5272.13 1480
5272.82 1423
5273.50 1288
5274.19 1479
5274.87 1319
5275.56 1276
5276.24 1385
5276.93 1355
5277.61 1467
5278.30 1523
5278.98 1410
5279.67 1357
5280.36 1248
5281.04 1355
5281.73 1418
5282.41 1387
5283.10 1519
5283.78 1335
5284.47 1486
5285.16 1526
5285.84 1428
5286.53 1371
5287.21 1359
5287.90 1315
5288.59 1476
5289.27 1475
5289.96 1389
5290.64 1289
5291.33 1397
5292.02 1428
5292.70 1413
5293.39 1373
5294.08 1464
5294.76 1474
5295.45 1504
5296.13 1482
5296.82 1489
5297.51 1422
5298.19 1338
5298.88 1603
5299.57 1573
5300.25 1573
5300.94 1556
5301.63 1646
5302.32 1763
5303.00 1680
5303.69 1670
5304.38 1744
5305.06 1696
5305.75 1779
5306.44 1743
5307.13 1750
5307.81 1755
5308.50 1843
5309.19 1766
5309.87 1690
5310.56 1674
5311.25 1754
5311.94 1755
5312.62 1935
5313.31 1828
5314.00 1989
5314.69 2175
5315.38 2142
5316.06 1955
5316.75 2036
5317.44 2040
5318.13 2104
5318.82 2027
5319.50 1933
5320.19 1864
5320.88 1910
5321.57 1904
5322.26 1677
5322.94 1586
5323.63 1633
5324.32 1640
5325.01 1564
5325.70 1507
5326.39 1518
5327.07 1526
5327.76 1638
5328.45 1690
5329.14 1504
5329.83 1584
5330.52 1474
5331.21 1487
5331.90 1553
5332.58 1556
5333.27 1474
5333.96 1486
5334.65 1465
5335.34 1446
5336.03 1407
5336.72 1442
5337.41 1434
5338.10 1403
5338.79 1456
5339.48 1375
5340.17 1354
5340.86 1315
5341.54 1420
5342.23 1407
5342.92 1521
5343.61 1540
5344.30 1476
5344.99 1597
5345.68 1629
5346.37 1728
5347.06 1677
5347.75 1784
5348.44 1849
5349.13 1945
5349.82 2152
5350.51 2327
5351.20 2368
5351.89 2389
5352.58 2420
5353.27 2288
5353.96 2215
5354.65 2176
5355.34 1842
5356.03 1728
5356.72 1660
5357.42 1516
5358.11 1556
5358.80 1503
5359.49 1521
5360.18 1536
5360.87 1532
5361.56 1456
5362.25 1492
5362.94 1416
5363.63 1430
5364.32 1590
5365.01 1505
5365.70 1503
5366.40 1504
5367.09 1571
5367.78 1381
5368.47 1343
5369.16 1345
5369.85 1283
5370.54 1197
5371.23 1407
5371.93 1367
5372.62 1286
5373.31 1336
5374.00 1287
5374.69 1338
5375.38 1229
5376.08 1337
5376.77 1404
5377.46 1390
5378.15 1393
5378.84 1317
5379.53 1254
5380.23 1323
5380.92 1459
5381.61 1343
5382.30 1248
5383.00 1369
5383.69 1393
5384.38 1443
5385.07 1390
5385.76 1348
5386.46 1481
5387.15 1486
5387.84 1492
5388.53 1580
5389.23 1607
5389.92 1572
5390.61 1451
5391.30 1578
5392.00 1539
5392.69 1396
5393.38 1441
5394.08 1427
5394.77 1410
5395.46 1510
5396.15 1356
5396.85 1350
5397.54 1347
5398.23 1420
5398.93 1380
5399.62 1428
5400.31 1270
5401.01 1279
5401.70 1287
5402.39 1296
5403.09 1467
5403.78 1307
5404.47 1374
5405.17 1376
5405.86 1437
5406.56 1517
5407.25 1557
5407.94 1514
5408.64 1494
5409.33 1426
5410.02 1457
5410.72 1409
5411.41 1330
5412.11 1269
5412.80 1274
5413.49 1363
5414.19 1502
5414.88 1429
5415.58 1406
5416.27 1438
5416.97 1478
5417.66 1348
5418.35 1391
5419.05 1468
5419.74 1498
5420.44 1539
5421.13 1467
5421.83 1514
5422.52 1518
5423.22 1435
5423.91 1521
5424.61 1556
5425.30 1448
5426.00 1478
5426.69 1447
5427.39 1488
5428.08 1485
5428.78 1576
5429.47 1495
5430.17 1449
5430.86 1512
5431.56 1439
5432.25 1568
5432.95 1526
5433.64 1424
5434.34 1468
5435.03 1500
5435.73 1514
5436.43 1516
5437.12 1483
5437.82 1551
5438.51 1662
5439.21 1555
5439.90 1438
5440.60 1440
5441.30 1555
5441.99 1500
5442.69 1518
5443.38 1654
5444.08 1627
5444.78 1701
5445.47 1839
5446.17 2017
5446.86 2044
5447.56 2058
5448.26 2129
5448.95 2153
5449.65 2105
5450.35 1837
5451.04 1888
5451.74 1838
5452.44 1676
5453.13 1697
5453.83 1710
5454.53 1770
5455.22 1666
5455.92 1561
5456.62 1604
5457.31 1623
5458.01 1691
5458.71 1812
5459.40 1737
5460.10 1705
5460.80 1763
5461.50 1813
5462.19 1839
5462.89 1906
5463.59 1907
5464.29 2024
5464.98 2066
5465.68 2095
5466.38 1884
5467.08 1824
5467.77 1695
5468.47 1801
5469.17 1928
5469.87 1681
5470.56 1788
5471.26 1867
5471.96 1922
5472.66 2024
5473.36 1999
5474.05 1984
5474.75 2002
5475.45 1924
5476.15 1930
5476.85 1977
5477.54 2155
5478.24 2362
5478.94 2665
5479.64 2863
5480.34 2895
5481.04 2850
5481.73 3073
5482.43 3043
5483.13 2764
5483.83 2653
5484.53 2776
5485.23 2724
5485.93 2332
5486.62 2247
5487.32 2199
5488.02 2220
5488.72 2282
5489.42 2105
5490.12 2165
5490.82 2234
5491.52 2208
5492.22 2115
5492.92 2308
5493.62 2377
5494.31 2489
5495.01 2458
5495.71 2436
5496.41 2393
5497.11 2487
5497.81 2805
5498.51 2849
5499.21 3455
5499.91 3935
5500.61 4192
5501.31 4403
5502.01 4715
5502.71 4806
5503.41 4219
5504.11 3718
5504.81 3258
5505.51 2898
5506.21 2764
5506.91 2474
5507.61 2264
5508.31 2335
5509.01 2320
5509.71 2094
5510.41 2039
5511.11 2125
5511.81 2151
5512.51 1985
5513.21 1905
5513.91 2015
5514.61 2134
5515.31 2240
5516.01 2100
5516.72 1873
5517.42 2010
5518.12 1921
5518.82 1828
5519.52 1890
5520.22 2025
5520.92 2068
5521.62 2046
5522.32 1933
5523.02 2016
5523.73 1899
5524.43 1882
5525.13 1709
5525.83 1687
5526.53 1561
5527.23 1618
5527.93 1635
5528.63 1578
5529.34 1634
5530.04 1587
5530.74 1515
5531.44 1579
5532.14 1563
5532.84 1488
5533.55 1490
5534.25 1574
5534.95 1554
5535.65 1586
5536.35 1483
5537.06 1630
5537.76 1726
5538.46 1582
5539.16 1593
5539.86 1492
5540.57 1460
5541.27 1420
5541.97 1444
5542.67 1491
5543.38 1645
5544.08 1706
5544.78 1569
5545.48 1554
5546.19 1545
5546.89 1515
5547.59 1463
5548.29 1478
5549.00 1441
5549.70 1398
5550.40 1495
5551.11 1475
5551.81 1484
5552.51 1404
5553.21 1506
5553.92 1534
5554.62 1593
5555.32 1524
5556.03 1376
5556.73 1357
5557.43 1526
5558.14 1460
5558.84 1449
5559.54 1557
5560.25 1571
5560.95 1431
5561.65 1532
5562.36 1527
5563.06 1545
5563.77 1481
5564.47 1559
5565.17 1691
5565.88 1513
5566.58 1652
5567.28 1702
5567.99 1574
5568.69 1607
5569.40 1473
5570.10 1487
5570.80 1461
5571.51 1538
5572.21 1429
5572.92 1556
5573.62 1505
5574.33 1478
5575.03 1442
5575.73 1342
5576.44 1483
5577.14 1466
5577.85 1474
5578.55 1323
5579.26 1419
5579.96 1322
5580.67 1368
5581.37 1396
5582.08 1264
5582.78 1327
5583.49 1345
5584.19 1326
5584.90 1436
5585.60 1444
5586.31 1490
5587.01 1387
5587.72 1428
5588.42 1369
5589.13 1230
5589.83 1267
5590.54 1334
5591.24 1308
5591.95 1330
5592.66 1368
5593.36 1409
5594.07 1252
5594.77 1337
5595.48 1206
5596.18 1285
5596.89 1394
5597.60 1249
5598.30 1294
5599.01 1300
5599.71 1250
5600.42 1262
5601.13 1371
5601.83 1332
5602.54 1245
5603.24 1258
5603.95 1225
5604.66 1322
5605.36 1372
5606.07 1366
5606.78 1244
5607.48 1237
5608.19 1314
5608.89 1293
5609.60 1269
5610.31 1204
5611.01 1269
5611.72 1270
5612.43 1210
5613.14 1268
5613.84 1249
5614.55 1370
5615.26 1202
5615.96 1301
5616.67 1296
5617.38 1324
5618.08 1353
5618.79 1293
5619.50 1362
5620.21 1472
5620.91 1342
5621.62 1240
5622.33 1211
5623.04 1343
5623.74 1398
5624.45 1313
5625.16 1311
5625.87 1276
5626.57 1246
5627.28 1294
5627.99 1314
5628.70 1339
5629.40 1380
5630.11 1343
5630.82 1446
5631.53 1346
5632.24 1318
5632.94 1439
5633.65 1429
5634.36 1326
5635.07 1409
5635.78 1406
5636.49 1487
5637.19 1518
5637.90 1488
5638.61 1484
5639.32 1522
5640.03 1515
5640.74 1458
5641.44 1498
5642.15 1611
5642.86 1426
5643.57 1362
5644.28 1361
5644.99 1317
5645.70 1239
5646.41 1454
5647.12 1365
5647.82 1251
5648.53 1311
5649.24 1330
5649.95 1362
5650.66 1522
5651.37 1574
5652.08 1504
5652.79 1424
5653.50 1475
5654.21 1425
5654.92 1461
5655.63 1408
5656.34 1458
5657.05 1612
5657.76 1537
5658.46 1310
5659.17 1358
5659.88 1424
5660.59 1446
5661.30 1464
5662.01 1472
5662.72 1437
5663.43 1470
5664.14 1420
5664.85 1372
5665.56 1347
5666.27 1396
5666.98 1418
5667.69 1345
5668.40 1377
5669.12 1507
5669.83 1454
5670.54 1660
5671.25 1723
5671.96 1663
5672.67 1701
5673.38 1769
5674.09 1655
5674.80 1430
5675.51 1486
5676.22 1411
5676.93 1373
5677.64 1411
5678.35 1408
5679.06 1324
5679.78 1400
5680.49 1402
5681.20 1396
5681.91 1465
5682.62 1405
5683.33 1380
5684.04 1396
5684.75 1423
5685.47 1465
5686.18 1480
5686.89 1364
5687.60 1433
5688.31 1400
5689.02 1412
5689.73 1415
5690.45 1452
5691.16 1454
5691.87 1417
5692.58 1445
5693.29 1424
5694.01 1327
5694.72 1422
5695.43 1319
5696.14 1303
5696.85 1341
5697.57 1350
5698.28 1438
5698.99 1320
5699.70 1378
5700.41 1315
5701.13 1276
5701.84 1241
5702.55 1335
5703.26 1424
5703.98 1375
5704.69 1322
5705.40 1285
5706.11 1420
5706.83 1369
5707.54 1398
5708.25 1352
5708.97 1358
5709.68 1437
5710.39 1321
5711.10 1297
5711.82 1378
5712.53 1242
5713.24 1293
5713.96 1211
5714.67 1276
5715.38 1253
5716.10 1172
5716.81 1245
5717.52 1302
5718.24 1305
5718.95 1257
5719.66 1303
5720.38 1405
5721.09 1322
5721.80 1320
5722.52 1421
5723.23 1362
5723.95 1437
5724.66 1357
5725.37 1322
5726.09 1387
5726.80 1353
5727.52 1269
5728.23 1228
5728.94 1287
5729.66 1468
5730.37 1441
5731.09 1435
5731.80 1411
5732.51 1409
5733.23 1420
5733.94 1314
5734.66 1313
5735.37 1339
5736.09 1424
5736.80 1400
5737.52 1399
5738.23 1391
5738.95 1359
5739.66 1489
5740.38 1464
5741.09 1469
5741.81 1499
5742.52 1397
5743.24 1357
5743.95 1534
5744.67 1489
5745.38 1452
5746.10 1422
5746.81 1448
5747.53 1392
5748.24 1399
5748.96 1409
5749.67 1408
5750.39 1415
5751.10 1484
5751.82 1553
5752.53 1499
5753.25 1634
5753.97 1702
5754.68 1706
5755.40 1615
5756.11 1783
5756.83 1786
5757.54 1624
5758.26 1676
5758.98 1733
5759.69 1742
5760.41 1776
5761.12 1642
5761.84 1730
5762.56 1894
5763.27 1810
5763.99 1959
5764.71 1833
5765.42 1816
5766.14 1843
5766.85 2076
5767.57 2241
5768.29 2513
5769.00 2888
5769.72 3360
5770.44 3714
5771.15 3780
5771.87 3849
5772.59 3858
5773.30 3316
5774.02 3062
5774.74 2820
5775.46 2262
5776.17 2202
5776.89 2120
5777.61 1907
5778.32 2026
5779.04 2020
5779.76 1914
5780.48 2022
5781.19 2213
5781.91 2167
5782.63 2109
5783.35 2075
5784.06 2130
5784.78 2144
5785.50 2206
5786.22 2023
5786.93 1839
5787.65 1863
5788.37 1812
5789.09 1784
5789.80 1831
5790.52 1745
5791.24 1668
5791.96 1745
5792.68 1723
5793.39 1763
5794.11 1781
5794.83 1781
5795.55 1688
5796.27 1758
5796.99 1798
5797.70 1857
5798.42 1813
5799.14 1826
5799.86 1792
5800.58 1847
5801.30 1993
5802.02 1871
5802.73 1831
5803.45 1808
5804.17 1819
5804.89 1718
5805.61 1653
5806.33 1710
5807.05 1611
5807.77 1571
5808.49 1625
5809.20 1661
5809.92 1737
5810.64 1618
5811.36 1613
5812.08 1768
5812.80 1660
5813.52 1616
5814.24 1391
5814.96 1459
5815.68 1522
5816.40 1494
5817.12 1580
5817.84 1575
5818.56 1555
5819.28 1485
5820.00 1587
5820.72 1581
5821.44 1581
5822.16 1497
5822.88 1543
5823.60 1433
5824.32 1470
5825.04 1401
5825.76 1535
5826.48 1597
5827.20 1504
5827.92 1428
5828.64 1503
5829.36 1627
5830.08 1505
5830.80 1329
5831.52 1382
5832.24 1451
5832.96 1511
5833.68 1485
5834.40 1399
5835.12 1465
5835.84 1510
5836.56 1436
5837.28 1376
5838.00 1425
5838.73 1454
5839.45 1423
5840.17 1478
5840.89 1385
5841.61 1374
5842.33 1371
5843.05 1300
5843.77 1322
5844.49 1306
5845.22 1543
5845.94 1486
5846.66 1403
5847.38 1429
5848.10 1493
5848.82 1321
5849.54 1279
5850.27 1364
5850.99 1464
5851.71 1449
5852.43 1364
5853.15 1390
5853.88 1526
5854.60 1304
5855.32 1376
5856.04 1471
5856.76 1430
5857.49 1368
5858.21 1287
5858.93 1493
5859.65 1488
5860.37 1412
5861.10 1337
5861.82 1390
5862.54 1532
5863.26 1484
5863.99 1423
5864.71 1497
5865.43 1473
5866.15 1471
5866.88 1452
5867.60 1433
5868.32 1513
5869.04 1593
5869.77 1436
5870.49 1360
5871.21 1395
5871.94 1432
5872.66 1447
5873.38 1433
5874.11 1415
5874.83 1358
5875.55 1331
5876.27 1445
5877.00 1451
5877.72 1426
5878.44 1440
5879.17 1298
5879.89 1327
5880.62 1379
5881.34 1426
5882.06 1574
5882.79 1546
5883.51 1399
5884.23 1407
5884.96 1393
5885.68 1535
5886.40 1629
5887.13 1386
5887.85 1424
5888.58 1367
5889.30 1419
5890.02 1547
5890.75 1403
5891.47 1542
5892.20 1554
5892.92 1558
5893.65 1454
5894.37 1382
5895.09 1414
5895.82 1464
5896.54 1498
5897.27 1668
5897.99 1521
5898.72 1515
5899.44 1481
5900.17 1574
5900.89 1606
5901.62 1465
5902.34 1631
5903.07 1521
5903.79 1533
5904.52 1583
5905.24 1616
5905.97 1548
5906.69 1608
5907.42 1614
5908.14 1715
5908.87 1592
5909.59 1575
5910.32 1693
5911.04 1607
5911.77 1540
5912.49 1532
5913.22 1670
5913.94 1622
5914.67 1701
5915.40 1788
5916.12 1661
5916.85 1612
5917.57 1650
5918.30 1723
5919.02 1782
5919.75 1739
5920.48 1855
5921.20 1794
5921.93 1958
5922.65 1939
5923.38 1801
5924.11 1924
5924.83 1999
5925.56 1966
5926.29 2008
5927.01 2076
5927.74 1983
5928.47 2027
5929.19 2079
5929.92 2103
5930.64 2147
5931.37 2268
5932.10 2134
5932.82 2234
5933.55 2252
5934.28 2244
5935.01 2400
5935.73 2431
5936.46 2380
5937.19 2385
5937.91 2340
5938.64 2390
5939.37 2462
5940.09 2460
5940.82 2454
5941.55 2652
5942.28 2620
5943.00 2594
5943.73 2632
5944.46 2783
5945.19 2799
5945.91 2815
5946.64 2874
5947.37 2944
5948.10 2808
5948.82 2907
5949.55 3145
5950.28 3016
5951.01 3291
5951.73 3486
5952.46 3734
5953.19 3755
5953.92 4001
5954.65 4198
5955.38 4104
5956.10 3946
5956.83 3755
5957.56 3606
5958.29 3798
5959.02 3747
5959.74 3726
5960.47 3693
5961.20 3944
5961.93 3688
5962.66 3869
5963.39 3846
5964.12 4009
5964.84 4115
5965.57 4644
5966.30 4933
5967.03 4785
5967.76 4864
5968.49 5326
5969.22 5391
5969.95 5322
5970.68 5079
5971.40 4917
5972.13 4707
5972.86 4721
5973.59 4569
5974.32 4426
5975.05 4375
5975.78 4596
5976.51 4718
5977.24 4701
5977.97 4843
5978.70 5044
5979.43 4899
5980.16 4990
5980.89 5131
5981.62 5235
5982.35 5485
5983.08 5343
5983.81 5356
5984.54 5333
5985.27 5448
5986.00 5494
5986.73 5641
5987.46 5582
5988.19 5557
5988.92 5802
5989.65 5826
5990.38 5568
5991.11 5697
5991.84 5874
5992.57 6133
5993.30 5954
5994.03 5990
5994.76 6208
5995.49 6435
5996.22 6432
5996.95 6514
5997.68 6371
5998.41 6310
5999.14 6508
5999.87 6322
6000.60 6392
6001.34 6222
6002.07 6083
6002.80 6123
6003.53 6084
6004.26 5759
6004.99 5574
6005.72 5777
6006.45 6085
6007.18 6189
6007.92 6746
6008.65 7564
6009.38 8510
6010.11 9644
6010.84 11483
6011.57 13167
6012.30 14418
6013.04 15020
6013.77 15713
6014.50 15945
6015.23 15826
6015.96 15043
6016.69 14191
6017.43 13289
6018.16 11624
6018.89 10003
6019.62 8758
6020.35 7637
6021.09 6826
6021.82 6118
6022.55 5141
6023.28 4859
6024.02 4768
6024.75 4683
6025.48 4265
6026.21 4293
6026.94 4236
6027.68 4297
6028.41 4294
6029.14 4371
6029.88 4434
6030.61 4191
6031.34 4131
6032.07 4276
6032.81 4056
6033.54 3832
6034.27 3829
6035.01 3748
6035.74 3680
6036.47 3509
6037.20 3489
6037.94 3684
6038.67 3899
6039.40 3818
6040.14 3857
6040.87 3878
6041.60 3910
6042.34 4013
6043.07 4136
6043.80 4258
6044.54 4259
6045.27 4384
6046.00 4165
6046.74 4305
6047.47 4560
6048.21 4579
6048.94 4397
6049.67 4539
6050.41 4669
6051.14 5026
6051.88 5315
6052.61 5377
6053.34 5569
6054.08 5452
6054.81 5446
6055.55 5229
6056.28 5092
6057.01 4913
6057.75 4814
6058.48 4661
6059.22 4364
6059.95 4248
6060.69 4456
6061.42 4381
6062.16 4277
6062.89 4139
6063.63 4122
6064.36 4057
6065.09 4055
6065.83 4014
6066.56 3953
6067.30 3911
6068.03 3877
6068.77 3868
6069.50 3686
6070.24 3523
6070.97 3521
6071.71 3613
6072.45 3517
6073.18 3363
6073.92 3434
6074.65 3325
6075.39 3336
6076.12 3471
6076.86 3386
6077.59 3300
6078.33 3279
6079.06 3373
6079.80 3360
6080.54 3330
6081.27 3153
6082.01 3107
6082.74 3052
6083.48 2970
6084.21 3156
6084.95 3178
6085.69 3122
6086.42 3152
6087.16 3254
6087.90 3171
6088.63 3185
6089.37 3249
6090.10 3397
6090.84 3603
6091.58 3725
6092.31 3671
6093.05 3639
6093.79 3588
6094.52 3455
6095.26 3315
6096.00 3152
6096.73 3347
6097.47 3198
6098.21 3082
6098.94 2943
6099.68 3031
6100.42 3122
6101.15 3036
6101.89 2905
6102.63 3013
6103.37 2965
6104.10 2969
6104.84 2867
6105.58 2914
6106.31 2977
6107.05 3156
6107.79 3152
6108.53 3071
6109.26 2910
6110.00 2825
6110.74 3157
6111.48 3042
6112.21 3121
6112.95 2974
6113.69 3177
6114.43 3267
6115.17 3217
6115.90 3119
6116.64 3177
6117.38 3258
6118.12 3433
6118.85 3333
6119.59 3323
6120.33 3256
6121.07 3336
6121.81 3303
6122.55 3341
6123.28 3414
6124.02 3241
6124.76 3314
6125.50 3496
6126.24 3516
6126.98 3539
6127.71 3390
6128.45 3442
6129.19 3511
6129.93 3422
6130.67 3384
6131.41 3502
6132.15 3463
6132.89 3495
6133.63 3524
6134.36 3532
6135.10 3873
6135.84 3866
6136.58 3975
6137.32 4043
6138.06 4215
6138.80 4271
6139.54 4440
6140.28 4611
6141.02 4647
6141.76 4655
6142.50 4739
6143.24 4778
6143.97 4600
6144.71 4559
6145.45 4598
6146.19 4469
6146.93 4432
6147.67 4376
6148.41 4312
6149.15 4319
6149.89 4313
6150.63 4164
6151.37 4345
6152.11 4288
6152.85 4195
6153.59 4365
6154.33 4494
6155.07 4694
6155.81 4564
6156.55 4634
6157.29 4646
6158.03 4710
6158.78 4671
6159.52 4405
6160.26 4696
6161.00 4621
6161.74 4638
6162.48 4843
6163.22 5086
6163.96 5196
6164.70 5575
6165.44 5785
6166.18 5776
6166.92 6190
6167.66 6344
6168.41 6335
6169.15 6564
6169.89 6393
6170.63 6336
6171.37 6398
6172.11 6366
6172.85 5962
6173.59 5889
6174.34 5824
6175.08 6001
6175.82 5970
6176.56 5993
6177.30 5975
6178.04 6510
6178.78 6654
6179.53 7536
6180.27 8738
6181.01 10257
6181.75 11924
6182.49 13246
6183.24 14113
6183.98 15224
6184.72 15228
6185.46 15244
6186.20 14458
6186.95 13639
6187.69 12389
6188.43 11167
6189.17 9940
6189.91 8813
6190.66 7723
6191.40 7270
6192.14 7057
6192.88 6581
6193.63 6577
6194.37 6548
6195.11 6533
6195.85 6494
6196.60 6607
6197.34 6713
6198.08 6575
6198.83 6859
6199.57 6944
6200.31 6879
6201.05 6772
6201.80 6675
6202.54 6457
6203.28 6519
6204.03 6638
6204.77 7015
6205.51 8004
6206.26 9479
6207.00 11217
6207.74 12938
6208.49 14498
6209.23 15877
6209.97 16590
6210.72 17185
6211.46 17088
6212.21 16522
6212.95 15685
6213.69 14231
6214.44 12662
6215.18 10724
6215.92 8907
6216.67 7737
6217.41 6973
6218.16 6099
6218.90 5827
6219.64 5377
6220.39 5284
6221.13 5272
6221.88 5464
6222.62 5627
6223.37 5750
6224.11 5608
6224.85 5652
6225.60 5798
6226.34 5600
6227.09 5623
6227.83 5476
6228.58 5113
6229.32 4809
6230.07 4565
6230.81 4400
6231.56 4052
6232.30 4025
6233.05 3957
6233.79 3950
6234.54 3955
6235.28 3764
6236.03 3692
6236.77 3830
6237.52 4122
6238.26 4145
6239.01 4225
6239.75 4316
6240.50 4324
6241.24 4318
6241.99 4523
6242.73 4347
6243.48 4407
6244.22 4608
6244.97 4362
6245.72 4301
6246.46 4481
6247.21 4690
6247.95 4700
6248.70 4564
6249.45 4348
6250.19 4553
6250.94 4351
6251.68 4113
6252.43 3986
6253.18 3911
6253.92 3723
6254.67 3753
6255.41 3712
6256.16 3858
6256.91 3722
6257.65 3865
6258.40 3850
6259.15 3956
6259.89 3763
6260.64 3642
6261.39 3757
6262.13 3588
6262.88 3552
6263.63 3482
6264.37 3349
6265.12 3324
6265.87 3480
6266.61 3279
6267.36 3289
6268.11 3206
6268.85 3228
6269.60 3466
6270.35 3383
6271.10 3216
6271.84 3172
6272.59 3124
6273.34 3264
6274.08 3348
6274.83 3302
6275.58 3475
6276.33 3502
6277.07 3571
6277.82 3570
6278.57 3542
6279.32 3657
6280.07 3636
6280.81 3542
6281.56 3419
6282.31 3387
6283.06 3233
6283.80 3122
6284.55 2967
6285.30 3080
6286.05 3015
6286.80 2854
6287.54 2802
6288.29 2938
6289.04 2942
6289.79 2894
6290.54 2853
6291.29 2769
6292.03 2714
6292.78 2717
6293.53 2754
6294.28 2646
6295.03 2886
6295.78 3178
6296.53 2957
6297.28 2915
6298.02 2744
6298.77 2785
6299.52 2859
6300.27 2788
6301.02 2794
6301.77 2692
6302.52 2661
6303.27 2576
6304.02 2474
6304.77 2522
6305.51 2626
6306.26 2614
6307.01 2560
6307.76 2640
6308.51 2566
6309.26 2710
6310.01 2650
6310.76 2640
6311.51 2746
6312.26 2796
6313.01 2724
6313.76 2893
6314.51 2975
6315.26 3202
6316.01 3271
6316.76 3043
6317.51 3250
6318.26 3236
6319.01 3271
6319.76 3070
6320.51 2885
6321.26 2936
6322.01 2734
6322.76 2609
6323.51 2457
6324.26 2489
6325.01 2439
6325.76 2406
6326.51 2443
6327.26 2567
6328.01 2396
6328.76 2307
6329.51 2290
6330.26 2289
6331.02 2328
6331.77 2355
6332.52 2406
6333.27 2419
6334.02 2268
6334.77 2265
6335.52 2165
6336.27 2133
6337.02 2182
6337.77 2278
6338.53 2224
6339.28 2275
6340.03 2247
6340.78 2292
6341.53 2138
6342.28 2196
6343.03 2237
6343.78 2160
6344.54 2283
6345.29 2328
6346.04 2297
6346.79 2319
6347.54 2497
6348.29 2448
6349.05 2465
6349.80 2573
6350.55 2544
6351.30 2701
6352.05 2757
6352.81 2576
6353.56 2595
6354.31 2734
6355.06 2801
6355.82 2769
6356.57 2606
6357.32 2611
6358.07 2449
6358.82 2428
6359.58 2477
6360.33 2435
6361.08 2283
6361.83 2244
6362.59 2334
6363.34 2212
6364.09 2168
6364.85 2053
6365.60 2022
6366.35 2236
6367.10 2199
6367.86 2196
6368.61 2137
6369.36 2163
6370.12 2132
6370.87 2078
6371.62 2160
6372.38 2182
6373.13 2234
6373.88 2043
6374.64 2039
6375.39 2144
6376.14 2172
6376.90 2227
6377.65 2266
6378.40 2120
6379.16 2202
6379.91 2248
6380.66 2331
6381.42 2275
6382.17 2276
6382.92 2193
6383.68 2293
6384.43 2307
6385.19 2297
6385.94 2146
6386.69 2177
6387.45 2161
6388.20 2174
6388.96 2302
6389.71 2203
6390.47 2082
6391.22 2082
6391.97 2040
6392.73 2075
6393.48 2149
6394.24 2036
6394.99 2174
6395.75 2115
6396.50 2064
6397.26 2148
6398.01 2072
6398.77 2083
6399.52 2076
6400.28 2118
6401.03 1988
6401.79 2083
6402.54 2063
6403.30 2159
6404.05 2182
6404.81 2057
6405.56 2002
6406.32 2099
6407.07 1903
6407.83 2221
6408.58 2295
6409.34 2221
6410.09 2203
6410.85 2142
6411.60 2169
6412.36 2229
6413.11 2215
6413.87 2317
6414.63 2297
6415.38 2150
6416.14 2074
6416.89 2017
6417.65 2162
6418.41 2058
6419.16 2013
6419.92 2105
6420.67 2041
6421.43 2147
6422.19 2254
6422.94 2143
6423.70 2131
6424.45 2221
6425.21 2349
6425.97 2196
6426.72 2302
6427.48 2272
6428.24 2275
6428.99 2273
6429.75 2338
6430.51 2283
6431.26 2276
6432.02 2417
6432.78 2153
6433.53 2469
6434.29 2395
6435.05 2302
6435.80 2413
6436.56 2435
6437.32 2582
6438.08 2485
6438.83 2429
6439.59 2468
6440.35 2576
6441.10 2527
6441.86 2541
6442.62 2581
6443.38 2661
6444.13 2710
6444.89 2707
6445.65 2751
6446.41 2795
6447.16 2612
6447.92 2690
6448.68 2763
6449.44 2842
6450.19 2857
6450.95 3030
6451.71 3071
6452.47 2885
6453.23 2835
6453.98 2912
6454.74 2921
6455.50 2787
6456.26 2948
6457.02 3063
6457.78 3044
6458.53 3061
6459.29 2896
6460.05 3049
6460.81 3071
6461.57 3089
6462.33 3065
6463.08 3250
6463.84 3436
6464.60 3475
6465.36 3774
6466.12 3776
6466.88 3908
6467.64 3888
6468.40 3950
6469.15 3920
6469.91 3890
6470.67 3723
6471.43 3724
6472.19 3808
6472.95 3850
6473.71 3966
6474.47 3837
6475.23 3844
6475.99 4070
6476.75 4054
6477.51 4100
6478.26 4141
6479.02 4335
6479.78 4551
6480.54 4353
6481.30 4421
6482.06 4538
6482.82 4850
6483.58 4806
6484.34 4720
6485.10 4828
6485.86 4842
6486.62 4983
6487.38 5065
6488.14 5161
6488.90 5244
6489.66 5205
6490.42 5412
6491.18 5555
6491.94 5804
6492.70 6183
6493.46 6562
6494.22 6497
6494.98 6616
6495.74 6506
6496.51 6299
6497.27 6347
6498.03 6240
6498.79 6023
6499.55 5898
6500.31 6077
6501.07 6169
6501.83 6318
6502.59 6228
6503.35 6758
6504.11 7559
6504.87 8698
6505.64 11404
6506.40 13977
6507.16 16405
6507.92 18203
6508.68 19709
6509.44 21044
6510.20 21587
6510.96 21354
6511.73 20436
6512.49 18788
6513.25 17220
6514.01 15590
6514.77 13801
6515.53 11789
6516.29 9978
6517.06 8995
6517.82 7912
6518.58 7322
6519.34 7156
6520.10 6804
6520.87 6919
6521.63 6977
6522.39 6741
6523.15 6786
6523.91 6864
6524.68 7043
6525.44 7238
6526.20 7372
6526.96 7438
6527.73 7545
6528.49 7309
6529.25 7139
6530.01 7043
6530.78 6953
6531.54 7124
6532.30 7597
6533.06 8114
6533.83 9299
6534.59 11647
6535.35 13628
6536.11 15120
6536.88 16578
6537.64 17197
6538.40 17462
6539.17 16977
6539.93 16077
6540.69 14956
6541.46 13551
6542.22 11814
6542.98 10118
6543.74 8685
6544.51 7876
6545.27 7306
6546.04 7053
6546.80 7100
6547.56 7192
6548.33 6897
6549.09 6789
6549.85 6440
6550.62 6133
6551.38 6126
6552.14 6078
6552.91 6001
6553.67 5855
6554.44 5387
6555.20 5335
6555.96 5220
6556.73 5082
6557.49 5121
6558.26 4978
6559.02 4890
6559.78 5014
6560.55 4940
6561.31 5015
6562.08 5102
6562.84 5330
6563.61 5484
6564.37 5386
6565.14 5606
6565.90 5487
6566.66 5510
6567.43 5564
6568.19 5295
6568.96 5440
6569.72 5539
6570.49 5439
6571.25 5334
6572.02 5429
6572.78 5247
6573.55 5777
6574.31 5732
6575.08 5745
6575.84 5861
6576.61 5866
6577.37 6030
6578.14 5668
6578.90 5749
6579.67 5717
6580.44 5298
6581.20 5269
6581.97 5314
6582.73 5489
6583.50 5560
6584.26 5624
6585.03 5485
6585.79 5597
6586.56 5487
6587.33 5328
6588.09 5219
6588.86 5390
6589.62 5398
6590.39 5271
6591.16 5472
6591.92 5338
6592.69 5655
6593.45 5927
6594.22 5933
6594.99 6093
6595.75 6497
6596.52 6418
6597.29 6243
6598.05 6366
6598.82 6093
6599.59 5718
6600.35 5605
6601.12 5505
6601.89 5082
6602.65 4921
6603.42 4881
6604.19 4624
6604.95 4332
6605.72 4135
6606.49 4064
6607.25 4070
6608.02 4218
6608.79 4291
6609.55 4244
6610.32 4189
6611.09 4241
6611.86 4122
6612.62 4193
6613.39 4290
6614.16 4197
6614.93 4014
6615.69 3807
6616.46 3986
6617.23 4009
6618.00 3847
6618.76 4017
6619.53 4164
6620.30 4323
6621.07 4294
6621.83 4520
6622.60 4719
6623.37 4627
6624.14 4607
6624.91 4572
6625.67 4505
6626.44 4485
6627.21 4338
6627.98 4273
6628.75 4097
6629.52 4082
6630.28 3908
6631.05 4092
6631.82 4000
6632.59 4144
6633.36 4281
6634.13 4432
6634.90 4612
6635.66 4883
6636.43 5051
6637.20 5011
6637.97 4921
6638.74 4995
6639.51 4958
6640.28 4865
6641.05 4926
6641.81 4785
6642.58 4846
6643.35 4747
6644.12 4473
6644.89 4509
6645.66 4405
6646.43 4126
6647.20 3855
6647.97 3786
6648.74 3704
6649.51 3580
6650.28 3456
6651.05 3423
6651.82 3277
6652.59 3316
6653.35 3364
6654.12 3575
6654.89 3545
6655.66 3585
6656.43 3455
6657.20 3390
6657.97 3292
6658.74 3256
6659.51 3128
6660.28 3003
6661.05 2990
6661.82 3045
6662.59 3218
6663.36 3110
6664.13 3111
6664.91 3171
6665.68 3128
6666.45 3085
6667.22 3243
6667.99 3249
6668.76 3184
6669.53 3201
6670.30 3133
6671.07 3171
6671.84 3398
6672.61 3227
6673.38 3079
6674.15 3172
6674.92 3397
6675.69 3354
6676.47 3390
6677.24 3249
6678.01 3380
6678.78 3509
6679.55 3603
6680.32 3399
6681.09 3549
6681.86 3581
6682.64 3653
6683.41 3582
6684.18 3686
6684.95 3811
6685.72 4006
6686.49 3888
6687.26 3786
6688.04 3595
6688.81 3762
6689.58 3430
6690.35 3096
6691.12 3099
6691.90 2934
6692.67 3007
6693.44 3048
6694.21 2947
6694.98 2837
6695.76 2960
6696.53 2884
6697.30 2858
6698.07 2829
6698.84 2868
6699.62 2862
6700.39 2801
6701.16 2909
6701.93 2858
6702.71 2861
6703.48 2799
6704.25 2771
6705.02 2783
6705.80 2677
6706.57 2643
6707.34 2574
6708.12 2564
6708.89 2709
6709.66 2593
6710.43 2516
6711.21 2677
6711.98 2679
6712.75 2572
6713.53 2567
6714.30 2510
6715.07 2550
6715.85 2525
6716.62 2510
6717.39 2467
6718.17 2308
6718.94 2381
6719.71 2424
6720.49 2321
6721.26 2273
6722.03 2330
6722.81 2428
6723.58 2433
6724.36 2407
6725.13 2350
6725.90 2292
6726.68 2264
6727.45 2241
6728.23 2267
6729.00 2459
6729.77 2352
6730.55 2388
6731.32 2337
6732.10 2393
6732.87 2318
6733.64 2302
6734.42 2309
6735.19 2305
6735.97 2429
6736.74 2472
6737.52 2276
6738.29 2336
6739.07 2373
6739.84 2492
6740.62 2471
6741.39 2335
6742.16 2516
6742.94 2433
6743.71 2517
6744.49 2658
6745.26 2504
6746.04 2442
6746.81 2689
6747.59 2719
6748.36 2953
6749.14 2937
6749.92 2872
6750.69 2767
6751.47 2995
6752.24 3108
6753.02 3111
6753.79 3068
6754.57 3154
6755.34 3101
6756.12 3128
6756.89 3017
6757.67 2819
6758.45 2727
6759.22 2640
6760.00 2559
6760.77 2616
6761.55 2603
6762.33 2563
6763.10 2735
6763.88 2560
6764.65 2490
6765.43 2496
6766.21 2642
6766.98 2647
6767.76 2707
6768.53 2577
6769.31 2648
6770.09 2610
6770.86 2609
6771.64 2582
6772.42 2517
6773.19 2414
6773.97 2371
6774.75 2518
6775.52 2541
6776.30 2383
6777.08 2336
6777.85 2366
6778.63 2431
6779.41 2397
6780.18 2312
6780.96 2286
6781.74 2469
6782.52 2392
6783.29 2360
6784.07 2369
6784.85 2435
6785.62 2380
6786.40 2239
6787.18 2410
6787.96 2377
6788.73 2209
6789.51 2174
6790.29 2200
6791.07 2062
6791.84 2150
6792.62 2252
6793.40 2208
6794.18 2211
6794.96 2256
6795.73 2154
6796.51 2204
6797.29 2210
6798.07 2298
6798.85 2272
6799.62 2209
6800.40 2138
6801.18 2023
6801.96 2319
6802.74 2265
6803.51 2282
6804.29 2284
6805.07 2126
6805.85 2204
6806.63 2214
6807.41 2377
6808.19 2230
6808.96 2179
6809.74 2399
6810.52 2135
6811.30 2196
6812.08 2212
6812.86 2230
6813.64 2161
6814.42 2131
6815.20 2109
6815.97 2227
6816.75 2245
6817.53 2328
6818.31 2337
6819.09 2267
6819.87 2184
6820.65 2281
6821.43 2161
6822.21 2330
6822.99 2349
6823.77 2321
6824.55 2358
6825.33 2359
6826.11 2393
6826.89 2428
6827.67 2489
6828.44 2270
6829.22 2227
6830.00 2223
6830.78 2338
6831.56 2445
6832.34 2421
6833.12 2306
6833.90 2398
6834.68 2619
6835.46 2629
6836.24 2699
6837.03 3119
6837.81 3694
6838.59 3948
6839.37 4232
6840.15 4696
6840.93 4703
6841.71 4594
6842.49 4302
6843.27 4041
6844.05 3571
6844.83 3376
6845.61 3131
6846.39 2947
6847.17 2996
6847.95 3175
6848.73 3289
6849.52 3650
6850.30 4042
6851.08 4361
6851.86 4742
6852.64 4969
6853.42 4860
6854.20 4769
6854.98 4531
6855.76 4195
6856.55 3925
6857.33 3689
6858.11 3405
6858.89 3212
6859.67 3076
6860.45 2898
6861.23 2809
6862.02 2598
6862.80 2400
6863.58 2457
6864.36 2515
6865.14 2530
6865.93 2590
6866.71 2659
6867.49 2807
6868.27 2790
6869.05 2930
6869.84 3060
6870.62 3019
6871.40 2893
6872.18 2809
6872.96 2779
6873.75 2933
6874.53 2811
6875.31 2717
6876.09 2845
6876.88 2757
6877.66 2884
6878.44 2862
6879.22 2856
6880.01 3024
6880.79 3121
6881.57 3221
6882.36 3171
6883.14 3425
6883.92 3426
6884.70 3360
6885.49 3465
6886.27 3660
6887.05 3952
6887.84 4411
6888.62 4672
6889.40 5123
6890.19 5379
6890.97 5185
6891.75 4976
6892.54 4678
6893.32 4274
6894.10 3865
6894.89 3586
6895.67 3327
6896.45 3324
6897.24 3320
6898.02 3301
6898.81 3411
6899.59 3364
6900.37 3257
6901.16 3233
6901.94 3439
6902.73 3195
6903.51 3115
6904.29 3178
6905.08 3193
6905.86 3416
6906.65 3432
6907.43 3374
6908.21 3261
6909.00 3351
6909.78 3330
6910.57 3180
6911.35 3135
6912.14 3079
6912.92 3103
6913.71 3136
6914.49 3051
6915.27 3277
6916.06 3170
6916.84 3203
6917.63 3076
6918.41 3189
6919.20 3277
6919.98 3187
6920.77 3253
6921.55 3225
6922.34 3294
6923.12 3186
6923.91 3334
6924.69 3407
6925.48 3337
6926.27 3463
6927.05 3570
6927.84 3364
6928.62 3440
6929.41 3469
6930.19 3633
6930.98 3720
6931.76 3552
6932.55 3642
6933.34 3582
6934.12 3656
6934.91 3658
6935.69 3600
6936.48 3661
6937.26 3827
6938.05 3852
6938.84 4009
6939.62 4294
6940.41 4455
6941.20 4756
6941.98 5118
6942.77 5559
6943.55 5586
6944.34 5857
6945.13 5956
6945.91 6092
6946.70 6061
6947.49 5925
6948.27 6095
6949.06 6087
6949.85 5906
6950.63 5788
6951.42 5504
6952.21 5337
6952.99 5425
6953.78 4938
6954.57 5044
6955.35 5194
6956.14 4969
6956.93 4660
6957.72 4904
6958.50 5055
6959.29 5038
6960.08 5181
6960.86 5103
6961.65 5196
6962.44 5030
6963.23 5029
6964.01 5331
6964.80 5514
6965.59 5622
6966.38 5886
6967.16 6190
6967.95 6734
6968.74 6936
6969.53 7198
6970.32 7779
6971.10 8010
6971.89 8106
6972.68 8194
6973.47 8056
6974.26 7905
6975.04 7609
6975.83 7882
6976.62 7694
6977.41 7699
6978.20 7740
6978.98 7773
6979.77 8080
6980.56 8539
6981.35 9438
6982.14 11123
6982.93 13312
6983.72 15567
6984.50 18023
6985.29 20259
6986.08 21620
6986.87 22603
6987.66 22871
6988.45 22697
6989.24 21715
6990.03 20050
6990.81 18454
6991.60 16957
6992.39 15135
6993.18 13218
6993.97 10937
6994.76 9337
6995.55 7835
6996.34 6967
6997.13 6178
6997.92 5724
6998.71 5758
6999.50 5719
7000.29 5558
7001.08 5606
7001.87 5885
7002.65 5987
7003.44 5755
7004.23 5461
7005.02 5205
7005.81 5146
7006.60 4697
7007.39 4428
7008.18 3958
7008.97 3858
7009.76 3676
7010.55 3667
7011.34 3866
7012.13 3905
7012.92 3972
7013.71 4471
7014.50 4806
7015.30 4801
7016.09 4626
7016.88 4710
7017.67 4543
7018.46 4664
7019.25 4554
7020.04 4312
7020.83 4251
7021.62 4402
7022.41 4678
7023.20 4813
7023.99 4913
7024.78 5124
7025.57 5293
7026.37 5365
7027.16 5468
7027.95 5299
7028.74 5114
7029.53 5066
7030.32 4728
7031.11 4486
7031.90 4295
7032.69 4106
7033.49 4113
7034.28 3984
7035.07 3928
7035.86 3837
7036.65 3667
7037.44 3673
7038.24 3754
7039.03 3835
7039.82 3961
7040.61 3820
7041.40 3855
7042.19 4034
7042.99 3987
7043.78 4060
7044.57 3966
7045.36 3910
7046.15 4160
7046.95 4071
7047.74 4024
7048.53 4053
7049.32 4197
7050.12 4280
7050.91 4451
7051.70 4524
7052.49 4599
7053.29 4398
7054.08 4262
7054.87 4062
7055.66 4023
7056.46 3894
7057.25 3899
7058.04 3903
7058.83 3781
7059.63 3773
7060.42 3691
7061.21 3667
7062.01 3650
7062.80 3785
7063.59 3696
7064.39 3658
7065.18 3593
7065.97 3564
7066.77 3630
7067.56 3514
7068.35 3483
7069.15 3324
7069.94 3413
7070.73 3336
7071.53 3018
7072.32 2968
7073.11 2884
7073.91 2987
7074.70 2923
7075.49 2938
7076.29 2900
7077.08 2646
7077.88 2667
7078.67 2682
7079.46 2725
7080.26 2698
7081.05 2793
7081.85 2760
7082.64 2754
7083.43 2757
7084.23 2731
7085.02 2805
7085.82 2792
7086.61 2843
7087.41 2924
7088.20 3260
7089.00 3316
7089.79 3066
7090.58 3186
7091.38 3041
7092.17 2737
7092.97 2716
7093.76 2612
7094.56 2518
7095.35 2556
7096.15 2512
7096.94 2427
7097.74 2311
7098.53 2267
7099.33 2304
7100.12 2441
7100.92 2372
7101.71 2296
7102.51 2249
7103.30 2160
7104.10 2305
7104.89 2197
7105.69 2032
7106.49 2131
7107.28 2173
7108.08 2177
7108.87 2082
7109.67 2003
7110.46 1963
7111.26 2131
7112.06 2051
7112.85 1953
7113.65 1873
7114.44 1901
7115.24 1900
7116.04 2117
7116.83 2194
7117.63 2084
7118.42 2063
7119.22 1977
7120.02 2069
7120.81 2021
7121.61 2021
7122.41 2003
7123.20 1958
7124.00 2001
7124.79 1960
7125.59 2023
7126.39 2069
7127.18 2002
7127.98 2009
7128.78 2130
7129.57 2150
7130.37 2150
7131.17 2233
7131.97 2177
7132.76 2068
7133.56 2038
7134.36 2250
7135.15 2143
7135.95 1993
7136.75 1929
7137.55 1982
7138.34 2001
7139.14 1913
7139.94 1870
7140.73 1930
7141.53 1974
7142.33 1970
7143.13 1930
7143.92 1780
7144.72 1856
7145.52 1755
7146.32 1772
7147.12 1699
7147.91 1783
7148.71 1760
7149.51 1724
7150.31 1814
7151.11 1787
7151.90 1714
7152.70 1724
7153.50 1710
7154.30 1741
7155.10 1836
7155.89 1829
7156.69 1856
7157.49 1822
7158.29 1865
7159.09 1983
7159.89 2001
7160.68 1790
7161.48 1830
7162.28 1757
7163.08 1709
7163.88 1742
7164.68 1734
7165.48 1628
7166.28 1679
7167.07 1713
7167.87 1716
7168.67 1656
7169.47 1631
7170.27 1646
7171.07 1660
7171.87 1521
7172.67 1631
7173.47 1564
7174.27 1607
7175.07 1655
7175.87 1511
7176.67 1539
7177.46 1460
7178.26 1547
7179.06 1483
7179.86 1450
7180.66 1485
7181.46 1494
7182.26 1526
7183.06 1632
7183.86 1470
7184.66 1525
7185.46 1508
7186.26 1517
7187.06 1427
7187.86 1473
7188.66 1498
7189.46 1538
7190.26 1472
7191.06 1375
7191.86 1414
7192.66 1443
7193.46 1359
7194.26 1425
7195.06 1519
7195.86 1499
7196.67 1480
7197.47 1408
7198.27 1488
7199.07 1370
7199.87 1510
7200.67 1415
7201.47 1479
7202.27 1361
7203.07 1444
7203.87 1402
7204.67 1497
7205.47 1394
7206.28 1436
7207.08 1461
7207.88 1461
7208.68 1422
7209.48 1493
7210.28 1373
7211.08 1429
7211.88 1354
7212.69 1364
7213.49 1392
7214.29 1364
7215.09 1483
7215.89 1475
7216.69 1451
7217.50 1309
7218.30 1291
7219.10 1358
7219.90 1501
7220.70 1513
7221.50 1563
7222.31 1384
7223.11 1312
7223.91 1342
7224.71 1321
7225.51 1332
7226.32 1364
7227.12 1445
7227.92 1368
7228.72 1419
7229.53 1398
7230.33 1365
7231.13 1373
7231.93 1361
7232.74 1421
7233.54 1420
7234.34 1478
7235.14 1507
7235.95 1500
7236.75 1527
7237.55 1574
7238.36 1626
7239.16 1655
7239.96 1542
7240.76 1597
7241.57 1551
7242.37 1524
7243.17 1479
7243.98 1333
7244.78 1301
7245.58 1408
7246.39 1375
7247.19 1405
7247.99 1409
7248.80 1498
7249.60 1533
7250.40 1472
7251.21 1410
7252.01 1512
7252.81 1504
7253.62 1546
7254.42 1494
7255.23 1471
7256.03 1566
7256.83 1547
7257.64 1529
7258.44 1485
7259.25 1526
7260.05 1496
7260.85 1396
7261.66 1420
7262.46 1449
7263.27 1431
7264.07 1369
7264.87 1461
7265.68 1362
7266.48 1448
7267.29 1399
7268.09 1499
7268.90 1575
7269.70 1496
7270.51 1551
7271.31 1611
7272.12 1563
7272.92 1419
7273.73 1433
7274.53 1449
7275.34 1487
7276.14 1491
7276.95 1515
7277.75 1556
7278.56 1640
7279.36 1591
7280.17 1575
7280.97 1527
7281.78 1785
7282.58 1942
7283.39 2171
7284.19 2415
7285.00 2626
7285.80 2670
7286.61 2914
7287.41 2889
7288.22 2592
7289.03 2519
7289.83 2277
7290.64 1987
7291.44 1818
7292.25 1746
7293.06 1750
7293.86 1629
7294.67 1509
7295.47 1488
7296.28 1572
7297.09 1549
7297.89 1525
7298.70 1566
7299.50 1546
7300.31 1511
7301.12 1625
7301.92 1646
7302.73 1645
7303.54 1619
7304.34 1688
7305.15 1600
7305.96 1591
7306.76 1540
7307.57 1567
7308.38 1599
7309.18 1729
7309.99 1692
7310.80 1657
7311.60 1730
7312.41 1714
7313.22 1696
7314.02 1728
7314.83 1773
7315.64 1876
7316.45 1945
7317.25 1976
7318.06 2210
7318.87 2511
7319.67 2560
7320.48 2711
7321.29 2621
7322.10 2600
7322.90 2382
7323.71 2348
7324.52 2214
7325.33 2211
7326.14 2192
7326.94 2047
7327.75 1925
7328.56 1887
7329.37 1805
7330.17 1786
7330.98 1852
7331.79 1797
7332.60 1670
7333.41 1809
7334.22 1833
7335.02 1749
7335.83 1809
7336.64 1768
7337.45 1872
7338.26 1807
7339.07 1730
7339.87 1819
7340.68 1902
7341.49 1772
7342.30 1764
7343.11 1734
7343.92 1708
7344.73 1727
7345.53 1795
7346.34 1614
7347.15 1493
7347.96 1564
7348.77 1532
7349.58 1598
7350.39 1660
7351.20 1596
7352.01 1566
7352.82 1563
7353.62 1566
7354.43 1648
7355.24 1571
7356.05 1507
7356.86 1519
7357.67 1603
7358.48 1550
7359.29 1678
7360.10 1630
7360.91 1662
7361.72 1659
7362.53 1644
7363.34 1553
7364.15 1610
7364.96 1796
7365.77 1651
7366.58 1643
7367.39 1612
7368.20 1652
7369.01 1592
7369.82 1501
7370.63 1441
7371.44 1423
7372.25 1483
7373.06 1477
7373.87 1448
7374.68 1435
7375.49 1525
7376.30 1577
7377.11 1515
7377.92 1639
7378.73 1767
7379.54 1684
7380.36 1711
7381.17 1752
7381.98 1960
7382.79 1904
7383.60 1857
7384.41 1863
7385.22 1786
7386.03 1715
7386.84 1635
7387.65 1572
7388.46 1578
7389.28 1451
7390.09 1318
7390.90 1440
7391.71 1458
7392.52 1434
7393.33 1293
7394.14 1289
7394.96 1375
7395.77 1340
7396.58 1383
7397.39 1424
7398.20 1345
7399.01 1335
7399.83 1416
7400.64 1415
7401.45 1375
7402.26 1331
7403.07 1284
7403.89 1346
7404.70 1334
7405.51 1287
7406.32 1341
7407.13 1312
7407.95 1223
7408.76 1239
7409.57 1145
7410.38 1208
7411.20 1250
7412.01 1181
7412.82 1262
7413.63 1256
7414.45 1231
7415.26 1285
7416.07 1302
7416.88 1170
7417.70 1161
7418.51 1284
7419.32 1334
7420.14 1181
7420.95 1261
7421.76 1238
7422.57 1200
7423.39 1220
7424.20 1257
7425.01 1208
7425.83 1263
7426.64 1191
7427.45 1190
7428.27 1216
7429.08 1171
7429.89 1101
7430.71 1195
7431.52 1280
7432.33 1184
7433.15 1221
7433.96 1245
7434.78 1261
7435.59 1162
7436.40 1063
7437.22 1146
7438.03 1178
7438.84 1238
7439.66 1214
7440.47 1228
7441.29 1215
7442.10 1318
7442.91 1211
7443.73 1158
7444.54 1183
7445.36 1202
7446.17 1177
7446.99 1112
7447.80 1130
7448.62 1127
7449.43 1101
7450.24 1117
7451.06 1183
7451.87 1216
7452.69 1142
7453.50 1157
7454.32 1123
7455.13 1035
7455.95 1090
7456.76 1179
7457.58 1190
7458.39 1135
7459.21 1199
7460.02 1193
7460.84 1065
7461.65 1167
7462.47 1118
7463.28 1148
7464.10 1191
7464.91 1087
7465.73 1124
7466.54 1067
7467.36 1106
7468.18 1115
7468.99 1216
7469.81 1176
7470.62 1118
7471.44 1205
7472.25 1174
7473.07 1090
7473.89 986
7474.70 1184
7475.52 1097
7476.33 1152
7477.15 1136
7477.97 1083
7478.78 1059
7479.60 1141
7480.41 1131
7481.23 1174
7482.05 1224
7482.86 1157
7483.68 1153
7484.50 1111
7485.31 1169
7486.13 1144
7486.95 1212
7487.76 1153
7488.58 1183
7489.40 1192
7490.21 1185
7491.03 1163
7491.85 1036
7492.66 1088
7493.48 1126
7494.30 1121
7495.11 1233
7495.93 1108
7496.75 1162
7497.57 1220
7498.38 1173
7499.20 1165
7500.02 1165
7500.83 1097
7501.65 1095
7502.47 1137
7503.29 1123
7504.10 1126
7504.92 1172
7505.74 1145
7506.56 1136
7507.37 1201
7508.19 1228
7509.01 1183
7509.83 1048
7510.65 1097
7511.46 1105
7512.28 1073
7513.10 1061
7513.92 1020
7514.74 1014
7515.55 1092
7516.37 1130
7517.19 1031
7518.01 1031
7518.83 1042
7519.64 1107
7520.46 1207
7521.28 1163
7522.10 1127
7522.92 1103
7523.74 1116
7524.56 1116
7525.37 1157
7526.19 1169
7527.01 1121
7527.83 1108
7528.65 1148
7529.47 1217
7530.29 1161
7531.11 1168
7531.93 1131
7532.74 1144
7533.56 1089
7534.38 1169
7535.20 1255
7536.02 1103
7536.84 1046
7537.66 1123
7538.48 1118
7539.30 1132
7540.12 1169
7540.94 1086
7541.76 1113
7542.58 1087
7543.40 1098
7544.22 1083
7545.04 1081
7545.86 1121
7546.68 1078
7547.50 1014
7548.32 1067
7549.14 998
7549.96 1045
7550.78 1128
7551.60 1128
7552.42 1104
7553.24 1048
7554.06 1005
7554.88 1003
7555.70 1010
7556.52 1052
7557.34 1021
7558.16 1063
7558.98 1003
7559.80 1070
7560.62 1118
7561.44 1119
7562.26 1124
7563.08 1102
7563.90 1133
7564.72 1225
7565.54 1090
7566.36 1099
7567.19 1059
7568.01 1140
7568.83 1021
7569.65 1069
7570.47 1116
7571.29 1170
7572.11 1064
7572.93 1041
7573.76 977
7574.58 1074
7575.40 1005
7576.22 1083
7577.04 1016
7577.86 1016
7578.68 1138
7579.51 1037
7580.33 1076
7581.15 1080
7581.97 1041
7582.79 1065
7583.61 1143
7584.44 1092
7585.26 1030
7586.08 1059
7586.90 1027
7587.72 1065
7588.55 1163
7589.37 1143
7590.19 1108
7591.01 1151
7591.83 1124
7592.66 1165
7593.48 1144
7594.30 1189
7595.12 1223
7595.95 1183
7596.77 1341
7597.59 1166
7598.41 1165
7599.24 1096
7600.06 1223
7600.88 1246
7601.71 1310
7602.53 1275
7603.35 1332
7604.17 1252
7605.00 1232
7605.82 1228
7606.64 1234
7607.47 1226
7608.29 1230
7609.11 1251
7609.94 1212
7610.76 1264
7611.58 1225
7612.41 1265
7613.23 1119
7614.05 1137
7614.88 1268
7615.70 1393
7616.52 1350
7617.35 1263
7618.17 1365
7619.00 1427
7619.82 1452
7620.64 1465
7621.47 1409
7622.29 1401
7623.11 1320
7623.94 1296
7624.76 1323
7625.59 1281
7626.41 1326
7627.24 1305
7628.06 1287
7628.88 1299
7629.71 1337
7630.53 1260
7631.36 1349
7632.18 1433
7633.01 1381
7633.83 1368
7634.66 1381
7635.48 1359
7636.30 1281
7637.13 1220
7637.95 1324
7638.78 1335
7639.60 1246
7640.43 1216
7641.25 1158
7642.08 1035
7642.90 1094
7643.73 1170
7644.55 1198
7645.38 1214
7646.20 1236
7647.03 1332
7647.85 1344
7648.68 1390
7649.51 1389
7650.33 1380
7651.16 1329
7651.98 1237
7652.81 1242
7653.63 1274
7654.46 1236
7655.28 1219
7656.11 1171
7656.94 1148
7657.76 1267
7658.59 1189
7659.41 1210
7660.24 1113
7661.07 1063
7661.89 1095
7662.72 1154
7663.54 1144
7664.37 1046
7665.20 1114
7666.02 1129
7666.85 1127
7667.68 1094
7668.50 1118
7669.33 1092
7670.16 1074
7670.98 1094
7671.81 1007
7672.64 994
7673.46 1112
7674.29 975
7675.12 960
7675.94 1097
7676.77 1119
7677.60 1015
7678.42 1112
7679.25 1074
7680.08 1045
7680.90 1092
7681.73 1050
7682.56 1033
7683.39 1154
7684.21 1177
7685.04 1154
7685.87 1154
7686.69 1103
7687.52 1150
7688.35 1114
7689.18 1111
7690.01 1143
7690.83 1124
7691.66 1092
7692.49 1083
7693.32 1017
7694.14 1067
7694.97 1099
7695.80 1105
7696.63 1136
7697.46 1207
7698.28 1065
7699.11 1164
7699.94 1216
7700.77 1224
7701.60 1284
7702.42 1265
7703.25 1153
7704.08 1137
7704.91 1112
7705.74 1144
7706.57 1100
7707.39 1199
7708.22 1114
7709.05 1066
7709.88 1106
7710.71 1074
7711.54 1001
7712.37 1061
7713.20 1194
7714.02 1182
7714.85 1135
7715.68 1115
7716.51 1060
7717.34 1101
7718.17 1046
7719.00 1160
7719.83 1085
7720.66 1177
7721.49 1080
7722.32 1035
7723.15 1061
7723.97 1088
7724.80 1096
7725.63 1086
7726.46 1097
7727.29 1187
7728.12 1200
7728.95 1275
7729.78 1401
7730.61 1340
7731.44 1270
7732.27 1325
7733.10 1296
7733.93 1335
7734.76 1251
7735.59 1254
7736.42 1265
7737.25 1109
7738.08 1184
7738.91 1109
7739.74 1111
7740.57 1113
7741.40 995
7742.23 1073
7743.06 1054
7743.89 1071
7744.72 1161
7745.56 1225
7746.39 1305
7747.22 1429
7748.05 1539
7748.88 1503
7749.71 1493
7750.54 1403
7751.37 1488
7752.20 1364
7753.03 1349
7753.86 1291
7754.69 1245
7755.53 1110
7756.36 1129
7757.19 1170
7758.02 1038
7758.85 1003
7759.68 1054
7760.51 1035
7761.35 1123
7762.18 1086
7763.01 1094
7763.84 1088
7764.67 1079
7765.50 1065
7766.33 1099
7767.17 1136
7768.00 1190
7768.83 1164
7769.66 1145
7770.49 1146
7771.33 1097
7772.16 1163
7772.99 1155
7773.82 1040
7774.65 1030
7775.49 1127
7776.32 1113
7777.15 1073
7777.98 1098
7778.82 1087
7779.65 1097
7780.48 1076
7781.31 1060
7782.15 1086
7782.98 1146
7783.81 1104
7784.64 1056
7785.48 1028
7786.31 1057
7787.14 1115
7787.97 1072
7788.81 1185
7789.64 1115
7790.47 1179
7791.31 1200
7792.14 1060
7792.97 1090
7793.81 1126
7794.64 1157
7795.47 1135
7796.31 1140
7797.14 1143
7797.97 1118
7798.81 1085
7799.64 1018
7800.47 1067
7801.31 1190
7802.14 1222
7802.97 1154
7803.81 1130
7804.64 1192
7805.47 1160
7806.31 1291
7807.14 1220
7807.98 1078
7808.81 1171
7809.64 1197
7810.48 1241
7811.31 1286
7812.15 1217
7812.98 1277
7813.82 1360
7814.65 1400
7815.48 1409
7816.32 1484
7817.15 1575
7817.99 1710
7818.82 1649
7819.66 1503
7820.49 1482
7821.33 1415
7822.16 1406
7822.99 1391
7823.83 1432
7824.66 1402
7825.50 1390
7826.33 1401
7827.17 1340
7828.00 1317
7828.84 1393
7829.67 1384
7830.51 1385
7831.34 1322
7832.18 1229
7833.02 1332
7833.85 1525
7834.69 1460
7835.52 1462
7836.36 1312
7837.19 1372
7838.03 1427
7838.86 1399
7839.70 1289
7840.53 1301
7841.37 1279
7842.21 1257
7843.04 1206
7843.88 1226
7844.71 1401
7845.55 1256
7846.39 1277
7847.22 1243
7848.06 1248
7848.89 1217
7849.73 1214
7850.57 1147
7851.40 1095
7852.24 1158
7853.08 1251
7853.91 1280
7854.75 1226
7855.58 1293
7856.42 1259
7857.26 1235
7858.09 1173
7858.93 1306
7859.77 1271
7860.60 1239
7861.44 1247
7862.28 1280
7863.11 1156
7863.95 1145
7864.79 1315
7865.63 1264
7866.46 1238
7867.30 1217
7868.14 1126
7868.97 1285
7869.81 1275
7870.65 1238
7871.49 1208
7872.32 1305
7873.16 1333
7874.00 1256
7874.84 1406
7875.67 1342
7876.51 1367
7877.35 1455
7878.19 1461
7879.02 1466
7879.86 1525
7880.70 1734
7881.54 1740
7882.38 1786
7883.21 1867
7884.05 1867
7884.89 1914
7885.73 1893
7886.57 1751
7887.40 1637
7888.24 1546
7889.08 1510
7889.92 1557
7890.76 1494
7891.59 1431
7892.43 1528
7893.27 1500
7894.11 1474
7894.95 1538
7895.79 1448
7896.63 1368
7897.47 1335
7898.30 1350
7899.14 1216
7899.98 1277
7900.82 1294
7901.66 1267
7902.50 1245
7903.34 1192
7904.18 1180
7905.02 1253
7905.85 1226
7906.69 1188
7907.53 1261
7908.37 1154
7909.21 1177
7910.05 1135
7910.89 1133
7911.73 1260
7912.57 1275
7913.41 1222
7914.25 1263
7915.09 1300
7915.93 1517
7916.77 1538
7917.61 1567
7918.45 1726
7919.29 1666
7920.13 1751
7920.97 1716
7921.81 1675
7922.65 1580
7923.49 1444
7924.33 1446
7925.17 1300
7926.01 1379
7926.85 1294
7927.69 1163
7928.53 1120
7929.37 1128
7930.21 1177
7931.05 1115
7931.89 1032
7932.73 1010
7933.57 997
7934.41 1070
7935.25 1083
7936.09 1106
7936.93 1116
7937.78 1125
7938.62 1118
7939.46 1036
7940.30 1052
7941.14 1041
7941.98 1037
7942.82 1045
7943.66 1027
7944.50 1058
7945.35 1080
7946.19 1125
7947.03 1061
7947.87 953
7948.71 1022
7949.55 1107
7950.39 1082
7951.24 1016
7952.08 1067
7952.92 1108
7953.76 1162
7954.60 1125
7955.44 1121
7956.29 1177
7957.13 1143
7957.97 1105
7958.81 1110
7959.65 1149
7960.50 1145
7961.34 1257
7962.18 1195
7963.02 1083
7963.86 1153
7964.71 1118
7965.55 1100
7966.39 1106
7967.23 1228
7968.08 1258
7968.92 1193
7969.76 1268
7970.60 1146
7971.45 1152
7972.29 1050
7973.13 1008
7973.97 993
7974.82 1018
7975.66 1080
7976.50 1158
7977.35 1052
7978.19 1056
7979.03 1085
7979.87 1081
7980.72 1038
7981.56 965
7982.40 1057
7983.25 994
7984.09 1026
7984.93 980
7985.78 1071
7986.62 1080
7987.46 1011
7988.31 1017
7989.15 1044
7990.00 1025
7990.84 927
7991.68 987
7992.53 999
7993.37 952
7994.21 968
7995.06 1050
7995.90 1066
7996.75 975
7997.59 873
7998.43 905
7999.28 944
8000.12 920
8000.97 971
8001.81 982
8002.65 966
8003.50 968
8004.34 868
8005.19 951
8006.03 877
8006.88 894
8007.72 940
8008.57 876
8009.41 978
8010.26 933
8011.10 863
8011.95 819
8012.79 845
8013.63 878
8014.48 902
8015.32 852
8016.17 855
8017.01 859
8017.86 874
8018.70 843
8019.55 826
8020.40 869
8021.24 858
8022.09 858
8022.93 921
8023.78 866
8024.62 817
8025.47 833
8026.31 881
8027.16 881
8028.00 866
8028.85 849
8029.70 900
8030.54 904
8031.39 923
8032.23 845
8033.08 795
8033.92 829
8034.77 975
8035.62 912
8036.46 925
8037.31 871
8038.16 937
8039.00 887
8039.85 887
8040.69 919
8041.54 921
8042.39 905
8043.23 803
8044.08 882
8044.93 859
8045.77 791
8046.62 901
8047.47 910
8048.31 880
8049.16 928
8050.01 972
8050.85 900
8051.70 822
8052.55 875
8053.39 919
8054.24 897
8055.09 920
8055.94 936
8056.78 901
8057.63 814
8058.48 879
8059.32 893
8060.17 944
8061.02 861
8061.87 836
8062.71 867
8063.56 812
8064.41 786
8065.26 884
8066.10 841
8066.95 807
8067.80 817
8068.65 850
8069.49 840
8070.34 886
8071.19 908
8072.04 883
8072.89 895
8073.73 923
8074.58 895
8075.43 850
8076.28 861
8077.13 841
8077.98 902
8078.82 900
8079.67 900
8080.52 859
8081.37 833
8082.22 903
8083.07 821
8083.91 794
8084.76 799
8085.61 868
8086.46 885
8087.31 942
8088.16 846
8089.01 823
8089.86 779
8090.70 754
8091.55 824
8092.40 863
8093.25 847
8094.10 805
8094.95 817
8095.80 920
8096.65 844
8097.50 786
8098.35 851
8099.20 853
8100.05 914
8100.90 878
8101.74 862
8102.59 932
8103.44 908
8104.29 792
8105.14 897
8105.99 889
8106.84 868
8107.69 850
8108.54 815
8109.39 855
8110.24 814
8111.09 863
8111.94 821
8112.79 799
8113.64 830
8114.49 811
8115.34 829
8116.19 784
8117.04 809
8117.89 883
8118.74 875
8119.59 910
8120.45 886
8121.30 936
8122.15 940
8123.00 860
8123.85 919
8124.70 914
8125.55 800
8126.40 829
8127.25 929
8128.10 914
8128.95 946
8129.80 911
8130.65 812
8131.51 902
8132.36 934
8133.21 920
8134.06 893
8134.91 909
8135.76 817
8136.61 849
8137.46 899
8138.32 905
8139.17 850
8140.02 860
8140.87 879
8141.72 841
8142.57 885
8143.43 880
8144.28 936
8145.13 897
8145.98 958
8146.83 986
8147.68 923
8148.54 951
8149.39 930
8150.24 840
8151.09 778
8151.94 861
8152.80 871
8153.65 906
8154.50 968
8155.35 981
8156.21 1038
8157.06 978
8157.91 1059
8158.76 1030
8159.62 889
8160.47 884
8161.32 907
8162.17 902
8163.03 906
8163.88 939
8164.73 929
8165.59 927
8166.44 903
8167.29 876
8168.14 847
8169.00 818
8169.85 854
8170.70 868
8171.56 827
8172.41 841
8173.26 871
8174.12 857
8174.97 865
8175.82 892
8176.68 853
8177.53 836
8178.38 819
8179.24 815
8180.09 855
8180.94 805
8181.80 776
8182.65 799
8183.51 742
8184.36 813
8185.21 869
8186.07 810
8186.92 805
8187.78 754
8188.63 822
8189.48 802
8190.34 779
8191.19 736
8192.05 764
8192.90 763
8193.75 824
8194.61 829
8195.46 843
8196.32 808
8197.17 848
8198.03 849
8198.88 883
8199.74 886
8200.59 839
8201.45 870
8202.30 813
8203.16 788
8204.01 861
8204.87 886
8205.72 881
8206.57 888
8207.43 796
8208.29 773
8209.14 827
8210.00 872
8210.85 830
8211.71 872
8212.56 828
8213.42 825
8214.27 784
8215.13 790
8215.98 889
8216.84 900
8217.69 857
8218.55 823
8219.41 791
8220.26 832
8221.12 869
8221.97 896
8222.83 894
8223.68 942
8224.54 889
8225.40 914
8226.25 967
8227.11 916
8227.96 931
8228.82 906
8229.68 868
8230.53 843
8231.39 941
8232.25 875
8233.10 852
8233.96 774
8234.82 848
8235.67 906
8236.53 905
8237.38 950
8238.24 811
8239.10 823
8239.95 843
8240.81 842
8241.67 847
8242.53 807
8243.38 809
8244.24 760
8245.10 803
8245.95 814
8246.81 730
8247.67 818
8248.52 759
8249.38 839
8250.24 809
8251.10 809
8251.95 757
8252.81 843
8253.67 775
8254.53 811
8255.38 819
8256.24 765
8257.10 827
8257.96 782
8258.81 779
8259.67 851
8260.53 839
8261.39 824
8262.25 793
8263.10 771
8263.96 761
8264.82 837
8265.68 772
8266.54 894
8267.39 906
8268.25 857
8269.11 842
8269.97 865
8270.83 901
8271.69 865
8272.54 807
8273.40 835
8274.26 854
8275.12 846
8275.98 842
8276.84 905
8277.70 791
8278.55 815
8279.41 808
8280.27 811
8281.13 861
8281.99 932
8282.85 855
8283.71 833
8284.57 828
8285.43 832
8286.29 872
8287.14 817
8288.00 866
8288.86 906
8289.72 915
8290.58 909
8291.44 832
8292.30 907
8293.16 1003
8294.02 1021
8294.88 908
8295.74 878
8296.60 883
8297.46 890
8298.32 876
8299.18 867
8300.04 902
8300.90 967
8301.76 881
8302.62 940
8303.48 905
8304.34 906
8305.20 840
8306.06 875
8306.92 891
8307.78 869
8308.64 833
8309.50 863
8310.36 855
8311.22 816
8312.08 809
8312.94 876
8313.80 843
8314.66 910
8315.52 952
8316.38 869
8317.24 809
8318.11 865
8318.97 803
8319.83 804
8320.69 766
8321.55 780
8322.41 827
8323.27 806
8324.13 757
8324.99 730
8325.85 770
8326.72 734
8327.58 751
8328.44 812
8329.30 826
8330.16 885
8331.02 793
8331.88 844
8332.75 773
8333.61 765
8334.47 839
8335.33 826
8336.19 791
8337.05 833
8337.92 923
8338.78 887
8339.64 851
8340.50 825
8341.36 871
8342.23 773
8343.09 853
8343.95 794
8344.81 813
8345.67 852
8346.54 793
8347.40 845
8348.26 822
8349.12 864
8349.99 897
8350.85 868
8351.71 825
8352.57 845
8353.44 853
8354.30 862
8355.16 783
8356.03 820
8356.89 893
8357.75 861
8358.61 754
8359.48 884
8360.34 843
8361.20 813
8362.07 787
8362.93 788
8363.79 778
8364.66 734
8365.52 760
8366.38 787
8367.25 889
8368.11 817
8368.97 817
8369.84 810
8370.70 828
8371.56 868
8372.43 834
8373.29 740
8374.15 877
8375.02 841
8375.88 815
8376.74 842
8377.61 760
8378.47 786
8379.34 855
8380.20 855
8381.06 792
8381.93 837
8382.79 866
8383.66 841
8384.52 797
8385.39 831
8386.25 838
8387.11 791
8387.98 811
8388.84 852
8389.71 866
8390.57 850
8391.44 872
8392.30 868
8393.17 880
8394.03 890
8394.90 845
8395.76 936
8396.63 938
8397.49 882
8398.36 805
8399.22 840
8400.09 935
8400.95 845
8401.82 889
8402.68 902
8403.55 884
8404.41 897
8405.28 920
8406.14 864
8407.01 926
8407.87 974
8408.74 917
8409.60 883
8410.47 927
8411.34 932
8412.20 975
8413.07 933
8413.93 1006
8414.80 944
8415.66 940
8416.53 1072
8417.40 991
8418.26 959
8419.13 917
8419.99 985
8420.86 1019
8421.73 951
8422.59 969
8423.46 974
8424.32 937
8425.19 932
8426.06 989
8426.92 1056
8427.79 1002
8428.66 1052
8429.52 1032
8430.39 1116
8431.26 1163
8432.12 1155
8432.99 1132
8433.86 1056
8434.72 1153
8435.59 1020
8436.46 1168
8437.32 1156
8438.19 1152
8439.06 1131
8439.93 1092
8440.79 1108
8441.66 1208
8442.53 1219
8443.39 1268
8444.26 1247
8445.13 1257
8446.00 1172
8446.86 1242
8447.73 1203
8448.60 1231
8449.47 1236
8450.33 1215
8451.20 1193
8452.07 1258
8452.94 1338
8453.81 1443
8454.67 1645
8455.54 1924
8456.41 2251
8457.28 2484
8458.15 2578
8459.01 2687
8459.88 2443
8460.75 2372
8461.62 2125
8462.49 1845
8463.35 1792
8464.22 1598
8465.09 1344
8465.96 1315
8466.83 1353
8467.70 1390
8468.57 1426
8469.43 1344
8470.30 1218
8471.17 1225
8472.04 1302
8472.91 1235
8473.78 1226
8474.65 1236
8475.52 1257
8476.38 1208
8477.25 1123
8478.12 1192
8478.99 1142
8479.86 1164
8480.73 1201
8481.60 1191
8482.47 1270
8483.34 1188
8484.21 1129
8485.08 1137
8485.95 1219
8486.82 1106
8487.69 1127
8488.55 1185
8489.42 1122
8490.29 1146
8491.16 1142
8492.03 1210
8492.90 1233
8493.77 1120
8494.64 1183
8495.51 1237
8496.38 1203
8497.25 1239
8498.12 1267
8498.99 1243
8499.86 1188
8500.73 1178
8501.60 1134
8502.47 1153
8503.34 1177
8504.22 1146
8505.09 1161
8505.96 1138
8506.83 1074
8507.70 1111
8508.57 1102
8509.44 1127
8510.31 1175
8511.18 1237
8512.05 1252
8512.92 1238
8513.79 1237
8514.66 1292
8515.53 1278
8516.41 1219
8517.28 1256
8518.15 1245
8519.02 1351
8519.89 1216
8520.76 1291
8521.63 1269
8522.50 1388
8523.38 1345
8524.25 1437
8525.12 1554
8525.99 1628
8526.86 1688
8527.73 1876
8528.60 1939
8529.48 1790
8530.35 1790
8531.22 1733
8532.09 1632
8532.96 1573
8533.84 1513
8534.71 1328
8535.58 1326
8536.45 1262
8537.32 1336
8538.20 1344
8539.07 1286
8539.94 1306
8540.81 1248
8541.68 1211
8542.56 1349
8543.43 1327
8544.30 1199
8545.17 1233
8546.05 1175
8546.92 1175
8547.79 1179
8548.67 1134
8549.54 1224
8550.41 1260
8551.28 1181
8552.16 1150
8553.03 1168
8553.90 1323
8554.78 1275
8555.65 1357
8556.52 1381
8557.39 1399
8558.27 1372
8559.14 1425
8560.01 1367
8560.89 1239
8561.76 1181
8562.63 1162
8563.51 1159
8564.38 1130
8565.25 1242
8566.13 1181
8567.00 1110
8567.88 1128
8568.75 1208
8569.62 1220
8570.50 1267
8571.37 1204
8572.24 1187
8573.12 1152
8573.99 1105
8574.87 1140
8575.74 1177
8576.61 1150
8577.49 1177
8578.36 1173
8579.24 1136
8580.11 1062
8580.99 1149
8581.86 1096
8582.73 1108
8583.61 1106
8584.48 1154
8585.36 1168
8586.23 1140
8587.11 1138
8587.98 1167
8588.86 1158
8589.73 1214
8590.61 1234
8591.48 1190
8592.36 1180
8593.23 1255
8594.11 1238
8594.98 1159
8595.86 1222
8596.73 1196
8597.61 1219
8598.48 1283
8599.36 1292
8600.23 1277
8601.11 1305
8601.98 1259
8602.86 1268
8603.73 1298
8604.61 1364
8605.49 1404
8606.36 1290
8607.24 1467
8608.11 1451
8608.99 1394
8609.86 1422
8610.74 1371
8611.62 1305
8612.49 1304
8613.37 1357
8614.24 1417
8615.12 1430
8616.00 1399
8616.87 1413
8617.75 1367
8618.62 1327
8619.50 1415
8620.38 1436
8621.25 1457
8622.13 1536
8623.01 1531
8623.88 1550
8624.76 1613
8625.64 1576
8626.51 1616
8627.39 1524
8628.27 1560
8629.14 1684
8630.02 1564
8630.90 1521
8631.77 1583
8632.65 1694
8633.53 1659
8634.40 1576
8635.28 1616
8636.16 1653
8637.04 1771
8637.91 1728
8638.79 1686
8639.67 1740
8640.55 1832
8641.42 1885
8642.30 1897
8643.18 1890
8644.06 2016
8644.93 1948
8645.81 1966
8646.69 1967
8647.57 2037
8648.44 2034
8649.32 2067
8650.20 2150
8651.08 2156
8651.96 2052
8652.83 2239
8653.71 2174
8654.59 2173
8655.47 2185
8656.35 2218
8657.22 2221
8658.10 2255
8658.98 2243
8659.86 2303
8660.74 2468
8661.62 2614
8662.49 2710
8663.37 2899
8664.25 3320
8665.13 3673
8666.01 4070
8666.89 3948
8667.77 3928
8668.64 3814
8669.52 3689
8670.40 3634
8671.28 3646
8672.16 3458
8673.04 3544
8673.92 3637
8674.80 3615
8675.68 3737
8676.56 3736
8677.44 3544
8678.31 3361
8679.19 3253
8680.07 3082
8680.95 2875
8681.83 2721
8682.71 2448
8683.59 2358
8684.47 2251
8685.35 2263
8686.23 2266
8687.11 2260
8687.99 2406
8688.87 2423
8689.75 2627
8690.63 2847
8691.51 3121
8692.39 3547
8693.27 3875
8694.15 4260
8695.03 4302
8695.91 4339
8696.79 4000
8697.67 3780
8698.55 3530
8699.43 3033
8700.31 2964
8701.19 2781
8702.07 2578
8702.95 2713
8703.83 2686
8704.71 2619
8705.59 2529
8706.48 2457
8707.36 2264
8708.24 2137
8709.12 2023
8710.00 1880
8710.88 1830
8711.76 1744
8712.64 1696
8713.52 1670
8714.40 1563
8715.28 1584
8716.17 1494
8717.05 1557
8717.93 1476
8718.81 1509
8719.69 1530
8720.57 1473
8721.45 1470
8722.34 1559
8723.22 1499
8724.10 1522
8724.98 1470
8725.86 1430
8726.74 1479
8727.63 1423
8728.51 1474
8729.39 1600
8730.27 1668
8731.15 1671
8732.04 1695
8732.92 1616
8733.80 1628
8734.68 1601
8735.56 1598
8736.45 1664
8737.33 1600
8738.21 1574
8739.09 1618
8739.98 1417
8740.86 1528
8741.74 1532
8742.62 1519
8743.51 1492
8744.39 1503
8745.27 1499
8746.15 1483
8747.04 1452
8747.92 1422
8748.80 1444
8749.69 1419
8750.57 1345
8751.45 1386
8752.33 1408
8753.22 1315
8754.10 1455
8754.98 1543
8755.87 1533
8756.75 1469
8757.63 1393
8758.52 1406
8759.40 1405
8760.28 1468
8761.17 1437
8762.05 1458
8762.93 1456
8763.82 1331
8764.70 1308
8765.59 1334
8766.47 1381
8767.35 1395
8768.24 1451
8769.12 1491
8770.00 1512
8770.89 1452
8771.77 1371
8772.66 1477
8773.54 1460
8774.42 1374
8775.31 1377
8776.19 1334
8777.08 1328
8777.96 1341
8778.85 1392
8779.73 1293
8780.62 1333
8781.50 1343
8782.38 1372
8783.27 1390
8784.15 1484
8785.04 1499
8785.92 1414
8786.81 1301
8787.69 1369
8788.58 1320
8789.46 1245
8790.35 1228
8791.23 1172
8792.12 1095
8793.00 1207
8793.89 1306
8794.77 1123
8795.66 1148
8796.54 1192
8797.43 1180
8798.31 1125
8799.20 1164
8800.08 1192
8800.97 1178
8801.86 1263
8802.74 1247
8803.63 1151
8804.51 1094
8805.40 1137
8806.28 1180
8807.17 1227
8808.06 1175
8808.94 1096
8809.83 1105
8810.71 1037
8811.60 1156
8812.49 1108
8813.37 1126
8814.26 1033
8815.14 1017
8816.03 1171
8816.92 1094
8817.80 1079
8818.69 1050
8819.58 1060
8820.46 1065
8821.35 1081
8822.24 1095
8823.12 1133
8824.01 1074
8824.90 1064
8825.78 1072
8826.67 1045
8827.56 996
8828.44 1035
8829.33 1049
8830.22 1016
8831.10 1027
8831.99 936
8832.88 1022
8833.77 1012
8834.65 959
8835.54 1020
8836.43 1003
8837.31 1014
8838.20 954
8839.09 971
8839.98 928
8840.86 924
8841.75 943
8842.64 1002
8843.53 908
8844.41 954
8845.30 950
8846.19 896
8847.08 978
8847.97 948
8848.85 925
8849.74 929
8850.63 938
8851.52 987
8852.41 949
8853.29 972
8854.18 926
8855.07 888
8855.96 882
8856.85 929
8857.74 897
8858.62 862
8859.51 887
8860.40 867
8861.29 780
8862.18 950
8863.07 914
8863.95 980
8864.84 916
8865.73 874
8866.62 906
8867.51 837
8868.40 838
8869.29 890
8870.18 913
8871.07 887
8871.95 883
8872.84 881
8873.73 880
8874.62 877
8875.51 820
8876.40 793
8877.29 752
8878.18 769
8879.07 844
8879.96 772
8880.85 857
8881.74 823
8882.63 792
8883.52 802
8884.41 844
8885.30 827
8886.19 830
8887.08 798
8887.97 836
8888.86 790
8889.75 816
8890.64 830
8891.53 828
8892.42 804
8893.31 787
8894.20 710
8895.09 736
8895.98 816
8896.87 808
8897.76 755
8898.65 722
8899.54 691
8900.43 759
8901.32 810
8902.21 841
8903.10 778
8903.99 780
8904.88 766
8905.77 773
8906.66 772
8907.55 774
8908.45 796
8909.34 741
8910.23 803
8911.12 756
8912.01 781
8912.90 772
8913.79 869
8914.68 757
8915.57 774
8916.47 770
8917.36 763
8918.25 799
8919.14 822
8920.03 795
8920.92 708
8921.81 791
8922.71 747
8923.60 731
8924.49 770
8925.38 785
8926.27 822
8927.16 788
8928.06 793
8928.95 696
8929.84 702
8930.73 774
8931.62 685
8932.52 750
8933.41 718
8934.30 725
8935.19 726
8936.09 751
8936.98 673
8937.87 718
8938.76 779
8939.65 678
8940.55 666
8941.44 651
8942.33 699
8943.23 719
8944.12 756
8945.01 779
8945.90 792
8946.80 755
8947.69 756
8948.58 756
8949.47 731
8950.37 776
8951.26 813
8952.15 811
8953.05 745
8953.94 785
8954.83 811
8955.73 754
8956.62 788
8957.51 757
8958.41 764
8959.30 729
8960.19 706
8961.09 827
8961.98 761
8962.87 705
8963.77 693
8964.66 782
8965.56 688
8966.45 773
8967.34 816
8968.24 720
8969.13 741
8970.03 781
8970.92 747
8971.81 701
8972.71 750
8973.60 808
8974.50 723
8975.39 693
8976.28 750
8977.18 785
8978.07 706
8978.97 718
8979.86 672
8980.76 701
8981.65 789
8982.55 732
8983.44 760
8984.33 823
8985.23 737
8986.12 695
8987.02 709
8987.91 709
8988.81 715
8989.70 688
8990.60 692
8991.49 755
8992.39 779
8993.28 747
8994.18 714
8995.07 793
8995.97 723
8996.87 638
8997.76 646
8998.66 681
8999.55 718
9000.45 719
9001.34 712
9002.24 746
9003.13 770
9004.03 735
9004.93 684
9005.82 731
9006.72 696
9007.61 677
9008.51 684
9009.40 696
9010.30 677
9011.20 771
9012.09 733
9012.99 706
9013.88 717
9014.78 727
9015.68 728
9016.57 746
9017.47 657
9018.37 704
9019.26 675
9020.16 710
9021.06 659
9021.95 661
9022.85 648
9023.75 657
9024.64 694
9025.54 695
9026.44 685
9027.33 629
9028.23 667
9029.13 649
9030.02 711
9030.92 704
9031.82 668
9032.71 694
9033.61 695
9034.51 718
9035.41 712
9036.30 678
9037.20 675
9038.10 680
9039.00 658
9039.89 718
9040.79 769
9041.69 780
9042.59 687
9043.48 738
9044.38 766
9045.28 678
9046.18 668
9047.07 689
9047.97 759
9048.87 711
9049.77 673
9050.67 719
9051.56 683
9052.46 668
9053.36 705
9054.26 731
9055.16 711
9056.06 641
9056.95 699
9057.85 753
9058.75 754
9059.65 677
9060.55 651
9061.45 705
9062.34 758
9063.24 745
9064.14 687
9065.04 658
9065.94 642
9066.84 678
9067.74 616
9068.64 633
9069.53 707
9070.43 663
9071.33 702
9072.23 709
9073.13 682
9074.03 659
9074.93 741
9075.83 679
9076.73 658
9077.63 666
9078.53 709
9079.43 705
9080.33 709
9081.23 738
9082.12 656
9083.02 590
9083.92 693
9084.82 724
9085.72 688
9086.62 709
9087.52 691
9088.42 687
9089.32 699
9090.22 707
9091.12 718
9092.02 728
9092.92 700
9093.82 717
9094.72 728
9095.62 686
9096.52 666
9097.42 682
9098.32 647
9099.22 667
9100.13 719
9101.03 706
9101.93 687
9102.83 637
9103.73 634
9104.63 606
9105.53 649
9106.43 676
9107.33 668
9108.23 704
9109.13 702
9110.03 672
9110.93 592
9111.84 677
9112.74 690
9113.64 687
9114.54 721
9115.44 745
9116.34 702
9117.24 722
9118.14 723
9119.05 708
9119.95 655
9120.85 694
9121.75 724
9122.65 712
9123.55 693
9124.45 683
9125.36 683
9126.26 633
9127.16 679
9128.06 715
9128.96 640
9129.87 669
9130.77 611
9131.67 643
9132.57 709
9133.47 696
9134.38 672
9135.28 691
9136.18 685
9137.08 667
9137.98 627
9138.89 671
9139.79 688
9140.69 676
9141.59 626
9142.50 687
9143.40 697
9144.30 665
9145.21 657
9146.11 676
9147.01 623
9147.91 632
9148.82 633
9149.72 645
9150.62 636
9151.53 636
9152.43 650
9153.33 621
9154.23 641
9155.14 635
9156.04 657
9156.94 635
9157.85 617
9158.75 649
9159.65 646
9160.56 670
9161.46 731
9162.36 668
9163.27 680
9164.17 669
9165.08 715
9165.98 665
9166.88 661
9167.79 709
9168.69 714
9169.59 719
9170.50 675
9171.40 666
9172.31 654
9173.21 644
9174.11 657
9175.02 664
9175.92 684
9176.83 678
9177.73 644
9178.64 624
9179.54 661
9180.44 686
9181.35 690
9182.25 693
9183.16 631
9184.06 656
9184.97 596
9185.87 645
9186.78 668
9187.68 710
9188.59 699
9189.49 725
9190.40 689
9191.30 685
9192.21 656
9193.11 640
9194.02 649
9194.92 693
9195.83 695
9196.73 721
9197.64 742
9198.54 771
9199.45 793
9200.35 756
9201.26 819
9202.16 868
9203.07 746
9203.98 765
9204.88 824
9205.79 746
9206.69 730
9207.60 703
9208.50 694
9209.41 714
9210.32 727
9211.22 717
9212.13 715
9213.03 712
9213.94 683
9214.85 673
9215.75 707
9216.66 677
9217.57 686
9218.47 713
9219.38 713
9220.28 762
9221.19 714
9222.10 676
9223.00 679
9223.91 659
9224.82 636
9225.72 734
9226.63 746
9227.54 640
9228.44 669
9229.35 665
9230.26 726
9231.16 661
9232.07 664
9232.98 678
9233.89 674
9234.79 678
9235.70 608
9236.61 695
9237.51 702
9238.42 703
9239.33 740
9240.24 700
9241.14 661
9242.05 647
9242.96 648
9243.87 651
9244.77 670
9245.68 659
9246.59 686
9247.50 597
9248.40 590
9249.31 618
9250.22 664
9251.13 628
9252.04 650
9252.94 592
9253.85 634
9254.76 687
9255.67 619
9256.58 624
9257.48 653
9258.39 628
9259.30 637
9260.21 720
9261.12 620
9262.03 670
9262.94 690
9263.84 663
9264.75 673
9265.66 664
9266.57 672
9267.48 647
9268.39 643
9269.30 679
9270.20 655
9271.11 593
9272.02 622
9272.93 614
9273.84 643
9274.75 693
9275.66 657
9276.57 669
9277.48 676
9278.39 657
9279.30 691
9280.21 659
9281.11 600
9282.02 633
9282.93 630
9283.84 603
9284.75 673
9285.66 626
9286.57 640
9287.48 650
9288.39 648
9289.30 666
9290.21 668
9291.12 670
9292.03 642
9292.94 699
9293.85 724
9294.76 712
9295.67 686
9296.58 737
9297.49 753
9298.40 735
9299.31 657
9300.22 728
9301.13 753
9302.04 733
9302.95 733
9303.86 727
9304.77 687
9305.69 711
9306.60 717
9307.51 682
9308.42 672
9309.33 681
9310.24 681
9311.15 708
9312.06 724
9312.97 716
9313.88 716
9314.79 666
9315.70 669
9316.62 682
9317.53 663
9318.44 650
9319.35 682
9320.26 667
9321.17 714
9322.08 675
9322.99 704
9323.91 703
9324.82 749
9325.73 692
9326.64 643
9327.55 625
9328.46 694
9329.38 642
9330.29 657
9331.20 622
9332.11 654
9333.02 689
9333.94 724
9334.85 680
9335.76 680
9336.67 695
9337.58 731
9338.50 784
9339.41 737
9340.32 657
9341.23 744
9342.15 711
9343.06 678
9343.97 758
9344.88 699
9345.80 711
9346.71 709
9347.62 708
9348.53 717
9349.45 708
9350.36 747
9351.27 697
9352.18 660
9353.10 711
9354.01 757
9354.92 715
9355.84 721
9356.75 721
9357.66 716
9358.58 719
9359.49 687
9360.40 722
9361.32 681
9362.23 704
9363.14 697
9364.06 733
9364.97 724
9365.88 702
9366.80 634
9367.71 614
9368.62 650
9369.54 693
9370.45 720
9371.37 698
9372.28 718
9373.19 671
9374.11 648
9375.02 688
9375.94 667
9376.85 683
9377.76 789
9378.68 776
9379.59 669
9380.51 757
9381.42 734
9382.33 751
9383.25 693
9384.16 724
9385.08 787
9385.99 772
9386.91 830
9387.82 832
9388.74 804
9389.65 898
9390.57 803
9391.48 811
9392.40 835
9393.31 799
9394.23 822
9395.14 863
9396.06 868
9396.97 833
9397.89 800
9398.80 790
9399.72 819
9400.63 772
9401.55 764
9402.46 748
9403.38 722
9404.29 697
9405.21 751
9406.12 757
9407.04 749
9407.95 776
9408.87 785
9409.79 730
9410.70 782
9411.62 764
9412.53 818
9413.45 806
9414.36 820
9415.28 762
9416.20 804
9417.11 820
9418.03 885
9418.95 850
9419.86 797
9420.78 795
9421.69 782
9422.61 825
9423.53 848
9424.44 836
9425.36 924
9426.28 894
9427.19 890
9428.11 849
9429.03 816
9429.94 814
9430.86 887
9431.78 931
9432.69 845
9433.61 859
9434.53 946
9435.44 918
9436.36 1015
9437.28 964
9438.19 958
9439.11 974
9440.03 1034
9440.95 1026
9441.86 977
9442.78 1089
9443.70 1081
9444.62 1024
9445.53 1082
9446.45 1095
9447.37 986
9448.29 1032
9449.20 1048
9450.12 1112
9451.04 1118
9451.96 1083
9452.87 1079
9453.79 1192
9454.71 1265
9455.63 1304
9456.55 1310
9457.46 1256
9458.38 1299
9459.30 1264
9460.22 1062
9461.14 1040
9462.05 1043
9462.97 1010
9463.89 1029
9464.81 958
9465.73 943
9466.65 985
9467.56 966
9468.48 995
9469.40 939
9470.32 884
9471.24 987
9472.16 956
9473.08 975
9473.99 932
9474.91 943
9475.83 897
9476.75 1024
9477.67 915
9478.59 912
9479.51 972
9480.43 1003
9481.35 1041
9482.27 1015
9483.19 967
9484.10 963
9485.02 1015
9485.94 1078
9486.86 1063
9487.78 1038
9488.70 938
9489.62 975
9490.54 1023
9491.46 941
9492.38 919
9493.30 952
9494.22 1006
9495.14 963
9496.06 961
9496.98 924
9497.90 949
9498.82 923
9499.74 903
9500.66 963
9501.58 1008
9502.50 1030
9503.42 979
9504.34 954
9505.26 919
9506.18 962
9507.10 1037
9508.02 1055
9508.94 971
9509.86 948
9510.78 1011
9511.70 1036
9512.63 1032
9513.55 1023
9514.47 991
9515.39 1073
9516.31 1096
9517.23 1167
9518.15 1139
9519.07 1185
9519.99 1223
9520.91 1385
9521.83 1377
9522.76 1409
9523.68 1423
9524.60 1494
9525.52 1424
9526.44 1361
9527.36 1348
9528.28 1358
9529.21 1277
9530.13 1262
9531.05 1225
9531.97 1265
9532.89 1259
9533.81 1166
9534.74 1192
9535.66 1248
9536.58 1215
9537.50 1204
9538.42 1221
9539.35 1259
9540.27 1123
9541.19 1120
9542.11 1087
9543.03 1087
9543.96 1063
9544.88 1127
9545.80 1175
9546.72 1062
9547.64 1072
9548.57 1096
9549.49 1167
9550.41 1059
9551.33 1042
9552.26 1077
9553.18 1056
9554.10 1182
9555.03 1114
9555.95 1146
9556.87 1075
9557.79 1128
9558.72 1149
9559.64 1213
9560.56 1137
9561.49 1146
9562.41 1236
9563.33 1274
9564.26 1191
9565.18 1252
9566.10 1197
9567.03 1215
9567.95 1179
9568.87 1133
9569.80 1194
9570.72 1168
9571.64 1207
9572.57 1229
9573.49 1219
9574.41 1193
9575.34 1211
9576.26 1307
9577.18 1242
9578.11 1285
9579.03 1299
9579.96 1316
9580.88 1262
9581.80 1216
9582.73 1227
9583.65 1275
9584.58 1347
9585.50 1321
9586.43 1309
9587.35 1312
9588.27 1285
9589.20 1390
9590.12 1396
9591.05 1365
9591.97 1370
9592.90 1345
9593.82 1311
9594.75 1364
9595.67 1393
9596.60 1476
9597.52 1443
9598.45 1482
9599.37 1449
9600.29 1497
9601.22 1504
9602.14 1612
9603.07 1544
9604.00 1517
9604.92 1534
9605.85 1523
9606.77 1520
9607.70 1583
9608.62 1576
9609.55 1528
9610.47 1553
9611.40 1542
9612.32 1424
9613.25 1431
9614.17 1463
9615.10 1439
9616.03 1504
9616.95 1477
9617.88 1469
9618.80 1499
9619.73 1499
9620.65 1520
9621.58 1581
9622.51 1528
9623.43 1564
9624.36 1529
9625.29 1571
9626.21 1545
9627.14 1568
9628.06 1621
9628.99 1609
9629.92 1619
9630.84 1601
9631.77 1686
9632.70 1636
9633.62 1646
9634.55 1558
9635.48 1736
9636.40 1766
9637.33 1694
9638.26 1671
9639.18 1898
9640.11 1935
9641.04 1908
9641.96 1884
9642.89 1749
9643.82 1836
9644.74 1943
9645.67 2032
9646.60 1944
9647.53 1878
9648.45 1959
9649.38 2018
9650.31 1961
9651.24 1837
9652.16 1856
9653.09 1878
9654.02 1935
9654.95 1925
9655.87 1877
9656.80 1787
9657.73 1833
9658.66 1928
9659.58 1877
9660.51 1916
9661.44 1962
9662.37 1852
9663.30 1853
9664.22 1957
9665.15 1935
9666.08 1921
9667.01 2035
9667.94 2020
9668.86 1978
9669.79 1932
9670.72 2011
9671.65 2042
9672.58 2079
9673.51 2145
9674.43 2138
9675.36 2260
9676.29 2225
9677.22 2237
9678.15 2281
9679.08 2271
9680.01 2197
9680.94 2275
9681.86 2260
9682.79 2298
9683.72 2219
9684.65 2299
9685.58 2198
9686.51 2160
9687.44 2244
9688.37 2235
9689.30 2193
9690.23 2255
9691.16 2291
9692.08 2208
9693.01 2309
9693.94 2372
9694.87 2289
9695.80 2346
9696.73 2405
9697.66 2541
9698.59 2645
9699.52 2730
9700.45 2827
9701.38 2807
9702.31 2833
9703.24 2855
9704.17 2791
9705.10 2755
9706.03 2628
9706.96 2477
9707.89 2456
9708.82 2319
9709.75 2268
9710.68 2381
9711.61 2546
9712.54 2507
9713.47 2555
9714.40 2710
9715.33 2847
9716.26 2957
9717.19 2889
9718.12 2935
9719.06 2845
9719.99 2651
9720.92 2567
9721.85 2394
9722.78 2341
9723.71 2324
9724.64 2230
9725.57 2082
9726.50 2052
9727.43 1946
9728.36 1958
9729.30 2040
9730.23 1954
9731.16 2037
9732.09 2031
9733.02 1999
9733.95 2031
9734.88 2068
9735.81 2088
9736.75 2014
9737.68 1913
9738.61 1932
9739.54 1891
9740.47 1864
9741.40 1845
9742.34 1721
9743.27 1783
9744.20 1713
9745.13 1723
9746.06 1686
9747.00 1648
9747.93 1663
9748.86 1632
9749.79 1655
9750.72 1595
9751.66 1584
9752.59 1661
9753.52 1570
9754.45 1476
9755.39 1464
9756.32 1490
9757.25 1495
9758.18 1544
9759.12 1532
9760.05 1379
9760.98 1475
9761.91 1475
9762.85 1437
9763.78 1447
9764.71 1408
9765.64 1441
9766.58 1396
9767.51 1463
9768.44 1512
9769.38 1488
9770.31 1552
9771.24 1560
9772.18 1395
9773.11 1471
9774.04 1490
9774.98 1406
9775.91 1426
9776.84 1422
9777.78 1331
9778.71 1371
9779.64 1527
9780.58 1531
9781.51 1466
9782.44 1494
9783.38 1508
9784.31 1456
9785.25 1511
9786.18 1379
9787.11 1343
9788.05 1456
9788.98 1475
9789.92 1439
9790.85 1398
9791.78 1306
9792.72 1306
9793.65 1359
9794.59 1432
9795.52 1445
9796.46 1370
9797.39 1481
9798.32 1366
9799.26 1364
9800.19 1356
9801.13 1304
9802.06 1375
9803.00 1308
9803.93 1300
9804.87 1317
9805.80 1358
9806.74 1269
9807.67 1201
9808.61 1228
9809.54 1257
9810.48 1246
9811.41 1172
9812.35 1170
9813.28 1193
9814.22 1163
9815.15 1238
9816.09 1124
9817.02 1150
9817.96 1168
9818.89 1146
9819.83 1153
9820.76 1093
9821.70 1077
9822.64 1110
9823.57 1175
9824.51 1139
9825.44 1119
9826.38 1125
9827.31 1007
9828.25 1093
9829.19 1112
9830.12 1115
9831.06 1055
9831.99 1104
9832.93 1123
9833.87 1089
9834.80 1101
9835.74 1125
9836.68 1070
9837.61 1052
9838.55 1091
9839.48 1124
9840.42 1105
9841.36 1061
9842.29 1091
9843.23 1087
9844.17 1131
9845.10 1113
9846.04 1068
9846.98 1054
9847.91 1153
9848.85 1108
9849.79 1042
9850.72 1074
9851.66 1046
9852.60 1081
9853.54 1037
9854.47 982
9855.41 1130
9856.35 1214
9857.28 1028
9858.22 975
9859.16 1066
9860.10 1058
9861.03 1117
9861.97 1126
9862.91 1014
9863.85 946
9864.78 950
9865.72 1026
9866.66 1052
9867.60 1017
9868.54 958
9869.47 955
9870.41 1010
9871.35 980
9872.29 999
9873.22 935
9874.16 957
9875.10 988
9876.04 1021
9876.98 981
9877.92 989
9878.85 991
9879.79 988
9880.73 976
9881.67 1057
9882.61 996
9883.55 961
9884.48 946
9885.42 995
9886.36 970
9887.30 924
9888.24 940
9889.18 880
9890.12 986
9891.06 1000
9891.99 973
9892.93 927
9893.87 955
9894.81 947
9895.75 947
9896.69 918
9897.63 934
9898.57 936
9899.51 872
9900.45 909
9901.39 889
9902.33 887
9903.27 946
9904.20 982
9905.14 942
9906.08 896
9907.02 924
9907.96 1016
9908.90 949
9909.84 958
9910.78 938
9911.72 946
9912.66 970
9913.60 942
9914.54 867
9915.48 958
9916.42 940
9917.36 940
9918.30 888
9919.24 904
9920.18 947
9921.12 983
9922.06 945
9923.00 922
9923.94 937
9924.88 924
9925.83 1111
9926.77 1179
9927.71 1175
9928.65 1167
9929.59 1217
9930.53 1200
9931.47 1225
9932.41 1108
9933.35 1156
9934.29 1126
9935.23 1061
9936.17 1070
9937.12 952
9938.06 913
9939.00 925
9939.94 926
9940.88 992
9941.82 939
9942.76 934
9943.70 914
9944.65 858
9945.59 933
9946.53 871
9947.47 890
9948.41 913
9949.35 908
9950.29 925
9951.24 916
9952.18 930
9953.12 1000
9954.06 987
9955.00 942
9955.95 946
9956.89 971
9957.83 1017
9958.77 945
9959.71 928
9960.66 903
9961.60 830
9962.54 833
9963.48 919
9964.43 850
9965.37 807
9966.31 840
9967.25 875
9968.20 883
9969.14 845
9970.08 804
9971.02 831
9971.97 826
9972.91 786
9973.85 828
9974.79 722
9975.74 809
9976.68 782
9977.62 777
9978.57 788
9979.51 797
9980.45 852
9981.40 860
9982.34 800
9983.28 727
9984.23 759
9985.17 797
9986.11 838
9987.06 876
9988.00 783
9988.94 802
9989.89 821
9990.83 783
9991.77 816
9992.72 826
9993.66 787
9994.60 781
9995.55 813
9996.49 794
9997.44 807
9998.38 754
9999.32 805
10000.27 790
10001.21 819
10002.16 850
10003.10 814
10004.04 808
10004.99 803
10005.93 710
10006.88 785
10007.82 720
10008.77 774
10009.71 817
10010.66 752
10011.60 762
10012.54 734
10013.49 778
10014.43 838
10015.38 835
10016.32 761
10017.27 793
10018.21 775
10019.16 801
10020.10 746
10021.05 819
10021.99 827
10022.94 788
10023.88 787
10024.83 745
10025.77 745
10026.72 701
10027.67 717
10028.61 753
10029.56 760
10030.50 754
10031.45 798
10032.39 738
10033.34 687
10034.28 704
10035.23 736
10036.18 747
10037.12 779
10038.07 789
10039.01 794
10039.96 719
10040.90 711
10041.85 744
10042.80 733
10043.74 749
10044.69 654
10045.64 671
10046.58 631
10047.53 729
10048.47 733
10049.42 708
10050.37 702
10051.31 685
10052.26 732
10053.21 763
10054.15 663
10055.10 723
10056.05 642
10056.99 660
10057.94 747
10058.89 727
10059.83 747
10060.78 743
10061.73 674
10062.67 671
10063.62 644
10064.57 653
10065.52 703
10066.46 621
10067.41 703
10068.36 713
10069.30 683
10070.25 658
10071.20 670
10072.15 708
10073.09 643
10074.04 707
10074.99 729
10075.94 727
10076.88 686
10077.83 727
10078.78 681
10079.73 716
10080.68 694
10081.62 693
10082.57 743
10083.52 725
10084.47 679
10085.42 702
10086.36 757
10087.31 750
10088.26 719
10089.21 682
10090.16 720
10091.11 710
10092.05 621
10093.00 627
10093.95 678
10094.90 753
10095.85 708
10096.80 708
10097.75 736
10098.69 744
10099.64 708
10100.59 664
10101.54 652
10102.49 697
10103.44 710
10104.39 685
10105.34 694
10106.28 709
10107.23 647
10108.18 664
10109.13 755
10110.08 717
10111.03 648
10111.98 669
10112.93 700
10113.88 692
10114.83 756
10115.78 721
10116.73 715
10117.68 682
10118.63 648
10119.58 711
10120.53 680
10121.48 690
10122.43 779
10123.38 678
10124.33 660
10125.28 749
10126.23 727
10127.18 683
10128.13 679
10129.08 668
10130.03 687
10130.98 698
10131.93 699
10132.88 729
10133.83 731
10134.78 727
10135.73 749
10136.68 716
10137.63 757
10138.58 652
10139.53 685
10140.48 667
10141.43 744
10142.38 728
10143.33 698
10144.28 733
10145.23 735
10146.19 734
10147.14 733
10148.09 780
10149.04 710
10149.99 666
10150.94 681
10151.89 650
10152.84 678
10153.79 727
10154.75 656
10155.70 730
10156.65 733
10157.60 716
10158.55 755
10159.50 742
10160.46 791
10161.41 824
10162.36 743
10163.31 703
10164.26 685
10165.21 739
10166.17 756
10167.12 785
10168.07 725
10169.02 746
10169.97 759
10170.93 757
10171.88 696
10172.83 801
10173.78 801
10174.73 727
10175.69 763
10176.64 777
10177.59 768
10178.54 807
10179.50 784
10180.45 752
10181.40 747
10182.35 767
10183.31 862
10184.26 834
10185.21 731
10186.17 751
10187.12 743
10188.07 784
10189.02 811
10189.98 786
10190.93 718
10191.88 765
10192.84 791
10193.79 876
10194.74 875
10195.70 853
10196.65 805
10197.60 834
10198.56 727
10199.51 717
10200.46 757
10201.42 821
10202.37 739
10203.32 751
10204.28 794
10205.23 822
10206.18 828
10207.14 871
10208.09 827
10209.05 894
10210.00 865
10210.95 923
10211.91 873
10212.86 846
10213.82 829
10214.77 827
10215.72 794
10216.68 762
10217.63 765
10218.59 752
10219.54 782
10220.50 731
10221.45 797
10222.41 763
10223.36 745
10224.31 789
10225.27 804
10226.22 784
10227.18 714
10228.13 782
10229.09 767
10230.04 729
10231.00 767
10231.95 778
10232.91 792
10233.86 835
10234.82 867
10235.77 858
10236.73 909
10237.68 916
10238.64 951
10239.59 882
10240.55 889
10241.50 911
10242.46 873
10243.42 813
10244.37 790
10245.33 760
10246.28 772
10247.24 786
10248.19 708
10249.15 787
10250.11 749
10251.06 749
10252.02 785
10252.97 804
10253.93 782
10254.89 788
10255.84 850
10256.80 780
10257.75 748
10258.71 670
10259.67 670
10260.62 649
10261.58 696
10262.54 792
10263.49 743
10264.45 727
10265.40 736
10266.36 735
10267.32 641
10268.27 636
10269.23 625
10270.19 650
10271.14 647
10272.10 694
10273.06 665
10274.02 718
10274.97 720
10275.93 772
10276.89 808
10277.84 719
10278.80 726
10279.76 680
10280.71 686
10281.67 663
10282.63 628
10283.59 655
10284.54 690
10285.50 658
10286.46 656
10287.42 675
10288.37 705
10289.33 646
10290.29 637
10291.25 639
10292.21 662
10293.16 681
10294.12 693
10295.08 705
10296.04 690
10296.99 678
10297.95 637
10298.91 734
10299.87 725
10300.83 745
10301.79 684
10302.74 613
10303.70 599
10304.66 648
10305.62 604
10306.58 613
10307.54 731
10308.49 688
10309.45 714
10310.41 733
10311.37 673
10312.33 712
10313.29 691
10314.25 710
10315.21 676
10316.16 707
10317.12 727
10318.08 753
10319.04 765
10320.00 775
10320.96 749
10321.92 714
10322.88 670
10323.84 707
10324.80 640
10325.76 695
10326.71 714
10327.67 716
10328.63 697
10329.59 739
10330.55 702
10331.51 725
10332.47 688
10333.43 757
10334.39 769
10335.35 704
10336.31 688
10337.27 712
10338.23 703
10339.19 674
10340.15 655
10341.11 584
10342.07 668
10343.03 663
10343.99 628
10344.95 636
10345.91 640
10346.87 681
10347.83 619
10348.79 598
10349.75 638
10350.71 662
10351.67 611
10352.63 618
10353.60 646
10354.56 653
10355.52 625
10356.48 592
10357.44 612
10358.40 644
10359.36 598
10360.32 639
10361.28 624
10362.24 632
10363.20 661
10364.17 578
10365.13 608
10366.09 623
10367.05 611
10368.01 657
10368.97 657
10369.93 601
10370.89 650
10371.86 645
10372.82 612
10373.78 591
10374.74 519
10375.70 569
10376.66 596
10377.63 648
10378.59 647
10379.55 659
10380.51 585
10381.47 601
10382.44 608
10383.40 597
10384.36 601
10385.32 611
10386.28 560
10387.25 625
10388.21 638
10389.17 637
10390.13 607
10391.10 656
10392.06 620
10393.02 579
10393.98 580
10394.94 567
10395.91 647
10396.87 592
10397.83 571
10398.80 622
10399.76 535
10400.72 518
10401.68 532
10402.65 500
10403.61 571
10404.57 532
10405.54 555
10406.50 625
10407.46 599
10408.43 664
10409.39 608
10410.35 560
10411.32 624
10412.28 576
10413.24 523
10414.21 558
10415.17 575
10416.13 576
10417.10 567
10418.06 609
10419.02 601
10419.99 576
10420.95 608
10421.91 553
10422.88 550
10423.84 633
10424.81 590
10425.77 579
10426.73 569
10427.70 644
10428.66 532
10429.63 576
10430.59 585
10431.56 637
10432.52 574
10433.48 600
10434.45 520
10435.41 497
10436.38 540
10437.34 522
10438.31 554
10439.27 604
10440.24 542
10441.20 512
10442.16 522
10443.13 510
10444.09 560
10445.06 535
10446.02 551
10446.99 536
10447.95 502
10448.92 545
10449.88 567
10450.85 564
10451.81 583
10452.78 496
10453.75 491
10454.71 548
10455.68 519
10456.64 538
10457.61 536
10458.57 542
10459.54 591
10460.50 540
10461.47 580
10462.43 596
10463.40 574
10464.37 580
10465.33 554
10466.30 597
10467.26 607
10468.23 592
10469.20 605
10470.16 577
10471.13 562
10472.09 568
10473.06 577
10474.03 581
10474.99 591
10475.96 514
10476.93 539
10477.89 535
10478.86 547
10479.82 531
10480.79 606
10481.76 638
10482.72 603
10483.69 629
10484.66 628
10485.62 631
10486.59 579
10487.56 579
10488.52 573
10489.49 537
10490.46 505
10491.43 532
10492.39 540
10493.36 500
10494.33 538
10495.29 543
10496.26 558
10497.23 505
10498.20 521
10499.16 575
10500.13 562
10501.10 573
10502.07 565
10503.03 591
10504.00 552
10504.97 594
10505.94 580
10506.90 531
10507.87 515
10508.84 585
10509.81 583
10510.78 633
10511.74 588
10512.71 541
10513.68 545
10514.65 521
10515.62 529
10516.58 528
10517.55 556
10518.52 526
10519.49 536
10520.46 515
10521.43 572
10522.39 534
10523.36 512
10524.33 534
10525.30 554
10526.27 574
10527.24 555
10528.21 506
10529.17 561
10530.14 540
10531.11 543
10532.08 558
10533.05 555
10534.02 529
10534.99 569
10535.96 603
10536.93 508
10537.90 535
10538.86 586
10539.83 574
10540.80 561
10541.77 503
10542.74 543
10543.71 572
10544.68 582
10545.65 587
10546.62 609
10547.59 555
10548.56 590
10549.53 552
10550.50 542
10551.47 563
10552.44 512
10553.41 593
10554.38 526
10555.35 567
10556.32 556
10557.29 561
10558.26 526
10559.23 597
10560.20 527
10561.17 568
10562.14 570
10563.11 540
10564.08 576
10565.05 491
10566.02 539
10566.99 558
10567.96 654
10568.93 578
10569.90 570
10570.87 558
10571.84 538
10572.82 591
10573.79 524
10574.76 564
10575.73 573
10576.70 541
10577.67 584
10578.64 618
10579.61 549
10580.58 573
10581.55 494
10582.53 540
10583.50 540
10584.47 593
10585.44 578
10586.41 567
10587.38 627
10588.35 605
10589.33 597
10590.30 559
10591.27 527
10592.24 582
10593.21 593
10594.18 560
10595.16 658
10596.13 613
10597.10 600
10598.07 598
10599.04 534
10600.01 596
10600.99 595
10601.96 614
10602.93 651
10603.90 640
10604.88 624
10605.85 613
10606.82 655
10607.79 706
10608.77 669
10609.74 663
10610.71 725
10611.68 806
10612.66 906
10613.63 714
10614.60 722
10615.57 696
10616.55 732
10617.52 726
10618.49 611
10619.46 630
10620.44 640
10621.41 628
10622.38 604
10623.36 614
10624.33 650
10625.30 645
10626.28 595
10627.25 588
10628.22 528
10629.20 572
10630.17 587
10631.14 602
10632.12 565
10633.09 618
10634.06 660
10635.04 640
10636.01 567
10636.99 613
10637.96 607
10638.93 653
10639.91 694
10640.88 688
10641.85 677
10642.83 664
10643.80 663
10644.78 685
10645.75 661
10646.72 643
10647.70 612
10648.67 632
10649.65 578
10650.62 577
10651.60 579
10652.57 492
10653.55 535
10654.52 588
10655.49 581
10656.47 617
10657.44 532
10658.42 495
10659.39 513
10660.37 536
10661.34 575
10662.32 525
10663.29 499
10664.27 515
10665.24 542
10666.22 501
10667.19 532
10668.17 500
10669.14 509
10670.12 521
10671.09 601
10672.07 570
10673.04 541
10674.02 526
10675.00 507
10675.97 479
10676.95 568
10677.92 529
10678.90 538
10679.87 520
10680.85 511
10681.82 518
10682.80 545
10683.78 567
10684.75 541
10685.73 527
10686.70 551
10687.68 604
10688.66 678
10689.63 602
10690.61 555
10691.58 559
10692.56 542
10693.54 538
10694.51 537
10695.49 546
10696.47 539
10697.44 590
10698.42 500
10699.40 459
10700.37 542
10701.35 544
10702.33 527
10703.30 512
10704.28 520
10705.26 545
10706.23 568
10707.21 535
10708.19 525
10709.16 584
10710.14 567
10711.12 534
10712.10 496
10713.07 503
10714.05 500
10715.03 504
10716.01 569
10716.98 541
10717.96 547
10718.94 530
10719.91 505
10720.89 503
10721.87 518
10722.85 560
10723.83 499
10724.80 545
10725.78 567
10726.76 522
10727.74 573
10728.71 532
10729.69 532
10730.67 556
10731.65 541
10732.63 464
10733.60 491
10734.58 555
10735.56 583
10736.54 526
10737.52 495
10738.50 499
10739.47 577
10740.45 533
10741.43 622
10742.41 597
10743.39 539
10744.37 509
10745.35 545
10746.32 507
10747.30 579
10748.28 579
10749.26 591
10750.24 532
10751.22 532
10752.20 586
10753.18 629
10754.16 538
10755.14 507
10756.11 536
10757.09 554
10758.07 586
10759.05 523
10760.03 563
10761.01 535
10761.99 514
10762.97 473
10763.95 474
10764.93 497
10765.91 498
10766.89 512
10767.87 575
10768.85 558
10769.83 541
10770.81 521
10771.79 512
10772.77 575
10773.75 579
10774.73 515
10775.71 472
10776.69 547
10777.67 603
10778.65 590
10779.63 535
10780.61 553
10781.59 577
10782.57 522
10783.55 598
10784.53 551
10785.51 587
10786.49 610
10787.47 552
10788.45 588
10789.43 577
10790.41 522
10791.39 526
10792.38 539
10793.36 575
10794.34 543
10795.32 483
10796.30 555
10797.28 583
10798.26 592
10799.24 561
10800.22 571
10801.21 583
10802.19 592
10803.17 577
10804.15 563
10805.13 568
10806.11 547
10807.09 594
10808.07 542
10809.06 555
10810.04 564
10811.02 576
10812.00 551
10812.98 575
10813.97 604
10814.95 600
10815.93 521
10816.91 510
10817.89 524
10818.87 613
10819.86 630
10820.84 571
10821.82 572
10822.80 615
10823.79 619
10824.77 615
10825.75 589
10826.73 597
10827.72 639
10828.70 621
10829.68 684
10830.66 627
10831.65 574
10832.63 596
10833.61 617
10834.59 581
10835.58 611
10836.56 677
10837.54 649
10838.52 577
10839.51 648
10840.49 587
10841.47 643
10842.46 683
10843.44 654
10844.42 599
10845.41 618
10846.39 633
10847.37 634
10848.36 700
10849.34 646
10850.32 619
10851.31 645
10852.29 672
10853.27 687
10854.26 703
10855.24 696
10856.23 684
10857.21 650
10858.19 677
10859.18 697
10860.16 652
10861.14 624
10862.13 679
10863.11 680
10864.10 663
10865.08 627
10866.07 678
10867.05 761
10868.03 724
10869.02 698
10870.00 683
10870.99 688
10871.97 694
10872.96 655
10873.94 663
10874.92 656
10875.91 673
10876.89 713
10877.88 702
10878.86 725
10879.85 733
10880.83 667
10881.82 711
10882.80 695
10883.79 731
10884.77 689
10885.76 752
10886.74 734
10887.73 772
10888.71 719
10889.70 727
10890.68 755
10891.67 804
10892.65 806
10893.64 809
10894.63 822
10895.61 764
10896.60 845
10897.58 822
10898.57 763
10899.55 741
10900.54 797
10901.53 829
10902.51 877
10903.50 895
10904.48 853
10905.47 818
10906.46 838
10907.44 845
10908.43 849
10909.41 842
10910.40 850
10911.39 840
10912.37 877
10913.36 907
10914.34 894
10915.33 867
10916.32 862
10917.30 964
10918.29 976
10919.28 901
10920.26 912
10921.25 941
10922.24 996
10923.22 1004
10924.21 975
10925.20 966
10926.18 959
10927.17 986
10928.16 989
10929.15 983
10930.13 1001
10931.12 1014
10932.11 1000
10933.09 954
10934.08 945
10935.07 1009
10936.06 1038
10937.04 1018
10938.03 1010
10939.02 960
10940.01 1032
10940.99 999
10941.98 1025
10942.97 1078
10943.96 1080
10944.94 1179
10945.93 1171
10946.92 1161
10947.91 1168
10948.90 1207
10949.88 1211
10950.87 1150
10951.86 1182
10952.85 1278
10953.84 1305
10954.82 1300
10955.81 1340
10956.80 1521
10957.79 1474
10958.78 1514
10959.77 1596
10960.75 1633
10961.74 1721
10962.73 1758
10963.72 1670
10964.71 1557
10965.70 1546
10966.69 1560
10967.68 1429
10968.66 1443
10969.65 1322
10970.64 1328
10971.63 1215
10972.62 1149
10973.61 1213
10974.60 1236
10975.59 1205
10976.58 1180
10977.57 1173
10978.55 1226
10979.54 1313
10980.53 1198
10981.52 1201
10982.51 1215
10983.50 1252
10984.49 1315
10985.48 1358
10986.47 1350
10987.46 1280
10988.45 1278
10989.44 1334
10990.43 1373
10991.42 1409
10992.41 1337
10993.40 1293
10994.39 1444
10995.38 1496
10996.37 1512
10997.36 1595
10998.35 1854
10999.34 1881
11000.33 2119
11001.32 2122
11002.31 2351
11003.30 2327
11004.29 2316
11005.28 2062
11006.27 2046
11007.26 1800
11008.25 1622
11009.24 1517
11010.24 1368
11011.23 1353
11012.22 1286
11013.21 1210
11014.20 1129
11015.19 1105
11016.18 1087
11017.17 1075
11018.16 1079
11019.15 1070
11020.14 1121
11021.14 1035
11022.13 966
11023.12 992
11024.11 956
11025.10 915
11026.09 868
11027.08 911
11028.08 905
11029.07 927
11030.06 989
11031.05 947
11032.04 962
11033.03 888
11034.03 848
11035.02 906
11036.01 918
11037.00 942
11037.99 1000
11038.99 929
11039.98 860
11040.97 925
11041.96 889
11042.95 905
11043.95 904
11044.94 885
11045.93 949
11046.92 861
11047.92 821
11048.91 770
11049.90 831
11050.89 853
11051.89 789
11052.88 859
11053.87 841
11054.86 873
11055.86 856
11056.85 776
11057.84 750
11058.83 801
11059.83 815
11060.82 801
11061.81 793
11062.81 784
11063.80 807
11064.79 801
11065.79 781
11066.78 791
11067.77 795
11068.77 793
11069.76 841
11070.75 834
11071.75 780
11072.74 748
11073.73 807
11074.73 771
11075.72 790
11076.71 804
11077.71 842
11078.70 875
11079.70 796
11080.69 784
11081.68 882
11082.68 806
11083.67 818
11084.67 808
11085.66 791
11086.65 823
11087.65 832
11088.64 783
11089.64 777
11090.63 786
11091.63 834
11092.62 754
11093.61 727
11094.61 748
11095.60 732
11096.60 824
11097.59 746
11098.59 718
11099.58 729
11100.58 677
11101.57 727
11102.57 762
11103.56 749
11104.56 691
11105.55 714
11106.55 757
11107.54 681
11108.54 645
11109.53 710
11110.53 712
11111.52 681
11112.52 706
11113.51 636
11114.51 705
11115.50 711
11116.50 713
11117.49 661
11118.49 683
11119.49 656
11120.48 674
11121.48 711
11122.47 663
11123.47 663
11124.46 677
11125.46 693
11126.46 682
11127.45 687
11128.45 675
11129.44 649
11130.44 624
11131.44 655
11132.43 631
11133.43 658
11134.43 668
11135.42 669
11136.42 654
11137.41 642
11138.41 609
11139.41 606
11140.40 624
11141.40 586
11142.40 621
11143.39 582
11144.39 683
11145.39 718
11146.38 700
11147.38 683
11148.38 639
11149.38 670
11150.37 697
11151.37 619
11152.37 649
11153.36 646
11154.36 650
11155.36 641
11156.36 650
11157.35 629
11158.35 663
11159.35 705
11160.34 636
11161.34 595
11162.34 588
11163.34 594
11164.33 583
11165.33 542
11166.33 574
11167.33 582
11168.33 610
11169.32 676
11170.32 604
11171.32 694
11172.32 662
11173.32 609
11174.31 585
11175.31 617
11176.31 652
11177.31 565
11178.31 611
11179.30 625
11180.30 590
11181.30 635
11182.30 618
11183.30 584
11184.30 582
11185.30 612
11186.29 600
11187.29 644
11188.29 600
11189.29 578
11190.29 610
11191.29 601
11192.29 646
11193.29 609
11194.28 612
11195.28 644
11196.28 588
11197.28 621
11198.28 551
11199.28 626
11200.28 598
11201.28 560
11202.28 632
11203.28 601
11204.28 595
11205.28 613
11206.28 627
11207.28 659
11208.28 653
11209.27 619
11210.27 620
11211.27 616
11212.27 673
11213.27 636
11214.27 640
11215.27 593
11216.27 627
11217.27 598
11218.27 632
11219.27 586
11220.27 587
11221.27 616
11222.27 578
11223.27 622
11224.27 569
11225.28 610
11226.28 635
11227.28 643
11228.28 591
11229.28 625
11230.28 654
11231.28 651
11232.28 608
11233.28 589
11234.28 685
11235.28 646
11236.28 599
11237.28 581
11238.28 585
11239.28 590
11240.29 656
11241.29 601
11242.29 617
11243.29 654
11244.29 600
11245.29 597
11246.29 606
11247.29 613
11248.30 625
11249.30 644
11250.30 651
11251.30 593
11252.30 584
11253.30 620
11254.31 638
11255.31 604
11256.31 625
11257.31 687
11258.31 608
11259.31 588
11260.32 671
11261.32 592
11262.32 642
11263.32 613
11264.32 670
11265.33 673
11266.33 638
11267.33 657
11268.33 678
11269.34 639
11270.34 717
11271.34 761
11272.34 730
11273.35 794
11274.35 775
11275.35 673
11276.35 723
11277.36 762
11278.36 701
11279.36 689
11280.36 697
11281.37 707
11282.37 722
11283.37 668
11284.38 592
11285.38 611
11286.38 594
11287.38 625
11288.39 575
11289.39 588
11290.39 636
11291.40 574
11292.40 596
11293.40 545
11294.41 591
11295.41 573
11296.41 621
11297.42 683
11298.42 610
11299.43 615
11300.43 706
11301.43 726
11302.44 646
11303.44 601
11304.44 592
11305.45 571
11306.45 615
11307.46 568
11308.46 655
11309.47 633
11310.47 638
11311.47 658
11312.48 640
11313.48 628
11314.49 625
11315.49 650
11316.50 645
11317.50 659
11318.50 676
11319.51 661
11320.51 702
11321.52 594
11322.52 598
11323.53 646
11324.53 670
11325.54 620
11326.54 587
11327.55 614
11328.55 636
11329.56 618
11330.56 640
11331.57 631
11332.57 590
11333.58 664
11334.58 628
11335.59 666
11336.59 638
11337.60 681
11338.60 620
11339.61 716
11340.61 712
11341.62 733
11342.63 741
11343.63 779
11344.64 800
11345.64 710
11346.65 755
11347.65 784
11348.66 741
11349.67 769
11350.67 655
11351.68 691
11352.68 649
11353.69 632
11354.70 610
11355.70 661
11356.71 643
11357.72 653
11358.72 646
11359.73 641
11360.73 615
11361.74 652
11362.75 667
11363.75 639
11364.76 653
11365.77 639
11366.77 634
11367.78 595
11368.79 583
11369.79 653
11370.80 695
11371.81 578
11372.81 579
11373.82 556
11374.83 573
11375.84 592
11376.84 548
11377.85 613
11378.86 586
11379.86 580
11380.87 616
11381.88 634
11382.89 600
11383.89 536
11384.90 612
11385.91 647
11386.92 644
11387.92 608
11388.93 618
11389.94 608
11390.95 625
11391.95 628
11392.96 622
11393.97 600
11394.98 617
11395.99 631
11396.99 593
11398.00 570
11399.01 545
11400.02 572
11401.03 599
11402.03 605
11403.04 625
11404.05 612
11405.06 628
11406.07 622
11407.08 615
11408.09 643
11409.09 595
11410.10 567
11411.11 632
11412.12 623
11413.13 597
11414.14 608
11415.15 666
11416.15 639
11417.16 638
11418.17 560
11419.18 603
11420.19 654
11421.20 617
11422.21 592
11423.22 648
11424.23 681
11425.24 692
11426.25 633
11427.26 680
11428.26 717
11429.27 710
11430.28 625
11431.29 622
11432.30 641
11433.31 652
11434.32 596
11435.33 606
11436.34 628
11437.35 646
11438.36 620
11439.37 645
11440.38 625
11441.39 659
11442.40 638
11443.41 608
11444.42 614
11445.43 648
11446.44 640
11447.45 645
11448.46 658
11449.47 600
11450.48 643
11451.49 726
11452.50 638
11453.51 640
11454.52 605
11455.53 623
11456.55 638
11457.56 693
11458.57 712
11459.58 681
11460.59 628
11461.60 643
11462.61 666
11463.62 686
11464.63 610
11465.64 616
11466.65 669
11467.67 661
11468.68 597
11469.69 636
11470.70 622
11471.71 663
11472.72 647
11473.73 672
11474.74 638
11475.76 681
11476.77 700
11477.78 686
11478.79 678
11479.80 724
11480.81 739
11481.83 745
11482.84 718
11483.85 666
11484.86 674
11485.87 716
11486.89 755
11487.90 723
11488.91 721
11489.92 719
11490.93 787
11491.95 753
11492.96 721
11493.97 716
11494.98 758
11496.00 797
11497.01 796
11498.02 790
11499.03 764
11500.05 765
11501.06 782
11502.07 820
11503.08 774
11504.10 795
11505.11 840
11506.12 841
11507.13 750
11508.15 765
11509.16 799
11510.17 787
11511.19 873
11512.20 861
11513.21 861
11514.23 894
11515.24 874
11516.25 908
11517.27 916
11518.28 949
11519.29 918
11520.31 968
11521.32 1010
11522.33 1049
11523.35 1081
11524.36 1014
11525.37 1129
11526.39 1126
11527.40 1168
11528.42 1148
11529.43 1222
11530.44 1217
11531.46 1269
11532.47 1221
11533.48 1249
11534.50 1384
11535.51 1480
11536.53 1566
11537.54 1691
11538.56 1867
11539.57 1964
11540.58 2029
11541.60 2158
11542.61 2271
11543.63 2279
11544.64 2123
11545.66 1933
11546.67 1863
11547.69 1798
11548.70 1564
11549.72 1443
11550.73 1349
11551.75 1129
11552.76 1085
11553.78 1063
11554.79 1001
11555.81 983
11556.82 978
11557.84 1021
11558.85 944
11559.87 910
11560.88 892
11561.90 910
11562.91 882
11563.93 889
11564.94 894
11565.96 869
11566.97 895
11567.99 875
11569.00 920
11570.02 815
11571.04 850
11572.05 858
11573.07 819
11574.08 811
11575.10 850
11576.11 826
11577.13 815
11578.15 821
11579.16 850
11580.18 779
11581.20 831
11582.21 827
11583.23 820
11584.24 894
11585.26 870
11586.28 777
11587.29 805
11588.31 754
11589.33 776
11590.34 770
11591.36 776
11592.38 816
11593.39 809
11594.41 781
11595.43 790
11596.44 875
11597.46 898
11598.48 846
11599.49 820
11600.51 954
11601.53 993
11602.54 914
11603.56 932
11604.58 951
11605.60 963
11606.61 888
11607.63 854
11608.65 826
11609.67 842
11610.68 858
11611.70 788
11612.72 777
11613.74 760
11614.75 766
11615.77 816
11616.79 834
11617.81 834
11618.82 777
11619.84 807
11620.86 855
11621.88 794
11622.90 794
11623.91 826
11624.93 772
11625.95 786
11626.97 749
11627.99 760
11629.00 782
11630.02 775
11631.04 720
11632.06 658
11633.08 754
11634.10 750
11635.11 720
11636.13 721
11637.15 773
11638.17 776
11639.19 723
11640.21 709
11641.23 662
11642.25 749
11643.26 682
11644.28 683
11645.30 736
11646.32 694
11647.34 701
11648.36 669
11649.38 665
11650.40 639
11651.42 693
11652.44 651
11653.46 669
11654.47 721
11655.49 732
11656.51 701
11657.53 614
11658.55 673
11659.57 622
11660.59 652
11661.61 651
11662.63 639
11663.65 627
11664.67 664
11665.69 660
11666.71 683
11667.73 622
11668.75 624
11669.77 664
11670.79 598
11671.81 631
11672.83 611
11673.85 624
11674.87 663
11675.89 675
11676.91 643
11677.93 669
11678.95 621
11679.97 615
11680.99 629
11682.01 619
11683.03 671
11684.06 604
11685.08 584
11686.10 599
11687.12 563
11688.14 583
11689.16 677
11690.18 635
11691.20 578
11692.22 550
11693.24 571
11694.26 570
11695.29 600
11696.31 603
11697.33 622
11698.35 625
11699.37 550
11700.39 526
11701.41 534
11702.43 611
11703.46 615
11704.48 587
11705.50 603
11706.52 580
11707.54 535
11708.56 516
11709.59 597
11710.61 557
11711.63 567
11712.65 620
11713.67 602
11714.70 598
11715.72 559
11716.74 575
11717.76 568
11718.78 528
11719.81 550
11720.83 574
11721.85 489
11722.87 549
11723.90 519
11724.92 520
11725.94 556
11726.96 583
11727.99 527
11729.01 545
11730.03 527
11731.05 616
11732.08 567
11733.10 563
11734.12 510
11735.15 489
11736.17 510
11737.19 511
11738.21 526
11739.24 557
11740.26 521
11741.28 516
11742.31 583
11743.33 566
11744.35 497
11745.38 561
11746.40 515
11747.42 533
11748.45 527
11749.47 524
11750.49 516
11751.52 512
11752.54 511
11753.56 547
11754.59 502
11755.61 518
11756.64 555
11757.66 569
11758.68 553
11759.71 548
11760.73 566
11761.76 545
11762.78 517
11763.80 502
11764.83 539
11765.85 561
11766.88 532
11767.90 554
11768.93 597
11769.95 520
11770.97 530
11772.00 579
11773.02 548
11774.05 545
11775.07 585
11776.10 594
11777.12 499
11778.15 536
11779.17 580
11780.20 586
11781.22 546
11782.25 587
11783.27 567
11784.30 567
11785.32 554
11786.35 603
11787.37 550
11788.40 565
11789.42 571
11790.45 549
11791.47 539
11792.50 540
11793.52 544
11794.55 546
11795.57 564
11796.60 542
11797.63 556
11798.65 576
11799.68 555
11800.70 577
11801.73 597
11802.75 564
11803.78 552
11804.81 588
11805.83 566
11806.86 517
11807.88 549
11808.91 595
11809.94 583
11810.96 564
11811.99 544
11813.02 575
11814.04 571
11815.07 643
11816.09 574
11817.12 560
11818.15 600
11819.17 571
11820.20 586
11821.23 594
11822.25 644
11823.28 634
11824.31 659
11825.33 604
11826.36 630
11827.39 684
11828.42 633
11829.44 634
11830.47 648
11831.50 648
11832.52 607
11833.55 639
11834.58 667
11835.61 625
11836.63 601
11837.66 647
11838.69 651
11839.71 611
11840.74 651
11841.77 629
11842.80 610
11843.83 649
11844.85 645
11845.88 641
11846.91 674
11847.94 661
11848.96 630
11849.99 659
11851.02 651
11852.05 643
11853.08 645
11854.10 686
11855.13 663
11856.16 699
11857.19 666
11858.22 658
11859.24 702
11860.27 650
11861.30 662
11862.33 718
11863.36 686
11864.39 655
11865.42 675
11866.44 707
11867.47 736
11868.50 731
11869.53 747
11870.56 708
11871.59 720
11872.62 706
11873.65 731
11874.67 729
11875.70 690
11876.73 686
11877.76 738
11878.79 727
11879.82 750
11880.85 702
11881.88 737
11882.91 746
11883.94 723
11884.97 818
11886.00 814
11887.03 855
11888.06 802
11889.09 803
11890.11 820
11891.14 820
11892.17 857
11893.20 884
11894.23 812
11895.26 878
11896.29 938
11897.32 959
11898.35 976
11899.38 960
11900.41 1006
11901.44 1014
11902.47 1092
11903.50 1080
11904.53 1027
11905.56 1187
11906.59 1156
11907.63 1211
11908.66 1171
11909.69 1120
11910.72 1128
11911.75 1014
11912.78 1024
11913.81 998
11914.84 972
11915.87 995
11916.90 936
11917.93 923
11918.96 922
11919.99 874
11921.02 969
11922.06 963
11923.09 962
11924.12 999
11925.15 925
11926.18 899
11927.21 923
11928.24 1007
11929.27 1055
11930.31 1213
11931.34 1186
11932.37 1218
11933.40 1304
11934.43 1302
11935.46 1267
11936.49 1271
11937.53 1194
11938.56 1170
11939.59 1125
11940.62 1086
11941.65 1067
11942.69 1004
11943.72 1025
11944.75 945
11945.78 933
11946.81 935
11947.85 937
11948.88 874
11949.91 878
11950.94 896
11951.97 887
11953.01 859
11954.04 813
11955.07 844
11956.10 792
11957.14 791
11958.17 868
11959.20 796
11960.24 762
11961.27 779
11962.30 828
11963.33 813
11964.37 795
11965.40 807
11966.43 839
11967.47 786
11968.50 751
11969.53 791
11970.56 806
11971.60 845
11972.63 851
11973.66 839
11974.70 887
11975.73 871
11976.76 766
11977.80 832
11978.83 796
11979.86 793
11980.90 769
11981.93 774
11982.97 787
11984.00 772
11985.03 800
11986.07 839
11987.10 837
11988.13 821
11989.17 800
11990.20 782
11991.24 739
11992.27 837
11993.30 759
11994.34 757
11995.37 802
11996.41 793
11997.44 789
11998.48 797
11999.51 810
12000.54 777
12001.58 790
12002.61 862
12003.65 824
12004.68 843
12005.72 820
12006.75 823
12007.79 814
12008.82 888
12009.86 887
12010.89 887
12011.93 886
12012.96 848
12014.00 856
12015.03 919
12016.07 911
12017.10 910
12018.14 951
12019.17 897
12020.21 877
12021.24 910
12022.28 939
12023.31 855
12024.35 928
12025.38 915
12026.42 945
12027.46 945
12028.49 945
12029.53 957
12030.56 933
12031.60 946
12032.63 864
12033.67 840
12034.71 945
12035.74 942
12036.78 915
12037.81 953
12038.85 943
12039.89 870
12040.92 850
12041.96 915
12042.99 950
12044.03 921
12045.07 872
12046.10 894
12047.14 918
12048.18 950
12049.21 912
12050.25 945
12051.29 957
12052.32 953
12053.36 934
12054.40 934
12055.43 985
12056.47 988
12057.51 1075
12058.54 1088
12059.58 1026
12060.62 1010
12061.65 1004
12062.69 971
12063.73 929
12064.77 898
12065.80 941
12066.84 967
12067.88 944
12068.92 896
12069.95 920
12070.99 887
12072.03 836
12073.07 874
12074.10 966
12075.14 929
12076.18 894
12077.22 886
12078.25 849
12079.29 816
12080.33 829
12081.37 832
12082.41 853
12083.44 911
12084.48 954
12085.52 877
12086.56 934
12087.60 888
12088.63 853
12089.67 845
12090.71 854
12091.75 945
12092.79 952
12093.83 882
12094.86 928
12095.90 895
12096.94 870
12097.98 960
12099.02 1010
12100.06 985
12101.10 1014
12102.13 1060
12103.17 1036
12104.21 1072
12105.25 1036
12106.29 1071
12107.33 1077
12108.37 1042
12109.41 998
12110.45 995
12111.49 995
12112.53 958
12113.56 904
12114.60 906
12115.64 795
12116.68 826
12117.72 849
12118.76 812
12119.80 795
12120.84 742
12121.88 679
12122.92 711
12123.96 750
12125.00 748
12126.04 775
12127.08 734
12128.12 726
12129.16 723
12130.20 698
12131.24 670
12132.28 678
12133.32 699
12134.36 690
12135.40 674
12136.44 640
12137.48 674
12138.52 716
12139.56 666
12140.60 676
12141.64 695
12142.68 703
12143.72 699
12144.76 701
12145.81 619
12146.85 690
12147.89 685
12148.93 698
12149.97 672
12151.01 637
12152.05 703
12153.09 717
12154.13 682
12155.17 702
12156.21 643
12157.26 620
12158.30 648
12159.34 612
12160.38 680
12161.42 638
12162.46 613
12163.50 651
12164.55 630
12165.59 604
12166.63 634
12167.67 655
12168.71 653
12169.75 660
12170.80 608
12171.84 681
12172.88 677
12173.92 656
12174.96 624
12176.00 664
12177.05 656
12178.09 675
12179.13 681
12180.17 651
12181.22 618
12182.26 618
12183.30 629
12184.34 640
12185.38 710
12186.43 599
12187.47 602
12188.51 651
12189.55 624
12190.60 651
12191.64 668
12192.68 691
12193.72 667
12194.77 631
12195.81 659
12196.85 728
12197.90 622
12198.94 641
12199.98 670
12201.03 656
12202.07 639
12203.11 639
12204.15 631
12205.20 623
12206.24 623
12207.28 619
12208.33 612
12209.37 633
12210.41 605
12211.46 645
12212.50 631
12213.55 581
12214.59 642
12215.63 664
12216.68 659
12217.72 614
12218.76 630
12219.81 596
12220.85 602
12221.90 592
12222.94 590
12223.98 585
12225.03 623
12226.07 615
12227.12 647
12228.16 631
12229.20 651
12230.25 677
12231.29 624
12232.34 615
12233.38 591
12234.43 573
12235.47 589
12236.52 606
12237.56 627
12238.61 607
12239.65 594
12240.69 584
12241.74 545
12242.78 559
12243.83 550
12244.87 603
12245.92 554
12246.96 569
12248.01 605
12249.05 678
12250.10 551
12251.14 569
12252.19 611
12253.24 655
12254.28 585
12255.33 550
12256.37 523
12257.42 551
12258.46 646
12259.51 608
12260.55 597
12261.60 585
12262.64 540
12263.69 562
12264.74 583
12265.78 543
12266.83 560
12267.87 564
12268.92 504
12269.97 543
12271.01 548
12272.06 513
12273.10 559
12274.15 515
12275.20 523
12276.24 564
12277.29 570
12278.34 556
12279.38 562
12280.43 473
12281.47 548
12282.52 594
12283.57 537
12284.61 513
12285.66 479
12286.71 565
12287.75 560
12288.80 491
12289.85 517
12290.90 552
12291.94 522
12292.99 557
12294.04 499
12295.08 501
12296.13 505
12297.18 495
12298.22 549
12299.27 595
12300.32 521
12301.37 559
12302.41 532
12303.46 520
12304.51 530
12305.56 535
12306.60 542
12307.65 579
12308.70 541
12309.75 524
12310.79 493
12311.84 516
12312.89 536
12313.94 547
12314.99 559
12316.03 523
12317.08 501
12318.13 511
12319.18 548
12320.23 523
12321.27 512
12322.32 556
12323.37 597
12324.42 557
12325.47 537
12326.52 494
12327.56 531
12328.61 524
12329.66 520
12330.71 502
12331.76 504
12332.81 579
12333.86 565
12334.91 505
12335.95 538
12337.00 516
12338.05 524
12339.10 469
12340.15 539
12341.20 539
12342.25 564
12343.30 581
12344.35 553
12345.40 471
12346.44 524
12347.49 521
12348.54 499
12349.59 497
12350.64 475
12351.69 509
12352.74 521
12353.79 504
12354.84 485
12355.89 530
12356.94 555
12357.99 486
12359.04 504
12360.09 504
12361.14 479
12362.19 568
12363.24 542
12364.29 562
12365.34 503
12366.39 522
12367.44 550
12368.49 502
12369.54 516
12370.59 506
12371.64 501
12372.69 544
12373.74 559
12374.79 560
12375.84 560
12376.89 511
12377.94 561
12378.99 504
12380.05 474
12381.10 517
12382.15 521
12383.20 502
12384.25 502
12385.30 510
12386.35 533
12387.40 527
12388.45 490
12389.50 483
12390.55 501
12391.61 504
12392.66 529
12393.71 546
12394.76 546
12395.81 564
12396.86 542
12397.91 566
12398.97 510
12400.02 546
12401.07 557
12402.12 577
12403.17 534
12404.22 488
12405.28 537
12406.33 546
12407.38 580
12408.43 557
12409.48 532
12410.53 501
12411.59 549
12412.64 544
12413.69 552
12414.74 550
12415.80 540
12416.85 529
12417.90 582
12418.95 533
12420.00 551
12421.06 605
12422.11 547
12423.16 560
12424.21 567
12425.27 545
12426.32 593
12427.37 568
12428.43 546
12429.48 525
12430.53 545
12431.58 603
12432.64 595
12433.69 578
12434.74 523
12435.80 544
12436.85 591
12437.90 595
12438.96 578
12440.01 537
12441.06 564
12442.12 595
12443.17 644
12444.22 575
12445.28 552
12446.33 596
12447.38 543
12448.44 582
12449.49 550
12450.54 556
12451.60 579
12452.65 608
12453.71 605
12454.76 618
12455.81 600
12456.87 575
12457.92 593
12458.98 608
12460.03 606
12461.08 697
12462.14 628
12463.19 608
12464.25 625
12465.30 626
12466.35 676
12467.41 674
12468.46 653
12469.52 648
12470.57 720
12471.63 746
12472.68 788
12473.74 844
12474.79 925
12475.85 998
12476.90 990
12477.96 1003
12479.01 1065
12480.07 1059
12481.12 1099
12482.18 1091
12483.23 1006
12484.29 987
12485.34 961
12486.40 910
12487.45 881
12488.51 830
12489.56 796
12490.62 754
12491.67 710
12492.73 685
12493.78 652
12494.84 667
12495.90 644
12496.95 633
12498.01 621
12499.06 662
12500.12 648
12501.17 717
12502.23 666
12503.29 600
12504.34 582
12505.40 637
12506.45 670
12507.51 619
12508.57 588
12509.62 660
12510.68 650
12511.73 652
12512.79 720
12513.85 666
12514.90 589
12515.96 667
12517.02 701
12518.07 643
12519.13 672
12520.19 688
12521.24 614
12522.30 603
12523.36 612
12524.41 650
12525.47 632
12526.53 591
12527.58 570
12528.64 626
12529.70 652
12530.76 635
12531.81 635
12532.87 615
12533.93 645
12534.98 636
12536.04 624
12537.10 659
12538.16 731
12539.21 729
12540.27 698
12541.33 651
12542.39 714
12543.44 728
12544.50 696
12545.56 716
12546.62 696
12547.68 749
12548.73 788
12549.79 785
12550.85 827
12551.91 789
12552.96 807
12554.02 872
12555.08 790
12556.14 749
12557.20 844
12558.26 881
12559.31 881
12560.37 806
12561.43 797
12562.49 863
12563.55 815
12564.61 849
12565.66 805
12566.72 780
12567.78 758
12568.84 742
12569.90 742
12570.96 703
12572.02 645
12573.08 645
12574.13 655
12575.19 667
12576.25 712
12577.31 643
12578.37 652
12579.43 643
12580.49 610
12581.55 620
12582.61 687
12583.67 676
12584.73 699
12585.79 618
12586.85 640
12587.91 658
12588.96 601
12590.02 623
12591.08 687
12592.14 651
12593.20 651
12594.26 663
12595.32 613
12596.38 619
12597.44 634
12598.50 615
12599.56 614
12600.62 615
12601.68 621
12602.74 612
12603.80 628
12604.86 610
12605.92 599
12606.98 654
12608.04 610
12609.10 601
12610.17 612
12611.23 669
12612.29 701
12613.35 654
12614.41 647
12615.47 651
12616.53 638
12617.59 671
12618.65 665
12619.71 682
12620.77 671
12621.83 764
12622.89 669
12623.95 708
12625.02 706
12626.08 742
12627.14 769
12628.20 744
12629.26 743
12630.32 774
12631.38 837
12632.44 844
12633.51 871
12634.57 821
12635.63 839
12636.69 781
12637.75 791
12638.81 772
12639.88 728
12640.94 692
12642.00 719
12643.06 668
12644.12 680
12645.18 668
12646.25 683
12647.31 636
12648.37 650
12649.43 620
12650.50 605
12651.56 644
12652.62 560
12653.68 607
12654.74 602
12655.81 617
12656.87 667
12657.93 634
12658.99 607
12660.06 634
12661.12 651
12662.18 636
12663.24 649
12664.31 622
12665.37 658
12666.43 606
12667.50 594
12668.56 591
12669.62 625
12670.68 613
12671.75 607
12672.81 615
12673.87 593
12674.94 617
12676.00 549
12677.06 630
12678.13 582
12679.19 612
12680.25 598
12681.32 558
12682.38 592
12683.44 517
12684.51 523
12685.57 607
12686.63 624
12687.70 610
12688.76 650
12689.83 634
12690.89 588
12691.95 587
12693.02 587
12694.08 617
12695.15 622
12696.21 638
12697.27 625
12698.34 563
12699.40 620
12700.47 613
12701.53 610
12702.60 629
12703.66 615
12704.72 639
12705.79 632
12706.85 674
12707.92 642
12708.98 647
12710.05 706
12711.11 742
12712.18 704
12713.24 704
12714.31 762
12715.37 727
12716.44 690
12717.50 747
12718.57 747
12719.63 713
12720.70 636
12721.76 693
12722.83 658
12723.89 656
12724.96 686
12726.02 623
12727.09 634
12728.15 637
12729.22 613
12730.28 598
12731.35 614
12732.41 642
12733.48 620
12734.55 636
12735.61 590
12736.68 572
12737.74 601
12738.81 682
12739.88 687
12740.94 618
12742.01 570
12743.07 544
12744.14 640
12745.21 616
12746.27 603
12747.34 613
12748.40 565
12749.47 544
12750.54 591
12751.60 637
12752.67 591
12753.74 609
12754.80 564
12755.87 530
12756.94 535
12758.00 555
12759.07 505
12760.14 558
12761.20 620
12762.27 588
12763.34 574
12764.40 577
12765.47 557
12766.54 527
12767.60 595
12768.67 573
12769.74 585
12770.81 581
12771.87 557
12772.94 513
12774.01 546
12775.08 511
12776.14 595
12777.21 547
12778.28 512
12779.35 553
12780.41 591
12781.48 549
12782.55 544
12783.62 555
12784.68 549
12785.75 572
12786.82 567
12787.89 557
12788.96 562
12790.02 500
12791.09 552
12792.16 526
12793.23 495
12794.30 544
12795.36 576
12796.43 553
12797.50 527
12798.57 486
12799.64 490
12800.71 506
12801.77 513
12802.84 491
12803.91 540
12804.98 526
12806.05 519
12807.12 504
12808.19 471
12809.25 504
12810.32 499
12811.39 485
12812.46 480
12813.53 518
12814.60 486
12815.67 528
12816.74 489
12817.81 525
12818.88 528
12819.95 474
12821.01 486
12822.08 516
12823.15 514
12824.22 511
12825.29 498
12826.36 485
12827.43 532
12828.50 467
12829.57 469
12830.64 447
12831.71 512
12832.78 501
12833.85 457
12834.92 491
12835.99 517
12837.06 551
12838.13 483
12839.20 487
12840.27 499
12841.34 486
12842.41 472
12843.48 440
12844.55 453
12845.62 465
12846.69 467
12847.76 452
12848.83 527
12849.90 503
12850.97 501
12852.04 489
12853.11 430
12854.19 441
12855.26 484
12856.33 428
12857.40 474
12858.47 432
12859.54 499
12860.61 528
12861.68 459
12862.75 443
12863.82 418
12864.89 484
12865.97 483
12867.04 450
12868.11 450
12869.18 517
12870.25 482
12871.32 475
12872.39 437
12873.47 463
12874.54 464
12875.61 452
12876.68 464
12877.75 448
12878.82 430
12879.90 445
12880.97 460
12882.04 457
12883.11 444
12884.18 430
12885.25 460
12886.33 432
12887.40 436
12888.47 432
12889.54 462
12890.62 443
12891.69 450
12892.76 478
12893.83 439
12894.90 466
12895.98 443
12897.05 432
12898.12 404
12899.19 432
12900.27 467
12901.34 479
12902.41 423
12903.49 420
12904.56 442
12905.63 423
12906.70 427
12907.78 418
12908.85 410
12909.92 435
12911.00 387
12912.07 421
12913.14 423
12914.22 429
12915.29 401
12916.36 436
12917.44 450
12918.51 487
12919.58 442
12920.66 449
12921.73 425
12922.80 480
12923.88 448
12924.95 450
12926.02 373
12927.10 399
12928.17 429
12929.24 396
12930.32 381
12931.39 424
12932.47 439
12933.54 465
12934.61 403
12935.69 412
12936.76 429
12937.84 390
12938.91 397
12939.99 459
12941.06 441
12942.13 435
12943.21 424
12944.28 424
12945.36 415
12946.43 400
12947.51 439
12948.58 436
12949.66 433
12950.73 414
12951.81 403
12952.88 411
12953.95 410
12955.03 392
12956.10 412
12957.18 442
12958.25 435
12959.33 467
12960.40 438
12961.48 421
12962.56 408
12963.63 359
12964.71 396
12965.78 453
12966.86 456
12967.93 421
12969.01 402
12970.08 446
12971.16 436
12972.23 444
12973.31 444
12974.39 431
12975.46 402
12976.54 419
12977.61 424
12978.69 441
12979.76 444
12980.84 386
12981.92 419
12982.99 431
12984.07 405
12985.14 413
12986.22 370
12987.30 379
12988.37 443
12989.45 368
12990.53 434
12991.60 470
12992.68 456
12993.76 434
12994.83 428
12995.91 471
12996.99 418
12998.06 430
12999.14 438
13000.22 422
13001.29 436
13002.37 425
13003.45 408
13004.52 449
13005.60 430
13006.68 391
13007.75 441
13008.83 407
13009.91 434
13010.99 437
13012.06 436
13013.14 426
13014.22 424
13015.30 431
13016.37 440
13017.45 435
13018.53 447
13019.61 451
13020.68 420
13021.76 440
13022.84 413
13023.92 401
13024.99 444
13026.07 437
13027.15 399
13028.23 408
13029.31 410
13030.38 474
13031.46 437
13032.54 429
13033.62 468
13034.70 437
13035.77 423
13036.85 427
13037.93 458
13039.01 487
13040.09 450
13041.17 473
13042.24 445
13043.32 471
13044.40 458
13045.48 436
13046.56 436
13047.64 477
13048.72 478
13049.80 447
13050.87 447
13051.95 522
13053.03 496
13054.11 416
13055.19 424
13056.27 413
13057.35 426
13058.43 433
13059.51 466
13060.59 441
13061.67 435
13062.74 449
13063.82 397
13064.90 420
13065.98 453
13067.06 453
13068.14 481
13069.22 432
13070.30 457
13071.38 458
13072.46 471
13073.54 429
13074.62 458
13075.70 429
13076.78 423
13077.86 441
13078.94 454
13080.02 443
13081.10 435
13082.18 442
13083.26 433
13084.34 422
13085.42 437
13086.50 395
13087.58 431
13088.66 480
13089.74 449
13090.82 425
13091.90 411
13092.99 454
13094.07 480
13095.15 508
13096.23 448
13097.31 505
13098.39 471
13099.47 434
13100.55 438
13101.63 440
13102.71 418
13103.79 464
13104.88 468
13105.96 450
13107.04 494
13108.12 423
13109.20 427
13110.28 455
13111.36 437
13112.44 389
13113.53 432
13114.61 454
13115.69 431
13116.77 444
13117.85 485
13118.93 476
13120.02 443
13121.10 463
13122.18 461
13123.26 459
13124.34 446
13125.42 419
13126.51 456
13127.59 448
13128.67 439
13129.75 393
13130.84 433
13131.92 422
13133.00 444
13134.08 423
13135.16 444
13136.25 425
13137.33 471
13138.41 448
13139.49 454
13140.58 430
13141.66 474
13142.74 453
13143.82 526
13144.91 504
13145.99 424
13147.07 454
13148.16 459
13149.24 486
13150.32 440
13151.41 436
13152.49 474
13153.57 443
13154.65 459
13155.74 465
13156.82 442
13157.90 432
13158.99 447
13160.07 460
13161.15 478
13162.24 444
13163.32 453
13164.40 482
13165.49 432
13166.57 457
13167.66 447
13168.74 499
13169.82 455
13170.91 448
13171.99 424
13173.08 479
13174.16 505
13175.24 476
13176.33 492
13177.41 502
13178.50 484
13179.58 493
13180.66 462
13181.75 490
13182.83 487
13183.92 465
13185.00 501
13186.09 459
13187.17 485
13188.25 452
13189.34 473
13190.42 482
13191.51 491
13192.59 500
13193.68 456
13194.76 481
13195.85 461
13196.93 458
13198.02 443
13199.10 437
13200.19 460
13201.27 466
13202.36 452
13203.44 433
13204.53 448
13205.61 458
13206.70 460
13207.78 460
13208.87 462
13209.96 467
13211.04 458
13212.13 423
13213.21 478
13214.30 442
13215.38 481
13216.47 462
13217.55 508
13218.64 468
13219.73 456
13220.81 502
13221.90 489
13222.98 465
13224.07 459
13225.16 424
13226.24 466
13227.33 508
13228.41 473
13229.50 449
13230.59 446
13231.67 506
13232.76 530
13233.85 536
13234.93 485
13236.02 457
13237.11 411
13238.19 482
13239.28 450
13240.37 464
13241.45 473
13242.54 481
13243.63 471
13244.71 522
13245.80 489
13246.89 467
13247.97 483
13249.06 518
13250.15 486
13251.24 502
13252.32 529
13253.41 499
13254.50 471
13255.58 522
13256.67 475
13257.76 505
13258.85 503
13259.93 491
13261.02 514
13262.11 514
13263.20 484
13264.28 553
13265.37 550
13266.46 542
13267.55 551
13268.64 505
13269.72 473
13270.81 512
13271.90 572
13272.99 572
13274.08 566
13275.16 572
13276.25 575
13277.34 560
13278.43 536
13279.52 542
13280.61 521
13281.69 537
13282.78 566
13283.87 585
13284.96 513
13286.05 545
13287.14 589
13288.23 600
13289.31 613
13290.40 572
13291.49 591
13292.58 582
13293.67 589
13294.76 577
13295.85 575
13296.94 627
13298.03 590
13299.11 593
13300.20 612
13301.29 614
13302.38 595
13303.47 578
13304.56 607
13305.65 663
13306.74 629
13307.83 632
13308.92 612
13310.01 630
13311.10 630
13312.19 614
13313.28 645
13314.37 689
13315.46 648
13316.55 606
13317.64 625
13318.73 608
13319.82 627
13320.91 596
13322.00 621
13323.09 637
13324.18 666
13325.27 657
13326.36 661
13327.45 661
13328.54 649
13329.63 603
13330.72 603
13331.81 645
13332.90 646
13333.99 637
13335.08 688
13336.17 670
13337.26 689
13338.35 644
13339.44 714
13340.53 714
13341.62 683
13342.72 704
13343.81 687
13344.90 720
13345.99 708
13347.08 731
13348.17 740
13349.26 693
13350.35 704
13351.44 687
13352.54 770
13353.63 729
13354.72 729
13355.81 705
13356.90 781
13357.99 760
13359.08 714
13360.18 739
13361.27 756
13362.36 721
13363.45 803
13364.54 793
13365.63 809
13366.73 763
13367.82 759
13368.91 793
13370.00 793
13371.09 792
13372.19 805
13373.28 779
13374.37 759
13375.46 769
13376.56 769
13377.65 740
13378.74 769
13379.83 751
13380.93 713
13382.02 721
13383.11 658
13384.20 676
13385.30 683
13386.39 627
13387.48 610
13388.57 683
13389.67 685
13390.76 645
13391.85 585
13392.95 655
13394.04 642
13395.13 643
13396.22 616
13397.32 645
13398.41 670
13399.50 636
13400.60 616
13401.69 582
13402.78 616
13403.88 608
13404.97 633
13406.06 615
13407.16 567
13408.25 617
13409.35 624
13410.44 626
13411.53 635
13412.63 635
13413.72 615
13414.81 630
13415.91 629
13417.00 602
13418.10 632
13419.19 640
13420.28 650
13421.38 644
13422.47 589
13423.57 640
13424.66 610
13425.76 662
13426.85 641
13427.94 638
13429.04 646
13430.13 658
13431.23 616
13432.32 613
13433.42 624
13434.51 683
13435.61 640
13436.70 651
13437.80 657
13438.89 639
13439.99 676
13441.08 700
13442.18 671
13443.27 656
13444.37 677
13445.46 694
13446.56 640
13447.65 628
13448.75 710
13449.84 651
13450.94 673
13452.03 719
13453.13 660
13454.22 651
13455.32 712
13456.41 740
13457.51 672
13458.61 624
13459.70 670
13460.80 689
13461.89 687
13462.99 732
13464.08 698
13465.18 692
13466.28 684
13467.37 720
13468.47 739
13469.56 693
13470.66 686
13471.76 719
13472.85 693
13473.95 707
13475.05 706
13476.14 706
13477.24 778
13478.33 807
13479.43 731
13480.53 748
13481.62 788
13482.72 728
13483.82 722
13484.91 734
13486.01 859
13487.11 806
13488.20 814
13489.30 732
13490.40 767
13491.50 777
13492.59 775
13493.69 795
13494.79 813
13495.88 816
13496.98 826
13498.08 799
13499.18 784
13500.27 816
13501.37 891
13502.47 865
13503.57 879
13504.66 890
13505.76 830
13506.86 910
13507.96 836
13509.05 866
13510.15 847
13511.25 856
13512.35 823
13513.44 770
13514.54 817
13515.64 829
13516.74 748
13517.84 736
13518.93 716
13520.03 736
13521.13 747
13522.23 761
13523.33 703
13524.43 704
13525.52 675
13526.62 642
13527.72 619
13528.82 663
13529.92 730
13531.02 703
13532.12 708
13533.21 661
13534.31 688
13535.41 664
13536.51 633
13537.61 648
13538.71 608
13539.81 610
13540.91 617
13542.01 609
13543.10 640
13544.20 603
13545.30 623
13546.40 647
13547.50 663
13548.60 637
13549.70 593
13550.80 581
13551.90 600
13553.00 621
13554.10 615
13555.20 607
13556.30 559
13557.40 563
13558.50 547
13559.60 570
13560.70 563
13561.80 562
13562.90 567
13564.00 605
13565.10 605
13566.20 588
13567.30 602
13568.40 603
13569.50 597
13570.60 575
13571.70 596
13572.80 603
13573.90 556
13575.00 571
13576.10 621
13577.20 605
13578.30 561
13579.40 584
13580.50 603
13581.60 569
13582.70 558
13583.80 574
13584.90 582
13586.00 546
13587.10 554
13588.21 630
13589.31 617
13590.41 586
13591.51 596
13592.61 612
13593.71 651
13594.81 575
13595.91 597
13597.01 606
13598.12 592
13599.22 544
13600.32 592
13601.42 604
13602.52 552
13603.62 614
13604.72 616
13605.83 548
13606.93 563
13608.03 564
13609.13 576
13610.23 571
13611.34 569
13612.44 582
13613.54 538
13614.64 519
13615.74 601
13616.85 573
13617.95 524
13619.05 576
13620.15 576
13621.25 542
13622.36 575
13623.46 583
13624.56 553
13625.66 585
13626.77 594
13627.87 566
13628.97 561
13630.07 577
13631.18 584
13632.28 533
13633.38 620
13634.48 607
13635.59 560
13636.69 557
13637.79 568
13638.90 564
13640.00 554
13641.10 567
13642.21 550
13643.31 562
13644.41 488
13645.52 630
13646.62 586
13647.72 594
13648.83 594
13649.93 629
13651.03 555
13652.14 587
13653.24 585
13654.34 541
13655.45 525
13656.55 601
13657.65 598
13658.76 539
13659.86 586
13660.97 571
13662.07 594
13663.17 547
13664.28 524
13665.38 553
13666.49 539
13667.59 545
13668.69 559
13669.80 574
13670.90 568
13672.01 593
13673.11 576
13674.22 569
13675.32 574
13676.42 593
13677.53 590
13678.63 542
13679.74 592
13680.84 606
13681.95 602
13683.05 589
13684.16 556
13685.26 596
13686.37 564
13687.47 577
13688.58 583
13689.68 587
13690.79 556
13691.89 555
13693.00 590
13694.10 573
13695.21 587
13696.31 589
13697.42 607
13698.52 607
13699.63 609
13700.73 595
13701.84 555
13702.95 551
13704.05 565
13705.16 571
13706.26 652
13707.37 610
13708.47 549
13709.58 582
13710.69 583
13711.79 646
13712.90 691
13714.00 654
13715.11 648
13716.22 635
13717.32 632
13718.43 650
13719.53 627
13720.64 655
13721.75 677
13722.85 679
13723.96 630
13725.07 734
13726.17 714
13727.28 698
13728.39 726
13729.49 712
13730.60 686
13731.71 657
13732.81 742
13733.92 753
13735.03 721
13736.13 745
13737.24 739
13738.35 732
13739.46 709
13740.56 752
13741.67 757
13742.78 733
13743.88 738
13744.99 774
13746.10 799
13747.21 821
13748.31 797
13749.42 813
13750.53 769
13751.64 774
13752.74 759
13753.85 751
13754.96 825
13756.07 860
13757.17 856
13758.28 813
13759.39 857
13760.50 912
13761.61 824
13762.71 987
13763.82 958
13764.93 948
13766.04 967
13767.15 1024
13768.25 1056
13769.36 1101
13770.47 1127
13771.58 1134
13772.69 1138
13773.80 1294
13774.90 1214
13776.01 1205
13777.12 1184
13778.23 1277
13779.34 1283
13780.45 1179
13781.56 1236
13782.67 1163
13783.77 1226
13784.88 1108
13785.99 1095
13787.10 1034
13788.21 909
13789.32 894
13790.43 900
13791.54 808
13792.65 823
13793.76 795
13794.86 823
13795.97 764
13797.08 752
13798.19 759
13799.30 724
13800.41 715
13801.52 703
13802.63 714
13803.74 676
13804.85 710
13805.96 719
13807.07 677
13808.18 731
13809.29 765
13810.40 688
13811.51 651
13812.62 689
13813.73 674
13814.84 693
13815.95 702
13817.06 674
13818.17 684
13819.28 659
13820.39 664
13821.50 674
13822.61 622
13823.72 580
13824.83 603
13825.94 653
13827.05 655
13828.16 635
13829.27 648
13830.39 620
13831.50 649
13832.61 619
13833.72 588
13834.83 549
13835.94 553
13837.05 617
13838.16 661
13839.27 633
13840.38 619
13841.50 590
13842.61 630
13843.72 638
13844.83 646
13845.94 613
13847.05 634
13848.16 630
13849.27 616
13850.39 601
13851.50 626
13852.61 656
13853.72 639
13854.83 587
13855.94 619
13857.06 648
13858.17 654
13859.28 600
13860.39 609
13861.50 613
13862.62 674
13863.73 640
13864.84 649
13865.95 663
13867.06 658
13868.18 669
13869.29 679
13870.40 661
13871.51 641
13872.63 672
13873.74 642
13874.85 591
13875.96 612
13877.08 570
13878.19 647
13879.30 673
13880.41 663
13881.53 658
13882.64 641
13883.75 646
13884.87 673
13885.98 636
13887.09 642
13888.20 664
13889.32 653
13890.43 668
13891.54 628
13892.66 715
13893.77 707
13894.88 694
13896.00 736
13897.11 747
13898.22 688
13899.34 782
13900.45 727
13901.56 740
13902.68 712
13903.79 690
13904.91 685
13906.02 690
13907.13 693
13908.25 646
13909.36 688
13910.48 689
13911.59 655
13912.70 639
13913.82 618
13914.93 617
13916.05 645
13917.16 635
13918.27 589
13919.39 609
13920.50 603
13921.62 585
13922.73 601
13923.85 540
13924.96 589
13926.08 578
13927.19 518
13928.30 595
13929.42 651
13930.53 619
13931.65 598
13932.76 616
13933.88 602
13934.99 642
13936.11 607
13937.22 596
13938.34 537
13939.45 557
13940.57 573
13941.68 586
13942.80 633
13943.91 585
13945.03 598
13946.15 542
13947.26 537
13948.38 594
13949.49 609
13950.61 566
13951.72 571
13952.84 561
13953.95 528
13955.07 635
13956.19 590
13957.30 494
13958.42 529
13959.53 536
13960.65 548
13961.77 554
13962.88 515
13964.00 582
13965.11 560
13966.23 589
13967.35 587
13968.46 597
13969.58 612
13970.69 609
13971.81 581
13972.93 609
13974.04 632
13975.16 561
13976.28 565
13977.39 572
13978.51 604
13979.63 596
13980.74 589
13981.86 606
13982.98 587
13984.09 549
13985.21 591
13986.33 580
13987.45 497
13988.56 533
13989.68 513
13990.80 545
13991.91 559
13993.03 548
13994.15 551
13995.27 535
13996.38 537
13997.50 544
13998.62 577
13999.74 569
14000.85 495
14001.97 555
14003.09 558
14004.21 588
14005.32 564
14006.44 592
14007.56 544
14008.68 561
14009.80 572
14010.91 514
14012.03 574
14013.15 518
14014.27 535
14015.39 568
14016.50 524
14017.62 540
14018.74 586
14019.86 608
14020.98 543
14022.10 551
14023.21 547
14024.33 558
14025.45 573
14026.57 545
14027.69 550
14028.81 538
14029.93 568
14031.04 583
14032.16 542
14033.28 517
14034.40 569
14035.52 586
14036.64 600
14037.76 578
14038.88 562
14040.00 584
14041.12 633
14042.23 569
14043.35 556
14044.47 585
14045.59 594
14046.71 547
14047.83 498
14048.95 584
14050.07 572
14051.19 617
14052.31 649
14053.43 570
14054.55 621
14055.67 656
14056.79 648
14057.91 633
14059.03 656
14060.15 677
14061.27 591
14062.39 643
14063.51 666
14064.63 636
14065.75 647
14066.87 677
14067.99 698
14069.11 673
14070.23 622
14071.35 685
14072.47 643
14073.59 679
14074.71 730
14075.83 688
14076.95 650
14078.07 716
14079.19 718
14080.31 698
14081.44 655
14082.56 684
14083.68 784
14084.80 756
14085.92 753
14087.04 752
14088.16 734
14089.28 715
14090.40 729
14091.52 755
14092.65 703
14093.77 750
14094.89 792
14096.01 796
14097.13 767
14098.25 775
14099.37 800
14100.50 782
14101.62 767
14102.74 805
14103.86 723
14104.98 722
14106.10 810
14107.23 763
14108.35 720
14109.47 739
14110.59 724
14111.71 719
14112.84 742
14113.96 704
14115.08 703
14116.20 668
14117.32 664
14118.45 680
14119.57 683
14120.69 671
14121.81 679
14122.94 670
14124.06 647
14125.18 651
14126.30 681
14127.43 651
14128.55 673
14129.67 705
14130.79 657
14131.92 624
14133.04 623
14134.16 577
14135.29 602
14136.41 616
14137.53 560
14138.66 644
14139.78 627
14140.90 623
14142.02 600
14143.15 568
14144.27 607
14145.39 593
14146.52 577
14147.64 583
14148.76 566
14149.89 595
14151.01 580
14152.14 599
14153.26 543
14154.38 564
14155.51 604
14156.63 597
14157.75 604
14158.88 566
14160.00 632
14161.13 642
14162.25 603
14163.37 608
14164.50 617
14165.62 592
14166.75 628
14167.87 632
14168.99 564
14170.12 581
14171.24 584
14172.37 594
14173.49 620
14174.62 569
14175.74 578
14176.87 603
14177.99 608
14179.12 576
14180.24 575
14181.36 557
14182.49 584
14183.61 553
14184.74 564
14185.86 555
14186.99 552
14188.11 502
14189.24 554
14190.36 565
14191.49 546
14192.62 531
14193.74 499
14194.87 542
14195.99 574
14197.12 494
14198.24 503
14199.37 516
14200.49 532
14201.62 538
14202.74 548
14203.87 568
14205.00 539
14206.12 549
14207.25 548
14208.37 505
14209.50 535
14210.62 567
14211.75 596
14212.88 534
14214.00 531
14215.13 492
14216.26 533
14217.38 510
14218.51 535
14219.63 511
14220.76 496
14221.89 528
14223.01 507
14224.14 460
14225.27 542
14226.39 519
14227.52 520
14228.65 527
14229.77 516
14230.90 506
14232.03 519
14233.15 500
14234.28 476
14235.41 478
14236.53 488
14237.66 528
14238.79 523
14239.91 516
14241.04 549
14242.17 478
14243.30 476
14244.42 493
14245.55 470
14246.68 443
14247.81 438
14248.93 445
14250.06 462
14251.19 517
14252.32 518
14253.44 484
14254.57 470
14255.70 502
14256.83 506
14257.95 488
14259.08 506
14260.21 471
14261.34 451
14262.47 473
14263.59 507
14264.72 483
14265.85 493
14266.98 483
14268.11 448
14269.23 481
14270.36 504
14271.49 473
14272.62 490
14273.75 451
14274.88 443
14276.01 434
14277.13 446
14278.26 478
14279.39 434
14280.52 438
14281.65 461
14282.78 468
14283.91 458
14285.04 457
14286.16 453
14287.29 419
14288.42 462
14289.55 473
14290.68 462
14291.81 468
14292.94 439
14294.07 455
14295.20 428
14296.33 423
14297.46 440
14298.59 433
14299.71 445
14300.84 464
14301.97 461
14303.10 460
14304.23 436
14305.36 429
14306.49 430
14307.62 440
14308.75 431
14309.88 426
14311.01 452
14312.14 419
14313.27 380
14314.40 442
14315.53 395
14316.66 443
14317.79 404
14318.92 457
14320.05 410
14321.18 448
14322.31 413
14323.44 389
14324.57 413
14325.70 414
14326.84 390
14327.97 399
14329.10 401
14330.23 417
14331.36 378
14332.49 417
14333.62 475
14334.75 404
14335.88 430
14337.01 398
14338.14 410
14339.27 391
14340.41 390
14341.54 419
14342.67 459
14343.80 411
14344.93 403
14346.06 405
14347.19 395
14348.32 372
14349.46 400
14350.59 408
14351.72 403
14352.85 422
14353.98 406
14355.11 430
14356.25 397
14357.38 404
14358.51 378
14359.64 405
14360.77 389
14361.90 418
14363.04 385
14364.17 346
14365.30 365
14366.43 382
14367.56 415
14368.70 385
14369.83 361
14370.96 364
14372.09 344
14373.23 366
14374.36 385
14375.49 384
14376.62 374
14377.76 363
14378.89 395
14380.02 384
14381.15 373
14382.29 373
14383.42 326
14384.55 386
14385.69 373
14386.82 366
14387.95 346
14389.08 368
14390.22 450
14391.35 370
14392.48 359
14393.62 389
14394.75 386
14395.88 404
14397.02 392
14398.15 370
14399.28 395
14400.42 384
14401.55 373
14402.68 396
14403.82 399
14404.95 389
14406.08 359
14407.22 388
14408.35 385
14409.49 420
14410.62 393
14411.75 360
14412.89 392
14414.02 367
14415.16 377
14416.29 408
14417.42 361
14418.56 396
14419.69 404
14420.83 373
14421.96 406
14423.10 406
14424.23 375
14425.36 375
14426.50 414
14427.63 413
14428.77 407
14429.90 371
14431.04 381
14432.17 438
14433.31 423
14434.44 397
14435.58 415
14436.71 393
14437.85 430
14438.98 404
14440.12 401
14441.25 435
14442.39 415
14443.52 424
14444.66 411
14445.79 438
14446.93 397
14448.06 439
14449.20 439
14450.33 424
14451.47 401
14452.60 407
14453.74 420
14454.87 435
14456.01 435
14457.15 456
14458.28 411
14459.42 463
14460.55 454
14461.69 474
14462.83 492
14463.96 487
14465.10 484
14466.23 501
14467.37 433
14468.51 395
14469.64 445
14470.78 429
14471.91 481
14473.05 489
14474.19 438
14475.32 434
14476.46 461
14477.60 461
14478.73 443
14479.87 453
14481.01 448
14482.14 440
14483.28 418
14484.42 383
14485.55 406
14486.69 422
14487.83 412
14488.96 406
14490.10 453
14491.24 431
14492.37 460
14493.51 446
14494.65 439
14495.79 396
14496.92 375
14498.06 392
14499.20 404
14500.34 398
14501.47 420
14502.61 428
14503.75 410
14504.89 410
14506.02 444
14507.16 422
14508.30 416
14509.44 473
14510.57 460
14511.71 423
14512.85 445
14513.99 391
14515.13 421
14516.26 422
14517.40 375
14518.54 399
14519.68 369
14520.82 463
14521.95 466
14523.09 390
14524.23 367
14525.37 399
14526.51 396
14527.65 377
14528.78 394
14529.92 388
14531.06 370
14532.20 394
14533.34 456
14534.48 396
14535.62 431
14536.76 414
14537.89 392
14539.03 399
14540.17 390
14541.31 419
14542.45 395
14543.59 360
14544.73 374
14545.87 413
14547.01 385
14548.15 387
14549.29 393
14550.42 376
14551.56 367
14552.70 398
14553.84 424
14554.98 409
14556.12 397
14557.26 388
14558.40 370
14559.54 408
14560.68 419
14561.82 438
14562.96 423
14564.10 399
14565.24 432
14566.38 419
14567.52 409
14568.66 395
14569.80 399
14570.94 383
14572.08 392
14573.22 419
14574.36 423
14575.50 413
14576.64 434
14577.78 421
14578.92 401
14580.06 412
14581.20 423
14582.35 461
14583.49 432
14584.63 424
14585.77 427
14586.91 502
14588.05 540
14589.19 483
14590.33 452
14591.47 451
14592.61 424
14593.75 456
14594.89 483
14596.04 438
14597.18 450
14598.32 446
14599.46 463
14600.60 481
14601.74 469
14602.88 492
14604.03 454
14605.17 481
14606.31 499
14607.45 508
14608.59 473
14609.73 498
14610.87 491
14612.02 507
14613.16 549
14614.30 489
14615.44 474
14616.58 471
14617.73 476
14618.87 509
14620.01 507
14621.15 510
14622.29 532
14623.44 502
14624.58 505
14625.72 527
14626.86 559
14628.01 533
14629.15 537
14630.29 519
14631.43 569
14632.58 612
14633.72 626
14634.86 657
14636.00 619
14637.15 513
14638.29 564
14639.43 568
14640.58 556
14641.72 565
14642.86 588
14644.00 570
14645.15 574
14646.29 551
14647.43 519
14648.58 494
14649.72 506
14650.86 480
14652.01 473
14653.15 483
14654.29 450
14655.44 438
14656.58 476
14657.72 481
14658.87 442
14660.01 404
14661.16 445
14662.30 439
14663.44 409
14664.59 420
14665.73 464
14666.87 461
14668.02 407
14669.16 407
14670.31 411
14671.45 378
14672.59 434
14673.74 434
14674.88 388
14676.03 415
14677.17 395
14678.32 458
14679.46 456
14680.60 444
14681.75 405
14682.89 417
14684.04 396
14685.18 388
14686.33 419
14687.47 421
14688.62 385
14689.76 365
14690.91 435
14692.05 404
14693.20 426
14694.34 435
14695.49 376
14696.63 375
14697.78 369
14698.92 377
14700.07 377
14701.21 370
14702.36 398
14703.50 400
14704.65 393
14705.79 365
14706.94 374
14708.09 379
14709.23 358
14710.38 324
14711.52 342
14712.67 355
14713.81 344
14714.96 353
14716.11 372
14717.25 337
14718.40 333
14719.54 367
14720.69 385
14721.84 366
14722.98 348
14724.13 349
14725.27 370
14726.42 351
14727.57 386
14728.71 360
14729.86 354
14731.01 407
14732.15 379
14733.30 392
14734.45 378
14735.59 323
14736.74 360
14737.88 373
14739.03 373
14740.18 389
14741.33 397
14742.47 411
14743.62 372
14744.77 343
14745.91 385
14747.06 384
14748.21 336
14749.35 335
14750.50 371
14751.65 362
14752.80 346
14753.94 317
14755.09 313
14756.24 373
14757.39 365
14758.53 336
14759.68 363
14760.83 329
14761.98 379
14763.12 354
14764.27 349
14765.42 354
14766.57 342
14767.71 323
14768.86 314
14770.01 331
14771.16 360
14772.31 328
14773.45 352
14774.60 337
14775.75 338
14776.90 343
14778.05 343
14779.20 307
14780.34 312
14781.49 331
14782.64 392
14783.79 347
14784.94 326
14786.09 334
14787.24 339
14788.38 331
14789.53 356
14790.68 332
14791.83 339
14792.98 340
14794.13 335
14795.28 318
14796.43 284
14797.57 329
14798.72 335
14799.87 333
14801.02 333
14802.17 306
14803.32 302
14804.47 297
14805.62 325
14806.77 320
14807.92 337
14809.07 329
14810.22 342
14811.37 334
14812.52 282
14813.67 306
14814.82 321
14815.97 288
14817.12 276
14818.26 312
14819.41 300
14820.56 329
14821.71 326
14822.86 304
14824.01 309
14825.16 301
14826.31 308
14827.47 322
14828.62 293
14829.77 279
14830.92 320
14832.07 295
14833.22 302
14834.37 348
14835.52 289
14836.67 290
14837.82 281
14838.97 300
14840.12 279
14841.27 276
14842.42 302
14843.57 309
14844.72 307
14845.87 278
14847.03 275
14848.18 266
14849.33 290
14850.48 281
14851.63 250
14852.78 289
14853.93 280
14855.08 299
14856.23 296
14857.39 263
14858.54 307
14859.69 296
14860.84 301
14861.99 251
14863.14 268
14864.29 307
14865.45 321
14866.60 304
14867.75 300
14868.90 282
14870.05 264
14871.21 310
14872.36 271
14873.51 290
14874.66 316
14875.81 316
14876.97 327
14878.12 283
14879.27 293
14880.42 306
14881.57 269
14882.73 262
14883.88 264
14885.03 302
14886.18 323
14887.34 298
14888.49 269
14889.64 288
14890.79 314
14891.95 298
14893.10 289
14894.25 276
14895.41 270
14896.56 306
14897.71 303
14898.86 290
14900.02 283
14901.17 314
14902.32 282
14903.48 271
14904.63 294
14905.78 266
14906.94 279
14908.09 263
14909.24 272
14910.40 278
14911.55 276
14912.70 304
14913.86 289
14915.01 271
14916.16 281
14917.32 267
14918.47 296
14919.63 257
14920.78 249
14921.93 257
14923.09 272
14924.24 243
14925.39 262
14926.55 263
14927.70 284
14928.86 304
14930.01 303
14931.17 275
14932.32 259
14933.47 273
14934.63 280
14935.78 237
14936.94 271
14938.09 296
14939.25 326
14940.40 325
14941.56 285
14942.71 274
14943.86 265
14945.02 298
14946.17 254
14947.33 279
14948.48 260
14949.64 248
14950.79 282
14951.95 261
14953.10 268
14954.26 264
14955.41 270
14956.57 263
14957.72 254
14958.88 278
14960.04 326
14961.19 298
14962.35 310
14963.50 333
14964.66 290
14965.81 289
14966.97 297
14968.12 301
14969.28 271
14970.44 278
14971.59 303
14972.75 299
14973.90 304
14975.06 318
14976.21 315
14977.37 285
14978.53 310
14979.68 265
14980.84 279
14981.99 264
14983.15 266
14984.31 282
14985.46 284
14986.62 277
14987.78 282
14988.93 289
14990.09 232
14991.25 284
14992.40 286
14993.56 271
14994.72 252
14995.87 258
14997.03 246
14998.19 289
14999.34 301
15000.50 269
15001.66 269
15002.81 291
15003.97 258
15005.13 259
15006.29 279
15007.44 295
15008.60 288
15009.76 274
15010.91 252
15012.07 282
15013.23 299
15014.39 283
15015.54 260
15016.70 265
15017.86 281
15019.02 257
15020.17 275
15021.33 272
15022.49 255
15023.65 286
15024.81 290
15025.96 291
15027.12 281
15028.28 249
15029.44 248
15030.59 256
15031.75 275
15032.91 264
15034.07 275
15035.23 254
15036.39 242
15037.54 292
15038.70 258
15039.86 310
15041.02 269
15042.18 279
15043.34 267
15044.50 296
15045.65 275
15046.81 256
15047.97 261
15049.13 238
15050.29 258
15051.45 245
15052.61 244
15053.77 249
15054.92 248
15056.08 270
15057.24 269
15058.40 257
15059.56 251
15060.72 242
15061.88 285
15063.04 271
15064.20 264
15065.36 247
15066.52 272
15067.68 269
15068.84 315
15070.00 250
15071.16 223
15072.32 242
15073.47 257
15074.63 248
15075.79 272
15076.95 300
15078.11 247
15079.27 290
15080.43 265
15081.59 250
15082.75 247
15083.91 277
15085.07 264
15086.23 244
15087.39 270
15088.56 254
15089.72 252
15090.88 287
15092.04 240
15093.20 251
15094.36 245
15095.52 297
15096.68 253
15097.84 252
15099.00 274
15100.16 257
15101.32 257
15102.48 281
15103.64 240
15104.80 229
15105.97 263
15107.13 258
15108.29 269
15109.45 257
15110.61 246
15111.77 282
15112.93 242
15114.09 252
15115.25 251
15116.42 315
15117.58 327
15118.74 286
15119.90 271
15121.06 272
15122.22 290
15123.39 277
15124.55 255
15125.71 277
15126.87 303
15128.03 296
15129.19 319
15130.36 259
15131.52 297
15132.68 252
15133.84 278
15135.00 292
15136.17 256
15137.33 297
15138.49 274
15139.65 289
15140.82 280
15141.98 272
15143.14 277
15144.30 268
15145.46 293
15146.63 282
15147.79 298
15148.95 266
15150.12 280
15151.28 298
15152.44 285
15153.60 286
15154.77 307
15155.93 306
15157.09 263
15158.26 256
15159.42 267
15160.58 280
15161.74 273
15162.91 266
15164.07 260
15165.23 257
15166.40 304
15167.56 284
15168.72 276
15169.89 292
15171.05 300
15172.21 257
15173.38 278
15174.54 327
15175.71 283
15176.87 301
15178.03 330
15179.20 271
15180.36 292
15181.52 290
15182.69 267
15183.85 289
15185.02 282
15186.18 253
15187.34 288
15188.51 300
15189.67 322
15190.84 353
15192.00 320
15193.17 321
15194.33 314
15195.49 331
15196.66 313
15197.82 305
15198.99 282
15200.15 296
15201.32 317
15202.48 305
15203.65 314
15204.81 322
15205.98 324
15207.14 326
15208.31 307
15209.47 315
15210.64 266
15211.80 294
15212.97 299
15214.13 262
15215.30 301
15216.46 293
15217.63 285
15218.79 305
15219.96 303
15221.12 307
15222.29 295
15223.45 305
15224.62 284
15225.78 331
15226.95 300
15228.12 331
15229.28 345
15230.45 322
15231.61 342
15232.78 312
15233.95 310
15235.11 317
15236.28 307
15237.44 346
15238.61 322
15239.78 311
15240.94 343
15242.11 327
15243.27 357
15244.44 341
15245.61 334
15246.77 304
15247.94 322
15249.11 295
15250.27 299
15251.44 294
15252.61 283
15253.77 292
15254.94 272
15256.11 298
15257.27 274
15258.44 277
15259.61 283
15260.77 281
15261.94 268
15263.11 268
15264.27 294
15265.44 281
15266.61 280
15267.78 267
15268.94 260
15270.11 287
15271.28 235
15272.44 228
15273.61 254
15274.78 275
15275.95 287
15277.11 276
15278.28 276
15279.45 262
15280.62 272
15281.79 283
15282.95 293
15284.12 324
15285.29 300
15286.46 300
15287.62 254
15288.79 293
15289.96 242
15291.13 273
15292.30 279
15293.47 247
15294.63 239
15295.80 289
15296.97 290
15298.14 294
15299.31 265
15300.48 259
15301.64 248
15302.81 268
15303.98 295
15305.15 281
15306.32 257
15307.49 282
15308.66 299
15309.82 273
15310.99 253
15312.16 290
15313.33 292
15314.50 304
15315.67 263
15316.84 276
15318.01 281
15319.18 275
15320.35 255
15321.51 265
15322.68 296
15323.85 261
15325.02 286
15326.19 263
15327.36 245
15328.53 271
15329.70 275
15330.87 268
15332.04 268
15333.21 290
15334.38 259
15335.55 258
15336.72 245
15337.89 249
15339.06 256
15340.23 288
15341.40 315
15342.57 267
15343.74 260
15344.91 278
15346.08 283
15347.25 277
15348.42 269
15349.59 261
15350.76 253
15351.93 298
15353.10 293
15354.27 283
15355.44 258
15356.61 279
15357.78 237
15358.95 263
15360.13 248
15361.30 280
15362.47 241
15363.64 268
15364.81 274
15365.98 262
15367.15 256
15368.32 297
15369.49 301
15370.66 284
15371.84 251
15373.01 236
15374.18 267
15375.35 248
15376.52 253
15377.69 271
15378.86 278
15380.03 276
15381.21 275
15382.38 291
15383.55 293
15384.72 264
15385.89 285
15387.06 273
15388.24 268
15389.41 259
15390.58 262
15391.75 275
15392.92 277
15394.10 290
15395.27 274
15396.44 289
15397.61 277
15398.78 280
15399.96 294
15401.13 269
15402.30 299
15403.47 270
15404.65 278
15405.82 284
15406.99 253
15408.16 266
15409.34 228
15410.51 246
15411.68 234
15412.85 282
15414.03 255
15415.20 228
15416.37 268
15417.55 240
15418.72 247
15419.89 210
15421.06 228
15422.24 228
15423.41 275
15424.58 241
15425.76 263
15426.93 255
15428.10 250
15429.28 263
15430.45 248
15431.62 258
15432.80 238
15433.97 258
15435.15 261
15436.32 265
15437.49 227
15438.67 245
15439.84 243
15441.01 248
15442.19 268
15443.36 257
15444.54 240
15445.71 228
15446.88 278
15448.06 279
15449.23 272
15450.41 286
15451.58 269
15452.75 251
15453.93 267
15455.10 250
15456.28 229
15457.45 255
15458.63 235
15459.80 235
15460.98 261
15462.15 266
15463.32 230
15464.50 237
15465.67 247
15466.85 265
15468.02 249
15469.20 255
15470.37 277
15471.55 253
15472.72 282
15473.90 267
15475.07 267
15476.25 264
15477.42 279
15478.60 291
15479.77 250
15480.95 307
15482.13 237
15483.30 209
15484.48 239
15485.65 232
15486.83 239
15488.00 279
15489.18 238
15490.35 289
15491.53 261
15492.71 253
15493.88 257
15495.06 255
15496.23 252
15497.41 257
15498.59 284
15499.76 295
15500.94 283
15502.11 272
15503.29 256
15504.47 243
15505.64 266
15506.82 226
15508.00 238
15509.17 279
15510.35 260
15511.52 238
15512.70 262
15513.88 279
15515.05 265
15516.23 231
15517.41 226
15518.58 265
15519.76 265
15520.94 241
15522.12 283
15523.29 272
15524.47 242
15525.65 267
15526.82 277
15528.00 304
15529.18 258
15530.35 229
15531.53 267
15532.71 270
15533.89 286
15535.06 256
15536.24 254
15537.42 268
15538.60 278
15539.77 315
15540.95 264
15542.13 275
15543.31 270
15544.48 256
15545.66 264
15546.84 253
15548.02 266
15549.20 333
15550.37 297
15551.55 285
15552.73 262
15553.91 269
15555.09 290
15556.26 281
15557.44 259
15558.62 309
15559.80 269
15560.98 278
15562.16 297
15563.34 275
15564.51 289
15565.69 284
15566.87 298
15568.05 280
15569.23 279
15570.41 284
15571.59 312
15572.76 311
15573.94 290
15575.12 306
15576.30 303
15577.48 310
15578.66 310
15579.84 317
15581.02 273
15582.20 281
15583.38 267
15584.56 328
15585.73 340
15586.91 379
15588.09 335
15589.27 332
15590.45 303
15591.63 319
15592.81 294
15593.99 298
15595.17 297
15596.35 327
15597.53 290
15598.71 316
15599.89 303
15601.07 338
15602.25 329
15603.43 299
15604.61 308
15605.79 299
15606.97 279
15608.15 347
15609.33 355
15610.51 342
15611.69 360
15612.87 325
15614.05 363
15615.23 330
15616.41 298
15617.59 309
15618.77 332
15619.95 315
15621.14 319
15622.32 334
15623.50 355
15624.68 355
15625.86 384
15627.04 322
15628.22 369
15629.40 367
15630.58 344
15631.76 324
15632.94 354
15634.13 343
15635.31 391
15636.49 391
15637.67 362
15638.85 333
15640.03 342
15641.21 366
15642.39 348
15643.58 369
15644.76 334
15645.94 381
15647.12 452
15648.30 413
15649.48 384
15650.67 393
15651.85 402
15653.03 388
15654.21 351
15655.39 346
15656.58 332
15657.76 354
15658.94 380
15660.12 375
15661.30 397
15662.49 382
15663.67 383
15664.85 371
15666.03 410
15667.22 421
15668.40 395
15669.58 366
15670.76 356
15671.95 351
15673.13 392
15674.31 388
15675.49 412
15676.68 426
15677.86 417
15679.04 340
15680.23 321
15681.41 363
15682.59 378
15683.77 394
15684.96 354
15686.14 393
15687.32 355
15688.51 380
15689.69 377
15690.87 358
15692.06 376
15693.24 383
15694.42 364
15695.61 363
15696.79 337
15697.97 368
15699.16 362
15700.34 332
15701.53 385
15702.71 335
15703.89 366
15705.08 395
15706.26 388
15707.44 362
15708.63 394
15709.81 360
15711.00 423
15712.18 403
15713.36 378
15714.55 377
15715.73 392
15716.92 392
15718.10 399
15719.29 366
15720.47 345
15721.66 365
15722.84 370
15724.02 366
15725.21 387
15726.39 391
15727.58 415
15728.76 377
15729.95 356
15731.13 381
15732.32 402
15733.50 405
15734.69 408
15735.87 410
15737.06 405
15738.24 375
15739.43 389
15740.61 418
15741.80 413
15742.98 376
15744.17 406
15745.35 372
15746.54 370
15747.72 378
15748.91 367
15750.10 388
15751.28 404
15752.47 387
15753.65 384
15754.84 426
15756.02 434
15757.21 432
15758.40 455
15759.58 458
15760.77 442
15761.95 407
15763.14 446
15764.33 481
15765.51 452
15766.70 430
15767.88 446
15769.07 475
15770.26 443
15771.44 368
15772.63 404
15773.82 425
15775.00 396
15776.19 405
15777.38 385
15778.56 406
15779.75 407
15780.94 379
15782.12 402
15783.31 422
15784.50 393
15785.68 403
15786.87 417
15788.06 431
15789.24 398
15790.43 392
15791.62 417
15792.81 370
15793.99 415
15795.18 386
15796.37 343
15797.55 368
15798.74 386
15799.93 363
15801.12 359
15802.30 348
15803.49 368
15804.68 359
15805.87 373
15807.05 357
15808.24 346
15809.43 354
15810.62 389
15811.81 314
15812.99 337
15814.18 353
15815.37 382
15816.56 335
15817.75 316
15818.93 302
15820.12 318
15821.31 356
15822.50 375
15823.69 332
15824.88 313
15826.06 306
15827.25 335
15828.44 341
15829.63 335
15830.82 347
15832.01 322
15833.20 342
15834.38 347
15835.57 319
15836.76 331
15837.95 329
15839.14 322
15840.33 326
15841.52 301
15842.71 321
15843.90 358
15845.08 336
15846.27 313
15847.46 326
15848.65 302
15849.84 330
15851.03 326
15852.22 326
15853.41 320
15854.60 340
15855.79 307
15856.98 319
15858.17 307
15859.36 304
15860.55 364
15861.74 315
15862.93 309
15864.12 296
15865.31 292
15866.50 337
15867.69 338
15868.88 318
15870.07 284
15871.26 300
15872.45 323
15873.64 351
15874.83 337
15876.02 319
15877.21 329
15878.40 332
15879.59 320
15880.78 334
15881.97 326
15883.16 311
15884.35 337
15885.54 334
15886.73 315
15887.92 277
15889.11 313
15890.30 321
15891.50 288
15892.69 311
15893.88 309
15895.07 332
15896.26 325
15897.45 302
15898.64 307
15899.83 313
15901.02 321
15902.22 305
15903.41 324
15904.60 330
15905.79 313
15906.98 313
15908.17 334
15909.36 356
15910.56 327
15911.75 340
15912.94 323
15914.13 293
15915.32 321
15916.51 320
15917.71 316
15918.90 363
15920.09 352
15921.28 350
15922.47 361
15923.67 331
15924.86 303
15926.05 332
15927.24 334
15928.43 347
15929.63 327
15930.82 323
15932.01 331
15933.20 318
15934.40 330
15935.59 324
15936.78 301
15937.97 314
15939.17 336
15940.36 323
15941.55 280
15942.75 317
15943.94 313
15945.13 347
15946.32 317
15947.52 308
15948.71 300
15949.90 272
15951.10 288
15952.29 279
15953.48 314
15954.68 314
15955.87 282
15957.06 318
15958.26 295
15959.45 267
15960.64 282
15961.84 311
15963.03 272
15964.22 267
15965.42 310
15966.61 338
15967.80 312
15969.00 274
15970.19 298
15971.39 288
15972.58 280
15973.77 228
15974.97 256
15976.16 281
15977.36 318
15978.55 287
15979.74 257
15980.94 263
15982.13 274
15983.33 264
15984.52 327
15985.72 297
15986.91 278
15988.10 282
15989.30 293
15990.49 278
15991.69 297
15992.88 238
15994.08 267
15995.27 279
15996.47 249
15997.66 282
15998.86 241
16000.05 260
16001.25 280
16002.44 264
16003.64 258
16004.83 281
16006.03 274
16007.22 253
16008.42 272
16009.61 232
16010.81 229
16012.00 254
16013.20 278
16014.40 244
16015.59 235
16016.79 238
16017.98 251
16019.18 267
16020.37 269
16021.57 251
16022.76 242
16023.96 242
16025.16 241
16026.35 244
16027.55 244
16028.74 251
16029.94 243
16031.14 255
16032.33 236
16033.53 250
16034.73 251
16035.92 233
16037.12 242
16038.31 277
16039.51 257
16040.71 254
16041.90 260
16043.10 287
16044.30 262
16045.49 265
16046.69 271
16047.89 245
16049.08 238
16050.28 243
16051.48 238
16052.67 228
16053.87 244
16055.07 255
16056.27 257
16057.46 253
16058.66 228
16059.86 240
16061.05 255
16062.25 212
16063.45 248
16064.65 239
16065.84 205
16067.04 260
16068.24 262
16069.44 270
16070.63 224
16071.83 257
16073.03 218
16074.23 245
16075.42 255
16076.62 257
16077.82 237
16079.02 210
16080.22 260
16081.41 262
16082.61 216
16083.81 221
16085.01 249
16086.21 240
16087.40 268
16088.60 269
16089.80 229
16091.00 254
16092.20 243
16093.40 255
16094.59 228
16095.79 229
16096.99 245
16098.19 270
16099.39 251
16100.59 285
16101.79 233
16102.99 230
16104.18 255
16105.38 237
16106.58 214
16107.78 247
16108.98 258
16110.18 250
16111.38 232
16112.58 206
16113.78 233
16114.98 247
16116.17 252
16117.37 244
16118.57 232
16119.77 264
16120.97 265
16122.17 285
16123.37 243
16124.57 224
16125.77 227
16126.97 241
16128.17 240
16129.37 241
16130.57 257
16131.77 289
16132.97 239
16134.17 236
16135.37 231
16136.57 259
16137.77 250
16138.97 240
16140.17 210
16141.37 246
16142.57 222
16143.77 266
16144.97 237
16146.17 242
16147.37 270
16148.57 231
16149.77 252
16150.97 258
16152.17 268
16153.37 238
16154.58 252
16155.78 214
16156.98 231
16158.18 224
16159.38 223
16160.58 219
16161.78 213
16162.98 255
16164.18 234
16165.38 245
16166.59 247
16167.79 211
16168.99 226
16170.19 256
16171.39 247
16172.59 266
16173.79 278
16174.99 288
16176.20 249
16177.40 265
16178.60 218
16179.80 226
16181.00 257
16182.20 254
16183.41 240
16184.61 256
16185.81 257
16187.01 275
16188.21 236
16189.42 249
16190.62 266
16191.82 293
16193.02 256
16194.22 245
16195.43 236
16196.63 274
16197.83 270
16199.03 249
16200.24 243
16201.44 271
16202.64 249
16203.84 255
16205.05 261
16206.25 270
16207.45 246
16208.65 266
16209.86 244
16211.06 241
16212.26 261
16213.47 268
16214.67 269
16215.87 244
16217.07 270
16218.28 273
16219.48 252
16220.68 267
16221.89 248
16223.09 233
16224.29 240
16225.50 261
16226.70 281
16227.90 264
16229.11 280
16230.31 299
16231.51 252
16232.72 226
16233.92 245
16235.13 291
16236.33 268
16237.53 275
16238.74 245
16239.94 245
16241.15 251
16242.35 271
16243.55 267
16244.76 280
16245.96 255
16247.17 232
16248.37 236
16249.57 271
16250.78 296
16251.98 302
16253.19 268
16254.39 300
16255.60 291
16256.80 270
16258.01 277
16259.21 279
16260.41 232
16261.62 269
16262.82 279
16264.03 271
16265.23 270
16266.44 254
16267.64 275
16268.85 290
16270.05 315
16271.26 281
16272.46 268
16273.67 282
16274.87 295
16276.08 270
16277.28 294
16278.49 315
16279.70 297
16280.90 287
16282.11 281
16283.31 275
16284.52 255
16285.72 258
16286.93 264
16288.13 276
16289.34 249
16290.55 302
16291.75 304
16292.96 285
16294.16 258
16295.37 270
16296.58 264
16297.78 287
16298.99 293
16300.19 263
16301.40 269
16302.61 263
16303.81 272
16305.02 276
16306.22 305
16307.43 291
16308.64 290
16309.84 315
16311.05 295
16312.26 290
16313.46 304
16314.67 280
16315.88 277
16317.08 287
16318.29 264
16319.50 267
16320.70 287
16321.91 258
16323.12 247
16324.33 246
16325.53 259
16326.74 262
16327.95 269
16329.15 266
16330.36 255
16331.57 239
16332.78 218
16333.98 283
16335.19 264
16336.40 268
16337.61 278
16338.81 278
16340.02 276
16341.23 260
16342.44 274
16343.64 263
16344.85 251
16346.06 239
16347.27 245
16348.48 276
16349.68 290
16350.89 249
16352.10 254
16353.31 229
16354.52 226
16355.72 240
16356.93 260
16358.14 282
16359.35 251
16360.56 246
16361.77 226
16362.97 255
16364.18 260
16365.39 250
16366.60 252
16367.81 272
16369.02 233
16370.23 220
16371.43 232
16372.64 241
16373.85 271
16375.06 267
16376.27 221
16377.48 246
16378.69 233
16379.90 241
16381.11 230
16382.32 224
16383.52 225
16384.73 219
16385.94 249
16387.15 241
16388.36 252
16389.57 262
16390.78 260
16391.99 241
16393.20 219
16394.41 239
16395.62 250
16396.83 293
16398.04 242
16399.25 250
16400.46 226
16401.67 251
16402.88 257
16404.09 246
16405.30 207
16406.51 232
16407.72 256
16408.93 232
16410.14 217
16411.35 222
16412.56 261
16413.77 245
16414.98 249
16416.19 229
16417.40 222
16418.61 255
16419.82 247
16421.03 219
16422.24 236
16423.45 254
16424.67 248
16425.88 245
16427.09 213
16428.30 238
16429.51 227
16430.72 245
16431.93 245
16433.14 217
16434.35 229
16435.56 243
16436.78 240
16437.99 238
16439.20 220
16440.41 202
16441.62 229
16442.83 242
16444.04 231
16445.25 204
16446.47 241
16447.68 277
16448.89 235
16450.10 217
16451.31 216
16452.52 225
16453.74 230
16454.95 224
16456.16 210
16457.37 206
16458.58 223
16459.80 216
16461.01 232
16462.22 239
16463.43 228
16464.65 236
16465.86 237
16467.07 213
16468.28 210
16469.49 222
16470.71 269
16471.92 233
16473.13 251
16474.34 253
16475.56 248
16476.77 265
16477.98 221
16479.20 200
16480.41 232
16481.62 228
16482.83 223
16484.05 232
16485.26 231
16486.47 213
16487.69 199
16488.90 237
16490.11 236
16491.33 232
16492.54 218
16493.75 199
16494.97 203
16496.18 220
16497.39 245
16498.61 227
16499.82 244
16501.03 205
16502.25 208
16503.46 242
16504.67 246
16505.89 221
16507.10 244
16508.32 223
16509.53 221
16510.74 242
16511.96 239
16513.17 243
16514.39 226
16515.60 228
16516.81 208
16518.03 238
16519.24 236
16520.46 232
16521.67 267
16522.88 240
16524.10 225
16525.31 247
16526.53 225
16527.74 194
16528.96 216
16530.17 245
16531.39 230
16532.60 213
16533.82 220
16535.03 208
16536.25 199
16537.46 222
16538.68 203
16539.89 200
16541.11 261
16542.32 221
16543.54 211
16544.75 203
16545.97 231
16547.18 256
16548.40 231
16549.61 209
16550.83 203
16552.04 236
16553.26 223
16554.47 247
16555.69 239
16556.91 237
16558.12 226
16559.34 225
16560.55 226
16561.77 222
16562.98 222
16564.20 247
16565.42 284
16566.63 251
16567.85 225
16569.06 233
16570.28 214
16571.50 244
16572.71 243
16573.93 224
16575.15 236
16576.36 240
16577.58 230
16578.79 228
16580.01 253
16581.23 241
16582.44 259
16583.66 259
16584.88 225
16586.09 244
16587.31 231
16588.53 263
16589.74 242
16590.96 232
16592.18 220
16593.40 216
16594.61 266
16595.83 270
16597.05 222
16598.26 211
16599.48 235
16600.70 241
16601.92 230
16603.13 219
16604.35 251
16605.57 242
16606.78 259
16608.00 232
16609.22 209
16610.44 229
16611.66 239
16612.87 226
16614.09 222
16615.31 230
16616.53 266
16617.74 231
16618.96 189
16620.18 196
16621.40 214
16622.62 248
16623.83 230
16625.05 239
16626.27 197
16627.49 180
16628.71 238
16629.93 225
16631.14 248
16632.36 248
16633.58 200
16634.80 226
16636.02 209
16637.24 204
16638.45 191
16639.67 206
16640.89 260
16642.11 233
16643.33 220
16644.55 213
16645.77 190
16646.99 220
16648.21 237
16649.42 247
16650.64 212
16651.86 203
16653.08 211
16654.30 198
16655.52 216
16656.74 219
16657.96 203
16659.18 201
16660.40 196
16661.62 195
16662.84 216
16664.06 183
16665.28 206
16666.50 217
16667.72 201
16668.93 187
16670.15 223
16671.37 243
16672.59 241
16673.81 201
16675.03 175
16676.25 196
16677.47 221
16678.69 220
16679.91 228
16681.13 204
16682.36 197
16683.58 190
16684.80 203
16686.02 186
16687.24 210
16688.46 203
16689.68 247
16690.90 195
16692.12 184
16693.34 213
16694.56 206
16695.78 202
16697.00 188
16698.22 211
16699.44 219
16700.66 224
16701.89 198
16703.11 211
16704.33 206
16705.55 197
16706.77 209
16707.99 205
16709.21 199
16710.43 202
16711.65 206
16712.88 179
16714.10 203
16715.32 200
16716.54 209
16717.76 207
16718.98 203
16720.20 199
16721.43 202
16722.65 196
16723.87 227
16725.09 212
16726.31 219
16727.54 211
16728.76 180
16729.98 185
16731.20 198
16732.42 181
16733.65 184
16734.87 206
16736.09 200
16737.31 176
16738.53 192
16739.76 190
16740.98 182
16742.20 193
16743.42 200
16744.65 218
16745.87 204
16747.09 198
16748.31 207
16749.54 232
16750.76 216
16751.98 185
16753.21 203
16754.43 198
16755.65 203
16756.87 209
16758.10 183
16759.32 204
16760.54 207
16761.77 231
16762.99 201
16764.21 181
16765.44 186
16766.66 188
16767.88 202
16769.11 187
16770.33 195
16771.55 210
16772.78 193
16774.00 199
16775.22 199
16776.45 192
16777.67 195
16778.90 200
16780.12 226
16781.34 243
16782.57 231
16783.79 215
16785.02 195
16786.24 211
16787.46 206
16788.69 175
16789.91 176
16791.14 192
16792.36 180
16793.58 206
16794.81 219
16796.03 212
16797.26 215
16798.48 224
16799.71 213
16800.93 208
16802.16 193
16803.38 196
16804.61 212
16805.83 219
16807.06 221
16808.28 238
16809.50 222
16810.73 206
16811.95 198
16813.18 196
16814.40 226
16815.63 218
16816.86 214
16818.08 222
16819.31 221
16820.53 233
16821.76 188
16822.98 220
16824.21 173
16825.43 199
16826.66 230
16827.88 222
16829.11 214
16830.33 209
16831.56 222
16832.79 201
16834.01 218
16835.24 237
16836.46 221
16837.69 198
16838.92 187
16840.14 191
16841.37 224
16842.59 196
16843.82 206
16845.05 215
16846.27 241
16847.50 207
16848.73 265
16849.95 243
16851.18 214
16852.40 201
16853.63 224
16854.86 190
16856.08 185
16857.31 206
16858.54 225
16859.76 204
16860.99 203
16862.22 199
16863.44 204
16864.67 208
16865.90 233
16867.13 250
16868.35 237
16869.58 222
16870.81 253
16872.03 216
16873.26 230
16874.49 207
16875.72 225
16876.94 232
16878.17 222
16879.40 210
16880.63 228
16881.85 231
16883.08 247
16884.31 216
16885.54 222
16886.76 226
16887.99 237
16889.22 251
16890.45 242
16891.68 228
16892.90 251
16894.13 253
16895.36 228
16896.59 229
16897.82 222
16899.04 244
16900.27 227
16901.50 215
16902.73 209
16903.96 226
16905.18 220
16906.41 218
16907.64 233
16908.87 218
16910.10 219
16911.33 226
16912.56 216
16913.78 192
16915.01 204
16916.24 199
16917.47 221
16918.70 201
16919.93 202
16921.16 192
16922.39 211
16923.62 227
16924.85 173
16926.07 192
16927.30 215
16928.53 214
16929.76 204
16930.99 205
16932.22 219
16933.45 207
16934.68 198
16935.91 228
16937.14 204
16938.37 204
16939.60 217
16940.83 215
16942.06 216
16943.29 211
16944.52 239
16945.75 206
16946.98 227
16948.21 236
16949.44 216
16950.67 214
16951.90 207
16953.13 215
16954.36 213
16955.59 214
16956.82 212
16958.05 211
16959.28 186
16960.51 214
16961.74 229
16962.97 206
16964.20 240
16965.43 252
16966.66 211
16967.89 218
16969.12 256
16970.35 212
16971.58 206
16972.82 180
16974.05 190
16975.28 213
16976.51 221
16977.74 227
16978.97 205
16980.20 248
16981.43 250
16982.66 215
16983.90 237
16985.13 219
16986.36 202
16987.59 194
16988.82 203
16990.05 197
16991.28 191
16992.52 200
16993.75 208
16994.98 223
16996.21 230
16997.44 199
16998.67 197
16999.91 256
17001.14 241
17002.37 210
17003.60 190
17004.83 233
17006.07 238
17007.30 197
17008.53 192
17009.76 206
17010.99 205
17012.23 213
17013.46 195
17014.69 224
17015.92 206
17017.16 222
17018.39 196
17019.62 202
17020.85 203
17022.09 198
17023.32 193
17024.55 193
17025.78 210
17027.02 205
17028.25 222
17029.48 206
17030.72 181
17031.95 190
17033.18 188
17034.42 202
17035.65 207
17036.88 191
17038.11 210
17039.35 195
17040.58 199
17041.81 226
17043.05 189
17044.28 199
17045.52 192
17046.75 209
17047.98 195
17049.22 188
17050.45 201
17051.68 199
17052.92 207
17054.15 224
17055.38 202
17056.62 187
17057.85 198
17059.09 181
17060.32 198
17061.55 205
17062.79 198
17064.02 189
17065.26 198
17066.49 229
17067.73 200
17068.96 226
17070.19 212
17071.43 180
17072.66 180
17073.90 176
17075.13 190
17076.37 208
17077.60 212
17078.84 199
17080.07 201
17081.31 204
17082.54 219
17083.78 182
17085.01 218
17086.25 179
17087.48 205
17088.72 225
17089.95 178
17091.19 178
17092.42 184
17093.66 200
17094.89 190
17096.13 215
17097.36 188
17098.60 203
17099.83 202
17101.07 177
17102.30 212
17103.54 203
17104.78 202
17106.01 222
17107.25 178
17108.48 183
17109.72 189
17110.95 184
17112.19 181
17113.43 170
17114.66 205
17115.90 221
17117.13 211
17118.37 211
17119.61 199
17120.84 187
17122.08 212
17123.32 224
17124.55 227
17125.79 252
17127.02 184
17128.26 203
17129.50 202
17130.73 205
17131.97 194
17133.21 180
17134.44 201
17135.68 193
17136.92 180
17138.15 180
17139.39 165
17140.63 169
17141.87 175
17143.10 179
17144.34 184
17145.58 179
17146.81 227
17148.05 209
17149.29 181
17150.53 168
17151.76 175
17153.00 187
17154.24 176
17155.48 186
17156.71 194
17157.95 176
17159.19 187
17160.43 198
17161.66 219
17162.90 195
17164.14 227
17165.38 185
17166.62 183
17167.85 191
17169.09 172
17170.33 182
17171.57 165
17172.81 169
17174.04 183
17175.28 176
17176.52 186
17177.76 193
17179.00 186
17180.23 172
17181.47 158
17182.71 178
17183.95 175
17185.19 157
17186.43 170
17187.67 202
17188.90 194
17190.14 198
17191.38 186
17192.62 172
17193.86 187
17195.10 173
17196.34 188
17197.58 207
17198.82 206
17200.05 172
17201.29 163
17202.53 168
17203.77 188
17205.01 195
17206.25 197
17207.49 189
17208.73 175
17209.97 159
17211.21 194
17212.45 182
17213.69 158
17214.93 152
17216.17 191
17217.41 191
17218.65 172
17219.89 178
17221.13 175
17222.37 179
17223.61 149
17224.85 168
17226.09 183
17227.33 189
17228.57 199
17229.81 222
17231.05 184
17232.29 186
17233.53 191
17234.77 188
17236.01 187
17237.25 166
17238.49 181
17239.73 180
17240.97 171
17242.21 167
17243.45 181
17244.69 159
17245.93 171
17247.17 164
17248.41 158
17249.66 191
17250.90 170
17252.14 171
17253.38 168
17254.62 155
17255.86 180
17257.10 185
17258.34 188
17259.58 182
17260.83 176
17262.07 169
17263.31 151
17264.55 159
17265.79 165
17267.03 174
17268.27 168
17269.52 183
17270.76 165
17272.00 128
17273.24 168
17274.48 163
17275.72 196
17276.97 175
17278.21 170
17279.45 182
17280.69 188
17281.93 153
17283.18 164
17284.42 162
17285.66 183
17286.90 202
17288.15 165
17289.39 166
17290.63 160
17291.87 162
17293.11 162
17294.36 150
17295.60 185
17296.84 159
17298.08 174
17299.33 192
17300.57 184
17301.81 150
17303.06 172
17304.30 158
17305.54 174
17306.78 172
17308.03 192
17309.27 162
17310.51 156
17311.76 210
17313.00 193
17314.24 184
17315.49 140
17316.73 157
17317.97 151
17319.22 172
17320.46 173
17321.70 146
17322.95 160
17324.19 175
17325.43 177
17326.68 168
17327.92 198
17329.17 185
17330.41 180
17331.65 188
17332.90 167
17334.14 184
17335.38 193
17336.63 202
17337.87 175
17339.12 178
17340.36 195
17341.61 216
17342.85 163
17344.09 177
17345.34 186
17346.58 211
17347.83 181
17349.07 161
17350.32 165
17351.56 190
17352.80 195
17354.05 189
17355.29 165
17356.54 162
17357.78 153
17359.03 166
17360.27 181
17361.52 174
17362.76 164
17364.01 187
17365.25 152
17366.50 185
17367.74 209
17368.99 193
17370.23 197
17371.48 169
17372.72 164
17373.97 149
17375.22 186
17376.46 174
17377.71 178
17378.95 172
17380.20 187
17381.44 193
17382.69 166
17383.93 171
17385.18 177
17386.43 199
17387.67 169
17388.92 162
17390.16 162
17391.41 173
17392.66 174
17393.90 161
17395.15 170
17396.39 206
17397.64 171
17398.89 159
17400.13 145
17401.38 154
17402.63 150
17403.87 153
17405.12 163
17406.37 181
17407.61 174
17408.86 187
17410.11 173
17411.35 174
17412.60 177
17413.85 187
17415.09 174
17416.34 196
17417.59 167
17418.83 197
17420.08 184
17421.33 161
17422.57 176
17423.82 199
17425.07 205
17426.32 195
17427.56 186
17428.81 172
17430.06 176
17431.31 154
17432.55 181
17433.80 204
17435.05 167
17436.30 171
17437.54 183
17438.79 163
17440.04 194
17441.29 186
17442.53 177
17443.78 153
17445.03 158
17446.28 168
17447.53 161
17448.77 199
17450.02 170
17451.27 175
17452.52 175
17453.77 157
17455.01 171
17456.26 160
17457.51 171
17458.76 178
17460.01 164
17461.26 195
17462.51 180
17463.75 165
17465.00 165
17466.25 197
17467.50 178
17468.75 175
17470.00 160
17471.25 192
17472.50 172
17473.74 163
17474.99 180
17476.24 169
17477.49 189
17478.74 176
17479.99 168
17481.24 177
17482.49 159
17483.74 164
17484.99 171
17486.24 189
17487.49 135
17488.74 179
17489.98 175
17491.23 189
17492.48 169
17493.73 152
17494.98 151
17496.23 176
17497.48 196
17498.73 178
17499.98 182
17501.23 160
17502.48 168
17503.73 162
17504.98 165
17506.23 162
17507.48 175
17508.73 191
17509.98 193
17511.23 177
17512.48 165
17513.73 155
17514.98 170
17516.24 168
17517.49 178
17518.74 164
17519.99 195
17521.24 178
17522.49 174
17523.74 177
17524.99 166
17526.24 172
17527.49 201
17528.74 172
17529.99 174
17531.24 164
17532.50 185
17533.75 200
17535.00 185
17536.25 173
17537.50 165
17538.75 181
17540.00 193
17541.25 179
17542.51 176
17543.76 177
17545.01 208
17546.26 207
17547.51 203
17548.76 176
17550.01 151
17551.27 190
17552.52 177
17553.77 193
17555.02 166
17556.27 176
17557.53 214
17558.78 174
17560.03 195
17561.28 194
17562.53 158
17563.79 164
17565.04 224
17566.29 215
17567.54 176
17568.80 206
17570.05 186
17571.30 193
17572.55 146
17573.81 165
17575.06 170
17576.31 176
17577.56 179
17578.82 210
17580.07 176
17581.32 174
17582.57 171
17583.83 166
17585.08 161
17586.33 186
17587.59 179
17588.84 167
17590.09 200
17591.35 176
17592.60 178
17593.85 171
17595.11 150
17596.36 156
17597.61 185
17598.87 186
17600.12 177
17601.37 157
17602.63 183
17603.88 196
17605.13 168
17606.39 163
17607.64 159
17608.89 170
17610.15 178
17611.40 196
17612.66 168
17613.91 173
17615.16 172
17616.42 194
17617.67 186
17618.93 189
17620.18 171
17621.43 191
17622.69 194
17623.94 169
17625.20 170
17626.45 154
17627.71 185
17628.96 175
17630.22 154
17631.47 152
17632.72 169
17633.98 148
17635.23 169
17636.49 195
17637.74 174
17639.00 156
17640.25 186
17641.51 167
17642.76 174
17644.02 157
17645.27 165
17646.53 155
17647.78 163
17649.04 166
17650.29 176
17651.55 168
17652.80 168
17654.06 159
17655.32 190
17656.57 169
17657.83 187
17659.08 159
17660.34 167
17661.59 175
17662.85 158
17664.11 149
17665.36 172
17666.62 165
17667.87 144
17669.13 172
17670.38 176
17671.64 155
17672.90 164
17674.15 166
17675.41 173
17676.67 184
17677.92 169
17679.18 185
17680.43 189
17681.69 172
17682.95 167
17684.20 180
17685.46 151
17686.72 179
17687.97 182
17689.23 163
17690.49 154
17691.74 185
17693.00 189
17694.26 174
17695.51 157
17696.77 162
17698.03 173
17699.28 150
17700.54 160
17701.80 180
17703.06 176
17704.31 167
17705.57 175
17706.83 159
17708.08 163
17709.34 148
17710.60 151
17711.86 148
17713.11 160
17714.37 178
17715.63 169
17716.89 170
17718.14 157
17719.40 167
17720.66 169
17721.92 149
17723.18 174
17724.43 155
17725.69 145
17726.95 160
17728.21 181
17729.47 200
17730.72 172
17731.98 176
17733.24 173
17734.50 177
17735.76 183
17737.02 173
17738.27 162
17739.53 140
17740.79 179
17742.05 180
17743.31 195
17744.57 154
17745.83 173
17747.08 144
17748.34 172
17749.60 167
17750.86 143
17752.12 162
17753.38 155
17754.64 150
17755.90 178
17757.16 181
17758.41 153
17759.67 155
17760.93 138
17762.19 149
17763.45 157
17764.71 164
17765.97 162
17767.23 148
17768.49 153
17769.75 160
17771.01 166
17772.27 160
17773.53 169
17774.79 138
17776.05 186
17777.31 174
17778.57 155
17779.83 170
17781.09 170
17782.35 168
17783.61 170
17784.87 170
17786.13 144
17787.39 161
17788.65 191
17789.91 164
17791.17 151
17792.43 154
17793.69 149
17794.95 163
17796.21 181
17797.47 166
17798.73 153
17799.99 184
17801.25 163
17802.51 164
17803.77 146
17805.03 153
17806.29 141
17807.55 149
17808.82 175
17810.08 148
17811.34 161
17812.60 184
17813.86 145
17815.12 158
17816.38 171
17817.64 168
17818.90 179
17820.17 178
17821.43 174
17822.69 179
17823.95 148
17825.21 178
17826.47 170
17827.73 176
17829.00 148
17830.26 133
17831.52 159
17832.78 162
17834.04 144
17835.31 154
17836.57 160
17837.83 156
17839.09 169
17840.35 137
17841.61 153
17842.88 155
17844.14 172
17845.40 172
17846.66 177
17847.93 138
17849.19 149
17850.45 164
17851.71 156
17852.98 156
17854.24 156
17855.50 159
17856.76 178
17858.03 166
17859.29 163
17860.55 164
17861.81 145
17863.08 157
17864.34 136
17865.60 136
17866.87 148
17868.13 172
17869.39 153
17870.65 157
17871.92 140
17873.18 152
17874.44 145
17875.71 160
17876.97 139
17878.23 150
17879.50 147
17880.76 165
17882.02 146
17883.29 179
17884.55 164
17885.82 157
17887.08 142
17888.34 143
17889.61 181
17890.87 172
17892.13 176
17893.40 154
17894.66 191
17895.93 147
17897.19 163
17898.45 153
17899.72 166
17900.98 167
17902.25 146
17903.51 167
17904.78 158
17906.04 155
17907.30 158
17908.57 155
17909.83 154
17911.10 155
17912.36 162
17913.63 169
17914.89 169
17916.16 176
17917.42 137
17918.69 135
17919.95 162
17921.22 129
17922.48 131
17923.75 158
17925.01 149
17926.28 155
17927.54 137
17928.81 156
17930.07 146
17931.34 146
17932.60 154
17933.87 140
17935.13 164
17936.40 188
17937.66 173
17938.93 169
17940.19 158
17941.46 156
17942.73 166
17943.99 171
17945.26 173
17946.52 136
17947.79 163
17949.05 172
17950.32 154
17951.59 187
17952.85 151
17954.12 161
17955.38 182
17956.65 180
17957.92 155
17959.18 179
17960.45 193
17961.72 155
17962.98 181
17964.25 141
17965.52 172
17966.78 161
17968.05 139
17969.31 156
17970.58 176
17971.85 190
17973.11 170
17974.38 171
17975.65 170
17976.92 134
17978.18 150
17979.45 156
17980.72 157
17981.98 154
17983.25 220
17984.52 157
17985.78 169
17987.05 165
17988.32 143
17989.59 152
17990.85 172
17992.12 172
17993.39 154
17994.66 145
17995.92 163
17997.19 167
17998.46 159
17999.73 156
18000.99 160
18002.26 163
18003.53 163
18004.80 183
18006.07 148
18007.33 146
18008.60 155
18009.87 167
18011.14 155
18012.41 140
18013.67 152
18014.94 157
18016.21 142
18017.48 156
18018.75 144
18020.02 153
18021.28 155
18022.55 162
18023.82 154
18025.09 160
18026.36 135
18027.63 163
18028.90 167
18030.16 181
18031.43 162
18032.70 159
18033.97 178
18035.24 183
18036.51 156
18037.78 143
18039.05 156
18040.32 162
18041.58 154
18042.85 153
18044.12 151
18045.39 167
18046.66 162
18047.93 170
18049.20 162
18050.47 185
18051.74 191
18053.01 159
18054.28 173
18055.55 156
18056.82 169
18058.09 149
18059.36 154
18060.63 183
18061.90 162
18063.17 157
18064.44 160
18065.71 167
18066.98 209
18068.25 176
18069.52 138
18070.79 159
18072.06 166
18073.33 202
18074.60 147
18075.87 145
18077.14 149
18078.41 139
18079.68 164
18080.95 161
18082.22 164
18083.49 160
18084.76 176
18086.03 146
18087.30 145
18088.57 146
18089.85 151
18091.12 157
18092.39 162
18093.66 164
18094.93 183
18096.20 167
18097.47 163
18098.74 151
18100.01 141
18101.29 136
18102.56 169
18103.83 172
18105.10 158
18106.37 154
18107.64 174
18108.91 138
18110.19 163
18111.46 139
18112.73 147
18114.00 166
18115.27 146
18116.54 131
18117.82 140
18119.09 153
18120.36 175
18121.63 138
18122.90 170
18124.18 174
18125.45 160
18126.72 160
18127.99 186
18129.26 170
18130.54 154
18131.81 158
18133.08 148
18134.35 144
18135.63 158
18136.90 140
18138.17 154
18139.44 155
18140.72 168
18141.99 156
18143.26 147
18144.53 144
18145.81 140
18147.08 142
18148.35 168
18149.63 178
18150.90 194
18152.17 167
18153.45 168
18154.72 169
18155.99 159
18157.26 191
18158.54 180
18159.81 195
18161.08 179
18162.36 159
18163.63 164
18164.91 140
18166.18 168
18167.45 164
18168.73 199
18170.00 157
18171.27 148
18172.55 157
18173.82 145
18175.09 150
18176.37 165
18177.64 155
18178.92 161
18180.19 162
18181.46 180
18182.74 172
18184.01 143
18185.29 150
18186.56 138
18187.84 179
18189.11 165
18190.38 162
18191.66 180
18192.93 164
18194.21 158
18195.48 159
18196.76 149
18198.03 159
18199.31 140
18200.58 142
18201.86 158
18203.13 151
18204.41 158
18205.68 153
18206.96 158
18208.23 173
18209.51 167
18210.78 203
18212.06 186
18213.33 157
18214.61 152
18215.88 134
18217.16 144
18218.43 181
18219.71 154
18220.98 159
18222.26 157
18223.53 161
18224.81 165
18226.09 150
18227.36 156
18228.64 145
18229.91 166
18231.19 159
18232.46 151
18233.74 155
18235.02 167
18236.29 174
18237.57 174
18238.84 143
18240.12 158
18241.40 173
18242.67 152
18243.95 154
18245.23 165
18246.50 148
18247.78 151
18249.05 170
18250.33 141
18251.61 149
18252.88 179
18254.16 155
18255.44 165
18256.71 146
18257.99 178
18259.27 148
18260.54 131
18261.82 134
18263.10 152
18264.38 146
18265.65 136
18266.93 156
18268.21 176
18269.48 125
18270.76 142
18272.04 150
18273.32 161
18274.59 151
18275.87 147
18277.15 142
18278.43 153
18279.70 173
18280.98 162
18282.26 133
18283.54 146
18284.81 156
18286.09 151
18287.37 156
18288.65 163
18289.92 171
18291.20 160
18292.48 171
18293.76 133
18295.04 158
18296.31 132
18297.59 178
18298.87 187
18300.15 160
18301.43 154
18302.71 182
18303.98 154
18305.26 148
18306.54 157
18307.82 129
18309.10 165
18310.38 182
18311.66 176
18312.93 168
18314.21 155
18315.49 171
18316.77 148
18318.05 149
18319.33 170
18320.61 155
18321.89 137
18323.17 159
18324.44 163
18325.72 167
18327.00 190
18328.28 191
18329.56 140
18330.84 155
18332.12 164
18333.40 163
18334.68 146
18335.96 158
18337.24 164
18338.52 177
18339.80 165
18341.08 130
18342.36 154
18343.64 166
18344.92 164
18346.20 143
18347.48 162
18348.76 138
18350.04 143
18351.32 167
18352.60 183
18353.88 144
18355.16 136
18356.44 131
18357.72 169
18359.00 140
18360.28 140
18361.56 128
18362.84 146
18364.12 161
18365.40 156
18366.68 144
18367.96 185
18369.24 163
18370.52 169
18371.80 165
18373.08 144
18374.36 155
18375.64 160
18376.93 166
18378.21 144
18379.49 139
18380.77 138
18382.05 139
18383.33 156
18384.61 147
18385.89 160
18387.17 144
18388.46 156
18389.74 156
18391.02 138
18392.30 157
18393.58 150
18394.86 144
18396.15 132
18397.43 176
18398.71 170
18399.99 157
18401.27 151
18402.55 184
18403.84 137
18405.12 123
18406.40 149
18407.68 135
18408.96 156
18410.25 155
18411.53 164
18412.81 166
18414.09 177
18415.37 137
18416.66 158
18417.94 145
18419.22 147
18420.50 163
18421.79 179
18423.07 182
18424.35 162
18425.63 159
18426.92 134
18428.20 156
18429.48 166
18430.77 166
18432.05 155
18433.33 139
18434.61 163
18435.90 156
18437.18 160
18438.46 164
18439.75 161
18441.03 166
18442.31 149
18443.60 168
18444.88 151
18446.16 153
18447.45 149
18448.73 156
18450.01 150
18451.30 177
18452.58 136
18453.86 117
18455.15 145
18456.43 171
18457.71 160
18459.00 146
18460.28 145
18461.57 185
18462.85 158
18464.13 170
18465.42 141
18466.70 162
18467.99 149
18469.27 154
18470.55 170
18471.84 155
18473.12 163
18474.41 173
18475.69 161
18476.98 156
18478.26 148
18479.55 174
18480.83 182
18482.11 201
18483.40 186
18484.68 166
18485.97 154
18487.25 154
18488.54 154
18489.82 163
18491.11 192
18492.39 169
18493.68 148
18494.96 172
18496.25 154
18497.53 153
18498.82 147
18500.10 162
18501.39 184
18502.67 169
18503.96 142
18505.24 149
18506.53 191
18507.82 160
18509.10 147
18510.39 145
18511.67 153
18512.96 186
18514.24 162
18515.53 129
18516.82 152
18518.10 140
18519.39 162
18520.67 139
18521.96 165
18523.25 155
18524.53 163
18525.82 150
18527.10 150
18528.39 183
18529.68 162
18530.96 166
18532.25 143
18533.54 154
18534.82 145
18536.11 175
18537.39 151
18538.68 138
18539.97 182
18541.25 152
18542.54 153
18543.83 168
18545.11 147
18546.40 170
18547.69 174
18548.98 154
18550.26 148
18551.55 142
18552.84 138
18554.12 147
18555.41 149
18556.70 150
18557.99 155
18559.27 151
18560.56 141
18561.85 129
18563.13 148
18564.42 163
18565.71 197
18567.00 181
18568.28 189
18569.57 191
18570.86 182
18572.15 165
18573.44 165
18574.72 147
18576.01 137
18577.30 171
18578.59 135
18579.88 125
18581.16 138
18582.45 159
18583.74 147
18585.03 140
18586.32 170
18587.60 183
18588.89 174
18590.18 149
18591.47 181
18592.76 147
18594.05 133
18595.33 167
18596.62 153
18597.91 141
18599.20 131
18600.49 137
18601.78 155
18603.07 194
18604.36 127
18605.64 170
18606.93 183
18608.22 167
18609.51 164
18610.80 141
18612.09 177
18613.38 161
18614.67 147
18615.96 148
18617.25 140
18618.54 160
18619.83 185
18621.12 169
18622.40 146
18623.69 162
18624.98 154
18626.27 160
18627.56 137
18628.85 164
18630.14 157
18631.43 152
18632.72 138
18634.01 157
18635.30 146
18636.59 155
18637.88 138
18639.17 147
18640.46 185
18641.75 196
18643.04 177
18644.33 146
18645.62 165
18646.91 172
18648.20 157
18649.49 160
18650.78 157
18652.08 132
18653.37 147
18654.66 135
18655.95 158
18657.24 144
18658.53 133
18659.82 148
18661.11 146
18662.40 154
18663.69 129
18664.98 147
18666.27 138
18667.56 142
18668.86 146
18670.15 181
18671.44 141
18672.73 123
18674.02 150
18675.31 138
18676.60 128
18677.90 134
18679.19 142
18680.48 139
18681.77 139
18683.06 155
18684.35 156
18685.64 185
18686.94 172
18688.23 131
18689.52 141
18690.81 145
18692.10 152
18693.40 160
18694.69 156
18695.98 158
18697.27 159
18698.56 170
18699.86 144
18701.15 139
18702.44 147
18703.73 148
18705.03 154
18706.32 125
18707.61 138
18708.90 159
18710.19 132
18711.49 156
18712.78 184
18714.07 149
18715.37 161
18716.66 141
18717.95 169
18719.24 168
18720.54 174
18721.83 176
18723.12 173
18724.42 177
18725.71 141
18727.00 164
18728.30 142
18729.59 137
18730.88 157
18732.17 131
18733.47 118
18734.76 127
18736.05 155
18737.35 143
18738.64 148
18739.94 161
18741.23 171
18742.52 144
18743.82 135
18745.11 152
18746.40 153
18747.70 143
18748.99 132
18750.29 141
18751.58 124
18752.87 153
18754.17 133
18755.46 166
18756.76 138
18758.05 132
18759.34 134
18760.64 132
18761.93 138
18763.23 158
18764.52 179
18765.82 118
18767.11 145
18768.41 168
18769.70 163
18770.99 184
18772.29 160
18773.58 142
18774.88 154
18776.17 151
18777.47 130
18778.76 122
18780.06 126
18781.35 125
18782.65 152
18783.94 141
18785.24 141
18786.53 136
18787.83 144
18789.12 134
18790.42 141
18791.71 143
18793.01 144
18794.31 162
18795.60 142
18796.90 121
18798.19 133
18799.49 145
18800.78 165
18802.08 159
18803.37 145
18804.67 151
18805.97 124
18807.26 142
18808.56 128
18809.85 133
18811.15 156
18812.45 143
18813.74 135
18815.04 134
18816.34 127
18817.63 133
18818.93 151
18820.22 142
18821.52 143
18822.82 150
18824.11 155
18825.41 149
18826.71 158
18828.00 153
18829.30 185
18830.60 155
18831.89 151
18833.19 161
18834.49 153
18835.78 139
18837.08 127
18838.38 129
18839.67 139
18840.97 139
18842.27 148
18843.57 157
18844.86 157
18846.16 145
18847.46 148
18848.75 112
18850.05 134
18851.35 152
18852.65 114
18853.94 127
18855.24 135
18856.54 139
18857.84 145
18859.13 159
18860.43 150
18861.73 169
18863.03 139
18864.33 165
18865.62 156
18866.92 138
18868.22 154
18869.52 140
18870.82 153
18872.11 146
18873.41 134
18874.71 136
18876.01 129
18877.31 159
18878.61 135
18879.90 154
18881.20 141
18882.50 129
18883.80 159
18885.10 154
18886.40 132
18887.70 143
18888.99 173
18890.29 147
18891.59 137
18892.89 137
18894.19 153
18895.49 150
18896.79 136
18898.09 149
18899.39 152
18900.68 156
18901.98 155
18903.28 148
18904.58 122
18905.88 154
18907.18 146
18908.48 138
18909.78 142
18911.08 154
18912.38 124
18913.68 138
18914.98 125
18916.28 147
18917.58 141
18918.88 161
18920.18 143
18921.48 129
18922.78 123
18924.08 124
18925.38 118
18926.68 115
18927.98 139
18929.28 147
18930.58 152
18931.88 142
18933.18 134
18934.48 129
18935.78 145
18937.08 135
18938.38 159
18939.68 142
18940.98 135
18942.28 165
18943.58 155
18944.88 148
18946.18 164
18947.48 140
18948.78 126
18950.08 162
18951.39 146
18952.69 151
18953.99 125
18955.29 107
18956.59 132
18957.89 151
18959.19 151
18960.49 121
18961.79 117
18963.09 119
18964.40 161
18965.70 156
18967.00 143
18968.30 120
18969.60 144
18970.90 133
18972.21 128
18973.51 142
18974.81 154
18976.11 144
18977.41 142
18978.71 130
18980.02 133
18981.32 111
18982.62 124
18983.92 167
18985.22 147
18986.53 156
18987.83 132
18989.13 164
18990.43 149
18991.73 153
18993.04 120
18994.34 139
18995.64 140
18996.94 161
18998.25 128
18999.55 125
19000.85 129
19002.15 139
19003.46 130
19004.76 149
19006.06 146
19007.36 163
19008.67 162
19009.97 149
19011.27 139
19012.58 130
19013.88 128
19015.18 140
19016.49 154
19017.79 157
19019.09 125
19020.40 152
19021.70 116
19023.00 150
19024.31 148
19025.61 130
19026.91 141
19028.22 134
19029.52 126
19030.82 134
19032.13 143
19033.43 169
19034.73 138
19036.04 123
19037.34 132
19038.65 144
19039.95 154
19041.25 156
19042.56 132
19043.86 136
19045.17 139
19046.47 118
19047.77 138
19049.08 149
19050.38 139
19051.69 133
19052.99 153
19054.30 143
19055.60 156
19056.90 154
19058.21 151
19059.51 137
19060.82 139
19062.12 134
19063.43 150
19064.73 159
19066.04 148
19067.34 131
19068.65 119
19069.95 150
19071.26 162
19072.56 140
19073.87 131
19075.17 137
19076.48 127
19077.78 144
19079.09 142
19080.39 127
19081.70 157
19083.00 164
19084.31 171
19085.61 139
19086.92 151
19088.23 119
19089.53 159
19090.84 157
19092.14 148
19093.45 188
19094.75 145
19096.06 162
19097.37 150
19098.67 145
19099.98 144
19101.28 127
19102.59 161
19103.90 157
19105.20 131
19106.51 119
19107.81 140
19109.12 147
19110.43 126
19111.73 166
19113.04 129
19114.35 158
19115.65 145
19116.96 165
19118.27 135
19119.57 144
19120.88 135
19122.19 143
19123.49 160
19124.80 149
19126.11 141
19127.41 163
19128.72 165
19130.03 147
19131.33 146
19132.64 175
19133.95 162
19135.26 179
19136.56 139
19137.87 134
19139.18 142
19140.49 145
19141.79 138
19143.10 157
19144.41 155
19145.71 170
19147.02 143
19148.33 135
19149.64 131
19150.95 141
19152.25 157
19153.56 135
19154.87 130
19156.18 121
19157.48 145
19158.79 140
19160.10 139
19161.41 127
19162.72 118
19164.03 131
19165.33 147
19166.64 148
19167.95 172
19169.26 114
19170.57 160
19171.88 153
19173.18 182
19174.49 143
19175.80 154
19177.11 148
19178.42 131
19179.73 134
19181.04 145
19182.34 140
19183.65 129
19184.96 126
19186.27 126
19187.58 157
19188.89 159
19190.20 133
19191.51 150
19192.82 144
19194.13 133
19195.43 151
19196.74 116
19198.05 120
19199.36 128
19200.67 140
19201.98 138
19203.29 117
19204.60 113
19205.91 147
19207.22 149
19208.53 142
19209.84 146
19211.15 138
19212.46 136
19213.77 132
19215.08 118
19216.39 129
19217.70 143
19219.01 129
19220.32 122
19221.63 156
19222.94 132
19224.25 138
19225.56 143
19226.87 153
19228.18 133
19229.49 138
19230.80 111
19232.11 118
19233.42 160
19234.73 158
19236.04 142
19237.35 161
19238.67 122
19239.98 124
19241.29 148
19242.60 155
19243.91 152
19245.22 146
19246.53 131
19247.84 155
19249.15 157
19250.46 137
19251.77 119
19253.09 133
19254.40 134
19255.71 126
19257.02 150
19258.33 131
19259.64 138
19260.95 136
19262.27 129
19263.58 156
19264.89 142
19266.20 133
19267.51 111
19268.82 126
19270.14 159
19271.45 125
19272.76 141
19274.07 147
19275.38 138
19276.70 128
19278.01 117
19279.32 159
19280.63 135
19281.94 140
19283.26 149
19284.57 126
19285.88 136
19287.19 126
19288.51 155
19289.82 159
19291.13 135
19292.44 139
19293.76 169
19295.07 159
19296.38 140
19297.69 116
19299.01 132
19300.32 147
19301.63 146
19302.95 143
19304.26 151
19305.57 144
19306.88 135
19308.20 141
19309.51 141
19310.82 156
19312.14 165
19313.45 162
19314.76 139
19316.08 121
19317.39 162
19318.70 169
19320.02 143
19321.33 149
19322.64 171
19323.96 145
19325.27 132
19326.59 133
19327.90 128
19329.21 131
19330.53 136
19331.84 168
19333.15 159
19334.47 142
19335.78 126
19337.10 152
19338.41 188
19339.73 138
19341.04 157
19342.35 156
19343.67 124
19344.98 141
19346.30 145
19347.61 132
19348.93 124
19350.24 141
19351.55 135
19352.87 141
19354.18 120
19355.50 128
19356.81 148
19358.13 137
19359.44 148
19360.76 136
19362.07 150
19363.39 139
19364.70 126
19366.02 135
19367.33 164
19368.65 130
19369.96 118
19371.28 120
19372.59 144
19373.91 113
19375.22 115
19376.54 151
19377.86 143
19379.17 136
19380.49 126
19381.80 142
19383.12 139
19384.43 150
19385.75 123
19387.07 125
19388.38 126
19389.70 150
19391.01 131
19392.33 123
19393.65 122
19394.96 126
19396.28 118
19397.59 133
19398.91 170
19400.23 164
19401.54 143
19402.86 125
19404.17 137
19405.49 128
19406.81 131
19408.12 134
19409.44 129
19410.76 157
19412.07 148
19413.39 138
19414.71 149
19416.02 143
19417.34 147
19418.66 145
19419.97 151
19421.29 145
19422.61 158
19423.93 130
19425.24 150
19426.56 152
19427.88 139
19429.19 132
19430.51 147
19431.83 178
19433.15 156
19434.46 137
19435.78 134
19437.10 134
19438.42 138
19439.73 131
19441.05 131
19442.37 132
19443.69 126
19445.00 116
19446.32 128
19447.64 124
19448.96 148
19450.28 134
19451.59 131
19452.91 129
19454.23 154
19455.55 145
19456.87 147
19458.18 132
19459.50 154
19460.82 127
19462.14 142
19463.46 125
19464.78 125
19466.09 122
19467.41 148
19468.73 151
19470.05 147
19471.37 142
19472.69 126
19474.01 153
19475.33 124
19476.64 148
19477.96 150
19479.28 125
19480.60 128
19481.92 154
19483.24 141
19484.56 150
19485.88 151
19487.20 138
19488.52 160
19489.83 138
19491.15 144
19492.47 154
19493.79 143
19495.11 123
19496.43 130
19497.75 104
19499.07 137
19500.39 109
19501.71 120
19503.03 147
19504.35 165
19505.67 123
19506.99 119
19508.31 127
19509.63 125
19510.95 136
19512.27 125
19513.59 134
19514.91 121
19516.23 120
19517.55 130
19518.87 153
19520.19 116
19521.51 125
19522.83 126
19524.15 123
19525.47 134
19526.79 127
19528.11 118
19529.43 113
19530.75 134
19532.08 118
19533.40 143
19534.72 122
19536.04 127
19537.36 122
19538.68 130
19540.00 140
19541.32 162
19542.64 132
19543.96 153
19545.29 154
19546.61 166
19547.93 134
19549.25 122
19550.57 133
19551.89 129
19553.21 139
19554.53 123
19555.86 115
19557.18 110
19558.50 133
19559.82 127
19561.14 128
19562.46 156
19563.79 140
19565.11 152
19566.43 123
19567.75 141
19569.07 134
19570.40 160
19571.72 131
19573.04 123
19574.36 124
19575.68 130
19577.01 158
19578.33 137
19579.65 121
19580.97 125
19582.30 135
19583.62 143
19584.94 157
19586.26 144
19587.59 116
19588.91 112
19590.23 132
19591.55 124
19592.88 110
19594.20 123
19595.52 130
19596.85 109
19598.17 129
19599.49 124
19600.81 117
19602.14 119
19603.46 110
19604.78 122
19606.11 114
19607.43 107
19608.75 141
19610.08 162
19611.40 132
19612.72 127
19614.05 100
19615.37 149
19616.69 149
19618.02 129
19619.34 129
19620.67 129
19621.99 121
19623.31 111
19624.64 144
19625.96 119
19627.29 159
19628.61 133
19629.93 146
19631.26 118
19632.58 165
19633.91 138
19635.23 128
19636.55 141
19637.88 138
19639.20 124
19640.53 145
19641.85 132
19643.18 120
19644.50 108
19645.82 137
19647.15 136
19648.47 129
19649.80 135
19651.12 115
19652.45 138
19653.77 145
19655.10 129
19656.42 132
19657.75 139
19659.07 141
19660.40 142
19661.72 142
19663.05 125
19664.37 140
19665.70 132
19667.02 134
19668.35 133
19669.67 127
19671.00 127
19672.33 126
19673.65 113
19674.98 105
19676.30 131
19677.63 147
19678.95 119
19680.28 111
19681.61 127
19682.93 134
19684.26 153
19685.58 126
19686.91 105
19688.23 109
19689.56 141
19690.89 141
19692.21 147
19693.54 120
19694.87 117
19696.19 137
19697.52 147
19698.84 151
19700.17 166
19701.50 139
19702.82 145
19704.15 146
19705.48 123
19706.80 124
19708.13 124
19709.46 130
19710.78 142
19712.11 148
19713.44 141
19714.76 135
19716.09 141
19717.42 157
19718.75 131
19720.07 140
19721.40 142
19722.73 108
19724.05 137
19725.38 164
19726.71 175
19728.04 120
19729.36 141
19730.69 119
19732.02 149
19733.35 165
19734.67 147
19736.00 131
19737.33 129
19738.66 127
19739.98 138
19741.31 143
19742.64 125
19743.97 103
19745.30 142
19746.62 138
19747.95 145
19749.28 141
19750.61 142
19751.94 131
19753.26 136
19754.59 133
19755.92 111
19757.25 122
19758.58 127
19759.91 139
19761.23 114
19762.56 135
19763.89 123
19765.22 126
19766.55 124
19767.88 123
19769.21 127
19770.53 141
19771.86 154
19773.19 131
19774.52 111
19775.85 145
19777.18 145
19778.51 132
19779.84 123
19781.17 141
19782.50 132
19783.83 137
19785.15 138
19786.48 189
19787.81 141
19789.14 142
19790.47 123
19791.80 107
19793.13 100
19794.46 123
19795.79 131
19797.12 139
19798.45 125
19799.78 106
19801.11 114
19802.44 134
19803.77 137
19805.10 142
19806.43 152
19807.76 123
19809.09 136
19810.42 141
19811.75 147
19813.08 144
19814.41 146
19815.74 147
19817.07 121
19818.40 103
19819.73 123
19821.06 150
19822.39 133
19823.72 123
19825.05 144
19826.38 159
19827.71 142
19829.05 96
19830.38 133
19831.71 162
19833.04 120
19834.37 111
19835.70 134
19837.03 157
19838.36 134
19839.69 147
19841.02 111
19842.36 118
19843.69 137
19845.02 116
19846.35 132
19847.68 141
19849.01 123
19850.34 141
19851.68 131
19853.01 118
19854.34 148
19855.67 130
19857.00 148
19858.33 131
19859.67 136
19861.00 116
19862.33 121
19863.66 137
19864.99 129
19866.32 111
19867.66 125
19868.99 114
19870.32 126
19871.65 113
19872.99 122
19874.32 156
19875.65 130
19876.98 137
19878.32 122
19879.65 114
19880.98 125
19882.31 129
19883.65 128
19884.98 123
19886.31 116
19887.64 115
19888.98 139
19890.31 128
19891.64 118
19892.97 120
19894.31 130
19895.64 141
19896.97 110
19898.31 126
19899.64 152
19900.97 146
19902.31 136
19903.64 136
19904.97 134
19906.31 115
19907.64 156
19908.97 145
19910.31 120
19911.64 123
19912.97 137
19914.31 192
19915.64 134
19916.97 141
19918.31 148
19919.64 127
19920.98 142
19922.31 123
19923.64 118
19924.98 109
19926.31 112
19927.65 131
19928.98 126
19930.31 135
19931.65 137
19932.98 143
19934.32 142
19935.65 136
19936.99 117
19938.32 120
19939.65 125
19940.99 138
19942.32 128
19943.66 102
19944.99 128
19946.33 143
19947.66 122
19949.00 113
19950.33 102
19951.67 125
19953.00 141
19954.34 121
19955.67 140
19957.01 133
19958.34 129
19959.68 144
19961.01 126
19962.35 129
19963.68 134
19965.02 156
19966.35 147
19967.69 127
19969.02 124
19970.36 149
19971.70 142
19973.03 139
19974.37 120
19975.70 136
19977.04 152
19978.37 117
19979.71 115
19981.05 126
19982.38 110
19983.72 119
19985.05 128
19986.39 140
19987.73 130
19989.06 131
19990.40 140
19991.73 127
19993.07 122
19994.41 114
19995.74 130
19997.08 132
19998.42 139
19999.75 124
20001.09 147
20002.43 119
20003.76 131
20005.10 145
20006.44 108
20007.77 148
20009.11 140
20010.45 113
20011.78 121
20013.12 124
20014.46 133
20015.79 125
20017.13 133
20018.47 130
20019.81 147
20021.14 142
20022.48 143
20023.82 132
20025.15 134
20026.49 111
20027.83 116
20029.17 107
20030.50 142
20031.84 166
20033.18 151
20034.52 140
20035.85 125
20037.19 124
20038.53 141
20039.87 131
20041.21 124
20042.54 131
20043.88 152
20045.22 153
20046.56 135
20047.90 137
20049.23 115
20050.57 131
20051.91 147
20053.25 141
20054.59 122
20055.93 143
20057.26 156
20058.60 152
20059.94 136
20061.28 119
20062.62 141
20063.96 143
20065.30 119
20066.63 137
20067.97 129
20069.31 125
20070.65 120
20071.99 130
20073.33 143
20074.67 139
20076.01 139
20077.35 136
20078.68 143
20080.02 153
20081.36 132
20082.70 123
20084.04 139
20085.38 140
20086.72 125
20088.06 143
20089.40 139
20090.74 130
20092.08 131
20093.42 144
20094.76 131
20096.10 157
20097.44 143
20098.78 133
20100.12 134
20101.46 136
20102.80 134
20104.14 133
20105.48 125
20106.82 127
20108.16 136
20109.50 136
20110.84 135
20112.18 139
20113.52 149
20114.86 107
20116.20 126
20117.54 130
20118.88 140
20120.22 133
20121.56 125
20122.90 129
20124.24 138
20125.58 134
20126.92 139
20128.26 112
20129.61 134
20130.95 137
20132.29 134
20133.63 131
20134.97 137
20136.31 122
20137.65 121
20138.99 127
20140.33 129
20141.67 146
20143.02 141
