# Supplementary material for: MALDI-TOF MS typing enables the classification of brewing yeasts of the genus Saccharomyces to major beer styles
Source: PLoS One. 2017 Aug 9;12(8):e0181694. doi: 10.1371/journal.pone.0181694 (PMC5549903; doi:10.1371/journal.pone.0181694)
Supplement: S6 File — The directory includes 90 raw files and was zipped to “.zip”; the folder has three strains with 30 spectra per strain; S1 Text explains the raw files with an example and Table 1 represents the yeast strains used within the experiment. (ZIP) [file pone.0181694.s009.zip › 16-18/30277-59-Lag-Lag-Lag-YPG-18h-E-E_2016-09-27_9_0_A7_1.dat]

1999.34 512
1999.77 508
2000.19 517
2000.61 548
2001.03 534
2001.45 501
2001.88 478
2002.30 510
2002.72 485
2003.14 481
2003.56 469
2003.99 482
2004.41 471
2004.83 501
2005.25 438
2005.68 474
2006.10 477
2006.52 439
2006.94 435
2007.37 497
2007.79 482
2008.21 485
2008.64 508
2009.06 484
2009.48 458
2009.90 446
2010.33 422
2010.75 479
2011.17 433
2011.60 471
2012.02 461
2012.44 456
2012.87 492
2013.29 428
2013.71 466
2014.14 419
2014.56 442
2014.98 484
2015.41 442
2015.83 432
2016.25 436
2016.68 495
2017.10 454
2017.53 452
2017.95 462
2018.37 499
2018.80 452
2019.22 489
2019.65 503
2020.07 490
2020.49 495
2020.92 498
2021.34 548
2021.77 496
2022.19 460
2022.61 490
2023.04 469
2023.46 443
2023.89 429
2024.31 467
2024.74 478
2025.16 408
2025.59 423
2026.01 499
2026.44 452
2026.86 451
2027.29 448
2027.71 476
2028.14 514
2028.56 507
2028.98 488
2029.41 448
2029.84 454
2030.26 450
2030.69 504
2031.11 474
2031.54 450
2031.96 509
2032.39 488
2032.81 472
2033.24 474
2033.66 504
2034.09 475
2034.51 451
2034.94 432
2035.37 453
2035.79 486
2036.22 481
2036.64 480
2037.07 513
2037.49 478
2037.92 423
2038.35 453
2038.77 469
2039.20 518
2039.62 541
2040.05 514
2040.48 510
2040.90 508
2041.33 497
2041.76 479
2042.18 488
2042.61 448
2043.03 460
2043.46 502
2043.89 485
2044.31 467
2044.74 463
2045.17 507
2045.59 499
2046.02 454
2046.45 443
2046.87 527
2047.30 515
2047.73 486
2048.16 408
2048.58 462
2049.01 471
2049.44 491
2049.86 455
2050.29 428
2050.72 412
2051.15 437
2051.57 488
2052.00 458
2052.43 503
2052.86 474
2053.28 517
2053.71 465
2054.14 493
2054.57 500
2054.99 492
2055.42 504
2055.85 477
2056.28 504
2056.70 484
2057.13 511
2057.56 473
2057.99 485
2058.42 521
2058.84 545
2059.27 542
2059.70 509
2060.13 521
2060.56 492
2060.99 496
2061.41 509
2061.84 539
2062.27 551
2062.70 531
2063.13 526
2063.56 536
2063.99 517
2064.41 524
2064.84 583
2065.27 710
2065.70 678
2066.13 665
2066.56 641
2066.99 583
2067.42 506
2067.85 570
2068.27 530
2068.70 534
2069.13 474
2069.56 481
2069.99 489
2070.42 410
2070.85 488
2071.28 481
2071.71 481
2072.14 506
2072.57 489
2073.00 452
2073.43 425
2073.86 499
2074.29 488
2074.72 520
2075.15 530
2075.58 510
2076.01 518
2076.44 525
2076.87 531
2077.30 553
2077.73 487
2078.16 467
2078.59 541
2079.02 541
2079.45 487
2079.88 472
2080.31 519
2080.74 512
2081.17 460
2081.60 532
2082.03 474
2082.46 424
2082.89 458
2083.32 476
2083.75 481
2084.18 459
2084.61 473
2085.04 470
2085.47 457
2085.90 496
2086.34 476
2086.77 509
2087.20 523
2087.63 532
2088.06 518
2088.49 476
2088.92 454
2089.35 427
2089.79 496
2090.22 494
2090.65 492
2091.08 450
2091.51 491
2091.94 489
2092.37 529
2092.81 482
2093.24 443
2093.67 501
2094.10 420
2094.53 421
2094.96 426
2095.40 501
2095.83 424
2096.26 429
2096.69 449
2097.12 399
2097.56 435
2097.99 420
2098.42 446
2098.85 460
2099.29 439
2099.72 460
2100.15 439
2100.58 445
2101.01 400
2101.45 438
2101.88 407
2102.31 430
2102.75 439
2103.18 423
2103.61 413
2104.04 442
2104.48 517
2104.91 509
2105.34 455
2105.77 475
2106.21 471
2106.64 498
2107.07 455
2107.51 494
2107.94 467
2108.37 504
2108.81 525
2109.24 477
2109.67 473
2110.11 463
2110.54 466
2110.97 463
2111.41 439
2111.84 439
2112.27 460
2112.71 430
2113.14 437
2113.58 475
2114.01 460
2114.44 460
2114.88 390
2115.31 428
2115.75 443
2116.18 441
2116.61 429
2117.05 433
2117.48 494
2117.92 473
2118.35 452
2118.78 408
2119.22 434
2119.65 469
2120.09 434
2120.52 414
2120.96 460
2121.39 478
2121.83 446
2122.26 514
2122.69 480
2123.13 483
2123.56 495
2124.00 494
2124.43 480
2124.87 471
2125.30 458
2125.74 481
2126.17 510
2126.61 477
2127.04 496
2127.48 468
2127.91 458
2128.35 494
2128.79 479
2129.22 440
2129.66 419
2130.09 464
2130.53 445
2130.96 497
2131.40 470
2131.83 491
2132.27 467
2132.70 477
2133.14 488
2133.58 481
2134.01 488
2134.45 453
2134.88 489
2135.32 500
2135.76 462
2136.19 487
2136.63 455
2137.06 487
2137.50 486
2137.94 510
2138.37 502
2138.81 509
2139.25 493
2139.68 506
2140.12 504
2140.56 468
2140.99 480
2141.43 486
2141.87 455
2142.30 475
2142.74 455
2143.18 458
2143.61 487
2144.05 485
2144.49 440
2144.92 437
2145.36 457
2145.80 492
2146.23 475
2146.67 431
2147.11 456
2147.55 486
2147.98 567
2148.42 544
2148.86 528
2149.30 552
2149.73 526
2150.17 555
2150.61 636
2151.05 630
2151.48 608
2151.92 582
2152.36 570
2152.80 527
2153.23 546
2153.67 521
2154.11 524
2154.55 522
2154.99 507
2155.42 511
2155.86 513
2156.30 510
2156.74 457
2157.18 487
2157.61 523
2158.05 516
2158.49 475
2158.93 499
2159.37 518
2159.81 500
2160.24 504
2160.68 478
2161.12 457
2161.56 481
2162.00 514
2162.44 509
2162.88 524
2163.32 509
2163.75 479
2164.19 528
2164.63 516
2165.07 552
2165.51 607
2165.95 610
2166.39 603
2166.83 589
2167.27 540
2167.71 518
2168.15 541
2168.59 512
2169.02 538
2169.46 509
2169.90 546
2170.34 503
2170.78 503
2171.22 533
2171.66 507
2172.10 544
2172.54 559
2172.98 535
2173.42 519
2173.86 507
2174.30 549
2174.74 515
2175.18 553
2175.62 600
2176.06 590
2176.50 544
2176.94 543
2177.38 555
2177.82 574
2178.26 579
2178.70 563
2179.14 560
2179.58 584
2180.02 539
2180.47 569
2180.91 577
2181.35 553
2181.79 540
2182.23 535
2182.67 489
2183.11 487
2183.55 463
2183.99 485
2184.43 435
2184.87 443
2185.31 479
2185.76 517
2186.20 545
2186.64 495
2187.08 485
2187.52 486
2187.96 547
2188.40 565
2188.84 531
2189.29 572
2189.73 565
2190.17 547
2190.61 579
2191.05 544
2191.49 561
2191.94 583
2192.38 629
2192.82 578
2193.26 624
2193.70 568
2194.14 600
2194.59 672
2195.03 613
2195.47 619
2195.91 610
2196.36 593
2196.80 546
2197.24 597
2197.68 591
2198.12 557
2198.57 573
2199.01 525
2199.45 521
2199.89 545
2200.34 511
2200.78 555
2201.22 486
2201.66 504
2202.11 558
2202.55 526
2202.99 547
2203.44 497
2203.88 543
2204.32 546
2204.76 522
2205.21 516
2205.65 553
2206.09 567
2206.54 531
2206.98 515
2207.42 520
2207.87 556
2208.31 567
2208.75 544
2209.20 612
2209.64 576
2210.08 548
2210.53 561
2210.97 544
2211.42 583
2211.86 520
2212.30 497
2212.75 526
2213.19 544
2213.63 504
2214.08 553
2214.52 508
2214.97 538
2215.41 495
2215.85 502
2216.30 522
2216.74 538
2217.19 523
2217.63 495
2218.08 552
2218.52 515
2218.97 553
2219.41 516
2219.85 507
2220.30 476
2220.74 542
2221.19 494
2221.63 515
2222.08 538
2222.52 510
2222.97 555
2223.41 536
2223.86 508
2224.30 540
2224.75 584
2225.19 548
2225.64 562
2226.08 625
2226.53 608
2226.97 563
2227.42 602
2227.86 627
2228.31 598
2228.75 619
2229.20 587
2229.65 609
2230.09 645
2230.54 674
2230.98 681
2231.43 692
2231.87 693
2232.32 735
2232.76 696
2233.21 718
2233.66 744
2234.10 794
2234.55 744
2234.99 705
2235.44 705
2235.89 677
2236.33 629
2236.78 612
2237.23 588
2237.67 563
2238.12 576
2238.56 523
2239.01 527
2239.46 545
2239.90 482
2240.35 479
2240.80 549
2241.24 538
2241.69 531
2242.14 560
2242.58 504
2243.03 483
2243.48 461
2243.93 466
2244.37 521
2244.82 486
2245.27 483
2245.71 516
2246.16 515
2246.61 478
2247.05 483
2247.50 440
2247.95 500
2248.40 533
2248.84 521
2249.29 491
2249.74 490
2250.19 541
2250.63 547
2251.08 522
2251.53 523
2251.98 540
2252.43 506
2252.87 549
2253.32 535
2253.77 500
2254.22 521
2254.66 506
2255.11 486
2255.56 468
2256.01 441
2256.46 474
2256.91 462
2257.35 438
2257.80 467
2258.25 438
2258.70 493
2259.15 478
2259.60 481
2260.04 516
2260.49 481
2260.94 464
2261.39 469
2261.84 481
2262.29 492
2262.74 491
2263.19 509
2263.63 527
2264.08 495
2264.53 508
2264.98 507
2265.43 505
2265.88 519
2266.33 496
2266.78 452
2267.23 564
2267.68 582
2268.13 616
2268.58 606
2269.02 775
2269.47 749
2269.92 712
2270.37 700
2270.82 752
2271.27 731
2271.72 720
2272.17 699
2272.62 691
2273.07 757
2273.52 746
2273.97 682
2274.42 661
2274.87 642
2275.32 684
2275.77 637
2276.22 616
2276.67 579
2277.12 619
2277.57 548
2278.02 539
2278.47 553
2278.92 527
2279.37 538
2279.82 506
2280.27 462
2280.73 476
2281.18 496
2281.63 506
2282.08 486
2282.53 484
2282.98 476
2283.43 442
2283.88 496
2284.33 498
2284.78 486
2285.23 428
2285.68 493
2286.14 496
2286.59 465
2287.04 499
2287.49 569
2287.94 539
2288.39 548
2288.84 512
2289.30 581
2289.75 608
2290.20 625
2290.65 607
2291.10 645
2291.55 635
2292.00 692
2292.46 712
2292.91 771
2293.36 731
2293.81 689
2294.26 723
2294.72 686
2295.17 698
2295.62 706
2296.07 672
2296.52 650
2296.98 608
2297.43 636
2297.88 599
2298.33 594
2298.79 564
2299.24 553
2299.69 585
2300.14 513
2300.60 498
2301.05 468
2301.50 470
2301.95 512
2302.41 483
2302.86 490
2303.31 469
2303.76 507
2304.22 514
2304.67 468
2305.12 501
2305.58 467
2306.03 524
2306.48 518
2306.94 503
2307.39 459
2307.84 537
2308.30 556
2308.75 588
2309.20 550
2309.66 519
2310.11 591
2310.56 633
2311.02 636
2311.47 571
2311.92 633
2312.38 577
2312.83 578
2313.28 579
2313.74 576
2314.19 554
2314.65 615
2315.10 603
2315.55 572
2316.01 566
2316.46 605
2316.92 594
2317.37 632
2317.83 618
2318.28 615
2318.73 596
2319.19 600
2319.64 675
2320.10 708
2320.55 711
2321.01 655
2321.46 622
2321.92 612
2322.37 688
2322.82 668
2323.28 697
2323.73 720
2324.19 732
2324.64 689
2325.10 795
2325.55 792
2326.01 739
2326.46 668
2326.92 684
2327.37 685
2327.83 622
2328.29 653
2328.74 666
2329.20 647
2329.65 585
2330.11 544
2330.56 520
2331.02 628
2331.47 667
2331.93 605
2332.38 475
2332.84 544
2333.30 517
2333.75 504
2334.21 576
2334.66 553
2335.12 555
2335.58 527
2336.03 504
2336.49 497
2336.94 499
2337.40 438
2337.86 516
2338.31 545
2338.77 509
2339.22 526
2339.68 469
2340.14 519
2340.59 545
2341.05 491
2341.51 483
2341.96 509
2342.42 543
2342.88 490
2343.33 492
2343.79 549
2344.25 531
2344.70 577
2345.16 524
2345.62 523
2346.08 569
2346.53 623
2346.99 557
2347.45 605
2347.90 577
2348.36 592
2348.82 596
2349.28 568
2349.73 598
2350.19 545
2350.65 560
2351.11 564
2351.56 571
2352.02 523
2352.48 544
2352.94 553
2353.39 568
2353.85 571
2354.31 527
2354.77 529
2355.22 491
2355.68 524
2356.14 537
2356.60 556
2357.06 521
2357.51 496
2357.97 509
2358.43 578
2358.89 540
2359.35 544
2359.81 551
2360.26 560
2360.72 566
2361.18 571
2361.64 592
2362.10 583
2362.56 600
2363.02 574
2363.47 545
2363.93 528
2364.39 516
2364.85 583
2365.31 632
2365.77 569
2366.23 596
2366.69 589
2367.15 633
2367.60 626
2368.06 558
2368.52 569
2368.98 548
2369.44 528
2369.90 500
2370.36 553
2370.82 557
2371.28 492
2371.74 542
2372.20 500
2372.66 480
2373.12 471
2373.58 505
2374.04 560
2374.50 574
2374.96 539
2375.42 494
2375.88 491
2376.34 534
2376.80 532
2377.26 500
2377.72 530
2378.18 500
2378.64 491
2379.10 574
2379.56 587
2380.02 537
2380.48 525
2380.94 512
2381.40 477
2381.86 472
2382.32 472
2382.78 484
2383.24 497
2383.70 481
2384.16 463
2384.62 468
2385.08 529
2385.54 542
2386.00 511
2386.47 556
2386.93 579
2387.39 510
2387.85 525
2388.31 510
2388.77 467
2389.23 463
2389.69 505
2390.15 528
2390.62 544
2391.08 499
2391.54 531
2392.00 559
2392.46 526
2392.92 524
2393.38 535
2393.85 526
2394.31 518
2394.77 515
2395.23 467
2395.69 487
2396.16 463
2396.62 546
2397.08 545
2397.54 534
2398.00 546
2398.47 465
2398.93 514
2399.39 533
2399.85 592
2400.31 513
2400.78 535
2401.24 529
2401.70 512
2402.16 539
2402.63 511
2403.09 534
2403.55 501
2404.01 503
2404.48 563
2404.94 538
2405.40 572
2405.86 557
2406.33 536
2406.79 520
2407.25 527
2407.72 559
2408.18 545
2408.64 457
2409.11 475
2409.57 449
2410.03 419
2410.49 468
2410.96 443
2411.42 464
2411.88 435
2412.35 468
2412.81 513
2413.28 537
2413.74 482
2414.20 458
2414.67 520
2415.13 522
2415.59 477
2416.06 494
2416.52 548
2416.98 532
2417.45 526
2417.91 520
2418.38 542
2418.84 566
2419.30 536
2419.77 468
2420.23 484
2420.70 492
2421.16 525
2421.63 536
2422.09 561
2422.55 586
2423.02 553
2423.48 527
2423.95 552
2424.41 559
2424.88 533
2425.34 479
2425.81 488
2426.27 553
2426.74 532
2427.20 474
2427.67 476
2428.13 456
2428.60 555
2429.06 495
2429.53 471
2429.99 462
2430.46 455
2430.92 484
2431.39 479
2431.85 550
2432.32 498
2432.78 458
2433.25 497
2433.71 468
2434.18 479
2434.64 471
2435.11 512
2435.58 467
2436.04 472
2436.51 516
2436.97 514
2437.44 465
2437.90 479
2438.37 516
2438.84 483
2439.30 495
2439.77 486
2440.23 592
2440.70 580
2441.17 543
2441.63 572
2442.10 475
2442.57 475
2443.03 560
2443.50 567
2443.96 533
2444.43 488
2444.90 522
2445.36 511
2445.83 451
2446.30 481
2446.76 489
2447.23 447
2447.70 494
2448.16 463
2448.63 489
2449.10 505
2449.57 508
2450.03 551
2450.50 478
2450.97 486
2451.43 539
2451.90 528
2452.37 496
2452.84 461
2453.30 434
2453.77 487
2454.24 517
2454.71 520
2455.17 474
2455.64 464
2456.11 496
2456.58 511
2457.04 486
2457.51 493
2457.98 480
2458.45 491
2458.91 446
2459.38 456
2459.85 459
2460.32 442
2460.79 460
2461.25 509
2461.72 521
2462.19 447
2462.66 428
2463.13 467
2463.60 480
2464.06 476
2464.53 459
2465.00 491
2465.47 475
2465.94 521
2466.41 498
2466.87 500
2467.34 483
2467.81 503
2468.28 546
2468.75 484
2469.22 483
2469.69 503
2470.16 467
2470.63 550
2471.09 520
2471.56 501
2472.03 518
2472.50 462
2472.97 484
2473.44 487
2473.91 441
2474.38 460
2474.85 460
2475.32 458
2475.79 471
2476.26 529
2476.73 524
2477.20 518
2477.67 558
2478.14 489
2478.60 455
2479.07 485
2479.54 540
2480.01 507
2480.48 455
2480.95 493
2481.42 418
2481.89 452
2482.36 412
2482.83 430
2483.30 454
2483.77 462
2484.25 530
2484.72 455
2485.19 469
2485.66 502
2486.13 482
2486.60 523
2487.07 504
2487.54 501
2488.01 453
2488.48 493
2488.95 526
2489.42 526
2489.89 495
2490.36 502
2490.83 502
2491.30 529
2491.78 534
2492.25 484
2492.72 481
2493.19 496
2493.66 539
2494.13 537
2494.60 576
2495.07 558
2495.55 568
2496.02 558
2496.49 586
2496.96 586
2497.43 564
2497.90 604
2498.37 521
2498.85 469
2499.32 509
2499.79 535
2500.26 505
2500.73 479
2501.20 432
2501.68 446
2502.15 508
2502.62 470
2503.09 470
2503.56 522
2504.04 470
2504.51 458
2504.98 533
2505.45 478
2505.93 438
2506.40 475
2506.87 529
2507.34 523
2507.82 524
2508.29 469
2508.76 480
2509.23 570
2509.71 564
2510.18 592
2510.65 676
2511.12 668
2511.60 714
2512.07 751
2512.54 747
2513.02 673
2513.49 704
2513.96 704
2514.44 684
2514.91 621
2515.38 615
2515.85 613
2516.33 593
2516.80 611
2517.27 594
2517.75 561
2518.22 526
2518.70 545
2519.17 570
2519.64 600
2520.12 631
2520.59 570
2521.06 521
2521.54 526
2522.01 600
2522.49 592
2522.96 543
2523.43 557
2523.91 553
2524.38 527
2524.86 557
2525.33 583
2525.80 509
2526.28 549
2526.75 547
2527.23 542
2527.70 524
2528.18 507
2528.65 505
2529.12 520
2529.60 508
2530.07 491
2530.55 490
2531.02 524
2531.50 594
2531.97 572
2532.45 553
2532.92 518
2533.40 521
2533.87 511
2534.35 545
2534.82 558
2535.30 517
2535.77 524
2536.25 574
2536.72 560
2537.20 594
2537.67 564
2538.15 537
2538.62 505
2539.10 559
2539.57 560
2540.05 480
2540.53 526
2541.00 546
2541.48 555
2541.95 513
2542.43 497
2542.90 515
2543.38 519
2543.86 522
2544.33 529
2544.81 539
2545.28 590
2545.76 604
2546.24 561
2546.71 586
2547.19 561
2547.66 637
2548.14 628
2548.62 626
2549.09 625
2549.57 655
2550.05 669
2550.52 731
2551.00 748
2551.48 749
2551.95 664
2552.43 693
2552.91 697
2553.38 717
2553.86 633
2554.34 628
2554.81 564
2555.29 615
2555.77 579
2556.24 595
2556.72 558
2557.20 591
2557.68 535
2558.15 525
2558.63 542
2559.11 537
2559.58 542
2560.06 490
2560.54 542
2561.02 567
2561.49 537
2561.97 510
2562.45 504
2562.93 472
2563.41 501
2563.88 522
2564.36 518
2564.84 525
2565.32 484
2565.79 472
2566.27 503
2566.75 489
2567.23 524
2567.71 471
2568.18 483
2568.66 527
2569.14 496
2569.62 504
2570.10 502
2570.58 491
2571.05 502
2571.53 521
2572.01 521
2572.49 562
2572.97 521
2573.45 475
2573.93 481
2574.40 503
2574.88 539
2575.36 509
2575.84 492
2576.32 492
2576.80 483
2577.28 536
2577.76 547
2578.24 566
2578.72 563
2579.19 577
2579.67 542
2580.15 594
2580.63 556
2581.11 540
2581.59 564
2582.07 497
2582.55 479
2583.03 493
2583.51 472
2583.99 513
2584.47 536
2584.95 503
2585.43 469
2585.91 441
2586.39 512
2586.87 508
2587.35 504
2587.83 512
2588.31 508
2588.79 521
2589.27 556
2589.75 517
2590.23 488
2590.71 514
2591.19 483
2591.67 467
2592.15 517
2592.63 541
2593.11 487
2593.59 496
2594.07 491
2594.55 481
2595.03 466
2595.51 483
2595.99 500
2596.47 476
2596.96 455
2597.44 491
2597.92 438
2598.40 526
2598.88 531
2599.36 414
2599.84 476
2600.32 436
2600.80 447
2601.28 455
2601.77 501
2602.25 485
2602.73 484
2603.21 515
2603.69 559
2604.17 575
2604.65 524
2605.14 554
2605.62 552
2606.10 529
2606.58 543
2607.06 571
2607.54 620
2608.03 557
2608.51 519
2608.99 495
2609.47 547
2609.95 544
2610.44 513
2610.92 521
2611.40 463
2611.88 504
2612.37 527
2612.85 516
2613.33 523
2613.81 485
2614.29 490
2614.78 536
2615.26 513
2615.74 541
2616.22 503
2616.71 486
2617.19 518
2617.67 526
2618.16 489
2618.64 517
2619.12 588
2619.60 556
2620.09 499
2620.57 531
2621.05 533
2621.54 519
2622.02 442
2622.50 489
2622.99 535
2623.47 507
2623.95 520
2624.44 524
2624.92 535
2625.40 511
2625.89 494
2626.37 498
2626.85 534
2627.34 537
2627.82 509
2628.30 583
2628.79 486
2629.27 501
2629.76 552
2630.24 528
2630.72 517
2631.21 560
2631.69 580
2632.18 565
2632.66 610
2633.14 520
2633.63 552
2634.11 563
2634.60 570
2635.08 545
2635.57 548
2636.05 599
2636.53 501
2637.02 457
2637.50 505
2637.99 526
2638.47 536
2638.96 578
2639.44 550
2639.93 531
2640.41 501
2640.90 467
2641.38 520
2641.87 515
2642.35 487
2642.84 548
2643.32 484
2643.81 431
2644.29 460
2644.78 509
2645.26 511
2645.75 494
2646.23 524
2646.72 514
2647.20 514
2647.69 495
2648.18 487
2648.66 506
2649.15 479
2649.63 517
2650.12 534
2650.60 504
2651.09 496
2651.58 548
2652.06 544
2652.55 528
2653.03 510
2653.52 556
2654.01 554
2654.49 569
2654.98 535
2655.46 518
2655.95 595
2656.44 557
2656.92 564
2657.41 550
2657.90 611
2658.38 565
2658.87 498
2659.36 485
2659.84 500
2660.33 563
2660.82 577
2661.30 551
2661.79 504
2662.28 507
2662.76 524
2663.25 482
2663.74 547
2664.22 544
2664.71 506
2665.20 445
2665.68 502
2666.17 544
2666.66 496
2667.15 510
2667.63 531
2668.12 546
2668.61 516
2669.10 522
2669.58 457
2670.07 503
2670.56 513
2671.05 536
2671.53 544
2672.02 575
2672.51 544
2673.00 492
2673.48 495
2673.97 532
2674.46 591
2674.95 617
2675.44 569
2675.92 589
2676.41 634
2676.90 571
2677.39 554
2677.88 561
2678.37 576
2678.85 554
2679.34 524
2679.83 526
2680.32 509
2680.81 529
2681.30 536
2681.79 525
2682.27 531
2682.76 511
2683.25 512
2683.74 507
2684.23 566
2684.72 513
2685.21 515
2685.70 472
2686.18 541
2686.67 533
2687.16 500
2687.65 497
2688.14 536
2688.63 538
2689.12 576
2689.61 548
2690.10 543
2690.59 529
2691.08 566
2691.57 555
2692.06 561
2692.55 556
2693.04 519
2693.53 526
2694.02 647
2694.51 596
2694.99 555
2695.48 601
2695.97 571
2696.46 531
2696.95 485
2697.44 533
2697.93 518
2698.42 509
2698.92 506
2699.41 508
2699.90 465
2700.39 443
2700.88 501
2701.37 531
2701.86 512
2702.35 553
2702.84 545
2703.33 585
2703.82 572
2704.31 544
2704.80 541
2705.29 582
2705.78 609
2706.27 589
2706.76 555
2707.25 587
2707.75 570
2708.24 600
2708.73 556
2709.22 552
2709.71 546
2710.20 519
2710.69 544
2711.18 525
2711.68 544
2712.17 510
2712.66 521
2713.15 554
2713.64 494
2714.13 545
2714.62 461
2715.12 516
2715.61 517
2716.10 537
2716.59 498
2717.08 464
2717.57 519
2718.07 488
2718.56 484
2719.05 491
2719.54 534
2720.03 510
2720.53 559
2721.02 556
2721.51 496
2722.00 569
2722.50 575
2722.99 566
2723.48 535
2723.97 604
2724.47 612
2724.96 607
2725.45 545
2725.94 527
2726.44 547
2726.93 496
2727.42 515
2727.91 541
2728.41 594
2728.90 527
2729.39 574
2729.89 594
2730.38 530
2730.87 604
2731.37 562
2731.86 563
2732.35 544
2732.84 533
2733.34 583
2733.83 616
2734.32 568
2734.82 562
2735.31 556
2735.81 620
2736.30 609
2736.79 604
2737.29 612
2737.78 589
2738.27 590
2738.77 553
2739.26 620
2739.75 591
2740.25 593
2740.74 607
2741.24 593
2741.73 539
2742.22 567
2742.72 533
2743.21 509
2743.71 528
2744.20 508
2744.70 554
2745.19 544
2745.68 509
2746.18 535
2746.67 540
2747.17 552
2747.66 519
2748.16 560
2748.65 600
2749.15 514
2749.64 588
2750.14 551
2750.63 506
2751.13 488
2751.62 473
2752.12 536
2752.61 489
2753.11 458
2753.60 473
2754.10 518
2754.59 490
2755.09 562
2755.58 579
2756.08 551
2756.57 497
2757.07 530
2757.56 582
2758.06 560
2758.56 576
2759.05 596
2759.55 606
2760.04 543
2760.54 550
2761.03 544
2761.53 549
2762.03 554
2762.52 584
2763.02 598
2763.51 601
2764.01 564
2764.51 536
2765.00 578
2765.50 598
2765.99 559
2766.49 482
2766.99 506
2767.48 479
2767.98 481
2768.48 488
2768.97 548
2769.47 496
2769.97 527
2770.46 507
2770.96 500
2771.46 507
2771.95 489
2772.45 506
2772.95 522
2773.44 548
2773.94 573
2774.44 531
2774.93 561
2775.43 554
2775.93 573
2776.43 563
2776.92 509
2777.42 483
2777.92 531
2778.41 571
2778.91 535
2779.41 582
2779.91 512
2780.40 521
2780.90 542
2781.40 546
2781.90 517
2782.39 520
2782.89 516
2783.39 508
2783.89 477
2784.39 522
2784.88 516
2785.38 459
2785.88 464
2786.38 532
2786.88 558
2787.37 570
2787.87 593
2788.37 579
2788.87 497
2789.37 540
2789.87 522
2790.36 544
2790.86 527
2791.36 522
2791.86 512
2792.36 543
2792.86 566
2793.36 541
2793.85 526
2794.35 560
2794.85 526
2795.35 535
2795.85 558
2796.35 543
2796.85 560
2797.35 546
2797.85 549
2798.34 583
2798.84 576
2799.34 561
2799.84 579
2800.34 580
2800.84 522
2801.34 506
2801.84 519
2802.34 488
2802.84 488
2803.34 463
2803.84 529
2804.34 466
2804.84 457
2805.34 533
2805.84 510
2806.34 553
2806.84 574
2807.34 535
2807.84 520
2808.34 531
2808.84 524
2809.34 552
2809.84 510
2810.34 545
2810.84 580
2811.34 574
2811.84 527
2812.34 548
2812.84 559
2813.34 487
2813.84 502
2814.34 538
2814.84 589
2815.34 548
2815.84 529
2816.34 522
2816.84 527
2817.34 544
2817.85 519
2818.35 507
2818.85 481
2819.35 573
2819.85 599
2820.35 507
2820.85 551
2821.35 553
2821.85 532
2822.35 534
2822.86 548
2823.36 538
2823.86 537
2824.36 534
2824.86 556
2825.36 523
2825.87 519
2826.37 498
2826.87 501
2827.37 446
2827.87 466
2828.37 464
2828.88 530
2829.38 502
2829.88 464
2830.38 482
2830.88 471
2831.39 496
2831.89 500
2832.39 473
2832.89 490
2833.39 507
2833.90 477
2834.40 492
2834.90 463
2835.40 505
2835.91 456
2836.41 499
2836.91 531
2837.41 530
2837.92 495
2838.42 498
2838.92 482
2839.42 470
2839.93 500
2840.43 516
2840.93 472
2841.44 500
2841.94 523
2842.44 507
2842.95 522
2843.45 526
2843.95 516
2844.45 506
2844.96 572
2845.46 537
2845.96 520
2846.47 547
2846.97 583
2847.48 616
2847.98 624
2848.48 578
2848.99 564
2849.49 616
2849.99 569
2850.50 567
2851.00 568
2851.50 573
2852.01 553
2852.51 564
2853.02 498
2853.52 529
2854.02 500
2854.53 529
2855.03 552
2855.54 582
2856.04 553
2856.55 483
2857.05 484
2857.55 481
2858.06 537
2858.56 521
2859.07 517
2859.57 513
2860.08 546
2860.58 488
2861.09 536
2861.59 503
2862.10 503
2862.60 529
2863.11 545
2863.61 546
2864.12 527
2864.62 530
2865.13 564
2865.63 496
2866.14 545
2866.64 521
2867.15 505
2867.65 587
2868.16 556
2868.66 528
2869.17 530
2869.67 549
2870.18 527
2870.68 540
2871.19 548
2871.69 573
2872.20 593
2872.71 565
2873.21 564
2873.72 549
2874.22 564
2874.73 584
2875.24 568
2875.74 545
2876.25 543
2876.75 581
2877.26 548
2877.77 546
2878.27 554
2878.78 554
2879.28 569
2879.79 499
2880.30 558
2880.80 548
2881.31 466
2881.82 464
2882.32 504
2882.83 552
2883.34 551
2883.84 541
2884.35 565
2884.86 581
2885.36 591
2885.87 618
2886.38 609
2886.88 675
2887.39 615
2887.90 659
2888.41 712
2888.91 670
2889.42 672
2889.93 649
2890.43 651
2890.94 626
2891.45 655
2891.96 606
2892.46 644
2892.97 659
2893.48 653
2893.99 651
2894.49 619
2895.00 625
2895.51 645
2896.02 638
2896.53 664
2897.03 678
2897.54 676
2898.05 704
2898.56 631
2899.07 652
2899.57 694
2900.08 675
2900.59 619
2901.10 610
2901.61 610
2902.11 619
2902.62 644
2903.13 642
2903.64 681
2904.15 707
2904.66 720
2905.16 785
2905.67 758
2906.18 768
2906.69 779
2907.20 737
2907.71 814
2908.22 770
2908.73 770
2909.24 744
2909.74 716
2910.25 682
2910.76 614
2911.27 606
2911.78 582
2912.29 534
2912.80 571
2913.31 589
2913.82 583
2914.33 551
2914.84 572
2915.35 640
2915.86 583
2916.36 597
2916.87 608
2917.38 684
2917.89 628
2918.40 639
2918.91 621
2919.42 636
2919.93 677
2920.44 632
2920.95 636
2921.46 627
2921.97 642
2922.48 651
2922.99 599
2923.50 567
2924.01 621
2924.52 645
2925.03 623
2925.54 595
2926.05 628
2926.57 602
2927.08 539
2927.59 523
2928.10 568
2928.61 604
2929.12 596
2929.63 584
2930.14 476
2930.65 547
2931.16 542
2931.67 540
2932.18 527
2932.69 529
2933.20 489
2933.72 488
2934.23 502
2934.74 532
2935.25 570
2935.76 595
2936.27 588
2936.78 633
2937.29 644
2937.81 620
2938.32 644
2938.83 622
2939.34 594
2939.85 642
2940.36 697
2940.88 690
2941.39 635
2941.90 648
2942.41 661
2942.92 634
2943.43 708
2943.95 649
2944.46 624
2944.97 637
2945.48 624
2945.99 633
2946.51 604
2947.02 603
2947.53 610
2948.04 627
2948.56 590
2949.07 602
2949.58 565
2950.09 532
2950.61 522
2951.12 535
2951.63 542
2952.14 523
2952.66 517
2953.17 521
2953.68 574
2954.19 550
2954.71 622
2955.22 636
2955.73 615
2956.25 571
2956.76 575
2957.27 585
2957.79 650
2958.30 673
2958.81 640
2959.33 587
2959.84 576
2960.35 611
2960.87 659
2961.38 572
2961.89 664
2962.41 597
2962.92 641
2963.43 679
2963.95 612
2964.46 643
2964.97 614
2965.49 625
2966.00 564
2966.52 611
2967.03 644
2967.54 591
2968.06 633
2968.57 658
2969.09 634
2969.60 639
2970.12 664
2970.63 663
2971.14 617
2971.66 665
2972.17 720
2972.69 704
2973.20 640
2973.72 626
2974.23 658
2974.75 678
2975.26 615
2975.77 612
2976.29 644
2976.80 643
2977.32 681
2977.83 703
2978.35 715
2978.86 704
2979.38 677
2979.89 722
2980.41 697
2980.92 730
2981.44 737
2981.95 676
2982.47 731
2982.99 756
2983.50 744
2984.02 823
2984.53 815
2985.05 881
2985.56 862
2986.08 824
2986.59 877
2987.11 853
2987.63 932
2988.14 819
2988.66 872
2989.17 977
2989.69 923
2990.20 860
2990.72 861
2991.24 880
2991.75 909
2992.27 874
2992.79 802
2993.30 871
2993.82 904
2994.33 896
2994.85 918
2995.37 1033
2995.88 974
2996.40 1009
2996.92 1133
2997.43 1227
2997.95 1216
2998.47 1134
2998.98 1145
2999.50 1147
3000.02 1157
3000.53 1239
3001.05 1324
3001.57 1386
3002.08 1465
3002.60 1695
3003.12 2016
3003.64 2388
3004.15 2737
3004.67 3037
3005.19 3314
3005.70 3522
3006.22 3494
3006.74 3238
3007.26 3094
3007.77 2679
3008.29 2372
3008.81 2042
3009.33 1745
3009.84 1545
3010.36 1365
3010.88 1280
3011.40 1099
3011.92 1064
3012.43 1035
3012.95 1068
3013.47 945
3013.99 1003
3014.50 981
3015.02 983
3015.54 933
3016.06 875
3016.58 921
3017.10 960
3017.61 909
3018.13 863
3018.65 824
3019.17 923
3019.69 961
3020.21 861
3020.73 831
3021.24 776
3021.76 806
3022.28 846
3022.80 939
3023.32 882
3023.84 927
3024.36 901
3024.88 908
3025.39 915
3025.91 938
3026.43 851
3026.95 873
3027.47 872
3027.99 840
3028.51 877
3029.03 842
3029.55 813
3030.07 693
3030.59 745
3031.11 811
3031.63 818
3032.15 769
3032.66 742
3033.18 723
3033.70 690
3034.22 675
3034.74 737
3035.26 709
3035.78 763
3036.30 756
3036.82 752
3037.34 703
3037.86 766
3038.38 827
3038.90 794
3039.42 747
3039.94 694
3040.46 767
3040.98 735
3041.51 742
3042.03 770
3042.55 760
3043.07 739
3043.59 721
3044.11 737
3044.63 711
3045.15 687
3045.67 690
3046.19 700
3046.71 681
3047.23 702
3047.75 701
3048.27 739
3048.79 710
3049.32 665
3049.84 666
3050.36 693
3050.88 741
3051.40 719
3051.92 681
3052.44 736
3052.96 774
3053.49 807
3054.01 791
3054.53 767
3055.05 730
3055.57 751
3056.09 719
3056.62 800
3057.14 793
3057.66 770
3058.18 824
3058.70 804
3059.22 766
3059.75 808
3060.27 795
3060.79 761
3061.31 831
3061.83 776
3062.36 756
3062.88 772
3063.40 790
3063.92 837
3064.45 829
3064.97 774
3065.49 780
3066.01 867
3066.54 924
3067.06 962
3067.58 908
3068.10 1086
3068.63 1052
3069.15 987
3069.67 998
3070.19 919
3070.72 948
3071.24 928
3071.76 908
3072.29 876
3072.81 930
3073.33 913
3073.85 889
3074.38 832
3074.90 802
3075.42 885
3075.95 951
3076.47 972
3076.99 966
3077.52 1027
3078.04 1103
3078.57 1166
3079.09 1122
3079.61 1138
3080.14 1158
3080.66 1184
3081.18 1287
3081.71 1250
3082.23 1258
3082.76 1283
3083.28 1298
3083.80 1214
3084.33 1208
3084.85 1158
3085.38 1219
3085.90 1235
3086.42 1290
3086.95 1266
3087.47 1346
3088.00 1498
3088.52 1633
3089.05 1765
3089.57 2029
3090.09 2081
3090.62 2097
3091.14 2188
3091.67 2151
3092.19 2121
3092.72 2030
3093.24 1838
3093.77 1770
3094.29 1720
3094.82 1686
3095.34 1596
3095.87 1574
3096.39 1645
3096.92 1679
3097.44 1692
3097.97 1637
3098.49 1718
3099.02 1679
3099.54 1721
3100.07 2006
3100.59 2283
3101.12 2660
3101.64 3244
3102.17 3629
3102.70 4178
3103.22 4317
3103.75 4606
3104.27 4711
3104.80 4440
3105.32 4283
3105.85 3893
3106.38 3297
3106.90 2856
3107.43 2384
3107.95 2087
3108.48 1755
3109.01 1610
3109.53 1467
3110.06 1345
3110.58 1271
3111.11 1304
3111.64 1244
3112.16 1209
3112.69 1100
3113.22 1102
3113.74 1115
3114.27 1116
3114.80 1077
3115.32 1051
3115.85 938
3116.38 935
3116.90 957
3117.43 929
3117.96 952
3118.48 952
3119.01 961
3119.54 943
3120.06 1005
3120.59 1029
3121.12 1035
3121.65 1117
3122.17 1101
3122.70 1113
3123.23 1080
3123.76 1052
3124.28 969
3124.81 1042
3125.34 1002
3125.87 1000
3126.39 866
3126.92 886
3127.45 845
3127.98 789
3128.50 848
3129.03 869
3129.56 805
3130.09 825
3130.62 749
3131.14 801
3131.67 850
3132.20 783
3132.73 776
3133.26 743
3133.78 764
3134.31 754
3134.84 774
3135.37 775
3135.90 766
3136.43 777
3136.95 734
3137.48 698
3138.01 729
3138.54 800
3139.07 714
3139.60 736
3140.13 760
3140.65 739
3141.18 702
3141.71 716
3142.24 715
3142.77 731
3143.30 716
3143.83 738
3144.36 760
3144.89 708
3145.42 756
3145.94 762
3146.47 718
3147.00 748
3147.53 737
3148.06 836
3148.59 770
3149.12 717
3149.65 718
3150.18 733
3150.71 722
3151.24 768
3151.77 765
3152.30 795
3152.83 772
3153.36 755
3153.89 741
3154.42 724
3154.95 764
3155.48 739
3156.01 695
3156.54 671
3157.07 726
3157.60 696
3158.13 714
3158.66 687
3159.19 770
3159.72 710
3160.25 665
3160.78 629
3161.31 665
3161.84 673
3162.37 721
3162.90 772
3163.43 691
3163.97 688
3164.50 676
3165.03 664
3165.56 611
3166.09 592
3166.62 587
3167.15 617
3167.68 640
3168.21 660
3168.74 640
3169.28 636
3169.81 646
3170.34 689
3170.87 694
3171.40 705
3171.93 738
3172.46 714
3172.99 715
3173.53 719
3174.06 672
3174.59 678
3175.12 732
3175.65 689
3176.18 692
3176.72 649
3177.25 665
3177.78 704
3178.31 671
3178.84 663
3179.38 721
3179.91 682
3180.44 654
3180.97 640
3181.50 585
3182.04 578
3182.57 615
3183.10 639
3183.63 622
3184.17 657
3184.70 672
3185.23 664
3185.76 668
3186.30 687
3186.83 671
3187.36 654
3187.89 625
3188.43 650
3188.96 649
3189.49 671
3190.03 711
3190.56 646
3191.09 627
3191.63 592
3192.16 629
3192.69 655
3193.22 718
3193.76 675
3194.29 660
3194.82 645
3195.36 667
3195.89 630
3196.43 718
3196.96 671
3197.49 579
3198.03 664
3198.56 682
3199.09 685
3199.63 688
3200.16 743
3200.69 740
3201.23 697
3201.76 711
3202.30 725
3202.83 660
3203.36 655
3203.90 671
3204.43 685
3204.97 710
3205.50 726
3206.04 727
3206.57 739
3207.10 739
3207.64 794
3208.17 791
3208.71 809
3209.24 881
3209.78 968
3210.31 1060
3210.85 1092
3211.38 1083
3211.91 1157
3212.45 1119
3212.98 1122
3213.52 1042
3214.05 985
3214.59 887
3215.12 867
3215.66 831
3216.19 795
3216.73 751
3217.26 748
3217.80 767
3218.34 720
3218.87 701
3219.41 680
3219.94 695
3220.48 678
3221.01 670
3221.55 725
3222.08 742
3222.62 768
3223.15 837
3223.69 844
3224.23 888
3224.76 893
3225.30 961
3225.83 952
3226.37 924
3226.91 872
3227.44 921
3227.98 873
3228.51 899
3229.05 894
3229.59 876
3230.12 822
3230.66 763
3231.20 763
3231.73 767
3232.27 784
3232.81 854
3233.34 838
3233.88 899
3234.41 895
3234.95 881
3235.49 946
3236.02 892
3236.56 948
3237.10 971
3237.64 1012
3238.17 1142
3238.71 985
3239.25 969
3239.78 1010
3240.32 1006
3240.86 1040
3241.39 1055
3241.93 999
3242.47 965
3243.01 956
3243.54 940
3244.08 1023
3244.62 1024
3245.16 983
3245.69 1035
3246.23 1032
3246.77 1110
3247.31 1126
3247.84 1076
3248.38 1053
3248.92 1145
3249.46 1276
3250.00 1378
3250.53 1540
3251.07 1840
3251.61 2120
3252.15 2424
3252.69 2710
3253.22 2959
3253.76 3054
3254.30 3203
3254.84 2956
3255.38 2693
3255.92 2509
3256.45 2344
3256.99 2040
3257.53 1822
3258.07 1566
3258.61 1461
3259.15 1519
3259.69 1517
3260.23 1466
3260.76 1461
3261.30 1469
3261.84 1607
3262.38 1642
3262.92 1633
3263.46 1723
3264.00 1673
3264.54 1647
3265.08 1612
3265.62 1779
3266.15 1868
3266.69 1851
3267.23 1904
3267.77 1877
3268.31 1768
3268.85 1539
3269.39 1592
3269.93 1473
3270.47 1354
3271.01 1328
3271.55 1287
3272.09 1289
3272.63 1180
3273.17 1168
3273.71 1093
3274.25 1172
3274.79 1149
3275.33 1105
3275.87 1081
3276.41 1143
3276.95 1051
3277.49 1059
3278.03 1042
3278.57 1119
3279.11 1106
3279.65 1045
3280.19 1103
3280.73 1097
3281.27 1129
3281.81 1041
3282.35 1092
3282.89 1103
3283.43 1068
3283.97 1074
3284.52 1145
3285.06 1107
3285.60 1125
3286.14 1157
3286.68 1142
3287.22 1118
3287.76 1068
3288.30 1052
3288.84 1065
3289.38 1169
3289.93 1126
3290.47 1145
3291.01 1155
3291.55 1224
3292.09 1284
3292.63 1343
3293.17 1335
3293.72 1507
3294.26 1671
3294.80 1823
3295.34 1929
3295.88 2059
3296.42 2139
3296.97 2045
3297.51 2010
3298.05 1909
3298.59 1953
3299.13 1792
3299.68 1683
3300.22 1574
3300.76 1483
3301.30 1398
3301.84 1255
3302.39 1361
3302.93 1292
3303.47 1225
3304.01 1184
3304.56 1182
3305.10 1132
3305.64 1089
3306.18 1156
3306.73 1116
3307.27 1084
3307.81 1117
3308.35 1260
3308.90 1285
3309.44 1213
3309.98 1297
3310.52 1405
3311.07 1412
3311.61 1344
3312.15 1301
3312.70 1321
3313.24 1258
3313.78 1312
3314.33 1333
3314.87 1376
3315.41 1445
3315.96 1380
3316.50 1515
3317.04 1576
3317.59 1757
3318.13 1778
3318.67 1867
3319.22 1933
3319.76 1904
3320.30 2023
3320.85 2079
3321.39 1941
3321.94 1951
3322.48 1773
3323.02 1623
3323.57 1613
3324.11 1513
3324.66 1413
3325.20 1381
3325.74 1295
3326.29 1325
3326.83 1326
3327.38 1315
3327.92 1305
3328.47 1275
3329.01 1330
3329.55 1325
3330.10 1361
3330.64 1352
3331.19 1471
3331.73 1664
3332.28 2110
3332.82 2496
3333.37 2970
3333.91 3591
3334.46 4151
3335.00 4790
3335.55 5443
3336.09 5896
3336.64 6111
3337.18 6122
3337.73 5824
3338.27 5427
3338.82 4936
3339.36 4435
3339.91 3768
3340.45 3251
3341.00 2705
3341.54 2279
3342.09 1983
3342.63 1665
3343.18 1447
3343.73 1406
3344.27 1291
3344.82 1164
3345.36 1082
3345.91 1011
3346.45 1042
3347.00 1058
3347.55 1025
3348.09 1039
3348.64 1028
3349.18 1046
3349.73 999
3350.28 960
3350.82 925
3351.37 910
3351.92 873
3352.46 913
3353.01 914
3353.55 881
3354.10 841
3354.65 824
3355.19 902
3355.74 862
3356.29 820
3356.83 842
3357.38 789
3357.93 917
3358.47 939
3359.02 893
3359.57 853
3360.12 895
3360.66 921
3361.21 850
3361.76 943
3362.30 958
3362.85 898
3363.40 967
3363.95 880
3364.49 937
3365.04 924
3365.59 952
3366.14 924
3366.68 879
3367.23 930
3367.78 944
3368.33 898
3368.87 876
3369.42 845
3369.97 951
3370.52 1016
3371.06 982
3371.61 1022
3372.16 1040
3372.71 1052
3373.26 1150
3373.80 1229
3374.35 1207
3374.90 1219
3375.45 1208
3376.00 1132
3376.54 1094
3377.09 1065
3377.64 1021
3378.19 953
3378.74 892
3379.29 871
3379.84 816
3380.38 822
3380.93 843
3381.48 764
3382.03 846
3382.58 808
3383.13 800
3383.68 801
3384.23 754
3384.77 742
3385.32 710
3385.87 778
3386.42 747
3386.97 727
3387.52 780
3388.07 722
3388.62 710
3389.17 702
3389.72 711
3390.27 784
3390.82 730
3391.37 707
3391.92 781
3392.46 742
3393.01 748
3393.56 749
3394.11 748
3394.66 705
3395.21 738
3395.76 723
3396.31 775
3396.86 767
3397.41 809
3397.96 774
3398.51 772
3399.06 805
3399.61 811
3400.16 835
3400.71 748
3401.26 779
3401.81 726
3402.37 737
3402.92 773
3403.47 749
3404.02 715
3404.57 748
3405.12 658
3405.67 687
3406.22 669
3406.77 654
3407.32 629
3407.87 718
3408.42 720
3408.97 738
3409.52 727
3410.08 752
3410.63 817
3411.18 784
3411.73 784
3412.28 861
3412.83 835
3413.38 818
3413.93 808
3414.48 811
3415.04 876
3415.59 874
3416.14 821
3416.69 860
3417.24 894
3417.79 957
3418.35 898
3418.90 911
3419.45 898
3420.00 960
3420.55 950
3421.10 867
3421.66 813
3422.21 834
3422.76 775
3423.31 794
3423.86 853
3424.42 830
3424.97 785
3425.52 821
3426.07 858
3426.63 802
3427.18 817
3427.73 827
3428.28 751
3428.84 694
3429.39 712
3429.94 725
3430.49 684
3431.05 687
3431.60 694
3432.15 696
3432.70 751
3433.26 704
3433.81 667
3434.36 712
3434.92 781
3435.47 766
3436.02 785
3436.58 745
3437.13 723
3437.68 757
3438.24 716
3438.79 736
3439.34 751
3439.90 773
3440.45 736
3441.00 770
3441.56 823
3442.11 792
3442.66 797
3443.22 784
3443.77 780
3444.32 740
3444.88 697
3445.43 686
3445.99 699
3446.54 660
3447.09 710
3447.65 675
3448.20 711
3448.76 741
3449.31 746
3449.86 666
3450.42 670
3450.97 740
3451.53 719
3452.08 629
3452.64 671
3453.19 716
3453.75 690
3454.30 674
3454.85 706
3455.41 738
3455.96 711
3456.52 697
3457.07 713
3457.63 694
3458.18 717
3458.74 708
3459.29 743
3459.85 768
3460.40 743
3460.96 766
3461.51 809
3462.07 748
3462.62 715
3463.18 746
3463.73 821
3464.29 833
3464.85 801
3465.40 798
3465.96 794
3466.51 829
3467.07 792
3467.62 827
3468.18 878
3468.73 845
3469.29 879
3469.85 835
3470.40 940
3470.96 965
3471.51 928
3472.07 1002
3472.63 1020
3473.18 1027
3473.74 1039
3474.29 960
3474.85 962
3475.41 1037
3475.96 963
3476.52 934
3477.08 966
3477.63 923
3478.19 969
3478.75 1059
3479.30 1020
3479.86 1020
3480.42 1024
3480.97 1030
3481.53 1153
3482.09 1115
3482.64 1058
3483.20 1106
3483.76 1159
3484.31 1207
3484.87 1188
3485.43 1313
3485.98 1326
3486.54 1339
3487.10 1401
3487.66 1437
3488.21 1624
3488.77 1855
3489.33 2145
3489.89 2710
3490.44 3403
3491.00 3998
3491.56 4792
3492.12 5457
3492.67 5910
3493.23 6190
3493.79 5818
3494.35 5307
3494.90 4844
3495.46 4139
3496.02 3581
3496.58 2869
3497.14 2464
3497.69 2082
3498.25 1896
3498.81 1637
3499.37 1504
3499.93 1499
3500.49 1498
3501.04 1525
3501.60 1514
3502.16 1624
3502.72 1601
3503.28 1685
3503.84 1781
3504.39 1852
3504.95 1916
3505.51 1985
3506.07 1922
3506.63 1825
3507.19 1753
3507.75 1629
3508.31 1698
3508.86 1649
3509.42 1463
3509.98 1396
3510.54 1303
3511.10 1284
3511.66 1307
3512.22 1168
3512.78 1117
3513.34 1120
3513.90 1121
3514.46 988
3515.02 944
3515.58 911
3516.13 880
3516.69 905
3517.25 840
3517.81 824
3518.37 898
3518.93 884
3519.49 888
3520.05 909
3520.61 874
3521.17 801
3521.73 830
3522.29 866
3522.85 832
3523.41 877
3523.97 873
3524.53 899
3525.09 859
3525.65 877
3526.21 833
3526.77 881
3527.33 877
3527.89 870
3528.46 841
3529.02 865
3529.58 872
3530.14 921
3530.70 903
3531.26 884
3531.82 860
3532.38 822
3532.94 761
3533.50 798
3534.06 834
3534.62 825
3535.18 817
3535.75 832
3536.31 829
3536.87 844
3537.43 813
3537.99 797
3538.55 757
3539.11 822
3539.67 779
3540.24 753
3540.80 813
3541.36 750
3541.92 770
3542.48 748
3543.04 753
3543.61 815
3544.17 797
3544.73 816
3545.29 822
3545.85 783
3546.41 794
3546.98 831
3547.54 851
3548.10 847
3548.66 811
3549.23 779
3549.79 768
3550.35 757
3550.91 826
3551.47 753
3552.04 760
3552.60 711
3553.16 670
3553.72 691
3554.29 676
3554.85 633
3555.41 655
3555.97 655
3556.54 695
3557.10 671
3557.66 707
3558.23 726
3558.79 717
3559.35 736
3559.91 719
3560.48 704
3561.04 699
3561.60 717
3562.17 715
3562.73 720
3563.29 718
3563.86 773
3564.42 762
3564.98 763
3565.55 742
3566.11 760
3566.67 832
3567.24 797
3567.80 699
3568.36 745
3568.93 768
3569.49 742
3570.06 742
3570.62 691
3571.18 686
3571.75 728
3572.31 706
3572.88 773
3573.44 726
3574.00 776
3574.57 818
3575.13 922
3575.70 974
3576.26 1030
3576.82 1067
3577.39 1130
3577.95 1187
3578.52 1258
3579.08 1170
3579.65 1088
3580.21 1058
3580.78 1017
3581.34 953
3581.91 847
3582.47 840
3583.04 835
3583.60 776
3584.17 686
3584.73 709
3585.30 748
3585.86 731
3586.43 690
3586.99 657
3587.56 650
3588.12 629
3588.69 668
3589.25 628
3589.82 617
3590.38 631
3590.95 648
3591.51 668
3592.08 650
3592.64 649
3593.21 671
3593.78 705
3594.34 641
3594.91 680
3595.47 708
3596.04 707
3596.60 687
3597.17 713
3597.74 777
3598.30 763
3598.87 742
3599.43 799
3600.00 776
3600.57 723
3601.13 684
3601.70 669
3602.27 672
3602.83 648
3603.40 610
3603.96 619
3604.53 642
3605.10 583
3605.66 548
3606.23 585
3606.80 593
3607.36 578
3607.93 570
3608.50 580
3609.07 592
3609.63 579
3610.20 572
3610.77 559
3611.33 556
3611.90 532
3612.47 565
3613.03 588
3613.60 565
3614.17 531
3614.74 551
3615.30 580
3615.87 557
3616.44 623
3617.01 655
3617.57 677
3618.14 661
3618.71 668
3619.28 634
3619.84 643
3620.41 650
3620.98 662
3621.55 638
3622.12 652
3622.68 680
3623.25 673
3623.82 588
3624.39 598
3624.96 591
3625.52 535
3626.09 580
3626.66 538
3627.23 562
3627.80 565
3628.37 531
3628.93 533
3629.50 482
3630.07 519
3630.64 573
3631.21 600
3631.78 584
3632.34 570
3632.91 589
3633.48 544
3634.05 607
3634.62 643
3635.19 636
3635.76 576
3636.33 582
3636.90 607
3637.47 641
3638.03 594
3638.60 561
3639.17 616
3639.74 653
3640.31 676
3640.88 693
3641.45 706
3642.02 651
3642.59 729
3643.16 705
3643.73 680
3644.30 681
3644.87 670
3645.44 634
3646.01 625
3646.58 591
3647.15 606
3647.72 584
3648.29 564
3648.86 609
3649.43 586
3650.00 622
3650.57 698
3651.14 706
3651.71 670
3652.28 645
3652.85 727
3653.42 713
3653.99 734
3654.56 765
3655.13 719
3655.70 739
3656.27 731
3656.84 734
3657.41 703
3657.98 708
3658.55 693
3659.12 745
3659.69 771
3660.27 755
3660.84 734
3661.41 748
3661.98 761
3662.55 722
3663.12 695
3663.69 790
3664.26 759
3664.83 810
3665.41 838
3665.98 860
3666.55 888
3667.12 898
3667.69 891
3668.26 801
3668.83 761
3669.41 782
3669.98 736
3670.55 712
3671.12 642
3671.69 667
3672.26 626
3672.84 649
3673.41 663
3673.98 678
3674.55 708
3675.12 700
3675.70 670
3676.27 693
3676.84 748
3677.41 717
3677.98 695
3678.56 741
3679.13 684
3679.70 678
3680.27 671
3680.85 691
3681.42 681
3681.99 610
3682.56 633
3683.14 614
3683.71 637
3684.28 634
3684.86 611
3685.43 642
3686.00 589
3686.57 573
3687.15 598
3687.72 607
3688.29 645
3688.87 670
3689.44 577
3690.01 680
3690.59 749
3691.16 728
3691.73 718
3692.31 671
3692.88 686
3693.45 656
3694.03 612
3694.60 608
3695.17 647
3695.75 644
3696.32 617
3696.89 630
3697.47 662
3698.04 615
3698.62 618
3699.19 558
3699.76 603
3700.34 623
3700.91 626
3701.49 620
3702.06 637
3702.63 634
3703.21 663
3703.78 657
3704.36 597
3704.93 636
3705.51 673
3706.08 661
3706.65 659
3707.23 660
3707.80 677
3708.38 689
3708.95 688
3709.53 660
3710.10 719
3710.68 672
3711.25 639
3711.83 622
3712.40 648
3712.98 652
3713.55 586
3714.13 566
3714.70 607
3715.28 545
3715.85 541
3716.43 576
3717.00 617
3717.58 568
3718.15 574
3718.73 637
3719.30 606
3719.88 562
3720.46 583
3721.03 590
3721.61 548
3722.18 576
3722.76 538
3723.33 518
3723.91 520
3724.49 525
3725.06 541
3725.64 583
3726.21 535
3726.79 533
3727.37 573
3727.94 642
3728.52 615
3729.09 569
3729.67 589
3730.25 584
3730.82 617
3731.40 656
3731.98 629
3732.55 639
3733.13 638
3733.71 657
3734.28 668
3734.86 691
3735.44 680
3736.01 622
3736.59 691
3737.17 674
3737.74 659
3738.32 639
3738.90 594
3739.47 601
3740.05 571
3740.63 605
3741.20 606
3741.78 538
3742.36 568
3742.94 562
3743.51 570
3744.09 538
3744.67 531
3745.25 567
3745.82 545
3746.40 572
3746.98 562
3747.56 562
3748.13 558
3748.71 529
3749.29 587
3749.87 548
3750.45 463
3751.02 478
3751.60 543
3752.18 557
3752.76 474
3753.34 466
3753.91 535
3754.49 493
3755.07 520
3755.65 543
3756.23 509
3756.80 552
3757.38 551
3757.96 558
3758.54 577
3759.12 546
3759.70 531
3760.28 575
3760.85 598
3761.43 596
3762.01 626
3762.59 564
3763.17 568
3763.75 590
3764.33 576
3764.91 588
3765.49 581
3766.06 562
3766.64 568
3767.22 533
3767.80 522
3768.38 552
3768.96 589
3769.54 568
3770.12 577
3770.70 560
3771.28 553
3771.86 590
3772.44 564
3773.02 564
3773.60 578
3774.18 557
3774.76 549
3775.34 577
3775.92 511
3776.50 583
3777.08 615
3777.66 642
3778.24 616
3778.82 565
3779.40 580
3779.98 534
3780.56 483
3781.14 512
3781.72 595
3782.30 527
3782.88 539
3783.46 516
3784.04 508
3784.62 487
3785.20 486
3785.78 538
3786.36 541
3786.94 531
3787.52 525
3788.10 487
3788.68 507
3789.26 483
3789.84 558
3790.43 553
3791.01 543
3791.59 524
3792.17 578
3792.75 513
3793.33 512
3793.91 525
3794.49 537
3795.07 576
3795.66 558
3796.24 503
3796.82 583
3797.40 562
3797.98 558
3798.56 551
3799.15 558
3799.73 569
3800.31 574
3800.89 600
3801.47 551
3802.05 574
3802.64 577
3803.22 565
3803.80 549
3804.38 580
3804.96 540
3805.55 584
3806.13 590
3806.71 628
3807.29 662
3807.87 752
3808.46 724
3809.04 732
3809.62 765
3810.20 727
3810.79 729
3811.37 729
3811.95 642
3812.53 658
3813.12 690
3813.70 628
3814.28 659
3814.87 656
3815.45 665
3816.03 647
3816.61 644
3817.20 609
3817.78 654
3818.36 617
3818.95 598
3819.53 551
3820.11 531
3820.70 562
3821.28 563
3821.86 556
3822.45 565
3823.03 589
3823.61 601
3824.20 595
3824.78 582
3825.36 578
3825.95 578
3826.53 539
3827.11 547
3827.70 553
3828.28 564
3828.87 550
3829.45 581
3830.03 571
3830.62 571
3831.20 571
3831.79 545
3832.37 584
3832.95 652
3833.54 564
3834.12 588
3834.71 596
3835.29 583
3835.88 544
3836.46 577
3837.05 595
3837.63 567
3838.21 572
3838.80 543
3839.38 530
3839.97 559
3840.55 557
3841.14 561
3841.72 540
3842.31 559
3842.89 559
3843.48 523
3844.06 550
3844.65 554
3845.23 585
3845.82 608
3846.40 575
3846.99 573
3847.57 640
3848.16 565
3848.74 621
3849.33 565
3849.92 530
3850.50 600
3851.09 571
3851.67 618
3852.26 548
3852.84 579
3853.43 565
3854.02 512
3854.60 546
3855.19 512
3855.77 512
3856.36 534
3856.94 584
3857.53 558
3858.12 572
3858.70 584
3859.29 517
3859.88 593
3860.46 601
3861.05 612
3861.63 605
3862.22 633
3862.81 702
3863.39 677
3863.98 644
3864.57 652
3865.15 657
3865.74 659
3866.33 659
3866.91 634
3867.50 620
3868.09 577
3868.67 499
3869.26 518
3869.85 554
3870.44 529
3871.02 479
3871.61 560
3872.20 577
3872.78 564
3873.37 594
3873.96 603
3874.55 537
3875.13 547
3875.72 561
3876.31 598
3876.90 569
3877.48 566
3878.07 526
3878.66 538
3879.25 560
3879.83 546
3880.42 559
3881.01 572
3881.60 577
3882.19 541
3882.77 538
3883.36 571
3883.95 565
3884.54 522
3885.13 538
3885.71 549
3886.30 544
3886.89 531
3887.48 559
3888.07 632
3888.66 580
3889.24 620
3889.83 691
3890.42 720
3891.01 698
3891.60 683
3892.19 667
3892.78 620
3893.36 624
3893.95 668
3894.54 622
3895.13 621
3895.72 588
3896.31 588
3896.90 580
3897.49 540
3898.08 575
3898.67 529
3899.26 513
3899.84 572
3900.43 580
3901.02 554
3901.61 538
3902.20 548
3902.79 538
3903.38 535
3903.97 535
3904.56 564
3905.15 565
3905.74 571
3906.33 585
3906.92 634
3907.51 625
3908.10 654
3908.69 597
3909.28 592
3909.87 608
3910.46 587
3911.05 566
3911.64 552
3912.23 539
3912.82 540
3913.41 570
3914.00 528
3914.59 544
3915.18 552
3915.77 535
3916.36 570
3916.95 554
3917.54 542
3918.13 529
3918.72 529
3919.32 538
3919.91 585
3920.50 520
3921.09 549
3921.68 576
3922.27 567
3922.86 547
3923.45 554
3924.04 533
3924.63 510
3925.23 556
3925.82 499
3926.41 466
3927.00 473
3927.59 532
3928.18 544
3928.77 480
3929.36 540
3929.96 498
3930.55 493
3931.14 494
3931.73 424
3932.32 482
3932.91 535
3933.51 494
3934.10 479
3934.69 485
3935.28 481
3935.87 460
3936.47 495
3937.06 495
3937.65 487
3938.24 519
3938.83 508
3939.43 512
3940.02 522
3940.61 586
3941.20 550
3941.80 546
3942.39 560
3942.98 571
3943.57 570
3944.17 542
3944.76 535
3945.35 534
3945.94 549
3946.54 504
3947.13 554
3947.72 550
3948.32 522
3948.91 445
3949.50 489
3950.10 484
3950.69 503
3951.28 553
3951.87 530
3952.47 527
3953.06 542
3953.65 557
3954.25 584
3954.84 609
3955.43 642
3956.03 612
3956.62 610
3957.22 623
3957.81 648
3958.40 628
3959.00 675
3959.59 707
3960.18 661
3960.78 728
3961.37 655
3961.97 663
3962.56 682
3963.15 640
3963.75 708
3964.34 716
3964.94 710
3965.53 666
3966.12 726
3966.72 788
3967.31 798
3967.91 838
3968.50 818
3969.10 825
3969.69 825
3970.29 747
3970.88 685
3971.47 689
3972.07 633
3972.66 671
3973.26 620
3973.85 621
3974.45 612
3975.04 666
3975.64 744
3976.23 701
3976.83 688
3977.42 720
3978.02 783
3978.61 708
3979.21 634
3979.80 673
3980.40 669
3981.00 580
3981.59 600
3982.19 626
3982.78 607
3983.38 551
3983.97 562
3984.57 554
3985.16 614
3985.76 581
3986.36 634
3986.95 632
3987.55 658
3988.14 609
3988.74 630
3989.34 640
3989.93 678
3990.53 605
3991.12 649
3991.72 707
3992.32 716
3992.91 712
3993.51 672
3994.10 686
3994.70 737
3995.30 745
3995.89 750
3996.49 698
3997.09 680
3997.68 706
3998.28 740
3998.88 722
3999.47 712
4000.07 680
4000.67 631
4001.26 645
4001.86 645
4002.46 614
4003.06 611
4003.65 569
4004.25 672
4004.85 628
4005.44 603
4006.04 587
4006.64 648
4007.24 572
4007.83 610
4008.43 593
4009.03 583
4009.63 600
4010.22 621
4010.82 555
4011.42 582
4012.02 590
4012.61 551
4013.21 527
4013.81 553
4014.41 560
4015.01 536
4015.60 562
4016.20 586
4016.80 601
4017.40 683
4018.00 664
4018.59 660
4019.19 691
4019.79 645
4020.39 685
4020.99 714
4021.59 667
4022.18 670
4022.78 639
4023.38 614
4023.98 640
4024.58 607
4025.18 606
4025.78 593
4026.37 619
4026.97 583
4027.57 605
4028.17 617
4028.77 627
4029.37 622
4029.97 655
4030.57 551
4031.17 597
4031.76 668
4032.36 646
4032.96 618
4033.56 663
4034.16 729
4034.76 661
4035.36 692
4035.96 657
4036.56 703
4037.16 666
4037.76 627
4038.36 637
4038.96 570
4039.56 536
4040.16 576
4040.76 519
4041.36 527
4041.96 556
4042.56 542
4043.16 548
4043.76 526
4044.36 503
4044.96 515
4045.56 505
4046.16 499
4046.76 521
4047.36 541
4047.96 504
4048.56 513
4049.16 570
4049.76 500
4050.36 513
4050.96 484
4051.56 524
4052.16 540
4052.76 479
4053.36 482
4053.97 528
4054.57 518
4055.17 493
4055.77 516
4056.37 556
4056.97 531
4057.57 516
4058.17 520
4058.77 537
4059.37 502
4059.98 495
4060.58 482
4061.18 506
4061.78 513
4062.38 510
4062.98 539
4063.58 527
4064.19 546
4064.79 564
4065.39 543
4065.99 519
4066.59 529
4067.19 564
4067.80 512
4068.40 517
4069.00 450
4069.60 496
4070.20 507
4070.81 552
4071.41 519
4072.01 490
4072.61 461
4073.21 519
4073.82 546
4074.42 514
4075.02 495
4075.62 461
4076.23 499
4076.83 492
4077.43 496
4078.03 504
4078.64 506
4079.24 502
4079.84 473
4080.44 448
4081.05 500
4081.65 474
4082.25 464
4082.86 473
4083.46 456
4084.06 481
4084.67 477
4085.27 476
4085.87 457
4086.47 471
4087.08 479
4087.68 471
4088.28 420
4088.89 440
4089.49 450
4090.09 519
4090.70 483
4091.30 533
4091.91 485
4092.51 498
4093.11 430
4093.72 501
4094.32 514
4094.92 504
4095.53 500
4096.13 525
4096.74 503
4097.34 524
4097.94 538
4098.55 522
4099.15 559
4099.76 531
4100.36 480
4100.97 509
4101.57 492
4102.17 497
4102.78 542
4103.38 491
4103.99 522
4104.59 572
4105.20 515
4105.80 483
4106.41 479
4107.01 558
4107.62 494
4108.22 529
4108.82 541
4109.43 479
4110.03 523
4110.64 487
4111.24 485
4111.85 540
4112.45 496
4113.06 495
4113.67 461
4114.27 506
4114.88 485
4115.48 439
4116.09 505
4116.69 466
4117.30 473
4117.90 425
4118.51 485
4119.11 507
4119.72 482
4120.33 441
4120.93 480
4121.54 485
4122.14 494
4122.75 480
4123.35 476
4123.96 487
4124.57 476
4125.17 437
4125.78 408
4126.39 484
4126.99 527
4127.60 481
4128.20 497
4128.81 456
4129.42 483
4130.02 524
4130.63 520
4131.24 483
4131.84 474
4132.45 533
4133.06 514
4133.66 515
4134.27 500
4134.88 452
4135.48 494
4136.09 579
4136.70 580
4137.30 522
4137.91 482
4138.52 490
4139.12 574
4139.73 527
4140.34 544
4140.95 515
4141.55 521
4142.16 514
4142.77 549
4143.38 553
4143.98 566
4144.59 533
4145.20 551
4145.81 521
4146.41 576
4147.02 516
4147.63 479
4148.24 481
4148.84 452
4149.45 468
4150.06 481
4150.67 467
4151.28 464
4151.88 431
4152.49 403
4153.10 441
4153.71 423
4154.32 484
4154.92 468
4155.53 501
4156.14 508
4156.75 413
4157.36 470
4157.97 455
4158.57 469
4159.18 514
4159.79 522
4160.40 514
4161.01 522
4161.62 528
4162.23 523
4162.84 518
4163.44 506
4164.05 498
4164.66 552
4165.27 554
4165.88 493
4166.49 497
4167.10 447
4167.71 486
4168.32 504
4168.93 531
4169.54 540
4170.15 533
4170.75 495
4171.36 535
4171.97 483
4172.58 513
4173.19 527
4173.80 520
4174.41 526
4175.02 530
4175.63 513
4176.24 453
4176.85 472
4177.46 493
4178.07 516
4178.68 521
4179.29 523
4179.90 502
4180.51 512
4181.12 448
4181.73 461
4182.34 482
4182.95 477
4183.56 486
4184.17 500
4184.78 502
4185.39 494
4186.00 504
4186.61 488
4187.23 552
4187.84 503
4188.45 503
4189.06 507
4189.67 492
4190.28 482
4190.89 484
4191.50 482
4192.11 512
4192.72 568
4193.33 565
4193.94 546
4194.56 534
4195.17 573
4195.78 573
4196.39 533
4197.00 523
4197.61 538
4198.22 539
4198.84 593
4199.45 524
4200.06 520
4200.67 568
4201.28 480
4201.89 473
4202.50 453
4203.12 502
4203.73 496
4204.34 490
4204.95 494
4205.56 475
4206.18 498
4206.79 498
4207.40 503
4208.01 499
4208.62 523
4209.24 548
4209.85 513
4210.46 526
4211.07 536
4211.69 538
4212.30 566
4212.91 536
4213.52 578
4214.14 551
4214.75 515
4215.36 552
4215.97 542
4216.59 521
4217.20 518
4217.81 523
4218.43 500
4219.04 484
4219.65 544
4220.26 569
4220.88 575
4221.49 583
4222.10 521
4222.72 552
4223.33 558
4223.94 515
4224.56 507
4225.17 552
4225.78 563
4226.40 599
4227.01 622
4227.62 688
4228.24 822
4228.85 760
4229.46 728
4230.08 764
4230.69 709
4231.31 726
4231.92 728
4232.53 700
4233.15 687
4233.76 637
4234.38 618
4234.99 637
4235.60 651
4236.22 598
4236.83 650
4237.45 639
4238.06 607
4238.68 553
4239.29 597
4239.90 592
4240.52 561
4241.13 577
4241.75 586
4242.36 583
4242.98 559
4243.59 583
4244.21 587
4244.82 591
4245.44 590
4246.05 549
4246.67 549
4247.28 564
4247.90 539
4248.51 526
4249.13 553
4249.74 575
4250.36 593
4250.97 598
4251.59 549
4252.20 587
4252.82 564
4253.43 557
4254.05 571
4254.66 538
4255.28 634
4255.89 573
4256.51 563
4257.13 542
4257.74 522
4258.36 553
4258.97 571
4259.59 568
4260.21 576
4260.82 609
4261.44 644
4262.05 668
4262.67 669
4263.29 712
4263.90 778
4264.52 705
4265.13 705
4265.75 778
4266.37 728
4266.98 693
4267.60 659
4268.22 663
4268.83 667
4269.45 648
4270.07 598
4270.68 633
4271.30 581
4271.92 588
4272.53 577
4273.15 570
4273.77 642
4274.38 598
4275.00 584
4275.62 597
4276.23 577
4276.85 593
4277.47 623
4278.09 620
4278.70 625
4279.32 580
4279.94 633
4280.56 653
4281.17 593
4281.79 516
4282.41 556
4283.03 563
4283.64 535
4284.26 562
4284.88 538
4285.50 505
4286.11 512
4286.73 527
4287.35 527
4287.97 545
4288.59 527
4289.20 518
4289.82 528
4290.44 526
4291.06 549
4291.68 542
4292.29 519
4292.91 555
4293.53 570
4294.15 563
4294.77 587
4295.39 618
4296.00 623
4296.62 630
4297.24 634
4297.86 550
4298.48 601
4299.10 571
4299.72 614
4300.33 596
4300.95 591
4301.57 603
4302.19 598
4302.81 576
4303.43 575
4304.05 636
4304.67 588
4305.29 632
4305.91 589
4306.53 588
4307.14 612
4307.76 566
4308.38 578
4309.00 578
4309.62 574
4310.24 571
4310.86 574
4311.48 606
4312.10 573
4312.72 619
4313.34 634
4313.96 616
4314.58 658
4315.20 630
4315.82 682
4316.44 694
4317.06 679
4317.68 689
4318.30 658
4318.92 653
4319.54 649
4320.16 646
4320.78 660
4321.40 695
4322.02 688
4322.64 637
4323.26 737
4323.88 748
4324.50 763
4325.12 800
4325.74 840
4326.36 768
4326.99 774
4327.61 826
4328.23 829
4328.85 882
4329.47 925
4330.09 962
4330.71 1144
4331.33 1200
4331.95 1358
4332.57 1479
4333.19 1722
4333.82 1698
4334.44 1758
4335.06 1583
4335.68 1708
4336.30 1560
4336.92 1522
4337.54 1523
4338.17 1462
4338.79 1344
4339.41 1399
4340.03 1308
4340.65 1270
4341.27 1250
4341.90 1133
4342.52 1106
4343.14 1171
4343.76 1145
4344.38 1238
4345.01 1349
4345.63 1443
4346.25 1615
4346.87 1719
4347.49 1836
4348.12 1837
4348.74 1750
4349.36 1640
4349.98 1669
4350.61 1574
4351.23 1534
4351.85 1412
4352.47 1319
4353.10 1261
4353.72 1232
4354.34 1262
4354.96 1123
4355.59 949
4356.21 956
4356.83 946
4357.46 888
4358.08 870
4358.70 837
4359.32 801
4359.95 903
4360.57 895
4361.19 817
4361.82 785
4362.44 780
4363.06 782
4363.69 764
4364.31 770
4364.93 806
4365.56 806
4366.18 751
4366.80 764
4367.43 754
4368.05 763
4368.67 716
4369.30 742
4369.92 772
4370.55 752
4371.17 737
4371.79 723
4372.42 710
4373.04 711
4373.67 657
4374.29 700
4374.91 720
4375.54 633
4376.16 663
4376.79 745
4377.41 680
4378.04 673
4378.66 767
4379.28 763
4379.91 747
4380.53 726
4381.16 743
4381.78 759
4382.41 803
4383.03 787
4383.66 745
4384.28 763
4384.91 753
4385.53 698
4386.16 644
4386.78 695
4387.41 695
4388.03 684
4388.66 664
4389.28 619
4389.91 624
4390.53 658
4391.16 661
4391.78 718
4392.41 619
4393.03 656
4393.66 661
4394.28 680
4394.91 665
4395.54 665
4396.16 683
4396.79 711
4397.41 674
4398.04 666
4398.66 611
4399.29 619
4399.92 613
4400.54 648
4401.17 666
4401.79 630
4402.42 592
4403.05 598
4403.67 616
4404.30 618
4404.93 621
4405.55 603
4406.18 653
4406.80 655
4407.43 611
4408.06 626
4408.68 598
4409.31 619
4409.94 633
4410.56 656
4411.19 604
4411.82 566
4412.44 618
4413.07 638
4413.70 629
4414.33 673
4414.95 648
4415.58 592
4416.21 586
4416.83 574
4417.46 572
4418.09 571
4418.72 620
4419.34 590
4419.97 562
4420.60 571
4421.22 600
4421.85 596
4422.48 583
4423.11 592
4423.73 578
4424.36 622
4424.99 566
4425.62 600
4426.25 580
4426.87 589
4427.50 552
4428.13 561
4428.76 581
4429.39 526
4430.01 527
4430.64 560
4431.27 551
4431.90 544
4432.53 581
4433.15 567
4433.78 558
4434.41 616
4435.04 617
4435.67 600
4436.30 661
4436.93 644
4437.55 677
4438.18 679
4438.81 609
4439.44 588
4440.07 570
4440.70 576
4441.33 576
4441.96 606
4442.58 570
4443.21 602
4443.84 664
4444.47 607
4445.10 586
4445.73 574
4446.36 605
4446.99 641
4447.62 730
4448.25 686
4448.88 695
4449.51 692
4450.14 668
4450.76 669
4451.39 657
4452.02 625
4452.65 567
4453.28 626
4453.91 630
4454.54 661
4455.17 715
4455.80 738
4456.43 746
4457.06 744
4457.69 761
4458.32 762
4458.95 759
4459.58 735
4460.21 724
4460.84 682
4461.47 656
4462.10 643
4462.73 600
4463.36 567
4464.00 583
4464.63 582
4465.26 568
4465.89 553
4466.52 564
4467.15 594
4467.78 590
4468.41 561
4469.04 540
4469.67 601
4470.30 526
4470.93 527
4471.56 585
4472.20 560
4472.83 521
4473.46 537
4474.09 538
4474.72 506
4475.35 534
4475.98 536
4476.61 531
4477.25 521
4477.88 570
4478.51 531
4479.14 519
4479.77 562
4480.40 587
4481.03 567
4481.67 594
4482.30 588
4482.93 614
4483.56 638
4484.19 610
4484.83 609
4485.46 577
4486.09 596
4486.72 576
4487.35 612
4487.99 551
4488.62 580
4489.25 594
4489.88 565
4490.52 586
4491.15 614
4491.78 549
4492.41 599
4493.05 560
4493.68 558
4494.31 556
4494.94 538
4495.58 547
4496.21 605
4496.84 591
4497.47 645
4498.11 601
4498.74 606
4499.37 644
4500.01 700
4500.64 744
4501.27 836
4501.91 802
4502.54 776
4503.17 831
4503.80 844
4504.44 708
4505.07 807
4505.71 777
4506.34 782
4506.97 742
4507.61 705
4508.24 718
4508.87 663
4509.51 674
4510.14 680
4510.77 691
4511.41 692
4512.04 677
4512.68 677
4513.31 700
4513.94 678
4514.58 626
4515.21 664
4515.85 633
4516.48 619
4517.11 577
4517.75 552
4518.38 559
4519.02 527
4519.65 558
4520.29 568
4520.92 597
4521.55 593
4522.19 568
4522.82 570
4523.46 562
4524.09 558
4524.73 577
4525.36 589
4526.00 531
4526.63 564
4527.27 542
4527.90 555
4528.54 584
4529.17 565
4529.81 563
4530.44 579
4531.08 555
4531.71 602
4532.35 618
4532.98 560
4533.62 580
4534.25 572
4534.89 553
4535.53 576
4536.16 567
4536.80 553
4537.43 611
4538.07 602
4538.70 530
4539.34 490
4539.98 513
4540.61 538
4541.25 571
4541.88 570
4542.52 523
4543.16 481
4543.79 490
4544.43 548
4545.06 536
4545.70 500
4546.34 506
4546.97 514
4547.61 524
4548.25 492
4548.88 495
4549.52 467
4550.15 501
4550.79 489
4551.43 489
4552.06 479
4552.70 494
4553.34 447
4553.97 514
4554.61 506
4555.25 518
4555.89 531
4556.52 491
4557.16 480
4557.80 506
4558.43 520
4559.07 493
4559.71 500
4560.35 517
4560.98 526
4561.62 489
4562.26 484
4562.89 504
4563.53 525
4564.17 530
4564.81 520
4565.44 520
4566.08 543
4566.72 548
4567.36 595
4568.00 530
4568.63 531
4569.27 524
4569.91 567
4570.55 547
4571.19 534
4571.82 564
4572.46 488
4573.10 497
4573.74 498
4574.38 487
4575.01 480
4575.65 484
4576.29 525
4576.93 529
4577.57 517
4578.21 566
4578.84 560
4579.48 541
4580.12 499
4580.76 534
4581.40 599
4582.04 564
4582.68 538
4583.32 497
4583.95 496
4584.59 523
4585.23 540
4585.87 537
4586.51 608
4587.15 604
4587.79 615
4588.43 636
4589.07 665
4589.71 652
4590.35 740
4590.99 771
4591.62 847
4592.26 1004
4592.90 1049
4593.54 952
4594.18 877
4594.82 805
4595.46 782
4596.10 742
4596.74 692
4597.38 637
4598.02 603
4598.66 585
4599.30 555
4599.94 577
4600.58 579
4601.22 608
4601.86 638
4602.50 619
4603.14 639
4603.78 655
4604.42 583
4605.06 550
4605.70 583
4606.34 635
4606.98 593
4607.62 610
4608.27 536
4608.91 577
4609.55 541
4610.19 581
4610.83 612
4611.47 557
4612.11 544
4612.75 617
4613.39 545
4614.03 525
4614.67 543
4615.31 566
4615.96 531
4616.60 618
4617.24 582
4617.88 518
4618.52 536
4619.16 534
4619.80 527
4620.44 514
4621.09 544
4621.73 534
4622.37 518
4623.01 534
4623.65 551
4624.29 522
4624.94 580
4625.58 529
4626.22 493
4626.86 528
4627.50 557
4628.15 480
4628.79 537
4629.43 539
4630.07 519
4630.71 586
4631.36 568
4632.00 625
4632.64 677
4633.28 680
4633.93 616
4634.57 668
4635.21 627
4635.85 648
4636.50 576
4637.14 572
4637.78 664
4638.42 595
4639.07 616
4639.71 603
4640.35 585
4640.99 617
4641.64 621
4642.28 586
4642.92 553
4643.57 555
4644.21 544
4644.85 537
4645.50 558
4646.14 581
4646.78 579
4647.43 549
4648.07 578
4648.71 536
4649.36 509
4650.00 510
4650.64 521
4651.29 567
4651.93 547
4652.57 565
4653.22 626
4653.86 608
4654.50 561
4655.15 560
4655.79 534
4656.44 564
4657.08 579
4657.72 509
4658.37 542
4659.01 584
4659.66 591
4660.30 566
4660.94 567
4661.59 536
4662.23 553
4662.88 544
4663.52 530
4664.17 492
4664.81 506
4665.46 539
4666.10 535
4666.74 509
4667.39 505
4668.03 482
4668.68 500
4669.32 460
4669.97 480
4670.61 471
4671.26 496
4671.90 492
4672.55 479
4673.19 513
4673.84 508
4674.48 520
4675.13 473
4675.77 500
4676.42 502
4677.07 529
4677.71 525
4678.36 526
4679.00 489
4679.65 496
4680.29 562
4680.94 549
4681.58 602
4682.23 521
4682.88 519
4683.52 510
4684.17 562
4684.81 500
4685.46 549
4686.10 530
4686.75 535
4687.40 566
4688.04 559
4688.69 536
4689.34 565
4689.98 618
4690.63 609
4691.27 649
4691.92 581
4692.57 643
4693.21 624
4693.86 634
4694.51 637
4695.15 638
4695.80 681
4696.45 649
4697.09 664
4697.74 664
4698.39 677
4699.03 758
4699.68 714
4700.33 679
4700.97 747
4701.62 760
4702.27 707
4702.92 656
4703.56 608
4704.21 682
4704.86 703
4705.50 653
4706.15 618
4706.80 669
4707.45 638
4708.09 638
4708.74 618
4709.39 583
4710.04 580
4710.68 532
4711.33 561
4711.98 623
4712.63 634
4713.28 673
4713.92 611
4714.57 625
4715.22 654
4715.87 663
4716.52 620
4717.16 595
4717.81 620
4718.46 643
4719.11 668
4719.76 624
4720.41 690
4721.05 726
4721.70 751
4722.35 697
4723.00 716
4723.65 676
4724.30 663
4724.94 728
4725.59 804
4726.24 804
4726.89 781
4727.54 765
4728.19 742
4728.84 716
4729.49 700
4730.14 711
4730.78 694
4731.43 714
4732.08 631
4732.73 620
4733.38 616
4734.03 647
4734.68 631
4735.33 615
4735.98 614
4736.63 647
4737.28 634
4737.93 633
4738.58 655
4739.23 633
4739.88 638
4740.53 584
4741.18 604
4741.83 586
4742.47 641
4743.12 633
4743.77 606
4744.42 635
4745.07 627
4745.72 616
4746.37 654
4747.03 671
4747.68 655
4748.33 659
4748.98 652
4749.63 656
4750.28 673
4750.93 670
4751.58 691
4752.23 707
4752.88 718
4753.53 760
4754.18 695
4754.83 686
4755.48 693
4756.13 665
4756.78 642
4757.43 697
4758.08 702
4758.74 703
4759.39 748
4760.04 776
4760.69 806
4761.34 899
4761.99 915
4762.64 815
4763.29 818
4763.94 833
4764.60 844
4765.25 795
4765.90 727
4766.55 711
4767.20 721
4767.85 698
4768.51 677
4769.16 673
4769.81 675
4770.46 695
4771.11 665
4771.76 657
4772.42 640
4773.07 628
4773.72 684
4774.37 707
4775.02 695
4775.68 673
4776.33 665
4776.98 657
4777.63 647
4778.29 624
4778.94 616
4779.59 651
4780.24 632
4780.89 683
4781.55 638
4782.20 651
4782.85 684
4783.51 626
4784.16 657
4784.81 637
4785.46 655
4786.12 648
4786.77 610
4787.42 615
4788.08 668
4788.73 641
4789.38 701
4790.03 649
4790.69 689
4791.34 733
4791.99 698
4792.65 650
4793.30 707
4793.95 779
4794.61 725
4795.26 686
4795.91 717
4796.57 725
4797.22 714
4797.87 791
4798.53 817
4799.18 853
4799.84 924
4800.49 919
4801.14 960
4801.80 1012
4802.45 958
4803.11 926
4803.76 910
4804.41 853
4805.07 793
4805.72 748
4806.38 760
4807.03 794
4807.68 728
4808.34 709
4808.99 714
4809.65 756
4810.30 739
4810.96 702
4811.61 659
4812.27 706
4812.92 775
4813.58 841
4814.23 829
4814.89 785
4815.54 767
4816.19 797
4816.85 821
4817.50 830
4818.16 773
4818.81 806
4819.47 775
4820.13 799
4820.78 865
4821.44 847
4822.09 921
4822.75 923
4823.40 994
4824.06 946
4824.71 904
4825.37 908
4826.02 961
4826.68 946
4827.33 910
4827.99 857
4828.65 854
4829.30 924
4829.96 928
4830.61 941
4831.27 897
4831.93 866
4832.58 888
4833.24 939
4833.89 950
4834.55 979
4835.21 1001
4835.86 1010
4836.52 1107
4837.17 1073
4837.83 1039
4838.49 1070
4839.14 1102
4839.80 1096
4840.46 1075
4841.11 1112
4841.77 1170
4842.43 1141
4843.08 1120
4843.74 1177
4844.40 1149
4845.05 1172
4845.71 1242
4846.37 1206
4847.02 1163
4847.68 1233
4848.34 1305
4849.00 1277
4849.65 1357
4850.31 1393
4850.97 1541
4851.62 1456
4852.28 1430
4852.94 1463
4853.60 1453
4854.25 1381
4854.91 1409
4855.57 1402
4856.23 1527
4856.88 1779
4857.54 1915
4858.20 2094
4858.86 2074
4859.52 2145
4860.17 2126
4860.83 2080
4861.49 1848
4862.15 1754
4862.81 1666
4863.46 1599
4864.12 1536
4864.78 1460
4865.44 1386
4866.10 1437
4866.75 1553
4867.41 1515
4868.07 1613
4868.73 1617
4869.39 1436
4870.05 1419
4870.71 1449
4871.36 1361
4872.02 1319
4872.68 1246
4873.34 1264
4874.00 1207
4874.66 1153
4875.32 1187
4875.98 1221
4876.63 1160
4877.29 1132
4877.95 1154
4878.61 1177
4879.27 1305
4879.93 1383
4880.59 1286
4881.25 1251
4881.91 1165
4882.57 1095
4883.23 1044
4883.89 992
4884.55 996
4885.21 953
4885.87 950
4886.52 954
4887.18 987
4887.84 918
4888.50 870
4889.16 888
4889.82 915
4890.48 964
4891.14 905
4891.80 900
4892.46 871
4893.12 866
4893.78 842
4894.44 875
4895.10 839
4895.76 834
4896.42 836
4897.09 797
4897.75 824
4898.41 933
4899.07 877
4899.73 820
4900.39 816
4901.05 763
4901.71 858
4902.37 860
4903.03 777
4903.69 742
4904.35 774
4905.01 759
4905.67 723
4906.33 689
4907.00 722
4907.66 708
4908.32 721
4908.98 686
4909.64 730
4910.30 742
4910.96 701
4911.62 672
4912.29 690
4912.95 698
4913.61 683
4914.27 654
4914.93 647
4915.59 658
4916.26 662
4916.92 611
4917.58 645
4918.24 655
4918.90 641
4919.56 632
4920.23 639
4920.89 653
4921.55 721
4922.21 676
4922.87 610
4923.54 658
4924.20 650
4924.86 616
4925.52 613
4926.19 660
4926.85 673
4927.51 641
4928.17 612
4928.84 643
4929.50 683
4930.16 634
4930.82 640
4931.49 649
4932.15 674
4932.81 668
4933.47 636
4934.14 648
4934.80 679
4935.46 630
4936.13 573
4936.79 606
4937.45 599
4938.11 623
4938.78 607
4939.44 615
4940.10 619
4940.77 534
4941.43 573
4942.09 581
4942.76 594
4943.42 599
4944.08 588
4944.75 589
4945.41 593
4946.08 552
4946.74 564
4947.40 570
4948.07 571
4948.73 526
4949.39 537
4950.06 581
4950.72 510
4951.39 537
4952.05 544
4952.71 585
4953.38 562
4954.04 518
4954.71 550
4955.37 544
4956.04 563
4956.70 534
4957.36 562
4958.03 538
4958.69 527
4959.36 575
4960.02 559
4960.69 593
4961.35 596
4962.02 632
4962.68 671
4963.35 698
4964.01 657
4964.68 702
4965.34 722
4966.01 710
4966.67 694
4967.34 673
4968.00 670
4968.67 612
4969.33 566
4970.00 586
4970.66 553
4971.33 540
4971.99 589
4972.66 583
4973.32 553
4973.99 584
4974.66 586
4975.32 624
4975.99 642
4976.65 692
4977.32 666
4977.98 663
4978.65 645
4979.32 651
4979.98 575
4980.65 557
4981.31 524
4981.98 558
4982.65 524
4983.31 531
4983.98 525
4984.64 544
4985.31 524
4985.98 525
4986.64 530
4987.31 488
4987.98 493
4988.64 504
4989.31 508
4989.98 484
4990.64 555
4991.31 544
4991.98 518
4992.64 530
4993.31 499
4993.98 524
4994.64 520
4995.31 506
4995.98 494
4996.64 529
4997.31 486
4997.98 504
4998.65 492
4999.31 462
4999.98 501
5000.65 515
5001.31 490
5001.98 438
5002.65 446
5003.32 458
5003.98 512
5004.65 452
5005.32 466
5005.99 465
5006.66 490
5007.32 497
5007.99 477
5008.66 470
5009.33 484
5009.99 508
5010.66 461
5011.33 512
5012.00 536
5012.67 474
5013.33 569
5014.00 533
5014.67 515
5015.34 489
5016.01 523
5016.68 514
5017.34 505
5018.01 549
5018.68 476
5019.35 509
5020.02 515
5020.69 488
5021.36 520
5022.02 559
5022.69 502
5023.36 500
5024.03 500
5024.70 496
5025.37 488
5026.04 479
5026.71 486
5027.38 463
5028.05 506
5028.71 519
5029.38 484
5030.05 494
5030.72 458
5031.39 450
5032.06 458
5032.73 478
5033.40 443
5034.07 464
5034.74 499
5035.41 469
5036.08 463
5036.75 502
5037.42 503
5038.09 540
5038.76 507
5039.43 451
5040.10 449
5040.77 465
5041.44 482
5042.11 451
5042.78 438
5043.45 458
5044.12 488
5044.79 517
5045.46 488
5046.13 480
5046.80 500
5047.47 480
5048.14 473
5048.81 479
5049.48 487
5050.15 475
5050.82 511
5051.49 484
5052.16 466
5052.83 463
5053.51 458
5054.18 483
5054.85 459
5055.52 479
5056.19 513
5056.86 471
5057.53 459
5058.20 464
5058.87 453
5059.55 483
5060.22 454
5060.89 486
5061.56 516
5062.23 536
5062.90 524
5063.57 479
5064.25 505
5064.92 509
5065.59 516
5066.26 469
5066.93 491
5067.60 463
5068.28 502
5068.95 498
5069.62 524
5070.29 483
5070.96 465
5071.64 476
5072.31 503
5072.98 467
5073.65 469
5074.32 458
5075.00 497
5075.67 472
5076.34 461
5077.01 480
5077.69 514
5078.36 540
5079.03 552
5079.70 549
5080.38 498
5081.05 503
5081.72 501
5082.39 544
5083.07 482
5083.74 535
5084.41 502
5085.09 534
5085.76 524
5086.43 529
5087.10 520
5087.78 521
5088.45 541
5089.12 518
5089.80 540
5090.47 620
5091.14 595
5091.82 605
5092.49 565
5093.16 599
5093.84 607
5094.51 608
5095.18 605
5095.86 548
5096.53 554
5097.21 600
5097.88 521
5098.55 558
5099.23 559
5099.90 540
5100.57 494
5101.25 531
5101.92 548
5102.60 566
5103.27 557
5103.95 544
5104.62 593
5105.29 549
5105.97 582
5106.64 617
5107.32 629
5107.99 588
5108.67 572
5109.34 509
5110.01 549
5110.69 502
5111.36 516
5112.04 474
5112.71 495
5113.39 509
5114.06 482
5114.74 543
5115.41 510
5116.09 467
5116.76 505
5117.44 557
5118.11 573
5118.79 649
5119.46 644
5120.14 706
5120.81 716
5121.49 731
5122.16 669
5122.84 698
5123.52 630
5124.19 609
5124.87 582
5125.54 580
5126.22 591
5126.89 558
5127.57 560
5128.24 529
5128.92 522
5129.60 541
5130.27 539
5130.95 555
5131.62 575
5132.30 549
5132.98 531
5133.65 618
5134.33 551
5135.01 601
5135.68 560
5136.36 554
5137.03 518
5137.71 567
5138.39 517
5139.06 496
5139.74 586
5140.42 514
5141.09 492
5141.77 563
5142.45 479
5143.12 476
5143.80 469
5144.48 463
5145.15 474
5145.83 455
5146.51 418
5147.18 464
5147.86 471
5148.54 478
5149.22 463
5149.89 425
5150.57 413
5151.25 475
5151.93 499
5152.60 505
5153.28 511
5153.96 478
5154.63 521
5155.31 448
5155.99 482
5156.67 511
5157.35 491
5158.02 530
5158.70 521
5159.38 527
5160.06 511
5160.73 528
5161.41 506
5162.09 473
5162.77 463
5163.45 460
5164.12 462
5164.80 457
5165.48 482
5166.16 498
5166.84 496
5167.52 488
5168.19 530
5168.87 501
5169.55 515
5170.23 497
5170.91 500
5171.59 499
5172.27 459
5172.94 473
5173.62 460
5174.30 416
5174.98 436
5175.66 482
5176.34 463
5177.02 451
5177.70 495
5178.38 481
5179.06 457
5179.73 492
5180.41 466
5181.09 441
5181.77 475
5182.45 507
5183.13 500
5183.81 476
5184.49 475
5185.17 508
5185.85 472
5186.53 439
5187.21 425
5187.89 459
5188.57 476
5189.25 491
5189.93 495
5190.61 484
5191.29 479
5191.97 458
5192.65 491
5193.33 416
5194.01 458
5194.69 451
5195.37 433
5196.05 446
5196.73 463
5197.41 475
5198.09 469
5198.77 484
5199.45 440
5200.13 480
5200.81 451
5201.49 418
5202.17 437
5202.85 451
5203.53 476
5204.21 486
5204.89 466
5205.58 476
5206.26 462
5206.94 483
5207.62 429
5208.30 487
5208.98 499
5209.66 520
5210.34 467
5211.02 487
5211.71 505
5212.39 493
5213.07 515
5213.75 526
5214.43 516
5215.11 598
5215.79 579
5216.48 520
5217.16 538
5217.84 530
5218.52 502
5219.20 485
5219.88 462
5220.57 559
5221.25 584
5221.93 547
5222.61 541
5223.29 601
5223.98 601
5224.66 573
5225.34 580
5226.02 529
5226.70 516
5227.39 561
5228.07 568
5228.75 516
5229.43 521
5230.12 549
5230.80 534
5231.48 564
5232.16 515
5232.85 478
5233.53 524
5234.21 548
5234.89 580
5235.58 559
5236.26 547
5236.94 595
5237.63 579
5238.31 586
5238.99 607
5239.67 565
5240.36 537
5241.04 606
5241.72 635
5242.41 651
5243.09 619
5243.77 617
5244.46 540
5245.14 579
5245.82 587
5246.51 540
5247.19 562
5247.88 538
5248.56 556
5249.24 507
5249.93 528
5250.61 500
5251.29 517
5251.98 510
5252.66 517
5253.35 532
5254.03 516
5254.71 517
5255.40 465
5256.08 504
5256.77 529
5257.45 498
5258.14 498
5258.82 494
5259.50 517
5260.19 541
5260.87 523
5261.56 546
5262.24 540
5262.93 578
5263.61 560
5264.30 558
5264.98 539
5265.67 563
5266.35 574
5267.03 525
5267.72 546
5268.40 524
5269.09 542
5269.77 539
5270.46 496
5271.14 490
5271.83 546
5272.52 529
5273.20 550
5273.89 507
5274.57 502
5275.26 529
5275.94 502
5276.63 521
5277.31 493
5278.00 498
5278.68 499
5279.37 525
5280.06 550
5280.74 524
5281.43 522
5282.11 487
5282.80 579
5283.48 516
5284.17 539
5284.86 570
5285.54 537
5286.23 517
5286.92 520
5287.60 521
5288.29 509
5288.97 536
5289.66 568
5290.35 484
5291.03 482
5291.72 521
5292.41 541
5293.09 531
5293.78 506
5294.47 559
5295.15 506
5295.84 513
5296.53 543
5297.21 468
5297.90 509
5298.59 551
5299.27 602
5299.96 566
5300.65 566
5301.33 604
5302.02 584
5302.71 623
5303.40 674
5304.08 667
5304.77 692
5305.46 713
5306.15 807
5306.83 763
5307.52 769
5308.21 730
5308.90 731
5309.58 687
5310.27 667
5310.96 645
5311.65 672
5312.33 736
5313.02 682
5313.71 733
5314.40 733
5315.09 662
5315.77 671
5316.46 671
5317.15 681
5317.84 712
5318.53 719
5319.21 682
5319.90 703
5320.59 703
5321.28 704
5321.97 671
5322.66 657
5323.35 654
5324.03 655
5324.72 604
5325.41 593
5326.10 599
5326.79 589
5327.48 541
5328.17 572
5328.86 598
5329.54 539
5330.23 570
5330.92 561
5331.61 546
5332.30 484
5332.99 485
5333.68 474
5334.37 467
5335.06 486
5335.75 515
5336.44 509
5337.12 512
5337.81 509
5338.50 506
5339.19 511
5339.88 520
5340.57 523
5341.26 488
5341.95 516
5342.64 511
5343.33 507
5344.02 530
5344.71 547
5345.40 522
5346.09 562
5346.78 547
5347.47 591
5348.16 572
5348.85 544
5349.54 583
5350.23 600
5350.92 558
5351.61 565
5352.30 604
5352.99 546
5353.68 600
5354.37 570
5355.07 547
5355.76 517
5356.45 498
5357.14 495
5357.83 495
5358.52 506
5359.21 521
5359.90 499
5360.59 485
5361.28 510
5361.97 526
5362.66 540
5363.36 537
5364.05 559
5364.74 544
5365.43 560
5366.12 553
5366.81 536
5367.50 467
5368.19 496
5368.89 488
5369.58 503
5370.27 470
5370.96 472
5371.65 499
5372.34 475
5373.04 527
5373.73 499
5374.42 536
5375.11 509
5375.80 497
5376.49 476
5377.19 469
5377.88 478
5378.57 535
5379.26 479
5379.96 486
5380.65 468
5381.34 469
5382.03 467
5382.72 495
5383.42 507
5384.11 555
5384.80 494
5385.49 477
5386.19 479
5386.88 510
5387.57 562
5388.26 542
5388.96 512
5389.65 548
5390.34 528
5391.04 553
5391.73 534
5392.42 527
5393.12 547
5393.81 571
5394.50 596
5395.19 544
5395.89 527
5396.58 558
5397.27 537
5397.97 512
5398.66 519
5399.35 543
5400.05 479
5400.74 520
5401.43 526
5402.13 483
5402.82 561
5403.52 519
5404.21 515
5404.90 566
5405.60 512
5406.29 532
5406.98 594
5407.68 543
5408.37 534
5409.07 484
5409.76 534
5410.45 547
5411.15 583
5411.84 548
5412.54 506
5413.23 547
5413.93 587
5414.62 573
5415.32 547
5416.01 585
5416.70 585
5417.40 622
5418.09 582
5418.79 584
5419.48 589
5420.18 610
5420.87 635
5421.57 566
5422.26 600
5422.96 628
5423.65 625
5424.35 562
5425.04 624
5425.74 642
5426.43 622
5427.13 600
5427.82 627
5428.52 622
5429.21 578
5429.91 535
5430.60 580
5431.30 651
5432.00 632
5432.69 645
5433.39 637
5434.08 610
5434.78 636
5435.47 646
5436.17 641
5436.86 673
5437.56 696
5438.26 689
5438.95 671
5439.65 695
5440.34 687
5441.04 679
5441.74 699
5442.43 724
5443.13 728
5443.83 713
5444.52 732
5445.22 747
5445.91 751
5446.61 865
5447.31 918
5448.00 976
5448.70 1017
5449.40 965
5450.09 947
5450.79 984
5451.49 979
5452.18 915
5452.88 844
5453.58 859
5454.27 801
5454.97 811
5455.67 744
5456.37 731
5457.06 761
5457.76 755
5458.46 747
5459.15 782
5459.85 817
5460.55 767
5461.25 801
5461.94 813
5462.64 843
5463.34 810
5464.04 813
5464.73 787
5465.43 847
5466.13 828
5466.83 849
5467.53 843
5468.22 829
5468.92 796
5469.62 836
5470.32 892
5471.01 857
5471.71 905
5472.41 937
5473.11 934
5473.81 982
5474.51 1035
5475.20 1043
5475.90 1038
5476.60 1077
5477.30 1077
5478.00 1072
5478.70 1223
5479.39 1424
5480.09 1588
5480.79 1722
5481.49 2009
5482.19 2021
5482.89 1825
5483.59 1724
5484.29 1617
5484.98 1526
5485.68 1435
5486.38 1262
5487.08 1178
5487.78 1156
5488.48 1181
5489.18 1180
5489.88 1157
5490.58 1175
5491.28 1225
5491.98 1272
5492.68 1255
5493.37 1301
5494.07 1339
5494.77 1338
5495.47 1302
5496.17 1432
5496.87 1434
5497.57 1415
5498.27 1493
5498.97 1679
5499.67 2030
5500.37 2333
5501.07 2757
5501.77 2977
5502.47 3145
5503.17 3015
5503.87 2590
5504.57 2380
5505.27 1980
5505.97 1742
5506.67 1508
5507.37 1380
5508.07 1248
5508.77 1118
5509.47 1118
5510.17 1047
5510.87 1090
5511.58 1042
5512.28 1019
5512.98 992
5513.68 1011
5514.38 1021
5515.08 976
5515.78 1068
5516.48 1026
5517.18 1017
5517.88 944
5518.58 1012
5519.28 988
5519.99 1027
5520.69 1033
5521.39 977
5522.09 971
5522.79 868
5523.49 853
5524.19 881
5524.90 854
5525.60 868
5526.30 750
5527.00 773
5527.70 750
5528.40 766
5529.10 812
5529.81 767
5530.51 769
5531.21 724
5531.91 768
5532.61 799
5533.32 758
5534.02 742
5534.72 781
5535.42 760
5536.12 790
5536.83 754
5537.53 744
5538.23 743
5538.93 723
5539.64 731
5540.34 741
5541.04 734
5541.74 738
5542.45 737
5543.15 729
5543.85 704
5544.55 711
5545.26 693
5545.96 623
5546.66 656
5547.36 611
5548.07 695
5548.77 689
5549.47 665
5550.18 655
5550.88 674
5551.58 697
5552.29 690
5552.99 714
5553.69 720
5554.40 667
5555.10 662
5555.80 664
5556.51 714
5557.21 685
5557.91 648
5558.62 659
5559.32 677
5560.02 682
5560.73 692
5561.43 683
5562.14 651
5562.84 672
5563.54 676
5564.25 691
5564.95 684
5565.65 675
5566.36 634
5567.06 652
5567.77 698
5568.47 669
5569.18 652
5569.88 612
5570.58 646
5571.29 632
5571.99 655
5572.70 662
5573.40 676
5574.11 667
5574.81 684
5575.52 654
5576.22 658
5576.93 684
5577.63 681
5578.33 618
5579.04 644
5579.74 672
5580.45 621
5581.15 588
5581.86 626
5582.56 569
5583.27 595
5583.97 602
5584.68 580
5585.39 607
5586.09 623
5586.80 628
5587.50 606
5588.21 646
5588.91 663
5589.62 611
5590.32 593
5591.03 582
5591.73 603
5592.44 597
5593.15 596
5593.85 600
5594.56 575
5595.26 601
5595.97 600
5596.68 597
5597.38 588
5598.09 582
5598.79 580
5599.50 567
5600.21 557
5600.91 585
5601.62 589
5602.33 599
5603.03 579
5603.74 522
5604.44 552
5605.15 603
5605.86 605
5606.56 587
5607.27 566
5607.98 558
5608.68 569
5609.39 542
5610.10 571
5610.80 588
5611.51 554
5612.22 540
5612.93 584
5613.63 562
5614.34 579
5615.05 551
5615.75 581
5616.46 592
5617.17 578
5617.88 582
5618.58 618
5619.29 583
5620.00 545
5620.71 552
5621.41 576
5622.12 580
5622.83 639
5623.54 585
5624.24 605
5624.95 576
5625.66 570
5626.37 615
5627.08 603
5627.78 616
5628.49 599
5629.20 601
5629.91 647
5630.62 651
5631.32 617
5632.03 681
5632.74 695
5633.45 691
5634.16 669
5634.86 691
5635.57 668
5636.28 666
5636.99 660
5637.70 785
5638.41 785
5639.12 732
5639.82 736
5640.53 728
5641.24 741
5641.95 737
5642.66 697
5643.37 760
5644.08 723
5644.79 700
5645.50 708
5646.21 651
5646.91 657
5647.62 646
5648.33 624
5649.04 651
5649.75 659
5650.46 694
5651.17 683
5651.88 644
5652.59 646
5653.30 723
5654.01 696
5654.72 700
5655.43 674
5656.14 710
5656.85 682
5657.56 703
5658.27 686
5658.98 740
5659.69 748
5660.40 813
5661.11 815
5661.82 749
5662.53 750
5663.24 759
5663.95 778
5664.66 732
5665.37 714
5666.08 689
5666.79 730
5667.50 733
5668.21 703
5668.92 724
5669.63 757
5670.34 811
5671.05 768
5671.76 813
5672.47 848
5673.18 879
5673.89 855
5674.61 862
5675.32 804
5676.03 753
5676.74 667
5677.45 714
5678.16 642
5678.87 620
5679.58 643
5680.29 650
5681.01 695
5681.72 699
5682.43 762
5683.14 688
5683.85 637
5684.56 663
5685.27 700
5685.99 659
5686.70 667
5687.41 679
5688.12 680
5688.83 654
5689.54 673
5690.26 609
5690.97 612
5691.68 649
5692.39 616
5693.10 632
5693.82 631
5694.53 584
5695.24 553
5695.95 622
5696.67 589
5697.38 585
5698.09 574
5698.80 592
5699.51 608
5700.23 598
5700.94 591
5701.65 584
5702.36 636
5703.08 562
5703.79 583
5704.50 609
5705.22 571
5705.93 577
5706.64 577
5707.35 586
5708.07 642
5708.78 606
5709.49 576
5710.21 538
5710.92 571
5711.63 538
5712.35 556
5713.06 627
5713.77 569
5714.49 574
5715.20 536
5715.91 548
5716.63 547
5717.34 558
5718.05 565
5718.77 535
5719.48 553
5720.19 541
5720.91 554
5721.62 532
5722.34 584
5723.05 613
5723.76 628
5724.48 560
5725.19 569
5725.91 616
5726.62 559
5727.33 564
5728.05 591
5728.76 628
5729.48 604
5730.19 633
5730.91 643
5731.62 578
5732.34 574
5733.05 600
5733.76 575
5734.48 582
5735.19 559
5735.91 563
5736.62 576
5737.34 525
5738.05 567
5738.77 581
5739.48 540
5740.20 553
5740.91 589
5741.63 549
5742.34 497
5743.06 525
5743.77 558
5744.49 566
5745.20 518
5745.92 550
5746.63 613
5747.35 532
5748.07 535
5748.78 533
5749.50 567
5750.21 585
5750.93 541
5751.64 579
5752.36 574
5753.07 547
5753.79 552
5754.51 550
5755.22 589
5755.94 603
5756.65 625
5757.37 598
5758.09 585
5758.80 609
5759.52 633
5760.24 636
5760.95 609
5761.67 653
5762.38 616
5763.10 624
5763.82 633
5764.53 646
5765.25 627
5765.97 613
5766.68 671
5767.40 623
5768.12 683
5768.83 709
5769.55 832
5770.27 859
5770.98 937
5771.70 976
5772.42 895
5773.13 874
5773.85 832
5774.57 780
5775.29 754
5776.00 686
5776.72 712
5777.44 669
5778.16 642
5778.87 689
5779.59 642
5780.31 625
5781.03 639
5781.74 661
5782.46 685
5783.18 669
5783.90 629
5784.61 647
5785.33 668
5786.05 652
5786.77 661
5787.48 630
5788.20 607
5788.92 589
5789.64 610
5790.36 597
5791.08 577
5791.79 612
5792.51 595
5793.23 591
5793.95 584
5794.67 588
5795.38 609
5796.10 642
5796.82 594
5797.54 603
5798.26 609
5798.98 597
5799.70 577
5800.41 620
5801.13 569
5801.85 616
5802.57 624
5803.29 620
5804.01 606
5804.73 613
5805.45 587
5806.17 555
5806.89 526
5807.60 564
5808.32 565
5809.04 537
5809.76 585
5810.48 544
5811.20 586
5811.92 564
5812.64 555
5813.36 546
5814.08 572
5814.80 627
5815.52 569
5816.24 601
5816.96 582
5817.68 603
5818.40 604
5819.12 572
5819.84 557
5820.56 575
5821.28 620
5822.00 573
5822.72 574
5823.44 587
5824.16 646
5824.88 639
5825.60 618
5826.32 572
5827.04 609
5827.76 626
5828.48 593
5829.20 580
5829.92 616
5830.64 633
5831.36 577
5832.08 620
5832.80 649
5833.52 605
5834.25 616
5834.97 633
5835.69 624
5836.41 618
5837.13 617
5837.85 576
5838.57 600
5839.29 620
5840.01 609
5840.73 614
5841.46 580
5842.18 578
5842.90 609
5843.62 599
5844.34 583
5845.06 606
5845.78 622
5846.51 634
5847.23 626
5847.95 668
5848.67 652
5849.39 632
5850.11 605
5850.84 615
5851.56 644
5852.28 616
5853.00 647
5853.72 692
5854.45 656
5855.17 632
5855.89 655
5856.61 660
5857.33 647
5858.06 605
5858.78 628
5859.50 625
5860.22 644
5860.95 681
5861.67 643
5862.39 613
5863.11 624
5863.84 676
5864.56 666
5865.28 698
5866.01 649
5866.73 646
5867.45 685
5868.17 645
5868.90 693
5869.62 627
5870.34 657
5871.07 704
5871.79 669
5872.51 693
5873.24 717
5873.96 666
5874.68 657
5875.41 682
5876.13 683
5876.85 714
5877.58 736
5878.30 746
5879.02 732
5879.75 775
5880.47 792
5881.19 840
5881.92 812
5882.64 787
5883.37 820
5884.09 807
5884.81 785
5885.54 796
5886.26 813
5886.99 763
5887.71 779
5888.43 777
5889.16 785
5889.88 795
5890.61 787
5891.33 801
5892.05 765
5892.78 771
5893.50 808
5894.23 800
5894.95 726
5895.68 761
5896.40 789
5897.13 806
5897.85 769
5898.58 765
5899.30 792
5900.03 815
5900.75 793
5901.48 843
5902.20 873
5902.93 879
5903.65 850
5904.38 828
5905.10 842
5905.83 850
5906.55 861
5907.28 871
5908.00 882
5908.73 874
5909.45 931
5910.18 865
5910.90 943
5911.63 907
5912.36 916
5913.08 846
5913.81 943
5914.53 958
5915.26 932
5915.98 903
5916.71 936
5917.44 943
5918.16 1003
5918.89 1032
5919.61 1005
5920.34 1011
5921.07 942
5921.79 1027
5922.52 1027
5923.25 1026
5923.97 1047
5924.70 1111
5925.42 1083
5926.15 1122
5926.88 1169
5927.60 1157
5928.33 1147
5929.06 1165
5929.78 1179
5930.51 1170
5931.24 1187
5931.96 1203
5932.69 1325
5933.42 1271
5934.15 1281
5934.87 1348
5935.60 1329
5936.33 1414
5937.05 1407
5937.78 1367
5938.51 1413
5939.24 1418
5939.96 1462
5940.69 1552
5941.42 1535
5942.14 1629
5942.87 1581
5943.60 1621
5944.33 1674
5945.06 1698
5945.78 1768
5946.51 1801
5947.24 1888
5947.97 1803
5948.69 1846
5949.42 1916
5950.15 1918
5950.88 1955
5951.61 2169
5952.33 2299
5953.06 2527
5953.79 2788
5954.52 2878
5955.25 2846
5955.98 2816
5956.70 2726
5957.43 2598
5958.16 2515
5958.89 2399
5959.62 2425
5960.35 2422
5961.07 2333
5961.80 2359
5962.53 2347
5963.26 2390
5963.99 2455
5964.72 2563
5965.45 2714
5966.18 2839
5966.90 3027
5967.63 3265
5968.36 3468
5969.09 3402
5969.82 3325
5970.55 3222
5971.28 3153
5972.01 3084
5972.74 3003
5973.47 3008
5974.20 3020
5974.93 3002
5975.66 2963
5976.39 2828
5977.12 2884
5977.84 2922
5978.57 2961
5979.30 3021
5980.03 3164
5980.76 3311
5981.49 3347
5982.22 3485
5982.95 3546
5983.68 3583
5984.41 3530
5985.14 3625
5985.87 3571
5986.60 3583
5987.33 3728
5988.06 3577
5988.79 3647
5989.53 3661
5990.26 3645
5990.99 3634
5991.72 3629
5992.45 3607
5993.18 3681
5993.91 3849
5994.64 3895
5995.37 3878
5996.10 3926
5996.83 4041
5997.56 4134
5998.29 4140
5999.02 4153
5999.75 4141
6000.49 4137
6001.22 4172
6001.95 3993
6002.68 3985
6003.41 4037
6004.14 3869
6004.87 3839
6005.60 3771
6006.34 3776
6007.07 3752
6007.80 3832
6008.53 4107
6009.26 4488
6009.99 5041
6010.72 5856
6011.46 6966
6012.19 8442
6012.92 9871
6013.65 11401
6014.38 12642
6015.12 13244
6015.85 13273
6016.58 12614
6017.31 11588
6018.04 10316
6018.78 9009
6019.51 7874
6020.24 6740
6020.97 5751
6021.70 4873
6022.44 4224
6023.17 3877
6023.90 3541
6024.63 3262
6025.37 3205
6026.10 3228
6026.83 3067
6027.56 2971
6028.30 3025
6029.03 3054
6029.76 3128
6030.50 3108
6031.23 3190
6031.96 3178
6032.69 3127
6033.43 2998
6034.16 2849
6034.89 2667
6035.63 2475
6036.36 2372
6037.09 2385
6037.83 2434
6038.56 2397
6039.29 2418
6040.03 2382
6040.76 2516
6041.49 2579
6042.23 2575
6042.96 2550
6043.69 2585
6044.43 2583
6045.16 2631
6045.90 2709
6046.63 2603
6047.36 2608
6048.10 2725
6048.83 2799
6049.57 2982
6050.30 2933
6051.03 3027
6051.77 3233
6052.50 3362
6053.24 3610
6053.97 3752
6054.70 3827
6055.44 3738
6056.17 3535
6056.91 3484
6057.64 3224
6058.38 3089
6059.11 3071
6059.85 2928
6060.58 2859
6061.32 2879
6062.05 2902
6062.79 2772
6063.52 2736
6064.26 2753
6064.99 2687
6065.72 2685
6066.46 2612
6067.20 2630
6067.93 2533
6068.67 2516
6069.40 2473
6070.14 2489
6070.87 2449
6071.61 2497
6072.34 2453
6073.08 2391
6073.81 2341
6074.55 2292
6075.28 2306
6076.02 2276
6076.76 2249
6077.49 2255
6078.23 2252
6078.96 2253
6079.70 2205
6080.43 2132
6081.17 2145
6081.91 2173
6082.64 2077
6083.38 2021
6084.11 2030
6084.85 1986
6085.59 2036
6086.32 1945
6087.06 1974
6087.80 2014
6088.53 1951
6089.27 1975
6090.00 1991
6090.74 1951
6091.48 2044
6092.21 2029
6092.95 1998
6093.69 2069
6094.42 1978
6095.16 1971
6095.90 2021
6096.63 1934
6097.37 1804
6098.11 1887
6098.85 1888
6099.58 1840
6100.32 1881
6101.06 1824
6101.79 1736
6102.53 1842
6103.27 1868
6104.01 1793
6104.74 1793
6105.48 1855
6106.22 1781
6106.96 1771
6107.69 1760
6108.43 1772
6109.17 1808
6109.91 1834
6110.64 1760
6111.38 1785
6112.12 1871
6112.86 1878
6113.59 1886
6114.33 1820
6115.07 1909
6115.81 1976
6116.55 2032
6117.28 2028
6118.02 2107
6118.76 2036
6119.50 2059
6120.24 1997
6120.98 1995
6121.71 1926
6122.45 1934
6123.19 1962
6123.93 1965
6124.67 2013
6125.41 2063
6126.15 2032
6126.88 1997
6127.62 1946
6128.36 2054
6129.10 2082
6129.84 2023
6130.58 1999
6131.32 1966
6132.06 2009
6132.80 2014
6133.53 2115
6134.27 2146
6135.01 2169
6135.75 2170
6136.49 2269
6137.23 2387
6137.97 2391
6138.71 2455
6139.45 2600
6140.19 2652
6140.93 2780
6141.67 2818
6142.41 2830
6143.15 2754
6143.89 2711
6144.63 2685
6145.37 2604
6146.11 2586
6146.85 2508
6147.59 2423
6148.33 2483
6149.07 2481
6149.81 2400
6150.55 2392
6151.29 2494
6152.03 2415
6152.77 2451
6153.51 2465
6154.25 2482
6154.99 2533
6155.73 2610
6156.47 2655
6157.21 2644
6157.95 2653
6158.69 2643
6159.43 2713
6160.17 2623
6160.91 2708
6161.65 2819
6162.39 2824
6163.13 2897
6163.88 3125
6164.62 3269
6165.36 3488
6166.10 3626
6166.84 3843
6167.58 3892
6168.32 3997
6169.06 4035
6169.80 3928
6170.55 3881
6171.29 3898
6172.03 3833
6172.77 3733
6173.51 3709
6174.25 3620
6174.99 3661
6175.74 3485
6176.48 3555
6177.22 3486
6177.96 3580
6178.70 3785
6179.44 3916
6180.19 4366
6180.93 4939
6181.67 5652
6182.41 6512
6183.15 7297
6183.90 7848
6184.64 8127
6185.38 8031
6186.12 7761
6186.87 7373
6187.61 6798
6188.35 6300
6189.09 5655
6189.84 5248
6190.58 4933
6191.32 4635
6192.06 4672
6192.81 4596
6193.55 4414
6194.29 4380
6195.03 4290
6195.78 4302
6196.52 4394
6197.26 4257
6198.01 4157
6198.75 4172
6199.49 4164
6200.23 4092
6200.98 3988
6201.72 3990
6202.46 4016
6203.21 4059
6203.95 4227
6204.69 4553
6205.44 5088
6206.18 5927
6206.92 7609
6207.67 9770
6208.41 12228
6209.15 14761
6209.90 16781
6210.64 17948
6211.39 18085
6212.13 17454
6212.87 15878
6213.62 13840
6214.36 11711
6215.11 9840
6215.85 8092
6216.59 6605
6217.34 5589
6218.08 4790
6218.83 4225
6219.57 3841
6220.31 3561
6221.06 3414
6221.80 3255
6222.55 3221
6223.29 3059
6224.04 3038
6224.78 3013
6225.53 2895
6226.27 2756
6227.02 2622
6227.76 2537
6228.50 2428
6229.25 2285
6229.99 2160
6230.74 2084
6231.48 2045
6232.23 2008
6232.97 2036
6233.72 1957
6234.46 2027
6235.21 2116
6235.96 2040
6236.70 2100
6237.45 2157
6238.19 2182
6238.94 2195
6239.68 2310
6240.43 2392
6241.17 2487
6241.92 2526
6242.66 2563
6243.41 2458
6244.16 2470
6244.90 2464
6245.65 2457
6246.39 2612
6247.14 2721
6247.88 2764
6248.63 2765
6249.38 2767
6250.12 2718
6250.87 2642
6251.62 2593
6252.36 2490
6253.11 2441
6253.85 2408
6254.60 2379
6255.35 2344
6256.09 2273
6256.84 2275
6257.59 2265
6258.33 2230
6259.08 2277
6259.83 2213
6260.57 2272
6261.32 2270
6262.07 2205
6262.81 2168
6263.56 2103
6264.31 2095
6265.05 2094
6265.80 2072
6266.55 2080
6267.30 2019
6268.04 1989
6268.79 2071
6269.54 2002
6270.28 2010
6271.03 1980
6271.78 1963
6272.53 1928
6273.27 1906
6274.02 1939
6274.77 2004
6275.52 1905
6276.26 1984
6277.01 2009
6277.76 2002
6278.51 2030
6279.25 1957
6280.00 1997
6280.75 1905
6281.50 1855
6282.25 1901
6282.99 1821
6283.74 1785
6284.49 1806
6285.24 1740
6285.99 1772
6286.74 1686
6287.48 1743
6288.23 1690
6288.98 1669
6289.73 1657
6290.48 1566
6291.23 1503
6291.97 1511
6292.72 1550
6293.47 1459
6294.22 1419
6294.97 1396
6295.72 1438
6296.47 1422
6297.22 1453
6297.96 1429
6298.71 1415
6299.46 1390
6300.21 1390
6300.96 1399
6301.71 1379
6302.46 1320
6303.21 1379
6303.96 1337
6304.71 1408
6305.46 1382
6306.21 1337
6306.96 1317
6307.71 1266
6308.45 1329
6309.20 1287
6309.95 1329
6310.70 1345
6311.45 1378
6312.20 1444
6312.95 1391
6313.70 1422
6314.45 1464
6315.20 1484
6315.95 1430
6316.70 1461
6317.45 1446
6318.20 1463
6318.95 1371
6319.70 1377
6320.45 1395
6321.20 1288
6321.95 1212
6322.70 1222
6323.46 1185
6324.21 1140
6324.96 1194
6325.71 1225
6326.46 1217
6327.21 1179
6327.96 1202
6328.71 1209
6329.46 1297
6330.21 1223
6330.96 1214
6331.71 1207
6332.46 1181
6333.21 1179
6333.97 1194
6334.72 1216
6335.47 1173
6336.22 1185
6336.97 1165
6337.72 1158
6338.47 1205
6339.22 1210
6339.98 1163
6340.73 1177
6341.48 1203
6342.23 1166
6342.98 1160
6343.73 1134
6344.49 1063
6345.24 1130
6345.99 1123
6346.74 1168
6347.49 1170
6348.24 1164
6349.00 1182
6349.75 1214
6350.50 1298
6351.25 1221
6352.01 1250
6352.76 1351
6353.51 1334
6354.26 1449
6355.01 1520
6355.77 1448
6356.52 1442
6357.27 1464
6358.02 1408
6358.78 1379
6359.53 1285
6360.28 1286
6361.03 1253
6361.79 1220
6362.54 1169
6363.29 1174
6364.05 1194
6364.80 1227
6365.55 1167
6366.30 1210
6367.06 1247
6367.81 1305
6368.56 1375
6369.32 1444
6370.07 1445
6370.82 1378
6371.58 1269
6372.33 1237
6373.08 1219
6373.84 1171
6374.59 1154
6375.34 1123
6376.10 1160
6376.85 1115
6377.60 1153
6378.36 1175
6379.11 1169
6379.87 1192
6380.62 1156
6381.37 1194
6382.13 1300
6382.88 1230
6383.64 1214
6384.39 1204
6385.14 1241
6385.90 1177
6386.65 1123
6387.41 1128
6388.16 1140
6388.91 1084
6389.67 1085
6390.42 1038
6391.18 1026
6391.93 1036
6392.69 1034
6393.44 1059
6394.20 1095
6394.95 1055
6395.71 1024
6396.46 1038
6397.21 1111
6397.97 1091
6398.72 1040
6399.48 1041
6400.23 1070
6400.99 1014
6401.74 1017
6402.50 1038
6403.26 1009
6404.01 1002
6404.77 1016
6405.52 1020
6406.28 1010
6407.03 1020
6407.79 1014
6408.54 1057
6409.30 1035
6410.05 1081
6410.81 1120
6411.56 1112
6412.32 1067
6413.08 1081
6413.83 1079
6414.59 1072
6415.34 1099
6416.10 1015
6416.86 1074
6417.61 1134
6418.37 1118
6419.12 1103
6419.88 1062
6420.64 1057
6421.39 1048
6422.15 1059
6422.91 1014
6423.66 1064
6424.42 1025
6425.17 1041
6425.93 1088
6426.69 1055
6427.44 1030
6428.20 1087
6428.96 1086
6429.71 1080
6430.47 1103
6431.23 1085
6431.98 1095
6432.74 1094
6433.50 1072
6434.26 1130
6435.01 1124
6435.77 1156
6436.53 1150
6437.28 1189
6438.04 1148
6438.80 1185
6439.56 1155
6440.31 1185
6441.07 1187
6441.83 1161
6442.59 1190
6443.34 1240
6444.10 1291
6444.86 1196
6445.62 1224
6446.37 1232
6447.13 1337
6447.89 1265
6448.65 1334
6449.40 1366
6450.16 1339
6450.92 1372
6451.68 1346
6452.44 1325
6453.19 1336
6453.95 1344
6454.71 1351
6455.47 1350
6456.23 1311
6456.99 1363
6457.74 1339
6458.50 1404
6459.26 1337
6460.02 1422
6460.78 1387
6461.54 1441
6462.30 1394
6463.05 1479
6463.81 1577
6464.57 1580
6465.33 1619
6466.09 1664
6466.85 1720
6467.61 1668
6468.37 1762
6469.13 1718
6469.88 1732
6470.64 1660
6471.40 1632
6472.16 1728
6472.92 1734
6473.68 1774
6474.44 1700
6475.20 1708
6475.96 1739
6476.72 1788
6477.48 1925
6478.24 1909
6479.00 2024
6479.76 2044
6480.52 2000
6481.28 1985
6482.04 2065
6482.80 2055
6483.56 2025
6484.32 2147
6485.08 2182
6485.84 2173
6486.60 2309
6487.36 2291
6488.12 2185
6488.88 2207
6489.64 2191
6490.40 2324
6491.16 2439
6491.92 2442
6492.68 2513
6493.44 2563
6494.20 2579
6494.96 2623
6495.72 2620
6496.48 2657
6497.24 2646
6498.00 2645
6498.76 2661
6499.52 2617
6500.28 2686
6501.05 2573
6501.81 2582
6502.57 2599
6503.33 2694
6504.09 2926
6504.85 3150
6505.61 3794
6506.37 4856
6507.13 6373
6507.90 8232
6508.66 10050
6509.42 11291
6510.18 12133
6510.94 12100
6511.70 11281
6512.46 10099
6513.23 8837
6513.99 7324
6514.75 6238
6515.51 5289
6516.27 4531
6517.03 3981
6517.80 3574
6518.56 3390
6519.32 3133
6520.08 3011
6520.84 3010
6521.61 2925
6522.37 2869
6523.13 2847
6523.89 2835
6524.66 2943
6525.42 3058
6526.18 3246
6526.94 3369
6527.71 3427
6528.47 3672
6529.23 3703
6529.99 3698
6530.76 3540
6531.52 3418
6532.28 3390
6533.04 3371
6533.81 3413
6534.57 3632
6535.33 3977
6536.10 4684
6536.86 5087
6537.62 5442
6538.38 5618
6539.15 5334
6539.91 4983
6540.67 4576
6541.44 4166
6542.20 3748
6542.96 3480
6543.73 3174
6544.49 2953
6545.25 2890
6546.02 3013
6546.78 3090
6547.55 3094
6548.31 3087
6549.07 3004
6549.84 2893
6550.60 2898
6551.36 2834
6552.13 2722
6552.89 2703
6553.66 2757
6554.42 2705
6555.18 2654
6555.95 2632
6556.71 2595
6557.48 2612
6558.24 2664
6559.01 2675
6559.77 2745
6560.53 2760
6561.30 2743
6562.06 2820
6562.83 2932
6563.59 2848
6564.36 2939
6565.12 2893
6565.89 2892
6566.65 2961
6567.42 2933
6568.18 3031
6568.95 2965
6569.71 2944
6570.48 2928
6571.24 2881
6572.01 2947
6572.77 2932
6573.54 2901
6574.30 2988
6575.07 3010
6575.83 3040
6576.60 3171
6577.36 3035
6578.13 3058
6578.89 3074
6579.66 3049
6580.42 3051
6581.19 3125
6581.96 3057
6582.72 3002
6583.49 3059
6584.25 3105
6585.02 3055
6585.78 3118
6586.55 3086
6587.32 3040
6588.08 3044
6588.85 3094
6589.61 3153
6590.38 3251
6591.15 3192
6591.91 3396
6592.68 3685
6593.45 4067
6594.21 4476
6594.98 4838
6595.74 5134
6596.51 5248
6597.28 5234
6598.04 5127
6598.81 4909
6599.58 4467
6600.34 4093
6601.11 3702
6601.88 3477
6602.64 3156
6603.41 3017
6604.18 2827
6604.95 2680
6605.71 2641
6606.48 2612
6607.25 2581
6608.01 2525
6608.78 2522
6609.55 2524
6610.32 2578
6611.08 2534
6611.85 2612
6612.62 2581
6613.38 2451
6614.15 2425
6614.92 2499
6615.69 2431
6616.46 2348
6617.22 2336
6617.99 2398
6618.76 2429
6619.53 2491
6620.29 2587
6621.06 2646
6621.83 2799
6622.60 2881
6623.37 2888
6624.13 2979
6624.90 3081
6625.67 3039
6626.44 2921
6627.21 2984
6627.98 2798
6628.74 2637
6629.51 2652
6630.28 2558
6631.05 2487
6631.82 2525
6632.59 2666
6633.35 2844
6634.12 2923
6634.89 3027
6635.66 3132
6636.43 3259
6637.20 3250
6637.97 3258
6638.74 3377
6639.51 3404
6640.27 3493
6641.04 3661
6641.81 3846
6642.58 3895
6643.35 3985
6644.12 4000
6644.89 3970
6645.66 3645
6646.43 3334
6647.20 3218
6647.97 3030
6648.74 2746
6649.51 2601
6650.28 2487
6651.05 2357
6651.82 2358
6652.58 2312
6653.35 2294
6654.12 2254
6654.89 2234
6655.66 2248
6656.43 2249
6657.20 2205
6657.97 2237
6658.74 2193
6659.51 2183
6660.28 2211
6661.05 2140
6661.83 2039
6662.60 1995
6663.37 2090
6664.14 2021
6664.91 2009
6665.68 1914
6666.45 1887
6667.22 2001
6667.99 2026
6668.76 2045
6669.53 2109
6670.30 2221
6671.07 2145
6671.84 2223
6672.61 2323
6673.38 2229
6674.16 2216
6674.93 2203
6675.70 2223
6676.47 2232
6677.24 2135
6678.01 2182
6678.78 2171
6679.55 2192
6680.33 2155
6681.10 2198
6681.87 2222
6682.64 2264
6683.41 2340
6684.18 2391
6684.95 2554
6685.73 2711
6686.50 2873
6687.27 2948
6688.04 2876
6688.81 2809
6689.58 2659
6690.36 2450
6691.13 2241
6691.90 2116
6692.67 2085
6693.44 1982
6694.22 1956
6694.99 1959
6695.76 2013
6696.53 1905
6697.31 1872
6698.08 1858
6698.85 1842
6699.62 1877
6700.40 1834
6701.17 1822
6701.94 1861
6702.71 1807
6703.49 1754
6704.26 1704
6705.03 1757
6705.80 1805
6706.58 1685
6707.35 1711
6708.12 1774
6708.90 1691
6709.67 1652
6710.44 1710
6711.22 1637
6711.99 1671
6712.76 1705
6713.54 1681
6714.31 1648
6715.08 1696
6715.86 1619
6716.63 1664
6717.40 1617
6718.18 1571
6718.95 1637
6719.72 1710
6720.50 1689
6721.27 1710
6722.04 1779
6722.82 1707
6723.59 1652
6724.37 1627
6725.14 1608
6725.91 1587
6726.69 1626
6727.46 1559
6728.24 1556
6729.01 1598
6729.78 1575
6730.56 1583
6731.33 1591
6732.11 1657
6732.88 1616
6733.66 1606
6734.43 1640
6735.20 1700
6735.98 1649
6736.75 1632
6737.53 1691
6738.30 1744
6739.08 1742
6739.85 1759
6740.63 1702
6741.40 1713
6742.18 1753
6742.95 1680
6743.73 1736
6744.50 1712
6745.28 1749
6746.05 1832
6746.83 1852
6747.60 1774
6748.38 1760
6749.15 1847
6749.93 1919
6750.70 1999
6751.48 2000
6752.25 2077
6753.03 2258
6753.81 2359
6754.58 2429
6755.36 2359
6756.13 2305
6756.91 2338
6757.68 2209
6758.46 2007
6759.24 1998
6760.01 1890
6760.79 1941
6761.56 1908
6762.34 1949
6763.12 1911
6763.89 1848
6764.67 1943
6765.44 1954
6766.22 1968
6767.00 1993
6767.77 2013
6768.55 2135
6769.33 2101
6770.10 2054
6770.88 1999
6771.66 1948
6772.43 1924
6773.21 1874
6773.99 1790
6774.76 1757
6775.54 1735
6776.32 1658
6777.09 1557
6777.87 1581
6778.65 1535
6779.42 1570
6780.20 1581
6780.98 1582
6781.76 1569
6782.53 1568
6783.31 1550
6784.09 1538
6784.87 1500
6785.64 1497
6786.42 1511
6787.20 1439
6787.98 1388
6788.75 1375
6789.53 1416
6790.31 1470
6791.09 1451
6791.86 1409
6792.64 1436
6793.42 1342
6794.20 1348
6794.98 1328
6795.75 1352
6796.53 1315
6797.31 1293
6798.09 1333
6798.87 1313
6799.64 1328
6800.42 1344
6801.20 1325
6801.98 1295
6802.76 1353
6803.54 1404
6804.31 1391
6805.09 1279
6805.87 1388
6806.65 1460
6807.43 1388
6808.21 1342
6808.99 1366
6809.76 1331
6810.54 1306
6811.32 1312
6812.10 1323
6812.88 1370
6813.66 1366
6814.44 1374
6815.22 1292
6816.00 1315
6816.78 1296
6817.55 1338
6818.33 1325
6819.11 1361
6819.89 1333
6820.67 1331
6821.45 1309
6822.23 1352
6823.01 1375
6823.79 1337
6824.57 1325
6825.35 1320
6826.13 1355
6826.91 1331
6827.69 1320
6828.47 1304
6829.25 1329
6830.03 1330
6830.81 1330
6831.59 1346
6832.37 1325
6833.15 1328
6833.93 1359
6834.71 1427
6835.49 1471
6836.27 1550
6837.05 1650
6837.83 1847
6838.61 2175
6839.39 2406
6840.17 2525
6840.95 2571
6841.73 2534
6842.51 2411
6843.29 2270
6844.08 2100
6844.86 1911
6845.64 1821
6846.42 1740
6847.20 1646
6847.98 1608
6848.76 1692
6849.54 1741
6850.32 1968
6851.10 1999
6851.89 2133
6852.67 2232
6853.45 2231
6854.23 2125
6855.01 1971
6855.79 1786
6856.57 1757
6857.35 1630
6858.14 1643
6858.92 1528
6859.70 1482
6860.48 1426
6861.26 1378
6862.04 1425
6862.83 1462
6863.61 1445
6864.39 1466
6865.17 1504
6865.95 1467
6866.74 1487
6867.52 1510
6868.30 1541
6869.08 1559
6869.86 1483
6870.65 1507
6871.43 1513
6872.21 1546
6872.99 1535
6873.78 1558
6874.56 1540
6875.34 1606
6876.12 1613
6876.91 1648
6877.69 1674
6878.47 1681
6879.25 1753
6880.04 1790
6880.82 1827
6881.60 1956
6882.39 2077
6883.17 2037
6883.95 2096
6884.74 2127
6885.52 2215
6886.30 2348
6887.08 2527
6887.87 2842
6888.65 3145
6889.43 3587
6890.22 3712
6891.00 3599
6891.78 3362
6892.57 3264
6893.35 2885
6894.14 2546
6894.92 2420
6895.70 2293
6896.49 2181
6897.27 2116
6898.05 2060
6898.84 2016
6899.62 2036
6900.41 2003
6901.19 1967
6901.97 1991
6902.76 1992
6903.54 2021
6904.33 1963
6905.11 1925
6905.89 1952
6906.68 1880
6907.46 1942
6908.25 1945
6909.03 1948
6909.82 1914
6910.60 1814
6911.39 1765
6912.17 1793
6912.96 1793
6913.74 1764
6914.52 1801
6915.31 1737
6916.09 1812
6916.88 1813
6917.66 1805
6918.45 1799
6919.23 1772
6920.02 1756
6920.80 1878
6921.59 1818
6922.37 1790
6923.16 1789
6923.95 1866
6924.73 1847
6925.52 1856
6926.30 1922
6927.09 2012
6927.87 1921
6928.66 1930
6929.44 2001
6930.23 1961
6931.01 1959
6931.80 2042
6932.59 2029
6933.37 2028
6934.16 1980
6934.94 2003
6935.73 1993
6936.52 2039
6937.30 2136
6938.09 2098
6938.87 2234
6939.66 2325
6940.45 2498
6941.23 2621
6942.02 2846
6942.81 3088
6943.59 3190
6944.38 3354
6945.16 3371
6945.95 3320
6946.74 3352
6947.52 3314
6948.31 3374
6949.10 3446
6949.88 3564
6950.67 3494
6951.46 3442
6952.25 3338
6953.03 3127
6953.82 3078
6954.61 3010
6955.39 2985
6956.18 2922
6956.97 2884
6957.75 2908
6958.54 2919
6959.33 2906
6960.12 2919
6960.90 2918
6961.69 3061
6962.48 3021
6963.27 3051
6964.05 3014
6964.84 3100
6965.63 3190
6966.42 3298
6967.20 3456
6967.99 3616
6968.78 3929
6969.57 4064
6970.36 4260
6971.14 4358
6971.93 4280
6972.72 4383
6973.51 4288
6974.30 4130
6975.08 4119
6975.87 4154
6976.66 4245
6977.45 4221
6978.24 4333
6979.03 4366
6979.81 4420
6980.60 4819
6981.39 5124
6982.18 5853
6982.97 7233
6983.76 8999
6984.55 11224
6985.34 14061
6986.12 16920
6986.91 18580
6987.70 19284
6988.49 19060
6989.28 17831
6990.07 15961
6990.86 13583
6991.65 11291
6992.44 9410
6993.23 7656
6994.01 6292
6994.80 5278
6995.59 4558
6996.38 3984
6997.17 3633
6997.96 3339
6998.75 3161
6999.54 2923
7000.33 2842
7001.12 2818
7001.91 2728
7002.70 2652
7003.49 2586
7004.28 2493
7005.07 2423
7005.86 2226
7006.65 2150
7007.44 2021
7008.23 1976
7009.02 1924
7009.81 1836
7010.60 1864
7011.39 1905
7012.18 2031
7012.97 2118
7013.76 2155
7014.55 2300
7015.34 2331
7016.13 2380
7016.92 2344
7017.71 2253
7018.50 2200
7019.29 2219
7020.08 2231
7020.88 2222
7021.67 2267
7022.46 2323
7023.25 2404
7024.04 2572
7024.83 2634
7025.62 2655
7026.41 2704
7027.20 2668
7027.99 2579
7028.79 2513
7029.58 2421
7030.37 2301
7031.16 2278
7031.95 2259
7032.74 2188
7033.53 2136
7034.33 2094
7035.12 2150
7035.91 2178
7036.70 2161
7037.49 2232
7038.28 2294
7039.08 2336
7039.87 2272
7040.66 2296
7041.45 2276
7042.24 2238
7043.04 2396
7043.83 2506
7044.62 2406
7045.41 2436
7046.20 2460
7047.00 2383
7047.79 2428
7048.58 2391
7049.37 2550
7050.17 2583
7050.96 2608
7051.75 2625
7052.54 2793
7053.34 2745
7054.13 2548
7054.92 2349
7055.71 2357
7056.51 2260
7057.30 2216
7058.09 2278
7058.89 2166
7059.68 2170
7060.47 2301
7061.26 2292
7062.06 2210
7062.85 2165
7063.64 2198
7064.44 2132
7065.23 2064
7066.02 1961
7066.82 1974
7067.61 1919
7068.40 1809
7069.20 1783
7069.99 1781
7070.78 1766
7071.58 1754
7072.37 1702
7073.17 1678
7073.96 1562
7074.75 1523
7075.55 1550
7076.34 1589
7077.13 1577
7077.93 1491
7078.72 1488
7079.52 1485
7080.31 1487
7081.10 1436
7081.90 1453
7082.69 1423
7083.49 1466
7084.28 1397
7085.08 1407
7085.87 1381
7086.67 1346
7087.46 1290
7088.25 1324
7089.05 1374
7089.84 1366
7090.64 1304
7091.43 1267
7092.23 1271
7093.02 1226
7093.82 1259
7094.61 1270
7095.41 1242
7096.20 1192
7097.00 1181
7097.79 1241
7098.59 1235
7099.38 1239
7100.18 1187
7100.97 1270
7101.77 1238
7102.56 1235
7103.36 1195
7104.15 1180
7104.95 1146
7105.75 1104
7106.54 1138
7107.34 1098
7108.13 1044
7108.93 1129
7109.72 1050
7110.52 1041
7111.32 1036
7112.11 1056
7112.91 1084
7113.70 1054
7114.50 1017
7115.30 1079
7116.09 1127
7116.89 1144
7117.68 1143
7118.48 1084
7119.28 1092
7120.07 1059
7120.87 1093
7121.67 1075
7122.46 1013
7123.26 1023
7124.06 980
7124.85 1061
7125.65 1014
7126.45 1011
7127.24 1048
7128.04 1099
7128.84 1073
7129.63 1056
7130.43 1091
7131.23 1173
7132.02 1135
7132.82 1110
7133.62 1074
7134.41 1060
7135.21 1088
7136.01 1084
7136.81 1035
7137.60 1012
7138.40 987
7139.20 949
7140.00 926
7140.79 928
7141.59 986
7142.39 933
7143.19 878
7143.98 881
7144.78 938
7145.58 922
7146.38 917
7147.18 897
7147.97 884
7148.77 855
7149.57 858
7150.37 895
7151.17 867
7151.96 832
7152.76 837
7153.56 895
7154.36 949
7155.16 878
7155.95 865
7156.75 884
7157.55 968
7158.35 983
7159.15 909
7159.95 877
7160.75 904
7161.54 866
7162.34 867
7163.14 876
7163.94 864
7164.74 843
7165.54 854
7166.34 866
7167.14 874
7167.93 857
7168.73 827
7169.53 854
7170.33 793
7171.13 766
7171.93 766
7172.73 758
7173.53 801
7174.33 850
7175.13 778
7175.93 751
7176.73 750
7177.53 759
7178.33 756
7179.13 795
7179.93 728
7180.73 717
7181.53 780
7182.32 763
7183.12 756
7183.92 780
7184.72 774
7185.52 787
7186.32 742
7187.12 763
7187.92 722
7188.72 734
7189.53 720
7190.33 764
7191.13 734
7191.93 709
7192.73 687
7193.53 709
7194.33 680
7195.13 718
7195.93 694
7196.73 690
7197.53 653
7198.33 714
7199.13 698
7199.93 665
7200.73 650
7201.53 686
7202.33 749
7203.14 774
7203.94 676
7204.74 727
7205.54 744
7206.34 746
7207.14 746
7207.94 689
7208.74 731
7209.55 705
7210.35 728
7211.15 755
7211.95 757
7212.75 738
7213.55 718
7214.35 743
7215.16 716
7215.96 724
7216.76 763
7217.56 739
7218.36 720
7219.16 710
7219.97 711
7220.77 744
7221.57 729
7222.37 759
7223.17 752
7223.98 695
7224.78 733
7225.58 765
7226.38 730
7227.19 732
7227.99 701
7228.79 712
7229.59 734
7230.40 752
7231.20 801
7232.00 718
7232.80 712
7233.61 742
7234.41 783
7235.21 783
7236.01 792
7236.82 848
7237.62 917
7238.42 880
7239.23 882
7240.03 878
7240.83 841
7241.63 832
7242.44 788
7243.24 778
7244.04 770
7244.85 743
7245.65 796
7246.45 749
7247.26 707
7248.06 709
7248.86 747
7249.67 711
7250.47 664
7251.28 728
7252.08 679
7252.88 685
7253.69 682
7254.49 726
7255.29 738
7256.10 789
7256.90 787
7257.71 756
7258.51 762
7259.31 744
7260.12 708
7260.92 722
7261.73 705
7262.53 713
7263.34 705
7264.14 769
7264.94 780
7265.75 739
7266.55 732
7267.36 758
7268.16 725
7268.97 733
7269.77 729
7270.58 707
7271.38 743
7272.19 771
7272.99 769
7273.80 751
7274.60 774
7275.41 768
7276.21 778
7277.02 824
7277.82 797
7278.63 782
7279.43 818
7280.24 836
7281.04 863
7281.85 863
7282.65 994
7283.46 1135
7284.26 1243
7285.07 1373
7285.87 1407
7286.68 1433
7287.49 1445
7288.29 1390
7289.10 1226
7289.90 1088
7290.71 1061
7291.52 1005
7292.32 948
7293.13 940
7293.93 909
7294.74 839
7295.55 823
7296.35 857
7297.16 854
7297.96 804
7298.77 874
7299.58 848
7300.38 840
7301.19 831
7302.00 823
7302.80 827
7303.61 883
7304.42 941
7305.22 914
7306.03 878
7306.84 894
7307.64 905
7308.45 918
7309.26 936
7310.06 940
7310.87 1035
7311.68 995
7312.48 964
7313.29 1061
7314.10 1001
7314.90 1030
7315.71 1075
7316.52 1149
7317.33 1245
7318.13 1369
7318.94 1559
7319.75 1770
7320.56 1865
7321.36 1910
7322.17 1867
7322.98 1743
7323.79 1574
7324.59 1442
7325.40 1312
7326.21 1187
7327.02 1025
7327.83 1010
7328.63 1071
7329.44 990
7330.25 1038
7331.06 993
7331.87 987
7332.67 939
7333.48 976
7334.29 978
7335.10 971
7335.91 929
7336.72 946
7337.52 990
7338.33 940
7339.14 943
7339.95 939
7340.76 918
7341.57 958
7342.38 923
7343.18 907
7343.99 898
7344.80 919
7345.61 866
7346.42 877
7347.23 879
7348.04 846
7348.85 813
7349.66 782
7350.46 802
7351.27 769
7352.08 850
7352.89 842
7353.70 764
7354.51 781
7355.32 773
7356.13 819
7356.94 833
7357.75 816
7358.56 816
7359.37 783
7360.18 770
7360.99 835
7361.80 788
7362.61 830
7363.42 823
7364.23 837
7365.04 883
7365.85 850
7366.66 864
7367.47 857
7368.28 842
7369.09 813
7369.90 782
7370.71 825
7371.52 801
7372.33 799
7373.14 802
7373.95 746
7374.76 758
7375.57 764
7376.38 824
7377.19 839
7378.00 802
7378.81 858
7379.62 953
7380.43 956
7381.24 988
7382.06 1044
7382.87 1082
7383.68 1052
7384.49 1034
7385.30 1034
7386.11 955
7386.92 926
7387.73 906
7388.54 803
7389.36 743
7390.17 766
7390.98 723
7391.79 774
7392.60 734
7393.41 740
7394.22 720
7395.04 716
7395.85 701
7396.66 679
7397.47 719
7398.28 675
7399.09 694
7399.91 738
7400.72 752
7401.53 695
7402.34 730
7403.15 712
7403.97 742
7404.78 677
7405.59 666
7406.40 654
7407.21 659
7408.03 653
7408.84 641
7409.65 618
7410.46 641
7411.28 647
7412.09 673
7412.90 690
7413.71 633
7414.53 599
7415.34 627
7416.15 634
7416.96 608
7417.78 651
7418.59 669
7419.40 639
7420.22 590
7421.03 587
7421.84 619
7422.66 604
7423.47 605
7424.28 620
7425.09 612
7425.91 641
7426.72 605
7427.53 596
7428.35 601
7429.16 571
7429.98 615
7430.79 632
7431.60 623
7432.42 651
7433.23 613
7434.04 621
7434.86 628
7435.67 597
7436.48 572
7437.30 623
7438.11 582
7438.93 645
7439.74 640
7440.55 614
7441.37 643
7442.18 639
7443.00 631
7443.81 635
7444.63 635
7445.44 626
7446.25 601
7447.07 618
7447.88 592
7448.70 616
7449.51 625
7450.33 578
7451.14 572
7451.96 581
7452.77 588
7453.59 575
7454.40 584
7455.22 623
7456.03 608
7456.85 584
7457.66 590
7458.48 607
7459.29 580
7460.11 564
7460.92 537
7461.74 553
7462.55 573
7463.37 581
7464.18 571
7465.00 553
7465.81 520
7466.63 551
7467.44 557
7468.26 586
7469.08 573
7469.89 550
7470.71 549
7471.52 601
7472.34 604
7473.15 562
7473.97 594
7474.79 603
7475.60 650
7476.42 596
7477.23 585
7478.05 585
7478.87 601
7479.68 606
7480.50 591
7481.32 575
7482.13 604
7482.95 605
7483.76 566
7484.58 615
7485.40 597
7486.21 592
7487.03 626
7487.85 593
7488.66 594
7489.48 571
7490.30 539
7491.11 510
7491.93 555
7492.75 537
7493.57 508
7494.38 548
7495.20 593
7496.02 566
7496.83 567
7497.65 549
7498.47 529
7499.29 523
7500.10 573
7500.92 576
7501.74 576
7502.55 551
7503.37 566
7504.19 587
7505.01 579
7505.83 602
7506.64 608
7507.46 607
7508.28 580
7509.10 541
7509.91 548
7510.73 537
7511.55 548
7512.37 550
7513.19 567
7514.00 590
7514.82 581
7515.64 529
7516.46 577
7517.28 582
7518.10 588
7518.91 551
7519.73 532
7520.55 511
7521.37 541
7522.19 498
7523.01 496
7523.82 565
7524.64 535
7525.46 570
7526.28 570
7527.10 556
7527.92 519
7528.74 558
7529.56 549
7530.38 527
7531.19 537
7532.01 539
7532.83 536
7533.65 533
7534.47 499
7535.29 540
7536.11 530
7536.93 540
7537.75 525
7538.57 541
7539.39 520
7540.21 520
7541.03 538
7541.85 564
7542.67 570
7543.48 582
7544.30 578
7545.12 549
7545.94 568
7546.76 586
7547.58 574
7548.40 546
7549.22 559
7550.04 549
7550.86 560
7551.68 573
7552.50 532
7553.32 539
7554.14 532
7554.97 544
7555.79 490
7556.61 509
7557.43 549
7558.25 541
7559.07 573
7559.89 562
7560.71 532
7561.53 548
7562.35 543
7563.17 563
7563.99 577
7564.81 523
7565.63 521
7566.45 569
7567.28 551
7568.10 518
7568.92 539
7569.74 562
7570.56 573
7571.38 533
7572.20 576
7573.02 575
7573.84 569
7574.67 582
7575.49 566
7576.31 549
7577.13 554
7577.95 571
7578.77 570
7579.60 535
7580.42 553
7581.24 561
7582.06 555
7582.88 580
7583.70 622
7584.53 586
7585.35 592
7586.17 594
7586.99 598
7587.81 602
7588.64 601
7589.46 597
7590.28 616
7591.10 606
7591.93 616
7592.75 621
7593.57 645
7594.39 667
7595.22 662
7596.04 680
7596.86 716
7597.68 677
7598.51 680
7599.33 658
7600.15 714
7600.97 702
7601.80 688
7602.62 674
7603.44 699
7604.27 726
7605.09 730
7605.91 764
7606.73 728
7607.56 770
7608.38 764
7609.20 740
7610.03 773
7610.85 725
7611.67 746
7612.50 754
7613.32 770
7614.15 701
7614.97 725
7615.79 738
7616.62 785
7617.44 818
7618.26 877
7619.09 899
7619.91 993
7620.73 1061
7621.56 969
7622.38 909
7623.21 873
7624.03 850
7624.85 888
7625.68 840
7626.50 849
7627.33 887
7628.15 856
7628.98 845
7629.80 868
7630.62 847
7631.45 841
7632.27 860
7633.10 893
7633.92 956
7634.75 901
7635.57 885
7636.40 796
7637.22 796
7638.05 790
7638.87 708
7639.70 751
7640.52 750
7641.35 741
7642.17 739
7643.00 709
7643.82 644
7644.65 710
7645.47 732
7646.30 787
7647.12 759
7647.95 763
7648.77 773
7649.60 746
7650.42 750
7651.25 780
7652.08 723
7652.90 723
7653.73 745
7654.55 765
7655.38 705
7656.20 738
7657.03 712
7657.86 646
7658.68 629
7659.51 668
7660.33 686
7661.16 671
7661.99 645
7662.81 677
7663.64 656
7664.46 660
7665.29 660
7666.12 679
7666.94 674
7667.77 704
7668.60 693
7669.42 682
7670.25 677
7671.08 634
7671.90 660
7672.73 622
7673.56 638
7674.38 617
7675.21 618
7676.04 626
7676.86 593
7677.69 642
7678.52 642
7679.34 646
7680.17 603
7681.00 606
7681.83 611
7682.65 623
7683.48 673
7684.31 702
7685.13 726
7685.96 726
7686.79 735
7687.62 731
7688.44 723
7689.27 680
7690.10 699
7690.93 660
7691.76 676
7692.58 701
7693.41 674
7694.24 670
7695.07 681
7695.89 667
7696.72 657
7697.55 645
7698.38 720
7699.21 715
7700.03 710
7700.86 712
7701.69 689
7702.52 713
7703.35 671
7704.18 670
7705.00 662
7705.83 630
7706.66 609
7707.49 594
7708.32 631
7709.15 631
7709.98 620
7710.80 613
7711.63 589
7712.46 586
7713.29 615
7714.12 630
7714.95 639
7715.78 573
7716.61 591
7717.44 587
7718.27 573
7719.09 584
7719.92 561
7720.75 545
7721.58 564
7722.41 558
7723.24 587
7724.07 560
7724.90 582
7725.73 590
7726.56 570
7727.39 577
7728.22 606
7729.05 623
7729.88 662
7730.71 650
7731.54 613
7732.37 613
7733.20 630
7734.03 617
7734.86 607
7735.69 573
7736.52 522
7737.35 559
7738.18 558
7739.01 527
7739.84 561
7740.67 564
7741.50 519
7742.33 515
7743.16 519
7743.99 561
7744.82 509
7745.65 548
7746.48 524
7747.31 548
7748.14 583
7748.98 566
7749.81 552
7750.64 532
7751.47 559
7752.30 562
7753.13 547
7753.96 550
7754.79 515
7755.62 551
7756.45 546
7757.29 490
7758.12 501
7758.95 512
7759.78 574
7760.61 516
7761.44 512
7762.27 548
7763.11 532
7763.94 544
7764.77 551
7765.60 523
7766.43 519
7767.26 495
7768.10 535
7768.93 535
7769.76 541
7770.59 539
7771.42 571
7772.26 559
7773.09 550
7773.92 575
7774.75 573
7775.58 555
7776.42 551
7777.25 555
7778.08 523
7778.91 574
7779.75 562
7780.58 536
7781.41 533
7782.24 549
7783.08 570
7783.91 590
7784.74 593
7785.57 533
7786.41 530
7787.24 567
7788.07 573
7788.91 533
7789.74 587
7790.57 585
7791.40 597
7792.24 591
7793.07 534
7793.90 539
7794.74 564
7795.57 553
7796.40 559
7797.24 574
7798.07 585
7798.90 588
7799.74 592
7800.57 615
7801.40 578
7802.24 640
7803.07 631
7803.91 580
7804.74 617
7805.57 602
7806.41 595
7807.24 587
7808.07 635
7808.91 633
7809.74 629
7810.58 632
7811.41 669
7812.25 692
7813.08 734
7813.91 760
7814.75 790
7815.58 832
7816.42 838
7817.25 877
7818.09 912
7818.92 900
7819.75 871
7820.59 845
7821.42 875
7822.26 830
7823.09 844
7823.93 879
7824.76 902
7825.60 862
7826.43 853
7827.27 867
7828.10 835
7828.94 786
7829.77 770
7830.61 781
7831.44 730
7832.28 785
7833.11 805
7833.95 897
7834.78 887
7835.62 913
7836.46 938
7837.29 875
7838.13 880
7838.96 850
7839.80 830
7840.63 769
7841.47 802
7842.31 746
7843.14 758
7843.98 709
7844.81 708
7845.65 710
7846.48 720
7847.32 703
7848.16 675
7848.99 656
7849.83 607
7850.67 638
7851.50 639
7852.34 646
7853.17 632
7854.01 625
7854.85 616
7855.68 642
7856.52 616
7857.36 609
7858.19 634
7859.03 633
7859.87 649
7860.70 684
7861.54 645
7862.38 696
7863.21 673
7864.05 599
7864.89 640
7865.73 617
7866.56 678
7867.40 645
7868.24 658
7869.07 616
7869.91 659
7870.75 661
7871.59 685
7872.42 702
7873.26 631
7874.10 652
7874.94 683
7875.77 722
7876.61 719
7877.45 719
7878.29 795
7879.12 800
7879.96 812
7880.80 831
7881.64 818
7882.47 833
7883.31 818
7884.15 778
7884.99 737
7885.83 755
7886.67 699
7887.50 707
7888.34 707
7889.18 664
7890.02 677
7890.86 725
7891.69 749
7892.53 726
7893.37 773
7894.21 783
7895.05 772
7895.89 762
7896.73 762
7897.57 762
7898.40 687
7899.24 660
7900.08 678
7900.92 674
7901.76 653
7902.60 679
7903.44 654
7904.28 642
7905.12 619
7905.95 683
7906.79 647
7907.63 670
7908.47 685
7909.31 636
7910.15 670
7910.99 658
7911.83 654
7912.67 695
7913.51 713
7914.35 729
7915.19 763
7916.03 733
7916.87 784
7917.71 818
7918.55 861
7919.39 839
7920.23 840
7921.07 874
7921.91 898
7922.75 781
7923.59 721
7924.43 726
7925.27 720
7926.11 699
7926.95 677
7927.79 625
7928.63 584
7929.47 613
7930.31 539
7931.15 602
7931.99 599
7932.83 607
7933.67 593
7934.51 607
7935.35 578
7936.19 561
7937.04 563
7937.88 598
7938.72 589
7939.56 531
7940.40 550
7941.24 603
7942.08 557
7942.92 599
7943.76 647
7944.60 561
7945.45 569
7946.29 577
7947.13 593
7947.97 589
7948.81 594
7949.65 610
7950.49 588
7951.34 608
7952.18 587
7953.02 618
7953.86 635
7954.70 670
7955.54 695
7956.39 743
7957.23 713
7958.07 735
7958.91 714
7959.75 737
7960.60 767
7961.44 727
7962.28 778
7963.12 738
7963.96 651
7964.81 713
7965.65 734
7966.49 778
7967.33 880
7968.18 896
7969.02 910
7969.86 979
7970.70 964
7971.55 905
7972.39 812
7973.23 788
7974.08 748
7974.92 658
7975.76 669
7976.60 709
7977.45 676
7978.29 667
7979.13 663
7979.98 642
7980.82 624
7981.66 664
7982.51 619
7983.35 593
7984.19 576
7985.04 571
7985.88 583
7986.72 573
7987.57 583
7988.41 555
7989.25 505
7990.10 508
7990.94 541
7991.78 551
7992.63 508
7993.47 527
7994.32 497
7995.16 494
7996.00 518
7996.85 478
7997.69 497
7998.53 523
7999.38 494
8000.22 506
8001.07 500
8001.91 445
8002.76 469
8003.60 476
8004.44 499
8005.29 495
8006.13 465
8006.98 489
8007.82 465
8008.67 450
8009.51 455
8010.36 456
8011.20 484
8012.05 443
8012.89 457
8013.74 460
8014.58 461
8015.43 453
8016.27 445
8017.12 454
8017.96 473
8018.81 460
8019.65 454
8020.50 438
8021.34 445
8022.19 409
8023.03 424
8023.88 400
8024.72 432
8025.57 449
8026.41 477
8027.26 445
8028.11 423
8028.95 464
8029.80 459
8030.64 443
8031.49 421
8032.33 405
8033.18 433
8034.03 455
8034.87 459
8035.72 456
8036.56 427
8037.41 441
8038.26 451
8039.10 449
8039.95 429
8040.80 436
8041.64 430
8042.49 467
8043.33 411
8044.18 433
8045.03 442
8045.87 454
8046.72 442
8047.57 425
8048.41 450
8049.26 431
8050.11 425
8050.95 452
8051.80 465
8052.65 450
8053.49 420
8054.34 419
8055.19 442
8056.04 426
8056.88 424
8057.73 449
8058.58 458
8059.42 404
8060.27 414
8061.12 408
8061.97 432
8062.81 429
8063.66 427
8064.51 411
8065.36 437
8066.20 412
8067.05 410
8067.90 436
8068.75 414
8069.60 407
8070.44 393
8071.29 360
8072.14 382
8072.99 388
8073.84 426
8074.68 384
8075.53 393
8076.38 413
8077.23 438
8078.08 421
8078.92 374
8079.77 413
8080.62 427
8081.47 447
8082.32 436
8083.17 431
8084.02 434
8084.86 410
8085.71 398
8086.56 430
8087.41 458
8088.26 427
8089.11 444
8089.96 460
8090.81 423
8091.65 425
8092.50 410
8093.35 388
8094.20 395
8095.05 382
8095.90 384
8096.75 397
8097.60 385
8098.45 418
8099.30 400
8100.15 401
8101.00 386
8101.85 396
8102.70 394
8103.54 433
8104.39 434
8105.24 428
8106.09 419
8106.94 421
8107.79 422
8108.64 382
8109.49 408
8110.34 391
8111.19 387
8112.04 380
8112.89 418
8113.74 420
8114.59 375
8115.44 407
8116.29 428
8117.14 425
8117.99 429
8118.84 415
8119.70 440
8120.55 431
8121.40 396
8122.25 411
8123.10 428
8123.95 455
8124.80 435
8125.65 443
8126.50 465
8127.35 471
8128.20 442
8129.05 450
8129.90 478
8130.76 409
8131.61 453
8132.46 489
8133.31 503
8134.16 504
8135.01 481
8135.86 509
8136.71 502
8137.56 503
8138.42 502
8139.27 452
8140.12 444
8140.97 434
8141.82 434
8142.67 459
8143.53 440
8144.38 445
8145.23 460
8146.08 465
8146.93 480
8147.78 471
8148.64 474
8149.49 478
8150.34 474
8151.19 489
8152.05 477
8152.90 440
8153.75 520
8154.60 523
8155.45 524
8156.31 586
8157.16 592
8158.01 550
8158.86 538
8159.72 506
8160.57 494
8161.42 510
8162.27 422
8163.13 450
8163.98 450
8164.83 462
8165.69 462
8166.54 465
8167.39 435
8168.24 453
8169.10 436
8169.95 401
8170.80 412
8171.66 418
8172.51 399
8173.36 418
8174.22 449
8175.07 428
8175.92 373
8176.78 446
8177.63 403
8178.48 400
8179.34 378
8180.19 382
8181.04 388
8181.90 361
8182.75 383
8183.61 376
8184.46 367
8185.31 399
8186.17 392
8187.02 382
8187.87 375
8188.73 395
8189.58 386
8190.44 404
8191.29 349
8192.15 353
8193.00 363
8193.85 338
8194.71 397
8195.56 384
8196.42 398
8197.27 373
8198.13 383
8198.98 383
8199.84 415
8200.69 390
8201.55 358
8202.40 398
8203.25 370
8204.11 372
8204.96 360
8205.82 389
8206.67 416
8207.53 366
8208.38 345
8209.24 391
8210.09 393
8210.95 385
8211.81 390
8212.66 393
8213.52 434
8214.37 410
8215.23 405
8216.08 397
8216.94 410
8217.79 442
8218.65 438
8219.50 389
8220.36 415
8221.22 396
8222.07 388
8222.93 448
8223.78 405
8224.64 381
8225.50 400
8226.35 405
8227.21 408
8228.06 394
8228.92 380
8229.78 375
8230.63 403
8231.49 385
8232.34 375
8233.20 409
8234.06 421
8234.91 379
8235.77 411
8236.63 395
8237.48 384
8238.34 361
8239.20 404
8240.05 384
8240.91 375
8241.77 412
8242.62 372
8243.48 382
8244.34 375
8245.19 383
8246.05 359
8246.91 347
8247.77 366
8248.62 383
8249.48 383
8250.34 372
8251.20 388
8252.05 392
8252.91 376
8253.77 405
8254.62 372
8255.48 402
8256.34 362
8257.20 386
8258.06 378
8258.91 408
8259.77 397
8260.63 421
8261.49 396
8262.34 401
8263.20 382
8264.06 383
8264.92 388
8265.78 399
8266.63 375
8267.49 348
8268.35 388
8269.21 401
8270.07 382
8270.93 407
8271.78 431
8272.64 420
8273.50 435
8274.36 421
8275.22 420
8276.08 420
8276.93 432
8277.79 420
8278.65 462
8279.51 440
8280.37 462
8281.23 495
8282.09 514
8282.95 509
8283.81 485
8284.66 480
8285.52 425
8286.38 452
8287.24 448
8288.10 426
8288.96 417
8289.82 456
8290.68 436
8291.54 436
8292.40 464
8293.26 466
8294.12 466
8294.98 492
8295.84 453
8296.70 503
8297.56 422
8298.42 432
8299.28 396
8300.13 452
8300.99 431
8301.85 421
8302.71 428
8303.57 399
8304.43 392
8305.29 437
8306.16 402
8307.02 422
8307.88 410
8308.74 373
8309.60 405
8310.46 438
8311.32 409
8312.18 429
8313.04 369
8313.90 390
8314.76 385
8315.62 390
8316.48 381
8317.34 395
8318.20 426
8319.06 386
8319.92 381
8320.78 413
8321.65 391
8322.51 380
8323.37 365
8324.23 377
8325.09 387
8325.95 373
8326.81 409
8327.67 402
8328.53 389
8329.40 382
8330.26 358
8331.12 382
8331.98 369
8332.84 357
8333.70 370
8334.57 403
8335.43 388
8336.29 391
8337.15 388
8338.01 354
8338.87 372
8339.74 388
8340.60 376
8341.46 385
8342.32 332
8343.18 364
8344.05 404
8344.91 380
8345.77 419
8346.63 397
8347.49 398
8348.36 372
8349.22 417
8350.08 426
8350.94 434
8351.81 409
8352.67 419
8353.53 424
8354.39 414
8355.26 410
8356.12 384
8356.98 417
8357.85 413
8358.71 375
8359.57 371
8360.43 383
8361.30 364
8362.16 373
8363.02 399
8363.89 403
8364.75 407
8365.61 449
8366.48 402
8367.34 395
8368.20 376
8369.07 361
8369.93 417
8370.79 383
8371.66 377
8372.52 373
8373.38 399
8374.25 407
8375.11 432
8375.98 404
8376.84 383
8377.70 404
8378.57 403
8379.43 368
8380.30 385
8381.16 407
8382.02 384
8382.89 429
8383.75 443
8384.62 420
8385.48 409
8386.34 424
8387.21 385
8388.07 395
8388.94 401
8389.80 386
8390.67 438
8391.53 414
8392.40 421
8393.26 442
8394.13 425
8394.99 434
8395.85 428
8396.72 440
8397.58 413
8398.45 418
8399.31 420
8400.18 406
8401.04 462
8401.91 418
8402.77 405
8403.64 411
8404.50 411
8405.37 446
8406.24 448
8407.10 419
8407.97 422
8408.83 446
8409.70 421
8410.56 417
8411.43 432
8412.29 456
8413.16 470
8414.03 467
8414.89 414
8415.76 460
8416.62 450
8417.49 512
8418.35 505
8419.22 477
8420.09 448
8420.95 478
8421.82 490
8422.69 495
8423.55 476
8424.42 515
8425.28 507
8426.15 512
8427.02 539
8427.88 526
8428.75 534
8429.62 553
8430.48 565
8431.35 591
8432.22 570
8433.08 582
8433.95 585
8434.82 557
8435.68 612
8436.55 566
8437.42 600
8438.28 633
8439.15 631
8440.02 601
8440.89 673
8441.75 671
8442.62 690
8443.49 694
8444.35 701
8445.22 701
8446.09 700
8446.96 741
8447.82 785
8448.69 785
8449.56 749
8450.43 745
8451.29 773
8452.16 778
8453.03 829
8453.90 900
8454.76 971
8455.63 1071
8456.50 1173
8457.37 1284
8458.24 1301
8459.10 1284
8459.97 1244
8460.84 1153
8461.71 1079
8462.58 989
8463.45 925
8464.31 869
8465.18 845
8466.05 724
8466.92 697
8467.79 688
8468.66 682
8469.52 661
8470.39 616
8471.26 615
8472.13 668
8473.00 610
8473.87 582
8474.74 592
8475.61 645
8476.47 599
8477.34 626
8478.21 653
8479.08 594
8479.95 646
8480.82 669
8481.69 678
8482.56 657
8483.43 628
8484.30 692
8485.17 682
8486.04 639
8486.91 658
8487.78 685
8488.64 647
8489.51 624
8490.38 619
8491.25 640
8492.12 619
8492.99 628
8493.86 635
8494.73 663
8495.60 650
8496.47 627
8497.34 622
8498.21 619
8499.08 610
8499.95 616
8500.82 582
8501.69 607
8502.56 625
8503.43 601
8504.30 598
8505.17 578
8506.05 620
8506.92 604
8507.79 645
8508.66 595
8509.53 610
8510.40 621
8511.27 659
8512.14 685
8513.01 663
8513.88 647
8514.75 676
8515.62 693
8516.49 673
8517.37 666
8518.24 678
8519.11 680
8519.98 702
8520.85 686
8521.72 707
8522.59 782
8523.46 851
8524.33 884
8525.21 1000
8526.08 1096
8526.95 1170
8527.82 1209
8528.69 1147
8529.56 1159
8530.44 1103
8531.31 993
8532.18 913
8533.05 857
8533.92 795
8534.80 820
8535.67 761
8536.54 727
8537.41 727
8538.28 696
8539.16 621
8540.03 642
8540.90 646
8541.77 632
8542.64 652
8543.52 626
8544.39 645
8545.26 617
8546.13 602
8547.01 622
8547.88 660
8548.75 617
8549.62 622
8550.50 654
8551.37 643
8552.24 631
8553.12 684
8553.99 726
8554.86 688
8555.73 764
8556.61 770
8557.48 742
8558.35 715
8559.23 717
8560.10 704
8560.97 673
8561.85 663
8562.72 645
8563.59 656
8564.47 640
8565.34 660
8566.21 660
8567.09 635
8567.96 627
8568.83 679
8569.71 654
8570.58 650
8571.46 632
8572.33 638
8573.20 621
8574.08 626
8574.95 619
8575.83 615
8576.70 625
8577.57 625
8578.45 638
8579.32 642
8580.20 640
8581.07 613
8581.94 613
8582.82 610
8583.69 626
8584.57 633
8585.44 649
8586.32 662
8587.19 648
8588.07 630
8588.94 654
8589.82 666
8590.69 647
8591.57 658
8592.44 687
8593.32 732
8594.19 736
8595.07 707
8595.94 714
8596.82 720
8597.69 724
8598.57 716
8599.44 720
8600.32 789
8601.19 769
8602.07 759
8602.94 776
8603.82 754
8604.69 794
8605.57 785
8606.44 808
8607.32 800
8608.20 783
8609.07 829
8609.95 787
8610.82 734
8611.70 794
8612.57 776
8613.45 784
8614.33 864
8615.20 923
8616.08 859
8616.95 842
8617.83 880
8618.71 898
8619.58 932
8620.46 919
8621.34 923
8622.21 987
8623.09 974
8623.97 993
8624.84 990
8625.72 1038
8626.59 1013
8627.47 1004
8628.35 1001
8629.22 1023
8630.10 1071
8630.98 1042
8631.86 1045
8632.73 1066
8633.61 1070
8634.49 1017
8635.36 1038
8636.24 1041
8637.12 1120
8637.99 1093
8638.87 1087
8639.75 1051
8640.63 1066
8641.50 1132
8642.38 1127
8643.26 1177
8644.14 1230
8645.01 1277
8645.89 1298
8646.77 1275
8647.65 1313
8648.52 1336
8649.40 1421
8650.28 1380
8651.16 1386
8652.04 1456
8652.91 1419
8653.79 1408
8654.67 1402
8655.55 1424
8656.43 1462
8657.30 1549
8658.18 1609
8659.06 1578
8659.94 1692
8660.82 1771
8661.70 1908
8662.57 2084
8663.45 2363
8664.33 2588
8665.21 2800
8666.09 2856
8666.97 2935
8667.85 2863
8668.72 2694
8669.60 2608
8670.48 2444
8671.36 2343
8672.24 2339
8673.12 2232
8674.00 2370
8674.88 2363
8675.76 2244
8676.63 2273
8677.51 2206
8678.39 2104
8679.27 1937
8680.15 1775
8681.03 1686
8681.91 1637
8682.79 1618
8683.67 1535
8684.55 1502
8685.43 1468
8686.31 1474
8687.19 1454
8688.07 1517
8688.95 1561
8689.83 1734
8690.71 1869
8691.59 2089
8692.47 2231
8693.35 2377
8694.23 2516
8695.11 2600
8695.99 2435
8696.87 2373
8697.75 2173
8698.63 2052
8699.51 1944
8700.39 1899
8701.27 1864
8702.15 1783
8703.03 1797
8703.91 1804
8704.79 1738
8705.67 1694
8706.55 1595
8707.43 1523
8708.31 1397
8709.19 1263
8710.07 1229
8710.96 1162
8711.84 1094
8712.72 1077
8713.60 1011
8714.48 994
8715.36 1001
8716.24 941
8717.12 949
8718.00 970
8718.89 931
8719.77 928
8720.65 938
8721.53 946
8722.41 888
8723.29 892
8724.17 910
8725.06 916
8725.94 959
8726.82 946
8727.70 934
8728.58 940
8729.46 964
8730.35 963
8731.23 935
8732.11 955
8732.99 967
8733.87 986
8734.76 956
8735.64 967
8736.52 990
8737.40 951
8738.29 962
8739.17 945
8740.05 977
8740.93 948
8741.81 927
8742.70 947
8743.58 910
8744.46 946
8745.34 908
8746.23 923
8747.11 919
8747.99 910
8748.88 905
8749.76 906
8750.64 871
8751.52 914
8752.41 959
8753.29 918
8754.17 926
8755.06 951
8755.94 988
8756.82 1000
8757.71 992
8758.59 1013
8759.47 1023
8760.36 1008
8761.24 1042
8762.12 982
8763.01 1015
8763.89 985
8764.77 965
8765.66 943
8766.54 946
8767.42 937
8768.31 910
8769.19 951
8770.08 948
8770.96 927
8771.84 964
8772.73 968
8773.61 952
8774.50 892
8775.38 902
8776.26 912
8777.15 862
8778.03 887
8778.92 879
8779.80 884
8780.69 811
8781.57 889
8782.46 841
8783.34 777
8784.22 817
8785.11 900
8785.99 867
8786.88 860
8787.76 890
8788.65 892
8789.53 910
8790.42 914
8791.30 903
8792.19 880
8793.07 864
8793.96 816
8794.84 831
8795.73 788
8796.61 809
8797.50 767
8798.38 747
8799.27 738
8800.15 747
8801.04 742
8801.93 706
8802.81 749
8803.70 743
8804.58 792
8805.47 741
8806.35 720
8807.24 711
8808.12 723
8809.01 721
8809.90 679
8810.78 773
8811.67 803
8812.55 720
8813.44 708
8814.33 720
8815.21 705
8816.10 762
8816.98 759
8817.87 835
8818.76 834
8819.64 797
8820.53 807
8821.42 819
8822.30 755
8823.19 739
8824.08 695
8824.96 731
8825.85 685
8826.74 704
8827.62 721
8828.51 674
8829.40 670
8830.28 675
8831.17 698
8832.06 665
8832.94 658
8833.83 648
8834.72 654
8835.61 651
8836.49 629
8837.38 636
8838.27 650
8839.16 616
8840.04 577
8840.93 607
8841.82 613
8842.70 533
8843.59 567
8844.48 584
8845.37 556
8846.26 578
8847.14 559
8848.03 585
8848.92 579
8849.81 541
8850.69 515
8851.58 535
8852.47 526
8853.36 510
8854.25 523
8855.13 512
8856.02 482
8856.91 491
8857.80 513
8858.69 509
8859.58 522
8860.46 474
8861.35 506
8862.24 507
8863.13 472
8864.02 484
8864.91 484
8865.80 515
8866.68 485
8867.57 482
8868.46 493
8869.35 461
8870.24 467
8871.13 477
8872.02 514
8872.91 485
8873.80 453
8874.69 456
8875.57 437
8876.46 466
8877.35 420
8878.24 496
8879.13 450
8880.02 421
8880.91 414
8881.80 448
8882.69 466
8883.58 440
8884.47 447
8885.36 451
8886.25 515
8887.14 455
8888.03 434
8888.92 404
8889.81 441
8890.70 442
8891.59 441
8892.48 433
8893.37 479
8894.26 418
8895.15 408
8896.04 411
8896.93 426
8897.82 426
8898.71 399
8899.60 411
8900.49 424
8901.38 420
8902.27 399
8903.16 406
8904.05 418
8904.94 426
8905.83 403
8906.72 429
8907.61 399
8908.50 411
8909.40 376
8910.29 439
8911.18 403
8912.07 395
8912.96 406
8913.85 409
8914.74 397
8915.63 400
8916.52 403
8917.42 378
8918.31 388
8919.20 385
8920.09 363
8920.98 361
8921.87 392
8922.76 377
8923.66 384
8924.55 406
8925.44 398
8926.33 374
8927.22 348
8928.11 349
8929.01 352
8929.90 369
8930.79 375
8931.68 381
8932.57 363
8933.47 342
8934.36 341
8935.25 390
8936.14 335
8937.03 356
8937.93 366
8938.82 358
8939.71 354
8940.60 338
8941.50 372
8942.39 358
8943.28 364
8944.17 360
8945.07 405
8945.96 374
8946.85 364
8947.75 372
8948.64 359
8949.53 327
8950.42 367
8951.32 381
8952.21 377
8953.10 366
8954.00 331
8954.89 323
8955.78 315
8956.68 328
8957.57 375
8958.46 360
8959.36 349
8960.25 336
8961.14 362
8962.04 360
8962.93 352
8963.82 351
8964.72 365
8965.61 375
8966.50 343
8967.40 364
8968.29 367
8969.19 361
8970.08 346
8970.97 322
8971.87 370
8972.76 336
8973.66 396
8974.55 347
8975.44 337
8976.34 338
8977.23 353
8978.13 372
8979.02 350
8979.91 350
8980.81 355
8981.70 344
8982.60 333
8983.49 356
8984.39 345
8985.28 350
8986.18 352
8987.07 360
8987.97 367
8988.86 356
8989.76 305
8990.65 361
8991.55 354
8992.44 360
8993.34 344
8994.23 355
8995.13 361
8996.02 349
8996.92 341
8997.81 352
8998.71 319
8999.60 313
9000.50 390
9001.39 325
9002.29 323
9003.18 317
9004.08 331
9004.98 320
9005.87 338
9006.77 362
9007.66 349
9008.56 374
9009.45 348
9010.35 332
9011.25 330
9012.14 328
9013.04 319
9013.93 337
9014.83 344
9015.73 338
9016.62 326
9017.52 370
9018.42 332
9019.31 352
9020.21 326
9021.10 340
9022.00 330
9022.90 333
9023.79 345
9024.69 357
9025.59 342
9026.48 289
9027.38 304
9028.28 308
9029.17 355
9030.07 334
9030.97 353
9031.87 301
9032.76 325
9033.66 326
9034.56 319
9035.45 296
9036.35 291
9037.25 314
9038.15 347
9039.04 340
9039.94 328
9040.84 317
9041.73 336
9042.63 314
9043.53 336
9044.43 322
9045.33 338
9046.22 356
9047.12 349
9048.02 321
9048.92 321
9049.81 346
9050.71 323
9051.61 311
9052.51 333
9053.41 338
9054.30 330
9055.20 323
9056.10 340
9057.00 369
9057.90 345
9058.80 349
9059.69 374
9060.59 326
9061.49 355
9062.39 343
9063.29 335
9064.19 327
9065.08 316
9065.98 360
9066.88 326
9067.78 341
9068.68 325
9069.58 334
9070.48 320
9071.38 315
9072.27 313
9073.17 337
9074.07 320
9074.97 335
9075.87 337
9076.77 350
9077.67 333
9078.57 327
9079.47 336
9080.37 348
9081.27 343
9082.17 330
9083.07 332
9083.97 329
9084.87 344
9085.76 373
9086.66 380
9087.56 364
9088.46 408
9089.36 359
9090.26 347
9091.16 346
9092.06 352
9092.96 383
9093.86 360
9094.76 367
9095.66 383
9096.56 350
9097.46 327
9098.36 312
9099.26 394
9100.17 352
9101.07 361
9101.97 378
9102.87 359
9103.77 361
9104.67 336
9105.57 336
9106.47 360
9107.37 355
9108.27 334
9109.17 340
9110.07 301
9110.97 326
9111.87 338
9112.77 326
9113.68 340
9114.58 347
9115.48 308
9116.38 291
9117.28 327
9118.18 348
9119.08 346
9119.98 357
9120.89 328
9121.79 333
9122.69 355
9123.59 337
9124.49 299
9125.39 358
9126.29 358
9127.20 375
9128.10 325
9129.00 364
9129.90 335
9130.80 323
9131.71 339
9132.61 339
9133.51 362
9134.41 333
9135.31 331
9136.22 363
9137.12 331
9138.02 355
9138.92 351
9139.83 338
9140.73 330
9141.63 325
9142.53 354
9143.43 320
9144.34 334
9145.24 333
9146.14 347
9147.05 330
9147.95 346
9148.85 350
9149.75 348
9150.66 332
9151.56 347
9152.46 333
9153.37 297
9154.27 296
9155.17 302
9156.07 329
9156.98 306
9157.88 320
9158.78 307
9159.69 311
9160.59 321
9161.49 310
9162.40 336
9163.30 347
9164.20 340
9165.11 338
9166.01 342
9166.92 346
9167.82 304
9168.72 339
9169.63 331
9170.53 330
9171.43 345
9172.34 334
9173.24 359
9174.15 351
9175.05 342
9175.95 338
9176.86 346
9177.76 370
9178.67 339
9179.57 354
9180.48 357
9181.38 348
9182.28 305
9183.19 346
9184.09 359
9185.00 365
9185.90 323
9186.81 367
9187.71 328
9188.62 321
9189.52 330
9190.43 339
9191.33 328
9192.24 348
9193.14 339
9194.05 365
9194.95 356
9195.86 335
9196.76 339
9197.67 354
9198.57 355
9199.48 370
9200.38 385
9201.29 336
9202.19 338
9203.10 380
9204.00 342
9204.91 344
9205.81 351
9206.72 306
9207.63 339
9208.53 345
9209.44 327
9210.34 337
9211.25 326
9212.15 336
9213.06 345
9213.97 312
9214.87 359
9215.78 359
9216.68 351
9217.59 329
9218.50 348
9219.40 322
9220.31 332
9221.22 331
9222.12 351
9223.03 344
9223.94 358
9224.84 351
9225.75 343
9226.65 323
9227.56 333
9228.47 329
9229.37 344
9230.28 319
9231.19 301
9232.10 329
9233.00 324
9233.91 325
9234.82 303
9235.72 323
9236.63 306
9237.54 331
9238.44 333
9239.35 297
9240.26 316
9241.17 347
9242.07 364
9242.98 343
9243.89 316
9244.80 354
9245.70 349
9246.61 299
9247.52 331
9248.43 327
9249.33 353
9250.24 359
9251.15 362
9252.06 303
9252.97 330
9253.87 324
9254.78 345
9255.69 339
9256.60 334
9257.51 309
9258.41 327
9259.32 327
9260.23 331
9261.14 329
9262.05 321
9262.96 328
9263.86 354
9264.77 370
9265.68 346
9266.59 379
9267.50 342
9268.41 336
9269.32 329
9270.22 323
9271.13 317
9272.04 362
9272.95 350
9273.86 347
9274.77 346
9275.68 330
9276.59 327
9277.50 347
9278.40 339
9279.31 312
9280.22 346
9281.13 350
9282.04 355
9282.95 356
9283.86 341
9284.77 338
9285.68 340
9286.59 346
9287.50 343
9288.41 375
9289.32 386
9290.23 350
9291.14 355
9292.05 373
9292.96 337
9293.87 379
9294.78 342
9295.69 359
9296.60 361
9297.51 335
9298.42 363
9299.33 365
9300.24 364
9301.15 349
9302.06 367
9302.97 356
9303.88 357
9304.79 376
9305.70 371
9306.61 360
9307.52 369
9308.43 385
9309.34 395
9310.25 418
9311.16 390
9312.07 387
9312.98 379
9313.90 381
9314.81 362
9315.72 356
9316.63 365
9317.54 339
9318.45 377
9319.36 349
9320.27 368
9321.18 386
9322.10 380
9323.01 413
9323.92 365
9324.83 370
9325.74 379
9326.65 396
9327.56 385
9328.48 369
9329.39 403
9330.30 395
9331.21 366
9332.12 383
9333.03 366
9333.95 378
9334.86 370
9335.77 356
9336.68 389
9337.59 428
9338.51 432
9339.42 440
9340.33 418
9341.24 366
9342.15 399
9343.07 400
9343.98 394
9344.89 417
9345.80 382
9346.72 434
9347.63 413
9348.54 404
9349.45 427
9350.37 415
9351.28 428
9352.19 400
9353.11 401
9354.02 398
9354.93 407
9355.84 392
9356.76 396
9357.67 403
9358.58 395
9359.50 376
9360.41 403
9361.32 404
9362.24 413
9363.15 401
9364.06 409
9364.98 399
9365.89 398
9366.80 398
9367.72 383
9368.63 399
9369.54 432
9370.46 435
9371.37 406
9372.28 394
9373.20 407
9374.11 411
9375.03 390
9375.94 434
9376.85 431
9377.77 432
9378.68 434
9379.60 418
9380.51 445
9381.42 449
9382.34 418
9383.25 414
9384.17 450
9385.08 441
9386.00 458
9386.91 453
9387.82 459
9388.74 457
9389.65 472
9390.57 465
9391.48 469
9392.40 457
9393.31 453
9394.23 504
9395.14 454
9396.06 475
9396.97 484
9397.89 479
9398.80 476
9399.72 480
9400.63 455
9401.55 475
9402.46 465
9403.38 471
9404.29 482
9405.21 462
9406.12 476
9407.04 458
9407.95 514
9408.87 486
9409.79 456
9410.70 442
9411.62 487
9412.53 473
9413.45 461
9414.36 487
9415.28 483
9416.20 432
9417.11 473
9418.03 445
9418.94 445
9419.86 481
9420.78 480
9421.69 493
9422.61 487
9423.52 521
9424.44 538
9425.36 576
9426.27 528
9427.19 495
9428.11 499
9429.02 521
9429.94 491
9430.86 518
9431.77 547
9432.69 576
9433.61 553
9434.52 554
9435.44 591
9436.36 614
9437.27 588
9438.19 569
9439.11 627
9440.02 606
9440.94 697
9441.86 709
9442.78 728
9443.69 725
9444.61 708
9445.53 731
9446.44 701
9447.36 672
9448.28 681
9449.20 692
9450.11 698
9451.03 621
9451.95 731
9452.87 726
9453.78 726
9454.70 802
9455.62 772
9456.54 736
9457.46 720
9458.37 724
9459.29 668
9460.21 638
9461.13 590
9462.05 598
9462.96 608
9463.88 580
9464.80 552
9465.72 570
9466.64 591
9467.56 549
9468.47 548
9469.39 543
9470.31 542
9471.23 564
9472.15 538
9473.07 549
9473.98 553
9474.90 565
9475.82 564
9476.74 586
9477.66 598
9478.58 525
9479.50 577
9480.42 540
9481.34 561
9482.26 562
9483.17 553
9484.09 588
9485.01 576
9485.93 567
9486.85 541
9487.77 521
9488.69 562
9489.61 552
9490.53 561
9491.45 560
9492.37 538
9493.29 591
9494.21 551
9495.13 555
9496.05 562
9496.97 571
9497.89 592
9498.81 575
9499.73 586
9500.65 614
9501.57 581
9502.49 601
9503.41 621
9504.33 610
9505.25 645
9506.17 617
9507.09 640
9508.01 650
9508.93 625
9509.85 645
9510.77 649
9511.69 655
9512.61 619
9513.53 660
9514.45 682
9515.37 723
9516.29 731
9517.21 719
9518.13 757
9519.05 811
9519.98 822
9520.90 929
9521.82 967
9522.74 975
9523.66 1006
9524.58 1040
9525.50 1040
9526.42 974
9527.34 966
9528.27 928
9529.19 815
9530.11 796
9531.03 809
9531.95 805
9532.87 791
9533.79 758
9534.72 757
9535.64 706
9536.56 740
9537.48 703
9538.40 683
9539.32 693
9540.25 692
9541.17 688
9542.09 686
9543.01 707
9543.93 678
9544.86 685
9545.78 670
9546.70 638
9547.62 658
9548.55 698
9549.47 669
9550.39 692
9551.31 721
9552.24 732
9553.16 732
9554.08 735
9555.00 713
9555.93 706
9556.85 748
9557.77 737
9558.69 727
9559.62 774
9560.54 771
9561.46 740
9562.39 742
9563.31 751
9564.23 746
9565.15 759
9566.08 747
9567.00 756
9567.92 765
9568.85 758
9569.77 777
9570.69 780
9571.62 786
9572.54 805
9573.46 795
9574.39 801
9575.31 758
9576.23 831
9577.16 822
9578.08 798
9579.01 806
9579.93 885
9580.85 873
9581.78 857
9582.70 887
9583.63 879
9584.55 880
9585.47 828
9586.40 851
9587.32 856
9588.25 847
9589.17 864
9590.09 894
9591.02 878
9591.94 898
9592.87 930
9593.79 949
9594.72 908
9595.64 1009
9596.57 999
9597.49 1044
9598.42 1143
9599.34 1215
9600.26 1195
9601.19 1218
9602.11 1238
9603.04 1257
9603.96 1198
9604.89 1175
9605.81 1151
9606.74 1079
9607.66 1074
9608.59 1038
9609.51 1004
9610.44 950
9611.37 966
9612.29 950
9613.22 948
9614.14 939
9615.07 932
9615.99 938
9616.92 927
9617.84 955
9618.77 946
9619.70 941
9620.62 960
9621.55 1013
9622.47 957
9623.40 945
9624.32 936
9625.25 1009
9626.18 1020
9627.10 1046
9628.03 1042
9628.95 1055
9629.88 1035
9630.81 1050
9631.73 1100
9632.66 1066
9633.59 1031
9634.51 1064
9635.44 1119
9636.37 1036
9637.29 1097
9638.22 1098
9639.15 1094
9640.07 1123
9641.00 1199
9641.93 1181
9642.85 1185
9643.78 1182
9644.71 1158
9645.63 1218
9646.56 1225
9647.49 1254
9648.41 1215
9649.34 1251
9650.27 1238
9651.20 1208
9652.12 1240
9653.05 1246
9653.98 1269
9654.91 1227
9655.83 1222
9656.76 1269
9657.69 1257
9658.62 1260
9659.54 1234
9660.47 1237
9661.40 1284
9662.33 1247
9663.25 1331
9664.18 1290
9665.11 1308
9666.04 1339
9666.97 1324
9667.89 1346
9668.82 1462
9669.75 1384
9670.68 1437
9671.61 1446
9672.53 1485
9673.46 1422
9674.39 1465
9675.32 1512
9676.25 1537
9677.18 1445
9678.11 1470
9679.03 1527
9679.96 1541
9680.89 1571
9681.82 1559
9682.75 1533
9683.68 1499
9684.61 1583
9685.54 1541
9686.46 1566
9687.39 1538
9688.32 1551
9689.25 1624
9690.18 1553
9691.11 1570
9692.04 1563
9692.97 1595
9693.90 1548
9694.83 1636
9695.76 1629
9696.69 1724
9697.61 1742
9698.54 1807
9699.47 1869
9700.40 1849
9701.33 1874
9702.26 1848
9703.19 1864
9704.12 1743
9705.05 1749
9705.98 1718
9706.91 1648
9707.84 1685
9708.77 1649
9709.70 1607
9710.63 1667
9711.56 1753
9712.49 1786
9713.42 1894
9714.35 1976
9715.28 1949
9716.21 2047
9717.14 2043
9718.07 2057
9719.00 2003
9719.94 1902
9720.87 1785
9721.80 1719
9722.73 1670
9723.66 1604
9724.59 1577
9725.52 1415
9726.45 1382
9727.38 1390
9728.31 1395
9729.24 1304
9730.17 1267
9731.10 1334
9732.04 1358
9732.97 1355
9733.90 1307
9734.83 1369
9735.76 1333
9736.69 1296
9737.62 1257
9738.55 1310
9739.49 1221
9740.42 1236
9741.35 1130
9742.28 1125
9743.21 1087
9744.14 1142
9745.08 1097
9746.01 1062
9746.94 1060
9747.87 1066
9748.80 1025
9749.74 1007
9750.67 989
9751.60 1027
9752.53 980
9753.46 941
9754.40 994
9755.33 951
9756.26 976
9757.19 914
9758.13 958
9759.06 955
9759.99 906
9760.92 915
9761.85 950
9762.79 941
9763.72 956
9764.65 910
9765.59 925
9766.52 932
9767.45 888
9768.38 908
9769.32 935
9770.25 927
9771.18 906
9772.12 960
9773.05 913
9773.98 898
9774.92 901
9775.85 921
9776.78 934
9777.71 924
9778.65 888
9779.58 899
9780.52 920
9781.45 878
9782.38 896
9783.32 909
9784.25 947
9785.18 918
9786.12 939
9787.05 930
9787.98 885
9788.92 924
9789.85 873
9790.79 870
9791.72 860
9792.65 856
9793.59 862
9794.52 840
9795.46 815
9796.39 896
9797.32 839
9798.26 883
9799.19 902
9800.13 871
9801.06 876
9802.00 844
9802.93 855
9803.87 863
9804.80 844
9805.73 803
9806.67 760
9807.60 749
9808.54 788
9809.47 772
9810.41 757
9811.34 764
9812.28 793
9813.21 759
9814.15 773
9815.08 731
9816.02 695
9816.95 712
9817.89 736
9818.82 744
9819.76 693
9820.69 725
9821.63 708
9822.57 735
9823.50 675
9824.44 685
9825.37 692
9826.31 712
9827.24 710
9828.18 689
9829.11 681
9830.05 660
9830.99 680
9831.92 711
9832.86 660
9833.79 670
9834.73 661
9835.67 691
9836.60 669
9837.54 640
9838.47 660
9839.41 629
9840.35 675
9841.28 654
9842.22 654
9843.16 675
9844.09 653
9845.03 663
9845.97 652
9846.90 595
9847.84 618
9848.78 665
9849.71 666
9850.65 655
9851.59 639
9852.52 699
9853.46 674
9854.40 658
9855.33 644
9856.27 603
9857.21 629
9858.14 609
9859.08 620
9860.02 640
9860.96 583
9861.89 643
9862.83 650
9863.77 626
9864.71 588
9865.64 584
9866.58 619
9867.52 576
9868.46 591
9869.39 588
9870.33 614
9871.27 577
9872.21 555
9873.15 572
9874.08 601
9875.02 592
9875.96 589
9876.90 579
9877.83 564
9878.77 612
9879.71 608
9880.65 595
9881.59 562
9882.53 587
9883.46 566
9884.40 557
9885.34 564
9886.28 566
9887.22 552
9888.16 557
9889.10 555
9890.03 566
9890.97 573
9891.91 569
9892.85 546
9893.79 538
9894.73 547
9895.67 584
9896.61 544
9897.54 570
9898.48 548
9899.42 521
9900.36 552
9901.30 519
9902.24 558
9903.18 560
9904.12 545
9905.06 523
9906.00 557
9906.94 596
9907.88 566
9908.82 550
9909.76 549
9910.70 565
9911.63 544
9912.57 548
9913.51 523
9914.45 525
9915.39 523
9916.33 552
9917.27 523
9918.21 542
9919.15 555
9920.09 564
9921.03 570
9921.97 570
9922.91 582
9923.85 624
9924.79 684
9925.74 721
9926.68 753
9927.62 739
9928.56 725
9929.50 732
9930.44 719
9931.38 666
9932.32 697
9933.26 651
9934.20 633
9935.14 592
9936.08 597
9937.02 567
9937.96 552
9938.90 544
9939.85 555
9940.79 536
9941.73 529
9942.67 537
9943.61 549
9944.55 543
9945.49 530
9946.43 574
9947.38 579
9948.32 602
9949.26 638
9950.20 654
9951.14 630
9952.08 668
9953.02 681
9953.97 702
9954.91 672
9955.85 612
9956.79 608
9957.73 578
9958.68 566
9959.62 548
9960.56 533
9961.50 503
9962.44 536
9963.39 491
9964.33 508
9965.27 463
9966.21 455
9967.15 471
9968.10 472
9969.04 524
9969.98 481
9970.92 510
9971.87 479
9972.81 465
9973.75 445
9974.69 434
9975.64 470
9976.58 452
9977.52 483
9978.47 457
9979.41 448
9980.35 444
9981.29 468
9982.24 489
9983.18 465
9984.12 483
9985.07 504
9986.01 443
9986.95 433
9987.90 450
9988.84 505
9989.78 478
9990.73 505
9991.67 482
9992.61 471
9993.56 467
9994.50 447
9995.44 473
9996.39 472
9997.33 488
9998.27 445
9999.22 451
10000.16 421
10001.11 457
10002.05 435
10002.99 477
10003.94 436
10004.88 461
10005.83 456
10006.77 487
10007.72 443
10008.66 408
10009.60 437
10010.55 459
10011.49 449
10012.44 441
10013.38 438
10014.33 429
10015.27 476
10016.21 422
10017.16 446
10018.10 447
10019.05 443
10019.99 451
10020.94 438
10021.88 410
10022.83 417
10023.77 419
10024.72 436
10025.66 441
10026.61 455
10027.55 435
10028.50 438
10029.44 433
10030.39 456
10031.33 439
10032.28 392
10033.23 427
10034.17 403
10035.12 419
10036.06 394
10037.01 410
10037.95 423
10038.90 415
10039.84 417
10040.79 413
10041.74 408
10042.68 415
10043.63 411
10044.57 410
10045.52 403
10046.47 409
10047.41 385
10048.36 391
10049.30 416
10050.25 420
10051.20 435
10052.14 432
10053.09 431
10054.04 398
10054.98 433
10055.93 423
10056.88 432
10057.82 425
10058.77 403
10059.72 412
10060.66 403
10061.61 413
10062.56 434
10063.50 420
10064.45 400
10065.40 419
10066.34 390
10067.29 385
10068.24 382
10069.18 384
10070.13 366
10071.08 388
10072.03 366
10072.97 391
10073.92 415
10074.87 383
10075.82 400
10076.76 398
10077.71 377
10078.66 395
10079.61 405
10080.55 385
10081.50 399
10082.45 378
10083.40 366
10084.34 378
10085.29 373
10086.24 384
10087.19 375
10088.14 363
10089.08 399
10090.03 390
10090.98 397
10091.93 416
10092.88 419
10093.83 387
10094.77 367
10095.72 361
10096.67 380
10097.62 403
10098.57 397
10099.52 393
10100.46 374
10101.41 390
10102.36 367
10103.31 332
10104.26 364
10105.21 383
10106.16 351
10107.11 371
10108.05 374
10109.00 401
10109.95 376
10110.90 370
10111.85 390
10112.80 359
10113.75 340
10114.70 363
10115.65 402
10116.60 406
10117.55 384
10118.50 400
10119.45 411
10120.39 379
10121.34 405
10122.29 403
10123.24 384
10124.19 396
10125.14 403
10126.09 374
10127.04 391
10127.99 391
10128.94 395
10129.89 386
10130.84 405
10131.79 397
10132.74 407
10133.69 429
10134.64 429
10135.59 401
10136.54 404
10137.49 430
10138.44 414
10139.39 412
10140.34 387
10141.30 424
10142.25 429
10143.20 433
10144.15 422
10145.10 406
10146.05 446
10147.00 423
10147.95 392
10148.90 389
10149.85 423
10150.80 407
10151.75 428
10152.70 421
10153.66 428
10154.61 463
10155.56 430
10156.51 399
10157.46 421
10158.41 491
10159.36 454
10160.31 483
10161.27 430
10162.22 472
10163.17 444
10164.12 428
10165.07 473
10166.02 475
10166.98 474
10167.93 450
10168.88 449
10169.83 465
10170.78 465
10171.73 464
10172.69 487
10173.64 489
10174.59 477
10175.54 496
10176.50 496
10177.45 499
10178.40 491
10179.35 509
10180.30 517
10181.26 516
10182.21 549
10183.16 531
10184.11 524
10185.07 511
10186.02 490
10186.97 492
10187.92 483
10188.88 520
10189.83 542
10190.78 511
10191.74 531
10192.69 513
10193.64 516
10194.59 510
10195.55 497
10196.50 528
10197.45 513
10198.41 520
10199.36 505
10200.31 518
10201.27 534
10202.22 521
10203.17 562
10204.13 550
10205.08 561
10206.03 567
10206.99 578
10207.94 623
10208.89 635
10209.85 619
10210.80 578
10211.76 597
10212.71 604
10213.66 605
10214.62 550
10215.57 558
10216.53 564
10217.48 528
10218.43 517
10219.39 499
10220.34 538
10221.30 508
10222.25 503
10223.21 504
10224.16 520
10225.11 511
10226.07 526
10227.02 512
10227.98 504
10228.93 520
10229.89 519
10230.84 534
10231.80 593
10232.75 583
10233.71 579
10234.66 595
10235.62 654
10236.57 651
10237.53 654
10238.48 632
10239.44 639
10240.39 605
10241.35 601
10242.30 601
10243.26 577
10244.21 578
10245.17 563
10246.12 543
10247.08 507
10248.03 507
10248.99 490
10249.94 479
10250.90 483
10251.86 501
10252.81 520
10253.77 506
10254.72 452
10255.68 450
10256.63 486
10257.59 483
10258.55 489
10259.50 459
10260.46 434
10261.41 430
10262.37 438
10263.33 420
10264.28 451
10265.24 429
10266.20 436
10267.15 448
10268.11 436
10269.07 419
10270.02 410
10270.98 435
10271.94 443
10272.89 423
10273.85 435
10274.81 432
10275.76 408
10276.72 413
10277.68 405
10278.63 397
10279.59 396
10280.55 416
10281.50 416
10282.46 405
10283.42 391
10284.38 396
10285.33 397
10286.29 407
10287.25 415
10288.20 431
10289.16 409
10290.12 406
10291.08 410
10292.03 407
10292.99 429
10293.95 419
10294.91 434
10295.86 426
10296.82 416
10297.78 394
10298.74 435
10299.70 408
10300.65 405
10301.61 396
10302.57 423
10303.53 439
10304.49 402
10305.44 402
10306.40 419
10307.36 419
10308.32 384
10309.28 411
10310.24 393
10311.19 442
10312.15 425
10313.11 434
10314.07 408
10315.03 417
10315.99 450
10316.95 416
10317.90 439
10318.86 457
10319.82 423
10320.78 428
10321.74 417
10322.70 398
10323.66 401
10324.62 416
10325.58 422
10326.54 440
10327.49 414
10328.45 402
10329.41 413
10330.37 420
10331.33 412
10332.29 413
10333.25 403
10334.21 408
10335.17 401
10336.13 404
10337.09 404
10338.05 430
10339.01 390
10339.97 398
10340.93 337
10341.89 370
10342.85 358
10343.81 358
10344.77 370
10345.73 354
10346.69 359
10347.65 360
10348.61 366
10349.57 362
10350.53 381
10351.49 383
10352.45 368
10353.41 362
10354.37 368
10355.33 363
10356.29 360
10357.25 350
10358.21 362
10359.17 354
10360.13 358
10361.09 314
10362.06 321
10363.02 356
10363.98 336
10364.94 324
10365.90 357
10366.86 378
10367.82 354
10368.78 350
10369.74 335
10370.70 331
10371.67 340
10372.63 371
10373.59 335
10374.55 355
10375.51 355
10376.47 336
10377.43 357
10378.40 343
10379.36 354
10380.32 361
10381.28 350
10382.24 353
10383.20 356
10384.17 385
10385.13 355
10386.09 307
10387.05 327
10388.01 350
10388.98 356
10389.94 328
10390.90 362
10391.86 357
10392.82 353
10393.79 314
10394.75 350
10395.71 367
10396.67 342
10397.64 326
10398.60 331
10399.56 316
10400.52 330
10401.49 326
10402.45 311
10403.41 344
10404.37 309
10405.34 316
10406.30 337
10407.26 317
10408.23 320
10409.19 328
10410.15 316
10411.11 309
10412.08 311
10413.04 298
10414.00 295
10414.97 345
10415.93 363
10416.89 334
10417.86 340
10418.82 325
10419.78 331
10420.75 343
10421.71 316
10422.68 328
10423.64 355
10424.60 353
10425.57 337
10426.53 344
10427.49 313
10428.46 315
10429.42 309
10430.39 334
10431.35 287
10432.31 308
10433.28 314
10434.24 303
10435.21 326
10436.17 303
10437.13 333
10438.10 295
10439.06 302
10440.03 308
10440.99 331
10441.96 320
10442.92 319
10443.89 296
10444.85 305
10445.82 307
10446.78 318
10447.74 308
10448.71 324
10449.67 329
10450.64 317
10451.60 296
10452.57 310
10453.53 309
10454.50 320
10455.46 303
10456.43 308
10457.39 314
10458.36 298
10459.33 319
10460.29 287
10461.26 309
10462.22 298
10463.19 324
10464.15 299
10465.12 307
10466.08 328
10467.05 327
10468.01 328
10468.98 296
10469.95 291
10470.91 301
10471.88 336
10472.84 346
10473.81 329
10474.78 322
10475.74 362
10476.71 333
10477.67 327
10478.64 319
10479.61 346
10480.57 326
10481.54 307
10482.51 315
10483.47 331
10484.44 357
10485.41 340
10486.37 350
10487.34 338
10488.30 332
10489.27 314
10490.24 327
10491.20 288
10492.17 302
10493.14 318
10494.11 281
10495.07 294
10496.04 304
10497.01 316
10497.97 290
10498.94 303
10499.91 314
10500.88 306
10501.84 296
10502.81 294
10503.78 296
10504.74 277
10505.71 270
10506.68 316
10507.65 322
10508.61 308
10509.58 301
10510.55 322
10511.52 326
10512.49 323
10513.45 318
10514.42 301
10515.39 322
10516.36 312
10517.32 314
10518.29 294
10519.26 304
10520.23 291
10521.20 309
10522.17 316
10523.13 295
10524.10 312
10525.07 293
10526.04 287
10527.01 260
10527.98 286
10528.94 312
10529.91 332
10530.88 287
10531.85 336
10532.82 321
10533.79 328
10534.76 352
10535.72 334
10536.69 321
10537.66 309
10538.63 317
10539.60 342
10540.57 313
10541.54 314
10542.51 327
10543.48 329
10544.45 290
10545.42 295
10546.38 306
10547.35 333
10548.32 355
10549.29 343
10550.26 308
10551.23 279
10552.20 311
10553.17 323
10554.14 323
10555.11 315
10556.08 348
10557.05 344
10558.02 296
10558.99 323
10559.96 352
10560.93 338
10561.90 341
10562.87 351
10563.84 357
10564.81 326
10565.78 337
10566.75 345
10567.72 343
10568.69 332
10569.66 361
10570.63 346
10571.60 312
10572.57 324
10573.54 330
10574.51 349
10575.48 327
10576.46 335
10577.43 368
10578.40 334
10579.37 330
10580.34 387
10581.31 353
10582.28 328
10583.25 364
10584.22 353
10585.19 336
10586.16 348
10587.14 331
10588.11 337
10589.08 305
10590.05 360
10591.02 343
10591.99 342
10592.96 355
10593.94 369
10594.91 365
10595.88 382
10596.85 407
10597.82 354
10598.79 365
10599.77 384
10600.74 388
10601.71 378
10602.68 370
10603.65 378
10604.62 405
10605.60 414
10606.57 400
10607.54 426
10608.51 481
10609.49 466
10610.46 470
10611.43 467
10612.40 470
10613.37 448
10614.35 480
10615.32 436
10616.29 441
10617.26 438
10618.24 440
10619.21 406
10620.18 410
10621.16 379
10622.13 379
10623.10 421
10624.07 383
10625.05 396
10626.02 370
10626.99 362
10627.97 359
10628.94 367
10629.91 389
10630.89 359
10631.86 346
10632.83 388
10633.80 394
10634.78 375
10635.75 377
10636.73 387
10637.70 425
10638.67 415
10639.65 394
10640.62 413
10641.59 432
10642.57 427
10643.54 428
10644.51 420
10645.49 403
10646.46 376
10647.44 412
10648.41 374
10649.38 354
10650.36 376
10651.33 382
10652.31 390
10653.28 335
10654.25 310
10655.23 322
10656.20 335
10657.18 331
10658.15 306
10659.13 305
10660.10 325
10661.08 319
10662.05 323
10663.03 336
10664.00 334
10664.97 352
10665.95 309
10666.92 309
10667.90 303
10668.87 337
10669.85 336
10670.82 333
10671.80 319
10672.77 304
10673.75 323
10674.72 319
10675.70 282
10676.68 321
10677.65 336
10678.63 320
10679.60 321
10680.58 338
10681.55 350
10682.53 306
10683.50 344
10684.48 345
10685.45 338
10686.43 351
10687.41 343
10688.38 351
10689.36 338
10690.33 328
10691.31 308
10692.29 338
10693.26 302
10694.24 310
10695.21 315
10696.19 330
10697.17 308
10698.14 289
10699.12 305
10700.10 343
10701.07 309
10702.05 327
10703.02 354
10704.00 341
10704.98 332
10705.95 315
10706.93 336
10707.91 326
10708.88 333
10709.86 321
10710.84 305
10711.82 325
10712.79 317
10713.77 323
10714.75 328
10715.72 312
10716.70 364
10717.68 333
10718.65 317
10719.63 316
10720.61 344
10721.59 353
10722.56 329
10723.54 332
10724.52 307
10725.50 339
10726.47 362
10727.45 321
10728.43 318
10729.41 325
10730.38 355
10731.36 334
10732.34 321
10733.32 305
10734.30 322
10735.27 340
10736.25 326
10737.23 310
10738.21 309
10739.19 331
10740.16 330
10741.14 316
10742.12 324
10743.10 327
10744.08 369
10745.06 377
10746.03 357
10747.01 338
10747.99 354
10748.97 330
10749.95 365
10750.93 375
10751.91 345
10752.88 344
10753.86 367
10754.84 364
10755.82 383
10756.80 359
10757.78 393
10758.76 376
10759.74 387
10760.72 338
10761.70 332
10762.67 345
10763.65 358
10764.63 387
10765.61 349
10766.59 331
10767.57 356
10768.55 365
10769.53 355
10770.51 349
10771.49 388
10772.47 383
10773.45 365
10774.43 342
10775.41 363
10776.39 366
10777.37 381
10778.35 398
10779.33 377
10780.31 387
10781.29 406
10782.27 385
10783.25 367
10784.23 397
10785.21 387
10786.19 390
10787.17 407
10788.15 385
10789.13 391
10790.11 391
10791.09 393
10792.07 385
10793.05 372
10794.03 378
10795.01 381
10795.99 394
10796.97 377
10797.96 378
10798.94 392
10799.92 395
10800.90 416
10801.88 408
10802.86 370
10803.84 387
10804.82 381
10805.80 377
10806.79 357
10807.77 353
10808.75 395
10809.73 398
10810.71 391
10811.69 377
10812.67 393
10813.65 411
10814.64 382
10815.62 379
10816.60 394
10817.58 393
10818.56 387
10819.54 408
10820.53 400
10821.51 384
10822.49 383
10823.47 407
10824.45 429
10825.44 426
10826.42 417
10827.40 409
10828.38 390
10829.37 415
10830.35 438
10831.33 455
10832.31 424
10833.29 401
10834.28 465
10835.26 449
10836.24 434
10837.22 416
10838.21 489
10839.19 469
10840.17 404
10841.16 425
10842.14 423
10843.12 430
10844.10 420
10845.09 432
10846.07 432
10847.05 464
10848.04 456
10849.02 459
10850.00 469
10850.99 457
10851.97 437
10852.95 463
10853.94 503
10854.92 466
10855.90 509
10856.89 491
10857.87 482
10858.85 489
10859.84 483
10860.82 493
10861.80 546
10862.79 491
10863.77 487
10864.76 488
10865.74 508
10866.72 486
10867.71 477
10868.69 483
10869.68 483
10870.66 512
10871.64 521
10872.63 506
10873.61 542
10874.60 541
10875.58 526
10876.56 526
10877.55 518
10878.53 526
10879.52 528
10880.50 537
10881.49 572
10882.47 571
10883.46 555
10884.44 558
10885.43 555
10886.41 581
10887.40 572
10888.38 583
10889.37 572
10890.35 586
10891.34 557
10892.32 593
10893.31 591
10894.29 640
10895.28 587
10896.26 609
10897.25 597
10898.23 624
10899.22 643
10900.20 625
10901.19 656
10902.17 601
10903.16 620
10904.15 677
10905.13 646
10906.12 679
10907.10 711
10908.09 670
10909.07 667
10910.06 685
10911.05 703
10912.03 715
10913.02 719
10914.00 735
10914.99 758
10915.98 770
10916.96 741
10917.95 786
10918.94 792
10919.92 748
10920.91 810
10921.89 785
10922.88 777
10923.87 751
10924.85 800
10925.84 787
10926.83 793
10927.81 792
10928.80 752
10929.79 805
10930.77 838
10931.76 811
10932.75 845
10933.74 871
10934.72 808
10935.71 821
10936.70 843
10937.68 861
10938.67 904
10939.66 886
10940.65 918
10941.63 878
10942.62 943
10943.61 912
10944.59 941
10945.58 935
10946.57 943
10947.56 961
10948.54 1031
10949.53 1016
10950.52 1032
10951.51 1079
10952.50 1137
10953.48 1145
10954.47 1243
10955.46 1312
10956.45 1355
10957.44 1401
10958.42 1437
10959.41 1454
10960.40 1478
10961.39 1499
10962.38 1428
10963.36 1395
10964.35 1435
10965.34 1360
10966.33 1333
10967.32 1257
10968.31 1166
10969.30 1194
10970.28 1145
10971.27 1128
10972.26 1087
10973.25 1064
10974.24 1029
10975.23 1024
10976.22 1023
10977.21 1016
10978.19 1016
10979.18 1051
10980.17 1031
10981.16 1004
10982.15 1057
10983.14 1041
10984.13 1098
10985.12 1089
10986.11 1097
10987.10 1086
10988.09 1077
10989.08 1123
10990.07 1140
10991.06 1179
10992.04 1251
10993.03 1300
10994.02 1350
10995.01 1511
10996.00 1570
10996.99 1659
10997.98 1717
10998.97 1837
10999.96 1940
11000.95 1979
11001.94 1995
11002.93 1943
11003.92 1897
11004.91 1887
11005.90 1714
11006.89 1598
11007.88 1470
11008.87 1326
11009.87 1271
11010.86 1199
11011.85 1144
11012.84 1048
11013.83 970
11014.82 961
11015.81 937
11016.80 880
11017.79 840
11018.78 871
11019.77 848
11020.76 815
11021.75 845
11022.74 840
11023.74 803
11024.73 796
11025.72 790
11026.71 790
11027.70 747
11028.69 721
11029.68 737
11030.67 742
11031.67 750
11032.66 735
11033.65 737
11034.64 725
11035.63 717
11036.62 722
11037.61 722
11038.61 690
11039.60 690
11040.59 716
11041.58 705
11042.57 704
11043.56 698
11044.56 686
11045.55 678
11046.54 686
11047.53 656
11048.53 697
11049.52 692
11050.51 668
11051.50 638
11052.49 679
11053.49 659
11054.48 671
11055.47 705
11056.46 682
11057.46 634
11058.45 644
11059.44 632
11060.43 664
11061.43 711
11062.42 663
11063.41 718
11064.41 713
11065.40 670
11066.39 707
11067.38 679
11068.38 684
11069.37 722
11070.36 672
11071.36 681
11072.35 694
11073.34 710
11074.34 681
11075.33 668
11076.32 723
11077.32 715
11078.31 665
11079.30 669
11080.30 636
11081.29 635
11082.28 659
11083.28 628
11084.27 651
11085.27 660
11086.26 683
11087.25 641
11088.25 677
11089.24 647
11090.24 657
11091.23 642
11092.22 665
11093.22 616
11094.21 588
11095.21 544
11096.20 589
11097.19 612
11098.19 608
11099.18 577
11100.18 586
11101.17 583
11102.17 598
11103.16 580
11104.16 575
11105.15 578
11106.15 567
11107.14 581
11108.13 569
11109.13 603
11110.12 593
11111.12 573
11112.11 589
11113.11 559
11114.10 553
11115.10 527
11116.09 522
11117.09 538
11118.09 516
11119.08 509
11120.08 528
11121.07 545
11122.07 523
11123.06 562
11124.06 524
11125.05 522
11126.05 546
11127.04 548
11128.04 511
11129.04 526
11130.03 505
11131.03 515
11132.02 489
11133.02 506
11134.02 505
11135.01 492
11136.01 495
11137.00 511
11138.00 520
11139.00 485
11139.99 496
11140.99 497
11141.98 494
11142.98 465
11143.98 495
11144.97 467
11145.97 497
11146.97 507
11147.96 474
11148.96 462
11149.96 474
11150.95 483
11151.95 458
11152.95 487
11153.94 469
11154.94 477
11155.94 453
11156.93 437
11157.93 454
11158.93 473
11159.93 455
11160.92 438
11161.92 476
11162.92 483
11163.92 470
11164.91 475
11165.91 462
11166.91 447
11167.90 408
11168.90 458
11169.90 443
11170.90 435
11171.90 405
11172.89 435
11173.89 452
11174.89 453
11175.89 476
11176.88 453
11177.88 456
11178.88 457
11179.88 441
11180.88 450
11181.87 449
11182.87 444
11183.87 444
11184.87 438
11185.87 429
11186.87 426
11187.86 422
11188.86 456
11189.86 454
11190.86 474
11191.86 464
11192.86 450
11193.86 452
11194.85 432
11195.85 446
11196.85 483
11197.85 500
11198.85 469
11199.85 449
11200.85 417
11201.85 440
11202.84 444
11203.84 449
11204.84 480
11205.84 466
11206.84 491
11207.84 473
11208.84 494
11209.84 490
11210.84 492
11211.84 504
11212.84 498
11213.84 513
11214.84 494
11215.84 474
11216.84 498
11217.84 484
11218.84 514
11219.84 479
11220.84 475
11221.84 483
11222.84 460
11223.84 455
11224.84 470
11225.84 454
11226.84 455
11227.84 460
11228.84 462
11229.84 451
11230.84 448
11231.84 461
11232.84 450
11233.84 482
11234.84 459
11235.84 466
11236.84 458
11237.84 446
11238.84 456
11239.84 446
11240.84 467
11241.84 458
11242.84 461
11243.84 471
11244.84 477
11245.85 472
11246.85 477
11247.85 475
11248.85 510
11249.85 479
11250.85 457
11251.85 480
11252.85 491
11253.86 484
11254.86 491
11255.86 441
11256.86 502
11257.86 456
11258.86 471
11259.86 508
11260.87 490
11261.87 467
11262.87 471
11263.87 492
11264.87 467
11265.87 485
11266.88 493
11267.88 507
11268.88 527
11269.88 509
11270.88 504
11271.89 513
11272.89 492
11273.89 536
11274.89 518
11275.90 510
11276.90 570
11277.90 526
11278.90 523
11279.90 545
11280.91 561
11281.91 513
11282.91 498
11283.92 465
11284.92 512
11285.92 502
11286.92 480
11287.93 491
11288.93 521
11289.93 464
11290.94 434
11291.94 425
11292.94 424
11293.94 450
11294.95 474
11295.95 460
11296.95 449
11297.96 465
11298.96 453
11299.96 466
11300.97 463
11301.97 455
11302.97 415
11303.98 443
11304.98 400
11305.98 422
11306.99 441
11307.99 420
11309.00 436
11310.00 472
11311.00 437
11312.01 462
11313.01 479
11314.02 458
11315.02 470
11316.02 481
11317.03 493
11318.03 469
11319.04 480
11320.04 466
11321.04 479
11322.05 506
11323.05 489
11324.06 485
11325.06 497
11326.07 492
11327.07 453
11328.08 488
11329.08 453
11330.09 459
11331.09 450
11332.10 494
11333.10 462
11334.10 497
11335.11 491
11336.11 474
11337.12 512
11338.12 519
11339.13 547
11340.14 565
11341.14 583
11342.15 565
11343.15 556
11344.16 538
11345.16 522
11346.17 512
11347.17 500
11348.18 470
11349.18 474
11350.19 465
11351.19 461
11352.20 433
11353.21 445
11354.21 447
11355.22 431
11356.22 428
11357.23 394
11358.24 401
11359.24 404
11360.25 433
11361.25 439
11362.26 440
11363.27 406
11364.27 428
11365.28 423
11366.28 426
11367.29 414
11368.30 390
11369.30 380
11370.31 398
11371.32 398
11372.32 393
11373.33 401
11374.34 378
11375.34 395
11376.35 394
11377.36 386
11378.36 407
11379.37 388
11380.38 380
11381.38 386
11382.39 394
11383.40 383
11384.41 364
11385.41 387
11386.42 377
11387.43 367
11388.43 362
11389.44 402
11390.45 368
11391.46 382
11392.46 394
11393.47 404
11394.48 396
11395.49 376
11396.49 385
11397.50 413
11398.51 385
11399.52 368
11400.53 376
11401.53 370
11402.54 380
11403.55 392
11404.56 383
11405.57 359
11406.57 375
11407.58 369
11408.59 368
11409.60 368
11410.61 378
11411.61 379
11412.62 421
11413.63 389
11414.64 374
11415.65 421
11416.66 380
11417.67 381
11418.67 354
11419.68 354
11420.69 357
11421.70 375
11422.71 380
11423.72 388
11424.73 366
11425.74 396
11426.74 387
11427.75 355
11428.76 343
11429.77 365
11430.78 377
11431.79 369
11432.80 395
11433.81 357
11434.82 340
11435.83 345
11436.84 366
11437.85 384
11438.86 361
11439.87 389
11440.88 380
11441.88 391
11442.89 378
11443.90 383
11444.91 376
11445.92 391
11446.93 368
11447.94 390
11448.95 365
11449.96 369
11450.97 366
11451.98 353
11452.99 367
11454.00 366
11455.01 354
11456.02 348
11457.04 368
11458.05 363
11459.06 353
11460.07 345
11461.08 357
11462.09 353
11463.10 356
11464.11 355
11465.12 362
11466.13 379
11467.14 347
11468.15 355
11469.16 348
11470.17 369
11471.18 355
11472.20 357
11473.21 368
11474.22 356
11475.23 336
11476.24 346
11477.25 327
11478.26 355
11479.27 360
11480.28 356
11481.30 357
11482.31 360
11483.32 340
11484.33 362
11485.34 370
11486.35 374
11487.37 325
11488.38 320
11489.39 356
11490.40 361
11491.41 343
11492.42 358
11493.44 355
11494.45 351
11495.46 344
11496.47 380
11497.48 382
11498.50 374
11499.51 319
11500.52 362
11501.53 375
11502.55 360
11503.56 371
11504.57 367
11505.58 377
11506.60 372
11507.61 365
11508.62 407
11509.63 395
11510.65 369
11511.66 380
11512.67 400
11513.68 397
11514.70 403
11515.71 376
11516.72 396
11517.74 400
11518.75 375
11519.76 396
11520.78 420
11521.79 433
11522.80 428
11523.81 423
11524.83 436
11525.84 458
11526.85 402
11527.87 436
11528.88 436
11529.90 467
11530.91 475
11531.92 519
11532.94 507
11533.95 518
11534.96 510
11535.98 589
11536.99 610
11538.01 599
11539.02 616
11540.03 648
11541.05 642
11542.06 636
11543.08 632
11544.09 609
11545.10 600
11546.12 554
11547.13 526
11548.15 473
11549.16 479
11550.18 469
11551.19 479
11552.20 442
11553.22 422
11554.23 416
11555.25 427
11556.26 396
11557.28 374
11558.29 394
11559.31 378
11560.32 383
11561.34 417
11562.35 386
11563.37 361
11564.38 364
11565.40 334
11566.41 347
11567.43 345
11568.44 368
11569.46 357
11570.47 362
11571.49 323
11572.50 347
11573.52 338
11574.53 316
11575.55 333
11576.57 335
11577.58 360
11578.60 339
11579.61 359
11580.63 342
11581.64 358
11582.66 322
11583.68 300
11584.69 329
11585.71 349
11586.72 322
11587.74 326
11588.76 335
11589.77 324
11590.79 336
11591.81 348
11592.82 324
11593.84 331
11594.85 346
11595.87 333
11596.89 334
11597.90 326
11598.92 351
11599.94 341
11600.95 360
11601.97 340
11602.99 323
11604.00 354
11605.02 358
11606.04 331
11607.05 343
11608.07 342
11609.09 358
11610.11 351
11611.12 347
11612.14 312
11613.16 343
11614.17 334
11615.19 337
11616.21 314
11617.23 328
11618.24 329
11619.26 348
11620.28 339
11621.30 320
11622.31 342
11623.33 345
11624.35 318
11625.37 328
11626.38 347
11627.40 322
11628.42 339
11629.44 332
11630.46 350
11631.47 345
11632.49 345
11633.51 346
11634.53 323
11635.55 318
11636.56 345
11637.58 317
11638.60 329
11639.62 299
11640.64 318
11641.66 321
11642.67 349
11643.69 318
11644.71 332
11645.73 345
11646.75 340
11647.77 328
11648.79 314
11649.80 311
11650.82 343
11651.84 325
11652.86 336
11653.88 345
11654.90 313
11655.92 322
11656.94 335
11657.96 314
11658.98 292
11660.00 306
11661.01 295
11662.03 317
11663.05 293
11664.07 281
11665.09 288
11666.11 319
11667.13 325
11668.15 333
11669.17 345
11670.19 305
11671.21 318
11672.23 302
11673.25 308
11674.27 310
11675.29 317
11676.31 316
11677.33 321
11678.35 318
11679.37 296
11680.39 300
11681.41 299
11682.43 322
11683.45 305
11684.47 344
11685.49 345
11686.51 304
11687.53 299
11688.55 298
11689.57 301
11690.59 318
11691.61 313
11692.63 312
11693.66 324
11694.68 315
11695.70 292
11696.72 292
11697.74 313
11698.76 299
11699.78 282
11700.80 308
11701.82 305
11702.84 301
11703.86 315
11704.89 298
11705.91 315
11706.93 308
11707.95 316
11708.97 301
11709.99 318
11711.01 298
11712.04 301
11713.06 310
11714.08 326
11715.10 327
11716.12 323
11717.14 337
11718.17 321
11719.19 316
11720.21 303
11721.23 307
11722.25 308
11723.28 313
11724.30 302
11725.32 316
11726.34 321
11727.36 327
11728.39 321
11729.41 297
11730.43 317
11731.45 322
11732.48 299
11733.50 300
11734.52 339
11735.54 325
11736.57 337
11737.59 337
11738.61 327
11739.63 335
11740.66 359
11741.68 312
11742.70 328
11743.72 348
11744.75 359
11745.77 339
11746.79 363
11747.82 381
11748.84 362
11749.86 386
11750.89 346
11751.91 336
11752.93 344
11753.96 325
11754.98 321
11756.00 340
11757.03 327
11758.05 333
11759.07 332
11760.10 366
11761.12 355
11762.14 345
11763.17 339
11764.19 353
11765.22 358
11766.24 321
11767.26 351
11768.29 372
11769.31 360
11770.34 356
11771.36 381
11772.38 340
11773.41 359
11774.43 350
11775.46 387
11776.48 336
11777.51 377
11778.53 367
11779.55 379
11780.58 388
11781.60 380
11782.63 360
11783.65 384
11784.68 426
11785.70 395
11786.73 388
11787.75 372
11788.78 380
11789.80 334
11790.83 385
11791.85 381
11792.88 358
11793.90 404
11794.93 393
11795.95 389
11796.98 366
11798.00 346
11799.03 377
11800.05 395
11801.08 414
11802.10 401
11803.13 370
11804.15 396
11805.18 377
11806.21 360
11807.23 390
11808.26 385
11809.28 374
11810.31 368
11811.33 416
11812.36 385
11813.39 402
11814.41 409
11815.44 398
11816.46 399
11817.49 406
11818.52 387
11819.54 396
11820.57 428
11821.59 424
11822.62 424
11823.65 422
11824.67 405
11825.70 437
11826.73 433
11827.75 439
11828.78 440
11829.81 439
11830.83 456
11831.86 458
11832.89 453
11833.91 456
11834.94 442
11835.97 459
11836.99 452
11838.02 465
11839.05 444
11840.08 468
11841.10 486
11842.13 456
11843.16 438
11844.18 471
11845.21 493
11846.24 493
11847.27 486
11848.29 494
11849.32 509
11850.35 504
11851.38 456
11852.40 468
11853.43 516
11854.46 512
11855.49 546
11856.51 535
11857.54 538
11858.57 492
11859.60 545
11860.63 564
11861.65 535
11862.68 538
11863.71 557
11864.74 548
11865.77 545
11866.80 575
11867.82 538
11868.85 533
11869.88 565
11870.91 558
11871.94 567
11872.97 608
11873.99 585
11875.02 616
11876.05 598
11877.08 603
11878.11 632
11879.14 622
11880.17 609
11881.20 641
11882.22 650
11883.25 643
11884.28 671
11885.31 643
11886.34 654
11887.37 671
11888.40 682
11889.43 675
11890.46 669
11891.49 692
11892.52 732
11893.55 736
11894.57 752
11895.60 766
11896.63 780
11897.66 849
11898.69 889
11899.72 873
11900.75 916
11901.78 907
11902.81 987
11903.84 1020
11904.87 976
11905.90 1006
11906.93 1013
11907.96 968
11908.99 959
11910.02 985
11911.05 951
11912.08 946
11913.11 879
11914.14 891
11915.17 878
11916.20 817
11917.23 797
11918.26 795
11919.29 806
11920.33 790
11921.36 794
11922.39 807
11923.42 791
11924.45 816
11925.48 880
11926.51 886
11927.54 938
11928.57 989
11929.60 1013
11930.63 988
11931.66 998
11932.70 975
11933.73 990
11934.76 942
11935.79 968
11936.82 968
11937.85 934
11938.88 867
11939.91 855
11940.95 820
11941.98 805
11943.01 782
11944.04 749
11945.07 720
11946.10 715
11947.14 697
11948.17 688
11949.20 624
11950.23 666
11951.26 635
11952.29 640
11953.33 648
11954.36 617
11955.39 635
11956.42 642
11957.46 578
11958.49 602
11959.52 598
11960.55 632
11961.58 629
11962.62 639
11963.65 614
11964.68 630
11965.71 614
11966.75 623
11967.78 599
11968.81 652
11969.84 609
11970.88 629
11971.91 632
11972.94 628
11973.98 614
11975.01 638
11976.04 663
11977.07 624
11978.11 614
11979.14 644
11980.17 630
11981.21 635
11982.24 615
11983.27 618
11984.31 632
11985.34 660
11986.37 668
11987.41 649
11988.44 665
11989.47 685
11990.51 647
11991.54 664
11992.58 687
11993.61 652
11994.64 680
11995.68 675
11996.71 688
11997.74 673
11998.78 696
11999.81 706
12000.85 698
12001.88 708
12002.91 724
12003.95 720
12004.98 707
12006.02 778
12007.05 759
12008.09 784
12009.12 761
12010.15 776
12011.19 745
12012.22 741
12013.26 772
12014.29 823
12015.33 818
12016.36 828
12017.40 798
12018.43 802
12019.47 770
12020.50 831
12021.54 788
12022.57 832
12023.61 839
12024.64 790
12025.68 771
12026.71 776
12027.75 793
12028.78 792
12029.82 802
12030.85 792
12031.89 798
12032.92 825
12033.96 845
12034.99 811
12036.03 832
12037.07 822
12038.10 832
12039.14 853
12040.17 827
12041.21 808
12042.24 855
12043.28 844
12044.32 839
12045.35 907
12046.39 872
12047.42 862
12048.46 874
12049.50 900
12050.53 895
12051.57 901
12052.61 931
12053.64 963
12054.68 983
12055.71 1007
12056.75 1029
12057.79 1063
12058.82 1044
12059.86 1018
12060.90 1017
12061.93 1038
12062.97 974
12064.01 958
12065.04 939
12066.08 894
12067.12 898
12068.15 896
12069.19 847
12070.23 879
12071.27 826
12072.30 818
12073.34 773
12074.38 787
12075.41 800
12076.45 783
12077.49 733
12078.53 746
12079.56 749
12080.60 756
12081.64 727
12082.68 725
12083.71 742
12084.75 733
12085.79 746
12086.83 701
12087.86 722
12088.90 739
12089.94 754
12090.98 790
12092.02 797
12093.05 771
12094.09 817
12095.13 793
12096.17 790
12097.21 818
12098.25 845
12099.28 893
12100.32 869
12101.36 854
12102.40 855
12103.44 922
12104.48 963
12105.51 924
12106.55 873
12107.59 871
12108.63 832
12109.67 837
12110.71 807
12111.75 780
12112.79 752
12113.82 727
12114.86 733
12115.90 706
12116.94 740
12117.98 661
12119.02 643
12120.06 637
12121.10 642
12122.14 615
12123.18 590
12124.22 586
12125.25 616
12126.29 593
12127.33 577
12128.37 559
12129.41 579
12130.45 603
12131.49 594
12132.53 555
12133.57 564
12134.61 587
12135.65 576
12136.69 585
12137.73 557
12138.77 553
12139.81 569
12140.85 559
12141.89 587
12142.93 573
12143.97 576
12145.01 528
12146.05 540
12147.09 557
12148.13 543
12149.17 537
12150.21 543
12151.25 532
12152.29 541
12153.34 542
12154.38 532
12155.42 486
12156.46 523
12157.50 508
12158.54 513
12159.58 515
12160.62 492
12161.66 508
12162.70 512
12163.74 517
12164.78 509
12165.83 500
12166.87 516
12167.91 545
12168.95 511
12169.99 511
12171.03 519
12172.07 542
12173.11 484
12174.16 487
12175.20 516
12176.24 526
12177.28 538
12178.32 529
12179.36 506
12180.41 535
12181.45 538
12182.49 501
12183.53 528
12184.57 529
12185.62 514
12186.66 491
12187.70 491
12188.74 524
12189.78 502
12190.83 472
12191.87 492
12192.91 509
12193.95 506
12195.00 484
12196.04 479
12197.08 466
12198.12 500
12199.17 486
12200.21 481
12201.25 500
12202.29 494
12203.34 491
12204.38 452
12205.42 462
12206.46 456
12207.51 483
12208.55 477
12209.59 485
12210.64 481
12211.68 505
12212.72 508
12213.77 459
12214.81 491
12215.85 453
12216.90 446
12217.94 473
12218.98 475
12220.03 481
12221.07 463
12222.11 417
12223.16 448
12224.20 484
12225.24 483
12226.29 466
12227.33 462
12228.37 469
12229.42 472
12230.46 457
12231.51 414
12232.55 459
12233.59 434
12234.64 469
12235.68 461
12236.73 442
12237.77 453
12238.82 432
12239.86 434
12240.90 459
12241.95 431
12242.99 444
12244.04 457
12245.08 442
12246.13 441
12247.17 419
12248.22 431
12249.26 432
12250.31 435
12251.35 422
12252.39 446
12253.44 436
12254.48 421
12255.53 399
12256.57 411
12257.62 398
12258.66 412
12259.71 366
12260.75 386
12261.80 367
12262.85 381
12263.89 407
12264.94 399
12265.98 403
12267.03 375
12268.07 392
12269.12 399
12270.16 382
12271.21 380
12272.25 389
12273.30 407
12274.35 395
12275.39 381
12276.44 393
12277.48 383
12278.53 364
12279.58 363
12280.62 360
12281.67 392
12282.71 355
12283.76 375
12284.81 381
12285.85 357
12286.90 370
12287.95 386
12288.99 371
12290.04 384
12291.08 397
12292.13 366
12293.18 389
12294.22 379
12295.27 387
12296.32 368
12297.36 377
12298.41 361
12299.46 366
12300.50 373
12301.55 373
12302.60 351
12303.65 368
12304.69 368
12305.74 358
12306.79 364
12307.83 381
12308.88 371
12309.93 380
12310.98 357
12312.02 334
12313.07 395
12314.12 353
12315.17 375
12316.21 364
12317.26 370
12318.31 355
12319.36 372
12320.40 338
12321.45 354
12322.50 335
12323.55 352
12324.60 355
12325.64 349
12326.69 360
12327.74 361
12328.79 348
12329.84 358
12330.88 390
12331.93 364
12332.98 394
12334.03 359
12335.08 345
12336.13 325
12337.17 352
12338.22 353
12339.27 326
12340.32 324
12341.37 336
12342.42 361
12343.47 352
12344.51 361
12345.56 377
12346.61 331
12347.66 352
12348.71 365
12349.76 330
12350.81 364
12351.86 332
12352.91 349
12353.95 350
12355.00 362
12356.05 326
12357.10 355
12358.15 354
12359.20 355
12360.25 336
12361.30 348
12362.35 355
12363.40 337
12364.45 355
12365.50 361
12366.55 366
12367.60 369
12368.65 377
12369.70 375
12370.75 374
12371.80 362
12372.85 383
12373.90 368
12374.95 360
12376.00 372
12377.05 338
12378.10 374
12379.15 355
12380.20 365
12381.25 374
12382.30 395
12383.35 331
12384.40 316
12385.45 350
12386.50 361
12387.55 350
12388.60 329
12389.65 374
12390.70 375
12391.75 382
12392.80 372
12393.86 341
12394.91 352
12395.96 383
12397.01 322
12398.06 363
12399.11 331
12400.16 355
12401.21 357
12402.26 359
12403.32 367
12404.37 326
12405.42 347
12406.47 349
12407.52 368
12408.57 361
12409.62 358
12410.68 357
12411.73 385
12412.78 365
12413.83 379
12414.88 363
12415.93 376
12416.99 365
12418.04 385
12419.09 396
12420.14 399
12421.19 381
12422.25 373
12423.30 403
12424.35 399
12425.40 371
12426.45 391
12427.51 402
12428.56 369
12429.61 413
12430.66 407
12431.72 403
12432.77 374
12433.82 380
12434.87 382
12435.93 367
12436.98 401
12438.03 419
12439.08 407
12440.14 388
12441.19 413
12442.24 399
12443.30 414
12444.35 398
12445.40 405
12446.45 403
12447.51 404
12448.56 397
12449.61 396
12450.67 421
12451.72 418
12452.77 428
12453.83 469
12454.88 463
12455.93 437
12456.99 438
12458.04 430
12459.10 448
12460.15 447
12461.20 467
12462.26 482
12463.31 482
12464.36 496
12465.42 473
12466.47 519
12467.53 572
12468.58 555
12469.63 596
12470.69 661
12471.74 661
12472.80 705
12473.85 649
12474.90 700
12475.96 711
12477.01 743
12478.07 744
12479.12 724
12480.18 770
12481.23 779
12482.29 761
12483.34 692
12484.40 670
12485.45 658
12486.50 664
12487.56 593
12488.61 614
12489.67 581
12490.72 584
12491.78 530
12492.83 499
12493.89 499
12494.94 503
12496.00 492
12497.05 510
12498.11 470
12499.17 480
12500.22 453
12501.28 496
12502.33 488
12503.39 480
12504.44 470
12505.50 479
12506.55 518
12507.61 520
12508.67 499
12509.72 480
12510.78 504
12511.83 473
12512.89 484
12513.94 496
12515.00 492
12516.06 489
12517.11 514
12518.17 490
12519.22 463
12520.28 501
12521.34 494
12522.39 497
12523.45 458
12524.51 492
12525.56 464
12526.62 488
12527.68 480
12528.73 514
12529.79 505
12530.85 454
12531.90 465
12532.96 479
12534.02 485
12535.07 507
12536.13 479
12537.19 489
12538.24 503
12539.30 494
12540.36 511
12541.41 512
12542.47 525
12543.53 557
12544.59 555
12545.64 561
12546.70 580
12547.76 565
12548.82 587
12549.87 577
12550.93 601
12551.99 619
12553.05 628
12554.10 613
12555.16 592
12556.22 610
12557.28 623
12558.33 612
12559.39 587
12560.45 581
12561.51 611
12562.57 555
12563.62 557
12564.68 560
12565.74 582
12566.80 562
12567.86 531
12568.91 539
12569.97 520
12571.03 503
12572.09 549
12573.15 528
12574.21 496
12575.26 492
12576.32 492
12577.38 488
12578.44 511
12579.50 500
12580.56 510
12581.62 492
12582.68 466
12583.73 477
12584.79 495
12585.85 487
12586.91 462
12587.97 524
12589.03 508
12590.09 496
12591.15 520
12592.21 499
12593.27 507
12594.33 505
12595.38 510
12596.44 482
12597.50 533
12598.56 519
12599.62 501
12600.68 523
12601.74 496
12602.80 490
12603.86 509
12604.92 511
12605.98 477
12607.04 493
12608.10 521
12609.16 548
12610.22 529
12611.28 528
12612.34 549
12613.40 525
12614.46 541
12615.52 566
12616.58 601
12617.64 581
12618.70 596
12619.76 595
12620.82 554
12621.88 594
12622.94 589
12624.00 627
12625.07 579
12626.13 611
12627.19 586
12628.25 609
12629.31 680
12630.37 601
12631.43 643
12632.49 637
12633.55 637
12634.61 619
12635.67 612
12636.73 629
12637.80 570
12638.86 579
12639.92 580
12640.98 575
12642.04 517
12643.10 551
12644.16 501
12645.23 518
12646.29 521
12647.35 513
12648.41 515
12649.47 489
12650.53 481
12651.59 495
12652.66 502
12653.72 513
12654.78 469
12655.84 476
12656.90 513
12657.97 501
12659.03 465
12660.09 479
12661.15 496
12662.21 498
12663.28 518
12664.34 521
12665.40 527
12666.46 509
12667.53 502
12668.59 482
12669.65 488
12670.71 515
12671.78 519
12672.84 475
12673.90 489
12674.96 506
12676.03 500
12677.09 505
12678.15 493
12679.22 538
12680.28 529
12681.34 532
12682.40 513
12683.47 490
12684.53 484
12685.59 541
12686.66 517
12687.72 537
12688.78 515
12689.85 528
12690.91 527
12691.97 501
12693.04 533
12694.10 522
12695.16 533
12696.23 544
12697.29 545
12698.35 527
12699.42 543
12700.48 550
12701.55 542
12702.61 561
12703.67 550
12704.74 533
12705.80 571
12706.87 587
12707.93 555
12708.99 555
12710.06 560
12711.12 572
12712.19 596
12713.25 578
12714.32 593
12715.38 635
12716.44 594
12717.51 587
12718.57 600
12719.64 576
12720.70 578
12721.77 578
12722.83 564
12723.90 615
12724.96 587
12726.03 612
12727.09 673
12728.16 611
12729.22 608
12730.29 596
12731.35 661
12732.42 616
12733.48 639
12734.55 657
12735.61 622
12736.68 615
12737.74 567
12738.81 594
12739.87 593
12740.94 629
12742.00 592
12743.07 551
12744.14 557
12745.20 559
12746.27 535
12747.33 533
12748.40 538
12749.46 476
12750.53 536
12751.60 519
12752.66 501
12753.73 471
12754.79 467
12755.86 480
12756.93 485
12757.99 461
12759.06 480
12760.12 460
12761.19 464
12762.26 461
12763.32 478
12764.39 473
12765.46 505
12766.52 496
12767.59 452
12768.66 448
12769.72 436
12770.79 466
12771.86 431
12772.92 436
12773.99 396
12775.06 403
12776.12 434
12777.19 449
12778.26 450
12779.33 455
12780.39 425
12781.46 417
12782.53 434
12783.59 443
12784.66 407
12785.73 422
12786.80 425
12787.86 415
12788.93 428
12790.00 405
12791.07 404
12792.13 396
12793.20 379
12794.27 407
12795.34 401
12796.40 398
12797.47 385
12798.54 412
12799.61 428
12800.68 381
12801.74 395
12802.81 398
12803.88 400
12804.95 406
12806.02 412
12807.09 425
12808.15 393
12809.22 394
12810.29 416
12811.36 400
12812.43 374
12813.50 401
12814.56 429
12815.63 414
12816.70 414
12817.77 428
12818.84 454
12819.91 421
12820.98 390
12822.04 403
12823.11 420
12824.18 413
12825.25 408
12826.32 409
12827.39 392
12828.46 386
12829.53 366
12830.60 383
12831.67 406
12832.74 404
12833.81 401
12834.87 385
12835.94 407
12837.01 401
12838.08 373
12839.15 397
12840.22 387
12841.29 383
12842.36 365
12843.43 393
12844.50 368
12845.57 361
12846.64 365
12847.71 394
12848.78 369
12849.85 353
12850.92 351
12851.99 345
12853.06 365
12854.13 331
12855.20 337
12856.27 351
12857.34 349
12858.41 347
12859.48 373
12860.55 365
12861.62 355
12862.69 355
12863.77 332
12864.84 333
12865.91 365
12866.98 352
12868.05 311
12869.12 356
12870.19 360
12871.26 354
12872.33 364
12873.40 369
12874.47 332
12875.54 364
12876.62 330
12877.69 368
12878.76 318
12879.83 322
12880.90 325
12881.97 337
12883.04 335
12884.12 311
12885.19 309
12886.26 319
12887.33 333
12888.40 326
12889.47 344
12890.54 311
12891.62 326
12892.69 293
12893.76 328
12894.83 344
12895.90 326
12896.98 282
12898.05 294
12899.12 313
12900.19 331
12901.26 322
12902.34 322
12903.41 319
12904.48 314
12905.55 319
12906.63 315
12907.70 298
12908.77 296
12909.84 327
12910.92 317
12911.99 328
12913.06 280
12914.13 325
12915.21 312
12916.28 299
12917.35 281
12918.42 290
12919.50 296
12920.57 300
12921.64 296
12922.72 298
12923.79 283
12924.86 297
12925.94 278
12927.01 276
12928.08 272
12929.16 267
12930.23 304
12931.30 302
12932.38 302
12933.45 300
12934.52 299
12935.60 307
12936.67 289
12937.74 303
12938.82 270
12939.89 305
12940.97 275
12942.04 287
12943.11 262
12944.19 290
12945.26 299
12946.34 324
12947.41 283
12948.48 308
12949.56 307
12950.63 315
12951.71 291
12952.78 268
12953.85 279
12954.93 284
12956.00 303
12957.08 280
12958.15 302
12959.23 301
12960.30 301
12961.38 289
12962.45 314
12963.53 286
12964.60 284
12965.68 295
12966.75 288
12967.83 291
12968.90 305
12969.98 327
12971.05 286
12972.13 285
12973.20 275
12974.28 280
12975.35 287
12976.43 303
12977.50 306
12978.58 298
12979.65 287
12980.73 297
12981.80 279
12982.88 266
12983.95 303
12985.03 307
12986.11 301
12987.18 275
12988.26 303
12989.33 299
12990.41 301
12991.48 266
12992.56 268
12993.64 313
12994.71 315
12995.79 292
12996.86 330
12997.94 284
12999.02 268
13000.09 276
13001.17 281
13002.25 308
13003.32 300
13004.40 317
13005.48 291
13006.55 308
13007.63 277
13008.71 278
13009.78 322
13010.86 310
13011.94 277
13013.01 279
13014.09 257
13015.17 281
13016.24 329
13017.32 294
13018.40 288
13019.47 300
13020.55 312
13021.63 313
13022.71 306
13023.78 282
13024.86 328
13025.94 303
13027.01 314
13028.09 286
13029.17 315
13030.25 303
13031.32 320
13032.40 295
13033.48 305
13034.56 314
13035.64 294
13036.71 331
13037.79 311
13038.87 305
13039.95 305
13041.02 330
13042.10 322
13043.18 316
13044.26 310
13045.34 323
13046.41 306
13047.49 305
13048.57 292
13049.65 295
13050.73 313
13051.81 311
13052.88 301
13053.96 338
13055.04 344
13056.12 325
13057.20 308
13058.28 295
13059.36 312
13060.44 318
13061.51 317
13062.59 320
13063.67 290
13064.75 293
13065.83 331
13066.91 314
13067.99 309
13069.07 317
13070.15 295
13071.23 316
13072.30 298
13073.38 321
13074.46 308
13075.54 312
13076.62 312
13077.70 316
13078.78 297
13079.86 303
13080.94 312
13082.02 329
13083.10 320
13084.18 290
13085.26 282
13086.34 306
13087.42 309
13088.50 294
13089.58 303
13090.66 308
13091.74 324
13092.82 326
13093.90 308
13094.98 287
13096.06 308
13097.14 329
13098.22 325
13099.30 323
13100.38 317
13101.46 310
13102.54 289
13103.62 332
13104.70 296
13105.78 324
13106.86 334
13107.94 366
13109.03 360
13110.11 336
13111.19 318
13112.27 336
13113.35 304
13114.43 328
13115.51 321
13116.59 330
13117.67 331
13118.75 331
13119.84 309
13120.92 334
13122.00 338
13123.08 339
13124.16 335
13125.24 344
13126.32 376
13127.41 343
13128.49 344
13129.57 336
13130.65 347
13131.73 365
13132.81 371
13133.90 350
13134.98 356
13136.06 345
13137.14 342
13138.22 360
13139.30 362
13140.39 371
13141.47 329
13142.55 333
13143.63 328
13144.72 342
13145.80 369
13146.88 361
13147.96 360
13149.04 364
13150.13 386
13151.21 361
13152.29 372
13153.38 344
13154.46 367
13155.54 345
13156.62 340
13157.71 366
13158.79 371
13159.87 359
13160.95 352
13162.04 371
13163.12 374
13164.20 350
13165.29 354
13166.37 357
13167.45 346
13168.54 328
13169.62 324
13170.70 377
13171.79 366
13172.87 358
13173.95 313
13175.04 359
13176.12 368
13177.20 372
13178.29 399
13179.37 378
13180.45 369
13181.54 354
13182.62 364
13183.71 361
13184.79 355
13185.87 372
13186.96 384
13188.04 382
13189.13 390
13190.21 379
13191.29 366
13192.38 381
13193.46 379
13194.55 356
13195.63 371
13196.72 364
13197.80 398
13198.88 381
13199.97 345
13201.05 390
13202.14 386
13203.22 373
13204.31 374
13205.39 363
13206.48 379
13207.56 398
13208.65 388
13209.73 375
13210.82 343
13211.90 390
13212.99 410
13214.07 396
13215.16 370
13216.24 390
13217.33 403
13218.41 403
13219.50 387
13220.58 381
13221.67 394
13222.75 404
13223.84 379
13224.92 394
13226.01 389
13227.10 376
13228.18 406
13229.27 399
13230.35 408
13231.44 431
13232.52 435
13233.61 422
13234.70 429
13235.78 426
13236.87 461
13237.95 463
13239.04 435
13240.13 415
13241.21 418
13242.30 401
13243.39 427
13244.47 466
13245.56 421
13246.64 408
13247.73 430
13248.82 437
13249.90 447
13250.99 460
13252.08 453
13253.16 442
13254.25 446
13255.34 477
13256.42 436
13257.51 411
13258.60 444
13259.69 446
13260.77 427
13261.86 449
13262.95 463
13264.03 474
13265.12 471
13266.21 492
13267.30 498
13268.38 470
13269.47 491
13270.56 520
13271.64 485
13272.73 462
13273.82 439
13274.91 464
13275.99 487
13277.08 492
13278.17 513
13279.26 490
13280.35 522
13281.43 524
13282.52 576
13283.61 520
13284.70 530
13285.79 592
13286.87 575
13287.96 560
13289.05 545
13290.14 550
13291.23 556
13292.31 568
13293.40 558
13294.49 561
13295.58 565
13296.67 604
13297.76 576
13298.85 547
13299.93 579
13301.02 609
13302.11 604
13303.20 609
13304.29 588
13305.38 597
13306.47 626
13307.56 645
13308.64 614
13309.73 666
13310.82 636
13311.91 635
13313.00 618
13314.09 654
13315.18 647
13316.27 661
13317.36 683
13318.45 700
13319.54 670
13320.63 677
13321.72 687
13322.81 696
13323.89 685
13324.98 657
13326.07 690
13327.16 726
13328.25 746
13329.34 723
13330.43 654
13331.52 688
13332.61 709
13333.70 731
13334.79 738
13335.88 735
13336.97 726
13338.06 725
13339.15 746
13340.24 742
13341.33 722
13342.42 724
13343.52 766
13344.61 738
13345.70 756
13346.79 739
13347.88 714
13348.97 717
13350.06 741
13351.15 729
13352.24 716
13353.33 743
13354.42 757
13355.51 801
13356.60 765
13357.69 826
13358.79 796
13359.88 827
13360.97 801
13362.06 837
13363.15 847
13364.24 853
13365.33 852
13366.42 845
13367.51 868
13368.61 914
13369.70 898
13370.79 909
13371.88 836
13372.97 836
13374.06 853
13375.16 796
13376.25 814
13377.34 797
13378.43 784
13379.52 760
13380.61 755
13381.71 741
13382.80 741
13383.89 730
13384.98 706
13386.08 703
13387.17 689
13388.26 676
13389.35 640
13390.44 648
13391.54 678
13392.63 655
13393.72 644
13394.81 636
13395.91 641
13397.00 643
13398.09 621
13399.18 578
13400.28 602
13401.37 618
13402.46 613
13403.56 627
13404.65 648
13405.74 638
13406.83 612
13407.93 613
13409.02 626
13410.11 600
13411.21 596
13412.30 647
13413.39 625
13414.49 624
13415.58 621
13416.67 604
13417.77 653
13418.86 661
13419.95 658
13421.05 624
13422.14 643
13423.23 644
13424.33 636
13425.42 609
13426.52 638
13427.61 649
13428.70 638
13429.80 655
13430.89 636
13431.98 665
13433.08 646
13434.17 620
13435.27 621
13436.36 665
13437.46 651
13438.55 637
13439.64 617
13440.74 663
13441.83 670
13442.93 655
13444.02 667
13445.12 706
13446.21 677
13447.31 655
13448.40 659
13449.50 683
13450.59 686
13451.68 691
13452.78 679
13453.87 704
13454.97 689
13456.06 727
13457.16 733
13458.25 754
13459.35 741
13460.44 727
13461.54 753
13462.64 796
13463.73 761
13464.83 777
13465.92 765
13467.02 745
13468.11 743
13469.21 783
13470.30 772
13471.40 789
13472.49 780
13473.59 784
13474.69 784
13475.78 782
13476.88 817
13477.97 845
13479.07 851
13480.17 779
13481.26 786
13482.36 784
13483.45 829
13484.55 803
13485.65 877
13486.74 861
13487.84 820
13488.93 816
13490.03 831
13491.13 841
13492.22 862
13493.32 903
13494.42 923
13495.51 914
13496.61 928
13497.71 942
13498.80 951
13499.90 927
13501.00 923
13502.09 978
13503.19 969
13504.29 980
13505.38 962
13506.48 934
13507.58 948
13508.68 945
13509.77 982
13510.87 930
13511.97 947
13513.07 871
13514.16 878
13515.26 867
13516.36 861
13517.45 891
13518.55 887
13519.65 875
13520.75 839
13521.85 809
13522.94 785
13524.04 746
13525.14 807
13526.24 807
13527.33 802
13528.43 826
13529.53 766
13530.63 782
13531.73 773
13532.82 773
13533.92 747
13535.02 732
13536.12 741
13537.22 758
13538.32 749
13539.41 746
13540.51 693
13541.61 704
13542.71 671
13543.81 689
13544.91 682
13546.00 660
13547.10 681
13548.20 660
13549.30 634
13550.40 633
13551.50 582
13552.60 623
13553.70 628
13554.80 600
13555.89 606
13556.99 592
13558.09 602
13559.19 649
13560.29 630
13561.39 589
13562.49 600
13563.59 627
13564.69 574
13565.79 559
13566.89 541
13567.99 581
13569.09 565
13570.19 573
13571.29 601
13572.39 573
13573.49 585
13574.59 606
13575.69 579
13576.79 605
13577.88 590
13578.98 553
13580.08 593
13581.19 572
13582.29 530
13583.39 548
13584.49 590
13585.59 581
13586.69 559
13587.79 589
13588.89 579
13589.99 557
13591.09 642
13592.19 618
13593.29 594
13594.39 560
13595.49 568
13596.59 575
13597.69 569
13598.79 605
13599.89 601
13600.99 601
13602.09 544
13603.20 556
13604.30 567
13605.40 596
13606.50 551
13607.60 588
13608.70 587
13609.80 605
13610.90 600
13612.01 607
13613.11 606
13614.21 558
13615.31 578
13616.41 573
13617.51 635
13618.61 574
13619.72 587
13620.82 588
13621.92 571
13623.02 549
13624.12 610
13625.22 580
13626.33 621
13627.43 601
13628.53 615
13629.63 654
13630.73 632
13631.84 611
13632.94 620
13634.04 623
13635.14 608
13636.25 586
13637.35 621
13638.45 598
13639.55 574
13640.65 618
13641.76 604
13642.86 625
13643.96 586
13645.07 591
13646.17 565
13647.27 567
13648.37 590
13649.48 603
13650.58 581
13651.68 563
13652.79 570
13653.89 568
13654.99 599
13656.09 558
13657.20 579
13658.30 560
13659.40 596
13660.51 572
13661.61 562
13662.71 569
13663.82 556
13664.92 574
13666.02 548
13667.13 544
13668.23 566
13669.34 558
13670.44 578
13671.54 582
13672.65 566
13673.75 565
13674.85 583
13675.96 558
13677.06 585
13678.17 610
13679.27 615
13680.37 556
13681.48 571
13682.58 579
13683.69 551
13684.79 588
13685.89 585
13687.00 566
13688.10 589
13689.21 577
13690.31 593
13691.42 591
13692.52 570
13693.63 591
13694.73 624
13695.84 600
13696.94 584
13698.05 580
13699.15 626
13700.25 600
13701.36 582
13702.46 608
13703.57 591
13704.67 575
13705.78 580
13706.89 613
13707.99 619
13709.10 613
13710.20 610
13711.31 649
13712.41 660
13713.52 617
13714.62 603
13715.73 639
13716.83 642
13717.94 632
13719.04 651
13720.15 688
13721.26 686
13722.36 634
13723.47 664
13724.57 709
13725.68 716
13726.79 751
13727.89 740
13729.00 738
13730.10 698
13731.21 729
13732.32 757
13733.42 733
13734.53 726
13735.63 746
13736.74 769
13737.85 754
13738.95 749
13740.06 732
13741.17 756
13742.27 771
13743.38 796
13744.49 781
13745.59 807
13746.70 794
13747.81 805
13748.91 812
13750.02 837
13751.13 838
13752.23 821
13753.34 883
13754.45 925
13755.56 916
13756.66 959
13757.77 959
13758.88 1007
13759.98 988
13761.09 1006
13762.20 1034
13763.31 1068
13764.41 1100
13765.52 1139
13766.63 1092
13767.74 1168
13768.84 1182
13769.95 1235
13771.06 1278
13772.17 1302
13773.28 1268
13774.38 1298
13775.49 1240
13776.60 1218
13777.71 1240
13778.82 1261
13779.92 1197
13781.03 1149
13782.14 1094
13783.25 1035
13784.36 1019
13785.46 987
13786.57 972
13787.68 921
13788.79 921
13789.90 886
13791.01 872
13792.12 851
13793.22 820
13794.33 813
13795.44 749
13796.55 738
13797.66 731
13798.77 734
13799.88 726
13800.99 712
13802.10 693
13803.20 715
13804.31 704
13805.42 687
13806.53 636
13807.64 649
13808.75 633
13809.86 629
13810.97 663
13812.08 663
13813.19 643
13814.30 666
13815.41 634
13816.52 619
13817.63 631
13818.74 603
13819.84 637
13820.95 595
13822.06 607
13823.17 631
13824.28 615
13825.39 593
13826.50 601
13827.61 615
13828.72 569
13829.83 565
13830.94 607
13832.05 610
13833.16 569
13834.28 602
13835.39 570
13836.50 591
13837.61 625
13838.72 621
13839.83 604
13840.94 614
13842.05 616
13843.16 581
13844.27 600
13845.38 612
13846.49 605
13847.60 601
13848.71 603
13849.82 611
13850.93 599
13852.05 593
13853.16 603
13854.27 591
13855.38 606
13856.49 630
13857.60 625
13858.71 619
13859.82 603
13860.94 605
13862.05 628
13863.16 622
13864.27 590
13865.38 610
13866.49 614
13867.60 611
13868.72 593
13869.83 620
13870.94 635
13872.05 646
13873.16 612
13874.27 643
13875.39 644
13876.50 641
13877.61 638
13878.72 641
13879.83 649
13880.95 644
13882.06 681
13883.17 692
13884.28 661
13885.40 683
13886.51 705
13887.62 691
13888.73 709
13889.85 708
13890.96 714
13892.07 723
13893.18 738
13894.30 749
13895.41 734
13896.52 702
13897.63 734
13898.75 750
13899.86 709
13900.97 722
13902.09 737
13903.20 737
13904.31 704
13905.43 674
13906.54 636
13907.65 690
13908.77 637
13909.88 613
13910.99 632
13912.11 641
13913.22 596
13914.33 570
13915.45 575
13916.56 600
13917.67 587
13918.79 583
13919.90 570
13921.01 543
13922.13 550
13923.24 539
13924.36 568
13925.47 555
13926.58 558
13927.70 601
13928.81 600
13929.93 557
13931.04 537
13932.15 563
13933.27 524
13934.38 514
13935.50 554
13936.61 564
13937.73 557
13938.84 548
13939.95 545
13941.07 534
13942.18 555
13943.30 556
13944.41 571
13945.53 544
13946.64 526
13947.76 562
13948.87 509
13949.99 515
13951.10 530
13952.22 510
13953.33 515
13954.45 521
13955.56 521
13956.68 541
13957.79 465
13958.91 494
13960.02 490
13961.14 513
13962.25 496
13963.37 488
13964.49 486
13965.60 498
13966.72 506
13967.83 507
13968.95 518
13970.06 538
13971.18 519
13972.30 524
13973.41 508
13974.53 546
13975.64 509
13976.76 520
13977.88 492
13978.99 515
13980.11 535
13981.22 520
13982.34 509
13983.46 505
13984.57 497
13985.69 520
13986.80 523
13987.92 517
13989.04 522
13990.15 535
13991.27 517
13992.39 542
13993.50 513
13994.62 524
13995.74 520
13996.85 513
13997.97 504
13999.09 526
14000.21 513
14001.32 542
14002.44 563
14003.56 517
14004.67 477
14005.79 499
14006.91 536
14008.02 537
14009.14 542
14010.26 560
14011.38 528
14012.49 539
14013.61 543
14014.73 546
14015.85 550
14016.96 496
14018.08 514
14019.20 548
14020.32 543
14021.44 574
14022.55 544
14023.67 548
14024.79 510
14025.91 517
14027.02 528
14028.14 556
14029.26 537
14030.38 529
14031.50 515
14032.62 520
14033.73 544
14034.85 551
14035.97 560
14037.09 531
14038.21 521
14039.33 550
14040.44 573
14041.56 547
14042.68 539
14043.80 533
14044.92 560
14046.04 566
14047.16 563
14048.27 541
14049.39 538
14050.51 526
14051.63 582
14052.75 572
14053.87 572
14054.99 584
14056.11 591
14057.23 605
14058.35 626
14059.47 626
14060.59 611
14061.70 660
14062.82 619
14063.94 582
14065.06 608
14066.18 669
14067.30 680
14068.42 633
14069.54 612
14070.66 651
14071.78 642
14072.90 685
14074.02 702
14075.14 662
14076.26 665
14077.38 676
14078.50 682
14079.62 694
14080.74 710
14081.86 733
14082.98 670
14084.10 707
14085.22 709
14086.34 721
14087.46 728
14088.58 724
14089.70 721
14090.82 692
14091.94 727
14093.07 748
14094.19 714
14095.31 758
14096.43 719
14097.55 705
14098.67 694
14099.79 676
14100.91 689
14102.03 692
14103.15 673
14104.27 680
14105.39 682
14106.52 687
14107.64 698
14108.76 629
14109.88 646
14111.00 610
14112.12 649
14113.24 613
14114.37 605
14115.49 625
14116.61 578
14117.73 586
14118.85 597
14119.97 594
14121.10 549
14122.22 580
14123.34 566
14124.46 551
14125.58 557
14126.70 552
14127.83 524
14128.95 524
14130.07 526
14131.19 514
14132.32 527
14133.44 514
14134.56 483
14135.68 478
14136.80 483
14137.93 499
14139.05 530
14140.17 488
14141.29 478
14142.42 474
14143.54 459
14144.66 492
14145.78 479
14146.91 485
14148.03 499
14149.15 522
14150.28 501
14151.40 478
14152.52 485
14153.65 475
14154.77 478
14155.89 488
14157.01 472
14158.14 455
14159.26 465
14160.38 444
14161.51 459
14162.63 476
14163.75 479
14164.88 471
14166.00 476
14167.12 476
14168.25 474
14169.37 472
14170.50 470
14171.62 486
14172.74 465
14173.87 490
14174.99 457
14176.12 482
14177.24 461
14178.36 456
14179.49 452
14180.61 462
14181.74 482
14182.86 440
14183.98 442
14185.11 469
14186.23 465
14187.36 481
14188.48 460
14189.61 473
14190.73 456
14191.85 458
14192.98 440
14194.10 464
14195.23 440
14196.35 434
14197.48 414
14198.60 413
14199.73 441
14200.85 445
14201.98 439
14203.10 434
14204.23 415
14205.35 408
14206.48 430
14207.60 406
14208.73 430
14209.85 444
14210.98 424
14212.10 411
14213.23 399
14214.36 437
14215.48 435
14216.61 425
14217.73 403
14218.86 411
14219.98 406
14221.11 388
14222.23 394
14223.36 398
14224.49 425
14225.61 406
14226.74 418
14227.86 416
14228.99 407
14230.12 402
14231.24 425
14232.37 400
14233.49 395
14234.62 366
14235.75 400
14236.87 404
14238.00 397
14239.13 404
14240.25 396
14241.38 391
14242.51 409
14243.63 411
14244.76 421
14245.89 398
14247.01 406
14248.14 406
14249.27 391
14250.39 340
14251.52 394
14252.65 410
14253.77 378
14254.90 380
14256.03 377
14257.15 386
14258.28 368
14259.41 373
14260.54 388
14261.66 360
14262.79 381
14263.92 382
14265.05 371
14266.17 360
14267.30 354
14268.43 372
14269.56 383
14270.68 392
14271.81 370
14272.94 379
14274.07 375
14275.20 378
14276.32 361
14277.45 354
14278.58 344
14279.71 373
14280.83 363
14281.96 336
14283.09 362
14284.22 349
14285.35 349
14286.48 360
14287.60 355
14288.73 325
14289.86 328
14290.99 355
14292.12 310
14293.25 341
14294.38 320
14295.50 314
14296.63 307
14297.76 339
14298.89 327
14300.02 330
14301.15 338
14302.28 326
14303.41 339
14304.53 354
14305.66 345
14306.79 322
14307.92 326
14309.05 303
14310.18 330
14311.31 332
14312.44 334
14313.57 345
14314.70 316
14315.83 309
14316.96 321
14318.09 343
14319.22 344
14320.35 302
14321.48 330
14322.60 322
14323.73 318
14324.86 298
14325.99 325
14327.12 324
14328.25 326
14329.38 288
14330.51 326
14331.64 331
14332.77 320
14333.90 312
14335.03 313
14336.17 281
14337.30 305
14338.43 310
14339.56 315
14340.69 311
14341.82 310
14342.95 281
14344.08 298
14345.21 295
14346.34 297
14347.47 298
14348.60 299
14349.73 307
14350.86 296
14351.99 294
14353.12 314
14354.26 298
14355.39 333
14356.52 290
14357.65 302
14358.78 314
14359.91 300
14361.04 325
14362.17 307
14363.30 298
14364.44 305
14365.57 308
14366.70 294
14367.83 310
14368.96 298
14370.09 306
14371.23 286
14372.36 270
14373.49 269
14374.62 275
14375.75 290
14376.88 318
14378.02 311
14379.15 301
14380.28 297
14381.41 309
14382.54 287
14383.68 317
14384.81 278
14385.94 297
14387.07 292
14388.21 275
14389.34 301
14390.47 312
14391.60 277
14392.73 322
14393.87 307
14395.00 306
14396.13 301
14397.27 266
14398.40 338
14399.53 311
14400.66 296
14401.80 310
14402.93 287
14404.06 297
14405.19 311
14406.33 293
14407.46 298
14408.59 266
14409.73 300
14410.86 301
14411.99 330
14413.13 298
14414.26 301
14415.39 329
14416.53 316
14417.66 309
14418.79 286
14419.93 302
14421.06 301
14422.19 321
14423.33 313
14424.46 316
14425.60 305
14426.73 306
14427.86 295
14429.00 309
14430.13 309
14431.27 331
14432.40 352
14433.53 324
14434.67 320
14435.80 328
14436.94 343
14438.07 328
14439.21 327
14440.34 322
14441.47 319
14442.61 312
14443.74 348
14444.88 341
14446.01 331
14447.15 311
14448.28 311
14449.42 326
14450.55 333
14451.69 322
14452.82 308
14453.96 319
14455.09 309
14456.23 333
14457.36 320
14458.50 335
14459.63 299
14460.77 332
14461.90 317
14463.04 310
14464.17 327
14465.31 327
14466.44 343
14467.58 318
14468.71 316
14469.85 337
14470.98 342
14472.12 340
14473.26 349
14474.39 325
14475.53 351
14476.66 333
14477.80 335
14478.93 300
14480.07 338
14481.21 320
14482.34 306
14483.48 341
14484.61 332
14485.75 312
14486.89 317
14488.02 331
14489.16 308
14490.30 313
14491.43 315
14492.57 302
14493.70 297
14494.84 301
14495.98 314
14497.11 300
14498.25 313
14499.39 288
14500.52 331
14501.66 315
14502.80 305
14503.93 324
14505.07 328
14506.21 312
14507.35 328
14508.48 335
14509.62 329
14510.76 339
14511.89 321
14513.03 337
14514.17 339
14515.31 299
14516.44 303
14517.58 334
14518.72 296
14519.86 301
14520.99 297
14522.13 308
14523.27 321
14524.41 312
14525.54 304
14526.68 309
14527.82 335
14528.96 303
14530.09 299
14531.23 319
14532.37 330
14533.51 303
14534.65 316
14535.78 316
14536.92 296
14538.06 299
14539.20 300
14540.34 305
14541.48 337
14542.61 308
14543.75 327
14544.89 338
14546.03 341
14547.17 324
14548.31 347
14549.45 351
14550.58 326
14551.72 312
14552.86 341
14554.00 345
14555.14 329
14556.28 367
14557.42 325
14558.56 303
14559.70 369
14560.83 339
14561.97 334
14563.11 322
14564.25 331
14565.39 377
14566.53 350
14567.67 362
14568.81 369
14569.95 345
14571.09 376
14572.23 361
14573.37 354
14574.51 343
14575.65 366
14576.79 383
14577.93 355
14579.07 360
14580.21 404
14581.35 388
14582.49 395
14583.63 394
14584.77 359
14585.91 398
14587.05 386
14588.19 408
14589.33 402
14590.47 425
14591.61 415
14592.75 396
14593.89 416
14595.03 420
14596.17 398
14597.31 419
14598.45 432
14599.59 421
14600.73 395
14601.87 446
14603.01 427
14604.15 455
14605.29 466
14606.43 488
14607.58 458
14608.72 438
14609.86 451
14611.00 440
14612.14 450
14613.28 448
14614.42 479
14615.56 478
14616.70 466
14617.85 496
14618.99 497
14620.13 467
14621.27 518
14622.41 518
14623.55 532
14624.69 507
14625.84 539
14626.98 573
14628.12 555
14629.26 588
14630.40 582
14631.54 578
14632.69 588
14633.83 589
14634.97 601
14636.11 610
14637.25 601
14638.40 589
14639.54 568
14640.68 543
14641.82 561
14642.97 565
14644.11 528
14645.25 514
14646.39 469
14647.54 461
14648.68 468
14649.82 465
14650.96 474
14652.11 436
14653.25 442
14654.39 436
14655.53 415
14656.68 433
14657.82 411
14658.96 418
14660.11 409
14661.25 395
14662.39 443
14663.53 380
14664.68 343
14665.82 376
14666.96 343
14668.11 363
14669.25 351
14670.39 356
14671.54 365
14672.68 368
14673.82 335
14674.97 360
14676.11 347
14677.26 357
14678.40 323
14679.54 354
14680.69 341
14681.83 315
14682.97 343
14684.12 330
14685.26 303
14686.41 296
14687.55 320
14688.69 307
14689.84 304
14690.98 287
14692.13 333
14693.27 304
14694.42 308
14695.56 327
14696.70 309
14697.85 303
14698.99 315
14700.14 329
14701.28 292
14702.43 290
14703.57 288
14704.72 277
14705.86 296
14707.01 276
14708.15 305
14709.30 305
14710.44 302
14711.58 277
14712.73 290
14713.87 288
14715.02 276
14716.17 297
14717.31 295
14718.46 291
14719.60 292
14720.75 301
14721.89 281
14723.04 304
14724.18 280
14725.33 264
14726.47 310
14727.62 277
14728.76 268
14729.91 293
14731.06 274
14732.20 315
14733.35 270
14734.49 276
14735.64 278
14736.79 293
14737.93 296
14739.08 286
14740.22 284
14741.37 277
14742.52 304
14743.66 269
14744.81 286
14745.95 298
14747.10 283
14748.25 288
14749.39 274
14750.54 284
14751.69 290
14752.83 281
14753.98 286
14755.13 279
14756.27 287
14757.42 280
14758.57 295
14759.71 286
14760.86 264
14762.01 267
14763.15 253
14764.30 268
14765.45 271
14766.60 256
14767.74 255
14768.89 269
14770.04 244
14771.18 270
14772.33 265
14773.48 249
14774.63 262
14775.77 233
14776.92 260
14778.07 279
14779.22 247
14780.36 264
14781.51 268
14782.66 240
14783.81 283
14784.96 264
14786.10 285
14787.25 246
14788.40 259
14789.55 237
14790.70 254
14791.84 224
14792.99 271
14794.14 254
14795.29 264
14796.44 214
14797.58 226
14798.73 233
14799.88 231
14801.03 220
14802.18 236
14803.33 205
14804.48 206
14805.62 235
14806.77 214
14807.92 250
14809.07 233
14810.22 234
14811.37 225
14812.52 251
14813.67 232
14814.81 240
14815.96 244
14817.11 207
14818.26 215
14819.41 211
14820.56 210
14821.71 219
14822.86 240
14824.01 209
14825.16 230
14826.31 220
14827.46 234
14828.61 215
14829.76 239
14830.91 204
14832.06 225
14833.20 226
14834.35 225
14835.50 213
14836.65 215
14837.80 229
14838.95 229
14840.10 228
14841.25 204
14842.40 215
14843.55 207
14844.70 216
14845.85 225
14847.00 222
14848.15 196
14849.31 216
14850.46 216
14851.61 220
14852.76 206
14853.91 207
14855.06 209
14856.21 208
14857.36 216
14858.51 193
14859.66 207
14860.81 184
14861.96 194
14863.11 200
14864.26 207
14865.41 213
14866.57 205
14867.72 182
14868.87 205
14870.02 188
14871.17 192
14872.32 232
14873.47 205
14874.62 215
14875.77 176
14876.93 209
14878.08 193
14879.23 212
14880.38 202
14881.53 209
14882.68 207
14883.84 227
14884.99 219
14886.14 195
14887.29 191
14888.44 197
14889.59 214
14890.75 218
14891.90 217
14893.05 192
14894.20 188
14895.35 190
14896.51 205
14897.66 194
14898.81 186
14899.96 191
14901.12 206
14902.27 214
14903.42 190
14904.57 200
14905.73 180
14906.88 177
14908.03 198
14909.18 231
14910.34 221
14911.49 182
14912.64 176
14913.79 190
14914.95 204
14916.10 223
14917.25 200
14918.41 211
14919.56 190
14920.71 192
14921.87 194
14923.02 164
14924.17 198
14925.33 187
14926.48 216
14927.63 210
14928.79 217
14929.94 195
14931.09 219
14932.25 208
14933.40 180
14934.55 175
14935.71 179
14936.86 180
14938.01 183
14939.17 195
14940.32 203
14941.48 190
14942.63 177
14943.78 188
14944.94 211
14946.09 219
14947.25 186
14948.40 214
14949.55 191
14950.71 216
14951.86 200
14953.02 209
14954.17 204
14955.33 231
14956.48 189
14957.63 180
14958.79 204
14959.94 212
14961.10 217
14962.25 193
14963.41 224
14964.56 204
14965.72 214
14966.87 227
14968.03 226
14969.18 214
14970.34 219
14971.49 212
14972.65 196
14973.80 210
14974.96 215
14976.11 214
14977.27 210
14978.42 225
14979.58 209
14980.73 210
14981.89 189
14983.05 224
14984.20 220
14985.36 207
14986.51 212
14987.67 234
14988.82 185
14989.98 209
14991.13 212
14992.29 212
14993.45 202
14994.60 192
14995.76 206
14996.91 192
14998.07 184
14999.23 189
15000.38 216
15001.54 187
15002.70 191
15003.85 191
15005.01 204
15006.16 206
15007.32 180
15008.48 190
15009.63 192
15010.79 186
15011.95 206
15013.10 179
15014.26 189
15015.42 198
15016.57 181
15017.73 188
15018.89 189
15020.04 198
15021.20 202
15022.36 196
15023.52 169
15024.67 183
15025.83 194
15026.99 191
15028.14 164
15029.30 179
15030.46 185
15031.62 181
15032.77 185
15033.93 169
15035.09 185
15036.25 191
15037.40 205
15038.56 189
15039.72 192
15040.88 166
15042.03 168
15043.19 186
15044.35 193
15045.51 183
15046.67 190
15047.82 195
15048.98 168
15050.14 182
15051.30 170
15052.46 177
15053.61 184
15054.77 185
15055.93 174
15057.09 174
15058.25 171
15059.41 180
15060.56 174
15061.72 158
15062.88 176
15064.04 177
15065.20 192
15066.36 168
15067.52 169
15068.68 169
15069.83 193
15070.99 192
15072.15 182
15073.31 183
15074.47 209
15075.63 187
15076.79 188
15077.95 185
15079.11 175
15080.27 161
15081.43 179
15082.58 182
15083.74 179
15084.90 200
15086.06 196
15087.22 184
15088.38 166
15089.54 169
15090.70 190
15091.86 171
15093.02 181
15094.18 202
15095.34 178
15096.50 190
15097.66 178
15098.82 183
15099.98 158
15101.14 177
15102.30 168
15103.46 163
15104.62 183
15105.78 187
15106.94 186
15108.10 195
15109.26 185
15110.42 193
15111.58 212
15112.74 198
15113.90 187
15115.06 182
15116.22 197
15117.39 188
15118.55 190
15119.71 187
15120.87 179
15122.03 188
15123.19 178
15124.35 177
15125.51 191
15126.67 175
15127.83 169
15128.99 193
15130.16 191
15131.32 176
15132.48 195
15133.64 210
15134.80 178
15135.96 180
15137.12 174
15138.28 199
15139.45 199
15140.61 196
15141.77 211
15142.93 226
15144.09 194
15145.25 198
15146.42 199
15147.58 186
15148.74 194
15149.90 207
15151.06 223
15152.23 200
15153.39 190
15154.55 214
15155.71 213
15156.87 211
15158.04 204
15159.20 223
15160.36 209
15161.52 174
15162.69 190
15163.85 206
15165.01 197
15166.17 210
15167.34 197
15168.50 220
15169.66 205
15170.82 221
15171.99 219
15173.15 211
15174.31 195
15175.48 219
15176.64 208
15177.80 210
15178.96 224
15180.13 221
15181.29 237
15182.45 221
15183.62 244
15184.78 221
15185.94 232
15187.11 223
15188.27 226
15189.43 218
15190.60 228
15191.76 217
15192.92 221
15194.09 250
15195.25 218
15196.42 235
15197.58 248
15198.74 238
15199.91 227
15201.07 235
15202.23 240
15203.40 245
15204.56 252
15205.73 245
15206.89 234
15208.05 236
15209.22 223
15210.38 252
15211.55 219
15212.71 232
15213.88 225
15215.04 265
15216.21 272
15217.37 243
15218.53 255
15219.70 254
15220.86 284
15222.03 260
15223.19 278
15224.36 274
15225.52 265
15226.69 263
15227.85 259
15229.02 254
15230.18 256
15231.35 267
15232.51 271
15233.68 269
15234.84 280
15236.01 308
15237.17 327
15238.34 290
15239.50 268
15240.67 286
15241.83 294
15243.00 275
15244.17 265
15245.33 293
15246.50 302
15247.66 272
15248.83 285
15249.99 304
15251.16 259
15252.33 261
15253.49 270
15254.66 286
15255.82 281
15256.99 253
15258.16 306
15259.32 276
15260.49 267
15261.65 257
15262.82 270
15263.99 257
15265.15 235
15266.32 252
15267.49 269
15268.65 258
15269.82 241
15270.98 242
15272.15 234
15273.32 243
15274.48 230
15275.65 243
15276.82 255
15277.99 243
15279.15 228
15280.32 238
15281.49 225
15282.65 218
15283.82 244
15284.99 240
15286.15 248
15287.32 257
15288.49 238
15289.66 247
15290.82 240
15291.99 244
15293.16 253
15294.33 248
15295.49 271
15296.66 266
15297.83 274
15299.00 242
15300.16 226
15301.33 257
15302.50 256
15303.67 228
15304.83 261
15306.00 254
15307.17 256
15308.34 233
15309.51 244
15310.67 237
15311.84 219
15313.01 224
15314.18 263
15315.35 282
15316.52 289
15317.68 227
15318.85 227
15320.02 276
15321.19 266
15322.36 251
15323.53 246
15324.69 268
15325.86 264
15327.03 228
15328.20 247
15329.37 221
15330.54 233
15331.71 253
15332.88 271
15334.05 245
15335.21 236
15336.38 235
15337.55 254
15338.72 259
15339.89 238
15341.06 266
15342.23 268
15343.40 253
15344.57 226
15345.74 232
15346.91 255
15348.08 245
15349.25 274
15350.42 245
15351.58 270
15352.75 276
15353.92 273
15355.09 267
15356.26 266
15357.43 297
15358.60 253
15359.77 258
15360.94 282
15362.11 303
15363.28 283
15364.45 283
15365.62 258
15366.79 288
15367.96 284
15369.13 280
15370.31 284
15371.48 260
15372.65 286
15373.82 286
15374.99 286
15376.16 301
15377.33 246
15378.50 284
15379.67 293
15380.84 266
15382.01 285
15383.18 293
15384.35 278
15385.52 293
15386.69 271
15387.87 276
15389.04 285
15390.21 261
15391.38 238
15392.55 266
15393.72 242
15394.89 282
15396.06 244
15397.24 254
15398.41 239
15399.58 262
15400.75 229
15401.92 234
15403.09 238
15404.26 261
15405.44 251
15406.61 215
15407.78 231
15408.95 208
15410.12 245
15411.30 226
15412.47 211
15413.64 217
15414.81 248
15415.98 226
15417.16 240
15418.33 221
15419.50 225
15420.67 238
15421.84 230
15423.02 229
15424.19 221
15425.36 215
15426.53 210
15427.71 213
15428.88 197
15430.05 197
15431.22 205
15432.40 223
15433.57 213
15434.74 225
15435.92 205
15437.09 219
15438.26 203
15439.43 208
15440.61 222
15441.78 203
15442.95 212
15444.13 204
15445.30 206
15446.47 202
15447.65 216
15448.82 208
15449.99 228
15451.17 195
15452.34 188
15453.51 189
15454.69 207
15455.86 199
15457.03 198
15458.21 214
15459.38 198
15460.56 191
15461.73 183
15462.90 203
15464.08 201
15465.25 212
15466.43 218
15467.60 191
15468.77 207
15469.95 186
15471.12 196
15472.30 218
15473.47 193
15474.64 197
15475.82 202
15476.99 208
15478.17 203
15479.34 194
15480.52 207
15481.69 187
15482.87 213
15484.04 181
15485.22 205
15486.39 205
15487.56 231
15488.74 197
15489.91 199
15491.09 185
15492.26 198
15493.44 187
15494.61 193
15495.79 187
15496.96 190
15498.14 170
15499.32 190
15500.49 210
15501.67 186
15502.84 208
15504.02 192
15505.19 199
15506.37 206
15507.54 206
15508.72 183
15509.89 204
15511.07 189
15512.25 216
15513.42 196
15514.60 212
15515.77 205
15516.95 204
15518.13 205
15519.30 195
15520.48 216
15521.65 221
15522.83 207
15524.01 178
15525.18 202
15526.36 192
15527.53 214
15528.71 204
15529.89 211
15531.06 219
15532.24 224
15533.42 198
15534.59 202
15535.77 227
15536.95 232
15538.12 220
15539.30 199
15540.48 233
15541.65 237
15542.83 209
15544.01 204
15545.18 222
15546.36 191
15547.54 216
15548.72 222
15549.89 200
15551.07 198
15552.25 208
15553.42 231
15554.60 199
15555.78 222
15556.96 219
15558.13 242
15559.31 210
15560.49 206
15561.67 192
15562.84 237
15564.02 212
15565.20 209
15566.38 203
15567.56 243
15568.73 214
15569.91 223
15571.09 241
15572.27 221
15573.45 239
15574.62 249
15575.80 240
15576.98 224
15578.16 233
15579.34 236
15580.52 259
15581.69 226
15582.87 221
15584.05 234
15585.23 237
15586.41 256
15587.59 262
15588.76 240
15589.94 244
15591.12 249
15592.30 226
15593.48 251
15594.66 230
15595.84 235
15597.02 242
15598.20 232
15599.37 236
15600.55 254
15601.73 264
15602.91 245
15604.09 270
15605.27 234
15606.45 254
15607.63 252
15608.81 253
15609.99 235
15611.17 269
15612.35 309
15613.53 282
15614.71 273
15615.89 289
15617.07 270
15618.25 295
15619.43 294
15620.60 274
15621.78 299
15622.96 250
15624.14 264
15625.32 275
15626.50 280
15627.68 281
15628.87 303
15630.05 301
15631.23 308
15632.41 302
15633.59 302
15634.77 304
15635.95 274
15637.13 294
15638.31 308
15639.49 301
15640.67 297
15641.85 317
15643.03 301
15644.21 333
15645.39 305
15646.57 328
15647.75 317
15648.93 326
15650.12 356
15651.30 359
15652.48 325
15653.66 315
15654.84 318
15656.02 326
15657.20 335
15658.38 340
15659.56 320
15660.75 347
15661.93 339
15663.11 334
15664.29 335
15665.47 344
15666.65 334
15667.84 288
15669.02 333
15670.20 306
15671.38 320
15672.56 325
15673.74 306
15674.93 277
15676.11 310
15677.29 303
15678.47 321
15679.65 293
15680.84 281
15682.02 333
15683.20 295
15684.38 271
15685.56 263
15686.75 303
15687.93 277
15689.11 279
15690.29 286
15691.48 275
15692.66 273
15693.84 270
15695.02 306
15696.21 288
15697.39 287
15698.57 298
15699.76 282
15700.94 267
15702.12 295
15703.30 278
15704.49 277
15705.67 281
15706.85 259
15708.04 269
15709.22 271
15710.40 294
15711.59 286
15712.77 277
15713.95 281
15715.14 283
15716.32 272
15717.50 287
15718.69 287
15719.87 299
15721.05 308
15722.24 282
15723.42 318
15724.61 315
15725.79 313
15726.97 288
15728.16 291
15729.34 308
15730.53 327
15731.71 304
15732.89 305
15734.08 311
15735.26 340
15736.45 320
15737.63 299
15738.81 294
15740.00 341
15741.18 336
15742.37 331
15743.55 337
15744.74 328
15745.92 317
15747.11 362
15748.29 350
15749.48 353
15750.66 328
15751.84 347
15753.03 327
15754.21 359
15755.40 354
15756.58 365
15757.77 334
15758.95 340
15760.14 356
15761.32 348
15762.51 349
15763.70 340
15764.88 343
15766.07 363
15767.25 329
15768.44 319
15769.62 336
15770.81 338
15771.99 328
15773.18 330
15774.36 323
15775.55 314
15776.74 326
15777.92 329
15779.11 322
15780.29 321
15781.48 316
15782.67 344
15783.85 331
15785.04 309
15786.22 314
15787.41 312
15788.60 339
15789.78 299
15790.97 299
15792.15 300
15793.34 298
15794.53 282
15795.71 314
15796.90 282
15798.09 265
15799.27 287
15800.46 311
15801.65 287
15802.83 277
15804.02 310
15805.21 296
15806.39 303
15807.58 297
15808.77 282
15809.95 301
15811.14 279
15812.33 272
15813.52 276
15814.70 298
15815.89 270
15817.08 271
15818.26 262
15819.45 266
15820.64 289
15821.83 285
15823.01 290
15824.20 266
15825.39 279
15826.58 268
15827.76 284
15828.95 286
15830.14 261
15831.33 285
15832.52 301
15833.70 302
15834.89 267
15836.08 278
15837.27 300
15838.46 271
15839.64 242
15840.83 273
15842.02 258
15843.21 249
15844.40 285
15845.58 276
15846.77 278
15847.96 249
15849.15 256
15850.34 293
15851.53 264
15852.72 270
15853.90 269
15855.09 262
15856.28 281
15857.47 262
15858.66 272
15859.85 260
15861.04 276
15862.23 287
15863.41 289
15864.60 280
15865.79 258
15866.98 253
15868.17 257
15869.36 290
15870.55 271
15871.74 253
15872.93 267
15874.12 272
15875.31 281
15876.50 278
15877.69 272
15878.88 274
15880.06 292
15881.25 278
15882.44 278
15883.63 303
15884.82 295
15886.01 302
15887.20 292
15888.39 283
15889.58 305
15890.77 306
15891.96 324
15893.15 330
15894.34 306
15895.53 297
15896.72 291
15897.91 302
15899.10 294
15900.30 322
15901.49 316
15902.68 315
15903.87 313
15905.06 314
15906.25 322
15907.44 322
15908.63 288
15909.82 310
15911.01 307
15912.20 325
15913.39 321
15914.58 320
15915.77 321
15916.96 311
15918.16 322
15919.35 339
15920.54 330
15921.73 351
15922.92 347
15924.11 329
15925.30 339
15926.49 349
15927.69 317
15928.88 336
15930.07 332
15931.26 334
15932.45 342
15933.64 338
15934.84 333
15936.03 338
15937.22 321
15938.41 328
15939.60 341
15940.79 326
15941.99 304
15943.18 279
15944.37 266
15945.56 257
15946.75 257
15947.95 285
15949.14 288
15950.33 257
15951.52 239
15952.72 262
15953.91 248
15955.10 242
15956.29 239
15957.49 260
15958.68 242
15959.87 257
15961.06 261
15962.26 244
15963.45 230
15964.64 252
15965.83 250
15967.03 230
15968.22 212
15969.41 219
15970.61 227
15971.80 235
15972.99 227
15974.19 216
15975.38 226
15976.57 221
15977.76 218
15978.96 191
15980.15 212
15981.34 205
15982.54 193
15983.73 216
15984.93 186
15986.12 188
15987.31 212
15988.51 196
15989.70 194
15990.89 192
15992.09 215
15993.28 208
15994.48 211
15995.67 193
15996.86 190
15998.06 194
15999.25 193
16000.45 193
16001.64 198
16002.83 210
16004.03 207
16005.22 187
16006.42 182
16007.61 194
16008.81 197
16010.00 192
16011.19 179
16012.39 189
16013.58 207
16014.78 195
16015.97 164
16017.17 187
16018.36 187
16019.56 207
16020.75 198
16021.95 197
16023.14 198
16024.34 192
16025.53 184
16026.73 192
16027.92 178
16029.12 187
16030.31 190
16031.51 194
16032.70 196
16033.90 195
16035.09 181
16036.29 184
16037.48 208
16038.68 188
16039.88 192
16041.07 188
16042.27 173
16043.46 190
16044.66 167
16045.85 182
16047.05 201
16048.25 201
16049.44 200
16050.64 190
16051.83 161
16053.03 178
16054.23 180
16055.42 170
16056.62 193
16057.82 168
16059.01 172
16060.21 191
16061.40 198
16062.60 190
16063.80 164
16064.99 167
16066.19 190
16067.39 184
16068.58 162
16069.78 180
16070.98 177
16072.17 196
16073.37 194
16074.57 193
16075.76 162
16076.96 188
16078.16 192
16079.36 190
16080.55 170
16081.75 176
16082.95 180
16084.14 181
16085.34 194
16086.54 161
16087.74 152
16088.93 166
16090.13 184
16091.33 160
16092.53 171
16093.72 174
16094.92 175
16096.12 167
16097.32 181
16098.51 157
16099.71 165
16100.91 175
16102.11 161
16103.31 151
16104.50 177
16105.70 174
16106.90 190
16108.10 147
16109.30 178
16110.49 173
16111.69 160
16112.89 175
16114.09 161
16115.29 156
16116.49 151
16117.68 170
16118.88 175
16120.08 159
16121.28 153
16122.48 183
16123.68 186
16124.88 180
16126.08 167
16127.27 168
16128.47 168
16129.67 149
16130.87 173
16132.07 173
16133.27 168
16134.47 138
16135.67 181
16136.87 182
16138.07 155
16139.27 159
16140.46 162
16141.66 196
16142.86 197
16144.06 178
16145.26 158
16146.46 166
16147.66 161
16148.86 174
16150.06 165
16151.26 158
16152.46 156
16153.66 173
16154.86 169
16156.06 173
16157.26 160
16158.46 165
16159.66 166
16160.86 169
16162.06 165
16163.26 163
16164.46 178
16165.66 151
16166.86 164
16168.06 169
16169.26 165
16170.46 162
16171.66 164
16172.86 147
16174.06 166
16175.26 155
16176.47 153
16177.67 160
16178.87 158
16180.07 168
16181.27 150
16182.47 156
16183.67 170
16184.87 207
16186.07 190
16187.27 167
16188.47 192
16189.68 197
16190.88 163
16192.08 169
16193.28 170
16194.48 169
16195.68 161
16196.88 165
16198.08 179
16199.29 159
16200.49 171
16201.69 149
16202.89 179
16204.09 167
16205.29 176
16206.50 180
16207.70 197
16208.90 179
16210.10 195
16211.30 177
16212.51 176
16213.71 157
16214.91 180
16216.11 186
16217.31 172
16218.52 158
16219.72 168
16220.92 182
16222.12 156
16223.33 164
16224.53 172
16225.73 199
16226.93 176
16228.14 187
16229.34 178
16230.54 165
16231.74 185
16232.95 189
16234.15 172
16235.35 182
16236.56 182
16237.76 175
16238.96 184
16240.16 181
16241.37 174
16242.57 161
16243.77 216
16244.98 200
16246.18 209
16247.38 175
16248.59 188
16249.79 209
16250.99 203
16252.20 204
16253.40 213
16254.60 201
16255.81 186
16257.01 220
16258.22 187
16259.42 185
16260.62 191
16261.83 204
16263.03 199
16264.23 188
16265.44 211
16266.64 215
16267.85 202
16269.05 209
16270.25 201
16271.46 204
16272.66 196
16273.87 204
16275.07 210
16276.28 200
16277.48 204
16278.69 184
16279.89 219
16281.09 190
16282.30 216
16283.50 203
16284.71 235
16285.91 222
16287.12 211
16288.32 210
16289.53 189
16290.73 216
16291.94 210
16293.14 189
16294.35 201
16295.55 210
16296.76 215
16297.96 196
16299.17 196
16300.37 206
16301.58 191
16302.78 204
16303.99 194
16305.19 205
16306.40 180
16307.61 227
16308.81 216
16310.02 197
16311.22 235
16312.43 199
16313.63 204
16314.84 208
16316.05 206
16317.25 201
16318.46 217
16319.66 198
16320.87 208
16322.08 188
16323.28 207
16324.49 181
16325.69 191
16326.90 189
16328.11 182
16329.31 179
16330.52 181
16331.73 182
16332.93 178
16334.14 191
16335.35 175
16336.55 179
16337.76 182
16338.97 177
16340.17 177
16341.38 177
16342.59 168
16343.79 170
16345.00 178
16346.21 165
16347.41 161
16348.62 153
16349.83 175
16351.03 168
16352.24 165
16353.45 179
16354.66 174
16355.86 162
16357.07 158
16358.28 152
16359.49 179
16360.69 175
16361.90 154
16363.11 149
16364.32 163
16365.52 170
16366.73 158
16367.94 185
16369.15 183
16370.35 173
16371.56 138
16372.77 158
16373.98 146
16375.19 168
16376.39 145
16377.60 174
16378.81 158
16380.02 169
16381.23 140
16382.44 159
16383.64 160
16384.85 147
16386.06 171
16387.27 173
16388.48 153
16389.69 163
16390.90 168
16392.10 131
16393.31 165
16394.52 170
16395.73 157
16396.94 133
16398.15 155
16399.36 148
16400.57 164
16401.77 145
16402.98 157
16404.19 161
16405.40 161
16406.61 159
16407.82 159
16409.03 164
16410.24 147
16411.45 159
16412.66 147
16413.87 160
16415.08 161
16416.29 173
16417.50 159
16418.71 175
16419.92 163
16421.12 147
16422.33 174
16423.54 173
16424.75 178
16425.96 149
16427.17 163
16428.38 172
16429.59 152
16430.80 160
16432.01 167
16433.22 161
16434.43 149
16435.64 161
16436.86 162
16438.07 150
16439.28 150
16440.49 151
16441.70 162
16442.91 149
16444.12 165
16445.33 153
16446.54 133
16447.75 160
16448.96 159
16450.17 141
16451.38 163
16452.59 161
16453.80 160
16455.02 152
16456.23 149
16457.44 156
16458.65 167
16459.86 156
16461.07 168
16462.28 169
16463.49 169
16464.70 160
16465.92 174
16467.13 157
16468.34 163
16469.55 156
16470.76 159
16471.97 147
16473.19 152
16474.40 134
16475.61 149
16476.82 157
16478.03 170
16479.24 149
16480.46 157
16481.67 177
16482.88 161
16484.09 154
16485.30 154
16486.52 159
16487.73 153
16488.94 177
16490.15 153
16491.37 177
16492.58 143
16493.79 156
16495.00 170
16496.21 165
16497.43 145
16498.64 170
16499.85 150
16501.07 153
16502.28 159
16503.49 158
16504.70 136
16505.92 150
16507.13 163
16508.34 147
16509.56 162
16510.77 169
16511.98 189
16513.19 153
16514.41 146
16515.62 172
16516.83 162
16518.05 152
16519.26 139
16520.47 157
16521.69 186
16522.90 172
16524.11 156
16525.33 160
16526.54 153
16527.76 158
16528.97 164
16530.18 162
16531.40 173
16532.61 161
16533.82 151
16535.04 172
16536.25 173
16537.47 148
16538.68 182
16539.89 170
16541.11 155
16542.32 174
16543.54 177
16544.75 171
16545.97 173
16547.18 182
16548.39 195
16549.61 156
16550.82 185
16552.04 180
16553.25 189
16554.47 188
16555.68 190
16556.90 174
16558.11 206
16559.33 191
16560.54 188
16561.76 177
16562.97 186
16564.19 192
16565.40 173
16566.62 205
16567.83 170
16569.05 165
16570.26 171
16571.48 176
16572.69 186
16573.91 151
16575.12 177
16576.34 189
16577.55 173
16578.77 155
16579.98 158
16581.20 166
16582.42 173
16583.63 176
16584.85 179
16586.06 170
16587.28 170
16588.49 166
16589.71 188
16590.93 151
16592.14 150
16593.36 141
16594.57 184
16595.79 165
16597.01 151
16598.22 165
16599.44 170
16600.66 148
16601.87 163
16603.09 158
16604.30 149
16605.52 163
16606.74 159
16607.95 163
16609.17 153
16610.39 130
16611.60 160
16612.82 152
16614.04 157
16615.25 147
16616.47 176
16617.69 183
16618.91 152
16620.12 163
16621.34 155
16622.56 147
16623.77 140
16624.99 139
16626.21 150
16627.43 126
16628.64 133
16629.86 142
16631.08 161
16632.30 173
16633.51 151
16634.73 149
16635.95 174
16637.17 138
16638.38 149
16639.60 155
16640.82 151
16642.04 161
16643.26 160
16644.47 172
16645.69 163
16646.91 142
16648.13 131
16649.35 142
16650.56 148
16651.78 161
16653.00 156
16654.22 143
16655.44 146
16656.65 143
16657.87 160
16659.09 143
16660.31 143
16661.53 145
16662.75 156
16663.97 160
16665.18 159
16666.40 137
16667.62 154
16668.84 143
16670.06 157
16671.28 154
16672.50 150
16673.72 142
16674.94 151
16676.15 147
16677.37 140
16678.59 131
16679.81 144
16681.03 160
16682.25 131
16683.47 165
16684.69 156
16685.91 157
16687.13 143
16688.35 130
16689.57 159
16690.79 145
16692.01 140
16693.23 145
16694.45 138
16695.67 122
16696.89 152
16698.11 153
16699.33 154
16700.55 147
16701.77 146
16702.99 149
16704.21 131
16705.43 149
16706.65 156
16707.87 137
16709.09 151
16710.31 118
16711.53 139
16712.75 157
16713.97 145
16715.19 154
16716.41 146
16717.63 151
16718.85 162
16720.07 144
16721.29 151
16722.51 136
16723.73 137
16724.95 158
16726.18 138
16727.40 129
16728.62 127
16729.84 138
16731.06 153
16732.28 130
16733.50 136
16734.72 129
16735.94 136
16737.17 129
16738.39 127
16739.61 121
16740.83 142
16742.05 144
16743.27 142
16744.49 137
16745.72 137
16746.94 129
16748.16 166
16749.38 142
16750.60 132
16751.83 136
16753.05 136
16754.27 122
16755.49 134
16756.71 115
16757.94 152
16759.16 133
16760.38 125
16761.60 140
16762.82 156
16764.05 152
16765.27 166
16766.49 125
16767.71 147
16768.94 148
16770.16 152
16771.38 129
16772.60 145
16773.83 141
16775.05 132
16776.27 143
16777.49 129
16778.72 137
16779.94 124
16781.16 137
16782.39 111
16783.61 132
16784.83 130
16786.06 130
16787.28 142
16788.50 138
16789.73 135
16790.95 138
16792.17 126
16793.40 125
16794.62 132
16795.84 128
16797.07 129
16798.29 162
16799.51 130
16800.74 144
16801.96 142
16803.18 181
16804.41 144
16805.63 123
16806.86 148
16808.08 164
16809.30 152
16810.53 146
16811.75 149
16812.98 150
16814.20 151
16815.42 139
16816.65 143
16817.87 153
16819.10 149
16820.32 143
16821.54 148
16822.77 143
16823.99 141
16825.22 171
16826.44 158
16827.67 149
16828.89 139
16830.12 149
16831.34 134
16832.57 157
16833.79 150
16835.02 144
16836.24 146
16837.47 156
16838.69 152
16839.92 170
16841.14 161
16842.37 170
16843.59 172
16844.82 160
16846.04 154
16847.27 144
16848.49 170
16849.72 174
16850.94 190
16852.17 168
16853.39 156
16854.62 142
16855.85 152
16857.07 164
16858.30 195
16859.52 180
16860.75 155
16861.97 182
16863.20 184
16864.43 173
16865.65 173
16866.88 206
16868.10 182
16869.33 188
16870.56 189
16871.78 198
16873.01 178
16874.24 176
16875.46 192
16876.69 169
16877.92 181
16879.14 198
16880.37 207
16881.59 196
16882.82 218
16884.05 203
16885.27 217
16886.50 182
16887.73 181
16888.96 217
16890.18 198
16891.41 202
16892.64 186
16893.86 192
16895.09 202
16896.32 199
16897.54 190
16898.77 198
16900.00 180
16901.23 199
16902.45 198
16903.68 196
16904.91 180
16906.14 177
16907.36 180
16908.59 203
16909.82 196
16911.05 196
16912.27 191
16913.50 181
16914.73 177
16915.96 178
16917.19 193
16918.41 175
16919.64 173
16920.87 173
16922.10 178
16923.33 155
16924.55 176
16925.78 160
16927.01 184
16928.24 182
16929.47 189
16930.69 167
16931.92 160
16933.15 166
16934.38 186
16935.61 200
16936.84 163
16938.07 167
16939.29 152
16940.52 185
16941.75 164
16942.98 160
16944.21 154
16945.44 188
16946.67 165
16947.90 148
16949.13 199
16950.35 163
16951.58 167
16952.81 151
16954.04 146
16955.27 138
16956.50 159
16957.73 179
16958.96 192
16960.19 164
16961.42 154
16962.65 152
16963.88 175
16965.11 143
16966.34 155
16967.57 148
16968.80 189
16970.03 167
16971.26 169
16972.49 161
16973.72 148
16974.95 169
16976.18 158
16977.41 168
16978.64 152
16979.87 146
16981.10 163
16982.33 151
16983.56 152
16984.79 168
16986.02 163
16987.25 144
16988.48 158
16989.71 181
16990.94 155
16992.17 156
16993.40 144
16994.63 138
16995.86 152
16997.09 156
16998.32 180
16999.55 150
17000.79 161
17002.02 134
17003.25 164
17004.48 148
17005.71 146
17006.94 145
17008.17 159
17009.40 156
17010.63 142
17011.87 144
17013.10 174
17014.33 158
17015.56 143
17016.79 152
17018.02 162
17019.25 168
17020.49 161
17021.72 150
17022.95 153
17024.18 156
17025.41 155
17026.64 161
17027.88 160
17029.11 140
17030.34 174
17031.57 161
17032.80 161
17034.04 124
17035.27 143
17036.50 135
17037.73 149
17038.97 131
17040.20 151
17041.43 144
17042.66 157
17043.90 136
17045.13 129
17046.36 148
17047.59 126
17048.83 120
17050.06 154
17051.29 154
17052.52 121
17053.76 150
17054.99 132
17056.22 139
17057.46 105
17058.69 134
17059.92 135
17061.15 130
17062.39 165
17063.62 162
17064.85 136
17066.09 137
17067.32 158
17068.55 139
17069.79 128
17071.02 135
17072.25 119
17073.49 135
17074.72 126
17075.96 131
17077.19 127
17078.42 122
17079.66 121
17080.89 137
17082.12 129
17083.36 124
17084.59 131
17085.83 139
17087.06 135
17088.29 135
17089.53 134
17090.76 143
17092.00 132
17093.23 137
17094.46 131
17095.70 150
17096.93 140
17098.17 126
17099.40 113
17100.64 125
17101.87 127
17103.11 109
17104.34 127
17105.58 125
17106.81 129
17108.05 121
17109.28 142
17110.51 131
17111.75 137
17112.98 124
17114.22 135
17115.45 141
17116.69 136
17117.93 128
17119.16 139
17120.40 126
17121.63 112
17122.87 123
17124.10 135
17125.34 109
17126.57 121
17127.81 156
17129.04 123
17130.28 136
17131.51 126
17132.75 121
17133.99 123
17135.22 137
17136.46 118
17137.69 142
17138.93 120
17140.17 124
17141.40 133
17142.64 119
17143.87 107
17145.11 120
17146.35 136
17147.58 118
17148.82 119
17150.05 131
17151.29 143
17152.53 105
17153.76 110
17155.00 123
17156.24 125
17157.47 110
17158.71 110
17159.95 118
17161.18 116
17162.42 115
17163.66 123
17164.89 127
17166.13 128
17167.37 120
17168.60 121
17169.84 143
17171.08 119
17172.32 113
17173.55 126
17174.79 136
17176.03 121
17177.26 110
17178.50 122
17179.74 106
17180.98 111
17182.21 140
17183.45 121
17184.69 102
17185.93 105
17187.16 110
17188.40 130
17189.64 135
17190.88 117
17192.12 134
17193.35 123
17194.59 117
17195.83 131
17197.07 121
17198.31 103
17199.54 117
17200.78 129
17202.02 117
17203.26 98
17204.50 112
17205.73 117
17206.97 138
17208.21 113
17209.45 94
17210.69 119
17211.93 113
17213.17 110
17214.40 114
17215.64 112
17216.88 115
17218.12 117
17219.36 120
17220.60 114
17221.84 105
17223.08 113
17224.31 109
17225.55 123
17226.79 122
17228.03 136
17229.27 132
17230.51 111
17231.75 115
17232.99 108
17234.23 122
17235.47 125
17236.71 110
17237.95 117
17239.19 110
17240.43 114
17241.66 138
17242.90 110
17244.14 116
17245.38 97
17246.62 125
17247.86 145
17249.10 116
17250.34 95
17251.58 114
17252.82 120
17254.06 119
17255.30 110
17256.54 124
17257.78 111
17259.02 108
17260.26 103
17261.50 115
17262.74 112
17263.99 120
17265.23 128
17266.47 117
17267.71 85
17268.95 101
17270.19 107
17271.43 108
17272.67 103
17273.91 110
17275.15 107
17276.39 102
17277.63 108
17278.87 119
17280.11 116
17281.36 111
17282.60 117
17283.84 114
17285.08 130
17286.32 106
17287.56 96
17288.80 108
17290.04 107
17291.29 113
17292.53 117
17293.77 122
17295.01 123
17296.25 103
17297.49 131
17298.73 108
17299.98 118
17301.22 121
17302.46 124
17303.70 109
17304.94 114
17306.19 111
17307.43 113
17308.67 107
17309.91 125
17311.15 117
17312.40 94
17313.64 100
17314.88 109
17316.12 125
17317.37 120
17318.61 97
17319.85 119
17321.09 111
17322.33 110
17323.58 98
17324.82 96
17326.06 100
17327.31 115
17328.55 111
17329.79 103
17331.03 111
17332.28 103
17333.52 106
17334.76 118
17336.01 76
17337.25 125
17338.49 102
17339.73 102
17340.98 101
17342.22 122
17343.46 106
17344.71 109
17345.95 115
17347.19 124
17348.44 111
17349.68 89
17350.92 93
17352.17 102
17353.41 112
17354.66 87
17355.90 102
17357.14 118
17358.39 101
17359.63 116
17360.87 94
17362.12 108
17363.36 123
17364.61 106
17365.85 112
17367.09 110
17368.34 106
17369.58 99
17370.83 101
17372.07 111
17373.32 103
17374.56 118
17375.80 113
17377.05 94
17378.29 105
17379.54 79
17380.78 95
17382.03 105
17383.27 89
17384.52 108
17385.76 111
17387.01 106
17388.25 111
17389.50 102
17390.74 97
17391.99 101
17393.23 115
17394.48 102
17395.72 101
17396.97 86
17398.21 94
17399.46 108
17400.70 104
17401.95 109
17403.19 119
17404.44 114
17405.68 103
17406.93 98
17408.18 103
17409.42 119
17410.67 117
17411.91 95
17413.16 104
17414.40 102
17415.65 98
17416.90 115
17418.14 105
17419.39 112
17420.63 108
17421.88 114
17423.13 117
17424.37 94
17425.62 107
17426.86 114
17428.11 112
17429.36 130
17430.60 118
17431.85 96
17433.10 119
17434.34 114
17435.59 98
17436.84 104
17438.08 99
17439.33 104
17440.58 125
17441.82 116
17443.07 110
17444.32 102
17445.56 107
17446.81 107
17448.06 102
17449.30 116
17450.55 139
17451.80 104
17453.05 134
17454.29 125
17455.54 120
17456.79 120
17458.04 121
17459.28 128
17460.53 107
17461.78 101
17463.03 136
17464.27 141
17465.52 115
17466.77 114
17468.02 123
17469.26 111
17470.51 106
17471.76 106
17473.01 106
17474.25 119
17475.50 117
17476.75 123
17478.00 130
17479.25 118
17480.50 115
17481.74 109
17482.99 109
17484.24 107
17485.49 133
17486.74 143
17487.99 133
17489.23 115
17490.48 127
17491.73 109
17492.98 132
17494.23 137
17495.48 136
17496.73 132
17497.97 129
17499.22 126
17500.47 108
17501.72 126
17502.97 125
17504.22 133
17505.47 126
17506.72 126
17507.97 118
17509.22 125
17510.46 121
17511.71 104
17512.96 112
17514.21 116
17515.46 119
17516.71 140
17517.96 133
17519.21 138
17520.46 134
17521.71 131
17522.96 133
17524.21 135
17525.46 135
17526.71 120
17527.96 131
17529.21 126
17530.46 113
17531.71 116
17532.96 124
17534.21 109
17535.46 117
17536.71 136
17537.96 139
17539.21 147
17540.46 138
17541.71 134
17542.96 126
17544.21 144
17545.46 153
17546.71 154
17547.96 141
17549.21 123
17550.46 126
17551.71 139
17552.97 136
17554.22 144
17555.47 137
17556.72 149
17557.97 144
17559.22 135
17560.47 147
17561.72 137
17562.97 151
17564.22 135
17565.48 153
17566.73 130
17567.98 147
17569.23 136
17570.48 155
17571.73 139
17572.98 147
17574.24 179
17575.49 154
17576.74 150
17577.99 121
17579.24 169
17580.49 146
17581.75 130
17583.00 153
17584.25 165
17585.50 162
17586.75 160
17588.00 149
17589.26 167
17590.51 162
17591.76 161
17593.01 169
17594.27 163
17595.52 162
17596.77 154
17598.02 162
17599.27 159
17600.53 159
17601.78 170
17603.03 186
17604.28 170
17605.54 174
17606.79 170
17608.04 182
17609.30 149
17610.55 156
17611.80 141
17613.05 169
17614.31 158
17615.56 166
17616.81 177
17618.07 146
17619.32 173
17620.57 189
17621.83 182
17623.08 160
17624.33 170
17625.59 165
17626.84 173
17628.09 146
17629.35 164
17630.60 167
17631.85 178
17633.11 169
17634.36 160
17635.61 167
17636.87 178
17638.12 185
17639.38 159
17640.63 180
17641.88 154
17643.14 164
17644.39 171
17645.65 167
17646.90 152
17648.15 145
17649.41 151
17650.66 170
17651.92 144
17653.17 134
17654.42 144
17655.68 153
17656.93 138
17658.19 134
17659.44 160
17660.70 133
17661.95 150
17663.21 147
17664.46 144
17665.72 147
17666.97 149
17668.23 131
17669.48 145
17670.74 127
17671.99 142
17673.25 131
17674.50 120
17675.76 143
17677.01 133
17678.27 105
17679.52 132
17680.78 143
17682.03 119
17683.29 135
17684.54 126
17685.80 129
17687.05 139
17688.31 138
17689.57 122
17690.82 130
17692.08 133
17693.33 128
17694.59 114
17695.84 122
17697.10 119
17698.36 110
17699.61 125
17700.87 141
17702.12 148
17703.38 116
17704.64 123
17705.89 124
17707.15 111
17708.40 109
17709.66 113
17710.92 123
17712.17 116
17713.43 126
17714.69 122
17715.94 120
17717.20 114
17718.46 131
17719.71 126
17720.97 127
17722.23 122
17723.48 127
17724.74 129
17726.00 126
17727.25 119
17728.51 113
17729.77 121
17731.03 122
17732.28 123
17733.54 112
17734.80 119
17736.05 110
17737.31 123
17738.57 140
17739.83 116
17741.08 113
17742.34 109
17743.60 114
17744.86 137
17746.11 102
17747.37 106
17748.63 108
17749.89 108
17751.15 110
17752.40 131
17753.66 111
17754.92 106
17756.18 126
17757.43 109
17758.69 109
17759.95 117
17761.21 114
17762.47 129
17763.73 106
17764.98 113
17766.24 113
17767.50 115
17768.76 127
17770.02 114
17771.28 120
17772.53 116
17773.79 92
17775.05 107
17776.31 124
17777.57 110
17778.83 115
17780.09 125
17781.35 114
17782.60 122
17783.86 102
17785.12 116
17786.38 114
17787.64 111
17788.90 121
17790.16 106
17791.42 98
17792.68 106
17793.94 103
17795.20 100
17796.46 113
17797.72 106
17798.97 122
17800.23 117
17801.49 111
17802.75 98
17804.01 112
17805.27 96
17806.53 97
17807.79 109
17809.05 115
17810.31 103
17811.57 112
17812.83 104
17814.09 106
17815.35 102
17816.61 96
17817.87 115
17819.13 111
17820.39 118
17821.65 106
17822.91 111
17824.17 116
17825.43 101
17826.69 112
17827.96 110
17829.22 107
17830.48 91
17831.74 103
17833.00 109
17834.26 115
17835.52 106
17836.78 122
17838.04 117
17839.30 96
17840.56 104
17841.82 110
17843.09 96
17844.35 83
17845.61 93
17846.87 106
17848.13 107
17849.39 95
17850.65 104
17851.91 92
17853.18 95
17854.44 107
17855.70 122
17856.96 113
17858.22 93
17859.48 87
17860.74 108
17862.01 112
17863.27 105
17864.53 100
17865.79 116
17867.05 119
17868.32 98
17869.58 111
17870.84 95
17872.10 109
17873.36 98
17874.63 80
17875.89 92
17877.15 84
17878.41 96
17879.68 118
17880.94 100
17882.20 98
17883.46 93
17884.73 96
17885.99 119
17887.25 99
17888.51 99
17889.78 96
17891.04 104
17892.30 101
17893.56 95
17894.83 102
17896.09 108
17897.35 104
17898.62 115
17899.88 89
17901.14 91
17902.41 106
17903.67 109
17904.93 76
17906.20 97
17907.46 101
17908.72 108
17909.99 110
17911.25 99
17912.51 86
17913.78 103
17915.04 98
17916.30 94
17917.57 104
17918.83 108
17920.09 97
17921.36 104
17922.62 127
17923.89 84
17925.15 96
17926.41 113
17927.68 116
17928.94 105
17930.21 86
17931.47 89
17932.73 94
17934.00 100
17935.26 103
17936.53 113
17937.79 117
17939.06 108
17940.32 101
17941.59 123
17942.85 118
17944.11 113
17945.38 93
17946.64 98
17947.91 102
17949.17 106
17950.44 107
17951.70 90
17952.97 95
17954.23 83
17955.50 103
17956.76 103
17958.03 94
17959.29 113
17960.56 104
17961.82 88
17963.09 96
17964.35 113
17965.62 104
17966.89 116
17968.15 97
17969.42 99
17970.68 93
17971.95 98
17973.21 92
17974.48 97
17975.74 104
17977.01 102
17978.28 99
17979.54 101
17980.81 96
17982.07 100
17983.34 117
17984.61 121
17985.87 107
17987.14 91
17988.40 105
17989.67 82
17990.94 102
17992.20 79
17993.47 91
17994.74 105
17996.00 98
17997.27 86
17998.54 88
17999.80 96
18001.07 89
18002.34 104
18003.60 88
18004.87 113
18006.14 113
18007.40 107
18008.67 108
18009.94 108
18011.20 98
18012.47 115
18013.74 101
18015.00 95
18016.27 128
18017.54 105
18018.81 102
18020.07 104
18021.34 109
18022.61 101
18023.88 113
18025.14 107
18026.41 104
18027.68 108
18028.95 99
18030.21 91
18031.48 87
18032.75 96
18034.02 91
18035.28 108
18036.55 108
18037.82 95
18039.09 101
18040.36 109
18041.62 99
18042.89 108
18044.16 99
18045.43 101
18046.70 100
18047.97 98
18049.23 103
18050.50 104
18051.77 93
18053.04 108
18054.31 91
18055.58 82
18056.84 80
18058.11 103
18059.38 81
18060.65 96
18061.92 110
18063.19 120
18064.46 87
18065.73 122
18067.00 97
18068.26 88
18069.53 95
18070.80 100
18072.07 99
18073.34 100
18074.61 108
18075.88 103
18077.15 94
18078.42 96
18079.69 90
18080.96 91
18082.23 106
18083.50 109
18084.77 103
18086.03 100
18087.30 99
18088.57 96
18089.84 90
18091.11 97
18092.38 98
18093.65 92
18094.92 100
18096.19 112
18097.46 91
18098.73 96
18100.00 111
18101.27 106
18102.54 118
18103.81 114
18105.08 101
18106.35 92
18107.63 107
18108.90 94
18110.17 93
18111.44 93
18112.71 110
18113.98 104
18115.25 103
18116.52 109
18117.79 123
18119.06 108
18120.33 111
18121.60 111
18122.87 100
18124.14 117
18125.42 107
18126.69 114
18127.96 82
18129.23 86
18130.50 100
18131.77 94
18133.04 95
18134.31 107
18135.58 102
18136.86 99
18138.13 100
18139.40 103
18140.67 101
18141.94 99
18143.21 103
18144.49 99
18145.76 101
18147.03 119
18148.30 107
18149.57 91
18150.84 107
18152.12 114
18153.39 110
18154.66 94
18155.93 119
18157.20 106
18158.48 109
18159.75 97
18161.02 121
18162.29 106
18163.57 96
18164.84 120
18166.11 105
18167.38 106
18168.66 90
18169.93 94
18171.20 95
18172.47 125
18173.75 101
18175.02 99
18176.29 91
18177.56 120
18178.84 103
18180.11 92
18181.38 99
18182.66 89
18183.93 95
18185.20 99
18186.48 98
18187.75 100
18189.02 88
18190.30 91
18191.57 106
18192.84 102
18194.12 102
18195.39 86
18196.66 106
18197.94 94
18199.21 106
18200.48 97
18201.76 88
18203.03 111
18204.30 123
18205.58 113
18206.85 85
18208.13 102
18209.40 94
18210.67 105
18211.95 81
18213.22 88
18214.50 106
18215.77 98
18217.04 90
18218.32 100
18219.59 119
18220.87 103
18222.14 88
18223.42 101
18224.69 99
18225.97 102
18227.24 93
18228.51 89
18229.79 98
18231.06 97
18232.34 103
18233.61 107
18234.89 108
18236.16 91
18237.44 99
18238.71 99
18239.99 90
18241.26 102
18242.54 102
18243.81 91
18245.09 103
18246.36 87
18247.64 90
18248.91 83
18250.19 101
18251.47 104
18252.74 109
18254.02 99
18255.29 110
18256.57 111
18257.84 97
18259.12 96
18260.39 102
18261.67 113
18262.95 111
18264.22 100
18265.50 119
18266.77 95
18268.05 98
18269.33 107
18270.60 106
18271.88 108
18273.15 110
18274.43 105
18275.71 95
18276.98 101
18278.26 98
18279.54 119
18280.81 105
18282.09 103
18283.37 103
18284.64 99
18285.92 101
18287.20 113
18288.47 101
18289.75 112
18291.03 110
18292.30 110
18293.58 113
18294.86 122
18296.13 125
18297.41 110
18298.69 102
18299.96 129
18301.24 105
18302.52 107
18303.80 101
18305.07 101
18306.35 104
18307.63 92
18308.91 108
18310.18 121
18311.46 114
18312.74 104
18314.02 109
18315.29 92
18316.57 104
18317.85 119
18319.13 116
18320.40 115
18321.68 99
18322.96 100
18324.24 91
18325.52 124
18326.79 78
18328.07 97
18329.35 97
18330.63 118
18331.91 99
18333.19 103
18334.46 119
18335.74 100
18337.02 104
18338.30 105
18339.58 104
18340.86 86
18342.13 110
18343.41 112
18344.69 117
18345.97 96
18347.25 105
18348.53 92
18349.81 109
18351.09 95
18352.36 119
18353.64 95
18354.92 92
18356.20 100
18357.48 115
18358.76 110
18360.04 106
18361.32 108
18362.60 115
18363.88 110
18365.16 97
18366.44 111
18367.72 99
18369.00 111
18370.27 101
18371.55 106
18372.83 104
18374.11 107
18375.39 105
18376.67 100
18377.95 87
18379.23 74
18380.51 91
18381.79 102
18383.07 110
18384.35 97
18385.63 101
18386.91 93
18388.19 90
18389.47 85
18390.75 98
18392.03 109
18393.31 109
18394.60 97
18395.88 105
18397.16 106
18398.44 99
18399.72 97
18401.00 98
18402.28 106
18403.56 96
18404.84 118
18406.12 110
18407.40 99
18408.68 88
18409.96 100
18411.24 81
18412.53 84
18413.81 97
18415.09 101
18416.37 112
18417.65 107
18418.93 109
18420.21 87
18421.49 108
18422.78 109
18424.06 100
18425.34 88
18426.62 116
18427.90 99
18429.18 96
18430.46 89
18431.75 90
18433.03 106
18434.31 94
18435.59 92
18436.87 110
18438.16 110
18439.44 116
18440.72 89
18442.00 87
18443.28 97
18444.57 104
18445.85 99
18447.13 85
18448.41 87
18449.70 102
18450.98 119
18452.26 94
18453.54 102
18454.83 97
18456.11 106
18457.39 97
18458.67 112
18459.96 114
18461.24 99
18462.52 96
18463.80 85
18465.09 100
18466.37 100
18467.65 102
18468.94 92
18470.22 97
18471.50 97
18472.78 80
18474.07 94
18475.35 113
18476.63 120
18477.92 102
18479.20 102
18480.48 103
18481.77 115
18483.05 115
18484.34 115
18485.62 102
18486.90 94
18488.19 94
18489.47 102
18490.75 106
18492.04 96
18493.32 96
18494.61 106
18495.89 108
18497.17 90
18498.46 109
18499.74 111
18501.03 89
18502.31 104
18503.59 101
18504.88 105
18506.16 118
18507.45 98
18508.73 102
18510.02 88
18511.30 97
18512.58 95
18513.87 122
18515.15 107
18516.44 119
18517.72 96
18519.01 108
18520.29 109
18521.58 90
18522.86 114
18524.15 103
18525.43 92
18526.72 105
18528.00 123
18529.29 98
18530.57 91
18531.86 88
18533.14 97
18534.43 103
18535.71 112
18537.00 89
18538.28 99
18539.57 96
18540.86 87
18542.14 96
18543.43 89
18544.71 98
18546.00 107
18547.28 119
18548.57 97
18549.85 91
18551.14 115
18552.43 119
18553.71 106
18555.00 84
18556.28 92
18557.57 115
18558.86 98
18560.14 87
18561.43 118
18562.72 100
18564.00 99
18565.29 105
18566.57 107
18567.86 94
18569.15 83
18570.43 100
18571.72 88
18573.01 90
18574.29 85
18575.58 93
18576.87 94
18578.15 96
18579.44 96
18580.73 111
18582.01 104
18583.30 97
18584.59 100
18585.88 118
18587.16 96
18588.45 98
18589.74 99
18591.02 88
18592.31 94
18593.60 90
18594.89 98
18596.17 107
18597.46 125
18598.75 109
18600.04 105
18601.32 99
18602.61 109
18603.90 91
18605.19 95
18606.47 99
18607.76 110
18609.05 105
18610.34 109
18611.63 100
18612.91 94
18614.20 104
18615.49 115
18616.78 112
18618.07 112
18619.35 107
18620.64 94
18621.93 103
18623.22 107
18624.51 106
18625.80 113
18627.09 120
18628.37 119
18629.66 133
18630.95 119
18632.24 108
18633.53 113
18634.82 104
18636.11 90
18637.39 108
18638.68 97
18639.97 107
18641.26 112
18642.55 106
18643.84 109
18645.13 105
18646.42 98
18647.71 107
18649.00 114
18650.29 84
18651.58 98
18652.86 99
18654.15 82
18655.44 101
18656.73 92
18658.02 108
18659.31 109
18660.60 86
18661.89 86
18663.18 104
18664.47 99
18665.76 81
18667.05 79
18668.34 104
18669.63 79
18670.92 99
18672.21 109
18673.50 118
18674.79 103
18676.08 82
18677.37 102
18678.66 82
18679.95 108
18681.24 98
18682.53 105
18683.82 99
18685.11 97
18686.40 96
18687.69 94
18688.99 96
18690.28 98
18691.57 93
18692.86 94
18694.15 93
18695.44 100
18696.73 89
18698.02 85
18699.31 97
18700.60 91
18701.89 83
18703.19 105
18704.48 81
18705.77 95
18707.06 92
18708.35 95
18709.64 94
18710.93 97
18712.22 89
18713.52 102
18714.81 104
18716.10 95
18717.39 96
18718.68 115
18719.97 86
18721.27 100
18722.56 94
18723.85 89
18725.14 101
18726.43 115
18727.72 93
18729.02 92
18730.31 89
18731.60 78
18732.89 74
18734.19 72
18735.48 90
18736.77 92
18738.06 90
18739.35 93
18740.65 92
18741.94 96
18743.23 70
18744.52 88
18745.82 106
18747.11 94
18748.40 97
18749.70 89
18750.99 87
18752.28 93
18753.57 108
18754.87 104
18756.16 100
18757.45 77
18758.75 81
18760.04 98
18761.33 104
18762.63 80
18763.92 93
18765.21 91
18766.50 99
18767.80 83
18769.09 81
18770.38 73
18771.68 107
18772.97 86
18774.27 95
18775.56 81
18776.85 82
18778.15 87
18779.44 107
18780.73 99
18782.03 91
18783.32 93
18784.62 96
18785.91 88
18787.20 112
18788.50 96
18789.79 82
18791.09 85
18792.38 103
18793.67 86
18794.97 93
18796.26 98
18797.56 97
18798.85 87
18800.15 96
18801.44 86
18802.74 98
18804.03 108
18805.32 86
18806.62 77
18807.91 88
18809.21 87
18810.50 85
18811.80 91
18813.09 94
18814.39 86
18815.68 87
18816.98 93
18818.27 108
18819.57 75
18820.86 83
18822.16 97
18823.45 96
18824.75 92
18826.05 90
18827.34 98
18828.64 89
18829.93 76
18831.23 100
18832.52 93
18833.82 97
18835.11 76
18836.41 82
18837.71 91
18839.00 82
18840.30 98
18841.59 91
18842.89 92
18844.18 82
18845.48 87
18846.78 99
18848.07 99
18849.37 90
18850.67 78
18851.96 75
18853.26 82
18854.55 95
18855.85 89
18857.15 81
18858.44 95
18859.74 85
18861.04 90
18862.33 91
18863.63 79
18864.93 90
18866.22 100
18867.52 97
18868.82 93
18870.11 102
18871.41 106
18872.71 89
18874.00 85
18875.30 85
18876.60 99
18877.90 91
18879.19 84
18880.49 92
18881.79 77
18883.09 77
18884.38 87
18885.68 113
18886.98 99
18888.27 101
18889.57 94
18890.87 85
18892.17 85
18893.47 99
18894.76 94
18896.06 83
18897.36 89
18898.66 92
18899.95 78
18901.25 76
18902.55 91
18903.85 97
18905.15 102
18906.44 75
18907.74 74
18909.04 84
18910.34 94
18911.64 99
18912.94 84
18914.23 93
18915.53 90
18916.83 88
18918.13 96
18919.43 91
18920.73 75
18922.03 88
18923.32 85
18924.62 102
18925.92 86
18927.22 85
18928.52 93
18929.82 84
18931.12 88
18932.42 97
18933.72 89
18935.01 77
18936.31 99
18937.61 88
18938.91 94
18940.21 84
18941.51 74
18942.81 83
18944.11 79
18945.41 82
18946.71 87
18948.01 81
18949.31 91
18950.61 84
18951.91 97
18953.21 90
18954.51 87
18955.81 85
18957.11 82
18958.41 94
18959.71 96
18961.01 83
18962.31 102
18963.61 90
18964.91 93
18966.21 93
18967.51 94
18968.81 89
18970.11 73
18971.41 87
18972.71 93
18974.01 80
18975.31 77
18976.61 73
18977.91 84
18979.21 104
18980.51 78
18981.81 97
18983.11 89
18984.41 68
18985.71 71
18987.02 76
18988.32 104
18989.62 79
18990.92 83
18992.22 87
18993.52 99
18994.82 80
18996.12 110
18997.42 86
18998.73 87
19000.03 91
19001.33 89
19002.63 89
19003.93 89
19005.23 79
19006.53 96
19007.84 86
19009.14 106
19010.44 99
19011.74 94
19013.04 77
19014.34 89
19015.65 95
19016.95 87
19018.25 103
19019.55 107
19020.85 102
19022.16 111
19023.46 70
19024.76 86
19026.06 85
19027.37 93
19028.67 72
19029.97 84
19031.27 79
19032.57 82
19033.88 79
19035.18 100
19036.48 94
19037.79 98
19039.09 84
19040.39 93
19041.69 91
19043.00 90
19044.30 86
19045.60 86
19046.90 73
19048.21 90
19049.51 88
19050.81 85
19052.12 81
19053.42 76
19054.72 82
19056.03 81
19057.33 97
19058.63 75
19059.94 88
19061.24 97
19062.54 83
19063.85 105
19065.15 84
19066.45 77
19067.76 82
19069.06 93
19070.37 79
19071.67 100
19072.97 94
19074.28 89
19075.58 75
19076.88 100
19078.19 84
19079.49 90
19080.80 85
19082.10 71
19083.41 79
19084.71 87
19086.01 96
19087.32 85
19088.62 109
19089.93 90
19091.23 83
19092.54 92
19093.84 89
19095.14 87
19096.45 108
19097.75 110
19099.06 97
19100.36 107
19101.67 93
19102.97 85
19104.28 91
19105.58 93
19106.89 93
19108.19 88
19109.50 97
19110.80 94
19112.11 106
19113.41 96
19114.72 84
19116.02 81
19117.33 91
19118.64 100
19119.94 91
19121.25 86
19122.55 108
19123.86 88
19125.16 97
19126.47 69
19127.77 105
19129.08 90
19130.39 91
19131.69 83
19133.00 76
19134.30 85
19135.61 94
19136.92 79
19138.22 80
19139.53 79
19140.83 79
19142.14 108
19143.45 106
19144.75 117
19146.06 102
19147.37 77
19148.67 82
19149.98 72
19151.28 84
19152.59 80
19153.90 86
19155.20 95
19156.51 85
19157.82 86
19159.12 98
19160.43 73
19161.74 78
19163.05 82
19164.35 78
19165.66 86
19166.97 95
19168.27 91
19169.58 89
19170.89 81
19172.19 88
19173.50 100
19174.81 103
19176.12 109
19177.42 99
19178.73 99
19180.04 90
19181.35 90
19182.65 95
19183.96 94
19185.27 91
19186.58 87
19187.89 89
19189.19 86
19190.50 87
19191.81 96
19193.12 101
19194.42 97
19195.73 85
19197.04 90
19198.35 100
19199.66 89
19200.97 71
19202.27 100
19203.58 89
19204.89 91
19206.20 102
19207.51 88
19208.82 71
19210.12 66
19211.43 73
19212.74 97
19214.05 93
19215.36 86
19216.67 98
19217.98 105
19219.28 89
19220.59 82
19221.90 84
19223.21 102
19224.52 90
19225.83 88
19227.14 86
19228.45 79
19229.76 82
19231.07 78
19232.38 96
19233.68 99
19234.99 87
19236.30 87
19237.61 87
19238.92 110
19240.23 94
19241.54 96
19242.85 88
19244.16 94
19245.47 94
19246.78 85
19248.09 90
19249.40 67
19250.71 81
19252.02 91
19253.33 100
19254.64 87
19255.95 84
19257.26 93
19258.57 90
19259.88 85
19261.19 78
19262.50 80
19263.81 103
19265.12 93
19266.43 78
19267.74 73
19269.05 90
19270.36 98
19271.67 88
19272.99 82
19274.30 79
19275.61 101
19276.92 85
19278.23 91
19279.54 79
19280.85 83
19282.16 98
19283.47 86
19284.78 91
19286.09 85
19287.41 82
19288.72 80
19290.03 78
19291.34 81
19292.65 80
19293.96 86
19295.27 102
19296.58 96
19297.90 80
19299.21 96
19300.52 101
19301.83 82
19303.14 84
19304.45 83
19305.77 84
19307.08 84
19308.39 100
19309.70 71
19311.01 81
19312.33 89
19313.64 74
19314.95 82
19316.26 89
19317.57 84
19318.89 78
19320.20 96
19321.51 77
19322.82 74
19324.14 83
19325.45 97
19326.76 84
19328.07 92
19329.39 97
19330.70 98
19332.01 76
19333.32 75
19334.64 99
19335.95 87
19337.26 92
19338.58 90
19339.89 72
19341.20 83
19342.51 89
19343.83 85
19345.14 65
19346.45 89
19347.77 90
19349.08 81
19350.39 89
19351.71 90
19353.02 90
19354.33 87
19355.65 106
19356.96 88
19358.27 88
19359.59 92
19360.90 85
19362.21 88
19363.53 68
19364.84 91
19366.16 92
19367.47 102
19368.78 91
19370.10 86
19371.41 88
19372.73 89
19374.04 88
19375.35 99
19376.67 100
19377.98 68
19379.30 97
19380.61 83
19381.93 83
19383.24 79
19384.55 89
19385.87 81
19387.18 71
19388.50 92
19389.81 83
19391.13 76
19392.44 80
19393.76 91
19395.07 75
19396.39 67
19397.70 98
19399.02 91
19400.33 84
19401.65 86
19402.96 79
19404.28 86
19405.59 104
19406.91 92
19408.22 83
19409.54 89
19410.85 83
19412.17 77
19413.48 87
19414.80 85
19416.11 74
19417.43 82
19418.75 86
19420.06 68
19421.38 84
19422.69 78
19424.01 109
19425.32 85
19426.64 91
19427.96 80
19429.27 94
19430.59 97
19431.90 75
19433.22 92
19434.54 86
19435.85 67
19437.17 95
19438.49 87
19439.80 83
19441.12 88
19442.43 81
19443.75 85
19445.07 77
19446.38 76
19447.70 76
19449.02 87
19450.33 89
19451.65 71
19452.97 82
19454.28 72
19455.60 83
19456.92 86
19458.23 93
19459.55 84
19460.87 85
19462.19 89
19463.50 93
19464.82 96
19466.14 78
19467.45 76
19468.77 83
19470.09 78
19471.41 86
19472.72 98
19474.04 73
19475.36 85
19476.68 92
19477.99 90
19479.31 81
19480.63 78
19481.95 100
19483.27 85
19484.58 72
19485.90 83
19487.22 64
19488.54 82
19489.85 89
19491.17 125
19492.49 97
19493.81 81
19495.13 88
19496.45 78
19497.76 68
19499.08 71
19500.40 75
19501.72 88
19503.04 103
19504.36 93
19505.67 75
19506.99 93
19508.31 85
19509.63 81
19510.95 82
19512.27 91
19513.59 95
19514.91 88
19516.22 87
19517.54 88
19518.86 90
19520.18 86
19521.50 94
19522.82 96
19524.14 93
19525.46 90
19526.78 79
19528.10 92
19529.42 92
19530.74 100
19532.06 93
19533.37 82
19534.69 73
19536.01 97
19537.33 77
19538.65 96
19539.97 107
19541.29 97
19542.61 94
19543.93 83
19545.25 91
19546.57 79
19547.89 84
19549.21 82
19550.53 89
19551.85 96
19553.17 88
19554.49 75
19555.81 74
19557.13 83
19558.45 100
19559.77 96
19561.09 91
19562.41 108
19563.74 109
19565.06 100
19566.38 68
19567.70 79
19569.02 78
19570.34 92
19571.66 90
19572.98 87
19574.30 93
19575.62 98
19576.94 94
19578.26 86
19579.59 88
19580.91 107
19582.23 94
19583.55 87
19584.87 91
19586.19 77
19587.51 89
19588.83 90
19590.16 87
19591.48 93
19592.80 91
19594.12 90
19595.44 92
19596.76 97
19598.08 83
19599.41 103
19600.73 90
19602.05 87
19603.37 101
19604.69 90
19606.02 86
19607.34 81
19608.66 100
19609.98 87
19611.30 88
19612.63 91
19613.95 88
19615.27 86
19616.59 89
19617.91 97
19619.24 91
19620.56 90
19621.88 87
19623.20 78
19624.53 81
19625.85 100
19627.17 80
19628.50 90
19629.82 101
19631.14 92
19632.46 101
19633.79 104
19635.11 98
19636.43 84
19637.76 96
19639.08 105
19640.40 114
19641.72 97
19643.05 93
19644.37 95
19645.69 84
19647.02 88
19648.34 88
19649.66 88
19650.99 95
19652.31 88
19653.64 89
19654.96 97
19656.28 68
19657.61 94
19658.93 74
19660.25 80
19661.58 107
19662.90 102
19664.23 93
19665.55 86
19666.87 107
19668.20 88
19669.52 97
19670.85 92
19672.17 92
19673.49 91
19674.82 100
19676.14 90
19677.47 104
19678.79 101
19680.12 94
19681.44 99
19682.76 89
19684.09 99
19685.41 97
19686.74 96
19688.06 101
19689.39 89
19690.71 84
19692.04 104
19693.36 105
19694.69 86
19696.01 85
19697.34 98
19698.66 91
19699.99 114
19701.31 87
19702.64 92
19703.96 104
19705.29 92
19706.61 86
19707.94 94
19709.26 88
19710.59 94
19711.92 81
19713.24 84
19714.57 101
19715.89 98
19717.22 87
19718.54 96
19719.87 109
19721.20 89
19722.52 82
19723.85 110
19725.17 94
19726.50 77
19727.83 92
19729.15 97
19730.48 79
19731.80 83
19733.13 85
19734.46 90
19735.78 85
19737.11 90
19738.44 88
19739.76 87
19741.09 88
19742.41 99
19743.74 84
19745.07 83
19746.39 75
19747.72 88
19749.05 108
19750.37 85
19751.70 84
19753.03 100
19754.36 85
19755.68 70
19757.01 66
19758.34 84
19759.66 100
19760.99 102
19762.32 98
19763.65 84
19764.97 89
19766.30 92
19767.63 66
19768.95 84
19770.28 87
19771.61 90
19772.94 84
19774.27 92
19775.59 72
19776.92 97
19778.25 76
19779.58 87
19780.90 87
19782.23 88
19783.56 88
19784.89 86
19786.22 81
19787.54 88
19788.87 85
19790.20 87
19791.53 93
19792.86 87
19794.18 75
19795.51 90
19796.84 71
19798.17 79
19799.50 69
19800.83 88
19802.16 95
19803.48 93
19804.81 80
19806.14 97
19807.47 99
19808.80 96
19810.13 80
19811.46 89
19812.79 107
19814.11 81
19815.44 85
19816.77 95
19818.10 97
19819.43 88
19820.76 78
19822.09 90
19823.42 89
19824.75 101
19826.08 75
19827.41 90
19828.74 81
19830.07 77
19831.39 78
19832.72 85
19834.05 87
19835.38 72
19836.71 86
19838.04 80
19839.37 93
19840.70 89
19842.03 109
19843.36 82
19844.69 79
19846.02 75
19847.35 93
19848.68 88
19850.01 89
19851.34 101
19852.67 89
19854.00 94
19855.33 77
19856.66 82
19857.99 68
19859.33 74
19860.66 71
19861.99 99
19863.32 89
19864.65 88
19865.98 76
19867.31 90
19868.64 81
19869.97 69
19871.30 85
19872.63 96
19873.96 84
19875.29 90
19876.63 81
19877.96 82
19879.29 82
19880.62 88
19881.95 100
19883.28 89
19884.61 94
19885.94 87
19887.28 99
19888.61 92
19889.94 81
19891.27 86
19892.60 102
19893.93 80
19895.26 86
19896.60 84
19897.93 69
19899.26 100
19900.59 84
19901.92 94
19903.26 75
19904.59 81
19905.92 81
19907.25 102
19908.58 99
19909.92 88
19911.25 76
19912.58 99
19913.91 112
19915.24 85
19916.58 83
19917.91 70
19919.24 93
19920.57 92
19921.91 92
19923.24 91
19924.57 93
19925.91 85
19927.24 97
19928.57 80
19929.90 93
19931.24 83
19932.57 77
19933.90 90
19935.24 86
19936.57 80
19937.90 77
19939.23 74
19940.57 86
19941.90 97
19943.23 82
19944.57 110
19945.90 96
19947.23 113
19948.57 100
19949.90 102
19951.23 98
19952.57 83
19953.90 92
19955.24 96
19956.57 97
19957.90 93
19959.24 96
19960.57 91
19961.90 96
19963.24 93
19964.57 84
19965.91 101
19967.24 86
19968.58 104
19969.91 97
19971.24 94
19972.58 93
19973.91 86
19975.25 89
19976.58 102
19977.92 82
19979.25 78
19980.58 93
19981.92 114
19983.25 91
19984.59 99
19985.92 83
19987.26 93
19988.59 94
19989.93 109
19991.26 92
19992.60 92
19993.93 86
19995.27 76
19996.60 99
19997.94 80
19999.27 100
20000.61 100
20001.94 89
20003.28 88
20004.61 87
20005.95 90
20007.28 104
20008.62 84
20009.96 105
20011.29 100
20012.63 79
20013.96 94
20015.30 96
20016.63 96
20017.97 98
20019.30 99
20020.64 107
20021.98 104
20023.31 84
20024.65 85
20025.98 80
20027.32 111
20028.66 87
20029.99 92
20031.33 93
20032.67 99
20034.00 95
20035.34 96
20036.67 88
20038.01 81
20039.35 85
20040.68 89
20042.02 79
20043.36 78
20044.69 98
20046.03 95
20047.37 94
20048.70 84
20050.04 71
20051.38 99
20052.71 83
20054.05 99
20055.39 81
20056.73 82
20058.06 91
20059.40 104
20060.74 120
20062.07 85
20063.41 90
20064.75 99
20066.09 92
20067.42 95
20068.76 90
20070.10 100
20071.44 81
20072.77 94
20074.11 95
20075.45 99
20076.79 89
20078.13 100
20079.46 97
20080.80 79
20082.14 98
20083.48 95
20084.81 82
20086.15 101
20087.49 103
20088.83 89
20090.17 95
20091.51 92
20092.84 85
20094.18 101
20095.52 100
20096.86 94
20098.20 101
20099.54 83
20100.87 91
20102.21 93
20103.55 107
20104.89 87
20106.23 105
20107.57 105
20108.91 78
20110.25 90
20111.58 95
20112.92 93
20114.26 81
20115.60 92
20116.94 117
20118.28 114
20119.62 102
20120.96 93
20122.30 87
20123.64 94
20124.98 90
20126.31 108
20127.65 93
20128.99 94
