# Supplementary material for: MALDI-TOF MS typing enables the classification of brewing yeasts of the genus Saccharomyces to major beer styles
Source: PLoS One. 2017 Aug 9;12(8):e0181694. doi: 10.1371/journal.pone.0181694 (PMC5549903; doi:10.1371/journal.pone.0181694)
Supplement: S6 File — The directory includes 90 raw files and was zipped to “.zip”; the folder has three strains with 30 spectra per strain; S1 Text explains the raw files with an example and Table 1 represents the yeast strains used within the experiment. (ZIP) [file pone.0181694.s009.zip › 16-18/30275-3470-Lag-Lag-Lag-YPG-18h-E-E_2015-07-17_2_0_C8_1.dat]

2000.14 1765
2000.56 1773
2000.98 1529
2001.40 1595
2001.83 1442
2002.25 1498
2002.67 1420
2003.09 1576
2003.51 1462
2003.93 1517
2004.36 1618
2004.78 1608
2005.20 1370
2005.62 1401
2006.05 1440
2006.47 1425
2006.89 1627
2007.31 1483
2007.73 1607
2008.16 1614
2008.58 1554
2009.00 1524
2009.42 1370
2009.85 1516
2010.27 1602
2010.69 1537
2011.12 1383
2011.54 1320
2011.96 1608
2012.38 1519
2012.81 1387
2013.23 1512
2013.65 1448
2014.08 1352
2014.50 1424
2014.92 1348
2015.35 1353
2015.77 1495
2016.19 1545
2016.62 1548
2017.04 1455
2017.46 1556
2017.89 1547
2018.31 1602
2018.73 1478
2019.16 1654
2019.58 1585
2020.00 1470
2020.43 1472
2020.85 1577
2021.27 1502
2021.70 1426
2022.12 1346
2022.55 1516
2022.97 1506
2023.39 1478
2023.82 1463
2024.24 1459
2024.67 1493
2025.09 1481
2025.52 1547
2025.94 1590
2026.36 1591
2026.79 1552
2027.21 1264
2027.64 1388
2028.06 1603
2028.49 1577
2028.91 1477
2029.34 1408
2029.76 1403
2030.19 1378
2030.61 1534
2031.03 1369
2031.46 1456
2031.88 1407
2032.31 1584
2032.73 1472
2033.16 1581
2033.58 1524
2034.01 1489
2034.44 1635
2034.86 1556
2035.29 1451
2035.71 1315
2036.14 1429
2036.56 1519
2036.99 1518
2037.41 1396
2037.84 1516
2038.26 1495
2038.69 1473
2039.12 1391
2039.54 1557
2039.97 1585
2040.39 1370
2040.82 1528
2041.24 1424
2041.67 1486
2042.10 1455
2042.52 1505
2042.95 1481
2043.37 1417
2043.80 1364
2044.23 1517
2044.65 1493
2045.08 1433
2045.51 1417
2045.93 1423
2046.36 1452
2046.79 1458
2047.21 1538
2047.64 1482
2048.07 1394
2048.49 1328
2048.92 1256
2049.35 1441
2049.77 1382
2050.20 1354
2050.63 1370
2051.05 1296
2051.48 1310
2051.91 1296
2052.33 1456
2052.76 1490
2053.19 1446
2053.62 1451
2054.04 1359
2054.47 1515
2054.90 1476
2055.32 1540
2055.75 1620
2056.18 1579
2056.61 1475
2057.03 1646
2057.46 1650
2057.89 1530
2058.32 1345
2058.75 1353
2059.17 1510
2059.60 1516
2060.03 1524
2060.46 1615
2060.88 1461
2061.31 1684
2061.74 1607
2062.17 1591
2062.60 1560
2063.02 1519
2063.45 1515
2063.88 1748
2064.31 1722
2064.74 1483
2065.17 1671
2065.59 1687
2066.02 1625
2066.45 1529
2066.88 1499
2067.31 1629
2067.74 1658
2068.17 1861
2068.60 1603
2069.02 1544
2069.45 1478
2069.88 1421
2070.31 1462
2070.74 1393
2071.17 1427
2071.60 1654
2072.03 1650
2072.46 1351
2072.89 1513
2073.31 1695
2073.74 1486
2074.17 1440
2074.60 1504
2075.03 1537
2075.46 1739
2075.89 1492
2076.32 1425
2076.75 1640
2077.18 1626
2077.61 1499
2078.04 1484
2078.47 1572
2078.90 1694
2079.33 1563
2079.76 1564
2080.19 1547
2080.62 1518
2081.05 1366
2081.48 1560
2081.91 1554
2082.34 1359
2082.77 1369
2083.20 1704
2083.63 1629
2084.06 1425
2084.49 1323
2084.92 1487
2085.35 1409
2085.78 1492
2086.21 1295
2086.64 1464
2087.07 1433
2087.50 1369
2087.94 1435
2088.37 1405
2088.80 1588
2089.23 1603
2089.66 1466
2090.09 1344
2090.52 1562
2090.95 1430
2091.38 1545
2091.81 1451
2092.25 1321
2092.68 1408
2093.11 1430
2093.54 1339
2093.97 1461
2094.40 1519
2094.83 1435
2095.27 1289
2095.70 1359
2096.13 1397
2096.56 1363
2096.99 1457
2097.42 1437
2097.86 1223
2098.29 1435
2098.72 1452
2099.15 1258
2099.58 1235
2100.01 1241
2100.45 1258
2100.88 1338
2101.31 1309
2101.74 1321
2102.18 1322
2102.61 1224
2103.04 1321
2103.47 1435
2103.90 1410
2104.34 1341
2104.77 1258
2105.20 1398
2105.63 1557
2106.07 1576
2106.50 1436
2106.93 1469
2107.37 1461
2107.80 1551
2108.23 1505
2108.66 1380
2109.10 1570
2109.53 1510
2109.96 1459
2110.40 1382
2110.83 1508
2111.26 1528
2111.70 1466
2112.13 1567
2112.56 1546
2113.00 1410
2113.43 1471
2113.86 1668
2114.30 1443
2114.73 1305
2115.16 1396
2115.60 1296
2116.03 1336
2116.46 1284
2116.90 1311
2117.33 1331
2117.77 1242
2118.20 1422
2118.63 1332
2119.07 1477
2119.50 1418
2119.94 1357
2120.37 1300
2120.80 1528
2121.24 1428
2121.67 1410
2122.11 1434
2122.54 1479
2122.97 1434
2123.41 1424
2123.84 1480
2124.28 1247
2124.71 1421
2125.15 1479
2125.58 1477
2126.02 1504
2126.45 1638
2126.89 1454
2127.32 1581
2127.76 1529
2128.19 1735
2128.63 1807
2129.06 1875
2129.50 1759
2129.93 1598
2130.37 1669
2130.80 1705
2131.24 1603
2131.67 1774
2132.11 1609
2132.54 1613
2132.98 1678
2133.41 1445
2133.85 1504
2134.28 1570
2134.72 1473
2135.16 1677
2135.59 1620
2136.03 1552
2136.46 1293
2136.90 1199
2137.33 1507
2137.77 1507
2138.21 1452
2138.64 1488
2139.08 1501
2139.51 1456
2139.95 1251
2140.39 1341
2140.82 1282
2141.26 1180
2141.69 1188
2142.13 1341
2142.57 1373
2143.00 1550
2143.44 1425
2143.88 1374
2144.31 1366
2144.75 1250
2145.19 1273
2145.62 1418
2146.06 1698
2146.50 1673
2146.93 1667
2147.37 1705
2147.81 1765
2148.24 1666
2148.68 1966
2149.12 1737
2149.56 1777
2149.99 2034
2150.43 1980
2150.87 1918
2151.30 1919
2151.74 1937
2152.18 1885
2152.62 1975
2153.05 1766
2153.49 1671
2153.93 1713
2154.37 1583
2154.80 1662
2155.24 1645
2155.68 1418
2156.12 1480
2156.55 1604
2156.99 1538
2157.43 1554
2157.87 1599
2158.31 1414
2158.74 1500
2159.18 1521
2159.62 1485
2160.06 1458
2160.50 1486
2160.93 1553
2161.37 1410
2161.81 1508
2162.25 1379
2162.69 1428
2163.13 1522
2163.57 1803
2164.00 1521
2164.44 1545
2164.88 1627
2165.32 1615
2165.76 1764
2166.20 1625
2166.64 1576
2167.07 1645
2167.51 1552
2167.95 1672
2168.39 1631
2168.83 1612
2169.27 1679
2169.71 1847
2170.15 1845
2170.59 1621
2171.03 1386
2171.47 1518
2171.91 1516
2172.34 1730
2172.78 1804
2173.22 1747
2173.66 1898
2174.10 1951
2174.54 1800
2174.98 1831
2175.42 2078
2175.86 2169
2176.30 2108
2176.74 1966
2177.18 1728
2177.62 1729
2178.06 1889
2178.50 1865
2178.94 1924
2179.38 1897
2179.82 1790
2180.26 1530
2180.70 1583
2181.14 1684
2181.58 1715
2182.02 1555
2182.46 1429
2182.90 1460
2183.34 1493
2183.78 1510
2184.22 1610
2184.67 1678
2185.11 1594
2185.55 1771
2185.99 1643
2186.43 1610
2186.87 1654
2187.31 1579
2187.75 1674
2188.19 1658
2188.63 1628
2189.07 1659
2189.52 1747
2189.96 1610
2190.40 1664
2190.84 1607
2191.28 1614
2191.72 1820
2192.16 1661
2192.60 1463
2193.05 1557
2193.49 1707
2193.93 1654
2194.37 1614
2194.81 1671
2195.25 1825
2195.70 1877
2196.14 1808
2196.58 1713
2197.02 1708
2197.46 1761
2197.91 1713
2198.35 1581
2198.79 1593
2199.23 1503
2199.67 1469
2200.12 1428
2200.56 1528
2201.00 1360
2201.44 1352
2201.89 1479
2202.33 1756
2202.77 1482
2203.21 1544
2203.66 1632
2204.10 1771
2204.54 1594
2204.98 1620
2205.43 1730
2205.87 1669
2206.31 1648
2206.75 1597
2207.20 1674
2207.64 1589
2208.08 1542
2208.53 1656
2208.97 1778
2209.41 1653
2209.86 1592
2210.30 1588
2210.74 1724
2211.19 1707
2211.63 1497
2212.07 1527
2212.52 1473
2212.96 1657
2213.40 1639
2213.85 1667
2214.29 1681
2214.73 1847
2215.18 1583
2215.62 1537
2216.06 1621
2216.51 1472
2216.95 1448
2217.40 1622
2217.84 1578
2218.28 1579
2218.73 1396
2219.17 1395
2219.62 1513
2220.06 1669
2220.51 1573
2220.95 1534
2221.39 1692
2221.84 1706
2222.28 1665
2222.73 1659
2223.17 1612
2223.62 1629
2224.06 1839
2224.51 1716
2224.95 1865
2225.39 1812
2225.84 1831
2226.28 1924
2226.73 1789
2227.17 1796
2227.62 1954
2228.06 1644
2228.51 1800
2228.95 1903
2229.40 1980
2229.84 2020
2230.29 1991
2230.73 2026
2231.18 2167
2231.63 1882
2232.07 1935
2232.52 1978
2232.96 2152
2233.41 1990
2233.85 1670
2234.30 1737
2234.74 1736
2235.19 1697
2235.64 1547
2236.08 1627
2236.53 1661
2236.97 1715
2237.42 1578
2237.87 1565
2238.31 1874
2238.76 1601
2239.20 1424
2239.65 1671
2240.10 1631
2240.54 1548
2240.99 1372
2241.43 1325
2241.88 1496
2242.33 1484
2242.77 1430
2243.22 1288
2243.67 1381
2244.11 1607
2244.56 1575
2245.01 1511
2245.45 1557
2245.90 1584
2246.35 1475
2246.79 1602
2247.24 1587
2247.69 1620
2248.13 1686
2248.58 1788
2249.03 1723
2249.48 1619
2249.92 1532
2250.37 1615
2250.82 1556
2251.27 1699
2251.71 1513
2252.16 1587
2252.61 1669
2253.05 1331
2253.50 1459
2253.95 1481
2254.40 1484
2254.85 1502
2255.29 1725
2255.74 1547
2256.19 1658
2256.64 1483
2257.08 1571
2257.53 1442
2257.98 1338
2258.43 1425
2258.88 1534
2259.32 1562
2259.77 1632
2260.22 1595
2260.67 1602
2261.12 1505
2261.57 1742
2262.01 1747
2262.46 1608
2262.91 1706
2263.36 1797
2263.81 1804
2264.26 1623
2264.71 1610
2265.15 1681
2265.60 1828
2266.05 1695
2266.50 1703
2266.95 1884
2267.40 1533
2267.85 1690
2268.30 1760
2268.75 1934
2269.19 2042
2269.64 1823
2270.09 1927
2270.54 1950
2270.99 2081
2271.44 2220
2271.89 1977
2272.34 2011
2272.79 1934
2273.24 2122
2273.69 1979
2274.14 1919
2274.59 2068
2275.04 2330
2275.49 2357
2275.94 2239
2276.39 2417
2276.84 2248
2277.29 2122
2277.74 2302
2278.19 2235
2278.64 1885
2279.09 1860
2279.54 1752
2279.99 1757
2280.44 1815
2280.89 1514
2281.34 1509
2281.79 1592
2282.24 1622
2282.69 1676
2283.14 1666
2283.59 1470
2284.04 1494
2284.49 1517
2284.94 1561
2285.39 1461
2285.84 1374
2286.29 1458
2286.74 1447
2287.19 1471
2287.65 1855
2288.10 1941
2288.55 2155
2289.00 2436
2289.45 2479
2289.90 2652
2290.35 2807
2290.80 2770
2291.25 2542
2291.71 2601
2292.16 2228
2292.61 2354
2293.06 2204
2293.51 2184
2293.96 2029
2294.41 1842
2294.87 1931
2295.32 1955
2295.77 1778
2296.22 1722
2296.67 1724
2297.12 1628
2297.58 1571
2298.03 1459
2298.48 1592
2298.93 1596
2299.38 1554
2299.84 1662
2300.29 1726
2300.74 1633
2301.19 1673
2301.65 1680
2302.10 1704
2302.55 1522
2303.00 1411
2303.46 1381
2303.91 1509
2304.36 1512
2304.81 1611
2305.27 1616
2305.72 1529
2306.17 1659
2306.62 1729
2307.08 1649
2307.53 1583
2307.98 1760
2308.44 1764
2308.89 1864
2309.34 1767
2309.79 1806
2310.25 1959
2310.70 1796
2311.15 1795
2311.61 1855
2312.06 1745
2312.51 1688
2312.97 1764
2313.42 1797
2313.87 1629
2314.33 1737
2314.78 1847
2315.24 1658
2315.69 1699
2316.14 1715
2316.60 1738
2317.05 1849
2317.50 1666
2317.96 1619
2318.41 1661
2318.87 1674
2319.32 1740
2319.77 1749
2320.23 1820
2320.68 1761
2321.14 1715
2321.59 1644
2322.05 1714
2322.50 1726
2322.95 1792
2323.41 1955
2323.86 2071
2324.32 2068
2324.77 1999
2325.23 2030
2325.68 2127
2326.14 2186
2326.59 1990
2327.05 1992
2327.50 1935
2327.96 1885
2328.41 1748
2328.86 1765
2329.32 1625
2329.78 1552
2330.23 1700
2330.69 1699
2331.14 1851
2331.60 1655
2332.05 1510
2332.51 1465
2332.96 1462
2333.42 1439
2333.87 1458
2334.33 1490
2334.78 1330
2335.24 1501
2335.69 1615
2336.15 1537
2336.61 1531
2337.06 1627
2337.52 1562
2337.97 1605
2338.43 1600
2338.89 1582
2339.34 1488
2339.80 1580
2340.25 1682
2340.71 1577
2341.17 1471
2341.62 1475
2342.08 1500
2342.53 1561
2342.99 1645
2343.45 1535
2343.90 1543
2344.36 1619
2344.82 1679
2345.27 1554
2345.73 1585
2346.19 1621
2346.64 1743
2347.10 1582
2347.56 1662
2348.01 1687
2348.47 1716
2348.93 1723
2349.38 1706
2349.84 1676
2350.30 1487
2350.76 1593
2351.21 1751
2351.67 1725
2352.13 1665
2352.58 1588
2353.04 1683
2353.50 1434
2353.96 1522
2354.41 1640
2354.87 1566
2355.33 1536
2355.79 1658
2356.24 1558
2356.70 1464
2357.16 1573
2357.62 1606
2358.08 1664
2358.53 1660
2358.99 1649
2359.45 1806
2359.91 1773
2360.37 1627
2360.82 1774
2361.28 1835
2361.74 1939
2362.20 1841
2362.66 1615
2363.11 1682
2363.57 1889
2364.03 1849
2364.49 1768
2364.95 1734
2365.41 1716
2365.86 1753
2366.32 1936
2366.78 1840
2367.24 1644
2367.70 1741
2368.16 1827
2368.62 1674
2369.08 1749
2369.54 1836
2369.99 1846
2370.45 1679
2370.91 1597
2371.37 1524
2371.83 1555
2372.29 1548
2372.75 1975
2373.21 1922
2373.67 1817
2374.13 1811
2374.59 1727
2375.05 1819
2375.51 1719
2375.96 1792
2376.42 1858
2376.88 1806
2377.34 1752
2377.80 1810
2378.26 1807
2378.72 1672
2379.18 1703
2379.64 1721
2380.10 1505
2380.56 1658
2381.02 1643
2381.48 1485
2381.94 1636
2382.40 1574
2382.86 1547
2383.32 1765
2383.78 1444
2384.24 1591
2384.70 1640
2385.17 1554
2385.63 1471
2386.09 1605
2386.55 1605
2387.01 1680
2387.47 1556
2387.93 1682
2388.39 1686
2388.85 1760
2389.31 1818
2389.77 1776
2390.23 1721
2390.69 1658
2391.15 1725
2391.62 1758
2392.08 1759
2392.54 1763
2393.00 1744
2393.46 1639
2393.92 1644
2394.38 1745
2394.84 1622
2395.31 1473
2395.77 1625
2396.23 1757
2396.69 1578
2397.15 1634
2397.61 1626
2398.08 1678
2398.54 1804
2399.00 1728
2399.46 1668
2399.92 1701
2400.38 1586
2400.85 1657
2401.31 1618
2401.77 1545
2402.23 1574
2402.69 1540
2403.16 1507
2403.62 1633
2404.08 1497
2404.54 1417
2405.01 1468
2405.47 1539
2405.93 1652
2406.39 1469
2406.86 1558
2407.32 1728
2407.78 1542
2408.24 1456
2408.71 1397
2409.17 1549
2409.63 1388
2410.09 1260
2410.56 1445
2411.02 1380
2411.48 1363
2411.95 1503
2412.41 1515
2412.87 1555
2413.34 1578
2413.80 1489
2414.26 1376
2414.73 1463
2415.19 1504
2415.65 1560
2416.12 1457
2416.58 1676
2417.04 1564
2417.51 1659
2417.97 1598
2418.43 1529
2418.90 1672
2419.36 1742
2419.82 1541
2420.29 1618
2420.75 1624
2421.22 1732
2421.68 1548
2422.14 1640
2422.61 1665
2423.07 1697
2423.54 1804
2424.00 1732
2424.47 1608
2424.93 1624
2425.39 1805
2425.86 1685
2426.32 1601
2426.79 1571
2427.25 1700
2427.72 1639
2428.18 1514
2428.65 1598
2429.11 1539
2429.57 1520
2430.04 1414
2430.50 1412
2430.97 1335
2431.43 1472
2431.90 1621
2432.36 1606
2432.83 1621
2433.29 1648
2433.76 1579
2434.22 1585
2434.69 1541
2435.15 1351
2435.62 1628
2436.09 1679
2436.55 1674
2437.02 1608
2437.48 1561
2437.95 1605
2438.41 1738
2438.88 1606
2439.34 1665
2439.81 1787
2440.28 1705
2440.74 1719
2441.21 1771
2441.67 1813
2442.14 1679
2442.60 1554
2443.07 1650
2443.54 1567
2444.00 1548
2444.47 1554
2444.94 1549
2445.40 1505
2445.87 1473
2446.33 1618
2446.80 1528
2447.27 1413
2447.73 1373
2448.20 1407
2448.67 1373
2449.13 1421
2449.60 1416
2450.07 1406
2450.53 1312
2451.00 1562
2451.47 1600
2451.93 1532
2452.40 1502
2452.87 1493
2453.33 1459
2453.80 1540
2454.27 1588
2454.74 1557
2455.20 1374
2455.67 1458
2456.14 1425
2456.60 1410
2457.07 1489
2457.54 1326
2458.01 1365
2458.47 1367
2458.94 1518
2459.41 1659
2459.88 1439
2460.34 1456
2460.81 1473
2461.28 1450
2461.75 1506
2462.21 1532
2462.68 1408
2463.15 1373
2463.62 1446
2464.09 1460
2464.55 1434
2465.02 1541
2465.49 1529
2465.96 1404
2466.43 1488
2466.90 1582
2467.36 1455
2467.83 1400
2468.30 1546
2468.77 1741
2469.24 1514
2469.71 1617
2470.17 1707
2470.64 1679
2471.11 1491
2471.58 1555
2472.05 1651
2472.52 1650
2472.99 1510
2473.46 1489
2473.93 1417
2474.39 1539
2474.86 1552
2475.33 1550
2475.80 1472
2476.27 1568
2476.74 1539
2477.21 1651
2477.68 1533
2478.15 1511
2478.62 1461
2479.09 1547
2479.56 1449
2480.03 1501
2480.49 1596
2480.96 1530
2481.43 1515
2481.90 1352
2482.37 1432
2482.84 1398
2483.31 1439
2483.78 1471
2484.25 1512
2484.72 1623
2485.19 1619
2485.66 1782
2486.13 1873
2486.60 1853
2487.07 1842
2487.54 1660
2488.01 1855
2488.48 1833
2488.95 1758
2489.43 1627
2489.90 1721
2490.37 1805
2490.84 1590
2491.31 1516
2491.78 1461
2492.25 1652
2492.72 1666
2493.19 1569
2493.66 1556
2494.13 1529
2494.60 1578
2495.07 1569
2495.54 1607
2496.02 1605
2496.49 1705
2496.96 1620
2497.43 1478
2497.90 1501
2498.37 1419
2498.84 1471
2499.31 1278
2499.79 1375
2500.26 1327
2500.73 1350
2501.20 1456
2501.67 1222
2502.14 1342
2502.61 1423
2503.09 1517
2503.56 1419
2504.03 1390
2504.50 1566
2504.97 1452
2505.45 1538
2505.92 1464
2506.39 1550
2506.86 1576
2507.33 1655
2507.81 1667
2508.28 1697
2508.75 1784
2509.22 1809
2509.69 1875
2510.17 2004
2510.64 2112
2511.11 2280
2511.58 2543
2512.06 2657
2512.53 2574
2513.00 2321
2513.47 2441
2513.95 2151
2514.42 2077
2514.89 2049
2515.37 1859
2515.84 1839
2516.31 1847
2516.78 1572
2517.26 1680
2517.73 1613
2518.20 1560
2518.68 1602
2519.15 1665
2519.62 1645
2520.10 1487
2520.57 1516
2521.04 1469
2521.52 1521
2521.99 1535
2522.46 1517
2522.94 1635
2523.41 1576
2523.89 1625
2524.36 1650
2524.83 1743
2525.31 1725
2525.78 1681
2526.25 1769
2526.73 1757
2527.20 1665
2527.68 1753
2528.15 1834
2528.62 1589
2529.10 1693
2529.57 1664
2530.05 1678
2530.52 1804
2531.00 1704
2531.47 1702
2531.94 1604
2532.42 1618
2532.89 1680
2533.37 1583
2533.84 1631
2534.32 1579
2534.79 1554
2535.27 1524
2535.74 1533
2536.22 1645
2536.69 1662
2537.17 1444
2537.64 1426
2538.12 1667
2538.59 1784
2539.07 1690
2539.54 1608
2540.02 1682
2540.49 1556
2540.97 1667
2541.44 1613
2541.92 1649
2542.39 1721
2542.87 1542
2543.34 1639
2543.82 1584
2544.29 1658
2544.77 1686
2545.25 1769
2545.72 1907
2546.20 1964
2546.67 2049
2547.15 2120
2547.62 2231
2548.10 2271
2548.58 2102
2549.05 2146
2549.53 2389
2550.00 2205
2550.48 2225
2550.96 2191
2551.43 2317
2551.91 2049
2552.39 1993
2552.86 1980
2553.34 1863
2553.82 1899
2554.29 1930
2554.77 1958
2555.24 1817
2555.72 1908
2556.20 1750
2556.67 1650
2557.15 1819
2557.63 1873
2558.11 1789
2558.58 1781
2559.06 1718
2559.54 1699
2560.01 1543
2560.49 1563
2560.97 1602
2561.44 1468
2561.92 1428
2562.40 1480
2562.88 1399
2563.35 1532
2563.83 1710
2564.31 1443
2564.79 1482
2565.26 1573
2565.74 1327
2566.22 1435
2566.70 1530
2567.17 1529
2567.65 1499
2568.13 1440
2568.61 1630
2569.09 1511
2569.56 1562
2570.04 1458
2570.52 1377
2571.00 1612
2571.48 1396
2571.95 1347
2572.43 1604
2572.91 1555
2573.39 1555
2573.87 1429
2574.35 1606
2574.82 1485
2575.30 1516
2575.78 1378
2576.26 1503
2576.74 1512
2577.22 1590
2577.70 1526
2578.17 1683
2578.65 1554
2579.13 1511
2579.61 1525
2580.09 1606
2580.57 1516
2581.05 1670
2581.53 1545
2582.01 1485
2582.48 1361
2582.96 1415
2583.44 1495
2583.92 1417
2584.40 1631
2584.88 1572
2585.36 1462
2585.84 1506
2586.32 1501
2586.80 1472
2587.28 1459
2587.76 1614
2588.24 1590
2588.72 1464
2589.20 1620
2589.68 1557
2590.16 1543
2590.64 1380
2591.12 1596
2591.60 1496
2592.08 1556
2592.56 1451
2593.04 1418
2593.52 1531
2594.00 1638
2594.48 1442
2594.96 1586
2595.44 1573
2595.92 1557
2596.40 1429
2596.88 1494
2597.36 1428
2597.84 1422
2598.32 1412
2598.80 1480
2599.28 1579
2599.76 1714
2600.24 1425
2600.72 1510
2601.21 1445
2601.69 1444
2602.17 1502
2602.65 1252
2603.13 1484
2603.61 1592
2604.09 1369
2604.57 1395
2605.05 1451
2605.54 1459
2606.02 1436
2606.50 1597
2606.98 1526
2607.46 1454
2607.94 1385
2608.42 1494
2608.91 1433
2609.39 1490
2609.87 1576
2610.35 1431
2610.83 1369
2611.31 1492
2611.80 1415
2612.28 1418
2612.76 1363
2613.24 1325
2613.72 1384
2614.21 1353
2614.69 1339
2615.17 1367
2615.65 1416
2616.13 1434
2616.62 1340
2617.10 1362
2617.58 1455
2618.06 1428
2618.55 1400
2619.03 1418
2619.51 1364
2619.99 1423
2620.48 1591
2620.96 1496
2621.44 1402
2621.92 1385
2622.41 1617
2622.89 1534
2623.37 1545
2623.86 1510
2624.34 1501
2624.82 1706
2625.31 1484
2625.79 1460
2626.27 1610
2626.75 1479
2627.24 1679
2627.72 1633
2628.20 1706
2628.69 1837
2629.17 1796
2629.66 1679
2630.14 1511
2630.62 1729
2631.11 1951
2631.59 1777
2632.07 1780
2632.56 1766
2633.04 1844
2633.52 1749
2634.01 1641
2634.49 1713
2634.98 1671
2635.46 1608
2635.94 1428
2636.43 1449
2636.91 1619
2637.40 1538
2637.88 1476
2638.37 1514
2638.85 1522
2639.33 1332
2639.82 1352
2640.30 1402
2640.79 1646
2641.27 1499
2641.76 1503
2642.24 1506
2642.73 1531
2643.21 1463
2643.70 1518
2644.18 1454
2644.67 1428
2645.15 1462
2645.64 1539
2646.12 1505
2646.61 1426
2647.09 1550
2647.58 1616
2648.06 1499
2648.55 1538
2649.03 1490
2649.52 1546
2650.00 1626
2650.49 1520
2650.97 1511
2651.46 1555
2651.94 1644
2652.43 1477
2652.92 1475
2653.40 1503
2653.89 1563
2654.37 1609
2654.86 1665
2655.34 1479
2655.83 1587
2656.32 1497
2656.80 1576
2657.29 1540
2657.77 1490
2658.26 1524
2658.75 1527
2659.23 1577
2659.72 1439
2660.21 1357
2660.69 1505
2661.18 1515
2661.66 1521
2662.15 1552
2662.64 1576
2663.12 1685
2663.61 1655
2664.10 1729
2664.58 1589
2665.07 1677
2665.56 1422
2666.04 1488
2666.53 1572
2667.02 1696
2667.50 1703
2667.99 1700
2668.48 1566
2668.97 1651
2669.45 1606
2669.94 1517
2670.43 1554
2670.91 1583
2671.40 1565
2671.89 1664
2672.38 1709
2672.86 1676
2673.35 1897
2673.84 1984
2674.33 2047
2674.81 1865
2675.30 2087
2675.79 1923
2676.28 1915
2676.77 2006
2677.25 1866
2677.74 1771
2678.23 1718
2678.72 1764
2679.21 1507
2679.69 1506
2680.18 1524
2680.67 1545
2681.16 1622
2681.65 1520
2682.13 1332
2682.62 1372
2683.11 1472
2683.60 1339
2684.09 1333
2684.58 1510
2685.07 1541
2685.55 1709
2686.04 1713
2686.53 1543
2687.02 1365
2687.51 1455
2688.00 1454
2688.49 1439
2688.98 1470
2689.46 1625
2689.95 1626
2690.44 1636
2690.93 1483
2691.42 1491
2691.91 1490
2692.40 1440
2692.89 1447
2693.38 1526
2693.87 1658
2694.36 1645
2694.85 1671
2695.34 1561
2695.83 1779
2696.31 1518
2696.80 1596
2697.29 1566
2697.78 1535
2698.27 1718
2698.76 1558
2699.25 1443
2699.74 1544
2700.23 1553
2700.72 1581
2701.21 1494
2701.70 1567
2702.19 1593
2702.68 1515
2703.17 1498
2703.66 1475
2704.15 1546
2704.64 1522
2705.13 1488
2705.63 1416
2706.12 1565
2706.61 1504
2707.10 1547
2707.59 1424
2708.08 1389
2708.57 1503
2709.06 1393
2709.55 1513
2710.04 1566
2710.53 1443
2711.02 1392
2711.51 1399
2712.01 1351
2712.50 1393
2712.99 1599
2713.48 1593
2713.97 1510
2714.46 1420
2714.95 1530
2715.44 1635
2715.93 1432
2716.43 1341
2716.92 1332
2717.41 1312
2717.90 1272
2718.39 1368
2718.88 1396
2719.38 1441
2719.87 1562
2720.36 1555
2720.85 1546
2721.34 1516
2721.83 1597
2722.33 1735
2722.82 1792
2723.31 1629
2723.80 1554
2724.30 1596
2724.79 1741
2725.28 1482
2725.77 1602
2726.26 1684
2726.76 1581
2727.25 1522
2727.74 1417
2728.23 1443
2728.73 1523
2729.22 1476
2729.71 1447
2730.20 1676
2730.70 1657
2731.19 1534
2731.68 1553
2732.18 1504
2732.67 1530
2733.16 1516
2733.65 1598
2734.15 1582
2734.64 1571
2735.13 1660
2735.63 1635
2736.12 1643
2736.61 1647
2737.11 1561
2737.60 1632
2738.09 1760
2738.59 1702
2739.08 1675
2739.57 1512
2740.07 1489
2740.56 1611
2741.05 1804
2741.55 1642
2742.04 1740
2742.54 1507
2743.03 1516
2743.52 1566
2744.02 1554
2744.51 1608
2745.00 1599
2745.50 1425
2745.99 1645
2746.49 1505
2746.98 1507
2747.48 1607
2747.97 1612
2748.46 1586
2748.96 1556
2749.45 1550
2749.95 1393
2750.44 1523
2750.94 1433
2751.43 1478
2751.93 1552
2752.42 1542
2752.91 1679
2753.41 1512
2753.90 1518
2754.40 1637
2754.89 1592
2755.39 1519
2755.88 1697
2756.38 1581
2756.87 1427
2757.37 1349
2757.86 1535
2758.36 1441
2758.85 1489
2759.35 1510
2759.85 1461
2760.34 1541
2760.84 1638
2761.33 1610
2761.83 1823
2762.32 1739
2762.82 1638
2763.31 1686
2763.81 1688
2764.31 1787
2764.80 1630
2765.30 1596
2765.79 1567
2766.29 1495
2766.78 1464
2767.28 1536
2767.78 1489
2768.27 1531
2768.77 1366
2769.27 1415
2769.76 1459
2770.26 1529
2770.75 1552
2771.25 1668
2771.75 1591
2772.24 1601
2772.74 1610
2773.24 1473
2773.73 1610
2774.23 1588
2774.73 1589
2775.22 1589
2775.72 1691
2776.22 1826
2776.71 1748
2777.21 1554
2777.71 1575
2778.20 1791
2778.70 1470
2779.20 1560
2779.70 1543
2780.19 1608
2780.69 1616
2781.19 1701
2781.68 1654
2782.18 1538
2782.68 1486
2783.18 1557
2783.67 1496
2784.17 1643
2784.67 1610
2785.17 1478
2785.66 1373
2786.16 1239
2786.66 1516
2787.16 1506
2787.66 1674
2788.15 1682
2788.65 1532
2789.15 1523
2789.65 1441
2790.14 1426
2790.64 1516
2791.14 1356
2791.64 1530
2792.14 1509
2792.64 1491
2793.13 1573
2793.63 1466
2794.13 1567
2794.63 1552
2795.13 1597
2795.63 1709
2796.12 1612
2796.62 1638
2797.12 1566
2797.62 1600
2798.12 1491
2798.62 1528
2799.12 1564
2799.62 1640
2800.12 1491
2800.61 1541
2801.11 1584
2801.61 1528
2802.11 1532
2802.61 1489
2803.11 1565
2803.61 1614
2804.11 1606
2804.61 1765
2805.11 1828
2805.61 1700
2806.11 1616
2806.61 1683
2807.11 1805
2807.60 1662
2808.10 1655
2808.60 1766
2809.10 1749
2809.60 1655
2810.10 1581
2810.60 1628
2811.10 1749
2811.60 1748
2812.10 1804
2812.60 1843
2813.10 1828
2813.60 1942
2814.10 1736
2814.60 1676
2815.10 1732
2815.60 1779
2816.10 1565
2816.61 1633
2817.11 1598
2817.61 1694
2818.11 1550
2818.61 1476
2819.11 1540
2819.61 1467
2820.11 1471
2820.61 1499
2821.11 1385
2821.61 1401
2822.11 1452
2822.61 1414
2823.11 1423
2823.62 1470
2824.12 1536
2824.62 1708
2825.12 1483
2825.62 1532
2826.12 1565
2826.62 1464
2827.12 1472
2827.63 1502
2828.13 1549
2828.63 1428
2829.13 1370
2829.63 1351
2830.13 1419
2830.63 1309
2831.14 1213
2831.64 1297
2832.14 1354
2832.64 1323
2833.14 1471
2833.65 1465
2834.15 1304
2834.65 1384
2835.15 1655
2835.65 1614
2836.16 1555
2836.66 1555
2837.16 1534
2837.66 1533
2838.16 1570
2838.67 1736
2839.17 1515
2839.67 1429
2840.17 1486
2840.68 1493
2841.18 1492
2841.68 1549
2842.19 1497
2842.69 1397
2843.19 1564
2843.69 1481
2844.20 1532
2844.70 1532
2845.20 1495
2845.71 1510
2846.21 1585
2846.71 1559
2847.21 1801
2847.72 1736
2848.22 1645
2848.72 1665
2849.23 1580
2849.73 1560
2850.23 1620
2850.74 1454
2851.24 1438
2851.74 1466
2852.25 1490
2852.75 1352
2853.26 1496
2853.76 1609
2854.26 1545
2854.77 1368
2855.27 1400
2855.77 1402
2856.28 1444
2856.78 1362
2857.29 1605
2857.79 1642
2858.29 1344
2858.80 1432
2859.30 1564
2859.81 1617
2860.31 1568
2860.82 1497
2861.32 1567
2861.82 1575
2862.33 1536
2862.83 1498
2863.34 1451
2863.84 1441
2864.35 1455
2864.85 1393
2865.36 1536
2865.86 1482
2866.37 1351
2866.87 1433
2867.38 1614
2867.88 1542
2868.39 1696
2868.89 1621
2869.40 1660
2869.90 1697
2870.41 1685
2870.91 1519
2871.42 1825
2871.92 1883
2872.43 1686
2872.93 1731
2873.44 1758
2873.94 1825
2874.45 1815
2874.95 1767
2875.46 1604
2875.97 1637
2876.47 1707
2876.98 1614
2877.48 1461
2877.99 1525
2878.49 1450
2879.00 1559
2879.51 1566
2880.01 1646
2880.52 1664
2881.03 1590
2881.53 1635
2882.04 1659
2882.54 1640
2883.05 1537
2883.56 1686
2884.06 1664
2884.57 1633
2885.08 1682
2885.58 1728
2886.09 1862
2886.60 1589
2887.10 1757
2887.61 1817
2888.12 1800
2888.62 1856
2889.13 1737
2889.64 1635
2890.14 1694
2890.65 1646
2891.16 1780
2891.66 1493
2892.17 1497
2892.68 1585
2893.18 1587
2893.69 1828
2894.20 1791
2894.71 1718
2895.21 1661
2895.72 1722
2896.23 1708
2896.74 1725
2897.24 1831
2897.75 1829
2898.26 1623
2898.77 1454
2899.27 1738
2899.78 1677
2900.29 1770
2900.80 1653
2901.31 1533
2901.81 1523
2902.32 1582
2902.83 1684
2903.34 1902
2903.85 1722
2904.35 1735
2904.86 1635
2905.37 1737
2905.88 1624
2906.39 1535
2906.90 1583
2907.40 1606
2907.91 1652
2908.42 1543
2908.93 1478
2909.44 1403
2909.95 1616
2910.46 1438
2910.96 1471
2911.47 1453
2911.98 1571
2912.49 1442
2913.00 1499
2913.51 1625
2914.02 1569
2914.53 1735
2915.04 1635
2915.54 1682
2916.05 1550
2916.56 1637
2917.07 1669
2917.58 1737
2918.09 1582
2918.60 1641
2919.11 1539
2919.62 1722
2920.13 1572
2920.64 1682
2921.15 1491
2921.66 1643
2922.17 1845
2922.68 1785
2923.19 1744
2923.70 1855
2924.21 1828
2924.72 1966
2925.23 1865
2925.74 1783
2926.25 1923
2926.76 1851
2927.27 1762
2927.78 1678
2928.29 1594
2928.80 1690
2929.31 1718
2929.82 1549
2930.33 1498
2930.84 1644
2931.35 1540
2931.86 1677
2932.37 1650
2932.88 1440
2933.39 1283
2933.90 1539
2934.41 1701
2934.92 1588
2935.44 1553
2935.95 1663
2936.46 1512
2936.97 1597
2937.48 1785
2937.99 1852
2938.50 2013
2939.01 2009
2939.52 2229
2940.04 2271
2940.55 2226
2941.06 2214
2941.57 2262
2942.08 2171
2942.59 2346
2943.10 2297
2943.62 2183
2944.13 1972
2944.64 1925
2945.15 1857
2945.66 1798
2946.17 1684
2946.69 1763
2947.20 1715
2947.71 1652
2948.22 1639
2948.73 1513
2949.25 1530
2949.76 1408
2950.27 1493
2950.78 1531
2951.29 1503
2951.81 1480
2952.32 1314
2952.83 1320
2953.34 1385
2953.86 1454
2954.37 1524
2954.88 1478
2955.39 1439
2955.91 1433
2956.42 1457
2956.93 1554
2957.45 1369
2957.96 1432
2958.47 1623
2958.98 1658
2959.50 1516
2960.01 1480
2960.52 1536
2961.04 1694
2961.55 1734
2962.06 1852
2962.58 1669
2963.09 1876
2963.60 1776
2964.12 1669
2964.63 1564
2965.14 1598
2965.66 1600
2966.17 1722
2966.68 1774
2967.20 1639
2967.71 1564
2968.22 1478
2968.74 1486
2969.25 1509
2969.77 1464
2970.28 1510
2970.79 1452
2971.31 1618
2971.82 1762
2972.34 1647
2972.85 1580
2973.36 1529
2973.88 1728
2974.39 1663
2974.91 1545
2975.42 1681
2975.94 1654
2976.45 1642
2976.96 1894
2977.48 1841
2977.99 1668
2978.51 1605
2979.02 1634
2979.54 1564
2980.05 1645
2980.57 1797
2981.08 1753
2981.60 1653
2982.11 1686
2982.63 1827
2983.14 1663
2983.66 1712
2984.17 1806
2984.69 1858
2985.20 1911
2985.72 1820
2986.23 1879
2986.75 1921
2987.26 1850
2987.78 2125
2988.29 2073
2988.81 1782
2989.32 1977
2989.84 2003
2990.36 1862
2990.87 1913
2991.39 1968
2991.90 1982
2992.42 1971
2992.94 2016
2993.45 2165
2993.97 2218
2994.48 2192
2995.00 2260
2995.51 2423
2996.03 2400
2996.55 2414
2997.06 2361
2997.58 2330
2998.10 2349
2998.61 2571
2999.13 2540
2999.65 2507
3000.16 2472
3000.68 2801
3001.19 2838
3001.71 3146
3002.23 3331
3002.74 3864
3003.26 4162
3003.78 4381
3004.30 4544
3004.81 4585
3005.33 4616
3005.85 4456
3006.36 4231
3006.88 3782
3007.40 3460
3007.91 2930
3008.43 2732
3008.95 2691
3009.47 2342
3009.98 2298
3010.50 2264
3011.02 1909
3011.54 2021
3012.05 1930
3012.57 1989
3013.09 1835
3013.61 1908
3014.12 1861
3014.64 1942
3015.16 1687
3015.68 1831
3016.19 1812
3016.71 1815
3017.23 1932
3017.75 1902
3018.27 1876
3018.78 1830
3019.30 1653
3019.82 1657
3020.34 1844
3020.86 1954
3021.38 1861
3021.89 1860
3022.41 1796
3022.93 1775
3023.45 1919
3023.97 1974
3024.49 2102
3025.01 2031
3025.52 1900
3026.04 1737
3026.56 1711
3027.08 1636
3027.60 1816
3028.12 1698
3028.64 1684
3029.16 1804
3029.67 1784
3030.19 1641
3030.71 1848
3031.23 1792
3031.75 1682
3032.27 1664
3032.79 1768
3033.31 1831
3033.83 1709
3034.35 1671
3034.87 1654
3035.39 1832
3035.91 1867
3036.43 1645
3036.95 1755
3037.47 1745
3037.99 1820
3038.50 1786
3039.02 1830
3039.54 1703
3040.06 1679
3040.58 1682
3041.10 1655
3041.62 1654
3042.14 1856
3042.66 1793
3043.18 1760
3043.70 1595
3044.23 1690
3044.75 1786
3045.27 1776
3045.79 1748
3046.31 1798
3046.83 1739
3047.35 1597
3047.87 1637
3048.39 1702
3048.91 1798
3049.43 1739
3049.95 1809
3050.47 1778
3050.99 1669
3051.51 1587
3052.03 1657
3052.56 1669
3053.08 1648
3053.60 1820
3054.12 1656
3054.64 1678
3055.16 1615
3055.68 1744
3056.20 1873
3056.72 1694
3057.25 1765
3057.77 1548
3058.29 1490
3058.81 1604
3059.33 1598
3059.85 1570
3060.38 1595
3060.90 1441
3061.42 1605
3061.94 1745
3062.46 1811
3062.98 1838
3063.51 1759
3064.03 1927
3064.55 2116
3065.07 1778
3065.59 1796
3066.12 1995
3066.64 2179
3067.16 2054
3067.68 2119
3068.21 2156
3068.73 2108
3069.25 2033
3069.77 2203
3070.30 1915
3070.82 2041
3071.34 1995
3071.86 1906
3072.39 2004
3072.91 1970
3073.43 1914
3073.95 2083
3074.48 1859
3075.00 2060
3075.52 2173
3076.05 2175
3076.57 2234
3077.09 2292
3077.61 2359
3078.14 2330
3078.66 2355
3079.18 2523
3079.71 2718
3080.23 2720
3080.75 2501
3081.28 2654
3081.80 2699
3082.32 2488
3082.85 2580
3083.37 2486
3083.90 2282
3084.42 2383
3084.94 2528
3085.47 2518
3085.99 2483
3086.51 2647
3087.04 2878
3087.56 3123
3088.09 3352
3088.61 3954
3089.13 4372
3089.66 4574
3090.18 4588
3090.71 4342
3091.23 4556
3091.76 4218
3092.28 4235
3092.80 3693
3093.33 3434
3093.85 3172
3094.38 2709
3094.90 2624
3095.43 2651
3095.95 2408
3096.48 2827
3097.00 2867
3097.53 2547
3098.05 2585
3098.58 2628
3099.10 2742
3099.63 3351
3100.15 4015
3100.68 4120
3101.20 4317
3101.73 4964
3102.25 4965
3102.78 5286
3103.30 5602
3103.83 5519
3104.35 5403
3104.88 5193
3105.40 4583
3105.93 3844
3106.45 3793
3106.98 3332
3107.51 3171
3108.03 2948
3108.56 2755
3109.08 2600
3109.61 2581
3110.13 2704
3110.66 2626
3111.19 2262
3111.71 2479
3112.24 2460
3112.76 2344
3113.29 2336
3113.82 2248
3114.34 2374
3114.87 2219
3115.40 2028
3115.92 2110
3116.45 2155
3116.98 2109
3117.50 2250
3118.03 2272
3118.55 2359
3119.08 2277
3119.61 2054
3120.13 2206
3120.66 2328
3121.19 2424
3121.72 2434
3122.24 2225
3122.77 2182
3123.30 2236
3123.82 2429
3124.35 2365
3124.88 2346
3125.40 2422
3125.93 2341
3126.46 2359
3126.99 2230
3127.51 2160
3128.04 2014
3128.57 1965
3129.10 2065
3129.62 2006
3130.15 2131
3130.68 1970
3131.21 1884
3131.73 1882
3132.26 1922
3132.79 1919
3133.32 1901
3133.85 1758
3134.37 1900
3134.90 1957
3135.43 1826
3135.96 1746
3136.49 1820
3137.01 1825
3137.54 1761
3138.07 1970
3138.60 1742
3139.13 1838
3139.65 1691
3140.18 1665
3140.71 1800
3141.24 1623
3141.77 1709
3142.30 1570
3142.83 1593
3143.35 1726
3143.88 1697
3144.41 1783
3144.94 1905
3145.47 1822
3146.00 1832
3146.53 1944
3147.06 2063
3147.59 1993
3148.11 2090
3148.64 2092
3149.17 1973
3149.70 1984
3150.23 1891
3150.76 2002
3151.29 1908
3151.82 1899
3152.35 1873
3152.88 1899
3153.41 1915
3153.94 1878
3154.47 1979
3155.00 1949
3155.53 1888
3156.06 1830
3156.59 1913
3157.12 1997
3157.65 1895
3158.18 2040
3158.71 2101
3159.24 2172
3159.77 1896
3160.30 2005
3160.83 1965
3161.36 1883
3161.89 2068
3162.42 1895
3162.95 1878
3163.48 1772
3164.01 1650
3164.54 1667
3165.07 1642
3165.60 1749
3166.13 1584
3166.66 1635
3167.19 1739
3167.72 1618
3168.25 1657
3168.78 1701
3169.31 1746
3169.85 1639
3170.38 1726
3170.91 1812
3171.44 1864
3171.97 2097
3172.50 2128
3173.03 1968
3173.56 2000
3174.09 2003
3174.63 2251
3175.16 2208
3175.69 2247
3176.22 2132
3176.75 1897
3177.28 1857
3177.81 1904
3178.35 1962
3178.88 1796
3179.41 1706
3179.94 1613
3180.47 1653
3181.00 1681
3181.54 1632
3182.07 1672
3182.60 1613
3183.13 1607
3183.66 1562
3184.20 1481
3184.73 1536
3185.26 1490
3185.79 1566
3186.33 1730
3186.86 1689
3187.39 1825
3187.92 1844
3188.46 1662
3188.99 1645
3189.52 1711
3190.05 1522
3190.59 1546
3191.12 1742
3191.65 1692
3192.18 1671
3192.72 1778
3193.25 1760
3193.78 1602
3194.32 1775
3194.85 1838
3195.38 1762
3195.91 1801
3196.45 1827
3196.98 1888
3197.51 1867
3198.05 1736
3198.58 1806
3199.11 1803
3199.65 1867
3200.18 1891
3200.71 1846
3201.25 1829
3201.78 1715
3202.32 1818
3202.85 1886
3203.38 1975
3203.92 2157
3204.45 2066
3204.98 1992
3205.52 2010
3206.05 1990
3206.59 2046
3207.12 2291
3207.65 2470
3208.19 2514
3208.72 2392
3209.26 2490
3209.79 2713
3210.32 2965
3210.86 2857
3211.39 2931
3211.93 2820
3212.46 2812
3213.00 2761
3213.53 2549
3214.07 2395
3214.60 2307
3215.14 2232
3215.67 2042
3216.20 2151
3216.74 1970
3217.27 1805
3217.81 1759
3218.34 1933
3218.88 2014
3219.41 1774
3219.95 1763
3220.48 1947
3221.02 2028
3221.56 2214
3222.09 2214
3222.63 2195
3223.16 2665
3223.70 2685
3224.23 2561
3224.77 2709
3225.30 2658
3225.84 2524
3226.37 2476
3226.91 2357
3227.45 2316
3227.98 2270
3228.52 2271
3229.05 2131
3229.59 2023
3230.12 2051
3230.66 2158
3231.20 1978
3231.73 2087
3232.27 2403
3232.81 2244
3233.34 2094
3233.88 2092
3234.41 2114
3234.95 2158
3235.49 2044
3236.02 2182
3236.56 2154
3237.10 2096
3237.63 2232
3238.17 2350
3238.71 2202
3239.24 2275
3239.78 2270
3240.32 2323
3240.85 2291
3241.39 2208
3241.93 2164
3242.46 2422
3243.00 2317
3243.54 2334
3244.07 2389
3244.61 2497
3245.15 2557
3245.69 2421
3246.22 2574
3246.76 2762
3247.30 2677
3247.84 2757
3248.37 2730
3248.91 3104
3249.45 3698
3249.99 3926
3250.52 4392
3251.06 5029
3251.60 5570
3252.14 6233
3252.67 6598
3253.21 6891
3253.75 6467
3254.29 6206
3254.83 6241
3255.36 5699
3255.90 5381
3256.44 5227
3256.98 4347
3257.52 3976
3258.05 3780
3258.59 3623
3259.13 3203
3259.67 3325
3260.21 3418
3260.75 3439
3261.29 3710
3261.82 3926
3262.36 3715
3262.90 3987
3263.44 4216
3263.98 4366
3264.52 4308
3265.06 4482
3265.60 4997
3266.13 5009
3266.67 4943
3267.21 4883
3267.75 5282
3268.29 5113
3268.83 4818
3269.37 4569
3269.91 4136
3270.45 3573
3270.99 3528
3271.53 3215
3272.07 3152
3272.60 2979
3273.14 2922
3273.68 2891
3274.22 3013
3274.76 2829
3275.30 2861
3275.84 2856
3276.38 2682
3276.92 2816
3277.46 2853
3278.00 2831
3278.54 2893
3279.08 2907
3279.62 2915
3280.16 2911
3280.70 2982
3281.24 2995
3281.78 2880
3282.32 2749
3282.86 2914
3283.40 3080
3283.94 2857
3284.48 2997
3285.02 3143
3285.56 3224
3286.11 3277
3286.65 3253
3287.19 3127
3287.73 3154
3288.27 3079
3288.81 3264
3289.35 3131
3289.89 3021
3290.43 3377
3290.97 3269
3291.51 3399
3292.05 3708
3292.60 3767
3293.14 3915
3293.68 4050
3294.22 4328
3294.76 4421
3295.30 4426
3295.84 4405
3296.38 4442
3296.93 4510
3297.47 4483
3298.01 4217
3298.55 3720
3299.09 3550
3299.63 3775
3300.18 3583
3300.72 3309
3301.26 3179
3301.80 3118
3302.34 3115
3302.89 3020
3303.43 3004
3303.97 2877
3304.51 3063
3305.05 3105
3305.60 2956
3306.14 3144
3306.68 2784
3307.22 3041
3307.76 2963
3308.31 2994
3308.85 3060
3309.39 3225
3309.93 3182
3310.48 3166
3311.02 3064
3311.56 3037
3312.11 2957
3312.65 3047
3313.19 3101
3313.73 3297
3314.28 3215
3314.82 3470
3315.36 3413
3315.91 3800
3316.45 3915
3316.99 4404
3317.53 4294
3318.08 4638
3318.62 4844
3319.16 4962
3319.71 5251
3320.25 5267
3320.79 5370
3321.34 5318
3321.88 5108
3322.43 5070
3322.97 5056
3323.51 4727
3324.06 4601
3324.60 4641
3325.14 4345
3325.69 4165
3326.23 4155
3326.78 4353
3327.32 3950
3327.86 3987
3328.41 3891
3328.95 4169
3329.50 4309
3330.04 4857
3330.58 5598
3331.13 7100
3331.67 9480
3332.22 12104
3332.76 14574
3333.31 17244
3333.85 18918
3334.39 20495
3334.94 22099
3335.48 22880
3336.03 23581
3336.57 23692
3337.12 22801
3337.66 22118
3338.21 20899
3338.75 19489
3339.30 17730
3339.84 14926
3340.39 12832
3340.93 10423
3341.48 8084
3342.02 6760
3342.57 5902
3343.11 5118
3343.66 4595
3344.20 4125
3344.75 4027
3345.29 3672
3345.84 3636
3346.39 3595
3346.93 3292
3347.48 3495
3348.02 3463
3348.57 3333
3349.11 3642
3349.66 3759
3350.21 3605
3350.75 3957
3351.30 3969
3351.84 3989
3352.39 3794
3352.94 3593
3353.48 3746
3354.03 3661
3354.57 3763
3355.12 3409
3355.67 3331
3356.21 3283
3356.76 3462
3357.31 3021
3357.85 3094
3358.40 3074
3358.94 3071
3359.49 2891
3360.04 2651
3360.58 2763
3361.13 2923
3361.68 2890
3362.22 3283
3362.77 3165
3363.32 3060
3363.87 3384
3364.41 3469
3364.96 3320
3365.51 3234
3366.05 3421
3366.60 3091
3367.15 3193
3367.70 3037
3368.24 2874
3368.79 2932
3369.34 3087
3369.88 3329
3370.43 3280
3370.98 3433
3371.53 3858
3372.07 4106
3372.62 4312
3373.17 4461
3373.72 4571
3374.27 4821
3374.81 4630
3375.36 4690
3375.91 4610
3376.46 4256
3377.01 4069
3377.55 3693
3378.10 3449
3378.65 3112
3379.20 2822
3379.75 2975
3380.29 2961
3380.84 2984
3381.39 2583
3381.94 2581
3382.49 2925
3383.04 2795
3383.58 2821
3384.13 2862
3384.68 2681
3385.23 2559
3385.78 2539
3386.33 2388
3386.88 2189
3387.43 2261
3387.97 2383
3388.52 2305
3389.07 2257
3389.62 2110
3390.17 2143
3390.72 2136
3391.27 2243
3391.82 2195
3392.37 2069
3392.92 2028
3393.47 2022
3394.02 1981
3394.56 1991
3395.11 2072
3395.66 1963
3396.21 2046
3396.76 2188
3397.31 1978
3397.86 1915
3398.41 2085
3398.96 2044
3399.51 1935
3400.06 1950
3400.61 2082
3401.16 2057
3401.71 2131
3402.26 2012
3402.81 2030
3403.36 1966
3403.91 1873
3404.46 1838
3405.01 1978
3405.56 2039
3406.11 1902
3406.66 1873
3407.21 1903
3407.76 1965
3408.32 2020
3408.87 2128
3409.42 2188
3409.97 2374
3410.52 2517
3411.07 2504
3411.62 2588
3412.17 2678
3412.72 2608
3413.27 2786
3413.82 2672
3414.37 2667
3414.93 2682
3415.48 2631
3416.03 2615
3416.58 2729
3417.13 2482
3417.68 2380
3418.23 2515
3418.78 2618
3419.34 2276
3419.89 2342
3420.44 2336
3420.99 2264
3421.54 2254
3422.09 2146
3422.65 2209
3423.20 2365
3423.75 2318
3424.30 2105
3424.85 2163
3425.40 2172
3425.96 2070
3426.51 1946
3427.06 1969
3427.61 1958
3428.16 1977
3428.72 1826
3429.27 1907
3429.82 1949
3430.37 1723
3430.93 1806
3431.48 1851
3432.03 1809
3432.58 1745
3433.14 1582
3433.69 1892
3434.24 1878
3434.79 1750
3435.35 1695
3435.90 1876
3436.45 1818
3437.00 1862
3437.56 1798
3438.11 1840
3438.66 1999
3439.22 1823
3439.77 1829
3440.32 1820
3440.88 1757
3441.43 1573
3441.98 1672
3442.54 1745
3443.09 1667
3443.64 1675
3444.20 1630
3444.75 1584
3445.30 1641
3445.86 1708
3446.41 1761
3446.96 1780
3447.52 1857
3448.07 1773
3448.63 1739
3449.18 1714
3449.73 1730
3450.29 1701
3450.84 1757
3451.39 1780
3451.95 1762
3452.50 1714
3453.06 1619
3453.61 1857
3454.17 1788
3454.72 1630
3455.27 1723
3455.83 1706
3456.38 1649
3456.94 1688
3457.49 1601
3458.05 1645
3458.60 1755
3459.16 1821
3459.71 1802
3460.27 1944
3460.82 1800
3461.37 1797
3461.93 1770
3462.48 1892
3463.04 1988
3463.59 1826
3464.15 1949
3464.70 1860
3465.26 1875
3465.82 1892
3466.37 1860
3466.93 1869
3467.48 1932
3468.04 2072
3468.59 2055
3469.15 2265
3469.70 2197
3470.26 2128
3470.81 2222
3471.37 2245
3471.92 2307
3472.48 2525
3473.04 2375
3473.59 2315
3474.15 2466
3474.70 2308
3475.26 2114
3475.82 2096
3476.37 2181
3476.93 2340
3477.48 2206
3478.04 2411
3478.60 2348
3479.15 2270
3479.71 2338
3480.27 2408
3480.82 2690
3481.38 2753
3481.93 2588
3482.49 2747
3483.05 2994
3483.60 2779
3484.16 2563
3484.72 2721
3485.27 2782
3485.83 2651
3486.39 2821
3486.94 2911
3487.50 3236
3488.06 3481
3488.62 4311
3489.17 5138
3489.73 5835
3490.29 7283
3490.84 8143
3491.40 8939
3491.96 9735
3492.52 9544
3493.07 9367
3493.63 9454
3494.19 8460
3494.75 7760
3495.30 6570
3495.86 5782
3496.42 4942
3496.98 4186
3497.53 4008
3498.09 3777
3498.65 3525
3499.21 3215
3499.76 3179
3500.32 3342
3500.88 3263
3501.44 3282
3502.00 3422
3502.56 3558
3503.11 3715
3503.67 3792
3504.23 3577
3504.79 3696
3505.35 3349
3505.90 3369
3506.46 3386
3507.02 3249
3507.58 3246
3508.14 3098
3508.70 3016
3509.26 2912
3509.81 2909
3510.37 2905
3510.93 2727
3511.49 2759
3512.05 2559
3512.61 2351
3513.17 2378
3513.73 2288
3514.29 2184
3514.84 1916
3515.40 2113
3515.96 2105
3516.52 1873
3517.08 1910
3517.64 1805
3518.20 1922
3518.76 1855
3519.32 2006
3519.88 2055
3520.44 1994
3521.00 2002
3521.56 2022
3522.12 1944
3522.68 1997
3523.24 2057
3523.80 2034
3524.36 1953
3524.92 2023
3525.48 1956
3526.04 2258
3526.60 2380
3527.16 2250
3527.72 2029
3528.28 2101
3528.84 2235
3529.40 2023
3529.96 1958
3530.52 1976
3531.08 1962
3531.64 1838
3532.20 1736
3532.76 1811
3533.32 1844
3533.88 1809
3534.44 1998
3535.00 1779
3535.56 2141
3536.12 1888
3536.68 1916
3537.25 1958
3537.81 2004
3538.37 1875
3538.93 1865
3539.49 1893
3540.05 1930
3540.61 1971
3541.17 1856
3541.73 1848
3542.30 2107
3542.86 2037
3543.42 1950
3543.98 1966
3544.54 1884
3545.10 1941
3545.66 1917
3546.23 1995
3546.79 1821
3547.35 1824
3547.91 1898
3548.47 1868
3549.03 1802
3549.60 1655
3550.16 1805
3550.72 1929
3551.28 1715
3551.84 1660
3552.41 1726
3552.97 1576
3553.53 1535
3554.09 1431
3554.65 1604
3555.22 1646
3555.78 1469
3556.34 1515
3556.90 1568
3557.47 1667
3558.03 1562
3558.59 1602
3559.15 1648
3559.72 1611
3560.28 1749
3560.84 1708
3561.41 1651
3561.97 1679
3562.53 1768
3563.09 1709
3563.66 1604
3564.22 1586
3564.78 1643
3565.35 1706
3565.91 1860
3566.47 1768
3567.04 1774
3567.60 1589
3568.16 1570
3568.73 1517
3569.29 1489
3569.85 1636
3570.42 1635
3570.98 1736
3571.54 1673
3572.11 1519
3572.67 1549
3573.23 1458
3573.80 1591
3574.36 1770
3574.93 1754
3575.49 1995
3576.05 1866
3576.62 1738
3577.18 1856
3577.75 1952
3578.31 2012
3578.87 1945
3579.44 1997
3580.00 1881
3580.57 1875
3581.13 1594
3581.70 1738
3582.26 1887
3582.82 1597
3583.39 1505
3583.95 1534
3584.52 1652
3585.08 1655
3585.65 1391
3586.21 1425
3586.78 1663
3587.34 1537
3587.91 1540
3588.47 1555
3589.04 1403
3589.60 1589
3590.17 1620
3590.73 1502
3591.30 1438
3591.86 1442
3592.43 1674
3592.99 1605
3593.56 1616
3594.12 1578
3594.69 1648
3595.25 1575
3595.82 1493
3596.39 1627
3596.95 1616
3597.52 1651
3598.08 1568
3598.65 1561
3599.21 1585
3599.78 1507
3600.35 1539
3600.91 1554
3601.48 1599
3602.04 1607
3602.61 1550
3603.18 1317
3603.74 1533
3604.31 1543
3604.87 1584
3605.44 1543
3606.01 1415
3606.57 1545
3607.14 1386
3607.71 1516
3608.27 1279
3608.84 1331
3609.41 1538
3609.97 1550
3610.54 1280
3611.11 1374
3611.67 1269
3612.24 1340
3612.81 1570
3613.37 1550
3613.94 1521
3614.51 1831
3615.07 2021
3615.64 2042
3616.21 2309
3616.77 2492
3617.34 2836
3617.91 2798
3618.48 2851
3619.04 2939
3619.61 2992
3620.18 2605
3620.75 2769
3621.31 2416
3621.88 2215
3622.45 2158
3623.02 2057
3623.58 1899
3624.15 1698
3624.72 1520
3625.29 1599
3625.86 1458
3626.42 1467
3626.99 1433
3627.56 1401
3628.13 1426
3628.70 1344
3629.26 1353
3629.83 1331
3630.40 1486
3630.97 1417
3631.54 1294
3632.10 1485
3632.67 1411
3633.24 1433
3633.81 1406
3634.38 1356
3634.95 1442
3635.52 1469
3636.08 1438
3636.65 1458
3637.22 1487
3637.79 1562
3638.36 1570
3638.93 1612
3639.50 1743
3640.07 1711
3640.64 1682
3641.20 1654
3641.77 1866
3642.34 1706
3642.91 1586
3643.48 1636
3644.05 1674
3644.62 1682
3645.19 1607
3645.76 1613
3646.33 1558
3646.90 1705
3647.47 1771
3648.04 1506
3648.61 1534
3649.18 1584
3649.75 1694
3650.32 1720
3650.89 1705
3651.46 1889
3652.03 1707
3652.60 1810
3653.17 1764
3653.74 1591
3654.31 1714
3654.88 1900
3655.45 1688
3656.02 1663
3656.59 1615
3657.16 1568
3657.73 1772
3658.30 1605
3658.87 1708
3659.44 1848
3660.01 1650
3660.58 1654
3661.15 1650
3661.72 1653
3662.29 1678
3662.86 1627
3663.43 1762
3664.00 1910
3664.58 1840
3665.15 1788
3665.72 1574
3666.29 1678
3666.86 1628
3667.43 1656
3668.00 1496
3668.57 1538
3669.14 1657
3669.72 1562
3670.29 1537
3670.86 1580
3671.43 1414
3672.00 1368
3672.57 1615
3673.14 1553
3673.72 1667
3674.29 1770
3674.86 1612
3675.43 1625
3676.00 1830
3676.57 1719
3677.15 2007
3677.72 1945
3678.29 1784
3678.86 1707
3679.43 1615
3680.01 1510
3680.58 1482
3681.15 1497
3681.72 1411
3682.29 1336
3682.87 1432
3683.44 1513
3684.01 1443
3684.58 1307
3685.16 1449
3685.73 1438
3686.30 1360
3686.87 1515
3687.45 1603
3688.02 1644
3688.59 1767
3689.17 1631
3689.74 1631
3690.31 1676
3690.88 1559
3691.46 1512
3692.03 1558
3692.60 1545
3693.18 1532
3693.75 1374
3694.32 1395
3694.90 1464
3695.47 1310
3696.04 1271
3696.62 1363
3697.19 1493
3697.76 1435
3698.34 1341
3698.91 1479
3699.48 1452
3700.06 1381
3700.63 1365
3701.21 1406
3701.78 1506
3702.35 1398
3702.93 1416
3703.50 1485
3704.07 1433
3704.65 1381
3705.22 1437
3705.80 1563
3706.37 1472
3706.95 1509
3707.52 1705
3708.09 1751
3708.67 1530
3709.24 1490
3709.82 1539
3710.39 1711
3710.97 1583
3711.54 1538
3712.11 1449
3712.69 1535
3713.26 1447
3713.84 1466
3714.41 1379
3714.99 1373
3715.56 1372
3716.14 1408
3716.71 1409
3717.29 1365
3717.86 1433
3718.44 1438
3719.01 1449
3719.59 1449
3720.16 1377
3720.74 1418
3721.31 1360
3721.89 1299
3722.47 1266
3723.04 1251
3723.62 1412
3724.19 1266
3724.77 1247
3725.34 1266
3725.92 1331
3726.49 1385
3727.07 1369
3727.65 1299
3728.22 1475
3728.80 1664
3729.37 1712
3729.95 1807
3730.53 1743
3731.10 1822
3731.68 2137
3732.25 2112
3732.83 2203
3733.41 2153
3733.98 2042
3734.56 2187
3735.14 2072
3735.71 1941
3736.29 1991
3736.86 1956
3737.44 1729
3738.02 1632
3738.59 1624
3739.17 1697
3739.75 1469
3740.32 1434
3740.90 1327
3741.48 1282
3742.06 1520
3742.63 1655
3743.21 1677
3743.79 1559
3744.36 1577
3744.94 1537
3745.52 1462
3746.09 1703
3746.67 1774
3747.25 1685
3747.83 1807
3748.40 1775
3748.98 1649
3749.56 1555
3750.14 1525
3750.71 1530
3751.29 1596
3751.87 1497
3752.45 1612
3753.03 1516
3753.60 1456
3754.18 1392
3754.76 1408
3755.34 1430
3755.91 1415
3756.49 1545
3757.07 1506
3757.65 1370
3758.23 1296
3758.81 1495
3759.38 1432
3759.96 1478
3760.54 1519
3761.12 1606
3761.70 1656
3762.28 1560
3762.85 1673
3763.43 1651
3764.01 1774
3764.59 1777
3765.17 1806
3765.75 1712
3766.33 1543
3766.90 1497
3767.48 1481
3768.06 1518
3768.64 1551
3769.22 1543
3769.80 1505
3770.38 1447
3770.96 1529
3771.54 1662
3772.12 1693
3772.70 1558
3773.27 1457
3773.85 1425
3774.43 1328
3775.01 1244
3775.59 1449
3776.17 1541
3776.75 1381
3777.33 1351
3777.91 1413
3778.49 1444
3779.07 1460
3779.65 1579
3780.23 1437
3780.81 1489
3781.39 1465
3781.97 1375
3782.55 1409
3783.13 1251
3783.71 1335
3784.29 1304
3784.87 1343
3785.45 1346
3786.03 1339
3786.61 1298
3787.19 1267
3787.77 1321
3788.35 1378
3788.93 1311
3789.51 1413
3790.09 1439
3790.67 1402
3791.26 1411
3791.84 1403
3792.42 1392
3793.00 1251
3793.58 1314
3794.16 1299
3794.74 1336
3795.32 1407
3795.90 1350
3796.48 1262
3797.07 1391
3797.65 1392
3798.23 1199
3798.81 1325
3799.39 1353
3799.97 1369
3800.55 1351
3801.13 1332
3801.72 1509
3802.30 1317
3802.88 1319
3803.46 1459
3804.04 1414
3804.62 1423
3805.21 1456
3805.79 1508
3806.37 1630
3806.95 1621
3807.53 1724
3808.12 1637
3808.70 1748
3809.28 1775
3809.86 1880
3810.44 1647
3811.03 1726
3811.61 1642
3812.19 1660
3812.77 1484
3813.36 1367
3813.94 1420
3814.52 1445
3815.10 1542
3815.69 1565
3816.27 1427
3816.85 1500
3817.43 1625
3818.02 1620
3818.60 1499
3819.18 1474
3819.76 1412
3820.35 1330
3820.93 1421
3821.51 1279
3822.10 1385
3822.68 1572
3823.26 1554
3823.85 1469
3824.43 1448
3825.01 1422
3825.60 1448
3826.18 1343
3826.76 1398
3827.35 1428
3827.93 1333
3828.51 1425
3829.10 1369
3829.68 1364
3830.26 1300
3830.85 1360
3831.43 1397
3832.02 1316
3832.60 1405
3833.18 1356
3833.77 1395
3834.35 1418
3834.93 1510
3835.52 1337
3836.10 1352
3836.69 1490
3837.27 1531
3837.86 1507
3838.44 1696
3839.02 1446
3839.61 1373
3840.19 1314
3840.78 1365
3841.36 1467
3841.95 1460
3842.53 1354
3843.12 1520
3843.70 1460
3844.29 1564
3844.87 1483
3845.46 1550
3846.04 1683
3846.63 1612
3847.21 1627
3847.80 1694
3848.38 1773
3848.97 1749
3849.55 1584
3850.14 1493
3850.72 1558
3851.31 1601
3851.89 1561
3852.48 1561
3853.06 1496
3853.65 1456
3854.23 1643
3854.82 1503
3855.40 1509
3855.99 1610
3856.58 1778
3857.16 1836
3857.75 1871
3858.33 2287
3858.92 2257
3859.50 2547
3860.09 2928
3860.68 3116
3861.26 3168
3861.85 3397
3862.43 3260
3863.02 3132
3863.61 3064
3864.19 2835
3864.78 2684
3865.37 2501
3865.95 2252
3866.54 2146
3867.13 1896
3867.71 1778
3868.30 1757
3868.89 1634
3869.47 1619
3870.06 1618
3870.65 1639
3871.23 1658
3871.82 1510
3872.41 1608
3872.99 1615
3873.58 1650
3874.17 1694
3874.75 1637
3875.34 1725
3875.93 1730
3876.52 1560
3877.10 1484
3877.69 1468
3878.28 1497
3878.86 1542
3879.45 1525
3880.04 1432
3880.63 1431
3881.21 1414
3881.80 1592
3882.39 1463
3882.98 1433
3883.57 1481
3884.15 1434
3884.74 1559
3885.33 1410
3885.92 1403
3886.50 1562
3887.09 1583
3887.68 1546
3888.27 1561
3888.86 1512
3889.45 1532
3890.03 1706
3890.62 1753
3891.21 1796
3891.80 1799
3892.39 1754
3892.98 1692
3893.56 1572
3894.15 1680
3894.74 1644
3895.33 1588
3895.92 1804
3896.51 1682
3897.10 1743
3897.68 1658
3898.27 1562
3898.86 1691
3899.45 1585
3900.04 1612
3900.63 1567
3901.22 1590
3901.81 1574
3902.40 1431
3902.99 1548
3903.57 1556
3904.16 1493
3904.75 1483
3905.34 1544
3905.93 1488
3906.52 1348
3907.11 1631
3907.70 1400
3908.29 1492
3908.88 1517
3909.47 1399
3910.06 1403
3910.65 1340
3911.24 1318
3911.83 1188
3912.42 1298
3913.01 1325
3913.60 1338
3914.19 1414
3914.78 1381
3915.37 1271
3915.96 1263
3916.55 1249
3917.14 1279
3917.73 1281
3918.32 1347
3918.91 1362
3919.50 1350
3920.09 1365
3920.68 1301
3921.27 1344
3921.86 1254
3922.45 1222
3923.05 1284
3923.64 1249
3924.23 1313
3924.82 1323
3925.41 1189
3926.00 1302
3926.59 1427
3927.18 1254
3927.77 1237
3928.36 1220
3928.95 1276
3929.55 1327
3930.14 1340
3930.73 1154
3931.32 1245
3931.91 1276
3932.50 1343
3933.09 1355
3933.69 1214
3934.28 1205
3934.87 1334
3935.46 1269
3936.05 1319
3936.64 1213
3937.24 1305
3937.83 1443
3938.42 1376
3939.01 1339
3939.60 1413
3940.20 1393
3940.79 1465
3941.38 1423
3941.97 1349
3942.56 1574
3943.16 1484
3943.75 1364
3944.34 1556
3944.93 1414
3945.53 1323
3946.12 1314
3946.71 1337
3947.30 1402
3947.90 1281
3948.49 1400
3949.08 1367
3949.67 1174
3950.27 1259
3950.86 1315
3951.45 1310
3952.05 1334
3952.64 1310
3953.23 1273
3953.82 1298
3954.42 1394
3955.01 1404
3955.60 1508
3956.20 1572
3956.79 1491
3957.38 1545
3957.98 1454
3958.57 1375
3959.16 1424
3959.76 1664
3960.35 1603
3960.94 1419
3961.54 1535
3962.13 1535
3962.73 1404
3963.32 1298
3963.91 1455
3964.51 1610
3965.10 1667
3965.69 1683
3966.29 1736
3966.88 1780
3967.48 1688
3968.07 1556
3968.66 1550
3969.26 1621
3969.85 1379
3970.45 1460
3971.04 1625
3971.64 1498
3972.23 1415
3972.82 1439
3973.42 1545
3974.01 1523
3974.61 1685
3975.20 1697
3975.80 1764
3976.39 1685
3976.99 1537
3977.58 1659
3978.18 1562
3978.77 1684
3979.37 1431
3979.96 1411
3980.56 1579
3981.15 1522
3981.75 1484
3982.34 1474
3982.94 1573
3983.53 1757
3984.13 1475
3984.72 1524
3985.32 1698
3985.91 1434
3986.51 1519
3987.11 1433
3987.70 1532
3988.30 1655
3988.89 1611
3989.49 1583
3990.08 1580
3990.68 1576
3991.28 1570
3991.87 1713
3992.47 1668
3993.06 1628
3993.66 1814
3994.26 1740
3994.85 1785
3995.45 1689
3996.04 1682
3996.64 1737
3997.24 1742
3997.83 1742
3998.43 1710
3999.03 1689
3999.62 1666
4000.22 1654
4000.81 1482
4001.41 1508
4002.01 1668
4002.60 1646
4003.20 1674
4003.80 1677
4004.40 1733
4004.99 1603
4005.59 1473
4006.19 1454
4006.78 1527
4007.38 1592
4007.98 1378
4008.57 1530
4009.17 1364
4009.77 1465
4010.37 1524
4010.96 1520
4011.56 1480
4012.16 1529
4012.76 1342
4013.35 1279
4013.95 1616
4014.55 1734
4015.15 1716
4015.74 1609
4016.34 1758
4016.94 1710
4017.54 1730
4018.13 1591
4018.73 1665
4019.33 1657
4019.93 1495
4020.53 1468
4021.12 1634
4021.72 1615
4022.32 1574
4022.92 1532
4023.52 1502
4024.12 1701
4024.71 1705
4025.31 1749
4025.91 1961
4026.51 1887
4027.11 2134
4027.71 2270
4028.30 2323
4028.90 2354
4029.50 2308
4030.10 2240
4030.70 2026
4031.30 1962
4031.90 2027
4032.50 1888
4033.10 1992
4033.69 1791
4034.29 1820
4034.89 1759
4035.49 1778
4036.09 1623
4036.69 1538
4037.29 1415
4037.89 1473
4038.49 1365
4039.09 1347
4039.69 1317
4040.29 1294
4040.89 1293
4041.49 1342
4042.08 1412
4042.68 1233
4043.28 1293
4043.88 1327
4044.48 1294
4045.08 1455
4045.68 1402
4046.28 1321
4046.88 1427
4047.48 1490
4048.08 1443
4048.68 1385
4049.28 1463
4049.88 1579
4050.48 1521
4051.08 1542
4051.69 1416
4052.29 1413
4052.89 1511
4053.49 1549
4054.09 1386
4054.69 1373
4055.29 1500
4055.89 1382
4056.49 1330
4057.09 1407
4057.69 1405
4058.29 1416
4058.89 1296
4059.49 1522
4060.09 1384
4060.70 1470
4061.30 1526
4061.90 1397
4062.50 1519
4063.10 1494
4063.70 1526
4064.30 1573
4064.90 1587
4065.51 1655
4066.11 1733
4066.71 1699
4067.31 1737
4067.91 1667
4068.51 1638
4069.11 1711
4069.72 1651
4070.32 1430
4070.92 1404
4071.52 1267
4072.12 1409
4072.73 1383
4073.33 1295
4073.93 1411
4074.53 1358
4075.13 1323
4075.74 1233
4076.34 1389
4076.94 1295
4077.54 1299
4078.14 1242
4078.75 1210
4079.35 1244
4079.95 1150
4080.55 1186
4081.16 1190
4081.76 1200
4082.36 1223
4082.96 1271
4083.57 1199
4084.17 1292
4084.77 1255
4085.38 1254
4085.98 1234
4086.58 1225
4087.18 1364
4087.79 1307
4088.39 1297
4088.99 1279
4089.60 1213
4090.20 1192
4090.80 1246
4091.41 1109
4092.01 1236
4092.61 1315
4093.22 1354
4093.82 1311
4094.42 1226
4095.03 1248
4095.63 1407
4096.23 1402
4096.84 1350
4097.44 1351
4098.05 1384
4098.65 1374
4099.25 1282
4099.86 1227
4100.46 1249
4101.06 1360
4101.67 1392
4102.27 1354
4102.88 1294
4103.48 1226
4104.09 1168
4104.69 1156
4105.29 1293
4105.90 1265
4106.50 1224
4107.11 1351
4107.71 1334
4108.32 1271
4108.92 1249
4109.53 1235
4110.13 1388
4110.74 1409
4111.34 1193
4111.94 1227
4112.55 1152
4113.15 1179
4113.76 1348
4114.36 1295
4114.97 1223
4115.57 1151
4116.18 1247
4116.78 1341
4117.39 1283
4118.00 1287
4118.60 1134
4119.21 1164
4119.81 1222
4120.42 1258
4121.02 1127
4121.63 1177
4122.23 1294
4122.84 1252
4123.44 1191
4124.05 1178
4124.66 1286
4125.26 1158
4125.87 1136
4126.47 1205
4127.08 1207
4127.68 1166
4128.29 1294
4128.90 1242
4129.50 1132
4130.11 1088
4130.72 1069
4131.32 1166
4131.93 1242
4132.53 1249
4133.14 1186
4133.75 1273
4134.35 1219
4134.96 1153
4135.57 1236
4136.17 1414
4136.78 1388
4137.39 1251
4137.99 1287
4138.60 1256
4139.21 1287
4139.81 1278
4140.42 1355
4141.03 1365
4141.63 1398
4142.24 1495
4142.85 1438
4143.46 1417
4144.06 1472
4144.67 1444
4145.28 1331
4145.88 1330
4146.49 1399
4147.10 1416
4147.71 1335
4148.31 1233
4148.92 1331
4149.53 1313
4150.14 1227
4150.74 1232
4151.35 1095
4151.96 1279
4152.57 1287
4153.18 1255
4153.78 1302
4154.39 1229
4155.00 1209
4155.61 1280
4156.22 1264
4156.82 1161
4157.43 1279
4158.04 1342
4158.65 1335
4159.26 1289
4159.86 1403
4160.47 1288
4161.08 1303
4161.69 1193
4162.30 1211
4162.91 1284
4163.52 1242
4164.12 1291
4164.73 1297
4165.34 1243
4165.95 1238
4166.56 1282
4167.17 1341
4167.78 1363
4168.39 1312
4168.99 1270
4169.60 1388
4170.21 1297
4170.82 1311
4171.43 1332
4172.04 1307
4172.65 1396
4173.26 1376
4173.87 1463
4174.48 1409
4175.09 1316
4175.70 1495
4176.31 1394
4176.92 1313
4177.53 1355
4178.13 1248
4178.74 1265
4179.35 1172
4179.96 1191
4180.57 1296
4181.18 1285
4181.79 1249
4182.40 1348
4183.01 1269
4183.62 1298
4184.23 1410
4184.84 1325
4185.45 1476
4186.06 1447
4186.67 1380
4187.29 1356
4187.90 1265
4188.51 1181
4189.12 1265
4189.73 1242
4190.34 1244
4190.95 1245
4191.56 1190
4192.17 1302
4192.78 1256
4193.39 1205
4194.00 1163
4194.61 1350
4195.22 1285
4195.83 1234
4196.45 1302
4197.06 1314
4197.67 1196
4198.28 1238
4198.89 1289
4199.50 1143
4200.11 1109
4200.72 1229
4201.33 1272
4201.95 1201
4202.56 1249
4203.17 1207
4203.78 1203
4204.39 1198
4205.00 1210
4205.62 1301
4206.23 1069
4206.84 1173
4207.45 1231
4208.06 1340
4208.67 1230
4209.29 1301
4209.90 1310
4210.51 1234
4211.12 1274
4211.73 1277
4212.35 1307
4212.96 1294
4213.57 1246
4214.18 1234
4214.80 1334
4215.41 1277
4216.02 1258
4216.63 1372
4217.25 1450
4217.86 1348
4218.47 1364
4219.08 1374
4219.70 1535
4220.31 1523
4220.92 1741
4221.53 1558
4222.15 1445
4222.76 1546
4223.37 1415
4223.99 1471
4224.60 1469
4225.21 1639
4225.83 1752
4226.44 1564
4227.05 1783
4227.66 1753
4228.28 1648
4228.89 1780
4229.51 1683
4230.12 1717
4230.73 1669
4231.35 1489
4231.96 1344
4232.57 1415
4233.19 1491
4233.80 1390
4234.41 1432
4235.03 1546
4235.64 1491
4236.26 1408
4236.87 1361
4237.48 1451
4238.10 1375
4238.71 1283
4239.33 1503
4239.94 1374
4240.55 1309
4241.17 1253
4241.78 1367
4242.40 1244
4243.01 1322
4243.63 1346
4244.24 1354
4244.85 1284
4245.47 1291
4246.08 1296
4246.70 1304
4247.31 1409
4247.93 1360
4248.54 1255
4249.16 1249
4249.77 1363
4250.39 1213
4251.00 1257
4251.62 1268
4252.23 1261
4252.85 1364
4253.46 1355
4254.08 1374
4254.69 1359
4255.31 1184
4255.92 1145
4256.54 1235
4257.15 1303
4257.77 1380
4258.39 1379
4259.00 1412
4259.62 1502
4260.23 1383
4260.85 1323
4261.46 1275
4262.08 1476
4262.69 1656
4263.31 1662
4263.93 1566
4264.54 1369
4265.16 1428
4265.77 1621
4266.39 1629
4267.01 1684
4267.62 1526
4268.24 1334
4268.86 1314
4269.47 1446
4270.09 1409
4270.70 1363
4271.32 1441
4271.94 1284
4272.55 1387
4273.17 1340
4273.79 1279
4274.40 1157
4275.02 1286
4275.64 1559
4276.25 1421
4276.87 1493
4277.49 1621
4278.10 1412
4278.72 1445
4279.34 1437
4279.96 1299
4280.57 1315
4281.19 1488
4281.81 1404
4282.42 1364
4283.04 1340
4283.66 1239
4284.28 1147
4284.89 1182
4285.51 1222
4286.13 1214
4286.75 1250
4287.36 1201
4287.98 1148
4288.60 1228
4289.22 1250
4289.83 1169
4290.45 1161
4291.07 1084
4291.69 1210
4292.31 1259
4292.92 1320
4293.54 1310
4294.16 1304
4294.78 1396
4295.40 1250
4296.01 1223
4296.63 1347
4297.25 1311
4297.87 1298
4298.49 1273
4299.11 1326
4299.72 1400
4300.34 1250
4300.96 1384
4301.58 1300
4302.20 1264
4302.82 1230
4303.44 1339
4304.06 1355
4304.67 1492
4305.29 1303
4305.91 1201
4306.53 1271
4307.15 1431
4307.77 1341
4308.39 1359
4309.01 1239
4309.63 1247
4310.25 1332
4310.86 1294
4311.48 1137
4312.10 1417
4312.72 1417
4313.34 1273
4313.96 1268
4314.58 1352
4315.20 1356
4315.82 1303
4316.44 1232
4317.06 1218
4317.68 1202
4318.30 1285
4318.92 1455
4319.54 1359
4320.16 1333
4320.78 1216
4321.40 1358
4322.02 1485
4322.64 1441
4323.26 1374
4323.88 1451
4324.50 1563
4325.12 1600
4325.74 1550
4326.36 1711
4326.98 1600
4327.60 1700
4328.22 1740
4328.84 1800
4329.46 1854
4330.08 1880
4330.71 2027
4331.33 2323
4331.95 2502
4332.57 2348
4333.19 2466
4333.81 2760
4334.43 2831
4335.05 2467
4335.67 2333
4336.29 2431
4336.91 2518
4337.54 2507
4338.16 2494
4338.78 2227
4339.40 2057
4340.02 2079
4340.64 2010
4341.26 1856
4341.89 1890
4342.51 1880
4343.13 2144
4343.75 2446
4344.37 2458
4344.99 2727
4345.62 2992
4346.24 3027
4346.86 3055
4347.48 3312
4348.10 3107
4348.73 3033
4349.35 2869
4349.97 2825
4350.59 2644
4351.21 2256
4351.84 2269
4352.46 1885
4353.08 1887
4353.70 1848
4354.33 1809
4354.95 1715
4355.57 1746
4356.19 1493
4356.82 1572
4357.44 1643
4358.06 1674
4358.68 1604
4359.31 1501
4359.93 1539
4360.55 1566
4361.17 1617
4361.80 1549
4362.42 1593
4363.04 1610
4363.67 1490
4364.29 1387
4364.91 1481
4365.54 1552
4366.16 1470
4366.78 1287
4367.41 1252
4368.03 1376
4368.65 1389
4369.28 1270
4369.90 1322
4370.52 1324
4371.15 1259
4371.77 1153
4372.39 1207
4373.02 1322
4373.64 1345
4374.27 1337
4374.89 1180
4375.51 1297
4376.14 1457
4376.76 1300
4377.39 1343
4378.01 1371
4378.63 1237
4379.26 1420
4379.88 1327
4380.51 1367
4381.13 1300
4381.75 1238
4382.38 1341
4383.00 1318
4383.63 1462
4384.25 1349
4384.88 1350
4385.50 1387
4386.13 1179
4386.75 1222
4387.38 1368
4388.00 1392
4388.63 1336
4389.25 1210
4389.88 1358
4390.50 1262
4391.13 1224
4391.75 1335
4392.38 1271
4393.00 1303
4393.63 1182
4394.25 1161
4394.88 1261
4395.50 1221
4396.13 1368
4396.75 1461
4397.38 1329
4398.00 1248
4398.63 1406
4399.26 1341
4399.88 1221
4400.51 1214
4401.13 1234
4401.76 1253
4402.38 1238
4403.01 1327
4403.64 1230
4404.26 1205
4404.89 1196
4405.51 1116
4406.14 1271
4406.77 1139
4407.39 1264
4408.02 1268
4408.64 1294
4409.27 1297
4409.90 1293
4410.52 1297
4411.15 1358
4411.78 1366
4412.40 1222
4413.03 1219
4413.66 1155
4414.28 1393
4414.91 1292
4415.54 1303
4416.16 1282
4416.79 1329
4417.42 1296
4418.04 1243
4418.67 1276
4419.30 1276
4419.93 1162
4420.55 1179
4421.18 1268
4421.81 1284
4422.43 1260
4423.06 1234
4423.69 1184
4424.32 1247
4424.94 1165
4425.57 1252
4426.20 1101
4426.83 1143
4427.45 1137
4428.08 1104
4428.71 1213
4429.34 1232
4429.96 1206
4430.59 1038
4431.22 1006
4431.85 1174
4432.48 1210
4433.10 1240
4433.73 1207
4434.36 1168
4434.99 1237
4435.62 1270
4436.24 1250
4436.87 1161
4437.50 1246
4438.13 1233
4438.76 1154
4439.39 1141
4440.02 1293
4440.64 1247
4441.27 1253
4441.90 1211
4442.53 1295
4443.16 1257
4443.79 1198
4444.42 1199
4445.04 1294
4445.67 1252
4446.30 1357
4446.93 1317
4447.56 1388
4448.19 1365
4448.82 1259
4449.45 1280
4450.08 1117
4450.71 1249
4451.34 1290
4451.97 1324
4452.59 1440
4453.22 1315
4453.85 1358
4454.48 1438
4455.11 1443
4455.74 1298
4456.37 1338
4457.00 1310
4457.63 1376
4458.26 1395
4458.89 1230
4459.52 1273
4460.15 1296
4460.78 1310
4461.41 1201
4462.04 1082
4462.67 1179
4463.30 1122
4463.93 1082
4464.56 1090
4465.19 1165
4465.82 1134
4466.45 1089
4467.08 1189
4467.71 1180
4468.34 1267
4468.97 1341
4469.61 1199
4470.24 1197
4470.87 1034
4471.50 1219
4472.13 1116
4472.76 1223
4473.39 1113
4474.02 1229
4474.65 1281
4475.28 1154
4475.91 1139
4476.54 1125
4477.18 1014
4477.81 1079
4478.44 1122
4479.07 1088
4479.70 1084
4480.33 1124
4480.96 1127
4481.59 1093
4482.23 1033
4482.86 1128
4483.49 1150
4484.12 1206
4484.75 1245
4485.38 1174
4486.02 1262
4486.65 1153
4487.28 1161
4487.91 1308
4488.54 1176
4489.18 1179
4489.81 1159
4490.44 1307
4491.07 1343
4491.70 1206
4492.34 1161
4492.97 1163
4493.60 1236
4494.23 1150
4494.87 1285
4495.50 1276
4496.13 1267
4496.76 1300
4497.40 1204
4498.03 1280
4498.66 1334
4499.29 1445
4499.93 1488
4500.56 1481
4501.19 1663
4501.82 1910
4502.46 1761
4503.09 1701
4503.72 1661
4504.36 1712
4504.99 1700
4505.62 1814
4506.26 1732
4506.89 1583
4507.52 1623
4508.16 1482
4508.79 1346
4509.42 1344
4510.06 1298
4510.69 1448
4511.32 1357
4511.96 1449
4512.59 1330
4513.22 1255
4513.86 1220
4514.49 1246
4515.13 1245
4515.76 1109
4516.39 1160
4517.03 1280
4517.66 1419
4518.30 1172
4518.93 1253
4519.56 1129
4520.20 1144
4520.83 1318
4521.47 1354
4522.10 1293
4522.73 1292
4523.37 1330
4524.00 1404
4524.64 1425
4525.27 1289
4525.91 1433
4526.54 1494
4527.18 1487
4527.81 1793
4528.45 1972
4529.08 2264
4529.72 2424
4530.35 2769
4530.99 2835
4531.62 3036
4532.26 3104
4532.89 2936
4533.53 2763
4534.16 2703
4534.80 2299
4535.43 2205
4536.07 2080
4536.70 1675
4537.34 1586
4537.97 1373
4538.61 1476
4539.24 1436
4539.88 1420
4540.51 1239
4541.15 1303
4541.79 1263
4542.42 1215
4543.06 1278
4543.69 1280
4544.33 1207
4544.96 1218
4545.60 1264
4546.24 1268
4546.87 1313
4547.51 1203
4548.14 1169
4548.78 1203
4549.42 1294
4550.05 1148
4550.69 1134
4551.33 1278
4551.96 1222
4552.60 1234
4553.24 1162
4553.87 1214
4554.51 1143
4555.15 1164
4555.78 1171
4556.42 1193
4557.06 1219
4557.69 1315
4558.33 1297
4558.97 1214
4559.60 1225
4560.24 1263
4560.88 1179
4561.51 1242
4562.15 1332
4562.79 1392
4563.43 1345
4564.06 1215
4564.70 1303
4565.34 1322
4565.97 1268
4566.61 1432
4567.25 1406
4567.89 1446
4568.52 1404
4569.16 1329
4569.80 1376
4570.44 1219
4571.07 1178
4571.71 1291
4572.35 1464
4572.99 1392
4573.63 1256
4574.26 1205
4574.90 1249
4575.54 1361
4576.18 1223
4576.82 1210
4577.45 1232
4578.09 1249
4578.73 1289
4579.37 1267
4580.01 1405
4580.65 1234
4581.28 1285
4581.92 1400
4582.56 1360
4583.20 1204
4583.84 1319
4584.48 1369
4585.12 1267
4585.76 1359
4586.39 1310
4587.03 1280
4587.67 1333
4588.31 1429
4588.95 1333
4589.59 1290
4590.23 1494
4590.87 1632
4591.51 1664
4592.15 1707
4592.78 1774
4593.42 1605
4594.06 1501
4594.70 1327
4595.34 1328
4595.98 1236
4596.62 1178
4597.26 1335
4597.90 1280
4598.54 1232
4599.18 1371
4599.82 1307
4600.46 1348
4601.10 1304
4601.74 1292
4602.38 1352
4603.02 1333
4603.66 1268
4604.30 1390
4604.94 1320
4605.58 1243
4606.22 1197
4606.86 1356
4607.50 1323
4608.14 1256
4608.78 1203
4609.42 1198
4610.06 1309
4610.70 1253
4611.34 1205
4611.98 1263
4612.62 1290
4613.26 1278
4613.90 1372
4614.55 1265
4615.19 1220
4615.83 1309
4616.47 1360
4617.11 1233
4617.75 1314
4618.39 1226
4619.03 1234
4619.67 1239
4620.31 1158
4620.96 1158
4621.60 1123
4622.24 1027
4622.88 1070
4623.52 1076
4624.16 1055
4624.80 1074
4625.44 1087
4626.09 1154
4626.73 1090
4627.37 990
4628.01 1155
4628.65 1297
4629.29 1283
4629.94 1131
4630.58 1098
4631.22 1136
4631.86 1296
4632.50 1165
4633.15 1202
4633.79 1110
4634.43 1265
4635.07 1394
4635.72 1118
4636.36 1143
4637.00 1307
4637.64 1329
4638.28 1346
4638.93 1270
4639.57 1378
4640.21 1192
4640.85 1285
4641.50 1302
4642.14 1349
4642.78 1279
4643.43 1145
4644.07 1131
4644.71 1013
4645.35 1096
4646.00 1074
4646.64 1145
4647.28 1195
4647.93 1244
4648.57 1232
4649.21 1198
4649.86 1159
4650.50 1248
4651.14 1255
4651.79 1198
4652.43 1302
4653.07 1307
4653.72 1309
4654.36 1324
4655.00 1237
4655.65 1201
4656.29 1125
4656.93 993
4657.58 1077
4658.22 1110
4658.87 1043
4659.51 1110
4660.15 1107
4660.80 1025
4661.44 1048
4662.09 1079
4662.73 1111
4663.37 984
4664.02 1084
4664.66 1235
4665.31 1154
4665.95 1108
4666.59 1086
4667.24 1097
4667.88 1128
4668.53 1072
4669.17 1078
4669.82 1094
4670.46 1042
4671.11 1152
4671.75 1096
4672.40 1100
4673.04 1176
4673.69 1074
4674.33 1066
4674.98 1026
4675.62 1027
4676.27 1062
4676.91 1079
4677.56 1134
4678.20 1034
4678.85 1027
4679.49 1038
4680.14 1193
4680.78 1246
4681.43 1186
4682.07 1099
4682.72 1050
4683.36 1097
4684.01 1091
4684.66 1066
4685.30 1144
4685.95 1216
4686.59 1070
4687.24 1103
4687.88 1192
4688.53 1186
4689.18 1035
4689.82 1117
4690.47 1193
4691.11 1258
4691.76 1236
4692.41 1358
4693.05 1404
4693.70 1302
4694.34 1335
4694.99 1314
4695.64 1362
4696.28 1212
4696.93 1359
4697.58 1392
4698.22 1416
4698.87 1411
4699.52 1313
4700.16 1454
4700.81 1474
4701.46 1415
4702.10 1092
4702.75 1228
4703.40 1475
4704.04 1344
4704.69 1229
4705.34 1208
4705.99 1284
4706.63 1287
4707.28 1246
4707.93 1133
4708.57 1181
4709.22 1126
4709.87 1154
4710.52 1107
4711.16 1189
4711.81 1288
4712.46 1220
4713.11 1314
4713.75 1215
4714.40 1154
4715.05 1162
4715.70 1264
4716.35 1117
4716.99 1202
4717.64 1266
4718.29 1124
4718.94 1084
4719.58 1187
4720.23 1211
4720.88 1194
4721.53 1167
4722.18 1162
4722.83 1259
4723.47 1276
4724.12 1327
4724.77 1324
4725.42 1336
4726.07 1350
4726.72 1334
4727.36 1293
4728.01 1260
4728.66 1310
4729.31 1352
4729.96 1247
4730.61 1107
4731.26 1177
4731.91 1219
4732.55 1075
4733.20 1177
4733.85 1115
4734.50 1281
4735.15 1269
4735.80 1137
4736.45 1133
4737.10 1108
4737.75 1117
4738.40 1199
4739.05 1302
4739.70 1291
4740.35 1185
4740.99 1341
4741.64 1244
4742.29 1205
4742.94 1170
4743.59 1254
4744.24 1272
4744.89 1237
4745.54 1230
4746.19 1142
4746.84 1193
4747.49 1117
4748.14 1128
4748.79 1189
4749.44 1247
4750.09 1325
4750.74 1304
4751.39 1256
4752.04 1246
4752.69 1316
4753.34 1420
4753.99 1473
4754.64 1291
4755.29 1270
4755.95 1296
4756.60 1256
4757.25 1312
4757.90 1268
4758.55 1166
4759.20 1345
4759.85 1376
4760.50 1270
4761.15 1378
4761.80 1460
4762.45 1495
4763.10 1404
4763.75 1466
4764.41 1370
4765.06 1372
4765.71 1502
4766.36 1536
4767.01 1366
4767.66 1218
4768.31 1290
4768.97 1398
4769.62 1292
4770.27 1459
4770.92 1281
4771.57 1182
4772.22 1145
4772.87 1219
4773.53 1193
4774.18 1206
4774.83 1197
4775.48 1163
4776.13 1030
4776.79 1255
4777.44 1253
4778.09 1230
4778.74 1229
4779.39 1281
4780.05 1395
4780.70 1204
4781.35 1084
4782.00 1199
4782.65 1235
4783.31 1164
4783.96 1239
4784.61 1260
4785.26 1235
4785.92 1138
4786.57 1151
4787.22 1198
4787.88 1351
4788.53 1255
4789.18 1405
4789.83 1289
4790.49 1265
4791.14 1293
4791.79 1285
4792.45 1256
4793.10 1348
4793.75 1188
4794.40 1233
4795.06 1292
4795.71 1331
4796.36 1224
4797.02 1414
4797.67 1408
4798.32 1490
4798.98 1423
4799.63 1462
4800.29 1518
4800.94 1517
4801.59 1482
4802.25 1578
4802.90 1452
4803.55 1383
4804.21 1429
4804.86 1475
4805.52 1510
4806.17 1415
4806.82 1461
4807.48 1338
4808.13 1326
4808.79 1262
4809.44 1277
4810.09 1169
4810.75 1368
4811.40 1431
4812.06 1483
4812.71 1485
4813.37 1370
4814.02 1288
4814.67 1521
4815.33 1482
4815.98 1321
4816.64 1404
4817.29 1559
4817.95 1486
4818.60 1477
4819.26 1507
4819.91 1750
4820.57 1540
4821.22 1681
4821.88 1626
4822.53 1660
4823.19 1690
4823.84 1597
4824.50 1614
4825.15 1726
4825.81 1529
4826.46 1670
4827.12 1647
4827.77 1552
4828.43 1459
4829.09 1557
4829.74 1764
4830.40 1578
4831.05 1615
4831.71 1674
4832.36 1548
4833.02 1620
4833.68 1662
4834.33 1756
4834.99 1815
4835.64 1866
4836.30 1835
4836.96 1749
4837.61 1757
4838.27 1773
4838.92 1904
4839.58 1982
4840.24 1954
4840.89 1718
4841.55 1881
4842.21 1951
4842.86 1868
4843.52 1828
4844.17 1839
4844.83 1905
4845.49 1877
4846.14 1731
4846.80 1912
4847.46 2097
4848.11 2046
4848.77 2193
4849.43 2173
4850.09 2295
4850.74 2355
4851.40 2339
4852.06 2265
4852.71 2337
4853.37 2071
4854.03 2117
4854.69 2177
4855.34 2166
4856.00 2190
4856.66 2505
4857.31 2817
4857.97 2844
4858.63 2821
4859.29 2679
4859.94 2576
4860.60 2366
4861.26 2314
4861.92 2466
4862.58 2437
4863.23 2222
4863.89 2122
4864.55 2115
4865.21 2065
4865.87 2189
4866.52 2109
4867.18 2048
4867.84 2030
4868.50 2226
4869.16 2269
4869.81 2039
4870.47 2075
4871.13 2041
4871.79 1931
4872.45 2005
4873.11 1851
4873.77 1956
4874.42 1925
4875.08 1952
4875.74 1934
4876.40 1758
4877.06 1964
4877.72 1999
4878.38 1832
4879.03 1938
4879.69 1837
4880.35 1795
4881.01 1802
4881.67 1769
4882.33 1796
4882.99 1810
4883.65 1841
4884.31 1682
4884.97 1514
4885.63 1544
4886.29 1574
4886.95 1603
4887.60 1467
4888.26 1601
4888.92 1631
4889.58 1567
4890.24 1505
4890.90 1523
4891.56 1503
4892.22 1586
4892.88 1429
4893.54 1459
4894.20 1489
4894.86 1451
4895.52 1342
4896.18 1435
4896.84 1446
4897.50 1361
4898.16 1369
4898.82 1284
4899.48 1487
4900.14 1473
4900.80 1442
4901.46 1477
4902.12 1412
4902.79 1380
4903.45 1401
4904.11 1269
4904.77 1295
4905.43 1400
4906.09 1423
4906.75 1445
4907.41 1392
4908.07 1257
4908.73 1415
4909.39 1371
4910.05 1385
4910.71 1400
4911.38 1362
4912.04 1369
4912.70 1382
4913.36 1311
4914.02 1185
4914.68 1089
4915.34 1196
4916.00 1240
4916.67 1188
4917.33 1259
4917.99 1418
4918.65 1291
4919.31 1313
4919.97 1332
4920.64 1248
4921.30 1264
4921.96 1216
4922.62 1193
4923.28 1130
4923.94 1145
4924.61 1149
4925.27 1145
4925.93 1215
4926.59 1266
4927.26 1241
4927.92 1238
4928.58 1059
4929.24 1085
4929.90 1078
4930.57 1222
4931.23 1163
4931.89 1166
4932.55 1108
4933.22 1300
4933.88 1284
4934.54 1167
4935.20 1211
4935.87 1225
4936.53 1237
4937.19 1104
4937.86 1164
4938.52 1182
4939.18 1235
4939.84 1160
4940.51 1137
4941.17 1196
4941.83 1124
4942.50 1133
4943.16 1228
4943.82 1184
4944.49 1175
4945.15 1195
4945.81 1118
4946.48 1117
4947.14 1119
4947.80 1078
4948.47 1133
4949.13 1053
4949.79 1022
4950.46 1036
4951.12 986
4951.79 1049
4952.45 1000
4953.11 1051
4953.78 1106
4954.44 1030
4955.11 1080
4955.77 1179
4956.43 1135
4957.10 1172
4957.76 1149
4958.43 1201
4959.09 1297
4959.76 1355
4960.42 1321
4961.08 1301
4961.75 1348
4962.41 1456
4963.08 1362
4963.74 1426
4964.41 1509
4965.07 1318
4965.74 1236
4966.40 1279
4967.07 1357
4967.73 1196
4968.40 1089
4969.06 1108
4969.73 1173
4970.39 1139
4971.06 1151
4971.72 1211
4972.39 1171
4973.05 1181
4973.72 1189
4974.38 1229
4975.05 1162
4975.71 1238
4976.38 1157
4977.04 1161
4977.71 1126
4978.37 1164
4979.04 1114
4979.71 1144
4980.37 1224
4981.04 1200
4981.70 1114
4982.37 1195
4983.04 1134
4983.70 1072
4984.37 1085
4985.03 1063
4985.70 1055
4986.37 989
4987.03 1058
4987.70 1099
4988.36 1133
4989.03 1140
4989.70 1149
4990.36 1105
4991.03 1034
4991.70 1112
4992.36 1090
4993.03 1101
4993.70 1224
4994.36 1064
4995.03 1071
4995.70 1058
4996.36 1134
4997.03 958
4997.70 1014
4998.36 1095
4999.03 960
4999.70 988
5000.36 1071
5001.03 1064
5001.70 1044
5002.37 1017
5003.03 1134
5003.70 1049
5004.37 1079
5005.03 1166
5005.70 1114
5006.37 1075
5007.04 1048
5007.70 1127
5008.37 1075
5009.04 1099
5009.71 1041
5010.38 1194
5011.04 1182
5011.71 1060
5012.38 1014
5013.05 1014
5013.71 946
5014.38 1051
5015.05 1010
5015.72 965
5016.39 1026
5017.06 1068
5017.72 1087
5018.39 1028
5019.06 1038
5019.73 1025
5020.40 978
5021.07 1055
5021.73 1055
5022.40 1080
5023.07 1098
5023.74 1084
5024.41 1086
5025.08 1034
5025.75 1155
5026.41 1169
5027.08 1074
5027.75 982
5028.42 1160
5029.09 1049
5029.76 1100
5030.43 1134
5031.10 1059
5031.77 1165
5032.44 1071
5033.10 941
5033.77 949
5034.44 954
5035.11 1055
5035.78 1031
5036.45 988
5037.12 1120
5037.79 1107
5038.46 915
5039.13 935
5039.80 964
5040.47 1018
5041.14 940
5041.81 911
5042.48 1069
5043.15 1111
5043.82 1075
5044.49 999
5045.16 1064
5045.83 1083
5046.50 1030
5047.17 1048
5047.84 985
5048.51 1010
5049.18 1012
5049.85 1027
5050.52 1066
5051.19 1117
5051.86 1101
5052.53 1109
5053.20 1027
5053.87 1008
5054.54 924
5055.21 964
5055.89 1045
5056.56 969
5057.23 984
5057.90 986
5058.57 1039
5059.24 1037
5059.91 934
5060.58 1052
5061.25 939
5061.92 1009
5062.60 995
5063.27 931
5063.94 1052
5064.61 1068
5065.28 1065
5065.95 1052
5066.62 1022
5067.30 1034
5067.97 938
5068.64 922
5069.31 1027
5069.98 889
5070.65 930
5071.33 1018
5072.00 951
5072.67 960
5073.34 1068
5074.01 1054
5074.68 1031
5075.36 1013
5076.03 985
5076.70 1078
5077.37 1119
5078.05 1105
5078.72 1066
5079.39 1085
5080.06 1128
5080.73 1008
5081.41 920
5082.08 997
5082.75 1070
5083.42 944
5084.10 999
5084.77 1030
5085.44 908
5086.12 1057
5086.79 1128
5087.46 1155
5088.13 1093
5088.81 1069
5089.48 1131
5090.15 1123
5090.83 1270
5091.50 1309
5092.17 1330
5092.85 1294
5093.52 1275
5094.19 1226
5094.87 1173
5095.54 1250
5096.21 1138
5096.89 1134
5097.56 1058
5098.23 1090
5098.91 1039
5099.58 1003
5100.25 1010
5100.93 1094
5101.60 1214
5102.28 1017
5102.95 1036
5103.62 1133
5104.30 1167
5104.97 1133
5105.65 1086
5106.32 1070
5106.99 1083
5107.67 1111
5108.34 1056
5109.02 1077
5109.69 1089
5110.36 1031
5111.04 1171
5111.71 1075
5112.39 1143
5113.06 1135
5113.74 1048
5114.41 990
5115.09 1053
5115.76 1008
5116.44 1215
5117.11 1245
5117.79 1230
5118.46 1288
5119.14 1304
5119.81 1420
5120.49 1355
5121.16 1235
5121.84 1193
5122.51 1331
5123.19 1230
5123.86 1253
5124.54 1334
5125.21 1096
5125.89 1070
5126.56 1141
5127.24 1173
5127.91 1110
5128.59 1071
5129.27 1170
5129.94 1102
5130.62 1034
5131.29 1054
5131.97 1028
5132.64 1093
5133.32 1055
5134.00 1135
5134.67 1099
5135.35 1036
5136.02 1004
5136.70 1092
5137.38 1000
5138.05 1014
5138.73 963
5139.40 1047
5140.08 1039
5140.76 1083
5141.43 1097
5142.11 1101
5142.79 1027
5143.46 957
5144.14 1011
5144.82 972
5145.49 1011
5146.17 999
5146.85 1011
5147.52 930
5148.20 863
5148.88 877
5149.55 927
5150.23 1004
5150.91 1054
5151.59 965
5152.26 1003
5152.94 1024
5153.62 1015
5154.29 961
5154.97 1032
5155.65 1096
5156.33 1083
5157.00 1031
5157.68 1130
5158.36 1107
5159.04 1029
5159.71 977
5160.39 968
5161.07 1026
5161.75 1004
5162.42 993
5163.10 1019
5163.78 986
5164.46 1061
5165.14 1050
5165.81 1005
5166.49 1020
5167.17 1045
5167.85 1094
5168.53 1130
5169.21 1104
5169.88 1125
5170.56 980
5171.24 1029
5171.92 996
5172.60 883
5173.28 855
5173.95 944
5174.63 1048
5175.31 929
5175.99 902
5176.67 995
5177.35 976
5178.03 1025
5178.71 1021
5179.38 1033
5180.06 971
5180.74 924
5181.42 1056
5182.10 920
5182.78 943
5183.46 1048
5184.14 842
5184.82 906
5185.50 906
5186.18 1046
5186.86 920
5187.53 814
5188.21 910
5188.89 928
5189.57 1016
5190.25 954
5190.93 986
5191.61 908
5192.29 878
5192.97 893
5193.65 955
5194.33 906
5195.01 871
5195.69 859
5196.37 926
5197.05 998
5197.73 895
5198.41 955
5199.09 860
5199.77 829
5200.45 921
5201.13 964
5201.81 863
5202.49 976
5203.17 978
5203.86 891
5204.54 956
5205.22 870
5205.90 989
5206.58 885
5207.26 877
5207.94 921
5208.62 1064
5209.30 945
5209.98 1090
5210.66 993
5211.34 1029
5212.02 1158
5212.71 1047
5213.39 1004
5214.07 1051
5214.75 966
5215.43 995
5216.11 1079
5216.79 1078
5217.47 970
5218.16 1065
5218.84 995
5219.52 957
5220.20 1037
5220.88 1028
5221.56 1052
5222.25 1100
5222.93 983
5223.61 1092
5224.29 974
5224.97 1067
5225.66 993
5226.34 1033
5227.02 1056
5227.70 944
5228.38 1004
5229.07 873
5229.75 912
5230.43 1015
5231.11 902
5231.79 982
5232.48 988
5233.16 918
5233.84 1002
5234.52 1061
5235.21 1072
5235.89 1010
5236.57 894
5237.26 935
5237.94 1064
5238.62 1045
5239.30 1077
5239.99 1105
5240.67 1072
5241.35 1004
5242.04 1067
5242.72 1128
5243.40 1082
5244.08 1058
5244.77 1099
5245.45 1112
5246.13 997
5246.82 1137
5247.50 1026
5248.18 964
5248.87 1028
5249.55 1110
5250.24 1176
5250.92 1163
5251.60 1027
5252.29 944
5252.97 1055
5253.65 1089
5254.34 1025
5255.02 964
5255.71 1001
5256.39 992
5257.07 978
5257.76 932
5258.44 982
5259.13 980
5259.81 1054
5260.49 1127
5261.18 1049
5261.86 1024
5262.55 1069
5263.23 1085
5263.92 994
5264.60 872
5265.28 1024
5265.97 1062
5266.65 1048
5267.34 975
5268.02 962
5268.71 979
5269.39 968
5270.08 985
5270.76 1005
5271.45 1037
5272.13 1071
5272.82 1024
5273.50 952
5274.19 960
5274.87 1036
5275.56 1095
5276.24 1080
5276.93 1060
5277.61 1138
5278.30 1075
5278.98 943
5279.67 1009
5280.36 1027
5281.04 1084
5281.73 1044
5282.41 1116
5283.10 1034
5283.78 918
5284.47 1046
5285.16 1088
5285.84 990
5286.53 952
5287.21 1013
5287.90 1033
5288.59 945
5289.27 1046
5289.96 911
5290.64 1023
5291.33 1066
5292.02 979
5292.70 1020
5293.39 1081
5294.08 1083
5294.76 1065
5295.45 1022
5296.13 1145
5296.82 1167
5297.51 1033
5298.19 1122
5298.88 1151
5299.57 1146
5300.25 1117
5300.94 1090
5301.63 1206
5302.32 1256
5303.00 1323
5303.69 1236
5304.38 1416
5305.06 1266
5305.75 1253
5306.44 1277
5307.13 1248
5307.81 1311
5308.50 1332
5309.19 1258
5309.87 1350
5310.56 1195
5311.25 1270
5311.94 1356
5312.62 1399
5313.31 1379
5314.00 1487
5314.69 1448
5315.38 1466
5316.06 1405
5316.75 1531
5317.44 1371
5318.13 1335
5318.82 1343
5319.50 1357
5320.19 1311
5320.88 1292
5321.57 1362
5322.26 1128
5322.94 1072
5323.63 1143
5324.32 1218
5325.01 1139
5325.70 1176
5326.39 1115
5327.07 1060
5327.76 1054
5328.45 1050
5329.14 926
5329.83 1138
5330.52 1059
5331.21 1118
5331.90 1109
5332.58 1078
5333.27 1053
5333.96 981
5334.65 1085
5335.34 1055
5336.03 1059
5336.72 1066
5337.41 935
5338.10 1051
5338.79 1052
5339.48 1026
5340.17 1224
5340.86 1127
5341.54 1019
5342.23 1023
5342.92 1136
5343.61 1044
5344.30 1051
5344.99 1146
5345.68 1143
5346.37 1123
5347.06 1251
5347.75 1288
5348.44 1404
5349.13 1509
5349.82 1590
5350.51 1617
5351.20 1674
5351.89 1611
5352.58 1539
5353.27 1476
5353.96 1581
5354.65 1417
5355.34 1253
5356.03 1151
5356.72 1275
5357.42 1177
5358.11 1120
5358.80 1063
5359.49 983
5360.18 1202
5360.87 1088
5361.56 1130
5362.25 1065
5362.94 1025
5363.63 1100
5364.32 1130
5365.01 1075
5365.70 1028
5366.40 1038
5367.09 913
5367.78 1028
5368.47 1071
5369.16 998
5369.85 913
5370.54 1014
5371.23 1051
5371.93 942
5372.62 944
5373.31 1022
5374.00 995
5374.69 1024
5375.38 1013
5376.08 1040
5376.77 1015
5377.46 951
5378.15 971
5378.84 1060
5379.53 1020
5380.23 1081
5380.92 1022
5381.61 964
5382.30 943
5383.00 986
5383.69 1037
5384.38 965
5385.07 919
5385.76 964
5386.46 1072
5387.15 1111
5387.84 1046
5388.53 986
5389.23 1074
5389.92 1098
5390.61 1063
5391.30 981
5392.00 1009
5392.69 1061
5393.38 1076
5394.08 1051
5394.77 1058
5395.46 1024
5396.15 1022
5396.85 1050
5397.54 1058
5398.23 944
5398.93 992
5399.62 1020
5400.31 956
5401.01 1044
5401.70 986
5402.39 1081
5403.09 970
5403.78 926
5404.47 906
5405.17 966
5405.86 1068
5406.56 1073
5407.25 1013
5407.94 1030
5408.64 1155
5409.33 1031
5410.02 1016
5410.72 1160
5411.41 1092
5412.11 1078
5412.80 928
5413.49 981
5414.19 1022
5414.88 990
5415.58 1061
5416.27 1004
5416.97 981
5417.66 1096
5418.35 1071
5419.05 1110
5419.74 1066
5420.44 1021
5421.13 981
5421.83 1044
5422.52 1148
5423.22 1221
5423.91 1200
5424.61 1137
5425.30 1023
5426.00 1091
5426.69 1047
5427.39 1082
5428.08 1043
5428.78 1130
5429.47 1030
5430.17 1046
5430.86 1087
5431.56 1072
5432.25 1025
5432.95 1169
5433.64 1082
5434.34 1073
5435.03 1079
5435.73 1125
5436.43 1111
5437.12 1079
5437.82 1153
5438.51 1232
5439.21 1156
5439.90 1113
5440.60 1011
5441.30 1054
5441.99 1080
5442.69 1155
5443.38 1082
5444.08 1264
5444.78 1242
5445.47 1225
5446.17 1371
5446.86 1331
5447.56 1326
5448.26 1444
5448.95 1409
5449.65 1397
5450.35 1400
5451.04 1372
5451.74 1367
5452.44 1361
5453.13 1288
5453.83 1416
5454.53 1343
5455.22 1357
5455.92 1209
5456.62 1198
5457.31 1280
5458.01 1238
5458.71 1279
5459.40 1316
5460.10 1267
5460.80 1256
5461.50 1267
5462.19 1360
5462.89 1460
5463.59 1495
5464.29 1453
5464.98 1407
5465.68 1472
5466.38 1383
5467.08 1489
5467.77 1448
5468.47 1387
5469.17 1262
5469.87 1342
5470.56 1279
5471.26 1375
5471.96 1365
5472.66 1326
5473.36 1458
5474.05 1591
5474.75 1574
5475.45 1496
5476.15 1640
5476.85 1610
5477.54 1756
5478.24 1868
5478.94 2112
5479.64 2337
5480.34 2517
5481.04 2509
5481.73 2774
5482.43 2669
5483.13 2304
5483.83 2153
5484.53 1882
5485.23 1806
5485.93 1719
5486.62 1666
5487.32 1695
5488.02 1628
5488.72 1655
5489.42 1678
5490.12 1721
5490.82 1599
5491.52 1749
5492.22 1876
5492.92 1751
5493.62 1852
5494.31 1841
5495.01 1896
5495.71 1856
5496.41 1952
5497.11 1934
5497.81 2179
5498.51 2443
5499.21 2828
5499.91 3014
5500.61 3238
5501.31 3314
5502.01 3397
5502.71 3288
5503.41 2855
5504.11 2659
5504.81 2445
5505.51 2126
5506.21 1860
5506.91 1761
5507.61 1673
5508.31 1607
5509.01 1490
5509.71 1580
5510.41 1459
5511.11 1413
5511.81 1485
5512.51 1653
5513.21 1643
5513.91 1542
5514.61 1396
5515.31 1363
5516.01 1505
5516.72 1463
5517.42 1470
5518.12 1464
5518.82 1566
5519.52 1425
5520.22 1413
5520.92 1415
5521.62 1463
5522.32 1404
5523.02 1381
5523.73 1257
5524.43 1280
5525.13 1237
5525.83 1341
5526.53 1278
5527.23 1249
5527.93 1217
5528.63 1332
5529.34 1198
5530.04 1192
5530.74 1079
5531.44 1110
5532.14 1153
5532.84 1205
5533.55 1123
5534.25 955
5534.95 1096
5535.65 1259
5536.35 1210
5537.06 1157
5537.76 1203
5538.46 1200
5539.16 1276
5539.86 1088
5540.57 1076
5541.27 1103
5541.97 1317
5542.67 1047
5543.38 1063
5544.08 991
5544.78 1114
5545.48 1087
5546.19 1013
5546.89 1004
5547.59 1055
5548.29 1086
5549.00 1090
5549.70 1107
5550.40 1161
5551.11 1130
5551.81 1104
5552.51 1132
5553.21 1155
5553.92 1191
5554.62 1104
5555.32 1064
5556.03 1092
5556.73 1137
5557.43 1137
5558.14 1127
5558.84 1105
5559.54 1226
5560.25 1119
5560.95 1049
5561.65 1141
5562.36 1124
5563.06 1249
5563.77 1131
5564.47 1137
5565.17 1170
5565.88 1153
5566.58 1139
5567.28 1159
5567.99 1137
5568.69 1062
5569.40 999
5570.10 1034
5570.80 1051
5571.51 1104
5572.21 1040
5572.92 1030
5573.62 1094
5574.33 1095
5575.03 1098
5575.73 1078
5576.44 1139
5577.14 1166
5577.85 1095
5578.55 1074
5579.26 1050
5579.96 1084
5580.67 1075
5581.37 1026
5582.08 1052
5582.78 1110
5583.49 1048
5584.19 1036
5584.90 1040
5585.60 1052
5586.31 974
5587.01 1022
5587.72 1004
5588.42 998
5589.13 906
5589.83 882
5590.54 965
5591.24 954
5591.95 1003
5592.66 987
5593.36 958
5594.07 993
5594.77 971
5595.48 912
5596.18 886
5596.89 891
5597.60 948
5598.30 1012
5599.01 992
5599.71 1062
5600.42 1063
5601.13 1009
5601.83 1032
5602.54 1051
5603.24 1004
5603.95 924
5604.66 929
5605.36 885
5606.07 934
5606.78 1097
5607.48 1034
5608.19 915
5608.89 972
5609.60 978
5610.31 1052
5611.01 1078
5611.72 1038
5612.43 946
5613.14 959
5613.84 895
5614.55 899
5615.26 1080
5615.96 1036
5616.67 1110
5617.38 1038
5618.08 965
5618.79 963
5619.50 984
5620.21 945
5620.91 876
5621.62 1019
5622.33 1005
5623.04 909
5623.74 920
5624.45 952
5625.16 1032
5625.87 1048
5626.57 1064
5627.28 1078
5627.99 1180
5628.70 1023
5629.40 1036
5630.11 1044
5630.82 1050
5631.53 1107
5632.24 1073
5632.94 1017
5633.65 1019
5634.36 1130
5635.07 1135
5635.78 1177
5636.49 1031
5637.19 1055
5637.90 1137
5638.61 1199
5639.32 1054
5640.03 1026
5640.74 1001
5641.44 959
5642.15 1003
5642.86 1069
5643.57 1075
5644.28 1070
5644.99 986
5645.70 965
5646.41 975
5647.12 1008
5647.82 1019
5648.53 1006
5649.24 996
5649.95 1028
5650.66 986
5651.37 1005
5652.08 1066
5652.79 1070
5653.50 978
5654.21 1010
5654.92 1088
5655.63 1003
5656.34 1134
5657.05 986
5657.76 1087
5658.46 1064
5659.17 989
5659.88 992
5660.59 1091
5661.30 1073
5662.01 1176
5662.72 1032
5663.43 923
5664.14 1057
5664.85 934
5665.56 998
5666.27 1045
5666.98 1182
5667.69 1098
5668.40 1131
5669.12 1226
5669.83 1146
5670.54 1183
5671.25 1324
5671.96 1416
5672.67 1311
5673.38 1196
5674.09 1178
5674.80 1049
5675.51 1143
5676.22 1069
5676.93 1013
5677.64 1026
5678.35 1039
5679.06 1071
5679.78 927
5680.49 1007
5681.20 1013
5681.91 1018
5682.62 1030
5683.33 1131
5684.04 892
5684.75 969
5685.47 1005
5686.18 999
5686.89 858
5687.60 957
5688.31 1044
5689.02 1068
5689.73 951
5690.45 1025
5691.16 1042
5691.87 1085
5692.58 1007
5693.29 1036
5694.01 973
5694.72 1005
5695.43 937
5696.14 942
5696.85 1077
5697.57 943
5698.28 884
5698.99 931
5699.70 994
5700.41 887
5701.13 924
5701.84 995
5702.55 960
5703.26 969
5703.98 1025
5704.69 1074
5705.40 1062
5706.11 1033
5706.83 1053
5707.54 1020
5708.25 945
5708.97 893
5709.68 1011
5710.39 1059
5711.10 957
5711.82 1046
5712.53 1044
5713.24 907
5713.96 871
5714.67 949
5715.38 953
5716.10 910
5716.81 744
5717.52 923
5718.24 998
5718.95 937
5719.66 909
5720.38 1009
5721.09 1023
5721.80 1049
5722.52 1009
5723.23 973
5723.95 944
5724.66 951
5725.37 974
5726.09 1058
5726.80 1094
5727.52 1060
5728.23 992
5728.94 897
5729.66 889
5730.37 1018
5731.09 1120
5731.80 1019
5732.51 884
5733.23 888
5733.94 959
5734.66 930
5735.37 963
5736.09 1047
5736.80 1027
5737.52 1038
5738.23 1125
5738.95 1103
5739.66 984
5740.38 962
5741.09 1014
5741.81 1019
5742.52 938
5743.24 1002
5743.95 944
5744.67 991
5745.38 1074
5746.10 1062
5746.81 1143
5747.53 1075
5748.24 1065
5748.96 1094
5749.67 1025
5750.39 1006
5751.10 1074
5751.82 1172
5752.53 1130
5753.25 1049
5753.97 1101
5754.68 1258
5755.40 1199
5756.11 1203
5756.83 1183
5757.54 1199
5758.26 1242
5758.98 1152
5759.69 1150
5760.41 1305
5761.12 1236
5761.84 1192
5762.56 1244
5763.27 1178
5763.99 1164
5764.71 1258
5765.42 1213
5766.14 1162
5766.85 1367
5767.57 1666
5768.29 1713
5769.00 1934
5769.72 2250
5770.44 2515
5771.15 2600
5771.87 2443
5772.59 2104
5773.30 1955
5774.02 1878
5774.74 1759
5775.46 1436
5776.17 1483
5776.89 1539
5777.61 1382
5778.32 1361
5779.04 1422
5779.76 1585
5780.48 1534
5781.19 1409
5781.91 1361
5782.63 1337
5783.35 1289
5784.06 1331
5784.78 1472
5785.50 1503
5786.22 1427
5786.93 1370
5787.65 1250
5788.37 1268
5789.09 1159
5789.80 1227
5790.52 1241
5791.24 1170
5791.96 1193
5792.68 1318
5793.39 1279
5794.11 1310
5794.83 1255
5795.55 1273
5796.27 1152
5796.99 1217
5797.70 1210
5798.42 1121
5799.14 1150
5799.86 1268
5800.58 1247
5801.30 1268
5802.02 1386
5802.73 1246
5803.45 1240
5804.17 1334
5804.89 1206
5805.61 1160
5806.33 1071
5807.05 1070
5807.77 1086
5808.49 1171
5809.20 1184
5809.92 1133
5810.64 1056
5811.36 1098
5812.08 1088
5812.80 1057
5813.52 1134
5814.24 1169
5814.96 1253
5815.68 1272
5816.40 1082
5817.12 1179
5817.84 1226
5818.56 1180
5819.28 1154
5820.00 1165
5820.72 1141
5821.44 1067
5822.16 1033
5822.88 1044
5823.60 1059
5824.32 1201
5825.04 1110
5825.76 1112
5826.48 1042
5827.20 1023
5827.92 1115
5828.64 1043
5829.36 1141
5830.08 1100
5830.80 1101
5831.52 971
5832.24 989
5832.96 1144
5833.68 1062
5834.40 1062
5835.12 1020
5835.84 1072
5836.56 1076
5837.28 1078
5838.00 1100
5838.73 1048
5839.45 1025
5840.17 1090
5840.89 1126
5841.61 1181
5842.33 1167
5843.05 1170
5843.77 1080
5844.49 995
5845.22 1043
5845.94 1033
5846.66 1007
5847.38 1091
5848.10 1062
5848.82 1061
5849.54 1005
5850.27 978
5850.99 1030
5851.71 1068
5852.43 1022
5853.15 968
5853.88 1024
5854.60 1047
5855.32 1042
5856.04 1055
5856.76 1024
5857.49 1211
5858.21 1095
5858.93 983
5859.65 1023
5860.37 960
5861.10 944
5861.82 1031
5862.54 966
5863.26 1032
5863.99 1087
5864.71 959
5865.43 1014
5866.15 1035
5866.88 1101
5867.60 1019
5868.32 1056
5869.04 1030
5869.77 1032
5870.49 1070
5871.21 1097
5871.94 1014
5872.66 1107
5873.38 1045
5874.11 1056
5874.83 947
5875.55 1094
5876.27 1054
5877.00 1042
5877.72 1055
5878.44 1037
5879.17 968
5879.89 960
5880.62 994
5881.34 990
5882.06 1031
5882.79 1019
5883.51 1054
5884.23 1140
5884.96 1120
5885.68 1097
5886.40 1081
5887.13 1064
5887.85 1187
5888.58 1071
5889.30 1067
5890.02 1093
5890.75 1116
5891.47 1071
5892.20 1100
5892.92 1011
5893.65 1094
5894.37 1063
5895.09 1106
5895.82 1111
5896.54 1083
5897.27 1159
5897.99 1251
5898.72 1174
5899.44 1149
5900.17 1123
5900.89 1090
5901.62 1159
5902.34 1221
5903.07 1207
5903.79 1233
5904.52 1263
5905.24 1234
5905.97 1248
5906.69 1322
5907.42 1316
5908.14 1210
5908.87 1163
5909.59 1292
5910.32 1364
5911.04 1273
5911.77 1231
5912.49 1216
5913.22 1257
5913.94 1282
5914.67 1341
5915.40 1334
5916.12 1349
5916.85 1335
5917.57 1315
5918.30 1272
5919.02 1380
5919.75 1421
5920.48 1374
5921.20 1280
5921.93 1300
5922.65 1330
5923.38 1462
5924.11 1659
5924.83 1585
5925.56 1482
5926.29 1422
5927.01 1485
5927.74 1485
5928.47 1519
5929.19 1528
5929.92 1590
5930.64 1667
5931.37 1500
5932.10 1565
5932.82 1553
5933.55 1458
5934.28 1648
5935.01 1661
5935.73 1585
5936.46 1712
5937.19 1653
5937.91 1866
5938.64 1730
5939.37 1680
5940.09 1872
5940.82 1908
5941.55 1830
5942.28 1960
5943.00 2040
5943.73 2115
5944.46 2087
5945.19 2125
5945.91 2207
5946.64 2215
5947.37 2224
5948.10 2223
5948.82 2293
5949.55 2331
5950.28 2369
5951.01 2605
5951.73 2759
5952.46 2679
5953.19 2783
5953.92 2885
5954.65 3069
5955.38 3146
5956.10 2985
5956.83 2916
5957.56 3046
5958.29 2808
5959.02 2645
5959.74 2676
5960.47 2821
5961.20 2724
5961.93 2928
5962.66 2914
5963.39 3079
5964.12 3072
5964.84 3139
5965.57 3521
5966.30 3687
5967.03 3820
5967.76 3883
5968.49 3867
5969.22 3974
5969.95 3672
5970.68 3633
5971.40 3510
5972.13 3417
5972.86 3291
5973.59 3288
5974.32 3179
5975.05 3197
5975.78 3187
5976.51 3149
5977.24 3122
5977.97 3247
5978.70 3428
5979.43 3528
5980.16 3522
5980.89 3598
5981.62 3705
5982.35 3847
5983.08 3827
5983.81 3643
5984.54 3647
5985.27 3881
5986.00 3980
5986.73 3779
5987.46 3811
5988.19 3801
5988.92 3707
5989.65 3746
5990.38 3797
5991.11 4001
5991.84 4194
5992.57 4062
5993.30 4190
5994.03 4381
5994.76 4284
5995.49 4340
5996.22 4439
5996.95 4568
5997.68 4464
5998.41 4354
5999.14 4382
5999.87 4101
6000.60 3976
6001.34 4008
6002.07 4231
6002.80 4123
6003.53 3921
6004.26 3727
6004.99 3663
6005.72 3909
6006.45 4055
6007.18 4117
6007.92 4799
6008.65 5267
6009.38 6098
6010.11 7081
6010.84 7868
6011.57 8534
6012.30 9674
6013.04 10240
6013.77 10834
6014.50 10942
6015.23 10701
6015.96 10088
6016.69 9236
6017.43 8220
6018.16 7241
6018.89 6015
6019.62 5372
6020.35 4826
6021.09 4275
6021.82 3921
6022.55 3541
6023.28 3317
6024.02 3134
6024.75 3107
6025.48 3124
6026.21 3040
6026.94 2915
6027.68 2853
6028.41 2956
6029.14 2896
6029.88 3036
6030.61 2999
6031.34 2856
6032.07 2845
6032.81 2918
6033.54 2619
6034.27 2726
6035.01 2643
6035.74 2636
6036.47 2630
6037.20 2582
6037.94 2678
6038.67 2733
6039.40 2774
6040.14 2680
6040.87 2792
6041.60 2822
6042.34 2727
6043.07 2901
6043.80 2837
6044.54 2778
6045.27 2866
6046.00 2957
6046.74 2942
6047.47 3107
6048.21 3084
6048.94 3123
6049.67 3236
6050.41 3308
6051.14 3457
6051.88 3695
6052.61 3800
6053.34 4007
6054.08 3851
6054.81 3713
6055.55 3707
6056.28 3648
6057.01 3531
6057.75 3384
6058.48 3080
6059.22 3050
6059.95 3025
6060.69 2878
6061.42 2928
6062.16 2866
6062.89 2784
6063.63 2773
6064.36 2736
6065.09 2738
6065.83 2623
6066.56 2639
6067.30 2627
6068.03 2795
6068.77 2691
6069.50 2688
6070.24 2623
6070.97 2491
6071.71 2451
6072.45 2457
6073.18 2495
6073.92 2617
6074.65 2310
6075.39 2314
6076.12 2402
6076.86 2333
6077.59 2204
6078.33 2307
6079.06 2336
6079.80 2363
6080.54 2289
6081.27 2346
6082.01 2333
6082.74 2296
6083.48 2272
6084.21 2099
6084.95 2172
6085.69 2291
6086.42 2260
6087.16 2351
6087.90 2432
6088.63 2443
6089.37 2372
6090.10 2463
6090.84 2496
6091.58 2598
6092.31 2556
6093.05 2491
6093.79 2526
6094.52 2491
6095.26 2486
6096.00 2312
6096.73 2214
6097.47 2146
6098.21 2163
6098.94 2195
6099.68 2287
6100.42 2248
6101.15 2150
6101.89 2185
6102.63 2146
6103.37 2165
6104.10 2136
6104.84 1958
6105.58 2044
6106.31 2148
6107.05 2132
6107.79 2054
6108.53 2093
6109.26 2068
6110.00 2097
6110.74 2063
6111.48 2316
6112.21 2239
6112.95 2137
6113.69 2267
6114.43 2307
6115.17 2251
6115.90 2346
6116.64 2354
6117.38 2418
6118.12 2288
6118.85 2357
6119.59 2316
6120.33 2390
6121.07 2361
6121.81 2474
6122.55 2631
6123.28 2521
6124.02 2536
6124.76 2582
6125.50 2512
6126.24 2450
6126.98 2588
6127.71 2392
6128.45 2351
6129.19 2475
6129.93 2632
6130.67 2459
6131.41 2449
6132.15 2548
6132.89 2596
6133.63 2582
6134.36 2671
6135.10 2705
6135.84 2639
6136.58 2728
6137.32 2892
6138.06 3139
6138.80 3219
6139.54 3210
6140.28 3239
6141.02 3306
6141.76 3331
6142.50 3354
6143.24 3260
6143.97 3247
6144.71 3138
6145.45 3140
6146.19 2961
6146.93 2985
6147.67 2998
6148.41 2931
6149.15 2944
6149.89 3130
6150.63 2988
6151.37 3117
6152.11 3186
6152.85 3159
6153.59 3219
6154.33 3155
6155.07 3342
6155.81 3216
6156.55 3215
6157.29 3125
6158.03 3243
6158.78 3299
6159.52 3326
6160.26 3466
6161.00 3335
6161.74 3305
6162.48 3554
6163.22 3707
6163.96 3734
6164.70 3834
6165.44 4122
6166.18 4239
6166.92 4311
6167.66 4439
6168.41 4768
6169.15 4590
6169.89 4667
6170.63 4544
6171.37 4583
6172.11 4437
6172.85 4271
6173.59 4365
6174.34 4184
6175.08 4224
6175.82 4136
6176.56 4244
6177.30 4517
6178.04 4792
6178.78 5051
6179.53 5714
6180.27 6602
6181.01 7627
6181.75 8639
6182.49 9672
6183.24 10852
6183.98 11486
6184.72 11730
6185.46 11399
6186.20 10342
6186.95 9509
6187.69 8354
6188.43 7462
6189.17 6469
6189.91 5869
6190.66 5428
6191.40 5019
6192.14 4869
6192.88 4907
6193.63 4624
6194.37 4628
6195.11 4726
6195.85 4715
6196.60 4729
6197.34 4778
6198.08 4960
6198.83 4662
6199.57 4674
6200.31 4617
6201.05 4639
6201.80 4587
6202.54 4470
6203.28 4712
6204.03 5001
6204.77 5306
6205.51 5912
6206.26 7115
6207.00 8375
6207.74 9926
6208.49 11821
6209.23 13396
6209.97 14098
6210.72 14533
6211.46 14249
6212.21 13033
6212.95 11829
6213.69 10311
6214.44 8778
6215.18 7482
6215.92 6164
6216.67 5549
6217.41 4805
6218.16 4206
6218.90 3978
6219.64 3765
6220.39 3767
6221.13 3777
6221.88 3810
6222.62 3849
6223.37 3847
6224.11 3882
6224.85 4092
6225.60 4207
6226.34 3988
6227.09 3973
6227.83 3698
6228.58 3416
6229.32 3323
6230.07 3179
6230.81 2905
6231.56 2983
6232.30 3022
6233.05 2721
6233.79 2774
6234.54 2956
6235.28 2962
6236.03 2845
6236.77 2868
6237.52 2928
6238.26 2936
6239.01 3197
6239.75 3392
6240.50 3170
6241.24 3076
6241.99 3139
6242.73 3214
6243.48 3121
6244.22 3168
6244.97 3058
6245.72 3257
6246.46 3177
6247.21 3058
6247.95 3043
6248.70 3087
6249.45 3114
6250.19 2998
6250.94 2879
6251.68 2880
6252.43 2886
6253.18 2990
6253.92 2962
6254.67 2862
6255.41 2756
6256.16 2654
6256.91 2779
6257.65 2639
6258.40 2557
6259.15 2638
6259.89 2846
6260.64 2823
6261.39 2623
6262.13 2528
6262.88 2599
6263.63 2421
6264.37 2347
6265.12 2397
6265.87 2474
6266.61 2475
6267.36 2410
6268.11 2307
6268.85 2215
6269.60 2256
6270.35 2310
6271.10 2200
6271.84 2377
6272.59 2455
6273.34 2486
6274.08 2594
6274.83 2530
6275.58 2465
6276.33 2468
6277.07 2546
6277.82 2556
6278.57 2701
6279.32 2707
6280.07 2567
6280.81 2437
6281.56 2330
6282.31 2465
6283.06 2375
6283.80 2384
6284.55 2248
6285.30 2094
6286.05 2215
6286.80 2166
6287.54 2034
6288.29 1949
6289.04 1996
6289.79 2071
6290.54 2065
6291.29 1980
6292.03 1972
6292.78 1923
6293.53 1933
6294.28 2038
6295.03 2087
6295.78 2110
6296.53 2128
6297.28 2190
6298.02 2042
6298.77 2057
6299.52 1928
6300.27 1968
6301.02 1919
6301.77 1947
6302.52 1854
6303.27 1809
6304.02 1728
6304.77 1759
6305.51 1831
6306.26 1779
6307.01 1777
6307.76 1859
6308.51 1878
6309.26 1925
6310.01 1831
6310.76 1962
6311.51 1938
6312.26 2038
6313.01 2100
6313.76 2004
6314.51 2122
6315.26 2055
6316.01 2125
6316.76 2119
6317.51 2178
6318.26 2234
6319.01 2008
6319.76 2016
6320.51 1992
6321.26 1903
6322.01 1854
6322.76 1873
6323.51 1848
6324.26 1854
6325.01 1777
6325.76 1717
6326.51 1722
6327.26 1719
6328.01 1615
6328.76 1594
6329.51 1625
6330.26 1710
6331.02 1766
6331.77 1700
6332.52 1829
6333.27 1703
6334.02 1653
6334.77 1656
6335.52 1635
6336.27 1702
6337.02 1602
6337.77 1652
6338.53 1629
6339.28 1723
6340.03 1588
6340.78 1629
6341.53 1606
6342.28 1602
6343.03 1628
6343.78 1718
6344.54 1655
6345.29 1596
6346.04 1709
6346.79 1782
6347.54 1720
6348.29 1737
6349.05 1710
6349.80 1756
6350.55 1780
6351.30 1786
6352.05 1737
6352.81 1831
6353.56 1922
6354.31 1812
6355.06 1750
6355.82 1876
6356.57 1983
6357.32 1753
6358.07 1881
6358.82 1809
6359.58 1622
6360.33 1652
6361.08 1641
6361.83 1634
6362.59 1582
6363.34 1569
6364.09 1543
6364.85 1737
6365.60 1591
6366.35 1616
6367.10 1550
6367.86 1636
6368.61 1537
6369.36 1659
6370.12 1715
6370.87 1629
6371.62 1626
6372.38 1532
6373.13 1562
6373.88 1609
6374.64 1643
6375.39 1664
6376.14 1578
6376.90 1555
6377.65 1474
6378.40 1644
6379.16 1672
6379.91 1468
6380.66 1520
6381.42 1655
6382.17 1696
6382.92 1535
6383.68 1771
6384.43 1658
6385.19 1544
6385.94 1617
6386.69 1694
6387.45 1613
6388.20 1534
6388.96 1465
6389.71 1515
6390.47 1582
6391.22 1679
6391.97 1660
6392.73 1552
6393.48 1497
6394.24 1483
6394.99 1475
6395.75 1487
6396.50 1513
6397.26 1542
6398.01 1461
6398.77 1473
6399.52 1435
6400.28 1502
6401.03 1485
6401.79 1493
6402.54 1532
6403.30 1501
6404.05 1586
6404.81 1632
6405.56 1607
6406.32 1605
6407.07 1545
6407.83 1623
6408.58 1641
6409.34 1523
6410.09 1630
6410.85 1654
6411.60 1690
6412.36 1538
6413.11 1491
6413.87 1560
6414.63 1617
6415.38 1563
6416.14 1559
6416.89 1555
6417.65 1618
6418.41 1644
6419.16 1486
6419.92 1466
6420.67 1669
6421.43 1559
6422.19 1612
6422.94 1532
6423.70 1517
6424.45 1648
6425.21 1586
6425.97 1677
6426.72 1679
6427.48 1546
6428.24 1577
6428.99 1681
6429.75 1571
6430.51 1662
6431.26 1651
6432.02 1675
6432.78 1692
6433.53 1628
6434.29 1649
6435.05 1626
6435.80 1656
6436.56 1738
6437.32 1722
6438.08 1813
6438.83 1891
6439.59 1859
6440.35 1872
6441.10 1796
6441.86 1748
6442.62 1886
6443.38 1753
6444.13 1825
6444.89 1953
6445.65 1957
6446.41 2061
6447.16 1989
6447.92 1992
6448.68 1984
6449.44 1980
6450.19 1990
6450.95 2092
6451.71 2132
6452.47 2175
6453.23 2008
6453.98 2072
6454.74 2220
6455.50 2089
6456.26 2158
6457.02 2069
6457.78 2150
6458.53 2197
6459.29 2118
6460.05 2337
6460.81 2285
6461.57 2244
6462.33 2269
6463.08 2435
6463.84 2513
6464.60 2631
6465.36 2601
6466.12 2605
6466.88 2774
6467.64 2789
6468.40 2773
6469.15 2768
6469.91 2842
6470.67 2809
6471.43 2651
6472.19 2731
6472.95 2687
6473.71 2602
6474.47 2680
6475.23 2766
6475.99 2678
6476.75 2774
6477.51 2932
6478.26 2884
6479.02 2962
6479.78 2984
6480.54 3047
6481.30 3185
6482.06 3247
6482.82 3268
6483.58 3293
6484.34 3228
6485.10 3254
6485.86 3342
6486.62 3427
6487.38 3337
6488.14 3485
6488.90 3507
6489.66 3468
6490.42 3604
6491.18 3601
6491.94 3822
6492.70 3730
6493.46 4119
6494.22 4242
6494.98 4297
6495.74 4247
6496.51 4495
6497.27 4305
6498.03 4013
6498.79 4046
6499.55 4101
6500.31 4235
6501.07 3991
6501.83 4048
6502.59 4199
6503.35 4467
6504.11 5048
6504.87 6197
6505.64 7737
6506.40 10110
6507.16 12446
6507.92 14477
6508.68 16476
6509.44 17609
6510.20 18166
6510.96 18116
6511.73 16673
6512.49 15147
6513.25 13152
6514.01 10837
6514.77 8713
6515.53 7259
6516.29 6436
6517.06 5605
6517.82 5196
6518.58 4903
6519.34 4893
6520.10 4592
6520.87 4779
6521.63 4729
6522.39 4628
6523.15 4492
6523.91 4602
6524.68 4930
6525.44 4967
6526.20 5010
6526.96 5250
6527.73 5381
6528.49 5342
6529.25 4994
6530.01 4947
6530.78 4867
6531.54 5070
6532.30 5181
6533.06 5879
6533.83 6855
6534.59 7716
6535.35 9039
6536.11 10956
6536.88 11744
6537.64 12769
6538.40 12626
6539.17 12285
6539.93 11241
6540.69 9894
6541.46 8324
6542.22 7232
6542.98 6369
6543.74 5550
6544.51 5051
6545.27 4931
6546.04 4578
6546.80 4630
6547.56 4605
6548.33 4489
6549.09 4387
6549.85 4314
6550.62 4301
6551.38 4071
6552.14 3864
6552.91 3990
6553.67 3888
6554.44 3679
6555.20 3731
6555.96 3653
6556.73 3652
6557.49 3548
6558.26 3537
6559.02 3439
6559.78 3499
6560.55 3642
6561.31 3754
6562.08 3553
6562.84 3607
6563.61 3701
6564.37 3796
6565.14 3749
6565.90 3846
6566.66 3867
6567.43 3741
6568.19 3855
6568.96 3676
6569.72 3691
6570.49 3676
6571.25 3709
6572.02 3697
6572.78 3636
6573.55 3897
6574.31 3984
6575.08 4026
6575.84 4143
6576.61 3977
6577.37 3875
6578.14 3998
6578.90 4037
6579.67 3752
6580.44 3658
6581.20 3746
6581.97 3670
6582.73 3887
6583.50 3880
6584.26 3740
6585.03 3954
6585.79 3917
6586.56 3879
6587.33 3711
6588.09 3576
6588.86 3723
6589.62 3851
6590.39 3807
6591.16 4032
6591.92 3946
6592.69 4088
6593.45 4315
6594.22 4601
6594.99 4788
6595.75 4753
6596.52 4697
6597.29 4567
6598.05 4510
6598.82 4252
6599.59 4224
6600.35 4130
6601.12 3946
6601.89 3708
6602.65 3518
6603.42 3327
6604.19 3228
6604.95 3339
6605.72 3096
6606.49 3101
6607.25 3071
6608.02 3137
6608.79 3027
6609.55 2908
6610.32 2913
6611.09 2927
6611.86 2973
6612.62 3155
6613.39 3152
6614.16 3004
6614.93 2943
6615.69 2987
6616.46 2833
6617.23 2819
6618.00 2781
6618.76 3025
6619.53 3191
6620.30 3035
6621.07 3106
6621.83 3208
6622.60 3309
6623.37 3548
6624.14 3506
6624.91 3330
6625.67 3190
6626.44 3143
6627.21 3238
6627.98 2978
6628.75 2932
6629.52 2773
6630.28 2726
6631.05 2814
6631.82 2906
6632.59 2917
6633.36 3167
6634.13 3328
6634.90 3446
6635.66 3661
6636.43 3747
6637.20 3604
6637.97 3633
6638.74 3919
6639.51 3829
6640.28 3712
6641.05 3648
6641.81 3763
6642.58 3801
6643.35 3561
6644.12 3429
6644.89 3431
6645.66 3007
6646.43 2851
6647.20 2771
6647.97 2705
6648.74 2670
6649.51 2540
6650.28 2469
6651.05 2510
6651.82 2475
6652.59 2568
6653.35 2623
6654.12 2529
6654.89 2632
6655.66 2480
6656.43 2657
6657.20 2445
6657.97 2283
6658.74 2300
6659.51 2351
6660.28 2342
6661.05 2342
6661.82 2373
6662.59 2386
6663.36 2171
6664.13 2238
6664.91 2278
6665.68 2282
6666.45 2413
6667.22 2353
6667.99 2237
6668.76 2269
6669.53 2354
6670.30 2336
6671.07 2388
6671.84 2406
6672.61 2316
6673.38 2367
6674.15 2442
6674.92 2402
6675.69 2416
6676.47 2457
6677.24 2377
6678.01 2478
6678.78 2486
6679.55 2556
6680.32 2595
6681.09 2633
6681.86 2798
6682.64 2969
6683.41 2959
6684.18 3032
6684.95 3083
6685.72 3085
6686.49 2908
6687.26 2897
6688.04 2708
6688.81 2515
6689.58 2461
6690.35 2442
6691.12 2299
6691.90 2291
6692.67 2215
6693.44 2112
6694.21 2174
6694.98 2122
6695.76 2049
6696.53 1967
6697.30 2153
6698.07 2084
6698.84 2044
6699.62 1964
6700.39 2099
6701.16 2112
6701.93 2051
6702.71 2087
6703.48 1957
6704.25 2045
6705.02 1910
6705.80 1881
6706.57 1899
6707.34 1915
6708.12 1932
6708.89 1889
6709.66 1953
6710.43 1867
6711.21 1899
6711.98 1821
6712.75 1730
6713.53 1764
6714.30 1857
6715.07 1731
6715.85 1722
6716.62 1799
6717.39 1794
6718.17 1734
6718.94 1693
6719.71 1796
6720.49 1773
6721.26 1676
6722.03 1668
6722.81 1686
6723.58 1721
6724.36 1750
6725.13 1756
6725.90 1696
6726.68 1713
6727.45 1796
6728.23 1714
6729.00 1771
6729.77 1731
6730.55 1707
6731.32 1637
6732.10 1668
6732.87 1681
6733.64 1826
6734.42 1642
6735.19 1688
6735.97 1678
6736.74 1719
6737.52 1869
6738.29 1860
6739.07 1767
6739.84 1697
6740.62 1760
6741.39 1792
6742.16 1740
6742.94 1873
6743.71 1809
6744.49 1751
6745.26 1856
6746.04 1855
6746.81 1940
6747.59 1976
6748.36 2062
6749.14 2114
6749.92 2117
6750.69 2276
6751.47 2289
6752.24 2165
6753.02 2267
6753.79 2481
6754.57 2225
6755.34 2153
6756.12 2249
6756.89 2163
6757.67 2126
6758.45 2155
6759.22 2079
6760.00 2023
6760.77 1909
6761.55 1981
6762.33 1993
6763.10 2008
6763.88 1969
6764.65 1889
6765.43 1836
6766.21 1819
6766.98 1870
6767.76 1882
6768.53 1849
6769.31 1839
6770.09 1893
6770.86 1844
6771.64 1720
6772.42 1740
6773.19 1757
6773.97 1743
6774.75 1690
6775.52 1561
6776.30 1643
6777.08 1759
6777.85 1721
6778.63 1698
6779.41 1734
6780.18 1653
6780.96 1739
6781.74 1672
6782.52 1721
6783.29 1810
6784.07 1680
6784.85 1619
6785.62 1670
6786.40 1698
6787.18 1745
6787.96 1693
6788.73 1699
6789.51 1597
6790.29 1588
6791.07 1634
6791.84 1521
6792.62 1519
6793.40 1617
6794.18 1596
6794.96 1554
6795.73 1646
6796.51 1526
6797.29 1574
6798.07 1602
6798.85 1653
6799.62 1542
6800.40 1641
6801.18 1651
6801.96 1691
6802.74 1625
6803.51 1603
6804.29 1661
6805.07 1631
6805.85 1619
6806.63 1764
6807.41 1735
6808.19 1661
6808.96 1745
6809.74 1598
6810.52 1555
6811.30 1535
6812.08 1509
6812.86 1650
6813.64 1592
6814.42 1437
6815.20 1571
6815.97 1556
6816.75 1625
6817.53 1759
6818.31 1709
6819.09 1676
6819.87 1651
6820.65 1680
6821.43 1715
6822.21 1672
6822.99 1699
6823.77 1665
6824.55 1629
6825.33 1650
6826.11 1611
6826.89 1719
6827.67 1660
6828.44 1701
6829.22 1700
6830.00 1676
6830.78 1621
6831.56 1608
6832.34 1628
6833.12 1711
6833.90 1636
6834.68 1722
6835.46 1894
6836.24 1939
6837.03 2203
6837.81 2538
6838.59 2797
6839.37 2757
6840.15 2997
6840.93 3037
6841.71 3066
6842.49 2779
6843.27 2659
6844.05 2489
6844.83 2238
6845.61 2129
6846.39 1996
6847.17 2046
6847.95 2060
6848.73 2294
6849.52 2567
6850.30 2858
6851.08 3035
6851.86 3173
6852.64 3187
6853.42 3334
6854.20 3047
6854.98 2979
6855.76 2714
6856.55 2560
6857.33 2352
6858.11 2187
6858.89 2035
6859.67 2003
6860.45 1955
6861.23 1839
6862.02 1924
6862.80 1898
6863.58 1896
6864.36 1805
6865.14 1902
6865.93 2181
6866.71 1995
6867.49 2069
6868.27 2172
6869.05 2134
6869.84 2121
6870.62 2096
6871.40 2123
6872.18 1976
6872.96 1917
6873.75 2001
6874.53 2036
6875.31 1914
6876.09 1975
6876.88 2105
6877.66 2053
6878.44 2183
6879.22 2219
6880.01 2240
6880.79 2269
6881.57 2208
6882.36 2490
6883.14 2574
6883.92 2506
6884.70 2555
6885.49 2726
6886.27 2917
6887.05 3359
6887.84 3806
6888.62 4037
6889.40 4186
6890.19 4102
6890.97 3951
6891.75 3658
6892.54 3240
6893.32 3003
6894.10 2954
6894.89 2672
6895.67 2490
6896.45 2551
6897.24 2475
6898.02 2381
6898.81 2444
6899.59 2409
6900.37 2349
6901.16 2352
6901.94 2407
6902.73 2479
6903.51 2570
6904.29 2487
6905.08 2441
6905.86 2581
6906.65 2409
6907.43 2539
6908.21 2409
6909.00 2436
6909.78 2306
6910.57 2200
6911.35 2407
6912.14 2293
6912.92 2232
6913.71 2252
6914.49 2308
6915.27 2301
6916.06 2432
6916.84 2255
6917.63 2386
6918.41 2349
6919.20 2206
6919.98 2273
6920.77 2152
6921.55 2254
6922.34 2298
6923.12 2274
6923.91 2435
6924.69 2320
6925.48 2385
6926.27 2437
6927.05 2434
6927.84 2506
6928.62 2466
6929.41 2550
6930.19 2667
6930.98 2514
6931.76 2564
6932.55 2640
6933.34 2585
6934.12 2516
6934.91 2434
6935.69 2534
6936.48 2546
6937.26 2678
6938.05 2945
6938.84 2867
6939.62 2910
6940.41 3168
6941.20 3440
6941.98 3545
6942.77 3872
6943.55 3914
6944.34 4100
6945.13 4221
6945.91 4080
6946.70 4383
6947.49 4347
6948.27 4044
6949.06 4088
6949.85 4139
6950.63 4005
6951.42 4052
6952.21 3869
6952.99 3792
6953.78 3598
6954.57 3414
6955.35 3560
6956.14 3663
6956.93 3615
6957.72 3652
6958.50 3625
6959.29 3682
6960.08 3579
6960.86 3471
6961.65 3592
6962.44 3856
6963.23 3774
6964.01 3882
6964.80 3959
6965.59 4139
6966.38 4218
6967.16 4485
6967.95 4610
6968.74 4938
6969.53 5100
6970.32 5378
6971.10 5669
6971.89 5714
6972.68 5540
6973.47 5615
6974.26 5570
6975.04 5378
6975.83 5278
6976.62 5064
6977.41 5033
6978.20 5188
6978.98 5546
6979.77 5987
6980.56 6223
6981.35 6963
6982.14 8210
6982.93 9950
6983.72 12526
6984.50 15827
6985.29 18250
6986.08 20273
6986.87 21337
6987.66 21587
6988.45 20484
6989.24 19520
6990.03 17493
6990.81 15171
6991.60 12322
6992.39 10234
6993.18 8249
6993.97 6973
6994.76 5661
6995.55 4813
6996.34 4357
6997.13 4222
6997.92 3946
6998.71 3757
6999.50 3787
7000.29 3879
7001.08 3866
7001.87 3916
7002.65 3843
7003.44 3778
7004.23 3583
7005.02 3520
7005.81 3277
7006.60 3045
7007.39 2779
7008.18 2588
7008.97 2451
7009.76 2495
7010.55 2663
7011.34 2783
7012.13 2728
7012.92 2797
7013.71 2825
7014.50 3085
7015.30 3212
7016.09 3326
7016.88 3212
7017.67 3005
7018.46 2919
7019.25 2925
7020.04 3047
7020.83 3020
7021.62 3039
7022.41 3214
7023.20 3385
7023.99 3466
7024.78 3549
7025.57 3504
7026.37 3448
7027.16 3621
7027.95 3520
7028.74 3398
7029.53 3385
7030.32 3175
7031.11 2973
7031.90 2704
7032.69 2538
7033.49 2740
7034.28 2786
7035.07 2724
7035.86 2732
7036.65 2799
7037.44 2743
7038.24 2726
7039.03 2875
7039.82 2816
7040.61 2934
7041.40 2874
7042.19 2931
7042.99 3051
7043.78 3037
7044.57 2960
7045.36 2837
7046.15 2671
7046.95 2812
7047.74 2833
7048.53 2672
7049.32 3017
7050.12 3137
7050.91 3176
7051.70 3221
7052.49 3362
7053.29 3032
7054.08 2847
7054.87 2781
7055.66 2588
7056.46 2632
7057.25 2634
7058.04 2528
7058.83 2442
7059.63 2633
7060.42 2590
7061.21 2581
7062.01 2526
7062.80 2685
7063.59 2575
7064.39 2467
7065.18 2488
7065.97 2538
7066.77 2570
7067.56 2420
7068.35 2315
7069.15 2334
7069.94 2133
7070.73 2231
7071.53 2061
7072.32 2167
7073.11 2133
7073.91 2090
7074.70 2061
7075.49 1998
7076.29 1942
7077.08 1851
7077.88 1872
7078.67 1918
7079.46 1889
7080.26 1957
7081.05 1945
7081.85 1964
7082.64 1963
7083.43 1858
7084.23 1821
7085.02 1794
7085.82 1890
7086.61 1981
7087.41 1941
7088.20 2084
7089.00 2073
7089.79 2045
7090.58 2103
7091.38 2026
7092.17 2007
7092.97 1911
7093.76 1862
7094.56 1787
7095.35 1630
7096.15 1681
7096.94 1656
7097.74 1655
7098.53 1598
7099.33 1528
7100.12 1571
7100.92 1623
7101.71 1623
7102.51 1553
7103.30 1596
7104.10 1558
7104.89 1471
7105.69 1574
7106.49 1569
7107.28 1494
7108.08 1459
7108.87 1461
7109.67 1501
7110.46 1420
7111.26 1469
7112.06 1468
7112.85 1471
7113.65 1518
7114.44 1484
7115.24 1512
7116.04 1532
7116.83 1449
7117.63 1489
7118.42 1542
7119.22 1545
7120.02 1490
7120.81 1465
7121.61 1510
7122.41 1430
7123.20 1382
7124.00 1459
7124.79 1467
7125.59 1408
7126.39 1526
7127.18 1485
7127.98 1509
7128.78 1435
7129.57 1451
7130.37 1452
7131.17 1427
7131.97 1603
7132.76 1526
7133.56 1496
7134.36 1511
7135.15 1437
7135.95 1431
7136.75 1432
7137.55 1387
7138.34 1341
7139.14 1324
7139.94 1332
7140.73 1311
7141.53 1258
7142.33 1260
7143.13 1234
7143.92 1242
7144.72 1363
7145.52 1410
7146.32 1398
7147.12 1237
7147.91 1202
7148.71 1191
7149.51 1178
7150.31 1309
7151.11 1281
7151.90 1217
7152.70 1187
7153.50 1156
7154.30 1230
7155.10 1344
7155.89 1307
7156.69 1273
7157.49 1277
7158.29 1336
7159.09 1300
7159.89 1284
7160.68 1274
7161.48 1295
7162.28 1193
7163.08 1169
7163.88 1206
7164.68 1238
7165.48 1139
7166.28 1132
7167.07 1191
7167.87 1099
7168.67 1177
7169.47 1123
7170.27 1040
7171.07 1089
7171.87 1063
7172.67 1216
7173.47 1140
7174.27 1135
7175.07 1145
7175.87 1135
7176.67 1152
7177.46 1056
7178.26 1056
7179.06 1135
7179.86 1119
7180.66 1166
7181.46 1060
7182.26 1092
7183.06 1073
7183.86 1092
7184.66 1037
7185.46 1032
7186.26 973
7187.06 991
7187.86 1017
7188.66 1104
7189.46 1071
7190.26 1049
7191.06 1022
7191.86 1000
7192.66 1111
7193.46 1034
7194.26 974
7195.06 947
7195.86 1020
7196.67 964
7197.47 1045
7198.27 1000
7199.07 1013
7199.87 1070
7200.67 999
7201.47 1071
7202.27 1017
7203.07 946
7203.87 1047
7204.67 1018
7205.47 967
7206.28 1020
7207.08 942
7207.88 885
7208.68 843
7209.48 993
7210.28 1003
7211.08 985
7211.88 933
7212.69 949
7213.49 916
7214.29 1031
7215.09 1080
7215.89 1071
7216.69 1047
7217.50 1011
7218.30 938
7219.10 1005
7219.90 972
7220.70 981
7221.50 1003
7222.31 999
7223.11 981
7223.91 989
7224.71 1004
7225.51 1007
7226.32 1099
7227.12 1152
7227.92 1080
7228.72 983
7229.53 1008
7230.33 980
7231.13 1054
7231.93 1082
7232.74 1128
7233.54 1157
7234.34 1125
7235.14 1055
7235.95 1092
7236.75 1213
7237.55 1176
7238.36 1152
7239.16 1188
7239.96 1124
7240.76 1123
7241.57 1064
7242.37 979
7243.17 988
7243.98 1032
7244.78 1156
7245.58 1101
7246.39 1123
7247.19 1101
7247.99 1090
7248.80 1046
7249.60 1074
7250.40 1072
7251.21 1087
7252.01 928
7252.81 1076
7253.62 1048
7254.42 1070
7255.23 1074
7256.03 1177
7256.83 1076
7257.64 1107
7258.44 1051
7259.25 1118
7260.05 981
7260.85 991
7261.66 1009
7262.46 1081
7263.27 989
7264.07 991
7264.87 1122
7265.68 1021
7266.48 1089
7267.29 1095
7268.09 1093
7268.90 1109
7269.70 1107
7270.51 1130
7271.31 1080
7272.12 1065
7272.92 1083
7273.73 1154
7274.53 1178
7275.34 1237
7276.14 1267
7276.95 1086
7277.75 1100
7278.56 1191
7279.36 1248
7280.17 1204
7280.97 1183
7281.78 1287
7282.58 1448
7283.39 1664
7284.19 1831
7285.00 1991
7285.80 1880
7286.61 1961
7287.41 1949
7288.22 1846
7289.03 1736
7289.83 1624
7290.64 1361
7291.44 1299
7292.25 1201
7293.06 1158
7293.86 1192
7294.67 1145
7295.47 1096
7296.28 1103
7297.09 1170
7297.89 1222
7298.70 1102
7299.50 1112
7300.31 1128
7301.12 1188
7301.92 1172
7302.73 1193
7303.54 1238
7304.34 1168
7305.15 1200
7305.96 1167
7306.76 1165
7307.57 1145
7308.38 1141
7309.18 1151
7309.99 1224
7310.80 1369
7311.60 1327
7312.41 1302
7313.22 1331
7314.02 1341
7314.83 1320
7315.64 1264
7316.45 1457
7317.25 1484
7318.06 1700
7318.87 1852
7319.67 2040
7320.48 2108
7321.29 2046
7322.10 1886
7322.90 1793
7323.71 1666
7324.52 1583
7325.33 1435
7326.14 1365
7326.94 1396
7327.75 1335
7328.56 1266
7329.37 1260
7330.17 1256
7330.98 1301
7331.79 1351
7332.60 1318
7333.41 1343
7334.22 1329
7335.02 1269
7335.83 1283
7336.64 1266
7337.45 1296
7338.26 1313
7339.07 1330
7339.87 1313
7340.68 1247
7341.49 1293
7342.30 1245
7343.11 1197
7343.92 1204
7344.73 1191
7345.53 1217
7346.34 1163
7347.15 1164
7347.96 1090
7348.77 1120
7349.58 1105
7350.39 1169
7351.20 1119
7352.01 1086
7352.82 1115
7353.62 1145
7354.43 1176
7355.24 1156
7356.05 1084
7356.86 1123
7357.67 1084
7358.48 1251
7359.29 1277
7360.10 1137
7360.91 1182
7361.72 1195
7362.53 1217
7363.34 1186
7364.15 1264
7364.96 1164
7365.77 1138
7366.58 1172
7367.39 1188
7368.20 1180
7369.01 1125
7369.82 1094
7370.63 1165
7371.44 1188
7372.25 1088
7373.06 1005
7373.87 1114
7374.68 1083
7375.49 1119
7376.30 1112
7377.11 1093
7377.92 1136
7378.73 1225
7379.54 1147
7380.36 1277
7381.17 1266
7381.98 1390
7382.79 1337
7383.60 1357
7384.41 1354
7385.22 1244
7386.03 1264
7386.84 1113
7387.65 1061
7388.46 1017
7389.28 1104
7390.09 1076
7390.90 983
7391.71 949
7392.52 1035
7393.33 1119
7394.14 1113
7394.96 1011
7395.77 1021
7396.58 1067
7397.39 1060
7398.20 1024
7399.01 930
7399.83 972
7400.64 928
7401.45 968
7402.26 1069
7403.07 1021
7403.89 949
7404.70 921
7405.51 1003
7406.32 941
7407.13 864
7407.95 893
7408.76 970
7409.57 857
7410.38 920
7411.20 935
7412.01 961
7412.82 927
7413.63 927
7414.45 1041
7415.26 947
7416.07 895
7416.88 838
7417.70 852
7418.51 899
7419.32 926
7420.14 877
7420.95 837
7421.76 914
7422.57 919
7423.39 908
7424.20 880
7425.01 892
7425.83 903
7426.64 886
7427.45 860
7428.27 866
7429.08 937
7429.89 851
7430.71 871
7431.52 951
7432.33 873
7433.15 859
7433.96 867
7434.78 861
7435.59 780
7436.40 795
7437.22 841
7438.03 887
7438.84 913
7439.66 845
7440.47 804
7441.29 915
7442.10 834
7442.91 900
7443.73 773
7444.54 868
7445.36 822
7446.17 818
7446.99 851
7447.80 853
7448.62 856
7449.43 782
7450.24 830
7451.06 863
7451.87 797
7452.69 812
7453.50 824
7454.32 877
7455.13 826
7455.95 830
7456.76 863
7457.58 891
7458.39 865
7459.21 825
7460.02 738
7460.84 733
7461.65 874
7462.47 765
7463.28 717
7464.10 823
7464.91 795
7465.73 732
7466.54 758
7467.36 867
7468.18 914
7468.99 773
7469.81 777
7470.62 865
7471.44 813
7472.25 804
7473.07 802
7473.89 865
7474.70 872
7475.52 825
7476.33 846
7477.15 872
7477.97 771
7478.78 800
7479.60 755
7480.41 737
7481.23 876
7482.05 840
7482.86 789
7483.68 847
7484.50 843
7485.31 810
7486.13 804
7486.95 812
7487.76 767
7488.58 840
7489.40 795
7490.21 832
7491.03 848
7491.85 800
7492.66 823
7493.48 866
7494.30 836
7495.11 783
7495.93 834
7496.75 843
7497.57 914
7498.38 881
7499.20 788
7500.02 765
7500.83 794
7501.65 707
7502.47 746
7503.29 781
7504.10 803
7504.92 839
7505.74 781
7506.56 812
7507.37 857
7508.19 850
7509.01 802
7509.83 765
7510.65 760
7511.46 771
7512.28 803
7513.10 794
7513.92 827
7514.74 758
7515.55 797
7516.37 814
7517.19 824
7518.01 865
7518.83 823
7519.64 856
7520.46 791
7521.28 776
7522.10 830
7522.92 826
7523.74 735
7524.56 759
7525.37 893
7526.19 872
7527.01 831
7527.83 779
7528.65 837
7529.47 817
7530.29 813
7531.11 819
7531.93 838
7532.74 897
7533.56 822
7534.38 839
7535.20 793
7536.02 775
7536.84 751
7537.66 766
7538.48 817
7539.30 886
7540.12 808
7540.94 777
7541.76 679
7542.58 745
7543.40 765
7544.22 809
7545.04 781
7545.86 808
7546.68 779
7547.50 751
7548.32 874
7549.14 803
7549.96 737
7550.78 723
7551.60 740
7552.42 742
7553.24 794
7554.06 844
7554.88 787
7555.70 743
7556.52 835
7557.34 798
7558.16 812
7558.98 755
7559.80 765
7560.62 756
7561.44 731
7562.26 867
7563.08 843
7563.90 816
7564.72 793
7565.54 831
7566.36 875
7567.19 847
7568.01 798
7568.83 819
7569.65 809
7570.47 725
7571.29 736
7572.11 766
7572.93 713
7573.76 798
7574.58 751
7575.40 763
7576.22 827
7577.04 719
7577.86 798
7578.68 707
7579.51 734
7580.33 776
7581.15 809
7581.97 837
7582.79 738
7583.61 715
7584.44 801
7585.26 773
7586.08 787
7586.90 782
7587.72 793
7588.55 874
7589.37 888
7590.19 867
7591.01 828
7591.83 841
7592.66 818
7593.48 847
7594.30 933
7595.12 849
7595.95 838
7596.77 905
7597.59 834
7598.41 810
7599.24 1004
7600.06 954
7600.88 1019
7601.71 970
7602.53 941
7603.35 963
7604.17 920
7605.00 869
7605.82 857
7606.64 887
7607.47 992
7608.29 924
7609.11 942
7609.94 905
7610.76 946
7611.58 964
7612.41 937
7613.23 965
7614.05 974
7614.88 939
7615.70 959
7616.52 980
7617.35 998
7618.17 1064
7619.00 1092
7619.82 1077
7620.64 1023
7621.47 1003
7622.29 1025
7623.11 995
7623.94 937
7624.76 976
7625.59 942
7626.41 996
7627.24 980
7628.06 877
7628.88 972
7629.71 1000
7630.53 991
7631.36 993
7632.18 1003
7633.01 1017
7633.83 1044
7634.66 993
7635.48 936
7636.30 935
7637.13 965
7637.95 848
7638.78 814
7639.60 874
7640.43 829
7641.25 862
7642.08 888
7642.90 907
7643.73 941
7644.55 981
7645.38 935
7646.20 1026
7647.03 982
7647.85 892
7648.68 922
7649.51 1028
7650.33 944
7651.16 932
7651.98 982
7652.81 1003
7653.63 936
7654.46 884
7655.28 888
7656.11 891
7656.94 820
7657.76 766
7658.59 771
7659.41 872
7660.24 852
7661.07 769
7661.89 813
7662.72 842
7663.54 758
7664.37 722
7665.20 793
7666.02 767
7666.85 705
7667.68 764
7668.50 808
7669.33 817
7670.16 835
7670.98 841
7671.81 815
7672.64 843
7673.46 748
7674.29 739
7675.12 738
7675.94 766
7676.77 795
7677.60 839
7678.42 793
7679.25 725
7680.08 684
7680.90 786
7681.73 745
7682.56 714
7683.39 870
7684.21 794
7685.04 770
7685.87 776
7686.69 746
7687.52 808
7688.35 841
7689.18 792
7690.01 821
7690.83 826
7691.66 779
7692.49 810
7693.32 863
7694.14 799
7694.97 743
7695.80 782
7696.63 837
7697.46 916
7698.28 810
7699.11 792
7699.94 848
7700.77 826
7701.60 816
7702.42 801
7703.25 869
7704.08 958
7704.91 884
7705.74 873
7706.57 852
7707.39 773
7708.22 792
7709.05 794
7709.88 821
7710.71 755
7711.54 799
7712.37 879
7713.20 772
7714.02 767
7714.85 812
7715.68 813
7716.51 811
7717.34 794
7718.17 790
7719.00 781
7719.83 775
7720.66 737
7721.49 766
7722.32 742
7723.15 810
7723.97 761
7724.80 732
7725.63 767
7726.46 769
7727.29 834
7728.12 864
7728.95 909
7729.78 899
7730.61 928
7731.44 888
7732.27 924
7733.10 987
7733.93 938
7734.76 775
7735.59 819
7736.42 876
7737.25 802
7738.08 761
7738.91 788
7739.74 814
7740.57 822
7741.40 753
7742.23 769
7743.06 713
7743.89 779
7744.72 795
7745.56 791
7746.39 865
7747.22 864
7748.05 894
7748.88 1004
7749.71 1065
7750.54 984
7751.37 979
7752.20 1001
7753.03 921
7753.86 834
7754.69 865
7755.53 811
7756.36 789
7757.19 813
7758.02 749
7758.85 781
7759.68 779
7760.51 790
7761.35 712
7762.18 773
7763.01 781
7763.84 828
7764.67 778
7765.50 770
7766.33 776
7767.17 907
7768.00 864
7768.83 824
7769.66 827
7770.49 811
7771.33 873
7772.16 810
7772.99 824
7773.82 820
7774.65 869
7775.49 808
7776.32 710
7777.15 746
7777.98 820
7778.82 872
7779.65 758
7780.48 787
7781.31 785
7782.15 823
7782.98 835
7783.81 735
7784.64 808
7785.48 798
7786.31 831
7787.14 776
7787.97 776
7788.81 771
7789.64 805
7790.47 809
7791.31 864
7792.14 801
7792.97 793
7793.81 813
7794.64 759
7795.47 848
7796.31 766
7797.14 866
7797.97 900
7798.81 812
7799.64 909
7800.47 788
7801.31 821
7802.14 813
7802.97 837
7803.81 892
7804.64 887
7805.47 879
7806.31 872
7807.14 819
7807.98 890
7808.81 864
7809.64 814
7810.48 838
7811.31 851
7812.15 943
7812.98 991
7813.82 1026
7814.65 1004
7815.48 1028
7816.32 1072
7817.15 1191
7817.99 1146
7818.82 1066
7819.66 1082
7820.49 1114
7821.33 1071
7822.16 1092
7822.99 1073
7823.83 1102
7824.66 1121
7825.50 1126
7826.33 1122
7827.17 1027
7828.00 1066
7828.84 1085
7829.67 1020
7830.51 1021
7831.34 992
7832.18 1050
7833.02 1038
7833.85 1046
7834.69 1043
7835.52 1076
7836.36 1169
7837.19 1126
7838.03 1058
7838.86 905
7839.70 945
7840.53 963
7841.37 1010
7842.21 908
7843.04 1047
7843.88 975
7844.71 936
7845.55 967
7846.39 901
7847.22 921
7848.06 881
7848.89 851
7849.73 806
7850.57 931
7851.40 899
7852.24 850
7853.08 875
7853.91 812
7854.75 882
7855.58 868
7856.42 923
7857.26 947
7858.09 943
7858.93 916
7859.77 884
7860.60 786
7861.44 875
7862.28 893
7863.11 925
7863.95 916
7864.79 951
7865.63 920
7866.46 810
7867.30 858
7868.14 935
7868.97 877
7869.81 908
7870.65 976
7871.49 932
7872.32 932
7873.16 960
7874.00 1023
7874.84 982
7875.67 996
7876.51 1034
7877.35 1126
7878.19 1195
7879.02 1216
7879.86 1245
7880.70 1275
7881.54 1427
7882.38 1292
7883.21 1328
7884.05 1276
7884.89 1293
7885.73 1320
7886.57 1122
7887.40 1150
7888.24 1120
7889.08 1115
7889.92 1137
7890.76 1121
7891.59 1165
7892.43 1115
7893.27 1169
7894.11 1085
7894.95 1094
7895.79 998
7896.63 1032
7897.47 939
7898.30 1023
7899.14 900
7899.98 886
7900.82 980
7901.66 967
7902.50 854
7903.34 836
7904.18 837
7905.02 847
7905.85 838
7906.69 972
7907.53 894
7908.37 927
7909.21 890
7910.05 879
7910.89 852
7911.73 838
7912.57 888
7913.41 918
7914.25 986
7915.09 955
7915.93 1022
7916.77 1158
7917.61 1215
7918.45 1186
7919.29 1198
7920.13 1158
7920.97 1106
7921.81 1128
7922.65 1084
7923.49 1147
7924.33 948
7925.17 983
7926.01 875
7926.85 808
7927.69 774
7928.53 781
7929.37 770
7930.21 828
7931.05 833
7931.89 794
7932.73 892
7933.57 907
7934.41 789
7935.25 742
7936.09 751
7936.93 842
7937.78 854
7938.62 837
7939.46 779
7940.30 774
7941.14 722
7941.98 704
7942.82 786
7943.66 816
7944.50 802
7945.35 770
7946.19 764
7947.03 729
7947.87 806
7948.71 784
7949.55 804
7950.39 827
7951.24 756
7952.08 793
7952.92 850
7953.76 868
7954.60 876
7955.44 919
7956.29 979
7957.13 921
7957.97 858
7958.81 870
7959.65 873
7960.50 880
7961.34 864
7962.18 794
7963.02 753
7963.86 761
7964.71 789
7965.55 894
7966.39 944
7967.23 889
7968.08 897
7968.92 903
7969.76 860
7970.60 794
7971.45 869
7972.29 828
7973.13 784
7973.97 790
7974.82 787
7975.66 758
7976.50 733
7977.35 802
7978.19 823
7979.03 812
7979.87 734
7980.72 739
7981.56 792
7982.40 716
7983.25 743
7984.09 757
7984.93 729
7985.78 769
7986.62 755
7987.46 670
7988.31 800
7989.15 784
7990.00 747
7990.84 788
7991.68 743
7992.53 767
7993.37 737
7994.21 670
7995.06 710
7995.90 629
7996.75 686
7997.59 701
7998.43 675
7999.28 708
8000.12 640
8000.97 654
8001.81 728
8002.65 735
8003.50 740
8004.34 663
8005.19 671
8006.03 621
8006.88 586
8007.72 620
8008.57 677
8009.41 622
8010.26 651
8011.10 653
8011.95 629
8012.79 656
8013.63 724
8014.48 696
8015.32 677
8016.17 643
8017.01 616
8017.86 623
8018.70 664
8019.55 623
8020.40 645
8021.24 675
8022.09 609
8022.93 675
8023.78 596
8024.62 642
8025.47 586
8026.31 562
8027.16 613
8028.00 592
8028.85 698
8029.70 619
8030.54 654
8031.39 633
8032.23 572
8033.08 611
8033.92 572
8034.77 607
8035.62 651
8036.46 654
8037.31 684
8038.16 696
8039.00 642
8039.85 549
8040.69 625
8041.54 709
8042.39 663
8043.23 642
8044.08 654
8044.93 642
8045.77 638
8046.62 619
8047.47 630
8048.31 621
8049.16 675
8050.01 643
8050.85 665
8051.70 587
8052.55 633
8053.39 552
8054.24 540
8055.09 625
8055.94 679
8056.78 686
8057.63 659
8058.48 610
8059.32 654
8060.17 591
8061.02 582
8061.87 603
8062.71 572
8063.56 674
8064.41 618
8065.26 662
8066.10 617
8066.95 622
8067.80 657
8068.65 615
8069.49 585
8070.34 592
8071.19 626
8072.04 667
8072.89 635
8073.73 606
8074.58 642
8075.43 605
8076.28 640
8077.13 607
8077.98 634
8078.82 653
8079.67 619
8080.52 593
8081.37 714
8082.22 661
8083.07 633
8083.91 610
8084.76 584
8085.61 585
8086.46 611
8087.31 580
8088.16 567
8089.01 630
8089.86 613
8090.70 663
8091.55 675
8092.40 652
8093.25 678
8094.10 668
8094.95 687
8095.80 603
8096.65 601
8097.50 650
8098.35 624
8099.20 611
8100.05 567
8100.90 604
8101.74 577
8102.59 677
8103.44 629
8104.29 628
8105.14 587
8105.99 653
8106.84 615
8107.69 624
8108.54 590
8109.39 645
8110.24 658
8111.09 692
8111.94 613
8112.79 651
8113.64 672
8114.49 692
8115.34 608
8116.19 650
8117.04 591
8117.89 669
8118.74 708
8119.59 629
8120.45 663
8121.30 638
8122.15 674
8123.00 690
8123.85 663
8124.70 688
8125.55 644
8126.40 643
8127.25 665
8128.10 678
8128.95 665
8129.80 677
8130.65 663
8131.51 626
8132.36 685
8133.21 713
8134.06 664
8134.91 736
8135.76 700
8136.61 656
8137.46 614
8138.32 692
8139.17 648
8140.02 580
8140.87 620
8141.72 682
8142.57 669
8143.43 697
8144.28 699
8145.13 665
8145.98 592
8146.83 611
8147.68 669
8148.54 677
8149.39 703
8150.24 764
8151.09 669
8151.94 607
8152.80 677
8153.65 708
8154.50 730
8155.35 742
8156.21 784
8157.06 763
8157.91 669
8158.76 741
8159.62 730
8160.47 681
8161.32 693
8162.17 753
8163.03 730
8163.88 709
8164.73 657
8165.59 645
8166.44 700
8167.29 635
8168.14 588
8169.00 643
8169.85 620
8170.70 561
8171.56 607
8172.41 633
8173.26 638
8174.12 559
8174.97 681
8175.82 653
8176.68 682
8177.53 628
8178.38 663
8179.24 661
8180.09 572
8180.94 544
8181.80 670
8182.65 662
8183.51 612
8184.36 642
8185.21 658
8186.07 636
8186.92 591
8187.78 602
8188.63 612
8189.48 659
8190.34 590
8191.19 640
8192.05 642
8192.90 608
8193.75 540
8194.61 619
8195.46 653
8196.32 604
8197.17 660
8198.03 617
8198.88 595
8199.74 639
8200.59 570
8201.45 625
8202.30 553
8203.16 597
8204.01 635
8204.87 646
8205.72 673
8206.57 583
8207.43 611
8208.29 654
8209.14 664
8210.00 694
8210.85 678
8211.71 669
8212.56 695
8213.42 641
8214.27 615
8215.13 671
8215.98 732
8216.84 652
8217.69 645
8218.55 619
8219.41 625
8220.26 605
8221.12 643
8221.97 622
8222.83 620
8223.68 707
8224.54 685
8225.40 610
8226.25 663
8227.11 651
8227.96 620
8228.82 606
8229.68 643
8230.53 617
8231.39 591
8232.25 657
8233.10 641
8233.96 607
8234.82 545
8235.67 584
8236.53 557
8237.38 602
8238.24 547
8239.10 516
8239.95 542
8240.81 518
8241.67 541
8242.53 526
8243.38 525
8244.24 633
8245.10 571
8245.95 589
8246.81 609
8247.67 571
8248.52 608
8249.38 573
8250.24 583
8251.10 599
8251.95 625
8252.81 595
8253.67 594
8254.53 570
8255.38 572
8256.24 549
8257.10 595
8257.96 605
8258.81 587
8259.67 591
8260.53 565
8261.39 584
8262.25 559
8263.10 581
8263.96 592
8264.82 592
8265.68 591
8266.54 621
8267.39 563
8268.25 640
8269.11 690
8269.97 688
8270.83 699
8271.69 696
8272.54 681
8273.40 628
8274.26 614
8275.12 656
8275.98 691
8276.84 608
8277.70 602
8278.55 616
8279.41 687
8280.27 714
8281.13 701
8281.99 671
8282.85 618
8283.71 671
8284.57 685
8285.43 667
8286.29 671
8287.14 639
8288.00 623
8288.86 667
8289.72 586
8290.58 643
8291.44 578
8292.30 595
8293.16 584
8294.02 678
8294.88 716
8295.74 674
8296.60 698
8297.46 697
8298.32 675
8299.18 621
8300.04 603
8300.90 605
8301.76 594
8302.62 582
8303.48 602
8304.34 618
8305.20 656
8306.06 604
8306.92 578
8307.78 561
8308.64 558
8309.50 553
8310.36 597
8311.22 616
8312.08 616
8312.94 595
8313.80 588
8314.66 602
8315.52 642
8316.38 659
8317.24 697
8318.11 685
8318.97 603
8319.83 612
8320.69 551
8321.55 622
8322.41 558
8323.27 597
8324.13 529
8324.99 596
8325.85 623
8326.72 617
8327.58 630
8328.44 598
8329.30 636
8330.16 600
8331.02 589
8331.88 635
8332.75 609
8333.61 623
8334.47 623
8335.33 615
8336.19 639
8337.05 694
8337.92 639
8338.78 549
8339.64 570
8340.50 552
8341.36 674
8342.23 655
8343.09 577
8343.95 547
8344.81 604
8345.67 607
8346.54 678
8347.40 670
8348.26 645
8349.12 664
8349.99 631
8350.85 655
8351.71 618
8352.57 584
8353.44 622
8354.30 626
8355.16 621
8356.03 710
8356.89 690
8357.75 637
8358.61 628
8359.48 580
8360.34 604
8361.20 619
8362.07 612
8362.93 635
8363.79 617
8364.66 634
8365.52 614
8366.38 648
8367.25 613
8368.11 625
8368.97 575
8369.84 535
8370.70 573
8371.56 535
8372.43 614
8373.29 668
8374.15 660
8375.02 658
8375.88 649
8376.74 682
8377.61 563
8378.47 576
8379.34 565
8380.20 619
8381.06 624
8381.93 615
8382.79 624
8383.66 726
8384.52 637
8385.39 707
8386.25 628
8387.11 624
8387.98 683
8388.84 685
8389.71 697
8390.57 689
8391.44 605
8392.30 674
8393.17 607
8394.03 634
8394.90 600
8395.76 682
8396.63 678
8397.49 672
8398.36 598
8399.22 692
8400.09 735
8400.95 698
8401.82 638
8402.68 685
8403.55 656
8404.41 677
8405.28 681
8406.14 713
8407.01 749
8407.87 693
8408.74 734
8409.60 611
8410.47 632
8411.34 607
8412.20 726
8413.07 705
8413.93 744
8414.80 739
8415.66 691
8416.53 714
8417.40 715
8418.26 806
8419.13 720
8419.99 737
8420.86 759
8421.73 744
8422.59 720
8423.46 748
8424.32 785
8425.19 797
8426.06 770
8426.92 792
8427.79 780
8428.66 724
8429.52 832
8430.39 809
8431.26 718
8432.12 741
8432.99 781
8433.86 812
8434.72 817
8435.59 801
8436.46 889
8437.32 881
8438.19 835
8439.06 876
8439.93 897
8440.79 920
8441.66 918
8442.53 839
8443.39 889
8444.26 1005
8445.13 922
8446.00 983
8446.86 934
8447.73 882
8448.60 952
8449.47 934
8450.33 994
8451.20 1036
8452.07 966
8452.94 945
8453.81 1115
8454.67 1218
8455.54 1495
8456.41 1735
8457.28 1988
8458.15 1932
8459.01 1992
8459.88 1774
8460.75 1616
8461.62 1505
8462.49 1432
8463.35 1225
8464.22 1084
8465.09 1089
8465.96 977
8466.83 963
8467.70 1021
8468.57 929
8469.43 909
8470.30 955
8471.17 873
8472.04 899
8472.91 887
8473.78 881
8474.65 855
8475.52 819
8476.38 764
8477.25 779
8478.12 867
8478.99 860
8479.86 859
8480.73 841
8481.60 952
8482.47 895
8483.34 882
8484.21 932
8485.08 922
8485.95 879
8486.82 881
8487.69 798
8488.55 888
8489.42 918
8490.29 961
8491.16 921
8492.03 843
8492.90 839
8493.77 893
8494.64 923
8495.51 960
8496.38 879
8497.25 929
8498.12 878
8498.99 875
8499.86 916
8500.73 819
8501.60 891
8502.47 907
8503.34 857
8504.22 866
8505.09 807
8505.96 830
8506.83 847
8507.70 890
8508.57 852
8509.44 922
8510.31 924
8511.18 916
8512.05 1019
8512.92 937
8513.79 982
8514.66 1009
8515.53 956
8516.41 962
8517.28 989
8518.15 975
8519.02 913
8519.89 984
8520.76 941
8521.63 907
8522.50 990
8523.38 984
8524.25 1036
8525.12 1275
8525.99 1269
8526.86 1352
8527.73 1398
8528.60 1430
8529.48 1360
8530.35 1301
8531.22 1175
8532.09 1199
8532.96 1095
8533.84 1096
8534.71 1021
8535.58 1124
8536.45 1075
8537.32 1067
8538.20 1038
8539.07 975
8539.94 990
8540.81 919
8541.68 974
8542.56 903
8543.43 880
8544.30 876
8545.17 843
8546.05 921
8546.92 895
8547.79 849
8548.67 842
8549.54 927
8550.41 906
8551.28 891
8552.16 1015
8553.03 1075
8553.90 1086
8554.78 1101
8555.65 1170
8556.52 1075
8557.39 1132
8558.27 1108
8559.14 1063
8560.01 970
8560.89 953
8561.76 936
8562.63 879
8563.51 835
8564.38 866
8565.25 874
8566.13 776
8567.00 779
8567.88 811
8568.75 780
8569.62 857
8570.50 961
8571.37 892
8572.24 874
8573.12 787
8573.99 839
8574.87 803
8575.74 777
8576.61 836
8577.49 868
8578.36 845
8579.24 870
8580.11 824
8580.99 840
8581.86 802
8582.73 851
8583.61 877
8584.48 917
8585.36 830
8586.23 890
8587.11 942
8587.98 910
8588.86 942
8589.73 938
8590.61 935
8591.48 897
8592.36 845
8593.23 865
8594.11 865
8594.98 883
8595.86 920
8596.73 960
8597.61 868
8598.48 951
8599.36 988
8600.23 953
8601.11 936
8601.98 985
8602.86 990
8603.73 1013
8604.61 988
8605.49 920
8606.36 1007
8607.24 973
8608.11 921
8608.99 1077
8609.86 1072
8610.74 937
8611.62 941
8612.49 1068
8613.37 1065
8614.24 981
8615.12 1009
8616.00 1049
8616.87 1104
8617.75 1088
8618.62 1091
8619.50 1122
8620.38 1191
8621.25 1137
8622.13 1112
8623.01 1201
8623.88 1208
8624.76 1174
8625.64 1155
8626.51 1184
8627.39 1162
8628.27 1255
8629.14 1262
8630.02 1177
8630.90 1225
8631.77 1183
8632.65 1255
8633.53 1178
8634.40 1233
8635.28 1238
8636.16 1178
8637.04 1165
8637.91 1316
8638.79 1291
8639.67 1360
8640.55 1370
8641.42 1328
8642.30 1344
8643.18 1278
8644.06 1416
8644.93 1389
8645.81 1357
8646.69 1368
8647.57 1437
8648.44 1588
8649.32 1457
8650.20 1437
8651.08 1509
8651.96 1553
8652.83 1594
8653.71 1666
8654.59 1661
8655.47 1665
8656.35 1721
8657.22 1553
8658.10 1590
8658.98 1677
8659.86 1742
8660.74 1776
8661.62 1983
8662.49 2107
8663.37 2357
8664.25 2516
8665.13 2734
8666.01 2959
8666.89 3004
8667.77 2948
8668.64 2731
8669.52 2708
8670.40 2660
8671.28 2401
8672.16 2423
8673.04 2484
8673.92 2468
8674.80 2514
8675.68 2558
8676.56 2615
8677.44 2550
8678.31 2485
8679.19 2369
8680.07 2036
8680.95 1959
8681.83 1892
8682.71 1738
8683.59 1600
8684.47 1561
8685.35 1548
8686.23 1572
8687.11 1678
8687.99 1754
8688.87 1731
8689.75 1878
8690.63 2092
8691.51 2281
8692.39 2789
8693.27 2980
8694.15 3211
8695.03 3258
8695.91 3015
8696.79 2836
8697.67 2672
8698.55 2346
8699.43 2228
8700.31 2183
8701.19 2081
8702.07 1944
8702.95 1821
8703.83 1805
8704.71 1862
8705.59 1847
8706.48 1616
8707.36 1484
8708.24 1409
8709.12 1240
8710.00 1229
8710.88 1246
8711.76 1219
8712.64 1152
8713.52 1127
8714.40 1160
8715.28 1071
8716.17 1117
8717.05 1060
8717.93 986
8718.81 1005
8719.69 1000
8720.57 1153
8721.45 1186
8722.34 982
8723.22 1062
8724.10 1005
8724.98 1049
8725.86 1054
8726.74 1027
8727.63 1070
8728.51 1092
8729.39 1140
8730.27 1183
8731.15 1176
8732.04 1195
8732.92 1193
8733.80 1114
8734.68 1133
8735.56 1094
8736.45 1123
8737.33 1163
8738.21 1114
8739.09 1059
8739.98 1105
8740.86 1068
8741.74 1084
8742.62 1047
8743.51 1070
8744.39 1071
8745.27 998
8746.15 1011
8747.04 1052
8747.92 1155
8748.80 1031
8749.69 1064
8750.57 1060
8751.45 1067
8752.33 1083
8753.22 1031
8754.10 1042
8754.98 1098
8755.87 1016
8756.75 1028
8757.63 1058
8758.52 1054
8759.40 949
8760.28 1065
8761.17 1125
8762.05 1072
8762.93 1003
8763.82 1011
8764.70 1021
8765.59 1047
8766.47 979
8767.35 900
8768.24 961
8769.12 1012
8770.00 992
8770.89 971
8771.77 1069
8772.66 1018
8773.54 1004
8774.42 953
8775.31 916
8776.19 948
8777.08 940
8777.96 934
8778.85 999
8779.73 973
8780.62 897
8781.50 1033
8782.38 996
8783.27 943
8784.15 960
8785.04 1017
8785.92 1007
8786.81 918
8787.69 902
8788.58 840
8789.46 876
8790.35 905
8791.23 861
8792.12 833
8793.00 841
8793.89 856
8794.77 799
8795.66 861
8796.54 930
8797.43 823
8798.31 851
8799.20 809
8800.08 881
8800.97 916
8801.86 862
8802.74 896
8803.63 894
8804.51 934
8805.40 855
8806.28 756
8807.17 756
8808.06 791
8808.94 823
8809.83 803
8810.71 814
8811.60 834
8812.49 760
8813.37 790
8814.26 762
8815.14 728
8816.03 734
8816.92 776
8817.80 772
8818.69 766
8819.58 832
8820.46 759
8821.35 840
8822.24 784
8823.12 737
8824.01 728
8824.90 726
8825.78 799
8826.67 730
8827.56 830
8828.44 764
8829.33 799
8830.22 736
8831.10 790
8831.99 608
8832.88 664
8833.77 761
8834.65 733
8835.54 722
8836.43 697
8837.31 731
8838.20 717
8839.09 738
8839.98 789
8840.86 626
8841.75 639
8842.64 676
8843.53 644
8844.41 629
8845.30 669
8846.19 695
8847.08 704
8847.97 696
8848.85 671
8849.74 745
8850.63 688
8851.52 700
8852.41 660
8853.29 650
8854.18 684
8855.07 661
8855.96 654
8856.85 641
8857.74 632
8858.62 685
8859.51 606
8860.40 615
8861.29 622
8862.18 642
8863.07 672
8863.95 658
8864.84 605
8865.73 631
8866.62 613
8867.51 607
8868.40 664
8869.29 628
8870.18 610
8871.07 610
8871.95 567
8872.84 660
8873.73 665
8874.62 666
8875.51 684
8876.40 608
8877.29 638
8878.18 639
8879.07 523
8879.96 581
8880.85 621
8881.74 563
8882.63 587
8883.52 590
8884.41 548
8885.30 595
8886.19 573
8887.08 605
8887.97 621
8888.86 681
8889.75 635
8890.64 612
8891.53 575
8892.42 556
8893.31 597
8894.20 597
8895.09 569
8895.98 556
8896.87 573
8897.76 530
8898.65 572
8899.54 532
8900.43 584
8901.32 568
8902.21 580
8903.10 610
8903.99 595
8904.88 548
8905.77 521
8906.66 514
8907.55 527
8908.45 560
8909.34 525
8910.23 539
8911.12 561
8912.01 501
8912.90 516
8913.79 575
8914.68 590
8915.57 575
8916.47 543
8917.36 570
8918.25 572
8919.14 555
8920.03 540
8920.92 560
8921.81 597
8922.71 555
8923.60 618
8924.49 578
8925.38 593
8926.27 562
8927.16 538
8928.06 482
8928.95 541
8929.84 550
8930.73 495
8931.62 525
8932.52 499
8933.41 528
8934.30 547
8935.19 482
8936.09 547
8936.98 579
8937.87 557
8938.76 513
8939.65 490
8940.55 515
8941.44 525
8942.33 541
8943.23 580
8944.12 499
8945.01 483
8945.90 496
8946.80 500
8947.69 508
8948.58 552
8949.47 545
8950.37 556
8951.26 526
8952.15 554
8953.05 516
8953.94 482
8954.83 527
8955.73 571
8956.62 556
8957.51 536
8958.41 549
8959.30 466
8960.19 536
8961.09 514
8961.98 492
8962.87 532
8963.77 575
8964.66 517
8965.56 518
8966.45 512
8967.34 549
8968.24 519
8969.13 532
8970.03 518
8970.92 478
8971.81 504
8972.71 533
8973.60 520
8974.50 571
8975.39 547
8976.28 519
8977.18 636
8978.07 593
8978.97 533
8979.86 517
8980.76 538
8981.65 575
8982.55 504
8983.44 580
8984.33 553
8985.23 497
8986.12 537
8987.02 520
8987.91 564
8988.81 556
8989.70 554
8990.60 480
8991.49 498
8992.39 537
8993.28 540
8994.18 529
8995.07 527
8995.97 552
8996.87 552
8997.76 535
8998.66 511
8999.55 494
9000.45 487
9001.34 528
9002.24 580
9003.13 564
9004.03 510
9004.93 482
9005.82 459
9006.72 500
9007.61 571
9008.51 551
9009.40 555
9010.30 553
9011.20 552
9012.09 556
9012.99 529
9013.88 506
9014.78 470
9015.68 466
9016.57 491
9017.47 538
9018.37 535
9019.26 542
9020.16 480
9021.06 507
9021.95 476
9022.85 469
9023.75 455
9024.64 538
9025.54 554
9026.44 498
9027.33 474
9028.23 524
9029.13 489
9030.02 448
9030.92 448
9031.82 483
9032.71 505
9033.61 566
9034.51 470
9035.41 460
9036.30 498
9037.20 549
9038.10 519
9039.00 575
9039.89 573
9040.79 468
9041.69 477
9042.59 546
9043.48 543
9044.38 567
9045.28 550
9046.18 457
9047.07 491
9047.97 458
9048.87 522
9049.77 500
9050.67 481
9051.56 507
9052.46 560
9053.36 553
9054.26 557
9055.16 535
9056.06 504
9056.95 533
9057.85 522
9058.75 532
9059.65 515
9060.55 499
9061.45 523
9062.34 560
9063.24 558
9064.14 503
9065.04 464
9065.94 513
9066.84 522
9067.74 538
9068.64 519
9069.53 602
9070.43 526
9071.33 517
9072.23 537
9073.13 515
9074.03 492
9074.93 529
9075.83 594
9076.73 592
9077.63 482
9078.53 539
9079.43 490
9080.33 537
9081.23 602
9082.12 589
9083.02 484
9083.92 524
9084.82 503
9085.72 508
9086.62 510
9087.52 587
9088.42 532
9089.32 489
9090.22 557
9091.12 568
9092.02 482
9092.92 534
9093.82 511
9094.72 519
9095.62 527
9096.52 566
9097.42 484
9098.32 453
9099.22 480
9100.13 525
9101.03 514
9101.93 440
9102.83 549
9103.73 568
9104.63 475
9105.53 465
9106.43 566
9107.33 565
9108.23 550
9109.13 520
9110.03 530
9110.93 563
9111.84 575
9112.74 495
9113.64 444
9114.54 515
9115.44 550
9116.34 515
9117.24 511
9118.14 520
9119.05 526
9119.95 473
9120.85 442
9121.75 455
9122.65 461
9123.55 514
9124.45 574
9125.36 531
9126.26 517
9127.16 457
9128.06 511
9128.96 504
9129.87 475
9130.77 515
9131.67 491
9132.57 531
9133.47 501
9134.38 464
9135.28 463
9136.18 499
9137.08 491
9137.98 512
9138.89 454
9139.79 458
9140.69 505
9141.59 556
9142.50 540
9143.40 439
9144.30 488
9145.21 530
9146.11 507
9147.01 481
9147.91 464
9148.82 513
9149.72 540
9150.62 503
9151.53 490
9152.43 446
9153.33 544
9154.23 526
9155.14 490
9156.04 481
9156.94 515
9157.85 570
9158.75 533
9159.65 468
9160.56 498
9161.46 514
9162.36 612
9163.27 497
9164.17 434
9165.08 443
9165.98 519
9166.88 539
9167.79 557
9168.69 565
9169.59 559
9170.50 541
9171.40 470
9172.31 495
9173.21 531
9174.11 463
9175.02 487
9175.92 549
9176.83 500
9177.73 461
9178.64 495
9179.54 482
9180.44 477
9181.35 480
9182.25 537
9183.16 492
9184.06 471
9184.97 474
9185.87 496
9186.78 532
9187.68 489
9188.59 500
9189.49 478
9190.40 499
9191.30 543
9192.21 525
9193.11 567
9194.02 528
9194.92 505
9195.83 521
9196.73 557
9197.64 570
9198.54 558
9199.45 558
9200.35 585
9201.26 602
9202.16 657
9203.07 663
9203.98 613
9204.88 607
9205.79 599
9206.69 553
9207.60 442
9208.50 528
9209.41 546
9210.32 526
9211.22 505
9212.13 475
9213.03 479
9213.94 455
9214.85 456
9215.75 499
9216.66 481
9217.57 505
9218.47 510
9219.38 528
9220.28 554
9221.19 618
9222.10 555
9223.00 526
9223.91 514
9224.82 508
9225.72 497
9226.63 466
9227.54 485
9228.44 502
9229.35 457
9230.26 477
9231.16 499
9232.07 474
9232.98 469
9233.89 483
9234.79 513
9235.70 466
9236.61 524
9237.51 479
9238.42 484
9239.33 538
9240.24 503
9241.14 483
9242.05 502
9242.96 567
9243.87 520
9244.77 563
9245.68 506
9246.59 500
9247.50 504
9248.40 500
9249.31 448
9250.22 480
9251.13 511
9252.04 543
9252.94 500
9253.85 513
9254.76 522
9255.67 477
9256.58 494
9257.48 502
9258.39 512
9259.30 522
9260.21 493
9261.12 461
9262.03 504
9262.94 504
9263.84 461
9264.75 493
9265.66 505
9266.57 521
9267.48 514
9268.39 517
9269.30 528
9270.20 552
9271.11 542
9272.02 520
9272.93 523
9273.84 517
9274.75 495
9275.66 430
9276.57 433
9277.48 498
9278.39 512
9279.30 458
9280.21 521
9281.11 497
9282.02 455
9282.93 547
9283.84 585
9284.75 530
9285.66 508
9286.57 466
9287.48 495
9288.39 494
9289.30 470
9290.21 454
9291.12 474
9292.03 457
9292.94 450
9293.85 474
9294.76 465
9295.67 534
9296.58 528
9297.49 560
9298.40 508
9299.31 526
9300.22 513
9301.13 458
9302.04 456
9302.95 498
9303.86 549
9304.77 573
9305.69 529
9306.60 522
9307.51 533
9308.42 506
9309.33 552
9310.24 596
9311.15 526
9312.06 512
9312.97 505
9313.88 480
9314.79 502
9315.70 507
9316.62 470
9317.53 561
9318.44 525
9319.35 533
9320.26 470
9321.17 491
9322.08 512
9322.99 512
9323.91 538
9324.82 515
9325.73 480
9326.64 534
9327.55 536
9328.46 604
9329.38 505
9330.29 461
9331.20 493
9332.11 497
9333.02 536
9333.94 503
9334.85 473
9335.76 559
9336.67 547
9337.58 527
9338.50 496
9339.41 528
9340.32 538
9341.23 466
9342.15 479
9343.06 513
9343.97 546
9344.88 531
9345.80 490
9346.71 438
9347.62 510
9348.53 503
9349.45 532
9350.36 506
9351.27 502
9352.18 516
9353.10 519
9354.01 525
9354.92 466
9355.84 461
9356.75 542
9357.66 477
9358.58 495
9359.49 551
9360.40 489
9361.32 538
9362.23 546
9363.14 553
9364.06 549
9364.97 562
9365.88 493
9366.80 582
9367.71 558
9368.62 542
9369.54 557
9370.45 580
9371.37 557
9372.28 526
9373.19 589
9374.11 539
9375.02 529
9375.94 526
9376.85 548
9377.76 517
9378.68 502
9379.59 531
9380.51 519
9381.42 492
9382.33 554
9383.25 565
9384.16 552
9385.08 602
9385.99 561
9386.91 532
9387.82 541
9388.74 578
9389.65 569
9390.57 568
9391.48 622
9392.40 586
9393.31 564
9394.23 550
9395.14 593
9396.06 638
9396.97 563
9397.89 601
9398.80 583
9399.72 636
9400.63 629
9401.55 564
9402.46 609
9403.38 543
9404.29 578
9405.21 600
9406.12 638
9407.04 617
9407.95 569
9408.87 556
9409.79 567
9410.70 600
9411.62 621
9412.53 542
9413.45 576
9414.36 552
9415.28 554
9416.20 588
9417.11 538
9418.03 551
9418.95 575
9419.86 617
9420.78 566
9421.69 590
9422.61 593
9423.53 580
9424.44 666
9425.36 676
9426.28 620
9427.19 615
9428.11 615
9429.03 643
9429.94 681
9430.86 600
9431.78 594
9432.69 594
9433.61 599
9434.53 646
9435.44 661
9436.36 643
9437.28 608
9438.19 653
9439.11 632
9440.03 660
9440.95 687
9441.86 736
9442.78 755
9443.70 749
9444.62 732
9445.53 710
9446.45 755
9447.37 699
9448.29 679
9449.20 679
9450.12 744
9451.04 779
9451.96 733
9452.87 753
9453.79 753
9454.71 827
9455.63 890
9456.55 932
9457.46 899
9458.38 822
9459.30 833
9460.22 761
9461.14 689
9462.05 690
9462.97 704
9463.89 741
9464.81 677
9465.73 681
9466.65 677
9467.56 634
9468.48 673
9469.40 698
9470.32 578
9471.24 600
9472.16 613
9473.08 648
9473.99 657
9474.91 677
9475.83 706
9476.75 635
9477.67 697
9478.59 642
9479.51 646
9480.43 639
9481.35 707
9482.27 746
9483.19 765
9484.10 752
9485.02 717
9485.94 717
9486.86 666
9487.78 676
9488.70 651
9489.62 685
9490.54 611
9491.46 668
9492.38 725
9493.30 684
9494.22 700
9495.14 716
9496.06 699
9496.98 711
9497.90 723
9498.82 747
9499.74 673
9500.66 671
9501.58 657
9502.50 660
9503.42 691
9504.34 726
9505.26 737
9506.18 741
9507.10 787
9508.02 716
9508.94 718
9509.86 782
9510.78 771
9511.70 751
9512.63 773
9513.55 799
9514.47 800
9515.39 796
9516.31 812
9517.23 799
9518.15 795
9519.07 869
9519.99 921
9520.91 978
9521.83 956
9522.76 1014
9523.68 1052
9524.60 1113
9525.52 974
9526.44 966
9527.36 1021
9528.28 944
9529.21 814
9530.13 797
9531.05 865
9531.97 846
9532.89 869
9533.81 861
9534.74 904
9535.66 912
9536.58 923
9537.50 863
9538.42 852
9539.35 825
9540.27 847
9541.19 767
9542.11 734
9543.03 784
9543.96 788
9544.88 807
9545.80 756
9546.72 744
9547.64 771
9548.57 824
9549.49 814
9550.41 807
9551.33 854
9552.26 796
9553.18 754
9554.10 771
9555.03 827
9555.95 829
9556.87 869
9557.79 862
9558.72 818
9559.64 848
9560.56 880
9561.49 826
9562.41 868
9563.33 794
9564.26 842
9565.18 953
9566.10 939
9567.03 909
9567.95 897
9568.87 818
9569.80 883
9570.72 836
9571.64 947
9572.57 894
9573.49 846
9574.41 794
9575.34 820
9576.26 867
9577.18 871
9578.11 834
9579.03 893
9579.96 988
9580.88 935
9581.80 987
9582.73 991
9583.65 942
9584.58 971
9585.50 886
9586.43 857
9587.35 946
9588.27 916
9589.20 889
9590.12 974
9591.05 962
9591.97 893
9592.90 871
9593.82 900
9594.75 878
9595.67 934
9596.60 1007
9597.52 1025
9598.45 1107
9599.37 1086
9600.29 1100
9601.22 1144
9602.14 1142
9603.07 1142
9604.00 1112
9604.92 1103
9605.85 1087
9606.77 1092
9607.70 1056
9608.62 1018
9609.55 1079
9610.47 1076
9611.40 1001
9612.32 994
9613.25 964
9614.17 1024
9615.10 1021
9616.03 1043
9616.95 1132
9617.88 1043
9618.80 1074
9619.73 1071
9620.65 1042
9621.58 970
9622.51 1094
9623.43 1107
9624.36 1145
9625.29 1148
9626.21 1061
9627.14 1142
9628.06 1116
9628.99 1166
9629.92 1094
9630.84 1137
9631.77 1148
9632.70 1183
9633.62 1242
9634.55 1096
9635.48 1112
9636.40 1119
9637.33 1150
9638.26 1177
9639.18 1161
9640.11 1232
9641.04 1204
9641.96 1285
9642.89 1228
9643.82 1294
9644.74 1361
9645.67 1411
9646.60 1354
9647.53 1411
9648.45 1317
9649.38 1289
9650.31 1362
9651.24 1263
9652.16 1228
9653.09 1327
9654.02 1336
9654.95 1329
9655.87 1294
9656.80 1257
9657.73 1287
9658.66 1346
9659.58 1215
9660.51 1406
9661.44 1307
9662.37 1286
9663.30 1295
9664.22 1184
9665.15 1388
9666.08 1396
9667.01 1350
9667.94 1322
9668.86 1392
9669.79 1466
9670.72 1472
9671.65 1441
9672.58 1396
9673.51 1424
9674.43 1503
9675.36 1508
9676.29 1490
9677.22 1542
9678.15 1535
9679.08 1564
9680.01 1517
9680.94 1474
9681.86 1541
9682.79 1556
9683.72 1526
9684.65 1547
9685.58 1609
9686.51 1582
9687.44 1501
9688.37 1497
9689.30 1588
9690.23 1485
9691.16 1535
9692.08 1518
9693.01 1577
9693.94 1561
9694.87 1591
9695.80 1663
9696.73 1734
9697.66 1777
9698.59 1850
9699.52 1949
9700.45 1956
9701.38 2130
9702.31 2005
9703.24 2052
9704.17 1905
9705.10 1901
9706.03 1751
9706.96 1672
9707.89 1742
9708.82 1763
9709.75 1603
9710.68 1550
9711.61 1621
9712.54 1675
9713.47 1728
9714.40 1878
9715.33 1996
9716.26 2001
9717.19 2079
9718.12 2009
9719.06 1868
9719.99 1793
9720.92 1755
9721.85 1621
9722.78 1554
9723.71 1472
9724.64 1372
9725.57 1376
9726.50 1327
9727.43 1262
9728.36 1300
9729.30 1393
9730.23 1343
9731.16 1325
9732.09 1350
9733.02 1439
9733.95 1459
9734.88 1370
9735.81 1313
9736.75 1266
9737.68 1390
9738.61 1301
9739.54 1230
9740.47 1206
9741.40 1303
9742.34 1249
9743.27 1128
9744.20 1186
9745.13 1157
9746.06 1147
9747.00 1064
9747.93 1134
9748.86 1073
9749.79 1023
9750.72 997
9751.66 1146
9752.59 1135
9753.52 1057
9754.45 1070
9755.39 1123
9756.32 1054
9757.25 975
9758.18 969
9759.12 1000
9760.05 1032
9760.98 1044
9761.91 1012
9762.85 1073
9763.78 1058
9764.71 1035
9765.64 1004
9766.58 1047
9767.51 1010
9768.44 1050
9769.38 1054
9770.31 1020
9771.24 991
9772.18 1038
9773.11 1099
9774.04 1079
9774.98 994
9775.91 965
9776.84 982
9777.78 1071
9778.71 1046
9779.64 1085
9780.58 986
9781.51 1009
9782.44 975
9783.38 991
9784.31 1030
9785.25 997
9786.18 1071
9787.11 1066
9788.05 1026
9788.98 1008
9789.92 1047
9790.85 914
9791.78 973
9792.72 947
9793.65 922
9794.59 954
9795.52 952
9796.46 933
9797.39 924
9798.32 933
9799.26 963
9800.19 995
9801.13 920
9802.06 965
9803.00 970
9803.93 870
9804.87 795
9805.80 879
9806.74 910
9807.67 847
9808.61 834
9809.54 824
9810.48 881
9811.41 830
9812.35 900
9813.28 870
9814.22 891
9815.15 815
9816.09 889
9817.02 898
9817.96 822
9818.89 772
9819.83 839
9820.76 791
9821.70 801
9822.64 832
9823.57 801
9824.51 813
9825.44 756
9826.38 791
9827.31 799
9828.25 813
9829.19 780
9830.12 775
9831.06 761
9831.99 786
9832.93 827
9833.87 790
9834.80 784
9835.74 753
9836.68 804
9837.61 827
9838.55 761
9839.48 741
9840.42 750
9841.36 759
9842.29 735
9843.23 760
9844.17 769
9845.10 730
9846.04 745
9846.98 768
9847.91 819
9848.85 719
9849.79 762
9850.72 788
9851.66 737
9852.60 682
9853.54 690
9854.47 688
9855.41 758
9856.35 782
9857.28 722
9858.22 671
9859.16 707
9860.10 765
9861.03 716
9861.97 703
9862.91 712
9863.85 735
9864.78 712
9865.72 731
9866.66 699
9867.60 744
9868.54 659
9869.47 692
9870.41 670
9871.35 717
9872.29 765
9873.22 708
9874.16 737
9875.10 708
9876.04 715
9876.98 697
9877.92 720
9878.85 707
9879.79 693
9880.73 728
9881.67 674
9882.61 640
9883.55 671
9884.48 737
9885.42 696
9886.36 650
9887.30 640
9888.24 665
9889.18 732
9890.12 664
9891.06 646
9891.99 667
9892.93 667
9893.87 624
9894.81 664
9895.75 726
9896.69 697
9897.63 667
9898.57 721
9899.51 662
9900.45 645
9901.39 634
9902.33 685
9903.27 652
9904.20 688
9905.14 670
9906.08 690
9907.02 754
9907.96 644
9908.90 632
9909.84 682
9910.78 675
9911.72 695
9912.66 683
9913.60 654
9914.54 705
9915.48 639
9916.42 663
9917.36 668
9918.30 695
9919.24 702
9920.18 736
9921.12 711
9922.06 733
9923.00 705
9923.94 677
9924.88 775
9925.83 782
9926.77 821
9927.71 866
9928.65 945
9929.59 932
9930.53 940
9931.47 844
9932.41 858
9933.35 812
9934.29 764
9935.23 806
9936.17 732
9937.12 650
9938.06 668
9939.00 642
9939.94 621
9940.88 658
9941.82 612
9942.76 635
9943.70 592
9944.65 627
9945.59 640
9946.53 644
9947.47 602
9948.41 579
9949.35 670
9950.29 717
9951.24 761
9952.18 796
9953.12 733
9954.06 637
9955.00 720
9955.95 716
9956.89 705
9957.83 646
9958.77 540
9959.71 604
9960.66 676
9961.60 623
9962.54 601
9963.48 592
9964.43 605
9965.37 563
9966.31 522
9967.25 574
9968.20 582
9969.14 564
9970.08 546
9971.02 660
9971.97 600
9972.91 593
9973.85 598
9974.79 570
9975.74 614
9976.68 583
9977.62 605
9978.57 605
9979.51 576
9980.45 587
9981.40 587
9982.34 613
9983.28 618
9984.23 645
9985.17 573
9986.11 560
9987.06 562
9988.00 561
9988.94 577
9989.89 568
9990.83 642
9991.77 576
9992.72 572
9993.66 607
9994.60 607
9995.55 572
9996.49 541
9997.44 581
9998.38 599
9999.32 620
10000.27 553
10001.21 603
10002.16 575
10003.10 552
10004.04 579
10004.99 536
10005.93 517
10006.88 545
10007.82 576
10008.77 565
10009.71 549
10010.66 525
10011.60 575
10012.54 598
10013.49 602
10014.43 550
10015.38 548
10016.32 553
10017.27 584
10018.21 571
10019.16 573
10020.10 507
10021.05 549
10021.99 608
10022.94 547
10023.88 594
10024.83 519
10025.77 587
10026.72 570
10027.67 592
10028.61 564
10029.56 554
10030.50 561
10031.45 513
10032.39 528
10033.34 557
10034.28 574
10035.23 524
10036.18 479
10037.12 523
10038.07 490
10039.01 540
10039.96 559
10040.90 526
10041.85 521
10042.80 505
10043.74 506
10044.69 508
10045.64 491
10046.58 504
10047.53 497
10048.47 531
10049.42 537
10050.37 521
10051.31 510
10052.26 541
10053.21 478
10054.15 494
10055.10 485
10056.05 439
10056.99 508
10057.94 505
10058.89 485
10059.83 518
10060.78 565
10061.73 548
10062.67 520
10063.62 560
10064.57 506
10065.52 536
10066.46 505
10067.41 566
10068.36 534
10069.30 487
10070.25 505
10071.20 502
10072.15 520
10073.09 526
10074.04 521
10074.99 442
10075.94 483
10076.88 514
10077.83 543
10078.78 477
10079.73 511
10080.68 504
10081.62 487
10082.57 515
10083.52 470
10084.47 522
10085.42 532
10086.36 473
10087.31 468
10088.26 502
10089.21 492
10090.16 492
10091.11 504
10092.05 522
10093.00 532
10093.95 561
10094.90 532
10095.85 543
10096.80 522
10097.75 516
10098.69 518
10099.64 583
10100.59 543
10101.54 520
10102.49 528
10103.44 540
10104.39 480
10105.34 432
10106.28 449
10107.23 511
10108.18 527
10109.13 545
10110.08 511
10111.03 551
10111.98 513
10112.93 466
10113.88 508
10114.83 492
10115.78 528
10116.73 536
10117.68 494
10118.63 495
10119.58 548
10120.53 570
10121.48 493
10122.43 533
10123.38 568
10124.33 527
10125.28 537
10126.23 548
10127.18 483
10128.13 490
10129.08 473
10130.03 528
10130.98 488
10131.93 488
10132.88 526
10133.83 522
10134.78 543
10135.73 560
10136.68 585
10137.63 540
10138.58 527
10139.53 520
10140.48 513
10141.43 489
10142.38 506
10143.33 534
10144.28 562
10145.23 555
10146.19 558
10147.14 545
10148.09 545
10149.04 573
10149.99 541
10150.94 513
10151.89 465
10152.84 538
10153.79 546
10154.75 579
10155.70 497
10156.65 556
10157.60 531
10158.55 548
10159.50 531
10160.46 557
10161.41 618
10162.36 589
10163.31 578
10164.26 615
10165.21 572
10166.17 604
10167.12 585
10168.07 544
10169.02 544
10169.97 511
10170.93 555
10171.88 573
10172.83 608
10173.78 605
10174.73 602
10175.69 592
10176.64 548
10177.59 523
10178.54 535
10179.50 604
10180.45 629
10181.40 662
10182.35 665
10183.31 638
10184.26 659
10185.21 617
10186.17 604
10187.12 618
10188.07 601
10189.02 624
10189.98 593
10190.93 600
10191.88 552
10192.84 554
10193.79 574
10194.74 576
10195.70 549
10196.65 608
10197.60 588
10198.56 582
10199.51 551
10200.46 540
10201.42 576
10202.37 646
10203.32 654
10204.28 609
10205.23 630
10206.18 686
10207.14 709
10208.09 678
10209.05 700
10210.00 704
10210.95 676
10211.91 735
10212.86 710
10213.82 678
10214.77 614
10215.72 666
10216.68 631
10217.63 607
10218.59 555
10219.54 554
10220.50 566
10221.45 560
10222.41 563
10223.36 578
10224.31 568
10225.27 577
10226.22 585
10227.18 549
10228.13 576
10229.09 613
10230.04 583
10231.00 577
10231.95 578
10232.91 546
10233.86 560
10234.82 650
10235.77 741
10236.73 754
10237.68 721
10238.64 765
10239.59 733
10240.55 793
10241.50 743
10242.46 671
10243.42 580
10244.37 631
10245.33 595
10246.28 576
10247.24 539
10248.19 563
10249.15 551
10250.11 495
10251.06 544
10252.02 522
10252.97 518
10253.93 496
10254.89 495
10255.84 569
10256.80 615
10257.75 565
10258.71 525
10259.67 505
10260.62 497
10261.58 477
10262.54 512
10263.49 536
10264.45 573
10265.40 538
10266.36 475
10267.32 517
10268.27 534
10269.23 473
10270.19 530
10271.14 475
10272.10 542
10273.06 537
10274.02 492
10274.97 513
10275.93 544
10276.89 493
10277.84 491
10278.80 474
10279.76 488
10280.71 513
10281.67 565
10282.63 594
10283.59 493
10284.54 490
10285.50 498
10286.46 448
10287.42 506
10288.37 465
10289.33 476
10290.29 498
10291.25 493
10292.21 469
10293.16 469
10294.12 481
10295.08 456
10296.04 530
10296.99 494
10297.95 436
10298.91 453
10299.87 463
10300.83 484
10301.79 492
10302.74 560
10303.70 521
10304.66 526
10305.62 499
10306.58 406
10307.54 469
10308.49 480
10309.45 455
10310.41 498
10311.37 509
10312.33 548
10313.29 537
10314.25 493
10315.21 514
10316.16 507
10317.12 484
10318.08 554
10319.04 495
10320.00 545
10320.96 560
10321.92 474
10322.88 548
10323.84 512
10324.80 543
10325.76 525
10326.71 550
10327.67 563
10328.63 461
10329.59 499
10330.55 498
10331.51 535
10332.47 478
10333.43 498
10334.39 495
10335.35 529
10336.31 525
10337.27 489
10338.23 419
10339.19 434
10340.15 485
10341.11 554
10342.07 471
10343.03 430
10343.99 485
10344.95 479
10345.91 464
10346.87 467
10347.83 443
10348.79 515
10349.75 530
10350.71 449
10351.67 430
10352.63 509
10353.60 437
10354.56 428
10355.52 488
10356.48 462
10357.44 434
10358.40 455
10359.36 426
10360.32 449
10361.28 420
10362.24 415
10363.20 476
10364.17 421
10365.13 490
10366.09 432
10367.05 439
10368.01 482
10368.97 477
10369.93 492
10370.89 525
10371.86 416
10372.82 411
10373.78 432
10374.74 419
10375.70 409
10376.66 422
10377.63 479
10378.59 436
10379.55 418
10380.51 444
10381.47 444
10382.44 439
10383.40 416
10384.36 470
10385.32 428
10386.28 410
10387.25 446
10388.21 399
10389.17 432
10390.13 500
10391.10 432
10392.06 437
10393.02 426
10393.98 378
10394.94 444
10395.91 442
10396.87 451
10397.83 471
10398.80 452
10399.76 458
10400.72 394
10401.68 431
10402.65 432
10403.61 430
10404.57 424
10405.54 408
10406.50 428
10407.46 420
10408.43 433
10409.39 472
10410.35 397
10411.32 413
10412.28 457
10413.24 433
10414.21 452
10415.17 462
10416.13 437
10417.10 437
10418.06 470
10419.02 499
10419.99 465
10420.95 443
10421.91 410
10422.88 389
10423.84 405
10424.81 423
10425.77 403
10426.73 446
10427.70 459
10428.66 404
10429.63 419
10430.59 416
10431.56 431
10432.52 427
10433.48 426
10434.45 424
10435.41 464
10436.38 403
10437.34 392
10438.31 416
10439.27 386
10440.24 419
10441.20 440
10442.16 393
10443.13 371
10444.09 400
10445.06 388
10446.02 374
10446.99 411
10447.95 369
10448.92 414
10449.88 429
10450.85 389
10451.81 414
10452.78 400
10453.75 390
10454.71 390
10455.68 349
10456.64 432
10457.61 478
10458.57 433
10459.54 444
10460.50 384
10461.47 405
10462.43 364
10463.40 389
10464.37 425
10465.33 443
10466.30 448
10467.26 423
10468.23 427
10469.20 423
10470.16 496
10471.13 483
10472.09 446
10473.06 425
10474.03 398
10474.99 388
10475.96 370
10476.93 372
10477.89 367
10478.86 396
10479.82 412
10480.79 461
10481.76 421
10482.72 418
10483.69 454
10484.66 453
10485.62 488
10486.59 460
10487.56 440
10488.52 424
10489.49 412
10490.46 398
10491.43 393
10492.39 446
10493.36 447
10494.33 448
10495.29 403
10496.26 385
10497.23 383
10498.20 419
10499.16 425
10500.13 372
10501.10 417
10502.07 407
10503.03 409
10504.00 450
10504.97 414
10505.94 395
10506.90 381
10507.87 446
10508.84 465
10509.81 440
10510.78 403
10511.74 419
10512.71 445
10513.68 461
10514.65 377
10515.62 394
10516.58 434
10517.55 426
10518.52 406
10519.49 388
10520.46 382
10521.43 437
10522.39 440
10523.36 345
10524.33 341
10525.30 390
10526.27 407
10527.24 400
10528.21 393
10529.17 377
10530.14 418
10531.11 459
10532.08 407
10533.05 409
10534.02 428
10534.99 430
10535.96 416
10536.93 410
10537.90 412
10538.86 422
10539.83 421
10540.80 438
10541.77 437
10542.74 396
10543.71 426
10544.68 426
10545.65 407
10546.62 412
10547.59 392
10548.56 372
10549.53 386
10550.50 434
10551.47 430
10552.44 437
10553.41 416
10554.38 424
10555.35 431
10556.32 462
10557.29 467
10558.26 433
10559.23 479
10560.20 397
10561.17 434
10562.14 449
10563.11 424
10564.08 370
10565.05 419
10566.02 432
10566.99 450
10567.96 384
10568.93 444
10569.90 404
10570.87 434
10571.84 417
10572.82 405
10573.79 439
10574.76 450
10575.73 421
10576.70 381
10577.67 393
10578.64 404
10579.61 420
10580.58 443
10581.55 432
10582.53 385
10583.50 418
10584.47 467
10585.44 442
10586.41 429
10587.38 397
10588.35 435
10589.33 428
10590.30 432
10591.27 414
10592.24 427
10593.21 472
10594.18 422
10595.16 445
10596.13 429
10597.10 393
10598.07 479
10599.04 408
10600.01 408
10600.99 453
10601.96 441
10602.93 443
10603.90 430
10604.88 456
10605.85 496
10606.82 449
10607.79 450
10608.77 509
10609.74 516
10610.71 565
10611.68 558
10612.66 573
10613.63 532
10614.60 505
10615.57 469
10616.55 499
10617.52 507
10618.49 492
10619.46 454
10620.44 461
10621.41 447
10622.38 435
10623.36 446
10624.33 489
10625.30 459
10626.28 430
10627.25 452
10628.22 409
10629.20 410
10630.17 420
10631.14 434
10632.12 399
10633.09 416
10634.06 456
10635.04 440
10636.01 420
10636.99 436
10637.96 491
10638.93 482
10639.91 438
10640.88 509
10641.85 469
10642.83 452
10643.80 490
10644.78 534
10645.75 533
10646.72 465
10647.70 440
10648.67 422
10649.65 457
10650.62 423
10651.60 442
10652.57 448
10653.55 449
10654.52 462
10655.49 409
10656.47 426
10657.44 424
10658.42 427
10659.39 402
10660.37 394
10661.34 393
10662.32 385
10663.29 423
10664.27 393
10665.24 424
10666.22 407
10667.19 370
10668.17 418
10669.14 407
10670.12 405
10671.09 415
10672.07 436
10673.04 449
10674.02 454
10675.00 426
10675.97 420
10676.95 441
10677.92 422
10678.90 431
10679.87 384
10680.85 422
10681.82 492
10682.80 441
10683.78 434
10684.75 426
10685.73 419
10686.70 395
10687.68 381
10688.66 382
10689.63 398
10690.61 408
10691.58 430
10692.56 412
10693.54 418
10694.51 334
10695.49 323
10696.47 387
10697.44 438
10698.42 382
10699.40 422
10700.37 445
10701.35 414
10702.33 452
10703.30 376
10704.28 436
10705.26 421
10706.23 408
10707.21 407
10708.19 368
10709.16 397
10710.14 387
10711.12 375
10712.10 410
10713.07 441
10714.05 411
10715.03 365
10716.01 387
10716.98 406
10717.96 396
10718.94 455
10719.91 456
10720.89 381
10721.87 416
10722.85 370
10723.83 434
10724.80 422
10725.78 392
10726.76 453
10727.74 392
10728.71 359
10729.69 358
10730.67 434
10731.65 407
10732.63 434
10733.60 385
10734.58 399
10735.56 429
10736.54 417
10737.52 416
10738.50 387
10739.47 423
10740.45 372
10741.43 378
10742.41 401
10743.39 443
10744.37 404
10745.35 405
10746.32 436
10747.30 377
10748.28 431
10749.26 423
10750.24 413
10751.22 414
10752.20 359
10753.18 395
10754.16 419
10755.14 389
10756.11 461
10757.09 431
10758.07 412
10759.05 412
10760.03 413
10761.01 426
10761.99 417
10762.97 428
10763.95 424
10764.93 404
10765.91 445
10766.89 397
10767.87 423
10768.85 415
10769.83 455
10770.81 393
10771.79 395
10772.77 379
10773.75 437
10774.73 430
10775.71 420
10776.69 437
10777.67 454
10778.65 453
10779.63 425
10780.61 430
10781.59 408
10782.57 442
10783.55 431
10784.53 414
10785.51 418
10786.49 425
10787.47 420
10788.45 431
10789.43 458
10790.41 447
10791.39 398
10792.38 426
10793.36 440
10794.34 433
10795.32 427
10796.30 382
10797.28 457
10798.26 464
10799.24 465
10800.22 485
10801.21 435
10802.19 452
10803.17 431
10804.15 391
10805.13 419
10806.11 393
10807.09 410
10808.07 391
10809.06 376
10810.04 427
10811.02 457
10812.00 439
10812.98 425
10813.97 470
10814.95 450
10815.93 388
10816.91 390
10817.89 407
10818.87 437
10819.86 432
10820.84 442
10821.82 468
10822.80 444
10823.79 481
10824.77 508
10825.75 540
10826.73 430
10827.72 454
10828.70 492
10829.68 494
10830.66 415
10831.65 428
10832.63 504
10833.61 460
10834.59 414
10835.58 463
10836.56 515
10837.54 522
10838.52 446
10839.51 454
10840.49 432
10841.47 519
10842.46 486
10843.44 457
10844.42 475
10845.41 506
10846.39 532
10847.37 422
10848.36 483
10849.34 470
10850.32 511
10851.31 480
10852.29 410
10853.27 479
10854.26 521
10855.24 508
10856.23 486
10857.21 479
10858.19 494
10859.18 492
10860.16 499
10861.14 515
10862.13 531
10863.11 553
10864.10 529
10865.08 568
10866.07 523
10867.05 505
10868.03 492
10869.02 526
10870.00 557
10870.99 538
10871.97 533
10872.96 620
10873.94 571
10874.92 566
10875.91 528
10876.89 543
10877.88 540
10878.86 571
10879.85 578
10880.83 522
10881.82 544
10882.80 582
10883.79 550
10884.77 581
10885.76 549
10886.74 604
10887.73 603
10888.71 555
10889.70 603
10890.68 597
10891.67 575
10892.65 603
10893.64 582
10894.63 614
10895.61 642
10896.60 624
10897.58 614
10898.57 654
10899.55 590
10900.54 630
10901.53 616
10902.51 650
10903.50 630
10904.48 617
10905.47 610
10906.46 669
10907.44 638
10908.43 623
10909.41 666
10910.40 728
10911.39 652
10912.37 583
10913.36 630
10914.34 637
10915.33 617
10916.32 645
10917.30 687
10918.29 708
10919.28 780
10920.26 764
10921.25 736
10922.24 749
10923.22 770
10924.21 713
10925.20 706
10926.18 782
10927.17 720
10928.16 723
10929.15 708
10930.13 785
10931.12 830
10932.11 831
10933.09 719
10934.08 742
10935.07 789
10936.06 789
10937.04 786
10938.03 802
10939.02 819
10940.01 823
10940.99 836
10941.98 851
10942.97 873
10943.96 878
10944.94 888
10945.93 860
10946.92 828
10947.91 862
10948.90 853
10949.88 881
10950.87 817
10951.86 902
10952.85 955
10953.84 1056
10954.82 1057
10955.81 1087
10956.80 1229
10957.79 1220
10958.78 1245
10959.77 1300
10960.75 1329
10961.74 1338
10962.73 1299
10963.72 1247
10964.71 1222
10965.70 1207
10966.69 1103
10967.68 1141
10968.66 1045
10969.65 961
10970.64 999
10971.63 850
10972.62 880
10973.61 857
10974.60 934
10975.59 895
10976.58 870
10977.57 940
10978.55 859
10979.54 898
10980.53 914
10981.52 905
10982.51 908
10983.50 972
10984.49 994
10985.48 928
10986.47 964
10987.46 985
10988.45 1023
10989.44 1009
10990.43 965
10991.42 980
10992.41 1006
10993.40 968
10994.39 1063
10995.38 1125
10996.37 1153
10997.36 1312
10998.35 1369
10999.34 1660
11000.33 1766
11001.32 1782
11002.31 1847
11003.30 1775
11004.29 1762
11005.28 1715
11006.27 1486
11007.26 1337
11008.25 1203
11009.24 1141
11010.24 1001
11011.23 958
11012.22 925
11013.21 907
11014.20 869
11015.19 838
11016.18 772
11017.17 825
11018.16 774
11019.15 823
11020.14 804
11021.14 782
11022.13 798
11023.12 825
11024.11 726
11025.10 745
11026.09 733
11027.08 732
11028.08 696
11029.07 700
11030.06 703
11031.05 693
11032.04 714
11033.03 694
11034.03 684
11035.02 701
11036.01 700
11037.00 698
11037.99 691
11038.99 704
11039.98 679
11040.97 697
11041.96 651
11042.95 666
11043.95 655
11044.94 628
11045.93 635
11046.92 641
11047.92 663
11048.91 638
11049.90 625
11050.89 665
11051.89 650
11052.88 630
11053.87 608
11054.86 609
11055.86 629
11056.85 572
11057.84 534
11058.83 595
11059.83 610
11060.82 581
11061.81 591
11062.81 589
11063.80 545
11064.79 526
11065.79 576
11066.78 580
11067.77 595
11068.77 580
11069.76 642
11070.75 655
11071.75 625
11072.74 595
11073.73 561
11074.73 560
11075.72 597
11076.71 603
11077.71 611
11078.70 605
11079.70 534
11080.69 546
11081.68 570
11082.68 609
11083.67 598
11084.67 614
11085.66 611
11086.65 613
11087.65 574
11088.64 544
11089.64 603
11090.63 592
11091.63 622
11092.62 558
11093.61 580
11094.61 563
11095.60 555
11096.60 506
11097.59 512
11098.59 590
11099.58 552
11100.58 569
11101.57 505
11102.57 539
11103.56 582
11104.56 572
11105.55 568
11106.55 545
11107.54 577
11108.54 551
11109.53 528
11110.53 524
11111.52 545
11112.52 532
11113.51 537
11114.51 541
11115.50 579
11116.50 485
11117.49 524
11118.49 506
11119.49 521
11120.48 491
11121.48 505
11122.47 480
11123.47 491
11124.46 520
11125.46 497
11126.46 519
11127.45 484
11128.45 406
11129.44 480
11130.44 464
11131.44 464
11132.43 491
11133.43 507
11134.43 463
11135.42 476
11136.42 490
11137.41 475
11138.41 454
11139.41 447
11140.40 452
11141.40 460
11142.40 452
11143.39 494
11144.39 415
11145.39 433
11146.38 467
11147.38 482
11148.38 506
11149.38 493
11150.37 528
11151.37 479
11152.37 453
11153.36 506
11154.36 484
11155.36 446
11156.36 399
11157.35 482
11158.35 456
11159.35 480
11160.34 467
11161.34 441
11162.34 435
11163.34 416
11164.33 436
11165.33 493
11166.33 399
11167.33 474
11168.33 480
11169.32 460
11170.32 441
11171.32 453
11172.32 496
11173.32 449
11174.31 443
11175.31 424
11176.31 434
11177.31 436
11178.31 482
11179.30 460
11180.30 432
11181.30 472
11182.30 497
11183.30 453
11184.30 446
11185.30 478
11186.29 450
11187.29 450
11188.29 431
11189.29 443
11190.29 448
11191.29 493
11192.29 455
11193.29 399
11194.28 452
11195.28 498
11196.28 532
11197.28 455
11198.28 470
11199.28 491
11200.28 450
11201.28 478
11202.28 554
11203.28 489
11204.28 527
11205.28 503
11206.28 496
11207.28 505
11208.28 490
11209.27 488
11210.27 511
11211.27 544
11212.27 548
11213.27 456
11214.27 463
11215.27 479
11216.27 461
11217.27 467
11218.27 472
11219.27 467
11220.27 449
11221.27 441
11222.27 506
11223.27 474
11224.27 479
11225.28 461
11226.28 466
11227.28 415
11228.28 420
11229.28 440
11230.28 479
11231.28 430
11232.28 411
11233.28 458
11234.28 449
11235.28 471
11236.28 455
11237.28 452
11238.28 417
11239.28 486
11240.29 475
11241.29 435
11242.29 446
11243.29 472
11244.29 488
11245.29 474
11246.29 477
11247.29 454
11248.30 434
11249.30 483
11250.30 480
11251.30 465
11252.30 464
11253.30 504
11254.31 479
11255.31 477
11256.31 495
11257.31 483
11258.31 445
11259.31 389
11260.32 484
11261.32 469
11262.32 477
11263.32 475
11264.32 518
11265.33 531
11266.33 550
11267.33 526
11268.33 449
11269.34 531
11270.34 555
11271.34 531
11272.34 524
11273.35 526
11274.35 526
11275.35 511
11276.35 553
11277.36 535
11278.36 517
11279.36 540
11280.36 526
11281.37 504
11282.37 513
11283.37 504
11284.38 468
11285.38 453
11286.38 463
11287.38 400
11288.39 446
11289.39 436
11290.39 407
11291.40 399
11292.40 435
11293.40 426
11294.41 431
11295.41 398
11296.41 411
11297.42 477
11298.42 435
11299.43 460
11300.43 427
11301.43 461
11302.44 427
11303.44 489
11304.44 486
11305.45 416
11306.45 433
11307.46 445
11308.46 424
11309.47 477
11310.47 389
11311.47 427
11312.48 434
11313.48 430
11314.49 455
11315.49 467
11316.50 447
11317.50 405
11318.50 470
11319.51 466
11320.51 485
11321.52 459
11322.52 447
11323.53 467
11324.53 450
11325.54 495
11326.54 435
11327.55 446
11328.55 461
11329.56 455
11330.56 436
11331.57 487
11332.57 489
11333.58 437
11334.58 418
11335.59 489
11336.59 465
11337.60 532
11338.60 515
11339.61 486
11340.61 534
11341.62 608
11342.63 569
11343.63 623
11344.64 628
11345.64 596
11346.65 539
11347.65 544
11348.66 486
11349.67 493
11350.67 448
11351.68 441
11352.68 498
11353.69 429
11354.70 364
11355.70 433
11356.71 492
11357.72 492
11358.72 467
11359.73 490
11360.73 488
11361.74 439
11362.75 451
11363.75 470
11364.76 508
11365.77 443
11366.77 453
11367.78 433
11368.79 417
11369.79 432
11370.80 430
11371.81 428
11372.81 455
11373.82 414
11374.83 431
11375.84 465
11376.84 479
11377.85 455
11378.86 448
11379.86 480
11380.87 479
11381.88 465
11382.89 410
11383.89 401
11384.90 451
11385.91 437
11386.92 405
11387.92 407
11388.93 436
11389.94 437
11390.95 477
11391.95 439
11392.96 487
11393.97 417
11394.98 424
11395.99 464
11396.99 424
11398.00 435
11399.01 407
11400.02 447
11401.03 423
11402.03 410
11403.04 425
11404.05 362
11405.06 467
11406.07 443
11407.08 488
11408.09 439
11409.09 452
11410.10 457
11411.11 426
11412.12 497
11413.13 403
11414.14 454
11415.15 428
11416.15 415
11417.16 442
11418.17 459
11419.18 471
11420.19 473
11421.20 470
11422.21 466
11423.22 454
11424.23 483
11425.24 434
11426.25 440
11427.26 417
11428.26 448
11429.27 463
11430.28 463
11431.29 418
11432.30 415
11433.31 446
11434.32 446
11435.33 452
11436.34 443
11437.35 430
11438.36 484
11439.37 473
11440.38 457
11441.39 445
11442.40 410
11443.41 469
11444.42 442
11445.43 432
11446.44 471
11447.45 450
11448.46 437
11449.47 427
11450.48 458
11451.49 467
11452.50 506
11453.51 496
11454.52 476
11455.53 468
11456.55 472
11457.56 457
11458.57 438
11459.58 451
11460.59 471
11461.60 503
11462.61 484
11463.62 472
11464.63 446
11465.64 471
11466.65 466
11467.67 478
11468.68 490
11469.69 492
11470.70 478
11471.71 526
11472.72 469
11473.73 460
11474.74 429
11475.76 470
11476.77 511
11477.78 484
11478.79 545
11479.80 473
11480.81 459
11481.83 546
11482.84 488
11483.85 467
11484.86 515
11485.87 561
11486.89 557
11487.90 493
11488.91 485
11489.92 476
11490.93 522
11491.95 515
11492.96 500
11493.97 506
11494.98 524
11496.00 509
11497.01 502
11498.02 519
11499.03 524
11500.05 527
11501.06 500
11502.07 514
11503.08 546
11504.10 554
11505.11 534
11506.12 533
11507.13 533
11508.15 611
11509.16 587
11510.17 565
11511.19 563
11512.20 568
11513.21 592
11514.23 590
11515.24 635
11516.25 639
11517.27 608
11518.28 640
11519.29 647
11520.31 666
11521.32 685
11522.33 674
11523.35 650
11524.36 692
11525.37 745
11526.39 702
11527.40 796
11528.42 697
11529.43 689
11530.44 721
11531.46 744
11532.47 804
11533.48 826
11534.50 881
11535.51 944
11536.53 1014
11537.54 1160
11538.56 1204
11539.57 1293
11540.58 1346
11541.60 1377
11542.61 1473
11543.63 1417
11544.64 1302
11545.66 1188
11546.67 1064
11547.69 980
11548.70 876
11549.72 857
11550.73 772
11551.75 714
11552.76 660
11553.78 653
11554.79 603
11555.81 669
11556.82 625
11557.84 625
11558.85 624
11559.87 649
11560.88 607
11561.90 615
11562.91 614
11563.93 590
11564.94 547
11565.96 573
11566.97 605
11567.99 620
11569.00 592
11570.02 571
11571.04 594
11572.05 599
11573.07 557
11574.08 526
11575.10 542
11576.11 539
11577.13 563
11578.15 631
11579.16 552
11580.18 515
11581.20 584
11582.21 532
11583.23 526
11584.24 523
11585.26 493
11586.28 543
11587.29 476
11588.31 498
11589.33 533
11590.34 508
11591.36 537
11592.38 568
11593.39 535
11594.41 564
11595.43 510
11596.44 581
11597.46 555
11598.48 583
11599.49 614
11600.51 609
11601.53 644
11602.54 650
11603.56 600
11604.58 571
11605.60 583
11606.61 542
11607.63 557
11608.65 596
11609.67 586
11610.68 548
11611.70 589
11612.72 557
11613.74 541
11614.75 534
11615.77 525
11616.79 550
11617.81 524
11618.82 513
11619.84 507
11620.86 509
11621.88 557
11622.90 554
11623.91 547
11624.93 553
11625.95 590
11626.97 505
11627.99 460
11629.00 503
11630.02 503
11631.04 467
11632.06 529
11633.08 531
11634.10 517
11635.11 517
11636.13 503
11637.15 497
11638.17 492
11639.19 505
11640.21 471
11641.23 442
11642.25 483
11643.26 489
11644.28 540
11645.30 546
11646.32 520
11647.34 485
11648.36 420
11649.38 477
11650.40 482
11651.42 425
11652.44 453
11653.46 513
11654.47 482
11655.49 448
11656.51 403
11657.53 475
11658.55 430
11659.57 439
11660.59 473
11661.61 455
11662.63 439
11663.65 428
11664.67 460
11665.69 446
11666.71 456
11667.73 453
11668.75 415
11669.77 422
11670.79 473
11671.81 428
11672.83 501
11673.85 481
11674.87 422
11675.89 384
11676.91 426
11677.93 432
11678.95 433
11679.97 421
11680.99 393
11682.01 419
11683.03 437
11684.06 417
11685.08 409
11686.10 456
11687.12 473
11688.14 429
11689.16 470
11690.18 444
11691.20 417
11692.22 384
11693.24 438
11694.26 419
11695.29 405
11696.31 422
11697.33 402
11698.35 408
11699.37 416
11700.39 427
11701.41 402
11702.43 431
11703.46 414
11704.48 395
11705.50 372
11706.52 392
11707.54 405
11708.56 443
11709.59 399
11710.61 414
11711.63 381
11712.65 357
11713.67 404
11714.70 409
11715.72 387
11716.74 395
11717.76 462
11718.78 404
11719.81 424
11720.83 442
11721.85 405
11722.87 420
11723.90 428
11724.92 428
11725.94 416
11726.96 379
11727.99 422
11729.01 398
11730.03 397
11731.05 451
11732.08 450
11733.10 400
11734.12 435
11735.15 426
11736.17 437
11737.19 480
11738.21 473
11739.24 509
11740.26 419
11741.28 425
11742.31 415
11743.33 413
11744.35 395
11745.38 385
11746.40 413
11747.42 472
11748.45 373
11749.47 375
11750.49 406
11751.52 409
11752.54 395
11753.56 373
11754.59 375
11755.61 389
11756.64 439
11757.66 451
11758.68 411
11759.71 353
11760.73 409
11761.76 413
11762.78 453
11763.80 388
11764.83 404
11765.85 437
11766.88 419
11767.90 434
11768.93 365
11769.95 380
11770.97 426
11772.00 417
11773.02 424
11774.05 407
11775.07 343
11776.10 393
11777.12 438
11778.15 428
11779.17 377
11780.20 397
11781.22 392
11782.25 447
11783.27 416
11784.30 445
11785.32 438
11786.35 415
11787.37 388
11788.40 413
11789.42 424
11790.45 419
11791.47 417
11792.50 484
11793.52 445
11794.55 437
11795.57 423
11796.60 441
11797.63 465
11798.65 416
11799.68 388
11800.70 431
11801.73 382
11802.75 413
11803.78 411
11804.81 393
11805.83 421
11806.86 422
11807.88 461
11808.91 490
11809.94 449
11810.96 443
11811.99 422
11813.02 439
11814.04 444
11815.07 428
11816.09 391
11817.12 415
11818.15 449
11819.17 415
11820.20 455
11821.23 473
11822.25 407
11823.28 463
11824.31 460
11825.33 418
11826.36 453
11827.39 439
11828.42 462
11829.44 448
11830.47 511
11831.50 497
11832.52 482
11833.55 477
11834.58 514
11835.61 456
11836.63 442
11837.66 477
11838.69 493
11839.71 463
11840.74 484
11841.77 518
11842.80 509
11843.83 463
11844.85 485
11845.88 491
11846.91 456
11847.94 474
11848.96 546
11849.99 527
11851.02 499
11852.05 527
11853.08 499
11854.10 504
11855.13 495
11856.16 538
11857.19 608
11858.22 604
11859.24 530
11860.27 493
11861.30 547
11862.33 556
11863.36 608
11864.39 571
11865.42 548
11866.44 572
11867.47 537
11868.50 526
11869.53 562
11870.56 553
11871.59 523
11872.62 570
11873.65 552
11874.67 524
11875.70 534
11876.73 522
11877.76 574
11878.79 538
11879.82 544
11880.85 564
11881.88 563
11882.91 609
11883.94 652
11884.97 617
11886.00 616
11887.03 651
11888.06 682
11889.09 637
11890.11 675
11891.14 692
11892.17 679
11893.20 676
11894.23 683
11895.26 579
11896.29 655
11897.32 729
11898.35 710
11899.38 724
11900.41 713
11901.44 825
11902.47 867
11903.50 833
11904.53 929
11905.56 958
11906.59 1018
11907.63 954
11908.66 866
11909.69 812
11910.72 822
11911.75 794
11912.78 862
11913.81 791
11914.84 780
11915.87 781
11916.90 705
11917.93 677
11918.96 700
11919.99 673
11921.02 654
11922.06 715
11923.09 693
11924.12 687
11925.15 691
11926.18 752
11927.21 795
11928.24 770
11929.27 855
11930.31 915
11931.34 1019
11932.37 1037
11933.40 1016
11934.43 1049
11935.46 989
11936.49 1027
11937.53 964
11938.56 947
11939.59 898
11940.62 814
11941.65 739
11942.69 727
11943.72 676
11944.75 666
11945.78 649
11946.81 594
11947.85 697
11948.88 660
11949.91 621
11950.94 660
11951.97 654
11953.01 576
11954.04 571
11955.07 591
11956.10 599
11957.14 578
11958.17 629
11959.20 670
11960.24 576
11961.27 607
11962.30 536
11963.33 553
11964.37 544
11965.40 640
11966.43 624
11967.47 550
11968.50 567
11969.53 615
11970.56 703
11971.60 659
11972.63 619
11973.66 629
11974.70 596
11975.73 616
11976.76 614
11977.80 632
11978.83 642
11979.86 621
11980.90 637
11981.93 651
11982.97 615
11984.00 617
11985.03 608
11986.07 575
11987.10 600
11988.13 635
11989.17 655
11990.20 665
11991.24 653
11992.27 596
11993.30 588
11994.34 652
11995.37 613
11996.41 624
11997.44 587
11998.48 576
11999.51 611
12000.54 556
12001.58 606
12002.61 669
12003.65 622
12004.68 647
12005.72 672
12006.75 634
12007.79 619
12008.82 627
12009.86 643
12010.89 726
12011.93 692
12012.96 626
12014.00 675
12015.03 699
12016.07 689
12017.10 643
12018.14 695
12019.17 709
12020.21 694
12021.24 696
12022.28 666
12023.31 707
12024.35 688
12025.38 704
12026.42 742
12027.46 676
12028.49 691
12029.53 605
12030.56 594
12031.60 606
12032.63 590
12033.67 652
12034.71 640
12035.74 633
12036.78 648
12037.81 680
12038.85 677
12039.89 663
12040.92 682
12041.96 711
12042.99 690
12044.03 719
12045.07 662
12046.10 652
12047.14 645
12048.18 642
12049.21 590
12050.25 684
12051.29 683
12052.32 676
12053.36 670
12054.40 702
12055.43 689
12056.47 698
12057.51 735
12058.54 776
12059.58 732
12060.62 703
12061.65 735
12062.69 725
12063.73 738
12064.77 709
12065.80 699
12066.84 740
12067.88 685
12068.92 671
12069.95 660
12070.99 607
12072.03 522
12073.07 577
12074.10 589
12075.14 608
12076.18 639
12077.22 539
12078.25 612
12079.29 683
12080.33 594
12081.37 609
12082.41 610
12083.44 670
12084.48 645
12085.52 624
12086.56 624
12087.60 640
12088.63 680
12089.67 679
12090.71 668
12091.75 645
12092.79 709
12093.83 718
12094.86 638
12095.90 660
12096.94 657
12097.98 697
12099.02 676
12100.06 718
12101.10 708
12102.13 708
12103.17 719
12104.21 740
12105.25 758
12106.29 759
12107.33 770
12108.37 724
12109.41 732
12110.45 757
12111.49 663
12112.53 685
12113.56 693
12114.60 643
12115.64 620
12116.68 604
12117.72 661
12118.76 567
12119.80 534
12120.84 545
12121.88 513
12122.92 529
12123.96 522
12125.00 528
12126.04 497
12127.08 546
12128.12 536
12129.16 531
12130.20 520
12131.24 496
12132.28 483
12133.32 518
12134.36 466
12135.40 495
12136.44 549
12137.48 519
12138.52 482
12139.56 488
12140.60 492
12141.64 488
12142.68 492
12143.72 499
12144.76 464
12145.81 526
12146.85 493
12147.89 516
12148.93 505
12149.97 479
12151.01 448
12152.05 512
12153.09 487
12154.13 477
12155.17 472
12156.21 482
12157.26 478
12158.30 445
12159.34 495
12160.38 494
12161.42 513
12162.46 448
12163.50 449
12164.55 507
12165.59 495
12166.63 470
12167.67 443
12168.71 460
12169.75 454
12170.80 482
12171.84 466
12172.88 452
12173.92 446
12174.96 434
12176.00 442
12177.05 472
12178.09 507
12179.13 457
12180.17 452
12181.22 443
12182.26 430
12183.30 442
12184.34 465
12185.38 476
12186.43 459
12187.47 439
12188.51 446
12189.55 502
12190.60 460
12191.64 504
12192.68 467
12193.72 489
12194.77 479
12195.81 453
12196.85 416
12197.90 450
12198.94 415
12199.98 450
12201.03 467
12202.07 495
12203.11 453
12204.15 422
12205.20 427
12206.24 452
12207.28 460
12208.33 476
12209.37 449
12210.41 458
12211.46 464
12212.50 438
12213.55 446
12214.59 429
12215.63 443
12216.68 402
12217.72 442
12218.76 422
12219.81 398
12220.85 420
12221.90 459
12222.94 483
12223.98 451
12225.03 424
12226.07 455
12227.12 470
12228.16 471
12229.20 423
12230.25 425
12231.29 447
12232.34 432
12233.38 407
12234.43 408
12235.47 425
12236.52 408
12237.56 450
12238.61 418
12239.65 377
12240.69 423
12241.74 431
12242.78 433
12243.83 432
12244.87 429
12245.92 456
12246.96 463
12248.01 473
12249.05 488
12250.10 471
12251.14 435
12252.19 477
12253.24 500
12254.28 455
12255.33 439
12256.37 425
12257.42 474
12258.46 414
12259.51 435
12260.55 435
12261.60 433
12262.64 446
12263.69 405
12264.74 432
12265.78 479
12266.83 442
12267.87 388
12268.92 362
12269.97 391
12271.01 451
12272.06 409
12273.10 398
12274.15 372
12275.20 365
12276.24 434
12277.29 400
12278.34 387
12279.38 417
12280.43 408
12281.47 432
12282.52 441
12283.57 376
12284.61 408
12285.66 418
12286.71 383
12287.75 387
12288.80 356
12289.85 394
12290.90 406
12291.94 375
12292.99 390
12294.04 424
12295.08 383
12296.13 394
12297.18 362
12298.22 350
12299.27 381
12300.32 362
12301.37 415
12302.41 368
12303.46 388
12304.51 368
12305.56 365
12306.60 396
12307.65 387
12308.70 401
12309.75 380
12310.79 400
12311.84 457
12312.89 390
12313.94 384
12314.99 391
12316.03 369
12317.08 385
12318.13 386
12319.18 401
12320.23 397
12321.27 436
12322.32 402
12323.37 444
12324.42 385
12325.47 437
12326.52 422
12327.56 411
12328.61 376
12329.66 384
12330.71 390
12331.76 358
12332.81 349
12333.86 380
12334.91 416
12335.95 372
12337.00 379
12338.05 392
12339.10 390
12340.15 375
12341.20 355
12342.25 332
12343.30 425
12344.35 329
12345.40 376
12346.44 399
12347.49 327
12348.54 372
12349.59 367
12350.64 375
12351.69 455
12352.74 362
12353.79 347
12354.84 396
12355.89 388
12356.94 407
12357.99 410
12359.04 396
12360.09 405
12361.14 378
12362.19 399
12363.24 361
12364.29 385
12365.34 393
12366.39 374
12367.44 353
12368.49 358
12369.54 443
12370.59 390
12371.64 409
12372.69 392
12373.74 408
12374.79 374
12375.84 368
12376.89 397
12377.94 414
12378.99 395
12380.05 393
12381.10 364
12382.15 383
12383.20 397
12384.25 476
12385.30 436
12386.35 389
12387.40 445
12388.45 473
12389.50 414
12390.55 407
12391.61 428
12392.66 426
12393.71 421
12394.76 378
12395.81 412
12396.86 410
12397.91 408
12398.97 404
12400.02 378
12401.07 432
12402.12 389
12403.17 379
12404.22 386
12405.28 356
12406.33 388
12407.38 398
12408.43 406
12409.48 407
12410.53 403
12411.59 390
12412.64 457
12413.69 441
12414.74 447
12415.80 423
12416.85 439
12417.90 441
12418.95 414
12420.00 421
12421.06 373
12422.11 422
12423.16 380
12424.21 394
12425.27 393
12426.32 384
12427.37 451
12428.43 420
12429.48 394
12430.53 399
12431.58 420
12432.64 440
12433.69 378
12434.74 415
12435.80 435
12436.85 459
12437.90 439
12438.96 449
12440.01 429
12441.06 429
12442.12 428
12443.17 397
12444.22 386
12445.28 433
12446.33 458
12447.38 419
12448.44 423
12449.49 409
12450.54 467
12451.60 514
12452.65 467
12453.71 422
12454.76 471
12455.81 427
12456.87 429
12457.92 449
12458.98 466
12460.03 495
12461.08 512
12462.14 520
12463.19 453
12464.25 498
12465.30 481
12466.35 481
12467.41 477
12468.46 436
12469.52 486
12470.57 472
12471.63 562
12472.68 554
12473.74 563
12474.79 603
12475.85 666
12476.90 685
12477.96 727
12479.01 848
12480.07 907
12481.12 788
12482.18 816
12483.23 800
12484.29 743
12485.34 687
12486.40 602
12487.45 573
12488.51 528
12489.56 508
12490.62 519
12491.67 469
12492.73 472
12493.78 465
12494.84 464
12495.90 469
12496.95 493
12498.01 520
12499.06 496
12500.12 444
12501.17 485
12502.23 499
12503.29 467
12504.34 511
12505.40 448
12506.45 419
12507.51 483
12508.57 484
12509.62 507
12510.68 535
12511.73 480
12512.79 488
12513.85 471
12514.90 518
12515.96 491
12517.02 432
12518.07 465
12519.13 483
12520.19 533
12521.24 495
12522.30 471
12523.36 433
12524.41 441
12525.47 445
12526.53 451
12527.58 473
12528.64 485
12529.70 471
12530.76 443
12531.81 463
12532.87 510
12533.93 472
12534.98 449
12536.04 453
12537.10 437
12538.16 511
12539.21 507
12540.27 455
12541.33 486
12542.39 484
12543.44 498
12544.50 483
12545.56 475
12546.62 503
12547.68 491
12548.73 490
12549.79 511
12550.85 578
12551.91 592
12552.96 565
12554.02 572
12555.08 549
12556.14 589
12557.20 595
12558.26 615
12559.31 590
12560.37 601
12561.43 554
12562.49 598
12563.55 614
12564.61 615
12565.66 539
12566.72 513
12567.78 467
12568.84 494
12569.90 473
12570.96 469
12572.02 492
12573.08 477
12574.13 487
12575.19 477
12576.25 490
12577.31 485
12578.37 418
12579.43 476
12580.49 449
12581.55 434
12582.61 458
12583.67 457
12584.73 501
12585.79 463
12586.85 430
12587.91 454
12588.96 485
12590.02 482
12591.08 474
12592.14 491
12593.20 439
12594.26 472
12595.32 451
12596.38 488
12597.44 463
12598.50 470
12599.56 542
12600.62 521
12601.68 485
12602.74 490
12603.80 464
12604.86 479
12605.92 486
12606.98 457
12608.04 482
12609.10 452
12610.17 477
12611.23 456
12612.29 479
12613.35 430
12614.41 454
12615.47 500
12616.53 491
12617.59 480
12618.65 514
12619.71 524
12620.77 499
12621.83 494
12622.89 510
12623.95 568
12625.02 545
12626.08 533
12627.14 505
12628.20 555
12629.26 564
12630.32 596
12631.38 618
12632.44 610
12633.51 580
12634.57 567
12635.63 536
12636.69 629
12637.75 567
12638.81 514
12639.88 505
12640.94 532
12642.00 519
12643.06 462
12644.12 430
12645.18 469
12646.25 477
12647.31 429
12648.37 406
12649.43 461
12650.50 461
12651.56 460
12652.62 423
12653.68 471
12654.74 473
12655.81 478
12656.87 454
12657.93 457
12658.99 472
12660.06 464
12661.12 415
12662.18 414
12663.24 436
12664.31 435
12665.37 443
12666.43 401
12667.50 441
12668.56 469
12669.62 419
12670.68 462
12671.75 485
12672.81 430
12673.87 411
12674.94 441
12676.00 408
12677.06 457
12678.13 435
12679.19 445
12680.25 413
12681.32 462
12682.38 489
12683.44 392
12684.51 415
12685.57 393
12686.63 417
12687.70 447
12688.76 485
12689.83 494
12690.89 480
12691.95 417
12693.02 460
12694.08 464
12695.15 458
12696.21 432
12697.27 462
12698.34 446
12699.40 472
12700.47 431
12701.53 451
12702.60 456
12703.66 429
12704.72 465
12705.79 453
12706.85 487
12707.92 454
12708.98 508
12710.05 531
12711.11 529
12712.18 546
12713.24 516
12714.31 475
12715.37 526
12716.44 500
12717.50 540
12718.57 508
12719.63 484
12720.70 471
12721.76 496
12722.83 452
12723.89 459
12724.96 467
12726.02 475
12727.09 440
12728.15 483
12729.22 439
12730.28 460
12731.35 439
12732.41 427
12733.48 466
12734.55 445
12735.61 439
12736.68 421
12737.74 379
12738.81 403
12739.88 438
12740.94 413
12742.01 425
12743.07 438
12744.14 412
12745.21 426
12746.27 429
12747.34 424
12748.40 451
12749.47 395
12750.54 438
12751.60 404
12752.67 434
12753.74 434
12754.80 466
12755.87 385
12756.94 432
12758.00 492
12759.07 444
12760.14 399
12761.20 422
12762.27 412
12763.34 378
12764.40 392
12765.47 397
12766.54 376
12767.60 370
12768.67 393
12769.74 441
12770.81 408
12771.87 419
12772.94 386
12774.01 393
12775.08 417
12776.14 399
12777.21 424
12778.28 401
12779.35 427
12780.41 404
12781.48 391
12782.55 408
12783.62 386
12784.68 415
12785.75 403
12786.82 415
12787.89 452
12788.96 425
12790.02 367
12791.09 398
12792.16 366
12793.23 379
12794.30 365
12795.36 366
12796.43 377
12797.50 354
12798.57 385
12799.64 372
12800.71 372
12801.77 363
12802.84 364
12803.91 347
12804.98 346
12806.05 337
12807.12 401
12808.19 416
12809.25 343
12810.32 344
12811.39 357
12812.46 385
12813.53 377
12814.60 364
12815.67 399
12816.74 379
12817.81 408
12818.88 400
12819.95 362
12821.01 391
12822.08 383
12823.15 371
12824.22 380
12825.29 373
12826.36 346
12827.43 345
12828.50 381
12829.57 356
12830.64 353
12831.71 367
12832.78 370
12833.85 393
12834.92 377
12835.99 358
12837.06 354
12838.13 344
12839.20 380
12840.27 332
12841.34 325
12842.41 386
12843.48 356
12844.55 331
12845.62 366
12846.69 355
12847.76 355
12848.83 346
12849.90 336
12850.97 327
12852.04 361
12853.11 353
12854.19 380
12855.26 362
12856.33 311
12857.40 338
12858.47 350
12859.54 346
12860.61 353
12861.68 387
12862.75 325
12863.82 328
12864.89 343
12865.97 350
12867.04 331
12868.11 301
12869.18 362
12870.25 397
12871.32 347
12872.39 327
12873.47 328
12874.54 354
12875.61 390
12876.68 381
12877.75 361
12878.82 356
12879.90 329
12880.97 332
12882.04 365
12883.11 336
12884.18 348
12885.25 365
12886.33 357
12887.40 337
12888.47 327
12889.54 333
12890.62 340
12891.69 311
12892.76 314
12893.83 328
12894.90 377
12895.98 352
12897.05 358
12898.12 368
12899.19 332
12900.27 308
12901.34 331
12902.41 325
12903.49 340
12904.56 364
12905.63 299
12906.70 365
12907.78 351
12908.85 320
12909.92 331
12911.00 326
12912.07 328
12913.14 328
12914.22 299
12915.29 296
12916.36 309
12917.44 303
12918.51 338
12919.58 312
12920.66 331
12921.73 326
12922.80 330
12923.88 297
12924.95 297
12926.02 305
12927.10 295
12928.17 315
12929.24 312
12930.32 306
12931.39 317
12932.47 305
12933.54 286
12934.61 287
12935.69 348
12936.76 312
12937.84 276
12938.91 303
12939.99 323
12941.06 302
12942.13 291
12943.21 302
12944.28 291
12945.36 340
12946.43 315
12947.51 299
12948.58 314
12949.66 327
12950.73 320
12951.81 291
12952.88 312
12953.95 319
12955.03 311
12956.10 287
12957.18 298
12958.25 359
12959.33 306
12960.40 285
12961.48 312
12962.56 306
12963.63 314
12964.71 325
12965.78 346
12966.86 301
12967.93 289
12969.01 318
12970.08 319
12971.16 359
12972.23 326
12973.31 335
12974.39 292
12975.46 345
12976.54 337
12977.61 292
12978.69 300
12979.76 320
12980.84 326
12981.92 319
12982.99 332
12984.07 310
12985.14 350
12986.22 327
12987.30 350
12988.37 337
12989.45 328
12990.53 355
12991.60 340
12992.68 323
12993.76 329
12994.83 315
12995.91 288
12996.99 336
12998.06 389
12999.14 350
13000.22 324
13001.29 349
13002.37 317
13003.45 374
13004.52 305
13005.60 336
13006.68 397
13007.75 334
13008.83 337
13009.91 320
13010.99 320
13012.06 305
13013.14 299
13014.22 316
13015.30 287
13016.37 332
13017.45 344
13018.53 308
13019.61 355
13020.68 306
13021.76 322
13022.84 320
13023.92 346
13024.99 337
13026.07 317
13027.15 285
13028.23 291
13029.31 318
13030.38 322
13031.46 295
13032.54 320
13033.62 364
13034.70 329
13035.77 353
13036.85 329
13037.93 356
13039.01 318
13040.09 320
13041.17 338
13042.24 338
13043.32 334
13044.40 333
13045.48 354
13046.56 332
13047.64 338
13048.72 302
13049.80 334
13050.87 355
13051.95 326
13053.03 337
13054.11 324
13055.19 328
13056.27 290
13057.35 295
13058.43 300
13059.51 318
13060.59 374
13061.67 331
13062.74 328
13063.82 308
13064.90 304
13065.98 307
13067.06 321
13068.14 336
13069.22 331
13070.30 324
13071.38 331
13072.46 301
13073.54 335
13074.62 316
13075.70 333
13076.78 310
13077.86 319
13078.94 290
13080.02 312
13081.10 312
13082.18 302
13083.26 312
13084.34 381
13085.42 329
13086.50 327
13087.58 328
13088.66 342
13089.74 337
13090.82 333
13091.90 297
13092.99 310
13094.07 344
13095.15 346
13096.23 341
13097.31 343
13098.39 309
13099.47 327
13100.55 332
13101.63 317
13102.71 345
13103.79 318
13104.88 331
13105.96 297
13107.04 345
13108.12 326
13109.20 314
13110.28 327
13111.36 313
13112.44 330
13113.53 346
13114.61 355
13115.69 371
13116.77 331
13117.85 330
13118.93 335
13120.02 324
13121.10 331
13122.18 354
13123.26 301
13124.34 368
13125.42 373
13126.51 325
13127.59 342
13128.67 324
13129.75 351
13130.84 349
13131.92 369
13133.00 366
13134.08 359
13135.16 384
13136.25 347
13137.33 374
13138.41 331
13139.49 354
13140.58 332
13141.66 341
13142.74 354
13143.82 360
13144.91 328
13145.99 338
13147.07 363
13148.16 357
13149.24 376
13150.32 363
13151.41 355
13152.49 395
13153.57 350
13154.65 344
13155.74 370
13156.82 359
13157.90 338
13158.99 312
13160.07 303
13161.15 375
13162.24 361
13163.32 328
13164.40 347
13165.49 347
13166.57 340
13167.66 344
13168.74 319
13169.82 355
13170.91 404
13171.99 374
13173.08 361
13174.16 344
13175.24 339
13176.33 345
13177.41 304
13178.50 296
13179.58 351
13180.66 333
13181.75 324
13182.83 340
13183.92 350
13185.00 360
13186.09 354
13187.17 351
13188.25 401
13189.34 406
13190.42 365
13191.51 374
13192.59 368
13193.68 330
13194.76 334
13195.85 340
13196.93 333
13198.02 327
13199.10 401
13200.19 418
13201.27 365
13202.36 338
13203.44 340
13204.53 372
13205.61 318
13206.70 315
13207.78 321
13208.87 346
13209.96 355
13211.04 346
13212.13 346
13213.21 341
13214.30 317
13215.38 328
13216.47 310
13217.55 387
13218.64 335
13219.73 352
13220.81 396
13221.90 390
13222.98 346
13224.07 361
13225.16 339
13226.24 347
13227.33 337
13228.41 373
13229.50 364
13230.59 346
13231.67 369
13232.76 359
13233.85 364
13234.93 349
13236.02 390
13237.11 355
13238.19 372
13239.28 386
13240.37 399
13241.45 407
13242.54 484
13243.63 423
13244.71 355
13245.80 366
13246.89 370
13247.97 390
13249.06 390
13250.15 355
13251.24 353
13252.32 358
13253.41 346
13254.50 365
13255.58 382
13256.67 375
13257.76 396
13258.85 465
13259.93 397
13261.02 389
13262.11 369
13263.20 357
13264.28 402
13265.37 410
13266.46 398
13267.55 362
13268.64 351
13269.72 389
13270.81 376
13271.90 380
13272.99 403
13274.08 392
13275.16 423
13276.25 404
13277.34 398
13278.43 433
13279.52 414
13280.61 423
13281.69 431
13282.78 455
13283.87 397
13284.96 435
13286.05 463
13287.14 446
13288.23 433
13289.31 431
13290.40 425
13291.49 469
13292.58 443
13293.67 436
13294.76 407
13295.85 451
13296.94 440
13298.03 435
13299.11 442
13300.20 434
13301.29 459
13302.38 474
13303.47 463
13304.56 448
13305.65 489
13306.74 441
13307.83 452
13308.92 479
13310.01 499
13311.10 524
13312.19 461
13313.28 443
13314.37 487
13315.46 515
13316.55 520
13317.64 470
13318.73 457
13319.82 504
13320.91 487
13322.00 542
13323.09 491
13324.18 512
13325.27 479
13326.36 512
13327.45 524
13328.54 462
13329.63 493
13330.72 477
13331.81 470
13332.90 499
13333.99 558
13335.08 522
13336.17 480
13337.26 491
13338.35 518
13339.44 532
13340.53 577
13341.62 574
13342.72 542
13343.81 529
13344.90 556
13345.99 529
13347.08 562
13348.17 560
13349.26 547
13350.35 529
13351.44 570
13352.54 566
13353.63 542
13354.72 563
13355.81 571
13356.90 551
13357.99 587
13359.08 563
13360.18 601
13361.27 567
13362.36 609
13363.45 610
13364.54 623
13365.63 611
13366.73 640
13367.82 644
13368.91 614
13370.00 652
13371.09 637
13372.19 622
13373.28 655
13374.37 555
13375.46 567
13376.56 559
13377.65 530
13378.74 541
13379.83 527
13380.93 479
13382.02 509
13383.11 496
13384.20 508
13385.30 442
13386.39 465
13387.48 472
13388.57 484
13389.67 492
13390.76 491
13391.85 506
13392.95 498
13394.04 510
13395.13 448
13396.22 482
13397.32 429
13398.41 471
13399.50 423
13400.60 485
13401.69 412
13402.78 414
13403.88 461
13404.97 495
13406.06 467
13407.16 456
13408.25 433
13409.35 462
13410.44 487
13411.53 450
13412.63 412
13413.72 420
13414.81 455
13415.91 430
13417.00 400
13418.10 435
13419.19 462
13420.28 400
13421.38 461
13422.47 469
13423.57 466
13424.66 407
13425.76 473
13426.85 483
13427.94 469
13429.04 555
13430.13 484
13431.23 488
13432.32 438
13433.42 411
13434.51 510
13435.61 488
13436.70 486
13437.80 482
13438.89 474
13439.99 501
13441.08 462
13442.18 439
13443.27 498
13444.37 466
13445.46 516
13446.56 522
13447.65 529
13448.75 535
13449.84 518
13450.94 508
13452.03 549
13453.13 525
13454.22 517
13455.32 497
13456.41 498
13457.51 536
13458.61 530
13459.70 497
13460.80 513
13461.89 515
13462.99 507
13464.08 491
13465.18 535
13466.28 519
13467.37 552
13468.47 582
13469.56 552
13470.66 534
13471.76 514
13472.85 538
13473.95 546
13475.05 577
13476.14 524
13477.24 537
13478.33 533
13479.43 532
13480.53 575
13481.62 582
13482.72 600
13483.82 565
13484.91 539
13486.01 530
13487.11 550
13488.20 620
13489.30 585
13490.40 587
13491.50 582
13492.59 560
13493.69 545
13494.79 570
13495.88 609
13496.98 602
13498.08 555
13499.18 627
13500.27 659
13501.37 647
13502.47 691
13503.57 669
13504.66 624
13505.76 643
13506.86 571
13507.96 586
13509.05 621
13510.15 557
13511.25 633
13512.35 614
13513.44 549
13514.54 516
13515.64 522
13516.74 516
13517.84 550
13518.93 554
13520.03 563
13521.13 543
13522.23 546
13523.33 583
13524.43 531
13525.52 525
13526.62 500
13527.72 533
13528.82 538
13529.92 477
13531.02 497
13532.12 504
13533.21 486
13534.31 516
13535.41 534
13536.51 522
13537.61 515
13538.71 496
13539.81 439
13540.91 459
13542.01 510
13543.10 492
13544.20 465
13545.30 455
13546.40 426
13547.50 444
13548.60 442
13549.70 431
13550.80 404
13551.90 428
13553.00 472
13554.10 464
13555.20 453
13556.30 476
13557.40 423
13558.50 450
13559.60 429
13560.70 490
13561.80 470
13562.90 437
13564.00 436
13565.10 399
13566.20 415
13567.30 450
13568.40 451
13569.50 454
13570.60 432
13571.70 453
13572.80 429
13573.90 445
13575.00 418
13576.10 404
13577.20 430
13578.30 445
13579.40 432
13580.50 478
13581.60 387
13582.70 427
13583.80 475
13584.90 413
13586.00 450
13587.10 446
13588.21 420
13589.31 421
13590.41 447
13591.51 451
13592.61 458
13593.71 467
13594.81 446
13595.91 479
13597.01 480
13598.12 446
13599.22 453
13600.32 471
13601.42 501
13602.52 406
13603.62 450
13604.72 436
13605.83 437
13606.93 444
13608.03 460
13609.13 460
13610.23 456
13611.34 450
13612.44 487
13613.54 420
13614.64 419
13615.74 407
13616.85 436
13617.95 442
13619.05 443
13620.15 475
13621.25 489
13622.36 430
13623.46 457
13624.56 409
13625.66 449
13626.77 440
13627.87 438
13628.97 417
13630.07 482
13631.18 470
13632.28 412
13633.38 416
13634.48 471
13635.59 463
13636.69 443
13637.79 414
13638.90 407
13640.00 419
13641.10 418
13642.21 460
13643.31 452
13644.41 401
13645.52 411
13646.62 445
13647.72 484
13648.83 417
13649.93 451
13651.03 410
13652.14 441
13653.24 439
13654.34 430
13655.45 435
13656.55 437
13657.65 409
13658.76 451
13659.86 430
13660.97 430
13662.07 395
13663.17 431
13664.28 435
13665.38 426
13666.49 440
13667.59 414
13668.69 439
13669.80 469
13670.90 452
13672.01 455
13673.11 490
13674.22 393
13675.32 438
13676.42 433
13677.53 477
13678.63 498
13679.74 427
13680.84 478
13681.95 453
13683.05 434
13684.16 504
13685.26 454
13686.37 467
13687.47 484
13688.58 465
13689.68 400
13690.79 433
13691.89 433
13693.00 433
13694.10 441
13695.21 446
13696.31 476
13697.42 521
13698.52 422
13699.63 421
13700.73 452
13701.84 464
13702.95 453
13704.05 492
13705.16 459
13706.26 459
13707.37 458
13708.47 520
13709.58 524
13710.69 479
13711.79 448
13712.90 465
13714.00 477
13715.11 474
13716.22 474
13717.32 491
13718.43 490
13719.53 465
13720.64 479
13721.75 474
13722.85 496
13723.96 514
13725.07 499
13726.17 495
13727.28 541
13728.39 560
13729.49 562
13730.60 556
13731.71 566
13732.81 552
13733.92 568
13735.03 576
13736.13 563
13737.24 577
13738.35 565
13739.46 572
13740.56 601
13741.67 594
13742.78 572
13743.88 584
13744.99 578
13746.10 595
13747.21 619
13748.31 585
13749.42 613
13750.53 667
13751.64 635
13752.74 628
13753.85 664
13754.96 632
13756.07 656
13757.17 683
13758.28 670
13759.39 708
13760.50 735
13761.61 724
13762.71 723
13763.82 778
13764.93 764
13766.04 778
13767.15 816
13768.25 853
13769.36 888
13770.47 926
13771.58 943
13772.69 986
13773.80 994
13774.90 953
13776.01 1053
13777.12 1034
13778.23 1039
13779.34 1005
13780.45 921
13781.56 942
13782.67 900
13783.77 869
13784.88 789
13785.99 762
13787.10 737
13788.21 711
13789.32 689
13790.43 652
13791.54 617
13792.65 600
13793.76 584
13794.86 611
13795.97 594
13797.08 539
13798.19 537
13799.30 494
13800.41 526
13801.52 509
13802.63 495
13803.74 502
13804.85 542
13805.96 540
13807.07 507
13808.18 481
13809.29 532
13810.40 507
13811.51 534
13812.62 494
13813.73 531
13814.84 550
13815.95 480
13817.06 506
13818.17 485
13819.28 530
13820.39 515
13821.50 479
13822.61 433
13823.72 470
13824.83 480
13825.94 446
13827.05 479
13828.16 512
13829.27 467
13830.39 459
13831.50 470
13832.61 493
13833.72 489
13834.83 443
13835.94 488
13837.05 494
13838.16 445
13839.27 474
13840.38 445
13841.50 462
13842.61 516
13843.72 509
13844.83 479
13845.94 509
13847.05 492
13848.16 495
13849.27 462
13850.39 447
13851.50 487
13852.61 511
13853.72 561
13854.83 504
13855.94 491
13857.06 520
13858.17 510
13859.28 480
13860.39 494
13861.50 495
13862.62 498
13863.73 471
13864.84 473
13865.95 505
13867.06 446
13868.18 468
13869.29 496
13870.40 486
13871.51 497
13872.63 526
13873.74 477
13874.85 494
13875.96 502
13877.08 463
13878.19 523
13879.30 491
13880.41 487
13881.53 464
13882.64 477
13883.75 486
13884.87 477
13885.98 506
13887.09 553
13888.20 502
13889.32 526
13890.43 531
13891.54 530
13892.66 587
13893.77 533
13894.88 508
13896.00 575
13897.11 567
13898.22 510
13899.34 507
13900.45 524
13901.56 533
13902.68 579
13903.79 534
13904.91 463
13906.02 486
13907.13 503
13908.25 516
13909.36 489
13910.48 449
13911.59 443
13912.70 508
13913.82 438
13914.93 434
13916.05 422
13917.16 446
13918.27 436
13919.39 458
13920.50 449
13921.62 410
13922.73 417
13923.85 455
13924.96 433
13926.08 398
13927.19 478
13928.30 471
13929.42 426
13930.53 437
13931.65 465
13932.76 448
13933.88 422
13934.99 405
13936.11 384
13937.22 432
13938.34 463
13939.45 426
13940.57 421
13941.68 432
13942.80 440
13943.91 412
13945.03 418
13946.15 421
13947.26 414
13948.38 443
13949.49 439
13950.61 456
13951.72 439
13952.84 434
13953.95 381
13955.07 417
13956.19 428
13957.30 461
13958.42 403
13959.53 420
13960.65 373
13961.77 414
13962.88 388
13964.00 425
13965.11 402
13966.23 405
13967.35 375
13968.46 412
13969.58 393
13970.69 374
13971.81 446
13972.93 437
13974.04 400
13975.16 405
13976.28 414
13977.39 422
13978.51 418
13979.63 430
13980.74 423
13981.86 426
13982.98 442
13984.09 385
13985.21 359
13986.33 418
13987.45 443
13988.56 394
13989.68 415
13990.80 385
13991.91 433
13993.03 416
13994.15 424
13995.27 381
13996.38 435
13997.50 416
13998.62 454
13999.74 423
14000.85 403
14001.97 426
14003.09 407
14004.21 391
14005.32 415
14006.44 380
14007.56 349
14008.68 404
14009.80 440
14010.91 390
14012.03 382
14013.15 352
14014.27 410
14015.39 386
14016.50 354
14017.62 374
14018.74 394
14019.86 403
14020.98 359
14022.10 384
14023.21 428
14024.33 410
14025.45 366
14026.57 388
14027.69 449
14028.81 454
14029.93 420
14031.04 424
14032.16 439
14033.28 433
14034.40 419
14035.52 434
14036.64 422
14037.76 417
14038.88 399
14040.00 419
14041.12 405
14042.23 414
14043.35 449
14044.47 412
14045.59 445
14046.71 440
14047.83 440
14048.95 405
14050.07 442
14051.19 445
14052.31 414
14053.43 403
14054.55 431
14055.67 437
14056.79 468
14057.91 481
14059.03 490
14060.15 514
14061.27 500
14062.39 446
14063.51 479
14064.63 497
14065.75 455
14066.87 474
14067.99 520
14069.11 499
14070.23 487
14071.35 507
14072.47 520
14073.59 513
14074.71 502
14075.83 513
14076.95 507
14078.07 555
14079.19 516
14080.31 558
14081.44 498
14082.56 495
14083.68 530
14084.80 519
14085.92 530
14087.04 537
14088.16 543
14089.28 575
14090.40 577
14091.52 551
14092.65 598
14093.77 537
14094.89 526
14096.01 550
14097.13 558
14098.25 559
14099.37 578
14100.50 539
14101.62 558
14102.74 576
14103.86 580
14104.98 560
14106.10 595
14107.23 560
14108.35 562
14109.47 549
14110.59 484
14111.71 474
14112.84 477
14113.96 446
14115.08 481
14116.20 490
14117.32 506
14118.45 522
14119.57 492
14120.69 527
14121.81 519
14122.94 472
14124.06 460
14125.18 496
14126.30 505
14127.43 466
14128.55 467
14129.67 496
14130.79 483
14131.92 465
14133.04 461
14134.16 427
14135.29 469
14136.41 455
14137.53 439
14138.66 430
14139.78 437
14140.90 504
14142.02 463
14143.15 425
14144.27 427
14145.39 391
14146.52 411
14147.64 392
14148.76 420
14149.89 454
14151.01 414
14152.14 427
14153.26 455
14154.38 464
14155.51 406
14156.63 414
14157.75 388
14158.88 450
14160.00 471
14161.13 439
14162.25 445
14163.37 436
14164.50 434
14165.62 470
14166.75 436
14167.87 433
14168.99 428
14170.12 450
14171.24 415
14172.37 396
14173.49 453
14174.62 460
14175.74 431
14176.87 429
14177.99 379
14179.12 451
14180.24 422
14181.36 393
14182.49 413
14183.61 373
14184.74 413
14185.86 425
14186.99 395
14188.11 387
14189.24 402
14190.36 375
14191.49 392
14192.62 458
14193.74 458
14194.87 374
14195.99 392
14197.12 396
14198.24 380
14199.37 362
14200.49 387
14201.62 398
14202.74 379
14203.87 366
14205.00 388
14206.12 382
14207.25 354
14208.37 380
14209.50 377
14210.62 360
14211.75 395
14212.88 391
14214.00 388
14215.13 363
14216.26 376
14217.38 376
14218.51 353
14219.63 336
14220.76 388
14221.89 373
14223.01 388
14224.14 380
14225.27 394
14226.39 367
14227.52 334
14228.65 345
14229.77 362
14230.90 374
14232.03 366
14233.15 356
14234.28 376
14235.41 349
14236.53 365
14237.66 378
14238.79 373
14239.91 369
14241.04 407
14242.17 363
14243.30 333
14244.42 368
14245.55 361
14246.68 392
14247.81 337
14248.93 313
14250.06 312
14251.19 341
14252.32 366
14253.44 355
14254.57 300
14255.70 294
14256.83 350
14257.95 365
14259.08 377
14260.21 339
14261.34 372
14262.47 356
14263.59 385
14264.72 359
14265.85 335
14266.98 329
14268.11 369
14269.23 315
14270.36 339
14271.49 315
14272.62 339
14273.75 333
14274.88 326
14276.01 336
14277.13 359
14278.26 368
14279.39 362
14280.52 348
14281.65 327
14282.78 328
14283.91 359
14285.04 300
14286.16 301
14287.29 323
14288.42 338
14289.55 379
14290.68 312
14291.81 314
14292.94 321
14294.07 341
14295.20 303
14296.33 305
14297.46 317
14298.59 300
14299.71 350
14300.84 351
14301.97 334
14303.10 304
14304.23 279
14305.36 267
14306.49 290
14307.62 341
14308.75 325
14309.88 299
14311.01 288
14312.14 324
14313.27 324
14314.40 334
14315.53 323
14316.66 299
14317.79 297
14318.92 314
14320.05 318
14321.18 308
14322.31 302
14323.44 315
14324.57 270
14325.70 275
14326.84 282
14327.97 296
14329.10 284
14330.23 288
14331.36 295
14332.49 290
14333.62 306
14334.75 273
14335.88 296
14337.01 309
14338.14 342
14339.27 301
14340.41 311
14341.54 301
14342.67 296
14343.80 327
14344.93 312
14346.06 307
14347.19 277
14348.32 307
14349.46 332
14350.59 302
14351.72 245
14352.85 309
14353.98 284
14355.11 322
14356.25 312
14357.38 310
14358.51 301
14359.64 269
14360.77 294
14361.90 293
14363.04 304
14364.17 288
14365.30 299
14366.43 325
14367.56 307
14368.70 301
14369.83 288
14370.96 303
14372.09 268
14373.23 270
14374.36 276
14375.49 310
14376.62 303
14377.76 277
14378.89 290
14380.02 280
14381.15 282
14382.29 308
14383.42 296
14384.55 307
14385.69 273
14386.82 291
14387.95 285
14389.08 294
14390.22 295
14391.35 276
14392.48 237
14393.62 341
14394.75 291
14395.88 265
14397.02 263
14398.15 281
14399.28 310
14400.42 286
14401.55 257
14402.68 274
14403.82 289
14404.95 282
14406.08 309
14407.22 281
14408.35 263
14409.49 283
14410.62 296
14411.75 277
14412.89 268
14414.02 296
14415.16 320
14416.29 324
14417.42 285
14418.56 305
14419.69 281
14420.83 301
14421.96 318
14423.10 318
14424.23 299
14425.36 303
14426.50 267
14427.63 283
14428.77 282
14429.90 260
14431.04 258
14432.17 299
14433.31 315
14434.44 313
14435.58 324
14436.71 276
14437.85 295
14438.98 307
14440.12 302
14441.25 307
14442.39 305
14443.52 299
14444.66 284
14445.79 288
14446.93 289
14448.06 292
14449.20 343
14450.33 358
14451.47 302
14452.60 303
14453.74 287
14454.87 314
14456.01 332
14457.15 386
14458.28 297
14459.42 317
14460.55 320
14461.69 342
14462.83 365
14463.96 359
14465.10 332
14466.23 357
14467.37 315
14468.51 360
14469.64 329
14470.78 311
14471.91 362
14473.05 325
14474.19 350
14475.32 305
14476.46 349
14477.60 298
14478.73 316
14479.87 291
14481.01 298
14482.14 324
14483.28 338
14484.42 326
14485.55 329
14486.69 301
14487.83 310
14488.96 347
14490.10 283
14491.24 289
14492.37 286
14493.51 279
14494.65 301
14495.79 265
14496.92 290
14498.06 295
14499.20 322
14500.34 281
14501.47 276
14502.61 266
14503.75 317
14504.89 320
14506.02 317
14507.16 278
14508.30 344
14509.44 307
14510.57 303
14511.71 329
14512.85 335
14513.99 319
14515.13 320
14516.26 302
14517.40 346
14518.54 312
14519.68 298
14520.82 293
14521.95 289
14523.09 276
14524.23 289
14525.37 284
14526.51 277
14527.65 262
14528.78 297
14529.92 319
14531.06 275
14532.20 324
14533.34 289
14534.48 275
14535.62 279
14536.76 276
14537.89 265
14539.03 286
14540.17 310
14541.31 286
14542.45 302
14543.59 293
14544.73 282
14545.87 290
14547.01 288
14548.15 303
14549.29 299
14550.42 314
14551.56 282
14552.70 318
14553.84 350
14554.98 299
14556.12 276
14557.26 269
14558.40 321
14559.54 315
14560.68 316
14561.82 284
14562.96 305
14564.10 298
14565.24 316
14566.38 319
14567.52 304
14568.66 317
14569.80 307
14570.94 299
14572.08 328
14573.22 330
14574.36 305
14575.50 302
14576.64 326
14577.78 332
14578.92 310
14580.06 355
14581.20 329
14582.35 316
14583.49 338
14584.63 353
14585.77 331
14586.91 322
14588.05 347
14589.19 338
14590.33 293
14591.47 332
14592.61 360
14593.75 315
14594.89 357
14596.04 373
14597.18 348
14598.32 351
14599.46 347
14600.60 351
14601.74 358
14602.88 351
14604.03 341
14605.17 332
14606.31 347
14607.45 339
14608.59 371
14609.73 335
14610.87 332
14612.02 380
14613.16 385
14614.30 345
14615.44 338
14616.58 403
14617.73 410
14618.87 417
14620.01 395
14621.15 371
14622.29 412
14623.44 437
14624.58 383
14625.72 351
14626.86 411
14628.01 438
14629.15 388
14630.29 389
14631.43 393
14632.58 456
14633.72 441
14634.86 414
14636.00 449
14637.15 470
14638.29 479
14639.43 473
14640.58 437
14641.72 431
14642.86 439
14644.00 450
14645.15 469
14646.29 436
14647.43 389
14648.58 385
14649.72 374
14650.86 330
14652.01 320
14653.15 336
14654.29 304
14655.44 301
14656.58 291
14657.72 339
14658.87 327
14660.01 345
14661.16 287
14662.30 316
14663.44 298
14664.59 318
14665.73 328
14666.87 340
14668.02 306
14669.16 308
14670.31 376
14671.45 334
14672.59 348
14673.74 262
14674.88 275
14676.03 277
14677.17 284
14678.32 281
14679.46 288
14680.60 296
14681.75 279
14682.89 282
14684.04 275
14685.18 306
14686.33 301
14687.47 331
14688.62 278
14689.76 296
14690.91 318
14692.05 285
14693.20 291
14694.34 284
14695.49 290
14696.63 268
14697.78 303
14698.92 282
14700.07 278
14701.21 283
14702.36 272
14703.50 287
14704.65 285
14705.79 282
14706.94 278
14708.09 279
14709.23 288
14710.38 286
14711.52 285
14712.67 296
14713.81 245
14714.96 280
14716.11 261
14717.25 284
14718.40 253
14719.54 239
14720.69 240
14721.84 237
14722.98 256
14724.13 281
14725.27 253
14726.42 233
14727.57 261
14728.71 258
14729.86 246
14731.01 263
14732.15 280
14733.30 258
14734.45 224
14735.59 263
14736.74 277
14737.88 293
14739.03 286
14740.18 245
14741.33 235
14742.47 261
14743.62 261
14744.77 248
14745.91 235
14747.06 242
14748.21 291
14749.35 255
14750.50 272
14751.65 289
14752.80 245
14753.94 258
14755.09 245
14756.24 244
14757.39 278
14758.53 273
14759.68 248
14760.83 256
14761.98 276
14763.12 263
14764.27 277
14765.42 254
14766.57 246
14767.71 246
14768.86 236
14770.01 265
14771.16 224
14772.31 220
14773.45 231
14774.60 231
14775.75 241
14776.90 236
14778.05 245
14779.20 238
14780.34 253
14781.49 248
14782.64 233
14783.79 218
14784.94 224
14786.09 252
14787.24 285
14788.38 256
14789.53 262
14790.68 262
14791.83 243
14792.98 226
14794.13 231
14795.28 230
14796.43 234
14797.57 286
14798.72 258
14799.87 258
14801.02 239
14802.17 268
14803.32 252
14804.47 241
14805.62 249
14806.77 214
14807.92 226
14809.07 247
14810.22 232
14811.37 194
14812.52 234
14813.67 267
14814.82 252
14815.97 226
14817.12 229
14818.26 238
14819.41 219
14820.56 209
14821.71 247
14822.86 214
14824.01 209
14825.16 213
14826.31 218
14827.47 235
14828.62 220
14829.77 216
14830.92 203
14832.07 205
14833.22 230
14834.37 186
14835.52 208
14836.67 216
14837.82 225
14838.97 214
14840.12 231
14841.27 190
14842.42 201
14843.57 246
14844.72 214
14845.87 216
14847.03 230
14848.18 233
14849.33 210
14850.48 225
14851.63 247
14852.78 261
14853.93 224
14855.08 252
14856.23 208
14857.39 205
14858.54 238
14859.69 208
14860.84 230
14861.99 241
14863.14 221
14864.29 203
14865.45 218
14866.60 222
14867.75 209
14868.90 218
14870.05 200
14871.21 240
14872.36 231
14873.51 212
14874.66 227
14875.81 188
14876.97 221
14878.12 225
14879.27 196
14880.42 224
14881.57 239
14882.73 246
14883.88 227
14885.03 202
14886.18 194
14887.34 196
14888.49 208
14889.64 200
14890.79 223
14891.95 231
14893.10 220
14894.25 215
14895.41 186
14896.56 212
14897.71 192
14898.86 230
14900.02 227
14901.17 244
14902.32 181
14903.48 261
14904.63 228
14905.78 204
14906.94 208
14908.09 250
14909.24 243
14910.40 192
14911.55 216
14912.70 244
14913.86 214
14915.01 253
14916.16 251
14917.32 229
14918.47 212
14919.63 213
14920.78 206
14921.93 187
14923.09 217
14924.24 213
14925.39 192
14926.55 217
14927.70 194
14928.86 218
14930.01 216
14931.17 184
14932.32 198
14933.47 212
14934.63 195
14935.78 210
14936.94 169
14938.09 211
14939.25 181
14940.40 181
14941.56 195
14942.71 209
14943.86 198
14945.02 200
14946.17 228
14947.33 199
14948.48 222
14949.64 217
14950.79 226
14951.95 217
14953.10 201
14954.26 207
14955.41 204
14956.57 198
14957.72 223
14958.88 197
14960.04 225
14961.19 218
14962.35 182
14963.50 204
14964.66 197
14965.81 231
14966.97 203
14968.12 240
14969.28 225
14970.44 219
14971.59 243
14972.75 240
14973.90 247
14975.06 232
14976.21 223
14977.37 197
14978.53 210
14979.68 209
14980.84 213
14981.99 206
14983.15 193
14984.31 161
14985.46 210
14986.62 225
14987.78 230
14988.93 209
14990.09 200
14991.25 211
14992.40 214
14993.56 206
14994.72 213
14995.87 236
14997.03 268
14998.19 223
14999.34 217
15000.50 174
15001.66 172
15002.81 209
15003.97 207
15005.13 184
15006.29 189
15007.44 205
15008.60 178
15009.76 206
15010.91 188
15012.07 219
15013.23 246
15014.39 227
15015.54 236
15016.70 231
15017.86 203
15019.02 230
15020.17 209
15021.33 167
15022.49 198
15023.65 213
15024.81 199
15025.96 207
15027.12 220
15028.28 211
15029.44 200
15030.59 177
15031.75 200
15032.91 197
15034.07 201
15035.23 223
15036.39 183
15037.54 197
15038.70 200
15039.86 205
15041.02 200
15042.18 197
15043.34 194
15044.50 189
15045.65 198
15046.81 192
15047.97 222
15049.13 197
15050.29 186
15051.45 182
15052.61 188
15053.77 170
15054.92 214
15056.08 200
15057.24 204
15058.40 234
15059.56 221
15060.72 199
15061.88 206
15063.04 216
15064.20 205
15065.36 183
15066.52 218
15067.68 184
15068.84 206
15070.00 200
15071.16 202
15072.32 201
15073.47 205
15074.63 213
15075.79 190
15076.95 178
15078.11 205
15079.27 211
15080.43 222
15081.59 207
15082.75 192
15083.91 210
15085.07 207
15086.23 220
15087.39 182
15088.56 213
15089.72 214
15090.88 193
15092.04 223
15093.20 216
15094.36 231
15095.52 199
15096.68 208
15097.84 193
15099.00 205
15100.16 241
15101.32 206
15102.48 216
15103.64 200
15104.80 189
15105.97 194
15107.13 200
15108.29 189
15109.45 165
15110.61 199
15111.77 202
15112.93 233
15114.09 172
15115.25 167
15116.42 188
15117.58 223
15118.74 184
15119.90 179
15121.06 184
15122.22 201
15123.39 183
15124.55 223
15125.71 184
15126.87 222
15128.03 216
15129.19 203
15130.36 198
15131.52 185
15132.68 212
15133.84 204
15135.00 189
15136.17 194
15137.33 205
15138.49 214
15139.65 183
15140.82 218
15141.98 216
15143.14 223
15144.30 197
15145.46 203
15146.63 200
15147.79 194
15148.95 199
15150.12 227
15151.28 202
15152.44 173
15153.60 208
15154.77 201
15155.93 215
15157.09 207
15158.26 211
15159.42 204
15160.58 175
15161.74 205
15162.91 218
15164.07 215
15165.23 209
15166.40 211
15167.56 217
15168.72 214
15169.89 189
15171.05 207
15172.21 205
15173.38 233
15174.54 214
15175.71 214
15176.87 221
15178.03 237
15179.20 238
15180.36 245
15181.52 217
15182.69 256
15183.85 210
15185.02 219
15186.18 197
15187.34 241
15188.51 225
15189.67 240
15190.84 242
15192.00 203
15193.17 255
15194.33 231
15195.49 211
15196.66 260
15197.82 229
15198.99 223
15200.15 203
15201.32 187
15202.48 227
15203.65 243
15204.81 221
15205.98 218
15207.14 223
15208.31 229
15209.47 235
15210.64 234
15211.80 213
15212.97 232
15214.13 212
15215.30 205
15216.46 229
15217.63 245
15218.79 249
15219.96 211
15221.12 236
15222.29 223
15223.45 228
15224.62 194
15225.78 201
15226.95 218
15228.12 257
15229.28 248
15230.45 250
15231.61 249
15232.78 243
15233.95 295
15235.11 272
15236.28 241
15237.44 248
15238.61 259
15239.78 235
15240.94 223
15242.11 223
15243.27 243
15244.44 269
15245.61 280
15246.77 264
15247.94 257
15249.11 243
15250.27 225
15251.44 215
15252.61 246
15253.77 200
15254.94 238
15256.11 218
15257.27 212
15258.44 204
15259.61 220
15260.77 231
15261.94 232
15263.11 213
15264.27 206
15265.44 178
15266.61 201
15267.78 215
15268.94 254
15270.11 240
15271.28 217
15272.44 232
15273.61 228
15274.78 190
15275.95 207
15277.11 211
15278.28 228
15279.45 218
15280.62 205
15281.79 185
15282.95 205
15284.12 238
15285.29 208
15286.46 221
15287.62 203
15288.79 215
15289.96 223
15291.13 194
15292.30 235
15293.47 222
15294.63 223
15295.80 236
15296.97 230
15298.14 222
15299.31 191
15300.48 208
15301.64 208
15302.81 201
15303.98 214
15305.15 191
15306.32 229
15307.49 211
15308.66 234
15309.82 200
15310.99 205
15312.16 211
15313.33 234
15314.50 200
15315.67 218
15316.84 196
15318.01 193
15319.18 225
15320.35 206
15321.51 213
15322.68 202
15323.85 218
15325.02 208
15326.19 210
15327.36 212
15328.53 212
15329.70 205
15330.87 222
15332.04 231
15333.21 218
15334.38 197
15335.55 188
15336.72 197
15337.89 211
15339.06 224
15340.23 190
15341.40 168
15342.57 163
15343.74 201
15344.91 212
15346.08 201
15347.25 206
15348.42 201
15349.59 217
15350.76 160
15351.93 182
15353.10 193
15354.27 215
15355.44 212
15356.61 209
15357.78 223
15358.95 166
15360.13 210
15361.30 204
15362.47 219
15363.64 209
15364.81 200
15365.98 225
15367.15 205
15368.32 221
15369.49 210
15370.66 252
15371.84 230
15373.01 166
15374.18 170
15375.35 207
15376.52 209
15377.69 183
15378.86 170
15380.03 177
15381.21 172
15382.38 201
15383.55 225
15384.72 191
15385.89 195
15387.06 221
15388.24 204
15389.41 201
15390.58 201
15391.75 228
15392.92 217
15394.10 199
15395.27 199
15396.44 203
15397.61 190
15398.78 195
15399.96 214
15401.13 192
15402.30 186
15403.47 205
15404.65 200
15405.82 197
15406.99 163
15408.16 217
15409.34 162
15410.51 185
15411.68 175
15412.85 207
15414.03 245
15415.20 192
15416.37 175
15417.55 214
15418.72 245
15419.89 207
15421.06 198
15422.24 192
15423.41 234
15424.58 218
15425.76 229
15426.93 211
15428.10 188
15429.28 204
15430.45 186
15431.62 194
15432.80 188
15433.97 216
15435.15 225
15436.32 207
15437.49 202
15438.67 190
15439.84 229
15441.01 195
15442.19 182
15443.36 205
15444.54 182
15445.71 148
15446.88 164
15448.06 245
15449.23 243
15450.41 224
15451.58 209
15452.75 177
15453.93 185
15455.10 197
15456.28 179
15457.45 211
15458.63 211
15459.80 196
15460.98 209
15462.15 204
15463.32 214
15464.50 183
15465.67 240
15466.85 179
15468.02 192
15469.20 191
15470.37 179
15471.55 205
15472.72 187
15473.90 199
15475.07 186
15476.25 198
15477.42 182
15478.60 197
15479.77 238
15480.95 199
15482.13 215
15483.30 191
15484.48 204
15485.65 198
15486.83 213
15488.00 200
15489.18 241
15490.35 199
15491.53 217
15492.71 183
15493.88 187
15495.06 211
15496.23 197
15497.41 194
15498.59 185
15499.76 189
15500.94 196
15502.11 214
15503.29 191
15504.47 198
15505.64 217
15506.82 196
15508.00 192
15509.17 211
15510.35 213
15511.52 208
15512.70 207
15513.88 229
15515.05 192
15516.23 207
15517.41 200
15518.58 185
15519.76 202
15520.94 220
15522.12 202
15523.29 221
15524.47 211
15525.65 189
15526.82 186
15528.00 220
15529.18 194
15530.35 249
15531.53 234
15532.71 193
15533.89 203
15535.06 193
15536.24 219
15537.42 221
15538.60 201
15539.77 216
15540.95 226
15542.13 206
15543.31 213
15544.48 276
15545.66 234
15546.84 205
15548.02 210
15549.20 196
15550.37 208
15551.55 221
15552.73 217
15553.91 205
15555.09 214
15556.26 221
15557.44 200
15558.62 226
15559.80 189
15560.98 224
15562.16 256
15563.34 249
15564.51 227
15565.69 210
15566.87 221
15568.05 218
15569.23 248
15570.41 241
15571.59 278
15572.76 242
15573.94 215
15575.12 238
15576.30 212
15577.48 223
15578.66 206
15579.84 227
15581.02 252
15582.20 223
15583.38 245
15584.56 255
15585.73 245
15586.91 255
15588.09 228
15589.27 243
15590.45 240
15591.63 268
15592.81 225
15593.99 248
15595.17 229
15596.35 223
15597.53 257
15598.71 279
15599.89 260
15601.07 246
15602.25 244
15603.43 247
15604.61 258
15605.79 254
15606.97 257
15608.15 263
15609.33 241
15610.51 237
15611.69 230
15612.87 256
15614.05 251
15615.23 267
15616.41 298
15617.59 256
15618.77 277
15619.95 268
15621.14 285
15622.32 273
15623.50 287
15624.68 287
15625.86 284
15627.04 248
15628.22 265
15629.40 246
15630.58 240
15631.76 245
15632.94 271
15634.13 265
15635.31 269
15636.49 270
15637.67 275
15638.85 271
15640.03 286
15641.21 307
15642.39 285
15643.58 278
15644.76 253
15645.94 302
15647.12 296
15648.30 286
15649.48 283
15650.67 289
15651.85 292
15653.03 301
15654.21 286
15655.39 288
15656.58 285
15657.76 296
15658.94 278
15660.12 294
15661.30 267
15662.49 295
15663.67 305
15664.85 324
15666.03 303
15667.22 299
15668.40 316
15669.58 284
15670.76 325
15671.95 322
15673.13 312
15674.31 290
15675.49 295
15676.68 296
15677.86 281
15679.04 261
15680.23 259
15681.41 281
15682.59 258
15683.77 261
15684.96 299
15686.14 276
15687.32 307
15688.51 319
15689.69 255
15690.87 300
15692.06 280
15693.24 284
15694.42 267
15695.61 281
15696.79 265
15697.97 281
15699.16 308
15700.34 288
15701.53 294
15702.71 260
15703.89 271
15705.08 276
15706.26 258
15707.44 266
15708.63 303
15709.81 311
15711.00 273
15712.18 322
15713.36 319
15714.55 300
15715.73 272
15716.92 304
15718.10 322
15719.29 296
15720.47 334
15721.66 280
15722.84 295
15724.02 259
15725.21 304
15726.39 320
15727.58 341
15728.76 338
15729.95 292
15731.13 304
15732.32 267
15733.50 328
15734.69 283
15735.87 281
15737.06 320
15738.24 304
15739.43 322
15740.61 300
15741.80 311
15742.98 310
15744.17 329
15745.35 320
15746.54 310
15747.72 308
15748.91 305
15750.10 297
15751.28 308
15752.47 328
15753.65 344
15754.84 359
15756.02 351
15757.21 332
15758.40 351
15759.58 378
15760.77 372
15761.95 336
15763.14 399
15764.33 374
15765.51 371
15766.70 384
15767.88 350
15769.07 301
15770.26 314
15771.44 345
15772.63 337
15773.82 272
15775.00 284
15776.19 320
15777.38 304
15778.56 298
15779.75 344
15780.94 321
15782.12 299
15783.31 270
15784.50 321
15785.68 286
15786.87 336
15788.06 318
15789.24 306
15790.43 322
15791.62 348
15792.81 302
15793.99 275
15795.18 283
15796.37 298
15797.55 266
15798.74 250
15799.93 274
15801.12 280
15802.30 259
15803.49 282
15804.68 253
15805.87 280
15807.05 281
15808.24 245
15809.43 236
15810.62 260
15811.81 288
15812.99 289
15814.18 274
15815.37 288
15816.56 291
15817.75 317
15818.93 276
15820.12 267
15821.31 253
15822.50 245
15823.69 242
15824.88 281
15826.06 289
15827.25 236
15828.44 245
15829.63 260
15830.82 277
15832.01 288
15833.20 248
15834.38 278
15835.57 251
15836.76 232
15837.95 242
15839.14 279
15840.33 265
15841.52 255
15842.71 270
15843.90 271
15845.08 272
15846.27 260
15847.46 248
15848.65 233
15849.84 256
15851.03 266
15852.22 245
15853.41 255
15854.60 238
15855.79 262
15856.98 255
15858.17 266
15859.36 261
15860.55 237
15861.74 238
15862.93 256
15864.12 212
15865.31 196
15866.50 247
15867.69 263
15868.88 213
15870.07 223
15871.26 233
15872.45 257
15873.64 267
15874.83 247
15876.02 263
15877.21 257
15878.40 232
15879.59 208
15880.78 245
15881.97 259
15883.16 259
15884.35 231
15885.54 220
15886.73 234
15887.92 244
15889.11 206
15890.30 250
15891.50 235
15892.69 233
15893.88 231
15895.07 253
15896.26 232
15897.45 255
15898.64 273
15899.83 248
15901.02 260
15902.22 254
15903.41 268
15904.60 270
15905.79 239
15906.98 246
15908.17 285
15909.36 264
15910.56 244
15911.75 242
15912.94 220
15914.13 210
15915.32 252
15916.51 233
15917.71 284
15918.90 266
15920.09 242
15921.28 220
15922.47 250
15923.67 259
15924.86 251
15926.05 252
15927.24 250
15928.43 264
15929.63 264
15930.82 218
15932.01 247
15933.20 239
15934.40 233
15935.59 213
15936.78 248
15937.97 277
15939.17 248
15940.36 245
15941.55 213
15942.75 232
15943.94 264
15945.13 209
15946.32 228
15947.52 218
15948.71 249
15949.90 228
15951.10 249
15952.29 218
15953.48 204
15954.68 215
15955.87 221
15957.06 231
15958.26 207
15959.45 188
15960.64 207
15961.84 227
15963.03 195
15964.22 186
15965.42 198
15966.61 218
15967.80 195
15969.00 249
15970.19 219
15971.39 209
15972.58 199
15973.77 214
15974.97 196
15976.16 188
15977.36 177
15978.55 196
15979.74 200
15980.94 205
15982.13 205
15983.33 219
15984.52 196
15985.72 198
15986.91 207
15988.10 213
15989.30 197
15990.49 216
15991.69 177
15992.88 194
15994.08 206
15995.27 201
15996.47 193
15997.66 226
15998.86 226
16000.05 216
16001.25 227
16002.44 198
16003.64 204
16004.83 209
16006.03 198
16007.22 191
16008.42 177
16009.61 198
16010.81 207
16012.00 176
16013.20 199
16014.40 204
16015.59 193
16016.79 163
16017.98 215
16019.18 213
16020.37 183
16021.57 229
16022.76 207
16023.96 206
16025.16 193
16026.35 185
16027.55 210
16028.74 171
16029.94 171
16031.14 211
16032.33 178
16033.53 169
16034.73 160
16035.92 182
16037.12 178
16038.31 170
16039.51 245
16040.71 192
16041.90 171
16043.10 165
16044.30 172
16045.49 160
16046.69 170
16047.89 181
16049.08 203
16050.28 152
16051.48 194
16052.67 201
16053.87 221
16055.07 175
16056.27 170
16057.46 197
16058.66 175
16059.86 171
16061.05 169
16062.25 156
16063.45 176
16064.65 165
16065.84 162
16067.04 176
16068.24 154
16069.44 192
16070.63 191
16071.83 202
16073.03 181
16074.23 195
16075.42 180
16076.62 171
16077.82 182
16079.02 167
16080.22 211
16081.41 211
16082.61 215
16083.81 184
16085.01 208
16086.21 188
16087.40 176
16088.60 175
16089.80 201
16091.00 193
16092.20 204
16093.40 175
16094.59 198
16095.79 185
16096.99 164
16098.19 195
16099.39 184
16100.59 176
16101.79 183
16102.99 208
16104.18 216
16105.38 190
16106.58 186
16107.78 180
16108.98 181
16110.18 175
16111.38 186
16112.58 176
16113.78 181
16114.98 176
16116.17 170
16117.37 191
16118.57 208
16119.77 176
16120.97 178
16122.17 155
16123.37 182
16124.57 187
16125.77 180
16126.97 193
16128.17 182
16129.37 175
16130.57 170
16131.77 182
16132.97 165
16134.17 128
16135.37 173
16136.57 190
16137.77 168
16138.97 179
16140.17 175
16141.37 184
16142.57 187
16143.77 191
16144.97 161
16146.17 176
16147.37 185
16148.57 161
16149.77 174
16150.97 169
16152.17 196
16153.37 175
16154.58 173
16155.78 171
16156.98 161
16158.18 171
16159.38 164
16160.58 190
16161.78 182
16162.98 189
16164.18 184
16165.38 219
16166.59 171
16167.79 207
16168.99 171
16170.19 203
16171.39 188
16172.59 206
16173.79 199
16174.99 215
16176.20 190
16177.40 204
16178.60 190
16179.80 192
16181.00 168
16182.20 162
16183.41 218
16184.61 195
16185.81 180
16187.01 207
16188.21 199
16189.42 178
16190.62 157
16191.82 167
16193.02 193
16194.22 189
16195.43 188
16196.63 166
16197.83 188
16199.03 181
16200.24 181
16201.44 173
16202.64 180
16203.84 206
16205.05 196
16206.25 187
16207.45 202
16208.65 153
16209.86 173
16211.06 193
16212.26 213
16213.47 177
16214.67 169
16215.87 179
16217.07 211
16218.28 199
16219.48 170
16220.68 165
16221.89 207
16223.09 201
16224.29 203
16225.50 187
16226.70 180
16227.90 187
16229.11 200
16230.31 210
16231.51 203
16232.72 189
16233.92 218
16235.13 187
16236.33 178
16237.53 176
16238.74 204
16239.94 197
16241.15 196
16242.35 178
16243.55 189
16244.76 184
16245.96 206
16247.17 190
16248.37 208
16249.57 235
16250.78 208
16251.98 203
16253.19 213
16254.39 231
16255.60 239
16256.80 204
16258.01 231
16259.21 188
16260.41 198
16261.62 207
16262.82 183
16264.03 237
16265.23 264
16266.44 217
16267.64 205
16268.85 212
16270.05 197
16271.26 214
16272.46 221
16273.67 194
16274.87 224
16276.08 231
16277.28 236
16278.49 217
16279.70 205
16280.90 186
16282.11 217
16283.31 222
16284.52 215
16285.72 215
16286.93 179
16288.13 194
16289.34 215
16290.55 223
16291.75 176
16292.96 212
16294.16 210
16295.37 189
16296.58 193
16297.78 218
16298.99 213
16300.19 203
16301.40 220
16302.61 214
16303.81 203
16305.02 188
16306.22 205
16307.43 238
16308.64 214
16309.84 198
16311.05 212
16312.26 214
16313.46 212
16314.67 217
16315.88 247
16317.08 216
16318.29 192
16319.50 215
16320.70 195
16321.91 184
16323.12 208
16324.33 213
16325.53 197
16326.74 245
16327.95 193
16329.15 195
16330.36 193
16331.57 167
16332.78 156
16333.98 170
16335.19 185
16336.40 214
16337.61 236
16338.81 221
16340.02 211
16341.23 177
16342.44 187
16343.64 179
16344.85 198
16346.06 183
16347.27 176
16348.48 159
16349.68 194
16350.89 176
16352.10 198
16353.31 183
16354.52 159
16355.72 172
16356.93 202
16358.14 178
16359.35 174
16360.56 179
16361.77 224
16362.97 189
16364.18 178
16365.39 159
16366.60 187
16367.81 186
16369.02 143
16370.23 183
16371.43 138
16372.64 156
16373.85 189
16375.06 179
16376.27 175
16377.48 171
16378.69 188
16379.90 165
16381.11 175
16382.32 165
16383.52 186
16384.73 216
16385.94 200
16387.15 138
16388.36 149
16389.57 173
16390.78 181
16391.99 171
16393.20 142
16394.41 152
16395.62 187
16396.83 181
16398.04 187
16399.25 184
16400.46 171
16401.67 191
16402.88 215
16404.09 209
16405.30 172
16406.51 165
16407.72 174
16408.93 181
16410.14 179
16411.35 183
16412.56 146
16413.77 196
16414.98 218
16416.19 166
16417.40 151
16418.61 178
16419.82 192
16421.03 164
16422.24 152
16423.45 180
16424.67 187
16425.88 184
16427.09 174
16428.30 175
16429.51 177
16430.72 167
16431.93 164
16433.14 177
16434.35 169
16435.56 173
16436.78 190
16437.99 188
16439.20 191
16440.41 190
16441.62 184
16442.83 194
16444.04 161
16445.25 146
16446.47 176
16447.68 191
16448.89 174
16450.10 157
16451.31 173
16452.52 165
16453.74 192
16454.95 168
16456.16 184
16457.37 180
16458.58 187
16459.80 162
16461.01 195
16462.22 195
16463.43 184
16464.65 182
16465.86 178
16467.07 161
16468.28 190
16469.49 154
16470.71 147
16471.92 170
16473.13 142
16474.34 175
16475.56 180
16476.77 175
16477.98 148
16479.20 172
16480.41 193
16481.62 158
16482.83 158
16484.05 159
16485.26 141
16486.47 152
16487.69 155
16488.90 169
16490.11 150
16491.33 154
16492.54 148
16493.75 169
16494.97 184
16496.18 146
16497.39 165
16498.61 161
16499.82 186
16501.03 173
16502.25 153
16503.46 176
16504.67 169
16505.89 129
16507.10 177
16508.32 161
16509.53 174
16510.74 182
16511.96 165
16513.17 169
16514.39 171
16515.60 168
16516.81 150
16518.03 173
16519.24 198
16520.46 166
16521.67 173
16522.88 151
16524.10 174
16525.31 199
16526.53 160
16527.74 164
16528.96 174
16530.17 154
16531.39 164
16532.60 146
16533.82 174
16535.03 182
16536.25 198
16537.46 180
16538.68 160
16539.89 172
16541.11 207
16542.32 150
16543.54 133
16544.75 149
16545.97 151
16547.18 180
16548.40 186
16549.61 182
16550.83 171
16552.04 156
16553.26 161
16554.47 179
16555.69 137
16556.91 155
16558.12 168
16559.34 154
16560.55 175
16561.77 174
16562.98 183
16564.20 175
16565.42 163
16566.63 176
16567.85 162
16569.06 205
16570.28 174
16571.50 150
16572.71 182
16573.93 202
16575.15 181
16576.36 167
16577.58 171
16578.79 164
16580.01 179
16581.23 152
16582.44 148
16583.66 168
16584.88 179
16586.09 161
16587.31 156
16588.53 143
16589.74 167
16590.96 170
16592.18 176
16593.40 189
16594.61 163
16595.83 192
16597.05 165
16598.26 166
16599.48 163
16600.70 197
16601.92 199
16603.13 177
16604.35 166
16605.57 181
16606.78 173
16608.00 170
16609.22 164
16610.44 129
16611.66 154
16612.87 161
16614.09 158
16615.31 172
16616.53 148
16617.74 148
16618.96 144
16620.18 185
16621.40 191
16622.62 138
16623.83 138
16625.05 139
16626.27 151
16627.49 156
16628.71 198
16629.93 193
16631.14 205
16632.36 161
16633.58 135
16634.80 151
16636.02 169
16637.24 141
16638.45 143
16639.67 169
16640.89 166
16642.11 166
16643.33 157
16644.55 176
16645.77 160
16646.99 164
16648.21 136
16649.42 160
16650.64 139
16651.86 130
16653.08 167
16654.30 163
16655.52 165
16656.74 173
16657.96 168
16659.18 176
16660.40 181
16661.62 166
16662.84 154
16664.06 158
16665.28 168
16666.50 176
16667.72 158
16668.93 154
16670.15 154
16671.37 155
16672.59 168
16673.81 160
16675.03 142
16676.25 169
16677.47 160
16678.69 154
16679.91 147
16681.13 150
16682.36 161
16683.58 164
16684.80 143
16686.02 171
16687.24 179
16688.46 178
16689.68 149
16690.90 151
16692.12 141
16693.34 158
16694.56 167
16695.78 150
16697.00 177
16698.22 151
16699.44 159
16700.66 171
16701.89 127
16703.11 114
16704.33 144
16705.55 157
16706.77 150
16707.99 170
16709.21 134
16710.43 138
16711.65 166
16712.88 170
16714.10 165
16715.32 157
16716.54 167
16717.76 173
16718.98 190
16720.20 162
16721.43 154
16722.65 147
16723.87 157
16725.09 153
16726.31 130
16727.54 130
16728.76 178
16729.98 161
16731.20 140
16732.42 144
16733.65 144
16734.87 168
16736.09 172
16737.31 138
16738.53 140
16739.76 163
16740.98 132
16742.20 171
16743.42 155
16744.65 143
16745.87 125
16747.09 140
16748.31 167
16749.54 125
16750.76 151
16751.98 175
16753.21 149
16754.43 126
16755.65 155
16756.87 172
16758.10 182
16759.32 161
16760.54 152
16761.77 169
16762.99 164
16764.21 150
16765.44 148
16766.66 141
16767.88 150
16769.11 156
16770.33 142
16771.55 141
16772.78 135
16774.00 159
16775.22 176
16776.45 161
16777.67 150
16778.90 107
16780.12 129
16781.34 146
16782.57 151
16783.79 169
16785.02 143
16786.24 165
16787.46 150
16788.69 139
16789.91 150
16791.14 149
16792.36 174
16793.58 128
16794.81 165
16796.03 138
16797.26 149
16798.48 131
16799.71 132
16800.93 155
16802.16 150
16803.38 152
16804.61 164
16805.83 147
16807.06 154
16808.28 151
16809.50 161
16810.73 129
16811.95 177
16813.18 178
16814.40 173
16815.63 153
16816.86 165
16818.08 144
16819.31 158
16820.53 165
16821.76 157
16822.98 152
16824.21 146
16825.43 161
16826.66 163
16827.88 170
16829.11 167
16830.33 185
16831.56 155
16832.79 147
16834.01 156
16835.24 174
16836.46 171
16837.69 176
16838.92 168
16840.14 170
16841.37 141
16842.59 172
16843.82 159
16845.05 153
16846.27 166
16847.50 155
16848.73 160
16849.95 174
16851.18 152
16852.40 168
16853.63 156
16854.86 149
16856.08 157
16857.31 146
16858.54 169
16859.76 145
16860.99 168
16862.22 182
16863.44 165
16864.67 154
16865.90 175
16867.13 185
16868.35 165
16869.58 166
16870.81 181
16872.03 183
16873.26 165
16874.49 168
16875.72 179
16876.94 193
16878.17 186
16879.40 191
16880.63 191
16881.85 183
16883.08 168
16884.31 193
16885.54 171
16886.76 178
16887.99 132
16889.22 151
16890.45 188
16891.68 173
16892.90 168
16894.13 178
16895.36 162
16896.59 165
16897.82 167
16899.04 165
16900.27 170
16901.50 152
16902.73 178
16903.96 155
16905.18 155
16906.41 159
16907.64 155
16908.87 199
16910.10 179
16911.33 167
16912.56 159
16913.78 174
16915.01 149
16916.24 148
16917.47 140
16918.70 133
16919.93 154
16921.16 143
16922.39 157
16923.62 137
16924.85 156
16926.07 190
16927.30 195
16928.53 155
16929.76 172
16930.99 168
16932.22 157
16933.45 166
16934.68 143
16935.91 154
16937.14 150
16938.37 147
16939.60 148
16940.83 155
16942.06 175
16943.29 183
16944.52 191
16945.75 194
16946.98 152
16948.21 169
16949.44 171
16950.67 171
16951.90 178
16953.13 178
16954.36 162
16955.59 183
16956.82 167
16958.05 167
16959.28 156
16960.51 161
16961.74 163
16962.97 162
16964.20 212
16965.43 195
16966.66 177
16967.89 180
16969.12 133
16970.35 144
16971.58 133
16972.82 157
16974.05 169
16975.28 155
16976.51 163
16977.74 161
16978.97 168
16980.20 171
16981.43 183
16982.66 165
16983.90 162
16985.13 148
16986.36 176
16987.59 145
16988.82 162
16990.05 164
16991.28 149
16992.52 156
16993.75 153
16994.98 153
16996.21 149
16997.44 145
16998.67 140
16999.91 134
17001.14 161
17002.37 133
17003.60 164
17004.83 167
17006.07 196
17007.30 156
17008.53 171
17009.76 157
17010.99 144
17012.23 161
17013.46 181
17014.69 132
17015.92 131
17017.16 169
17018.39 170
17019.62 152
17020.85 168
17022.09 144
17023.32 145
17024.55 155
17025.78 161
17027.02 163
17028.25 177
17029.48 175
17030.72 183
17031.95 166
17033.18 137
17034.42 150
17035.65 146
17036.88 146
17038.11 133
17039.35 153
17040.58 152
17041.81 155
17043.05 150
17044.28 152
17045.52 148
17046.75 155
17047.98 164
17049.22 171
17050.45 147
17051.68 161
17052.92 175
17054.15 145
17055.38 140
17056.62 157
17057.85 144
17059.09 132
17060.32 150
17061.55 135
17062.79 125
17064.02 137
17065.26 144
17066.49 153
17067.73 150
17068.96 159
17070.19 157
17071.43 153
17072.66 169
17073.90 168
17075.13 152
17076.37 147
17077.60 160
17078.84 173
17080.07 142
17081.31 157
17082.54 176
17083.78 155
17085.01 134
17086.25 154
17087.48 139
17088.72 150
17089.95 170
17091.19 158
17092.42 145
17093.66 162
17094.89 163
17096.13 146
17097.36 147
17098.60 151
17099.83 123
17101.07 170
17102.30 170
17103.54 131
17104.78 144
17106.01 150
17107.25 147
17108.48 168
17109.72 162
17110.95 192
17112.19 193
17113.43 184
17114.66 147
17115.90 146
17117.13 156
17118.37 152
17119.61 165
17120.84 181
17122.08 160
17123.32 129
17124.55 164
17125.79 166
17127.02 170
17128.26 146
17129.50 158
17130.73 145
17131.97 150
17133.21 136
17134.44 156
17135.68 142
17136.92 154
17138.15 149
17139.39 137
17140.63 159
17141.87 146
17143.10 139
17144.34 139
17145.58 137
17146.81 140
17148.05 152
17149.29 151
17150.53 157
17151.76 146
17153.00 156
17154.24 146
17155.48 146
17156.71 161
17157.95 124
17159.19 137
17160.43 171
17161.66 173
17162.90 124
17164.14 123
17165.38 154
17166.62 182
17167.85 133
17169.09 111
17170.33 140
17171.57 148
17172.81 134
17174.04 156
17175.28 153
17176.52 142
17177.76 144
17179.00 161
17180.23 147
17181.47 127
17182.71 138
17183.95 168
17185.19 131
17186.43 116
17187.67 126
17188.90 130
17190.14 124
17191.38 165
17192.62 134
17193.86 140
17195.10 115
17196.34 146
17197.58 131
17198.82 142
17200.05 134
17201.29 145
17202.53 165
17203.77 153
17205.01 151
17206.25 149
17207.49 122
17208.73 122
17209.97 149
17211.21 148
17212.45 129
17213.69 181
17214.93 173
17216.17 159
17217.41 134
17218.65 138
17219.89 139
17221.13 133
17222.37 134
17223.61 145
17224.85 141
17226.09 137
17227.33 150
17228.57 143
17229.81 128
17231.05 160
17232.29 136
17233.53 154
17234.77 129
17236.01 146
17237.25 143
17238.49 139
17239.73 167
17240.97 101
17242.21 105
17243.45 133
17244.69 119
17245.93 137
17247.17 161
17248.41 121
17249.66 167
17250.90 125
17252.14 141
17253.38 144
17254.62 141
17255.86 133
17257.10 132
17258.34 126
17259.58 138
17260.83 135
17262.07 146
17263.31 143
17264.55 122
17265.79 140
17267.03 179
17268.27 159
17269.52 135
17270.76 142
17272.00 135
17273.24 135
17274.48 138
17275.72 120
17276.97 117
17278.21 129
17279.45 129
17280.69 143
17281.93 112
17283.18 140
17284.42 143
17285.66 116
17286.90 127
17288.15 128
17289.39 130
17290.63 168
17291.87 135
17293.11 141
17294.36 126
17295.60 147
17296.84 134
17298.08 137
17299.33 132
17300.57 122
17301.81 157
17303.06 114
17304.30 122
17305.54 127
17306.78 119
17308.03 141
17309.27 124
17310.51 131
17311.76 104
17313.00 110
17314.24 125
17315.49 140
17316.73 154
17317.97 154
17319.22 131
17320.46 126
17321.70 120
17322.95 165
17324.19 121
17325.43 137
17326.68 150
17327.92 136
17329.17 113
17330.41 127
17331.65 137
17332.90 110
17334.14 131
17335.38 119
17336.63 114
17337.87 111
17339.12 135
17340.36 135
17341.61 133
17342.85 147
17344.09 135
17345.34 127
17346.58 134
17347.83 141
17349.07 139
17350.32 169
17351.56 137
17352.80 148
17354.05 122
17355.29 134
17356.54 122
17357.78 135
17359.03 134
17360.27 136
17361.52 130
17362.76 144
17364.01 131
17365.25 111
17366.50 117
17367.74 142
17368.99 152
17370.23 137
17371.48 126
17372.72 111
17373.97 121
17375.22 123
17376.46 129
17377.71 131
17378.95 128
17380.20 150
17381.44 120
17382.69 120
17383.93 126
17385.18 151
17386.43 139
17387.67 133
17388.92 145
17390.16 134
17391.41 141
17392.66 125
17393.90 122
17395.15 135
17396.39 131
17397.64 120
17398.89 146
17400.13 125
17401.38 145
17402.63 124
17403.87 148
17405.12 131
17406.37 144
17407.61 122
17408.86 151
17410.11 145
17411.35 116
17412.60 119
17413.85 115
17415.09 104
17416.34 110
17417.59 127
17418.83 111
17420.08 129
17421.33 140
17422.57 132
17423.82 127
17425.07 132
17426.32 151
17427.56 131
17428.81 144
17430.06 156
17431.31 127
17432.55 143
17433.80 132
17435.05 116
17436.30 142
17437.54 135
17438.79 125
17440.04 130
17441.29 139
17442.53 138
17443.78 136
17445.03 126
17446.28 131
17447.53 142
17448.77 141
17450.02 157
17451.27 143
17452.52 107
17453.77 143
17455.01 136
17456.26 155
17457.51 130
17458.76 138
17460.01 132
17461.26 109
17462.51 134
17463.75 128
17465.00 118
17466.25 166
17467.50 154
17468.75 126
17470.00 137
17471.25 113
17472.50 146
17473.74 116
17474.99 140
17476.24 149
17477.49 122
17478.74 134
17479.99 127
17481.24 144
17482.49 144
17483.74 159
17484.99 127
17486.24 152
17487.49 133
17488.74 125
17489.98 118
17491.23 162
17492.48 144
17493.73 134
17494.98 137
17496.23 138
17497.48 143
17498.73 141
17499.98 118
17501.23 150
17502.48 122
17503.73 129
17504.98 133
17506.23 134
17507.48 122
17508.73 136
17509.98 119
17511.23 115
17512.48 130
17513.73 146
17514.98 136
17516.24 126
17517.49 129
17518.74 138
17519.99 136
17521.24 157
17522.49 124
17523.74 140
17524.99 151
17526.24 154
17527.49 150
17528.74 138
17529.99 133
17531.24 169
17532.50 159
17533.75 147
17535.00 150
17536.25 127
17537.50 111
17538.75 118
17540.00 144
17541.25 132
17542.51 134
17543.76 133
17545.01 149
17546.26 135
17547.51 129
17548.76 121
17550.01 119
17551.27 119
17552.52 128
17553.77 151
17555.02 147
17556.27 131
17557.53 137
17558.78 111
17560.03 139
17561.28 147
17562.53 150
17563.79 116
17565.04 132
17566.29 132
17567.54 143
17568.80 127
17570.05 125
17571.30 135
17572.55 120
17573.81 113
17575.06 148
17576.31 148
17577.56 121
17578.82 145
17580.07 127
17581.32 132
17582.57 140
17583.83 164
17585.08 127
17586.33 135
17587.59 147
17588.84 120
17590.09 142
17591.35 156
17592.60 134
17593.85 150
17595.11 116
17596.36 115
17597.61 130
17598.87 124
17600.12 152
17601.37 132
17602.63 126
17603.88 146
17605.13 122
17606.39 111
17607.64 151
17608.89 140
17610.15 136
17611.40 153
17612.66 134
17613.91 126
17615.16 139
17616.42 151
17617.67 153
17618.93 136
17620.18 158
17621.43 162
17622.69 157
17623.94 154
17625.20 172
17626.45 166
17627.71 124
17628.96 132
17630.22 123
17631.47 118
17632.72 124
17633.98 123
17635.23 140
17636.49 147
17637.74 132
17639.00 113
17640.25 129
17641.51 162
17642.76 144
17644.02 126
17645.27 154
17646.53 144
17647.78 110
17649.04 136
17650.29 151
17651.55 143
17652.80 125
17654.06 126
17655.32 135
17656.57 127
17657.83 137
17659.08 102
17660.34 105
17661.59 123
17662.85 118
17664.11 143
17665.36 148
17666.62 150
17667.87 137
17669.13 129
17670.38 156
17671.64 162
17672.90 129
17674.15 107
17675.41 138
17676.67 126
17677.92 149
17679.18 129
17680.43 102
17681.69 122
17682.95 117
17684.20 126
17685.46 127
17686.72 107
17687.97 103
17689.23 130
17690.49 126
17691.74 133
17693.00 140
17694.26 128
17695.51 115
17696.77 150
17698.03 165
17699.28 139
17700.54 132
17701.80 130
17703.06 135
17704.31 122
17705.57 126
17706.83 120
17708.08 133
17709.34 121
17710.60 136
17711.86 134
17713.11 115
17714.37 113
17715.63 117
17716.89 125
17718.14 110
17719.40 117
17720.66 130
17721.92 125
17723.18 111
17724.43 130
17725.69 133
17726.95 124
17728.21 125
17729.47 154
17730.72 127
17731.98 142
17733.24 133
17734.50 107
17735.76 128
17737.02 119
17738.27 119
17739.53 128
17740.79 151
17742.05 121
17743.31 120
17744.57 115
17745.83 120
17747.08 148
17748.34 130
17749.60 142
17750.86 128
17752.12 113
17753.38 137
17754.64 120
17755.90 116
17757.16 119
17758.41 118
17759.67 137
17760.93 164
17762.19 129
17763.45 114
17764.71 132
17765.97 120
17767.23 125
17768.49 136
17769.75 129
17771.01 120
17772.27 96
17773.53 129
17774.79 136
17776.05 103
17777.31 120
17778.57 123
17779.83 118
17781.09 124
17782.35 142
17783.61 129
17784.87 115
17786.13 133
17787.39 141
17788.65 121
17789.91 130
17791.17 130
17792.43 102
17793.69 131
17794.95 125
17796.21 146
17797.47 128
17798.73 114
17799.99 120
17801.25 119
17802.51 135
17803.77 128
17805.03 133
17806.29 132
17807.55 132
17808.82 133
17810.08 133
17811.34 140
17812.60 129
17813.86 120
17815.12 115
17816.38 114
17817.64 114
17818.90 125
17820.17 114
17821.43 129
17822.69 129
17823.95 119
17825.21 124
17826.47 114
17827.73 145
17829.00 107
17830.26 118
17831.52 110
17832.78 111
17834.04 143
17835.31 139
17836.57 155
17837.83 135
17839.09 133
17840.35 117
17841.61 122
17842.88 146
17844.14 133
17845.40 111
17846.66 111
17847.93 101
17849.19 107
17850.45 115
17851.71 121
17852.98 135
17854.24 136
17855.50 129
17856.76 131
17858.03 142
17859.29 141
17860.55 134
17861.81 133
17863.08 116
17864.34 116
17865.60 124
17866.87 122
17868.13 126
17869.39 151
17870.65 118
17871.92 118
17873.18 119
17874.44 115
17875.71 131
17876.97 107
17878.23 105
17879.50 108
17880.76 111
17882.02 106
17883.29 100
17884.55 130
17885.82 98
17887.08 112
17888.34 122
17889.61 114
17890.87 128
17892.13 103
17893.40 107
17894.66 122
17895.93 132
17897.19 124
17898.45 98
17899.72 139
17900.98 120
17902.25 121
17903.51 129
17904.78 117
17906.04 99
17907.30 138
17908.57 138
17909.83 129
17911.10 142
17912.36 153
17913.63 131
17914.89 132
17916.16 108
17917.42 100
17918.69 119
17919.95 131
17921.22 104
17922.48 107
17923.75 130
17925.01 117
17926.28 100
17927.54 92
17928.81 106
17930.07 113
17931.34 102
17932.60 122
17933.87 99
17935.13 99
17936.40 111
17937.66 90
17938.93 137
17940.19 114
17941.46 127
17942.73 129
17943.99 122
17945.26 108
17946.52 127
17947.79 114
17949.05 125
17950.32 128
17951.59 137
17952.85 104
17954.12 117
17955.38 125
17956.65 140
17957.92 107
17959.18 125
17960.45 103
17961.72 100
17962.98 118
17964.25 121
17965.52 110
17966.78 153
17968.05 120
17969.31 130
17970.58 132
17971.85 108
17973.11 117
17974.38 139
17975.65 149
17976.92 156
17978.18 100
17979.45 131
17980.72 120
17981.98 119
17983.25 131
17984.52 129
17985.78 126
17987.05 141
17988.32 112
17989.59 131
17990.85 116
17992.12 134
17993.39 111
17994.66 120
17995.92 115
17997.19 119
17998.46 137
17999.73 133
18000.99 125
18002.26 120
18003.53 108
18004.80 126
18006.07 125
18007.33 126
18008.60 120
18009.87 122
18011.14 127
18012.41 120
18013.67 99
18014.94 106
18016.21 162
18017.48 141
18018.75 114
18020.02 131
18021.28 131
18022.55 112
18023.82 128
18025.09 129
18026.36 145
18027.63 129
18028.90 126
18030.16 142
18031.43 133
18032.70 128
18033.97 136
18035.24 140
18036.51 106
18037.78 115
18039.05 117
18040.32 132
18041.58 146
18042.85 134
18044.12 146
18045.39 123
18046.66 124
18047.93 113
18049.20 131
18050.47 104
18051.74 123
18053.01 116
18054.28 156
18055.55 124
18056.82 99
18058.09 125
18059.36 146
18060.63 161
18061.90 124
18063.17 124
18064.44 133
18065.71 117
18066.98 142
18068.25 139
18069.52 136
18070.79 136
18072.06 136
18073.33 138
18074.60 137
18075.87 139
18077.14 116
18078.41 127
18079.68 127
18080.95 127
18082.22 123
18083.49 119
18084.76 120
18086.03 132
18087.30 136
18088.57 130
18089.85 120
18091.12 106
18092.39 112
18093.66 143
18094.93 161
18096.20 140
18097.47 145
18098.74 135
18100.01 134
18101.29 110
18102.56 142
18103.83 121
18105.10 142
18106.37 125
18107.64 143
18108.91 167
18110.19 120
18111.46 113
18112.73 122
18114.00 121
18115.27 118
18116.54 125
18117.82 144
18119.09 133
18120.36 130
18121.63 108
18122.90 150
18124.18 149
18125.45 116
18126.72 142
18127.99 110
18129.26 120
18130.54 136
18131.81 125
18133.08 114
18134.35 127
18135.63 121
18136.90 107
18138.17 134
18139.44 115
18140.72 129
18141.99 103
18143.26 138
18144.53 119
18145.81 112
18147.08 103
18148.35 138
18149.63 117
18150.90 135
18152.17 137
18153.45 112
18154.72 122
18155.99 119
18157.26 143
18158.54 141
18159.81 141
18161.08 133
18162.36 114
18163.63 122
18164.91 110
18166.18 123
18167.45 124
18168.73 120
18170.00 141
18171.27 129
18172.55 135
18173.82 105
18175.09 125
18176.37 105
18177.64 123
18178.92 158
18180.19 126
18181.46 135
18182.74 123
18184.01 128
18185.29 107
18186.56 122
18187.84 165
18189.11 140
18190.38 118
18191.66 99
18192.93 141
18194.21 164
18195.48 136
18196.76 105
18198.03 110
18199.31 129
18200.58 112
18201.86 115
18203.13 113
18204.41 123
18205.68 150
18206.96 132
18208.23 141
18209.51 140
18210.78 146
18212.06 151
18213.33 131
18214.61 133
18215.88 118
18217.16 132
18218.43 125
18219.71 119
18220.98 104
18222.26 104
18223.53 120
18224.81 156
18226.09 103
18227.36 98
18228.64 100
18229.91 119
18231.19 125
18232.46 118
18233.74 119
18235.02 107
18236.29 113
18237.57 103
18238.84 115
18240.12 123
18241.40 124
18242.67 126
18243.95 92
18245.23 94
18246.50 111
18247.78 129
18249.05 124
18250.33 120
18251.61 105
18252.88 124
18254.16 132
18255.44 122
18256.71 132
18257.99 130
18259.27 121
18260.54 144
18261.82 133
18263.10 119
18264.38 134
18265.65 120
18266.93 125
18268.21 146
18269.48 118
18270.76 121
18272.04 85
18273.32 104
18274.59 133
18275.87 156
18277.15 144
18278.43 121
18279.70 144
18280.98 119
18282.26 114
18283.54 113
18284.81 103
18286.09 106
18287.37 124
18288.65 112
18289.92 110
18291.20 114
18292.48 126
18293.76 124
18295.04 136
18296.31 115
18297.59 127
18298.87 118
18300.15 113
18301.43 99
18302.71 123
18303.98 149
18305.26 112
18306.54 126
18307.82 122
18309.10 150
18310.38 132
18311.66 107
18312.93 102
18314.21 112
18315.49 122
18316.77 103
18318.05 90
18319.33 100
18320.61 123
18321.89 130
18323.17 126
18324.44 87
18325.72 127
18327.00 131
18328.28 115
18329.56 163
18330.84 119
18332.12 101
18333.40 134
18334.68 121
18335.96 139
18337.24 119
18338.52 142
18339.80 112
18341.08 128
18342.36 151
18343.64 104
18344.92 97
18346.20 114
18347.48 126
18348.76 121
18350.04 123
18351.32 123
18352.60 139
18353.88 124
18355.16 88
18356.44 105
18357.72 128
18359.00 144
18360.28 140
18361.56 144
18362.84 103
18364.12 114
18365.40 149
18366.68 164
18367.96 134
18369.24 110
18370.52 129
18371.80 127
18373.08 117
18374.36 88
18375.64 108
18376.93 121
18378.21 117
18379.49 85
18380.77 121
18382.05 119
18383.33 112
18384.61 122
18385.89 132
18387.17 124
18388.46 123
18389.74 119
18391.02 135
18392.30 129
18393.58 101
18394.86 145
18396.15 142
18397.43 133
18398.71 125
18399.99 117
18401.27 117
18402.55 129
18403.84 126
18405.12 121
18406.40 104
18407.68 109
18408.96 131
18410.25 145
18411.53 131
18412.81 103
18414.09 123
18415.37 130
18416.66 119
18417.94 140
18419.22 129
18420.50 118
18421.79 155
18423.07 113
18424.35 129
18425.63 122
18426.92 119
18428.20 109
18429.48 97
18430.77 112
18432.05 113
18433.33 141
18434.61 127
18435.90 130
18437.18 139
18438.46 136
18439.75 119
18441.03 109
18442.31 123
18443.60 147
18444.88 128
18446.16 112
18447.45 131
18448.73 133
18450.01 140
18451.30 132
18452.58 115
18453.86 104
18455.15 136
18456.43 140
18457.71 117
18459.00 96
18460.28 101
18461.57 136
18462.85 129
18464.13 114
18465.42 122
18466.70 116
18467.99 117
18469.27 122
18470.55 121
18471.84 112
18473.12 144
18474.41 114
18475.69 94
18476.98 114
18478.26 112
18479.55 133
18480.83 143
18482.11 100
18483.40 101
18484.68 124
18485.97 98
18487.25 106
18488.54 112
18489.82 97
18491.11 105
18492.39 125
18493.68 124
18494.96 123
18496.25 109
18497.53 130
18498.82 121
18500.10 111
18501.39 121
18502.67 108
18503.96 104
18505.24 123
18506.53 141
18507.82 134
18509.10 133
18510.39 119
18511.67 126
18512.96 134
18514.24 152
18515.53 121
18516.82 111
18518.10 103
18519.39 148
18520.67 143
18521.96 127
18523.25 147
18524.53 136
18525.82 116
18527.10 121
18528.39 140
18529.68 134
18530.96 142
18532.25 126
18533.54 95
18534.82 128
18536.11 118
18537.39 101
18538.68 131
18539.97 125
18541.25 130
18542.54 140
18543.83 178
18545.11 152
18546.40 120
18547.69 110
18548.98 131
18550.26 128
18551.55 129
18552.84 134
18554.12 129
18555.41 131
18556.70 116
18557.99 106
18559.27 99
18560.56 112
18561.85 121
18563.13 135
18564.42 127
18565.71 122
18567.00 122
18568.28 118
18569.57 118
18570.86 121
18572.15 105
18573.44 108
18574.72 106
18576.01 119
18577.30 130
18578.59 103
18579.88 118
18581.16 142
18582.45 132
18583.74 106
18585.03 112
18586.32 110
18587.60 104
18588.89 109
18590.18 127
18591.47 144
18592.76 132
18594.05 105
18595.33 118
18596.62 124
18597.91 150
18599.20 135
18600.49 141
18601.78 144
18603.07 143
18604.36 119
18605.64 126
18606.93 137
18608.22 140
18609.51 116
18610.80 130
18612.09 121
18613.38 126
18614.67 138
18615.96 135
18617.25 148
18618.54 141
18619.83 126
18621.12 98
18622.40 117
18623.69 130
18624.98 130
18626.27 125
18627.56 124
18628.85 145
18630.14 105
18631.43 130
18632.72 119
18634.01 119
18635.30 134
18636.59 114
18637.88 121
18639.17 117
18640.46 101
18641.75 131
18643.04 120
18644.33 142
18645.62 131
18646.91 127
18648.20 113
18649.49 116
18650.78 106
18652.08 103
18653.37 125
18654.66 124
18655.95 123
18657.24 127
18658.53 123
18659.82 85
18661.11 121
18662.40 117
18663.69 105
18664.98 95
18666.27 112
18667.56 126
18668.86 100
18670.15 123
18671.44 135
18672.73 144
18674.02 105
18675.31 100
18676.60 133
18677.90 123
18679.19 107
18680.48 117
18681.77 122
18683.06 136
18684.35 99
18685.64 110
18686.94 142
18688.23 116
18689.52 109
18690.81 100
18692.10 88
18693.40 117
18694.69 115
18695.98 125
18697.27 129
18698.56 115
18699.86 119
18701.15 115
18702.44 108
18703.73 98
18705.03 127
18706.32 103
18707.61 122
18708.90 149
18710.19 146
18711.49 120
18712.78 104
18714.07 100
18715.37 119
18716.66 133
18717.95 112
18719.24 111
18720.54 121
18721.83 122
18723.12 120
18724.42 112
18725.71 103
18727.00 118
18728.30 132
18729.59 112
18730.88 113
18732.17 134
18733.47 134
18734.76 125
18736.05 118
18737.35 94
18738.64 106
18739.94 98
18741.23 118
18742.52 120
18743.82 99
18745.11 109
18746.40 106
18747.70 124
18748.99 127
18750.29 105
18751.58 114
18752.87 151
18754.17 134
18755.46 137
18756.76 120
18758.05 132
18759.34 96
18760.64 105
18761.93 126
18763.23 108
18764.52 114
18765.82 126
18767.11 108
18768.41 132
18769.70 114
18770.99 122
18772.29 138
18773.58 113
18774.88 116
18776.17 116
18777.47 130
18778.76 97
18780.06 99
18781.35 113
18782.65 133
18783.94 111
18785.24 111
18786.53 118
18787.83 124
18789.12 125
18790.42 99
18791.71 104
18793.01 120
18794.31 101
18795.60 95
18796.90 130
18798.19 133
18799.49 111
18800.78 136
18802.08 126
18803.37 140
18804.67 112
18805.97 108
18807.26 119
18808.56 126
18809.85 112
18811.15 100
18812.45 117
18813.74 151
18815.04 128
18816.34 125
18817.63 130
18818.93 121
18820.22 152
18821.52 127
18822.82 126
18824.11 143
18825.41 114
18826.71 118
18828.00 119
18829.30 153
18830.60 135
18831.89 111
18833.19 138
18834.49 125
18835.78 134
18837.08 119
18838.38 106
18839.67 112
18840.97 112
18842.27 130
18843.57 127
18844.86 120
18846.16 121
18847.46 113
18848.75 120
18850.05 115
18851.35 133
18852.65 131
18853.94 118
18855.24 102
18856.54 109
18857.84 124
18859.13 130
18860.43 121
18861.73 113
18863.03 154
18864.33 127
18865.62 132
18866.92 107
18868.22 96
18869.52 122
18870.82 118
18872.11 141
18873.41 117
18874.71 118
18876.01 127
18877.31 118
18878.61 117
18879.90 114
18881.20 120
18882.50 117
18883.80 117
18885.10 104
18886.40 124
18887.70 89
18888.99 101
18890.29 95
18891.59 114
18892.89 107
18894.19 118
18895.49 109
18896.79 130
18898.09 117
18899.39 107
18900.68 112
18901.98 113
18903.28 117
18904.58 116
18905.88 111
18907.18 104
18908.48 128
18909.78 129
18911.08 106
18912.38 109
18913.68 80
18914.98 126
18916.28 130
18917.58 131
18918.88 111
18920.18 116
18921.48 130
18922.78 118
18924.08 150
18925.38 113
18926.68 148
18927.98 124
18929.28 99
18930.58 84
18931.88 92
18933.18 104
18934.48 127
18935.78 120
18937.08 125
18938.38 130
18939.68 114
18940.98 100
18942.28 92
18943.58 108
18944.88 139
18946.18 123
18947.48 129
18948.78 110
18950.08 133
18951.39 140
18952.69 89
18953.99 109
18955.29 111
18956.59 110
18957.89 105
18959.19 103
18960.49 117
18961.79 117
18963.09 116
18964.40 106
18965.70 126
18967.00 125
18968.30 104
18969.60 117
18970.90 107
18972.21 114
18973.51 118
18974.81 119
18976.11 118
18977.41 115
18978.71 116
18980.02 123
18981.32 126
18982.62 118
18983.92 94
18985.22 111
18986.53 126
18987.83 124
18989.13 116
18990.43 123
18991.73 111
18993.04 132
18994.34 144
18995.64 125
18996.94 115
18998.25 103
18999.55 119
19000.85 103
19002.15 76
19003.46 122
19004.76 135
19006.06 108
19007.36 81
19008.67 104
19009.97 107
19011.27 109
19012.58 115
19013.88 116
19015.18 101
19016.49 118
19017.79 103
19019.09 110
19020.40 116
19021.70 108
19023.00 122
19024.31 120
19025.61 106
19026.91 100
19028.22 112
19029.52 122
19030.82 121
19032.13 107
19033.43 121
19034.73 106
19036.04 105
19037.34 118
19038.65 96
19039.95 93
19041.25 115
19042.56 116
19043.86 98
19045.17 116
19046.47 124
19047.77 115
19049.08 111
19050.38 103
19051.69 105
19052.99 116
19054.30 108
19055.60 76
19056.90 99
19058.21 122
19059.51 146
19060.82 91
19062.12 115
19063.43 125
19064.73 127
19066.04 118
19067.34 110
19068.65 109
19069.95 95
19071.26 116
19072.56 107
19073.87 94
19075.17 109
19076.48 130
19077.78 104
19079.09 99
19080.39 104
19081.70 91
19083.00 111
19084.31 121
19085.61 105
19086.92 112
19088.23 95
19089.53 97
19090.84 109
19092.14 81
19093.45 84
19094.75 97
19096.06 110
19097.37 110
19098.67 95
19099.98 96
19101.28 125
19102.59 130
19103.90 127
19105.20 112
19106.51 99
19107.81 87
19109.12 105
19110.43 98
19111.73 91
19113.04 124
19114.35 125
19115.65 101
19116.96 121
19118.27 96
19119.57 105
19120.88 113
19122.19 116
19123.49 122
19124.80 101
19126.11 113
19127.41 113
19128.72 103
19130.03 110
19131.33 98
19132.64 114
19133.95 85
19135.26 94
19136.56 97
19137.87 87
19139.18 112
19140.49 108
19141.79 102
19143.10 106
19144.41 111
19145.71 122
19147.02 101
19148.33 114
19149.64 103
19150.95 116
19152.25 108
19153.56 112
19154.87 103
19156.18 102
19157.48 104
19158.79 102
19160.10 103
19161.41 95
19162.72 126
19164.03 125
19165.33 111
19166.64 117
19167.95 114
19169.26 113
19170.57 126
19171.88 122
19173.18 104
19174.49 103
19175.80 115
19177.11 120
19178.42 90
19179.73 112
19181.04 90
19182.34 129
19183.65 106
19184.96 102
19186.27 100
19187.58 98
19188.89 104
19190.20 104
19191.51 122
19192.82 116
19194.13 131
19195.43 90
19196.74 106
19198.05 102
19199.36 118
19200.67 104
19201.98 131
19203.29 117
19204.60 103
19205.91 108
19207.22 114
19208.53 97
19209.84 116
19211.15 125
19212.46 115
19213.77 91
19215.08 104
19216.39 111
19217.70 105
19219.01 112
19220.32 112
19221.63 101
19222.94 88
19224.25 114
19225.56 84
19226.87 97
19228.18 108
19229.49 121
19230.80 103
19232.11 91
19233.42 100
19234.73 115
19236.04 115
19237.35 111
19238.67 128
19239.98 106
19241.29 154
19242.60 142
19243.91 131
19245.22 95
19246.53 107
19247.84 130
19249.15 117
19250.46 97
19251.77 119
19253.09 101
19254.40 112
19255.71 118
19257.02 101
19258.33 95
19259.64 106
19260.95 130
19262.27 107
19263.58 102
19264.89 96
19266.20 94
19267.51 106
19268.82 96
19270.14 97
19271.45 107
19272.76 128
19274.07 116
19275.38 108
19276.70 110
19278.01 123
19279.32 106
19280.63 91
19281.94 123
19283.26 113
19284.57 122
19285.88 113
19287.19 84
19288.51 81
19289.82 108
19291.13 109
19292.44 109
19293.76 113
19295.07 109
19296.38 111
19297.69 116
19299.01 109
19300.32 102
19301.63 129
19302.95 108
19304.26 112
19305.57 103
19306.88 77
19308.20 126
19309.51 138
19310.82 127
19312.14 109
19313.45 130
19314.76 100
19316.08 108
19317.39 132
19318.70 116
19320.02 110
19321.33 122
19322.64 102
19323.96 118
19325.27 105
19326.59 106
19327.90 127
19329.21 105
19330.53 106
19331.84 95
19333.15 93
19334.47 115
19335.78 101
19337.10 128
19338.41 112
19339.73 127
19341.04 122
19342.35 122
19343.67 135
19344.98 95
19346.30 98
19347.61 105
19348.93 83
19350.24 109
19351.55 90
19352.87 112
19354.18 97
19355.50 110
19356.81 96
19358.13 113
19359.44 98
19360.76 96
19362.07 125
19363.39 133
19364.70 105
19366.02 84
19367.33 101
19368.65 87
19369.96 105
19371.28 117
19372.59 104
19373.91 101
19375.22 97
19376.54 98
19377.86 123
19379.17 108
19380.49 111
19381.80 100
19383.12 100
19384.43 113
19385.75 97
19387.07 103
19388.38 112
19389.70 117
19391.01 133
19392.33 91
19393.65 99
19394.96 119
19396.28 94
19397.59 104
19398.91 88
19400.23 118
19401.54 133
19402.86 126
19404.17 113
19405.49 96
19406.81 110
19408.12 125
19409.44 123
19410.76 117
19412.07 102
19413.39 107
19414.71 124
19416.02 111
19417.34 137
19418.66 106
19419.97 108
19421.29 121
19422.61 110
19423.93 85
19425.24 96
19426.56 99
19427.88 106
19429.19 123
19430.51 131
19431.83 115
19433.15 137
19434.46 124
19435.78 104
19437.10 114
19438.42 106
19439.73 99
19441.05 118
19442.37 131
19443.69 130
19445.00 128
19446.32 120
19447.64 100
19448.96 104
19450.28 114
19451.59 116
19452.91 108
19454.23 104
19455.55 111
19456.87 111
19458.18 115
19459.50 102
19460.82 113
19462.14 95
19463.46 109
19464.78 106
19466.09 112
19467.41 98
19468.73 103
19470.05 134
19471.37 134
19472.69 105
19474.01 90
19475.33 98
19476.64 117
19477.96 121
19479.28 107
19480.60 119
19481.92 108
19483.24 117
19484.56 95
19485.88 122
19487.20 136
19488.52 96
19489.83 91
19491.15 115
19492.47 122
19493.79 115
19495.11 104
19496.43 147
19497.75 135
19499.07 98
19500.39 123
19501.71 108
19503.03 115
19504.35 105
19505.67 97
19506.99 91
19508.31 108
19509.63 115
19510.95 100
19512.27 113
19513.59 107
19514.91 106
19516.23 98
19517.55 117
19518.87 146
19520.19 131
19521.51 112
19522.83 118
19524.15 97
19525.47 101
19526.79 100
19528.11 119
19529.43 127
19530.75 102
19532.08 105
19533.40 127
19534.72 103
19536.04 117
19537.36 123
19538.68 129
19540.00 102
19541.32 92
19542.64 97
19543.96 97
19545.29 101
19546.61 107
19547.93 112
19549.25 103
19550.57 108
19551.89 94
19553.21 114
19554.53 103
19555.86 106
19557.18 90
19558.50 111
19559.82 114
19561.14 97
19562.46 119
19563.79 111
19565.11 101
19566.43 107
19567.75 109
19569.07 103
19570.40 126
19571.72 106
19573.04 107
19574.36 123
19575.68 128
19577.01 100
19578.33 104
19579.65 85
19580.97 97
19582.30 102
19583.62 108
19584.94 113
19586.26 108
19587.59 113
19588.91 96
19590.23 98
19591.55 113
19592.88 135
19594.20 126
19595.52 103
19596.85 118
19598.17 118
19599.49 102
19600.81 95
19602.14 95
19603.46 120
19604.78 110
19606.11 114
19607.43 118
19608.75 116
19610.08 107
19611.40 106
19612.72 97
19614.05 77
19615.37 117
19616.69 103
19618.02 96
19619.34 118
19620.67 102
19621.99 113
19623.31 115
19624.64 109
19625.96 121
19627.29 114
19628.61 93
19629.93 99
19631.26 106
19632.58 105
19633.91 86
19635.23 100
19636.55 100
19637.88 135
19639.20 122
19640.53 126
19641.85 114
19643.18 108
19644.50 100
19645.82 98
19647.15 91
19648.47 96
19649.80 91
19651.12 90
19652.45 116
19653.77 113
19655.10 108
19656.42 114
19657.75 132
19659.07 114
19660.40 108
19661.72 99
19663.05 127
19664.37 124
19665.70 88
19667.02 100
19668.35 121
19669.67 119
19671.00 118
19672.33 137
19673.65 126
19674.98 105
19676.30 129
19677.63 115
19678.95 94
19680.28 103
19681.61 127
19682.93 130
19684.26 100
19685.58 112
19686.91 109
19688.23 122
19689.56 112
19690.89 109
19692.21 94
19693.54 100
19694.87 85
19696.19 111
19697.52 108
19698.84 94
19700.17 96
19701.50 102
19702.82 92
19704.15 94
19705.48 96
19706.80 115
19708.13 121
19709.46 95
19710.78 106
19712.11 101
19713.44 112
19714.76 99
19716.09 119
19717.42 89
19718.75 108
19720.07 116
19721.40 109
19722.73 124
19724.05 120
19725.38 142
19726.71 134
19728.04 114
19729.36 132
19730.69 99
19732.02 119
19733.35 88
19734.67 105
19736.00 102
19737.33 120
19738.66 105
19739.98 117
19741.31 109
19742.64 99
19743.97 96
19745.30 109
19746.62 90
19747.95 106
19749.28 122
19750.61 147
19751.94 131
19753.26 110
19754.59 117
19755.92 122
19757.25 118
19758.58 115
19759.91 110
19761.23 127
19762.56 114
19763.89 129
19765.22 110
19766.55 107
19767.88 98
19769.21 84
19770.53 93
19771.86 98
19773.19 81
19774.52 80
19775.85 86
19777.18 80
19778.51 108
19779.84 133
19781.17 102
19782.50 103
19783.83 103
19785.15 139
19786.48 130
19787.81 94
19789.14 108
19790.47 87
19791.80 93
19793.13 90
19794.46 102
19795.79 95
19797.12 119
19798.45 108
19799.78 113
19801.11 116
19802.44 119
19803.77 106
19805.10 96
19806.43 96
19807.76 100
19809.09 100
19810.42 107
19811.75 102
19813.08 95
19814.41 95
19815.74 120
19817.07 105
19818.40 97
19819.73 80
19821.06 92
19822.39 119
19823.72 78
19825.05 90
19826.38 81
19827.71 116
19829.05 115
19830.38 126
19831.71 123
19833.04 86
19834.37 99
19835.70 107
19837.03 84
19838.36 92
19839.69 108
19841.02 105
19842.36 101
19843.69 120
19845.02 98
19846.35 105
19847.68 131
19849.01 128
19850.34 100
19851.68 89
19853.01 105
19854.34 120
19855.67 118
19857.00 116
19858.33 127
19859.67 104
19861.00 117
19862.33 132
19863.66 97
19864.99 93
19866.32 107
19867.66 113
19868.99 96
19870.32 110
19871.65 102
19872.99 102
19874.32 133
19875.65 132
19876.98 144
19878.32 107
19879.65 115
19880.98 102
19882.31 110
19883.65 92
19884.98 107
19886.31 109
19887.64 97
19888.98 89
19890.31 97
19891.64 129
19892.97 98
19894.31 89
19895.64 109
19896.97 99
19898.31 94
19899.64 110
19900.97 114
19902.31 78
19903.64 100
19904.97 99
19906.31 112
19907.64 113
19908.97 105
19910.31 95
19911.64 98
19912.97 108
19914.31 122
19915.64 124
19916.97 95
19918.31 126
19919.64 91
19920.98 104
19922.31 100
19923.64 104
19924.98 100
19926.31 109
19927.65 123
19928.98 114
19930.31 94
19931.65 102
19932.98 94
19934.32 119
19935.65 101
19936.99 106
19938.32 81
19939.65 98
19940.99 98
19942.32 120
19943.66 105
19944.99 97
19946.33 89
19947.66 118
19949.00 131
19950.33 89
19951.67 94
19953.00 115
19954.34 98
19955.67 87
19957.01 80
19958.34 90
19959.68 110
19961.01 112
19962.35 121
19963.68 98
19965.02 98
19966.35 98
19967.69 139
19969.02 119
19970.36 110
19971.70 91
19973.03 101
19974.37 107
19975.70 105
19977.04 103
19978.37 128
19979.71 86
19981.05 116
19982.38 93
19983.72 106
19985.05 115
19986.39 111
19987.73 124
19989.06 100
19990.40 99
19991.73 113
19993.07 110
19994.41 111
19995.74 94
19997.08 101
19998.42 119
19999.75 118
20001.09 94
20002.43 115
20003.76 93
20005.10 97
20006.44 129
20007.77 116
20009.11 97
20010.45 117
20011.78 122
20013.12 109
20014.46 95
20015.79 88
20017.13 115
20018.47 115
20019.81 110
20021.14 99
20022.48 110
20023.82 102
20025.15 115
20026.49 105
20027.83 102
20029.17 89
20030.50 105
20031.84 113
20033.18 93
20034.52 100
20035.85 131
20037.19 140
20038.53 102
20039.87 108
20041.21 110
20042.54 111
20043.88 100
20045.22 104
20046.56 104
20047.90 114
20049.23 116
20050.57 106
20051.91 92
20053.25 92
20054.59 110
20055.93 115
20057.26 113
20058.60 99
20059.94 120
20061.28 115
20062.62 148
20063.96 130
20065.30 106
20066.63 110
20067.97 113
20069.31 119
20070.65 118
20071.99 98
20073.33 94
20074.67 119
20076.01 110
20077.35 94
20078.68 120
20080.02 108
20081.36 108
20082.70 135
20084.04 129
20085.38 123
20086.72 128
20088.06 110
20089.40 103
20090.74 122
20092.08 110
20093.42 96
20094.76 111
20096.10 104
20097.44 112
20098.78 121
20100.12 124
20101.46 115
20102.80 95
20104.14 94
20105.48 122
20106.82 117
20108.16 90
20109.50 124
20110.84 101
20112.18 97
20113.52 110
20114.86 106
20116.20 109
20117.54 104
20118.88 112
20120.22 107
20121.56 104
20122.90 94
20124.24 80
20125.58 120
20126.92 98
20128.26 118
20129.61 124
20130.95 123
20132.29 108
20133.63 118
20134.97 94
20136.31 109
20137.65 127
20138.99 106
20140.33 104
20141.67 86
20143.02 114
