# Supplementary material for: MALDI-TOF MS typing enables the classification of brewing yeasts of the genus Saccharomyces to major beer styles
Source: PLoS One. 2017 Aug 9;12(8):e0181694. doi: 10.1371/journal.pone.0181694 (PMC5549903; doi:10.1371/journal.pone.0181694)
Supplement: S6 File — The directory includes 90 raw files and was zipped to “.zip”; the folder has three strains with 30 spectra per strain; S1 Text explains the raw files with an example and Table 1 represents the yeast strains used within the experiment. (ZIP) [file pone.0181694.s009.zip › 16-18/30277-59-Lag-Lag-Lag-YPG-18h-E-E_2016-09-22_5_0_A7_1.dat]

1999.90 915
2000.32 942
2000.75 935
2001.17 916
2001.59 913
2002.01 909
2002.43 940
2002.86 920
2003.28 857
2003.70 887
2004.12 866
2004.54 892
2004.97 873
2005.39 914
2005.81 891
2006.23 877
2006.66 822
2007.08 906
2007.50 878
2007.92 842
2008.35 850
2008.77 909
2009.19 938
2009.61 964
2010.04 923
2010.46 950
2010.88 919
2011.31 840
2011.73 859
2012.15 864
2012.57 834
2013.00 817
2013.42 880
2013.84 843
2014.27 880
2014.69 871
2015.11 817
2015.54 843
2015.96 819
2016.38 860
2016.81 856
2017.23 880
2017.65 883
2018.08 931
2018.50 975
2018.93 923
2019.35 958
2019.77 986
2020.20 957
2020.62 991
2021.04 1049
2021.47 1013
2021.89 963
2022.32 944
2022.74 919
2023.17 931
2023.59 945
2024.01 854
2024.44 863
2024.86 863
2025.29 889
2025.71 886
2026.14 864
2026.56 918
2026.98 857
2027.41 881
2027.83 850
2028.26 831
2028.68 836
2029.11 895
2029.53 869
2029.96 817
2030.38 830
2030.81 862
2031.23 822
2031.66 799
2032.08 812
2032.51 897
2032.93 911
2033.36 830
2033.78 814
2034.21 824
2034.63 811
2035.06 877
2035.49 868
2035.91 804
2036.34 793
2036.76 831
2037.19 888
2037.61 856
2038.04 824
2038.47 857
2038.89 906
2039.32 926
2039.74 942
2040.17 899
2040.59 911
2041.02 948
2041.45 820
2041.87 818
2042.30 821
2042.73 815
2043.15 791
2043.58 842
2044.00 748
2044.43 819
2044.86 821
2045.28 828
2045.71 875
2046.14 902
2046.56 856
2046.99 823
2047.42 853
2047.84 809
2048.27 787
2048.70 861
2049.12 907
2049.55 829
2049.98 848
2050.40 887
2050.83 907
2051.26 851
2051.69 853
2052.11 912
2052.54 892
2052.97 857
2053.40 864
2053.82 906
2054.25 891
2054.68 891
2055.10 859
2055.53 900
2055.96 945
2056.39 959
2056.82 920
2057.24 965
2057.67 952
2058.10 943
2058.53 992
2058.95 966
2059.38 945
2059.81 928
2060.24 887
2060.67 912
2061.09 944
2061.52 955
2061.95 950
2062.38 923
2062.81 920
2063.24 946
2063.66 892
2064.09 946
2064.52 980
2064.95 997
2065.38 1034
2065.81 1002
2066.24 1069
2066.66 967
2067.09 924
2067.52 997
2067.95 958
2068.38 997
2068.81 901
2069.24 845
2069.67 859
2070.10 837
2070.52 850
2070.95 857
2071.38 856
2071.81 892
2072.24 785
2072.67 796
2073.10 887
2073.53 862
2073.96 920
2074.39 972
2074.82 951
2075.25 949
2075.68 916
2076.11 920
2076.54 891
2076.97 950
2077.40 924
2077.83 921
2078.26 970
2078.69 917
2079.12 925
2079.55 930
2079.98 946
2080.41 989
2080.84 927
2081.27 945
2081.70 988
2082.13 920
2082.56 953
2082.99 902
2083.42 903
2083.85 941
2084.28 929
2084.71 902
2085.14 939
2085.57 929
2086.00 935
2086.43 928
2086.86 860
2087.29 860
2087.73 828
2088.16 866
2088.59 904
2089.02 882
2089.45 879
2089.88 844
2090.31 840
2090.74 868
2091.17 883
2091.61 889
2092.04 929
2092.47 823
2092.90 842
2093.33 888
2093.76 809
2094.19 894
2094.63 867
2095.06 900
2095.49 802
2095.92 806
2096.35 887
2096.78 855
2097.22 838
2097.65 876
2098.08 842
2098.51 851
2098.94 847
2099.38 833
2099.81 863
2100.24 819
2100.67 821
2101.11 797
2101.54 777
2101.97 829
2102.40 827
2102.83 801
2103.27 800
2103.70 787
2104.13 822
2104.56 883
2105.00 814
2105.43 867
2105.86 836
2106.30 854
2106.73 936
2107.16 922
2107.59 895
2108.03 970
2108.46 915
2108.89 862
2109.33 847
2109.76 867
2110.19 921
2110.63 878
2111.06 883
2111.49 844
2111.93 838
2112.36 816
2112.79 831
2113.23 889
2113.66 873
2114.09 843
2114.53 851
2114.96 868
2115.40 826
2115.83 770
2116.26 778
2116.70 825
2117.13 825
2117.56 842
2118.00 859
2118.43 849
2118.87 862
2119.30 848
2119.73 867
2120.17 891
2120.60 843
2121.04 861
2121.47 887
2121.91 822
2122.34 864
2122.78 893
2123.21 892
2123.64 887
2124.08 875
2124.51 918
2124.95 930
2125.38 921
2125.82 939
2126.25 857
2126.69 813
2127.12 882
2127.56 860
2127.99 903
2128.43 905
2128.86 884
2129.30 1030
2129.73 1014
2130.17 987
2130.60 1110
2131.04 1075
2131.47 1027
2131.91 982
2132.35 939
2132.78 959
2133.22 977
2133.65 970
2134.09 979
2134.52 981
2134.96 950
2135.40 1022
2135.83 1017
2136.27 1015
2136.70 977
2137.14 974
2137.57 943
2138.01 938
2138.45 989
2138.88 884
2139.32 893
2139.76 875
2140.19 864
2140.63 869
2141.06 878
2141.50 861
2141.94 817
2142.37 775
2142.81 822
2143.25 847
2143.68 847
2144.12 870
2144.56 848
2144.99 823
2145.43 856
2145.87 847
2146.30 888
2146.74 840
2147.18 852
2147.62 932
2148.05 940
2148.49 1025
2148.93 1007
2149.36 1092
2149.80 1064
2150.24 1034
2150.68 1052
2151.11 1088
2151.55 1120
2151.99 1110
2152.43 1040
2152.86 1018
2153.30 1010
2153.74 1006
2154.18 987
2154.61 961
2155.05 920
2155.49 941
2155.93 1001
2156.37 985
2156.80 962
2157.24 923
2157.68 953
2158.12 904
2158.56 975
2158.99 999
2159.43 905
2159.87 884
2160.31 863
2160.75 833
2161.19 897
2161.62 948
2162.06 974
2162.50 959
2162.94 941
2163.38 967
2163.82 939
2164.26 977
2164.69 956
2165.13 918
2165.57 958
2166.01 937
2166.45 935
2166.89 966
2167.33 941
2167.77 985
2168.21 927
2168.65 941
2169.08 957
2169.52 1021
2169.96 1047
2170.40 1019
2170.84 1010
2171.28 1019
2171.72 1043
2172.16 1012
2172.60 944
2173.04 977
2173.48 1002
2173.92 1033
2174.36 947
2174.80 1010
2175.24 1089
2175.68 1044
2176.12 958
2176.56 1021
2177.00 1079
2177.44 1084
2177.88 1033
2178.32 1050
2178.76 1072
2179.20 1070
2179.64 1085
2180.08 1098
2180.52 1041
2180.96 956
2181.40 1068
2181.84 982
2182.28 986
2182.72 957
2183.16 913
2183.60 941
2184.04 900
2184.48 883
2184.93 843
2185.37 841
2185.81 866
2186.25 836
2186.69 844
2187.13 900
2187.57 973
2188.01 939
2188.45 942
2188.89 1001
2189.34 986
2189.78 1034
2190.22 966
2190.66 991
2191.10 975
2191.54 1006
2191.98 1042
2192.43 1023
2192.87 939
2193.31 938
2193.75 1047
2194.19 1002
2194.63 1114
2195.08 1153
2195.52 1060
2195.96 1111
2196.40 1160
2196.84 1121
2197.29 1058
2197.73 1120
2198.17 1063
2198.61 987
2199.06 1019
2199.50 1003
2199.94 981
2200.38 976
2200.82 959
2201.27 946
2201.71 949
2202.15 1003
2202.59 1029
2203.04 996
2203.48 1009
2203.92 989
2204.37 967
2204.81 983
2205.25 1067
2205.69 1006
2206.14 984
2206.58 1096
2207.02 1157
2207.47 1112
2207.91 1063
2208.35 1093
2208.80 1090
2209.24 1077
2209.68 1136
2210.13 1125
2210.57 1027
2211.01 1047
2211.46 1063
2211.90 1015
2212.34 1007
2212.79 1013
2213.23 1038
2213.67 1061
2214.12 1038
2214.56 1088
2215.01 1029
2215.45 1025
2215.89 935
2216.34 1028
2216.78 968
2217.23 991
2217.67 1082
2218.11 1092
2218.56 1017
2219.00 934
2219.45 974
2219.89 972
2220.34 944
2220.78 966
2221.22 957
2221.67 962
2222.11 1034
2222.56 984
2223.00 1039
2223.45 1064
2223.89 1126
2224.34 1080
2224.78 952
2225.23 1046
2225.67 1123
2226.12 1103
2226.56 1078
2227.01 1205
2227.45 1193
2227.90 1161
2228.34 1228
2228.79 1222
2229.23 1246
2229.68 1254
2230.12 1301
2230.57 1288
2231.01 1256
2231.46 1301
2231.90 1277
2232.35 1308
2232.80 1424
2233.24 1364
2233.69 1284
2234.13 1281
2234.58 1296
2235.02 1271
2235.47 1232
2235.92 1161
2236.36 1180
2236.81 1113
2237.25 1089
2237.70 1103
2238.15 1079
2238.59 1053
2239.04 958
2239.49 992
2239.93 996
2240.38 959
2240.82 929
2241.27 930
2241.72 910
2242.16 926
2242.61 940
2243.06 927
2243.50 950
2243.95 952
2244.40 931
2244.84 927
2245.29 950
2245.74 901
2246.19 892
2246.63 928
2247.08 942
2247.53 977
2247.97 926
2248.42 886
2248.87 956
2249.32 1003
2249.76 1020
2250.21 988
2250.66 963
2251.10 1032
2251.55 978
2252.00 1006
2252.45 993
2252.89 1032
2253.34 932
2253.79 1001
2254.24 968
2254.69 912
2255.13 984
2255.58 1024
2256.03 1020
2256.48 953
2256.93 893
2257.37 900
2257.82 967
2258.27 930
2258.72 908
2259.17 882
2259.61 904
2260.06 938
2260.51 937
2260.96 969
2261.41 993
2261.86 1035
2262.31 1088
2262.75 1015
2263.20 1064
2263.65 1020
2264.10 1091
2264.55 1024
2265.00 1001
2265.45 981
2265.90 982
2266.34 1026
2266.79 979
2267.24 1001
2267.69 1047
2268.14 1055
2268.59 1112
2269.04 1180
2269.49 1130
2269.94 1201
2270.39 1253
2270.84 1308
2271.29 1268
2271.74 1254
2272.18 1270
2272.63 1262
2273.08 1363
2273.53 1277
2273.98 1290
2274.43 1202
2274.88 1188
2275.33 1229
2275.78 1251
2276.23 1411
2276.68 1363
2277.13 1340
2277.58 1377
2278.03 1383
2278.48 1284
2278.93 1177
2279.38 1145
2279.83 1172
2280.28 1140
2280.73 1120
2281.19 1118
2281.64 1090
2282.09 1086
2282.54 1081
2282.99 998
2283.44 1006
2283.89 1031
2284.34 968
2284.79 962
2285.24 993
2285.69 961
2286.14 950
2286.59 978
2287.04 971
2287.50 1068
2287.95 1036
2288.40 1090
2288.85 1173
2289.30 1283
2289.75 1330
2290.20 1435
2290.65 1481
2291.11 1467
2291.56 1513
2292.01 1538
2292.46 1474
2292.91 1469
2293.36 1413
2293.82 1380
2294.27 1329
2294.72 1283
2295.17 1248
2295.62 1238
2296.07 1225
2296.53 1167
2296.98 1168
2297.43 1151
2297.88 1124
2298.33 1154
2298.79 1079
2299.24 1045
2299.69 1085
2300.14 1073
2300.60 1052
2301.05 1018
2301.50 1007
2301.95 1037
2302.41 1007
2302.86 931
2303.31 1006
2303.76 958
2304.22 947
2304.67 934
2305.12 975
2305.57 1029
2306.03 1002
2306.48 1070
2306.93 1030
2307.39 1042
2307.84 1069
2308.29 1084
2308.75 1063
2309.20 1150
2309.65 1158
2310.11 1232
2310.56 1194
2311.01 1148
2311.47 1238
2311.92 1199
2312.37 1173
2312.83 1202
2313.28 1223
2313.73 1175
2314.19 1115
2314.64 1092
2315.09 1054
2315.55 1061
2316.00 985
2316.46 1047
2316.91 1130
2317.36 1071
2317.82 1083
2318.27 1106
2318.73 1133
2319.18 1202
2319.63 1165
2320.09 1185
2320.54 1254
2321.00 1240
2321.45 1225
2321.91 1166
2322.36 1136
2322.82 1154
2323.27 1113
2323.72 1167
2324.18 1140
2324.63 1147
2325.09 1180
2325.54 1227
2326.00 1225
2326.45 1229
2326.91 1235
2327.36 1303
2327.82 1193
2328.27 1157
2328.73 1162
2329.18 1133
2329.64 1094
2330.09 1086
2330.55 1061
2331.00 1076
2331.46 1127
2331.92 1085
2332.37 1112
2332.83 1081
2333.28 1047
2333.74 1043
2334.19 1064
2334.65 1080
2335.10 1082
2335.56 1044
2336.02 1031
2336.47 1018
2336.93 980
2337.38 950
2337.84 1027
2338.30 955
2338.75 990
2339.21 998
2339.66 1052
2340.12 1002
2340.58 996
2341.03 1024
2341.49 975
2341.95 972
2342.40 1028
2342.86 1088
2343.32 1058
2343.77 1057
2344.23 1076
2344.68 1027
2345.14 1102
2345.60 1073
2346.06 1093
2346.51 1085
2346.97 1073
2347.43 1163
2347.88 1180
2348.34 1181
2348.80 1208
2349.25 1152
2349.71 1161
2350.17 1164
2350.63 1149
2351.08 1088
2351.54 1041
2352.00 1012
2352.46 1012
2352.91 1000
2353.37 1029
2353.83 984
2354.29 953
2354.74 922
2355.20 871
2355.66 967
2356.12 1043
2356.57 1024
2357.03 988
2357.49 1038
2357.95 1088
2358.41 1062
2358.86 1021
2359.32 1082
2359.78 1102
2360.24 1139
2360.70 1163
2361.15 1229
2361.61 1245
2362.07 1182
2362.53 1125
2362.99 1175
2363.45 1078
2363.91 1143
2364.36 1160
2364.82 1098
2365.28 1066
2365.74 1109
2366.20 1130
2366.66 1112
2367.12 1080
2367.57 1081
2368.03 1128
2368.49 1094
2368.95 1039
2369.41 1036
2369.87 1035
2370.33 994
2370.79 1030
2371.25 1006
2371.71 1003
2372.17 1042
2372.63 1043
2373.09 1081
2373.54 1043
2374.00 1072
2374.46 1143
2374.92 1171
2375.38 1172
2375.84 1160
2376.30 1162
2376.76 1190
2377.22 1220
2377.68 1158
2378.14 1172
2378.60 1118
2379.06 1110
2379.52 1096
2379.98 1111
2380.44 1110
2380.90 1041
2381.36 1057
2381.82 1032
2382.28 1031
2382.74 1015
2383.20 1086
2383.66 1092
2384.12 1067
2384.59 1055
2385.05 1068
2385.51 1028
2385.97 1050
2386.43 1039
2386.89 1075
2387.35 1083
2387.81 1032
2388.27 1008
2388.73 1142
2389.19 1107
2389.65 1093
2390.12 1091
2390.58 1082
2391.04 1186
2391.50 1181
2391.96 1154
2392.42 1149
2392.88 1137
2393.34 1077
2393.81 1081
2394.27 1028
2394.73 1109
2395.19 1048
2395.65 1088
2396.11 1101
2396.57 1118
2397.04 1091
2397.50 1101
2397.96 1055
2398.42 1091
2398.88 1157
2399.35 1177
2399.81 1163
2400.27 1148
2400.73 1113
2401.19 1083
2401.66 1041
2402.12 1040
2402.58 1101
2403.04 1050
2403.51 998
2403.97 1008
2404.43 999
2404.89 1060
2405.36 1083
2405.82 1122
2406.28 1041
2406.74 1094
2407.21 1061
2407.67 1031
2408.13 1093
2408.59 1060
2409.06 983
2409.52 1011
2409.98 1018
2410.45 967
2410.91 967
2411.37 959
2411.84 979
2412.30 1028
2412.76 1017
2413.23 1007
2413.69 1043
2414.15 1044
2414.62 1084
2415.08 1099
2415.54 1099
2416.01 1136
2416.47 1189
2416.93 1145
2417.40 1201
2417.86 1168
2418.32 1158
2418.79 1210
2419.25 1192
2419.72 1115
2420.18 1012
2420.64 1107
2421.11 1124
2421.57 1163
2422.04 1091
2422.50 1128
2422.96 1148
2423.43 1161
2423.89 1093
2424.36 1123
2424.82 1094
2425.29 1132
2425.75 1101
2426.22 1092
2426.68 1086
2427.15 1032
2427.61 1006
2428.07 1087
2428.54 947
2429.00 981
2429.47 931
2429.93 933
2430.40 970
2430.86 924
2431.33 914
2431.79 901
2432.26 960
2432.72 989
2433.19 1020
2433.65 1082
2434.12 1049
2434.59 1073
2435.05 1040
2435.52 1100
2435.98 1026
2436.45 1005
2436.91 1014
2437.38 1063
2437.84 1112
2438.31 1080
2438.78 1115
2439.24 1188
2439.71 1175
2440.17 1232
2440.64 1190
2441.10 1170
2441.57 1214
2442.04 1215
2442.50 1198
2442.97 1157
2443.44 1181
2443.90 1226
2444.37 1136
2444.83 1228
2445.30 1173
2445.77 1103
2446.23 1062
2446.70 1084
2447.17 1086
2447.63 1068
2448.10 1040
2448.57 1053
2449.03 1003
2449.50 955
2449.97 958
2450.43 1069
2450.90 1017
2451.37 1052
2451.83 1105
2452.30 1107
2452.77 1053
2453.24 1073
2453.70 1020
2454.17 1045
2454.64 1067
2455.10 1032
2455.57 1070
2456.04 1063
2456.51 1045
2456.97 1062
2457.44 1003
2457.91 1003
2458.38 1072
2458.84 1073
2459.31 997
2459.78 1057
2460.25 957
2460.72 1069
2461.18 979
2461.65 1026
2462.12 1057
2462.59 974
2463.06 960
2463.52 1073
2463.99 1008
2464.46 998
2464.93 1041
2465.40 1007
2465.86 1027
2466.33 1026
2466.80 1004
2467.27 1123
2467.74 1104
2468.21 1023
2468.68 985
2469.14 992
2469.61 1030
2470.08 1033
2470.55 981
2471.02 982
2471.49 1022
2471.96 1034
2472.43 1101
2472.90 1055
2473.36 1014
2473.83 1016
2474.30 1008
2474.77 1034
2475.24 1053
2475.71 1123
2476.18 1116
2476.65 1080
2477.12 1041
2477.59 1050
2478.06 1062
2478.53 1063
2479.00 1079
2479.47 1056
2479.94 1025
2480.41 1019
2480.87 1023
2481.34 998
2481.81 973
2482.28 1044
2482.75 972
2483.22 957
2483.69 991
2484.16 933
2484.63 1008
2485.10 995
2485.57 1117
2486.05 1058
2486.52 1039
2486.99 1032
2487.46 1127
2487.93 1122
2488.40 1174
2488.87 1173
2489.34 1181
2489.81 1229
2490.28 1125
2490.75 1123
2491.22 1148
2491.69 1089
2492.16 1118
2492.63 1164
2493.10 1155
2493.58 1081
2494.05 1132
2494.52 1110
2494.99 1112
2495.46 1138
2495.93 1095
2496.40 1139
2496.87 1105
2497.34 1117
2497.82 1202
2498.29 1109
2498.76 1084
2499.23 1049
2499.70 1074
2500.17 1104
2500.64 1087
2501.12 1065
2501.59 1089
2502.06 1056
2502.53 990
2503.00 1016
2503.48 1024
2503.95 1041
2504.42 1058
2504.89 974
2505.36 1052
2505.84 1024
2506.31 1076
2506.78 1086
2507.25 1083
2507.72 1108
2508.20 1083
2508.67 1175
2509.14 1067
2509.61 1215
2510.09 1326
2510.56 1346
2511.03 1473
2511.50 1477
2511.98 1589
2512.45 1679
2512.92 1667
2513.40 1694
2513.87 1673
2514.34 1551
2514.81 1543
2515.29 1435
2515.76 1395
2516.23 1362
2516.71 1331
2517.18 1235
2517.65 1274
2518.13 1226
2518.60 1126
2519.07 1186
2519.55 1243
2520.02 1251
2520.49 1184
2520.97 1244
2521.44 1248
2521.91 1246
2522.39 1225
2522.86 1179
2523.34 1145
2523.81 1105
2524.28 1134
2524.76 1105
2525.23 1084
2525.70 1125
2526.18 1168
2526.65 1224
2527.13 1222
2527.60 1182
2528.08 1129
2528.55 1151
2529.02 1249
2529.50 1251
2529.97 1222
2530.45 1220
2530.92 1297
2531.40 1311
2531.87 1231
2532.34 1276
2532.82 1247
2533.29 1287
2533.77 1260
2534.24 1274
2534.72 1298
2535.19 1295
2535.67 1190
2536.14 1180
2536.62 1200
2537.09 1165
2537.57 1199
2538.04 1208
2538.52 1244
2538.99 1152
2539.47 1175
2539.94 1198
2540.42 1139
2540.90 1168
2541.37 1175
2541.85 1209
2542.32 1198
2542.80 1175
2543.27 1164
2543.75 1133
2544.22 1110
2544.70 1075
2545.18 1124
2545.65 1176
2546.13 1214
2546.60 1276
2547.08 1334
2547.56 1358
2548.03 1347
2548.51 1359
2548.98 1394
2549.46 1403
2549.94 1354
2550.41 1421
2550.89 1398
2551.37 1446
2551.84 1457
2552.32 1384
2552.80 1416
2553.27 1324
2553.75 1276
2554.23 1276
2554.70 1260
2555.18 1251
2555.66 1220
2556.13 1271
2556.61 1213
2557.09 1190
2557.56 1232
2558.04 1233
2558.52 1225
2558.99 1192
2559.47 1176
2559.95 1166
2560.43 1173
2560.90 1165
2561.38 1089
2561.86 1150
2562.33 1157
2562.81 1127
2563.29 1102
2563.77 1084
2564.25 1123
2564.72 1063
2565.20 1032
2565.68 1071
2566.16 1027
2566.63 1055
2567.11 1087
2567.59 1053
2568.07 1071
2568.55 997
2569.02 997
2569.50 1028
2569.98 1059
2570.46 1044
2570.94 1003
2571.41 997
2571.89 1040
2572.37 1014
2572.85 1027
2573.33 1090
2573.81 1081
2574.28 1050
2574.76 1090
2575.24 1082
2575.72 1114
2576.20 1049
2576.68 1116
2577.16 1075
2577.64 1128
2578.11 1130
2578.59 1113
2579.07 1104
2579.55 1169
2580.03 1159
2580.51 1129
2580.99 1093
2581.47 1100
2581.95 1000
2582.43 1051
2582.91 1102
2583.39 1146
2583.86 1068
2584.34 1093
2584.82 1078
2585.30 1049
2585.78 1069
2586.26 1081
2586.74 1040
2587.22 1080
2587.70 1101
2588.18 1171
2588.66 1197
2589.14 1151
2589.62 1114
2590.10 1083
2590.58 1154
2591.06 1113
2591.54 1166
2592.02 1120
2592.50 1089
2592.98 1080
2593.46 1103
2593.94 1181
2594.42 1120
2594.90 1051
2595.38 1060
2595.86 1101
2596.35 1095
2596.83 1047
2597.31 1070
2597.79 1052
2598.27 996
2598.75 1054
2599.23 1053
2599.71 964
2600.19 964
2600.67 1007
2601.15 1012
2601.63 1058
2602.12 1032
2602.60 1069
2603.08 1135
2603.56 1122
2604.04 1088
2604.52 1171
2605.00 1217
2605.48 1310
2605.97 1225
2606.45 1201
2606.93 1254
2607.41 1172
2607.89 1161
2608.37 1187
2608.86 1195
2609.34 1128
2609.82 1087
2610.30 1076
2610.78 1124
2611.26 1066
2611.75 1106
2612.23 1053
2612.71 1045
2613.19 1108
2613.68 1089
2614.16 1037
2614.64 1050
2615.12 1104
2615.60 1033
2616.09 1061
2616.57 1117
2617.05 1119
2617.53 1173
2618.02 1105
2618.50 1130
2618.98 1082
2619.46 1140
2619.95 1146
2620.43 1148
2620.91 1067
2621.40 1022
2621.88 1034
2622.36 1012
2622.85 1011
2623.33 1060
2623.81 1042
2624.29 1093
2624.78 1068
2625.26 1115
2625.74 1158
2626.23 1150
2626.71 1159
2627.19 1110
2627.68 1119
2628.16 1158
2628.64 1240
2629.13 1161
2629.61 1220
2630.10 1330
2630.58 1267
2631.06 1376
2631.55 1377
2632.03 1306
2632.51 1356
2633.00 1371
2633.48 1340
2633.97 1269
2634.45 1235
2634.94 1274
2635.42 1248
2635.90 1207
2636.39 1088
2636.87 1122
2637.36 1082
2637.84 1144
2638.33 1211
2638.81 1084
2639.29 1127
2639.78 1249
2640.26 1213
2640.75 1185
2641.23 1180
2641.72 1159
2642.20 1160
2642.69 1098
2643.17 1052
2643.66 1100
2644.14 1120
2644.63 1178
2645.11 1172
2645.60 1221
2646.08 1180
2646.57 1123
2647.05 1179
2647.54 1213
2648.02 1165
2648.51 1142
2648.99 1117
2649.48 1144
2649.97 1134
2650.45 1212
2650.94 1194
2651.42 1228
2651.91 1158
2652.39 1140
2652.88 1166
2653.37 1168
2653.85 1167
2654.34 1273
2654.82 1294
2655.31 1296
2655.80 1447
2656.28 1424
2656.77 1350
2657.25 1297
2657.74 1267
2658.23 1222
2658.71 1209
2659.20 1216
2659.69 1201
2660.17 1198
2660.66 1170
2661.14 1096
2661.63 1087
2662.12 1026
2662.60 1028
2663.09 1140
2663.58 1169
2664.06 1115
2664.55 1134
2665.04 1128
2665.53 1163
2666.01 1159
2666.50 1157
2666.99 1200
2667.47 1166
2667.96 1188
2668.45 1225
2668.94 1145
2669.42 1155
2669.91 1180
2670.40 1117
2670.88 1159
2671.37 1230
2671.86 1257
2672.35 1318
2672.83 1378
2673.32 1526
2673.81 1632
2674.30 1677
2674.79 1718
2675.27 1867
2675.76 1825
2676.25 1816
2676.74 1740
2677.23 1663
2677.71 1612
2678.20 1514
2678.69 1351
2679.18 1338
2679.67 1342
2680.15 1270
2680.64 1208
2681.13 1184
2681.62 1217
2682.11 1223
2682.60 1216
2683.08 1244
2683.57 1224
2684.06 1199
2684.55 1150
2685.04 1153
2685.53 1145
2686.02 1130
2686.51 1108
2686.99 1062
2687.48 1064
2687.97 1125
2688.46 1136
2688.95 1160
2689.44 1138
2689.93 1217
2690.42 1254
2690.91 1189
2691.40 1193
2691.89 1193
2692.38 1173
2692.87 1234
2693.35 1262
2693.84 1268
2694.33 1229
2694.82 1294
2695.31 1311
2695.80 1257
2696.29 1266
2696.78 1251
2697.27 1250
2697.76 1253
2698.25 1165
2698.74 1212
2699.23 1150
2699.72 1138
2700.21 1170
2700.70 1232
2701.19 1255
2701.68 1255
2702.17 1205
2702.66 1214
2703.15 1259
2703.64 1206
2704.13 1358
2704.62 1280
2705.12 1217
2705.61 1196
2706.10 1196
2706.59 1173
2707.08 1170
2707.57 1131
2708.06 1141
2708.55 1160
2709.04 1135
2709.53 1155
2710.02 1137
2710.51 1042
2711.01 1107
2711.50 1152
2711.99 1132
2712.48 1133
2712.97 1101
2713.46 1159
2713.95 1131
2714.44 1169
2714.94 1220
2715.43 1139
2715.92 1145
2716.41 1119
2716.90 1075
2717.39 1014
2717.89 1086
2718.38 1031
2718.87 1074
2719.36 1121
2719.85 1137
2720.34 1143
2720.84 1101
2721.33 1113
2721.82 1229
2722.31 1213
2722.80 1228
2723.30 1270
2723.79 1287
2724.28 1216
2724.77 1221
2725.27 1203
2725.76 1166
2726.25 1080
2726.74 1154
2727.24 1146
2727.73 1142
2728.22 1095
2728.71 1085
2729.21 1130
2729.70 1210
2730.19 1216
2730.69 1186
2731.18 1173
2731.67 1188
2732.16 1186
2732.66 1263
2733.15 1293
2733.64 1271
2734.14 1277
2734.63 1353
2735.12 1323
2735.62 1309
2736.11 1319
2736.60 1344
2737.10 1405
2737.59 1425
2738.08 1368
2738.58 1338
2739.07 1341
2739.56 1330
2740.06 1241
2740.55 1315
2741.05 1240
2741.54 1235
2742.03 1102
2742.53 1169
2743.02 1154
2743.52 1112
2744.01 1170
2744.50 1166
2745.00 1233
2745.49 1223
2745.99 1228
2746.48 1278
2746.97 1235
2747.47 1166
2747.96 1236
2748.46 1227
2748.95 1182
2749.45 1154
2749.94 1182
2750.44 1184
2750.93 1169
2751.43 1168
2751.92 1208
2752.42 1133
2752.91 1115
2753.41 1062
2753.90 1097
2754.40 1100
2754.89 1097
2755.39 1054
2755.88 1105
2756.38 1173
2756.87 1218
2757.37 1151
2757.86 1103
2758.36 1138
2758.85 1151
2759.35 1154
2759.84 1229
2760.34 1191
2760.83 1226
2761.33 1336
2761.83 1242
2762.32 1279
2762.82 1251
2763.31 1249
2763.81 1236
2764.30 1272
2764.80 1324
2765.30 1255
2765.79 1235
2766.29 1222
2766.78 1192
2767.28 1169
2767.78 1139
2768.27 1138
2768.77 1136
2769.27 1132
2769.76 1172
2770.26 1128
2770.76 1144
2771.25 1110
2771.75 1144
2772.24 1196
2772.74 1168
2773.24 1251
2773.73 1239
2774.23 1325
2774.73 1357
2775.23 1322
2775.72 1425
2776.22 1492
2776.72 1563
2777.21 1558
2777.71 1467
2778.21 1444
2778.70 1439
2779.20 1457
2779.70 1336
2780.20 1320
2780.69 1309
2781.19 1201
2781.69 1206
2782.19 1188
2782.68 1143
2783.18 1126
2783.68 1172
2784.18 1182
2784.67 1138
2785.17 1152
2785.67 1148
2786.17 1094
2786.67 1124
2787.16 1112
2787.66 1100
2788.16 1094
2788.66 1137
2789.16 1133
2789.65 1094
2790.15 1110
2790.65 1078
2791.15 1127
2791.65 1142
2792.15 1149
2792.64 1183
2793.14 1164
2793.64 1121
2794.14 1088
2794.64 1125
2795.14 1098
2795.64 1156
2796.13 1200
2796.63 1241
2797.13 1221
2797.63 1293
2798.13 1281
2798.63 1210
2799.13 1253
2799.63 1235
2800.13 1178
2800.62 1188
2801.12 1245
2801.62 1192
2802.12 1123
2802.62 1136
2803.12 1069
2803.62 1086
2804.12 1090
2804.62 1108
2805.12 1122
2805.62 1184
2806.12 1162
2806.62 1130
2807.12 1155
2807.62 1113
2808.12 1225
2808.62 1104
2809.12 1118
2809.62 1171
2810.12 1259
2810.62 1214
2811.12 1195
2811.62 1232
2812.12 1270
2812.62 1305
2813.12 1337
2813.62 1397
2814.12 1342
2814.62 1363
2815.12 1392
2815.62 1302
2816.12 1258
2816.62 1186
2817.12 1196
2817.62 1279
2818.12 1203
2818.62 1228
2819.12 1169
2819.63 1181
2820.13 1129
2820.63 1179
2821.13 1196
2821.63 1180
2822.13 1173
2822.63 1063
2823.13 1094
2823.63 1157
2824.13 1151
2824.64 1177
2825.14 1155
2825.64 1064
2826.14 1135
2826.64 1155
2827.14 1099
2827.64 1078
2828.15 1061
2828.65 1088
2829.15 1073
2829.65 1076
2830.15 1109
2830.65 1064
2831.16 1049
2831.66 1038
2832.16 1111
2832.66 1089
2833.16 1056
2833.67 1157
2834.17 1096
2834.67 1117
2835.17 1177
2835.68 1134
2836.18 1190
2836.68 1278
2837.18 1268
2837.68 1205
2838.19 1230
2838.69 1174
2839.19 1217
2839.70 1202
2840.20 1256
2840.70 1166
2841.20 1203
2841.71 1238
2842.21 1252
2842.71 1252
2843.21 1155
2843.72 1156
2844.22 1186
2844.72 1195
2845.23 1220
2845.73 1286
2846.23 1266
2846.74 1309
2847.24 1334
2847.74 1383
2848.25 1432
2848.75 1401
2849.25 1454
2849.76 1408
2850.26 1327
2850.76 1327
2851.27 1255
2851.77 1231
2852.28 1180
2852.78 1193
2853.28 1114
2853.79 1156
2854.29 1185
2854.79 1212
2855.30 1158
2855.80 1215
2856.31 1212
2856.81 1168
2857.31 1163
2857.82 1183
2858.32 1253
2858.83 1239
2859.33 1279
2859.84 1224
2860.34 1247
2860.85 1201
2861.35 1137
2861.85 1185
2862.36 1222
2862.86 1168
2863.37 1183
2863.87 1158
2864.38 1157
2864.88 1093
2865.39 1160
2865.89 1128
2866.40 1096
2866.90 1108
2867.41 1096
2867.91 1108
2868.42 1137
2868.92 1154
2869.43 1155
2869.93 1155
2870.44 1143
2870.94 1210
2871.45 1258
2871.96 1264
2872.46 1367
2872.97 1386
2873.47 1356
2873.98 1378
2874.48 1318
2874.99 1342
2875.49 1331
2876.00 1348
2876.51 1234
2877.01 1269
2877.52 1240
2878.02 1200
2878.53 1222
2879.04 1212
2879.54 1250
2880.05 1246
2880.55 1255
2881.06 1271
2881.57 1242
2882.07 1223
2882.58 1293
2883.09 1252
2883.59 1188
2884.10 1182
2884.61 1167
2885.11 1199
2885.62 1255
2886.13 1249
2886.63 1248
2887.14 1303
2887.65 1301
2888.15 1351
2888.66 1343
2889.17 1284
2889.67 1392
2890.18 1344
2890.69 1359
2891.20 1309
2891.70 1286
2892.21 1318
2892.72 1266
2893.22 1319
2893.73 1248
2894.24 1224
2894.75 1244
2895.25 1218
2895.76 1242
2896.27 1276
2896.78 1303
2897.29 1300
2897.79 1346
2898.30 1319
2898.81 1294
2899.32 1331
2899.82 1338
2900.33 1282
2900.84 1285
2901.35 1358
2901.86 1291
2902.36 1312
2902.87 1325
2903.38 1382
2903.89 1426
2904.40 1325
2904.91 1351
2905.41 1386
2905.92 1385
2906.43 1458
2906.94 1426
2907.45 1353
2907.96 1452
2908.47 1512
2908.97 1394
2909.48 1339
2909.99 1250
2910.50 1278
2911.01 1264
2911.52 1171
2912.03 1214
2912.54 1159
2913.05 1217
2913.55 1248
2914.06 1212
2914.57 1326
2915.08 1242
2915.59 1228
2916.10 1276
2916.61 1304
2917.12 1267
2917.63 1285
2918.14 1340
2918.65 1279
2919.16 1289
2919.67 1309
2920.18 1321
2920.69 1318
2921.20 1341
2921.71 1299
2922.22 1294
2922.73 1307
2923.24 1305
2923.75 1289
2924.26 1358
2924.77 1300
2925.28 1265
2925.79 1300
2926.30 1275
2926.81 1217
2927.32 1215
2927.83 1232
2928.34 1239
2928.85 1235
2929.36 1237
2929.87 1250
2930.38 1206
2930.89 1122
2931.40 1230
2931.91 1186
2932.42 1269
2932.93 1265
2933.45 1188
2933.96 1164
2934.47 1176
2934.98 1201
2935.49 1233
2936.00 1235
2936.51 1309
2937.02 1343
2937.53 1342
2938.04 1401
2938.56 1441
2939.07 1451
2939.58 1443
2940.09 1573
2940.60 1682
2941.11 1731
2941.62 1796
2942.14 1771
2942.65 1793
2943.16 1732
2943.67 1657
2944.18 1567
2944.70 1568
2945.21 1508
2945.72 1499
2946.23 1476
2946.74 1488
2947.26 1449
2947.77 1372
2948.28 1303
2948.79 1293
2949.30 1237
2949.82 1214
2950.33 1249
2950.84 1209
2951.35 1175
2951.87 1143
2952.38 1126
2952.89 1177
2953.40 1207
2953.92 1090
2954.43 1144
2954.94 1135
2955.45 1145
2955.97 1131
2956.48 1163
2956.99 1142
2957.51 1185
2958.02 1241
2958.53 1227
2959.04 1186
2959.56 1185
2960.07 1190
2960.58 1234
2961.10 1160
2961.61 1233
2962.12 1228
2962.64 1239
2963.15 1277
2963.66 1218
2964.18 1254
2964.69 1219
2965.21 1264
2965.72 1291
2966.23 1279
2966.75 1310
2967.26 1341
2967.77 1282
2968.29 1243
2968.80 1236
2969.32 1270
2969.83 1314
2970.34 1291
2970.86 1304
2971.37 1308
2971.89 1281
2972.40 1306
2972.91 1264
2973.43 1322
2973.94 1354
2974.46 1362
2974.97 1362
2975.49 1411
2976.00 1393
2976.52 1289
2977.03 1322
2977.55 1403
2978.06 1315
2978.57 1296
2979.09 1313
2979.60 1310
2980.12 1313
2980.63 1315
2981.15 1377
2981.66 1383
2982.18 1317
2982.69 1332
2983.21 1317
2983.73 1438
2984.24 1486
2984.76 1486
2985.27 1440
2985.79 1466
2986.30 1589
2986.82 1569
2987.33 1534
2987.85 1546
2988.36 1605
2988.88 1486
2989.40 1597
2989.91 1543
2990.43 1516
2990.94 1520
2991.46 1519
2991.97 1490
2992.49 1455
2993.01 1506
2993.52 1553
2994.04 1493
2994.55 1432
2995.07 1529
2995.59 1591
2996.10 1714
2996.62 1721
2997.14 1773
2997.65 1811
2998.17 1850
2998.69 1875
2999.20 1899
2999.72 1903
3000.24 1995
3000.75 1925
3001.27 1887
3001.79 1988
3002.30 2147
3002.82 2482
3003.34 2818
3003.85 3091
3004.37 3477
3004.89 4026
3005.40 4464
3005.92 4730
3006.44 4650
3006.96 4394
3007.47 4036
3007.99 3493
3008.51 3126
3009.03 2739
3009.54 2347
3010.06 2038
3010.58 1956
3011.10 1735
3011.61 1661
3012.13 1702
3012.65 1631
3013.17 1510
3013.68 1480
3014.20 1543
3014.72 1531
3015.24 1506
3015.76 1567
3016.27 1535
3016.79 1466
3017.31 1547
3017.83 1507
3018.35 1496
3018.86 1538
3019.38 1521
3019.90 1493
3020.42 1479
3020.94 1482
3021.46 1519
3021.97 1474
3022.49 1476
3023.01 1432
3023.53 1495
3024.05 1608
3024.57 1576
3025.09 1554
3025.61 1581
3026.12 1545
3026.64 1597
3027.16 1520
3027.68 1470
3028.20 1386
3028.72 1376
3029.24 1345
3029.76 1389
3030.28 1316
3030.80 1359
3031.32 1381
3031.84 1304
3032.35 1349
3032.87 1340
3033.39 1321
3033.91 1334
3034.43 1380
3034.95 1372
3035.47 1367
3035.99 1370
3036.51 1372
3037.03 1406
3037.55 1434
3038.07 1374
3038.59 1394
3039.11 1331
3039.63 1310
3040.15 1292
3040.67 1322
3041.19 1311
3041.71 1331
3042.23 1287
3042.75 1351
3043.27 1367
3043.79 1357
3044.31 1433
3044.83 1323
3045.35 1289
3045.87 1259
3046.40 1341
3046.92 1361
3047.44 1288
3047.96 1269
3048.48 1249
3049.00 1326
3049.52 1337
3050.04 1331
3050.56 1284
3051.08 1222
3051.60 1246
3052.12 1264
3052.65 1227
3053.17 1247
3053.69 1247
3054.21 1256
3054.73 1241
3055.25 1270
3055.77 1301
3056.30 1339
3056.82 1400
3057.34 1375
3057.86 1337
3058.38 1333
3058.90 1362
3059.42 1341
3059.95 1341
3060.47 1265
3060.99 1323
3061.51 1317
3062.03 1350
3062.56 1370
3063.08 1321
3063.60 1372
3064.12 1368
3064.64 1411
3065.17 1357
3065.69 1409
3066.21 1406
3066.73 1405
3067.26 1477
3067.78 1498
3068.30 1542
3068.82 1437
3069.35 1473
3069.87 1497
3070.39 1494
3070.91 1425
3071.44 1462
3071.96 1513
3072.48 1480
3073.01 1512
3073.53 1482
3074.05 1557
3074.57 1530
3075.10 1429
3075.62 1491
3076.14 1514
3076.67 1568
3077.19 1632
3077.71 1602
3078.24 1724
3078.76 1739
3079.28 1905
3079.81 1886
3080.33 1875
3080.85 1879
3081.38 2028
3081.90 1937
3082.42 1925
3082.95 1925
3083.47 1898
3084.00 1880
3084.52 1884
3085.04 1833
3085.57 1800
3086.09 1753
3086.62 1738
3087.14 1785
3087.66 1853
3088.19 2040
3088.71 2224
3089.24 2350
3089.76 2502
3090.29 2668
3090.81 2733
3091.33 2771
3091.86 2698
3092.38 2607
3092.91 2418
3093.43 2336
3093.96 2196
3094.48 2187
3095.01 2020
3095.53 1910
3096.06 2029
3096.58 2025
3097.11 1972
3097.63 2062
3098.16 2041
3098.68 1899
3099.21 2065
3099.73 2245
3100.26 2382
3100.78 2614
3101.31 2988
3101.83 3608
3102.36 4203
3102.88 4871
3103.41 5310
3103.93 5587
3104.46 5529
3104.99 5243
3105.51 4748
3106.04 4214
3106.56 3461
3107.09 3067
3107.61 2697
3108.14 2411
3108.67 2213
3109.19 2003
3109.72 1904
3110.24 1888
3110.77 1876
3111.30 1820
3111.82 1695
3112.35 1637
3112.87 1647
3113.40 1606
3113.93 1644
3114.45 1633
3114.98 1619
3115.51 1700
3116.03 1519
3116.56 1485
3117.09 1538
3117.61 1464
3118.14 1496
3118.67 1519
3119.19 1509
3119.72 1523
3120.25 1554
3120.77 1674
3121.30 1651
3121.83 1735
3122.35 1675
3122.88 1710
3123.41 1741
3123.94 1778
3124.46 1700
3124.99 1663
3125.52 1587
3126.05 1605
3126.57 1565
3127.10 1555
3127.63 1539
3128.16 1569
3128.68 1484
3129.21 1457
3129.74 1495
3130.27 1441
3130.79 1371
3131.32 1388
3131.85 1427
3132.38 1422
3132.91 1425
3133.43 1486
3133.96 1450
3134.49 1478
3135.02 1459
3135.55 1356
3136.07 1331
3136.60 1346
3137.13 1280
3137.66 1304
3138.19 1338
3138.72 1341
3139.24 1335
3139.77 1245
3140.30 1280
3140.83 1253
3141.36 1213
3141.89 1217
3142.42 1287
3142.95 1296
3143.47 1280
3144.00 1261
3144.53 1290
3145.06 1316
3145.59 1329
3146.12 1343
3146.65 1394
3147.18 1374
3147.71 1503
3148.24 1518
3148.76 1440
3149.29 1532
3149.82 1557
3150.35 1552
3150.88 1500
3151.41 1563
3151.94 1499
3152.47 1445
3153.00 1420
3153.53 1465
3154.06 1406
3154.59 1383
3155.12 1348
3155.65 1390
3156.18 1319
3156.71 1293
3157.24 1285
3157.77 1318
3158.30 1398
3158.83 1367
3159.36 1418
3159.89 1431
3160.42 1466
3160.95 1475
3161.48 1487
3162.01 1385
3162.54 1467
3163.07 1423
3163.60 1412
3164.13 1392
3164.66 1396
3165.20 1381
3165.73 1312
3166.26 1320
3166.79 1304
3167.32 1244
3167.85 1225
3168.38 1276
3168.91 1216
3169.44 1206
3169.97 1260
3170.50 1235
3171.04 1234
3171.57 1321
3172.10 1303
3172.63 1431
3173.16 1493
3173.69 1501
3174.22 1506
3174.75 1560
3175.29 1548
3175.82 1474
3176.35 1548
3176.88 1486
3177.41 1387
3177.94 1401
3178.48 1358
3179.01 1265
3179.54 1314
3180.07 1251
3180.60 1199
3181.14 1226
3181.67 1294
3182.20 1238
3182.73 1175
3183.26 1174
3183.80 1183
3184.33 1199
3184.86 1229
3185.39 1161
3185.93 1188
3186.46 1209
3186.99 1216
3187.52 1186
3188.06 1205
3188.59 1192
3189.12 1198
3189.65 1166
3190.19 1193
3190.72 1117
3191.25 1173
3191.79 1285
3192.32 1298
3192.85 1244
3193.38 1242
3193.92 1218
3194.45 1306
3194.98 1240
3195.52 1252
3196.05 1315
3196.58 1314
3197.12 1289
3197.65 1289
3198.18 1325
3198.72 1284
3199.25 1359
3199.78 1363
3200.32 1401
3200.85 1461
3201.39 1523
3201.92 1415
3202.45 1403
3202.99 1428
3203.52 1364
3204.05 1326
3204.59 1397
3205.12 1348
3205.66 1339
3206.19 1394
3206.72 1426
3207.26 1548
3207.79 1639
3208.33 1712
3208.86 1859
3209.40 1945
3209.93 2036
3210.47 2083
3211.00 2155
3211.53 2142
3212.07 2088
3212.60 2038
3213.14 1867
3213.67 1787
3214.21 1800
3214.74 1650
3215.28 1528
3215.81 1459
3216.35 1390
3216.88 1363
3217.42 1355
3217.95 1299
3218.49 1323
3219.02 1334
3219.56 1334
3220.09 1352
3220.63 1314
3221.16 1286
3221.70 1372
3222.23 1532
3222.77 1563
3223.31 1649
3223.84 1671
3224.38 1666
3224.91 1733
3225.45 1795
3225.98 1764
3226.52 1783
3227.06 1699
3227.59 1595
3228.13 1613
3228.66 1529
3229.20 1399
3229.74 1428
3230.27 1330
3230.81 1430
3231.34 1285
3231.88 1428
3232.42 1364
3232.95 1395
3233.49 1386
3234.03 1482
3234.56 1406
3235.10 1351
3235.64 1481
3236.17 1474
3236.71 1547
3237.25 1555
3237.78 1490
3238.32 1609
3238.86 1561
3239.39 1564
3239.93 1618
3240.47 1614
3241.00 1543
3241.54 1509
3242.08 1469
3242.61 1478
3243.15 1550
3243.69 1448
3244.23 1526
3244.76 1515
3245.30 1543
3245.84 1548
3246.38 1490
3246.91 1539
3247.45 1597
3247.99 1609
3248.53 1647
3249.06 1712
3249.60 1741
3250.14 1799
3250.68 2025
3251.21 2142
3251.75 2314
3252.29 2583
3252.83 2908
3253.37 2986
3253.90 2927
3254.44 3060
3254.98 2993
3255.52 2763
3256.06 2648
3256.60 2383
3257.13 2163
3257.67 2048
3258.21 1938
3258.75 1916
3259.29 1919
3259.83 1879
3260.36 1946
3260.90 2026
3261.44 2007
3261.98 2039
3262.52 2151
3263.06 2261
3263.60 2291
3264.14 2260
3264.68 2305
3265.21 2276
3265.75 2159
3266.29 2242
3266.83 2158
3267.37 2111
3267.91 2081
3268.45 2057
3268.99 2014
3269.53 1887
3270.07 1868
3270.61 1839
3271.15 1750
3271.69 1685
3272.23 1625
3272.76 1657
3273.30 1648
3273.84 1647
3274.38 1693
3274.92 1679
3275.46 1689
3276.00 1650
3276.54 1644
3277.08 1713
3277.62 1799
3278.16 1739
3278.70 1663
3279.24 1619
3279.78 1751
3280.32 1666
3280.86 1589
3281.41 1561
3281.95 1632
3282.49 1724
3283.03 1755
3283.57 1716
3284.11 1672
3284.65 1662
3285.19 1622
3285.73 1631
3286.27 1645
3286.81 1711
3287.35 1759
3287.89 1747
3288.43 1772
3288.97 1733
3289.52 1732
3290.06 1761
3290.60 1766
3291.14 1788
3291.68 1860
3292.22 1851
3292.76 1921
3293.30 1984
3293.85 2035
3294.39 2189
3294.93 2315
3295.47 2393
3296.01 2601
3296.55 2564
3297.09 2696
3297.64 2786
3298.18 2662
3298.72 2607
3299.26 2421
3299.80 2257
3300.34 2156
3300.89 2112
3301.43 2012
3301.97 1994
3302.51 1907
3303.06 1903
3303.60 1857
3304.14 1827
3304.68 1760
3305.22 1787
3305.77 1810
3306.31 1796
3306.85 1812
3307.39 1751
3307.94 1816
3308.48 1842
3309.02 1822
3309.56 1821
3310.11 1891
3310.65 1990
3311.19 2039
3311.74 1956
3312.28 2047
3312.82 1990
3313.36 1904
3313.91 1925
3314.45 1911
3314.99 2030
3315.54 2101
3316.08 2109
3316.62 2248
3317.17 2258
3317.71 2371
3318.25 2312
3318.80 2525
3319.34 2554
3319.88 2617
3320.43 2588
3320.97 2600
3321.51 2637
3322.06 2351
3322.60 2410
3323.14 2257
3323.69 2076
3324.23 2095
3324.78 2150
3325.32 2048
3325.86 1981
3326.41 1900
3326.95 1854
3327.50 1872
3328.04 1768
3328.59 1842
3329.13 1807
3329.67 1850
3330.22 1777
3330.76 1773
3331.31 1869
3331.85 2088
3332.40 2332
3332.94 2698
3333.49 3423
3334.03 3979
3334.57 4745
3335.12 5396
3335.66 6062
3336.21 6363
3336.75 6495
3337.30 6586
3337.84 6291
3338.39 5867
3338.93 5261
3339.48 4540
3340.02 4082
3340.57 3480
3341.11 2946
3341.66 2553
3342.20 2304
3342.75 2074
3343.30 1882
3343.84 1799
3344.39 1718
3344.93 1695
3345.48 1608
3346.02 1656
3346.57 1655
3347.11 1569
3347.66 1607
3348.21 1762
3348.75 1681
3349.30 1622
3349.84 1676
3350.39 1640
3350.94 1609
3351.48 1576
3352.03 1458
3352.57 1475
3353.12 1500
3353.67 1512
3354.21 1442
3354.76 1467
3355.31 1463
3355.85 1432
3356.40 1504
3356.95 1555
3357.49 1522
3358.04 1460
3358.59 1529
3359.13 1441
3359.68 1460
3360.23 1416
3360.77 1447
3361.32 1488
3361.87 1442
3362.41 1488
3362.96 1457
3363.51 1472
3364.05 1446
3364.60 1462
3365.15 1416
3365.70 1382
3366.24 1432
3366.79 1372
3367.34 1367
3367.89 1416
3368.43 1441
3368.98 1352
3369.53 1388
3370.08 1409
3370.62 1471
3371.17 1467
3371.72 1541
3372.27 1507
3372.81 1613
3373.36 1628
3373.91 1752
3374.46 1711
3375.01 1714
3375.55 1674
3376.10 1674
3376.65 1667
3377.20 1606
3377.75 1536
3378.30 1441
3378.84 1357
3379.39 1301
3379.94 1317
3380.49 1304
3381.04 1321
3381.59 1350
3382.13 1295
3382.68 1248
3383.23 1244
3383.78 1290
3384.33 1269
3384.88 1213
3385.43 1279
3385.98 1254
3386.52 1224
3387.07 1231
3387.62 1217
3388.17 1235
3388.72 1255
3389.27 1227
3389.82 1309
3390.37 1325
3390.92 1365
3391.47 1389
3392.02 1266
3392.57 1212
3393.12 1255
3393.66 1292
3394.21 1320
3394.76 1287
3395.31 1282
3395.86 1306
3396.41 1418
3396.96 1362
3397.51 1332
3398.06 1345
3398.61 1412
3399.16 1431
3399.71 1388
3400.26 1382
3400.81 1400
3401.36 1359
3401.91 1302
3402.46 1316
3403.01 1250
3403.56 1267
3404.11 1315
3404.66 1284
3405.21 1242
3405.77 1204
3406.32 1247
3406.87 1244
3407.42 1226
3407.97 1171
3408.52 1226
3409.07 1230
3409.62 1253
3410.17 1293
3410.72 1304
3411.27 1301
3411.82 1334
3412.37 1361
3412.93 1315
3413.48 1310
3414.03 1266
3414.58 1304
3415.13 1326
3415.68 1348
3416.23 1425
3416.78 1428
3417.34 1447
3417.89 1488
3418.44 1471
3418.99 1497
3419.54 1561
3420.09 1571
3420.65 1526
3421.20 1454
3421.75 1337
3422.30 1375
3422.85 1368
3423.40 1449
3423.96 1475
3424.51 1445
3425.06 1378
3425.61 1354
3426.17 1339
3426.72 1404
3427.27 1310
3427.82 1293
3428.37 1216
3428.93 1240
3429.48 1199
3430.03 1187
3430.58 1189
3431.14 1226
3431.69 1228
3432.24 1287
3432.79 1229
3433.35 1289
3433.90 1200
3434.45 1216
3435.01 1272
3435.56 1357
3436.11 1294
3436.66 1321
3437.22 1332
3437.77 1397
3438.32 1322
3438.88 1329
3439.43 1350
3439.98 1325
3440.54 1333
3441.09 1365
3441.64 1354
3442.20 1300
3442.75 1342
3443.30 1351
3443.86 1268
3444.41 1277
3444.96 1269
3445.52 1279
3446.07 1261
3446.63 1286
3447.18 1315
3447.73 1273
3448.29 1200
3448.84 1222
3449.40 1157
3449.95 1237
3450.50 1258
3451.06 1306
3451.61 1208
3452.17 1205
3452.72 1208
3453.27 1181
3453.83 1193
3454.38 1241
3454.94 1207
3455.49 1225
3456.05 1238
3456.60 1236
3457.16 1249
3457.71 1345
3458.27 1292
3458.82 1261
3459.38 1226
3459.93 1225
3460.49 1329
3461.04 1328
3461.60 1299
3462.15 1339
3462.71 1381
3463.26 1386
3463.82 1293
3464.37 1328
3464.93 1362
3465.48 1364
3466.04 1387
3466.59 1374
3467.15 1381
3467.70 1338
3468.26 1409
3468.81 1489
3469.37 1493
3469.93 1547
3470.48 1580
3471.04 1621
3471.59 1596
3472.15 1537
3472.70 1603
3473.26 1672
3473.82 1647
3474.37 1632
3474.93 1622
3475.48 1606
3476.04 1608
3476.60 1575
3477.15 1627
3477.71 1628
3478.27 1698
3478.82 1702
3479.38 1731
3479.93 1622
3480.49 1714
3481.05 1751
3481.60 1719
3482.16 1666
3482.72 1759
3483.27 1765
3483.83 1877
3484.39 1928
3484.95 2014
3485.50 1983
3486.06 1944
3486.62 1992
3487.17 2036
3487.73 2083
3488.29 2247
3488.84 2450
3489.40 2809
3489.96 3257
3490.52 3841
3491.07 4757
3491.63 5548
3492.19 6525
3492.75 6904
3493.30 6663
3493.86 6426
3494.42 5847
3494.98 5273
3495.53 4601
3496.09 3905
3496.65 3433
3497.21 2994
3497.77 2731
3498.32 2583
3498.88 2540
3499.44 2493
3500.00 2531
3500.56 2437
3501.11 2517
3501.67 2601
3502.23 2718
3502.79 2843
3503.35 3027
3503.91 3164
3504.46 3435
3505.02 3550
3505.58 3576
3506.14 3648
3506.70 3448
3507.26 3279
3507.81 3021
3508.37 2806
3508.93 2707
3509.49 2445
3510.05 2341
3510.61 2212
3511.17 2138
3511.73 2009
3512.29 1978
3512.85 1918
3513.40 1814
3513.96 1716
3514.52 1659
3515.08 1607
3515.64 1602
3516.20 1586
3516.76 1510
3517.32 1496
3517.88 1541
3518.44 1542
3519.00 1530
3519.56 1429
3520.12 1430
3520.68 1511
3521.24 1482
3521.80 1484
3522.36 1524
3522.92 1564
3523.48 1574
3524.04 1608
3524.60 1611
3525.16 1584
3525.72 1577
3526.28 1533
3526.84 1518
3527.40 1516
3527.96 1485
3528.52 1536
3529.08 1496
3529.64 1559
3530.20 1554
3530.76 1553
3531.32 1532
3531.88 1568
3532.44 1595
3533.00 1593
3533.56 1657
3534.12 1627
3534.68 1588
3535.25 1609
3535.81 1558
3536.37 1647
3536.93 1626
3537.49 1585
3538.05 1607
3538.61 1616
3539.17 1589
3539.73 1604
3540.30 1529
3540.86 1555
3541.42 1570
3541.98 1564
3542.54 1468
3543.10 1468
3543.66 1538
3544.23 1548
3544.79 1536
3545.35 1557
3545.91 1616
3546.47 1514
3547.03 1526
3547.60 1620
3548.16 1502
3548.72 1542
3549.28 1449
3549.84 1463
3550.41 1537
3550.97 1441
3551.53 1340
3552.09 1400
3552.65 1363
3553.22 1368
3553.78 1282
3554.34 1306
3554.90 1313
3555.47 1296
3556.03 1289
3556.59 1309
3557.15 1344
3557.72 1334
3558.28 1334
3558.84 1312
3559.41 1368
3559.97 1383
3560.53 1373
3561.09 1439
3561.66 1454
3562.22 1463
3562.78 1395
3563.35 1480
3563.91 1533
3564.47 1560
3565.04 1579
3565.60 1542
3566.16 1558
3566.73 1548
3567.29 1592
3567.85 1613
3568.42 1644
3568.98 1537
3569.54 1530
3570.11 1577
3570.67 1529
3571.23 1460
3571.80 1488
3572.36 1530
3572.93 1563
3573.49 1596
3574.05 1717
3574.62 1809
3575.18 1928
3575.75 2158
3576.31 2368
3576.87 2511
3577.44 2509
3578.00 2662
3578.57 2598
3579.13 2524
3579.70 2390
3580.26 2254
3580.82 2094
3581.39 1973
3581.95 1816
3582.52 1730
3583.08 1585
3583.65 1479
3584.21 1553
3584.78 1470
3585.34 1380
3585.91 1382
3586.47 1378
3587.04 1360
3587.60 1289
3588.17 1259
3588.73 1324
3589.30 1336
3589.86 1337
3590.43 1324
3590.99 1228
3591.56 1260
3592.12 1262
3592.69 1244
3593.25 1307
3593.82 1317
3594.39 1362
3594.95 1376
3595.52 1363
3596.08 1381
3596.65 1501
3597.21 1527
3597.78 1458
3598.35 1485
3598.91 1488
3599.48 1450
3600.04 1403
3600.61 1388
3601.18 1387
3601.74 1281
3602.31 1323
3602.87 1369
3603.44 1331
3604.01 1325
3604.57 1327
3605.14 1317
3605.71 1347
3606.27 1315
3606.84 1291
3607.41 1310
3607.97 1350
3608.54 1334
3609.11 1267
3609.67 1235
3610.24 1234
3610.81 1225
3611.37 1200
3611.94 1199
3612.51 1196
3613.07 1211
3613.64 1230
3614.21 1239
3614.78 1344
3615.34 1378
3615.91 1488
3616.48 1632
3617.04 1643
3617.61 1802
3618.18 1916
3618.75 1910
3619.31 1911
3619.88 1884
3620.45 1850
3621.02 1771
3621.58 1670
3622.15 1698
3622.72 1645
3623.29 1484
3623.86 1411
3624.42 1438
3624.99 1314
3625.56 1216
3626.13 1246
3626.70 1146
3627.26 1185
3627.83 1128
3628.40 1197
3628.97 1233
3629.54 1146
3630.11 1196
3630.67 1258
3631.24 1296
3631.81 1251
3632.38 1213
3632.95 1196
3633.52 1201
3634.08 1263
3634.65 1253
3635.22 1223
3635.79 1242
3636.36 1224
3636.93 1217
3637.50 1260
3638.07 1256
3638.64 1251
3639.20 1224
3639.77 1250
3640.34 1291
3640.91 1307
3641.48 1379
3642.05 1411
3642.62 1528
3643.19 1479
3643.76 1436
3644.33 1405
3644.90 1302
3645.47 1289
3646.04 1236
3646.61 1279
3647.18 1292
3647.75 1261
3648.32 1250
3648.89 1247
3649.46 1274
3650.03 1246
3650.60 1338
3651.17 1357
3651.74 1381
3652.31 1418
3652.88 1411
3653.45 1374
3654.02 1414
3654.59 1418
3655.16 1366
3655.73 1354
3656.30 1340
3656.87 1292
3657.44 1246
3658.01 1328
3658.58 1403
3659.15 1325
3659.72 1348
3660.29 1380
3660.86 1347
3661.43 1345
3662.00 1297
3662.58 1323
3663.15 1331
3663.72 1355
3664.29 1351
3664.86 1378
3665.43 1368
3666.00 1352
3666.57 1403
3667.14 1430
3667.72 1398
3668.29 1291
3668.86 1251
3669.43 1284
3670.00 1203
3670.57 1187
3671.14 1213
3671.72 1175
3672.29 1246
3672.86 1273
3673.43 1271
3674.00 1311
3674.57 1404
3675.15 1361
3675.72 1372
3676.29 1371
3676.86 1446
3677.43 1343
3678.01 1351
3678.58 1302
3679.15 1289
3679.72 1294
3680.30 1219
3680.87 1244
3681.44 1300
3682.01 1277
3682.58 1248
3683.16 1183
3683.73 1251
3684.30 1239
3684.88 1185
3685.45 1159
3686.02 1198
3686.59 1190
3687.17 1168
3687.74 1203
3688.31 1271
3688.88 1299
3689.46 1293
3690.03 1369
3690.60 1385
3691.18 1376
3691.75 1428
3692.32 1352
3692.90 1345
3693.47 1320
3694.04 1318
3694.62 1330
3695.19 1356
3695.76 1276
3696.34 1314
3696.91 1285
3697.48 1336
3698.06 1278
3698.63 1315
3699.21 1259
3699.78 1268
3700.35 1298
3700.93 1300
3701.50 1335
3702.08 1260
3702.65 1286
3703.22 1292
3703.80 1289
3704.37 1333
3704.95 1332
3705.52 1318
3706.09 1392
3706.67 1383
3707.24 1432
3707.82 1358
3708.39 1415
3708.97 1385
3709.54 1387
3710.12 1383
3710.69 1366
3711.26 1310
3711.84 1298
3712.41 1283
3712.99 1309
3713.56 1283
3714.14 1234
3714.71 1260
3715.29 1182
3715.86 1151
3716.44 1175
3717.01 1230
3717.59 1272
3718.16 1216
3718.74 1173
3719.32 1228
3719.89 1180
3720.47 1130
3721.04 1092
3721.62 1181
3722.19 1165
3722.77 1137
3723.34 1187
3723.92 1126
3724.49 1192
3725.07 1114
3725.65 1093
3726.22 1139
3726.80 1142
3727.37 1134
3727.95 1196
3728.53 1212
3729.10 1167
3729.68 1266
3730.25 1285
3730.83 1427
3731.41 1415
3731.98 1436
3732.56 1485
3733.14 1620
3733.71 1681
3734.29 1672
3734.87 1638
3735.44 1684
3736.02 1564
3736.60 1499
3737.17 1463
3737.75 1394
3738.33 1402
3738.90 1362
3739.48 1314
3740.06 1213
3740.63 1264
3741.21 1188
3741.79 1209
3742.36 1182
3742.94 1186
3743.52 1174
3744.10 1164
3744.67 1186
3745.25 1144
3745.83 1151
3746.40 1159
3746.98 1164
3747.56 1141
3748.14 1199
3748.71 1191
3749.29 1175
3749.87 1150
3750.45 1163
3751.03 1134
3751.60 1109
3752.18 1152
3752.76 1130
3753.34 1100
3753.92 1159
3754.49 1129
3755.07 1078
3755.65 1097
3756.23 1154
3756.81 1084
3757.38 1174
3757.96 1108
3758.54 1127
3759.12 1163
3759.70 1186
3760.28 1238
3760.85 1293
3761.43 1315
3762.01 1273
3762.59 1339
3763.17 1327
3763.75 1307
3764.33 1345
3764.91 1208
3765.48 1200
3766.06 1215
3766.64 1246
3767.22 1212
3767.80 1182
3768.38 1180
3768.96 1153
3769.54 1191
3770.12 1202
3770.70 1163
3771.28 1209
3771.85 1220
3772.43 1283
3773.01 1227
3773.59 1198
3774.17 1206
3774.75 1208
3775.33 1236
3775.91 1186
3776.49 1177
3777.07 1183
3777.65 1247
3778.23 1210
3778.81 1215
3779.39 1146
3779.97 1200
3780.55 1151
3781.13 1135
3781.71 1177
3782.29 1172
3782.87 1162
3783.45 1158
3784.03 1077
3784.61 1110
3785.19 1169
3785.77 1079
3786.35 1124
3786.93 1054
3787.51 1091
3788.10 1090
3788.68 1146
3789.26 1093
3789.84 1112
3790.42 1179
3791.00 1155
3791.58 1128
3792.16 1152
3792.74 1115
3793.32 1163
3793.90 1153
3794.48 1135
3795.07 1184
3795.65 1150
3796.23 1144
3796.81 1092
3797.39 1158
3797.97 1087
3798.55 1049
3799.14 1101
3799.72 1062
3800.30 1116
3800.88 1165
3801.46 1166
3802.04 1218
3802.62 1200
3803.21 1238
3803.79 1227
3804.37 1241
3804.95 1296
3805.53 1303
3806.12 1326
3806.70 1420
3807.28 1429
3807.86 1486
3808.44 1602
3809.03 1698
3809.61 1661
3810.19 1649
3810.77 1664
3811.36 1616
3811.94 1506
3812.52 1454
3813.10 1389
3813.69 1372
3814.27 1339
3814.85 1305
3815.43 1316
3816.02 1289
3816.60 1342
3817.18 1291
3817.77 1277
3818.35 1232
3818.93 1171
3819.51 1181
3820.10 1156
3820.68 1194
3821.26 1202
3821.85 1185
3822.43 1237
3823.01 1247
3823.60 1170
3824.18 1256
3824.76 1259
3825.35 1209
3825.93 1206
3826.51 1151
3827.10 1183
3827.68 1206
3828.27 1138
3828.85 1131
3829.43 1152
3830.02 1108
3830.60 1124
3831.18 1162
3831.77 1174
3832.35 1169
3832.94 1189
3833.52 1144
3834.10 1183
3834.69 1220
3835.27 1227
3835.86 1273
3836.44 1260
3837.03 1201
3837.61 1244
3838.19 1277
3838.78 1193
3839.36 1200
3839.95 1234
3840.53 1268
3841.12 1160
3841.70 1160
3842.29 1167
3842.87 1192
3843.46 1177
3844.04 1184
3844.63 1216
3845.21 1184
3845.80 1209
3846.38 1270
3846.97 1276
3847.55 1304
3848.14 1236
3848.72 1221
3849.31 1234
3849.89 1242
3850.48 1236
3851.06 1278
3851.65 1285
3852.23 1259
3852.82 1301
3853.41 1225
3853.99 1281
3854.58 1264
3855.16 1241
3855.75 1255
3856.33 1229
3856.92 1183
3857.51 1260
3858.09 1274
3858.68 1312
3859.26 1394
3859.85 1536
3860.44 1626
3861.02 1647
3861.61 1764
3862.20 1908
3862.78 1901
3863.37 1868
3863.95 1780
3864.54 1728
3865.13 1580
3865.71 1478
3866.30 1479
3866.89 1396
3867.47 1360
3868.06 1269
3868.65 1249
3869.23 1211
3869.82 1207
3870.41 1185
3870.99 1187
3871.58 1196
3872.17 1203
3872.76 1215
3873.34 1196
3873.93 1202
3874.52 1190
3875.10 1168
3875.69 1182
3876.28 1218
3876.87 1161
3877.45 1226
3878.04 1175
3878.63 1156
3879.22 1169
3879.80 1226
3880.39 1193
3880.98 1170
3881.57 1128
3882.15 1127
3882.74 1109
3883.33 1141
3883.92 1116
3884.51 1123
3885.09 1160
3885.68 1128
3886.27 1214
3886.86 1171
3887.45 1189
3888.04 1265
3888.62 1290
3889.21 1289
3889.80 1361
3890.39 1441
3890.98 1474
3891.57 1456
3892.15 1431
3892.74 1445
3893.33 1457
3893.92 1425
3894.51 1348
3895.10 1347
3895.69 1280
3896.28 1227
3896.86 1285
3897.45 1315
3898.04 1220
3898.63 1227
3899.22 1242
3899.81 1254
3900.40 1237
3900.99 1243
3901.58 1198
3902.17 1276
3902.76 1262
3903.34 1198
3903.93 1202
3904.52 1232
3905.11 1219
3905.70 1224
3906.29 1215
3906.88 1192
3907.47 1217
3908.06 1198
3908.65 1267
3909.24 1232
3909.83 1144
3910.42 1156
3911.01 1096
3911.60 1155
3912.19 1080
3912.78 1088
3913.37 1108
3913.96 1123
3914.55 1122
3915.14 1080
3915.73 1084
3916.32 1059
3916.91 1049
3917.50 1023
3918.09 1002
3918.68 1089
3919.28 1013
3919.87 1095
3920.46 1078
3921.05 1033
3921.64 1073
3922.23 1044
3922.82 996
3923.41 1054
3924.00 1062
3924.59 1046
3925.18 1053
3925.77 1011
3926.37 1056
3926.96 1071
3927.55 1092
3928.14 1089
3928.73 1023
3929.32 1032
3929.91 1051
3930.51 1024
3931.10 972
3931.69 1043
3932.28 1064
3932.87 1040
3933.46 1020
3934.05 1047
3934.65 1002
3935.24 1007
3935.83 1025
3936.42 1001
3937.01 1000
3937.61 1046
3938.20 1063
3938.79 1068
3939.38 1092
3939.97 1134
3940.57 1102
3941.16 1186
3941.75 1194
3942.34 1141
3942.94 1129
3943.53 1168
3944.12 1270
3944.71 1195
3945.31 1162
3945.90 1149
3946.49 1122
3947.08 1094
3947.68 1052
3948.27 1096
3948.86 1095
3949.45 1032
3950.05 1047
3950.64 1018
3951.23 1122
3951.83 1116
3952.42 1071
3953.01 1124
3953.61 1173
3954.20 1091
3954.79 1136
3955.39 1166
3955.98 1149
3956.57 1199
3957.17 1191
3957.76 1230
3958.35 1220
3958.95 1189
3959.54 1221
3960.13 1227
3960.73 1270
3961.32 1319
3961.92 1246
3962.51 1220
3963.10 1258
3963.70 1257
3964.29 1283
3964.88 1333
3965.48 1361
3966.07 1359
3966.67 1381
3967.26 1498
3967.86 1410
3968.45 1408
3969.04 1363
3969.64 1365
3970.23 1336
3970.83 1275
3971.42 1250
3972.02 1206
3972.61 1120
3973.21 1142
3973.80 1086
3974.40 1102
3974.99 1181
3975.58 1152
3976.18 1131
3976.77 1199
3977.37 1225
3977.96 1262
3978.56 1209
3979.15 1237
3979.75 1232
3980.35 1182
3980.94 1201
3981.54 1205
3982.13 1158
3982.73 1164
3983.32 1142
3983.92 1186
3984.51 1154
3985.11 1096
3985.70 1107
3986.30 1167
3986.90 1132
3987.49 1229
3988.09 1223
3988.68 1165
3989.28 1225
3989.87 1227
3990.47 1242
3991.07 1319
3991.66 1290
3992.26 1291
3992.85 1305
3993.45 1285
3994.05 1348
3994.64 1435
3995.24 1530
3995.84 1399
3996.43 1402
3997.03 1434
3997.62 1382
3998.22 1391
3998.82 1363
3999.41 1344
4000.01 1238
4000.61 1294
4001.20 1250
4001.80 1236
4002.40 1206
4003.00 1197
4003.59 1177
4004.19 1197
4004.79 1197
4005.38 1232
4005.98 1180
4006.58 1173
4007.17 1082
4007.77 1089
4008.37 1116
4008.97 1130
4009.56 1176
4010.16 1160
4010.76 1106
4011.36 1035
4011.95 1084
4012.55 1074
4013.15 1068
4013.75 1115
4014.34 1109
4014.94 1108
4015.54 1074
4016.14 1060
4016.74 1127
4017.33 1126
4017.93 1136
4018.53 1119
4019.13 1094
4019.73 1138
4020.32 1158
4020.92 1242
4021.52 1161
4022.12 1147
4022.72 1134
4023.32 1150
4023.91 1157
4024.51 1104
4025.11 1179
4025.71 1137
4026.31 1156
4026.91 1186
4027.51 1186
4028.10 1172
4028.70 1207
4029.30 1197
4029.90 1248
4030.50 1302
4031.10 1218
4031.70 1179
4032.30 1099
4032.90 1252
4033.49 1242
4034.09 1153
4034.69 1142
4035.29 1196
4035.89 1234
4036.49 1181
4037.09 1165
4037.69 1162
4038.29 1096
4038.89 1101
4039.49 1076
4040.09 1051
4040.69 1041
4041.29 1061
4041.89 1061
4042.49 1014
4043.09 986
4043.69 1018
4044.29 1039
4044.89 1037
4045.49 1073
4046.09 1090
4046.69 1030
4047.29 1053
4047.89 1131
4048.49 1149
4049.09 1081
4049.69 1129
4050.29 1151
4050.89 1088
4051.49 1111
4052.09 1121
4052.69 1126
4053.29 1126
4053.89 1131
4054.49 1094
4055.09 1069
4055.69 1071
4056.30 1055
4056.90 1053
4057.50 1054
4058.10 1011
4058.70 1017
4059.30 1091
4059.90 993
4060.50 1022
4061.10 1002
4061.71 1026
4062.31 1127
4062.91 1051
4063.51 1110
4064.11 1106
4064.71 1133
4065.31 1153
4065.92 1265
4066.52 1223
4067.12 1175
4067.72 1171
4068.32 1182
4068.92 1168
4069.53 1162
4070.13 1043
4070.73 1017
4071.33 1041
4071.93 1010
4072.54 996
4073.14 933
4073.74 962
4074.34 969
4074.94 969
4075.55 936
4076.15 915
4076.75 914
4077.35 938
4077.96 944
4078.56 939
4079.16 979
4079.76 942
4080.37 972
4080.97 1023
4081.57 957
4082.17 954
4082.78 936
4083.38 902
4083.98 974
4084.59 942
4085.19 972
4085.79 908
4086.39 972
4087.00 1025
4087.60 954
4088.20 981
4088.81 953
4089.41 987
4090.01 997
4090.62 980
4091.22 956
4091.82 988
4092.43 976
4093.03 944
4093.63 956
4094.24 946
4094.84 986
4095.45 986
4096.05 1047
4096.65 1014
4097.26 981
4097.86 1005
4098.47 1099
4099.07 1054
4099.67 994
4100.28 1053
4100.88 996
4101.49 1009
4102.09 1006
4102.69 1010
4103.30 1018
4103.90 984
4104.51 1020
4105.11 1039
4105.72 1024
4106.32 1018
4106.93 1061
4107.53 1040
4108.13 1017
4108.74 1015
4109.34 994
4109.95 981
4110.55 1003
4111.16 1017
4111.76 1008
4112.37 953
4112.97 982
4113.58 998
4114.18 1004
4114.79 983
4115.39 950
4116.00 961
4116.60 947
4117.21 946
4117.82 900
4118.42 937
4119.03 960
4119.63 983
4120.24 996
4120.84 1028
4121.45 997
4122.05 986
4122.66 954
4123.27 1005
4123.87 1005
4124.48 989
4125.08 952
4125.69 977
4126.30 930
4126.90 953
4127.51 1020
4128.11 1036
4128.72 962
4129.33 975
4129.93 994
4130.54 974
4131.15 979
4131.75 996
4132.36 991
4132.96 1010
4133.57 1025
4134.18 1068
4134.78 1105
4135.39 1132
4136.00 1131
4136.60 1152
4137.21 1208
4137.82 1158
4138.43 1183
4139.03 1179
4139.64 1239
4140.25 1215
4140.85 1179
4141.46 1165
4142.07 1277
4142.68 1263
4143.28 1246
4143.89 1299
4144.50 1287
4145.10 1245
4145.71 1230
4146.32 1178
4146.93 1165
4147.53 1120
4148.14 1110
4148.75 1088
4149.36 1043
4149.97 1016
4150.57 972
4151.18 1022
4151.79 1023
4152.40 996
4153.00 929
4153.61 969
4154.22 964
4154.83 967
4155.44 976
4156.05 945
4156.65 971
4157.26 977
4157.87 1005
4158.48 1012
4159.09 936
4159.70 985
4160.30 970
4160.91 991
4161.52 1023
4162.13 1026
4162.74 1047
4163.35 1054
4163.96 1079
4164.56 1053
4165.17 1087
4165.78 1062
4166.39 1054
4167.00 1121
4167.61 1077
4168.22 1064
4168.83 1124
4169.44 1133
4170.05 1117
4170.66 1112
4171.26 1137
4171.87 1248
4172.48 1270
4173.09 1251
4173.70 1272
4174.31 1358
4174.92 1231
4175.53 1207
4176.14 1310
4176.75 1214
4177.36 1195
4177.97 1177
4178.58 1160
4179.19 1207
4179.80 1177
4180.41 1068
4181.02 1094
4181.63 1093
4182.24 1118
4182.85 1075
4183.46 1037
4184.07 1066
4184.68 1088
4185.29 1083
4185.90 1087
4186.51 1045
4187.12 1014
4187.73 1071
4188.34 1062
4188.95 1004
4189.56 1006
4190.18 1010
4190.79 1014
4191.40 990
4192.01 1062
4192.62 1127
4193.23 1095
4193.84 1156
4194.45 1183
4195.06 1168
4195.67 1139
4196.28 1114
4196.90 1108
4197.51 1062
4198.12 1103
4198.73 1038
4199.34 1063
4199.95 1037
4200.56 1023
4201.18 1018
4201.79 979
4202.40 1007
4203.01 1039
4203.62 1011
4204.23 1048
4204.85 1041
4205.46 1002
4206.07 1012
4206.68 1026
4207.29 1088
4207.90 1101
4208.52 1093
4209.13 1105
4209.74 1069
4210.35 1052
4210.97 1109
4211.58 1123
4212.19 1118
4212.80 1077
4213.41 1108
4214.03 1094
4214.64 1148
4215.25 1154
4215.86 1103
4216.48 1121
4217.09 1156
4217.70 1195
4218.32 1267
4218.93 1260
4219.54 1254
4220.15 1290
4220.77 1293
4221.38 1269
4221.99 1270
4222.61 1270
4223.22 1182
4223.83 1141
4224.44 1172
4225.06 1172
4225.67 1130
4226.28 1165
4226.90 1196
4227.51 1211
4228.13 1355
4228.74 1391
4229.35 1334
4229.97 1328
4230.58 1325
4231.19 1283
4231.81 1216
4232.42 1150
4233.03 1180
4233.65 1241
4234.26 1207
4234.88 1133
4235.49 1153
4236.10 1198
4236.72 1169
4237.33 1276
4237.95 1174
4238.56 1062
4239.17 1029
4239.79 1067
4240.40 1054
4241.02 1097
4241.63 1056
4242.25 1091
4242.86 1031
4243.48 1044
4244.09 1099
4244.71 1087
4245.32 1125
4245.93 1032
4246.55 1033
4247.16 1092
4247.78 1131
4248.39 1121
4249.01 1050
4249.62 1084
4250.24 1147
4250.85 1075
4251.47 1061
4252.08 1041
4252.70 1084
4253.32 1111
4253.93 1071
4254.55 1124
4255.16 1056
4255.78 1039
4256.39 1152
4257.01 1072
4257.62 1085
4258.24 1130
4258.85 1120
4259.47 1137
4260.09 1109
4260.70 1131
4261.32 1191
4261.93 1210
4262.55 1235
4263.17 1289
4263.78 1295
4264.40 1344
4265.01 1404
4265.63 1380
4266.25 1292
4266.86 1249
4267.48 1183
4268.10 1151
4268.71 1251
4269.33 1171
4269.94 1118
4270.56 1147
4271.18 1110
4271.79 1134
4272.41 1069
4273.03 1040
4273.64 1078
4274.26 1080
4274.88 1102
4275.49 1166
4276.11 1114
4276.73 1185
4277.35 1168
4277.96 1236
4278.58 1287
4279.20 1292
4279.81 1226
4280.43 1176
4281.05 1179
4281.67 1121
4282.28 1150
4282.90 1120
4283.52 1090
4284.14 1087
4284.75 972
4285.37 939
4285.99 971
4286.61 1004
4287.22 966
4287.84 909
4288.46 972
4289.08 993
4289.70 1037
4290.31 1009
4290.93 940
4291.55 985
4292.17 969
4292.79 978
4293.40 959
4294.02 981
4294.64 1068
4295.26 979
4295.88 960
4296.50 1016
4297.11 1080
4297.73 1077
4298.35 1018
4298.97 1023
4299.59 1079
4300.21 1074
4300.83 1073
4301.44 1106
4302.06 1107
4302.68 1119
4303.30 1172
4303.92 1156
4304.54 1174
4305.16 1174
4305.78 1156
4306.40 1115
4307.02 1109
4307.63 1123
4308.25 1097
4308.87 1065
4309.49 1096
4310.11 1107
4310.73 1094
4311.35 1145
4311.97 1160
4312.59 1101
4313.21 1023
4313.83 1041
4314.45 1030
4315.07 1031
4315.69 1068
4316.31 1078
4316.93 1089
4317.55 1069
4318.17 1084
4318.79 1062
4319.41 994
4320.03 1066
4320.65 1091
4321.27 1003
4321.89 1026
4322.51 1112
4323.13 1177
4323.75 1148
4324.37 1130
4324.99 1171
4325.61 1225
4326.23 1208
4326.85 1220
4327.47 1307
4328.09 1268
4328.71 1285
4329.33 1391
4329.96 1483
4330.58 1574
4331.20 1611
4331.82 1761
4332.44 1941
4333.06 1976
4333.68 2067
4334.30 2106
4334.92 2053
4335.54 1928
4336.17 1815
4336.79 1739
4337.41 1735
4338.03 1758
4338.65 1676
4339.27 1668
4339.89 1589
4340.52 1619
4341.14 1618
4341.76 1504
4342.38 1536
4343.00 1547
4343.62 1589
4344.25 1629
4344.87 1713
4345.49 1906
4346.11 2000
4346.73 2079
4347.36 2211
4347.98 2269
4348.60 2063
4349.22 2003
4349.84 1947
4350.47 1743
4351.09 1805
4351.71 1722
4352.33 1781
4352.96 1701
4353.58 1646
4354.20 1506
4354.82 1478
4355.45 1394
4356.07 1325
4356.69 1352
4357.31 1234
4357.94 1230
4358.56 1266
4359.18 1240
4359.81 1258
4360.43 1248
4361.05 1262
4361.68 1254
4362.30 1277
4362.92 1280
4363.55 1226
4364.17 1290
4364.79 1206
4365.42 1121
4366.04 1229
4366.66 1188
4367.29 1158
4367.91 1130
4368.53 1197
4369.16 1105
4369.78 1087
4370.40 1105
4371.03 1162
4371.65 1093
4372.27 1032
4372.90 1004
4373.52 1074
4374.15 1040
4374.77 1069
4375.39 1066
4376.02 1136
4376.64 1133
4377.27 1121
4377.89 1080
4378.52 1027
4379.14 1066
4379.76 1143
4380.39 1114
4381.01 1086
4381.64 1105
4382.26 1155
4382.89 1109
4383.51 1098
4384.14 1078
4384.76 1166
4385.39 1121
4386.01 1111
4386.64 1116
4387.26 1071
4387.89 1057
4388.51 1026
4389.14 986
4389.76 1033
4390.39 1043
4391.01 1031
4391.64 1031
4392.26 1062
4392.89 1044
4393.51 1032
4394.14 1002
4394.76 986
4395.39 1011
4396.01 1056
4396.64 994
4397.26 1038
4397.89 1016
4398.52 1040
4399.14 1022
4399.77 986
4400.39 975
4401.02 978
4401.65 993
4402.27 1043
4402.90 1018
4403.52 1005
4404.15 1023
4404.78 1016
4405.40 982
4406.03 980
4406.65 1018
4407.28 1053
4407.91 1041
4408.53 1052
4409.16 1008
4409.79 998
4410.41 943
4411.04 983
4411.67 982
4412.29 970
4412.92 1010
4413.55 1005
4414.17 1008
4414.80 1023
4415.43 964
4416.05 974
4416.68 965
4417.31 1015
4417.94 1061
4418.56 1016
4419.19 1027
4419.82 1045
4420.44 1054
4421.07 1062
4421.70 997
4422.33 985
4422.95 939
4423.58 961
4424.21 986
4424.84 950
4425.46 924
4426.09 997
4426.72 967
4427.35 913
4427.97 936
4428.60 873
4429.23 952
4429.86 927
4430.49 962
4431.11 992
4431.74 987
4432.37 995
4433.00 987
4433.63 929
4434.26 990
4434.88 973
4435.51 919
4436.14 981
4436.77 1032
4437.40 1015
4438.03 1056
4438.65 973
4439.28 995
4439.91 999
4440.54 984
4441.17 1006
4441.80 968
4442.43 986
4443.06 1001
4443.68 966
4444.31 997
4444.94 1073
4445.57 1118
4446.20 1172
4446.83 1173
4447.46 1226
4448.09 1284
4448.72 1204
4449.35 1240
4449.98 1204
4450.61 1110
4451.24 1071
4451.86 1102
4452.49 1055
4453.12 1085
4453.75 1093
4454.38 1039
4455.01 1098
4455.64 1098
4456.27 1132
4456.90 1125
4457.53 1094
4458.16 1148
4458.79 1079
4459.42 1048
4460.05 1053
4460.68 968
4461.31 992
4461.94 935
4462.57 912
4463.20 925
4463.83 897
4464.46 899
4465.09 913
4465.72 905
4466.36 861
4466.99 902
4467.62 964
4468.25 925
4468.88 907
4469.51 919
4470.14 923
4470.77 972
4471.40 959
4472.03 949
4472.66 955
4473.29 918
4473.93 912
4474.56 910
4475.19 946
4475.82 913
4476.45 947
4477.08 976
4477.71 970
4478.34 944
4478.98 917
4479.61 1018
4480.24 959
4480.87 917
4481.50 974
4482.13 980
4482.76 1010
4483.40 1026
4484.03 996
4484.66 1009
4485.29 998
4485.92 1000
4486.56 1041
4487.19 1045
4487.82 993
4488.45 1004
4489.08 992
4489.72 981
4490.35 1056
4490.98 988
4491.61 988
4492.25 985
4492.88 977
4493.51 1023
4494.14 1028
4494.78 929
4495.41 1004
4496.04 1008
4496.67 981
4497.31 1000
4497.94 1009
4498.57 1044
4499.20 1062
4499.84 1054
4500.47 1181
4501.10 1254
4501.74 1382
4502.37 1449
4503.00 1462
4503.64 1432
4504.27 1342
4504.90 1346
4505.53 1345
4506.17 1294
4506.80 1151
4507.43 1129
4508.07 1132
4508.70 1148
4509.34 1132
4509.97 1158
4510.60 1113
4511.24 1119
4511.87 1109
4512.50 1121
4513.14 1107
4513.77 1108
4514.41 1084
4515.04 1037
4515.67 993
4516.31 979
4516.94 1032
4517.58 981
4518.21 966
4518.84 989
4519.48 1003
4520.11 969
4520.75 1008
4521.38 970
4522.02 1020
4522.65 1005
4523.28 1038
4523.92 1042
4524.55 1086
4525.19 1041
4525.82 1049
4526.46 1034
4527.09 1052
4527.73 1066
4528.36 1155
4529.00 1302
4529.63 1353
4530.27 1412
4530.90 1495
4531.54 1533
4532.17 1676
4532.81 1638
4533.44 1621
4534.08 1535
4534.71 1478
4535.35 1438
4535.99 1272
4536.62 1223
4537.26 1184
4537.89 1109
4538.53 1069
4539.16 1024
4539.80 1050
4540.43 984
4541.07 1006
4541.71 1030
4542.34 984
4542.98 960
4543.61 977
4544.25 1005
4544.89 977
4545.52 919
4546.16 939
4546.79 874
4547.43 887
4548.07 912
4548.70 918
4549.34 898
4549.98 904
4550.61 894
4551.25 919
4551.89 930
4552.52 911
4553.16 938
4553.80 958
4554.43 934
4555.07 871
4555.71 900
4556.34 931
4556.98 915
4557.62 938
4558.25 918
4558.89 910
4559.53 954
4560.16 1001
4560.80 980
4561.44 990
4562.08 991
4562.71 987
4563.35 982
4563.99 958
4564.63 1040
4565.26 984
4565.90 994
4566.54 959
4567.18 1050
4567.81 1065
4568.45 1109
4569.09 1150
4569.73 1085
4570.36 1043
4571.00 1081
4571.64 1041
4572.28 1025
4572.92 1066
4573.55 1019
4574.19 912
4574.83 986
4575.47 993
4576.11 1032
4576.75 991
4577.38 1032
4578.02 996
4578.66 1005
4579.30 961
4579.94 924
4580.58 946
4581.21 944
4581.85 946
4582.49 967
4583.13 1029
4583.77 999
4584.41 965
4585.05 912
4585.69 942
4586.32 993
4586.96 1006
4587.60 1006
4588.24 998
4588.88 1020
4589.52 1061
4590.16 1146
4590.80 1159
4591.44 1237
4592.08 1242
4592.72 1238
4593.36 1281
4594.00 1189
4594.63 1127
4595.27 1074
4595.91 1049
4596.55 1104
4597.19 999
4597.83 1014
4598.47 963
4599.11 961
4599.75 1005
4600.39 951
4601.03 975
4601.67 1014
4602.31 1047
4602.95 981
4603.59 1036
4604.23 1019
4604.87 974
4605.51 944
4606.15 994
4606.79 980
4607.43 988
4608.08 974
4608.72 997
4609.36 1034
4610.00 968
4610.64 997
4611.28 994
4611.92 978
4612.56 994
4613.20 957
4613.84 988
4614.48 991
4615.12 931
4615.76 922
4616.41 966
4617.05 956
4617.69 926
4618.33 912
4618.97 934
4619.61 916
4620.25 858
4620.89 893
4621.54 847
4622.18 876
4622.82 870
4623.46 895
4624.10 897
4624.74 881
4625.38 896
4626.03 885
4626.67 868
4627.31 884
4627.95 878
4628.59 877
4629.24 856
4629.88 917
4630.52 944
4631.16 929
4631.80 958
4632.45 951
4633.09 1013
4633.73 1030
4634.37 1028
4635.02 937
4635.66 903
4636.30 911
4636.94 961
4637.58 1031
4638.23 1020
4638.87 1053
4639.51 1055
4640.16 1053
4640.80 1015
4641.44 997
4642.08 928
4642.73 901
4643.37 953
4644.01 941
4644.66 945
4645.30 962
4645.94 932
4646.58 896
4647.23 873
4647.87 893
4648.51 962
4649.16 918
4649.80 946
4650.44 908
4651.09 935
4651.73 1013
4652.37 1027
4653.02 1027
4653.66 994
4654.31 1018
4654.95 996
4655.59 958
4656.24 994
4656.88 961
4657.52 948
4658.17 890
4658.81 942
4659.46 889
4660.10 894
4660.75 964
4661.39 898
4662.03 850
4662.68 913
4663.32 930
4663.97 877
4664.61 886
4665.26 918
4665.90 881
4666.54 870
4667.19 822
4667.83 852
4668.48 831
4669.12 893
4669.77 911
4670.41 847
4671.06 857
4671.70 862
4672.35 881
4672.99 819
4673.64 806
4674.28 851
4674.93 869
4675.57 884
4676.22 891
4676.86 889
4677.51 895
4678.15 891
4678.80 875
4679.44 898
4680.09 881
4680.73 925
4681.38 885
4682.03 883
4682.67 886
4683.32 897
4683.96 957
4684.61 940
4685.25 936
4685.90 896
4686.55 910
4687.19 963
4687.84 949
4688.48 928
4689.13 922
4689.78 932
4690.42 927
4691.07 1049
4691.72 1001
4692.36 1029
4693.01 1044
4693.65 1041
4694.30 1010
4694.95 1035
4695.59 1016
4696.24 1014
4696.89 1076
4697.53 1123
4698.18 1013
4698.83 1080
4699.47 1069
4700.12 1099
4700.77 1092
4701.41 1070
4702.06 1099
4702.71 1013
4703.36 986
4704.00 1027
4704.65 1001
4705.30 1020
4705.94 1004
4706.59 1032
4707.24 1006
4707.89 993
4708.53 1045
4709.18 993
4709.83 1018
4710.48 944
4711.12 955
4711.77 961
4712.42 1036
4713.07 1020
4713.71 997
4714.36 1043
4715.01 973
4715.66 936
4716.31 947
4716.95 977
4717.60 1007
4718.25 1009
4718.90 990
4719.55 1057
4720.19 1015
4720.84 1125
4721.49 1158
4722.14 1119
4722.79 1056
4723.44 1048
4724.08 1091
4724.73 1112
4725.38 1108
4726.03 1072
4726.68 1096
4727.33 1147
4727.98 1192
4728.63 1170
4729.27 1058
4729.92 1034
4730.57 1019
4731.22 1026
4731.87 1017
4732.52 964
4733.17 973
4733.82 985
4734.47 970
4735.12 973
4735.77 979
4736.41 960
4737.06 937
4737.71 971
4738.36 955
4739.01 990
4739.66 982
4740.31 930
4740.96 1016
4741.61 991
4742.26 982
4742.91 980
4743.56 964
4744.21 1021
4744.86 987
4745.51 954
4746.16 993
4746.81 957
4747.46 987
4748.11 1032
4748.76 1035
4749.41 1049
4750.06 1149
4750.71 1135
4751.36 1121
4752.01 1180
4752.66 1210
4753.31 1191
4753.96 1175
4754.61 1155
4755.26 1192
4755.92 1182
4756.57 1071
4757.22 1077
4757.87 1098
4758.52 1068
4759.17 1082
4759.82 1141
4760.47 1207
4761.12 1307
4761.77 1318
4762.42 1349
4763.08 1283
4763.73 1214
4764.38 1206
4765.03 1128
4765.68 1118
4766.33 1079
4766.98 1050
4767.64 1028
4768.29 1135
4768.94 1068
4769.59 1019
4770.24 1062
4770.89 1033
4771.54 1008
4772.20 1053
4772.85 1003
4773.50 1007
4774.15 1079
4774.80 1040
4775.46 1016
4776.11 1004
4776.76 984
4777.41 989
4778.06 1041
4778.72 1021
4779.37 1026
4780.02 1031
4780.67 1011
4781.33 997
4781.98 1023
4782.63 1004
4783.28 1043
4783.94 1013
4784.59 999
4785.24 989
4785.89 1044
4786.55 1008
4787.20 1020
4787.85 1067
4788.51 1083
4789.16 1098
4789.81 1075
4790.46 1105
4791.12 1091
4791.77 1078
4792.42 1114
4793.08 1116
4793.73 1099
4794.38 1098
4795.04 1105
4795.69 1106
4796.34 1142
4797.00 1046
4797.65 1093
4798.30 1151
4798.96 1244
4799.61 1285
4800.27 1372
4800.92 1338
4801.57 1357
4802.23 1364
4802.88 1338
4803.53 1332
4804.19 1185
4804.84 1222
4805.50 1100
4806.15 1087
4806.81 1106
4807.46 1101
4808.11 1113
4808.77 1027
4809.42 1017
4810.08 1044
4810.73 1094
4811.39 1110
4812.04 1089
4812.69 1044
4813.35 1059
4814.00 1087
4814.66 1115
4815.31 1152
4815.97 1143
4816.62 1134
4817.28 1042
4817.93 1111
4818.59 1191
4819.24 1216
4819.90 1151
4820.55 1172
4821.21 1162
4821.86 1181
4822.52 1265
4823.17 1284
4823.83 1243
4824.48 1266
4825.14 1291
4825.79 1221
4826.45 1151
4827.11 1199
4827.76 1189
4828.42 1154
4829.07 1150
4829.73 1208
4830.38 1172
4831.04 1241
4831.70 1249
4832.35 1227
4833.01 1284
4833.66 1313
4834.32 1281
4834.98 1300
4835.63 1287
4836.29 1382
4836.94 1474
4837.60 1432
4838.26 1415
4838.91 1396
4839.57 1433
4840.23 1374
4840.88 1363
4841.54 1396
4842.20 1398
4842.85 1398
4843.51 1384
4844.17 1453
4844.82 1405
4845.48 1382
4846.14 1434
4846.79 1476
4847.45 1510
4848.11 1525
4848.76 1641
4849.42 1720
4850.08 1755
4850.73 1829
4851.39 1721
4852.05 1786
4852.71 1747
4853.36 1681
4854.02 1662
4854.68 1678
4855.34 1755
4855.99 1769
4856.65 1803
4857.31 1984
4857.97 2176
4858.62 2281
4859.28 2216
4859.94 2110
4860.60 2084
4861.25 1941
4861.91 1826
4862.57 1730
4863.23 1698
4863.89 1745
4864.54 1660
4865.20 1659
4865.86 1595
4866.52 1693
4867.18 1695
4867.84 1646
4868.49 1577
4869.15 1551
4869.81 1606
4870.47 1579
4871.13 1515
4871.79 1469
4872.44 1435
4873.10 1468
4873.76 1398
4874.42 1442
4875.08 1467
4875.74 1435
4876.40 1460
4877.06 1343
4877.72 1359
4878.37 1414
4879.03 1467
4879.69 1465
4880.35 1482
4881.01 1388
4881.67 1338
4882.33 1349
4882.99 1265
4883.65 1286
4884.31 1276
4884.97 1277
4885.63 1259
4886.29 1210
4886.95 1201
4887.61 1225
4888.26 1244
4888.92 1192
4889.58 1182
4890.24 1288
4890.90 1207
4891.56 1224
4892.22 1250
4892.88 1244
4893.54 1183
4894.20 1144
4894.86 1076
4895.52 1144
4896.18 1131
4896.84 1064
4897.51 1076
4898.17 1141
4898.83 1173
4899.49 1221
4900.15 1215
4900.81 1166
4901.47 1133
4902.13 1130
4902.79 1138
4903.45 1118
4904.11 1069
4904.77 1072
4905.43 1099
4906.09 1083
4906.75 1034
4907.41 982
4908.08 1026
4908.74 970
4909.40 999
4910.06 1027
4910.72 1070
4911.38 1092
4912.04 1030
4912.70 1017
4913.37 964
4914.03 952
4914.69 975
4915.35 993
4916.01 938
4916.67 916
4917.33 937
4918.00 948
4918.66 915
4919.32 895
4919.98 938
4920.64 995
4921.31 923
4921.97 906
4922.63 896
4923.29 897
4923.95 906
4924.62 929
4925.28 928
4925.94 894
4926.60 947
4927.26 959
4927.93 919
4928.59 874
4929.25 841
4929.91 911
4930.58 851
4931.24 906
4931.90 928
4932.56 919
4933.23 871
4933.89 895
4934.55 902
4935.22 938
4935.88 925
4936.54 876
4937.20 863
4937.87 912
4938.53 893
4939.19 890
4939.86 910
4940.52 910
4941.18 859
4941.85 906
4942.51 876
4943.17 921
4943.84 922
4944.50 928
4945.16 883
4945.83 892
4946.49 875
4947.15 904
4947.82 934
4948.48 872
4949.15 885
4949.81 856
4950.47 865
4951.14 924
4951.80 905
4952.47 853
4953.13 845
4953.79 875
4954.46 880
4955.12 924
4955.79 927
4956.45 913
4957.11 928
4957.78 914
4958.44 936
4959.11 959
4959.77 1028
4960.44 976
4961.10 1026
4961.77 1048
4962.43 1094
4963.10 1153
4963.76 1194
4964.42 1137
4965.09 1117
4965.75 1133
4966.42 1095
4967.08 1043
4967.75 1014
4968.41 958
4969.08 931
4969.74 909
4970.41 904
4971.08 949
4971.74 926
4972.41 888
4973.07 943
4973.74 958
4974.40 978
4975.07 997
4975.73 989
4976.40 1013
4977.06 1013
4977.73 1069
4978.40 1026
4979.06 982
4979.73 973
4980.39 968
4981.06 929
4981.73 833
4982.39 846
4983.06 845
4983.72 791
4984.39 854
4985.06 861
4985.72 840
4986.39 885
4987.05 878
4987.72 892
4988.39 848
4989.05 863
4989.72 911
4990.39 874
4991.05 846
4991.72 873
4992.39 847
4993.05 850
4993.72 883
4994.39 857
4995.05 834
4995.72 893
4996.39 891
4997.05 843
4997.72 848
4998.39 868
4999.06 886
4999.72 916
5000.39 852
5001.06 856
5001.73 824
5002.39 810
5003.06 773
5003.73 805
5004.39 739
5005.06 781
5005.73 782
5006.40 836
5007.07 849
5007.73 857
5008.40 850
5009.07 854
5009.74 841
5010.40 839
5011.07 845
5011.74 866
5012.41 911
5013.08 899
5013.74 875
5014.41 860
5015.08 848
5015.75 855
5016.42 881
5017.09 850
5017.75 811
5018.42 768
5019.09 867
5019.76 875
5020.43 857
5021.10 856
5021.76 863
5022.43 892
5023.10 873
5023.77 855
5024.44 839
5025.11 875
5025.78 917
5026.45 863
5027.12 853
5027.78 817
5028.45 824
5029.12 865
5029.79 815
5030.46 880
5031.13 841
5031.80 841
5032.47 799
5033.14 800
5033.81 750
5034.48 795
5035.15 799
5035.82 834
5036.49 858
5037.16 794
5037.83 840
5038.50 819
5039.16 814
5039.83 783
5040.50 780
5041.17 796
5041.84 802
5042.51 840
5043.18 861
5043.85 825
5044.52 828
5045.20 878
5045.87 838
5046.54 848
5047.21 822
5047.88 815
5048.55 835
5049.22 788
5049.89 842
5050.56 835
5051.23 832
5051.90 872
5052.57 819
5053.24 791
5053.91 801
5054.58 827
5055.25 882
5055.92 871
5056.60 824
5057.27 813
5057.94 774
5058.61 807
5059.28 847
5059.95 860
5060.62 889
5061.29 831
5061.96 889
5062.64 821
5063.31 841
5063.98 874
5064.65 863
5065.32 833
5065.99 842
5066.66 844
5067.34 844
5068.01 845
5068.68 881
5069.35 867
5070.02 830
5070.70 888
5071.37 878
5072.04 820
5072.71 859
5073.38 839
5074.06 825
5074.73 821
5075.40 861
5076.07 867
5076.74 872
5077.42 851
5078.09 879
5078.76 911
5079.43 943
5080.11 940
5080.78 939
5081.45 864
5082.12 867
5082.80 918
5083.47 911
5084.14 881
5084.82 879
5085.49 909
5086.16 900
5086.83 909
5087.51 978
5088.18 949
5088.85 941
5089.53 1017
5090.20 1031
5090.87 1048
5091.55 1103
5092.22 1109
5092.89 1134
5093.57 1116
5094.24 1050
5094.91 973
5095.59 1001
5096.26 956
5096.93 929
5097.61 904
5098.28 890
5098.96 906
5099.63 909
5100.30 899
5100.98 841
5101.65 844
5102.32 887
5103.00 886
5103.67 891
5104.35 869
5105.02 924
5105.70 888
5106.37 895
5107.04 871
5107.72 866
5108.39 894
5109.07 922
5109.74 935
5110.42 922
5111.09 915
5111.77 909
5112.44 832
5113.11 873
5113.79 904
5114.46 868
5115.14 894
5115.81 917
5116.49 991
5117.16 953
5117.84 972
5118.51 1049
5119.19 1088
5119.86 1108
5120.54 1130
5121.21 1104
5121.89 1020
5122.57 1035
5123.24 1040
5123.92 969
5124.59 1003
5125.27 1000
5125.94 974
5126.62 909
5127.29 926
5127.97 887
5128.64 927
5129.32 920
5130.00 899
5130.67 898
5131.35 923
5132.02 961
5132.70 935
5133.38 893
5134.05 915
5134.73 898
5135.40 911
5136.08 925
5136.76 869
5137.43 886
5138.11 904
5138.79 885
5139.46 924
5140.14 933
5140.82 911
5141.49 893
5142.17 879
5142.85 869
5143.52 865
5144.20 861
5144.88 805
5145.55 801
5146.23 824
5146.91 798
5147.58 843
5148.26 837
5148.94 790
5149.61 848
5150.29 864
5150.97 852
5151.65 861
5152.32 851
5153.00 851
5153.68 832
5154.36 818
5155.03 790
5155.71 805
5156.39 826
5157.07 832
5157.74 916
5158.42 844
5159.10 886
5159.78 860
5160.45 895
5161.13 908
5161.81 862
5162.49 854
5163.17 856
5163.84 831
5164.52 786
5165.20 818
5165.88 807
5166.56 836
5167.24 860
5167.91 797
5168.59 778
5169.27 816
5169.95 795
5170.63 848
5171.31 803
5171.98 747
5172.66 765
5173.34 789
5174.02 795
5174.70 791
5175.38 821
5176.06 780
5176.74 814
5177.41 829
5178.09 846
5178.77 807
5179.45 819
5180.13 813
5180.81 845
5181.49 841
5182.17 849
5182.85 834
5183.53 834
5184.21 788
5184.89 805
5185.57 773
5186.24 773
5186.92 829
5187.60 821
5188.28 771
5188.96 815
5189.64 786
5190.32 800
5191.00 779
5191.68 799
5192.36 736
5193.04 731
5193.72 731
5194.40 734
5195.08 722
5195.76 799
5196.44 773
5197.12 789
5197.80 789
5198.48 789
5199.16 803
5199.84 772
5200.52 780
5201.21 758
5201.89 789
5202.57 794
5203.25 798
5203.93 803
5204.61 786
5205.29 812
5205.97 791
5206.65 798
5207.33 788
5208.01 784
5208.69 819
5209.37 813
5210.06 799
5210.74 796
5211.42 826
5212.10 804
5212.78 799
5213.46 766
5214.14 812
5214.82 871
5215.51 804
5216.19 854
5216.87 828
5217.55 840
5218.23 837
5218.91 820
5219.60 850
5220.28 843
5220.96 822
5221.64 814
5222.32 825
5223.00 880
5223.69 867
5224.37 893
5225.05 842
5225.73 841
5226.41 847
5227.10 879
5227.78 840
5228.46 793
5229.14 803
5229.83 810
5230.51 838
5231.19 822
5231.87 823
5232.56 862
5233.24 868
5233.92 858
5234.60 854
5235.29 831
5235.97 829
5236.65 862
5237.34 866
5238.02 930
5238.70 937
5239.38 927
5240.07 1000
5240.75 985
5241.43 972
5242.12 952
5242.80 873
5243.48 898
5244.17 858
5244.85 878
5245.53 814
5246.22 825
5246.90 817
5247.58 815
5248.27 799
5248.95 843
5249.63 806
5250.32 791
5251.00 813
5251.69 821
5252.37 829
5253.05 867
5253.74 863
5254.42 814
5255.11 803
5255.79 833
5256.47 779
5257.16 770
5257.84 770
5258.53 821
5259.21 789
5259.89 811
5260.58 846
5261.26 854
5261.95 898
5262.63 899
5263.32 892
5264.00 863
5264.69 900
5265.37 864
5266.06 882
5266.74 865
5267.43 897
5268.11 874
5268.79 846
5269.48 877
5270.16 911
5270.85 856
5271.53 874
5272.22 915
5272.91 902
5273.59 850
5274.28 860
5274.96 826
5275.65 846
5276.33 850
5277.02 833
5277.70 842
5278.39 866
5279.07 877
5279.76 846
5280.45 890
5281.13 880
5281.82 915
5282.50 916
5283.19 938
5283.87 864
5284.56 838
5285.25 843
5285.93 824
5286.62 827
5287.30 815
5287.99 877
5288.68 878
5289.36 819
5290.05 841
5290.74 799
5291.42 875
5292.11 882
5292.79 867
5293.48 875
5294.17 870
5294.85 884
5295.54 854
5296.23 864
5296.91 921
5297.60 932
5298.29 1004
5298.98 999
5299.66 1019
5300.35 983
5301.04 949
5301.72 1013
5302.41 1032
5303.10 1008
5303.78 1034
5304.47 1104
5305.16 1119
5305.85 1175
5306.53 1110
5307.22 1135
5307.91 1126
5308.60 1120
5309.28 1083
5309.97 1062
5310.66 1096
5311.35 1142
5312.03 1187
5312.72 1226
5313.41 1333
5314.10 1389
5314.79 1413
5315.47 1363
5316.16 1350
5316.85 1297
5317.54 1262
5318.23 1230
5318.91 1192
5319.60 1167
5320.29 1168
5320.98 1145
5321.67 1050
5322.36 1021
5323.04 996
5323.73 980
5324.42 910
5325.11 948
5325.80 883
5326.49 900
5327.18 883
5327.86 892
5328.55 836
5329.24 819
5329.93 852
5330.62 808
5331.31 832
5332.00 863
5332.69 849
5333.38 880
5334.06 789
5334.75 785
5335.44 858
5336.13 806
5336.82 857
5337.51 834
5338.20 807
5338.89 875
5339.58 816
5340.27 869
5340.96 878
5341.65 862
5342.34 905
5343.03 852
5343.72 813
5344.41 859
5345.10 899
5345.79 939
5346.48 939
5347.17 960
5347.86 992
5348.55 994
5349.24 1065
5349.93 1153
5350.62 1079
5351.31 1141
5352.00 1110
5352.69 1119
5353.38 1105
5354.07 1067
5354.76 969
5355.45 942
5356.14 970
5356.83 889
5357.52 901
5358.21 834
5358.90 834
5359.59 908
5360.29 845
5360.98 854
5361.67 880
5362.36 858
5363.05 829
5363.74 841
5364.43 884
5365.12 875
5365.81 833
5366.50 817
5367.20 817
5367.89 826
5368.58 814
5369.27 818
5369.96 861
5370.65 844
5371.34 831
5372.04 843
5372.73 836
5373.42 841
5374.11 794
5374.80 857
5375.49 858
5376.19 817
5376.88 816
5377.57 825
5378.26 841
5378.95 873
5379.65 875
5380.34 826
5381.03 867
5381.72 848
5382.42 838
5383.11 762
5383.80 806
5384.49 805
5385.19 775
5385.88 821
5386.57 859
5387.26 893
5387.96 891
5388.65 899
5389.34 917
5390.03 955
5390.73 990
5391.42 963
5392.11 930
5392.80 909
5393.50 966
5394.19 869
5394.88 857
5395.58 888
5396.27 868
5396.96 842
5397.66 837
5398.35 846
5399.04 886
5399.74 861
5400.43 846
5401.12 809
5401.82 840
5402.51 789
5403.20 838
5403.90 888
5404.59 899
5405.29 855
5405.98 827
5406.67 853
5407.37 856
5408.06 877
5408.75 887
5409.45 895
5410.14 842
5410.84 827
5411.53 790
5412.23 827
5412.92 866
5413.61 834
5414.31 869
5415.00 810
5415.70 914
5416.39 889
5417.09 860
5417.78 871
5418.47 910
5419.17 945
5419.86 943
5420.56 909
5421.25 992
5421.95 941
5422.64 963
5423.34 941
5424.03 957
5424.73 963
5425.42 883
5426.12 885
5426.81 862
5427.51 820
5428.20 823
5428.90 889
5429.59 916
5430.29 944
5430.99 943
5431.68 913
5432.38 877
5433.07 863
5433.77 915
5434.46 890
5435.16 913
5435.85 879
5436.55 894
5437.25 889
5437.94 906
5438.64 925
5439.33 968
5440.03 936
5440.73 925
5441.42 905
5442.12 909
5442.81 920
5443.51 1000
5444.21 1057
5444.90 1044
5445.60 1084
5446.29 1073
5446.99 1182
5447.69 1244
5448.38 1308
5449.08 1326
5449.78 1355
5450.47 1301
5451.17 1245
5451.87 1139
5452.56 1120
5453.26 1102
5453.96 1032
5454.65 1020
5455.35 1003
5456.05 1003
5456.75 1040
5457.44 1059
5458.14 1030
5458.84 1000
5459.53 1034
5460.23 1129
5460.93 1131
5461.63 1138
5462.32 1077
5463.02 1082
5463.72 1109
5464.42 1143
5465.11 1123
5465.81 1160
5466.51 1134
5467.21 1118
5467.90 1143
5468.60 1043
5469.30 1056
5470.00 1122
5470.70 1151
5471.39 1132
5472.09 1171
5472.79 1157
5473.49 1183
5474.19 1234
5474.88 1227
5475.58 1203
5476.28 1245
5476.98 1323
5477.68 1368
5478.38 1392
5479.07 1562
5479.77 1813
5480.47 1947
5481.17 2021
5481.87 2061
5482.57 2016
5483.27 1888
5483.96 1679
5484.66 1578
5485.36 1488
5486.06 1445
5486.76 1394
5487.46 1423
5488.16 1417
5488.86 1367
5489.56 1404
5490.26 1378
5490.96 1358
5491.65 1381
5492.35 1412
5493.05 1397
5493.75 1419
5494.45 1455
5495.15 1472
5495.85 1498
5496.55 1526
5497.25 1546
5497.95 1653
5498.65 1841
5499.35 2079
5500.05 2404
5500.75 2664
5501.45 3002
5502.15 3083
5502.85 2937
5503.55 2754
5504.25 2241
5504.95 2015
5505.65 1740
5506.35 1612
5507.05 1437
5507.75 1428
5508.45 1375
5509.15 1326
5509.85 1281
5510.55 1264
5511.25 1248
5511.95 1260
5512.65 1279
5513.35 1262
5514.05 1241
5514.76 1190
5515.46 1286
5516.16 1245
5516.86 1211
5517.56 1186
5518.26 1236
5518.96 1224
5519.66 1178
5520.36 1257
5521.06 1259
5521.77 1219
5522.47 1213
5523.17 1167
5523.87 1141
5524.57 1122
5525.27 1022
5525.97 1078
5526.67 1018
5527.38 1004
5528.08 995
5528.78 978
5529.48 1015
5530.18 1013
5530.88 1005
5531.59 988
5532.29 1006
5532.99 1027
5533.69 1055
5534.39 1010
5535.10 1028
5535.80 1039
5536.50 1000
5537.20 990
5537.90 991
5538.61 972
5539.31 1035
5540.01 989
5540.71 980
5541.42 968
5542.12 952
5542.82 952
5543.52 1002
5544.23 938
5544.93 915
5545.63 924
5546.33 944
5547.04 926
5547.74 935
5548.44 922
5549.15 930
5549.85 940
5550.55 952
5551.26 966
5551.96 923
5552.66 923
5553.36 897
5554.07 919
5554.77 908
5555.47 947
5556.18 892
5556.88 922
5557.58 904
5558.29 896
5558.99 909
5559.70 921
5560.40 884
5561.10 900
5561.81 961
5562.51 958
5563.21 1014
5563.92 980
5564.62 931
5565.33 961
5566.03 1008
5566.73 998
5567.44 957
5568.14 940
5568.85 856
5569.55 900
5570.25 865
5570.96 883
5571.66 833
5572.37 878
5573.07 880
5573.78 921
5574.48 985
5575.19 951
5575.89 910
5576.59 972
5577.30 942
5578.00 949
5578.71 897
5579.41 871
5580.12 919
5580.82 933
5581.53 871
5582.23 864
5582.94 838
5583.64 850
5584.35 905
5585.05 855
5585.76 898
5586.46 886
5587.17 932
5587.88 903
5588.58 914
5589.29 880
5589.99 872
5590.70 859
5591.40 844
5592.11 872
5592.81 819
5593.52 809
5594.23 862
5594.93 843
5595.64 833
5596.34 846
5597.05 829
5597.76 857
5598.46 819
5599.17 863
5599.87 841
5600.58 833
5601.29 847
5601.99 812
5602.70 875
5603.41 852
5604.11 842
5604.82 859
5605.52 836
5606.23 855
5606.94 883
5607.64 832
5608.35 830
5609.06 821
5609.76 860
5610.47 869
5611.18 892
5611.88 920
5612.59 864
5613.30 882
5614.01 874
5614.71 871
5615.42 912
5616.13 896
5616.83 874
5617.54 864
5618.25 898
5618.96 877
5619.66 860
5620.37 827
5621.08 793
5621.79 845
5622.49 875
5623.20 890
5623.91 870
5624.62 897
5625.32 869
5626.03 883
5626.74 880
5627.45 850
5628.16 866
5628.86 902
5629.57 905
5630.28 868
5630.99 906
5631.70 982
5632.40 962
5633.11 956
5633.82 984
5634.53 964
5635.24 957
5635.95 936
5636.65 1003
5637.36 1006
5638.07 978
5638.78 1007
5639.49 1024
5640.20 1035
5640.91 1005
5641.61 992
5642.32 1035
5643.03 1015
5643.74 1004
5644.45 959
5645.16 957
5645.87 936
5646.58 951
5647.29 962
5648.00 979
5648.70 987
5649.41 988
5650.12 1023
5650.83 956
5651.54 909
5652.25 1009
5652.96 942
5653.67 953
5654.38 960
5655.09 962
5655.80 935
5656.51 958
5657.22 977
5657.93 940
5658.64 1037
5659.35 1051
5660.06 1077
5660.77 1067
5661.48 1076
5662.19 1024
5662.90 1032
5663.61 1039
5664.32 1045
5665.03 995
5665.74 975
5666.45 1023
5667.16 1006
5667.87 983
5668.58 979
5669.29 1024
5670.00 1037
5670.71 1076
5671.42 1091
5672.13 1148
5672.84 1142
5673.56 1093
5674.27 1089
5674.98 1069
5675.69 1016
5676.40 990
5677.11 934
5677.82 912
5678.53 911
5679.24 907
5679.95 966
5680.67 959
5681.38 978
5682.09 951
5682.80 992
5683.51 968
5684.22 985
5684.93 956
5685.65 979
5686.36 954
5687.07 922
5687.78 996
5688.49 946
5689.20 912
5689.92 933
5690.63 951
5691.34 936
5692.05 966
5692.76 942
5693.47 916
5694.19 923
5694.90 906
5695.61 864
5696.32 870
5697.04 875
5697.75 904
5698.46 872
5699.17 911
5699.89 924
5700.60 894
5701.31 902
5702.02 888
5702.74 885
5703.45 903
5704.16 944
5704.87 923
5705.59 948
5706.30 926
5707.01 918
5707.72 903
5708.44 906
5709.15 856
5709.86 899
5710.58 887
5711.29 908
5712.00 888
5712.72 850
5713.43 863
5714.14 854
5714.86 871
5715.57 849
5716.28 889
5717.00 823
5717.71 851
5718.42 852
5719.14 857
5719.85 817
5720.56 838
5721.28 860
5721.99 823
5722.71 846
5723.42 904
5724.13 881
5724.85 901
5725.56 895
5726.28 910
5726.99 902
5727.70 910
5728.42 938
5729.13 909
5729.85 869
5730.56 882
5731.28 877
5731.99 910
5732.70 874
5733.42 875
5734.13 886
5734.85 851
5735.56 895
5736.28 889
5736.99 870
5737.71 856
5738.42 863
5739.14 845
5739.85 841
5740.57 811
5741.28 872
5742.00 864
5742.71 895
5743.43 853
5744.14 894
5744.86 869
5745.57 870
5746.29 880
5747.00 902
5747.72 871
5748.43 938
5749.15 901
5749.87 903
5750.58 861
5751.30 884
5752.01 901
5752.73 927
5753.44 926
5754.16 894
5754.88 889
5755.59 941
5756.31 962
5757.02 956
5757.74 935
5758.46 995
5759.17 1035
5759.89 1028
5760.60 981
5761.32 947
5762.04 968
5762.75 954
5763.47 1051
5764.19 1013
5764.90 1015
5765.62 1000
5766.34 1016
5767.05 1028
5767.77 1092
5768.49 1207
5769.20 1337
5769.92 1443
5770.64 1514
5771.35 1626
5772.07 1607
5772.79 1572
5773.50 1403
5774.22 1314
5774.94 1188
5775.65 1095
5776.37 1128
5777.09 1062
5777.81 1021
5778.52 1016
5779.24 1027
5779.96 1053
5780.68 1083
5781.39 1091
5782.11 1051
5782.83 1044
5783.55 1017
5784.26 1062
5784.98 993
5785.70 1023
5786.42 1007
5787.14 1020
5787.85 999
5788.57 995
5789.29 1014
5790.01 981
5790.73 948
5791.44 951
5792.16 953
5792.88 911
5793.60 960
5794.32 984
5795.03 938
5795.75 981
5796.47 954
5797.19 969
5797.91 1023
5798.63 1005
5799.35 964
5800.06 994
5800.78 998
5801.50 952
5802.22 1005
5802.94 1014
5803.66 1002
5804.38 992
5805.10 1015
5805.82 1002
5806.53 984
5807.25 949
5807.97 963
5808.69 970
5809.41 945
5810.13 920
5810.85 934
5811.57 934
5812.29 963
5813.01 945
5813.73 943
5814.45 928
5815.17 926
5815.89 909
5816.61 948
5817.33 972
5818.05 907
5818.77 893
5819.49 929
5820.20 940
5820.92 937
5821.64 910
5822.36 920
5823.09 942
5823.81 912
5824.53 874
5825.25 888
5825.97 932
5826.69 942
5827.41 896
5828.13 905
5828.85 935
5829.57 964
5830.29 924
5831.01 886
5831.73 944
5832.45 978
5833.17 939
5833.89 882
5834.61 886
5835.33 915
5836.05 963
5836.78 961
5837.50 940
5838.22 892
5838.94 914
5839.66 921
5840.38 921
5841.10 933
5841.82 881
5842.54 889
5843.27 901
5843.99 888
5844.71 900
5845.43 897
5846.15 931
5846.87 918
5847.59 889
5848.32 885
5849.04 897
5849.76 895
5850.48 980
5851.20 957
5851.93 942
5852.65 962
5853.37 949
5854.09 924
5854.81 949
5855.54 988
5856.26 989
5856.98 961
5857.70 912
5858.42 928
5859.15 941
5859.87 936
5860.59 943
5861.31 945
5862.04 999
5862.76 935
5863.48 1016
5864.20 957
5864.93 962
5865.65 980
5866.37 963
5867.10 953
5867.82 972
5868.54 974
5869.26 968
5869.99 970
5870.71 973
5871.43 987
5872.16 987
5872.88 934
5873.60 962
5874.33 955
5875.05 971
5875.77 999
5876.50 974
5877.22 983
5877.94 1015
5878.67 1015
5879.39 1065
5880.11 1053
5880.84 1063
5881.56 1105
5882.28 1125
5883.01 1126
5883.73 1083
5884.46 1043
5885.18 1104
5885.90 1125
5886.63 1165
5887.35 1132
5888.08 1132
5888.80 1108
5889.52 1116
5890.25 1091
5890.97 1153
5891.70 1112
5892.42 1147
5893.15 1158
5893.87 1067
5894.59 1102
5895.32 1109
5896.04 1165
5896.77 1122
5897.49 1122
5898.22 1089
5898.94 1046
5899.67 1130
5900.39 1091
5901.12 1121
5901.84 1202
5902.57 1210
5903.29 1213
5904.02 1189
5904.74 1192
5905.47 1252
5906.19 1250
5906.92 1201
5907.64 1234
5908.37 1225
5909.09 1272
5909.82 1272
5910.55 1205
5911.27 1252
5912.00 1236
5912.72 1282
5913.45 1335
5914.17 1331
5914.90 1319
5915.63 1318
5916.35 1292
5917.08 1349
5917.80 1429
5918.53 1428
5919.25 1435
5919.98 1448
5920.71 1479
5921.43 1481
5922.16 1531
5922.89 1563
5923.61 1523
5924.34 1519
5925.06 1503
5925.79 1543
5926.52 1598
5927.24 1597
5927.97 1674
5928.70 1653
5929.42 1661
5930.15 1668
5930.88 1664
5931.60 1670
5932.33 1721
5933.06 1782
5933.78 1737
5934.51 1758
5935.24 1785
5935.97 1842
5936.69 1933
5937.42 1956
5938.15 1991
5938.87 1951
5939.60 1969
5940.33 2027
5941.06 2081
5941.78 2174
5942.51 2187
5943.24 2220
5943.97 2182
5944.69 2182
5945.42 2287
5946.15 2293
5946.88 2295
5947.60 2397
5948.33 2492
5949.06 2493
5949.79 2608
5950.52 2666
5951.24 2737
5951.97 3039
5952.70 3116
5953.43 3343
5954.16 3415
5954.88 3450
5955.61 3412
5956.34 3410
5957.07 3267
5957.80 3256
5958.53 3188
5959.25 3087
5959.98 3088
5960.71 3043
5961.44 3113
5962.17 3142
5962.90 3106
5963.63 3153
5964.36 3285
5965.08 3358
5965.81 3681
5966.54 3824
5967.27 4118
5968.00 4168
5968.73 4077
5969.46 4222
5970.19 4188
5970.92 4139
5971.65 4043
5972.37 4017
5973.10 4110
5973.83 3981
5974.56 3953
5975.29 3872
5976.02 3862
5976.75 3896
5977.48 3955
5978.21 3932
5978.94 4091
5979.67 4256
5980.40 4359
5981.13 4398
5981.86 4536
5982.59 4760
5983.32 4881
5984.05 4855
5984.78 4748
5985.51 4778
5986.24 4811
5986.97 4889
5987.70 4879
5988.43 4773
5989.16 4876
5989.89 4810
5990.62 4840
5991.35 4822
5992.08 4860
5992.81 4972
5993.54 5047
5994.27 5111
5995.00 5232
5995.74 5348
5996.47 5301
5997.20 5583
5997.93 5663
5998.66 5533
5999.39 5619
6000.12 5655
6000.85 5383
6001.58 5292
6002.31 5298
6003.04 5149
6003.78 5098
6004.51 5111
6005.24 4967
6005.97 4915
6006.70 5062
6007.43 5069
6008.16 5202
6008.90 5579
6009.63 6292
6010.36 7317
6011.09 8895
6011.82 10742
6012.55 12812
6013.29 15030
6014.02 16614
6014.75 17519
6015.48 17480
6016.21 16898
6016.95 15523
6017.68 13780
6018.41 11958
6019.14 10323
6019.87 8766
6020.61 7317
6021.34 6407
6022.07 5685
6022.80 5017
6023.54 4542
6024.27 4257
6025.00 3990
6025.73 3877
6026.47 3762
6027.20 3703
6027.93 3668
6028.66 3748
6029.40 3809
6030.13 4000
6030.86 3974
6031.59 3799
6032.33 3702
6033.06 3549
6033.79 3331
6034.53 3178
6035.26 3088
6035.99 3158
6036.73 3127
6037.46 3114
6038.19 3159
6038.93 3042
6039.66 3055
6040.39 3151
6041.13 3183
6041.86 3166
6042.59 3119
6043.33 3195
6044.06 3280
6044.79 3312
6045.53 3334
6046.26 3403
6047.00 3456
6047.73 3414
6048.46 3509
6049.20 3506
6049.93 3697
6050.67 3838
6051.40 4108
6052.13 4401
6052.87 4524
6053.60 4681
6054.34 4702
6055.07 4560
6055.81 4370
6056.54 4205
6057.27 4085
6058.01 4007
6058.74 3877
6059.48 3689
6060.21 3746
6060.95 3652
6061.68 3586
6062.42 3483
6063.15 3489
6063.89 3438
6064.62 3439
6065.36 3331
6066.09 3252
6066.83 3267
6067.56 3196
6068.30 3152
6069.03 3075
6069.77 3072
6070.50 2923
6071.24 2941
6071.97 3011
6072.71 2966
6073.44 2915
6074.18 2925
6074.91 2912
6075.65 2950
6076.39 2926
6077.12 2935
6077.86 2896
6078.59 2935
6079.33 2870
6080.06 2861
6080.80 2866
6081.54 2755
6082.27 2638
6083.01 2594
6083.74 2576
6084.48 2547
6085.22 2499
6085.95 2381
6086.69 2382
6087.42 2347
6088.16 2413
6088.90 2478
6089.63 2534
6090.37 2557
6091.11 2570
6091.84 2628
6092.58 2572
6093.32 2482
6094.05 2522
6094.79 2534
6095.53 2437
6096.26 2395
6097.00 2323
6097.74 2310
6098.47 2336
6099.21 2243
6099.95 2288
6100.69 2288
6101.42 2301
6102.16 2262
6102.90 2239
6103.63 2248
6104.37 2272
6105.11 2227
6105.85 2197
6106.58 2217
6107.32 2245
6108.06 2261
6108.80 2319
6109.53 2303
6110.27 2191
6111.01 2255
6111.75 2338
6112.49 2275
6113.22 2325
6113.96 2354
6114.70 2409
6115.44 2473
6116.17 2601
6116.91 2587
6117.65 2594
6118.39 2650
6119.13 2644
6119.87 2552
6120.60 2588
6121.34 2500
6122.08 2540
6122.82 2579
6123.56 2550
6124.30 2518
6125.03 2537
6125.77 2533
6126.51 2548
6127.25 2538
6127.99 2519
6128.73 2567
6129.47 2572
6130.21 2554
6130.94 2589
6131.68 2530
6132.42 2617
6133.16 2557
6133.90 2595
6134.64 2683
6135.38 2667
6136.12 2734
6136.86 2805
6137.60 2878
6138.34 2984
6139.08 3092
6139.81 3120
6140.55 3222
6141.29 3170
6142.03 3188
6142.77 3225
6143.51 3278
6144.25 3214
6144.99 3182
6145.73 3177
6146.47 3079
6147.21 3036
6147.95 3089
6148.69 3068
6149.43 3031
6150.17 3149
6150.91 3087
6151.65 3143
6152.39 3154
6153.13 3094
6153.87 3257
6154.61 3255
6155.35 3277
6156.09 3329
6156.83 3344
6157.58 3337
6158.32 3376
6159.06 3439
6159.80 3504
6160.54 3511
6161.28 3589
6162.02 3694
6162.76 3797
6163.50 3944
6164.24 4163
6164.98 4374
6165.72 4696
6166.46 4890
6167.21 5011
6167.95 5185
6168.69 5007
6169.43 4967
6170.17 4967
6170.91 4916
6171.65 4861
6172.39 4723
6173.14 4573
6173.88 4446
6174.62 4584
6175.36 4515
6176.10 4458
6176.84 4551
6177.59 4515
6178.33 4716
6179.07 5033
6179.81 5429
6180.55 6049
6181.30 7071
6182.04 8069
6182.78 8862
6183.52 9531
6184.26 9779
6185.01 9694
6185.75 9348
6186.49 8782
6187.23 8064
6187.97 7484
6188.72 6778
6189.46 6141
6190.20 5823
6190.94 5724
6191.69 5563
6192.43 5448
6193.17 5430
6193.92 5462
6194.66 5417
6195.40 5341
6196.14 5282
6196.89 5198
6197.63 5043
6198.37 5151
6199.12 5056
6199.86 5004
6200.60 5010
6201.34 4940
6202.09 4921
6202.83 5010
6203.57 5250
6204.32 5752
6205.06 6389
6205.80 7629
6206.55 9421
6207.29 11902
6208.03 14768
6208.78 17828
6209.52 20002
6210.27 21139
6211.01 21235
6211.75 20204
6212.50 18111
6213.24 15846
6213.98 13364
6214.73 11081
6215.47 9225
6216.22 7773
6216.96 6459
6217.71 5525
6218.45 4954
6219.19 4515
6219.94 4084
6220.68 3976
6221.43 3798
6222.17 3731
6222.92 3663
6223.66 3627
6224.40 3507
6225.15 3440
6225.89 3343
6226.64 3282
6227.38 3122
6228.13 2932
6228.87 2826
6229.62 2707
6230.36 2628
6231.11 2594
6231.85 2552
6232.60 2597
6233.34 2648
6234.09 2571
6234.83 2583
6235.58 2695
6236.32 2660
6237.07 2600
6237.81 2673
6238.56 2718
6239.30 2783
6240.05 2929
6240.80 3059
6241.54 3020
6242.29 3016
6243.03 3125
6243.78 3120
6244.52 3198
6245.27 3181
6246.02 3412
6246.76 3574
6247.51 3524
6248.25 3555
6249.00 3667
6249.75 3569
6250.49 3501
6251.24 3329
6251.98 3243
6252.73 3181
6253.48 2996
6254.22 2945
6254.97 2899
6255.72 2780
6256.46 2807
6257.21 2725
6257.95 2754
6258.70 2701
6259.45 2683
6260.19 2641
6260.94 2623
6261.69 2643
6262.43 2542
6263.18 2520
6263.93 2483
6264.68 2449
6265.42 2493
6266.17 2376
6266.92 2390
6267.66 2439
6268.41 2330
6269.16 2404
6269.91 2472
6270.65 2509
6271.40 2535
6272.15 2566
6272.89 2477
6273.64 2495
6274.39 2573
6275.14 2500
6275.88 2465
6276.63 2431
6277.38 2383
6278.13 2378
6278.88 2348
6279.62 2307
6280.37 2236
6281.12 2135
6281.87 2138
6282.62 2133
6283.36 2108
6284.11 2091
6284.86 1987
6285.61 2011
6286.36 2047
6287.10 2001
6287.85 2015
6288.60 1932
6289.35 1949
6290.10 1962
6290.85 1914
6291.59 1838
6292.34 1901
6293.09 1807
6293.84 1786
6294.59 1802
6295.34 1752
6296.09 1754
6296.84 1774
6297.58 1764
6298.33 1692
6299.08 1723
6299.83 1634
6300.58 1635
6301.33 1673
6302.08 1666
6302.83 1628
6303.58 1575
6304.33 1551
6305.08 1547
6305.83 1580
6306.58 1656
6307.32 1646
6308.07 1645
6308.82 1610
6309.57 1669
6310.32 1650
6311.07 1708
6311.82 1694
6312.57 1764
6313.32 1671
6314.07 1683
6314.82 1756
6315.57 1759
6316.32 1721
6317.07 1788
6317.82 1782
6318.57 1752
6319.32 1701
6320.07 1634
6320.82 1610
6321.57 1609
6322.32 1500
6323.07 1466
6323.82 1430
6324.58 1473
6325.33 1480
6326.08 1459
6326.83 1474
6327.58 1498
6328.33 1518
6329.08 1526
6329.83 1499
6330.58 1431
6331.33 1463
6332.08 1491
6332.83 1449
6333.58 1487
6334.34 1458
6335.09 1472
6335.84 1478
6336.59 1439
6337.34 1429
6338.09 1436
6338.84 1404
6339.59 1502
6340.35 1442
6341.10 1429
6341.85 1414
6342.60 1376
6343.35 1354
6344.10 1356
6344.86 1369
6345.61 1367
6346.36 1432
6347.11 1444
6347.86 1440
6348.62 1464
6349.37 1514
6350.12 1485
6350.87 1560
6351.62 1571
6352.38 1589
6353.13 1606
6353.88 1706
6354.63 1766
6355.38 1720
6356.14 1708
6356.89 1721
6357.64 1702
6358.39 1630
6359.15 1612
6359.90 1534
6360.65 1510
6361.40 1452
6362.16 1428
6362.91 1425
6363.66 1396
6364.42 1378
6365.17 1506
6365.92 1473
6366.67 1511
6367.43 1613
6368.18 1712
6368.93 1744
6369.69 1742
6370.44 1676
6371.19 1618
6371.95 1570
6372.70 1508
6373.45 1507
6374.21 1466
6374.96 1393
6375.71 1332
6376.47 1391
6377.22 1377
6377.98 1373
6378.73 1427
6379.48 1408
6380.24 1498
6380.99 1462
6381.74 1480
6382.50 1455
6383.25 1436
6384.01 1484
6384.76 1472
6385.51 1365
6386.27 1362
6387.02 1389
6387.78 1358
6388.53 1344
6389.29 1305
6390.04 1350
6390.79 1365
6391.55 1342
6392.30 1342
6393.06 1305
6393.81 1314
6394.57 1293
6395.32 1332
6396.08 1288
6396.83 1297
6397.59 1263
6398.34 1379
6399.10 1363
6399.85 1362
6400.61 1277
6401.36 1317
6402.12 1333
6402.87 1279
6403.63 1343
6404.38 1294
6405.14 1250
6405.89 1253
6406.65 1221
6407.40 1249
6408.16 1296
6408.91 1306
6409.67 1341
6410.43 1374
6411.18 1343
6411.94 1339
6412.69 1344
6413.45 1331
6414.20 1313
6414.96 1271
6415.72 1320
6416.47 1338
6417.23 1387
6417.98 1351
6418.74 1249
6419.50 1278
6420.25 1342
6421.01 1325
6421.77 1331
6422.52 1335
6423.28 1299
6424.03 1282
6424.79 1308
6425.55 1330
6426.30 1249
6427.06 1307
6427.82 1302
6428.57 1322
6429.33 1280
6430.09 1311
6430.84 1240
6431.60 1320
6432.36 1349
6433.11 1293
6433.87 1353
6434.63 1365
6435.39 1408
6436.14 1339
6436.90 1313
6437.66 1410
6438.41 1433
6439.17 1438
6439.93 1433
6440.69 1421
6441.44 1502
6442.20 1484
6442.96 1430
6443.72 1430
6444.47 1485
6445.23 1501
6445.99 1487
6446.75 1453
6447.50 1439
6448.26 1485
6449.02 1522
6449.78 1494
6450.54 1495
6451.29 1539
6452.05 1565
6452.81 1603
6453.57 1579
6454.33 1575
6455.08 1560
6455.84 1571
6456.60 1559
6457.36 1513
6458.12 1610
6458.88 1599
6459.64 1609
6460.39 1586
6461.15 1588
6461.91 1666
6462.67 1695
6463.43 1746
6464.19 1726
6464.95 1773
6465.70 1817
6466.46 1861
6467.22 1874
6467.98 1931
6468.74 1947
6469.50 1961
6470.26 1958
6471.02 1941
6471.78 1952
6472.54 1988
6473.30 1918
6474.05 1930
6474.81 1877
6475.57 1901
6476.33 1997
6477.09 2038
6477.85 2056
6478.61 2056
6479.37 2085
6480.13 2103
6480.89 2159
6481.65 2194
6482.41 2194
6483.17 2195
6483.93 2283
6484.69 2243
6485.45 2362
6486.21 2373
6486.97 2356
6487.73 2397
6488.49 2382
6489.25 2448
6490.01 2535
6490.77 2477
6491.53 2584
6492.29 2684
6493.05 2681
6493.81 2744
6494.57 2717
6495.33 2696
6496.10 2647
6496.86 2756
6497.62 2715
6498.38 2681
6499.14 2688
6499.90 2655
6500.66 2638
6501.42 2750
6502.18 2798
6502.94 2828
6503.70 2908
6504.47 3196
6505.23 3745
6505.99 4585
6506.75 5818
6507.51 7272
6508.27 8714
6509.03 9898
6509.79 10417
6510.56 10418
6511.32 9739
6512.08 8598
6512.84 7425
6513.60 6469
6514.36 5561
6515.13 4721
6515.89 4191
6516.65 3773
6517.41 3436
6518.17 3210
6518.94 3079
6519.70 3045
6520.46 2967
6521.22 2972
6521.98 3023
6522.75 2997
6523.51 2989
6524.27 3085
6525.03 3231
6525.79 3549
6526.56 3676
6527.32 3807
6528.08 4001
6528.84 4168
6529.61 4108
6530.37 4078
6531.13 3950
6531.90 3748
6532.66 3725
6533.42 3735
6534.18 3813
6534.95 4102
6535.71 4446
6536.47 4688
6537.24 4980
6538.00 5083
6538.76 4983
6539.53 4706
6540.29 4314
6541.05 3889
6541.82 3566
6542.58 3443
6543.34 3253
6544.11 3118
6544.87 3119
6545.63 3130
6546.40 3089
6547.16 3147
6547.92 3191
6548.69 3268
6549.45 3188
6550.21 3184
6550.98 3133
6551.74 2940
6552.51 2872
6553.27 2930
6554.03 2867
6554.80 2939
6555.56 2882
6556.33 2831
6557.09 2794
6557.85 2920
6558.62 2997
6559.38 3029
6560.15 2989
6560.91 3011
6561.68 3080
6562.44 3091
6563.21 3190
6563.97 3177
6564.74 3167
6565.50 3191
6566.26 3273
6567.03 3272
6567.79 3235
6568.56 3199
6569.32 3183
6570.09 3224
6570.85 3162
6571.62 3275
6572.38 3342
6573.15 3324
6573.91 3342
6574.68 3318
6575.44 3370
6576.21 3358
6576.98 3420
6577.74 3372
6578.51 3405
6579.27 3413
6580.04 3387
6580.80 3265
6581.57 3314
6582.33 3322
6583.10 3385
6583.87 3348
6584.63 3410
6585.40 3444
6586.16 3392
6586.93 3412
6587.70 3364
6588.46 3309
6589.23 3405
6589.99 3501
6590.76 3681
6591.53 3903
6592.29 4066
6593.06 4467
6593.82 5005
6594.59 5507
6595.36 5814
6596.12 5959
6596.89 5918
6597.66 5827
6598.42 5575
6599.19 5224
6599.96 4829
6600.72 4443
6601.49 3985
6602.26 3685
6603.02 3481
6603.79 3265
6604.56 3135
6605.33 3097
6606.09 3085
6606.86 2962
6607.63 2850
6608.39 2854
6609.16 2893
6609.93 2891
6610.70 2880
6611.46 2870
6612.23 2884
6613.00 2914
6613.77 2844
6614.53 2832
6615.30 2771
6616.07 2794
6616.84 2805
6617.60 2793
6618.37 2845
6619.14 2877
6619.91 2884
6620.68 3030
6621.44 3134
6622.21 3292
6622.98 3363
6623.75 3477
6624.52 3538
6625.28 3517
6626.05 3451
6626.82 3294
6627.59 3282
6628.36 3193
6629.13 3104
6629.89 3044
6630.66 3026
6631.43 3070
6632.20 3159
6632.97 3254
6633.74 3469
6634.51 3589
6635.27 3703
6636.04 3759
6636.81 3840
6637.58 3905
6638.35 4039
6639.12 3926
6639.89 3998
6640.66 4249
6641.43 4482
6642.19 4672
6642.96 4611
6643.73 4691
6644.50 4464
6645.27 4330
6646.04 4070
6646.81 3695
6647.58 3440
6648.35 3227
6649.12 3040
6649.89 2807
6650.66 2732
6651.43 2571
6652.20 2464
6652.97 2482
6653.74 2410
6654.51 2334
6655.28 2347
6656.05 2451
6656.82 2428
6657.59 2395
6658.36 2418
6659.13 2435
6659.90 2335
6660.67 2278
6661.44 2272
6662.21 2297
6662.98 2225
6663.75 2131
6664.52 2270
6665.29 2268
6666.06 2240
6666.83 2245
6667.60 2222
6668.37 2244
6669.14 2237
6669.91 2312
6670.68 2389
6671.46 2410
6672.23 2415
6673.00 2350
6673.77 2357
6674.54 2400
6675.31 2385
6676.08 2353
6676.85 2446
6677.62 2404
6678.40 2440
6679.17 2421
6679.94 2380
6680.71 2418
6681.48 2428
6682.25 2536
6683.02 2610
6683.80 2583
6684.57 2602
6685.34 2797
6686.11 2835
6686.88 2968
6687.65 2960
6688.43 2801
6689.20 2632
6689.97 2454
6690.74 2347
6691.51 2292
6692.29 2210
6693.06 2172
6693.83 2149
6694.60 2148
6695.37 2071
6696.15 2084
6696.92 2079
6697.69 2051
6698.46 2022
6699.24 2048
6700.01 2030
6700.78 2029
6701.55 1977
6702.33 1968
6703.10 1966
6703.87 2008
6704.64 2008
6705.42 1966
6706.19 1911
6706.96 1874
6707.74 1889
6708.51 1862
6709.28 1909
6710.06 1802
6710.83 1800
6711.60 1814
6712.37 1799
6713.15 1817
6713.92 1764
6714.69 1815
6715.47 1791
6716.24 1801
6717.01 1805
6717.79 1765
6718.56 1803
6719.34 1769
6720.11 1763
6720.88 1690
6721.66 1713
6722.43 1722
6723.20 1753
6723.98 1738
6724.75 1752
6725.53 1736
6726.30 1676
6727.07 1652
6727.85 1658
6728.62 1659
6729.40 1636
6730.17 1710
6730.95 1630
6731.72 1716
6732.49 1714
6733.27 1707
6734.04 1739
6734.82 1701
6735.59 1745
6736.37 1784
6737.14 1786
6737.92 1768
6738.69 1725
6739.47 1785
6740.24 1807
6741.01 1807
6741.79 1806
6742.56 1781
6743.34 1740
6744.11 1856
6744.89 1854
6745.67 1849
6746.44 1858
6747.22 1940
6747.99 1913
6748.77 1898
6749.54 1905
6750.32 1973
6751.09 2050
6751.87 2111
6752.64 2214
6753.42 2299
6754.19 2315
6754.97 2367
6755.75 2275
6756.52 2156
6757.30 2068
6758.07 2050
6758.85 2063
6759.63 1961
6760.40 1845
6761.18 1948
6761.95 1965
6762.73 1969
6763.51 1984
6764.28 1924
6765.06 1889
6765.83 1918
6766.61 2012
6767.39 2051
6768.16 2073
6768.94 2068
6769.72 2065
6770.49 2097
6771.27 2080
6772.05 1978
6772.82 1879
6773.60 1854
6774.38 1854
6775.15 1842
6775.93 1775
6776.71 1814
6777.48 1794
6778.26 1829
6779.04 1809
6779.82 1765
6780.59 1824
6781.37 1745
6782.15 1764
6782.92 1708
6783.70 1698
6784.48 1757
6785.26 1693
6786.03 1635
6786.81 1661
6787.59 1588
6788.37 1644
6789.14 1588
6789.92 1507
6790.70 1566
6791.48 1510
6792.25 1506
6793.03 1560
6793.81 1533
6794.59 1472
6795.37 1465
6796.14 1514
6796.92 1508
6797.70 1535
6798.48 1514
6799.26 1495
6800.04 1528
6800.81 1492
6801.59 1503
6802.37 1507
6803.15 1571
6803.93 1505
6804.71 1549
6805.48 1611
6806.26 1518
6807.04 1527
6807.82 1552
6808.60 1507
6809.38 1511
6810.16 1492
6810.94 1495
6811.71 1558
6812.49 1549
6813.27 1548
6814.05 1521
6814.83 1492
6815.61 1576
6816.39 1584
6817.17 1516
6817.95 1532
6818.73 1534
6819.51 1496
6820.29 1502
6821.07 1524
6821.84 1528
6822.62 1571
6823.40 1517
6824.18 1503
6824.96 1540
6825.74 1492
6826.52 1514
6827.30 1534
6828.08 1525
6828.86 1529
6829.64 1491
6830.42 1468
6831.20 1459
6831.98 1481
6832.76 1478
6833.54 1493
6834.32 1554
6835.10 1730
6835.88 1776
6836.66 2001
6837.44 2411
6838.22 2783
6839.01 3077
6839.79 3220
6840.57 3269
6841.35 3249
6842.13 3020
6842.91 2826
6843.69 2579
6844.47 2384
6845.25 2169
6846.03 2067
6846.81 1967
6847.59 1938
6848.37 1990
6849.16 2109
6849.94 2263
6850.72 2525
6851.50 2691
6852.28 2717
6853.06 2694
6853.84 2628
6854.62 2538
6855.41 2333
6856.19 2158
6856.97 2030
6857.75 1943
6858.53 1806
6859.31 1769
6860.10 1752
6860.88 1648
6861.66 1698
6862.44 1630
6863.22 1627
6864.00 1681
6864.79 1672
6865.57 1660
6866.35 1608
6867.13 1735
6867.91 1759
6868.70 1774
6869.48 1794
6870.26 1748
6871.04 1818
6871.83 1807
6872.61 1850
6873.39 1853
6874.17 1865
6874.96 1874
6875.74 1883
6876.52 1901
6877.30 1894
6878.09 2023
6878.87 2165
6879.65 2138
6880.43 2172
6881.22 2269
6882.00 2405
6882.78 2347
6883.57 2287
6884.35 2372
6885.13 2450
6885.92 2548
6886.70 2773
6887.48 3023
6888.27 3281
6889.05 3599
6889.83 3723
6890.62 3793
6891.40 3673
6892.18 3329
6892.97 3127
6893.75 2861
6894.53 2687
6895.32 2576
6896.10 2429
6896.88 2371
6897.67 2293
6898.45 2275
6899.24 2315
6900.02 2230
6900.80 2298
6901.59 2278
6902.37 2227
6903.16 2286
6903.94 2306
6904.73 2309
6905.51 2293
6906.29 2229
6907.08 2222
6907.86 2234
6908.65 2234
6909.43 2206
6910.22 2148
6911.00 2207
6911.79 2158
6912.57 2173
6913.35 2156
6914.14 2115
6914.92 2096
6915.71 2047
6916.49 2061
6917.28 2158
6918.06 2206
6918.85 2190
6919.63 2159
6920.42 2177
6921.20 2187
6921.99 2122
6922.78 2141
6923.56 2193
6924.35 2230
6925.13 2279
6925.92 2369
6926.70 2371
6927.49 2429
6928.27 2475
6929.06 2541
6929.84 2451
6930.63 2461
6931.42 2447
6932.20 2496
6932.99 2513
6933.77 2510
6934.56 2450
6935.35 2506
6936.13 2601
6936.92 2527
6937.70 2618
6938.49 2719
6939.28 2806
6940.06 3048
6940.85 3168
6941.63 3470
6942.42 3658
6943.21 3788
6943.99 3912
6944.78 3980
6945.57 4035
6946.35 3854
6947.14 3898
6947.93 3953
6948.71 3934
6949.50 3953
6950.29 3918
6951.07 3935
6951.86 3771
6952.65 3628
6953.44 3584
6954.22 3407
6955.01 3389
6955.80 3372
6956.58 3278
6957.37 3394
6958.16 3382
6958.95 3454
6959.73 3446
6960.52 3428
6961.31 3363
6962.09 3493
6962.88 3491
6963.67 3600
6964.46 3709
6965.25 3849
6966.03 4067
6966.82 4294
6967.61 4401
6968.40 4601
6969.18 4841
6969.97 4943
6970.76 5012
6971.55 5158
6972.34 5127
6973.12 5053
6973.91 4925
6974.70 4912
6975.49 4950
6976.28 5100
6977.07 5050
6977.85 5010
6978.64 5171
6979.43 5372
6980.22 5776
6981.01 6262
6981.80 7234
6982.59 8618
6983.37 10580
6984.16 13098
6984.95 15991
6985.74 18739
6986.53 20631
6987.32 21447
6988.11 20926
6988.90 19583
6989.69 17442
6990.47 14937
6991.26 12596
6992.05 10335
6992.84 8547
6993.63 7081
6994.42 5866
6995.21 5087
6996.00 4489
6996.79 3964
6997.58 3670
6998.37 3476
6999.16 3381
6999.95 3220
7000.74 3130
7001.53 3083
7002.32 3021
7003.11 2955
7003.90 2850
7004.69 2739
7005.48 2678
7006.27 2522
7007.06 2421
7007.85 2418
7008.64 2316
7009.43 2280
7010.22 2359
7011.01 2343
7011.80 2502
7012.59 2503
7013.38 2633
7014.17 2675
7014.96 2776
7015.75 2702
7016.54 2680
7017.33 2726
7018.12 2685
7018.91 2641
7019.70 2624
7020.49 2617
7021.28 2784
7022.07 2914
7022.87 3178
7023.66 3272
7024.45 3355
7025.24 3409
7026.03 3435
7026.82 3411
7027.61 3366
7028.40 3223
7029.19 2992
7029.99 2914
7030.78 2866
7031.57 2802
7032.36 2598
7033.15 2565
7033.94 2540
7034.74 2449
7035.53 2476
7036.32 2525
7037.11 2539
7037.90 2508
7038.69 2523
7039.49 2553
7040.28 2616
7041.07 2583
7041.86 2579
7042.65 2652
7043.45 2702
7044.24 2703
7045.03 2676
7045.82 2774
7046.61 2771
7047.41 2769
7048.20 2790
7048.99 2902
7049.78 2927
7050.58 2945
7051.37 2896
7052.16 2903
7052.95 2900
7053.75 2761
7054.54 2677
7055.33 2563
7056.13 2447
7056.92 2450
7057.71 2417
7058.50 2410
7059.30 2414
7060.09 2437
7060.88 2464
7061.68 2395
7062.47 2422
7063.26 2373
7064.06 2321
7064.85 2244
7065.64 2194
7066.44 2182
7067.23 2141
7068.02 2077
7068.82 1999
7069.61 2009
7070.40 2000
7071.20 1943
7071.99 1923
7072.78 1895
7073.58 1862
7074.37 1826
7075.17 1779
7075.96 1771
7076.75 1733
7077.55 1706
7078.34 1753
7079.14 1668
7079.93 1622
7080.72 1665
7081.52 1690
7082.31 1740
7083.11 1719
7083.90 1619
7084.70 1617
7085.49 1572
7086.28 1674
7087.08 1627
7087.87 1658
7088.67 1655
7089.46 1643
7090.26 1673
7091.05 1580
7091.85 1470
7092.64 1523
7093.44 1545
7094.23 1450
7095.03 1421
7095.82 1465
7096.62 1441
7097.41 1415
7098.21 1385
7099.00 1447
7099.80 1440
7100.59 1431
7101.39 1444
7102.18 1401
7102.98 1397
7103.77 1389
7104.57 1368
7105.37 1341
7106.16 1351
7106.96 1323
7107.75 1279
7108.55 1237
7109.34 1264
7110.14 1234
7110.94 1274
7111.73 1249
7112.53 1241
7113.32 1262
7114.12 1344
7114.92 1321
7115.71 1295
7116.51 1251
7117.30 1312
7118.10 1293
7118.90 1269
7119.69 1284
7120.49 1315
7121.29 1291
7122.08 1308
7122.88 1290
7123.68 1256
7124.47 1296
7125.27 1224
7126.07 1223
7126.86 1250
7127.66 1317
7128.46 1239
7129.25 1282
7130.05 1351
7130.85 1362
7131.64 1352
7132.44 1364
7133.24 1342
7134.04 1328
7134.83 1295
7135.63 1232
7136.43 1247
7137.23 1188
7138.02 1217
7138.82 1163
7139.62 1146
7140.42 1155
7141.21 1140
7142.01 1113
7142.81 1109
7143.61 1127
7144.40 1137
7145.20 1107
7146.00 1148
7146.80 1086
7147.59 1073
7148.39 1048
7149.19 1030
7149.99 1030
7150.79 1052
7151.59 1051
7152.38 1036
7153.18 1016
7153.98 1060
7154.78 1085
7155.58 1061
7156.38 1096
7157.17 1109
7157.97 1120
7158.77 1120
7159.57 1120
7160.37 1116
7161.17 1123
7161.97 1115
7162.76 1073
7163.56 1041
7164.36 1041
7165.16 1054
7165.96 1099
7166.76 1033
7167.56 1039
7168.36 1026
7169.16 1010
7169.96 1022
7170.75 1002
7171.55 968
7172.35 1014
7173.15 1024
7173.95 968
7174.75 992
7175.55 971
7176.35 990
7177.15 1016
7177.95 985
7178.75 947
7179.55 955
7180.35 957
7181.15 970
7181.95 957
7182.75 977
7183.55 984
7184.35 986
7185.15 1009
7185.95 1003
7186.75 980
7187.55 958
7188.35 961
7189.15 1006
7189.95 944
7190.75 885
7191.55 921
7192.35 909
7193.15 927
7193.95 934
7194.75 938
7195.55 957
7196.35 912
7197.15 909
7197.95 880
7198.76 871
7199.56 890
7200.36 927
7201.16 897
7201.96 907
7202.76 943
7203.56 887
7204.36 903
7205.16 919
7205.96 917
7206.77 899
7207.57 923
7208.37 925
7209.17 889
7209.97 894
7210.77 914
7211.57 927
7212.38 957
7213.18 969
7213.98 979
7214.78 988
7215.58 953
7216.38 967
7217.19 961
7217.99 929
7218.79 972
7219.59 918
7220.39 955
7221.20 971
7222.00 954
7222.80 971
7223.60 963
7224.40 939
7225.21 911
7226.01 918
7226.81 938
7227.61 965
7228.42 951
7229.22 949
7230.02 1005
7230.82 989
7231.63 933
7232.43 983
7233.23 980
7234.03 984
7234.84 1033
7235.64 1060
7236.44 1088
7237.25 1128
7238.05 1130
7238.85 1121
7239.65 1138
7240.46 1172
7241.26 1116
7242.06 1027
7242.87 1030
7243.67 1026
7244.47 1032
7245.28 1006
7246.08 1055
7246.88 1005
7247.69 1011
7248.49 1008
7249.30 998
7250.10 954
7250.90 949
7251.71 951
7252.51 941
7253.31 975
7254.12 1011
7254.92 949
7255.73 1014
7256.53 974
7257.33 973
7258.14 966
7258.94 1016
7259.75 1024
7260.55 1017
7261.35 998
7262.16 982
7262.96 994
7263.77 1023
7264.57 1035
7265.38 1001
7266.18 1021
7266.99 1035
7267.79 1024
7268.59 1003
7269.40 1051
7270.20 1063
7271.01 1059
7271.81 1061
7272.62 1139
7273.42 1068
7274.23 1079
7275.03 1101
7275.84 1118
7276.64 1067
7277.45 1104
7278.25 1104
7279.06 1097
7279.86 1194
7280.67 1268
7281.48 1349
7282.28 1482
7283.09 1648
7283.89 1863
7284.70 2016
7285.50 2176
7286.31 2181
7287.11 2183
7287.92 2017
7288.73 1841
7289.53 1719
7290.34 1538
7291.14 1465
7291.95 1376
7292.76 1284
7293.56 1208
7294.37 1205
7295.17 1136
7295.98 1159
7296.79 1073
7297.59 1111
7298.40 1133
7299.21 1122
7300.01 1098
7300.82 1156
7301.62 1123
7302.43 1144
7303.24 1156
7304.04 1121
7304.85 1176
7305.66 1138
7306.46 1171
7307.27 1184
7308.08 1180
7308.89 1156
7309.69 1239
7310.50 1222
7311.31 1272
7312.11 1280
7312.92 1311
7313.73 1313
7314.53 1327
7315.34 1320
7316.15 1321
7316.96 1410
7317.76 1497
7318.57 1588
7319.38 1807
7320.19 1985
7320.99 2027
7321.80 2062
7322.61 2018
7323.42 1977
7324.22 1804
7325.03 1592
7325.84 1512
7326.65 1452
7327.46 1339
7328.26 1376
7329.07 1291
7329.88 1267
7330.69 1234
7331.50 1162
7332.30 1180
7333.11 1168
7333.92 1125
7334.73 1178
7335.54 1182
7336.35 1192
7337.15 1240
7337.96 1222
7338.77 1207
7339.58 1207
7340.39 1231
7341.20 1204
7342.01 1183
7342.82 1154
7343.62 1159
7344.43 1152
7345.24 1151
7346.05 1097
7346.86 1096
7347.67 1041
7348.48 1094
7349.29 1079
7350.10 1054
7350.91 1079
7351.71 1096
7352.52 1079
7353.33 1061
7354.14 1032
7354.95 1022
7355.76 990
7356.57 995
7357.38 1018
7358.19 1020
7359.00 1041
7359.81 1053
7360.62 1015
7361.43 1050
7362.24 1066
7363.05 1066
7363.86 1137
7364.67 1106
7365.48 1072
7366.29 1131
7367.10 1118
7367.91 1103
7368.72 1132
7369.53 1104
7370.34 1075
7371.15 1030
7371.96 1038
7372.77 1037
7373.58 1091
7374.39 1097
7375.20 1056
7376.01 1064
7376.82 1103
7377.63 1138
7378.45 1138
7379.26 1209
7380.07 1343
7380.88 1384
7381.69 1433
7382.50 1435
7383.31 1464
7384.12 1485
7384.93 1452
7385.74 1341
7386.56 1294
7387.37 1222
7388.18 1116
7388.99 1123
7389.80 1040
7390.61 994
7391.42 963
7392.24 949
7393.05 919
7393.86 907
7394.67 919
7395.48 924
7396.29 871
7397.10 878
7397.92 897
7398.73 931
7399.54 892
7400.35 900
7401.16 905
7401.98 891
7402.79 933
7403.60 888
7404.41 906
7405.23 879
7406.04 861
7406.85 900
7407.66 874
7408.47 872
7409.29 896
7410.10 901
7410.91 900
7411.72 886
7412.54 880
7413.35 885
7414.16 897
7414.98 872
7415.79 823
7416.60 860
7417.41 841
7418.23 829
7419.04 851
7419.85 843
7420.67 866
7421.48 844
7422.29 870
7423.11 824
7423.92 840
7424.73 848
7425.54 828
7426.36 806
7427.17 793
7427.99 833
7428.80 843
7429.61 827
7430.43 775
7431.24 823
7432.05 776
7432.87 779
7433.68 825
7434.49 830
7435.31 810
7436.12 789
7436.94 880
7437.75 883
7438.56 867
7439.38 855
7440.19 875
7441.01 852
7441.82 828
7442.64 829
7443.45 830
7444.26 796
7445.08 820
7445.89 844
7446.71 797
7447.52 794
7448.34 832
7449.15 805
7449.97 807
7450.78 767
7451.59 783
7452.41 776
7453.22 805
7454.04 804
7454.85 813
7455.67 830
7456.48 806
7457.30 769
7458.11 849
7458.93 804
7459.74 822
7460.56 807
7461.38 753
7462.19 772
7463.01 756
7463.82 755
7464.64 788
7465.45 792
7466.27 760
7467.08 768
7467.90 759
7468.72 778
7469.53 788
7470.35 816
7471.16 758
7471.98 784
7472.79 775
7473.61 762
7474.43 818
7475.24 870
7476.06 842
7476.87 835
7477.69 797
7478.51 832
7479.32 853
7480.14 828
7480.96 794
7481.77 798
7482.59 822
7483.41 810
7484.22 785
7485.04 810
7485.85 831
7486.67 800
7487.49 807
7488.31 732
7489.12 754
7489.94 802
7490.76 763
7491.57 725
7492.39 764
7493.21 790
7494.02 760
7494.84 776
7495.66 781
7496.48 768
7497.29 769
7498.11 765
7498.93 801
7499.74 775
7500.56 780
7501.38 773
7502.20 784
7503.01 799
7503.83 799
7504.65 772
7505.47 785
7506.29 760
7507.10 764
7507.92 769
7508.74 726
7509.56 768
7510.37 760
7511.19 769
7512.01 762
7512.83 757
7513.65 751
7514.47 773
7515.28 764
7516.10 772
7516.92 784
7517.74 794
7518.56 764
7519.38 761
7520.19 746
7521.01 742
7521.83 711
7522.65 727
7523.47 716
7524.29 768
7525.11 700
7525.92 729
7526.74 793
7527.56 794
7528.38 786
7529.20 791
7530.02 782
7530.84 803
7531.66 811
7532.48 822
7533.30 812
7534.12 853
7534.93 816
7535.75 795
7536.57 787
7537.39 776
7538.21 766
7539.03 769
7539.85 769
7540.67 805
7541.49 792
7542.31 819
7543.13 813
7543.95 828
7544.77 815
7545.59 829
7546.41 832
7547.23 805
7548.05 793
7548.87 795
7549.69 835
7550.51 767
7551.33 772
7552.15 782
7552.97 787
7553.79 785
7554.61 776
7555.43 751
7556.25 790
7557.07 772
7557.89 799
7558.71 794
7559.53 777
7560.36 859
7561.18 836
7562.00 828
7562.82 851
7563.64 849
7564.46 821
7565.28 794
7566.10 794
7566.92 783
7567.74 810
7568.56 815
7569.39 839
7570.21 839
7571.03 824
7571.85 837
7572.67 833
7573.49 830
7574.31 822
7575.14 836
7575.96 821
7576.78 846
7577.60 828
7578.42 835
7579.24 898
7580.06 863
7580.89 830
7581.71 858
7582.53 878
7583.35 899
7584.17 879
7585.00 854
7585.82 918
7586.64 875
7587.46 892
7588.29 882
7589.11 915
7589.93 899
7590.75 855
7591.57 927
7592.40 922
7593.22 960
7594.04 932
7594.86 918
7595.69 936
7596.51 958
7597.33 999
7598.15 996
7598.98 989
7599.80 1002
7600.62 1043
7601.45 1075
7602.27 987
7603.09 1029
7603.92 1111
7604.74 1097
7605.56 1116
7606.38 1166
7607.21 1105
7608.03 1085
7608.85 1111
7609.68 1090
7610.50 1057
7611.32 1066
7612.15 1023
7612.97 1023
7613.80 998
7614.62 1016
7615.44 1047
7616.27 1130
7617.09 1140
7617.91 1187
7618.74 1251
7619.56 1339
7620.39 1406
7621.21 1356
7622.03 1244
7622.86 1248
7623.68 1180
7624.51 1197
7625.33 1203
7626.15 1168
7626.98 1142
7627.80 1159
7628.63 1192
7629.45 1194
7630.28 1208
7631.10 1218
7631.93 1223
7632.75 1275
7633.58 1232
7634.40 1258
7635.22 1198
7636.05 1152
7636.87 1099
7637.70 1031
7638.52 1051
7639.35 1026
7640.17 991
7641.00 937
7641.82 953
7642.65 994
7643.47 1011
7644.30 1007
7645.13 1024
7645.95 1042
7646.78 1084
7647.60 1125
7648.43 1041
7649.25 1026
7650.08 1072
7650.90 1100
7651.73 1058
7652.55 1038
7653.38 989
7654.21 944
7655.03 1009
7655.86 950
7656.68 939
7657.51 894
7658.34 912
7659.16 891
7659.99 877
7660.81 879
7661.64 867
7662.47 848
7663.29 849
7664.12 877
7664.95 930
7665.77 944
7666.60 899
7667.42 902
7668.25 922
7669.08 897
7669.90 878
7670.73 878
7671.56 886
7672.38 862
7673.21 804
7674.04 800
7674.87 821
7675.69 811
7676.52 865
7677.35 808
7678.17 802
7679.00 806
7679.83 779
7680.65 807
7681.48 792
7682.31 799
7683.14 820
7683.96 870
7684.79 907
7685.62 861
7686.45 913
7687.27 950
7688.10 895
7688.93 874
7689.76 872
7690.58 847
7691.41 848
7692.24 844
7693.07 834
7693.90 813
7694.72 865
7695.55 848
7696.38 846
7697.21 877
7698.04 864
7698.86 864
7699.69 882
7700.52 865
7701.35 866
7702.18 844
7703.01 798
7703.83 813
7704.66 786
7705.49 810
7706.32 803
7707.15 801
7707.98 793
7708.81 751
7709.63 749
7710.46 772
7711.29 756
7712.12 773
7712.95 788
7713.78 800
7714.61 787
7715.44 741
7716.27 784
7717.10 765
7717.93 770
7718.75 773
7719.58 772
7720.41 758
7721.24 729
7722.07 780
7722.90 742
7723.73 737
7724.56 778
7725.39 779
7726.22 753
7727.05 808
7727.88 869
7728.71 846
7729.54 814
7730.37 819
7731.20 798
7732.03 783
7732.86 769
7733.69 784
7734.52 767
7735.35 760
7736.18 784
7737.01 758
7737.84 726
7738.67 730
7739.50 731
7740.33 716
7741.16 732
7741.99 744
7742.82 743
7743.65 714
7744.48 734
7745.31 791
7746.14 781
7746.98 811
7747.81 857
7748.64 820
7749.47 833
7750.30 844
7751.13 809
7751.96 785
7752.79 827
7753.62 789
7754.45 724
7755.29 741
7756.12 741
7756.95 712
7757.78 703
7758.61 707
7759.44 690
7760.27 724
7761.11 747
7761.94 711
7762.77 682
7763.60 721
7764.43 717
7765.26 722
7766.10 722
7766.93 726
7767.76 709
7768.59 699
7769.42 738
7770.26 690
7771.09 714
7771.92 771
7772.75 708
7773.58 713
7774.42 694
7775.25 707
7776.08 764
7776.91 733
7777.75 761
7778.58 712
7779.41 704
7780.24 724
7781.08 709
7781.91 708
7782.74 702
7783.57 726
7784.41 756
7785.24 716
7786.07 698
7786.91 699
7787.74 717
7788.57 746
7789.40 761
7790.24 732
7791.07 722
7791.90 738
7792.74 760
7793.57 723
7794.40 714
7795.24 768
7796.07 772
7796.90 813
7797.74 775
7798.57 737
7799.40 745
7800.24 802
7801.07 849
7801.91 800
7802.74 771
7803.57 819
7804.41 821
7805.24 807
7806.07 803
7806.91 797
7807.74 821
7808.58 822
7809.41 827
7810.25 807
7811.08 830
7811.91 837
7812.75 908
7813.58 917
7814.42 932
7815.25 1017
7816.09 1093
7816.92 1069
7817.75 1085
7818.59 1088
7819.42 1114
7820.26 1080
7821.09 1076
7821.93 1034
7822.76 1042
7823.60 1096
7824.43 1082
7825.27 1039
7826.10 1032
7826.94 1018
7827.77 1019
7828.61 986
7829.44 953
7830.28 928
7831.11 966
7831.95 988
7832.78 998
7833.62 1050
7834.46 1083
7835.29 1117
7836.13 1143
7836.96 1094
7837.80 1039
7838.63 1046
7839.47 1012
7840.31 971
7841.14 977
7841.98 909
7842.81 867
7843.65 862
7844.48 872
7845.32 872
7846.16 789
7846.99 835
7847.83 862
7848.67 831
7849.50 825
7850.34 818
7851.17 799
7852.01 781
7852.85 831
7853.68 791
7854.52 836
7855.36 838
7856.19 844
7857.03 817
7857.87 822
7858.70 768
7859.54 780
7860.38 849
7861.21 837
7862.05 803
7862.89 813
7863.72 831
7864.56 823
7865.40 817
7866.24 833
7867.07 831
7867.91 804
7868.75 861
7869.59 811
7870.42 835
7871.26 824
7872.10 887
7872.94 892
7873.77 870
7874.61 844
7875.45 913
7876.29 951
7877.12 951
7877.96 951
7878.80 995
7879.64 1055
7880.47 1092
7881.31 1030
7882.15 1013
7882.99 1037
7883.83 1058
7884.66 1016
7885.50 1006
7886.34 1028
7887.18 975
7888.02 947
7888.86 916
7889.69 904
7890.53 950
7891.37 920
7892.21 963
7893.05 1002
7893.89 992
7894.73 931
7895.56 915
7896.40 940
7897.24 897
7898.08 889
7898.92 884
7899.76 922
7900.60 879
7901.44 834
7902.28 818
7903.12 856
7903.95 898
7904.79 905
7905.63 876
7906.47 876
7907.31 794
7908.15 821
7908.99 858
7909.83 890
7910.67 882
7911.51 839
7912.35 888
7913.19 912
7914.03 940
7914.87 984
7915.71 1065
7916.55 1144
7917.39 1185
7918.23 1174
7919.07 1221
7919.91 1209
7920.75 1268
7921.59 1269
7922.43 1196
7923.27 1145
7924.11 1099
7924.95 1005
7925.79 917
7926.63 882
7927.47 839
7928.31 908
7929.15 898
7929.99 823
7930.83 809
7931.67 781
7932.51 772
7933.35 802
7934.19 822
7935.04 789
7935.88 752
7936.72 809
7937.56 781
7938.40 754
7939.24 738
7940.08 793
7940.92 795
7941.76 769
7942.60 764
7943.45 739
7944.29 736
7945.13 783
7945.97 829
7946.81 770
7947.65 782
7948.49 797
7949.34 820
7950.18 825
7951.02 807
7951.86 799
7952.70 876
7953.54 835
7954.39 852
7955.23 920
7956.07 930
7956.91 951
7957.75 946
7958.60 952
7959.44 937
7960.28 940
7961.12 917
7961.96 887
7962.81 918
7963.65 901
7964.49 897
7965.33 921
7966.18 903
7967.02 929
7967.86 1001
7968.70 1047
7969.55 987
7970.39 1044
7971.23 994
7972.08 979
7972.92 905
7973.76 871
7974.60 858
7975.45 800
7976.29 797
7977.13 795
7977.98 766
7978.82 785
7979.66 777
7980.51 773
7981.35 752
7982.19 760
7983.04 712
7983.88 743
7984.72 754
7985.57 769
7986.41 706
7987.25 713
7988.10 762
7988.94 706
7989.78 716
7990.63 691
7991.47 635
7992.32 690
7993.16 671
7994.00 697
7994.85 667
7995.69 663
7996.54 663
7997.38 680
7998.22 657
7999.07 648
7999.91 640
8000.76 629
8001.60 661
8002.45 649
8003.29 631
8004.13 641
8004.98 644
8005.82 631
8006.67 632
8007.51 630
8008.36 574
8009.20 614
8010.05 617
8010.89 607
8011.74 587
8012.58 611
8013.43 646
8014.27 603
8015.12 582
8015.96 561
8016.81 583
8017.65 579
8018.50 602
8019.34 591
8020.19 554
8021.03 561
8021.88 563
8022.72 572
8023.57 581
8024.41 613
8025.26 618
8026.11 604
8026.95 611
8027.80 580
8028.64 595
8029.49 574
8030.33 592
8031.18 614
8032.03 630
8032.87 617
8033.72 633
8034.56 595
8035.41 549
8036.26 619
8037.10 613
8037.95 623
8038.80 634
8039.64 610
8040.49 607
8041.34 602
8042.18 566
8043.03 617
8043.87 582
8044.72 589
8045.57 570
8046.41 569
8047.26 624
8048.11 636
8048.96 609
8049.80 603
8050.65 591
8051.50 630
8052.34 612
8053.19 589
8054.04 586
8054.88 599
8055.73 606
8056.58 602
8057.43 601
8058.27 562
8059.12 573
8059.97 565
8060.82 551
8061.66 531
8062.51 584
8063.36 585
8064.21 584
8065.05 559
8065.90 538
8066.75 534
8067.60 534
8068.44 561
8069.29 545
8070.14 516
8070.99 562
8071.84 551
8072.68 525
8073.53 554
8074.38 536
8075.23 578
8076.08 536
8076.93 547
8077.77 563
8078.62 551
8079.47 548
8080.32 580
8081.17 577
8082.02 585
8082.87 556
8083.71 544
8084.56 537
8085.41 580
8086.26 554
8087.11 587
8087.96 582
8088.81 576
8089.66 548
8090.51 537
8091.35 554
8092.20 567
8093.05 563
8093.90 520
8094.75 564
8095.60 558
8096.45 586
8097.30 577
8098.15 573
8099.00 526
8099.85 559
8100.70 579
8101.55 556
8102.40 513
8103.25 567
8104.10 551
8104.95 565
8105.80 555
8106.65 527
8107.50 548
8108.35 564
8109.20 535
8110.05 565
8110.90 538
8111.75 524
8112.60 548
8113.45 501
8114.30 521
8115.15 528
8116.00 536
8116.85 553
8117.70 556
8118.55 572
8119.40 540
8120.25 540
8121.10 546
8121.95 567
8122.80 544
8123.65 598
8124.50 588
8125.35 567
8126.20 568
8127.06 591
8127.91 562
8128.76 591
8129.61 599
8130.46 578
8131.31 582
8132.16 613
8133.01 635
8133.86 609
8134.72 618
8135.57 601
8136.42 617
8137.27 599
8138.12 620
8138.97 544
8139.83 546
8140.68 564
8141.53 587
8142.38 569
8143.23 594
8144.08 561
8144.94 576
8145.79 596
8146.64 574
8147.49 574
8148.34 581
8149.20 580
8150.05 565
8150.90 620
8151.75 633
8152.60 586
8153.46 599
8154.31 592
8155.16 658
8156.01 646
8156.87 630
8157.72 692
8158.57 654
8159.42 649
8160.28 630
8161.13 611
8161.98 589
8162.84 586
8163.69 572
8164.54 577
8165.39 576
8166.25 559
8167.10 521
8167.95 590
8168.81 569
8169.66 527
8170.51 552
8171.37 532
8172.22 552
8173.07 534
8173.93 535
8174.78 544
8175.63 550
8176.49 548
8177.34 585
8178.19 552
8179.05 527
8179.90 527
8180.76 539
8181.61 553
8182.46 539
8183.32 508
8184.17 514
8185.02 504
8185.88 543
8186.73 516
8187.59 513
8188.44 498
8189.30 507
8190.15 496
8191.00 513
8191.86 544
8192.71 505
8193.57 505
8194.42 509
8195.28 520
8196.13 541
8196.99 534
8197.84 528
8198.69 566
8199.55 552
8200.40 519
8201.26 460
8202.11 499
8202.97 507
8203.82 505
8204.68 524
8205.53 510
8206.39 526
8207.24 523
8208.10 530
8208.95 512
8209.81 555
8210.67 535
8211.52 519
8212.38 541
8213.23 518
8214.09 524
8214.94 528
8215.80 557
8216.65 554
8217.51 542
8218.37 545
8219.22 535
8220.08 601
8220.93 508
8221.79 498
8222.64 524
8223.50 556
8224.36 541
8225.21 532
8226.07 486
8226.92 522
8227.78 523
8228.64 531
8229.49 501
8230.35 526
8231.21 518
8232.06 512
8232.92 508
8233.78 518
8234.63 489
8235.49 477
8236.35 487
8237.20 491
8238.06 504
8238.92 507
8239.77 544
8240.63 488
8241.49 532
8242.34 488
8243.20 485
8244.06 525
8244.91 484
8245.77 496
8246.63 511
8247.49 481
8248.34 500
8249.20 499
8250.06 531
8250.92 500
8251.77 499
8252.63 536
8253.49 526
8254.35 547
8255.20 557
8256.06 546
8256.92 522
8257.78 487
8258.63 516
8259.49 515
8260.35 529
8261.21 548
8262.07 527
8262.92 548
8263.78 535
8264.64 563
8265.50 535
8266.36 551
8267.22 533
8268.07 556
8268.93 514
8269.79 516
8270.65 541
8271.51 575
8272.37 582
8273.22 563
8274.08 540
8274.94 557
8275.80 545
8276.66 546
8277.52 605
8278.38 581
8279.24 599
8280.09 605
8280.95 615
8281.81 626
8282.67 587
8283.53 586
8284.39 639
8285.25 603
8286.11 608
8286.97 564
8287.83 575
8288.69 560
8289.55 548
8290.41 532
8291.26 575
8292.12 570
8292.98 570
8293.84 601
8294.70 601
8295.56 616
8296.42 568
8297.28 577
8298.14 608
8299.00 604
8299.86 596
8300.72 567
8301.58 546
8302.44 547
8303.30 536
8304.16 556
8305.02 561
8305.88 495
8306.74 523
8307.60 544
8308.46 568
8309.33 548
8310.19 544
8311.05 523
8311.91 566
8312.77 555
8313.63 537
8314.49 521
8315.35 532
8316.21 535
8317.07 543
8317.93 564
8318.79 537
8319.65 564
8320.52 526
8321.38 554
8322.24 537
8323.10 547
8323.96 575
8324.82 571
8325.68 538
8326.54 535
8327.41 518
8328.27 542
8329.13 549
8329.99 550
8330.85 512
8331.71 529
8332.57 528
8333.44 527
8334.30 537
8335.16 536
8336.02 533
8336.88 520
8337.75 509
8338.61 549
8339.47 537
8340.33 546
8341.19 552
8342.06 542
8342.92 567
8343.78 521
8344.64 521
8345.50 561
8346.37 548
8347.23 537
8348.09 522
8348.95 552
8349.82 552
8350.68 544
8351.54 531
8352.40 566
8353.27 508
8354.13 504
8354.99 536
8355.86 520
8356.72 553
8357.58 564
8358.45 564
8359.31 538
8360.17 529
8361.03 529
8361.90 529
8362.76 556
8363.62 549
8364.49 504
8365.35 509
8366.21 525
8367.08 546
8367.94 552
8368.80 554
8369.67 547
8370.53 552
8371.40 595
8372.26 578
8373.12 568
8373.99 532
8374.85 552
8375.71 533
8376.58 541
8377.44 537
8378.31 568
8379.17 580
8380.03 577
8380.90 615
8381.76 570
8382.63 584
8383.49 555
8384.36 574
8385.22 578
8386.08 604
8386.95 595
8387.81 599
8388.68 587
8389.54 610
8390.41 587
8391.27 599
8392.14 557
8393.00 601
8393.87 624
8394.73 578
8395.60 596
8396.46 583
8397.33 617
8398.19 645
8399.06 640
8399.92 602
8400.79 633
8401.65 637
8402.52 610
8403.38 620
8404.25 606
8405.11 566
8405.98 638
8406.84 621
8407.71 633
8408.58 626
8409.44 631
8410.31 673
8411.17 655
8412.04 655
8412.90 667
8413.77 646
8414.64 647
8415.50 664
8416.37 669
8417.23 647
8418.10 669
8418.97 652
8419.83 684
8420.70 693
8421.56 686
8422.43 697
8423.30 692
8424.16 708
8425.03 736
8425.90 785
8426.76 739
8427.63 762
8428.50 746
8429.36 786
8430.23 777
8431.10 794
8431.96 787
8432.83 781
8433.70 789
8434.56 816
8435.43 809
8436.30 809
8437.16 845
8438.03 883
8438.90 905
8439.77 881
8440.63 909
8441.50 947
8442.37 969
8443.24 948
8444.10 945
8444.97 996
8445.84 986
8446.71 1004
8447.57 1017
8448.44 998
8449.31 1046
8450.18 1065
8451.04 1052
8451.91 1106
8452.78 1153
8453.65 1288
8454.52 1435
8455.38 1628
8456.25 1692
8457.12 1796
8457.99 1966
8458.86 1868
8459.72 1871
8460.59 1753
8461.46 1620
8462.33 1482
8463.20 1354
8464.07 1184
8464.93 1095
8465.80 1121
8466.67 1037
8467.54 1043
8468.41 991
8469.28 951
8470.15 925
8471.02 905
8471.88 885
8472.75 869
8473.62 878
8474.49 886
8475.36 887
8476.23 930
8477.10 895
8477.97 941
8478.84 910
8479.71 926
8480.58 966
8481.44 944
8482.31 948
8483.18 956
8484.05 1000
8484.92 936
8485.79 913
8486.66 934
8487.53 996
8488.40 914
8489.27 893
8490.14 863
8491.01 863
8491.88 872
8492.75 910
8493.62 861
8494.49 904
8495.36 907
8496.23 888
8497.10 917
8497.97 898
8498.84 895
8499.71 928
8500.58 935
8501.45 971
8502.32 903
8503.19 885
8504.06 921
8504.93 865
8505.80 918
8506.67 903
8507.55 892
8508.42 913
8509.29 933
8510.16 938
8511.03 918
8511.90 966
8512.77 973
8513.64 946
8514.51 988
8515.38 982
8516.25 970
8517.13 1030
8518.00 1017
8518.87 1042
8519.74 1029
8520.61 1064
8521.48 1062
8522.35 1111
8523.23 1186
8524.10 1273
8524.97 1409
8525.84 1491
8526.71 1624
8527.58 1715
8528.46 1714
8529.33 1662
8530.20 1550
8531.07 1465
8531.94 1402
8532.81 1294
8533.69 1217
8534.56 1139
8535.43 1115
8536.30 1066
8537.18 993
8538.05 1004
8538.92 967
8539.79 949
8540.66 956
8541.54 926
8542.41 917
8543.28 909
8544.15 863
8545.03 884
8545.90 852
8546.77 867
8547.64 889
8548.52 897
8549.39 902
8550.26 859
8551.14 867
8552.01 940
8552.88 1026
8553.76 1052
8554.63 1104
8555.50 1103
8556.37 1115
8557.25 1095
8558.12 1092
8558.99 1035
8559.87 1009
8560.74 981
8561.61 929
8562.49 917
8563.36 912
8564.24 956
8565.11 961
8565.98 917
8566.86 955
8567.73 880
8568.60 845
8569.48 813
8570.35 837
8571.23 821
8572.10 820
8572.97 865
8573.85 848
8574.72 841
8575.60 850
8576.47 811
8577.34 843
8578.22 813
8579.09 827
8579.97 839
8580.84 806
8581.72 838
8582.59 900
8583.47 824
8584.34 848
8585.21 880
8586.09 872
8586.96 900
8587.84 876
8588.71 876
8589.59 910
8590.46 898
8591.34 910
8592.21 931
8593.09 918
8593.96 912
8594.84 946
8595.71 949
8596.59 905
8597.46 916
8598.34 951
8599.22 966
8600.09 930
8600.97 896
8601.84 962
8602.72 984
8603.59 998
8604.47 979
8605.34 1034
8606.22 1022
8607.10 1027
8607.97 986
8608.85 1031
8609.72 1016
8610.60 1013
8611.47 1036
8612.35 1050
8613.23 1041
8614.10 1010
8614.98 1007
8615.86 1019
8616.73 1084
8617.61 1093
8618.48 1075
8619.36 1149
8620.24 1212
8621.11 1161
8621.99 1182
8622.87 1178
8623.74 1210
8624.62 1203
8625.50 1176
8626.37 1239
8627.25 1263
8628.13 1216
8629.00 1272
8629.88 1217
8630.76 1273
8631.64 1304
8632.51 1257
8633.39 1366
8634.27 1311
8635.14 1275
8636.02 1247
8636.90 1256
8637.78 1288
8638.65 1338
8639.53 1343
8640.41 1336
8641.29 1324
8642.16 1381
8643.04 1415
8643.92 1447
8644.80 1477
8645.67 1488
8646.55 1552
8647.43 1528
8648.31 1585
8649.18 1570
8650.06 1550
8650.94 1586
8651.82 1607
8652.70 1596
8653.58 1598
8654.45 1606
8655.33 1561
8656.21 1621
8657.09 1657
8657.97 1729
8658.84 1768
8659.72 1914
8660.60 2016
8661.48 2108
8662.36 2275
8663.24 2465
8664.12 2644
8664.99 2783
8665.87 3022
8666.75 3099
8667.63 3098
8668.51 2960
8669.39 2787
8670.27 2654
8671.15 2583
8672.03 2542
8672.91 2433
8673.78 2404
8674.66 2414
8675.54 2414
8676.42 2370
8677.30 2296
8678.18 2172
8679.06 2090
8679.94 2011
8680.82 1913
8681.70 1812
8682.58 1722
8683.46 1667
8684.34 1628
8685.22 1552
8686.10 1590
8686.98 1651
8687.86 1699
8688.74 1741
8689.62 1868
8690.50 2078
8691.38 2159
8692.26 2370
8693.14 2488
8694.02 2598
8694.90 2651
8695.78 2567
8696.66 2456
8697.54 2369
8698.42 2267
8699.30 2162
8700.18 2017
8701.06 1925
8701.94 1922
8702.82 1941
8703.70 1960
8704.58 1842
8705.46 1791
8706.34 1743
8707.23 1663
8708.11 1563
8708.99 1499
8709.87 1434
8710.75 1339
8711.63 1296
8712.51 1266
8713.39 1190
8714.27 1144
8715.16 1159
8716.04 1161
8716.92 1121
8717.80 1104
8718.68 1081
8719.56 1065
8720.44 1066
8721.33 1056
8722.21 1077
8723.09 1079
8723.97 1080
8724.85 1064
8725.73 1072
8726.62 1067
8727.50 1087
8728.38 1097
8729.26 1111
8730.14 1143
8731.03 1152
8731.91 1147
8732.79 1169
8733.67 1181
8734.55 1182
8735.44 1133
8736.32 1161
8737.20 1164
8738.08 1152
8738.97 1150
8739.85 1069
8740.73 1034
8741.61 1037
8742.50 1055
8743.38 1038
8744.26 1058
8745.14 1073
8746.03 1048
8746.91 1022
8747.79 1030
8748.68 1012
8749.56 1048
8750.44 1031
8751.33 1024
8752.21 1018
8753.09 1027
8753.97 1023
8754.86 998
8755.74 1032
8756.62 1049
8757.51 1028
8758.39 1028
8759.28 997
8760.16 1024
8761.04 1031
8761.93 1003
8762.81 1063
8763.69 1067
8764.58 1022
8765.46 996
8766.34 984
8767.23 1026
8768.11 989
8769.00 973
8769.88 997
8770.76 999
8771.65 961
8772.53 983
8773.42 971
8774.30 957
8775.19 955
8776.07 960
8776.95 940
8777.84 922
8778.72 906
8779.61 888
8780.49 906
8781.38 947
8782.26 955
8783.15 933
8784.03 924
8784.92 973
8785.80 932
8786.69 951
8787.57 971
8788.46 952
8789.34 917
8790.23 899
8791.11 890
8792.00 936
8792.88 893
8793.77 871
8794.65 914
8795.54 884
8796.42 866
8797.31 884
8798.19 832
8799.08 835
8799.96 802
8800.85 819
8801.74 797
8802.62 760
8803.51 765
8804.39 824
8805.28 846
8806.16 814
8807.05 778
8807.94 789
8808.82 807
8809.71 786
8810.59 794
8811.48 799
8812.37 798
8813.25 810
8814.14 743
8815.03 777
8815.91 819
8816.80 770
8817.68 807
8818.57 846
8819.46 820
8820.34 816
8821.23 817
8822.12 864
8823.00 826
8823.89 775
8824.78 752
8825.66 737
8826.55 691
8827.44 734
8828.33 774
8829.21 735
8830.10 757
8830.99 723
8831.87 706
8832.76 697
8833.65 738
8834.54 713
8835.42 741
8836.31 700
8837.20 681
8838.08 680
8838.97 680
8839.86 673
8840.75 729
8841.64 703
8842.52 689
8843.41 690
8844.30 641
8845.19 689
8846.07 652
8846.96 652
8847.85 643
8848.74 666
8849.63 661
8850.51 653
8851.40 628
8852.29 652
8853.18 637
8854.07 630
8854.96 595
8855.84 620
8856.73 601
8857.62 581
8858.51 616
8859.40 606
8860.29 607
8861.17 609
8862.06 619
8862.95 619
8863.84 599
8864.73 610
8865.62 619
8866.51 601
8867.40 587
8868.29 579
8869.17 581
8870.06 600
8870.95 625
8871.84 575
8872.73 588
8873.62 605
8874.51 609
8875.40 622
8876.29 577
8877.18 563
8878.07 587
8878.96 555
8879.85 594
8880.74 554
8881.63 574
8882.51 562
8883.40 546
8884.29 576
8885.18 559
8886.07 565
8886.96 557
8887.85 567
8888.74 592
8889.63 567
8890.52 567
8891.41 534
8892.30 547
8893.19 528
8894.09 530
8894.98 547
8895.87 546
8896.76 522
8897.65 507
8898.54 497
8899.43 493
8900.32 510
8901.21 509
8902.10 534
8902.99 508
8903.88 496
8904.77 507
8905.66 531
8906.55 511
8907.44 511
8908.34 502
8909.23 514
8910.12 545
8911.01 535
8911.90 496
8912.79 492
8913.68 509
8914.57 503
8915.47 554
8916.36 501
8917.25 536
8918.14 516
8919.03 518
8919.92 501
8920.81 510
8921.71 506
8922.60 497
8923.49 523
8924.38 513
8925.27 502
8926.16 507
8927.06 481
8927.95 531
8928.84 495
8929.73 467
8930.62 469
8931.52 514
8932.41 493
8933.30 458
8934.19 473
8935.09 439
8935.98 463
8936.87 487
8937.76 489
8938.66 483
8939.55 460
8940.44 501
8941.33 470
8942.23 484
8943.12 456
8944.01 456
8944.90 473
8945.80 474
8946.69 485
8947.58 476
8948.48 488
8949.37 473
8950.26 469
8951.16 487
8952.05 449
8952.94 443
8953.84 458
8954.73 436
8955.62 457
8956.52 435
8957.41 470
8958.30 474
8959.20 473
8960.09 469
8960.98 484
8961.88 478
8962.77 454
8963.66 467
8964.56 469
8965.45 489
8966.35 476
8967.24 481
8968.13 477
8969.03 469
8969.92 508
8970.82 515
8971.71 513
8972.60 489
8973.50 472
8974.39 486
8975.29 490
8976.18 468
8977.08 457
8977.97 438
8978.87 464
8979.76 462
8980.65 470
8981.55 487
8982.44 471
8983.34 444
8984.23 470
8985.13 474
8986.02 470
8986.92 440
8987.81 459
8988.71 478
8989.60 467
8990.50 499
8991.39 477
8992.29 484
8993.18 476
8994.08 468
8994.97 492
8995.87 473
8996.76 457
8997.66 453
8998.56 472
8999.45 472
9000.35 460
9001.24 444
9002.14 457
9003.03 480
9003.93 468
9004.83 457
9005.72 430
9006.62 416
9007.51 428
9008.41 452
9009.31 441
9010.20 458
9011.10 449
9011.99 437
9012.89 450
9013.79 456
9014.68 461
9015.58 433
9016.48 415
9017.37 438
9018.27 442
9019.16 439
9020.06 447
9020.96 469
9021.85 429
9022.75 442
9023.65 432
9024.54 443
9025.44 457
9026.34 481
9027.24 450
9028.13 476
9029.03 427
9029.93 419
9030.82 449
9031.72 438
9032.62 433
9033.52 429
9034.41 466
9035.31 439
9036.21 456
9037.10 446
9038.00 467
9038.90 431
9039.80 426
9040.69 469
9041.59 460
9042.49 450
9043.39 438
9044.29 470
9045.18 504
9046.08 470
9046.98 453
9047.88 453
9048.78 456
9049.67 452
9050.57 447
9051.47 459
9052.37 438
9053.27 449
9054.16 436
9055.06 427
9055.96 450
9056.86 455
9057.76 483
9058.66 471
9059.55 456
9060.45 482
9061.35 516
9062.25 487
9063.15 480
9064.05 475
9064.95 457
9065.85 472
9066.74 448
9067.64 452
9068.54 446
9069.44 447
9070.34 441
9071.24 442
9072.14 463
9073.04 445
9073.94 506
9074.84 479
9075.74 450
9076.64 446
9077.53 463
9078.43 475
9079.33 453
9080.23 473
9081.13 462
9082.03 441
9082.93 454
9083.83 462
9084.73 446
9085.63 443
9086.53 474
9087.43 465
9088.33 475
9089.23 470
9090.13 414
9091.03 454
9091.93 467
9092.83 475
9093.73 501
9094.63 487
9095.53 452
9096.43 481
9097.33 475
9098.23 489
9099.13 474
9100.04 460
9100.94 485
9101.84 465
9102.74 469
9103.64 461
9104.54 459
9105.44 444
9106.34 446
9107.24 447
9108.14 422
9109.04 458
9109.94 446
9110.85 450
9111.75 438
9112.65 451
9113.55 477
9114.45 431
9115.35 440
9116.25 443
9117.15 467
9118.06 468
9118.96 470
9119.86 460
9120.76 442
9121.66 459
9122.56 456
9123.46 437
9124.37 443
9125.27 462
9126.17 422
9127.07 461
9127.97 473
9128.88 471
9129.78 463
9130.68 476
9131.58 460
9132.48 444
9133.39 491
9134.29 441
9135.19 495
9136.09 444
9137.00 436
9137.90 469
9138.80 457
9139.70 480
9140.61 450
9141.51 439
9142.41 435
9143.31 451
9144.22 431
9145.12 454
9146.02 460
9146.92 479
9147.83 450
9148.73 454
9149.63 439
9150.54 417
9151.44 446
9152.34 435
9153.25 449
9154.15 474
9155.05 467
9155.96 428
9156.86 454
9157.76 455
9158.67 463
9159.57 483
9160.47 472
9161.38 443
9162.28 440
9163.18 458
9164.09 444
9164.99 458
9165.90 458
9166.80 469
9167.70 483
9168.61 489
9169.51 465
9170.42 449
9171.32 453
9172.22 482
9173.13 450
9174.03 442
9174.94 458
9175.84 461
9176.74 453
9177.65 467
9178.55 448
9179.46 462
9180.36 481
9181.27 485
9182.17 461
9183.08 490
9183.98 477
9184.89 437
9185.79 456
9186.70 476
9187.60 470
9188.51 463
9189.41 460
9190.32 456
9191.22 446
9192.13 449
9193.03 484
9193.94 505
9194.84 464
9195.75 487
9196.65 498
9197.56 533
9198.46 508
9199.37 519
9200.27 537
9201.18 532
9202.08 512
9202.99 517
9203.90 499
9204.80 492
9205.71 510
9206.61 493
9207.52 515
9208.42 480
9209.33 470
9210.24 451
9211.14 459
9212.05 458
9212.95 471
9213.86 476
9214.77 489
9215.67 438
9216.58 459
9217.49 478
9218.39 468
9219.30 477
9220.21 492
9221.11 493
9222.02 510
9222.93 500
9223.83 494
9224.74 477
9225.65 463
9226.55 475
9227.46 475
9228.37 489
9229.27 459
9230.18 429
9231.09 416
9231.99 453
9232.90 444
9233.81 464
9234.72 452
9235.62 456
9236.53 442
9237.44 459
9238.34 470
9239.25 476
9240.16 458
9241.07 458
9241.97 455
9242.88 434
9243.79 455
9244.70 428
9245.61 444
9246.51 433
9247.42 427
9248.33 472
9249.24 463
9250.14 481
9251.05 456
9251.96 431
9252.87 463
9253.78 479
9254.69 431
9255.59 464
9256.50 470
9257.41 491
9258.32 431
9259.23 455
9260.14 457
9261.04 468
9261.95 448
9262.86 464
9263.77 479
9264.68 457
9265.59 480
9266.50 485
9267.40 525
9268.31 462
9269.22 470
9270.13 436
9271.04 487
9271.95 473
9272.86 460
9273.77 468
9274.68 484
9275.59 453
9276.49 446
9277.40 480
9278.31 476
9279.22 456
9280.13 433
9281.04 464
9281.95 477
9282.86 487
9283.77 476
9284.68 461
9285.59 464
9286.50 458
9287.41 461
9288.32 503
9289.23 462
9290.14 491
9291.05 485
9291.96 456
9292.87 468
9293.78 467
9294.69 482
9295.60 462
9296.51 488
9297.42 490
9298.33 458
9299.24 477
9300.15 521
9301.06 510
9301.97 493
9302.88 488
9303.79 491
9304.70 492
9305.61 482
9306.53 492
9307.44 496
9308.35 506
9309.26 513
9310.17 517
9311.08 523
9311.99 548
9312.90 538
9313.81 546
9314.72 489
9315.63 487
9316.55 491
9317.46 511
9318.37 507
9319.28 532
9320.19 523
9321.10 518
9322.01 522
9322.93 497
9323.84 522
9324.75 497
9325.66 499
9326.57 496
9327.48 482
9328.40 513
9329.31 510
9330.22 517
9331.13 538
9332.04 533
9332.96 500
9333.87 496
9334.78 499
9335.69 530
9336.60 538
9337.52 544
9338.43 522
9339.34 541
9340.25 539
9341.17 559
9342.08 546
9342.99 551
9343.90 540
9344.82 519
9345.73 540
9346.64 526
9347.55 536
9348.47 543
9349.38 553
9350.29 525
9351.21 566
9352.12 545
9353.03 534
9353.94 541
9354.86 527
9355.77 539
9356.68 559
9357.60 572
9358.51 533
9359.42 556
9360.34 546
9361.25 519
9362.16 538
9363.08 544
9363.99 550
9364.90 550
9365.82 571
9366.73 541
9367.65 529
9368.56 521
9369.47 605
9370.39 579
9371.30 556
9372.21 561
9373.13 539
9374.04 545
9374.96 596
9375.87 599
9376.79 558
9377.70 570
9378.61 604
9379.53 573
9380.44 560
9381.36 579
9382.27 617
9383.19 591
9384.10 622
9385.01 580
9385.93 581
9386.84 625
9387.76 629
9388.67 640
9389.59 620
9390.50 655
9391.42 609
9392.33 637
9393.25 650
9394.16 649
9395.08 653
9395.99 645
9396.91 682
9397.82 694
9398.74 667
9399.65 635
9400.57 666
9401.48 690
9402.40 632
9403.32 641
9404.23 655
9405.15 654
9406.06 677
9406.98 611
9407.89 634
9408.81 638
9409.73 642
9410.64 650
9411.56 657
9412.47 650
9413.39 646
9414.30 635
9415.22 628
9416.14 606
9417.05 625
9417.97 653
9418.89 676
9419.80 678
9420.72 646
9421.63 650
9422.55 654
9423.47 706
9424.38 687
9425.30 669
9426.22 698
9427.13 717
9428.05 753
9428.97 734
9429.88 761
9430.80 709
9431.72 715
9432.63 741
9433.55 743
9434.47 725
9435.38 742
9436.30 766
9437.22 784
9438.14 804
9439.05 779
9439.97 825
9440.89 902
9441.81 889
9442.72 895
9443.64 910
9444.56 939
9445.47 923
9446.39 922
9447.31 895
9448.23 859
9449.15 896
9450.06 897
9450.98 912
9451.90 948
9452.82 981
9453.73 1004
9454.65 1015
9455.57 962
9456.49 956
9457.41 962
9458.32 920
9459.24 856
9460.16 821
9461.08 810
9462.00 811
9462.92 776
9463.83 774
9464.75 740
9465.67 715
9466.59 733
9467.51 700
9468.43 679
9469.35 704
9470.26 711
9471.18 721
9472.10 704
9473.02 718
9473.94 750
9474.86 750
9475.78 749
9476.70 754
9477.62 708
9478.54 717
9479.45 732
9480.37 731
9481.29 710
9482.21 728
9483.13 766
9484.05 748
9484.97 716
9485.89 752
9486.81 735
9487.73 757
9488.65 763
9489.57 754
9490.49 765
9491.41 753
9492.33 727
9493.25 763
9494.17 757
9495.09 758
9496.01 821
9496.93 788
9497.85 781
9498.77 795
9499.69 810
9500.61 773
9501.53 790
9502.45 798
9503.37 815
9504.29 818
9505.21 835
9506.13 881
9507.05 817
9507.97 836
9508.89 857
9509.81 853
9510.73 867
9511.65 840
9512.57 864
9513.49 837
9514.42 880
9515.34 925
9516.26 909
9517.18 948
9518.10 985
9519.02 1082
9519.94 1125
9520.86 1164
9521.78 1250
9522.71 1246
9523.63 1259
9524.55 1290
9525.47 1312
9526.39 1283
9527.31 1161
9528.23 1149
9529.16 1111
9530.08 1048
9531.00 1026
9531.92 976
9532.84 943
9533.76 960
9534.69 940
9535.61 942
9536.53 905
9537.45 898
9538.37 897
9539.30 920
9540.22 948
9541.14 908
9542.06 829
9542.98 856
9543.91 841
9544.83 852
9545.75 824
9546.67 875
9547.60 885
9548.52 824
9549.44 837
9550.36 880
9551.29 846
9552.21 846
9553.13 839
9554.06 836
9554.98 893
9555.90 877
9556.82 901
9557.75 892
9558.67 856
9559.59 903
9560.52 898
9561.44 902
9562.36 920
9563.29 927
9564.21 912
9565.13 945
9566.06 941
9566.98 891
9567.90 889
9568.83 901
9569.75 913
9570.67 886
9571.60 906
9572.52 912
9573.44 923
9574.37 911
9575.29 963
9576.22 928
9577.14 933
9578.06 934
9578.99 959
9579.91 1043
9580.84 983
9581.76 998
9582.68 1003
9583.61 996
9584.53 1012
9585.46 1040
9586.38 1072
9587.31 1023
9588.23 1012
9589.15 1017
9590.08 1013
9591.00 999
9591.93 1016
9592.85 1048
9593.78 1082
9594.70 1097
9595.63 1117
9596.55 1144
9597.48 1176
9598.40 1278
9599.33 1292
9600.25 1266
9601.18 1258
9602.10 1324
9603.03 1341
9603.95 1348
9604.88 1291
9605.80 1255
9606.73 1170
9607.65 1188
9608.58 1168
9609.50 1141
9610.43 1157
9611.35 1114
9612.28 1127
9613.21 1114
9614.13 1113
9615.06 1115
9615.98 1145
9616.91 1114
9617.84 1100
9618.76 1106
9619.69 1076
9620.61 1048
9621.54 1057
9622.47 1075
9623.39 1071
9624.32 1086
9625.24 1123
9626.17 1091
9627.10 1071
9628.02 1079
9628.95 1145
9629.88 1142
9630.80 1139
9631.73 1144
9632.65 1153
9633.58 1129
9634.51 1180
9635.43 1139
9636.36 1198
9637.29 1201
9638.22 1216
9639.14 1243
9640.07 1225
9641.00 1240
9641.92 1303
9642.85 1284
9643.78 1265
9644.70 1288
9645.63 1334
9646.56 1332
9647.49 1340
9648.41 1311
9649.34 1355
9650.27 1367
9651.20 1350
9652.12 1305
9653.05 1330
9653.98 1377
9654.91 1381
9655.83 1323
9656.76 1334
9657.69 1354
9658.62 1343
9659.55 1397
9660.47 1357
9661.40 1411
9662.33 1377
9663.26 1336
9664.19 1376
9665.11 1429
9666.04 1436
9666.97 1506
9667.90 1428
9668.83 1453
9669.75 1457
9670.68 1467
9671.61 1455
9672.54 1453
9673.47 1476
9674.40 1536
9675.33 1527
9676.25 1606
9677.18 1581
9678.11 1589
9679.04 1663
9679.97 1652
9680.90 1612
9681.83 1598
9682.76 1628
9683.69 1633
9684.61 1629
9685.54 1624
9686.47 1650
9687.40 1678
9688.33 1653
9689.26 1641
9690.19 1643
9691.12 1692
9692.05 1658
9692.98 1674
9693.91 1710
9694.84 1686
9695.77 1804
9696.70 1789
9697.63 1860
9698.56 1871
9699.49 1932
9700.42 1961
9701.35 1935
9702.28 2011
9703.21 2024
9704.14 1957
9705.07 1882
9706.00 1800
9706.93 1755
9707.86 1756
9708.79 1741
9709.72 1713
9710.65 1668
9711.58 1693
9712.51 1768
9713.44 1780
9714.37 1835
9715.30 1887
9716.23 1927
9717.16 1974
9718.09 1939
9719.02 1939
9719.95 1899
9720.88 1826
9721.81 1698
9722.75 1659
9723.68 1570
9724.61 1537
9725.54 1538
9726.47 1490
9727.40 1408
9728.33 1383
9729.26 1318
9730.19 1390
9731.13 1380
9732.06 1366
9732.99 1411
9733.92 1341
9734.85 1348
9735.78 1302
9736.71 1363
9737.65 1371
9738.58 1345
9739.51 1290
9740.44 1239
9741.37 1228
9742.30 1211
9743.24 1170
9744.17 1137
9745.10 1153
9746.03 1145
9746.96 1161
9747.90 1140
9748.83 1138
9749.76 1121
9750.69 1117
9751.63 1122
9752.56 1097
9753.49 1073
9754.42 1035
9755.36 1071
9756.29 1106
9757.22 1062
9758.15 1026
9759.09 1069
9760.02 1024
9760.95 1033
9761.88 1020
9762.82 1062
9763.75 1069
9764.68 1070
9765.62 1032
9766.55 1078
9767.48 1080
9768.41 1042
9769.35 1070
9770.28 1018
9771.21 1044
9772.15 1040
9773.08 1067
9774.01 1040
9774.95 1034
9775.88 1042
9776.81 1042
9777.75 1011
9778.68 1064
9779.62 1035
9780.55 1020
9781.48 1053
9782.42 1036
9783.35 1079
9784.28 1072
9785.22 1036
9786.15 1016
9787.09 1057
9788.02 1054
9788.95 1008
9789.89 1021
9790.82 993
9791.76 970
9792.69 977
9793.63 971
9794.56 984
9795.49 942
9796.43 1005
9797.36 984
9798.30 971
9799.23 977
9800.17 1001
9801.10 1037
9802.04 988
9802.97 967
9803.91 942
9804.84 961
9805.78 903
9806.71 883
9807.65 870
9808.58 897
9809.52 834
9810.45 873
9811.39 843
9812.32 823
9813.26 835
9814.19 832
9815.13 830
9816.06 842
9817.00 830
9817.93 792
9818.87 774
9819.80 762
9820.74 804
9821.68 783
9822.61 766
9823.55 761
9824.48 728
9825.42 756
9826.35 768
9827.29 736
9828.23 750
9829.16 767
9830.10 759
9831.03 777
9831.97 791
9832.91 772
9833.84 743
9834.78 737
9835.72 774
9836.65 749
9837.59 742
9838.52 746
9839.46 717
9840.40 719
9841.33 736
9842.27 764
9843.21 753
9844.14 777
9845.08 746
9846.02 745
9846.95 752
9847.89 768
9848.83 749
9849.77 744
9850.70 750
9851.64 731
9852.58 759
9853.51 773
9854.45 764
9855.39 737
9856.33 772
9857.26 746
9858.20 746
9859.14 758
9860.08 741
9861.01 775
9861.95 750
9862.89 767
9863.83 758
9864.76 686
9865.70 690
9866.64 700
9867.58 710
9868.51 723
9869.45 721
9870.39 694
9871.33 700
9872.27 725
9873.20 720
9874.14 700
9875.08 674
9876.02 691
9876.96 713
9877.90 701
9878.83 712
9879.77 704
9880.71 702
9881.65 708
9882.59 720
9883.53 681
9884.47 655
9885.40 691
9886.34 679
9887.28 691
9888.22 711
9889.16 681
9890.10 695
9891.04 669
9891.98 655
9892.91 631
9893.85 664
9894.79 692
9895.73 693
9896.67 698
9897.61 696
9898.55 688
9899.49 687
9900.43 680
9901.37 676
9902.31 668
9903.25 639
9904.19 681
9905.13 689
9906.07 708
9907.01 663
9907.95 670
9908.89 670
9909.83 649
9910.77 669
9911.71 690
9912.65 727
9913.59 668
9914.53 715
9915.47 747
9916.41 657
9917.35 674
9918.29 679
9919.23 714
9920.17 706
9921.11 739
9922.05 767
9922.99 797
9923.93 816
9924.87 841
9925.81 887
9926.75 865
9927.69 910
9928.63 913
9929.57 901
9930.51 874
9931.45 877
9932.39 912
9933.34 869
9934.28 793
9935.22 796
9936.16 754
9937.10 734
9938.04 718
9938.98 713
9939.92 684
9940.87 682
9941.81 677
9942.75 677
9943.69 676
9944.63 697
9945.57 699
9946.51 702
9947.46 770
9948.40 758
9949.34 824
9950.28 831
9951.22 861
9952.16 892
9953.11 848
9954.05 836
9954.99 853
9955.93 796
9956.87 786
9957.82 742
9958.76 700
9959.70 692
9960.64 677
9961.59 665
9962.53 662
9963.47 667
9964.41 620
9965.35 605
9966.30 613
9967.24 608
9968.18 608
9969.13 568
9970.07 593
9971.01 599
9971.95 644
9972.90 588
9973.84 560
9974.78 581
9975.73 570
9976.67 580
9977.61 573
9978.55 566
9979.50 545
9980.44 566
9981.38 544
9982.33 600
9983.27 594
9984.21 562
9985.16 593
9986.10 561
9987.04 574
9987.99 596
9988.93 573
9989.88 596
9990.82 577
9991.76 594
9992.71 630
9993.65 611
9994.59 578
9995.54 565
9996.48 605
9997.43 568
9998.37 557
9999.31 575
10000.26 546
10001.20 575
10002.15 600
10003.09 581
10004.04 533
10004.98 562
10005.92 571
10006.87 572
10007.81 577
10008.76 569
10009.70 553
10010.65 538
10011.59 560
10012.54 549
10013.48 557
10014.43 545
10015.37 538
10016.32 570
10017.26 578
10018.21 568
10019.15 578
10020.10 540
10021.04 564
10021.99 551
10022.93 551
10023.88 554
10024.82 565
10025.77 566
10026.71 545
10027.66 557
10028.60 544
10029.55 536
10030.49 531
10031.44 546
10032.39 538
10033.33 566
10034.28 556
10035.22 533
10036.17 505
10037.11 561
10038.06 518
10039.01 525
10039.95 523
10040.90 528
10041.84 526
10042.79 519
10043.74 526
10044.68 500
10045.63 511
10046.58 517
10047.52 516
10048.47 525
10049.41 514
10050.36 486
10051.31 492
10052.25 494
10053.20 510
10054.15 515
10055.09 507
10056.04 512
10056.99 515
10057.93 506
10058.88 511
10059.83 536
10060.78 518
10061.72 519
10062.67 525
10063.62 541
10064.56 510
10065.51 510
10066.46 466
10067.41 489
10068.35 479
10069.30 536
10070.25 497
10071.20 494
10072.14 509
10073.09 493
10074.04 532
10074.99 528
10075.93 473
10076.88 493
10077.83 525
10078.78 484
10079.72 487
10080.67 474
10081.62 473
10082.57 470
10083.52 489
10084.46 489
10085.41 482
10086.36 452
10087.31 507
10088.26 490
10089.21 478
10090.15 491
10091.10 481
10092.05 480
10093.00 494
10093.95 475
10094.90 453
10095.85 503
10096.79 469
10097.74 499
10098.69 496
10099.64 498
10100.59 495
10101.54 490
10102.49 495
10103.44 510
10104.39 500
10105.33 494
10106.28 487
10107.23 474
10108.18 493
10109.13 490
10110.08 497
10111.03 502
10111.98 496
10112.93 501
10113.88 467
10114.83 476
10115.78 487
10116.73 480
10117.68 469
10118.63 503
10119.58 487
10120.53 512
10121.48 488
10122.43 476
10123.38 473
10124.33 531
10125.28 480
10126.23 515
10127.18 474
10128.13 486
10129.08 494
10130.03 481
10130.98 490
10131.93 549
10132.88 487
10133.83 530
10134.78 521
10135.73 479
10136.68 503
10137.63 495
10138.58 499
10139.53 509
10140.48 537
10141.43 525
10142.38 540
10143.33 537
10144.29 529
10145.24 489
10146.19 530
10147.14 547
10148.09 527
10149.04 541
10149.99 553
10150.94 576
10151.89 526
10152.85 542
10153.80 544
10154.75 556
10155.70 545
10156.65 543
10157.60 567
10158.55 565
10159.51 542
10160.46 559
10161.41 554
10162.36 570
10163.31 566
10164.26 553
10165.22 571
10166.17 575
10167.12 573
10168.07 538
10169.02 574
10169.98 568
10170.93 617
10171.88 590
10172.83 628
10173.79 592
10174.74 623
10175.69 625
10176.64 649
10177.60 624
10178.55 615
10179.50 598
10180.45 601
10181.41 613
10182.36 618
10183.31 660
10184.26 659
10185.22 652
10186.17 641
10187.12 620
10188.08 635
10189.03 666
10189.98 630
10190.93 661
10191.89 664
10192.84 654
10193.79 659
10194.75 606
10195.70 603
10196.65 659
10197.61 668
10198.56 638
10199.51 645
10200.47 646
10201.42 619
10202.38 635
10203.33 638
10204.28 681
10205.24 698
10206.19 729
10207.14 729
10208.10 752
10209.05 748
10210.01 735
10210.96 742
10211.91 726
10212.87 696
10213.82 737
10214.78 716
10215.73 703
10216.69 687
10217.64 668
10218.59 653
10219.55 629
10220.50 664
10221.46 621
10222.41 656
10223.37 644
10224.32 618
10225.28 620
10226.23 653
10227.19 644
10228.14 624
10229.10 632
10230.05 640
10231.01 677
10231.96 708
10232.92 727
10233.87 734
10234.83 762
10235.78 779
10236.74 799
10237.69 801
10238.65 804
10239.60 777
10240.56 808
10241.51 773
10242.47 764
10243.42 704
10244.38 717
10245.34 677
10246.29 664
10247.25 635
10248.20 613
10249.16 610
10250.11 595
10251.07 602
10252.03 570
10252.98 557
10253.94 583
10254.89 574
10255.85 549
10256.81 580
10257.76 550
10258.72 519
10259.68 542
10260.63 534
10261.59 542
10262.55 529
10263.50 531
10264.46 526
10265.41 542
10266.37 497
10267.33 492
10268.28 553
10269.24 551
10270.20 546
10271.16 541
10272.11 524
10273.07 529
10274.03 548
10274.98 534
10275.94 530
10276.90 522
10277.85 530
10278.81 523
10279.77 563
10280.73 529
10281.68 502
10282.64 488
10283.60 511
10284.56 492
10285.51 504
10286.47 511
10287.43 520
10288.39 487
10289.34 526
10290.30 513
10291.26 509
10292.22 511
10293.18 505
10294.13 507
10295.09 529
10296.05 516
10297.01 522
10297.97 526
10298.92 493
10299.88 507
10300.84 487
10301.80 508
10302.76 537
10303.72 505
10304.67 528
10305.63 516
10306.59 499
10307.55 508
10308.51 493
10309.47 506
10310.43 509
10311.38 488
10312.34 504
10313.30 511
10314.26 525
10315.22 533
10316.18 523
10317.14 523
10318.10 544
10319.06 497
10320.01 514
10320.97 517
10321.93 541
10322.89 515
10323.85 532
10324.81 509
10325.77 512
10326.73 514
10327.69 520
10328.65 539
10329.61 506
10330.57 537
10331.53 522
10332.49 519
10333.45 513
10334.41 502
10335.37 508
10336.33 501
10337.29 473
10338.25 450
10339.21 477
10340.17 472
10341.13 440
10342.09 456
10343.05 463
10344.01 457
10344.97 458
10345.93 445
10346.89 475
10347.85 461
10348.81 470
10349.77 455
10350.73 447
10351.69 443
10352.65 509
10353.61 465
10354.57 451
10355.53 444
10356.49 456
10357.46 450
10358.42 434
10359.38 435
10360.34 425
10361.30 446
10362.26 455
10363.22 443
10364.18 449
10365.14 446
10366.11 437
10367.07 437
10368.03 406
10368.99 446
10369.95 428
10370.91 435
10371.87 421
10372.84 427
10373.80 414
10374.76 428
10375.72 444
10376.68 465
10377.64 443
10378.61 443
10379.57 452
10380.53 435
10381.49 431
10382.45 428
10383.42 451
10384.38 446
10385.34 421
10386.30 437
10387.27 422
10388.23 455
10389.19 408
10390.15 395
10391.11 416
10392.08 426
10393.04 426
10394.00 412
10394.96 411
10395.93 422
10396.89 412
10397.85 426
10398.82 421
10399.78 416
10400.74 423
10401.70 410
10402.67 391
10403.63 428
10404.59 413
10405.56 423
10406.52 415
10407.48 436
10408.45 426
10409.41 430
10410.37 431
10411.34 412
10412.30 430
10413.26 464
10414.23 455
10415.19 448
10416.15 397
10417.12 419
10418.08 418
10419.04 405
10420.01 428
10420.97 415
10421.94 420
10422.90 420
10423.86 409
10424.83 409
10425.79 411
10426.76 400
10427.72 407
10428.68 435
10429.65 423
10430.61 391
10431.58 405
10432.54 420
10433.51 414
10434.47 402
10435.44 395
10436.40 411
10437.36 414
10438.33 399
10439.29 420
10440.26 394
10441.22 387
10442.19 393
10443.15 398
10444.12 396
10445.08 362
10446.05 396
10447.01 421
10447.98 406
10448.94 412
10449.91 397
10450.87 373
10451.84 409
10452.80 413
10453.77 411
10454.73 413
10455.70 394
10456.67 417
10457.63 397
10458.60 399
10459.56 401
10460.53 413
10461.49 428
10462.46 413
10463.43 414
10464.39 384
10465.36 403
10466.32 424
10467.29 423
10468.25 403
10469.22 419
10470.19 413
10471.15 427
10472.12 402
10473.09 385
10474.05 394
10475.02 395
10475.98 412
10476.95 409
10477.92 411
10478.88 401
10479.85 442
10480.82 432
10481.78 412
10482.75 444
10483.72 438
10484.68 427
10485.65 424
10486.62 428
10487.58 402
10488.55 413
10489.52 427
10490.49 411
10491.45 437
10492.42 437
10493.39 415
10494.35 405
10495.32 410
10496.29 385
10497.26 361
10498.22 371
10499.19 405
10500.16 416
10501.13 400
10502.09 411
10503.06 415
10504.03 408
10505.00 413
10505.96 387
10506.93 405
10507.90 416
10508.87 388
10509.84 393
10510.80 387
10511.77 381
10512.74 409
10513.71 397
10514.68 383
10515.64 400
10516.61 421
10517.58 381
10518.55 394
10519.52 394
10520.49 412
10521.45 376
10522.42 400
10523.39 402
10524.36 401
10525.33 407
10526.30 410
10527.27 428
10528.23 401
10529.20 402
10530.17 407
10531.14 413
10532.11 424
10533.08 418
10534.05 411
10535.02 366
10535.99 407
10536.96 443
10537.93 410
10538.89 411
10539.86 423
10540.83 429
10541.80 432
10542.77 407
10543.74 425
10544.71 428
10545.68 432
10546.65 424
10547.62 423
10548.59 437
10549.56 399
10550.53 390
10551.50 436
10552.47 432
10553.44 426
10554.41 440
10555.38 425
10556.35 406
10557.32 443
10558.29 437
10559.26 403
10560.23 419
10561.20 447
10562.17 425
10563.14 414
10564.11 437
10565.08 453
10566.05 453
10567.02 440
10567.99 415
10568.96 430
10569.93 463
10570.91 429
10571.88 442
10572.85 421
10573.82 421
10574.79 425
10575.76 402
10576.73 413
10577.70 420
10578.67 439
10579.64 439
10580.62 418
10581.59 430
10582.56 428
10583.53 398
10584.50 437
10585.47 458
10586.44 438
10587.42 428
10588.39 466
10589.36 459
10590.33 471
10591.30 467
10592.27 438
10593.25 456
10594.22 471
10595.19 463
10596.16 453
10597.13 487
10598.10 451
10599.08 455
10600.05 468
10601.02 486
10601.99 451
10602.97 489
10603.94 506
10604.91 483
10605.88 490
10606.85 494
10607.83 520
10608.80 518
10609.77 567
10610.74 551
10611.72 543
10612.69 558
10613.66 569
10614.64 525
10615.61 523
10616.58 499
10617.55 498
10618.53 489
10619.50 475
10620.47 463
10621.45 448
10622.42 477
10623.39 469
10624.37 445
10625.34 454
10626.31 478
10627.29 457
10628.26 449
10629.23 461
10630.21 448
10631.18 446
10632.15 400
10633.13 428
10634.10 457
10635.07 461
10636.05 473
10637.02 465
10638.00 482
10638.97 491
10639.94 502
10640.92 504
10641.89 491
10642.87 490
10643.84 505
10644.81 521
10645.79 492
10646.76 453
10647.74 472
10648.71 487
10649.68 472
10650.66 458
10651.63 449
10652.61 439
10653.58 456
10654.56 447
10655.53 427
10656.51 410
10657.48 436
10658.46 419
10659.43 436
10660.41 416
10661.38 424
10662.36 413
10663.33 387
10664.31 405
10665.28 437
10666.26 461
10667.23 424
10668.21 411
10669.18 410
10670.16 402
10671.13 391
10672.11 430
10673.08 430
10674.06 420
10675.03 446
10676.01 445
10676.99 417
10677.96 400
10678.94 396
10679.91 437
10680.89 419
10681.86 409
10682.84 424
10683.82 413
10684.79 424
10685.77 378
10686.74 400
10687.72 413
10688.70 417
10689.67 451
10690.65 400
10691.63 423
10692.60 448
10693.58 417
10694.55 399
10695.53 427
10696.51 423
10697.48 419
10698.46 420
10699.44 413
10700.41 425
10701.39 396
10702.37 428
10703.34 422
10704.32 425
10705.30 405
10706.27 444
10707.25 430
10708.23 440
10709.21 404
10710.18 408
10711.16 434
10712.14 421
10713.11 400
10714.09 418
10715.07 414
10716.05 424
10717.02 438
10718.00 434
10718.98 457
10719.96 424
10720.93 402
10721.91 434
10722.89 427
10723.87 413
10724.85 411
10725.82 403
10726.80 411
10727.78 410
10728.76 390
10729.74 400
10730.71 437
10731.69 419
10732.67 438
10733.65 396
10734.63 391
10735.60 401
10736.58 424
10737.56 450
10738.54 449
10739.52 420
10740.50 401
10741.48 436
10742.45 411
10743.43 402
10744.41 440
10745.39 456
10746.37 427
10747.35 428
10748.33 422
10749.31 401
10750.28 449
10751.26 430
10752.24 455
10753.22 413
10754.20 418
10755.18 449
10756.16 415
10757.14 391
10758.12 410
10759.10 450
10760.08 470
10761.06 451
10762.04 451
10763.01 430
10763.99 450
10764.97 448
10765.95 441
10766.93 442
10767.91 460
10768.89 452
10769.87 452
10770.85 445
10771.83 456
10772.81 428
10773.79 423
10774.77 413
10775.75 442
10776.73 447
10777.71 445
10778.69 456
10779.67 469
10780.65 475
10781.63 469
10782.62 462
10783.60 458
10784.58 477
10785.56 443
10786.54 475
10787.52 483
10788.50 473
10789.48 483
10790.46 515
10791.44 477
10792.42 457
10793.40 459
10794.38 464
10795.37 458
10796.35 458
10797.33 485
10798.31 472
10799.29 472
10800.27 462
10801.25 458
10802.23 432
10803.21 479
10804.20 489
10805.18 435
10806.16 451
10807.14 463
10808.12 475
10809.10 470
10810.09 523
10811.07 508
10812.05 508
10813.03 497
10814.01 484
10815.00 493
10815.98 460
10816.96 478
10817.94 509
10818.92 506
10819.91 488
10820.89 501
10821.87 514
10822.85 515
10823.83 477
10824.82 504
10825.80 492
10826.78 524
10827.76 519
10828.75 490
10829.73 512
10830.71 490
10831.69 525
10832.68 533
10833.66 510
10834.64 494
10835.63 500
10836.61 522
10837.59 535
10838.57 519
10839.56 501
10840.54 538
10841.52 542
10842.51 530
10843.49 531
10844.47 549
10845.46 531
10846.44 525
10847.42 545
10848.41 560
10849.39 540
10850.37 561
10851.36 512
10852.34 564
10853.32 582
10854.31 592
10855.29 577
10856.28 578
10857.26 552
10858.24 564
10859.23 577
10860.21 579
10861.20 578
10862.18 611
10863.16 583
10864.15 602
10865.13 580
10866.12 577
10867.10 585
10868.08 575
10869.07 596
10870.05 599
10871.04 598
10872.02 600
10873.01 622
10873.99 612
10874.98 596
10875.96 640
10876.95 635
10877.93 651
10878.92 666
10879.90 611
10880.89 640
10881.87 670
10882.86 636
10883.84 661
10884.83 651
10885.81 652
10886.80 662
10887.78 656
10888.77 676
10889.75 680
10890.74 653
10891.72 684
10892.71 677
10893.69 693
10894.68 674
10895.66 683
10896.65 709
10897.64 706
10898.62 706
10899.61 726
10900.59 746
10901.58 722
10902.56 750
10903.55 757
10904.54 750
10905.52 745
10906.51 784
10907.49 768
10908.48 761
10909.47 773
10910.45 780
10911.44 780
10912.43 764
10913.41 807
10914.40 850
10915.39 826
10916.37 830
10917.36 830
10918.35 838
10919.33 888
10920.32 862
10921.31 815
10922.29 871
10923.28 870
10924.27 873
10925.25 870
10926.24 886
10927.23 889
10928.21 882
10929.20 878
10930.19 885
10931.18 899
10932.16 927
10933.15 925
10934.14 945
10935.12 931
10936.11 907
10937.10 940
10938.09 968
10939.07 920
10940.06 943
10941.05 978
10942.04 1040
10943.02 1037
10944.01 991
10945.00 1013
10945.99 1037
10946.98 1027
10947.96 1030
10948.95 1065
10949.94 1134
10950.93 1133
10951.92 1148
10952.90 1165
10953.89 1263
10954.88 1276
10955.87 1327
10956.86 1371
10957.85 1469
10958.83 1413
10959.82 1467
10960.81 1470
10961.80 1472
10962.79 1445
10963.78 1444
10964.77 1415
10965.75 1370
10966.74 1339
10967.73 1302
10968.72 1244
10969.71 1258
10970.70 1187
10971.69 1187
10972.68 1114
10973.67 1129
10974.66 1132
10975.64 1076
10976.63 1038
10977.62 1085
10978.61 1095
10979.60 1080
10980.59 1057
10981.58 1122
10982.57 1166
10983.56 1105
10984.55 1146
10985.54 1133
10986.53 1152
10987.52 1145
10988.51 1180
10989.50 1170
10990.49 1207
10991.48 1233
10992.47 1300
10993.46 1344
10994.45 1387
10995.44 1487
10996.43 1590
10997.42 1599
10998.41 1672
10999.40 1809
11000.39 1820
11001.38 1839
11002.37 1888
11003.36 1860
11004.35 1819
11005.34 1796
11006.33 1693
11007.32 1619
11008.31 1531
11009.30 1447
11010.30 1362
11011.29 1321
11012.28 1228
11013.27 1160
11014.26 1107
11015.25 1074
11016.24 979
11017.23 941
11018.22 945
11019.21 903
11020.21 891
11021.20 884
11022.19 862
11023.18 891
11024.17 837
11025.16 844
11026.15 804
11027.14 801
11028.14 808
11029.13 809
11030.12 815
11031.11 811
11032.10 834
11033.09 841
11034.09 851
11035.08 823
11036.07 812
11037.06 860
11038.05 843
11039.05 903
11040.04 846
11041.03 834
11042.02 817
11043.02 810
11044.01 797
11045.00 807
11045.99 811
11046.98 777
11047.98 761
11048.97 741
11049.96 745
11050.95 771
11051.95 775
11052.94 783
11053.93 729
11054.93 779
11055.92 751
11056.91 741
11057.90 711
11058.90 729
11059.89 719
11060.88 719
11061.88 754
11062.87 723
11063.86 730
11064.86 730
11065.85 734
11066.84 712
11067.84 743
11068.83 750
11069.82 773
11070.82 802
11071.81 777
11072.80 726
11073.80 748
11074.79 751
11075.78 717
11076.78 755
11077.77 751
11078.77 752
11079.76 744
11080.75 744
11081.75 762
11082.74 749
11083.74 730
11084.73 747
11085.72 746
11086.72 711
11087.71 677
11088.71 671
11089.70 670
11090.70 702
11091.69 671
11092.68 655
11093.68 671
11094.67 671
11095.67 651
11096.66 642
11097.66 670
11098.65 644
11099.65 651
11100.64 648
11101.64 688
11102.63 657
11103.63 651
11104.62 633
11105.62 649
11106.61 611
11107.61 602
11108.60 606
11109.60 618
11110.59 628
11111.59 619
11112.58 640
11113.58 648
11114.57 639
11115.57 606
11116.56 639
11117.56 612
11118.56 594
11119.55 599
11120.55 627
11121.54 612
11122.54 595
11123.54 574
11124.53 596
11125.53 603
11126.52 603
11127.52 597
11128.51 586
11129.51 623
11130.51 583
11131.50 595
11132.50 570
11133.50 561
11134.49 561
11135.49 545
11136.49 587
11137.48 588
11138.48 565
11139.47 561
11140.47 575
11141.47 554
11142.46 528
11143.46 553
11144.46 553
11145.46 552
11146.45 567
11147.45 539
11148.45 557
11149.44 528
11150.44 538
11151.44 548
11152.43 558
11153.43 534
11154.43 568
11155.43 548
11156.42 559
11157.42 515
11158.42 512
11159.42 518
11160.41 521
11161.41 536
11162.41 577
11163.41 551
11164.40 519
11165.40 529
11166.40 538
11167.40 536
11168.39 530
11169.39 532
11170.39 539
11171.39 555
11172.39 530
11173.38 533
11174.38 520
11175.38 529
11176.38 543
11177.38 507
11178.38 545
11179.37 540
11180.37 526
11181.37 535
11182.37 527
11183.37 552
11184.37 555
11185.37 556
11186.36 534
11187.36 550
11188.36 538
11189.36 538
11190.36 558
11191.36 528
11192.36 572
11193.36 554
11194.36 543
11195.35 533
11196.35 562
11197.35 523
11198.35 502
11199.35 526
11200.35 560
11201.35 555
11202.35 550
11203.35 578
11204.35 574
11205.35 577
11206.35 549
11207.35 586
11208.35 608
11209.35 580
11210.35 604
11211.35 580
11212.35 582
11213.35 577
11214.35 575
11215.34 551
11216.35 560
11217.35 565
11218.35 572
11219.35 563
11220.35 562
11221.35 561
11222.35 556
11223.35 560
11224.35 544
11225.35 535
11226.35 550
11227.35 526
11228.35 529
11229.35 532
11230.35 576
11231.35 567
11232.35 558
11233.35 579
11234.35 559
11235.35 555
11236.35 538
11237.36 553
11238.36 548
11239.36 560
11240.36 558
11241.36 549
11242.36 520
11243.36 514
11244.36 523
11245.36 562
11246.37 531
11247.37 559
11248.37 558
11249.37 566
11250.37 578
11251.37 582
11252.38 566
11253.38 593
11254.38 571
11255.38 573
11256.38 599
11257.38 566
11258.39 563
11259.39 587
11260.39 597
11261.39 602
11262.39 588
11263.40 582
11264.40 568
11265.40 604
11266.40 597
11267.40 570
11268.41 578
11269.41 598
11270.41 622
11271.41 615
11272.42 591
11273.42 553
11274.42 620
11275.42 668
11276.43 662
11277.43 645
11278.43 644
11279.44 649
11280.44 643
11281.44 646
11282.44 638
11283.45 611
11284.45 585
11285.45 622
11286.46 588
11287.46 611
11288.46 565
11289.47 560
11290.47 557
11291.47 569
11292.48 525
11293.48 538
11294.48 549
11295.49 539
11296.49 560
11297.49 558
11298.50 552
11299.50 539
11300.51 552
11301.51 548
11302.51 528
11303.52 543
11304.52 530
11305.53 545
11306.53 534
11307.53 521
11308.54 522
11309.54 559
11310.55 561
11311.55 582
11312.55 551
11313.56 539
11314.56 563
11315.57 560
11316.57 595
11317.58 575
11318.58 561
11319.59 610
11320.59 583
11321.59 612
11322.60 599
11323.60 599
11324.61 572
11325.61 594
11326.62 608
11327.62 589
11328.63 588
11329.63 606
11330.64 564
11331.64 562
11332.65 588
11333.65 580
11334.66 617
11335.67 610
11336.67 593
11337.68 592
11338.68 604
11339.69 613
11340.69 613
11341.70 597
11342.70 602
11343.71 638
11344.72 615
11345.72 614
11346.73 601
11347.73 609
11348.74 598
11349.74 577
11350.75 534
11351.76 525
11352.76 571
11353.77 527
11354.78 529
11355.78 538
11356.79 555
11357.79 571
11358.80 532
11359.81 501
11360.81 561
11361.82 535
11362.83 550
11363.83 519
11364.84 541
11365.85 547
11366.85 493
11367.86 497
11368.87 523
11369.87 483
11370.88 467
11371.89 481
11372.89 486
11373.90 473
11374.91 514
11375.92 491
11376.92 496
11377.93 476
11378.94 484
11379.94 497
11380.95 519
11381.96 503
11382.97 479
11383.97 516
11384.98 527
11385.99 485
11387.00 480
11388.00 475
11389.01 496
11390.02 492
11391.03 496
11392.04 478
11393.04 508
11394.05 479
11395.06 484
11396.07 497
11397.08 508
11398.08 505
11399.09 460
11400.10 466
11401.11 475
11402.12 504
11403.12 511
11404.13 501
11405.14 491
11406.15 474
11407.16 505
11408.17 493
11409.18 498
11410.18 505
11411.19 498
11412.20 506
11413.21 480
11414.22 471
11415.23 482
11416.24 490
11417.25 492
11418.25 505
11419.26 495
11420.27 485
11421.28 504
11422.29 498
11423.30 485
11424.31 504
11425.32 476
11426.33 474
11427.34 472
11428.35 485
11429.36 487
11430.37 487
11431.38 547
11432.39 514
11433.39 502
11434.40 521
11435.41 507
11436.42 503
11437.43 484
11438.44 475
11439.45 476
11440.46 500
11441.47 509
11442.48 497
11443.49 505
11444.50 500
11445.51 497
11446.52 485
11447.53 500
11448.55 502
11449.56 500
11450.57 502
11451.58 479
11452.59 498
11453.60 500
11454.61 500
11455.62 486
11456.63 471
11457.64 494
11458.65 486
11459.66 488
11460.67 482
11461.68 512
11462.69 514
11463.71 472
11464.72 494
11465.73 478
11466.74 494
11467.75 510
11468.76 473
11469.77 526
11470.78 478
11471.80 499
11472.81 470
11473.82 492
11474.83 490
11475.84 509
11476.85 488
11477.86 508
11478.88 521
11479.89 486
11480.90 492
11481.91 489
11482.92 524
11483.93 518
11484.95 506
11485.96 512
11486.97 477
11487.98 493
11489.00 513
11490.01 514
11491.02 534
11492.03 513
11493.04 512
11494.06 526
11495.07 542
11496.08 508
11497.09 526
11498.11 511
11499.12 508
11500.13 542
11501.14 549
11502.16 544
11503.17 573
11504.18 548
11505.20 537
11506.21 544
11507.22 552
11508.23 563
11509.25 567
11510.26 570
11511.27 580
11512.29 585
11513.30 640
11514.31 617
11515.33 598
11516.34 633
11517.35 599
11518.37 593
11519.38 600
11520.39 629
11521.41 628
11522.42 626
11523.43 671
11524.45 679
11525.46 697
11526.47 727
11527.49 739
11528.50 734
11529.52 718
11530.53 757
11531.54 786
11532.56 810
11533.57 855
11534.59 845
11535.60 881
11536.62 962
11537.63 1017
11538.64 1045
11539.66 1052
11540.67 1093
11541.69 1096
11542.70 1097
11543.72 1098
11544.73 1077
11545.75 996
11546.76 996
11547.77 989
11548.79 914
11549.80 881
11550.82 795
11551.83 747
11552.85 704
11553.86 706
11554.88 666
11555.89 633
11556.91 644
11557.92 610
11558.94 576
11559.95 548
11560.97 536
11561.99 579
11563.00 593
11564.02 524
11565.03 573
11566.05 558
11567.06 549
11568.08 522
11569.09 532
11570.11 561
11571.13 548
11572.14 527
11573.16 543
11574.17 524
11575.19 508
11576.20 505
11577.22 535
11578.24 518
11579.25 520
11580.27 566
11581.29 518
11582.30 525
11583.32 524
11584.33 529
11585.35 546
11586.37 505
11587.38 502
11588.40 507
11589.42 492
11590.43 493
11591.45 505
11592.47 507
11593.48 482
11594.50 500
11595.52 528
11596.53 508
11597.55 504
11598.57 532
11599.58 534
11600.60 537
11601.62 527
11602.64 559
11603.65 509
11604.67 547
11605.69 536
11606.70 543
11607.72 547
11608.74 542
11609.76 555
11610.77 533
11611.79 530
11612.81 533
11613.83 529
11614.84 525
11615.86 527
11616.88 519
11617.90 509
11618.92 499
11619.93 549
11620.95 526
11621.97 527
11622.99 512
11624.01 513
11625.02 503
11626.04 498
11627.06 527
11628.08 519
11629.10 551
11630.11 492
11631.13 514
11632.15 485
11633.17 500
11634.19 470
11635.21 474
11636.23 471
11637.24 469
11638.26 483
11639.28 465
11640.30 482
11641.32 492
11642.34 496
11643.36 474
11644.38 467
11645.39 454
11646.41 466
11647.43 480
11648.45 441
11649.47 468
11650.49 451
11651.51 448
11652.53 487
11653.55 452
11654.57 444
11655.59 450
11656.61 433
11657.63 446
11658.65 451
11659.67 427
11660.69 423
11661.70 431
11662.72 417
11663.74 453
11664.76 436
11665.78 453
11666.80 453
11667.82 423
11668.84 411
11669.86 433
11670.88 443
11671.90 438
11672.92 427
11673.95 437
11674.97 433
11675.99 432
11677.01 426
11678.03 436
11679.05 426
11680.07 410
11681.09 421
11682.11 438
11683.13 435
11684.15 417
11685.17 434
11686.19 427
11687.21 431
11688.23 440
11689.25 467
11690.28 464
11691.30 454
11692.32 438
11693.34 434
11694.36 411
11695.38 416
11696.40 421
11697.42 406
11698.44 436
11699.47 437
11700.49 434
11701.51 453
11702.53 427
11703.55 421
11704.57 423
11705.60 385
11706.62 416
11707.64 457
11708.66 436
11709.68 450
11710.70 442
11711.73 442
11712.75 438
11713.77 460
11714.79 417
11715.81 390
11716.84 425
11717.86 431
11718.88 409
11719.90 406
11720.92 423
11721.95 435
11722.97 426
11723.99 421
11725.01 427
11726.04 434
11727.06 405
11728.08 384
11729.11 382
11730.13 394
11731.15 419
11732.17 420
11733.20 402
11734.22 409
11735.24 412
11736.26 400
11737.29 439
11738.31 460
11739.33 428
11740.36 439
11741.38 448
11742.40 415
11743.43 440
11744.45 414
11745.47 443
11746.50 434
11747.52 434
11748.54 444
11749.57 452
11750.59 468
11751.62 425
11752.64 461
11753.66 461
11754.69 450
11755.71 450
11756.73 418
11757.76 447
11758.78 434
11759.81 438
11760.83 455
11761.85 446
11762.88 435
11763.90 449
11764.93 454
11765.95 482
11766.98 461
11768.00 455
11769.02 447
11770.05 461
11771.07 460
11772.10 455
11773.12 483
11774.15 474
11775.17 450
11776.20 467
11777.22 454
11778.25 452
11779.27 449
11780.30 453
11781.32 444
11782.35 469
11783.37 474
11784.40 470
11785.42 471
11786.45 458
11787.47 457
11788.50 452
11789.52 429
11790.55 462
11791.57 494
11792.60 506
11793.62 448
11794.65 465
11795.67 462
11796.70 465
11797.73 488
11798.75 536
11799.78 480
11800.80 474
11801.83 479
11802.85 482
11803.88 503
11804.91 483
11805.93 484
11806.96 444
11807.98 468
11809.01 503
11810.04 481
11811.06 462
11812.09 492
11813.12 489
11814.14 494
11815.17 506
11816.19 523
11817.22 510
11818.25 524
11819.27 506
11820.30 494
11821.33 501
11822.35 538
11823.38 513
11824.41 506
11825.44 509
11826.46 536
11827.49 524
11828.52 528
11829.54 492
11830.57 551
11831.60 522
11832.62 506
11833.65 543
11834.68 549
11835.71 562
11836.73 539
11837.76 528
11838.79 525
11839.82 562
11840.84 565
11841.87 565
11842.90 558
11843.93 535
11844.95 568
11845.98 570
11847.01 564
11848.04 594
11849.07 603
11850.09 591
11851.12 576
11852.15 583
11853.18 575
11854.21 600
11855.23 595
11856.26 596
11857.29 595
11858.32 625
11859.35 605
11860.38 596
11861.40 624
11862.43 637
11863.46 663
11864.49 649
11865.52 654
11866.55 653
11867.58 669
11868.60 659
11869.63 654
11870.66 703
11871.69 699
11872.72 647
11873.75 664
11874.78 671
11875.81 700
11876.84 717
11877.86 686
11878.89 697
11879.92 678
11880.95 686
11881.98 721
11883.01 703
11884.04 721
11885.07 759
11886.10 733
11887.13 764
11888.16 752
11889.19 776
11890.22 765
11891.25 781
11892.28 809
11893.31 785
11894.34 829
11895.37 841
11896.40 875
11897.43 889
11898.46 948
11899.49 903
11900.52 929
11901.55 1006
11902.58 1029
11903.61 1032
11904.64 1051
11905.67 1068
11906.70 1116
11907.73 1086
11908.76 1058
11909.79 1087
11910.82 1059
11911.85 1027
11912.88 1024
11913.91 1024
11914.94 992
11915.97 978
11917.01 960
11918.04 899
11919.07 903
11920.10 877
11921.13 898
11922.16 887
11923.19 895
11924.22 875
11925.25 911
11926.28 923
11927.32 939
11928.35 973
11929.38 976
11930.41 1018
11931.44 1023
11932.47 1054
11933.50 1043
11934.54 1035
11935.57 1009
11936.60 1062
11937.63 1022
11938.66 1030
11939.70 950
11940.73 960
11941.76 939
11942.79 906
11943.82 866
11944.85 863
11945.89 829
11946.92 806
11947.95 797
11948.98 788
11950.02 756
11951.05 749
11952.08 744
11953.11 722
11954.15 709
11955.18 735
11956.21 734
11957.24 742
11958.28 705
11959.31 696
11960.34 697
11961.37 742
11962.41 739
11963.44 712
11964.47 712
11965.51 733
11966.54 743
11967.57 700
11968.60 715
11969.64 753
11970.67 751
11971.70 729
11972.74 730
11973.77 747
11974.80 719
11975.84 762
11976.87 757
11977.90 755
11978.94 771
11979.97 754
11981.00 768
11982.04 779
11983.07 752
11984.11 771
11985.14 776
11986.17 797
11987.21 772
11988.24 781
11989.28 794
11990.31 787
11991.34 749
11992.38 742
11993.41 773
11994.45 797
11995.48 804
11996.51 810
11997.55 824
11998.58 839
11999.62 828
12000.65 808
12001.69 764
12002.72 830
12003.76 847
12004.79 844
12005.82 839
12006.86 809
12007.89 827
12008.93 834
12009.96 847
12011.00 848
12012.03 848
12013.07 851
12014.10 884
12015.14 882
12016.17 876
12017.21 890
12018.24 857
12019.28 854
12020.32 900
12021.35 930
12022.39 908
12023.42 903
12024.46 944
12025.49 926
12026.53 939
12027.56 902
12028.60 895
12029.64 931
12030.67 864
12031.71 912
12032.74 905
12033.78 897
12034.81 914
12035.85 934
12036.89 927
12037.92 910
12038.96 922
12039.99 910
12041.03 874
12042.07 899
12043.10 906
12044.14 924
12045.18 915
12046.21 939
12047.25 941
12048.29 977
12049.32 963
12050.36 910
12051.40 945
12052.43 956
12053.47 1016
12054.51 1019
12055.54 1013
12056.58 1040
12057.62 1065
12058.65 1054
12059.69 1079
12060.73 1048
12061.76 1042
12062.80 1089
12063.84 1055
12064.88 1018
12065.91 976
12066.95 997
12067.99 974
12069.03 937
12070.06 914
12071.10 899
12072.14 894
12073.18 895
12074.21 872
12075.25 839
12076.29 852
12077.33 813
12078.36 846
12079.40 847
12080.44 785
12081.48 804
12082.52 795
12083.55 783
12084.59 810
12085.63 779
12086.67 792
12087.71 827
12088.74 806
12089.78 821
12090.82 796
12091.86 834
12092.90 831
12093.94 841
12094.98 870
12096.01 884
12097.05 876
12098.09 908
12099.13 908
12100.17 913
12101.21 923
12102.25 908
12103.28 927
12104.32 968
12105.36 975
12106.40 928
12107.44 919
12108.48 941
12109.52 907
12110.56 900
12111.60 882
12112.64 863
12113.68 831
12114.72 809
12115.76 832
12116.79 795
12117.83 777
12118.87 763
12119.91 750
12120.95 727
12121.99 686
12123.03 688
12124.07 699
12125.11 676
12126.15 626
12127.19 645
12128.23 644
12129.27 658
12130.31 681
12131.35 673
12132.39 643
12133.43 660
12134.47 658
12135.51 633
12136.55 631
12137.59 638
12138.63 658
12139.67 660
12140.71 629
12141.76 614
12142.80 620
12143.84 623
12144.88 609
12145.92 615
12146.96 644
12148.00 629
12149.04 628
12150.08 645
12151.12 618
12152.16 592
12153.20 602
12154.25 619
12155.29 637
12156.33 615
12157.37 618
12158.41 613
12159.45 604
12160.49 601
12161.53 584
12162.58 588
12163.62 577
12164.66 614
12165.70 579
12166.74 567
12167.78 592
12168.82 580
12169.87 560
12170.91 556
12171.95 581
12172.99 605
12174.03 564
12175.08 582
12176.12 595
12177.16 547
12178.20 557
12179.24 540
12180.29 568
12181.33 588
12182.37 556
12183.41 562
12184.46 544
12185.50 560
12186.54 576
12187.58 592
12188.63 585
12189.67 553
12190.71 520
12191.75 545
12192.80 560
12193.84 518
12194.88 523
12195.92 547
12196.97 535
12198.01 548
12199.05 541
12200.10 525
12201.14 567
12202.18 520
12203.23 543
12204.27 577
12205.31 534
12206.36 546
12207.40 525
12208.44 536
12209.49 528
12210.53 547
12211.57 503
12212.62 500
12213.66 509
12214.70 522
12215.75 513
12216.79 501
12217.84 535
12218.88 523
12219.92 542
12220.97 517
12222.01 527
12223.06 484
12224.10 490
12225.14 497
12226.19 485
12227.23 489
12228.28 499
12229.32 517
12230.36 521
12231.41 524
12232.45 488
12233.50 527
12234.54 502
12235.59 490
12236.63 490
12237.68 485
12238.72 514
12239.77 497
12240.81 495
12241.86 496
12242.90 505
12243.94 514
12244.99 511
12246.03 488
12247.08 494
12248.13 518
12249.17 524
12250.22 500
12251.26 497
12252.31 479
12253.35 470
12254.40 465
12255.44 442
12256.49 482
12257.53 469
12258.58 468
12259.62 477
12260.67 447
12261.72 438
12262.76 454
12263.81 459
12264.85 471
12265.90 460
12266.94 454
12267.99 443
12269.04 450
12270.08 440
12271.13 429
12272.17 398
12273.22 439
12274.27 451
12275.31 422
12276.36 419
12277.41 454
12278.45 461
12279.50 429
12280.55 419
12281.59 405
12282.64 449
12283.69 448
12284.73 442
12285.78 444
12286.83 446
12287.87 443
12288.92 428
12289.97 458
12291.01 429
12292.06 439
12293.11 416
12294.15 446
12295.20 416
12296.25 422
12297.30 412
12298.34 426
12299.39 431
12300.44 419
12301.48 408
12302.53 424
12303.58 435
12304.63 448
12305.67 420
12306.72 447
12307.77 411
12308.82 436
12309.87 429
12310.91 459
12311.96 443
12313.01 417
12314.06 443
12315.10 407
12316.15 403
12317.20 418
12318.25 403
12319.30 420
12320.34 417
12321.39 420
12322.44 443
12323.49 438
12324.54 412
12325.59 431
12326.63 404
12327.68 400
12328.73 385
12329.78 414
12330.83 417
12331.88 396
12332.93 416
12333.98 426
12335.02 418
12336.07 417
12337.12 412
12338.17 409
12339.22 415
12340.27 424
12341.32 387
12342.37 426
12343.42 409
12344.47 410
12345.51 427
12346.56 408
12347.61 413
12348.66 428
12349.71 381
12350.76 391
12351.81 415
12352.86 385
12353.91 409
12354.96 422
12356.01 413
12357.06 408
12358.11 406
12359.16 412
12360.21 395
12361.26 412
12362.31 417
12363.36 425
12364.41 414
12365.46 415
12366.51 442
12367.56 406
12368.61 403
12369.66 436
12370.71 436
12371.76 446
12372.81 435
12373.86 409
12374.91 428
12375.96 404
12377.01 409
12378.06 417
12379.11 423
12380.17 429
12381.22 444
12382.27 436
12383.32 437
12384.37 424
12385.42 439
12386.47 451
12387.52 453
12388.57 426
12389.62 421
12390.67 435
12391.73 426
12392.78 438
12393.83 460
12394.88 455
12395.93 415
12396.98 416
12398.03 421
12399.09 432
12400.14 422
12401.19 414
12402.24 451
12403.29 422
12404.34 431
12405.40 411
12406.45 392
12407.50 426
12408.55 415
12409.60 451
12410.66 430
12411.71 440
12412.76 447
12413.81 443
12414.86 447
12415.92 445
12416.97 424
12418.02 457
12419.07 465
12420.13 429
12421.18 416
12422.23 431
12423.28 466
12424.34 460
12425.39 404
12426.44 418
12427.49 447
12428.55 433
12429.60 441
12430.65 437
12431.71 460
12432.76 457
12433.81 448
12434.86 484
12435.92 493
12436.97 454
12438.02 451
12439.08 466
12440.13 461
12441.18 470
12442.24 468
12443.29 452
12444.34 482
12445.40 459
12446.45 465
12447.50 478
12448.56 465
12449.61 455
12450.67 489
12451.72 500
12452.77 500
12453.83 491
12454.88 468
12455.94 497
12456.99 519
12458.04 531
12459.10 522
12460.15 532
12461.21 550
12462.26 534
12463.31 536
12464.37 572
12465.42 568
12466.48 578
12467.53 592
12468.59 597
12469.64 642
12470.70 648
12471.75 663
12472.80 704
12473.86 735
12474.91 763
12475.97 776
12477.02 761
12478.08 767
12479.13 801
12480.19 808
12481.24 842
12482.30 804
12483.35 788
12484.41 766
12485.46 754
12486.52 719
12487.57 694
12488.63 676
12489.69 654
12490.74 655
12491.80 627
12492.85 597
12493.91 557
12494.96 540
12496.02 553
12497.07 542
12498.13 548
12499.19 532
12500.24 515
12501.30 554
12502.35 521
12503.41 518
12504.47 535
12505.52 499
12506.58 544
12507.63 511
12508.69 540
12509.75 527
12510.80 510
12511.86 513
12512.91 537
12513.97 523
12515.03 543
12516.08 527
12517.14 543
12518.20 550
12519.25 540
12520.31 547
12521.37 539
12522.42 544
12523.48 543
12524.54 563
12525.59 561
12526.65 538
12527.71 535
12528.77 552
12529.82 543
12530.88 534
12531.94 544
12532.99 535
12534.05 568
12535.11 540
12536.17 555
12537.22 539
12538.28 522
12539.34 516
12540.40 508
12541.45 554
12542.51 561
12543.57 541
12544.63 571
12545.68 603
12546.74 626
12547.80 603
12548.86 633
12549.92 664
12550.97 644
12552.03 659
12553.09 647
12554.15 632
12555.21 614
12556.26 676
12557.32 653
12558.38 663
12559.44 667
12560.50 663
12561.56 621
12562.61 607
12563.67 619
12564.73 628
12565.79 620
12566.85 629
12567.91 641
12568.97 608
12570.02 582
12571.08 602
12572.14 604
12573.20 605
12574.26 579
12575.32 579
12576.38 562
12577.44 560
12578.50 567
12579.56 555
12580.61 579
12581.67 561
12582.73 550
12583.79 547
12584.85 576
12585.91 545
12586.97 540
12588.03 591
12589.09 582
12590.15 549
12591.21 573
12592.27 567
12593.33 592
12594.39 559
12595.45 567
12596.51 575
12597.57 561
12598.63 556
12599.69 579
12600.75 561
12601.81 564
12602.87 574
12603.93 588
12604.99 555
12606.05 544
12607.11 571
12608.17 585
12609.23 599
12610.29 576
12611.35 594
12612.41 641
12613.47 621
12614.53 616
12615.59 646
12616.66 654
12617.72 646
12618.78 610
12619.84 635
12620.90 661
12621.96 659
12623.02 656
12624.08 696
12625.14 710
12626.20 681
12627.26 693
12628.33 709
12629.39 732
12630.45 682
12631.51 722
12632.57 718
12633.63 712
12634.69 688
12635.76 706
12636.82 720
12637.88 707
12638.94 699
12640.00 705
12641.06 686
12642.13 669
12643.19 646
12644.25 605
12645.31 628
12646.37 610
12647.44 612
12648.50 583
12649.56 599
12650.62 576
12651.68 572
12652.75 583
12653.81 580
12654.87 559
12655.93 590
12657.00 584
12658.06 570
12659.12 608
12660.18 582
12661.25 600
12662.31 579
12663.37 566
12664.43 595
12665.50 604
12666.56 576
12667.62 567
12668.69 567
12669.75 579
12670.81 591
12671.88 565
12672.94 592
12674.00 584
12675.06 560
12676.13 583
12677.19 592
12678.25 572
12679.32 610
12680.38 570
12681.44 611
12682.51 580
12683.57 578
12684.64 592
12685.70 561
12686.76 611
12687.83 637
12688.89 616
12689.95 619
12691.02 591
12692.08 597
12693.15 622
12694.21 604
12695.27 602
12696.34 621
12697.40 652
12698.47 614
12699.53 644
12700.59 606
12701.66 627
12702.72 642
12703.79 650
12704.85 651
12705.92 680
12706.98 640
12708.05 675
12709.11 682
12710.18 701
12711.24 741
12712.30 689
12713.37 681
12714.43 688
12715.50 677
12716.56 669
12717.63 663
12718.69 653
12719.76 714
12720.82 691
12721.89 697
12722.95 708
12724.02 700
12725.09 738
12726.15 704
12727.22 717
12728.28 720
12729.35 706
12730.41 737
12731.48 761
12732.54 767
12733.61 742
12734.68 779
12735.74 776
12736.81 760
12737.87 750
12738.94 750
12740.00 761
12741.07 726
12742.14 708
12743.20 699
12744.27 703
12745.33 682
12746.40 648
12747.47 647
12748.53 657
12749.60 650
12750.67 594
12751.73 592
12752.80 597
12753.87 586
12754.93 599
12756.00 579
12757.07 590
12758.13 580
12759.20 557
12760.27 623
12761.33 570
12762.40 577
12763.47 556
12764.53 527
12765.60 540
12766.67 521
12767.73 560
12768.80 562
12769.87 508
12770.94 533
12772.00 540
12773.07 525
12774.14 534
12775.21 546
12776.27 529
12777.34 555
12778.41 549
12779.48 522
12780.54 515
12781.61 507
12782.68 527
12783.75 557
12784.81 520
12785.88 525
12786.95 523
12788.02 533
12789.09 506
12790.15 527
12791.22 507
12792.29 519
12793.36 487
12794.43 496
12795.49 507
12796.56 511
12797.63 485
12798.70 499
12799.77 519
12800.84 450
12801.90 482
12802.97 494
12804.04 485
12805.11 517
12806.18 489
12807.25 485
12808.32 485
12809.39 485
12810.45 489
12811.52 506
12812.59 480
12813.66 524
12814.73 539
12815.80 505
12816.87 528
12817.94 526
12819.01 496
12820.08 506
12821.15 514
12822.21 504
12823.28 527
12824.35 523
12825.42 506
12826.49 491
12827.56 511
12828.63 523
12829.70 511
12830.77 518
12831.84 519
12832.91 480
12833.98 505
12835.05 509
12836.12 499
12837.19 471
12838.26 482
12839.33 491
12840.40 475
12841.47 476
12842.54 479
12843.61 470
12844.68 459
12845.75 438
12846.82 447
12847.89 425
12848.96 464
12850.03 472
12851.10 444
12852.18 450
12853.25 454
12854.32 453
12855.39 453
12856.46 460
12857.53 423
12858.60 439
12859.67 418
12860.74 417
12861.81 425
12862.88 398
12863.96 417
12865.03 428
12866.10 451
12867.17 418
12868.24 403
12869.31 423
12870.38 409
12871.45 388
12872.53 392
12873.60 405
12874.67 412
12875.74 407
12876.81 426
12877.88 401
12878.96 377
12880.03 415
12881.10 404
12882.17 413
12883.24 417
12884.31 409
12885.39 400
12886.46 391
12887.53 385
12888.60 391
12889.68 393
12890.75 402
12891.82 379
12892.89 348
12893.96 367
12895.04 385
12896.11 414
12897.18 368
12898.25 354
12899.33 415
12900.40 412
12901.47 380
12902.54 373
12903.62 375
12904.69 387
12905.76 374
12906.84 386
12907.91 386
12908.98 369
12910.06 368
12911.13 362
12912.20 361
12913.27 392
12914.35 367
12915.42 356
12916.49 375
12917.57 395
12918.64 375
12919.71 368
12920.79 373
12921.86 377
12922.94 372
12924.01 364
12925.08 375
12926.16 373
12927.23 360
12928.30 334
12929.38 373
12930.45 357
12931.53 354
12932.60 355
12933.67 359
12934.75 337
12935.82 321
12936.90 381
12937.97 367
12939.04 352
12940.12 352
12941.19 335
12942.27 332
12943.34 348
12944.42 359
12945.49 349
12946.56 353
12947.64 359
12948.71 353
12949.79 352
12950.86 349
12951.94 335
12953.01 368
12954.09 344
12955.16 359
12956.24 333
12957.31 358
12958.39 343
12959.46 340
12960.54 352
12961.61 356
12962.69 335
12963.76 359
12964.84 359
12965.91 331
12966.99 360
12968.07 369
12969.14 373
12970.22 354
12971.29 360
12972.37 355
12973.44 335
12974.52 341
12975.59 355
12976.67 342
12977.75 381
12978.82 354
12979.90 337
12980.97 356
12982.05 360
12983.13 378
12984.20 350
12985.28 364
12986.35 383
12987.43 368
12988.51 348
12989.58 352
12990.66 327
12991.74 337
12992.81 357
12993.89 379
12994.97 334
12996.04 345
12997.12 345
12998.20 345
12999.27 352
13000.35 356
13001.43 368
13002.50 350
13003.58 359
13004.66 353
13005.73 385
13006.81 336
13007.89 359
13008.97 379
13010.04 380
13011.12 360
13012.20 372
13013.27 354
13014.35 357
13015.43 359
13016.51 357
13017.58 329
13018.66 361
13019.74 370
13020.82 369
13021.89 356
13022.97 378
13024.05 360
13025.13 361
13026.21 344
13027.28 346
13028.36 354
13029.44 376
13030.52 376
13031.60 371
13032.67 359
13033.75 373
13034.83 365
13035.91 356
13036.99 360
13038.07 377
13039.14 354
13040.22 328
13041.30 373
13042.38 367
13043.46 367
13044.54 382
13045.62 373
13046.69 389
13047.77 361
13048.85 393
13049.93 403
13051.01 390
13052.09 346
13053.17 356
13054.25 359
13055.33 371
13056.40 333
13057.48 356
13058.56 370
13059.64 362
13060.72 368
13061.80 366
13062.88 356
13063.96 362
13065.04 367
13066.12 364
13067.20 357
13068.28 375
13069.36 355
13070.44 359
13071.52 373
13072.60 389
13073.68 373
13074.76 369
13075.84 349
13076.92 374
13078.00 383
13079.08 384
13080.16 375
13081.24 378
13082.32 374
13083.40 412
13084.48 393
13085.56 377
13086.64 369
13087.72 380
13088.80 373
13089.88 357
13090.96 368
13092.04 364
13093.12 371
13094.20 385
13095.28 356
13096.36 354
13097.44 380
13098.52 394
13099.61 355
13100.69 379
13101.77 354
13102.85 364
13103.93 370
13105.01 368
13106.09 367
13107.17 388
13108.25 382
13109.34 387
13110.42 411
13111.50 402
13112.58 389
13113.66 388
13114.74 389
13115.82 395
13116.91 424
13117.99 406
13119.07 389
13120.15 367
13121.23 393
13122.31 442
13123.40 420
13124.48 427
13125.56 420
13126.64 403
13127.72 408
13128.81 428
13129.89 413
13130.97 395
13132.05 411
13133.14 411
13134.22 434
13135.30 399
13136.38 405
13137.47 383
13138.55 426
13139.63 398
13140.71 379
13141.80 396
13142.88 392
13143.96 397
13145.04 403
13146.13 404
13147.21 402
13148.29 411
13149.38 393
13150.46 384
13151.54 416
13152.62 405
13153.71 395
13154.79 394
13155.87 396
13156.96 408
13158.04 413
13159.12 401
13160.21 420
13161.29 421
13162.37 389
13163.46 394
13164.54 417
13165.62 414
13166.71 421
13167.79 419
13168.88 399
13169.96 424
13171.04 417
13172.13 418
13173.21 405
13174.30 425
13175.38 467
13176.46 399
13177.55 384
13178.63 394
13179.72 406
13180.80 414
13181.88 411
13182.97 417
13184.05 418
13185.14 403
13186.22 426
13187.31 417
13188.39 418
13189.48 418
13190.56 456
13191.65 425
13192.73 411
13193.81 418
13194.90 429
13195.98 437
13197.07 441
13198.15 448
13199.24 444
13200.32 432
13201.41 414
13202.49 432
13203.58 404
13204.67 417
13205.75 425
13206.84 416
13207.92 430
13209.01 458
13210.09 459
13211.18 445
13212.26 439
13213.35 451
13214.43 423
13215.52 450
13216.61 429
13217.69 398
13218.78 431
13219.86 428
13220.95 432
13222.04 458
13223.12 473
13224.21 460
13225.29 436
13226.38 454
13227.47 447
13228.55 450
13229.64 434
13230.72 453
13231.81 482
13232.90 465
13233.98 442
13235.07 460
13236.16 433
13237.24 456
13238.33 465
13239.42 467
13240.50 485
13241.59 439
13242.68 448
13243.76 462
13244.85 462
13245.94 480
13247.02 477
13248.11 460
13249.20 462
13250.29 483
13251.37 492
13252.46 488
13253.55 479
13254.63 494
13255.72 494
13256.81 488
13257.90 477
13258.98 477
13260.07 508
13261.16 491
13262.25 502
13263.33 506
13264.42 522
13265.51 522
13266.60 498
13267.69 510
13268.77 518
13269.86 524
13270.95 525
13272.04 532
13273.13 532
13274.21 525
13275.30 527
13276.39 548
13277.48 525
13278.57 543
13279.65 564
13280.74 538
13281.83 549
13282.92 542
13284.01 524
13285.10 555
13286.19 607
13287.27 567
13288.36 531
13289.45 555
13290.54 546
13291.63 549
13292.72 593
13293.81 582
13294.90 563
13295.98 558
13297.07 606
13298.16 593
13299.25 596
13300.34 593
13301.43 608
13302.52 622
13303.61 623
13304.70 605
13305.79 593
13306.88 600
13307.97 593
13309.06 639
13310.15 625
13311.24 634
13312.32 647
13313.41 658
13314.50 674
13315.59 676
13316.68 644
13317.77 654
13318.86 653
13319.95 672
13321.04 663
13322.13 708
13323.22 676
13324.31 660
13325.40 677
13326.49 675
13327.58 711
13328.68 675
13329.77 710
13330.86 689
13331.95 709
13333.04 729
13334.13 690
13335.22 689
13336.31 735
13337.40 721
13338.49 740
13339.58 742
13340.67 715
13341.76 735
13342.85 726
13343.94 740
13345.04 737
13346.13 762
13347.22 733
13348.31 727
13349.40 753
13350.49 728
13351.58 701
13352.67 752
13353.77 777
13354.86 755
13355.95 738
13357.04 732
13358.13 770
13359.22 770
13360.31 748
13361.41 777
13362.50 797
13363.59 809
13364.68 792
13365.77 826
13366.87 818
13367.96 819
13369.05 830
13370.14 818
13371.23 866
13372.33 841
13373.42 854
13374.51 797
13375.60 828
13376.69 837
13377.79 808
13378.88 806
13379.97 764
13381.06 760
13382.16 726
13383.25 735
13384.34 728
13385.43 711
13386.53 696
13387.62 698
13388.71 689
13389.81 686
13390.90 662
13391.99 674
13393.08 664
13394.18 667
13395.27 658
13396.36 646
13397.46 656
13398.55 632
13399.64 629
13400.74 621
13401.83 652
13402.92 647
13404.02 629
13405.11 674
13406.20 634
13407.30 631
13408.39 643
13409.48 614
13410.58 640
13411.67 627
13412.77 608
13413.86 636
13414.95 609
13416.05 634
13417.14 581
13418.23 604
13419.33 630
13420.42 655
13421.52 645
13422.61 643
13423.71 616
13424.80 657
13425.89 637
13426.99 657
13428.08 660
13429.18 691
13430.27 680
13431.37 645
13432.46 653
13433.56 645
13434.65 672
13435.74 653
13436.84 637
13437.93 648
13439.03 645
13440.12 639
13441.22 656
13442.31 646
13443.41 662
13444.50 644
13445.60 657
13446.69 695
13447.79 684
13448.88 697
13449.98 704
13451.08 701
13452.17 685
13453.27 682
13454.36 720
13455.46 705
13456.55 683
13457.65 701
13458.74 714
13459.84 730
13460.94 726
13462.03 765
13463.13 717
13464.22 711
13465.32 754
13466.41 773
13467.51 759
13468.61 746
13469.70 763
13470.80 737
13471.90 751
13472.99 761
13474.09 765
13475.18 749
13476.28 753
13477.38 742
13478.47 767
13479.57 767
13480.67 775
13481.76 812
13482.86 792
13483.96 758
13485.05 786
13486.15 820
13487.25 787
13488.34 801
13489.44 793
13490.54 783
13491.63 812
13492.73 849
13493.83 874
13494.93 871
13496.02 829
13497.12 872
13498.22 897
13499.31 896
13500.41 905
13501.51 867
13502.61 945
13503.70 923
13504.80 925
13505.90 908
13507.00 913
13508.09 896
13509.19 922
13510.29 926
13511.39 926
13512.49 889
13513.58 878
13514.68 886
13515.78 884
13516.88 861
13517.98 850
13519.07 842
13520.17 845
13521.27 822
13522.37 787
13523.47 773
13524.57 796
13525.66 812
13526.76 765
13527.86 811
13528.96 747
13530.06 780
13531.16 810
13532.25 798
13533.35 805
13534.45 788
13535.55 759
13536.65 784
13537.75 797
13538.85 744
13539.95 741
13541.05 731
13542.14 710
13543.24 708
13544.34 710
13545.44 674
13546.54 674
13547.64 675
13548.74 672
13549.84 703
13550.94 653
13552.04 644
13553.14 652
13554.24 611
13555.34 656
13556.44 609
13557.54 641
13558.64 657
13559.74 616
13560.84 643
13561.94 622
13563.04 662
13564.13 611
13565.23 612
13566.34 623
13567.44 650
13568.54 653
13569.64 635
13570.74 621
13571.84 641
13572.94 608
13574.04 638
13575.14 622
13576.24 653
13577.34 615
13578.44 601
13579.54 590
13580.64 616
13581.74 614
13582.84 612
13583.94 607
13585.04 614
13586.14 605
13587.24 610
13588.35 589
13589.45 617
13590.55 626
13591.65 592
13592.75 612
13593.85 621
13594.95 589
13596.05 603
13597.15 611
13598.26 643
13599.36 604
13600.46 652
13601.56 633
13602.66 603
13603.76 604
13604.86 633
13605.97 629
13607.07 596
13608.17 606
13609.27 594
13610.37 623
13611.47 619
13612.58 629
13613.68 612
13614.78 620
13615.88 593
13616.98 606
13618.09 618
13619.19 610
13620.29 641
13621.39 640
13622.50 598
13623.60 579
13624.70 617
13625.80 641
13626.91 634
13628.01 621
13629.11 614
13630.21 596
13631.32 646
13632.42 611
13633.52 613
13634.62 613
13635.73 622
13636.83 619
13637.93 638
13639.04 600
13640.14 617
13641.24 605
13642.35 617
13643.45 617
13644.55 609
13645.65 636
13646.76 626
13647.86 630
13648.96 616
13650.07 608
13651.17 621
13652.28 597
13653.38 573
13654.48 608
13655.59 598
13656.69 594
13657.79 628
13658.90 613
13660.00 588
13661.11 614
13662.21 588
13663.31 604
13664.42 575
13665.52 580
13666.63 610
13667.73 591
13668.83 569
13669.94 591
13671.04 606
13672.15 603
13673.25 593
13674.36 610
13675.46 613
13676.56 650
13677.67 628
13678.77 635
13679.88 605
13680.98 626
13682.09 611
13683.19 628
13684.30 604
13685.40 592
13686.51 614
13687.61 605
13688.72 635
13689.82 631
13690.93 602
13692.03 623
13693.14 646
13694.24 606
13695.35 606
13696.45 655
13697.56 649
13698.66 624
13699.77 615
13700.87 604
13701.98 636
13703.09 674
13704.19 644
13705.30 633
13706.40 645
13707.51 657
13708.61 634
13709.72 674
13710.83 662
13711.93 687
13713.04 700
13714.14 690
13715.25 692
13716.36 704
13717.46 725
13718.57 711
13719.67 702
13720.78 698
13721.89 708
13722.99 739
13724.10 769
13725.21 749
13726.31 756
13727.42 746
13728.53 739
13729.63 740
13730.74 754
13731.85 737
13732.95 738
13734.06 764
13735.17 758
13736.27 773
13737.38 808
13738.49 814
13739.59 838
13740.70 829
13741.81 851
13742.92 833
13744.02 838
13745.13 867
13746.24 853
13747.35 824
13748.45 856
13749.56 854
13750.67 878
13751.78 904
13752.88 908
13753.99 878
13755.10 908
13756.21 896
13757.31 992
13758.42 976
13759.53 965
13760.64 1017
13761.75 1010
13762.85 1053
13763.96 1051
13765.07 1067
13766.18 1095
13767.29 1089
13768.39 1135
13769.50 1138
13770.61 1146
13771.72 1209
13772.83 1256
13773.94 1267
13775.04 1266
13776.15 1274
13777.26 1288
13778.37 1226
13779.48 1194
13780.59 1251
13781.70 1224
13782.80 1154
13783.91 1143
13785.02 1113
13786.13 1091
13787.24 1048
13788.35 1005
13789.46 967
13790.57 971
13791.68 872
13792.79 858
13793.90 876
13795.00 846
13796.11 840
13797.22 743
13798.33 752
13799.44 796
13800.55 761
13801.66 763
13802.77 716
13803.88 705
13804.99 710
13806.10 769
13807.21 733
13808.32 728
13809.43 708
13810.54 721
13811.65 719
13812.76 697
13813.87 683
13814.98 714
13816.09 694
13817.20 670
13818.31 686
13819.42 698
13820.53 694
13821.64 703
13822.75 687
13823.86 691
13824.97 649
13826.08 652
13827.19 657
13828.30 689
13829.41 668
13830.53 648
13831.64 668
13832.75 703
13833.86 686
13834.97 663
13836.08 642
13837.19 675
13838.30 668
13839.41 658
13840.52 674
13841.64 667
13842.75 659
13843.86 663
13844.97 645
13846.08 672
13847.19 648
13848.30 653
13849.41 673
13850.53 641
13851.64 664
13852.75 690
13853.86 714
13854.97 692
13856.08 685
13857.20 675
13858.31 643
13859.42 674
13860.53 655
13861.64 657
13862.76 663
13863.87 669
13864.98 678
13866.09 661
13867.20 639
13868.32 661
13869.43 697
13870.54 703
13871.65 740
13872.77 688
13873.88 699
13874.99 667
13876.10 687
13877.22 688
13878.33 702
13879.44 726
13880.55 679
13881.67 670
13882.78 690
13883.89 724
13885.01 732
13886.12 719
13887.23 725
13888.34 711
13889.46 758
13890.57 813
13891.68 747
13892.80 742
13893.91 771
13895.02 797
13896.14 768
13897.25 766
13898.36 789
13899.48 770
13900.59 753
13901.70 790
13902.82 754
13903.93 754
13905.05 780
13906.16 792
13907.27 709
13908.39 715
13909.50 717
13910.61 695
13911.73 655
13912.84 664
13913.96 638
13915.07 641
13916.19 678
13917.30 664
13918.41 622
13919.53 619
13920.64 641
13921.76 644
13922.87 673
13923.99 624
13925.10 619
13926.21 617
13927.33 633
13928.44 612
13929.56 592
13930.67 596
13931.79 607
13932.90 590
13934.02 606
13935.13 637
13936.25 613
13937.36 593
13938.48 586
13939.59 591
13940.71 599
13941.82 608
13942.94 582
13944.05 588
13945.17 555
13946.28 598
13947.40 575
13948.52 580
13949.63 588
13950.75 587
13951.86 609
13952.98 574
13954.09 581
13955.21 596
13956.32 579
13957.44 606
13958.56 607
13959.67 570
13960.79 577
13961.90 566
13963.02 535
13964.14 542
13965.25 549
13966.37 560
13967.48 602
13968.60 583
13969.72 542
13970.83 535
13971.95 536
13973.07 551
13974.18 584
13975.30 582
13976.42 578
13977.53 574
13978.65 552
13979.77 573
13980.88 574
13982.00 567
13983.12 601
13984.23 571
13985.35 552
13986.47 576
13987.58 545
13988.70 546
13989.82 594
13990.94 542
13992.05 572
13993.17 586
13994.29 595
13995.40 577
13996.52 558
13997.64 560
13998.76 608
13999.87 575
14000.99 563
14002.11 580
14003.23 561
14004.35 591
14005.46 570
14006.58 572
14007.70 546
14008.82 544
14009.93 553
14011.05 570
14012.17 566
14013.29 580
14014.41 562
14015.52 537
14016.64 542
14017.76 529
14018.88 554
14020.00 563
14021.12 541
14022.23 549
14023.35 568
14024.47 580
14025.59 533
14026.71 536
14027.83 573
14028.95 553
14030.06 550
14031.18 568
14032.30 579
14033.42 559
14034.54 585
14035.66 564
14036.78 555
14037.90 557
14039.02 581
14040.14 586
14041.25 569
14042.37 599
14043.49 598
14044.61 643
14045.73 589
14046.85 605
14047.97 597
14049.09 595
14050.21 623
14051.33 607
14052.45 622
14053.57 627
14054.69 606
14055.81 628
14056.93 604
14058.05 615
14059.17 634
14060.29 621
14061.41 602
14062.53 628
14063.65 638
14064.77 654
14065.89 611
14067.01 616
14068.13 652
14069.25 652
14070.37 662
14071.49 675
14072.61 666
14073.73 680
14074.85 683
14075.97 706
14077.09 696
14078.21 692
14079.33 659
14080.45 699
14081.57 714
14082.69 692
14083.82 726
14084.94 724
14086.06 730
14087.18 732
14088.30 737
14089.42 697
14090.54 742
14091.66 726
14092.78 701
14093.91 744
14095.03 739
14096.15 728
14097.27 753
14098.39 759
14099.51 726
14100.63 697
14101.76 696
14102.88 743
14104.00 730
14105.12 711
14106.24 716
14107.36 690
14108.49 679
14109.61 673
14110.73 679
14111.85 696
14112.97 667
14114.10 657
14115.22 639
14116.34 656
14117.46 626
14118.58 626
14119.71 626
14120.83 616
14121.95 612
14123.07 617
14124.20 626
14125.32 640
14126.44 624
14127.56 587
14128.69 563
14129.81 552
14130.93 576
14132.06 549
14133.18 567
14134.30 580
14135.42 562
14136.55 555
14137.67 547
14138.79 565
14139.92 552
14141.04 540
14142.16 527
14143.29 531
14144.41 545
14145.53 552
14146.66 532
14147.78 512
14148.90 551
14150.03 537
14151.15 522
14152.27 522
14153.40 527
14154.52 534
14155.64 556
14156.77 539
14157.89 521
14159.02 530
14160.14 542
14161.26 517
14162.39 515
14163.51 505
14164.64 562
14165.76 531
14166.88 498
14168.01 492
14169.13 475
14170.26 500
14171.38 502
14172.51 521
14173.63 500
14174.75 490
14175.88 501
14177.00 496
14178.13 481
14179.25 491
14180.38 510
14181.50 492
14182.63 465
14183.75 497
14184.88 504
14186.00 472
14187.13 475
14188.25 481
14189.38 468
14190.50 476
14191.63 489
14192.75 481
14193.88 481
14195.00 481
14196.13 472
14197.25 483
14198.38 479
14199.50 494
14200.63 491
14201.76 478
14202.88 459
14204.01 485
14205.13 481
14206.26 473
14207.38 462
14208.51 479
14209.64 460
14210.76 474
14211.89 487
14213.01 469
14214.14 434
14215.27 447
14216.39 475
14217.52 469
14218.64 473
14219.77 462
14220.90 419
14222.02 464
14223.15 458
14224.28 445
14225.40 468
14226.53 446
14227.66 454
14228.78 455
14229.91 437
14231.04 444
14232.16 456
14233.29 438
14234.42 445
14235.54 423
14236.67 424
14237.80 425
14238.92 446
14240.05 437
14241.18 422
14242.31 456
14243.43 419
14244.56 426
14245.69 441
14246.82 415
14247.94 422
14249.07 418
14250.20 454
14251.33 437
14252.45 438
14253.58 436
14254.71 426
14255.84 451
14256.96 409
14258.09 403
14259.22 397
14260.35 431
14261.47 443
14262.60 405
14263.73 403
14264.86 397
14265.99 394
14267.12 408
14268.24 403
14269.37 405
14270.50 417
14271.63 413
14272.76 413
14273.89 408
14275.01 376
14276.14 395
14277.27 433
14278.40 443
14279.53 387
14280.66 390
14281.79 385
14282.91 397
14284.04 406
14285.17 366
14286.30 396
14287.43 387
14288.56 392
14289.69 365
14290.82 398
14291.95 409
14293.08 375
14294.20 385
14295.33 417
14296.46 376
14297.59 404
14298.72 389
14299.85 369
14300.98 375
14302.11 377
14303.24 370
14304.37 388
14305.50 348
14306.63 367
14307.76 368
14308.89 378
14310.02 366
14311.15 381
14312.28 381
14313.41 361
14314.54 379
14315.67 381
14316.80 334
14317.93 358
14319.06 353
14320.19 337
14321.32 341
14322.45 377
14323.58 350
14324.71 339
14325.84 369
14326.97 368
14328.10 353
14329.23 338
14330.36 364
14331.49 343
14332.62 355
14333.76 352
14334.89 375
14336.02 360
14337.15 361
14338.28 382
14339.41 382
14340.54 353
14341.67 344
14342.80 353
14343.93 359
14345.07 362
14346.20 346
14347.33 349
14348.46 362
14349.59 346
14350.72 321
14351.85 360
14352.99 353
14354.12 347
14355.25 339
14356.38 342
14357.51 360
14358.64 363
14359.78 346
14360.91 366
14362.04 346
14363.17 350
14364.30 346
14365.44 366
14366.57 355
14367.70 355
14368.83 371
14369.96 371
14371.10 352
14372.23 345
14373.36 337
14374.49 340
14375.63 349
14376.76 338
14377.89 348
14379.02 333
14380.16 364
14381.29 346
14382.42 348
14383.55 377
14384.69 374
14385.82 353
14386.95 350
14388.09 342
14389.22 339
14390.35 360
14391.49 356
14392.62 372
14393.75 376
14394.89 354
14396.02 370
14397.15 366
14398.28 360
14399.42 340
14400.55 361
14401.69 387
14402.82 354
14403.95 317
14405.09 315
14406.22 352
14407.35 350
14408.49 356
14409.62 318
14410.75 342
14411.89 342
14413.02 360
14414.16 354
14415.29 344
14416.42 377
14417.56 369
14418.69 378
14419.83 357
14420.96 398
14422.10 364
14423.23 389
14424.36 341
14425.50 358
14426.63 374
14427.77 355
14428.90 369
14430.04 364
14431.17 363
14432.31 364
14433.44 361
14434.58 403
14435.71 384
14436.85 368
14437.98 377
14439.12 364
14440.25 370
14441.39 357
14442.52 359
14443.66 374
14444.79 378
14445.93 361
14447.06 367
14448.20 376
14449.33 368
14450.47 376
14451.60 343
14452.74 358
14453.87 354
14455.01 356
14456.14 371
14457.28 371
14458.42 369
14459.55 407
14460.69 361
14461.82 388
14462.96 383
14464.10 383
14465.23 358
14466.37 402
14467.50 393
14468.64 358
14469.78 354
14470.91 381
14472.05 372
14473.18 360
14474.32 405
14475.46 410
14476.59 374
14477.73 382
14478.87 387
14480.00 365
14481.14 395
14482.28 412
14483.41 360
14484.55 373
14485.69 375
14486.82 374
14487.96 381
14489.10 383
14490.23 361
14491.37 389
14492.51 365
14493.65 366
14494.78 338
14495.92 352
14497.06 355
14498.19 381
14499.33 370
14500.47 350
14501.61 382
14502.74 345
14503.88 365
14505.02 365
14506.16 366
14507.29 372
14508.43 386
14509.57 366
14510.71 358
14511.85 369
14512.98 369
14514.12 376
14515.26 349
14516.40 340
14517.54 350
14518.67 360
14519.81 359
14520.95 362
14522.09 377
14523.23 356
14524.36 363
14525.50 352
14526.64 350
14527.78 368
14528.92 364
14530.06 339
14531.19 350
14532.33 375
14533.47 365
14534.61 361
14535.75 380
14536.89 355
14538.03 378
14539.17 368
14540.31 392
14541.44 374
14542.58 342
14543.72 329
14544.86 369
14546.00 386
14547.14 352
14548.28 367
14549.42 364
14550.56 359
14551.70 372
14552.84 358
14553.98 344
14555.12 365
14556.25 355
14557.39 392
14558.53 384
14559.67 387
14560.81 388
14561.95 396
14563.09 345
14564.23 354
14565.37 366
14566.51 382
14567.65 400
14568.79 432
14569.93 397
14571.07 372
14572.21 382
14573.35 398
14574.49 367
14575.63 397
14576.77 388
14577.92 387
14579.06 392
14580.20 376
14581.34 380
14582.48 410
14583.62 399
14584.76 428
14585.90 382
14587.04 418
14588.18 407
14589.32 434
14590.46 426
14591.60 441
14592.74 424
14593.89 419
14595.03 439
14596.17 437
14597.31 416
14598.45 447
14599.59 427
14600.73 422
14601.87 452
14603.02 439
14604.16 463
14605.30 434
14606.44 460
14607.58 436
14608.72 435
14609.86 445
14611.01 423
14612.15 425
14613.29 474
14614.43 451
14615.57 474
14616.72 481
14617.86 469
14619.00 505
14620.14 469
14621.28 483
14622.43 471
14623.57 495
14624.71 497
14625.85 520
14627.00 504
14628.14 493
14629.28 489
14630.42 554
14631.56 517
14632.71 517
14633.85 547
14634.99 543
14636.14 540
14637.28 567
14638.42 552
14639.56 589
14640.71 544
14641.85 539
14642.99 514
14644.14 525
14645.28 555
14646.42 512
14647.56 511
14648.71 498
14649.85 481
14650.99 471
14652.14 462
14653.28 468
14654.42 439
14655.57 433
14656.71 424
14657.85 414
14659.00 405
14660.14 394
14661.29 416
14662.43 405
14663.57 414
14664.72 390
14665.86 382
14667.00 371
14668.15 373
14669.29 405
14670.44 396
14671.58 380
14672.73 369
14673.87 375
14675.01 370
14676.16 360
14677.30 361
14678.45 379
14679.59 378
14680.74 372
14681.88 367
14683.02 341
14684.17 370
14685.31 347
14686.46 362
14687.60 342
14688.75 365
14689.89 365
14691.04 336
14692.18 345
14693.33 350
14694.47 333
14695.62 341
14696.76 329
14697.91 336
14699.05 343
14700.20 346
14701.34 349
14702.49 340
14703.63 316
14704.78 323
14705.92 334
14707.07 363
14708.22 354
14709.36 325
14710.51 319
14711.65 330
14712.80 346
14713.94 325
14715.09 323
14716.23 324
14717.38 346
14718.53 328
14719.67 334
14720.82 321
14721.96 332
14723.11 329
14724.26 327
14725.40 350
14726.55 327
14727.70 309
14728.84 321
14729.99 337
14731.13 326
14732.28 316
14733.43 309
14734.57 317
14735.72 344
14736.87 333
14738.01 320
14739.16 321
14740.31 328
14741.45 336
14742.60 312
14743.75 311
14744.89 294
14746.04 315
14747.19 292
14748.34 297
14749.48 308
14750.63 309
14751.78 303
14752.92 323
14754.07 320
14755.22 286
14756.37 311
14757.51 291
14758.66 327
14759.81 318
14760.96 292
14762.10 311
14763.25 323
14764.40 304
14765.55 300
14766.70 320
14767.84 329
14768.99 293
14770.14 300
14771.29 276
14772.43 294
14773.58 298
14774.73 305
14775.88 290
14777.03 279
14778.18 284
14779.32 286
14780.47 291
14781.62 285
14782.77 296
14783.92 292
14785.07 280
14786.21 279
14787.36 287
14788.51 293
14789.66 289
14790.81 283
14791.96 292
14793.11 296
14794.26 278
14795.40 293
14796.55 292
14797.70 288
14798.85 277
14800.00 279
14801.15 291
14802.30 255
14803.45 295
14804.60 290
14805.75 258
14806.90 270
14808.05 284
14809.19 265
14810.34 277
14811.49 257
14812.64 248
14813.79 267
14814.94 280
14816.09 276
14817.24 275
14818.39 256
14819.54 275
14820.69 293
14821.84 274
14822.99 260
14824.14 266
14825.29 259
14826.44 248
14827.59 266
14828.74 265
14829.89 265
14831.04 268
14832.19 287
14833.34 299
14834.49 240
14835.64 271
14836.79 271
14837.95 266
14839.10 253
14840.25 266
14841.40 261
14842.55 263
14843.70 264
14844.85 243
14846.00 245
14847.15 260
14848.30 255
14849.45 238
14850.60 244
14851.76 267
14852.91 242
14854.06 249
14855.21 266
14856.36 232
14857.51 264
14858.66 250
14859.81 264
14860.97 253
14862.12 254
14863.27 254
14864.42 256
14865.57 269
14866.72 235
14867.88 251
14869.03 248
14870.18 269
14871.33 267
14872.48 277
14873.64 255
14874.79 251
14875.94 256
14877.09 258
14878.24 243
14879.40 268
14880.55 238
14881.70 248
14882.85 261
14884.00 246
14885.16 277
14886.31 244
14887.46 237
14888.61 249
14889.77 254
14890.92 238
14892.07 246
14893.23 240
14894.38 249
14895.53 235
14896.68 239
14897.84 247
14898.99 243
14900.14 250
14901.30 242
14902.45 253
14903.60 268
14904.75 247
14905.91 240
14907.06 244
14908.21 243
14909.37 250
14910.52 246
14911.67 239
14912.83 265
14913.98 231
14915.14 253
14916.29 236
14917.44 230
14918.60 234
14919.75 237
14920.90 254
14922.06 239
14923.21 240
14924.37 243
14925.52 237
14926.67 239
14927.83 234
14928.98 234
14930.14 233
14931.29 249
14932.44 234
14933.60 217
14934.75 215
14935.91 236
14937.06 241
14938.22 238
14939.37 246
14940.52 230
14941.68 232
14942.83 231
14943.99 240
14945.14 246
14946.30 267
14947.45 234
14948.61 239
14949.76 246
14950.92 238
14952.07 237
14953.23 272
14954.38 263
14955.54 245
14956.69 245
14957.85 250
14959.00 258
14960.16 242
14961.31 243
14962.47 258
14963.62 236
14964.78 244
14965.94 257
14967.09 253
14968.25 271
14969.40 250
14970.56 237
14971.71 240
14972.87 231
14974.03 252
14975.18 237
14976.34 244
14977.49 263
14978.65 265
14979.81 243
14980.96 251
14982.12 243
14983.27 265
14984.43 255
14985.59 236
14986.74 244
14987.90 227
14989.06 244
14990.21 254
14991.37 248
14992.53 227
14993.68 235
14994.84 238
14996.00 241
14997.15 246
14998.31 254
14999.47 248
15000.62 241
15001.78 250
15002.94 250
15004.09 247
15005.25 242
15006.41 245
15007.56 220
15008.72 228
15009.88 228
15011.04 233
15012.19 252
15013.35 230
15014.51 227
15015.67 262
15016.82 243
15017.98 243
15019.14 233
15020.30 246
15021.45 237
15022.61 217
15023.77 230
15024.93 236
15026.08 212
15027.24 236
15028.40 226
15029.56 234
15030.72 208
15031.87 235
15033.03 237
15034.19 221
15035.35 221
15036.51 241
15037.67 231
15038.82 235
15039.98 251
15041.14 239
15042.30 220
15043.46 235
15044.62 233
15045.78 228
15046.93 228
15048.09 229
15049.25 224
15050.41 241
15051.57 244
15052.73 232
15053.89 228
15055.05 237
15056.20 236
15057.36 224
15058.52 229
15059.68 224
15060.84 240
15062.00 251
15063.16 220
15064.32 215
15065.48 234
15066.64 236
15067.80 244
15068.96 221
15070.12 236
15071.28 222
15072.44 238
15073.60 233
15074.76 208
15075.91 231
15077.07 232
15078.23 227
15079.39 234
15080.55 228
15081.71 212
15082.87 222
15084.03 226
15085.19 228
15086.35 236
15087.51 246
15088.68 216
15089.84 204
15091.00 241
15092.16 233
15093.32 216
15094.48 243
15095.64 232
15096.80 208
15097.96 226
15099.12 226
15100.28 239
15101.44 228
15102.60 238
15103.76 260
15104.92 233
15106.08 245
15107.25 242
15108.41 258
15109.57 242
15110.73 251
15111.89 241
15113.05 247
15114.21 269
15115.37 257
15116.54 217
15117.70 243
15118.86 242
15120.02 236
15121.18 230
15122.34 246
15123.50 236
15124.67 221
15125.83 239
15126.99 261
15128.15 232
15129.31 262
15130.47 240
15131.64 233
15132.80 239
15133.96 237
15135.12 260
15136.28 269
15137.45 254
15138.61 255
15139.77 241
15140.93 247
15142.10 258
15143.26 255
15144.42 238
15145.58 237
15146.75 248
15147.91 248
15149.07 260
15150.23 265
15151.40 242
15152.56 267
15153.72 267
15154.88 234
15156.05 227
15157.21 236
15158.37 257
15159.54 228
15160.70 246
15161.86 263
15163.03 273
15164.19 271
15165.35 261
15166.52 270
15167.68 257
15168.84 265
15170.01 261
15171.17 256
15172.33 272
15173.50 282
15174.66 282
15175.82 257
15176.99 255
15178.15 265
15179.31 242
15180.48 254
15181.64 274
15182.81 274
15183.97 265
15185.13 286
15186.30 290
15187.46 264
15188.63 260
15189.79 277
15190.95 279
15192.12 289
15193.28 297
15194.45 271
15195.61 291
15196.78 268
15197.94 274
15199.10 298
15200.27 287
15201.43 298
15202.60 306
15203.76 287
15204.93 284
15206.09 278
15207.26 260
15208.42 260
15209.59 263
15210.75 258
15211.92 322
15213.08 284
15214.25 273
15215.41 287
15216.58 284
15217.74 302
15218.91 298
15220.07 310
15221.24 285
15222.40 316
15223.57 312
15224.74 312
15225.90 290
15227.07 326
15228.23 312
15229.40 323
15230.56 311
15231.73 312
15232.89 307
15234.06 327
15235.23 314
15236.39 321
15237.56 332
15238.72 333
15239.89 312
15241.06 338
15242.22 318
15243.39 323
15244.56 315
15245.72 334
15246.89 357
15248.05 329
15249.22 313
15250.39 314
15251.55 322
15252.72 337
15253.89 324
15255.05 332
15256.22 309
15257.39 303
15258.55 285
15259.72 304
15260.89 284
15262.05 302
15263.22 299
15264.39 311
15265.56 312
15266.72 288
15267.89 291
15269.06 304
15270.22 303
15271.39 293
15272.56 286
15273.73 285
15274.89 292
15276.06 309
15277.23 272
15278.40 274
15279.56 256
15280.73 267
15281.90 292
15283.07 276
15284.23 283
15285.40 262
15286.57 269
15287.74 285
15288.91 286
15290.07 267
15291.24 283
15292.41 295
15293.58 288
15294.75 274
15295.92 267
15297.08 290
15298.25 297
15299.42 291
15300.59 289
15301.76 269
15302.93 270
15304.09 294
15305.26 274
15306.43 276
15307.60 298
15308.77 295
15309.94 286
15311.11 282
15312.28 267
15313.44 301
15314.61 277
15315.78 290
15316.95 264
15318.12 294
15319.29 277
15320.46 297
15321.63 280
15322.80 281
15323.97 299
15325.14 294
15326.30 300
15327.47 281
15328.64 311
15329.81 294
15330.98 265
15332.15 286
15333.32 298
15334.49 287
15335.66 269
15336.83 267
15338.00 273
15339.17 309
15340.34 320
15341.51 311
15342.68 297
15343.85 282
15345.02 294
15346.19 289
15347.36 288
15348.53 294
15349.70 285
15350.87 305
15352.04 284
15353.21 317
15354.38 327
15355.55 322
15356.72 311
15357.90 299
15359.07 319
15360.24 312
15361.41 311
15362.58 308
15363.75 326
15364.92 294
15366.09 303
15367.26 312
15368.43 292
15369.60 285
15370.77 306
15371.95 307
15373.12 311
15374.29 295
15375.46 296
15376.63 322
15377.80 350
15378.97 320
15380.15 286
15381.32 312
15382.49 319
15383.66 324
15384.83 287
15386.00 298
15387.17 284
15388.35 296
15389.52 303
15390.69 302
15391.86 292
15393.03 297
15394.21 313
15395.38 304
15396.55 288
15397.72 284
15398.89 313
15400.07 299
15401.24 301
15402.41 292
15403.58 290
15404.76 289
15405.93 286
15407.10 275
15408.27 293
15409.45 262
15410.62 260
15411.79 275
15412.96 276
15414.14 242
15415.31 258
15416.48 269
15417.66 276
15418.83 277
15420.00 266
15421.17 270
15422.35 268
15423.52 265
15424.69 230
15425.87 247
15427.04 263
15428.21 264
15429.39 251
15430.56 267
15431.73 256
15432.91 274
15434.08 275
15435.25 276
15436.43 253
15437.60 265
15438.77 246
15439.95 243
15441.12 281
15442.30 274
15443.47 264
15444.64 280
15445.82 263
15446.99 266
15448.17 256
15449.34 247
15450.51 243
15451.69 238
15452.86 255
15454.04 276
15455.21 270
15456.39 248
15457.56 236
15458.73 257
15459.91 247
15461.08 277
15462.26 220
15463.43 246
15464.61 247
15465.78 240
15466.96 254
15468.13 277
15469.31 258
15470.48 233
15471.66 249
15472.83 254
15474.01 270
15475.18 274
15476.36 269
15477.53 256
15478.71 252
15479.88 264
15481.06 254
15482.23 249
15483.41 268
15484.58 260
15485.76 262
15486.93 231
15488.11 261
15489.29 258
15490.46 251
15491.64 258
15492.81 269
15493.99 254
15495.16 246
15496.34 259
15497.52 277
15498.69 294
15499.87 269
15501.04 243
15502.22 268
15503.40 258
15504.57 262
15505.75 252
15506.92 241
15508.10 273
15509.28 258
15510.45 275
15511.63 276
15512.81 285
15513.98 265
15515.16 283
15516.34 285
15517.51 281
15518.69 249
15519.87 270
15521.04 258
15522.22 253
15523.40 268
15524.57 278
15525.75 301
15526.93 271
15528.11 258
15529.28 266
15530.46 270
15531.64 280
15532.81 277
15533.99 278
15535.17 279
15536.35 286
15537.52 264
15538.70 300
15539.88 281
15541.06 269
15542.23 270
15543.41 289
15544.59 295
15545.77 277
15546.95 277
15548.12 262
15549.30 284
15550.48 281
15551.66 275
15552.83 268
15554.01 285
15555.19 284
15556.37 273
15557.55 316
15558.73 283
15559.90 271
15561.08 289
15562.26 284
15563.44 286
15564.62 270
15565.80 285
15566.97 273
15568.15 283
15569.33 290
15570.51 290
15571.69 292
15572.87 291
15574.05 303
15575.23 309
15576.40 299
15577.58 300
15578.76 317
15579.94 286
15581.12 302
15582.30 313
15583.48 310
15584.66 306
15585.84 316
15587.02 351
15588.20 318
15589.38 316
15590.56 325
15591.73 313
15592.91 338
15594.09 318
15595.27 321
15596.45 341
15597.63 334
15598.81 330
15599.99 292
15601.17 336
15602.35 338
15603.53 367
15604.71 344
15605.89 335
15607.07 313
15608.25 313
15609.43 339
15610.61 357
15611.79 351
15612.97 347
15614.15 353
15615.33 374
15616.51 370
15617.69 365
15618.88 371
15620.06 372
15621.24 370
15622.42 346
15623.60 373
15624.78 350
15625.96 368
15627.14 357
15628.32 353
15629.50 358
15630.68 372
15631.86 404
15633.05 381
15634.23 395
15635.41 377
15636.59 398
15637.77 388
15638.95 402
15640.13 399
15641.31 407
15642.50 393
15643.68 373
15644.86 396
15646.04 397
15647.22 390
15648.40 423
15649.58 402
15650.77 413
15651.95 432
15653.13 405
15654.31 422
15655.49 393
15656.68 408
15657.86 408
15659.04 416
15660.22 429
15661.40 408
15662.59 431
15663.77 430
15664.95 436
15666.13 413
15667.32 430
15668.50 415
15669.68 403
15670.86 397
15672.05 404
15673.23 414
15674.41 408
15675.59 401
15676.78 405
15677.96 383
15679.14 391
15680.32 428
15681.51 416
15682.69 409
15683.87 412
15685.06 386
15686.24 373
15687.42 426
15688.61 402
15689.79 374
15690.97 378
15692.16 368
15693.34 362
15694.52 379
15695.71 372
15696.89 383
15698.07 399
15699.26 386
15700.44 392
15701.62 344
15702.81 384
15703.99 369
15705.17 358
15706.36 363
15707.54 391
15708.73 397
15709.91 394
15711.09 350
15712.28 396
15713.46 385
15714.65 389
15715.83 379
15717.02 394
15718.20 381
15719.38 382
15720.57 396
15721.75 372
15722.94 381
15724.12 378
15725.31 398
15726.49 391
15727.68 386
15728.86 372
15730.04 395
15731.23 388
15732.41 392
15733.60 392
15734.78 391
15735.97 396
15737.15 424
15738.34 427
15739.52 427
15740.71 407
15741.89 421
15743.08 403
15744.27 402
15745.45 404
15746.64 409
15747.82 455
15749.01 442
15750.19 473
15751.38 451
15752.56 425
15753.75 421
15754.93 439
15756.12 412
15757.31 457
15758.49 455
15759.68 403
15760.86 452
15762.05 450
15763.24 432
15764.42 435
15765.61 450
15766.79 434
15767.98 453
15769.17 477
15770.35 423
15771.54 450
15772.72 462
15773.91 428
15775.10 430
15776.28 426
15777.47 422
15778.66 443
15779.84 411
15781.03 413
15782.22 405
15783.40 417
15784.59 414
15785.78 390
15786.96 396
15788.15 423
15789.34 411
15790.53 382
15791.71 389
15792.90 395
15794.09 383
15795.27 403
15796.46 361
15797.65 368
15798.84 393
15800.02 375
15801.21 374
15802.40 370
15803.59 382
15804.77 361
15805.96 357
15807.15 374
15808.34 337
15809.52 363
15810.71 370
15811.90 392
15813.09 366
15814.28 370
15815.46 378
15816.65 363
15817.84 376
15819.03 365
15820.22 369
15821.40 363
15822.59 379
15823.78 340
15824.97 367
15826.16 348
15827.35 368
15828.53 370
15829.72 338
15830.91 344
15832.10 357
15833.29 368
15834.48 379
15835.67 366
15836.85 370
15838.04 361
15839.23 351
15840.42 344
15841.61 373
15842.80 364
15843.99 358
15845.18 321
15846.37 349
15847.55 338
15848.74 347
15849.93 344
15851.12 324
15852.31 346
15853.50 353
15854.69 360
15855.88 349
15857.07 342
15858.26 347
15859.45 346
15860.64 346
15861.83 346
15863.02 349
15864.21 357
15865.40 356
15866.59 341
15867.78 336
15868.97 356
15870.16 346
15871.35 338
15872.54 371
15873.73 352
15874.92 356
15876.11 352
15877.30 378
15878.49 386
15879.68 377
15880.87 338
15882.06 362
15883.25 362
15884.44 366
15885.63 366
15886.82 366
15888.01 364
15889.20 380
15890.39 373
15891.59 372
15892.78 395
15893.97 378
15895.16 393
15896.35 377
15897.54 395
15898.73 381
15899.92 391
15901.11 375
15902.30 361
15903.50 367
15904.69 386
15905.88 397
15907.07 385
15908.26 374
15909.45 404
15910.64 424
15911.84 424
15913.03 401
15914.22 411
15915.41 400
15916.60 389
15917.79 419
15918.99 388
15920.18 385
15921.37 378
15922.56 397
15923.75 406
15924.95 387
15926.14 387
15927.33 390
15928.52 410
15929.71 418
15930.91 414
15932.10 393
15933.29 412
15934.48 385
15935.68 395
15936.87 372
15938.06 378
15939.25 387
15940.45 382
15941.64 382
15942.83 386
15944.03 372
15945.22 389
15946.41 353
15947.60 349
15948.80 368
15949.99 359
15951.18 330
15952.38 317
15953.57 327
15954.76 333
15955.96 332
15957.15 313
15958.34 328
15959.54 319
15960.73 318
15961.92 324
15963.12 330
15964.31 291
15965.50 272
15966.70 319
15967.89 288
15969.08 288
15970.28 296
15971.47 301
15972.67 280
15973.86 285
15975.05 279
15976.25 281
15977.44 265
15978.64 307
15979.83 301
15981.02 291
15982.22 293
15983.41 284
15984.61 263
15985.80 284
15987.00 297
15988.19 287
15989.38 279
15990.58 264
15991.77 253
15992.97 255
15994.16 265
15995.36 272
15996.55 275
15997.75 284
15998.94 259
16000.14 269
16001.33 270
16002.53 268
16003.72 252
16004.92 252
16006.11 258
16007.31 242
16008.50 228
16009.70 263
16010.89 259
16012.09 256
16013.28 261
16014.48 247
16015.67 257
16016.87 270
16018.07 257
16019.26 271
16020.46 268
16021.65 281
16022.85 243
16024.04 244
16025.24 244
16026.44 270
16027.63 256
16028.83 279
16030.02 254
16031.22 248
16032.42 261
16033.61 239
16034.81 248
16036.00 244
16037.20 243
16038.40 263
16039.59 246
16040.79 246
16041.99 212
16043.18 242
16044.38 254
16045.58 259
16046.77 233
16047.97 224
16049.17 232
16050.36 241
16051.56 266
16052.76 269
16053.95 250
16055.15 257
16056.35 250
16057.54 254
16058.74 245
16059.94 263
16061.14 257
16062.33 260
16063.53 261
16064.73 236
16065.92 227
16067.12 250
16068.32 251
16069.52 250
16070.71 245
16071.91 229
16073.11 251
16074.31 241
16075.50 232
16076.70 240
16077.90 245
16079.10 242
16080.30 231
16081.49 225
16082.69 229
16083.89 208
16085.09 230
16086.29 239
16087.48 232
16088.68 219
16089.88 246
16091.08 236
16092.28 225
16093.48 238
16094.67 231
16095.87 214
16097.07 243
16098.27 226
16099.47 216
16100.67 230
16101.87 251
16103.06 228
16104.26 201
16105.46 226
16106.66 225
16107.86 226
16109.06 230
16110.26 217
16111.46 209
16112.66 228
16113.86 213
16115.05 215
16116.25 218
16117.45 201
16118.65 207
16119.85 203
16121.05 231
16122.25 216
16123.45 207
16124.65 211
16125.85 213
16127.05 213
16128.25 232
16129.45 228
16130.65 203
16131.85 221
16133.05 217
16134.25 244
16135.45 214
16136.65 223
16137.85 228
16139.05 241
16140.25 226
16141.45 230
16142.65 226
16143.85 221
16145.05 217
16146.25 202
16147.45 193
16148.65 210
16149.85 218
16151.05 228
16152.25 223
16153.45 208
16154.65 217
16155.85 203
16157.05 211
16158.25 235
16159.46 211
16160.66 229
16161.86 226
16163.06 206
16164.26 226
16165.46 223
16166.66 219
16167.86 193
16169.06 189
16170.27 222
16171.47 212
16172.67 216
16173.87 195
16175.07 211
16176.27 218
16177.47 203
16178.67 207
16179.88 218
16181.08 217
16182.28 201
16183.48 218
16184.68 223
16185.89 215
16187.09 219
16188.29 234
16189.49 218
16190.69 215
16191.90 211
16193.10 219
16194.30 227
16195.50 206
16196.70 228
16197.91 220
16199.11 222
16200.31 213
16201.51 216
16202.72 209
16203.92 221
16205.12 221
16206.32 221
16207.53 235
16208.73 224
16209.93 209
16211.13 196
16212.34 199
16213.54 243
16214.74 222
16215.95 233
16217.15 244
16218.35 224
16219.55 220
16220.76 222
16221.96 228
16223.16 228
16224.37 203
16225.57 203
16226.77 222
16227.98 223
16229.18 215
16230.38 223
16231.59 237
16232.79 224
16233.99 229
16235.20 234
16236.40 237
16237.61 241
16238.81 227
16240.01 232
16241.22 236
16242.42 244
16243.63 243
16244.83 236
16246.03 220
16247.24 236
16248.44 227
16249.65 241
16250.85 223
16252.05 223
16253.26 242
16254.46 236
16255.67 238
16256.87 237
16258.08 240
16259.28 246
16260.49 241
16261.69 246
16262.89 268
16264.10 250
16265.30 236
16266.51 249
16267.71 251
16268.92 283
16270.12 248
16271.33 251
16272.53 233
16273.74 249
16274.94 251
16276.15 237
16277.35 244
16278.56 230
16279.77 225
16280.97 270
16282.18 265
16283.38 233
16284.59 253
16285.79 247
16287.00 233
16288.20 239
16289.41 237
16290.61 247
16291.82 229
16293.03 255
16294.23 232
16295.44 232
16296.64 237
16297.85 241
16299.06 229
16300.26 225
16301.47 224
16302.67 241
16303.88 250
16305.09 232
16306.29 257
16307.50 243
16308.71 232
16309.91 234
16311.12 216
16312.33 253
16313.53 250
16314.74 232
16315.95 235
16317.15 253
16318.36 245
16319.57 236
16320.77 257
16321.98 250
16323.19 246
16324.39 242
16325.60 236
16326.81 237
16328.01 216
16329.22 217
16330.43 227
16331.64 221
16332.84 231
16334.05 227
16335.26 222
16336.47 204
16337.67 228
16338.88 232
16340.09 220
16341.30 221
16342.50 221
16343.71 214
16344.92 206
16346.13 231
16347.33 221
16348.54 212
16349.75 213
16350.96 245
16352.17 214
16353.37 223
16354.58 228
16355.79 218
16357.00 207
16358.21 208
16359.41 209
16360.62 190
16361.83 216
16363.04 213
16364.25 232
16365.46 221
16366.67 218
16367.87 214
16369.08 206
16370.29 210
16371.50 197
16372.71 191
16373.92 230
16375.13 221
16376.34 203
16377.54 216
16378.75 221
16379.96 206
16381.17 220
16382.38 218
16383.59 185
16384.80 208
16386.01 222
16387.22 220
16388.43 203
16389.64 195
16390.85 201
16392.05 209
16393.26 199
16394.47 200
16395.68 212
16396.89 215
16398.10 200
16399.31 203
16400.52 237
16401.73 228
16402.94 206
16404.15 199
16405.36 221
16406.57 208
16407.78 199
16408.99 208
16410.20 212
16411.41 222
16412.62 217
16413.83 216
16415.04 237
16416.25 226
16417.46 216
16418.67 204
16419.88 212
16421.10 216
16422.31 223
16423.52 200
16424.73 218
16425.94 207
16427.15 209
16428.36 231
16429.57 207
16430.78 211
16431.99 211
16433.20 216
16434.41 198
16435.63 202
16436.84 213
16438.05 215
16439.26 216
16440.47 199
16441.68 202
16442.89 202
16444.10 215
16445.32 207
16446.53 199
16447.74 196
16448.95 193
16450.16 209
16451.37 173
16452.59 208
16453.80 209
16455.01 193
16456.22 207
16457.43 211
16458.64 181
16459.86 203
16461.07 213
16462.28 224
16463.49 186
16464.70 208
16465.92 189
16467.13 211
16468.34 202
16469.55 186
16470.77 219
16471.98 198
16473.19 222
16474.40 198
16475.62 200
16476.83 209
16478.04 225
16479.25 195
16480.47 215
16481.68 208
16482.89 221
16484.11 205
16485.32 190
16486.53 228
16487.74 188
16488.96 226
16490.17 203
16491.38 203
16492.60 210
16493.81 210
16495.02 209
16496.24 205
16497.45 189
16498.66 223
16499.88 212
16501.09 214
16502.30 206
16503.52 198
16504.73 214
16505.94 215
16507.16 215
16508.37 192
16509.59 217
16510.80 203
16512.01 206
16513.23 217
16514.44 223
16515.66 191
16516.87 191
16518.08 203
16519.30 218
16520.51 208
16521.73 205
16522.94 218
16524.16 194
16525.37 184
16526.58 205
16527.80 204
16529.01 207
16530.23 196
16531.44 215
16532.66 208
16533.87 221
16535.09 204
16536.30 211
16537.52 199
16538.73 225
16539.95 203
16541.16 228
16542.38 212
16543.59 201
16544.81 209
16546.02 220
16547.24 226
16548.45 238
16549.67 224
16550.88 230
16552.10 236
16553.31 221
16554.53 224
16555.74 238
16556.96 231
16558.18 225
16559.39 238
16560.61 243
16561.82 238
16563.04 233
16564.25 240
16565.47 229
16566.69 218
16567.90 220
16569.12 237
16570.33 215
16571.55 221
16572.77 223
16573.98 215
16575.20 250
16576.41 235
16577.63 240
16578.85 213
16580.06 222
16581.28 216
16582.50 245
16583.71 235
16584.93 219
16586.15 211
16587.36 228
16588.58 241
16589.80 214
16591.01 219
16592.23 213
16593.45 206
16594.66 207
16595.88 231
16597.10 210
16598.32 212
16599.53 220
16600.75 217
16601.97 203
16603.18 206
16604.40 208
16605.62 215
16606.84 218
16608.05 207
16609.27 213
16610.49 205
16611.71 202
16612.92 196
16614.14 194
16615.36 214
16616.58 201
16617.79 193
16619.01 187
16620.23 208
16621.45 216
16622.67 188
16623.88 195
16625.10 193
16626.32 203
16627.54 180
16628.76 195
16629.97 178
16631.19 202
16632.41 199
16633.63 224
16634.85 200
16636.07 212
16637.29 190
16638.50 216
16639.72 207
16640.94 193
16642.16 205
16643.38 208
16644.60 196
16645.82 192
16647.03 202
16648.25 186
16649.47 202
16650.69 210
16651.91 205
16653.13 187
16654.35 186
16655.57 182
16656.79 190
16658.01 184
16659.23 214
16660.45 193
16661.66 179
16662.88 206
16664.10 215
16665.32 203
16666.54 193
16667.76 199
16668.98 181
16670.20 186
16671.42 189
16672.64 177
16673.86 181
16675.08 200
16676.30 207
16677.52 187
16678.74 201
16679.96 208
16681.18 217
16682.40 198
16683.62 180
16684.84 183
16686.06 183
16687.28 197
16688.50 186
16689.72 194
16690.94 191
16692.16 196
16693.39 197
16694.61 169
16695.83 176
16697.05 195
16698.27 201
16699.49 200
16700.71 178
16701.93 193
16703.15 186
16704.37 207
16705.59 202
16706.81 220
16708.04 208
16709.26 175
16710.48 199
16711.70 203
16712.92 190
16714.14 187
16715.36 180
16716.58 180
16717.81 203
16719.03 185
16720.25 180
16721.47 174
16722.69 170
16723.91 170
16725.14 176
16726.36 199
16727.58 209
16728.80 178
16730.02 166
16731.24 176
16732.47 187
16733.69 165
16734.91 180
16736.13 192
16737.36 195
16738.58 189
16739.80 177
16741.02 185
16742.24 183
16743.47 175
16744.69 185
16745.91 169
16747.13 181
16748.36 169
16749.58 168
16750.80 173
16752.02 166
16753.25 186
16754.47 172
16755.69 168
16756.92 203
16758.14 186
16759.36 182
16760.59 180
16761.81 202
16763.03 184
16764.25 178
16765.48 187
16766.70 203
16767.92 194
16769.15 198
16770.37 185
16771.59 189
16772.82 173
16774.04 174
16775.27 178
16776.49 177
16777.71 168
16778.94 169
16780.16 187
16781.38 197
16782.61 179
16783.83 166
16785.06 178
16786.28 205
16787.50 174
16788.73 191
16789.95 182
16791.18 199
16792.40 188
16793.62 182
16794.85 181
16796.07 192
16797.30 171
16798.52 183
16799.75 195
16800.97 182
16802.19 207
16803.42 183
16804.64 174
16805.87 191
16807.09 174
16808.32 195
16809.54 207
16810.77 209
16811.99 181
16813.22 196
16814.44 200
16815.67 195
16816.89 193
16818.12 175
16819.34 184
16820.57 211
16821.79 180
16823.02 195
16824.24 193
16825.47 193
16826.70 199
16827.92 190
16829.15 204
16830.37 177
16831.60 189
16832.82 196
16834.05 176
16835.27 185
16836.50 184
16837.73 200
16838.95 216
16840.18 195
16841.40 224
16842.63 212
16843.86 186
16845.08 192
16846.31 208
16847.53 219
16848.76 209
16849.99 207
16851.21 197
16852.44 209
16853.67 216
16854.89 221
16856.12 219
16857.35 225
16858.57 213
16859.80 218
16861.03 222
16862.25 197
16863.48 226
16864.71 218
16865.93 207
16867.16 212
16868.39 221
16869.61 231
16870.84 223
16872.07 240
16873.30 249
16874.52 242
16875.75 234
16876.98 251
16878.20 234
16879.43 253
16880.66 247
16881.89 258
16883.11 255
16884.34 254
16885.57 276
16886.80 281
16888.02 244
16889.25 250
16890.48 244
16891.71 254
16892.94 263
16894.16 278
16895.39 248
16896.62 244
16897.85 255
16899.08 255
16900.30 243
16901.53 248
16902.76 268
16903.99 262
16905.22 249
16906.45 260
16907.67 252
16908.90 252
16910.13 249
16911.36 222
16912.59 243
16913.82 224
16915.04 218
16916.27 236
16917.50 232
16918.73 227
16919.96 238
16921.19 247
16922.42 236
16923.65 235
16924.88 230
16926.10 236
16927.33 240
16928.56 243
16929.79 219
16931.02 213
16932.25 218
16933.48 220
16934.71 208
16935.94 232
16937.17 214
16938.40 229
16939.63 226
16940.86 228
16942.09 229
16943.32 218
16944.55 215
16945.78 227
16947.01 224
16948.24 221
16949.47 210
16950.70 230
16951.93 233
16953.16 206
16954.39 202
16955.62 234
16956.85 199
16958.08 236
16959.31 206
16960.54 230
16961.77 232
16963.00 229
16964.23 214
16965.46 210
16966.69 232
16967.92 221
16969.15 202
16970.38 213
16971.61 219
16972.84 218
16974.07 227
16975.30 206
16976.54 207
16977.77 219
16979.00 220
16980.23 220
16981.46 200
16982.69 202
16983.92 216
16985.15 195
16986.38 195
16987.62 194
16988.85 201
16990.08 204
16991.31 212
16992.54 198
16993.77 200
16995.00 228
16996.24 219
16997.47 215
16998.70 193
16999.93 226
17001.16 219
17002.39 204
17003.63 220
17004.86 212
17006.09 200
17007.32 186
17008.55 202
17009.79 197
17011.02 207
17012.25 196
17013.48 206
17014.72 198
17015.95 200
17017.18 211
17018.41 203
17019.64 186
17020.88 204
17022.11 185
17023.34 206
17024.58 211
17025.81 209
17027.04 196
17028.27 167
17029.51 194
17030.74 172
17031.97 201
17033.21 169
17034.44 194
17035.67 170
17036.90 180
17038.14 206
17039.37 206
17040.60 194
17041.84 178
17043.07 202
17044.30 194
17045.54 183
17046.77 166
17048.00 188
17049.24 182
17050.47 195
17051.70 198
17052.94 193
17054.17 180
17055.41 186
17056.64 171
17057.87 193
17059.11 186
17060.34 181
17061.58 179
17062.81 180
17064.04 188
17065.28 185
17066.51 193
17067.75 192
17068.98 193
17070.21 194
17071.45 170
17072.68 171
17073.92 197
17075.15 181
17076.39 173
17077.62 179
17078.86 165
17080.09 168
17081.33 167
17082.56 152
17083.80 182
17085.03 165
17086.26 172
17087.50 172
17088.73 185
17089.97 190
17091.20 181
17092.44 191
17093.68 200
17094.91 199
17096.15 189
17097.38 170
17098.62 167
17099.85 158
17101.09 191
17102.32 177
17103.56 166
17104.79 183
17106.03 161
17107.26 177
17108.50 174
17109.74 156
17110.97 185
17112.21 178
17113.44 162
17114.68 172
17115.92 192
17117.15 151
17118.39 162
17119.62 167
17120.86 171
17122.10 181
17123.33 166
17124.57 164
17125.80 184
17127.04 185
17128.28 163
17129.51 163
17130.75 174
17131.99 165
17133.22 184
17134.46 171
17135.70 173
17136.93 160
17138.17 173
17139.41 184
17140.64 162
17141.88 169
17143.12 173
17144.35 177
17145.59 155
17146.83 146
17148.07 160
17149.30 158
17150.54 160
17151.78 160
17153.02 170
17154.25 179
17155.49 177
17156.73 159
17157.96 179
17159.20 161
17160.44 163
17161.68 165
17162.92 167
17164.15 174
17165.39 181
17166.63 177
17167.87 169
17169.10 177
17170.34 170
17171.58 178
17172.82 178
17174.06 162
17175.29 160
17176.53 172
17177.77 180
17179.01 175
17180.25 180
17181.49 168
17182.72 161
17183.96 160
17185.20 153
17186.44 164
17187.68 175
17188.92 176
17190.15 164
17191.39 169
17192.63 160
17193.87 146
17195.11 174
17196.35 155
17197.59 152
17198.83 173
17200.07 170
17201.30 183
17202.54 181
17203.78 159
17205.02 149
17206.26 153
17207.50 159
17208.74 159
17209.98 158
17211.22 172
17212.46 164
17213.70 156
17214.94 143
17216.18 162
17217.42 150
17218.66 174
17219.90 183
17221.14 168
17222.38 166
17223.62 191
17224.86 150
17226.10 164
17227.34 155
17228.58 159
17229.82 146
17231.06 156
17232.30 168
17233.54 170
17234.78 142
17236.02 137
17237.26 162
17238.50 147
17239.74 144
17240.98 143
17242.22 158
17243.46 169
17244.70 154
17245.94 138
17247.18 137
17248.42 144
17249.66 157
17250.90 150
17252.14 159
17253.39 140
17254.63 154
17255.87 160
17257.11 149
17258.35 144
17259.59 144
17260.83 152
17262.07 154
17263.31 167
17264.56 165
17265.80 170
17267.04 174
17268.28 168
17269.52 149
17270.76 155
17272.00 163
17273.25 168
17274.49 153
17275.73 153
17276.97 152
17278.21 151
17279.45 139
17280.70 143
17281.94 155
17283.18 156
17284.42 146
17285.66 146
17286.91 155
17288.15 135
17289.39 142
17290.63 143
17291.88 161
17293.12 155
17294.36 144
17295.60 162
17296.85 156
17298.09 159
17299.33 142
17300.57 154
17301.82 150
17303.06 167
17304.30 148
17305.54 140
17306.79 151
17308.03 163
17309.27 153
17310.52 122
17311.76 148
17313.00 149
17314.25 147
17315.49 151
17316.73 167
17317.97 139
17319.22 142
17320.46 131
17321.71 151
17322.95 165
17324.19 154
17325.44 155
17326.68 142
17327.92 149
17329.17 149
17330.41 156
17331.65 148
17332.90 151
17334.14 161
17335.39 155
17336.63 132
17337.87 154
17339.12 162
17340.36 157
17341.61 138
17342.85 143
17344.09 148
17345.34 160
17346.58 135
17347.83 143
17349.07 136
17350.32 132
17351.56 156
17352.80 151
17354.05 157
17355.29 160
17356.54 168
17357.78 162
17359.03 154
17360.27 144
17361.52 155
17362.76 153
17364.01 142
17365.25 166
17366.50 177
17367.74 157
17368.99 156
17370.23 144
17371.48 155
17372.72 157
17373.97 171
17375.21 155
17376.46 160
17377.70 151
17378.95 152
17380.19 140
17381.44 145
17382.69 156
17383.93 148
17385.18 151
17386.42 138
17387.67 158
17388.91 138
17390.16 151
17391.41 147
17392.65 135
17393.90 145
17395.14 160
17396.39 156
17397.64 149
17398.88 158
17400.13 155
17401.37 167
17402.62 136
17403.87 142
17405.11 150
17406.36 161
17407.61 123
17408.85 145
17410.10 150
17411.35 151
17412.59 154
17413.84 154
17415.09 160
17416.33 172
17417.58 146
17418.83 142
17420.07 143
17421.32 149
17422.57 149
17423.82 136
17425.06 146
17426.31 143
17427.56 152
17428.80 151
17430.05 142
17431.30 174
17432.55 147
17433.79 160
17435.04 144
17436.29 165
17437.54 171
17438.78 165
17440.03 153
17441.28 151
17442.53 156
17443.77 149
17445.02 160
17446.27 162
17447.52 161
17448.77 159
17450.01 169
17451.26 156
17452.51 145
17453.76 143
17455.01 156
17456.25 143
17457.50 142
17458.75 157
17460.00 173
17461.25 173
17462.50 150
17463.74 147
17464.99 167
17466.24 169
17467.49 157
17468.74 169
17469.99 164
17471.24 161
17472.49 171
17473.73 153
17474.98 160
17476.23 145
17477.48 152
17478.73 128
17479.98 137
17481.23 167
17482.48 160
17483.73 163
17484.98 180
17486.23 165
17487.47 153
17488.72 168
17489.97 165
17491.22 165
17492.47 174
17493.72 168
17494.97 145
17496.22 166
17497.47 157
17498.72 153
17499.97 171
17501.22 165
17502.47 170
17503.72 159
17504.97 173
17506.22 176
17507.47 164
17508.72 168
17509.97 153
17511.22 178
17512.47 160
17513.72 164
17514.97 172
17516.22 158
17517.47 160
17518.72 168
17519.97 149
17521.22 167
17522.47 171
17523.72 167
17524.98 176
17526.23 182
17527.48 162
17528.73 172
17529.98 168
17531.23 182
17532.48 177
17533.73 176
17534.98 187
17536.23 168
17537.48 166
17538.74 170
17539.99 181
17541.24 182
17542.49 165
17543.74 174
17544.99 172
17546.24 165
17547.50 161
17548.75 161
17550.00 172
17551.25 200
17552.50 195
17553.75 191
17555.01 160
17556.26 185
17557.51 190
17558.76 164
17560.01 176
17561.26 168
17562.52 179
17563.77 184
17565.02 181
17566.27 166
17567.53 157
17568.78 198
17570.03 185
17571.28 190
17572.53 179
17573.79 193
17575.04 210
17576.29 185
17577.54 166
17578.80 185
17580.05 189
17581.30 170
17582.56 172
17583.81 186
17585.06 160
17586.31 167
17587.57 172
17588.82 182
17590.07 178
17591.33 177
17592.58 177
17593.83 214
17595.08 215
17596.34 194
17597.59 181
17598.84 197
17600.10 178
17601.35 178
17602.61 200
17603.86 196
17605.11 177
17606.37 181
17607.62 201
17608.87 195
17610.13 219
17611.38 209
17612.63 202
17613.89 193
17615.14 178
17616.40 195
17617.65 185
17618.90 199
17620.16 190
17621.41 192
17622.67 190
17623.92 193
17625.17 199
17626.43 202
17627.68 198
17628.94 207
17630.19 217
17631.45 211
17632.70 230
17633.96 183
17635.21 197
17636.47 183
17637.72 193
17638.97 212
17640.23 194
17641.48 183
17642.74 200
17643.99 204
17645.25 214
17646.50 197
17647.76 188
17649.01 208
17650.27 231
17651.52 212
17652.78 183
17654.04 177
17655.29 206
17656.55 215
17657.80 187
17659.06 185
17660.31 184
17661.57 184
17662.82 194
17664.08 172
17665.33 174
17666.59 178
17667.85 183
17669.10 170
17670.36 165
17671.61 172
17672.87 183
17674.13 178
17675.38 169
17676.64 178
17677.89 180
17679.15 184
17680.41 179
17681.66 177
17682.92 184
17684.18 165
17685.43 189
17686.69 190
17687.95 188
17689.20 167
17690.46 171
17691.71 150
17692.97 171
17694.23 180
17695.49 181
17696.74 167
17698.00 166
17699.26 190
17700.51 182
17701.77 160
17703.03 165
17704.28 156
17705.54 155
17706.80 163
17708.06 160
17709.31 160
17710.57 168
17711.83 167
17713.08 167
17714.34 155
17715.60 154
17716.86 174
17718.11 180
17719.37 178
17720.63 158
17721.89 139
17723.15 148
17724.40 151
17725.66 151
17726.92 140
17728.18 138
17729.43 161
17730.69 170
17731.95 152
17733.21 163
17734.47 166
17735.73 170
17736.98 184
17738.24 175
17739.50 145
17740.76 155
17742.02 149
17743.28 168
17744.53 160
17745.79 166
17747.05 166
17748.31 148
17749.57 159
17750.83 158
17752.09 158
17753.34 161
17754.60 161
17755.86 162
17757.12 163
17758.38 170
17759.64 172
17760.90 180
17762.16 170
17763.42 158
17764.68 170
17765.94 170
17767.19 158
17768.45 145
17769.71 152
17770.97 162
17772.23 158
17773.49 156
17774.75 144
17776.01 137
17777.27 143
17778.53 162
17779.79 158
17781.05 140
17782.31 146
17783.57 143
17784.83 161
17786.09 152
17787.35 140
17788.61 135
17789.87 161
17791.13 145
17792.39 154
17793.65 161
17794.91 143
17796.17 146
17797.43 153
17798.69 149
17799.95 180
17801.21 163
17802.47 138
17803.73 150
17805.00 159
17806.26 156
17807.52 157
17808.78 136
17810.04 161
17811.30 156
17812.56 156
17813.82 152
17815.08 176
17816.34 157
17817.60 137
17818.87 135
17820.13 157
17821.39 150
17822.65 156
17823.91 135
17825.17 153
17826.43 157
17827.69 128
17828.96 134
17830.22 125
17831.48 137
17832.74 140
17834.00 143
17835.26 131
17836.53 146
17837.79 148
17839.05 126
17840.31 141
17841.57 121
17842.84 152
17844.10 136
17845.36 128
17846.62 149
17847.88 147
17849.15 147
17850.41 152
17851.67 146
17852.93 144
17854.20 137
17855.46 153
17856.72 116
17857.98 137
17859.25 123
17860.51 132
17861.77 140
17863.03 145
17864.30 152
17865.56 148
17866.82 126
17868.09 145
17869.35 148
17870.61 149
17871.87 139
17873.14 133
17874.40 150
17875.66 151
17876.93 151
17878.19 146
17879.45 155
17880.72 141
17881.98 150
17883.24 159
17884.51 159
17885.77 146
17887.03 124
17888.30 146
17889.56 157
17890.83 147
17892.09 128
17893.35 151
17894.62 132
17895.88 144
17897.14 136
17898.41 144
17899.67 147
17900.94 146
17902.20 150
17903.46 151
17904.73 146
17905.99 148
17907.26 139
17908.52 136
17909.79 151
17911.05 132
17912.32 149
17913.58 154
17914.84 155
17916.11 153
17917.37 147
17918.64 151
17919.90 145
17921.17 142
17922.43 142
17923.70 149
17924.96 142
17926.23 137
17927.49 146
17928.76 133
17930.02 139
17931.29 153
17932.55 136
17933.82 147
17935.08 146
17936.35 137
17937.61 130
17938.88 154
17940.14 138
17941.41 153
17942.68 141
17943.94 152
17945.21 159
17946.47 142
17947.74 149
17949.00 139
17950.27 137
17951.54 165
17952.80 155
17954.07 147
17955.33 128
17956.60 139
17957.87 125
17959.13 147
17960.40 157
17961.66 144
17962.93 142
17964.20 145
17965.46 138
17966.73 135
17968.00 149
17969.26 132
17970.53 125
17971.80 142
17973.06 132
17974.33 132
17975.60 136
17976.86 154
17978.13 154
17979.40 155
17980.66 146
17981.93 145
17983.20 142
17984.46 147
17985.73 152
17987.00 153
17988.26 153
17989.53 139
17990.80 136
17992.07 145
17993.33 130
17994.60 149
17995.87 140
17997.14 132
17998.40 142
17999.67 147
18000.94 158
18002.21 137
18003.47 160
18004.74 147
18006.01 145
18007.28 131
18008.55 121
18009.81 151
18011.08 136
18012.35 157
18013.62 158
18014.89 147
18016.15 163
18017.42 141
18018.69 143
18019.96 142
18021.23 144
18022.49 142
18023.76 143
18025.03 137
18026.30 136
18027.57 152
18028.84 156
18030.11 149
18031.37 150
18032.64 151
18033.91 150
18035.18 153
18036.45 151
18037.72 151
18038.99 125
18040.26 127
18041.53 141
18042.79 139
18044.06 138
18045.33 130
18046.60 141
18047.87 154
18049.14 153
18050.41 162
18051.68 122
18052.95 163
18054.22 149
18055.49 171
18056.76 157
18058.03 136
18059.30 126
18060.57 127
18061.84 132
18063.11 134
18064.38 169
18065.65 146
18066.92 130
18068.19 138
18069.46 146
18070.73 121
18072.00 138
18073.27 134
18074.54 148
18075.81 149
18077.08 127
18078.35 128
18079.62 152
18080.89 127
18082.16 131
18083.43 152
18084.70 137
18085.97 133
18087.24 143
18088.51 134
18089.78 164
18091.05 147
18092.32 156
18093.59 157
18094.87 155
18096.14 141
18097.41 151
18098.68 157
18099.95 140
18101.22 152
18102.49 171
18103.76 143
18105.03 136
18106.31 138
18107.58 165
18108.85 149
18110.12 147
18111.39 157
18112.66 147
18113.93 156
18115.21 150
18116.48 140
18117.75 130
18119.02 140
18120.29 146
18121.56 146
18122.84 143
18124.11 138
18125.38 150
18126.65 152
18127.92 161
18129.20 149
18130.47 148
18131.74 165
18133.01 128
18134.29 136
18135.56 140
18136.83 157
18138.10 170
18139.38 145
18140.65 150
18141.92 146
18143.19 128
18144.47 141
18145.74 156
18147.01 142
18148.28 154
18149.56 154
18150.83 157
18152.10 143
18153.38 144
18154.65 146
18155.92 164
18157.19 166
18158.47 134
18159.74 136
18161.01 142
18162.29 144
18163.56 140
18164.83 131
18166.11 128
18167.38 133
18168.65 145
18169.93 140
18171.20 144
18172.48 142
18173.75 154
18175.02 145
18176.30 131
18177.57 151
18178.84 150
18180.12 143
18181.39 152
18182.67 156
18183.94 162
18185.21 152
18186.49 154
18187.76 126
18189.04 138
18190.31 143
18191.59 161
18192.86 167
18194.13 139
18195.41 131
18196.68 141
18197.96 148
18199.23 141
18200.51 132
18201.78 147
18203.06 151
18204.33 142
18205.61 131
18206.88 140
18208.16 143
18209.43 135
18210.71 151
18211.98 158
18213.26 141
18214.53 141
18215.81 155
18217.08 149
18218.36 139
18219.63 127
18220.91 147
18222.18 130
18223.46 136
18224.73 131
18226.01 129
18227.28 132
18228.56 121
18229.84 127
18231.11 143
18232.39 155
18233.66 150
18234.94 145
18236.21 152
18237.49 162
18238.77 134
18240.04 154
18241.32 153
18242.59 151
18243.87 139
18245.15 153
18246.42 143
18247.70 142
18248.98 138
18250.25 126
18251.53 126
18252.81 130
18254.08 130
18255.36 147
18256.63 146
18257.91 160
18259.19 157
18260.46 146
18261.74 134
18263.02 142
18264.30 134
18265.57 122
18266.85 135
18268.13 158
18269.40 137
18270.68 146
18271.96 151
18273.23 146
18274.51 142
18275.79 163
18277.07 135
18278.34 157
18279.62 158
18280.90 132
18282.18 119
18283.45 145
18284.73 140
18286.01 152
18287.29 132
18288.56 146
18289.84 159
18291.12 162
18292.40 135
18293.68 148
18294.95 153
18296.23 146
18297.51 156
18298.79 153
18300.07 154
18301.34 143
18302.62 132
18303.90 138
18305.18 149
18306.46 117
18307.74 149
18309.01 140
18310.29 139
18311.57 143
18312.85 139
18314.13 135
18315.41 136
18316.69 147
18317.96 126
18319.24 126
18320.52 160
18321.80 132
18323.08 120
18324.36 132
18325.64 150
18326.92 143
18328.20 135
18329.47 143
18330.75 144
18332.03 162
18333.31 159
18334.59 148
18335.87 131
18337.15 155
18338.43 148
18339.71 140
18340.99 156
18342.27 148
18343.55 140
18344.83 143
18346.11 132
18347.39 144
18348.67 144
18349.95 143
18351.23 157
18352.51 156
18353.79 154
18355.07 155
18356.35 144
18357.63 135
18358.91 135
18360.19 140
18361.47 141
18362.75 135
18364.03 135
18365.31 136
18366.59 141
18367.87 181
18369.15 156
18370.43 135
18371.71 122
18372.99 147
18374.27 140
18375.55 154
18376.83 132
18378.12 127
18379.40 139
18380.68 148
18381.96 156
18383.24 133
18384.52 123
18385.80 137
18387.08 129
18388.36 130
18389.65 146
18390.93 142
18392.21 139
18393.49 127
18394.77 138
18396.05 136
18397.33 134
18398.62 124
18399.90 143
18401.18 146
18402.46 154
18403.74 139
18405.02 139
18406.31 143
18407.59 137
18408.87 145
18410.15 129
18411.43 135
18412.72 134
18414.00 150
18415.28 147
18416.56 142
18417.84 147
18419.13 126
18420.41 148
18421.69 147
18422.97 152
18424.26 145
18425.54 140
18426.82 141
18428.10 152
18429.39 139
18430.67 138
18431.95 150
18433.23 128
18434.52 140
18435.80 150
18437.08 167
18438.37 138
18439.65 140
18440.93 135
18442.22 128
18443.50 135
18444.78 126
18446.06 153
18447.35 125
18448.63 139
18449.91 146
18451.20 134
18452.48 141
18453.76 140
18455.05 135
18456.33 151
18457.62 144
18458.90 144
18460.18 144
18461.47 132
18462.75 135
18464.03 130
18465.32 144
18466.60 138
18467.89 141
18469.17 142
18470.45 121
18471.74 145
18473.02 154
18474.31 114
18475.59 150
18476.88 133
18478.16 153
18479.44 129
18480.73 148
18482.01 142
18483.30 119
18484.58 151
18485.87 140
18487.15 139
18488.44 138
18489.72 153
18491.01 131
18492.29 141
18493.58 137
18494.86 137
18496.15 149
18497.43 148
18498.72 149
18500.00 144
18501.29 123
18502.57 130
18503.86 123
18505.14 141
18506.43 157
18507.71 127
18509.00 151
18510.28 129
18511.57 129
18512.85 134
18514.14 129
18515.42 136
18516.71 152
18518.00 146
18519.28 146
18520.57 119
18521.85 128
18523.14 176
18524.43 141
18525.71 124
18527.00 142
18528.28 138
18529.57 150
18530.86 155
18532.14 129
18533.43 138
18534.71 122
18536.00 155
18537.29 139
18538.57 163
18539.86 140
18541.15 140
18542.43 138
18543.72 139
18545.01 142
18546.29 153
18547.58 163
18548.87 143
18550.15 144
18551.44 138
18552.73 139
18554.01 137
18555.30 161
18556.59 141
18557.88 157
18559.16 144
18560.45 134
18561.74 130
18563.02 138
18564.31 128
18565.60 130
18566.89 147
18568.17 141
18569.46 138
18570.75 138
18572.04 160
18573.32 134
18574.61 152
18575.90 125
18577.19 140
18578.48 153
18579.76 141
18581.05 146
18582.34 127
18583.63 147
18584.92 150
18586.20 157
18587.49 136
18588.78 147
18590.07 155
18591.36 149
18592.64 147
18593.93 138
18595.22 133
18596.51 136
18597.80 130
18599.09 159
18600.38 143
18601.66 142
18602.95 140
18604.24 149
18605.53 141
18606.82 135
18608.11 142
18609.40 152
18610.69 156
18611.98 145
18613.26 131
18614.55 151
18615.84 158
18617.13 150
18618.42 134
18619.71 145
18621.00 139
18622.29 147
18623.58 154
18624.87 150
18626.16 160
18627.45 141
18628.74 138
18630.03 139
18631.32 118
18632.61 152
18633.89 142
18635.18 160
18636.47 130
18637.76 127
18639.05 143
18640.34 139
18641.63 140
18642.92 141
18644.21 129
18645.50 135
18646.79 154
18648.09 147
18649.38 138
18650.67 126
18651.96 157
18653.25 140
18654.54 128
18655.83 111
18657.12 129
18658.41 127
18659.70 133
18660.99 120
18662.28 130
18663.57 129
18664.86 127
18666.15 137
18667.44 114
18668.74 122
18670.03 129
18671.32 154
18672.61 141
18673.90 142
18675.19 145
18676.48 125
18677.77 132
18679.06 151
18680.36 123
18681.65 122
18682.94 134
18684.23 152
18685.52 137
18686.81 131
18688.11 133
18689.40 136
18690.69 139
18691.98 117
18693.27 130
18694.56 133
18695.86 148
18697.15 143
18698.44 123
18699.73 141
18701.02 136
18702.32 151
18703.61 149
18704.90 143
18706.19 126
18707.48 141
18708.78 129
18710.07 154
18711.36 116
18712.65 134
18713.95 128
18715.24 123
18716.53 120
18717.83 128
18719.12 134
18720.41 128
18721.70 138
18723.00 128
18724.29 127
18725.58 118
18726.87 118
18728.17 125
18729.46 132
18730.75 125
18732.05 145
18733.34 128
18734.63 141
18735.93 113
18737.22 135
18738.51 132
18739.81 123
18741.10 128
18742.39 111
18743.69 138
18744.98 112
18746.27 133
18747.57 134
18748.86 126
18750.16 142
18751.45 132
18752.74 130
18754.04 127
18755.33 128
18756.63 128
18757.92 129
18759.21 143
18760.51 146
18761.80 129
18763.10 138
18764.39 127
18765.69 131
18766.98 133
18768.27 134
18769.57 127
18770.86 129
18772.16 128
18773.45 130
18774.75 110
18776.04 135
18777.34 126
18778.63 121
18779.93 124
18781.22 136
18782.52 143
18783.81 120
18785.11 122
18786.40 135
18787.70 128
18788.99 126
18790.29 139
18791.58 130
18792.88 134
18794.17 127
18795.47 137
18796.76 128
18798.06 121
18799.35 120
18800.65 139
18801.94 129
18803.24 122
18804.54 135
18805.83 131
18807.13 117
18808.42 132
18809.72 136
18811.01 132
18812.31 135
18813.61 121
18814.90 133
18816.20 139
18817.49 112
18818.79 114
18820.09 134
18821.38 137
18822.68 139
18823.98 125
18825.27 129
18826.57 128
18827.87 132
18829.16 143
18830.46 126
18831.75 138
18833.05 120
18834.35 125
18835.64 122
18836.94 115
18838.24 126
18839.54 121
18840.83 126
18842.13 112
18843.43 125
18844.72 134
18846.02 132
18847.32 127
18848.61 120
18849.91 123
18851.21 134
18852.51 127
18853.80 130
18855.10 123
18856.40 120
18857.70 133
18858.99 118
18860.29 130
18861.59 133
18862.89 141
18864.18 141
18865.48 131
18866.78 132
18868.08 116
18869.38 126
18870.67 123
18871.97 110
18873.27 113
18874.57 124
18875.87 116
18877.16 131
18878.46 113
18879.76 123
18881.06 141
18882.36 139
18883.66 141
18884.95 130
18886.25 142
18887.55 149
18888.85 137
18890.15 144
18891.45 115
18892.75 128
18894.04 129
18895.34 114
18896.64 127
18897.94 134
18899.24 124
18900.54 131
18901.84 125
18903.14 121
18904.44 135
18905.74 148
18907.03 127
18908.33 136
18909.63 119
18910.93 129
18912.23 147
18913.53 110
18914.83 130
18916.13 145
18917.43 129
18918.73 128
18920.03 132
18921.33 134
18922.63 143
18923.93 122
18925.23 153
18926.53 124
18927.83 131
18929.13 130
18930.43 124
18931.73 139
18933.03 106
18934.33 129
18935.63 125
18936.93 124
18938.23 114
18939.53 113
18940.83 123
18942.13 115
18943.43 141
18944.73 134
18946.03 118
18947.33 131
18948.63 137
18949.93 114
18951.23 120
18952.53 131
18953.84 127
18955.14 141
18956.44 121
18957.74 110
18959.04 114
18960.34 137
18961.64 129
18962.94 105
18964.24 121
18965.54 128
18966.85 117
18968.15 119
18969.45 104
18970.75 141
18972.05 139
18973.35 116
18974.65 125
18975.96 134
18977.26 124
18978.56 126
18979.86 111
18981.16 116
18982.46 125
18983.77 127
18985.07 123
18986.37 116
18987.67 122
18988.97 120
18990.28 121
18991.58 119
18992.88 135
18994.18 128
18995.49 117
18996.79 129
18998.09 137
18999.39 126
19000.69 109
19002.00 117
19003.30 129
19004.60 113
19005.90 105
19007.21 122
19008.51 111
19009.81 119
19011.12 113
19012.42 115
19013.72 157
19015.02 128
19016.33 115
19017.63 123
19018.93 106
19020.24 131
19021.54 137
19022.84 122
19024.15 113
19025.45 116
19026.75 138
19028.06 127
19029.36 116
19030.66 122
19031.97 135
19033.27 121
19034.57 115
19035.88 131
19037.18 144
19038.48 138
19039.79 123
19041.09 131
19042.40 125
19043.70 140
19045.00 124
19046.31 116
19047.61 127
19048.92 118
19050.22 136
19051.52 127
19052.83 137
19054.13 111
19055.44 131
19056.74 140
19058.05 119
19059.35 112
19060.65 118
19061.96 138
19063.26 128
19064.57 141
19065.87 125
19067.18 115
19068.48 134
19069.79 145
19071.09 121
19072.40 135
19073.70 114
19075.01 133
19076.31 121
19077.62 123
19078.92 115
19080.23 126
19081.53 125
19082.84 134
19084.14 120
19085.45 131
19086.75 134
19088.06 112
19089.36 130
19090.67 117
19091.98 140
19093.28 115
19094.59 115
19095.89 134
19097.20 128
19098.50 120
19099.81 135
19101.12 141
19102.42 122
19103.73 138
19105.03 115
19106.34 130
19107.65 119
19108.95 124
19110.26 122
19111.56 119
19112.87 121
19114.18 126
19115.48 132
19116.79 125
19118.10 143
19119.40 136
19120.71 124
19122.02 129
19123.32 118
19124.63 128
19125.94 125
19127.24 129
19128.55 148
19129.86 108
19131.16 129
19132.47 133
19133.78 138
19135.08 120
19136.39 126
19137.70 137
19139.01 128
19140.31 127
19141.62 129
19142.93 131
19144.23 126
19145.54 134
19146.85 114
19148.16 145
19149.46 142
19150.77 138
19152.08 130
19153.39 122
19154.69 145
19156.00 150
19157.31 146
19158.62 126
19159.93 121
19161.23 121
19162.54 124
19163.85 131
19165.16 122
19166.47 107
19167.77 133
19169.08 102
19170.39 109
19171.70 122
19173.01 125
19174.32 119
19175.62 129
19176.93 132
19178.24 129
19179.55 130
19180.86 127
19182.17 139
19183.48 124
19184.78 117
19186.09 106
19187.40 115
19188.71 122
19190.02 129
19191.33 120
19192.64 136
19193.95 140
19195.26 118
19196.56 123
19197.87 124
19199.18 133
19200.49 132
19201.80 125
19203.11 135
19204.42 137
19205.73 126
19207.04 129
19208.35 114
19209.66 122
19210.97 135
19212.28 126
19213.59 113
19214.90 125
19216.21 121
19217.52 130
19218.83 144
19220.14 129
19221.45 119
19222.76 145
19224.07 136
19225.38 96
19226.69 110
19228.00 131
19229.31 126
19230.62 129
19231.93 127
19233.24 121
19234.55 129
19235.86 126
19237.17 116
19238.48 107
19239.79 131
19241.10 122
19242.41 133
19243.72 117
19245.03 111
19246.35 129
19247.66 116
19248.97 112
19250.28 137
19251.59 128
19252.90 125
19254.21 115
19255.52 133
19256.83 144
19258.14 120
19259.46 122
19260.77 119
19262.08 128
19263.39 129
19264.70 119
19266.01 139
19267.32 118
19268.64 122
19269.95 119
19271.26 143
19272.57 119
19273.88 121
19275.20 128
19276.51 134
19277.82 129
19279.13 126
19280.44 114
19281.75 112
19283.07 120
19284.38 127
19285.69 129
19287.00 124
19288.32 117
19289.63 118
19290.94 128
19292.25 116
19293.57 120
19294.88 122
19296.19 114
19297.50 130
19298.82 144
19300.13 126
19301.44 131
19302.75 125
19304.07 130
19305.38 141
19306.69 112
19308.01 134
19309.32 139
19310.63 129
19311.94 113
19313.26 108
19314.57 117
19315.88 119
19317.20 123
19318.51 130
19319.82 121
19321.14 131
19322.45 122
19323.76 122
19325.08 114
19326.39 110
19327.70 117
19329.02 127
19330.33 122
19331.65 131
19332.96 119
19334.27 120
19335.59 122
19336.90 113
19338.22 117
19339.53 113
19340.84 122
19342.16 140
19343.47 131
19344.79 117
19346.10 115
19347.41 132
19348.73 129
19350.04 120
19351.36 102
19352.67 139
19353.99 127
19355.30 127
19356.62 119
19357.93 118
19359.25 141
19360.56 126
19361.87 117
19363.19 127
19364.50 135
19365.82 105
19367.13 116
19368.45 119
19369.76 126
19371.08 131
19372.39 115
19373.71 109
19375.02 117
19376.34 138
19377.66 142
19378.97 142
19380.29 128
19381.60 129
19382.92 123
19384.23 141
19385.55 127
19386.86 140
19388.18 148
19389.50 139
19390.81 130
19392.13 122
19393.44 110
19394.76 122
19396.07 105
19397.39 116
19398.71 121
19400.02 141
19401.34 122
19402.65 121
19403.97 121
19405.29 110
19406.60 141
19407.92 129
19409.24 132
19410.55 144
19411.87 120
19413.19 114
19414.50 96
19415.82 112
19417.14 109
19418.45 119
19419.77 125
19421.09 121
19422.40 118
19423.72 139
19425.04 119
19426.35 129
19427.67 143
19428.99 134
19430.30 123
19431.62 139
19432.94 123
19434.26 125
19435.57 114
19436.89 130
19438.21 137
19439.53 135
19440.84 123
19442.16 123
19443.48 122
19444.80 135
19446.11 138
19447.43 122
19448.75 131
19450.07 114
19451.38 117
19452.70 115
19454.02 125
19455.34 111
19456.66 132
19457.97 131
19459.29 117
19460.61 115
19461.93 117
19463.25 126
19464.57 121
19465.88 133
19467.20 128
19468.52 117
19469.84 125
19471.16 131
19472.48 122
19473.79 126
19475.11 122
19476.43 128
19477.75 124
19479.07 121
19480.39 125
19481.71 123
19483.03 118
19484.34 127
19485.66 126
19486.98 124
19488.30 149
19489.62 120
19490.94 131
19492.26 146
19493.58 128
19494.90 132
19496.22 114
19497.54 111
19498.86 118
19500.18 141
19501.50 124
19502.81 126
19504.13 130
19505.45 127
19506.77 119
19508.09 140
19509.41 131
19510.73 117
19512.05 131
19513.37 137
19514.69 132
19516.01 116
19517.33 126
19518.65 134
19519.97 137
19521.29 139
19522.61 114
19523.93 136
19525.25 133
19526.57 121
19527.89 119
19529.22 140
19530.54 144
19531.86 127
19533.18 119
19534.50 124
19535.82 138
19537.14 127
19538.46 130
19539.78 114
19541.10 113
19542.42 129
19543.74 135
19545.06 121
19546.39 132
19547.71 136
19549.03 124
19550.35 132
19551.67 140
19552.99 123
19554.31 113
19555.63 107
19556.96 122
19558.28 128
19559.60 124
19560.92 133
19562.24 140
19563.56 141
19564.88 122
19566.21 133
19567.53 120
19568.85 128
19570.17 125
19571.49 150
19572.82 128
19574.14 115
19575.46 126
19576.78 126
19578.10 124
19579.43 116
19580.75 129
19582.07 131
19583.39 126
19584.72 135
19586.04 123
19587.36 116
19588.68 118
19590.01 134
19591.33 127
19592.65 130
19593.97 118
19595.30 135
19596.62 139
19597.94 118
19599.26 110
19600.59 122
19601.91 139
19603.23 140
19604.56 127
19605.88 126
19607.20 144
19608.53 140
19609.85 124
19611.17 129
19612.49 141
19613.82 141
19615.14 129
19616.47 126
19617.79 131
19619.11 119
19620.44 132
19621.76 125
19623.08 136
19624.41 125
19625.73 126
19627.05 134
19628.38 120
19629.70 133
19631.03 133
19632.35 116
19633.67 141
19635.00 138
19636.32 130
19637.65 117
19638.97 128
19640.29 120
19641.62 135
19642.94 152
19644.27 117
19645.59 118
19646.92 129
19648.24 127
19649.57 127
19650.89 124
19652.21 132
19653.54 134
19654.86 151
19656.19 125
19657.51 130
19658.84 116
19660.16 133
19661.49 116
19662.81 130
19664.14 119
19665.46 126
19666.79 149
19668.11 140
19669.44 137
19670.76 135
19672.09 126
19673.41 125
19674.74 146
19676.07 128
19677.39 123
19678.72 119
19680.04 131
19681.37 130
19682.69 113
19684.02 121
19685.34 123
19686.67 140
19688.00 134
19689.32 138
19690.65 129
19691.97 118
19693.30 118
19694.63 138
19695.95 106
19697.28 130
19698.60 129
19699.93 124
19701.26 119
19702.58 115
19703.91 120
19705.24 135
19706.56 128
19707.89 126
19709.22 131
19710.54 114
19711.87 114
19713.20 130
19714.52 126
19715.85 118
19717.18 144
19718.50 119
19719.83 135
19721.16 133
19722.48 123
19723.81 126
19725.14 146
19726.47 119
19727.79 111
19729.12 113
19730.45 100
19731.77 122
19733.10 122
19734.43 107
19735.76 125
19737.08 130
19738.41 134
19739.74 141
19741.07 128
19742.39 128
19743.72 133
19745.05 139
19746.38 141
19747.71 136
19749.03 136
19750.36 120
19751.69 113
19753.02 132
19754.35 142
19755.67 130
19757.00 116
19758.33 128
19759.66 120
19760.99 124
19762.31 128
19763.64 112
19764.97 110
19766.30 124
19767.63 117
19768.96 127
19770.29 129
19771.61 123
19772.94 123
19774.27 128
19775.60 112
19776.93 124
19778.26 129
19779.59 135
19780.92 127
19782.25 127
19783.57 115
19784.90 112
19786.23 107
19787.56 128
19788.89 145
19790.22 124
19791.55 121
19792.88 124
19794.21 127
19795.54 143
19796.87 130
19798.20 123
19799.53 138
19800.86 117
19802.19 111
19803.52 131
19804.85 118
19806.18 138
19807.50 123
19808.83 121
19810.16 126
19811.49 116
19812.82 121
19814.15 116
19815.49 123
19816.82 117
19818.15 118
19819.48 116
19820.81 111
19822.14 132
19823.47 130
19824.80 123
19826.13 122
19827.46 126
19828.79 134
19830.12 119
19831.45 123
19832.78 125
19834.11 128
19835.44 118
19836.77 120
19838.10 120
19839.44 129
19840.77 117
19842.10 140
19843.43 131
19844.76 120
19846.09 103
19847.42 139
19848.75 139
19850.08 116
19851.42 123
19852.75 140
19854.08 123
19855.41 131
19856.74 126
19858.07 137
19859.40 142
19860.74 138
19862.07 125
19863.40 112
19864.73 108
19866.06 130
19867.40 120
19868.73 133
19870.06 118
19871.39 110
19872.72 118
19874.06 129
19875.39 125
19876.72 129
19878.05 115
19879.38 146
19880.72 140
19882.05 123
19883.38 141
19884.71 124
19886.05 134
19887.38 137
19888.71 133
19890.04 116
19891.38 123
19892.71 131
19894.04 118
19895.38 112
19896.71 140
19898.04 136
19899.37 135
19900.71 125
19902.04 125
19903.37 133
19904.71 112
19906.04 142
19907.37 143
19908.71 120
19910.04 135
19911.37 132
19912.71 129
19914.04 130
19915.37 135
19916.71 116
19918.04 116
19919.37 117
19920.71 123
19922.04 115
19923.37 117
19924.71 130
19926.04 129
19927.38 132
19928.71 137
19930.04 131
19931.38 124
19932.71 153
19934.05 157
19935.38 119
19936.71 131
19938.05 122
19939.38 120
19940.72 115
19942.05 127
19943.39 128
19944.72 144
19946.06 121
19947.39 140
19948.72 128
19950.06 130
19951.39 131
19952.73 142
19954.06 137
19955.40 130
19956.73 137
19958.07 110
19959.40 128
19960.74 122
19962.07 120
19963.41 141
19964.74 126
19966.08 133
19967.41 138
19968.75 127
19970.08 133
19971.42 135
19972.76 129
19974.09 137
19975.43 129
19976.76 117
19978.10 125
19979.43 117
19980.77 129
19982.10 145
19983.44 118
19984.78 128
19986.11 124
19987.45 136
19988.78 125
19990.12 112
19991.46 132
19992.79 145
19994.13 141
19995.46 126
19996.80 130
19998.14 114
19999.47 125
20000.81 129
20002.15 123
20003.48 114
20004.82 131
20006.16 129
20007.49 118
20008.83 123
20010.17 131
20011.50 150
20012.84 152
20014.18 146
20015.51 119
20016.85 132
20018.19 138
20019.52 149
20020.86 122
20022.20 124
20023.53 122
20024.87 134
20026.21 124
20027.55 139
20028.88 143
20030.22 127
20031.56 139
20032.90 137
20034.23 139
20035.57 120
20036.91 115
20038.25 116
20039.58 128
20040.92 140
20042.26 148
20043.60 132
20044.93 110
20046.27 123
20047.61 125
20048.95 136
20050.29 125
20051.62 137
20052.96 145
20054.30 134
20055.64 137
20056.98 135
20058.32 126
20059.65 116
20060.99 116
20062.33 120
20063.67 122
20065.01 105
20066.35 109
20067.68 131
20069.02 136
20070.36 114
20071.70 127
20073.04 120
20074.38 141
20075.72 133
20077.06 144
20078.40 142
20079.73 136
20081.07 131
20082.41 137
20083.75 131
20085.09 135
20086.43 120
20087.77 124
20089.11 125
20090.45 108
20091.79 126
20093.13 113
20094.47 138
20095.81 146
20097.15 139
20098.48 133
20099.82 129
20101.16 127
20102.50 118
20103.84 121
20105.18 117
20106.52 129
20107.86 128
20109.20 121
20110.54 116
20111.88 132
20113.22 135
20114.56 136
20115.90 142
20117.24 127
20118.58 134
20119.93 139
20121.27 154
20122.61 148
20123.95 148
20125.29 130
20126.63 125
20127.97 140
20129.31 143
20130.65 128
20131.99 139
20133.33 117
20134.67 136
20136.01 138
