# Supplementary material for: MALDI-TOF MS typing enables the classification of brewing yeasts of the genus Saccharomyces to major beer styles
Source: PLoS One. 2017 Aug 9;12(8):e0181694. doi: 10.1371/journal.pone.0181694 (PMC5549903; doi:10.1371/journal.pone.0181694)
Supplement: S6 File — The directory includes 90 raw files and was zipped to “.zip”; the folder has three strains with 30 spectra per strain; S1 Text explains the raw files with an example and Table 1 represents the yeast strains used within the experiment. (ZIP) [file pone.0181694.s009.zip › 16-18/30276-3478-Lag-Lag-Lag-YPG-18h-E-E_2016-09-23_7_0_A1_1.dat]

1999.90 1372
2000.32 1338
2000.75 1258
2001.17 1276
2001.59 1275
2002.01 1182
2002.43 1189
2002.86 1164
2003.28 1135
2003.70 1112
2004.12 1105
2004.54 1120
2004.97 1174
2005.39 1130
2005.81 1176
2006.23 1166
2006.66 1123
2007.08 1100
2007.50 1139
2007.92 1163
2008.35 1204
2008.77 1274
2009.19 1170
2009.61 1078
2010.04 1112
2010.46 1068
2010.88 1183
2011.31 1101
2011.73 1101
2012.15 1163
2012.57 1046
2013.00 1127
2013.42 1210
2013.84 1132
2014.27 1114
2014.69 1109
2015.11 1169
2015.54 1206
2015.96 1146
2016.38 1225
2016.81 1278
2017.23 1266
2017.65 1240
2018.08 1143
2018.50 1188
2018.93 1181
2019.35 1264
2019.77 1192
2020.20 1196
2020.62 1240
2021.04 1242
2021.47 1166
2021.89 1100
2022.32 1068
2022.74 1151
2023.17 1101
2023.59 1064
2024.01 1063
2024.44 1051
2024.86 1094
2025.29 1080
2025.71 1094
2026.14 1119
2026.56 1169
2026.98 1164
2027.41 1119
2027.83 1100
2028.26 1014
2028.68 1041
2029.11 1097
2029.53 1106
2029.96 1101
2030.38 1080
2030.81 1039
2031.23 1061
2031.66 1065
2032.08 959
2032.51 1082
2032.93 1060
2033.36 1184
2033.78 1048
2034.21 1074
2034.63 1015
2035.06 1112
2035.49 1099
2035.91 1017
2036.34 1004
2036.76 1016
2037.19 1126
2037.61 1051
2038.04 1007
2038.47 1078
2038.89 1073
2039.32 1067
2039.74 1034
2040.17 1061
2040.59 1026
2041.02 1080
2041.45 1126
2041.87 1118
2042.30 1076
2042.73 1163
2043.15 1245
2043.58 1159
2044.00 1089
2044.43 1104
2044.86 1037
2045.28 1069
2045.71 1153
2046.14 1123
2046.56 1047
2046.99 1103
2047.42 1213
2047.84 1109
2048.27 1106
2048.70 1075
2049.12 1104
2049.55 1137
2049.98 1147
2050.40 1071
2050.83 1048
2051.26 1089
2051.69 1044
2052.11 1029
2052.54 1001
2052.97 1022
2053.40 1070
2053.82 1072
2054.25 1175
2054.68 1136
2055.10 1172
2055.53 1203
2055.96 1288
2056.39 1289
2056.82 1223
2057.24 1310
2057.67 1282
2058.10 1380
2058.53 1321
2058.95 1224
2059.38 1168
2059.81 1201
2060.24 1174
2060.67 1179
2061.09 1187
2061.52 1167
2061.95 1185
2062.38 1117
2062.81 1145
2063.24 1215
2063.66 1234
2064.09 1297
2064.52 1485
2064.95 1458
2065.38 1421
2065.81 1313
2066.24 1318
2066.66 1313
2067.09 1306
2067.52 1195
2067.95 1155
2068.38 1199
2068.81 1203
2069.24 1114
2069.67 1047
2070.10 1080
2070.52 1040
2070.95 1054
2071.38 1119
2071.81 1090
2072.24 1114
2072.67 1111
2073.10 1119
2073.53 1210
2073.96 1244
2074.39 1249
2074.82 1305
2075.25 1249
2075.68 1260
2076.11 1269
2076.54 1225
2076.97 1176
2077.40 1180
2077.83 1249
2078.26 1287
2078.69 1252
2079.12 1194
2079.55 1268
2079.98 1272
2080.41 1238
2080.84 1290
2081.27 1213
2081.70 1198
2082.13 1188
2082.56 1170
2082.99 1152
2083.42 1135
2083.85 1088
2084.28 1085
2084.71 1110
2085.14 1133
2085.57 1065
2086.00 1016
2086.43 1115
2086.86 1152
2087.29 1175
2087.73 1200
2088.16 1073
2088.59 1064
2089.02 1072
2089.45 1049
2089.88 1060
2090.31 996
2090.74 1047
2091.17 1017
2091.61 951
2092.04 1095
2092.47 1125
2092.90 1089
2093.33 1146
2093.76 1198
2094.19 1134
2094.63 1146
2095.06 1091
2095.49 1098
2095.92 1120
2096.35 1122
2096.78 1117
2097.22 1087
2097.65 1060
2098.08 1076
2098.51 990
2098.94 1024
2099.38 1054
2099.81 1051
2100.24 1102
2100.67 1054
2101.11 1043
2101.54 1124
2101.97 1149
2102.40 1105
2102.83 1076
2103.27 1081
2103.70 1097
2104.13 1118
2104.56 1077
2105.00 1125
2105.43 1042
2105.86 1085
2106.30 1114
2106.73 1130
2107.16 1118
2107.59 1151
2108.03 1114
2108.46 1114
2108.89 1236
2109.33 1153
2109.76 1092
2110.19 1160
2110.63 1109
2111.06 1081
2111.49 1050
2111.93 1065
2112.36 1137
2112.79 1148
2113.23 1150
2113.66 1067
2114.09 1034
2114.53 1029
2114.96 1041
2115.40 983
2115.83 1033
2116.26 1036
2116.70 1085
2117.13 1066
2117.56 1085
2118.00 1059
2118.43 1079
2118.87 1033
2119.30 1063
2119.73 1030
2120.17 1026
2120.60 1069
2121.04 1077
2121.47 1137
2121.91 1126
2122.34 1145
2122.78 1001
2123.21 1038
2123.64 1109
2124.08 1177
2124.51 1142
2124.95 1113
2125.38 1069
2125.82 1011
2126.25 1021
2126.69 1093
2127.12 1121
2127.56 1130
2127.99 1164
2128.43 1126
2128.86 1226
2129.30 1266
2129.73 1262
2130.17 1294
2130.60 1279
2131.04 1312
2131.47 1187
2131.91 1217
2132.35 1299
2132.78 1180
2133.22 1194
2133.65 1201
2134.09 1148
2134.52 1127
2134.96 1061
2135.40 1046
2135.83 1039
2136.27 1090
2136.70 1139
2137.14 1088
2137.57 1106
2138.01 1107
2138.45 1094
2138.88 1067
2139.32 1070
2139.76 1042
2140.19 986
2140.63 1056
2141.06 1040
2141.50 1019
2141.94 1045
2142.37 1081
2142.81 1090
2143.25 1109
2143.68 1065
2144.12 1043
2144.56 1030
2144.99 1100
2145.43 1120
2145.87 1174
2146.30 1174
2146.74 1202
2147.18 1262
2147.62 1220
2148.05 1262
2148.49 1349
2148.93 1368
2149.36 1440
2149.80 1453
2150.24 1455
2150.68 1449
2151.11 1373
2151.55 1326
2151.99 1377
2152.43 1296
2152.86 1318
2153.30 1247
2153.74 1242
2154.18 1202
2154.61 1216
2155.05 1223
2155.49 1168
2155.93 1233
2156.37 1125
2156.80 1109
2157.24 1116
2157.68 1160
2158.12 1150
2158.56 1135
2158.99 1169
2159.43 1262
2159.87 1173
2160.31 1110
2160.75 1095
2161.19 1203
2161.62 1234
2162.06 1224
2162.50 1164
2162.94 1143
2163.38 1217
2163.82 1269
2164.26 1274
2164.69 1298
2165.13 1305
2165.57 1240
2166.01 1355
2166.45 1367
2166.89 1399
2167.33 1421
2167.77 1271
2168.21 1251
2168.65 1183
2169.08 1319
2169.52 1332
2169.96 1376
2170.40 1336
2170.84 1318
2171.28 1268
2171.72 1326
2172.16 1301
2172.60 1295
2173.04 1257
2173.48 1284
2173.92 1377
2174.36 1370
2174.80 1450
2175.24 1474
2175.68 1401
2176.12 1509
2176.56 1445
2177.00 1471
2177.44 1408
2177.88 1313
2178.32 1304
2178.76 1344
2179.20 1412
2179.64 1398
2180.08 1366
2180.52 1382
2180.96 1368
2181.40 1288
2181.84 1199
2182.28 1166
2182.72 1219
2183.16 1238
2183.60 1197
2184.04 1157
2184.48 1123
2184.93 1088
2185.37 1183
2185.81 1205
2186.25 1258
2186.69 1257
2187.13 1302
2187.57 1291
2188.01 1273
2188.45 1236
2188.89 1282
2189.34 1286
2189.78 1261
2190.22 1241
2190.66 1243
2191.10 1250
2191.54 1299
2191.98 1223
2192.43 1300
2192.87 1397
2193.31 1369
2193.75 1346
2194.19 1379
2194.63 1386
2195.08 1440
2195.52 1425
2195.96 1378
2196.40 1303
2196.84 1261
2197.29 1209
2197.73 1253
2198.17 1211
2198.61 1160
2199.06 1150
2199.50 1195
2199.94 1228
2200.38 1245
2200.82 1183
2201.27 1249
2201.71 1281
2202.15 1196
2202.59 1258
2203.04 1219
2203.48 1226
2203.92 1244
2204.37 1240
2204.81 1289
2205.25 1242
2205.69 1300
2206.14 1322
2206.58 1302
2207.02 1369
2207.47 1337
2207.91 1300
2208.35 1341
2208.80 1452
2209.24 1442
2209.68 1378
2210.13 1370
2210.57 1339
2211.01 1325
2211.46 1389
2211.90 1337
2212.34 1260
2212.79 1284
2213.23 1273
2213.67 1312
2214.12 1359
2214.56 1342
2215.01 1276
2215.45 1268
2215.89 1355
2216.34 1318
2216.78 1274
2217.23 1268
2217.67 1258
2218.11 1286
2218.56 1337
2219.00 1287
2219.45 1254
2219.89 1245
2220.34 1234
2220.78 1216
2221.22 1305
2221.67 1367
2222.11 1420
2222.56 1409
2223.00 1433
2223.45 1459
2223.89 1414
2224.34 1443
2224.78 1471
2225.23 1574
2225.67 1623
2226.12 1567
2226.56 1497
2227.01 1570
2227.45 1546
2227.90 1473
2228.34 1430
2228.79 1516
2229.23 1524
2229.68 1429
2230.12 1490
2230.57 1492
2231.01 1513
2231.46 1544
2231.90 1532
2232.35 1469
2232.80 1471
2233.24 1444
2233.69 1551
2234.13 1483
2234.58 1391
2235.02 1331
2235.47 1362
2235.92 1372
2236.36 1375
2236.81 1361
2237.25 1349
2237.70 1395
2238.15 1414
2238.59 1335
2239.04 1327
2239.49 1263
2239.93 1354
2240.38 1364
2240.82 1233
2241.27 1231
2241.72 1206
2242.16 1255
2242.61 1258
2243.06 1223
2243.50 1144
2243.95 1100
2244.40 1156
2244.84 1218
2245.29 1174
2245.74 1228
2246.19 1167
2246.63 1276
2247.08 1255
2247.53 1201
2247.97 1205
2248.42 1110
2248.87 1091
2249.32 1198
2249.76 1187
2250.21 1272
2250.66 1272
2251.10 1229
2251.55 1228
2252.00 1362
2252.45 1358
2252.89 1411
2253.34 1368
2253.79 1299
2254.24 1269
2254.69 1300
2255.13 1363
2255.58 1397
2256.03 1322
2256.48 1276
2256.93 1199
2257.37 1275
2257.82 1198
2258.27 1244
2258.72 1253
2259.17 1341
2259.61 1352
2260.06 1328
2260.51 1412
2260.96 1438
2261.41 1435
2261.86 1445
2262.31 1428
2262.75 1439
2263.20 1424
2263.65 1444
2264.10 1533
2264.55 1521
2265.00 1427
2265.45 1424
2265.90 1458
2266.34 1418
2266.79 1362
2267.24 1430
2267.69 1425
2268.14 1513
2268.59 1549
2269.04 1532
2269.49 1524
2269.94 1574
2270.39 1606
2270.84 1598
2271.29 1581
2271.74 1602
2272.18 1562
2272.63 1545
2273.08 1674
2273.53 1606
2273.98 1651
2274.43 1697
2274.88 1688
2275.33 1682
2275.78 1815
2276.23 1832
2276.68 1831
2277.13 1780
2277.58 1672
2278.03 1637
2278.48 1684
2278.93 1580
2279.38 1541
2279.83 1460
2280.28 1412
2280.73 1382
2281.19 1435
2281.64 1370
2282.09 1377
2282.54 1205
2282.99 1250
2283.44 1287
2283.89 1289
2284.34 1309
2284.79 1283
2285.24 1265
2285.69 1221
2286.14 1287
2286.59 1323
2287.04 1305
2287.50 1309
2287.95 1470
2288.40 1463
2288.85 1501
2289.30 1589
2289.75 1641
2290.20 1666
2290.65 1711
2291.11 1746
2291.56 1774
2292.01 1866
2292.46 1815
2292.91 1708
2293.36 1694
2293.82 1597
2294.27 1546
2294.72 1596
2295.17 1576
2295.62 1440
2296.07 1444
2296.53 1406
2296.98 1452
2297.43 1475
2297.88 1495
2298.33 1418
2298.79 1352
2299.24 1347
2299.69 1287
2300.14 1291
2300.60 1298
2301.05 1209
2301.50 1276
2301.95 1235
2302.41 1239
2302.86 1299
2303.31 1234
2303.76 1140
2304.22 1161
2304.67 1300
2305.12 1265
2305.57 1192
2306.03 1247
2306.48 1328
2306.93 1255
2307.39 1283
2307.84 1326
2308.29 1364
2308.75 1339
2309.20 1381
2309.65 1482
2310.11 1442
2310.56 1518
2311.01 1451
2311.47 1448
2311.92 1431
2312.37 1372
2312.83 1295
2313.28 1360
2313.73 1380
2314.19 1460
2314.64 1461
2315.09 1439
2315.55 1445
2316.00 1411
2316.46 1396
2316.91 1348
2317.36 1339
2317.82 1378
2318.27 1441
2318.73 1456
2319.18 1465
2319.63 1441
2320.09 1458
2320.54 1378
2321.00 1439
2321.45 1404
2321.91 1465
2322.36 1483
2322.82 1503
2323.27 1525
2323.72 1538
2324.18 1584
2324.63 1587
2325.09 1622
2325.54 1587
2326.00 1652
2326.45 1523
2326.91 1509
2327.36 1503
2327.82 1428
2328.27 1393
2328.73 1458
2329.18 1418
2329.64 1412
2330.09 1360
2330.55 1353
2331.00 1443
2331.46 1401
2331.92 1330
2332.37 1293
2332.83 1362
2333.28 1279
2333.74 1277
2334.19 1314
2334.65 1311
2335.10 1227
2335.56 1234
2336.02 1301
2336.47 1336
2336.93 1321
2337.38 1378
2337.84 1312
2338.30 1322
2338.75 1349
2339.21 1364
2339.66 1446
2340.12 1322
2340.58 1306
2341.03 1373
2341.49 1322
2341.95 1392
2342.40 1461
2342.86 1383
2343.32 1382
2343.77 1416
2344.23 1407
2344.68 1440
2345.14 1496
2345.60 1556
2346.06 1541
2346.51 1492
2346.97 1461
2347.43 1427
2347.88 1509
2348.34 1487
2348.80 1450
2349.25 1438
2349.71 1357
2350.17 1439
2350.63 1366
2351.08 1376
2351.54 1337
2352.00 1336
2352.46 1341
2352.91 1364
2353.37 1321
2353.83 1229
2354.29 1192
2354.74 1189
2355.20 1292
2355.66 1250
2356.12 1235
2356.57 1252
2357.03 1368
2357.49 1353
2357.95 1296
2358.41 1410
2358.86 1337
2359.32 1425
2359.78 1459
2360.24 1511
2360.70 1455
2361.15 1465
2361.61 1450
2362.07 1486
2362.53 1437
2362.99 1374
2363.45 1364
2363.91 1384
2364.36 1420
2364.82 1398
2365.28 1497
2365.74 1445
2366.20 1444
2366.66 1476
2367.12 1472
2367.57 1356
2368.03 1352
2368.49 1315
2368.95 1353
2369.41 1322
2369.87 1208
2370.33 1326
2370.79 1349
2371.25 1310
2371.71 1257
2372.17 1256
2372.63 1306
2373.09 1331
2373.54 1327
2374.00 1408
2374.46 1440
2374.92 1342
2375.38 1382
2375.84 1402
2376.30 1307
2376.76 1333
2377.22 1311
2377.68 1358
2378.14 1323
2378.60 1233
2379.06 1283
2379.52 1288
2379.98 1333
2380.44 1266
2380.90 1262
2381.36 1251
2381.82 1257
2382.28 1307
2382.74 1361
2383.20 1345
2383.66 1383
2384.12 1358
2384.59 1330
2385.05 1309
2385.51 1386
2385.97 1294
2386.43 1260
2386.89 1240
2387.35 1374
2387.81 1412
2388.27 1283
2388.73 1372
2389.19 1302
2389.65 1319
2390.12 1323
2390.58 1347
2391.04 1338
2391.50 1381
2391.96 1390
2392.42 1327
2392.88 1310
2393.34 1319
2393.81 1264
2394.27 1250
2394.73 1309
2395.19 1235
2395.65 1287
2396.11 1239
2396.57 1294
2397.04 1278
2397.50 1215
2397.96 1276
2398.42 1331
2398.88 1322
2399.35 1421
2399.81 1345
2400.27 1296
2400.73 1337
2401.19 1284
2401.66 1215
2402.12 1281
2402.58 1268
2403.04 1362
2403.51 1327
2403.97 1312
2404.43 1358
2404.89 1285
2405.36 1315
2405.82 1325
2406.28 1400
2406.74 1368
2407.21 1231
2407.67 1239
2408.13 1212
2408.59 1230
2409.06 1228
2409.52 1201
2409.98 1202
2410.45 1237
2410.91 1179
2411.37 1151
2411.84 1210
2412.30 1153
2412.76 1243
2413.23 1248
2413.69 1275
2414.15 1270
2414.62 1299
2415.08 1282
2415.54 1295
2416.01 1314
2416.47 1367
2416.93 1414
2417.40 1396
2417.86 1352
2418.32 1425
2418.79 1345
2419.25 1373
2419.72 1331
2420.18 1420
2420.64 1462
2421.11 1314
2421.57 1318
2422.04 1426
2422.50 1434
2422.96 1390
2423.43 1375
2423.89 1385
2424.36 1354
2424.82 1337
2425.29 1303
2425.75 1412
2426.22 1316
2426.68 1302
2427.15 1283
2427.61 1284
2428.07 1271
2428.54 1274
2429.00 1207
2429.47 1211
2429.93 1243
2430.40 1159
2430.86 1202
2431.33 1218
2431.79 1265
2432.26 1241
2432.72 1244
2433.19 1289
2433.65 1295
2434.12 1289
2434.59 1300
2435.05 1302
2435.52 1239
2435.98 1347
2436.45 1313
2436.91 1373
2437.38 1435
2437.84 1419
2438.31 1395
2438.78 1380
2439.24 1533
2439.71 1526
2440.17 1530
2440.64 1496
2441.10 1563
2441.57 1528
2442.04 1484
2442.50 1399
2442.97 1518
2443.44 1364
2443.90 1386
2444.37 1385
2444.83 1285
2445.30 1285
2445.77 1307
2446.23 1322
2446.70 1284
2447.17 1251
2447.63 1230
2448.10 1214
2448.57 1193
2449.03 1261
2449.50 1254
2449.97 1215
2450.43 1183
2450.90 1206
2451.37 1178
2451.83 1182
2452.30 1243
2452.77 1214
2453.24 1166
2453.70 1167
2454.17 1124
2454.64 1097
2455.10 1211
2455.57 1220
2456.04 1190
2456.51 1231
2456.97 1228
2457.44 1257
2457.91 1327
2458.38 1245
2458.84 1254
2459.31 1235
2459.78 1285
2460.25 1229
2460.72 1252
2461.18 1199
2461.65 1231
2462.12 1204
2462.59 1151
2463.06 1209
2463.52 1247
2463.99 1259
2464.46 1278
2464.93 1357
2465.40 1278
2465.86 1298
2466.33 1208
2466.80 1262
2467.27 1277
2467.74 1289
2468.21 1291
2468.68 1194
2469.14 1232
2469.61 1283
2470.08 1233
2470.55 1262
2471.02 1259
2471.49 1297
2471.96 1270
2472.43 1295
2472.90 1252
2473.36 1378
2473.83 1250
2474.30 1261
2474.77 1180
2475.24 1223
2475.71 1234
2476.18 1294
2476.65 1312
2477.12 1284
2477.59 1310
2478.06 1434
2478.53 1362
2479.00 1362
2479.47 1296
2479.94 1337
2480.41 1375
2480.87 1353
2481.34 1327
2481.81 1277
2482.28 1246
2482.75 1213
2483.22 1272
2483.69 1171
2484.16 1217
2484.63 1170
2485.10 1288
2485.57 1343
2486.05 1273
2486.52 1257
2486.99 1308
2487.46 1444
2487.93 1371
2488.40 1295
2488.87 1317
2489.34 1279
2489.81 1305
2490.28 1332
2490.75 1295
2491.22 1227
2491.69 1237
2492.16 1219
2492.63 1263
2493.10 1234
2493.58 1183
2494.05 1270
2494.52 1297
2494.99 1257
2495.46 1324
2495.93 1347
2496.40 1260
2496.87 1227
2497.34 1284
2497.82 1284
2498.29 1253
2498.76 1256
2499.23 1281
2499.70 1219
2500.17 1187
2500.64 1133
2501.12 1154
2501.59 1170
2502.06 1210
2502.53 1248
2503.00 1267
2503.48 1275
2503.95 1266
2504.42 1343
2504.89 1250
2505.36 1285
2505.84 1224
2506.31 1278
2506.78 1235
2507.25 1303
2507.72 1344
2508.20 1444
2508.67 1395
2509.14 1510
2509.61 1574
2510.09 1645
2510.56 1712
2511.03 1734
2511.50 1835
2511.98 1796
2512.45 1800
2512.92 1772
2513.40 1813
2513.87 1912
2514.34 1776
2514.81 1585
2515.29 1610
2515.76 1513
2516.23 1490
2516.71 1434
2517.18 1471
2517.65 1532
2518.13 1499
2518.60 1520
2519.07 1488
2519.55 1457
2520.02 1440
2520.49 1452
2520.97 1316
2521.44 1346
2521.91 1452
2522.39 1392
2522.86 1307
2523.34 1248
2523.81 1315
2524.28 1350
2524.76 1307
2525.23 1355
2525.70 1339
2526.18 1307
2526.65 1346
2527.13 1327
2527.60 1339
2528.08 1305
2528.55 1362
2529.02 1305
2529.50 1298
2529.97 1277
2530.45 1340
2530.92 1326
2531.40 1381
2531.87 1411
2532.34 1436
2532.82 1442
2533.29 1389
2533.77 1350
2534.24 1375
2534.72 1417
2535.19 1368
2535.67 1315
2536.14 1314
2536.62 1334
2537.09 1322
2537.57 1375
2538.04 1359
2538.52 1294
2538.99 1351
2539.47 1437
2539.94 1413
2540.42 1386
2540.90 1374
2541.37 1390
2541.85 1304
2542.32 1321
2542.80 1350
2543.27 1316
2543.75 1339
2544.22 1370
2544.70 1340
2545.18 1427
2545.65 1460
2546.13 1594
2546.60 1569
2547.08 1606
2547.56 1595
2548.03 1619
2548.51 1690
2548.98 1586
2549.46 1557
2549.94 1724
2550.41 1700
2550.89 1752
2551.37 1707
2551.84 1711
2552.32 1639
2552.80 1504
2553.27 1558
2553.75 1595
2554.23 1634
2554.70 1615
2555.18 1626
2555.66 1603
2556.13 1670
2556.61 1582
2557.09 1621
2557.56 1541
2558.04 1517
2558.52 1430
2558.99 1393
2559.47 1364
2559.95 1423
2560.43 1318
2560.90 1328
2561.38 1344
2561.86 1272
2562.33 1333
2562.81 1296
2563.29 1251
2563.77 1229
2564.25 1269
2564.72 1272
2565.20 1214
2565.68 1180
2566.16 1195
2566.63 1253
2567.11 1252
2567.59 1293
2568.07 1265
2568.55 1223
2569.02 1245
2569.50 1228
2569.98 1278
2570.46 1260
2570.94 1144
2571.41 1232
2571.89 1198
2572.37 1225
2572.85 1312
2573.33 1342
2573.81 1336
2574.28 1293
2574.76 1285
2575.24 1270
2575.72 1243
2576.20 1321
2576.68 1245
2577.16 1202
2577.64 1250
2578.11 1277
2578.59 1269
2579.07 1346
2579.55 1314
2580.03 1256
2580.51 1213
2580.99 1302
2581.47 1244
2581.95 1248
2582.43 1166
2582.91 1169
2583.39 1174
2583.86 1219
2584.34 1211
2584.82 1261
2585.30 1271
2585.78 1249
2586.26 1299
2586.74 1254
2587.22 1210
2587.70 1261
2588.18 1316
2588.66 1277
2589.14 1274
2589.62 1242
2590.10 1261
2590.58 1277
2591.06 1314
2591.54 1317
2592.02 1300
2592.50 1279
2592.98 1307
2593.46 1370
2593.94 1337
2594.42 1240
2594.90 1305
2595.38 1293
2595.86 1286
2596.35 1287
2596.83 1295
2597.31 1263
2597.79 1239
2598.27 1250
2598.75 1365
2599.23 1311
2599.71 1288
2600.19 1268
2600.67 1215
2601.15 1205
2601.63 1297
2602.12 1240
2602.60 1252
2603.08 1319
2603.56 1265
2604.04 1274
2604.52 1219
2605.00 1196
2605.48 1247
2605.97 1184
2606.45 1254
2606.93 1255
2607.41 1232
2607.89 1280
2608.37 1246
2608.86 1232
2609.34 1304
2609.82 1290
2610.30 1254
2610.78 1244
2611.26 1243
2611.75 1207
2612.23 1318
2612.71 1396
2613.19 1360
2613.68 1294
2614.16 1264
2614.64 1255
2615.12 1276
2615.60 1178
2616.09 1185
2616.57 1137
2617.05 1179
2617.53 1158
2618.02 1212
2618.50 1210
2618.98 1167
2619.46 1247
2619.95 1144
2620.43 1156
2620.91 1170
2621.40 1160
2621.88 1199
2622.36 1266
2622.85 1219
2623.33 1219
2623.81 1264
2624.29 1221
2624.78 1161
2625.26 1137
2625.74 1170
2626.23 1205
2626.71 1188
2627.19 1278
2627.68 1285
2628.16 1258
2628.64 1260
2629.13 1334
2629.61 1376
2630.10 1345
2630.58 1395
2631.06 1375
2631.55 1284
2632.03 1222
2632.51 1266
2633.00 1361
2633.48 1323
2633.97 1307
2634.45 1250
2634.94 1242
2635.42 1186
2635.90 1210
2636.39 1203
2636.87 1263
2637.36 1230
2637.84 1248
2638.33 1261
2638.81 1256
2639.29 1273
2639.78 1297
2640.26 1228
2640.75 1237
2641.23 1232
2641.72 1200
2642.20 1208
2642.69 1215
2643.17 1222
2643.66 1247
2644.14 1228
2644.63 1242
2645.11 1227
2645.60 1262
2646.08 1287
2646.57 1253
2647.05 1233
2647.54 1238
2648.02 1295
2648.51 1311
2648.99 1230
2649.48 1274
2649.97 1323
2650.45 1337
2650.94 1313
2651.42 1345
2651.91 1376
2652.39 1357
2652.88 1365
2653.37 1333
2653.85 1342
2654.34 1452
2654.82 1498
2655.31 1420
2655.80 1427
2656.28 1295
2656.77 1248
2657.25 1282
2657.74 1347
2658.23 1314
2658.71 1248
2659.20 1316
2659.69 1363
2660.17 1259
2660.66 1222
2661.14 1217
2661.63 1239
2662.12 1279
2662.60 1199
2663.09 1212
2663.58 1183
2664.06 1305
2664.55 1337
2665.04 1297
2665.53 1305
2666.01 1265
2666.50 1282
2666.99 1313
2667.47 1293
2667.96 1347
2668.45 1330
2668.94 1365
2669.42 1394
2669.91 1442
2670.40 1403
2670.88 1501
2671.37 1456
2671.86 1502
2672.35 1543
2672.83 1513
2673.32 1581
2673.81 1567
2674.30 1647
2674.79 1717
2675.27 1642
2675.76 1670
2676.25 1499
2676.74 1494
2677.23 1478
2677.71 1478
2678.20 1460
2678.69 1396
2679.18 1334
2679.67 1406
2680.15 1511
2680.64 1462
2681.13 1447
2681.62 1479
2682.11 1488
2682.60 1550
2683.08 1541
2683.57 1530
2684.06 1523
2684.55 1572
2685.04 1473
2685.53 1455
2686.02 1470
2686.51 1399
2686.99 1457
2687.48 1434
2687.97 1400
2688.46 1374
2688.95 1351
2689.44 1372
2689.93 1391
2690.42 1352
2690.91 1402
2691.40 1394
2691.89 1338
2692.38 1425
2692.87 1360
2693.35 1333
2693.84 1359
2694.33 1368
2694.82 1376
2695.31 1390
2695.80 1368
2696.29 1322
2696.78 1358
2697.27 1341
2697.76 1314
2698.25 1321
2698.74 1313
2699.23 1343
2699.72 1347
2700.21 1315
2700.70 1334
2701.19 1350
2701.68 1385
2702.17 1401
2702.66 1347
2703.15 1372
2703.64 1349
2704.13 1431
2704.62 1365
2705.12 1340
2705.61 1405
2706.10 1374
2706.59 1366
2707.08 1288
2707.57 1278
2708.06 1385
2708.55 1288
2709.04 1243
2709.53 1304
2710.02 1212
2710.51 1190
2711.01 1205
2711.50 1215
2711.99 1177
2712.48 1370
2712.97 1392
2713.46 1347
2713.95 1245
2714.44 1246
2714.94 1284
2715.43 1339
2715.92 1241
2716.41 1211
2716.90 1196
2717.39 1194
2717.89 1362
2718.38 1284
2718.87 1266
2719.36 1288
2719.85 1329
2720.34 1384
2720.84 1356
2721.33 1391
2721.82 1376
2722.31 1482
2722.80 1513
2723.30 1424
2723.79 1369
2724.28 1292
2724.77 1261
2725.27 1257
2725.76 1225
2726.25 1297
2726.74 1280
2727.24 1265
2727.73 1225
2728.22 1229
2728.71 1289
2729.21 1301
2729.70 1355
2730.19 1329
2730.69 1324
2731.18 1345
2731.67 1390
2732.16 1279
2732.66 1289
2733.15 1365
2733.64 1461
2734.14 1343
2734.63 1344
2735.12 1434
2735.62 1418
2736.11 1402
2736.60 1385
2737.10 1432
2737.59 1392
2738.08 1395
2738.58 1392
2739.07 1470
2739.56 1376
2740.06 1317
2740.55 1316
2741.05 1286
2741.54 1201
2742.03 1241
2742.53 1253
2743.02 1258
2743.52 1329
2744.01 1340
2744.50 1318
2745.00 1282
2745.49 1315
2745.99 1350
2746.48 1425
2746.97 1401
2747.47 1374
2747.96 1401
2748.46 1386
2748.95 1242
2749.45 1365
2749.94 1329
2750.44 1275
2750.93 1248
2751.43 1241
2751.92 1271
2752.42 1285
2752.91 1292
2753.41 1213
2753.90 1218
2754.40 1303
2754.89 1291
2755.39 1249
2755.88 1258
2756.38 1320
2756.87 1289
2757.37 1337
2757.86 1385
2758.36 1329
2758.85 1341
2759.35 1329
2759.84 1337
2760.34 1340
2760.83 1373
2761.33 1408
2761.83 1307
2762.32 1352
2762.82 1277
2763.31 1306
2763.81 1333
2764.30 1322
2764.80 1302
2765.30 1318
2765.79 1267
2766.29 1296
2766.78 1288
2767.28 1254
2767.78 1281
2768.27 1271
2768.77 1326
2769.27 1292
2769.76 1265
2770.26 1310
2770.76 1250
2771.25 1248
2771.75 1312
2772.24 1316
2772.74 1344
2773.24 1306
2773.73 1383
2774.23 1391
2774.73 1440
2775.23 1451
2775.72 1436
2776.22 1439
2776.72 1492
2777.21 1543
2777.71 1440
2778.21 1436
2778.70 1452
2779.20 1519
2779.70 1380
2780.20 1414
2780.69 1353
2781.19 1308
2781.69 1453
2782.19 1413
2782.68 1308
2783.18 1337
2783.68 1368
2784.18 1264
2784.67 1271
2785.17 1345
2785.67 1366
2786.17 1259
2786.67 1287
2787.16 1384
2787.66 1377
2788.16 1422
2788.66 1368
2789.16 1383
2789.65 1356
2790.15 1331
2790.65 1423
2791.15 1356
2791.65 1400
2792.15 1448
2792.64 1410
2793.14 1481
2793.64 1365
2794.14 1412
2794.64 1443
2795.14 1427
2795.64 1598
2796.13 1572
2796.63 1509
2797.13 1551
2797.63 1625
2798.13 1642
2798.63 1673
2799.13 1536
2799.63 1492
2800.13 1446
2800.62 1396
2801.12 1301
2801.62 1285
2802.12 1366
2802.62 1330
2803.12 1342
2803.62 1296
2804.12 1329
2804.62 1384
2805.12 1427
2805.62 1446
2806.12 1398
2806.62 1516
2807.12 1552
2807.62 1530
2808.12 1541
2808.62 1598
2809.12 1648
2809.62 1568
2810.12 1626
2810.62 1666
2811.12 1657
2811.62 1682
2812.12 1694
2812.62 1657
2813.12 1700
2813.62 1762
2814.12 1668
2814.62 1654
2815.12 1514
2815.62 1579
2816.12 1496
2816.62 1419
2817.12 1437
2817.62 1471
2818.12 1435
2818.62 1405
2819.12 1412
2819.63 1327
2820.13 1344
2820.63 1439
2821.13 1407
2821.63 1436
2822.13 1328
2822.63 1345
2823.13 1301
2823.63 1314
2824.13 1294
2824.64 1370
2825.14 1328
2825.64 1343
2826.14 1325
2826.64 1331
2827.14 1377
2827.64 1292
2828.15 1286
2828.65 1284
2829.15 1281
2829.65 1226
2830.15 1254
2830.65 1297
2831.16 1351
2831.66 1267
2832.16 1229
2832.66 1337
2833.16 1347
2833.67 1343
2834.17 1315
2834.67 1415
2835.17 1377
2835.68 1423
2836.18 1424
2836.68 1336
2837.18 1374
2837.68 1401
2838.19 1392
2838.69 1352
2839.19 1378
2839.70 1466
2840.20 1375
2840.70 1379
2841.20 1390
2841.71 1322
2842.21 1416
2842.71 1407
2843.21 1371
2843.72 1414
2844.22 1435
2844.72 1473
2845.23 1566
2845.73 1548
2846.23 1584
2846.74 1583
2847.24 1507
2847.74 1518
2848.25 1527
2848.75 1577
2849.25 1548
2849.76 1558
2850.26 1480
2850.76 1519
2851.27 1467
2851.77 1438
2852.28 1406
2852.78 1367
2853.28 1360
2853.79 1413
2854.29 1454
2854.79 1355
2855.30 1344
2855.80 1457
2856.31 1427
2856.81 1476
2857.31 1443
2857.82 1483
2858.32 1532
2858.83 1493
2859.33 1483
2859.84 1518
2860.34 1601
2860.85 1504
2861.35 1499
2861.85 1536
2862.36 1443
2862.86 1429
2863.37 1441
2863.87 1409
2864.38 1445
2864.88 1325
2865.39 1436
2865.89 1351
2866.40 1384
2866.90 1412
2867.41 1419
2867.91 1449
2868.42 1477
2868.92 1440
2869.43 1404
2869.93 1464
2870.44 1404
2870.94 1548
2871.45 1515
2871.96 1543
2872.46 1551
2872.97 1597
2873.47 1636
2873.98 1552
2874.48 1547
2874.99 1594
2875.49 1518
2876.00 1492
2876.51 1489
2877.01 1503
2877.52 1440
2878.02 1548
2878.53 1562
2879.04 1581
2879.54 1533
2880.05 1561
2880.55 1648
2881.06 1659
2881.57 1668
2882.07 1750
2882.58 1696
2883.09 1711
2883.59 1707
2884.10 1647
2884.61 1814
2885.11 1743
2885.62 1766
2886.13 1788
2886.63 1878
2887.14 1888
2887.65 1828
2888.15 1799
2888.66 1814
2889.17 1885
2889.67 1661
2890.18 1687
2890.69 1597
2891.20 1510
2891.70 1554
2892.21 1622
2892.72 1562
2893.22 1516
2893.73 1594
2894.24 1615
2894.75 1598
2895.25 1586
2895.76 1631
2896.27 1773
2896.78 1696
2897.29 1560
2897.79 1652
2898.30 1623
2898.81 1651
2899.32 1718
2899.82 1690
2900.33 1690
2900.84 1562
2901.35 1606
2901.86 1722
2902.36 1537
2902.87 1549
2903.38 1584
2903.89 1685
2904.40 1681
2904.91 1679
2905.41 1567
2905.92 1569
2906.43 1643
2906.94 1626
2907.45 1512
2907.96 1534
2908.47 1604
2908.97 1524
2909.48 1523
2909.99 1506
2910.50 1480
2911.01 1460
2911.52 1455
2912.03 1477
2912.54 1504
2913.05 1588
2913.55 1496
2914.06 1405
2914.57 1427
2915.08 1497
2915.59 1580
2916.10 1648
2916.61 1470
2917.12 1507
2917.63 1543
2918.14 1546
2918.65 1485
2919.16 1534
2919.67 1622
2920.18 1654
2920.69 1732
2921.20 1800
2921.71 1815
2922.22 1754
2922.73 1837
2923.24 1834
2923.75 1860
2924.26 1981
2924.77 1963
2925.28 1940
2925.79 1955
2926.30 1918
2926.81 1842
2927.32 1760
2927.83 1700
2928.34 1593
2928.85 1618
2929.36 1562
2929.87 1558
2930.38 1565
2930.89 1560
2931.40 1438
2931.91 1370
2932.42 1380
2932.93 1360
2933.45 1404
2933.96 1434
2934.47 1390
2934.98 1396
2935.49 1464
2936.00 1479
2936.51 1548
2937.02 1639
2937.53 1704
2938.04 1835
2938.56 1881
2939.07 1879
2939.58 2016
2940.09 2104
2940.60 2180
2941.11 2241
2941.62 2122
2942.14 2165
2942.65 2209
2943.16 2069
2943.67 2068
2944.18 2081
2944.70 1866
2945.21 1757
2945.72 1832
2946.23 1803
2946.74 1661
2947.26 1594
2947.77 1763
2948.28 1640
2948.79 1470
2949.30 1481
2949.82 1515
2950.33 1497
2950.84 1493
2951.35 1524
2951.87 1427
2952.38 1401
2952.89 1384
2953.40 1394
2953.92 1363
2954.43 1331
2954.94 1393
2955.45 1392
2955.97 1406
2956.48 1414
2956.99 1413
2957.51 1429
2958.02 1408
2958.53 1472
2959.04 1407
2959.56 1378
2960.07 1505
2960.58 1531
2961.10 1533
2961.61 1523
2962.12 1518
2962.64 1615
2963.15 1625
2963.66 1592
2964.18 1599
2964.69 1532
2965.21 1596
2965.72 1600
2966.23 1586
2966.75 1564
2967.26 1524
2967.77 1594
2968.29 1560
2968.80 1528
2969.32 1560
2969.83 1571
2970.34 1518
2970.86 1539
2971.37 1483
2971.89 1497
2972.40 1591
2972.91 1552
2973.43 1567
2973.94 1524
2974.46 1600
2974.97 1622
2975.49 1670
2976.00 1570
2976.52 1495
2977.03 1583
2977.55 1546
2978.06 1606
2978.57 1717
2979.09 1613
2979.60 1625
2980.12 1612
2980.63 1687
2981.15 1758
2981.66 1694
2982.18 1648
2982.69 1747
2983.21 1676
2983.73 1689
2984.24 1707
2984.76 1718
2985.27 1729
2985.79 1847
2986.30 1858
2986.82 1833
2987.33 1764
2987.85 1757
2988.36 1875
2988.88 1851
2989.40 1832
2989.91 1712
2990.43 1802
2990.94 1811
2991.46 1764
2991.97 1780
2992.49 1732
2993.01 1785
2993.52 1838
2994.04 1972
2994.55 2015
2995.07 2057
2995.59 2029
2996.10 2226
2996.62 2290
2997.14 2292
2997.65 2280
2998.17 2233
2998.69 2254
2999.20 2300
2999.72 2334
3000.24 2385
3000.75 2445
3001.27 2631
3001.79 2948
3002.30 3286
3002.82 3536
3003.34 3914
3003.85 4244
3004.37 4647
3004.89 4810
3005.40 4867
3005.92 4669
3006.44 4330
3006.96 3925
3007.47 3499
3007.99 3162
3008.51 2802
3009.03 2564
3009.54 2430
3010.06 2192
3010.58 2005
3011.10 1984
3011.61 1898
3012.13 1851
3012.65 1876
3013.17 1867
3013.68 1904
3014.20 1864
3014.72 1949
3015.24 1792
3015.76 1795
3016.27 1876
3016.79 1918
3017.31 1903
3017.83 1808
3018.35 1824
3018.86 1848
3019.38 1946
3019.90 1786
3020.42 1883
3020.94 1892
3021.46 1828
3021.97 1911
3022.49 1905
3023.01 1893
3023.53 1881
3024.05 1947
3024.57 2023
3025.09 1948
3025.61 1902
3026.12 1977
3026.64 1933
3027.16 1876
3027.68 1867
3028.20 1880
3028.72 1846
3029.24 1725
3029.76 1716
3030.28 1743
3030.80 1709
3031.32 1651
3031.84 1633
3032.35 1629
3032.87 1717
3033.39 1767
3033.91 1717
3034.43 1752
3034.95 1792
3035.47 1703
3035.99 1717
3036.51 1686
3037.03 1686
3037.55 1691
3038.07 1658
3038.59 1654
3039.11 1541
3039.63 1549
3040.15 1586
3040.67 1572
3041.19 1616
3041.71 1539
3042.23 1642
3042.75 1636
3043.27 1553
3043.79 1583
3044.31 1593
3044.83 1544
3045.35 1539
3045.87 1601
3046.40 1527
3046.92 1600
3047.44 1580
3047.96 1592
3048.48 1616
3049.00 1591
3049.52 1576
3050.04 1598
3050.56 1518
3051.08 1442
3051.60 1478
3052.12 1483
3052.65 1564
3053.17 1553
3053.69 1541
3054.21 1611
3054.73 1552
3055.25 1523
3055.77 1640
3056.30 1577
3056.82 1580
3057.34 1552
3057.86 1575
3058.38 1647
3058.90 1591
3059.42 1616
3059.95 1547
3060.47 1572
3060.99 1626
3061.51 1652
3062.03 1585
3062.56 1654
3063.08 1774
3063.60 1682
3064.12 1749
3064.64 1796
3065.17 1711
3065.69 1762
3066.21 1777
3066.73 1807
3067.26 1758
3067.78 1747
3068.30 1674
3068.82 1684
3069.35 1787
3069.87 1802
3070.39 1770
3070.91 1691
3071.44 1724
3071.96 1748
3072.48 1865
3073.01 1835
3073.53 1861
3074.05 1784
3074.57 1821
3075.10 1842
3075.62 1881
3076.14 1828
3076.67 1915
3077.19 2057
3077.71 2100
3078.24 2097
3078.76 2208
3079.28 2119
3079.81 2137
3080.33 2163
3080.85 2239
3081.38 2286
3081.90 2144
3082.42 2219
3082.95 2054
3083.47 2088
3084.00 2109
3084.52 2130
3085.04 2134
3085.57 2220
3086.09 2475
3086.62 2471
3087.14 2623
3087.66 2774
3088.19 3015
3088.71 3347
3089.24 3617
3089.76 3654
3090.29 3673
3090.81 3661
3091.33 3321
3091.86 3202
3092.38 3004
3092.91 2800
3093.43 2624
3093.96 2533
3094.48 2433
3095.01 2292
3095.53 2333
3096.06 2347
3096.58 2424
3097.11 2341
3097.63 2415
3098.16 2425
3098.68 2512
3099.21 2744
3099.73 2960
3100.26 3430
3100.78 3626
3101.31 4007
3101.83 4348
3102.36 4800
3102.88 4814
3103.41 4917
3103.93 4619
3104.46 4490
3104.99 4125
3105.51 3654
3106.04 3240
3106.56 2877
3107.09 2551
3107.61 2481
3108.14 2413
3108.67 2245
3109.19 2263
3109.72 2123
3110.24 2096
3110.77 2086
3111.30 2039
3111.82 2011
3112.35 1999
3112.87 1974
3113.40 1917
3113.93 1931
3114.45 1871
3114.98 1853
3115.51 1790
3116.03 1741
3116.56 1821
3117.09 1842
3117.61 1890
3118.14 1787
3118.67 1834
3119.19 1995
3119.72 1972
3120.25 1966
3120.77 2080
3121.30 2095
3121.83 2061
3122.35 1991
3122.88 2024
3123.41 1948
3123.94 1893
3124.46 1918
3124.99 1959
3125.52 1849
3126.05 1901
3126.57 1820
3127.10 1809
3127.63 1785
3128.16 1679
3128.68 1761
3129.21 1764
3129.74 1757
3130.27 1690
3130.79 1687
3131.32 1707
3131.85 1649
3132.38 1595
3132.91 1686
3133.43 1686
3133.96 1652
3134.49 1693
3135.02 1639
3135.55 1791
3136.07 1631
3136.60 1686
3137.13 1612
3137.66 1671
3138.19 1621
3138.72 1558
3139.24 1567
3139.77 1679
3140.30 1558
3140.83 1460
3141.36 1549
3141.89 1590
3142.42 1487
3142.95 1465
3143.47 1584
3144.00 1682
3144.53 1623
3145.06 1574
3145.59 1626
3146.12 1676
3146.65 1644
3147.18 1787
3147.71 1757
3148.24 1726
3148.76 1731
3149.29 1850
3149.82 1838
3150.35 1778
3150.88 1770
3151.41 1773
3151.94 1723
3152.47 1705
3153.00 1799
3153.53 1803
3154.06 1647
3154.59 1719
3155.12 1663
3155.65 1697
3156.18 1719
3156.71 1584
3157.24 1601
3157.77 1678
3158.30 1705
3158.83 1708
3159.36 1764
3159.89 1644
3160.42 1773
3160.95 1760
3161.48 1703
3162.01 1685
3162.54 1731
3163.07 1665
3163.60 1638
3164.13 1598
3164.66 1617
3165.20 1629
3165.73 1586
3166.26 1631
3166.79 1589
3167.32 1535
3167.85 1457
3168.38 1554
3168.91 1521
3169.44 1616
3169.97 1561
3170.50 1591
3171.04 1536
3171.57 1599
3172.10 1639
3172.63 1624
3173.16 1609
3173.69 1638
3174.22 1675
3174.75 1727
3175.29 1679
3175.82 1634
3176.35 1687
3176.88 1649
3177.41 1624
3177.94 1542
3178.48 1600
3179.01 1556
3179.54 1519
3180.07 1512
3180.60 1471
3181.14 1502
3181.67 1500
3182.20 1563
3182.73 1464
3183.26 1403
3183.80 1374
3184.33 1390
3184.86 1474
3185.39 1465
3185.93 1484
3186.46 1548
3186.99 1446
3187.52 1425
3188.06 1512
3188.59 1495
3189.12 1457
3189.65 1531
3190.19 1566
3190.72 1513
3191.25 1497
3191.79 1508
3192.32 1523
3192.85 1576
3193.38 1604
3193.92 1616
3194.45 1561
3194.98 1488
3195.52 1582
3196.05 1579
3196.58 1574
3197.12 1652
3197.65 1667
3198.18 1650
3198.72 1574
3199.25 1542
3199.78 1598
3200.32 1669
3200.85 1665
3201.39 1591
3201.92 1619
3202.45 1667
3202.99 1686
3203.52 1703
3204.05 1698
3204.59 1726
3205.12 1740
3205.66 1757
3206.19 1779
3206.72 1904
3207.26 2044
3207.79 2117
3208.33 2118
3208.86 2227
3209.40 2336
3209.93 2295
3210.47 2315
3211.00 2259
3211.53 2183
3212.07 2238
3212.60 2088
3213.14 2014
3213.67 1932
3214.21 1881
3214.74 1842
3215.28 1798
3215.81 1680
3216.35 1587
3216.88 1543
3217.42 1484
3217.95 1472
3218.49 1555
3219.02 1515
3219.56 1594
3220.09 1617
3220.63 1689
3221.16 1761
3221.70 1740
3222.23 1768
3222.77 1981
3223.31 2063
3223.84 1927
3224.38 1910
3224.91 1929
3225.45 1931
3225.98 1914
3226.52 1958
3227.06 1880
3227.59 1756
3228.13 1834
3228.66 1828
3229.20 1773
3229.74 1835
3230.27 1860
3230.81 1753
3231.34 1814
3231.88 1809
3232.42 1797
3232.95 1923
3233.49 1883
3234.03 1838
3234.56 1874
3235.10 1866
3235.64 1946
3236.17 2095
3236.71 2014
3237.25 1982
3237.78 2011
3238.32 2028
3238.86 2021
3239.39 1991
3239.93 2002
3240.47 1977
3241.00 1975
3241.54 1937
3242.08 1920
3242.61 1950
3243.15 1951
3243.69 2029
3244.23 2161
3244.76 2043
3245.30 2186
3245.84 2172
3246.38 2230
3246.91 2259
3247.45 2341
3247.99 2497
3248.53 2612
3249.06 2668
3249.60 2975
3250.14 3186
3250.68 3542
3251.21 3911
3251.75 4242
3252.29 4489
3252.83 4532
3253.37 4586
3253.90 4463
3254.44 3975
3254.98 3785
3255.52 3663
3256.06 3290
3256.60 3010
3257.13 2884
3257.67 2766
3258.21 2701
3258.75 2719
3259.29 2679
3259.83 2736
3260.36 2902
3260.90 2765
3261.44 2829
3261.98 3138
3262.52 3199
3263.06 3318
3263.60 3285
3264.14 3309
3264.68 3445
3265.21 3590
3265.75 3661
3266.29 3736
3266.83 3753
3267.37 3610
3267.91 3593
3268.45 3417
3268.99 3153
3269.53 2960
3270.07 2768
3270.61 2758
3271.15 2558
3271.69 2407
3272.23 2331
3272.76 2336
3273.30 2335
3273.84 2232
3274.38 2334
3274.92 2433
3275.46 2406
3276.00 2374
3276.54 2340
3277.08 2327
3277.62 2367
3278.16 2368
3278.70 2327
3279.24 2326
3279.78 2328
3280.32 2386
3280.86 2412
3281.41 2334
3281.95 2344
3282.49 2307
3283.03 2331
3283.57 2334
3284.11 2345
3284.65 2397
3285.19 2492
3285.73 2459
3286.27 2553
3286.81 2506
3287.35 2514
3287.89 2552
3288.43 2563
3288.97 2620
3289.52 2684
3290.06 2699
3290.60 2877
3291.14 2971
3291.68 2933
3292.22 3035
3292.76 3312
3293.30 3428
3293.85 3481
3294.39 3849
3294.93 4031
3295.47 4066
3296.01 4047
3296.55 3964
3297.09 3969
3297.64 3868
3298.18 3580
3298.72 3531
3299.26 3381
3299.80 3258
3300.34 3094
3300.89 3083
3301.43 3012
3301.97 2987
3302.51 2888
3303.06 2893
3303.60 2778
3304.14 2693
3304.68 2804
3305.22 2781
3305.77 2800
3306.31 2778
3306.85 2766
3307.39 2846
3307.94 2881
3308.48 3004
3309.02 3024
3309.56 3073
3310.11 3098
3310.65 3243
3311.19 3171
3311.74 2978
3312.28 3009
3312.82 2907
3313.36 3030
3313.91 3020
3314.45 3087
3314.99 3396
3315.54 3465
3316.08 3560
3316.62 3774
3317.17 3909
3317.71 4146
3318.25 4552
3318.80 4626
3319.34 4768
3319.88 4806
3320.43 4743
3320.97 4654
3321.51 4615
3322.06 4378
3322.60 4204
3323.14 3988
3323.69 3824
3324.23 3836
3324.78 3642
3325.32 3587
3325.86 3635
3326.41 3584
3326.95 3587
3327.50 3525
3328.04 3464
3328.59 3561
3329.13 3866
3329.67 4242
3330.22 4792
3330.76 5538
3331.31 6500
3331.85 8023
3332.40 9734
3332.94 11655
3333.49 13952
3334.03 15994
3334.57 17636
3335.12 18823
3335.66 19281
3336.21 19194
3336.75 18812
3337.30 17766
3337.84 16293
3338.39 14349
3338.93 12256
3339.48 10318
3340.02 8709
3340.57 7278
3341.11 6024
3341.66 5042
3342.20 4343
3342.75 3905
3343.30 3571
3343.84 3321
3344.39 3159
3344.93 3096
3345.48 3071
3346.02 2958
3346.57 2882
3347.11 2870
3347.66 2822
3348.21 2927
3348.75 2868
3349.30 2782
3349.84 2800
3350.39 2675
3350.94 2663
3351.48 2676
3352.03 2790
3352.57 2795
3353.12 2798
3353.67 2790
3354.21 2747
3354.76 2737
3355.31 2788
3355.85 2691
3356.40 2717
3356.95 2663
3357.49 2550
3358.04 2589
3358.59 2621
3359.13 2617
3359.68 2616
3360.23 2558
3360.77 2622
3361.32 2584
3361.87 2732
3362.41 2713
3362.96 2674
3363.51 2675
3364.05 2705
3364.60 2730
3365.15 2633
3365.70 2620
3366.24 2625
3366.79 2589
3367.34 2495
3367.89 2571
3368.43 2645
3368.98 2621
3369.53 2722
3370.08 2976
3370.62 3179
3371.17 3424
3371.72 3654
3372.27 3774
3372.81 3993
3373.36 4018
3373.91 4096
3374.46 4023
3375.01 3882
3375.55 3659
3376.10 3349
3376.65 3232
3377.20 3022
3377.75 2662
3378.30 2610
3378.84 2528
3379.39 2410
3379.94 2255
3380.49 2247
3381.04 2328
3381.59 2101
3382.13 2121
3382.68 2047
3383.23 2061
3383.78 2033
3384.33 2004
3384.88 2041
3385.43 1920
3385.98 1870
3386.52 1941
3387.07 1952
3387.62 2004
3388.17 1929
3388.72 1852
3389.27 1871
3389.82 1789
3390.37 1829
3390.92 1964
3391.47 2037
3392.02 2085
3392.57 1924
3393.12 1952
3393.66 1930
3394.21 1998
3394.76 1971
3395.31 1940
3395.86 2007
3396.41 1994
3396.96 1992
3397.51 1949
3398.06 1959
3398.61 1915
3399.16 1906
3399.71 1947
3400.26 1930
3400.81 1918
3401.36 1808
3401.91 1819
3402.46 1847
3403.01 1824
3403.56 1823
3404.11 1733
3404.66 1711
3405.21 1836
3405.77 1811
3406.32 1841
3406.87 1785
3407.42 1831
3407.97 2014
3408.52 2041
3409.07 2011
3409.62 2002
3410.17 2122
3410.72 2215
3411.27 2262
3411.82 2240
3412.37 2196
3412.93 2230
3413.48 2224
3414.03 2195
3414.58 2195
3415.13 2075
3415.68 2077
3416.23 2065
3416.78 2115
3417.34 2186
3417.89 2157
3418.44 2133
3418.99 2099
3419.54 1941
3420.09 1933
3420.65 1903
3421.20 1690
3421.75 1787
3422.30 1763
3422.85 1763
3423.40 1804
3423.96 1757
3424.51 1764
3425.06 1735
3425.61 1740
3426.17 1699
3426.72 1614
3427.27 1669
3427.82 1629
3428.37 1587
3428.93 1636
3429.48 1650
3430.03 1617
3430.58 1636
3431.14 1634
3431.69 1574
3432.24 1576
3432.79 1648
3433.35 1626
3433.90 1667
3434.45 1706
3435.01 1793
3435.56 1744
3436.11 1833
3436.66 1714
3437.22 1733
3437.77 1772
3438.32 1783
3438.88 1794
3439.43 1765
3439.98 1677
3440.54 1731
3441.09 1681
3441.64 1704
3442.20 1698
3442.75 1649
3443.30 1656
3443.86 1676
3444.41 1599
3444.96 1549
3445.52 1486
3446.07 1602
3446.63 1484
3447.18 1514
3447.73 1615
3448.29 1535
3448.84 1547
3449.40 1496
3449.95 1547
3450.50 1526
3451.06 1469
3451.61 1498
3452.17 1490
3452.72 1565
3453.27 1514
3453.83 1524
3454.38 1534
3454.94 1618
3455.49 1564
3456.05 1510
3456.60 1521
3457.16 1526
3457.71 1504
3458.27 1538
3458.82 1553
3459.38 1539
3459.93 1525
3460.49 1558
3461.04 1618
3461.60 1551
3462.15 1656
3462.71 1668
3463.26 1699
3463.82 1646
3464.37 1709
3464.93 1696
3465.48 1649
3466.04 1634
3466.59 1670
3467.15 1716
3467.70 1746
3468.26 1805
3468.81 1851
3469.37 1877
3469.93 1925
3470.48 1879
3471.04 1926
3471.59 1934
3472.15 1955
3472.70 1927
3473.26 1916
3473.82 1834
3474.37 1926
3474.93 1943
3475.48 1914
3476.04 1971
3476.60 2016
3477.15 1992
3477.71 2037
3478.27 2044
3478.82 2153
3479.38 2246
3479.93 2198
3480.49 2163
3481.05 2268
3481.60 2366
3482.16 2260
3482.72 2216
3483.27 2185
3483.83 2379
3484.39 2434
3484.95 2338
3485.50 2321
3486.06 2433
3486.62 2636
3487.17 2790
3487.73 3088
3488.29 3540
3488.84 4066
3489.40 4661
3489.96 5533
3490.52 6039
3491.07 6716
3491.63 6992
3492.19 7259
3492.75 7068
3493.30 6437
3493.86 5940
3494.42 5153
3494.98 4504
3495.53 3924
3496.09 3440
3496.65 3171
3497.21 3162
3497.77 2960
3498.32 2717
3498.88 2749
3499.44 2695
3500.00 2712
3500.56 2798
3501.11 2920
3501.67 2964
3502.23 3087
3502.79 3185
3503.35 3326
3503.91 3347
3504.46 3351
3505.02 3341
3505.58 3424
3506.14 3302
3506.70 3176
3507.26 3088
3507.81 2945
3508.37 2700
3508.93 2620
3509.49 2662
3510.05 2568
3510.61 2577
3511.17 2532
3511.73 2404
3512.29 2251
3512.85 2181
3513.40 2236
3513.96 2114
3514.52 1971
3515.08 1898
3515.64 1912
3516.20 1869
3516.76 1851
3517.32 1863
3517.88 1881
3518.44 1842
3519.00 1841
3519.56 1770
3520.12 1786
3520.68 1833
3521.24 1885
3521.80 1860
3522.36 1886
3522.92 1890
3523.48 1869
3524.04 1908
3524.60 1880
3525.16 1959
3525.72 1962
3526.28 1890
3526.84 1747
3527.40 1810
3527.96 1862
3528.52 1821
3529.08 1863
3529.64 1893
3530.20 1906
3530.76 1843
3531.32 1826
3531.88 1754
3532.44 1710
3533.00 1897
3533.56 1845
3534.12 1770
3534.68 1819
3535.25 1825
3535.81 1852
3536.37 1905
3536.93 1823
3537.49 1792
3538.05 1832
3538.61 1874
3539.17 1861
3539.73 1885
3540.30 1961
3540.86 1898
3541.42 1900
3541.98 1959
3542.54 2064
3543.10 1928
3543.66 1876
3544.23 1989
3544.79 1988
3545.35 1939
3545.91 1906
3546.47 1749
3547.03 1816
3547.60 1780
3548.16 1720
3548.72 1737
3549.28 1685
3549.84 1746
3550.41 1637
3550.97 1723
3551.53 1711
3552.09 1684
3552.65 1718
3553.22 1583
3553.78 1594
3554.34 1618
3554.90 1570
3555.47 1564
3556.03 1611
3556.59 1651
3557.15 1511
3557.72 1509
3558.28 1549
3558.84 1570
3559.41 1545
3559.97 1583
3560.53 1596
3561.09 1633
3561.66 1613
3562.22 1627
3562.78 1642
3563.35 1745
3563.91 1709
3564.47 1649
3565.04 1599
3565.60 1602
3566.16 1654
3566.73 1633
3567.29 1635
3567.85 1568
3568.42 1592
3568.98 1547
3569.54 1503
3570.11 1599
3570.67 1504
3571.23 1541
3571.80 1496
3572.36 1641
3572.93 1707
3573.49 1683
3574.05 1753
3574.62 1798
3575.18 1895
3575.75 1943
3576.31 1939
3576.87 2041
3577.44 2085
3578.00 2034
3578.57 2061
3579.13 2028
3579.70 1919
3580.26 1855
3580.82 1754
3581.39 1681
3581.95 1653
3582.52 1657
3583.08 1599
3583.65 1606
3584.21 1565
3584.78 1529
3585.34 1517
3585.91 1555
3586.47 1544
3587.04 1439
3587.60 1413
3588.17 1458
3588.73 1393
3589.30 1499
3589.86 1434
3590.43 1418
3590.99 1487
3591.56 1454
3592.12 1464
3592.69 1455
3593.25 1474
3593.82 1473
3594.39 1487
3594.95 1533
3595.52 1534
3596.08 1541
3596.65 1553
3597.21 1570
3597.78 1562
3598.35 1536
3598.91 1520
3599.48 1585
3600.04 1516
3600.61 1457
3601.18 1433
3601.74 1470
3602.31 1461
3602.87 1451
3603.44 1367
3604.01 1466
3604.57 1407
3605.14 1428
3605.71 1454
3606.27 1394
3606.84 1459
3607.41 1423
3607.97 1403
3608.54 1348
3609.11 1336
3609.67 1319
3610.24 1342
3610.81 1501
3611.37 1438
3611.94 1461
3612.51 1518
3613.07 1659
3613.64 1762
3614.21 1851
3614.78 2050
3615.34 2260
3615.91 2413
3616.48 2613
3617.04 2757
3617.61 2799
3618.18 2836
3618.75 2890
3619.31 2604
3619.88 2477
3620.45 2480
3621.02 2241
3621.58 2131
3622.15 1911
3622.72 1750
3623.29 1589
3623.86 1558
3624.42 1520
3624.99 1403
3625.56 1358
3626.13 1410
3626.70 1365
3627.26 1381
3627.83 1361
3628.40 1343
3628.97 1390
3629.54 1396
3630.11 1367
3630.67 1403
3631.24 1332
3631.81 1357
3632.38 1310
3632.95 1327
3633.52 1314
3634.08 1272
3634.65 1393
3635.22 1445
3635.79 1409
3636.36 1467
3636.93 1409
3637.50 1501
3638.07 1509
3638.64 1542
3639.20 1503
3639.77 1556
3640.34 1698
3640.91 1708
3641.48 1663
3642.05 1731
3642.62 1744
3643.19 1740
3643.76 1709
3644.33 1727
3644.90 1702
3645.47 1632
3646.04 1648
3646.61 1610
3647.18 1646
3647.75 1650
3648.32 1540
3648.89 1683
3649.46 1677
3650.03 1647
3650.60 1666
3651.17 1772
3651.74 1876
3652.31 1755
3652.88 1799
3653.45 1896
3654.02 1876
3654.59 1845
3655.16 1865
3655.73 1816
3656.30 1896
3656.87 1921
3657.44 1816
3658.01 1886
3658.58 1947
3659.15 1952
3659.72 1944
3660.29 1808
3660.86 1779
3661.43 1740
3662.00 1775
3662.58 1763
3663.15 1719
3663.72 1738
3664.29 1746
3664.86 1857
3665.43 1774
3666.00 1777
3666.57 1806
3667.14 1871
3667.72 1783
3668.29 1774
3668.86 1672
3669.43 1666
3670.00 1704
3670.57 1578
3671.14 1646
3671.72 1614
3672.29 1667
3672.86 1674
3673.43 1755
3674.00 1690
3674.57 1703
3675.15 1802
3675.72 1821
3676.29 1769
3676.86 1800
3677.43 1879
3678.01 1912
3678.58 1869
3679.15 1841
3679.72 1687
3680.30 1691
3680.87 1655
3681.44 1597
3682.01 1566
3682.58 1488
3683.16 1493
3683.73 1519
3684.30 1505
3684.88 1512
3685.45 1519
3686.02 1523
3686.59 1624
3687.17 1680
3687.74 1769
3688.31 1764
3688.88 1665
3689.46 1687
3690.03 1668
3690.60 1792
3691.18 1753
3691.75 1649
3692.32 1625
3692.90 1551
3693.47 1522
3694.04 1582
3694.62 1548
3695.19 1473
3695.76 1494
3696.34 1548
3696.91 1521
3697.48 1512
3698.06 1472
3698.63 1521
3699.21 1407
3699.78 1431
3700.35 1472
3700.93 1455
3701.50 1519
3702.08 1504
3702.65 1483
3703.22 1571
3703.80 1473
3704.37 1523
3704.95 1538
3705.52 1506
3706.09 1501
3706.67 1502
3707.24 1526
3707.82 1540
3708.39 1526
3708.97 1476
3709.54 1527
3710.12 1479
3710.69 1456
3711.26 1528
3711.84 1492
3712.41 1499
3712.99 1467
3713.56 1469
3714.14 1523
3714.71 1462
3715.29 1449
3715.86 1531
3716.44 1443
3717.01 1390
3717.59 1467
3718.16 1470
3718.74 1419
3719.32 1417
3719.89 1469
3720.47 1369
3721.04 1359
3721.62 1389
3722.19 1422
3722.77 1321
3723.34 1328
3723.92 1372
3724.49 1315
3725.07 1315
3725.65 1390
3726.22 1331
3726.80 1450
3727.37 1453
3727.95 1451
3728.53 1640
3729.10 1745
3729.68 1899
3730.25 1969
3730.83 2150
3731.41 2298
3731.98 2275
3732.56 2310
3733.14 2430
3733.71 2411
3734.29 2292
3734.87 2151
3735.44 2149
3736.02 2046
3736.60 1922
3737.17 1869
3737.75 1805
3738.33 1673
3738.90 1574
3739.48 1543
3740.06 1569
3740.63 1495
3741.21 1360
3741.79 1438
3742.36 1443
3742.94 1400
3743.52 1414
3744.10 1309
3744.67 1418
3745.25 1408
3745.83 1454
3746.40 1382
3746.98 1437
3747.56 1340
3748.14 1363
3748.71 1383
3749.29 1349
3749.87 1352
3750.45 1384
3751.03 1324
3751.60 1292
3752.18 1283
3752.76 1368
3753.34 1403
3753.92 1340
3754.49 1288
3755.07 1345
3755.65 1380
3756.23 1362
3756.81 1427
3757.38 1428
3757.96 1448
3758.54 1546
3759.12 1575
3759.70 1530
3760.28 1522
3760.85 1576
3761.43 1607
3762.01 1656
3762.59 1607
3763.17 1619
3763.75 1545
3764.33 1493
3764.91 1468
3765.48 1461
3766.06 1492
3766.64 1525
3767.22 1485
3767.80 1562
3768.38 1490
3768.96 1547
3769.54 1600
3770.12 1536
3770.70 1528
3771.28 1586
3771.85 1540
3772.43 1451
3773.01 1480
3773.59 1425
3774.17 1396
3774.75 1481
3775.33 1411
3775.91 1414
3776.49 1382
3777.07 1460
3777.65 1445
3778.23 1376
3778.81 1402
3779.39 1356
3779.97 1268
3780.55 1346
3781.13 1289
3781.71 1362
3782.29 1350
3782.87 1422
3783.45 1364
3784.03 1299
3784.61 1303
3785.19 1377
3785.77 1412
3786.35 1401
3786.93 1404
3787.51 1391
3788.10 1294
3788.68 1408
3789.26 1390
3789.84 1395
3790.42 1555
3791.00 1436
3791.58 1421
3792.16 1395
3792.74 1361
3793.32 1427
3793.90 1391
3794.48 1428
3795.07 1414
3795.65 1400
3796.23 1395
3796.81 1360
3797.39 1433
3797.97 1474
3798.55 1447
3799.14 1494
3799.72 1520
3800.30 1612
3800.88 1561
3801.46 1613
3802.04 1616
3802.62 1582
3803.21 1625
3803.79 1668
3804.37 1720
3804.95 1695
3805.53 1772
3806.12 1836
3806.70 1930
3807.28 1988
3807.86 1998
3808.44 2081
3809.03 1983
3809.61 2111
3810.19 1985
3810.77 1926
3811.36 1831
3811.94 1839
3812.52 1873
3813.10 1904
3813.69 1826
3814.27 1722
3814.85 1809
3815.43 1784
3816.02 1687
3816.60 1620
3817.18 1610
3817.77 1577
3818.35 1526
3818.93 1517
3819.51 1526
3820.10 1585
3820.68 1563
3821.26 1586
3821.85 1504
3822.43 1541
3823.01 1614
3823.60 1580
3824.18 1509
3824.76 1518
3825.35 1516
3825.93 1535
3826.51 1534
3827.10 1495
3827.68 1506
3828.27 1559
3828.85 1579
3829.43 1524
3830.02 1583
3830.60 1614
3831.18 1638
3831.77 1634
3832.35 1565
3832.94 1575
3833.52 1571
3834.10 1657
3834.69 1581
3835.27 1551
3835.86 1556
3836.44 1626
3837.03 1611
3837.61 1568
3838.19 1510
3838.78 1569
3839.36 1556
3839.95 1510
3840.53 1540
3841.12 1597
3841.70 1633
3842.29 1660
3842.87 1651
3843.46 1782
3844.04 1813
3844.63 1811
3845.21 1917
3845.80 1885
3846.38 1865
3846.97 1815
3847.55 1675
3848.14 1642
3848.72 1697
3849.31 1678
3849.89 1656
3850.48 1666
3851.06 1633
3851.65 1625
3852.23 1653
3852.82 1629
3853.41 1786
3853.99 1803
3854.58 1779
3855.16 1812
3855.75 1924
3856.33 2110
3856.92 2212
3857.51 2487
3858.09 2878
3858.68 3205
3859.26 3588
3859.85 3968
3860.44 4241
3861.02 4137
3861.61 4169
3862.20 4099
3862.78 3792
3863.37 3486
3863.95 3320
3864.54 3093
3865.13 2796
3865.71 2468
3866.30 2255
3866.89 2111
3867.47 2019
3868.06 1870
3868.65 1757
3869.23 1751
3869.82 1797
3870.41 1802
3870.99 1838
3871.58 1838
3872.17 1784
3872.76 1795
3873.34 1778
3873.93 1861
3874.52 1760
3875.10 1613
3875.69 1633
3876.28 1628
3876.87 1549
3877.45 1585
3878.04 1493
3878.63 1497
3879.22 1512
3879.80 1512
3880.39 1557
3880.98 1488
3881.57 1492
3882.15 1505
3882.74 1415
3883.33 1415
3883.92 1422
3884.51 1454
3885.09 1470
3885.68 1622
3886.27 1650
3886.86 1691
3887.45 1692
3888.04 1800
3888.62 1744
3889.21 1774
3889.80 1697
3890.39 1805
3890.98 1735
3891.57 1798
3892.15 1814
3892.74 1759
3893.33 1684
3893.92 1722
3894.51 1739
3895.10 1706
3895.69 1697
3896.28 1751
3896.86 1786
3897.45 1729
3898.04 1828
3898.63 1888
3899.22 1908
3899.81 1819
3900.40 1750
3900.99 1706
3901.58 1705
3902.17 1629
3902.76 1613
3903.34 1649
3903.93 1662
3904.52 1529
3905.11 1508
3905.70 1460
3906.29 1438
3906.88 1481
3907.47 1454
3908.06 1401
3908.65 1398
3909.24 1445
3909.83 1426
3910.42 1454
3911.01 1402
3911.60 1393
3912.19 1364
3912.78 1454
3913.37 1405
3913.96 1339
3914.55 1342
3915.14 1364
3915.73 1367
3916.32 1357
3916.91 1332
3917.50 1379
3918.09 1380
3918.68 1347
3919.28 1408
3919.87 1415
3920.46 1376
3921.05 1380
3921.64 1326
3922.23 1323
3922.82 1323
3923.41 1365
3924.00 1267
3924.59 1323
3925.18 1366
3925.77 1344
3926.37 1314
3926.96 1298
3927.55 1216
3928.14 1250
3928.73 1281
3929.32 1286
3929.91 1284
3930.51 1213
3931.10 1237
3931.69 1230
3932.28 1259
3932.87 1250
3933.46 1254
3934.05 1269
3934.65 1321
3935.24 1382
3935.83 1339
3936.42 1351
3937.01 1338
3937.61 1300
3938.20 1324
3938.79 1387
3939.38 1431
3939.97 1451
3940.57 1448
3941.16 1492
3941.75 1421
3942.34 1387
3942.94 1398
3943.53 1401
3944.12 1324
3944.71 1333
3945.31 1326
3945.90 1286
3946.49 1321
3947.08 1258
3947.68 1282
3948.27 1250
3948.86 1287
3949.45 1263
3950.05 1317
3950.64 1199
3951.23 1167
3951.83 1283
3952.42 1300
3953.01 1295
3953.61 1336
3954.20 1300
3954.79 1334
3955.39 1370
3955.98 1374
3956.57 1369
3957.17 1411
3957.76 1364
3958.35 1423
3958.95 1424
3959.54 1465
3960.13 1501
3960.73 1407
3961.32 1491
3961.92 1461
3962.51 1415
3963.10 1457
3963.70 1459
3964.29 1579
3964.88 1649
3965.48 1584
3966.07 1563
3966.67 1516
3967.26 1534
3967.86 1508
3968.45 1519
3969.04 1458
3969.64 1396
3970.23 1415
3970.83 1433
3971.42 1430
3972.02 1377
3972.61 1460
3973.21 1478
3973.80 1540
3974.40 1651
3974.99 1648
3975.58 1666
3976.18 1729
3976.77 1700
3977.37 1645
3977.96 1585
3978.56 1501
3979.15 1532
3979.75 1501
3980.35 1485
3980.94 1465
3981.54 1414
3982.13 1390
3982.73 1362
3983.32 1440
3983.92 1406
3984.51 1455
3985.11 1485
3985.70 1453
3986.30 1424
3986.90 1389
3987.49 1524
3988.09 1479
3988.68 1451
3989.28 1393
3989.87 1432
3990.47 1428
3991.07 1421
3991.66 1485
3992.26 1574
3992.85 1524
3993.45 1540
3994.05 1512
3994.64 1493
3995.24 1545
3995.84 1585
3996.43 1592
3997.03 1599
3997.62 1611
3998.22 1564
3998.82 1567
3999.41 1576
4000.01 1524
4000.61 1534
4001.20 1523
4001.80 1441
4002.40 1508
4003.00 1382
4003.59 1360
4004.19 1465
4004.79 1421
4005.38 1403
4005.98 1420
4006.58 1413
4007.17 1375
4007.77 1397
4008.37 1402
4008.97 1477
4009.56 1482
4010.16 1339
4010.76 1351
4011.36 1397
4011.95 1455
4012.55 1506
4013.15 1524
4013.75 1465
4014.34 1465
4014.94 1573
4015.54 1528
4016.14 1558
4016.74 1619
4017.33 1686
4017.93 1614
4018.53 1576
4019.13 1535
4019.73 1539
4020.32 1510
4020.92 1475
4021.52 1446
4022.12 1417
4022.72 1337
4023.32 1286
4023.91 1312
4024.51 1341
4025.11 1413
4025.71 1353
4026.31 1429
4026.91 1462
4027.51 1498
4028.10 1410
4028.70 1515
4029.30 1469
4029.90 1449
4030.50 1438
4031.10 1431
4031.70 1400
4032.30 1417
4032.90 1523
4033.49 1495
4034.09 1446
4034.69 1431
4035.29 1444
4035.89 1429
4036.49 1355
4037.09 1420
4037.69 1318
4038.29 1305
4038.89 1253
4039.49 1330
4040.09 1307
4040.69 1217
4041.29 1269
4041.89 1282
4042.49 1297
4043.09 1316
4043.69 1307
4044.29 1350
4044.89 1334
4045.49 1206
4046.09 1267
4046.69 1278
4047.29 1244
4047.89 1219
4048.49 1224
4049.09 1218
4049.69 1251
4050.29 1267
4050.89 1282
4051.49 1267
4052.09 1289
4052.69 1283
4053.29 1281
4053.89 1297
4054.49 1239
4055.09 1233
4055.69 1222
4056.30 1216
4056.90 1251
4057.50 1227
4058.10 1254
4058.70 1180
4059.30 1259
4059.90 1251
4060.50 1320
4061.10 1322
4061.71 1367
4062.31 1425
4062.91 1444
4063.51 1442
4064.11 1381
4064.71 1425
4065.31 1473
4065.92 1448
4066.52 1481
4067.12 1421
4067.72 1363
4068.32 1411
4068.92 1409
4069.53 1342
4070.13 1258
4070.73 1243
4071.33 1246
4071.93 1216
4072.54 1206
4073.14 1156
4073.74 1196
4074.34 1233
4074.94 1270
4075.55 1205
4076.15 1167
4076.75 1118
4077.35 1182
4077.96 1132
4078.56 1139
4079.16 1154
4079.76 1135
4080.37 1157
4080.97 1096
4081.57 1150
4082.17 1125
4082.78 1152
4083.38 1166
4083.98 1197
4084.59 1134
4085.19 1142
4085.79 1192
4086.39 1154
4087.00 1195
4087.60 1184
4088.20 1170
4088.81 1133
4089.41 1159
4090.01 1200
4090.62 1182
4091.22 1186
4091.82 1214
4092.43 1243
4093.03 1230
4093.63 1207
4094.24 1243
4094.84 1268
4095.45 1226
4096.05 1253
4096.65 1246
4097.26 1160
4097.86 1182
4098.47 1241
4099.07 1243
4099.67 1185
4100.28 1174
4100.88 1207
4101.49 1165
4102.09 1188
4102.69 1187
4103.30 1175
4103.90 1154
4104.51 1184
4105.11 1160
4105.72 1183
4106.32 1151
4106.93 1186
4107.53 1117
4108.13 1171
4108.74 1141
4109.34 1155
4109.95 1162
4110.55 1118
4111.16 1146
4111.76 1147
4112.37 1181
4112.97 1165
4113.58 1121
4114.18 1098
4114.79 1146
4115.39 1143
4116.00 1094
4116.60 1094
4117.21 1085
4117.82 1096
4118.42 1192
4119.03 1133
4119.63 1054
4120.24 1152
4120.84 1077
4121.45 1141
4122.05 1200
4122.66 1157
4123.27 1126
4123.87 1118
4124.48 1128
4125.08 1105
4125.69 1097
4126.30 1058
4126.90 1081
4127.51 1147
4128.11 1117
4128.72 1163
4129.33 1134
4129.93 1129
4130.54 1171
4131.15 1175
4131.75 1133
4132.36 1173
4132.96 1204
4133.57 1222
4134.18 1291
4134.78 1281
4135.39 1268
4136.00 1296
4136.60 1334
4137.21 1320
4137.82 1336
4138.43 1353
4139.03 1345
4139.64 1377
4140.25 1364
4140.85 1329
4141.46 1427
4142.07 1411
4142.68 1360
4143.28 1468
4143.89 1442
4144.50 1461
4145.10 1400
4145.71 1355
4146.32 1315
4146.93 1287
4147.53 1274
4148.14 1200
4148.75 1147
4149.36 1204
4149.97 1204
4150.57 1201
4151.18 1170
4151.79 1181
4152.40 1157
4153.00 1167
4153.61 1125
4154.22 1040
4154.83 1108
4155.44 1155
4156.05 1164
4156.65 1120
4157.26 1111
4157.87 1186
4158.48 1237
4159.09 1265
4159.70 1159
4160.30 1155
4160.91 1161
4161.52 1255
4162.13 1235
4162.74 1137
4163.35 1141
4163.96 1210
4164.56 1282
4165.17 1277
4165.78 1212
4166.39 1307
4167.00 1326
4167.61 1264
4168.22 1363
4168.83 1344
4169.44 1438
4170.05 1411
4170.66 1424
4171.26 1411
4171.87 1456
4172.48 1447
4173.09 1517
4173.70 1403
4174.31 1413
4174.92 1452
4175.53 1365
4176.14 1425
4176.75 1353
4177.36 1357
4177.97 1305
4178.58 1267
4179.19 1320
4179.80 1242
4180.41 1310
4181.02 1253
4181.63 1280
4182.24 1187
4182.85 1264
4183.46 1214
4184.07 1223
4184.68 1254
4185.29 1218
4185.90 1176
4186.51 1190
4187.12 1203
4187.73 1146
4188.34 1193
4188.95 1135
4189.56 1181
4190.18 1250
4190.79 1212
4191.40 1247
4192.01 1260
4192.62 1271
4193.23 1290
4193.84 1261
4194.45 1267
4195.06 1281
4195.67 1244
4196.28 1235
4196.90 1209
4197.51 1268
4198.12 1279
4198.73 1278
4199.34 1208
4199.95 1265
4200.56 1240
4201.18 1221
4201.79 1270
4202.40 1243
4203.01 1320
4203.62 1357
4204.23 1306
4204.85 1263
4205.46 1293
4206.07 1252
4206.68 1198
4207.29 1255
4207.90 1289
4208.52 1335
4209.13 1432
4209.74 1429
4210.35 1302
4210.97 1396
4211.58 1397
4212.19 1308
4212.80 1357
4213.41 1365
4214.03 1336
4214.64 1388
4215.25 1471
4215.86 1504
4216.48 1527
4217.09 1653
4217.70 1613
4218.32 1678
4218.93 1689
4219.54 1702
4220.15 1724
4220.77 1789
4221.38 1797
4221.99 1808
4222.61 1819
4223.22 1869
4223.83 1882
4224.44 1931
4225.06 1863
4225.67 1875
4226.28 2024
4226.90 2117
4227.51 2067
4228.13 2087
4228.74 2006
4229.35 1951
4229.97 1841
4230.58 1805
4231.19 1721
4231.81 1611
4232.42 1552
4233.03 1600
4233.65 1571
4234.26 1535
4234.88 1502
4235.49 1524
4236.10 1530
4236.72 1530
4237.33 1584
4237.95 1570
4238.56 1527
4239.17 1501
4239.79 1468
4240.40 1552
4241.02 1494
4241.63 1477
4242.25 1591
4242.86 1599
4243.48 1502
4244.09 1564
4244.71 1481
4245.32 1455
4245.93 1505
4246.55 1552
4247.16 1422
4247.78 1455
4248.39 1433
4249.01 1416
4249.62 1428
4250.24 1415
4250.85 1369
4251.47 1473
4252.08 1480
4252.70 1471
4253.32 1513
4253.93 1458
4254.55 1430
4255.16 1462
4255.78 1521
4256.39 1508
4257.01 1514
4257.62 1488
4258.24 1516
4258.85 1602
4259.47 1651
4260.09 1663
4260.70 1802
4261.32 1807
4261.93 1885
4262.55 1881
4263.17 1895
4263.78 1822
4264.40 1824
4265.01 1747
4265.63 1637
4266.25 1595
4266.86 1504
4267.48 1610
4268.10 1589
4268.71 1510
4269.33 1470
4269.94 1457
4270.56 1523
4271.18 1540
4271.79 1513
4272.41 1480
4273.03 1547
4273.64 1564
4274.26 1690
4274.88 1651
4275.49 1685
4276.11 1696
4276.73 1701
4277.35 1719
4277.96 1626
4278.58 1646
4279.20 1629
4279.81 1552
4280.43 1462
4281.05 1451
4281.67 1404
4282.28 1356
4282.90 1393
4283.52 1336
4284.14 1387
4284.75 1419
4285.37 1295
4285.99 1307
4286.61 1310
4287.22 1293
4287.84 1272
4288.46 1288
4289.08 1244
4289.70 1211
4290.31 1267
4290.93 1249
4291.55 1310
4292.17 1252
4292.79 1194
4293.40 1192
4294.02 1223
4294.64 1254
4295.26 1277
4295.88 1282
4296.50 1371
4297.11 1351
4297.73 1294
4298.35 1346
4298.97 1302
4299.59 1381
4300.21 1332
4300.83 1338
4301.44 1312
4302.06 1345
4302.68 1276
4303.30 1334
4303.92 1362
4304.54 1284
4305.16 1266
4305.78 1316
4306.40 1313
4307.02 1307
4307.63 1349
4308.25 1411
4308.87 1421
4309.49 1286
4310.11 1346
4310.73 1423
4311.35 1404
4311.97 1400
4312.59 1427
4313.21 1402
4313.83 1453
4314.45 1399
4315.07 1422
4315.69 1495
4316.31 1472
4316.93 1473
4317.55 1490
4318.17 1562
4318.79 1478
4319.41 1584
4320.03 1567
4320.65 1530
4321.27 1499
4321.89 1556
4322.51 1540
4323.13 1685
4323.75 1664
4324.37 1660
4324.99 1733
4325.61 1803
4326.23 1857
4326.85 1900
4327.47 1880
4328.09 2021
4328.71 2296
4329.33 2500
4329.96 2702
4330.58 3058
4331.20 3144
4331.82 3273
4332.44 3245
4333.06 3220
4333.68 3157
4334.30 3025
4334.92 2883
4335.54 2698
4336.17 2750
4336.79 2631
4337.41 2418
4338.03 2430
4338.65 2351
4339.27 2254
4339.89 2187
4340.52 2100
4341.14 2234
4341.76 2265
4342.38 2308
4343.00 2437
4343.62 2593
4344.25 2804
4344.87 2980
4345.49 3013
4346.11 3123
4346.73 3141
4347.36 3215
4347.98 3245
4348.60 3037
4349.22 2830
4349.84 2709
4350.47 2690
4351.09 2648
4351.71 2591
4352.33 2551
4352.96 2376
4353.58 2198
4354.20 2099
4354.82 1989
4355.45 2023
4356.07 1971
4356.69 1827
4357.31 1831
4357.94 1827
4358.56 1863
4359.18 1886
4359.81 1733
4360.43 1662
4361.05 1756
4361.68 1709
4362.30 1726
4362.92 1662
4363.55 1693
4364.17 1689
4364.79 1674
4365.42 1695
4366.04 1690
4366.66 1713
4367.29 1667
4367.91 1597
4368.53 1575
4369.16 1575
4369.78 1517
4370.40 1482
4371.03 1506
4371.65 1500
4372.27 1542
4372.90 1553
4373.52 1446
4374.15 1448
4374.77 1468
4375.39 1529
4376.02 1513
4376.64 1485
4377.27 1429
4377.89 1479
4378.52 1543
4379.14 1537
4379.76 1579
4380.39 1467
4381.01 1484
4381.64 1545
4382.26 1550
4382.89 1602
4383.51 1526
4384.14 1622
4384.76 1627
4385.39 1616
4386.01 1606
4386.64 1591
4387.26 1662
4387.89 1680
4388.51 1872
4389.14 1823
4389.76 1948
4390.39 1935
4391.01 1948
4391.64 1913
4392.26 1886
4392.89 1769
4393.51 1641
4394.14 1600
4394.76 1552
4395.39 1541
4396.01 1521
4396.64 1506
4397.26 1500
4397.89 1529
4398.52 1509
4399.14 1466
4399.77 1477
4400.39 1490
4401.02 1462
4401.65 1432
4402.27 1464
4402.90 1474
4403.52 1406
4404.15 1460
4404.78 1431
4405.40 1401
4406.03 1480
4406.65 1421
4407.28 1451
4407.91 1378
4408.53 1466
4409.16 1383
4409.79 1401
4410.41 1412
4411.04 1409
4411.67 1340
4412.29 1389
4412.92 1397
4413.55 1337
4414.17 1329
4414.80 1307
4415.43 1294
4416.05 1302
4416.68 1321
4417.31 1368
4417.94 1346
4418.56 1322
4419.19 1308
4419.82 1280
4420.44 1303
4421.07 1319
4421.70 1324
4422.33 1272
4422.95 1257
4423.58 1318
4424.21 1256
4424.84 1327
4425.46 1304
4426.09 1251
4426.72 1181
4427.35 1195
4427.97 1164
4428.60 1180
4429.23 1212
4429.86 1252
4430.49 1235
4431.11 1336
4431.74 1279
4432.37 1243
4433.00 1202
4433.63 1179
4434.26 1179
4434.88 1225
4435.51 1298
4436.14 1323
4436.77 1310
4437.40 1266
4438.03 1252
4438.65 1257
4439.28 1209
4439.91 1151
4440.54 1223
4441.17 1237
4441.80 1275
4442.43 1237
4443.06 1234
4443.68 1297
4444.31 1358
4444.94 1390
4445.57 1416
4446.20 1387
4446.83 1372
4447.46 1328
4448.09 1283
4448.72 1283
4449.35 1282
4449.98 1286
4450.61 1316
4451.24 1264
4451.86 1288
4452.49 1327
4453.12 1380
4453.75 1413
4454.38 1488
4455.01 1478
4455.64 1467
4456.27 1450
4456.90 1440
4457.53 1479
4458.16 1427
4458.79 1306
4459.42 1245
4460.05 1266
4460.68 1266
4461.31 1217
4461.94 1134
4462.57 1184
4463.20 1232
4463.83 1269
4464.46 1244
4465.09 1222
4465.72 1172
4466.36 1211
4466.99 1207
4467.62 1226
4468.25 1152
4468.88 1220
4469.51 1153
4470.14 1256
4470.77 1237
4471.40 1231
4472.03 1157
4472.66 1188
4473.29 1151
4473.93 1165
4474.56 1131
4475.19 1207
4475.82 1224
4476.45 1194
4477.08 1189
4477.71 1172
4478.34 1166
4478.98 1209
4479.61 1211
4480.24 1235
4480.87 1327
4481.50 1306
4482.13 1239
4482.76 1279
4483.40 1263
4484.03 1321
4484.66 1283
4485.29 1316
4485.92 1323
4486.56 1338
4487.19 1280
4487.82 1278
4488.45 1332
4489.08 1334
4489.72 1305
4490.35 1296
4490.98 1340
4491.61 1296
4492.25 1299
4492.88 1339
4493.51 1340
4494.14 1312
4494.78 1333
4495.41 1227
4496.04 1330
4496.67 1431
4497.31 1353
4497.94 1415
4498.57 1496
4499.20 1614
4499.84 1611
4500.47 1615
4501.10 1764
4501.74 1738
4502.37 1754
4503.00 1723
4503.64 1664
4504.27 1656
4504.90 1595
4505.53 1599
4506.17 1517
4506.80 1558
4507.43 1535
4508.07 1424
4508.70 1363
4509.34 1408
4509.97 1437
4510.60 1485
4511.24 1470
4511.87 1438
4512.50 1464
4513.14 1433
4513.77 1408
4514.41 1381
4515.04 1365
4515.67 1388
4516.31 1433
4516.94 1380
4517.58 1406
4518.21 1397
4518.84 1426
4519.48 1376
4520.11 1439
4520.75 1442
4521.38 1415
4522.02 1398
4522.65 1487
4523.28 1507
4523.92 1583
4524.55 1678
4525.19 1767
4525.82 1912
4526.46 2235
4527.09 2501
4527.73 2780
4528.36 3195
4529.00 3563
4529.63 3891
4530.27 4151
4530.90 4216
4531.54 4254
4532.17 4102
4532.81 3693
4533.44 3319
4534.08 2949
4534.71 2629
4535.35 2369
4535.99 2050
4536.62 1888
4537.26 1733
4537.89 1640
4538.53 1509
4539.16 1476
4539.80 1396
4540.43 1383
4541.07 1425
4541.71 1395
4542.34 1423
4542.98 1391
4543.61 1423
4544.25 1441
4544.89 1454
4545.52 1389
4546.16 1461
4546.79 1476
4547.43 1455
4548.07 1453
4548.70 1372
4549.34 1369
4549.98 1456
4550.61 1485
4551.25 1364
4551.89 1360
4552.52 1341
4553.16 1294
4553.80 1293
4554.43 1387
4555.07 1295
4555.71 1307
4556.34 1359
4556.98 1397
4557.62 1439
4558.25 1415
4558.89 1352
4559.53 1462
4560.16 1421
4560.80 1401
4561.44 1439
4562.08 1453
4562.71 1492
4563.35 1456
4563.99 1462
4564.63 1560
4565.26 1631
4565.90 1623
4566.54 1649
4567.18 1696
4567.81 1751
4568.45 1781
4569.09 1759
4569.73 1748
4570.36 1771
4571.00 1775
4571.64 1706
4572.28 1729
4572.92 1601
4573.55 1636
4574.19 1560
4574.83 1510
4575.47 1435
4576.11 1413
4576.75 1382
4577.38 1411
4578.02 1390
4578.66 1415
4579.30 1375
4579.94 1346
4580.58 1382
4581.21 1443
4581.85 1447
4582.49 1385
4583.13 1417
4583.77 1409
4584.41 1496
4585.05 1445
4585.69 1620
4586.32 1614
4586.96 1668
4587.60 1579
4588.24 1643
4588.88 1567
4589.52 1626
4590.16 1647
4590.80 1564
4591.44 1587
4592.08 1580
4592.72 1566
4593.36 1520
4594.00 1494
4594.63 1438
4595.27 1386
4595.91 1383
4596.55 1423
4597.19 1353
4597.83 1331
4598.47 1355
4599.11 1408
4599.75 1432
4600.39 1402
4601.03 1406
4601.67 1364
4602.31 1323
4602.95 1319
4603.59 1401
4604.23 1368
4604.87 1403
4605.51 1424
4606.15 1472
4606.79 1425
4607.43 1341
4608.08 1375
4608.72 1462
4609.36 1328
4610.00 1285
4610.64 1295
4611.28 1363
4611.92 1357
4612.56 1253
4613.20 1293
4613.84 1287
4614.48 1270
4615.12 1291
4615.76 1202
4616.41 1238
4617.05 1278
4617.69 1211
4618.33 1227
4618.97 1199
4619.61 1232
4620.25 1202
4620.89 1187
4621.54 1179
4622.18 1127
4622.82 1171
4623.46 1176
4624.10 1183
4624.74 1200
4625.38 1234
4626.03 1190
4626.67 1179
4627.31 1183
4627.95 1202
4628.59 1199
4629.24 1306
4629.88 1357
4630.52 1387
4631.16 1341
4631.80 1272
4632.45 1302
4633.09 1349
4633.73 1329
4634.37 1296
4635.02 1355
4635.66 1341
4636.30 1443
4636.94 1462
4637.58 1439
4638.23 1461
4638.87 1433
4639.51 1436
4640.16 1406
4640.80 1391
4641.44 1329
4642.08 1248
4642.73 1275
4643.37 1365
4644.01 1346
4644.66 1293
4645.30 1349
4645.94 1284
4646.58 1198
4647.23 1185
4647.87 1233
4648.51 1230
4649.16 1247
4649.80 1281
4650.44 1282
4651.09 1303
4651.73 1329
4652.37 1319
4653.02 1288
4653.66 1268
4654.31 1323
4654.95 1294
4655.59 1247
4656.24 1234
4656.88 1175
4657.52 1209
4658.17 1170
4658.81 1097
4659.46 1087
4660.10 1103
4660.75 1144
4661.39 1125
4662.03 1131
4662.68 1122
4663.32 1094
4663.97 1056
4664.61 1061
4665.26 1067
4665.90 1118
4666.54 1083
4667.19 1061
4667.83 1044
4668.48 1043
4669.12 1130
4669.77 1096
4670.41 1077
4671.06 1071
4671.70 1047
4672.35 1179
4672.99 1133
4673.64 1074
4674.28 1122
4674.93 1119
4675.57 1131
4676.22 1167
4676.86 1122
4677.51 1148
4678.15 1108
4678.80 1198
4679.44 1193
4680.09 1161
4680.73 1174
4681.38 1156
4682.03 1166
4682.67 1199
4683.32 1175
4683.96 1238
4684.61 1220
4685.25 1251
4685.90 1271
4686.55 1204
4687.19 1223
4687.84 1153
4688.48 1183
4689.13 1267
4689.78 1203
4690.42 1361
4691.07 1372
4691.72 1333
4692.36 1344
4693.01 1319
4693.65 1316
4694.30 1429
4694.95 1399
4695.59 1450
4696.24 1418
4696.89 1444
4697.53 1437
4698.18 1478
4698.83 1512
4699.47 1614
4700.12 1577
4700.77 1432
4701.41 1409
4702.06 1318
4702.71 1336
4703.36 1359
4704.00 1361
4704.65 1401
4705.30 1439
4705.94 1414
4706.59 1280
4707.24 1265
4707.89 1232
4708.53 1192
4709.18 1232
4709.83 1291
4710.48 1296
4711.12 1258
4711.77 1280
4712.42 1323
4713.07 1318
4713.71 1267
4714.36 1288
4715.01 1297
4715.66 1261
4716.31 1282
4716.95 1246
4717.60 1300
4718.25 1167
4718.90 1274
4719.55 1282
4720.19 1311
4720.84 1271
4721.49 1290
4722.14 1349
4722.79 1265
4723.44 1345
4724.08 1307
4724.73 1382
4725.38 1431
4726.03 1357
4726.68 1327
4727.33 1315
4727.98 1230
4728.63 1261
4729.27 1192
4729.92 1253
4730.57 1202
4731.22 1224
4731.87 1167
4732.52 1125
4733.17 1179
4733.82 1231
4734.47 1225
4735.12 1200
4735.77 1293
4736.41 1215
4737.06 1282
4737.71 1262
4738.36 1277
4739.01 1308
4739.66 1346
4740.31 1355
4740.96 1347
4741.61 1274
4742.26 1292
4742.91 1307
4743.56 1238
4744.21 1220
4744.86 1205
4745.51 1251
4746.16 1219
4746.81 1210
4747.46 1286
4748.11 1279
4748.76 1228
4749.41 1296
4750.06 1309
4750.71 1295
4751.36 1314
4752.01 1317
4752.66 1261
4753.31 1270
4753.96 1249
4754.61 1249
4755.26 1250
4755.92 1296
4756.57 1344
4757.22 1277
4757.87 1366
4758.52 1302
4759.17 1391
4759.82 1386
4760.47 1368
4761.12 1351
4761.77 1315
4762.42 1430
4763.08 1340
4763.73 1263
4764.38 1238
4765.03 1275
4765.68 1268
4766.33 1268
4766.98 1265
4767.64 1270
4768.29 1307
4768.94 1307
4769.59 1314
4770.24 1222
4770.89 1260
4771.54 1285
4772.20 1281
4772.85 1324
4773.50 1239
4774.15 1277
4774.80 1240
4775.46 1247
4776.11 1259
4776.76 1254
4777.41 1215
4778.06 1205
4778.72 1241
4779.37 1165
4780.02 1197
4780.67 1312
4781.33 1271
4781.98 1193
4782.63 1191
4783.28 1223
4783.94 1282
4784.59 1336
4785.24 1252
4785.89 1376
4786.55 1376
4787.20 1395
4787.85 1425
4788.51 1340
4789.16 1340
4789.81 1387
4790.46 1379
4791.12 1405
4791.77 1388
4792.42 1365
4793.08 1355
4793.73 1422
4794.38 1451
4795.04 1403
4795.69 1403
4796.34 1443
4797.00 1538
4797.65 1604
4798.30 1695
4798.96 1794
4799.61 1765
4800.27 1775
4800.92 1753
4801.57 1726
4802.23 1680
4802.88 1653
4803.53 1474
4804.19 1505
4804.84 1463
4805.50 1440
4806.15 1436
4806.81 1454
4807.46 1440
4808.11 1411
4808.77 1433
4809.42 1400
4810.08 1454
4810.73 1458
4811.39 1515
4812.04 1417
4812.69 1508
4813.35 1524
4814.00 1578
4814.66 1505
4815.31 1516
4815.97 1545
4816.62 1569
4817.28 1560
4817.93 1519
4818.59 1631
4819.24 1710
4819.90 1637
4820.55 1705
4821.21 1756
4821.86 1753
4822.52 1793
4823.17 1818
4823.83 1774
4824.48 1757
4825.14 1722
4825.79 1742
4826.45 1714
4827.11 1670
4827.76 1784
4828.42 1702
4829.07 1630
4829.73 1653
4830.38 1621
4831.04 1747
4831.70 1741
4832.35 1804
4833.01 1776
4833.66 1906
4834.32 1844
4834.98 1868
4835.63 2001
4836.29 1934
4836.94 1921
4837.60 1967
4838.26 1992
4838.91 2030
4839.57 1979
4840.23 1969
4840.88 1984
4841.54 1940
4842.20 1975
4842.85 1955
4843.51 2002
4844.17 1952
4844.82 1934
4845.48 1948
4846.14 2089
4846.79 2172
4847.45 2171
4848.11 2242
4848.76 2338
4849.42 2318
4850.08 2342
4850.73 2323
4851.39 2337
4852.05 2288
4852.71 2261
4853.36 2160
4854.02 2264
4854.68 2365
4855.34 2500
4855.99 2641
4856.65 2726
4857.31 2816
4857.97 2840
4858.62 2785
4859.28 2857
4859.94 2619
4860.60 2440
4861.25 2303
4861.91 2240
4862.57 2189
4863.23 2184
4863.89 2157
4864.54 2205
4865.20 2156
4865.86 2259
4866.52 2178
4867.18 2191
4867.84 2219
4868.49 2190
4869.15 2129
4869.81 2040
4870.47 1993
4871.13 1972
4871.79 1987
4872.44 1884
4873.10 1970
4873.76 1833
4874.42 1923
4875.08 1939
4875.74 1796
4876.40 1858
4877.06 1944
4877.72 1948
4878.37 1891
4879.03 1952
4879.69 1786
4880.35 1792
4881.01 1761
4881.67 1750
4882.33 1766
4882.99 1699
4883.65 1709
4884.31 1734
4884.97 1666
4885.63 1607
4886.29 1681
4886.95 1817
4887.61 1704
4888.26 1685
4888.92 1664
4889.58 1657
4890.24 1670
4890.90 1655
4891.56 1702
4892.22 1589
4892.88 1674
4893.54 1647
4894.20 1558
4894.86 1570
4895.52 1565
4896.18 1547
4896.84 1615
4897.51 1641
4898.17 1638
4898.83 1619
4899.49 1616
4900.15 1565
4900.81 1474
4901.47 1532
4902.13 1520
4902.79 1466
4903.45 1512
4904.11 1500
4904.77 1493
4905.43 1405
4906.09 1384
4906.75 1431
4907.41 1382
4908.08 1377
4908.74 1392
4909.40 1318
4910.06 1307
4910.72 1342
4911.38 1343
4912.04 1342
4912.70 1250
4913.37 1199
4914.03 1254
4914.69 1277
4915.35 1265
4916.01 1181
4916.67 1258
4917.33 1227
4918.00 1161
4918.66 1199
4919.32 1185
4919.98 1140
4920.64 1150
4921.31 1159
4921.97 1149
4922.63 1192
4923.29 1218
4923.95 1144
4924.62 1156
4925.28 1169
4925.94 1171
4926.60 1189
4927.26 1175
4927.93 1154
4928.59 1154
4929.25 1104
4929.91 1190
4930.58 1241
4931.24 1211
4931.90 1208
4932.56 1198
4933.23 1163
4933.89 1199
4934.55 1100
4935.22 1082
4935.88 1204
4936.54 1167
4937.20 1123
4937.87 1174
4938.53 1194
4939.19 1111
4939.86 1108
4940.52 1174
4941.18 1144
4941.85 1179
4942.51 1075
4943.17 1112
4943.84 1111
4944.50 1140
4945.16 1058
4945.83 1116
4946.49 1169
4947.15 1106
4947.82 1119
4948.48 1127
4949.15 1133
4949.81 1118
4950.47 1135
4951.14 1050
4951.80 1094
4952.47 1076
4953.13 1119
4953.79 1143
4954.46 1131
4955.12 1101
4955.79 1131
4956.45 1188
4957.11 1161
4957.78 1248
4958.44 1287
4959.11 1303
4959.77 1426
4960.44 1440
4961.10 1414
4961.77 1407
4962.43 1385
4963.10 1427
4963.76 1409
4964.42 1276
4965.09 1277
4965.75 1239
4966.42 1194
4967.08 1170
4967.75 1100
4968.41 1119
4969.08 1147
4969.74 1146
4970.41 1169
4971.08 1095
4971.74 1110
4972.41 1097
4973.07 1115
4973.74 1146
4974.40 1239
4975.07 1114
4975.73 1108
4976.40 1105
4977.06 1129
4977.73 1073
4978.40 1043
4979.06 1163
4979.73 1093
4980.39 1090
4981.06 1192
4981.73 1090
4982.39 1083
4983.06 1110
4983.72 1089
4984.39 1105
4985.06 1060
4985.72 1071
4986.39 1113
4987.05 1087
4987.72 1024
4988.39 1048
4989.05 985
4989.72 1068
4990.39 1034
4991.05 1066
4991.72 1065
4992.39 1013
4993.05 1038
4993.72 1020
4994.39 978
4995.05 965
4995.72 1062
4996.39 999
4997.05 1010
4997.72 980
4998.39 950
4999.06 992
4999.72 970
5000.39 978
5001.06 995
5001.73 961
5002.39 955
5003.06 976
5003.73 921
5004.39 983
5005.06 976
5005.73 993
5006.40 969
5007.07 1001
5007.73 998
5008.40 973
5009.07 942
5009.74 960
5010.40 978
5011.07 930
5011.74 949
5012.41 943
5013.08 965
5013.74 1010
5014.41 962
5015.08 970
5015.75 1002
5016.42 1008
5017.09 976
5017.75 925
5018.42 1010
5019.09 1017
5019.76 1000
5020.43 978
5021.10 1051
5021.76 1073
5022.43 1082
5023.10 988
5023.77 1043
5024.44 1027
5025.11 1003
5025.78 1018
5026.45 1048
5027.12 996
5027.78 980
5028.45 935
5029.12 977
5029.79 946
5030.46 922
5031.13 966
5031.80 918
5032.47 905
5033.14 938
5033.81 955
5034.48 947
5035.15 911
5035.82 899
5036.49 977
5037.16 1004
5037.83 938
5038.50 961
5039.16 934
5039.83 969
5040.50 967
5041.17 1026
5041.84 1022
5042.51 1009
5043.18 987
5043.85 1068
5044.52 986
5045.20 904
5045.87 917
5046.54 932
5047.21 963
5047.88 954
5048.55 909
5049.22 982
5049.89 984
5050.56 897
5051.23 936
5051.90 914
5052.57 935
5053.24 977
5053.91 1015
5054.58 980
5055.25 958
5055.92 972
5056.60 952
5057.27 964
5057.94 934
5058.61 921
5059.28 988
5059.95 996
5060.62 893
5061.29 953
5061.96 941
5062.64 997
5063.31 964
5063.98 960
5064.65 950
5065.32 1024
5065.99 990
5066.66 983
5067.34 963
5068.01 944
5068.68 1004
5069.35 994
5070.02 934
5070.70 903
5071.37 933
5072.04 918
5072.71 936
5073.38 967
5074.06 965
5074.73 990
5075.40 1051
5076.07 1047
5076.74 1026
5077.42 1066
5078.09 1059
5078.76 1044
5079.43 1058
5080.11 1077
5080.78 1022
5081.45 1049
5082.12 1012
5082.80 1057
5083.47 1095
5084.14 1085
5084.82 1004
5085.49 1016
5086.16 1079
5086.83 1164
5087.51 1193
5088.18 1101
5088.85 1160
5089.53 1188
5090.20 1181
5090.87 1129
5091.55 1102
5092.22 1051
5092.89 1103
5093.57 1147
5094.24 1119
5094.91 1029
5095.59 1022
5096.26 1002
5096.93 1027
5097.61 1069
5098.28 1048
5098.96 1001
5099.63 1053
5100.30 1075
5100.98 1033
5101.65 1072
5102.32 1073
5103.00 1086
5103.67 1029
5104.35 1043
5105.02 1000
5105.70 1047
5106.37 1050
5107.04 1034
5107.72 1060
5108.39 1092
5109.07 1085
5109.74 1045
5110.42 1124
5111.09 1014
5111.77 1022
5112.44 943
5113.11 1053
5113.79 1073
5114.46 1132
5115.14 1088
5115.81 1124
5116.49 1167
5117.16 1210
5117.84 1208
5118.51 1176
5119.19 1266
5119.86 1298
5120.54 1273
5121.21 1213
5121.89 1140
5122.57 1120
5123.24 1059
5123.92 1098
5124.59 1102
5125.27 1074
5125.94 1008
5126.62 1050
5127.29 1056
5127.97 1037
5128.64 1046
5129.32 1032
5130.00 1084
5130.67 1095
5131.35 1105
5132.02 1173
5132.70 1095
5133.38 1032
5134.05 1034
5134.73 1058
5135.40 1034
5136.08 1058
5136.76 1045
5137.43 1074
5138.11 1050
5138.79 1034
5139.46 1048
5140.14 1017
5140.82 1048
5141.49 1006
5142.17 986
5142.85 1041
5143.52 1051
5144.20 1052
5144.88 1016
5145.55 1008
5146.23 1024
5146.91 998
5147.58 1009
5148.26 1010
5148.94 996
5149.61 986
5150.29 940
5150.97 928
5151.65 969
5152.32 1002
5153.00 977
5153.68 951
5154.36 988
5155.03 1069
5155.71 994
5156.39 1040
5157.07 1021
5157.74 1088
5158.42 1048
5159.10 1000
5159.78 973
5160.45 983
5161.13 940
5161.81 998
5162.49 970
5163.17 1022
5163.84 1016
5164.52 998
5165.20 1050
5165.88 1002
5166.56 1050
5167.24 1062
5167.91 998
5168.59 975
5169.27 1002
5169.95 972
5170.63 973
5171.31 955
5171.98 984
5172.66 985
5173.34 1015
5174.02 951
5174.70 949
5175.38 1036
5176.06 951
5176.74 940
5177.41 960
5178.09 1018
5178.77 951
5179.45 968
5180.13 976
5180.81 978
5181.49 932
5182.17 1015
5182.85 920
5183.53 950
5184.21 915
5184.89 970
5185.57 933
5186.24 927
5186.92 956
5187.60 931
5188.28 912
5188.96 950
5189.64 973
5190.32 926
5191.00 928
5191.68 899
5192.36 924
5193.04 952
5193.72 919
5194.40 935
5195.08 967
5195.76 946
5196.44 883
5197.12 898
5197.80 944
5198.48 938
5199.16 913
5199.84 918
5200.52 1011
5201.21 945
5201.89 974
5202.57 1003
5203.25 970
5203.93 989
5204.61 1002
5205.29 944
5205.97 999
5206.65 921
5207.33 1016
5208.01 1001
5208.69 1058
5209.37 1025
5210.06 1030
5210.74 1047
5211.42 1051
5212.10 1081
5212.78 1095
5213.46 1095
5214.14 1056
5214.82 1059
5215.51 1052
5216.19 1066
5216.87 1029
5217.55 1050
5218.23 993
5218.91 1103
5219.60 1053
5220.28 1022
5220.96 1035
5221.64 1161
5222.32 1126
5223.00 1129
5223.69 1133
5224.37 1121
5225.05 1073
5225.73 1029
5226.41 1059
5227.10 1018
5227.78 979
5228.46 1047
5229.14 1067
5229.83 1017
5230.51 1061
5231.19 1000
5231.87 1079
5232.56 1046
5233.24 1051
5233.92 1070
5234.60 1105
5235.29 1054
5235.97 1072
5236.65 1091
5237.34 1091
5238.02 1110
5238.70 1082
5239.38 1167
5240.07 1075
5240.75 1107
5241.43 1085
5242.12 1055
5242.80 970
5243.48 1009
5244.17 997
5244.85 1038
5245.53 1084
5246.22 1020
5246.90 994
5247.58 1049
5248.27 1031
5248.95 1085
5249.63 1115
5250.32 1162
5251.00 1061
5251.69 1088
5252.37 1129
5253.05 1071
5253.74 1095
5254.42 1081
5255.11 1039
5255.79 951
5256.47 963
5257.16 1032
5257.84 1038
5258.53 1044
5259.21 1079
5259.89 1110
5260.58 1076
5261.26 1126
5261.95 1131
5262.63 1103
5263.32 1099
5264.00 1127
5264.69 1059
5265.37 1046
5266.06 1063
5266.74 1084
5267.43 1077
5268.11 1146
5268.79 1141
5269.48 1062
5270.16 1076
5270.85 1074
5271.53 1050
5272.22 1012
5272.91 1065
5273.59 1103
5274.28 1128
5274.96 1045
5275.65 1053
5276.33 1033
5277.02 1117
5277.70 1104
5278.39 1119
5279.07 1149
5279.76 1136
5280.45 1113
5281.13 1036
5281.82 1053
5282.50 1100
5283.19 1058
5283.87 1009
5284.56 1057
5285.25 1037
5285.93 1108
5286.62 1059
5287.30 1073
5287.99 1075
5288.68 1104
5289.36 1086
5290.05 1086
5290.74 1060
5291.42 1074
5292.11 1063
5292.79 1068
5293.48 1065
5294.17 1060
5294.85 1116
5295.54 1101
5296.23 1154
5296.91 1119
5297.60 1186
5298.29 1167
5298.98 1173
5299.66 1252
5300.35 1258
5301.04 1287
5301.72 1290
5302.41 1337
5303.10 1406
5303.78 1309
5304.47 1285
5305.16 1286
5305.85 1273
5306.53 1307
5307.22 1285
5307.91 1353
5308.60 1383
5309.28 1424
5309.97 1481
5310.66 1569
5311.35 1591
5312.03 1548
5312.72 1604
5313.41 1600
5314.10 1584
5314.79 1531
5315.47 1585
5316.16 1459
5316.85 1391
5317.54 1383
5318.23 1448
5318.91 1490
5319.60 1389
5320.29 1293
5320.98 1343
5321.67 1321
5322.36 1258
5323.04 1186
5323.73 1206
5324.42 1200
5325.11 1177
5325.80 1167
5326.49 1146
5327.18 1181
5327.86 1120
5328.55 1110
5329.24 1065
5329.93 1150
5330.62 1146
5331.31 1098
5332.00 1136
5332.69 1144
5333.38 1111
5334.06 1159
5334.75 1172
5335.44 1172
5336.13 1121
5336.82 1128
5337.51 1152
5338.20 1143
5338.89 1219
5339.58 1142
5340.27 1107
5340.96 1168
5341.65 1248
5342.34 1216
5343.03 1238
5343.72 1312
5344.41 1339
5345.10 1397
5345.79 1517
5346.48 1621
5347.17 1641
5347.86 1820
5348.55 1964
5349.24 2028
5349.93 1999
5350.62 2004
5351.31 1885
5352.00 1837
5352.69 1769
5353.38 1667
5354.07 1575
5354.76 1372
5355.45 1262
5356.14 1311
5356.83 1276
5357.52 1198
5358.21 1120
5358.90 1153
5359.59 1152
5360.29 1163
5360.98 1144
5361.67 1135
5362.36 1128
5363.05 1071
5363.74 1054
5364.43 1122
5365.12 1041
5365.81 1105
5366.50 1057
5367.20 1061
5367.89 981
5368.58 945
5369.27 1002
5369.96 1058
5370.65 1026
5371.34 1047
5372.04 1030
5372.73 983
5373.42 1035
5374.11 1086
5374.80 1024
5375.49 1021
5376.19 1043
5376.88 1075
5377.57 1084
5378.26 1050
5378.95 1059
5379.65 1040
5380.34 1031
5381.03 1066
5381.72 1033
5382.42 1036
5383.11 1072
5383.80 1087
5384.49 1101
5385.19 1066
5385.88 1102
5386.57 1160
5387.26 1220
5387.96 1265
5388.65 1186
5389.34 1205
5390.03 1253
5390.73 1211
5391.42 1198
5392.11 1078
5392.80 1080
5393.50 1118
5394.19 1103
5394.88 1121
5395.58 1088
5396.27 1008
5396.96 1084
5397.66 1067
5398.35 1099
5399.04 1124
5399.74 1113
5400.43 1123
5401.12 1152
5401.82 1137
5402.51 1153
5403.20 1118
5403.90 1160
5404.59 1100
5405.29 1103
5405.98 1087
5406.67 1068
5407.37 1098
5408.06 1061
5408.75 1048
5409.45 1062
5410.14 1092
5410.84 1071
5411.53 1074
5412.23 1080
5412.92 1035
5413.61 1073
5414.31 1028
5415.00 1087
5415.70 1168
5416.39 1093
5417.09 1076
5417.78 1088
5418.47 1121
5419.17 1095
5419.86 1173
5420.56 1159
5421.25 1105
5421.95 1138
5422.64 1147
5423.34 1169
5424.03 1130
5424.73 1097
5425.42 1114
5426.12 1140
5426.81 1095
5427.51 1177
5428.20 1194
5428.90 1153
5429.59 1205
5430.29 1186
5430.99 1144
5431.68 1112
5432.38 1158
5433.07 1134
5433.77 1138
5434.46 1142
5435.16 1148
5435.85 1084
5436.55 1198
5437.25 1179
5437.94 1132
5438.64 1119
5439.33 1143
5440.03 1139
5440.73 1186
5441.42 1236
5442.12 1345
5442.81 1453
5443.51 1371
5444.21 1463
5444.90 1568
5445.60 1579
5446.29 1666
5446.99 1741
5447.69 1700
5448.38 1583
5449.08 1617
5449.78 1584
5450.47 1451
5451.17 1400
5451.87 1356
5452.56 1354
5453.26 1342
5453.96 1319
5454.65 1380
5455.35 1310
5456.05 1269
5456.75 1290
5457.44 1357
5458.14 1317
5458.84 1347
5459.53 1365
5460.23 1360
5460.93 1395
5461.63 1410
5462.32 1468
5463.02 1532
5463.72 1411
5464.42 1373
5465.11 1409
5465.81 1404
5466.51 1311
5467.21 1323
5467.90 1282
5468.60 1341
5469.30 1351
5470.00 1379
5470.70 1412
5471.39 1374
5472.09 1388
5472.79 1422
5473.49 1443
5474.19 1523
5474.88 1635
5475.58 1637
5476.28 1773
5476.98 1867
5477.68 2057
5478.38 2190
5479.07 2160
5479.77 2248
5480.47 2198
5481.17 2038
5481.87 1919
5482.57 1921
5483.27 1878
5483.96 1804
5484.66 1741
5485.36 1709
5486.06 1709
5486.76 1748
5487.46 1782
5488.16 1750
5488.86 1791
5489.56 1769
5490.26 1797
5490.96 1787
5491.65 1772
5492.35 1887
5493.05 1839
5493.75 1874
5494.45 1940
5495.15 1953
5495.85 2046
5496.55 2201
5497.25 2563
5497.95 2710
5498.65 2965
5499.35 3207
5500.05 3372
5500.75 3203
5501.45 3059
5502.15 2693
5502.85 2461
5503.55 2313
5504.25 2088
5504.95 1921
5505.65 1797
5506.35 1670
5507.05 1655
5507.75 1700
5508.45 1613
5509.15 1618
5509.85 1638
5510.55 1657
5511.25 1660
5511.95 1652
5512.65 1741
5513.35 1648
5514.05 1646
5514.76 1647
5515.46 1637
5516.16 1579
5516.86 1691
5517.56 1560
5518.26 1576
5518.96 1551
5519.66 1516
5520.36 1521
5521.06 1551
5521.77 1498
5522.47 1420
5523.17 1478
5523.87 1368
5524.57 1319
5525.27 1315
5525.97 1377
5526.67 1390
5527.38 1373
5528.08 1279
5528.78 1327
5529.48 1298
5530.18 1297
5530.88 1318
5531.59 1318
5532.29 1289
5532.99 1285
5533.69 1294
5534.39 1308
5535.10 1316
5535.80 1259
5536.50 1276
5537.20 1315
5537.90 1255
5538.61 1297
5539.31 1238
5540.01 1291
5540.71 1278
5541.42 1201
5542.12 1218
5542.82 1187
5543.52 1302
5544.23 1309
5544.93 1286
5545.63 1334
5546.33 1246
5547.04 1330
5547.74 1239
5548.44 1219
5549.15 1271
5549.85 1283
5550.55 1278
5551.26 1225
5551.96 1206
5552.66 1235
5553.36 1224
5554.07 1209
5554.77 1159
5555.47 1163
5556.18 1211
5556.88 1247
5557.58 1221
5558.29 1251
5558.99 1277
5559.70 1292
5560.40 1328
5561.10 1268
5561.81 1339
5562.51 1297
5563.21 1289
5563.92 1273
5564.62 1262
5565.33 1241
5566.03 1239
5566.73 1183
5567.44 1172
5568.14 1198
5568.85 1212
5569.55 1204
5570.25 1202
5570.96 1106
5571.66 1120
5572.37 1201
5573.07 1168
5573.78 1246
5574.48 1138
5575.19 1193
5575.89 1180
5576.59 1200
5577.30 1137
5578.00 1156
5578.71 1162
5579.41 1134
5580.12 1135
5580.82 1127
5581.53 1072
5582.23 1068
5582.94 1121
5583.64 1155
5584.35 1131
5585.05 1134
5585.76 1117
5586.46 1093
5587.17 1060
5587.88 1067
5588.58 1096
5589.29 1136
5589.99 1102
5590.70 1112
5591.40 1099
5592.11 1137
5592.81 1131
5593.52 1095
5594.23 1145
5594.93 1135
5595.64 1088
5596.34 1132
5597.05 1110
5597.76 1064
5598.46 1117
5599.17 1072
5599.87 1115
5600.58 1098
5601.29 1053
5601.99 1091
5602.70 1069
5603.41 1072
5604.11 1118
5604.82 1136
5605.52 1124
5606.23 1072
5606.94 1106
5607.64 1101
5608.35 1081
5609.06 1117
5609.76 1109
5610.47 1040
5611.18 1039
5611.88 1051
5612.59 1075
5613.30 1053
5614.01 1014
5614.71 1019
5615.42 1047
5616.13 1089
5616.83 1113
5617.54 1116
5618.25 1098
5618.96 1123
5619.66 1117
5620.37 1109
5621.08 1170
5621.79 1173
5622.49 1176
5623.20 1132
5623.91 1070
5624.62 1130
5625.32 1175
5626.03 1119
5626.74 1125
5627.45 1110
5628.16 1155
5628.86 1183
5629.57 1195
5630.28 1197
5630.99 1235
5631.70 1175
5632.40 1194
5633.11 1195
5633.82 1277
5634.53 1311
5635.24 1329
5635.95 1211
5636.65 1285
5637.36 1389
5638.07 1372
5638.78 1359
5639.49 1350
5640.20 1315
5640.91 1352
5641.61 1261
5642.32 1292
5643.03 1239
5643.74 1226
5644.45 1190
5645.16 1164
5645.87 1216
5646.58 1213
5647.29 1230
5648.00 1171
5648.70 1174
5649.41 1191
5650.12 1221
5650.83 1183
5651.54 1255
5652.25 1252
5652.96 1274
5653.67 1197
5654.38 1234
5655.09 1276
5655.80 1168
5656.51 1205
5657.22 1229
5657.93 1256
5658.64 1293
5659.35 1318
5660.06 1319
5660.77 1337
5661.48 1333
5662.19 1312
5662.90 1293
5663.61 1248
5664.32 1280
5665.03 1215
5665.74 1197
5666.45 1186
5667.16 1231
5667.87 1277
5668.58 1328
5669.29 1311
5670.00 1407
5670.71 1405
5671.42 1364
5672.13 1280
5672.84 1250
5673.56 1328
5674.27 1296
5674.98 1229
5675.69 1163
5676.40 1238
5677.11 1233
5677.82 1266
5678.53 1281
5679.24 1229
5679.95 1245
5680.67 1284
5681.38 1200
5682.09 1143
5682.80 1180
5683.51 1154
5684.22 1213
5684.93 1185
5685.65 1172
5686.36 1182
5687.07 1177
5687.78 1178
5688.49 1206
5689.20 1095
5689.92 1132
5690.63 1175
5691.34 1191
5692.05 1159
5692.76 1123
5693.47 1191
5694.19 1180
5694.90 1121
5695.61 1108
5696.32 1055
5697.04 1115
5697.75 1129
5698.46 1122
5699.17 1126
5699.89 1077
5700.60 1110
5701.31 1147
5702.02 1191
5702.74 1131
5703.45 1083
5704.16 1041
5704.87 1161
5705.59 1145
5706.30 1151
5707.01 1167
5707.72 1127
5708.44 1193
5709.15 1091
5709.86 1061
5710.58 1114
5711.29 1157
5712.00 1086
5712.72 1150
5713.43 1164
5714.14 1084
5714.86 1009
5715.57 1066
5716.28 1116
5717.00 1102
5717.71 1132
5718.42 1130
5719.14 1155
5719.85 1157
5720.56 1151
5721.28 1168
5721.99 1156
5722.71 1202
5723.42 1190
5724.13 1193
5724.85 1213
5725.56 1226
5726.28 1208
5726.99 1306
5727.70 1181
5728.42 1247
5729.13 1257
5729.85 1265
5730.56 1247
5731.28 1237
5731.99 1194
5732.70 1147
5733.42 1110
5734.13 1193
5734.85 1157
5735.56 1173
5736.28 1171
5736.99 1176
5737.71 1208
5738.42 1171
5739.14 1217
5739.85 1210
5740.57 1186
5741.28 1258
5742.00 1229
5742.71 1184
5743.43 1228
5744.14 1270
5744.86 1293
5745.57 1270
5746.29 1294
5747.00 1326
5747.72 1360
5748.43 1359
5749.15 1312
5749.87 1385
5750.58 1392
5751.30 1540
5752.01 1596
5752.73 1587
5753.44 1736
5754.16 1771
5754.88 1740
5755.59 1668
5756.31 1657
5757.02 1710
5757.74 1660
5758.46 1674
5759.17 1680
5759.89 1681
5760.60 1744
5761.32 1629
5762.04 1700
5762.75 1656
5763.47 1727
5764.19 1775
5764.90 1824
5765.62 1955
5766.34 2179
5767.05 2400
5767.77 2740
5768.49 2895
5769.20 3062
5769.92 3015
5770.64 2939
5771.35 2794
5772.07 2420
5772.79 2191
5773.50 2057
5774.22 1893
5774.94 1797
5775.65 1722
5776.37 1797
5777.09 1825
5777.81 1776
5778.52 1806
5779.24 1893
5779.96 1957
5780.68 1916
5781.39 1961
5782.11 1881
5782.83 1869
5783.55 1926
5784.26 1926
5784.98 1886
5785.70 1827
5786.42 1857
5787.14 1742
5787.85 1767
5788.57 1737
5789.29 1711
5790.01 1731
5790.73 1708
5791.44 1635
5792.16 1630
5792.88 1612
5793.60 1611
5794.32 1623
5795.03 1666
5795.75 1660
5796.47 1697
5797.19 1805
5797.91 1913
5798.63 2036
5799.35 2024
5800.06 2015
5800.78 1950
5801.50 1862
5802.22 1779
5802.94 1738
5803.66 1629
5804.38 1572
5805.10 1541
5805.82 1589
5806.53 1577
5807.25 1560
5807.97 1578
5808.69 1545
5809.41 1552
5810.13 1589
5810.85 1552
5811.57 1487
5812.29 1503
5813.01 1473
5813.73 1483
5814.45 1507
5815.17 1486
5815.89 1480
5816.61 1505
5817.33 1471
5818.05 1397
5818.77 1511
5819.49 1402
5820.20 1394
5820.92 1425
5821.64 1401
5822.36 1375
5823.09 1318
5823.81 1392
5824.53 1398
5825.25 1367
5825.97 1365
5826.69 1339
5827.41 1356
5828.13 1327
5828.85 1281
5829.57 1232
5830.29 1339
5831.01 1325
5831.73 1317
5832.45 1364
5833.17 1336
5833.89 1243
5834.61 1206
5835.33 1283
5836.05 1286
5836.78 1264
5837.50 1257
5838.22 1265
5838.94 1259
5839.66 1301
5840.38 1303
5841.10 1301
5841.82 1289
5842.54 1303
5843.27 1317
5843.99 1233
5844.71 1212
5845.43 1256
5846.15 1291
5846.87 1271
5847.59 1252
5848.32 1263
5849.04 1165
5849.76 1203
5850.48 1249
5851.20 1243
5851.93 1276
5852.65 1289
5853.37 1246
5854.09 1269
5854.81 1222
5855.54 1216
5856.26 1244
5856.98 1257
5857.70 1182
5858.42 1197
5859.15 1227
5859.87 1228
5860.59 1222
5861.31 1225
5862.04 1268
5862.76 1249
5863.48 1271
5864.20 1301
5864.93 1268
5865.65 1309
5866.37 1274
5867.10 1252
5867.82 1233
5868.54 1223
5869.26 1215
5869.99 1170
5870.71 1258
5871.43 1214
5872.16 1271
5872.88 1218
5873.60 1234
5874.33 1268
5875.05 1220
5875.77 1226
5876.50 1282
5877.22 1244
5877.94 1257
5878.67 1323
5879.39 1269
5880.11 1235
5880.84 1236
5881.56 1217
5882.28 1271
5883.01 1298
5883.73 1288
5884.46 1205
5885.18 1259
5885.90 1296
5886.63 1281
5887.35 1245
5888.08 1275
5888.80 1282
5889.52 1294
5890.25 1260
5890.97 1279
5891.70 1248
5892.42 1264
5893.15 1260
5893.87 1259
5894.59 1275
5895.32 1300
5896.04 1234
5896.77 1278
5897.49 1298
5898.22 1322
5898.94 1268
5899.67 1323
5900.39 1304
5901.12 1315
5901.84 1315
5902.57 1361
5903.29 1327
5904.02 1353
5904.74 1333
5905.47 1362
5906.19 1380
5906.92 1402
5907.64 1384
5908.37 1430
5909.09 1368
5909.82 1361
5910.55 1426
5911.27 1435
5912.00 1468
5912.72 1433
5913.45 1365
5914.17 1428
5914.90 1446
5915.63 1458
5916.35 1398
5917.08 1430
5917.80 1522
5918.53 1495
5919.25 1558
5919.98 1559
5920.71 1495
5921.43 1549
5922.16 1588
5922.89 1639
5923.61 1567
5924.34 1635
5925.06 1707
5925.79 1732
5926.52 1707
5927.24 1661
5927.97 1706
5928.70 1704
5929.42 1726
5930.15 1785
5930.88 1816
5931.60 1851
5932.33 1774
5933.06 1838
5933.78 1908
5934.51 1958
5935.24 2031
5935.97 1953
5936.69 1993
5937.42 2091
5938.15 2051
5938.87 2094
5939.60 2045
5940.33 2127
5941.06 2203
5941.78 2207
5942.51 2215
5943.24 2278
5943.97 2316
5944.69 2286
5945.42 2331
5946.15 2423
5946.88 2461
5947.60 2536
5948.33 2602
5949.06 2812
5949.79 3070
5950.52 3079
5951.24 3126
5951.97 3217
5952.70 3196
5953.43 3174
5954.16 3168
5954.88 3209
5955.61 3155
5956.34 3012
5957.07 3084
5957.80 2980
5958.53 3054
5959.25 3137
5959.98 3125
5960.71 3142
5961.44 3316
5962.17 3434
5962.90 3587
5963.63 3806
5964.36 4178
5965.08 4376
5965.81 4506
5966.54 4590
5967.27 4594
5968.00 4270
5968.73 4021
5969.46 3853
5970.19 3827
5970.92 3805
5971.65 3714
5972.37 3699
5973.10 3682
5973.83 3635
5974.56 3724
5975.29 3753
5976.02 3710
5976.75 3733
5977.48 3931
5978.21 3962
5978.94 4140
5979.67 4243
5980.40 4428
5981.13 4379
5981.86 4330
5982.59 4277
5983.32 4358
5984.05 4336
5984.78 4402
5985.51 4300
5986.24 4296
5986.97 4471
5987.70 4411
5988.43 4450
5989.16 4430
5989.89 4568
5990.62 4560
5991.35 4577
5992.08 4637
5992.81 4701
5993.54 4769
5994.27 4876
5995.00 4793
5995.74 4944
5996.47 5036
5997.20 5083
5997.93 5037
5998.66 4962
5999.39 4794
6000.12 4778
6000.85 4812
6001.58 4711
6002.31 4524
6003.04 4530
6003.78 4609
6004.51 4571
6005.24 4638
6005.97 4983
6006.70 5410
6007.43 5927
6008.16 6919
6008.90 7966
6009.63 9378
6010.36 10588
6011.09 12038
6011.82 13076
6012.55 13761
6013.29 13861
6014.02 13191
6014.75 12230
6015.48 11174
6016.21 9736
6016.95 8592
6017.68 7558
6018.41 6675
6019.14 5849
6019.87 5243
6020.61 4805
6021.34 4438
6022.07 4177
6022.80 4138
6023.54 3940
6024.27 3878
6025.00 3777
6025.73 3770
6026.47 3828
6027.20 3871
6027.93 3988
6028.66 4021
6029.40 3929
6030.13 3772
6030.86 3491
6031.59 3501
6032.33 3294
6033.06 3095
6033.79 3084
6034.53 3038
6035.26 3053
6035.99 3118
6036.73 3128
6037.46 3159
6038.19 3273
6038.93 3297
6039.66 3280
6040.39 3252
6041.13 3307
6041.86 3326
6042.59 3270
6043.33 3382
6044.06 3485
6044.79 3423
6045.53 3464
6046.26 3555
6047.00 3602
6047.73 3717
6048.46 3789
6049.20 4106
6049.93 4245
6050.67 4362
6051.40 4480
6052.13 4412
6052.87 4381
6053.60 4240
6054.34 4053
6055.07 3932
6055.81 3816
6056.54 3758
6057.27 3578
6058.01 3634
6058.74 3575
6059.48 3538
6060.21 3502
6060.95 3480
6061.68 3414
6062.42 3437
6063.15 3344
6063.89 3368
6064.62 3283
6065.36 3294
6066.09 3300
6066.83 3190
6067.56 3101
6068.30 3128
6069.03 3050
6069.77 3033
6070.50 3015
6071.24 3042
6071.97 2995
6072.71 2957
6073.44 2848
6074.18 2778
6074.91 2813
6075.65 2867
6076.39 2788
6077.12 2782
6077.86 2720
6078.59 2719
6079.33 2713
6080.06 2648
6080.80 2568
6081.54 2539
6082.27 2570
6083.01 2578
6083.74 2542
6084.48 2575
6085.22 2576
6085.95 2593
6086.69 2594
6087.42 2670
6088.16 2645
6088.90 2682
6089.63 2622
6090.37 2611
6091.11 2601
6091.84 2583
6092.58 2547
6093.32 2542
6094.05 2487
6094.79 2405
6095.53 2348
6096.26 2404
6097.00 2402
6097.74 2320
6098.47 2345
6099.21 2390
6099.95 2350
6100.69 2326
6101.42 2332
6102.16 2421
6102.90 2270
6103.63 2285
6104.37 2220
6105.11 2239
6105.85 2264
6106.58 2283
6107.32 2341
6108.06 2317
6108.80 2291
6109.53 2269
6110.27 2356
6111.01 2404
6111.75 2384
6112.49 2377
6113.22 2459
6113.96 2415
6114.70 2457
6115.44 2393
6116.17 2461
6116.91 2403
6117.65 2442
6118.39 2410
6119.13 2405
6119.87 2447
6120.60 2541
6121.34 2458
6122.08 2420
6122.82 2442
6123.56 2409
6124.30 2410
6125.03 2468
6125.77 2534
6126.51 2578
6127.25 2477
6127.99 2430
6128.73 2483
6129.47 2496
6130.21 2442
6130.94 2448
6131.68 2479
6132.42 2558
6133.16 2611
6133.90 2580
6134.64 2707
6135.38 2815
6136.12 2828
6136.86 2921
6137.60 3013
6138.34 3101
6139.08 3149
6139.81 3055
6140.55 2972
6141.29 3164
6142.03 3072
6142.77 3056
6143.51 3037
6144.25 2920
6144.99 2933
6145.73 2928
6146.47 2946
6147.21 2937
6147.95 2945
6148.69 3003
6149.43 3082
6150.17 3083
6150.91 3097
6151.65 3052
6152.39 3044
6153.13 3168
6153.87 3182
6154.61 3201
6155.35 3214
6156.09 3268
6156.83 3233
6157.58 3290
6158.32 3404
6159.06 3376
6159.80 3499
6160.54 3539
6161.28 3579
6162.02 3760
6162.76 4022
6163.50 4131
6164.24 4211
6164.98 4356
6165.72 4377
6166.46 4452
6167.21 4468
6167.95 4406
6168.69 4292
6169.43 4272
6170.17 4260
6170.91 4268
6171.65 4158
6172.39 4092
6173.14 4137
6173.88 4079
6174.62 4242
6175.36 4335
6176.10 4671
6176.84 5065
6177.59 5636
6178.33 6491
6179.07 7300
6179.81 8447
6180.55 9390
6181.30 9954
6182.04 10268
6182.78 10169
6183.52 9855
6184.26 9062
6185.01 8336
6185.75 7386
6186.49 6693
6187.23 6051
6187.97 5460
6188.72 5121
6189.46 4901
6190.20 4773
6190.94 4681
6191.69 4582
6192.43 4544
6193.17 4498
6193.92 4423
6194.66 4326
6195.40 4372
6196.14 4469
6196.89 4368
6197.63 4154
6198.37 4134
6199.12 4229
6199.86 4243
6200.60 4394
6201.34 4497
6202.09 4759
6202.83 5230
6203.57 5944
6204.32 7112
6205.06 8591
6205.80 10128
6206.55 11668
6207.29 12872
6208.03 13364
6208.78 13055
6209.52 12665
6210.27 11603
6211.01 10342
6211.75 8888
6212.50 7798
6213.24 6685
6213.98 5709
6214.73 5117
6215.47 4570
6216.22 4269
6216.96 3969
6217.71 3815
6218.45 3831
6219.19 3809
6219.94 3678
6220.68 3539
6221.43 3491
6222.17 3510
6222.92 3410
6223.66 3367
6224.40 3201
6225.15 3065
6225.89 2926
6226.64 2816
6227.38 2759
6228.13 2657
6228.87 2701
6229.62 2599
6230.36 2625
6231.11 2736
6231.85 2746
6232.60 2746
6233.34 2628
6234.09 2789
6234.83 2783
6235.58 2817
6236.32 2968
6237.07 3089
6237.81 3280
6238.56 3271
6239.30 3251
6240.05 3312
6240.80 3253
6241.54 3142
6242.29 3149
6243.03 3143
6243.78 3240
6244.52 3231
6245.27 3323
6246.02 3362
6246.76 3354
6247.51 3347
6248.25 3322
6249.00 3231
6249.75 3100
6250.49 3110
6251.24 2997
6251.98 2887
6252.73 2926
6253.48 2852
6254.22 2862
6254.97 2864
6255.72 2811
6256.46 2714
6257.21 2704
6257.95 2783
6258.70 2830
6259.45 2735
6260.19 2690
6260.94 2754
6261.69 2618
6262.43 2567
6263.18 2568
6263.93 2544
6264.68 2516
6265.42 2552
6266.17 2473
6266.92 2472
6267.66 2414
6268.41 2479
6269.16 2468
6269.91 2392
6270.65 2418
6271.40 2547
6272.15 2424
6272.89 2481
6273.64 2483
6274.39 2448
6275.14 2510
6275.88 2519
6276.63 2494
6277.38 2389
6278.13 2413
6278.88 2355
6279.62 2412
6280.37 2372
6281.12 2321
6281.87 2271
6282.62 2235
6283.36 2190
6284.11 2165
6284.86 2110
6285.61 2121
6286.36 2116
6287.10 2105
6287.85 2134
6288.60 2085
6289.35 2037
6290.10 1974
6290.85 1973
6291.59 1968
6292.34 1998
6293.09 2015
6293.84 1964
6294.59 2021
6295.34 1993
6296.09 2026
6296.84 1957
6297.58 1911
6298.33 1959
6299.08 1971
6299.83 1941
6300.58 1947
6301.33 1942
6302.08 1944
6302.83 1882
6303.58 1935
6304.33 1981
6305.08 1935
6305.83 1890
6306.58 1940
6307.32 1950
6308.07 1986
6308.82 2015
6309.57 1984
6310.32 1986
6311.07 1954
6311.82 1949
6312.57 1974
6313.32 1976
6314.07 2081
6314.82 2037
6315.57 1962
6316.32 1956
6317.07 1890
6317.82 1929
6318.57 1888
6319.32 1866
6320.07 1876
6320.82 1797
6321.57 1856
6322.32 1822
6323.07 1856
6323.82 1825
6324.58 1806
6325.33 1779
6326.08 1870
6326.83 1863
6327.58 1809
6328.33 1816
6329.08 1805
6329.83 1779
6330.58 1734
6331.33 1822
6332.08 1755
6332.83 1749
6333.58 1806
6334.34 1845
6335.09 1766
6335.84 1744
6336.59 1764
6337.34 1765
6338.09 1732
6338.84 1717
6339.59 1719
6340.35 1770
6341.10 1753
6341.85 1742
6342.60 1795
6343.35 1714
6344.10 1813
6344.86 1773
6345.61 1853
6346.36 1850
6347.11 1785
6347.86 1915
6348.62 1887
6349.37 1923
6350.12 2054
6350.87 2029
6351.62 2160
6352.38 2141
6353.13 2134
6353.88 2075
6354.63 2092
6355.38 1992
6356.14 1991
6356.89 2020
6357.64 2015
6358.39 1984
6359.15 1991
6359.90 1851
6360.65 1831
6361.40 1874
6362.16 1916
6362.91 2049
6363.66 2046
6364.42 2006
6365.17 2075
6365.92 2089
6366.67 2235
6367.43 2139
6368.18 2175
6368.93 2109
6369.69 2010
6370.44 2021
6371.19 1976
6371.95 1899
6372.70 1949
6373.45 1959
6374.21 1933
6374.96 1914
6375.71 1875
6376.47 1940
6377.22 1914
6377.98 1969
6378.73 1985
6379.48 2062
6380.24 1956
6380.99 1908
6381.74 1965
6382.50 1930
6383.25 1817
6384.01 1894
6384.76 1914
6385.51 1893
6386.27 1893
6387.02 1865
6387.78 1892
6388.53 1836
6389.29 1811
6390.04 1779
6390.79 1797
6391.55 1774
6392.30 1861
6393.06 1832
6393.81 1762
6394.57 1703
6395.32 1750
6396.08 1725
6396.83 1736
6397.59 1660
6398.34 1690
6399.10 1705
6399.85 1680
6400.61 1711
6401.36 1657
6402.12 1664
6402.87 1684
6403.63 1676
6404.38 1738
6405.14 1714
6405.89 1737
6406.65 1673
6407.40 1763
6408.16 1724
6408.91 1722
6409.67 1736
6410.43 1766
6411.18 1731
6411.94 1683
6412.69 1667
6413.45 1695
6414.20 1799
6414.96 1809
6415.72 1783
6416.47 1748
6417.23 1748
6417.98 1736
6418.74 1769
6419.50 1785
6420.25 1720
6421.01 1706
6421.77 1756
6422.52 1689
6423.28 1743
6424.03 1780
6424.79 1699
6425.55 1703
6426.30 1748
6427.06 1745
6427.82 1717
6428.57 1742
6429.33 1732
6430.09 1801
6430.84 1799
6431.60 1729
6432.36 1727
6433.11 1819
6433.87 1836
6434.63 1897
6435.39 1767
6436.14 1859
6436.90 1872
6437.66 1873
6438.41 1903
6439.17 1967
6439.93 1933
6440.69 1919
6441.44 1955
6442.20 1978
6442.96 1955
6443.72 1941
6444.47 1914
6445.23 1930
6445.99 1953
6446.75 2058
6447.50 2012
6448.26 1972
6449.02 1994
6449.78 2103
6450.54 2065
6451.29 2012
6452.05 2078
6452.81 2155
6453.57 2102
6454.33 2084
6455.08 2106
6455.84 2111
6456.60 2166
6457.36 2155
6458.12 2113
6458.88 2204
6459.64 2226
6460.39 2254
6461.15 2218
6461.91 2373
6462.67 2355
6463.43 2382
6464.19 2436
6464.95 2409
6465.70 2480
6466.46 2465
6467.22 2489
6467.98 2545
6468.74 2524
6469.50 2445
6470.26 2453
6471.02 2429
6471.78 2505
6472.54 2501
6473.30 2534
6474.05 2539
6474.81 2611
6475.57 2662
6476.33 2761
6477.09 2756
6477.85 2790
6478.61 2854
6479.37 2870
6480.13 2941
6480.89 2866
6481.65 2972
6482.41 3060
6483.17 3015
6483.93 3016
6484.69 3021
6485.45 2979
6486.21 3143
6486.97 3104
6487.73 3187
6488.49 3294
6489.25 3396
6490.01 3450
6490.77 3554
6491.53 3553
6492.29 3558
6493.05 3599
6493.81 3575
6494.57 3565
6495.33 3526
6496.10 3571
6496.86 3523
6497.62 3434
6498.38 3548
6499.14 3512
6499.90 3626
6500.66 3807
6501.42 4218
6502.18 4728
6502.94 5459
6503.70 6762
6504.47 8293
6505.23 10093
6505.99 11630
6506.75 12734
6507.51 12958
6508.27 12834
6509.03 12059
6509.79 10740
6510.56 9645
6511.32 8136
6512.08 7091
6512.84 6244
6513.60 5505
6514.36 4946
6515.13 4577
6515.89 4342
6516.65 4155
6517.41 4092
6518.17 4021
6518.94 4018
6519.70 4002
6520.46 4017
6521.22 4105
6521.98 4133
6522.75 4099
6523.51 4314
6524.27 4440
6525.03 4536
6525.79 4695
6526.56 4619
6527.32 4703
6528.08 4620
6528.84 4680
6529.61 4765
6530.37 5020
6531.13 5384
6531.90 6049
6532.66 6822
6533.42 7741
6534.18 8614
6534.95 8962
6535.71 8940
6536.47 8686
6537.24 8228
6538.00 7522
6538.76 6705
6539.53 5866
6540.29 5363
6541.05 4879
6541.82 4567
6542.58 4315
6543.34 4365
6544.11 4396
6544.87 4371
6545.63 4274
6546.40 4189
6547.16 4082
6547.92 3999
6548.69 3872
6549.45 3880
6550.21 3815
6550.98 3720
6551.74 3730
6552.51 3593
6553.27 3583
6554.03 3611
6554.80 3620
6555.56 3579
6556.33 3555
6557.09 3557
6557.85 3613
6558.62 3644
6559.38 3697
6560.15 3768
6560.91 3770
6561.68 3872
6562.44 3952
6563.21 3979
6563.97 4038
6564.74 3960
6565.50 3814
6566.26 3920
6567.03 3887
6567.79 3854
6568.56 3899
6569.32 3900
6570.09 4050
6570.85 4053
6571.62 4150
6572.38 4214
6573.15 4331
6573.91 4295
6574.68 4325
6575.44 4242
6576.21 4240
6576.98 4238
6577.74 4281
6578.51 4263
6579.27 4287
6580.04 4364
6580.80 4406
6581.57 4532
6582.33 4518
6583.10 4458
6583.87 4409
6584.63 4470
6585.40 4297
6586.16 4292
6586.93 4268
6587.70 4207
6588.46 4354
6589.23 4579
6589.99 4714
6590.76 4891
6591.53 5235
6592.29 5630
6593.06 5675
6593.82 5759
6594.59 5755
6595.36 5778
6596.12 5496
6596.89 5300
6597.66 5093
6598.42 4812
6599.19 4538
6599.96 4288
6600.72 4123
6601.49 4067
6602.26 3850
6603.02 3817
6603.79 3776
6604.56 3743
6605.33 3779
6606.09 3715
6606.86 3802
6607.63 3878
6608.39 3877
6609.16 3795
6609.93 3782
6610.70 3737
6611.46 3762
6612.23 3691
6613.00 3578
6613.77 3613
6614.53 3582
6615.30 3572
6616.07 3750
6616.84 3700
6617.60 3833
6618.37 4005
6619.14 4090
6619.91 4301
6620.68 4331
6621.44 4401
6622.21 4509
6622.98 4454
6623.75 4348
6624.52 4131
6625.28 4048
6626.05 3897
6626.82 3733
6627.59 3649
6628.36 3684
6629.13 3686
6629.89 3839
6630.66 3879
6631.43 3927
6632.20 4268
6632.97 4427
6633.74 4392
6634.51 4416
6635.27 4581
6636.04 4545
6636.81 4631
6637.58 4796
6638.35 5050
6639.12 5227
6639.89 5353
6640.66 5498
6641.43 5342
6642.19 5092
6642.96 4927
6643.73 4543
6644.50 4179
6645.27 3940
6646.04 3762
6646.81 3603
6647.58 3385
6648.35 3369
6649.12 3244
6649.89 3091
6650.66 3078
6651.43 3179
6652.20 3069
6652.97 2945
6653.74 2924
6654.51 2990
6655.28 2956
6656.05 2929
6656.82 2854
6657.59 2878
6658.36 2862
6659.13 2847
6659.90 2821
6660.67 2777
6661.44 2765
6662.21 2819
6662.98 2862
6663.75 2756
6664.52 2686
6665.29 2745
6666.06 2825
6666.83 2817
6667.60 2909
6668.37 2995
6669.14 3061
6669.91 3110
6670.68 3127
6671.46 3088
6672.23 2975
6673.00 2943
6673.77 3029
6674.54 2992
6675.31 2984
6676.08 3034
6676.85 3135
6677.62 3174
6678.40 3176
6679.17 3220
6679.94 3240
6680.71 3220
6681.48 3336
6682.25 3468
6683.02 3617
6683.80 3695
6684.57 3667
6685.34 3579
6686.11 3406
6686.88 3241
6687.65 3180
6688.43 3015
6689.20 2849
6689.97 2815
6690.74 2786
6691.51 2736
6692.29 2645
6693.06 2641
6693.83 2591
6694.60 2607
6695.37 2583
6696.15 2602
6696.92 2536
6697.69 2588
6698.46 2552
6699.24 2564
6700.01 2546
6700.78 2591
6701.55 2622
6702.33 2574
6703.10 2550
6703.87 2510
6704.64 2456
6705.42 2400
6706.19 2382
6706.96 2366
6707.74 2313
6708.51 2319
6709.28 2285
6710.06 2305
6710.83 2251
6711.60 2287
6712.37 2358
6713.15 2290
6713.92 2210
6714.69 2310
6715.47 2244
6716.24 2211
6717.01 2256
6717.79 2122
6718.56 2157
6719.34 2140
6720.11 2119
6720.88 2182
6721.66 2107
6722.43 2093
6723.20 2160
6723.98 2090
6724.75 2136
6725.53 2155
6726.30 2134
6727.07 2129
6727.85 2160
6728.62 2128
6729.40 2167
6730.17 2190
6730.95 2214
6731.72 2222
6732.49 2263
6733.27 2220
6734.04 2206
6734.82 2235
6735.59 2145
6736.37 2246
6737.14 2299
6737.92 2245
6738.69 2255
6739.47 2282
6740.24 2330
6741.01 2228
6741.79 2257
6742.56 2317
6743.34 2375
6744.11 2305
6744.89 2325
6745.67 2344
6746.44 2332
6747.22 2352
6747.99 2468
6748.77 2581
6749.54 2600
6750.32 2755
6751.09 2853
6751.87 2959
6752.64 2894
6753.42 2798
6754.19 2721
6754.97 2675
6755.75 2635
6756.52 2607
6757.30 2647
6758.07 2541
6758.85 2562
6759.63 2562
6760.40 2434
6761.18 2434
6761.95 2408
6762.73 2415
6763.51 2496
6764.28 2407
6765.06 2350
6765.83 2400
6766.61 2390
6767.39 2347
6768.16 2313
6768.94 2320
6769.72 2279
6770.49 2186
6771.27 2221
6772.05 2185
6772.82 2146
6773.60 2175
6774.38 2067
6775.15 2110
6775.93 2151
6776.71 2158
6777.48 2141
6778.26 2104
6779.04 2054
6779.82 2080
6780.59 2115
6781.37 2028
6782.15 2032
6782.92 1985
6783.70 2017
6784.48 1991
6785.26 2069
6786.03 2037
6786.81 1982
6787.59 1897
6788.37 1915
6789.14 1808
6789.92 1810
6790.70 1883
6791.48 1826
6792.25 1839
6793.03 1862
6793.81 1902
6794.59 1904
6795.37 1874
6796.14 1913
6796.92 1986
6797.70 1947
6798.48 1954
6799.26 1954
6800.04 1966
6800.81 1989
6801.59 2012
6802.37 1917
6803.15 1941
6803.93 1955
6804.71 1993
6805.48 1939
6806.26 1945
6807.04 1955
6807.82 1933
6808.60 1837
6809.38 1838
6810.16 1906
6810.94 1869
6811.71 1886
6812.49 1914
6813.27 1884
6814.05 1886
6814.83 1931
6815.61 1954
6816.39 1914
6817.17 1906
6817.95 1939
6818.73 1897
6819.51 1866
6820.29 1885
6821.07 1822
6821.84 1820
6822.62 1845
6823.40 1809
6824.18 1846
6824.96 1851
6825.74 1896
6826.52 1831
6827.30 1854
6828.08 1821
6828.86 1779
6829.64 1809
6830.42 1842
6831.20 1886
6831.98 1878
6832.76 2043
6833.54 2331
6834.32 2561
6835.10 2892
6835.88 3155
6836.66 3443
6837.44 3579
6838.22 3576
6839.01 3411
6839.79 3212
6840.57 3006
6841.35 2867
6842.13 2734
6842.91 2530
6843.69 2435
6844.47 2334
6845.25 2225
6846.03 2275
6846.81 2394
6847.59 2518
6848.37 2551
6849.16 2677
6849.94 2618
6850.72 2573
6851.50 2483
6852.28 2437
6853.06 2392
6853.84 2253
6854.62 2115
6855.41 2098
6856.19 2074
6856.97 2036
6857.75 1946
6858.53 1954
6859.31 1974
6860.10 1895
6860.88 1947
6861.66 2001
6862.44 1989
6863.22 1925
6864.00 1952
6864.79 2038
6865.57 2075
6866.35 2023
6867.13 2090
6867.91 1959
6868.70 2048
6869.48 2101
6870.26 2117
6871.04 2148
6871.83 2189
6872.61 2293
6873.39 2359
6874.17 2326
6874.96 2374
6875.74 2442
6876.52 2479
6877.30 2592
6878.09 2773
6878.87 2888
6879.65 3000
6880.43 3154
6881.22 3113
6882.00 3199
6882.78 3127
6883.57 3116
6884.35 3228
6885.13 3262
6885.92 3327
6886.70 3494
6887.48 3553
6888.27 3517
6889.05 3407
6889.83 3216
6890.62 3090
6891.40 2989
6892.18 2916
6892.97 2790
6893.75 2812
6894.53 2786
6895.32 2737
6896.10 2691
6896.88 2651
6897.67 2569
6898.45 2616
6899.24 2688
6900.02 2622
6900.80 2586
6901.59 2593
6902.37 2550
6903.16 2523
6903.94 2512
6904.73 2454
6905.51 2485
6906.29 2519
6907.08 2511
6907.86 2470
6908.65 2455
6909.43 2426
6910.22 2339
6911.00 2387
6911.79 2334
6912.57 2372
6913.35 2308
6914.14 2379
6914.92 2425
6915.71 2457
6916.49 2404
6917.28 2403
6918.06 2447
6918.85 2450
6919.63 2476
6920.42 2449
6921.20 2446
6921.99 2538
6922.78 2552
6923.56 2577
6924.35 2610
6925.13 2629
6925.92 2672
6926.70 2535
6927.49 2523
6928.27 2697
6929.06 2637
6929.84 2658
6930.63 2756
6931.42 2666
6932.20 2623
6932.99 2682
6933.77 2702
6934.56 2748
6935.35 2825
6936.13 2909
6936.92 2962
6937.70 3044
6938.49 3176
6939.28 3392
6940.06 3526
6940.85 3762
6941.63 3767
6942.42 3822
6943.21 3835
6943.99 3985
6944.78 3957
6945.57 4017
6946.35 3917
6947.14 3908
6947.93 3921
6948.71 3838
6949.50 3802
6950.29 3689
6951.07 3682
6951.86 3641
6952.65 3452
6953.44 3504
6954.22 3510
6955.01 3521
6955.80 3591
6956.58 3557
6957.37 3526
6958.16 3554
6958.95 3637
6959.73 3642
6960.52 3680
6961.31 3637
6962.09 3768
6962.88 3864
6963.67 4091
6964.46 4263
6965.25 4424
6966.03 4595
6966.82 4828
6967.61 4925
6968.40 5044
6969.18 5071
6969.97 4983
6970.76 4935
6971.55 4873
6972.34 4952
6973.12 4917
6973.91 4950
6974.70 4963
6975.49 5045
6976.28 5284
6977.07 5434
6977.85 5933
6978.64 6531
6979.43 7434
6980.22 8799
6981.01 10749
6981.80 12909
6982.59 15010
6983.37 17035
6984.16 17939
6984.95 17987
6985.74 17400
6986.53 15940
6987.32 14033
6988.11 12009
6988.90 10340
6989.69 8898
6990.47 7436
6991.26 6358
6992.05 5616
6992.84 5144
6993.63 4681
6994.42 4249
6995.21 3980
6996.00 3836
6996.79 3706
6997.58 3606
6998.37 3540
6999.16 3455
6999.95 3440
7000.74 3365
7001.53 3219
7002.32 3183
7003.11 3085
7003.90 3065
7004.69 2962
7005.48 2836
7006.27 2759
7007.06 2880
7007.85 2892
7008.64 3011
7009.43 3136
7010.22 3357
7011.01 3377
7011.80 3426
7012.59 3412
7013.38 3373
7014.17 3282
7014.96 3278
7015.75 3194
7016.54 3211
7017.33 3143
7018.12 3176
7018.91 3296
7019.70 3469
7020.49 3523
7021.28 3665
7022.07 3780
7022.87 3876
7023.66 3887
7024.45 3844
7025.24 3735
7026.03 3668
7026.82 3671
7027.61 3534
7028.40 3376
7029.19 3308
7029.99 3274
7030.78 3059
7031.57 3042
7032.36 3017
7033.15 2993
7033.94 3126
7034.74 3085
7035.53 3128
7036.32 3159
7037.11 3198
7037.90 3142
7038.69 3195
7039.49 3265
7040.28 3283
7041.07 3262
7041.86 3317
7042.65 3278
7043.45 3234
7044.24 3311
7045.03 3330
7045.82 3390
7046.61 3513
7047.41 3599
7048.20 3732
7048.99 3739
7049.78 3742
7050.58 3725
7051.37 3675
7052.16 3550
7052.95 3386
7053.75 3308
7054.54 3350
7055.33 3310
7056.13 3378
7056.92 3366
7057.71 3411
7058.50 3401
7059.30 3251
7060.09 3197
7060.88 3274
7061.68 3194
7062.47 3080
7063.26 3017
7064.06 2949
7064.85 2890
7065.64 2900
7066.44 2900
7067.23 2804
7068.02 2770
7068.82 2749
7069.61 2767
7070.40 2682
7071.20 2615
7071.99 2595
7072.78 2539
7073.58 2576
7074.37 2610
7075.17 2507
7075.96 2459
7076.75 2431
7077.55 2484
7078.34 2474
7079.14 2427
7079.93 2432
7080.72 2395
7081.52 2407
7082.31 2591
7083.11 2603
7083.90 2746
7084.70 2844
7085.49 2936
7086.28 2919
7087.08 2991
7087.87 2913
7088.67 2850
7089.46 2746
7090.26 2563
7091.05 2469
7091.85 2371
7092.64 2315
7093.44 2197
7094.23 2071
7095.03 2108
7095.82 2088
7096.62 2039
7097.41 2014
7098.21 2022
7099.00 1890
7099.80 1978
7100.59 1978
7101.39 1948
7102.18 1875
7102.98 1857
7103.77 1802
7104.57 1807
7105.37 1767
7106.16 1754
7106.96 1815
7107.75 1763
7108.55 1737
7109.34 1739
7110.14 1739
7110.94 1770
7111.73 1759
7112.53 1726
7113.32 1686
7114.12 1697
7114.92 1748
7115.71 1838
7116.51 1780
7117.30 1779
7118.10 1766
7118.90 1772
7119.69 1819
7120.49 1831
7121.29 1784
7122.08 1756
7122.88 1784
7123.68 1795
7124.47 1819
7125.27 1797
7126.07 1848
7126.86 1843
7127.66 1738
7128.46 1770
7129.25 1811
7130.05 1742
7130.85 1792
7131.64 1755
7132.44 1733
7133.24 1670
7134.04 1711
7134.83 1695
7135.63 1670
7136.43 1639
7137.23 1608
7138.02 1640
7138.82 1650
7139.62 1644
7140.42 1626
7141.21 1566
7142.01 1608
7142.81 1573
7143.61 1580
7144.40 1510
7145.20 1474
7146.00 1511
7146.80 1479
7147.59 1471
7148.39 1472
7149.19 1502
7149.99 1524
7150.79 1509
7151.59 1486
7152.38 1470
7153.18 1499
7153.98 1494
7154.78 1556
7155.58 1566
7156.38 1518
7157.17 1518
7157.97 1554
7158.77 1548
7159.57 1552
7160.37 1510
7161.17 1519
7161.97 1496
7162.76 1518
7163.56 1545
7164.36 1605
7165.16 1570
7165.96 1513
7166.76 1519
7167.56 1479
7168.36 1454
7169.16 1426
7169.96 1436
7170.75 1404
7171.55 1377
7172.35 1361
7173.15 1324
7173.95 1298
7174.75 1308
7175.55 1308
7176.35 1291
7177.15 1251
7177.95 1337
7178.75 1348
7179.55 1361
7180.35 1296
7181.15 1372
7181.95 1400
7182.75 1404
7183.55 1402
7184.35 1310
7185.15 1333
7185.95 1378
7186.75 1300
7187.55 1279
7188.35 1273
7189.15 1231
7189.95 1277
7190.75 1269
7191.55 1183
7192.35 1225
7193.15 1262
7193.95 1309
7194.75 1266
7195.55 1232
7196.35 1204
7197.15 1237
7197.95 1233
7198.76 1261
7199.56 1242
7200.36 1248
7201.16 1218
7201.96 1229
7202.76 1194
7203.56 1202
7204.36 1200
7205.16 1327
7205.96 1267
7206.77 1309
7207.57 1201
7208.37 1239
7209.17 1298
7209.97 1275
7210.77 1282
7211.57 1251
7212.38 1268
7213.18 1288
7213.98 1323
7214.78 1315
7215.58 1292
7216.38 1340
7217.19 1350
7217.99 1345
7218.79 1344
7219.59 1331
7220.39 1330
7221.20 1278
7222.00 1310
7222.80 1246
7223.60 1236
7224.40 1268
7225.21 1254
7226.01 1295
7226.81 1323
7227.61 1351
7228.42 1392
7229.22 1364
7230.02 1386
7230.82 1448
7231.63 1483
7232.43 1548
7233.23 1675
7234.03 1746
7234.84 1751
7235.64 1755
7236.44 1729
7237.25 1721
7238.05 1640
7238.85 1564
7239.65 1542
7240.46 1490
7241.26 1499
7242.06 1492
7242.87 1455
7243.67 1421
7244.47 1424
7245.28 1443
7246.08 1484
7246.88 1416
7247.69 1422
7248.49 1436
7249.30 1386
7250.10 1454
7250.90 1488
7251.71 1483
7252.51 1449
7253.31 1459
7254.12 1482
7254.92 1514
7255.73 1432
7256.53 1391
7257.33 1452
7258.14 1445
7258.94 1484
7259.75 1471
7260.55 1470
7261.35 1520
7262.16 1467
7262.96 1471
7263.77 1543
7264.57 1576
7265.38 1545
7266.18 1498
7266.99 1467
7267.79 1493
7268.59 1495
7269.40 1445
7270.20 1455
7271.01 1509
7271.81 1481
7272.62 1450
7273.42 1505
7274.23 1538
7275.03 1487
7275.84 1499
7276.64 1582
7277.45 1626
7278.25 1669
7279.06 1787
7279.86 1962
7280.67 2050
7281.48 2183
7282.28 2285
7283.09 2291
7283.89 2311
7284.70 2268
7285.50 2130
7286.31 2068
7287.11 1874
7287.92 1813
7288.73 1749
7289.53 1722
7290.34 1660
7291.14 1661
7291.95 1619
7292.76 1561
7293.56 1471
7294.37 1580
7295.17 1589
7295.98 1618
7296.79 1525
7297.59 1560
7298.40 1595
7299.21 1635
7300.01 1634
7300.82 1647
7301.62 1650
7302.43 1706
7303.24 1746
7304.04 1760
7304.85 1726
7305.66 1777
7306.46 1821
7307.27 1919
7308.08 1960
7308.89 2011
7309.69 2028
7310.50 1976
7311.31 1997
7312.11 2019
7312.92 2025
7313.73 2059
7314.53 2239
7315.34 2311
7316.15 2512
7316.96 2655
7317.76 2819
7318.57 2901
7319.38 2827
7320.19 2769
7320.99 2592
7321.80 2405
7322.61 2285
7323.42 2199
7324.22 2064
7325.03 1969
7325.84 1921
7326.65 1877
7327.46 1853
7328.26 1798
7329.07 1766
7329.88 1742
7330.69 1783
7331.50 1719
7332.30 1771
7333.11 1800
7333.92 1806
7334.73 1807
7335.54 1951
7336.35 1900
7337.15 1820
7337.96 1894
7338.77 1887
7339.58 1861
7340.39 1878
7341.20 1812
7342.01 1747
7342.82 1777
7343.62 1759
7344.43 1792
7345.24 1757
7346.05 1692
7346.86 1725
7347.67 1632
7348.48 1607
7349.29 1599
7350.10 1612
7350.91 1639
7351.71 1565
7352.52 1575
7353.33 1638
7354.14 1656
7354.95 1735
7355.76 1778
7356.57 1763
7357.38 1903
7358.19 1884
7359.00 1929
7359.81 1967
7360.62 1953
7361.43 1898
7362.24 1868
7363.05 1803
7363.86 1824
7364.67 1711
7365.48 1691
7366.29 1638
7367.10 1647
7367.91 1556
7368.72 1609
7369.53 1522
7370.34 1527
7371.15 1522
7371.96 1595
7372.77 1626
7373.58 1544
7374.39 1637
7375.20 1686
7376.01 1789
7376.82 1826
7377.63 1836
7378.45 1930
7379.26 1933
7380.07 1897
7380.88 1984
7381.69 1934
7382.50 1855
7383.31 1827
7384.12 1719
7384.93 1607
7385.74 1587
7386.56 1565
7387.37 1498
7388.18 1468
7388.99 1461
7389.80 1436
7390.61 1394
7391.42 1336
7392.24 1339
7393.05 1362
7393.86 1412
7394.67 1436
7395.48 1438
7396.29 1428
7397.10 1444
7397.92 1439
7398.73 1476
7399.54 1503
7400.35 1480
7401.16 1430
7401.98 1476
7402.79 1467
7403.60 1400
7404.41 1453
7405.23 1350
7406.04 1376
7406.85 1315
7407.66 1362
7408.47 1301
7409.29 1246
7410.10 1260
7410.91 1269
7411.72 1211
7412.54 1225
7413.35 1204
7414.16 1211
7414.98 1203
7415.79 1149
7416.60 1170
7417.41 1158
7418.23 1201
7419.04 1221
7419.85 1191
7420.67 1200
7421.48 1187
7422.29 1162
7423.11 1166
7423.92 1161
7424.73 1189
7425.54 1091
7426.36 1107
7427.17 1170
7427.99 1082
7428.80 1112
7429.61 1143
7430.43 1150
7431.24 1146
7432.05 1145
7432.87 1146
7433.68 1102
7434.49 1075
7435.31 1125
7436.12 1105
7436.94 1152
7437.75 1171
7438.56 1141
7439.38 1144
7440.19 1119
7441.01 1098
7441.82 1176
7442.64 1103
7443.45 1052
7444.26 1121
7445.08 1118
7445.89 1081
7446.71 1033
7447.52 1079
7448.34 1058
7449.15 1090
7449.97 1055
7450.78 1112
7451.59 1100
7452.41 1097
7453.22 1017
7454.04 1066
7454.85 1115
7455.67 1091
7456.48 1077
7457.30 1022
7458.11 1060
7458.93 1071
7459.74 1049
7460.56 1026
7461.38 1130
7462.19 1102
7463.01 1059
7463.82 1074
7464.64 1056
7465.45 1058
7466.27 1056
7467.08 1056
7467.90 1090
7468.72 1154
7469.53 1187
7470.35 1138
7471.16 1099
7471.98 1106
7472.79 1068
7473.61 1075
7474.43 1105
7475.24 1072
7476.06 1076
7476.87 1053
7477.69 1108
7478.51 1083
7479.32 1122
7480.14 1110
7480.96 1122
7481.77 1145
7482.59 1063
7483.41 1046
7484.22 1064
7485.04 1096
7485.85 1019
7486.67 975
7487.49 1063
7488.31 1070
7489.12 1066
7489.94 1061
7490.76 1047
7491.57 1074
7492.39 1053
7493.21 1075
7494.02 1050
7494.84 1004
7495.66 1020
7496.48 1082
7497.29 1030
7498.11 1026
7498.93 1036
7499.74 1041
7500.56 1046
7501.38 1004
7502.20 962
7503.01 1020
7503.83 963
7504.65 1030
7505.47 998
7506.29 993
7507.10 1009
7507.92 969
7508.74 969
7509.56 1016
7510.37 1014
7511.19 980
7512.01 1004
7512.83 990
7513.65 938
7514.47 956
7515.28 973
7516.10 946
7516.92 968
7517.74 1026
7518.56 968
7519.38 960
7520.19 980
7521.01 1001
7521.83 1006
7522.65 1041
7523.47 1027
7524.29 1014
7525.11 979
7525.92 982
7526.74 973
7527.56 1011
7528.38 1045
7529.20 1009
7530.02 997
7530.84 991
7531.66 962
7532.48 955
7533.30 948
7534.12 935
7534.93 956
7535.75 957
7536.57 932
7537.39 988
7538.21 969
7539.03 939
7539.85 942
7540.67 952
7541.49 977
7542.31 995
7543.13 1001
7543.95 987
7544.77 995
7545.59 1028
7546.41 980
7547.23 1036
7548.05 999
7548.87 990
7549.69 964
7550.51 1018
7551.33 987
7552.15 1014
7552.97 979
7553.79 1038
7554.61 1027
7555.43 983
7556.25 980
7557.07 1011
7557.89 1054
7558.71 1076
7559.53 1045
7560.36 1053
7561.18 1059
7562.00 1078
7562.82 1098
7563.64 1081
7564.46 1061
7565.28 1059
7566.10 1078
7566.92 1091
7567.74 1098
7568.56 1083
7569.39 1094
7570.21 1061
7571.03 1090
7571.85 1111
7572.67 1117
7573.49 1121
7574.31 1101
7575.14 1087
7575.96 1115
7576.78 1142
7577.60 1150
7578.42 1129
7579.24 1103
7580.06 1127
7580.89 1123
7581.71 1164
7582.53 1164
7583.35 1131
7584.17 1153
7585.00 1180
7585.82 1160
7586.64 1190
7587.46 1238
7588.29 1247
7589.11 1237
7589.93 1227
7590.75 1228
7591.57 1216
7592.40 1169
7593.22 1208
7594.04 1260
7594.86 1307
7595.69 1324
7596.51 1281
7597.33 1324
7598.15 1337
7598.98 1350
7599.80 1394
7600.62 1399
7601.45 1439
7602.27 1448
7603.09 1418
7603.92 1462
7604.74 1438
7605.56 1399
7606.38 1431
7607.21 1386
7608.03 1369
7608.85 1362
7609.68 1356
7610.50 1399
7611.32 1418
7612.15 1484
7612.97 1540
7613.80 1605
7614.62 1668
7615.44 1789
7616.27 1837
7617.09 1841
7617.91 1815
7618.74 1783
7619.56 1706
7620.39 1688
7621.21 1726
7622.03 1647
7622.86 1626
7623.68 1628
7624.51 1571
7625.33 1488
7626.15 1514
7626.98 1619
7627.80 1623
7628.63 1621
7629.45 1678
7630.28 1654
7631.10 1643
7631.93 1643
7632.75 1569
7633.58 1554
7634.40 1424
7635.22 1413
7636.05 1360
7636.87 1310
7637.70 1304
7638.52 1304
7639.35 1275
7640.17 1249
7641.00 1326
7641.82 1414
7642.65 1419
7643.47 1466
7644.30 1455
7645.13 1467
7645.95 1432
7646.78 1407
7647.60 1445
7648.43 1382
7649.25 1421
7650.08 1339
7650.90 1294
7651.73 1286
7652.55 1231
7653.38 1261
7654.21 1188
7655.03 1214
7655.86 1196
7656.68 1206
7657.51 1202
7658.34 1146
7659.16 1130
7659.99 1189
7660.81 1172
7661.64 1200
7662.47 1186
7663.29 1224
7664.12 1166
7664.95 1185
7665.77 1172
7666.60 1163
7667.42 1149
7668.25 1210
7669.08 1155
7669.90 1151
7670.73 1185
7671.56 1123
7672.38 1132
7673.21 1119
7674.04 1143
7674.87 1122
7675.69 1191
7676.52 1103
7677.35 1102
7678.17 1156
7679.00 1176
7679.83 1156
7680.65 1172
7681.48 1196
7682.31 1271
7683.14 1288
7683.96 1269
7684.79 1243
7685.62 1240
7686.45 1193
7687.27 1224
7688.10 1177
7688.93 1137
7689.76 1108
7690.58 1145
7691.41 1147
7692.24 1185
7693.07 1253
7693.90 1213
7694.72 1308
7695.55 1323
7696.38 1319
7697.21 1326
7698.04 1316
7698.86 1314
7699.69 1189
7700.52 1216
7701.35 1194
7702.18 1150
7703.01 1147
7703.83 1156
7704.66 1152
7705.49 1181
7706.32 1151
7707.15 1143
7707.98 1131
7708.81 1149
7709.63 1121
7710.46 1136
7711.29 1108
7712.12 1109
7712.95 1163
7713.78 1113
7714.61 1102
7715.44 1076
7716.27 1114
7717.10 1088
7717.93 1099
7718.75 1072
7719.58 1060
7720.41 1073
7721.24 1055
7722.07 1115
7722.90 1133
7723.73 1122
7724.56 1144
7725.39 1162
7726.22 1152
7727.05 1129
7727.88 1167
7728.71 1186
7729.54 1102
7730.37 1097
7731.20 1109
7732.03 1105
7732.86 1128
7733.69 1055
7734.52 1086
7735.35 1077
7736.18 1025
7737.01 1045
7737.84 1067
7738.67 1005
7739.50 1059
7740.33 1063
7741.16 1100
7741.99 1167
7742.82 1300
7743.65 1418
7744.48 1481
7745.31 1646
7746.14 1607
7746.98 1609
7747.81 1600
7748.64 1515
7749.47 1442
7750.30 1337
7751.13 1276
7751.96 1210
7752.79 1228
7753.62 1135
7754.45 1103
7755.29 1086
7756.12 1068
7756.95 1029
7757.78 1045
7758.61 990
7759.44 1042
7760.27 1016
7761.11 1041
7761.94 1007
7762.77 982
7763.60 963
7764.43 986
7765.26 986
7766.10 1003
7766.93 984
7767.76 975
7768.59 1021
7769.42 984
7770.26 1004
7771.09 972
7771.92 968
7772.75 942
7773.58 1006
7774.42 1002
7775.25 973
7776.08 972
7776.91 1019
7777.75 980
7778.58 971
7779.41 984
7780.24 1004
7781.08 1041
7781.91 1075
7782.74 1106
7783.57 1079
7784.41 1089
7785.24 1087
7786.07 1083
7786.91 1064
7787.74 984
7788.57 1045
7789.40 1029
7790.24 1029
7791.07 1067
7791.90 1022
7792.74 1064
7793.57 1051
7794.40 1001
7795.24 1053
7796.07 1087
7796.90 1080
7797.74 1080
7798.57 1110
7799.40 1110
7800.24 1099
7801.07 1127
7801.91 1086
7802.74 1121
7803.57 1162
7804.41 1166
7805.24 1182
7806.07 1143
7806.91 1179
7807.74 1222
7808.58 1257
7809.41 1272
7810.25 1297
7811.08 1335
7811.91 1408
7812.75 1446
7813.58 1388
7814.42 1325
7815.25 1362
7816.09 1384
7816.92 1420
7817.75 1445
7818.59 1441
7819.42 1482
7820.26 1486
7821.09 1531
7821.93 1485
7822.76 1456
7823.60 1427
7824.43 1462
7825.27 1370
7826.10 1369
7826.94 1344
7827.77 1362
7828.61 1375
7829.44 1363
7830.28 1461
7831.11 1409
7831.95 1444
7832.78 1407
7833.62 1469
7834.46 1473
7835.29 1461
7836.13 1425
7836.96 1389
7837.80 1348
7838.63 1325
7839.47 1298
7840.31 1291
7841.14 1236
7841.98 1220
7842.81 1222
7843.65 1207
7844.48 1182
7845.32 1161
7846.16 1164
7846.99 1192
7847.83 1149
7848.67 1126
7849.50 1142
7850.34 1117
7851.17 1130
7852.01 1156
7852.85 1167
7853.68 1096
7854.52 1149
7855.36 1142
7856.19 1144
7857.03 1199
7857.87 1176
7858.70 1160
7859.54 1162
7860.38 1202
7861.21 1134
7862.05 1126
7862.89 1138
7863.72 1135
7864.56 1137
7865.40 1123
7866.24 1164
7867.07 1150
7867.91 1092
7868.75 1195
7869.59 1198
7870.42 1198
7871.26 1173
7872.10 1219
7872.94 1216
7873.77 1251
7874.61 1350
7875.45 1324
7876.29 1416
7877.12 1407
7877.96 1416
7878.80 1460
7879.64 1416
7880.47 1374
7881.31 1333
7882.15 1371
7882.99 1283
7883.83 1283
7884.66 1285
7885.50 1286
7886.34 1326
7887.18 1330
7888.02 1367
7888.86 1301
7889.69 1365
7890.53 1336
7891.37 1365
7892.21 1381
7893.05 1319
7893.89 1275
7894.73 1297
7895.56 1264
7896.40 1185
7897.24 1274
7898.08 1203
7898.92 1210
7899.76 1159
7900.60 1175
7901.44 1171
7902.28 1170
7903.12 1167
7903.95 1145
7904.79 1173
7905.63 1183
7906.47 1139
7907.31 1167
7908.15 1153
7908.99 1239
7909.83 1193
7910.67 1217
7911.51 1252
7912.35 1312
7913.19 1274
7914.03 1422
7914.87 1457
7915.71 1478
7916.55 1527
7917.39 1496
7918.23 1432
7919.07 1436
7919.91 1358
7920.75 1321
7921.59 1347
7922.43 1294
7923.27 1238
7924.11 1158
7924.95 1127
7925.79 1130
7926.63 1151
7927.47 1107
7928.31 1102
7929.15 1128
7929.99 1115
7930.83 1103
7931.67 1075
7932.51 1040
7933.35 1101
7934.19 1088
7935.04 1102
7935.88 1090
7936.72 1066
7937.56 1082
7938.40 1076
7939.24 1024
7940.08 1028
7940.92 1064
7941.76 1101
7942.60 1164
7943.45 1172
7944.29 1074
7945.13 1136
7945.97 1166
7946.81 1127
7947.65 1130
7948.49 1110
7949.34 1162
7950.18 1150
7951.02 1204
7951.86 1190
7952.70 1216
7953.54 1265
7954.39 1290
7955.23 1290
7956.07 1259
7956.91 1228
7957.75 1290
7958.60 1255
7959.44 1207
7960.28 1169
7961.12 1148
7961.96 1198
7962.81 1286
7963.65 1293
7964.49 1379
7965.33 1425
7966.18 1390
7967.02 1428
7967.86 1372
7968.70 1315
7969.55 1268
7970.39 1276
7971.23 1236
7972.08 1132
7972.92 1144
7973.76 1087
7974.60 1063
7975.45 1080
7976.29 1071
7977.13 1027
7977.98 1039
7978.82 1088
7979.66 1017
7980.51 1036
7981.35 1028
7982.19 1033
7983.04 1043
7983.88 1023
7984.72 974
7985.57 1004
7986.41 1009
7987.25 1011
7988.10 972
7988.94 972
7989.78 972
7990.63 967
7991.47 918
7992.32 909
7993.16 893
7994.00 900
7994.85 892
7995.69 848
7996.54 842
7997.38 896
7998.22 871
7999.07 815
7999.91 935
8000.76 916
8001.60 869
8002.45 878
8003.29 903
8004.13 875
8004.98 830
8005.82 803
8006.67 853
8007.51 824
8008.36 776
8009.20 822
8010.05 821
8010.89 788
8011.74 775
8012.58 811
8013.43 818
8014.27 798
8015.12 791
8015.96 809
8016.81 817
8017.65 793
8018.50 800
8019.34 792
8020.19 795
8021.03 859
8021.88 801
8022.72 788
8023.57 849
8024.41 794
8025.26 787
8026.11 784
8026.95 751
8027.80 752
8028.64 782
8029.49 768
8030.33 759
8031.18 767
8032.03 779
8032.87 785
8033.72 789
8034.56 801
8035.41 774
8036.26 770
8037.10 809
8037.95 791
8038.80 793
8039.64 773
8040.49 782
8041.34 762
8042.18 772
8043.03 776
8043.87 746
8044.72 807
8045.57 807
8046.41 777
8047.26 790
8048.11 758
8048.96 776
8049.80 783
8050.65 767
8051.50 809
8052.34 754
8053.19 754
8054.04 762
8054.88 748
8055.73 729
8056.58 677
8057.43 716
8058.27 746
8059.12 757
8059.97 692
8060.82 753
8061.66 751
8062.51 709
8063.36 775
8064.21 758
8065.05 735
8065.90 688
8066.75 757
8067.60 672
8068.44 729
8069.29 723
8070.14 702
8070.99 691
8071.84 671
8072.68 683
8073.53 734
8074.38 756
8075.23 765
8076.08 743
8076.93 714
8077.77 665
8078.62 710
8079.47 719
8080.32 703
8081.17 738
8082.02 713
8082.87 687
8083.71 685
8084.56 705
8085.41 695
8086.26 726
8087.11 742
8087.96 702
8088.81 722
8089.66 698
8090.51 692
8091.35 725
8092.20 727
8093.05 683
8093.90 690
8094.75 732
8095.60 662
8096.45 684
8097.30 726
8098.15 686
8099.00 683
8099.85 692
8100.70 702
8101.55 664
8102.40 651
8103.25 645
8104.10 656
8104.95 655
8105.80 680
8106.65 673
8107.50 682
8108.35 684
8109.20 670
8110.05 676
8110.90 723
8111.75 728
8112.60 672
8113.45 690
8114.30 682
8115.15 690
8116.00 679
8116.85 691
8117.70 724
8118.55 747
8119.40 774
8120.25 730
8121.10 737
8121.95 683
8122.80 680
8123.65 725
8124.50 711
8125.35 699
8126.20 738
8127.06 723
8127.91 758
8128.76 727
8129.61 740
8130.46 731
8131.31 758
8132.16 786
8133.01 770
8133.86 776
8134.72 763
8135.57 733
8136.42 706
8137.27 716
8138.12 740
8138.97 737
8139.83 707
8140.68 732
8141.53 751
8142.38 722
8143.23 744
8144.08 720
8144.94 714
8145.79 743
8146.64 767
8147.49 747
8148.34 735
8149.20 816
8150.05 784
8150.90 784
8151.75 819
8152.60 807
8153.46 797
8154.31 787
8155.16 772
8156.01 773
8156.87 756
8157.72 771
8158.57 781
8159.42 756
8160.28 724
8161.13 703
8161.98 724
8162.84 741
8163.69 719
8164.54 735
8165.39 713
8166.25 741
8167.10 734
8167.95 714
8168.81 694
8169.66 706
8170.51 711
8171.37 686
8172.22 691
8173.07 692
8173.93 723
8174.78 675
8175.63 645
8176.49 651
8177.34 662
8178.19 655
8179.05 681
8179.90 664
8180.76 633
8181.61 664
8182.46 653
8183.32 672
8184.17 697
8185.02 679
8185.88 670
8186.73 639
8187.59 652
8188.44 646
8189.30 639
8190.15 625
8191.00 650
8191.86 674
8192.71 678
8193.57 687
8194.42 637
8195.28 682
8196.13 680
8196.99 639
8197.84 632
8198.69 622
8199.55 619
8200.40 670
8201.26 656
8202.11 650
8202.97 663
8203.82 622
8204.68 643
8205.53 622
8206.39 566
8207.24 594
8208.10 629
8208.95 634
8209.81 624
8210.67 607
8211.52 627
8212.38 635
8213.23 632
8214.09 627
8214.94 652
8215.80 639
8216.65 674
8217.51 698
8218.37 665
8219.22 636
8220.08 649
8220.93 651
8221.79 701
8222.64 682
8223.50 704
8224.36 654
8225.21 627
8226.07 607
8226.92 610
8227.78 598
8228.64 669
8229.49 672
8230.35 642
8231.21 628
8232.06 620
8232.92 592
8233.78 640
8234.63 649
8235.49 639
8236.35 665
8237.20 652
8238.06 636
8238.92 642
8239.77 641
8240.63 658
8241.49 621
8242.34 586
8243.20 614
8244.06 678
8244.91 653
8245.77 636
8246.63 636
8247.49 636
8248.34 655
8249.20 649
8250.06 640
8250.92 646
8251.77 635
8252.63 647
8253.49 645
8254.35 641
8255.20 644
8256.06 657
8256.92 611
8257.78 639
8258.63 621
8259.49 636
8260.35 675
8261.21 685
8262.07 647
8262.92 681
8263.78 664
8264.64 675
8265.50 652
8266.36 653
8267.22 660
8268.07 666
8268.93 687
8269.79 685
8270.65 692
8271.51 708
8272.37 687
8273.22 681
8274.08 706
8274.94 689
8275.80 726
8276.66 721
8277.52 743
8278.38 728
8279.24 748
8280.09 728
8280.95 711
8281.81 682
8282.67 700
8283.53 711
8284.39 734
8285.25 716
8286.11 705
8286.97 720
8287.83 716
8288.69 728
8289.55 727
8290.41 748
8291.26 794
8292.12 785
8292.98 775
8293.84 719
8294.70 723
8295.56 737
8296.42 712
8297.28 738
8298.14 759
8299.00 705
8299.86 736
8300.72 706
8301.58 722
8302.44 666
8303.30 723
8304.16 696
8305.02 687
8305.88 696
8306.74 693
8307.60 721
8308.46 692
8309.33 749
8310.19 699
8311.05 663
8311.91 654
8312.77 677
8313.63 692
8314.49 684
8315.35 677
8316.21 648
8317.07 668
8317.93 664
8318.79 670
8319.65 695
8320.52 674
8321.38 657
8322.24 650
8323.10 652
8323.96 679
8324.82 690
8325.68 638
8326.54 636
8327.41 682
8328.27 683
8329.13 691
8329.99 701
8330.85 698
8331.71 694
8332.57 673
8333.44 645
8334.30 640
8335.16 641
8336.02 699
8336.88 714
8337.75 679
8338.61 685
8339.47 706
8340.33 727
8341.19 671
8342.06 777
8342.92 704
8343.78 696
8344.64 676
8345.50 673
8346.37 667
8347.23 712
8348.09 685
8348.95 675
8349.82 705
8350.68 716
8351.54 759
8352.40 753
8353.27 763
8354.13 719
8354.99 714
8355.86 727
8356.72 706
8357.58 746
8358.45 677
8359.31 684
8360.17 691
8361.03 689
8361.90 688
8362.76 693
8363.62 747
8364.49 711
8365.35 682
8366.21 700
8367.08 675
8367.94 695
8368.80 708
8369.67 720
8370.53 751
8371.40 754
8372.26 723
8373.12 712
8373.99 715
8374.85 763
8375.71 746
8376.58 754
8377.44 754
8378.31 715
8379.17 698
8380.03 718
8380.90 762
8381.76 803
8382.63 782
8383.49 736
8384.36 789
8385.22 805
8386.08 776
8386.95 743
8387.81 770
8388.68 793
8389.54 780
8390.41 765
8391.27 784
8392.14 733
8393.00 775
8393.87 820
8394.73 784
8395.60 756
8396.46 779
8397.33 821
8398.19 766
8399.06 818
8399.92 833
8400.79 782
8401.65 800
8402.52 804
8403.38 837
8404.25 838
8405.11 781
8405.98 834
8406.84 846
8407.71 802
8408.58 908
8409.44 893
8410.31 881
8411.17 906
8412.04 933
8412.90 961
8413.77 953
8414.64 909
8415.50 924
8416.37 947
8417.23 941
8418.10 968
8418.97 972
8419.83 974
8420.70 960
8421.56 971
8422.43 955
8423.30 1000
8424.16 1013
8425.03 1057
8425.90 1061
8426.76 1055
8427.63 1041
8428.50 1133
8429.36 1100
8430.23 1084
8431.10 1075
8431.96 1121
8432.83 1157
8433.70 1157
8434.56 1205
8435.43 1238
8436.30 1272
8437.16 1272
8438.03 1327
8438.90 1344
8439.77 1374
8440.63 1310
8441.50 1406
8442.37 1366
8443.24 1420
8444.10 1435
8444.97 1476
8445.84 1455
8446.71 1489
8447.57 1534
8448.44 1553
8449.31 1648
8450.18 1791
8451.04 2017
8451.91 2223
8452.78 2438
8453.65 2626
8454.52 2690
8455.38 2739
8456.25 2617
8457.12 2472
8457.99 2256
8458.86 2122
8459.72 1941
8460.59 1824
8461.46 1672
8462.33 1572
8463.20 1552
8464.07 1499
8464.93 1445
8465.80 1440
8466.67 1349
8467.54 1346
8468.41 1387
8469.28 1352
8470.15 1295
8471.02 1270
8471.88 1275
8472.75 1292
8473.62 1327
8474.49 1348
8475.36 1322
8476.23 1347
8477.10 1406
8477.97 1416
8478.84 1473
8479.71 1517
8480.58 1501
8481.44 1538
8482.31 1505
8483.18 1438
8484.05 1428
8484.92 1445
8485.79 1420
8486.66 1380
8487.53 1351
8488.40 1310
8489.27 1310
8490.14 1388
8491.01 1328
8491.88 1327
8492.75 1307
8493.62 1267
8494.49 1260
8495.36 1283
8496.23 1269
8497.10 1265
8497.97 1259
8498.84 1233
8499.71 1225
8500.58 1264
8501.45 1230
8502.32 1247
8503.19 1208
8504.06 1216
8504.93 1232
8505.80 1287
8506.67 1301
8507.55 1300
8508.42 1320
8509.29 1395
8510.16 1341
8511.03 1326
8511.90 1348
8512.77 1280
8513.64 1331
8514.51 1382
8515.38 1396
8516.25 1417
8517.13 1453
8518.00 1587
8518.87 1525
8519.74 1676
8520.61 1743
8521.48 1866
8522.35 2066
8523.23 2208
8524.10 2272
8524.97 2368
8525.84 2311
8526.71 2209
8527.58 2053
8528.46 1973
8529.33 1788
8530.20 1677
8531.07 1640
8531.94 1556
8532.81 1495
8533.69 1415
8534.56 1432
8535.43 1353
8536.30 1434
8537.18 1405
8538.05 1302
8538.92 1333
8539.79 1321
8540.66 1310
8541.54 1281
8542.41 1283
8543.28 1306
8544.15 1266
8545.03 1253
8545.90 1280
8546.77 1306
8547.64 1398
8548.52 1441
8549.39 1485
8550.26 1569
8551.14 1630
8552.01 1649
8552.88 1610
8553.76 1604
8554.63 1506
8555.50 1448
8556.37 1401
8557.25 1464
8558.12 1332
8558.99 1267
8559.87 1265
8560.74 1340
8561.61 1277
8562.49 1310
8563.36 1246
8564.24 1240
8565.11 1216
8565.98 1253
8566.86 1158
8567.73 1214
8568.60 1207
8569.48 1126
8570.35 1138
8571.23 1187
8572.10 1149
8572.97 1135
8573.85 1093
8574.72 1129
8575.60 1138
8576.47 1150
8577.34 1197
8578.22 1196
8579.09 1154
8579.97 1103
8580.84 1172
8581.72 1150
8582.59 1197
8583.47 1242
8584.34 1221
8585.21 1244
8586.09 1271
8586.96 1304
8587.84 1245
8588.71 1333
8589.59 1286
8590.46 1320
8591.34 1313
8592.21 1321
8593.09 1260
8593.96 1272
8594.84 1313
8595.71 1344
8596.59 1355
8597.46 1410
8598.34 1405
8599.22 1394
8600.09 1328
8600.97 1372
8601.84 1463
8602.72 1427
8603.59 1419
8604.47 1409
8605.34 1465
8606.22 1404
8607.10 1457
8607.97 1437
8608.85 1490
8609.72 1461
8610.60 1435
8611.47 1528
8612.35 1519
8613.23 1566
8614.10 1503
8614.98 1541
8615.86 1627
8616.73 1647
8617.61 1654
8618.48 1681
8619.36 1685
8620.24 1751
8621.11 1725
8621.99 1736
8622.87 1663
8623.74 1731
8624.62 1767
8625.50 1800
8626.37 1855
8627.25 1817
8628.13 1800
8629.00 1824
8629.88 1850
8630.76 1858
8631.64 1920
8632.51 1901
8633.39 1848
8634.27 1801
8635.14 1881
8636.02 1893
8636.90 1904
8637.78 1868
8638.65 1957
8639.53 1961
8640.41 2005
8641.29 2036
8642.16 2158
8643.04 2132
8643.92 2139
8644.80 2227
8645.67 2272
8646.55 2304
8647.43 2257
8648.31 2223
8649.18 2267
8650.06 2186
8650.94 2261
8651.82 2263
8652.70 2387
8653.58 2480
8654.45 2427
8655.33 2504
8656.21 2694
8657.09 2837
8657.97 3154
8658.84 3412
8659.72 3721
8660.60 4039
8661.48 4345
8662.36 4487
8663.24 4510
8664.12 4459
8664.99 4283
8665.87 4059
8666.75 3847
8667.63 3593
8668.51 3415
8669.39 3346
8670.27 3280
8671.15 3361
8672.03 3274
8672.91 3222
8673.78 3140
8674.66 3001
8675.54 2845
8676.42 2746
8677.30 2599
8678.18 2494
8679.06 2429
8679.94 2371
8680.82 2306
8681.70 2243
8682.58 2305
8683.46 2320
8684.34 2286
8685.22 2456
8686.10 2527
8686.98 2744
8687.86 2873
8688.74 3006
8689.62 3185
8690.50 3262
8691.38 3294
8692.26 3232
8693.14 3074
8694.02 2926
8694.90 2928
8695.78 2800
8696.66 2789
8697.54 2801
8698.42 2824
8699.30 2874
8700.18 2911
8701.06 2867
8701.94 2811
8702.82 2716
8703.70 2598
8704.58 2497
8705.46 2300
8706.34 2188
8707.23 2086
8708.11 1991
8708.99 1904
8709.87 1853
8710.75 1761
8711.63 1696
8712.51 1640
8713.39 1674
8714.27 1643
8715.16 1598
8716.04 1569
8716.92 1564
8717.80 1616
8718.68 1648
8719.56 1638
8720.44 1643
8721.33 1604
8722.21 1610
8723.09 1608
8723.97 1623
8724.85 1664
8725.73 1722
8726.62 1727
8727.50 1749
8728.38 1798
8729.26 1755
8730.14 1714
8731.03 1717
8731.91 1741
8732.79 1716
8733.67 1735
8734.55 1703
8735.44 1674
8736.32 1724
8737.20 1768
8738.08 1664
8738.97 1685
8739.85 1717
8740.73 1639
8741.61 1638
8742.50 1683
8743.38 1630
8744.26 1568
8745.14 1618
8746.03 1655
8746.91 1580
8747.79 1610
8748.68 1678
8749.56 1677
8750.44 1578
8751.33 1604
8752.21 1641
8753.09 1605
8753.97 1634
8754.86 1670
8755.74 1691
8756.62 1674
8757.51 1644
8758.39 1606
8759.28 1697
8760.16 1646
8761.04 1703
8761.93 1748
8762.81 1735
8763.69 1670
8764.58 1773
8765.46 1718
8766.34 1770
8767.23 1755
8768.11 1735
8769.00 1721
8769.88 1687
8770.76 1660
8771.65 1674
8772.53 1720
8773.42 1721
8774.30 1725
8775.19 1822
8776.07 1909
8776.95 2003
8777.84 2136
8778.72 2278
8779.61 2349
8780.49 2380
8781.38 2356
8782.26 2380
8783.15 2216
8784.03 2033
8784.92 1903
8785.80 1824
8786.69 1690
8787.57 1621
8788.46 1497
8789.34 1494
8790.23 1483
8791.11 1407
8792.00 1369
8792.88 1351
8793.77 1387
8794.65 1415
8795.54 1357
8796.42 1325
8797.31 1321
8798.19 1305
8799.08 1284
8799.96 1246
8800.85 1236
8801.74 1229
8802.62 1235
8803.51 1241
8804.39 1204
8805.28 1221
8806.16 1230
8807.05 1204
8807.94 1213
8808.82 1166
8809.71 1186
8810.59 1215
8811.48 1228
8812.37 1182
8813.25 1202
8814.14 1229
8815.03 1165
8815.91 1194
8816.80 1177
8817.68 1178
8818.57 1164
8819.46 1153
8820.34 1163
8821.23 1155
8822.12 1141
8823.00 1136
8823.89 1075
8824.78 1040
8825.66 1077
8826.55 1053
8827.44 1055
8828.33 1037
8829.21 1044
8830.10 1034
8830.99 1029
8831.87 1024
8832.76 1008
8833.65 1065
8834.54 1045
8835.42 1031
8836.31 1047
8837.20 1065
8838.08 1019
8838.97 1048
8839.86 1018
8840.75 1024
8841.64 1040
8842.52 1057
8843.41 1037
8844.30 1037
8845.19 995
8846.07 1026
8846.96 1039
8847.85 1003
8848.74 996
8849.63 1015
8850.51 1083
8851.40 1040
8852.29 988
8853.18 992
8854.07 1023
8854.96 989
8855.84 988
8856.73 965
8857.62 1060
8858.51 932
8859.40 933
8860.29 985
8861.17 1003
8862.06 942
8862.95 905
8863.84 944
8864.73 917
8865.62 939
8866.51 920
8867.40 865
8868.29 913
8869.17 856
8870.06 945
8870.95 929
8871.84 865
8872.73 835
8873.62 891
8874.51 859
8875.40 857
8876.29 872
8877.18 798
8878.07 819
8878.96 811
8879.85 838
8880.74 818
8881.63 799
8882.51 841
8883.40 860
8884.29 822
8885.18 793
8886.07 804
8886.96 807
8887.85 856
8888.74 750
8889.63 744
8890.52 799
8891.41 788
8892.30 751
8893.19 743
8894.09 724
8894.98 728
8895.87 775
8896.76 734
8897.65 781
8898.54 722
8899.43 741
8900.32 724
8901.21 735
8902.10 699
8902.99 714
8903.88 738
8904.77 718
8905.66 694
8906.55 720
8907.44 736
8908.34 720
8909.23 720
8910.12 762
8911.01 705
8911.90 740
8912.79 741
8913.68 741
8914.57 696
8915.47 670
8916.36 699
8917.25 667
8918.14 667
8919.03 617
8919.92 685
8920.81 691
8921.71 677
8922.60 714
8923.49 678
8924.38 658
8925.27 660
8926.16 655
8927.06 657
8927.95 652
8928.84 675
8929.73 675
8930.62 615
8931.52 655
8932.41 623
8933.30 664
8934.19 645
8935.09 600
8935.98 590
8936.87 594
8937.76 627
8938.66 627
8939.55 652
8940.44 614
8941.33 605
8942.23 590
8943.12 626
8944.01 619
8944.90 618
8945.80 615
8946.69 625
8947.58 610
8948.48 581
8949.37 628
8950.26 622
8951.16 601
8952.05 623
8952.94 634
8953.84 635
8954.73 631
8955.62 635
8956.52 631
8957.41 623
8958.30 606
8959.20 599
8960.09 613
8960.98 584
8961.88 629
8962.77 595
8963.66 623
8964.56 602
8965.45 625
8966.35 632
8967.24 603
8968.13 605
8969.03 598
8969.92 645
8970.82 582
8971.71 557
8972.60 609
8973.50 638
8974.39 590
8975.29 596
8976.18 571
8977.08 561
8977.97 582
8978.87 593
8979.76 603
8980.65 586
8981.55 556
8982.44 574
8983.34 604
8984.23 569
8985.13 588
8986.02 568
8986.92 583
8987.81 594
8988.71 572
8989.60 603
8990.50 549
8991.39 537
8992.29 579
8993.18 582
8994.08 555
8994.97 551
8995.87 588
8996.76 631
8997.66 601
8998.56 540
8999.45 607
9000.35 617
9001.24 563
9002.14 579
9003.03 562
9003.93 574
9004.83 528
9005.72 554
9006.62 552
9007.51 535
9008.41 530
9009.31 572
9010.20 563
9011.10 537
9011.99 534
9012.89 586
9013.79 583
9014.68 518
9015.58 568
9016.48 577
9017.37 559
9018.27 534
9019.16 552
9020.06 552
9020.96 552
9021.85 554
9022.75 568
9023.65 569
9024.54 505
9025.44 548
9026.34 570
9027.24 596
9028.13 566
9029.03 565
9029.93 561
9030.82 570
9031.72 542
9032.62 559
9033.52 551
9034.41 554
9035.31 551
9036.21 557
9037.10 563
9038.00 538
9038.90 559
9039.80 544
9040.69 600
9041.59 612
9042.49 563
9043.39 547
9044.29 554
9045.18 515
9046.08 531
9046.98 551
9047.88 527
9048.78 534
9049.67 559
9050.57 558
9051.47 544
9052.37 562
9053.27 575
9054.16 590
9055.06 546
9055.96 578
9056.86 597
9057.76 584
9058.66 575
9059.55 574
9060.45 621
9061.35 593
9062.25 578
9063.15 568
9064.05 545
9064.95 578
9065.85 569
9066.74 570
9067.64 558
9068.54 552
9069.44 547
9070.34 509
9071.24 532
9072.14 541
9073.04 555
9073.94 533
9074.84 552
9075.74 534
9076.64 593
9077.53 601
9078.43 553
9079.33 566
9080.23 587
9081.13 545
9082.03 583
9082.93 543
9083.83 541
9084.73 536
9085.63 552
9086.53 581
9087.43 617
9088.33 569
9089.23 554
9090.13 589
9091.03 597
9091.93 560
9092.83 575
9093.73 616
9094.63 588
9095.53 554
9096.43 583
9097.33 556
9098.23 534
9099.13 536
9100.04 565
9100.94 557
9101.84 564
9102.74 575
9103.64 590
9104.54 559
9105.44 540
9106.34 542
9107.24 530
9108.14 555
9109.04 545
9109.94 569
9110.85 583
9111.75 599
9112.65 580
9113.55 584
9114.45 558
9115.35 520
9116.25 534
9117.15 570
9118.06 597
9118.96 567
9119.86 535
9120.76 547
9121.66 579
9122.56 576
9123.46 593
9124.37 583
9125.27 548
9126.17 569
9127.07 569
9127.97 556
9128.88 562
9129.78 556
9130.68 575
9131.58 546
9132.48 551
9133.39 562
9134.29 550
9135.19 501
9136.09 530
9137.00 558
9137.90 549
9138.80 567
9139.70 525
9140.61 571
9141.51 539
9142.41 541
9143.31 531
9144.22 528
9145.12 544
9146.02 554
9146.92 537
9147.83 527
9148.73 546
9149.63 546
9150.54 567
9151.44 558
9152.34 590
9153.25 551
9154.15 561
9155.05 529
9155.96 511
9156.86 556
9157.76 582
9158.67 572
9159.57 572
9160.47 598
9161.38 559
9162.28 571
9163.18 566
9164.09 619
9164.99 594
9165.90 580
9166.80 581
9167.70 583
9168.61 597
9169.51 546
9170.42 599
9171.32 547
9172.22 570
9173.13 564
9174.03 512
9174.94 537
9175.84 551
9176.74 526
9177.65 543
9178.55 533
9179.46 545
9180.36 568
9181.27 560
9182.17 591
9183.08 585
9183.98 589
9184.89 585
9185.79 541
9186.70 551
9187.60 579
9188.51 574
9189.41 585
9190.32 570
9191.22 591
9192.13 561
9193.03 615
9193.94 616
9194.84 612
9195.75 612
9196.65 680
9197.56 665
9198.46 661
9199.37 649
9200.27 651
9201.18 616
9202.08 611
9202.99 610
9203.90 610
9204.80 605
9205.71 577
9206.61 576
9207.52 619
9208.42 543
9209.33 571
9210.24 580
9211.14 588
9212.05 601
9212.95 568
9213.86 581
9214.77 585
9215.67 574
9216.58 544
9217.49 571
9218.39 592
9219.30 580
9220.21 520
9221.11 552
9222.02 577
9222.93 574
9223.83 565
9224.74 573
9225.65 543
9226.55 533
9227.46 577
9228.37 550
9229.27 590
9230.18 597
9231.09 556
9231.99 529
9232.90 536
9233.81 552
9234.72 538
9235.62 563
9236.53 587
9237.44 550
9238.34 534
9239.25 561
9240.16 514
9241.07 538
9241.97 562
9242.88 559
9243.79 537
9244.70 540
9245.61 519
9246.51 559
9247.42 554
9248.33 565
9249.24 548
9250.14 556
9251.05 543
9251.96 519
9252.87 563
9253.78 524
9254.69 518
9255.59 538
9256.50 532
9257.41 544
9258.32 550
9259.23 566
9260.14 563
9261.04 563
9261.95 575
9262.86 575
9263.77 579
9264.68 571
9265.59 526
9266.50 517
9267.40 518
9268.31 541
9269.22 587
9270.13 574
9271.04 539
9271.95 572
9272.86 546
9273.77 547
9274.68 572
9275.59 574
9276.49 593
9277.40 589
9278.31 585
9279.22 564
9280.13 550
9281.04 615
9281.95 580
9282.86 542
9283.77 572
9284.68 550
9285.59 576
9286.50 569
9287.41 567
9288.32 570
9289.23 585
9290.14 590
9291.05 555
9291.96 586
9292.87 586
9293.78 555
9294.69 579
9295.60 592
9296.51 549
9297.42 575
9298.33 575
9299.24 567
9300.15 582
9301.06 588
9301.97 585
9302.88 618
9303.79 585
9304.70 541
9305.61 566
9306.53 621
9307.44 640
9308.35 621
9309.26 619
9310.17 595
9311.08 601
9311.99 600
9312.90 598
9313.81 604
9314.72 591
9315.63 592
9316.55 566
9317.46 589
9318.37 597
9319.28 567
9320.19 551
9321.10 576
9322.01 569
9322.93 582
9323.84 591
9324.75 577
9325.66 602
9326.57 587
9327.48 591
9328.40 573
9329.31 600
9330.22 585
9331.13 581
9332.04 611
9332.96 592
9333.87 592
9334.78 585
9335.69 582
9336.60 559
9337.52 606
9338.43 614
9339.34 576
9340.25 566
9341.17 600
9342.08 630
9342.99 601
9343.90 641
9344.82 591
9345.73 620
9346.64 602
9347.55 580
9348.47 576
9349.38 596
9350.29 608
9351.21 589
9352.12 562
9353.03 599
9353.94 606
9354.86 568
9355.77 591
9356.68 578
9357.60 616
9358.51 630
9359.42 619
9360.34 591
9361.25 583
9362.16 567
9363.08 604
9363.99 615
9364.90 614
9365.82 632
9366.73 634
9367.65 629
9368.56 606
9369.47 623
9370.39 623
9371.30 601
9372.21 610
9373.13 615
9374.04 596
9374.96 593
9375.87 611
9376.79 600
9377.70 622
9378.61 574
9379.53 621
9380.44 603
9381.36 607
9382.27 683
9383.19 662
9384.10 628
9385.01 643
9385.93 659
9386.84 662
9387.76 666
9388.67 652
9389.59 625
9390.50 656
9391.42 686
9392.33 683
9393.25 708
9394.16 686
9395.08 727
9395.99 650
9396.91 608
9397.82 678
9398.74 644
9399.65 634
9400.57 676
9401.48 623
9402.40 615
9403.32 606
9404.23 633
9405.15 634
9406.06 622
9406.98 666
9407.89 612
9408.81 655
9409.73 664
9410.64 659
9411.56 632
9412.47 653
9413.39 668
9414.30 664
9415.22 646
9416.14 620
9417.05 643
9417.97 669
9418.89 663
9419.80 673
9420.72 658
9421.63 635
9422.55 664
9423.47 657
9424.38 700
9425.30 681
9426.22 611
9427.13 672
9428.05 686
9428.97 613
9429.88 687
9430.80 666
9431.72 650
9432.63 672
9433.55 695
9434.47 703
9435.38 746
9436.30 750
9437.22 743
9438.14 780
9439.05 765
9439.97 796
9440.89 737
9441.81 739
9442.72 733
9443.64 743
9444.56 791
9445.47 742
9446.39 776
9447.31 782
9448.23 786
9449.15 808
9450.06 821
9450.98 840
9451.90 862
9452.82 859
9453.73 855
9454.65 804
9455.57 789
9456.49 772
9457.41 771
9458.32 780
9459.24 762
9460.16 750
9461.08 771
9462.00 750
9462.92 755
9463.83 702
9464.75 715
9465.67 751
9466.59 726
9467.51 737
9468.43 732
9469.35 724
9470.26 698
9471.18 741
9472.10 723
9473.02 731
9473.94 756
9474.86 746
9475.78 749
9476.70 781
9477.62 768
9478.54 800
9479.45 829
9480.37 814
9481.29 809
9482.21 813
9483.13 802
9484.05 743
9484.97 783
9485.89 813
9486.81 783
9487.73 716
9488.65 740
9489.57 758
9490.49 773
9491.41 753
9492.33 720
9493.25 751
9494.17 744
9495.09 717
9496.01 720
9496.93 755
9497.85 738
9498.77 758
9499.69 766
9500.61 795
9501.53 741
9502.45 822
9503.37 770
9504.29 753
9505.21 777
9506.13 803
9507.05 826
9507.97 800
9508.89 784
9509.81 796
9510.73 827
9511.65 856
9512.57 814
9513.49 844
9514.42 887
9515.34 869
9516.26 895
9517.18 923
9518.10 969
9519.02 955
9519.94 983
9520.86 975
9521.78 950
9522.71 949
9523.63 929
9524.55 913
9525.47 889
9526.39 949
9527.31 913
9528.23 907
9529.16 919
9530.08 918
9531.00 910
9531.92 936
9532.84 911
9533.76 888
9534.69 930
9535.61 905
9536.53 868
9537.45 941
9538.37 933
9539.30 936
9540.22 933
9541.14 926
9542.06 923
9542.98 905
9543.91 993
9544.83 976
9545.75 957
9546.67 957
9547.60 1006
9548.52 958
9549.44 933
9550.36 922
9551.29 969
9552.21 962
9553.13 972
9554.06 988
9554.98 980
9555.90 1028
9556.82 1004
9557.75 994
9558.67 977
9559.59 986
9560.52 1014
9561.44 1086
9562.36 1077
9563.29 1041
9564.21 1035
9565.13 1036
9566.06 1014
9566.98 1057
9567.90 1049
9568.83 1004
9569.75 1045
9570.67 1022
9571.60 1028
9572.52 1062
9573.44 1050
9574.37 1132
9575.29 1134
9576.22 1147
9577.14 1150
9578.06 1177
9578.99 1153
9579.91 1101
9580.84 1136
9581.76 1176
9582.68 1163
9583.61 1159
9584.53 1148
9585.46 1184
9586.38 1186
9587.31 1129
9588.23 1236
9589.15 1187
9590.08 1193
9591.00 1253
9591.93 1370
9592.85 1395
9593.78 1389
9594.70 1461
9595.63 1556
9596.55 1562
9597.48 1543
9598.40 1529
9599.33 1533
9600.25 1515
9601.18 1412
9602.10 1440
9603.03 1392
9603.95 1352
9604.88 1292
9605.80 1264
9606.73 1283
9607.65 1274
9608.58 1297
9609.50 1257
9610.43 1274
9611.35 1216
9612.28 1213
9613.21 1275
9614.13 1295
9615.06 1279
9615.98 1250
9616.91 1236
9617.84 1259
9618.76 1299
9619.69 1283
9620.61 1326
9621.54 1369
9622.47 1342
9623.39 1365
9624.32 1336
9625.24 1388
9626.17 1354
9627.10 1369
9628.02 1429
9628.95 1440
9629.88 1394
9630.80 1426
9631.73 1424
9632.65 1472
9633.58 1480
9634.51 1483
9635.43 1514
9636.36 1555
9637.29 1507
9638.22 1629
9639.14 1624
9640.07 1657
9641.00 1720
9641.92 1719
9642.85 1797
9643.78 1699
9644.70 1754
9645.63 1668
9646.56 1653
9647.49 1691
9648.41 1707
9649.34 1670
9650.27 1669
9651.20 1671
9652.12 1651
9653.05 1564
9653.98 1654
9654.91 1630
9655.83 1613
9656.76 1640
9657.69 1675
9658.62 1666
9659.55 1685
9660.47 1714
9661.40 1724
9662.33 1708
9663.26 1684
9664.19 1781
9665.11 1756
9666.04 1776
9666.97 1775
9667.90 1820
9668.83 1854
9669.75 1827
9670.68 1864
9671.61 1839
9672.54 1804
9673.47 1813
9674.40 1822
9675.33 1888
9676.25 1856
9677.18 1874
9678.11 1891
9679.04 1996
9679.97 1948
9680.90 1944
9681.83 1944
9682.76 1997
9683.69 1996
9684.61 1990
9685.54 1992
9686.47 2025
9687.40 2005
9688.33 1973
9689.26 2002
9690.19 2001
9691.12 2042
9692.05 2086
9692.98 2133
9693.91 2166
9694.84 2236
9695.77 2246
9696.70 2281
9697.63 2269
9698.56 2228
9699.49 2247
9700.42 2169
9701.35 2131
9702.28 2084
9703.21 2034
9704.14 2059
9705.07 1995
9706.00 2043
9706.93 1987
9707.86 2088
9708.79 2118
9709.72 2132
9710.65 2195
9711.58 2214
9712.51 2221
9713.44 2319
9714.37 2300
9715.30 2217
9716.23 2152
9717.16 2130
9718.09 2045
9719.02 1897
9719.95 1811
9720.88 1757
9721.81 1709
9722.75 1717
9723.68 1688
9724.61 1638
9725.54 1611
9726.47 1672
9727.40 1627
9728.33 1661
9729.26 1628
9730.19 1635
9731.13 1719
9732.06 1620
9732.99 1602
9733.92 1595
9734.85 1583
9735.78 1517
9736.71 1444
9737.65 1473
9738.58 1397
9739.51 1405
9740.44 1417
9741.37 1383
9742.30 1357
9743.24 1369
9744.17 1360
9745.10 1353
9746.03 1361
9746.96 1335
9747.90 1320
9748.83 1353
9749.76 1311
9750.69 1325
9751.63 1298
9752.56 1339
9753.49 1289
9754.42 1291
9755.36 1313
9756.29 1271
9757.22 1247
9758.15 1289
9759.09 1390
9760.02 1286
9760.95 1236
9761.88 1271
9762.82 1332
9763.75 1292
9764.68 1296
9765.62 1272
9766.55 1333
9767.48 1345
9768.41 1323
9769.35 1299
9770.28 1320
9771.21 1259
9772.15 1256
9773.08 1283
9774.01 1284
9774.95 1288
9775.88 1256
9776.81 1277
9777.75 1315
9778.68 1331
9779.62 1294
9780.55 1329
9781.48 1345
9782.42 1285
9783.35 1256
9784.28 1248
9785.22 1308
9786.15 1272
9787.09 1194
9788.02 1203
9788.95 1209
9789.89 1176
9790.82 1162
9791.76 1225
9792.69 1214
9793.63 1207
9794.56 1236
9795.49 1263
9796.43 1238
9797.36 1206
9798.30 1160
9799.23 1165
9800.17 1147
9801.10 1117
9802.04 1090
9802.97 1092
9803.91 1072
9804.84 1109
9805.78 1054
9806.71 1012
9807.65 959
9808.58 1022
9809.52 978
9810.45 986
9811.39 1034
9812.32 1015
9813.26 991
9814.19 987
9815.13 994
9816.06 987
9817.00 961
9817.93 927
9818.87 928
9819.80 916
9820.74 932
9821.68 947
9822.61 970
9823.55 890
9824.48 883
9825.42 908
9826.35 928
9827.29 916
9828.23 901
9829.16 847
9830.10 886
9831.03 863
9831.97 879
9832.91 859
9833.84 892
9834.78 892
9835.72 903
9836.65 893
9837.59 813
9838.52 801
9839.46 848
9840.40 903
9841.33 893
9842.27 911
9843.21 902
9844.14 864
9845.08 900
9846.02 901
9846.95 870
9847.89 867
9848.83 870
9849.77 850
9850.70 899
9851.64 867
9852.58 849
9853.51 852
9854.45 826
9855.39 850
9856.33 858
9857.26 842
9858.20 844
9859.14 819
9860.08 821
9861.01 820
9861.95 805
9862.89 816
9863.83 823
9864.76 817
9865.70 797
9866.64 828
9867.58 821
9868.51 872
9869.45 838
9870.39 810
9871.33 809
9872.27 842
9873.20 848
9874.14 801
9875.08 840
9876.02 797
9876.96 803
9877.90 832
9878.83 807
9879.77 802
9880.71 757
9881.65 809
9882.59 788
9883.53 808
9884.47 787
9885.40 775
9886.34 735
9887.28 770
9888.22 773
9889.16 773
9890.10 788
9891.04 773
9891.98 773
9892.91 802
9893.85 767
9894.79 759
9895.73 735
9896.67 755
9897.61 751
9898.55 758
9899.49 773
9900.43 780
9901.37 801
9902.31 728
9903.25 748
9904.19 757
9905.13 738
9906.07 724
9907.01 780
9907.95 795
9908.89 792
9909.83 795
9910.77 808
9911.71 772
9912.65 737
9913.59 730
9914.53 743
9915.47 748
9916.41 764
9917.35 779
9918.29 741
9919.23 819
9920.17 887
9921.11 924
9922.05 945
9922.99 969
9923.93 956
9924.87 986
9925.81 959
9926.75 980
9927.69 925
9928.63 879
9929.57 844
9930.51 825
9931.45 774
9932.39 769
9933.34 789
9934.28 754
9935.22 753
9936.16 728
9937.10 760
9938.04 733
9938.98 709
9939.92 726
9940.87 799
9941.81 760
9942.75 731
9943.69 747
9944.63 774
9945.57 770
9946.51 739
9947.46 855
9948.40 843
9949.34 787
9950.28 752
9951.22 737
9952.16 738
9953.11 778
9954.05 758
9954.99 777
9955.93 688
9956.87 671
9957.82 684
9958.76 698
9959.70 702
9960.64 712
9961.59 665
9962.53 648
9963.47 671
9964.41 686
9965.35 694
9966.30 653
9967.24 650
9968.18 646
9969.13 639
9970.07 639
9971.01 664
9971.95 626
9972.90 657
9973.84 599
9974.78 594
9975.73 668
9976.67 634
9977.61 653
9978.55 649
9979.50 647
9980.44 628
9981.38 651
9982.33 628
9983.27 624
9984.21 625
9985.16 618
9986.10 613
9987.04 631
9987.99 626
9988.93 646
9989.88 627
9990.82 651
9991.76 614
9992.71 574
9993.65 613
9994.59 562
9995.54 607
9996.48 632
9997.43 608
9998.37 629
9999.31 641
10000.26 594
10001.20 589
10002.15 593
10003.09 605
10004.04 639
10004.98 604
10005.92 572
10006.87 596
10007.81 619
10008.76 587
10009.70 630
10010.65 612
10011.59 612
10012.54 602
10013.48 585
10014.43 564
10015.37 570
10016.32 580
10017.26 621
10018.21 612
10019.15 572
10020.10 613
10021.04 611
10021.99 582
10022.93 579
10023.88 582
10024.82 564
10025.77 592
10026.71 571
10027.66 583
10028.60 589
10029.55 593
10030.49 582
10031.44 572
10032.39 566
10033.33 583
10034.28 646
10035.22 576
10036.17 617
10037.11 594
10038.06 566
10039.01 578
10039.95 564
10040.90 608
10041.84 585
10042.79 548
10043.74 554
10044.68 553
10045.63 532
10046.58 561
10047.52 569
10048.47 569
10049.41 561
10050.36 564
10051.31 542
10052.25 540
10053.20 537
10054.15 591
10055.09 561
10056.04 572
10056.99 540
10057.93 541
10058.88 504
10059.83 547
10060.78 564
10061.72 506
10062.67 551
10063.62 569
10064.56 562
10065.51 557
10066.46 534
10067.41 537
10068.35 546
10069.30 532
10070.25 530
10071.20 537
10072.14 560
10073.09 589
10074.04 537
10074.99 558
10075.93 552
10076.88 571
10077.83 582
10078.78 554
10079.72 523
10080.67 539
10081.62 568
10082.57 564
10083.52 542
10084.46 550
10085.41 563
10086.36 579
10087.31 571
10088.26 579
10089.21 529
10090.15 538
10091.10 530
10092.05 568
10093.00 597
10093.95 555
10094.90 557
10095.85 604
10096.79 557
10097.74 556
10098.69 584
10099.64 552
10100.59 548
10101.54 541
10102.49 550
10103.44 562
10104.39 548
10105.33 547
10106.28 535
10107.23 556
10108.18 541
10109.13 551
10110.08 560
10111.03 550
10111.98 568
10112.93 555
10113.88 569
10114.83 579
10115.78 542
10116.73 578
10117.68 574
10118.63 547
10119.58 572
10120.53 560
10121.48 564
10122.43 548
10123.38 584
10124.33 575
10125.28 578
10126.23 570
10127.18 598
10128.13 573
10129.08 579
10130.03 546
10130.98 587
10131.93 600
10132.88 559
10133.83 608
10134.78 565
10135.73 562
10136.68 588
10137.63 581
10138.58 579
10139.53 592
10140.48 598
10141.43 646
10142.38 601
10143.33 637
10144.29 633
10145.24 644
10146.19 636
10147.14 639
10148.09 616
10149.04 636
10149.99 613
10150.94 678
10151.89 625
10152.85 613
10153.80 657
10154.75 695
10155.70 697
10156.65 691
10157.60 684
10158.55 669
10159.51 693
10160.46 646
10161.41 681
10162.36 662
10163.31 621
10164.26 632
10165.22 650
10166.17 651
10167.12 669
10168.07 652
10169.02 705
10169.98 685
10170.93 725
10171.88 689
10172.83 689
10173.79 720
10174.74 714
10175.69 720
10176.64 730
10177.60 723
10178.55 723
10179.50 749
10180.45 734
10181.41 736
10182.36 701
10183.31 788
10184.26 739
10185.22 721
10186.17 712
10187.12 744
10188.08 719
10189.03 699
10189.98 729
10190.93 727
10191.89 748
10192.84 774
10193.79 788
10194.75 749
10195.70 771
10196.65 784
10197.61 812
10198.56 842
10199.51 835
10200.47 816
10201.42 855
10202.38 892
10203.33 859
10204.28 901
10205.24 916
10206.19 841
10207.14 819
10208.10 815
10209.05 814
10210.01 836
10210.96 783
10211.91 807
10212.87 789
10213.82 769
10214.78 761
10215.73 766
10216.69 727
10217.64 765
10218.59 741
10219.55 721
10220.50 738
10221.46 729
10222.41 733
10223.37 739
10224.32 742
10225.28 713
10226.23 800
10227.19 753
10228.14 752
10229.10 800
10230.05 884
10231.01 879
10231.96 827
10232.92 890
10233.87 907
10234.83 878
10235.78 816
10236.74 839
10237.69 867
10238.65 828
10239.60 785
10240.56 797
10241.51 727
10242.47 732
10243.42 736
10244.38 749
10245.34 726
10246.29 684
10247.25 678
10248.20 702
10249.16 696
10250.11 700
10251.07 695
10252.03 623
10252.98 676
10253.94 673
10254.89 672
10255.85 628
10256.81 659
10257.76 679
10258.72 668
10259.68 662
10260.63 611
10261.59 642
10262.55 657
10263.50 638
10264.46 618
10265.41 694
10266.37 700
10267.33 700
10268.28 719
10269.24 693
10270.20 653
10271.16 640
10272.11 648
10273.07 673
10274.03 667
10274.98 625
10275.94 634
10276.90 643
10277.85 601
10278.81 606
10279.77 609
10280.73 595
10281.68 602
10282.64 593
10283.60 602
10284.56 600
10285.51 607
10286.47 649
10287.43 631
10288.39 625
10289.34 628
10290.30 632
10291.26 627
10292.22 610
10293.18 627
10294.13 646
10295.09 602
10296.05 559
10297.01 587
10297.97 641
10298.92 593
10299.88 668
10300.84 604
10301.80 623
10302.76 621
10303.72 611
10304.67 645
10305.63 668
10306.59 658
10307.55 645
10308.51 637
10309.47 662
10310.43 636
10311.38 624
10312.34 641
10313.30 641
10314.26 640
10315.22 643
10316.18 657
10317.14 618
10318.10 643
10319.06 597
10320.01 616
10320.97 580
10321.93 591
10322.89 608
10323.85 619
10324.81 603
10325.77 623
10326.73 651
10327.69 618
10328.65 621
10329.61 630
10330.57 603
10331.53 573
10332.49 602
10333.45 593
10334.41 578
10335.37 616
10336.33 601
10337.29 574
10338.25 598
10339.21 569
10340.17 528
10341.13 557
10342.09 548
10343.05 563
10344.01 561
10344.97 554
10345.93 519
10346.89 560
10347.85 540
10348.81 538
10349.77 544
10350.73 545
10351.69 544
10352.65 549
10353.61 548
10354.57 519
10355.53 533
10356.49 555
10357.46 518
10358.42 503
10359.38 539
10360.34 504
10361.30 516
10362.26 510
10363.22 520
10364.18 557
10365.14 544
10366.11 524
10367.07 506
10368.03 514
10368.99 524
10369.95 534
10370.91 526
10371.87 490
10372.84 537
10373.80 520
10374.76 507
10375.72 510
10376.68 499
10377.64 536
10378.61 487
10379.57 504
10380.53 526
10381.49 524
10382.45 484
10383.42 489
10384.38 524
10385.34 534
10386.30 534
10387.27 494
10388.23 494
10389.19 537
10390.15 513
10391.11 488
10392.08 511
10393.04 542
10394.00 507
10394.96 494
10395.93 527
10396.89 500
10397.85 509
10398.82 507
10399.78 522
10400.74 493
10401.70 498
10402.67 466
10403.63 524
10404.59 495
10405.56 504
10406.52 491
10407.48 466
10408.45 487
10409.41 493
10410.37 523
10411.34 539
10412.30 524
10413.26 504
10414.23 480
10415.19 521
10416.15 504
10417.12 553
10418.08 538
10419.04 524
10420.01 508
10420.97 536
10421.94 563
10422.90 569
10423.86 509
10424.83 479
10425.79 465
10426.76 538
10427.72 499
10428.68 503
10429.65 484
10430.61 491
10431.58 497
10432.54 463
10433.51 452
10434.47 459
10435.44 484
10436.40 486
10437.36 498
10438.33 489
10439.29 497
10440.26 486
10441.22 460
10442.19 474
10443.15 480
10444.12 459
10445.08 477
10446.05 448
10447.01 446
10447.98 472
10448.94 494
10449.91 509
10450.87 486
10451.84 511
10452.80 493
10453.77 515
10454.73 514
10455.70 489
10456.67 463
10457.63 486
10458.60 486
10459.56 467
10460.53 491
10461.49 457
10462.46 458
10463.43 458
10464.39 467
10465.36 458
10466.32 452
10467.29 482
10468.25 494
10469.22 447
10470.19 481
10471.15 494
10472.12 504
10473.09 504
10474.05 484
10475.02 503
10475.98 513
10476.95 511
10477.92 524
10478.88 491
10479.85 479
10480.82 462
10481.78 493
10482.75 496
10483.72 471
10484.68 497
10485.65 467
10486.62 441
10487.58 476
10488.55 463
10489.52 457
10490.49 456
10491.45 477
10492.42 484
10493.39 509
10494.35 477
10495.32 474
10496.29 461
10497.26 464
10498.22 474
10499.19 494
10500.16 504
10501.13 461
10502.09 483
10503.06 501
10504.03 514
10505.00 516
10505.96 467
10506.93 489
10507.90 507
10508.87 500
10509.84 477
10510.80 487
10511.77 474
10512.74 475
10513.71 501
10514.68 453
10515.64 466
10516.61 460
10517.58 481
10518.55 486
10519.52 467
10520.49 462
10521.45 457
10522.42 476
10523.39 473
10524.36 467
10525.33 483
10526.30 482
10527.27 491
10528.23 476
10529.20 497
10530.17 484
10531.14 483
10532.11 508
10533.08 519
10534.05 517
10535.02 502
10535.99 517
10536.96 492
10537.93 464
10538.89 500
10539.86 510
10540.83 497
10541.80 484
10542.77 497
10543.74 494
10544.71 533
10545.68 511
10546.65 514
10547.62 477
10548.59 508
10549.56 524
10550.53 506
10551.50 483
10552.47 499
10553.44 503
10554.41 539
10555.38 533
10556.35 541
10557.32 562
10558.29 549
10559.26 565
10560.23 570
10561.20 596
10562.17 550
10563.14 505
10564.11 539
10565.08 530
10566.05 542
10567.02 484
10567.99 493
10568.96 497
10569.93 539
10570.91 510
10571.88 501
10572.85 493
10573.82 517
10574.79 509
10575.76 511
10576.73 530
10577.70 533
10578.67 526
10579.64 528
10580.62 504
10581.59 529
10582.56 522
10583.53 503
10584.50 516
10585.47 526
10586.44 571
10587.42 554
10588.39 522
10589.36 521
10590.33 547
10591.30 502
10592.27 512
10593.25 533
10594.22 549
10595.19 556
10596.16 530
10597.13 544
10598.10 522
10599.08 535
10600.05 549
10601.02 543
10601.99 519
10602.97 545
10603.94 590
10604.91 607
10605.88 644
10606.85 606
10607.83 602
10608.80 630
10609.77 631
10610.74 557
10611.72 605
10612.69 572
10613.66 561
10614.64 558
10615.61 562
10616.58 562
10617.55 569
10618.53 577
10619.50 557
10620.47 576
10621.45 544
10622.42 543
10623.39 564
10624.37 544
10625.34 535
10626.31 520
10627.29 559
10628.26 570
10629.23 546
10630.21 574
10631.18 560
10632.15 555
10633.13 534
10634.10 584
10635.07 584
10636.05 622
10637.02 639
10638.00 596
10638.97 587
10639.94 600
10640.92 544
10641.89 550
10642.87 563
10643.84 566
10644.81 558
10645.79 514
10646.76 533
10647.74 535
10648.71 515
10649.68 525
10650.66 494
10651.63 504
10652.61 480
10653.58 511
10654.56 491
10655.53 502
10656.51 475
10657.48 505
10658.46 500
10659.43 490
10660.41 488
10661.38 476
10662.36 504
10663.33 497
10664.31 481
10665.28 499
10666.26 480
10667.23 474
10668.21 471
10669.18 511
10670.16 499
10671.13 474
10672.11 456
10673.08 496
10674.06 490
10675.03 526
10676.01 489
10676.99 488
10677.96 538
10678.94 500
10679.91 506
10680.89 489
10681.86 502
10682.84 475
10683.82 499
10684.79 528
10685.77 463
10686.74 482
10687.72 496
10688.70 458
10689.67 467
10690.65 456
10691.63 479
10692.60 478
10693.58 519
10694.55 524
10695.53 502
10696.51 479
10697.48 497
10698.46 508
10699.44 477
10700.41 504
10701.39 481
10702.37 477
10703.34 482
10704.32 484
10705.30 465
10706.27 487
10707.25 473
10708.23 459
10709.21 491
10710.18 480
10711.16 459
10712.14 483
10713.11 505
10714.09 469
10715.07 468
10716.05 480
10717.02 512
10718.00 494
10718.98 485
10719.96 504
10720.93 466
10721.91 486
10722.89 505
10723.87 525
10724.85 495
10725.82 518
10726.80 491
10727.78 497
10728.76 487
10729.74 454
10730.71 464
10731.69 490
10732.67 465
10733.65 486
10734.63 476
10735.60 473
10736.58 467
10737.56 483
10738.54 501
10739.52 470
10740.50 470
10741.48 479
10742.45 492
10743.43 466
10744.41 481
10745.39 476
10746.37 522
10747.35 509
10748.33 503
10749.31 454
10750.28 461
10751.26 474
10752.24 491
10753.22 478
10754.20 483
10755.18 509
10756.16 500
10757.14 469
10758.12 473
10759.10 474
10760.08 451
10761.06 464
10762.04 505
10763.01 467
10763.99 472
10764.97 483
10765.95 472
10766.93 508
10767.91 493
10768.89 475
10769.87 480
10770.85 477
10771.83 494
10772.81 499
10773.79 471
10774.77 497
10775.75 495
10776.73 501
10777.71 524
10778.69 520
10779.67 483
10780.65 525
10781.63 536
10782.62 528
10783.60 500
10784.58 521
10785.56 530
10786.54 523
10787.52 520
10788.50 488
10789.48 506
10790.46 528
10791.44 520
10792.42 535
10793.40 502
10794.38 492
10795.37 502
10796.35 488
10797.33 507
10798.31 503
10799.29 538
10800.27 531
10801.25 482
10802.23 521
10803.21 526
10804.20 537
10805.18 521
10806.16 532
10807.14 526
10808.12 529
10809.10 537
10810.09 553
10811.07 529
10812.05 515
10813.03 538
10814.01 550
10815.00 529
10815.98 509
10816.96 540
10817.94 509
10818.92 533
10819.91 534
10820.89 525
10821.87 528
10822.85 542
10823.83 522
10824.82 529
10825.80 535
10826.78 493
10827.76 554
10828.75 559
10829.73 550
10830.71 541
10831.69 535
10832.68 563
10833.66 542
10834.64 527
10835.63 526
10836.61 565
10837.59 564
10838.57 555
10839.56 552
10840.54 532
10841.52 562
10842.51 526
10843.49 554
10844.47 589
10845.46 566
10846.44 536
10847.42 576
10848.41 552
10849.39 554
10850.37 598
10851.36 628
10852.34 604
10853.32 581
10854.31 586
10855.29 594
10856.28 588
10857.26 560
10858.24 604
10859.23 588
10860.21 618
10861.20 605
10862.18 630
10863.16 604
10864.15 636
10865.13 642
10866.12 644
10867.10 618
10868.08 645
10869.07 632
10870.05 667
10871.04 635
10872.02 661
10873.01 652
10873.99 661
10874.98 673
10875.96 662
10876.95 669
10877.93 659
10878.92 658
10879.90 645
10880.89 684
10881.87 686
10882.86 654
10883.84 655
10884.83 625
10885.81 678
10886.80 696
10887.78 686
10888.77 657
10889.75 699
10890.74 675
10891.72 734
10892.71 718
10893.69 715
10894.68 707
10895.66 715
10896.65 717
10897.64 714
10898.62 720
10899.61 764
10900.59 748
10901.58 743
10902.56 754
10903.55 754
10904.54 819
10905.52 800
10906.51 780
10907.49 737
10908.48 790
10909.47 851
10910.45 772
10911.44 806
10912.43 807
10913.41 845
10914.40 813
10915.39 807
10916.37 841
10917.36 817
10918.35 842
10919.33 830
10920.32 840
10921.31 838
10922.29 869
10923.28 840
10924.27 852
10925.25 852
10926.24 841
10927.23 886
10928.21 888
10929.20 896
10930.19 868
10931.18 861
10932.16 890
10933.15 888
10934.14 926
10935.12 960
10936.11 979
10937.10 914
10938.09 956
10939.07 948
10940.06 931
10941.05 987
10942.04 1056
10943.02 1023
10944.01 1018
10945.00 1028
10945.99 1104
10946.98 1087
10947.96 1058
10948.95 1142
10949.94 1183
10950.93 1261
10951.92 1253
10952.90 1268
10953.89 1340
10954.88 1378
10955.87 1376
10956.86 1395
10957.85 1353
10958.83 1299
10959.82 1277
10960.81 1280
10961.80 1267
10962.79 1217
10963.78 1142
10964.77 1166
10965.75 1141
10966.74 1099
10967.73 1110
10968.72 1070
10969.71 1047
10970.70 1096
10971.69 1080
10972.68 1058
10973.67 1102
10974.66 1121
10975.64 1085
10976.63 1086
10977.62 1119
10978.61 1119
10979.60 1136
10980.59 1112
10981.58 1126
10982.57 1109
10983.56 1147
10984.55 1180
10985.54 1196
10986.53 1182
10987.52 1261
10988.51 1289
10989.50 1343
10990.49 1407
10991.48 1449
10992.47 1538
10993.46 1638
10994.45 1705
10995.44 1845
10996.43 1853
10997.42 1780
10998.41 1798
10999.40 1733
11000.39 1690
11001.38 1624
11002.37 1523
11003.36 1436
11004.35 1370
11005.34 1313
11006.33 1199
11007.32 1145
11008.31 1075
11009.30 1078
11010.30 1042
11011.29 1028
11012.28 1002
11013.27 951
11014.26 1003
11015.25 941
11016.24 961
11017.23 933
11018.22 914
11019.21 924
11020.21 944
11021.20 902
11022.19 912
11023.18 875
11024.17 924
11025.16 872
11026.15 878
11027.14 894
11028.14 887
11029.13 881
11030.12 884
11031.11 903
11032.10 851
11033.09 832
11034.09 852
11035.08 850
11036.07 854
11037.06 908
11038.05 859
11039.05 821
11040.04 838
11041.03 828
11042.02 770
11043.02 791
11044.01 828
11045.00 766
11045.99 755
11046.98 777
11047.98 783
11048.97 791
11049.96 788
11050.95 768
11051.95 781
11052.94 826
11053.93 818
11054.93 806
11055.92 839
11056.91 825
11057.90 783
11058.90 804
11059.89 799
11060.88 791
11061.88 802
11062.87 794
11063.86 783
11064.86 775
11065.85 828
11066.84 822
11067.84 836
11068.83 811
11069.82 798
11070.82 810
11071.81 810
11072.80 823
11073.80 790
11074.79 770
11075.78 788
11076.78 791
11077.77 764
11078.77 761
11079.76 792
11080.75 795
11081.75 757
11082.74 798
11083.74 742
11084.73 774
11085.72 743
11086.72 757
11087.71 745
11088.71 722
11089.70 765
11090.70 754
11091.69 746
11092.68 707
11093.68 741
11094.67 750
11095.67 742
11096.66 744
11097.66 736
11098.65 747
11099.65 741
11100.64 731
11101.64 716
11102.63 722
11103.63 746
11104.62 743
11105.62 705
11106.61 716
11107.61 711
11108.60 689
11109.60 699
11110.59 679
11111.59 683
11112.58 679
11113.58 705
11114.57 710
11115.57 737
11116.56 728
11117.56 676
11118.56 655
11119.55 699
11120.55 688
11121.54 709
11122.54 721
11123.54 697
11124.53 700
11125.53 690
11126.52 679
11127.52 674
11128.51 640
11129.51 665
11130.51 678
11131.50 648
11132.50 648
11133.50 626
11134.49 640
11135.49 666
11136.49 658
11137.48 689
11138.48 668
11139.47 678
11140.47 703
11141.47 672
11142.46 700
11143.46 659
11144.46 639
11145.46 666
11146.45 684
11147.45 684
11148.45 657
11149.44 626
11150.44 656
11151.44 671
11152.43 684
11153.43 669
11154.43 644
11155.43 603
11156.42 645
11157.42 654
11158.42 593
11159.42 622
11160.41 606
11161.41 620
11162.41 646
11163.41 581
11164.40 615
11165.40 617
11166.40 626
11167.40 599
11168.39 619
11169.39 579
11170.39 636
11171.39 646
11172.39 634
11173.38 582
11174.38 611
11175.38 635
11176.38 636
11177.38 621
11178.38 608
11179.37 601
11180.37 602
11181.37 590
11182.37 601
11183.37 600
11184.37 608
11185.37 628
11186.36 644
11187.36 602
11188.36 624
11189.36 657
11190.36 664
11191.36 612
11192.36 626
11193.36 649
11194.36 628
11195.35 632
11196.35 614
11197.35 614
11198.35 639
11199.35 645
11200.35 606
11201.35 632
11202.35 649
11203.35 659
11204.35 661
11205.35 633
11206.35 650
11207.35 649
11208.35 648
11209.35 674
11210.35 669
11211.35 633
11212.35 668
11213.35 627
11214.35 612
11215.34 617
11216.35 690
11217.35 650
11218.35 645
11219.35 650
11220.35 619
11221.35 634
11222.35 652
11223.35 624
11224.35 643
11225.35 622
11226.35 595
11227.35 624
11228.35 613
11229.35 651
11230.35 620
11231.35 659
11232.35 655
11233.35 607
11234.35 636
11235.35 661
11236.35 664
11237.36 635
11238.36 657
11239.36 652
11240.36 657
11241.36 669
11242.36 703
11243.36 683
11244.36 652
11245.36 648
11246.37 631
11247.37 661
11248.37 627
11249.37 699
11250.37 702
11251.37 656
11252.38 677
11253.38 694
11254.38 687
11255.38 661
11256.38 646
11257.38 650
11258.39 692
11259.39 681
11260.39 661
11261.39 679
11262.39 717
11263.40 722
11264.40 730
11265.40 667
11266.40 699
11267.40 727
11268.41 735
11269.41 743
11270.41 748
11271.41 789
11272.42 787
11273.42 775
11274.42 749
11275.42 763
11276.43 779
11277.43 787
11278.43 791
11279.44 768
11280.44 749
11281.44 734
11282.44 690
11283.45 666
11284.45 701
11285.45 693
11286.46 642
11287.46 644
11288.46 659
11289.47 686
11290.47 673
11291.47 646
11292.48 668
11293.48 639
11294.48 671
11295.49 654
11296.49 619
11297.49 628
11298.50 662
11299.50 641
11300.51 684
11301.51 679
11302.51 674
11303.52 682
11304.52 652
11305.53 646
11306.53 644
11307.53 647
11308.54 690
11309.54 664
11310.55 643
11311.55 676
11312.55 696
11313.56 707
11314.56 699
11315.57 705
11316.57 724
11317.58 719
11318.58 653
11319.59 656
11320.59 723
11321.59 735
11322.60 652
11323.60 679
11324.61 684
11325.61 671
11326.62 624
11327.62 652
11328.63 682
11329.63 705
11330.64 680
11331.64 698
11332.65 686
11333.65 683
11334.66 729
11335.67 717
11336.67 702
11337.68 757
11338.68 730
11339.69 721
11340.69 696
11341.70 736
11342.70 726
11343.71 664
11344.72 650
11345.72 650
11346.73 656
11347.73 667
11348.74 666
11349.74 647
11350.75 671
11351.76 661
11352.76 670
11353.77 663
11354.78 669
11355.78 629
11356.79 624
11357.79 642
11358.80 628
11359.81 640
11360.81 616
11361.82 625
11362.83 618
11363.83 626
11364.84 627
11365.85 653
11366.85 643
11367.86 614
11368.87 649
11369.87 654
11370.88 611
11371.89 618
11372.89 632
11373.90 648
11374.91 643
11375.92 610
11376.92 626
11377.93 619
11378.94 608
11379.94 612
11380.95 579
11381.96 582
11382.97 599
11383.97 631
11384.98 636
11385.99 629
11387.00 605
11388.00 605
11389.01 629
11390.02 631
11391.03 613
11392.04 628
11393.04 621
11394.05 618
11395.06 624
11396.07 651
11397.08 631
11398.08 632
11399.09 656
11400.10 630
11401.11 581
11402.12 637
11403.12 617
11404.13 634
11405.14 624
11406.15 628
11407.16 653
11408.17 646
11409.18 640
11410.18 656
11411.19 668
11412.20 673
11413.21 647
11414.22 641
11415.23 659
11416.24 665
11417.25 653
11418.25 679
11419.26 692
11420.27 696
11421.28 681
11422.29 654
11423.30 663
11424.31 648
11425.32 618
11426.33 651
11427.34 666
11428.35 701
11429.36 673
11430.37 650
11431.38 631
11432.39 617
11433.39 630
11434.40 638
11435.41 677
11436.42 647
11437.43 653
11438.44 653
11439.45 668
11440.46 675
11441.47 675
11442.48 675
11443.49 633
11444.50 657
11445.51 662
11446.52 645
11447.53 694
11448.55 679
11449.56 684
11450.57 715
11451.58 669
11452.59 659
11453.60 675
11454.61 662
11455.62 688
11456.63 695
11457.64 718
11458.65 711
11459.66 690
11460.67 701
11461.68 695
11462.69 693
11463.71 718
11464.72 716
11465.73 708
11466.74 722
11467.75 722
11468.76 731
11469.77 691
11470.78 738
11471.80 729
11472.81 726
11473.82 688
11474.83 743
11475.84 740
11476.85 693
11477.86 753
11478.88 741
11479.89 752
11480.90 723
11481.91 761
11482.92 762
11483.93 765
11484.95 753
11485.96 784
11486.97 789
11487.98 772
11489.00 783
11490.01 810
11491.02 845
11492.03 768
11493.04 836
11494.06 834
11495.07 805
11496.08 853
11497.09 809
11498.11 807
11499.12 807
11500.13 844
11501.14 844
11502.16 834
11503.17 886
11504.18 904
11505.20 879
11506.21 918
11507.22 909
11508.23 934
11509.25 972
11510.26 958
11511.27 927
11512.29 1014
11513.30 986
11514.31 1060
11515.33 1048
11516.34 1091
11517.35 1112
11518.37 1104
11519.38 1135
11520.39 1167
11521.41 1208
11522.42 1190
11523.43 1210
11524.45 1266
11525.46 1271
11526.47 1360
11527.49 1373
11528.50 1482
11529.52 1599
11530.53 1617
11531.54 1719
11532.56 1800
11533.57 1881
11534.59 2006
11535.60 2032
11536.62 2021
11537.63 1956
11538.64 2032
11539.66 1960
11540.67 1808
11541.69 1708
11542.70 1678
11543.72 1507
11544.73 1416
11545.75 1342
11546.76 1274
11547.77 1204
11548.79 1153
11549.80 1109
11550.82 1088
11551.83 1069
11552.85 1023
11553.86 1011
11554.88 1030
11555.89 997
11556.91 926
11557.92 964
11558.94 985
11559.95 989
11560.97 948
11561.99 936
11563.00 908
11564.02 934
11565.03 964
11566.05 961
11567.06 911
11568.08 933
11569.09 942
11570.11 898
11571.13 924
11572.14 928
11573.16 921
11574.17 888
11575.19 925
11576.20 928
11577.22 958
11578.24 916
11579.25 938
11580.27 935
11581.29 908
11582.30 943
11583.32 940
11584.33 925
11585.35 902
11586.37 928
11587.38 959
11588.40 962
11589.42 1000
11590.43 1012
11591.45 1058
11592.47 1052
11593.48 1128
11594.50 1183
11595.52 1185
11596.53 1167
11597.55 1205
11598.57 1178
11599.58 1158
11600.60 1158
11601.62 1140
11602.64 1098
11603.65 1037
11604.67 998
11605.69 962
11606.70 982
11607.72 944
11608.74 967
11609.76 926
11610.77 961
11611.79 955
11612.81 922
11613.83 918
11614.84 922
11615.86 918
11616.88 933
11617.90 854
11618.92 872
11619.93 862
11620.95 900
11621.97 849
11622.99 878
11624.01 890
11625.02 840
11626.04 837
11627.06 831
11628.08 852
11629.10 856
11630.11 846
11631.13 829
11632.15 813
11633.17 804
11634.19 808
11635.21 810
11636.23 797
11637.24 793
11638.26 779
11639.28 774
11640.30 758
11641.32 756
11642.34 752
11643.36 770
11644.38 739
11645.39 727
11646.41 766
11647.43 738
11648.45 754
11649.47 731
11650.49 692
11651.51 747
11652.53 752
11653.55 745
11654.57 732
11655.59 751
11656.61 736
11657.63 733
11658.65 737
11659.67 727
11660.69 706
11661.70 732
11662.72 728
11663.74 714
11664.76 710
11665.78 663
11666.80 685
11667.82 663
11668.84 680
11669.86 677
11670.88 676
11671.90 701
11672.92 700
11673.95 709
11674.97 690
11675.99 692
11677.01 681
11678.03 700
11679.05 668
11680.07 686
11681.09 683
11682.11 665
11683.13 690
11684.15 707
11685.17 675
11686.19 683
11687.21 683
11688.23 668
11689.25 673
11690.28 658
11691.30 665
11692.32 622
11693.34 659
11694.36 662
11695.38 651
11696.40 657
11697.42 684
11698.44 622
11699.47 607
11700.49 626
11701.51 643
11702.53 609
11703.55 585
11704.57 620
11705.60 610
11706.62 625
11707.64 631
11708.66 648
11709.68 619
11710.70 629
11711.73 615
11712.75 614
11713.77 591
11714.79 600
11715.81 586
11716.84 606
11717.86 604
11718.88 602
11719.90 596
11720.92 591
11721.95 579
11722.97 564
11723.99 612
11725.01 616
11726.04 607
11727.06 573
11728.08 593
11729.11 583
11730.13 563
11731.15 580
11732.17 576
11733.20 592
11734.22 599
11735.24 604
11736.26 582
11737.29 580
11738.31 563
11739.33 579
11740.36 570
11741.38 565
11742.40 568
11743.43 558
11744.45 586
11745.47 555
11746.50 570
11747.52 558
11748.54 542
11749.57 542
11750.59 562
11751.62 568
11752.64 553
11753.66 570
11754.69 575
11755.71 560
11756.73 518
11757.76 576
11758.78 593
11759.81 588
11760.83 564
11761.85 594
11762.88 599
11763.90 596
11764.93 563
11765.95 568
11766.98 592
11768.00 542
11769.02 597
11770.05 617
11771.07 586
11772.10 556
11773.12 585
11774.15 572
11775.17 560
11776.20 544
11777.22 572
11778.25 561
11779.27 559
11780.30 573
11781.32 563
11782.35 582
11783.37 594
11784.40 595
11785.42 529
11786.45 546
11787.47 577
11788.50 573
11789.52 550
11790.55 539
11791.57 561
11792.60 580
11793.62 548
11794.65 567
11795.67 581
11796.70 608
11797.73 612
11798.75 568
11799.78 569
11800.80 615
11801.83 597
11802.85 593
11803.88 584
11804.91 605
11805.93 579
11806.96 599
11807.98 595
11809.01 594
11810.04 566
11811.06 572
11812.09 596
11813.12 591
11814.14 615
11815.17 618
11816.19 634
11817.22 580
11818.25 640
11819.27 625
11820.30 632
11821.33 611
11822.35 623
11823.38 594
11824.41 608
11825.44 598
11826.46 619
11827.49 653
11828.52 634
11829.54 610
11830.57 621
11831.60 623
11832.62 641
11833.65 639
11834.68 647
11835.71 683
11836.73 640
11837.76 659
11838.79 666
11839.82 667
11840.84 689
11841.87 661
11842.90 686
11843.93 649
11844.95 667
11845.98 646
11847.01 657
11848.04 640
11849.07 677
11850.09 663
11851.12 679
11852.15 696
11853.18 726
11854.21 700
11855.23 696
11856.26 752
11857.29 701
11858.32 666
11859.35 704
11860.38 743
11861.40 768
11862.43 732
11863.46 780
11864.49 732
11865.52 732
11866.55 740
11867.58 732
11868.60 799
11869.63 816
11870.66 812
11871.69 759
11872.72 763
11873.75 774
11874.78 797
11875.81 837
11876.84 792
11877.86 828
11878.89 849
11879.92 868
11880.95 814
11881.98 819
11883.01 874
11884.04 865
11885.07 826
11886.10 879
11887.13 923
11888.16 910
11889.19 929
11890.22 932
11891.25 909
11892.28 928
11893.31 968
11894.34 980
11895.37 1029
11896.40 1062
11897.43 1083
11898.46 1051
11899.49 1054
11900.52 1092
11901.55 1155
11902.58 1100
11903.61 1075
11904.64 1072
11905.67 1103
11906.70 1064
11907.73 1082
11908.76 1006
11909.79 1036
11910.82 991
11911.85 1051
11912.88 1022
11913.91 948
11914.94 994
11915.97 980
11917.01 1037
11918.04 1041
11919.07 1057
11920.10 1087
11921.13 1131
11922.16 1173
11923.19 1189
11924.22 1261
11925.25 1292
11926.28 1317
11927.32 1309
11928.35 1313
11929.38 1376
11930.41 1348
11931.44 1313
11932.47 1286
11933.50 1218
11934.54 1186
11935.57 1098
11936.60 1076
11937.63 1045
11938.66 977
11939.70 1004
11940.73 987
11941.76 959
11942.79 912
11943.82 927
11944.85 898
11945.89 912
11946.92 911
11947.95 882
11948.98 879
11950.02 889
11951.05 912
11952.08 877
11953.11 857
11954.15 847
11955.18 883
11956.21 844
11957.24 829
11958.28 828
11959.31 853
11960.34 829
11961.37 883
11962.41 862
11963.44 887
11964.47 831
11965.51 875
11966.54 877
11967.57 891
11968.60 856
11969.64 878
11970.67 867
11971.70 866
11972.74 840
11973.77 817
11974.80 817
11975.84 851
11976.87 845
11977.90 827
11978.94 840
11979.97 845
11981.00 844
11982.04 818
11983.07 874
11984.11 907
11985.14 907
11986.17 917
11987.21 888
11988.24 890
11989.28 894
11990.31 908
11991.34 926
11992.38 927
11993.41 885
11994.45 917
11995.48 904
11996.51 886
11997.55 929
11998.58 942
11999.62 897
12000.65 901
12001.69 984
12002.72 976
12003.76 943
12004.79 988
12005.82 921
12006.86 915
12007.89 981
12008.93 987
12009.96 1053
12011.00 1027
12012.03 976
12013.07 983
12014.10 994
12015.14 1048
12016.17 1043
12017.21 1021
12018.24 1017
12019.28 1005
12020.32 1049
12021.35 1027
12022.39 1048
12023.42 1068
12024.46 1066
12025.49 1068
12026.53 1018
12027.56 1056
12028.60 1019
12029.64 1025
12030.67 1058
12031.71 1040
12032.74 1018
12033.78 1027
12034.81 988
12035.85 1067
12036.89 1035
12037.92 1061
12038.96 1077
12039.99 1076
12041.03 1056
12042.07 1027
12043.10 1092
12044.14 1102
12045.18 1043
12046.21 1125
12047.25 1131
12048.29 1088
12049.32 1132
12050.36 1109
12051.40 1180
12052.43 1190
12053.47 1240
12054.51 1222
12055.54 1157
12056.58 1150
12057.62 1169
12058.65 1132
12059.69 1073
12060.73 1095
12061.76 1038
12062.80 1018
12063.84 1035
12064.88 1000
12065.91 1017
12066.95 984
12067.99 970
12069.03 933
12070.06 911
12071.10 958
12072.14 959
12073.18 929
12074.21 898
12075.25 896
12076.29 920
12077.33 921
12078.36 904
12079.40 925
12080.44 930
12081.48 891
12082.52 902
12083.55 875
12084.59 950
12085.63 975
12086.67 1004
12087.71 947
12088.74 929
12089.78 946
12090.82 937
12091.86 987
12092.90 961
12093.94 974
12094.98 971
12096.01 1003
12097.05 1063
12098.09 1058
12099.13 1064
12100.17 1063
12101.21 1016
12102.25 974
12103.28 942
12104.32 982
12105.36 1009
12106.40 958
12107.44 935
12108.48 900
12109.52 897
12110.56 820
12111.60 893
12112.64 833
12113.68 846
12114.72 806
12115.76 818
12116.79 797
12117.83 789
12118.87 801
12119.91 809
12120.95 812
12121.99 772
12123.03 743
12124.07 749
12125.11 713
12126.15 730
12127.19 742
12128.23 717
12129.27 729
12130.31 741
12131.35 807
12132.39 787
12133.43 714
12134.47 709
12135.51 727
12136.55 724
12137.59 736
12138.63 705
12139.67 723
12140.71 722
12141.76 713
12142.80 693
12143.84 730
12144.88 722
12145.92 718
12146.96 707
12148.00 694
12149.04 698
12150.08 687
12151.12 659
12152.16 654
12153.20 725
12154.25 660
12155.29 655
12156.33 647
12157.37 659
12158.41 651
12159.45 678
12160.49 657
12161.53 661
12162.58 642
12163.62 635
12164.66 667
12165.70 658
12166.74 664
12167.78 671
12168.82 702
12169.87 631
12170.91 628
12171.95 638
12172.99 654
12174.03 647
12175.08 654
12176.12 637
12177.16 630
12178.20 611
12179.24 628
12180.29 639
12181.33 656
12182.37 654
12183.41 619
12184.46 645
12185.50 632
12186.54 617
12187.58 630
12188.63 620
12189.67 635
12190.71 660
12191.75 658
12192.80 621
12193.84 614
12194.88 617
12195.92 582
12196.97 591
12198.01 613
12199.05 610
12200.10 617
12201.14 622
12202.18 618
12203.23 623
12204.27 575
12205.31 598
12206.36 588
12207.40 610
12208.44 624
12209.49 633
12210.53 590
12211.57 595
12212.62 582
12213.66 601
12214.70 615
12215.75 626
12216.79 592
12217.84 570
12218.88 569
12219.92 531
12220.97 561
12222.01 534
12223.06 562
12224.10 571
12225.14 567
12226.19 563
12227.23 571
12228.28 562
12229.32 567
12230.36 600
12231.41 590
12232.45 552
12233.50 547
12234.54 534
12235.59 542
12236.63 528
12237.68 543
12238.72 545
12239.77 557
12240.81 539
12241.86 561
12242.90 530
12243.94 534
12244.99 586
12246.03 553
12247.08 569
12248.13 525
12249.17 517
12250.22 507
12251.26 500
12252.31 499
12253.35 528
12254.40 513
12255.44 528
12256.49 512
12257.53 537
12258.58 528
12259.62 530
12260.67 500
12261.72 512
12262.76 512
12263.81 487
12264.85 505
12265.90 535
12266.94 521
12267.99 482
12269.04 535
12270.08 497
12271.13 481
12272.17 518
12273.22 514
12274.27 496
12275.31 480
12276.36 496
12277.41 519
12278.45 482
12279.50 484
12280.55 528
12281.59 502
12282.64 484
12283.69 484
12284.73 508
12285.78 489
12286.83 482
12287.87 459
12288.92 508
12289.97 494
12291.01 456
12292.06 496
12293.11 496
12294.15 469
12295.20 449
12296.25 487
12297.30 517
12298.34 503
12299.39 479
12300.44 500
12301.48 458
12302.53 484
12303.58 485
12304.63 469
12305.67 483
12306.72 483
12307.77 475
12308.82 483
12309.87 483
12310.91 472
12311.96 484
12313.01 486
12314.06 476
12315.10 481
12316.15 502
12317.20 468
12318.25 461
12319.30 460
12320.34 480
12321.39 478
12322.44 456
12323.49 464
12324.54 459
12325.59 468
12326.63 459
12327.68 470
12328.73 470
12329.78 479
12330.83 463
12331.88 481
12332.93 450
12333.98 455
12335.02 481
12336.07 486
12337.12 461
12338.17 452
12339.22 433
12340.27 469
12341.32 460
12342.37 468
12343.42 460
12344.47 471
12345.51 467
12346.56 477
12347.61 491
12348.66 443
12349.71 429
12350.76 494
12351.81 485
12352.86 449
12353.91 482
12354.96 494
12356.01 497
12357.06 487
12358.11 469
12359.16 486
12360.21 464
12361.26 458
12362.31 484
12363.36 477
12364.41 463
12365.46 479
12366.51 473
12367.56 459
12368.61 447
12369.66 460
12370.71 468
12371.76 479
12372.81 474
12373.86 478
12374.91 504
12375.96 479
12377.01 525
12378.06 512
12379.11 498
12380.17 465
12381.22 470
12382.27 506
12383.32 446
12384.37 462
12385.42 452
12386.47 441
12387.52 491
12388.57 452
12389.62 491
12390.67 504
12391.73 460
12392.78 476
12393.83 475
12394.88 521
12395.93 493
12396.98 486
12398.03 492
12399.09 474
12400.14 480
12401.19 468
12402.24 494
12403.29 504
12404.34 494
12405.40 533
12406.45 497
12407.50 502
12408.55 526
12409.60 509
12410.66 521
12411.71 504
12412.76 493
12413.81 521
12414.86 515
12415.92 480
12416.97 493
12418.02 519
12419.07 515
12420.13 503
12421.18 483
12422.23 502
12423.28 495
12424.34 517
12425.39 534
12426.44 518
12427.49 529
12428.55 521
12429.60 539
12430.65 545
12431.71 530
12432.76 535
12433.81 564
12434.86 516
12435.92 523
12436.97 554
12438.02 532
12439.08 544
12440.13 514
12441.18 544
12442.24 575
12443.29 547
12444.34 533
12445.40 560
12446.45 575
12447.50 541
12448.56 547
12449.61 596
12450.67 597
12451.72 597
12452.77 586
12453.83 553
12454.88 598
12455.94 589
12456.99 637
12458.04 639
12459.10 658
12460.15 693
12461.21 686
12462.26 668
12463.31 675
12464.37 738
12465.42 768
12466.48 784
12467.53 819
12468.59 898
12469.64 938
12470.70 942
12471.75 959
12472.80 991
12473.86 958
12474.91 981
12475.97 990
12477.02 995
12478.08 975
12479.13 925
12480.19 884
12481.24 872
12482.30 859
12483.35 779
12484.41 773
12485.46 703
12486.52 698
12487.57 711
12488.63 712
12489.69 709
12490.74 665
12491.80 653
12492.85 688
12493.91 661
12494.96 626
12496.02 645
12497.07 661
12498.13 654
12499.19 652
12500.24 660
12501.30 635
12502.35 616
12503.41 626
12504.47 638
12505.52 628
12506.58 638
12507.63 646
12508.69 648
12509.75 609
12510.80 629
12511.86 621
12512.91 643
12513.97 632
12515.03 651
12516.08 629
12517.14 641
12518.20 641
12519.25 682
12520.31 628
12521.37 609
12522.42 656
12523.48 651
12524.54 668
12525.59 648
12526.65 616
12527.71 631
12528.77 620
12529.82 627
12530.88 585
12531.94 615
12532.99 619
12534.05 622
12535.11 611
12536.17 574
12537.22 605
12538.28 627
12539.34 639
12540.40 637
12541.45 643
12542.51 653
12543.57 669
12544.63 668
12545.68 663
12546.74 684
12547.80 701
12548.86 705
12549.92 729
12550.97 731
12552.03 712
12553.09 714
12554.15 716
12555.21 694
12556.26 705
12557.32 696
12558.38 669
12559.44 646
12560.50 657
12561.56 665
12562.61 690
12563.67 678
12564.73 665
12565.79 667
12566.85 689
12567.91 678
12568.97 670
12570.02 684
12571.08 644
12572.14 647
12573.20 674
12574.26 656
12575.32 622
12576.38 606
12577.44 659
12578.50 635
12579.56 649
12580.61 631
12581.67 657
12582.73 680
12583.79 642
12584.85 664
12585.91 625
12586.97 640
12588.03 663
12589.09 655
12590.15 659
12591.21 650
12592.27 663
12593.33 668
12594.39 654
12595.45 695
12596.51 691
12597.57 668
12598.63 653
12599.69 652
12600.75 665
12601.81 670
12602.87 672
12603.93 697
12604.99 720
12606.05 695
12607.11 669
12608.17 693
12609.23 729
12610.29 704
12611.35 697
12612.41 714
12613.47 774
12614.53 734
12615.59 688
12616.66 729
12617.72 756
12618.78 707
12619.84 774
12620.90 783
12621.96 768
12623.02 772
12624.08 742
12625.14 800
12626.20 806
12627.26 791
12628.33 802
12629.39 775
12630.45 761
12631.51 766
12632.57 773
12633.63 742
12634.69 732
12635.76 772
12636.82 726
12637.88 752
12638.94 731
12640.00 734
12641.06 730
12642.13 706
12643.19 707
12644.25 697
12645.31 690
12646.37 666
12647.44 674
12648.50 698
12649.56 679
12650.62 679
12651.68 681
12652.75 697
12653.81 672
12654.87 698
12655.93 655
12657.00 713
12658.06 691
12659.12 697
12660.18 686
12661.25 700
12662.31 680
12663.37 710
12664.43 675
12665.50 730
12666.56 699
12667.62 679
12668.69 694
12669.75 672
12670.81 725
12671.88 734
12672.94 707
12674.00 720
12675.06 706
12676.13 708
12677.19 688
12678.25 722
12679.32 717
12680.38 725
12681.44 736
12682.51 709
12683.57 726
12684.64 753
12685.70 752
12686.76 750
12687.83 793
12688.89 803
12689.95 785
12691.02 800
12692.08 799
12693.15 778
12694.21 787
12695.27 811
12696.34 869
12697.40 815
12698.47 813
12699.53 885
12700.59 908
12701.66 858
12702.72 841
12703.79 877
12704.85 884
12705.92 909
12706.98 843
12708.05 871
12709.11 845
12710.18 888
12711.24 876
12712.30 899
12713.37 889
12714.43 892
12715.50 861
12716.56 815
12717.63 845
12718.69 822
12719.76 829
12720.82 895
12721.89 916
12722.95 874
12724.02 899
12725.09 906
12726.15 930
12727.22 934
12728.28 958
12729.35 965
12730.41 958
12731.48 945
12732.54 918
12733.61 949
12734.68 919
12735.74 920
12736.81 883
12737.87 873
12738.94 882
12740.00 862
12741.07 854
12742.14 855
12743.20 845
12744.27 834
12745.33 803
12746.40 750
12747.47 780
12748.53 800
12749.60 777
12750.67 753
12751.73 768
12752.80 789
12753.87 784
12754.93 762
12756.00 738
12757.07 737
12758.13 752
12759.20 757
12760.27 772
12761.33 776
12762.40 750
12763.47 739
12764.53 739
12765.60 743
12766.67 704
12767.73 731
12768.80 705
12769.87 689
12770.94 679
12772.00 698
12773.07 688
12774.14 686
12775.21 701
12776.27 650
12777.34 655
12778.41 685
12779.48 669
12780.54 638
12781.61 638
12782.68 619
12783.75 607
12784.81 630
12785.88 653
12786.95 629
12788.02 636
12789.09 616
12790.15 604
12791.22 666
12792.29 618
12793.36 644
12794.43 609
12795.49 628
12796.56 632
12797.63 627
12798.70 619
12799.77 621
12800.84 627
12801.90 635
12802.97 604
12804.04 652
12805.11 615
12806.18 602
12807.25 627
12808.32 622
12809.39 653
12810.45 649
12811.52 655
12812.59 659
12813.66 630
12814.73 647
12815.80 623
12816.87 643
12817.94 635
12819.01 650
12820.08 639
12821.15 618
12822.21 626
12823.28 624
12824.35 630
12825.42 596
12826.49 646
12827.56 641
12828.63 601
12829.70 637
12830.77 607
12831.84 578
12832.91 592
12833.98 580
12835.05 574
12836.12 579
12837.19 575
12838.26 580
12839.33 569
12840.40 577
12841.47 566
12842.54 574
12843.61 587
12844.68 564
12845.75 541
12846.82 554
12847.89 543
12848.96 547
12850.03 524
12851.10 546
12852.18 557
12853.25 551
12854.32 542
12855.39 535
12856.46 526
12857.53 558
12858.60 558
12859.67 548
12860.74 535
12861.81 547
12862.88 525
12863.96 544
12865.03 531
12866.10 521
12867.17 525
12868.24 517
12869.31 528
12870.38 496
12871.45 526
12872.53 518
12873.60 486
12874.67 504
12875.74 507
12876.81 508
12877.88 505
12878.96 524
12880.03 527
12881.10 471
12882.17 489
12883.24 503
12884.31 479
12885.39 501
12886.46 498
12887.53 477
12888.60 464
12889.68 514
12890.75 454
12891.82 483
12892.89 450
12893.96 461
12895.04 487
12896.11 475
12897.18 455
12898.25 461
12899.33 472
12900.40 443
12901.47 478
12902.54 454
12903.62 452
12904.69 463
12905.76 424
12906.84 444
12907.91 444
12908.98 463
12910.06 432
12911.13 416
12912.20 443
12913.27 461
12914.35 450
12915.42 420
12916.49 436
12917.57 445
12918.64 441
12919.71 440
12920.79 436
12921.86 437
12922.94 422
12924.01 441
12925.08 415
12926.16 422
12927.23 418
12928.30 405
12929.38 429
12930.45 413
12931.53 397
12932.60 395
12933.67 412
12934.75 411
12935.82 422
12936.90 426
12937.97 420
12939.04 411
12940.12 400
12941.19 402
12942.27 420
12943.34 431
12944.42 427
12945.49 444
12946.56 427
12947.64 408
12948.71 402
12949.79 402
12950.86 385
12951.94 405
12953.01 379
12954.09 398
12955.16 407
12956.24 395
12957.31 399
12958.39 380
12959.46 371
12960.54 421
12961.61 390
12962.69 394
12963.76 439
12964.84 424
12965.91 436
12966.99 390
12968.07 401
12969.14 410
12970.22 396
12971.29 390
12972.37 372
12973.44 363
12974.52 394
12975.59 383
12976.67 397
12977.75 386
12978.82 401
12979.90 403
12980.97 400
12982.05 396
12983.13 403
12984.20 380
12985.28 405
12986.35 395
12987.43 422
12988.51 418
12989.58 424
12990.66 421
12991.74 409
12992.81 384
12993.89 408
12994.97 389
12996.04 408
12997.12 401
12998.20 404
12999.27 424
13000.35 393
13001.43 415
13002.50 391
13003.58 379
13004.66 413
13005.73 423
13006.81 385
13007.89 374
13008.97 368
13010.04 365
13011.12 363
13012.20 383
13013.27 416
13014.35 379
13015.43 406
13016.51 395
13017.58 402
13018.66 398
13019.74 413
13020.82 406
13021.89 400
13022.97 397
13024.05 392
13025.13 386
13026.21 406
13027.28 394
13028.36 404
13029.44 373
13030.52 369
13031.60 379
13032.67 383
13033.75 386
13034.83 394
13035.91 415
13036.99 454
13038.07 385
13039.14 428
13040.22 418
13041.30 401
13042.38 422
13043.46 442
13044.54 423
13045.62 359
13046.69 397
13047.77 408
13048.85 399
13049.93 405
13051.01 413
13052.09 393
13053.17 398
13054.25 422
13055.33 387
13056.40 394
13057.48 391
13058.56 378
13059.64 403
13060.72 381
13061.80 386
13062.88 412
13063.96 377
13065.04 394
13066.12 377
13067.20 378
13068.28 402
13069.36 402
13070.44 407
13071.52 393
13072.60 395
13073.68 395
13074.76 395
13075.84 379
13076.92 400
13078.00 382
13079.08 425
13080.16 381
13081.24 405
13082.32 411
13083.40 421
13084.48 421
13085.56 413
13086.64 414
13087.72 407
13088.80 413
13089.88 423
13090.96 387
13092.04 383
13093.12 400
13094.20 382
13095.28 376
13096.36 410
13097.44 413
13098.52 394
13099.61 396
13100.69 395
13101.77 391
13102.85 406
13103.93 406
13105.01 420
13106.09 405
13107.17 402
13108.25 393
13109.34 420
13110.42 389
13111.50 420
13112.58 418
13113.66 434
13114.74 402
13115.82 427
13116.91 428
13117.99 407
13119.07 454
13120.15 420
13121.23 437
13122.31 443
13123.40 408
13124.48 424
13125.56 427
13126.64 405
13127.72 431
13128.81 428
13129.89 439
13130.97 448
13132.05 431
13133.14 409
13134.22 414
13135.30 435
13136.38 422
13137.47 440
13138.55 416
13139.63 393
13140.71 384
13141.80 380
13142.88 428
13143.96 450
13145.04 457
13146.13 468
13147.21 417
13148.29 388
13149.38 460
13150.46 452
13151.54 419
13152.62 422
13153.71 442
13154.79 449
13155.87 437
13156.96 394
13158.04 449
13159.12 436
13160.21 430
13161.29 419
13162.37 412
13163.46 409
13164.54 433
13165.62 418
13166.71 430
13167.79 422
13168.88 421
13169.96 462
13171.04 465
13172.13 426
13173.21 406
13174.30 440
13175.38 437
13176.46 451
13177.55 426
13178.63 428
13179.72 426
13180.80 442
13181.88 464
13182.97 431
13184.05 456
13185.14 468
13186.22 422
13187.31 421
13188.39 374
13189.48 432
13190.56 460
13191.65 441
13192.73 451
13193.81 469
13194.90 470
13195.98 476
13197.07 443
13198.15 394
13199.24 435
13200.32 486
13201.41 461
13202.49 469
13203.58 437
13204.67 453
13205.75 455
13206.84 480
13207.92 417
13209.01 461
13210.09 479
13211.18 487
13212.26 454
13213.35 482
13214.43 486
13215.52 484
13216.61 464
13217.69 473
13218.78 478
13219.86 468
13220.95 462
13222.04 483
13223.12 489
13224.21 456
13225.29 477
13226.38 481
13227.47 462
13228.55 458
13229.64 473
13230.72 476
13231.81 485
13232.90 508
13233.98 491
13235.07 480
13236.16 511
13237.24 494
13238.33 486
13239.42 480
13240.50 490
13241.59 496
13242.68 467
13243.76 478
13244.85 468
13245.94 509
13247.02 514
13248.11 551
13249.20 557
13250.29 530
13251.37 514
13252.46 540
13253.55 535
13254.63 591
13255.72 541
13256.81 534
13257.90 559
13258.98 543
13260.07 554
13261.16 546
13262.25 530
13263.33 552
13264.42 540
13265.51 575
13266.60 575
13267.69 561
13268.77 582
13269.86 573
13270.95 578
13272.04 586
13273.13 606
13274.21 589
13275.30 593
13276.39 583
13277.48 582
13278.57 614
13279.65 615
13280.74 574
13281.83 610
13282.92 601
13284.01 572
13285.10 587
13286.19 601
13287.27 627
13288.36 619
13289.45 635
13290.54 621
13291.63 639
13292.72 606
13293.81 637
13294.90 671
13295.98 624
13297.07 610
13298.16 635
13299.25 630
13300.34 611
13301.43 616
13302.52 643
13303.61 686
13304.70 689
13305.79 689
13306.88 680
13307.97 687
13309.06 691
13310.15 719
13311.24 722
13312.32 720
13313.41 743
13314.50 740
13315.59 716
13316.68 652
13317.77 690
13318.86 719
13319.95 707
13321.04 698
13322.13 756
13323.22 704
13324.31 724
13325.40 702
13326.49 755
13327.58 765
13328.68 743
13329.77 744
13330.86 774
13331.95 792
13333.04 773
13334.13 743
13335.22 756
13336.31 766
13337.40 790
13338.49 783
13339.58 778
13340.67 808
13341.76 787
13342.85 812
13343.94 810
13345.04 789
13346.13 783
13347.22 835
13348.31 806
13349.40 820
13350.49 834
13351.58 829
13352.67 811
13353.77 793
13354.86 806
13355.95 815
13357.04 870
13358.13 879
13359.22 899
13360.31 894
13361.41 909
13362.50 873
13363.59 911
13364.68 896
13365.77 891
13366.87 902
13367.96 882
13369.05 874
13370.14 879
13371.23 877
13372.33 841
13373.42 827
13374.51 870
13375.60 815
13376.69 803
13377.79 731
13378.88 743
13379.97 738
13381.06 720
13382.16 755
13383.25 716
13384.34 707
13385.43 724
13386.53 670
13387.62 691
13388.71 660
13389.81 720
13390.90 675
13391.99 687
13393.08 692
13394.18 703
13395.27 696
13396.36 740
13397.46 711
13398.55 689
13399.64 675
13400.74 708
13401.83 695
13402.92 702
13404.02 691
13405.11 678
13406.20 696
13407.30 674
13408.39 666
13409.48 702
13410.58 670
13411.67 626
13412.77 663
13413.86 674
13414.95 674
13416.05 695
13417.14 696
13418.23 678
13419.33 671
13420.42 670
13421.52 708
13422.61 709
13423.71 689
13424.80 727
13425.89 678
13426.99 659
13428.08 678
13429.18 705
13430.27 710
13431.37 667
13432.46 665
13433.56 709
13434.65 667
13435.74 686
13436.84 701
13437.93 714
13439.03 737
13440.12 680
13441.22 763
13442.31 722
13443.41 725
13444.50 726
13445.60 731
13446.69 712
13447.79 737
13448.88 752
13449.98 723
13451.08 744
13452.17 743
13453.27 760
13454.36 773
13455.46 765
13456.55 792
13457.65 756
13458.74 764
13459.84 750
13460.94 788
13462.03 812
13463.13 780
13464.22 802
13465.32 793
13466.41 764
13467.51 829
13468.61 813
13469.70 803
13470.80 828
13471.90 813
13472.99 796
13474.09 793
13475.18 828
13476.28 833
13477.38 875
13478.47 855
13479.57 825
13480.67 849
13481.76 896
13482.86 837
13483.96 821
13485.05 827
13486.15 921
13487.25 870
13488.34 837
13489.44 799
13490.54 872
13491.63 899
13492.73 892
13493.83 962
13494.93 922
13496.02 951
13497.12 987
13498.22 966
13499.31 985
13500.41 964
13501.51 963
13502.61 954
13503.70 936
13504.80 958
13505.90 930
13507.00 942
13508.09 910
13509.19 930
13510.29 940
13511.39 902
13512.49 868
13513.58 870
13514.68 879
13515.78 862
13516.88 837
13517.98 823
13519.07 829
13520.17 836
13521.27 793
13522.37 782
13523.47 849
13524.57 767
13525.66 764
13526.76 771
13527.86 777
13528.96 755
13530.06 797
13531.16 733
13532.25 743
13533.35 682
13534.45 711
13535.55 748
13536.65 704
13537.75 716
13538.85 712
13539.95 676
13541.05 655
13542.14 635
13543.24 700
13544.34 685
13545.44 682
13546.54 646
13547.64 647
13548.74 647
13549.84 639
13550.94 622
13552.04 632
13553.14 634
13554.24 649
13555.34 644
13556.44 675
13557.54 671
13558.64 660
13559.74 637
13560.84 641
13561.94 593
13563.04 615
13564.13 632
13565.23 641
13566.34 638
13567.44 644
13568.54 616
13569.64 629
13570.74 649
13571.84 653
13572.94 650
13574.04 617
13575.14 623
13576.24 618
13577.34 633
13578.44 600
13579.54 610
13580.64 647
13581.74 627
13582.84 639
13583.94 620
13585.04 629
13586.14 645
13587.24 619
13588.35 640
13589.45 643
13590.55 611
13591.65 668
13592.75 615
13593.85 625
13594.95 608
13596.05 649
13597.15 626
13598.26 617
13599.36 582
13600.46 632
13601.56 635
13602.66 650
13603.76 629
13604.86 652
13605.97 660
13607.07 623
13608.17 615
13609.27 645
13610.37 628
13611.47 599
13612.58 612
13613.68 642
13614.78 645
13615.88 618
13616.98 620
13618.09 631
13619.19 654
13620.29 639
13621.39 638
13622.50 667
13623.60 618
13624.70 639
13625.80 649
13626.91 641
13628.01 611
13629.11 587
13630.21 625
13631.32 644
13632.42 659
13633.52 638
13634.62 618
13635.73 647
13636.83 647
13637.93 629
13639.04 600
13640.14 608
13641.24 619
13642.35 649
13643.45 634
13644.55 583
13645.65 626
13646.76 653
13647.86 634
13648.96 617
13650.07 617
13651.17 611
13652.28 614
13653.38 644
13654.48 627
13655.59 638
13656.69 637
13657.79 633
13658.90 629
13660.00 653
13661.11 626
13662.21 605
13663.31 597
13664.42 609
13665.52 631
13666.63 630
13667.73 607
13668.83 640
13669.94 619
13671.04 654
13672.15 650
13673.25 634
13674.36 627
13675.46 654
13676.56 624
13677.67 650
13678.77 651
13679.88 592
13680.98 627
13682.09 608
13683.19 635
13684.30 636
13685.40 623
13686.51 640
13687.61 643
13688.72 639
13689.82 619
13690.93 640
13692.03 692
13693.14 650
13694.24 646
13695.35 664
13696.45 657
13697.56 673
13698.66 634
13699.77 697
13700.87 677
13701.98 667
13703.09 664
13704.19 679
13705.30 666
13706.40 679
13707.51 707
13708.61 720
13709.72 713
13710.83 725
13711.93 700
13713.04 691
13714.14 750
13715.25 715
13716.36 737
13717.46 738
13718.57 750
13719.67 769
13720.78 754
13721.89 720
13722.99 752
13724.10 775
13725.21 767
13726.31 815
13727.42 797
13728.53 794
13729.63 771
13730.74 780
13731.85 819
13732.95 754
13734.06 782
13735.17 789
13736.27 810
13737.38 832
13738.49 814
13739.59 833
13740.70 853
13741.81 833
13742.92 841
13744.02 887
13745.13 936
13746.24 921
13747.35 938
13748.45 943
13749.56 1018
13750.67 1042
13751.78 1027
13752.88 1034
13753.99 1079
13755.10 1078
13756.21 1095
13757.31 1097
13758.42 1111
13759.53 1120
13760.64 1133
13761.75 1126
13762.85 1134
13763.96 1221
13765.07 1168
13766.18 1196
13767.29 1180
13768.39 1117
13769.50 1135
13770.61 1135
13771.72 1075
13772.83 1089
13773.94 1109
13775.04 1053
13776.15 1007
13777.26 998
13778.37 954
13779.48 936
13780.59 951
13781.70 854
13782.80 881
13783.91 848
13785.02 832
13786.13 854
13787.24 829
13788.35 800
13789.46 787
13790.57 764
13791.68 764
13792.79 775
13793.90 734
13795.00 745
13796.11 728
13797.22 753
13798.33 764
13799.44 745
13800.55 718
13801.66 737
13802.77 701
13803.88 703
13804.99 722
13806.10 698
13807.21 669
13808.32 681
13809.43 688
13810.54 695
13811.65 676
13812.76 696
13813.87 690
13814.98 697
13816.09 673
13817.20 682
13818.31 666
13819.42 637
13820.53 698
13821.64 620
13822.75 678
13823.86 604
13824.97 635
13826.08 645
13827.19 656
13828.30 671
13829.41 690
13830.53 624
13831.64 622
13832.75 643
13833.86 622
13834.97 677
13836.08 652
13837.19 672
13838.30 645
13839.41 688
13840.52 677
13841.64 679
13842.75 649
13843.86 677
13844.97 652
13846.08 678
13847.19 695
13848.30 674
13849.41 658
13850.53 659
13851.64 692
13852.75 683
13853.86 654
13854.97 673
13856.08 709
13857.20 653
13858.31 664
13859.42 664
13860.53 688
13861.64 690
13862.76 693
13863.87 664
13864.98 672
13866.09 693
13867.20 718
13868.32 682
13869.43 697
13870.54 702
13871.65 702
13872.77 702
13873.88 695
13874.99 708
13876.10 684
13877.22 709
13878.33 731
13879.44 708
13880.55 742
13881.67 743
13882.78 740
13883.89 747
13885.01 757
13886.12 794
13887.23 800
13888.34 801
13889.46 818
13890.57 818
13891.68 831
13892.80 820
13893.91 727
13895.02 781
13896.14 774
13897.25 766
13898.36 765
13899.48 736
13900.59 749
13901.70 711
13902.82 709
13903.93 714
13905.05 680
13906.16 698
13907.27 701
13908.39 678
13909.50 649
13910.61 667
13911.73 668
13912.84 647
13913.96 654
13915.07 636
13916.19 654
13917.30 665
13918.41 607
13919.53 627
13920.64 632
13921.76 639
13922.87 675
13923.99 612
13925.10 634
13926.21 630
13927.33 644
13928.44 661
13929.56 632
13930.67 615
13931.79 632
13932.90 639
13934.02 628
13935.13 619
13936.25 641
13937.36 627
13938.48 600
13939.59 627
13940.71 646
13941.82 593
13942.94 587
13944.05 575
13945.17 589
13946.28 566
13947.40 577
13948.52 603
13949.63 630
13950.75 626
13951.86 588
13952.98 602
13954.09 605
13955.21 603
13956.32 576
13957.44 620
13958.56 595
13959.67 578
13960.79 603
13961.90 563
13963.02 605
13964.14 628
13965.25 587
13966.37 620
13967.48 595
13968.60 552
13969.72 569
13970.83 568
13971.95 590
13973.07 598
13974.18 560
13975.30 598
13976.42 575
13977.53 579
13978.65 572
13979.77 591
13980.88 570
13982.00 608
13983.12 600
13984.23 624
13985.35 636
13986.47 624
13987.58 626
13988.70 593
13989.82 623
13990.94 607
13992.05 606
13993.17 587
13994.29 616
13995.40 619
13996.52 638
13997.64 620
13998.76 644
13999.87 614
14000.99 633
14002.11 635
14003.23 645
14004.35 595
14005.46 603
14006.58 635
14007.70 616
14008.82 617
14009.93 603
14011.05 648
14012.17 604
14013.29 599
14014.41 587
14015.52 632
14016.64 637
14017.76 612
14018.88 639
14020.00 642
14021.12 622
14022.23 613
14023.35 637
14024.47 624
14025.59 617
14026.71 612
14027.83 603
14028.95 663
14030.06 601
14031.18 587
14032.30 643
14033.42 615
14034.54 625
14035.66 654
14036.78 658
14037.90 626
14039.02 618
14040.14 667
14041.25 702
14042.37 675
14043.49 661
14044.61 666
14045.73 647
14046.85 638
14047.97 636
14049.09 704
14050.21 675
14051.33 693
14052.45 709
14053.57 680
14054.69 695
14055.81 730
14056.93 729
14058.05 713
14059.17 706
14060.29 736
14061.41 744
14062.53 763
14063.65 758
14064.77 760
14065.89 811
14067.01 787
14068.13 794
14069.25 786
14070.37 777
14071.49 779
14072.61 776
14073.73 745
14074.85 774
14075.97 797
14077.09 811
14078.21 816
14079.33 833
14080.45 838
14081.57 800
14082.69 827
14083.82 813
14084.94 851
14086.06 834
14087.18 810
14088.30 838
14089.42 834
14090.54 871
14091.66 880
14092.78 849
14093.91 878
14095.03 922
14096.15 888
14097.27 871
14098.39 866
14099.51 851
14100.63 853
14101.76 851
14102.88 835
14104.00 823
14105.12 816
14106.24 827
14107.36 806
14108.49 765
14109.61 724
14110.73 736
14111.85 788
14112.97 733
14114.10 754
14115.22 742
14116.34 761
14117.46 726
14118.58 701
14119.71 711
14120.83 712
14121.95 673
14123.07 713
14124.20 692
14125.32 704
14126.44 696
14127.56 678
14128.69 716
14129.81 686
14130.93 687
14132.06 666
14133.18 657
14134.30 678
14135.42 709
14136.55 658
14137.67 659
14138.79 654
14139.92 682
14141.04 651
14142.16 599
14143.29 625
14144.41 613
14145.53 627
14146.66 632
14147.78 599
14148.90 614
14150.03 650
14151.15 647
14152.27 671
14153.40 617
14154.52 603
14155.64 602
14156.77 598
14157.89 632
14159.02 632
14160.14 579
14161.26 604
14162.39 606
14163.51 597
14164.64 588
14165.76 611
14166.88 587
14168.01 584
14169.13 609
14170.26 591
14171.38 562
14172.51 564
14173.63 580
14174.75 582
14175.88 586
14177.00 591
14178.13 614
14179.25 636
14180.38 582
14181.50 573
14182.63 592
14183.75 565
14184.88 573
14186.00 568
14187.13 553
14188.25 575
14189.38 572
14190.50 566
14191.63 541
14192.75 560
14193.88 577
14195.00 587
14196.13 550
14197.25 537
14198.38 587
14199.50 565
14200.63 555
14201.76 538
14202.88 540
14204.01 549
14205.13 534
14206.26 535
14207.38 543
14208.51 568
14209.64 505
14210.76 537
14211.89 565
14213.01 529
14214.14 524
14215.27 522
14216.39 497
14217.52 478
14218.64 500
14219.77 511
14220.90 534
14222.02 487
14223.15 495
14224.28 524
14225.40 473
14226.53 485
14227.66 499
14228.78 513
14229.91 500
14231.04 515
14232.16 509
14233.29 505
14234.42 494
14235.54 490
14236.67 477
14237.80 523
14238.92 482
14240.05 474
14241.18 497
14242.31 489
14243.43 518
14244.56 497
14245.69 512
14246.82 466
14247.94 496
14249.07 515
14250.20 491
14251.33 472
14252.45 487
14253.58 477
14254.71 455
14255.84 477
14256.96 481
14258.09 479
14259.22 472
14260.35 453
14261.47 493
14262.60 484
14263.73 451
14264.86 478
14265.99 471
14267.12 463
14268.24 456
14269.37 460
14270.50 444
14271.63 478
14272.76 449
14273.89 453
14275.01 461
14276.14 465
14277.27 428
14278.40 446
14279.53 436
14280.66 451
14281.79 462
14282.91 463
14284.04 409
14285.17 401
14286.30 424
14287.43 430
14288.56 457
14289.69 431
14290.82 432
14291.95 434
14293.08 424
14294.20 417
14295.33 437
14296.46 411
14297.59 394
14298.72 420
14299.85 399
14300.98 421
14302.11 408
14303.24 435
14304.37 412
14305.50 417
14306.63 395
14307.76 400
14308.89 429
14310.02 414
14311.15 400
14312.28 408
14313.41 384
14314.54 396
14315.67 406
14316.80 402
14317.93 407
14319.06 401
14320.19 422
14321.32 388
14322.45 391
14323.58 383
14324.71 414
14325.84 430
14326.97 406
14328.10 396
14329.23 409
14330.36 381
14331.49 400
14332.62 388
14333.76 395
14334.89 370
14336.02 392
14337.15 382
14338.28 396
14339.41 387
14340.54 370
14341.67 385
14342.80 393
14343.93 399
14345.07 413
14346.20 419
14347.33 389
14348.46 381
14349.59 414
14350.72 404
14351.85 414
14352.99 384
14354.12 403
14355.25 397
14356.38 404
14357.51 390
14358.64 384
14359.78 384
14360.91 400
14362.04 408
14363.17 419
14364.30 369
14365.44 392
14366.57 436
14367.70 409
14368.83 395
14369.96 401
14371.10 404
14372.23 406
14373.36 385
14374.49 389
14375.63 384
14376.76 411
14377.89 399
14379.02 397
14380.16 419
14381.29 373
14382.42 390
14383.55 399
14384.69 383
14385.82 411
14386.95 382
14388.09 381
14389.22 388
14390.35 397
14391.49 387
14392.62 404
14393.75 384
14394.89 398
14396.02 393
14397.15 393
14398.28 409
14399.42 389
14400.55 408
14401.69 407
14402.82 395
14403.95 418
14405.09 398
14406.22 412
14407.35 406
14408.49 410
14409.62 420
14410.75 401
14411.89 418
14413.02 398
14414.16 404
14415.29 406
14416.42 422
14417.56 424
14418.69 391
14419.83 413
14420.96 414
14422.10 436
14423.23 420
14424.36 426
14425.50 436
14426.63 440
14427.77 454
14428.90 437
14430.04 427
14431.17 462
14432.31 431
14433.44 419
14434.58 433
14435.71 431
14436.85 436
14437.98 442
14439.12 435
14440.25 413
14441.39 437
14442.52 464
14443.66 466
14444.79 486
14445.93 441
14447.06 434
14448.20 464
14449.33 487
14450.47 492
14451.60 466
14452.74 467
14453.87 454
14455.01 498
14456.14 495
14457.28 476
14458.42 477
14459.55 495
14460.69 491
14461.82 482
14462.96 486
14464.10 477
14465.23 496
14466.37 533
14467.50 530
14468.64 517
14469.78 473
14470.91 474
14472.05 487
14473.18 469
14474.32 460
14475.46 460
14476.59 514
14477.73 491
14478.87 441
14480.00 485
14481.14 463
14482.28 463
14483.41 454
14484.55 457
14485.69 465
14486.82 509
14487.96 471
14489.10 466
14490.23 496
14491.37 455
14492.51 440
14493.65 504
14494.78 480
14495.92 486
14497.06 466
14498.19 492
14499.33 493
14500.47 479
14501.61 494
14502.74 451
14503.88 463
14505.02 458
14506.16 486
14507.29 473
14508.43 449
14509.57 463
14510.71 456
14511.85 448
14512.98 437
14514.12 432
14515.26 455
14516.40 461
14517.54 440
14518.67 451
14519.81 420
14520.95 421
14522.09 417
14523.23 402
14524.36 428
14525.50 430
14526.64 426
14527.78 435
14528.92 413
14530.06 417
14531.19 430
14532.33 388
14533.47 427
14534.61 419
14535.75 423
14536.89 427
14538.03 431
14539.17 419
14540.31 419
14541.44 416
14542.58 432
14543.72 433
14544.86 443
14546.00 439
14547.14 419
14548.28 437
14549.42 420
14550.56 415
14551.70 425
14552.84 419
14553.98 401
14555.12 445
14556.25 452
14557.39 424
14558.53 403
14559.67 407
14560.81 398
14561.95 427
14563.09 404
14564.23 429
14565.37 408
14566.51 408
14567.65 399
14568.79 423
14569.93 418
14571.07 423
14572.21 431
14573.35 425
14574.49 429
14575.63 410
14576.77 424
14577.92 407
14579.06 459
14580.20 465
14581.34 455
14582.48 461
14583.62 484
14584.76 468
14585.90 453
14587.04 454
14588.18 472
14589.32 471
14590.46 438
14591.60 473
14592.74 462
14593.89 469
14595.03 464
14596.17 501
14597.31 470
14598.45 478
14599.59 484
14600.73 467
14601.87 468
14603.02 481
14604.16 492
14605.30 491
14606.44 507
14607.58 503
14608.72 481
14609.86 497
14611.01 491
14612.15 486
14613.29 512
14614.43 503
14615.57 531
14616.72 536
14617.86 539
14619.00 536
14620.14 535
14621.28 528
14622.43 576
14623.57 565
14624.71 552
14625.85 582
14627.00 585
14628.14 581
14629.28 558
14630.42 562
14631.56 614
14632.71 592
14633.85 564
14634.99 592
14636.14 585
14637.28 567
14638.42 559
14639.56 537
14640.71 524
14641.85 497
14642.99 489
14644.14 493
14645.28 462
14646.42 466
14647.56 472
14648.71 472
14649.85 461
14650.99 453
14652.14 448
14653.28 427
14654.42 409
14655.57 398
14656.71 407
14657.85 388
14659.00 405
14660.14 433
14661.29 425
14662.43 415
14663.57 397
14664.72 396
14665.86 405
14667.00 375
14668.15 392
14669.29 401
14670.44 384
14671.58 369
14672.73 384
14673.87 376
14675.01 374
14676.16 378
14677.30 359
14678.45 392
14679.59 384
14680.74 366
14681.88 365
14683.02 348
14684.17 362
14685.31 343
14686.46 364
14687.60 368
14688.75 363
14689.89 347
14691.04 334
14692.18 340
14693.33 305
14694.47 299
14695.62 349
14696.76 354
14697.91 331
14699.05 332
14700.20 364
14701.34 319
14702.49 342
14703.63 341
14704.78 317
14705.92 329
14707.07 349
14708.22 373
14709.36 342
14710.51 345
14711.65 345
14712.80 339
14713.94 351
14715.09 317
14716.23 321
14717.38 329
14718.53 296
14719.67 328
14720.82 325
14721.96 356
14723.11 349
14724.26 341
14725.40 323
14726.55 329
14727.70 325
14728.84 314
14729.99 337
14731.13 349
14732.28 342
14733.43 308
14734.57 307
14735.72 299
14736.87 307
14738.01 285
14739.16 312
14740.31 312
14741.45 323
14742.60 319
14743.75 322
14744.89 307
14746.04 338
14747.19 326
14748.34 298
14749.48 325
14750.63 319
14751.78 307
14752.92 288
14754.07 307
14755.22 327
14756.37 349
14757.51 317
14758.66 324
14759.81 315
14760.96 324
14762.10 287
14763.25 302
14764.40 331
14765.55 301
14766.70 296
14767.84 317
14768.99 314
14770.14 311
14771.29 306
14772.43 286
14773.58 320
14774.73 321
14775.88 299
14777.03 286
14778.18 299
14779.32 281
14780.47 284
14781.62 289
14782.77 296
14783.92 299
14785.07 297
14786.21 317
14787.36 288
14788.51 281
14789.66 291
14790.81 297
14791.96 295
14793.11 292
14794.26 277
14795.40 264
14796.55 283
14797.70 267
14798.85 300
14800.00 264
14801.15 284
14802.30 287
14803.45 299
14804.60 289
14805.75 266
14806.90 288
14808.05 272
14809.19 258
14810.34 281
14811.49 261
14812.64 270
14813.79 277
14814.94 249
14816.09 251
14817.24 266
14818.39 276
14819.54 266
14820.69 256
14821.84 258
14822.99 272
14824.14 262
14825.29 278
14826.44 257
14827.59 257
14828.74 277
14829.89 283
14831.04 281
14832.19 264
14833.34 287
14834.49 252
14835.64 257
14836.79 285
14837.95 270
14839.10 245
14840.25 285
14841.40 262
14842.55 262
14843.70 236
14844.85 255
14846.00 273
14847.15 270
14848.30 218
14849.45 242
14850.60 247
14851.76 250
14852.91 273
14854.06 250
14855.21 254
14856.36 248
14857.51 246
14858.66 276
14859.81 286
14860.97 263
14862.12 270
14863.27 268
14864.42 273
14865.57 250
14866.72 272
14867.88 272
14869.03 270
14870.18 271
14871.33 267
14872.48 261
14873.64 240
14874.79 250
14875.94 223
14877.09 238
14878.24 238
14879.40 241
14880.55 255
14881.70 251
14882.85 246
14884.00 279
14885.16 255
14886.31 254
14887.46 209
14888.61 236
14889.77 244
14890.92 257
14892.07 259
14893.23 256
14894.38 261
14895.53 240
14896.68 265
14897.84 254
14898.99 243
14900.14 233
14901.30 236
14902.45 241
14903.60 240
14904.75 222
14905.91 246
14907.06 251
14908.21 254
14909.37 247
14910.52 259
14911.67 257
14912.83 248
14913.98 261
14915.14 256
14916.29 223
14917.44 237
14918.60 262
14919.75 256
14920.90 251
14922.06 220
14923.21 256
14924.37 252
14925.52 232
14926.67 264
14927.83 260
14928.98 247
14930.14 248
14931.29 275
14932.44 243
14933.60 249
14934.75 213
14935.91 242
14937.06 225
14938.22 240
14939.37 225
14940.52 240
14941.68 222
14942.83 233
14943.99 258
14945.14 231
14946.30 217
14947.45 220
14948.61 243
14949.76 218
14950.92 214
14952.07 245
14953.23 235
14954.38 255
14955.54 239
14956.69 234
14957.85 266
14959.00 238
14960.16 232
14961.31 250
14962.47 263
14963.62 257
14964.78 256
14965.94 250
14967.09 245
14968.25 260
14969.40 245
14970.56 247
14971.71 244
14972.87 240
14974.03 228
14975.18 240
14976.34 217
14977.49 206
14978.65 231
14979.81 250
14980.96 261
14982.12 245
14983.27 236
14984.43 243
14985.59 240
14986.74 217
14987.90 223
14989.06 253
14990.21 241
14991.37 217
14992.53 266
14993.68 240
14994.84 235
14996.00 237
14997.15 242
14998.31 234
14999.47 215
15000.62 228
15001.78 227
15002.94 228
15004.09 219
15005.25 232
15006.41 227
15007.56 228
15008.72 241
15009.88 233
15011.04 220
15012.19 224
15013.35 242
15014.51 234
15015.67 233
15016.82 216
15017.98 219
15019.14 221
15020.30 222
15021.45 222
15022.61 207
15023.77 228
15024.93 247
15026.08 253
15027.24 253
15028.40 217
15029.56 229
15030.72 235
15031.87 238
15033.03 241
15034.19 230
15035.35 240
15036.51 249
15037.67 214
15038.82 234
15039.98 212
15041.14 224
15042.30 253
15043.46 245
15044.62 237
15045.78 232
15046.93 235
15048.09 245
15049.25 227
15050.41 217
15051.57 215
15052.73 235
15053.89 221
15055.05 216
15056.20 214
15057.36 228
15058.52 233
15059.68 232
15060.84 224
15062.00 245
15063.16 227
15064.32 240
15065.48 234
15066.64 241
15067.80 258
15068.96 257
15070.12 237
15071.28 208
15072.44 211
15073.60 226
15074.76 221
15075.91 221
15077.07 216
15078.23 211
15079.39 248
15080.55 229
15081.71 224
15082.87 223
15084.03 210
15085.19 230
15086.35 230
15087.51 222
15088.68 245
15089.84 209
15091.00 232
15092.16 215
15093.32 202
15094.48 230
15095.64 231
15096.80 232
15097.96 260
15099.12 256
15100.28 259
15101.44 230
15102.60 214
15103.76 218
15104.92 231
15106.08 210
15107.25 237
15108.41 262
15109.57 253
15110.73 222
15111.89 246
15113.05 242
15114.21 249
15115.37 212
15116.54 225
15117.70 258
15118.86 241
15120.02 247
15121.18 228
15122.34 228
15123.50 246
15124.67 243
15125.83 236
15126.99 220
15128.15 220
15129.31 262
15130.47 271
15131.64 254
15132.80 249
15133.96 254
15135.12 261
15136.28 250
15137.45 261
15138.61 276
15139.77 240
15140.93 247
15142.10 227
15143.26 239
15144.42 228
15145.58 244
15146.75 227
15147.91 248
15149.07 268
15150.23 264
15151.40 246
15152.56 239
15153.72 258
15154.88 264
15156.05 274
15157.21 262
15158.37 245
15159.54 227
15160.70 271
15161.86 263
15163.03 260
15164.19 284
15165.35 262
15166.52 261
15167.68 250
15168.84 282
15170.01 248
15171.17 247
15172.33 262
15173.50 273
15174.66 250
15175.82 287
15176.99 245
15178.15 289
15179.31 282
15180.48 287
15181.64 264
15182.81 250
15183.97 251
15185.13 284
15186.30 288
15187.46 288
15188.63 251
15189.79 281
15190.95 292
15192.12 288
15193.28 300
15194.45 303
15195.61 309
15196.78 308
15197.94 293
15199.10 305
15200.27 284
15201.43 279
15202.60 260
15203.76 293
15204.93 309
15206.09 271
15207.26 303
15208.42 286
15209.59 278
15210.75 291
15211.92 297
15213.08 298
15214.25 298
15215.41 306
15216.58 279
15217.74 306
15218.91 299
15220.07 307
15221.24 310
15222.40 313
15223.57 321
15224.74 309
15225.90 304
15227.07 306
15228.23 329
15229.40 336
15230.56 326
15231.73 323
15232.89 311
15234.06 323
15235.23 310
15236.39 337
15237.56 313
15238.72 316
15239.89 311
15241.06 315
15242.22 332
15243.39 334
15244.56 307
15245.72 305
15246.89 295
15248.05 342
15249.22 315
15250.39 330
15251.55 305
15252.72 291
15253.89 294
15255.05 283
15256.22 308
15257.39 294
15258.55 280
15259.72 291
15260.89 287
15262.05 306
15263.22 266
15264.39 288
15265.56 292
15266.72 291
15267.89 286
15269.06 278
15270.22 300
15271.39 291
15272.56 297
15273.73 271
15274.89 259
15276.06 265
15277.23 267
15278.40 311
15279.56 279
15280.73 262
15281.90 288
15283.07 294
15284.23 285
15285.40 256
15286.57 282
15287.74 286
15288.91 268
15290.07 272
15291.24 287
15292.41 273
15293.58 284
15294.75 264
15295.92 276
15297.08 271
15298.25 261
15299.42 291
15300.59 272
15301.76 269
15302.93 277
15304.09 285
15305.26 271
15306.43 274
15307.60 276
15308.77 258
15309.94 293
15311.11 276
15312.28 288
15313.44 297
15314.61 304
15315.78 297
15316.95 276
15318.12 320
15319.29 317
15320.46 272
15321.63 283
15322.80 286
15323.97 298
15325.14 287
15326.30 270
15327.47 254
15328.64 300
15329.81 304
15330.98 288
15332.15 265
15333.32 290
15334.49 284
15335.66 288
15336.83 278
15338.00 286
15339.17 268
15340.34 298
15341.51 295
15342.68 276
15343.85 285
15345.02 320
15346.19 309
15347.36 309
15348.53 316
15349.70 291
15350.87 303
15352.04 299
15353.21 308
15354.38 309
15355.55 305
15356.72 296
15357.90 303
15359.07 325
15360.24 310
15361.41 315
15362.58 321
15363.75 287
15364.92 291
15366.09 318
15367.26 299
15368.43 321
15369.60 304
15370.77 306
15371.95 291
15373.12 304
15374.29 309
15375.46 315
15376.63 307
15377.80 309
15378.97 312
15380.15 312
15381.32 293
15382.49 281
15383.66 298
15384.83 283
15386.00 292
15387.17 300
15388.35 322
15389.52 310
15390.69 303
15391.86 281
15393.03 294
15394.21 292
15395.38 297
15396.55 306
15397.72 285
15398.89 295
15400.07 283
15401.24 294
15402.41 260
15403.58 290
15404.76 294
15405.93 291
15407.10 280
15408.27 259
15409.45 280
15410.62 316
15411.79 291
15412.96 270
15414.14 290
15415.31 288
15416.48 294
15417.66 275
15418.83 279
15420.00 279
15421.17 271
15422.35 265
15423.52 274
15424.69 272
15425.87 266
15427.04 275
15428.21 260
15429.39 250
15430.56 256
15431.73 256
15432.91 269
15434.08 247
15435.25 267
15436.43 275
15437.60 265
15438.77 284
15439.95 257
15441.12 261
15442.30 263
15443.47 248
15444.64 271
15445.82 250
15446.99 247
15448.17 240
15449.34 242
15450.51 256
15451.69 266
15452.86 262
15454.04 265
15455.21 263
15456.39 265
15457.56 264
15458.73 250
15459.91 243
15461.08 275
15462.26 254
15463.43 263
15464.61 246
15465.78 258
15466.96 259
15468.13 258
15469.31 261
15470.48 258
15471.66 273
15472.83 230
15474.01 243
15475.18 256
15476.36 259
15477.53 275
15478.71 247
15479.88 254
15481.06 259
15482.23 230
15483.41 259
15484.58 263
15485.76 244
15486.93 267
15488.11 252
15489.29 262
15490.46 246
15491.64 263
15492.81 271
15493.99 275
15495.16 234
15496.34 267
15497.52 288
15498.69 268
15499.87 253
15501.04 247
15502.22 260
15503.40 241
15504.57 280
15505.75 273
15506.92 274
15508.10 247
15509.28 270
15510.45 282
15511.63 272
15512.81 256
15513.98 235
15515.16 264
15516.34 273
15517.51 256
15518.69 268
15519.87 293
15521.04 254
15522.22 255
15523.40 271
15524.57 277
15525.75 245
15526.93 241
15528.11 276
15529.28 275
15530.46 300
15531.64 278
15532.81 277
15533.99 269
15535.17 296
15536.35 273
15537.52 271
15538.70 295
15539.88 291
15541.06 274
15542.23 300
15543.41 287
15544.59 275
15545.77 290
15546.95 301
15548.12 288
15549.30 307
15550.48 266
15551.66 268
15552.83 254
15554.01 281
15555.19 282
15556.37 293
15557.55 281
15558.73 291
15559.90 317
15561.08 305
15562.26 296
15563.44 312
15564.62 301
15565.80 294
15566.97 306
15568.15 298
15569.33 281
15570.51 293
15571.69 300
15572.87 307
15574.05 294
15575.23 302
15576.40 294
15577.58 304
15578.76 287
15579.94 308
15581.12 321
15582.30 313
15583.48 290
15584.66 330
15585.84 327
15587.02 331
15588.20 346
15589.38 345
15590.56 325
15591.73 359
15592.91 343
15594.09 314
15595.27 335
15596.45 313
15597.63 339
15598.81 363
15599.99 379
15601.17 366
15602.35 380
15603.53 391
15604.71 381
15605.89 353
15607.07 360
15608.25 366
15609.43 347
15610.61 339
15611.79 378
15612.97 382
15614.15 362
15615.33 376
15616.51 373
15617.69 387
15618.88 373
15620.06 398
15621.24 374
15622.42 393
15623.60 373
15624.78 408
15625.96 394
15627.14 387
15628.32 426
15629.50 398
15630.68 417
15631.86 412
15633.05 409
15634.23 412
15635.41 422
15636.59 383
15637.77 415
15638.95 410
15640.13 422
15641.31 408
15642.50 441
15643.68 433
15644.86 416
15646.04 424
15647.22 435
15648.40 441
15649.58 426
15650.77 429
15651.95 408
15653.13 421
15654.31 405
15655.49 426
15656.68 411
15657.86 414
15659.04 410
15660.22 419
15661.40 407
15662.59 409
15663.77 433
15664.95 420
15666.13 415
15667.32 393
15668.50 406
15669.68 420
15670.86 416
15672.05 404
15673.23 393
15674.41 420
15675.59 418
15676.78 379
15677.96 361
15679.14 402
15680.32 368
15681.51 399
15682.69 418
15683.87 392
15685.06 376
15686.24 399
15687.42 402
15688.61 370
15689.79 369
15690.97 402
15692.16 412
15693.34 348
15694.52 392
15695.71 406
15696.89 390
15698.07 410
15699.26 380
15700.44 403
15701.62 386
15702.81 398
15703.99 432
15705.17 390
15706.36 387
15707.54 405
15708.73 433
15709.91 429
15711.09 424
15712.28 405
15713.46 419
15714.65 427
15715.83 432
15717.02 389
15718.20 398
15719.38 403
15720.57 424
15721.75 441
15722.94 435
15724.12 407
15725.31 417
15726.49 430
15727.68 375
15728.86 429
15730.04 446
15731.23 447
15732.41 427
15733.60 423
15734.78 414
15735.97 423
15737.15 439
15738.34 447
15739.52 447
15740.71 426
15741.89 413
15743.08 479
15744.27 493
15745.45 456
15746.64 481
15747.82 477
15749.01 480
15750.19 464
15751.38 486
15752.56 500
15753.75 512
15754.93 468
15756.12 420
15757.31 480
15758.49 479
15759.68 495
15760.86 506
15762.05 464
15763.24 449
15764.42 503
15765.61 467
15766.79 481
15767.98 436
15769.17 468
15770.35 444
15771.54 447
15772.72 455
15773.91 475
15775.10 461
15776.28 446
15777.47 458
15778.66 464
15779.84 456
15781.03 425
15782.22 448
15783.40 417
15784.59 404
15785.78 424
15786.96 420
15788.15 401
15789.34 440
15790.53 406
15791.71 402
15792.90 404
15794.09 406
15795.27 399
15796.46 394
15797.65 411
15798.84 394
15800.02 432
15801.21 391
15802.40 371
15803.59 376
15804.77 387
15805.96 383
15807.15 383
15808.34 385
15809.52 366
15810.71 390
15811.90 397
15813.09 370
15814.28 381
15815.46 394
15816.65 376
15817.84 373
15819.03 377
15820.22 393
15821.40 394
15822.59 381
15823.78 366
15824.97 387
15826.16 374
15827.35 376
15828.53 354
15829.72 407
15830.91 368
15832.10 365
15833.29 392
15834.48 369
15835.67 367
15836.85 364
15838.04 381
15839.23 368
15840.42 361
15841.61 362
15842.80 369
15843.99 385
15845.18 370
15846.37 385
15847.55 374
15848.74 384
15849.93 367
15851.12 375
15852.31 392
15853.50 378
15854.69 387
15855.88 374
15857.07 365
15858.26 367
15859.45 381
15860.64 352
15861.83 364
15863.02 395
15864.21 394
15865.40 400
15866.59 380
15867.78 414
15868.97 392
15870.16 374
15871.35 386
15872.54 398
15873.73 385
15874.92 380
15876.11 387
15877.30 384
15878.49 388
15879.68 378
15880.87 377
15882.06 402
15883.25 376
15884.44 373
15885.63 390
15886.82 400
15888.01 401
15889.20 394
15890.39 430
15891.59 420
15892.78 440
15893.97 428
15895.16 405
15896.35 426
15897.54 408
15898.73 418
15899.92 426
15901.11 416
15902.30 388
15903.50 408
15904.69 424
15905.88 431
15907.07 451
15908.26 404
15909.45 412
15910.64 402
15911.84 419
15913.03 439
15914.22 440
15915.41 441
15916.60 439
15917.79 446
15918.99 427
15920.18 405
15921.37 436
15922.56 437
15923.75 454
15924.95 412
15926.14 389
15927.33 421
15928.52 411
15929.71 412
15930.91 427
15932.10 401
15933.29 405
15934.48 405
15935.68 422
15936.87 401
15938.06 399
15939.25 384
15940.45 394
15941.64 370
15942.83 366
15944.03 385
15945.22 369
15946.41 354
15947.60 319
15948.80 338
15949.99 361
15951.18 337
15952.38 295
15953.57 314
15954.76 327
15955.96 312
15957.15 319
15958.34 319
15959.54 312
15960.73 313
15961.92 337
15963.12 333
15964.31 278
15965.50 312
15966.70 311
15967.89 330
15969.08 323
15970.28 284
15971.47 283
15972.67 329
15973.86 297
15975.05 283
15976.25 298
15977.44 298
15978.64 272
15979.83 289
15981.02 271
15982.22 296
15983.41 300
15984.61 278
15985.80 285
15987.00 286
15988.19 274
15989.38 268
15990.58 264
15991.77 254
15992.97 266
15994.16 269
15995.36 276
15996.55 278
15997.75 256
15998.94 256
16000.14 256
16001.33 277
16002.53 297
16003.72 265
16004.92 274
16006.11 252
16007.31 257
16008.50 263
16009.70 251
16010.89 252
16012.09 246
16013.28 264
16014.48 265
16015.67 256
16016.87 238
16018.07 254
16019.26 256
16020.46 243
16021.65 261
16022.85 265
16024.04 251
16025.24 264
16026.44 249
16027.63 245
16028.83 240
16030.02 264
16031.22 263
16032.42 246
16033.61 237
16034.81 251
16036.00 238
16037.20 262
16038.40 249
16039.59 225
16040.79 254
16041.99 237
16043.18 254
16044.38 253
16045.58 262
16046.77 260
16047.97 253
16049.17 268
16050.36 257
16051.56 265
16052.76 257
16053.95 232
16055.15 208
16056.35 228
16057.54 231
16058.74 238
16059.94 230
16061.14 247
16062.33 238
16063.53 232
16064.73 253
16065.92 265
16067.12 251
16068.32 235
16069.52 242
16070.71 219
16071.91 233
16073.11 221
16074.31 229
16075.50 222
16076.70 224
16077.90 230
16079.10 250
16080.30 267
16081.49 239
16082.69 234
16083.89 228
16085.09 223
16086.29 235
16087.48 240
16088.68 235
16089.88 225
16091.08 245
16092.28 234
16093.48 222
16094.67 209
16095.87 234
16097.07 227
16098.27 207
16099.47 217
16100.67 223
16101.87 241
16103.06 214
16104.26 220
16105.46 226
16106.66 219
16107.86 200
16109.06 218
16110.26 214
16111.46 222
16112.66 209
16113.86 221
16115.05 199
16116.25 210
16117.45 191
16118.65 234
16119.85 202
16121.05 208
16122.25 212
16123.45 218
16124.65 213
16125.85 202
16127.05 201
16128.25 240
16129.45 203
16130.65 189
16131.85 203
16133.05 204
16134.25 195
16135.45 191
16136.65 216
16137.85 199
16139.05 201
16140.25 204
16141.45 189
16142.65 190
16143.85 181
16145.05 217
16146.25 212
16147.45 232
16148.65 212
16149.85 228
16151.05 216
16152.25 224
16153.45 215
16154.65 205
16155.85 203
16157.05 224
16158.25 228
16159.46 195
16160.66 199
16161.86 206
16163.06 214
16164.26 226
16165.46 199
16166.66 205
16167.86 209
16169.06 216
16170.27 218
16171.47 211
16172.67 210
16173.87 197
16175.07 203
16176.27 191
16177.47 222
16178.67 216
16179.88 206
16181.08 210
16182.28 225
16183.48 199
16184.68 207
16185.89 205
16187.09 201
16188.29 189
16189.49 214
16190.69 205
16191.90 211
16193.10 222
16194.30 194
16195.50 203
16196.70 221
16197.91 215
16199.11 214
16200.31 219
16201.51 232
16202.72 216
16203.92 200
16205.12 201
16206.32 201
16207.53 222
16208.73 223
16209.93 202
16211.13 210
16212.34 207
16213.54 210
16214.74 204
16215.95 223
16217.15 213
16218.35 215
16219.55 203
16220.76 214
16221.96 209
16223.16 243
16224.37 225
16225.57 204
16226.77 209
16227.98 216
16229.18 218
16230.38 208
16231.59 196
16232.79 197
16233.99 194
16235.20 217
16236.40 223
16237.61 225
16238.81 221
16240.01 236
16241.22 232
16242.42 227
16243.63 213
16244.83 219
16246.03 219
16247.24 194
16248.44 248
16249.65 227
16250.85 216
16252.05 213
16253.26 249
16254.46 259
16255.67 243
16256.87 264
16258.08 220
16259.28 225
16260.49 213
16261.69 210
16262.89 241
16264.10 254
16265.30 227
16266.51 225
16267.71 224
16268.92 246
16270.12 223
16271.33 248
16272.53 225
16273.74 240
16274.94 236
16276.15 219
16277.35 234
16278.56 214
16279.77 242
16280.97 229
16282.18 230
16283.38 234
16284.59 229
16285.79 229
16287.00 237
16288.20 215
16289.41 228
16290.61 254
16291.82 237
16293.03 239
16294.23 230
16295.44 240
16296.64 231
16297.85 230
16299.06 223
16300.26 233
16301.47 227
16302.67 252
16303.88 248
16305.09 243
16306.29 228
16307.50 235
16308.71 263
16309.91 243
16311.12 223
16312.33 211
16313.53 226
16314.74 243
16315.95 216
16317.15 223
16318.36 245
16319.57 228
16320.77 227
16321.98 205
16323.19 196
16324.39 201
16325.60 217
16326.81 220
16328.01 210
16329.22 212
16330.43 202
16331.64 217
16332.84 193
16334.05 229
16335.26 208
16336.47 224
16337.67 207
16338.88 210
16340.09 204
16341.30 201
16342.50 214
16343.71 212
16344.92 230
16346.13 193
16347.33 225
16348.54 208
16349.75 184
16350.96 213
16352.17 191
16353.37 191
16354.58 191
16355.79 194
16357.00 203
16358.21 208
16359.41 188
16360.62 192
16361.83 205
16363.04 203
16364.25 184
16365.46 188
16366.67 180
16367.87 200
16369.08 181
16370.29 176
16371.50 190
16372.71 215
16373.92 196
16375.13 192
16376.34 196
16377.54 183
16378.75 173
16379.96 187
16381.17 216
16382.38 170
16383.59 192
16384.80 176
16386.01 204
16387.22 210
16388.43 190
16389.64 198
16390.85 218
16392.05 197
16393.26 228
16394.47 206
16395.68 191
16396.89 200
16398.10 220
16399.31 208
16400.52 204
16401.73 197
16402.94 204
16404.15 198
16405.36 182
16406.57 185
16407.78 188
16408.99 209
16410.20 220
16411.41 237
16412.62 201
16413.83 190
16415.04 179
16416.25 195
16417.46 222
16418.67 202
16419.88 188
16421.10 168
16422.31 192
16423.52 185
16424.73 177
16425.94 182
16427.15 222
16428.36 200
16429.57 197
16430.78 186
16431.99 184
16433.20 199
16434.41 202
16435.63 180
16436.84 159
16438.05 180
16439.26 205
16440.47 203
16441.68 191
16442.89 202
16444.10 173
16445.32 200
16446.53 196
16447.74 205
16448.95 187
16450.16 182
16451.37 182
16452.59 213
16453.80 197
16455.01 210
16456.22 186
16457.43 210
16458.64 178
16459.86 180
16461.07 208
16462.28 196
16463.49 171
16464.70 158
16465.92 192
16467.13 191
16468.34 196
16469.55 153
16470.77 197
16471.98 189
16473.19 200
16474.40 197
16475.62 185
16476.83 190
16478.04 196
16479.25 197
16480.47 183
16481.68 199
16482.89 186
16484.11 180
16485.32 174
16486.53 168
16487.74 176
16488.96 192
16490.17 187
16491.38 189
16492.60 172
16493.81 153
16495.02 167
16496.24 202
16497.45 189
16498.66 197
16499.88 192
16501.09 182
16502.30 198
16503.52 184
16504.73 180
16505.94 190
16507.16 201
16508.37 184
16509.59 171
16510.80 179
16512.01 174
16513.23 185
16514.44 192
16515.66 196
16516.87 168
16518.08 189
16519.30 182
16520.51 213
16521.73 183
16522.94 185
16524.16 184
16525.37 206
16526.58 211
16527.80 204
16529.01 200
16530.23 209
16531.44 221
16532.66 208
16533.87 210
16535.09 227
16536.30 204
16537.52 198
16538.73 222
16539.95 202
16541.16 194
16542.38 175
16543.59 217
16544.81 210
16546.02 199
16547.24 225
16548.45 204
16549.67 221
16550.88 207
16552.10 214
16553.31 208
16554.53 203
16555.74 230
16556.96 205
16558.18 233
16559.39 230
16560.61 227
16561.82 217
16563.04 208
16564.25 215
16565.47 236
16566.69 214
16567.90 189
16569.12 201
16570.33 223
16571.55 206
16572.77 204
16573.98 227
16575.20 248
16576.41 227
16577.63 227
16578.85 206
16580.06 220
16581.28 222
16582.50 198
16583.71 209
16584.93 225
16586.15 218
16587.36 189
16588.58 221
16589.80 208
16591.01 202
16592.23 198
16593.45 215
16594.66 193
16595.88 186
16597.10 188
16598.32 191
16599.53 188
16600.75 171
16601.97 206
16603.18 200
16604.40 206
16605.62 190
16606.84 217
16608.05 167
16609.27 182
16610.49 181
16611.71 166
16612.92 176
16614.14 195
16615.36 192
16616.58 199
16617.79 164
16619.01 179
16620.23 192
16621.45 197
16622.67 189
16623.88 190
16625.10 199
16626.32 203
16627.54 183
16628.76 192
16629.97 207
16631.19 204
16632.41 184
16633.63 191
16634.85 189
16636.07 178
16637.29 218
16638.50 191
16639.72 217
16640.94 176
16642.16 182
16643.38 168
16644.60 181
16645.82 208
16647.03 208
16648.25 184
16649.47 190
16650.69 186
16651.91 190
16653.13 188
16654.35 169
16655.57 169
16656.79 193
16658.01 198
16659.23 197
16660.45 162
16661.66 184
16662.88 179
16664.10 169
16665.32 180
16666.54 190
16667.76 174
16668.98 203
16670.20 186
16671.42 199
16672.64 153
16673.86 187
16675.08 190
16676.30 182
16677.52 174
16678.74 189
16679.96 191
16681.18 174
16682.40 172
16683.62 169
16684.84 190
16686.06 173
16687.28 175
16688.50 155
16689.72 185
16690.94 165
16692.16 189
16693.39 160
16694.61 189
16695.83 157
16697.05 165
16698.27 193
16699.49 168
16700.71 154
16701.93 185
16703.15 194
16704.37 158
16705.59 152
16706.81 179
16708.04 198
16709.26 180
16710.48 199
16711.70 177
16712.92 169
16714.14 183
16715.36 166
16716.58 164
16717.81 162
16719.03 167
16720.25 170
16721.47 187
16722.69 141
16723.91 158
16725.14 166
16726.36 183
16727.58 181
16728.80 179
16730.02 183
16731.24 177
16732.47 172
16733.69 191
16734.91 173
16736.13 172
16737.36 170
16738.58 171
16739.80 182
16741.02 164
16742.24 169
16743.47 174
16744.69 173
16745.91 187
16747.13 189
16748.36 185
16749.58 171
16750.80 168
16752.02 167
16753.25 168
16754.47 203
16755.69 179
16756.92 179
16758.14 153
16759.36 176
16760.59 166
16761.81 177
16763.03 162
16764.25 163
16765.48 173
16766.70 185
16767.92 180
16769.15 178
16770.37 183
16771.59 170
16772.82 171
16774.04 164
16775.27 187
16776.49 170
16777.71 163
16778.94 183
16780.16 173
16781.38 184
16782.61 174
16783.83 185
16785.06 181
16786.28 180
16787.50 178
16788.73 189
16789.95 189
16791.18 205
16792.40 186
16793.62 199
16794.85 176
16796.07 168
16797.30 168
16798.52 170
16799.75 175
16800.97 166
16802.19 160
16803.42 173
16804.64 167
16805.87 184
16807.09 177
16808.32 183
16809.54 171
16810.77 180
16811.99 196
16813.22 183
16814.44 169
16815.67 186
16816.89 176
16818.12 183
16819.34 181
16820.57 193
16821.79 205
16823.02 201
16824.24 183
16825.47 193
16826.70 178
16827.92 202
16829.15 202
16830.37 194
16831.60 180
16832.82 191
16834.05 195
16835.27 184
16836.50 202
16837.73 190
16838.95 216
16840.18 200
16841.40 213
16842.63 203
16843.86 192
16845.08 195
16846.31 224
16847.53 195
16848.76 204
16849.99 195
16851.21 193
16852.44 205
16853.67 213
16854.89 210
16856.12 218
16857.35 204
16858.57 226
16859.80 211
16861.03 210
16862.25 216
16863.48 231
16864.71 241
16865.93 225
16867.16 208
16868.39 238
16869.61 217
16870.84 210
16872.07 218
16873.30 238
16874.52 247
16875.75 248
16876.98 236
16878.20 247
16879.43 230
16880.66 255
16881.89 237
16883.11 222
16884.34 224
16885.57 257
16886.80 265
16888.02 250
16889.25 266
16890.48 266
16891.71 255
16892.94 217
16894.16 226
16895.39 243
16896.62 248
16897.85 236
16899.08 245
16900.30 237
16901.53 230
16902.76 210
16903.99 237
16905.22 213
16906.45 215
16907.67 228
16908.90 198
16910.13 228
16911.36 241
16912.59 211
16913.82 219
16915.04 223
16916.27 223
16917.50 191
16918.73 224
16919.96 223
16921.19 221
16922.42 220
16923.65 223
16924.88 205
16926.10 236
16927.33 228
16928.56 216
16929.79 201
16931.02 227
16932.25 206
16933.48 208
16934.71 206
16935.94 219
16937.17 234
16938.40 228
16939.63 214
16940.86 221
16942.09 199
16943.32 208
16944.55 212
16945.78 187
16947.01 224
16948.24 194
16949.47 223
16950.70 221
16951.93 200
16953.16 201
16954.39 199
16955.62 206
16956.85 207
16958.08 190
16959.31 201
16960.54 206
16961.77 186
16963.00 195
16964.23 194
16965.46 206
16966.69 199
16967.92 189
16969.15 192
16970.38 199
16971.61 203
16972.84 205
16974.07 191
16975.30 210
16976.54 205
16977.77 201
16979.00 187
16980.23 211
16981.46 197
16982.69 184
16983.92 179
16985.15 187
16986.38 218
16987.62 200
16988.85 180
16990.08 177
16991.31 202
16992.54 183
16993.77 213
16995.00 197
16996.24 204
16997.47 206
16998.70 190
16999.93 191
17001.16 169
17002.39 191
17003.63 182
17004.86 168
17006.09 187
17007.32 184
17008.55 180
17009.79 179
17011.02 168
17012.25 176
17013.48 178
17014.72 182
17015.95 169
17017.18 195
17018.41 211
17019.64 167
17020.88 194
17022.11 180
17023.34 186
17024.58 176
17025.81 194
17027.04 170
17028.27 183
17029.51 166
17030.74 168
17031.97 190
17033.21 171
17034.44 191
17035.67 176
17036.90 214
17038.14 186
17039.37 194
17040.60 169
17041.84 182
17043.07 191
17044.30 202
17045.54 182
17046.77 191
17048.00 153
17049.24 179
17050.47 193
17051.70 179
17052.94 164
17054.17 164
17055.41 189
17056.64 166
17057.87 158
17059.11 147
17060.34 145
17061.58 154
17062.81 183
17064.04 178
17065.28 166
17066.51 152
17067.75 163
17068.98 177
17070.21 156
17071.45 156
17072.68 172
17073.92 163
17075.15 148
17076.39 157
17077.62 145
17078.86 164
17080.09 154
17081.33 148
17082.56 146
17083.80 177
17085.03 172
17086.26 165
17087.50 160
17088.73 174
17089.97 180
17091.20 158
17092.44 148
17093.68 139
17094.91 157
17096.15 182
17097.38 156
17098.62 149
17099.85 182
17101.09 166
17102.32 193
17103.56 163
17104.79 161
17106.03 158
17107.26 170
17108.50 177
17109.74 152
17110.97 145
17112.21 144
17113.44 158
17114.68 155
17115.92 153
17117.15 160
17118.39 168
17119.62 159
17120.86 144
17122.10 146
17123.33 157
17124.57 164
17125.80 170
17127.04 141
17128.28 149
17129.51 140
17130.75 164
17131.99 155
17133.22 154
17134.46 154
17135.70 151
17136.93 139
17138.17 166
17139.41 166
17140.64 144
17141.88 153
17143.12 145
17144.35 138
17145.59 119
17146.83 169
17148.07 147
17149.30 143
17150.54 146
17151.78 148
17153.02 161
17154.25 138
17155.49 139
17156.73 132
17157.96 141
17159.20 127
17160.44 158
17161.68 165
17162.92 143
17164.15 149
17165.39 135
17166.63 138
17167.87 144
17169.10 151
17170.34 135
17171.58 170
17172.82 145
17174.06 139
17175.29 142
17176.53 161
17177.77 120
17179.01 141
17180.25 154
17181.49 139
17182.72 145
17183.96 156
17185.20 138
17186.44 127
17187.68 174
17188.92 149
17190.15 148
17191.39 130
17192.63 149
17193.87 149
17195.11 148
17196.35 149
17197.59 143
17198.83 139
17200.07 162
17201.30 145
17202.54 153
17203.78 153
17205.02 137
17206.26 154
17207.50 144
17208.74 144
17209.98 136
17211.22 152
17212.46 140
17213.70 140
17214.94 134
17216.18 144
17217.42 140
17218.66 151
17219.90 143
17221.14 143
17222.38 121
17223.62 130
17224.86 142
17226.10 157
17227.34 130
17228.58 132
17229.82 144
17231.06 129
17232.30 140
17233.54 122
17234.78 157
17236.02 136
17237.26 130
17238.50 150
17239.74 145
17240.98 116
17242.22 140
17243.46 153
17244.70 116
17245.94 121
17247.18 128
17248.42 146
17249.66 142
17250.90 117
17252.14 145
17253.39 159
17254.63 126
17255.87 128
17257.11 144
17258.35 147
17259.59 142
17260.83 132
17262.07 132
17263.31 141
17264.56 126
17265.80 133
17267.04 122
17268.28 138
17269.52 131
17270.76 110
17272.00 135
17273.25 133
17274.49 136
17275.73 147
17276.97 155
17278.21 119
17279.45 123
17280.70 134
17281.94 154
17283.18 117
17284.42 111
17285.66 130
17286.91 139
17288.15 126
17289.39 132
17290.63 134
17291.88 137
17293.12 155
17294.36 139
17295.60 127
17296.85 132
17298.09 136
17299.33 139
17300.57 139
17301.82 109
17303.06 141
17304.30 132
17305.54 144
17306.79 153
17308.03 143
17309.27 134
17310.52 118
17311.76 138
17313.00 133
17314.25 134
17315.49 133
17316.73 140
17317.97 163
17319.22 164
17320.46 143
17321.71 117
17322.95 132
17324.19 139
17325.44 133
17326.68 124
17327.92 128
17329.17 137
17330.41 151
17331.65 120
17332.90 132
17334.14 116
17335.39 136
17336.63 127
17337.87 132
17339.12 138
17340.36 127
17341.61 116
17342.85 120
17344.09 123
17345.34 118
17346.58 123
17347.83 128
17349.07 141
17350.32 116
17351.56 131
17352.80 123
17354.05 141
17355.29 133
17356.54 147
17357.78 117
17359.03 129
17360.27 130
17361.52 135
17362.76 133
17364.01 128
17365.25 118
17366.50 118
17367.74 127
17368.99 138
17370.23 132
17371.48 127
17372.72 127
17373.97 117
17375.21 125
17376.46 141
17377.70 146
17378.95 143
17380.19 139
17381.44 136
17382.69 137
17383.93 131
17385.18 121
17386.42 138
17387.67 140
17388.91 141
17390.16 155
17391.41 147
17392.65 136
17393.90 134
17395.14 140
17396.39 121
17397.64 130
17398.88 115
17400.13 127
17401.37 145
17402.62 144
17403.87 148
17405.11 150
17406.36 129
17407.61 127
17408.85 128
17410.10 142
17411.35 137
17412.59 142
17413.84 136
17415.09 131
17416.33 136
17417.58 141
17418.83 152
17420.07 139
17421.32 131
17422.57 132
17423.82 130
17425.06 143
17426.31 146
17427.56 138
17428.80 109
17430.05 121
17431.30 143
17432.55 141
17433.79 151
17435.04 134
17436.29 146
17437.54 124
17438.78 131
17440.03 120
17441.28 132
17442.53 146
17443.77 121
17445.02 125
17446.27 145
17447.52 131
17448.77 129
17450.01 141
17451.26 136
17452.51 154
17453.76 120
17455.01 140
17456.25 137
17457.50 143
17458.75 126
17460.00 151
17461.25 130
17462.50 133
17463.74 139
17464.99 132
17466.24 142
17467.49 132
17468.74 127
17469.99 139
17471.24 145
17472.49 139
17473.73 149
17474.98 146
17476.23 156
17477.48 151
17478.73 143
17479.98 146
17481.23 141
17482.48 139
17483.73 141
17484.98 131
17486.23 129
17487.47 176
17488.72 152
17489.97 142
17491.22 137
17492.47 136
17493.72 136
17494.97 141
17496.22 136
17497.47 141
17498.72 147
17499.97 122
17501.22 150
17502.47 144
17503.72 132
17504.97 129
17506.22 123
17507.47 141
17508.72 147
17509.97 129
17511.22 151
17512.47 149
17513.72 131
17514.97 149
17516.22 137
17517.47 158
17518.72 167
17519.97 157
17521.22 145
17522.47 145
17523.72 117
17524.98 137
17526.23 156
17527.48 150
17528.73 150
17529.98 139
17531.23 133
17532.48 148
17533.73 144
17534.98 145
17536.23 137
17537.48 147
17538.74 155
17539.99 169
17541.24 146
17542.49 152
17543.74 164
17544.99 145
17546.24 159
17547.50 172
17548.75 150
17550.00 133
17551.25 166
17552.50 152
17553.75 152
17555.01 152
17556.26 166
17557.51 161
17558.76 163
17560.01 156
17561.26 172
17562.52 169
17563.77 149
17565.02 153
17566.27 143
17567.53 142
17568.78 152
17570.03 146
17571.28 159
17572.53 155
17573.79 156
17575.04 154
17576.29 158
17577.54 156
17578.80 154
17580.05 144
17581.30 169
17582.56 132
17583.81 139
17585.06 158
17586.31 165
17587.57 157
17588.82 157
17590.07 174
17591.33 163
17592.58 139
17593.83 144
17595.08 148
17596.34 158
17597.59 161
17598.84 170
17600.10 138
17601.35 136
17602.61 143
17603.86 150
17605.11 157
17606.37 176
17607.62 164
17608.87 169
17610.13 170
17611.38 151
17612.63 169
17613.89 156
17615.14 149
17616.40 170
17617.65 151
17618.90 172
17620.16 140
17621.41 161
17622.67 179
17623.92 160
17625.17 144
17626.43 157
17627.68 151
17628.94 153
17630.19 149
17631.45 150
17632.70 150
17633.96 142
17635.21 156
17636.47 175
17637.72 152
17638.97 149
17640.23 154
17641.48 147
17642.74 147
17643.99 145
17645.25 137
17646.50 164
17647.76 142
17649.01 152
17650.27 158
17651.52 148
17652.78 145
17654.04 158
17655.29 153
17656.55 172
17657.80 133
17659.06 147
17660.31 156
17661.57 140
17662.82 144
17664.08 158
17665.33 154
17666.59 145
17667.85 152
17669.10 134
17670.36 131
17671.61 140
17672.87 174
17674.13 158
17675.38 129
17676.64 127
17677.89 130
17679.15 132
17680.41 120
17681.66 161
17682.92 142
17684.18 154
17685.43 130
17686.69 136
17687.95 124
17689.20 124
17690.46 117
17691.71 150
17692.97 132
17694.23 151
17695.49 132
17696.74 148
17698.00 133
17699.26 124
17700.51 137
17701.77 145
17703.03 144
17704.28 120
17705.54 147
17706.80 118
17708.06 135
17709.31 143
17710.57 144
17711.83 131
17713.08 148
17714.34 146
17715.60 138
17716.86 156
17718.11 147
17719.37 141
17720.63 131
17721.89 136
17723.15 140
17724.40 130
17725.66 126
17726.92 134
17728.18 134
17729.43 144
17730.69 142
17731.95 124
17733.21 116
17734.47 139
17735.73 139
17736.98 128
17738.24 124
17739.50 104
17740.76 126
17742.02 124
17743.28 136
17744.53 137
17745.79 122
17747.05 134
17748.31 136
17749.57 145
17750.83 144
17752.09 151
17753.34 156
17754.60 135
17755.86 133
17757.12 145
17758.38 141
17759.64 136
17760.90 128
17762.16 131
17763.42 130
17764.68 139
17765.94 137
17767.19 152
17768.45 148
17769.71 136
17770.97 137
17772.23 130
17773.49 125
17774.75 126
17776.01 112
17777.27 113
17778.53 116
17779.79 134
17781.05 163
17782.31 141
17783.57 144
17784.83 116
17786.09 157
17787.35 124
17788.61 116
17789.87 143
17791.13 124
17792.39 118
17793.65 133
17794.91 126
17796.17 115
17797.43 120
17798.69 130
17799.95 144
17801.21 122
17802.47 130
17803.73 125
17805.00 122
17806.26 108
17807.52 123
17808.78 125
17810.04 130
17811.30 120
17812.56 101
17813.82 106
17815.08 133
17816.34 119
17817.60 123
17818.87 139
17820.13 130
17821.39 112
17822.65 115
17823.91 115
17825.17 106
17826.43 122
17827.69 123
17828.96 137
17830.22 110
17831.48 111
17832.74 127
17834.00 128
17835.26 116
17836.53 109
17837.79 134
17839.05 119
17840.31 122
17841.57 113
17842.84 123
17844.10 120
17845.36 126
17846.62 119
17847.88 118
17849.15 114
17850.41 121
17851.67 125
17852.93 131
17854.20 110
17855.46 121
17856.72 135
17857.98 127
17859.25 131
17860.51 118
17861.77 144
17863.03 131
17864.30 123
17865.56 110
17866.82 97
17868.09 113
17869.35 118
17870.61 116
17871.87 126
17873.14 123
17874.40 107
17875.66 140
17876.93 118
17878.19 111
17879.45 112
17880.72 118
17881.98 125
17883.24 129
17884.51 122
17885.77 116
17887.03 117
17888.30 138
17889.56 109
17890.83 99
17892.09 95
17893.35 132
17894.62 125
17895.88 116
17897.14 114
17898.41 121
17899.67 127
17900.94 122
17902.20 130
17903.46 117
17904.73 132
17905.99 124
17907.26 135
17908.52 111
17909.79 119
17911.05 121
17912.32 122
17913.58 124
17914.84 113
17916.11 106
17917.37 117
17918.64 124
17919.90 106
17921.17 148
17922.43 110
17923.70 134
17924.96 122
17926.23 114
17927.49 142
17928.76 127
17930.02 119
17931.29 120
17932.55 120
17933.82 115
17935.08 112
17936.35 111
17937.61 117
17938.88 124
17940.14 120
17941.41 114
17942.68 129
17943.94 131
17945.21 137
17946.47 108
17947.74 116
17949.00 124
17950.27 112
17951.54 114
17952.80 117
17954.07 155
17955.33 125
17956.60 125
17957.87 129
17959.13 114
17960.40 124
17961.66 124
17962.93 128
17964.20 113
17965.46 111
17966.73 104
17968.00 92
17969.26 105
17970.53 117
17971.80 104
17973.06 124
17974.33 104
17975.60 106
17976.86 118
17978.13 144
17979.40 110
17980.66 98
17981.93 125
17983.20 119
17984.46 124
17985.73 120
17987.00 124
17988.26 119
17989.53 112
17990.80 120
17992.07 131
17993.33 120
17994.60 107
17995.87 114
17997.14 119
17998.40 117
17999.67 112
18000.94 119
18002.21 117
18003.47 103
18004.74 105
18006.01 116
18007.28 129
18008.55 114
18009.81 105
18011.08 115
18012.35 114
18013.62 114
18014.89 119
18016.15 112
18017.42 110
18018.69 110
18019.96 135
18021.23 133
18022.49 103
18023.76 117
18025.03 113
18026.30 117
18027.57 124
18028.84 128
18030.11 115
18031.37 116
18032.64 111
18033.91 111
18035.18 108
18036.45 95
18037.72 114
18038.99 137
18040.26 115
18041.53 111
18042.79 121
18044.06 116
18045.33 127
18046.60 120
18047.87 124
18049.14 108
18050.41 117
18051.68 111
18052.95 132
18054.22 142
18055.49 109
18056.76 115
18058.03 116
18059.30 119
18060.57 108
18061.84 116
18063.11 119
18064.38 118
18065.65 98
18066.92 124
18068.19 112
18069.46 106
18070.73 121
18072.00 121
18073.27 144
18074.54 115
18075.81 141
18077.08 130
18078.35 125
18079.62 118
18080.89 133
18082.16 121
18083.43 124
18084.70 120
18085.97 127
18087.24 138
18088.51 119
18089.78 124
18091.05 136
18092.32 136
18093.59 119
18094.87 118
18096.14 124
18097.41 118
18098.68 123
18099.95 134
18101.22 145
18102.49 123
18103.76 105
18105.03 119
18106.31 121
18107.58 108
18108.85 118
18110.12 118
18111.39 110
18112.66 127
18113.93 124
18115.21 108
18116.48 115
18117.75 111
18119.02 126
18120.29 119
18121.56 108
18122.84 98
18124.11 139
18125.38 120
18126.65 132
18127.92 140
18129.20 115
18130.47 125
18131.74 131
18133.01 129
18134.29 131
18135.56 124
18136.83 119
18138.10 124
18139.38 110
18140.65 124
18141.92 108
18143.19 118
18144.47 122
18145.74 94
18147.01 101
18148.28 92
18149.56 119
18150.83 111
18152.10 113
18153.38 131
18154.65 122
18155.92 106
18157.19 130
18158.47 111
18159.74 113
18161.01 114
18162.29 123
18163.56 115
18164.83 122
18166.11 114
18167.38 130
18168.65 127
18169.93 126
18171.20 115
18172.48 114
18173.75 119
18175.02 129
18176.30 132
18177.57 120
18178.84 120
18180.12 115
18181.39 108
18182.67 116
18183.94 119
18185.21 121
18186.49 134
18187.76 137
18189.04 111
18190.31 105
18191.59 134
18192.86 116
18194.13 102
18195.41 99
18196.68 115
18197.96 131
18199.23 104
18200.51 118
18201.78 123
18203.06 125
18204.33 123
18205.61 128
18206.88 108
18208.16 120
18209.43 130
18210.71 100
18211.98 120
18213.26 124
18214.53 126
18215.81 112
18217.08 131
18218.36 106
18219.63 131
18220.91 122
18222.18 118
18223.46 119
18224.73 134
18226.01 127
18227.28 126
18228.56 135
18229.84 123
18231.11 106
18232.39 130
18233.66 140
18234.94 119
18236.21 127
18237.49 108
18238.77 113
18240.04 108
18241.32 124
18242.59 125
18243.87 131
18245.15 114
18246.42 110
18247.70 106
18248.98 125
18250.25 122
18251.53 122
18252.81 104
18254.08 131
18255.36 138
18256.63 116
18257.91 117
18259.19 108
18260.46 117
18261.74 136
18263.02 121
18264.30 112
18265.57 119
18266.85 122
18268.13 122
18269.40 130
18270.68 117
18271.96 118
18273.23 141
18274.51 121
18275.79 110
18277.07 123
18278.34 125
18279.62 127
18280.90 124
18282.18 120
18283.45 124
18284.73 104
18286.01 107
18287.29 109
18288.56 116
18289.84 133
18291.12 129
18292.40 131
18293.68 119
18294.95 129
18296.23 117
18297.51 116
18298.79 110
18300.07 128
18301.34 130
18302.62 131
18303.90 136
18305.18 124
18306.46 115
18307.74 121
18309.01 122
18310.29 131
18311.57 117
18312.85 113
18314.13 127
18315.41 115
18316.69 128
18317.96 126
18319.24 118
18320.52 114
18321.80 129
18323.08 123
18324.36 128
18325.64 120
18326.92 104
18328.20 142
18329.47 119
18330.75 116
18332.03 111
18333.31 119
18334.59 132
18335.87 114
18337.15 116
18338.43 130
18339.71 115
18340.99 122
18342.27 112
18343.55 115
18344.83 108
18346.11 133
18347.39 118
18348.67 124
18349.95 107
18351.23 109
18352.51 116
18353.79 122
18355.07 119
18356.35 115
18357.63 110
18358.91 110
18360.19 113
18361.47 121
18362.75 110
18364.03 111
18365.31 127
18366.59 119
18367.87 114
18369.15 94
18370.43 85
18371.71 118
18372.99 109
18374.27 115
18375.55 114
18376.83 117
18378.12 123
18379.40 112
18380.68 113
18381.96 118
18383.24 129
18384.52 121
18385.80 125
18387.08 122
18388.36 108
18389.65 106
18390.93 133
18392.21 131
18393.49 110
18394.77 96
18396.05 128
18397.33 99
18398.62 105
18399.90 112
18401.18 128
18402.46 131
18403.74 116
18405.02 114
18406.31 110
18407.59 103
18408.87 113
18410.15 131
18411.43 111
18412.72 123
18414.00 123
18415.28 113
18416.56 115
18417.84 108
18419.13 104
18420.41 128
18421.69 129
18422.97 114
18424.26 108
18425.54 111
18426.82 101
18428.10 114
18429.39 116
18430.67 116
18431.95 120
18433.23 119
18434.52 112
18435.80 121
18437.08 123
18438.37 114
18439.65 100
18440.93 102
18442.22 123
18443.50 114
18444.78 110
18446.06 107
18447.35 111
18448.63 133
18449.91 134
18451.20 121
18452.48 112
18453.76 121
18455.05 114
18456.33 128
18457.62 120
18458.90 117
18460.18 104
18461.47 130
18462.75 135
18464.03 118
18465.32 109
18466.60 99
18467.89 111
18469.17 116
18470.45 119
18471.74 117
18473.02 121
18474.31 128
18475.59 119
18476.88 104
18478.16 117
18479.44 115
18480.73 140
18482.01 105
18483.30 115
18484.58 106
18485.87 96
18487.15 140
18488.44 128
18489.72 115
18491.01 109
18492.29 118
18493.58 127
18494.86 102
18496.15 118
18497.43 132
18498.72 118
18500.00 118
18501.29 127
18502.57 123
18503.86 120
18505.14 120
18506.43 107
18507.71 116
18509.00 103
18510.28 114
18511.57 149
18512.85 113
18514.14 117
18515.42 124
18516.71 127
18518.00 128
18519.28 107
18520.57 103
18521.85 122
18523.14 115
18524.43 107
18525.71 116
18527.00 133
18528.28 130
18529.57 110
18530.86 124
18532.14 110
18533.43 124
18534.71 128
18536.00 100
18537.29 115
18538.57 127
18539.86 124
18541.15 128
18542.43 127
18543.72 126
18545.01 121
18546.29 119
18547.58 126
18548.87 108
18550.15 128
18551.44 111
18552.73 104
18554.01 129
18555.30 138
18556.59 122
18557.88 111
18559.16 112
18560.45 113
18561.74 111
18563.02 110
18564.31 129
18565.60 141
18566.89 107
18568.17 116
18569.46 107
18570.75 117
18572.04 123
18573.32 126
18574.61 112
18575.90 107
18577.19 118
18578.48 124
18579.76 128
18581.05 113
18582.34 117
18583.63 127
18584.92 115
18586.20 129
18587.49 136
18588.78 130
18590.07 138
18591.36 132
18592.64 146
18593.93 133
18595.22 111
18596.51 110
18597.80 114
18599.09 124
18600.38 122
18601.66 135
18602.95 109
18604.24 122
18605.53 134
18606.82 118
18608.11 112
18609.40 116
18610.69 99
18611.98 125
18613.26 113
18614.55 122
18615.84 114
18617.13 138
18618.42 111
18619.71 126
18621.00 119
18622.29 116
18623.58 130
18624.87 111
18626.16 137
18627.45 126
18628.74 129
18630.03 110
18631.32 132
18632.61 119
18633.89 103
18635.18 108
18636.47 109
18637.76 99
18639.05 116
18640.34 101
18641.63 115
18642.92 104
18644.21 111
18645.50 120
18646.79 114
18648.09 121
18649.38 117
18650.67 107
18651.96 117
18653.25 122
18654.54 116
18655.83 126
18657.12 128
18658.41 123
18659.70 121
18660.99 120
18662.28 108
18663.57 105
18664.86 117
18666.15 114
18667.44 111
18668.74 107
18670.03 105
18671.32 112
18672.61 105
18673.90 116
18675.19 117
18676.48 121
18677.77 125
18679.06 108
18680.36 103
18681.65 94
18682.94 116
18684.23 103
18685.52 114
18686.81 110
18688.11 93
18689.40 97
18690.69 116
18691.98 116
18693.27 109
18694.56 96
18695.86 97
18697.15 96
18698.44 93
18699.73 97
18701.02 114
18702.32 89
18703.61 89
18704.90 90
18706.19 102
18707.48 86
18708.78 95
18710.07 90
18711.36 111
18712.65 101
18713.95 96
18715.24 122
18716.53 114
18717.83 123
18719.12 108
18720.41 119
18721.70 90
18723.00 93
18724.29 103
18725.58 102
18726.87 105
18728.17 119
18729.46 96
18730.75 105
18732.05 100
18733.34 100
18734.63 101
18735.93 94
18737.22 111
18738.51 103
18739.81 114
18741.10 106
18742.39 123
18743.69 117
18744.98 104
18746.27 101
18747.57 97
18748.86 120
18750.16 122
18751.45 104
18752.74 111
18754.04 122
18755.33 108
18756.63 107
18757.92 99
18759.21 104
18760.51 107
18761.80 125
18763.10 100
18764.39 98
18765.69 108
18766.98 110
18768.27 110
18769.57 100
18770.86 86
18772.16 92
18773.45 111
18774.75 124
18776.04 114
18777.34 97
18778.63 130
18779.93 121
18781.22 101
18782.52 107
18783.81 106
18785.11 100
18786.40 113
18787.70 108
18788.99 101
18790.29 118
18791.58 116
18792.88 120
18794.17 111
18795.47 108
18796.76 114
18798.06 110
18799.35 114
18800.65 110
18801.94 105
18803.24 109
18804.54 119
18805.83 111
18807.13 116
18808.42 122
18809.72 129
18811.01 98
18812.31 106
18813.61 106
18814.90 127
18816.20 100
18817.49 103
18818.79 104
18820.09 110
18821.38 104
18822.68 113
18823.98 114
18825.27 118
18826.57 105
18827.87 100
18829.16 95
18830.46 105
18831.75 108
18833.05 105
18834.35 94
18835.64 110
18836.94 107
18838.24 99
18839.54 92
18840.83 113
18842.13 113
18843.43 121
18844.72 114
18846.02 118
18847.32 108
18848.61 110
18849.91 100
18851.21 107
18852.51 118
18853.80 96
18855.10 94
18856.40 116
18857.70 126
18858.99 106
18860.29 102
18861.59 99
18862.89 96
18864.18 87
18865.48 108
18866.78 105
18868.08 103
18869.38 95
18870.67 110
18871.97 108
18873.27 101
18874.57 103
18875.87 102
18877.16 97
18878.46 90
18879.76 105
18881.06 115
18882.36 97
18883.66 108
18884.95 116
18886.25 92
18887.55 94
18888.85 98
18890.15 120
18891.45 101
18892.75 101
18894.04 113
18895.34 130
18896.64 108
18897.94 96
18899.24 110
18900.54 116
18901.84 123
18903.14 107
18904.44 112
18905.74 120
18907.03 92
18908.33 111
18909.63 108
18910.93 94
18912.23 110
18913.53 110
18914.83 115
18916.13 94
18917.43 102
18918.73 112
18920.03 116
18921.33 110
18922.63 102
18923.93 109
18925.23 118
18926.53 106
18927.83 104
18929.13 117
18930.43 115
18931.73 113
18933.03 102
18934.33 110
18935.63 97
18936.93 117
18938.23 114
18939.53 103
18940.83 89
18942.13 102
18943.43 125
18944.73 115
18946.03 88
18947.33 105
18948.63 133
18949.93 117
18951.23 94
18952.53 103
18953.84 95
18955.14 108
18956.44 103
18957.74 102
18959.04 91
18960.34 113
18961.64 96
18962.94 107
18964.24 99
18965.54 108
18966.85 104
18968.15 103
18969.45 93
18970.75 97
18972.05 100
18973.35 102
18974.65 95
18975.96 109
18977.26 100
18978.56 98
18979.86 88
18981.16 100
18982.46 124
18983.77 100
18985.07 100
18986.37 101
18987.67 112
18988.97 100
18990.28 109
18991.58 119
18992.88 120
18994.18 105
18995.49 115
18996.79 114
18998.09 124
18999.39 116
19000.69 102
19002.00 105
19003.30 92
19004.60 108
19005.90 101
19007.21 94
19008.51 104
19009.81 113
19011.12 108
19012.42 73
19013.72 92
19015.02 101
19016.33 95
19017.63 108
19018.93 104
19020.24 116
19021.54 121
19022.84 109
19024.15 105
19025.45 109
19026.75 109
19028.06 88
19029.36 98
19030.66 94
19031.97 101
19033.27 112
19034.57 93
19035.88 81
19037.18 96
19038.48 103
19039.79 90
19041.09 113
19042.40 86
19043.70 99
19045.00 98
19046.31 96
19047.61 74
19048.92 104
19050.22 121
19051.52 109
19052.83 98
19054.13 88
19055.44 101
19056.74 96
19058.05 108
19059.35 117
19060.65 113
19061.96 105
19063.26 107
19064.57 120
19065.87 112
19067.18 111
19068.48 99
19069.79 93
19071.09 90
19072.40 98
19073.70 106
19075.01 89
19076.31 91
19077.62 102
19078.92 89
19080.23 111
19081.53 84
19082.84 116
19084.14 114
19085.45 91
19086.75 103
19088.06 110
19089.36 125
19090.67 100
19091.98 91
19093.28 93
19094.59 105
19095.89 104
19097.20 101
19098.50 101
19099.81 108
19101.12 94
19102.42 91
19103.73 94
19105.03 89
19106.34 106
19107.65 108
19108.95 89
19110.26 100
19111.56 91
19112.87 103
19114.18 101
19115.48 87
19116.79 116
19118.10 115
19119.40 123
19120.71 98
19122.02 113
19123.32 103
19124.63 124
19125.94 105
19127.24 95
19128.55 90
19129.86 96
19131.16 94
19132.47 115
19133.78 91
19135.08 108
19136.39 96
19137.70 113
19139.01 108
19140.31 95
19141.62 108
19142.93 106
19144.23 112
19145.54 109
19146.85 102
19148.16 117
19149.46 115
19150.77 103
19152.08 86
19153.39 102
19154.69 90
19156.00 104
19157.31 107
19158.62 114
19159.93 112
19161.23 104
19162.54 103
19163.85 96
19165.16 106
19166.47 109
19167.77 108
19169.08 84
19170.39 92
19171.70 107
19173.01 88
19174.32 97
19175.62 93
19176.93 98
19178.24 92
19179.55 110
19180.86 106
19182.17 77
19183.48 96
19184.78 122
19186.09 109
19187.40 100
19188.71 102
19190.02 123
19191.33 99
19192.64 90
19193.95 95
19195.26 98
19196.56 98
19197.87 102
19199.18 90
19200.49 90
19201.80 97
19203.11 96
19204.42 85
19205.73 100
19207.04 96
19208.35 92
19209.66 84
19210.97 115
19212.28 94
19213.59 98
19214.90 89
19216.21 101
19217.52 98
19218.83 104
19220.14 108
19221.45 92
19222.76 105
19224.07 98
19225.38 106
19226.69 103
19228.00 115
19229.31 99
19230.62 94
19231.93 102
19233.24 112
19234.55 107
19235.86 109
19237.17 95
19238.48 110
19239.79 114
19241.10 109
19242.41 81
19243.72 91
19245.03 94
19246.35 114
19247.66 115
19248.97 103
19250.28 108
19251.59 86
19252.90 110
19254.21 97
19255.52 89
19256.83 90
19258.14 109
19259.46 105
19260.77 104
19262.08 88
19263.39 112
19264.70 104
19266.01 113
19267.32 94
19268.64 89
19269.95 96
19271.26 87
19272.57 98
19273.88 100
19275.20 102
19276.51 94
19277.82 99
19279.13 107
19280.44 102
19281.75 94
19283.07 109
19284.38 118
19285.69 96
19287.00 87
19288.32 90
19289.63 100
19290.94 103
19292.25 99
19293.57 89
19294.88 101
19296.19 101
19297.50 107
19298.82 102
19300.13 92
19301.44 105
19302.75 108
19304.07 94
19305.38 97
19306.69 92
19308.01 95
19309.32 97
19310.63 96
19311.94 101
19313.26 92
19314.57 110
19315.88 119
19317.20 105
19318.51 85
19319.82 94
19321.14 112
19322.45 90
19323.76 93
19325.08 102
19326.39 115
19327.70 114
19329.02 98
19330.33 94
19331.65 97
19332.96 105
19334.27 105
19335.59 100
19336.90 108
19338.22 110
19339.53 96
19340.84 110
19342.16 96
19343.47 92
19344.79 99
19346.10 95
19347.41 89
19348.73 96
19350.04 87
19351.36 98
19352.67 86
19353.99 91
19355.30 116
19356.62 105
19357.93 98
19359.25 99
19360.56 100
19361.87 91
19363.19 86
19364.50 100
19365.82 100
19367.13 105
19368.45 101
19369.76 99
19371.08 99
19372.39 105
19373.71 114
19375.02 105
19376.34 99
19377.66 85
19378.97 104
19380.29 114
19381.60 95
19382.92 84
19384.23 97
19385.55 105
19386.86 100
19388.18 95
19389.50 93
19390.81 102
19392.13 103
19393.44 98
19394.76 98
19396.07 107
19397.39 91
19398.71 98
19400.02 95
19401.34 93
19402.65 90
19403.97 100
19405.29 111
19406.60 98
19407.92 88
19409.24 108
19410.55 124
19411.87 96
19413.19 87
19414.50 109
19415.82 113
19417.14 108
19418.45 96
19419.77 100
19421.09 84
19422.40 104
19423.72 119
19425.04 116
19426.35 75
19427.67 95
19428.99 104
19430.30 103
19431.62 88
19432.94 91
19434.26 102
19435.57 107
19436.89 87
19438.21 97
19439.53 104
19440.84 94
19442.16 86
19443.48 111
19444.80 118
19446.11 93
19447.43 103
19448.75 92
19450.07 112
19451.38 91
19452.70 101
19454.02 115
19455.34 108
19456.66 100
19457.97 83
19459.29 99
19460.61 108
19461.93 93
19463.25 105
19464.57 85
19465.88 92
19467.20 83
19468.52 98
19469.84 102
19471.16 93
19472.48 90
19473.79 102
19475.11 100
19476.43 83
19477.75 70
19479.07 91
19480.39 101
19481.71 101
19483.03 87
19484.34 81
19485.66 104
19486.98 111
19488.30 89
19489.62 102
19490.94 97
19492.26 113
19493.58 104
19494.90 98
19496.22 108
19497.54 84
19498.86 100
19500.18 94
19501.50 89
19502.81 110
19504.13 119
19505.45 110
19506.77 98
19508.09 93
19509.41 108
19510.73 94
19512.05 92
19513.37 123
19514.69 103
19516.01 96
19517.33 110
19518.65 99
19519.97 114
19521.29 94
19522.61 106
19523.93 99
19525.25 97
19526.57 100
19527.89 116
19529.22 100
19530.54 100
19531.86 108
19533.18 106
19534.50 98
19535.82 85
19537.14 117
19538.46 111
19539.78 100
19541.10 104
19542.42 93
19543.74 107
19545.06 93
19546.39 100
19547.71 112
19549.03 108
19550.35 105
19551.67 97
19552.99 94
19554.31 92
19555.63 94
19556.96 115
19558.28 99
19559.60 87
19560.92 89
19562.24 104
19563.56 95
19564.88 83
19566.21 96
19567.53 107
19568.85 84
19570.17 95
19571.49 90
19572.82 90
19574.14 94
19575.46 98
19576.78 113
19578.10 106
19579.43 80
19580.75 95
19582.07 106
19583.39 96
19584.72 92
19586.04 105
19587.36 100
19588.68 94
19590.01 111
19591.33 99
19592.65 98
19593.97 102
19595.30 97
19596.62 95
19597.94 96
19599.26 88
19600.59 115
19601.91 96
19603.23 94
19604.56 97
19605.88 91
19607.20 91
19608.53 103
19609.85 98
19611.17 106
19612.49 102
19613.82 109
19615.14 93
19616.47 110
19617.79 85
19619.11 103
19620.44 109
19621.76 97
19623.08 94
19624.41 107
19625.73 105
19627.05 115
19628.38 106
19629.70 101
19631.03 115
19632.35 125
19633.67 105
19635.00 95
19636.32 103
19637.65 91
19638.97 98
19640.29 104
19641.62 101
19642.94 89
19644.27 86
19645.59 98
19646.92 91
19648.24 83
19649.57 86
19650.89 100
19652.21 88
19653.54 108
19654.86 88
19656.19 97
19657.51 102
19658.84 104
19660.16 108
19661.49 107
19662.81 89
19664.14 94
19665.46 117
19666.79 108
19668.11 108
19669.44 95
19670.76 104
19672.09 105
19673.41 93
19674.74 101
19676.07 95
19677.39 112
19678.72 107
19680.04 102
19681.37 116
19682.69 102
19684.02 100
19685.34 101
19686.67 100
19688.00 104
19689.32 99
19690.65 96
19691.97 104
19693.30 93
19694.63 81
19695.95 97
19697.28 116
19698.60 99
19699.93 92
19701.26 106
19702.58 111
19703.91 105
19705.24 119
19706.56 98
19707.89 92
19709.22 100
19710.54 93
19711.87 93
19713.20 93
19714.52 90
19715.85 100
19717.18 134
19718.50 105
19719.83 115
19721.16 126
19722.48 109
19723.81 90
19725.14 111
19726.47 115
19727.79 101
19729.12 102
19730.45 99
19731.77 93
19733.10 88
19734.43 113
19735.76 101
19737.08 95
19738.41 105
19739.74 98
19741.07 104
19742.39 83
19743.72 86
19745.05 102
19746.38 96
19747.71 86
19749.03 93
19750.36 121
19751.69 107
19753.02 85
19754.35 91
19755.67 90
19757.00 107
19758.33 98
19759.66 88
19760.99 91
19762.31 99
19763.64 104
19764.97 96
19766.30 94
19767.63 90
19768.96 98
19770.29 94
19771.61 88
19772.94 107
19774.27 108
19775.60 82
19776.93 95
19778.26 104
19779.59 88
19780.92 93
19782.25 80
19783.57 96
19784.90 92
19786.23 96
19787.56 100
19788.89 98
19790.22 94
19791.55 112
19792.88 106
19794.21 90
19795.54 92
19796.87 100
19798.20 109
19799.53 103
19800.86 83
19802.19 93
19803.52 92
19804.85 93
19806.18 107
19807.50 111
19808.83 99
19810.16 105
19811.49 109
19812.82 87
19814.15 103
19815.49 97
19816.82 105
19818.15 109
19819.48 93
19820.81 98
19822.14 104
19823.47 98
19824.80 97
19826.13 105
19827.46 104
19828.79 91
19830.12 90
19831.45 87
19832.78 99
19834.11 91
19835.44 109
19836.77 86
19838.10 100
19839.44 101
19840.77 103
19842.10 74
19843.43 98
19844.76 80
19846.09 102
19847.42 99
19848.75 92
19850.08 100
19851.42 84
19852.75 87
19854.08 106
19855.41 100
19856.74 107
19858.07 85
19859.40 102
19860.74 113
19862.07 97
19863.40 80
19864.73 109
19866.06 109
19867.40 81
19868.73 90
19870.06 90
19871.39 117
19872.72 103
19874.06 108
19875.39 94
19876.72 77
19878.05 102
19879.38 90
19880.72 105
19882.05 112
19883.38 88
19884.71 112
19886.05 105
19887.38 93
19888.71 101
19890.04 107
19891.38 94
19892.71 103
19894.04 114
19895.38 98
19896.71 81
19898.04 98
19899.37 114
19900.71 129
19902.04 117
19903.37 107
19904.71 93
19906.04 91
19907.37 93
19908.71 96
19910.04 83
19911.37 109
19912.71 105
19914.04 102
19915.37 110
19916.71 98
19918.04 102
19919.37 104
19920.71 121
19922.04 86
19923.37 94
19924.71 97
19926.04 115
19927.38 85
19928.71 102
19930.04 117
19931.38 94
19932.71 107
19934.05 106
19935.38 110
19936.71 106
19938.05 88
19939.38 98
19940.72 99
19942.05 86
19943.39 93
19944.72 93
19946.06 110
19947.39 89
19948.72 99
19950.06 105
19951.39 106
19952.73 126
19954.06 102
19955.40 117
19956.73 98
19958.07 96
19959.40 123
19960.74 101
19962.07 99
19963.41 97
19964.74 101
19966.08 114
19967.41 90
19968.75 101
19970.08 100
19971.42 90
19972.76 94
19974.09 96
19975.43 88
19976.76 112
19978.10 119
19979.43 98
19980.77 102
19982.10 117
19983.44 94
19984.78 94
19986.11 100
19987.45 106
19988.78 98
19990.12 98
19991.46 110
19992.79 99
19994.13 94
19995.46 104
19996.80 100
19998.14 102
19999.47 100
20000.81 119
20002.15 111
20003.48 96
20004.82 100
20006.16 102
20007.49 101
20008.83 127
20010.17 103
20011.50 98
20012.84 108
20014.18 110
20015.51 103
20016.85 118
20018.19 114
20019.52 102
20020.86 112
20022.20 100
20023.53 102
20024.87 102
20026.21 128
20027.55 104
20028.88 97
20030.22 84
20031.56 100
20032.90 106
20034.23 96
20035.57 102
20036.91 109
20038.25 109
20039.58 97
20040.92 115
20042.26 100
20043.60 96
20044.93 95
20046.27 102
20047.61 106
20048.95 124
20050.29 119
20051.62 107
20052.96 111
20054.30 108
20055.64 104
20056.98 116
20058.32 124
20059.65 105
20060.99 109
20062.33 97
20063.67 95
20065.01 96
20066.35 106
20067.68 96
20069.02 93
20070.36 91
20071.70 92
20073.04 98
20074.38 86
20075.72 95
20077.06 97
20078.40 109
20079.73 100
20081.07 120
20082.41 125
20083.75 115
20085.09 102
20086.43 95
20087.77 102
20089.11 103
20090.45 107
20091.79 104
20093.13 89
20094.47 110
20095.81 99
20097.15 100
20098.48 101
20099.82 78
20101.16 106
20102.50 97
20103.84 107
20105.18 97
20106.52 107
20107.86 102
20109.20 98
20110.54 96
20111.88 102
20113.22 93
20114.56 105
20115.90 99
20117.24 106
20118.58 106
20119.93 109
20121.27 107
20122.61 97
20123.95 108
20125.29 90
20126.63 108
20127.97 106
20129.31 103
20130.65 118
20131.99 111
20133.33 101
20134.67 108
20136.01 118
