# Supplementary material for: MALDI-TOF MS typing enables the classification of brewing yeasts of the genus Saccharomyces to major beer styles
Source: PLoS One. 2017 Aug 9;12(8):e0181694. doi: 10.1371/journal.pone.0181694 (PMC5549903; doi:10.1371/journal.pone.0181694)
Supplement: S6 File — The directory includes 90 raw files and was zipped to “.zip”; the folder has three strains with 30 spectra per strain; S1 Text explains the raw files with an example and Table 1 represents the yeast strains used within the experiment. (ZIP) [file pone.0181694.s009.zip › 16-18/30275-3470-Lag-Lag-Lag-YPG-18h-E-E_2015-07-16_3_0_B12_1.dat]

2000.53 1078
2000.95 1057
2001.37 967
2001.79 981
2002.21 1027
2002.64 845
2003.06 877
2003.48 884
2003.90 913
2004.32 862
2004.75 866
2005.17 936
2005.59 941
2006.01 969
2006.43 809
2006.86 817
2007.28 910
2007.70 842
2008.12 858
2008.55 783
2008.97 813
2009.39 825
2009.81 868
2010.24 819
2010.66 816
2011.08 941
2011.50 858
2011.93 857
2012.35 814
2012.77 715
2013.20 794
2013.62 855
2014.04 943
2014.46 861
2014.89 893
2015.31 823
2015.73 858
2016.16 912
2016.58 843
2017.00 898
2017.43 960
2017.85 1080
2018.27 1014
2018.70 1037
2019.12 932
2019.54 1055
2019.97 1012
2020.39 989
2020.82 1050
2021.24 1009
2021.66 924
2022.09 947
2022.51 872
2022.94 875
2023.36 928
2023.78 892
2024.21 939
2024.63 846
2025.06 936
2025.48 890
2025.90 871
2026.33 883
2026.75 833
2027.18 878
2027.60 812
2028.03 833
2028.45 883
2028.88 887
2029.30 1015
2029.72 958
2030.15 887
2030.57 765
2031.00 737
2031.42 902
2031.85 863
2032.27 832
2032.70 896
2033.12 847
2033.55 907
2033.97 877
2034.40 949
2034.82 1014
2035.25 1001
2035.67 883
2036.10 742
2036.52 829
2036.95 702
2037.38 833
2037.80 928
2038.23 886
2038.65 936
2039.08 818
2039.50 832
2039.93 893
2040.36 887
2040.78 759
2041.21 777
2041.63 869
2042.06 909
2042.48 913
2042.91 891
2043.34 846
2043.76 859
2044.19 895
2044.62 811
2045.04 802
2045.47 892
2045.89 718
2046.32 749
2046.75 794
2047.17 744
2047.60 722
2048.03 872
2048.45 778
2048.88 806
2049.31 794
2049.73 838
2050.16 778
2050.59 800
2051.01 827
2051.44 776
2051.87 755
2052.29 797
2052.72 867
2053.15 827
2053.58 802
2054.00 798
2054.43 831
2054.86 1011
2055.28 973
2055.71 872
2056.14 898
2056.57 1012
2056.99 941
2057.42 1074
2057.85 979
2058.28 925
2058.71 1001
2059.13 1038
2059.56 863
2059.99 883
2060.42 996
2060.84 942
2061.27 892
2061.70 829
2062.13 853
2062.56 922
2062.98 1090
2063.41 1046
2063.84 1044
2064.27 1096
2064.70 1167
2065.13 991
2065.55 1078
2065.98 1300
2066.41 1129
2066.84 1089
2067.27 1132
2067.70 1049
2068.13 922
2068.55 935
2068.98 965
2069.41 885
2069.84 915
2070.27 856
2070.70 818
2071.13 866
2071.56 1034
2071.99 1004
2072.41 747
2072.84 893
2073.27 1036
2073.70 1061
2074.13 975
2074.56 881
2074.99 752
2075.42 857
2075.85 936
2076.28 876
2076.71 847
2077.14 1033
2077.57 1168
2078.00 1038
2078.43 1129
2078.86 1068
2079.29 865
2079.72 915
2080.15 1005
2080.58 866
2081.01 986
2081.44 931
2081.87 910
2082.30 891
2082.73 1035
2083.16 892
2083.59 844
2084.02 813
2084.45 799
2084.88 866
2085.31 908
2085.74 855
2086.17 840
2086.60 853
2087.03 937
2087.46 810
2087.89 834
2088.32 896
2088.75 811
2089.18 847
2089.62 891
2090.05 780
2090.48 720
2090.91 811
2091.34 845
2091.77 875
2092.20 879
2092.63 904
2093.06 887
2093.49 752
2093.93 737
2094.36 774
2094.79 753
2095.22 694
2095.65 854
2096.08 839
2096.52 1050
2096.95 884
2097.38 725
2097.81 810
2098.24 766
2098.67 820
2099.11 799
2099.54 884
2099.97 775
2100.40 740
2100.83 758
2101.27 921
2101.70 912
2102.13 888
2102.56 866
2102.99 1033
2103.43 906
2103.86 938
2104.29 893
2104.72 892
2105.16 930
2105.59 922
2106.02 877
2106.45 854
2106.89 854
2107.32 961
2107.75 829
2108.19 793
2108.62 804
2109.05 865
2109.48 995
2109.92 826
2110.35 815
2110.78 888
2111.22 856
2111.65 817
2112.08 831
2112.52 940
2112.95 889
2113.38 806
2113.82 896
2114.25 800
2114.68 803
2115.12 848
2115.55 850
2115.98 711
2116.42 766
2116.85 807
2117.28 848
2117.72 801
2118.15 820
2118.59 599
2119.02 743
2119.45 786
2119.89 764
2120.32 776
2120.76 912
2121.19 857
2121.62 712
2122.06 859
2122.49 828
2122.93 851
2123.36 943
2123.80 924
2124.23 953
2124.66 954
2125.10 892
2125.53 941
2125.97 932
2126.40 842
2126.84 832
2127.27 994
2127.71 895
2128.14 960
2128.58 957
2129.01 957
2129.45 1036
2129.88 1149
2130.32 985
2130.75 983
2131.19 928
2131.62 923
2132.06 1011
2132.49 940
2132.93 1004
2133.36 907
2133.80 929
2134.23 1047
2134.67 851
2135.11 749
2135.54 858
2135.98 739
2136.41 792
2136.85 883
2137.28 946
2137.72 894
2138.16 836
2138.59 843
2139.03 805
2139.46 876
2139.90 863
2140.34 831
2140.77 838
2141.21 930
2141.64 855
2142.08 759
2142.52 749
2142.95 723
2143.39 893
2143.83 876
2144.26 766
2144.70 843
2145.14 726
2145.57 945
2146.01 927
2146.45 765
2146.88 805
2147.32 811
2147.76 875
2148.19 1024
2148.63 1014
2149.07 1243
2149.50 1110
2149.94 885
2150.38 984
2150.81 1006
2151.25 1092
2151.69 1090
2152.13 987
2152.56 999
2153.00 918
2153.44 991
2153.88 1000
2154.31 921
2154.75 965
2155.19 978
2155.63 925
2156.06 930
2156.50 892
2156.94 985
2157.38 925
2157.82 1119
2158.25 1002
2158.69 873
2159.13 890
2159.57 925
2160.01 769
2160.44 741
2160.88 841
2161.32 901
2161.76 895
2162.20 1065
2162.63 1160
2163.07 1099
2163.51 949
2163.95 945
2164.39 971
2164.83 907
2165.27 1093
2165.70 1098
2166.14 1027
2166.58 923
2167.02 855
2167.46 783
2167.90 951
2168.34 1042
2168.78 993
2169.22 957
2169.65 954
2170.09 1006
2170.53 941
2170.97 1068
2171.41 1068
2171.85 1027
2172.29 1071
2172.73 1066
2173.17 1213
2173.61 1055
2174.05 1280
2174.49 1121
2174.93 1127
2175.37 1166
2175.81 1161
2176.25 1077
2176.69 993
2177.13 1089
2177.57 1060
2178.01 1058
2178.45 1113
2178.89 894
2179.33 1041
2179.77 1154
2180.21 1009
2180.65 1035
2181.09 1090
2181.53 1077
2181.97 927
2182.41 1042
2182.85 932
2183.29 859
2183.73 851
2184.17 839
2184.61 906
2185.05 980
2185.49 879
2185.93 754
2186.37 737
2186.81 857
2187.25 898
2187.69 1084
2188.14 1057
2188.58 929
2189.02 955
2189.46 1026
2189.90 922
2190.34 899
2190.78 1029
2191.22 831
2191.66 882
2192.11 889
2192.55 1017
2192.99 928
2193.43 1009
2193.87 1185
2194.31 1190
2194.76 1000
2195.20 950
2195.64 852
2196.08 1044
2196.52 1076
2196.96 1001
2197.41 809
2197.85 971
2198.29 952
2198.73 872
2199.17 886
2199.62 904
2200.06 971
2200.50 811
2200.94 797
2201.38 800
2201.83 906
2202.27 779
2202.71 830
2203.15 935
2203.60 961
2204.04 908
2204.48 853
2204.92 960
2205.37 965
2205.81 1028
2206.25 932
2206.70 942
2207.14 1076
2207.58 1032
2208.02 1055
2208.47 1075
2208.91 1104
2209.35 1103
2209.80 1260
2210.24 1080
2210.68 886
2211.13 1113
2211.57 867
2212.01 923
2212.46 1115
2212.90 1009
2213.34 908
2213.79 957
2214.23 1110
2214.67 902
2215.12 903
2215.56 972
2216.00 968
2216.45 979
2216.89 1012
2217.34 948
2217.78 867
2218.22 1045
2218.67 832
2219.11 948
2219.56 898
2220.00 921
2220.44 943
2220.89 866
2221.33 835
2221.78 943
2222.22 923
2222.67 904
2223.11 1044
2223.55 947
2224.00 1163
2224.44 1124
2224.89 1091
2225.33 933
2225.78 1018
2226.22 1088
2226.67 1070
2227.11 1260
2227.56 1099
2228.00 1015
2228.45 1200
2228.89 935
2229.34 1173
2229.78 1159
2230.23 1063
2230.67 983
2231.12 1004
2231.56 1170
2232.01 1251
2232.45 1028
2232.90 1111
2233.35 1146
2233.79 1071
2234.24 1142
2234.68 1009
2235.13 1005
2235.57 951
2236.02 994
2236.46 911
2236.91 1024
2237.36 968
2237.80 913
2238.25 886
2238.69 895
2239.14 954
2239.59 802
2240.03 827
2240.48 920
2240.92 952
2241.37 972
2241.82 1023
2242.26 891
2242.71 909
2243.16 865
2243.60 916
2244.05 839
2244.50 923
2244.94 960
2245.39 889
2245.84 923
2246.28 846
2246.73 971
2247.18 880
2247.62 866
2248.07 946
2248.52 781
2248.96 799
2249.41 842
2249.86 863
2250.31 909
2250.75 920
2251.20 900
2251.65 1042
2252.10 1005
2252.54 934
2252.99 960
2253.44 951
2253.89 947
2254.33 953
2254.78 926
2255.23 857
2255.68 871
2256.12 960
2256.57 803
2257.02 798
2257.47 848
2257.91 867
2258.36 965
2258.81 955
2259.26 902
2259.71 852
2260.16 1063
2260.60 937
2261.05 1004
2261.50 1056
2261.95 1039
2262.40 1145
2262.84 1044
2263.29 1103
2263.74 978
2264.19 894
2264.64 870
2265.09 877
2265.54 918
2265.98 891
2266.43 899
2266.88 1024
2267.33 906
2267.78 1038
2268.23 1042
2268.68 990
2269.13 992
2269.58 975
2270.03 1055
2270.47 1207
2270.92 1115
2271.37 1037
2271.82 1197
2272.27 1227
2272.72 1128
2273.17 1082
2273.62 1059
2274.07 1141
2274.52 1296
2274.97 1201
2275.42 1244
2275.87 1267
2276.32 1407
2276.77 1282
2277.22 1300
2277.67 1260
2278.12 1336
2278.57 1168
2279.02 1081
2279.47 1009
2279.92 1078
2280.37 1105
2280.82 1008
2281.27 963
2281.72 1019
2282.17 992
2282.62 1119
2283.07 1124
2283.52 965
2283.97 840
2284.42 794
2284.87 837
2285.32 998
2285.77 972
2286.22 993
2286.67 988
2287.13 1053
2287.58 1117
2288.03 1200
2288.48 1341
2288.93 1308
2289.38 1235
2289.83 1224
2290.28 1204
2290.73 1337
2291.18 1438
2291.64 1603
2292.09 1460
2292.54 1491
2292.99 1459
2293.44 1480
2293.89 1328
2294.34 1206
2294.80 1062
2295.25 939
2295.70 1029
2296.15 912
2296.60 903
2297.05 1027
2297.51 990
2297.96 1007
2298.41 935
2298.86 911
2299.31 1052
2299.77 913
2300.22 886
2300.67 916
2301.12 972
2301.57 980
2302.03 967
2302.48 859
2302.93 791
2303.38 854
2303.84 930
2304.29 923
2304.74 854
2305.19 835
2305.65 790
2306.10 929
2306.55 900
2307.01 959
2307.46 905
2307.91 898
2308.36 1051
2308.82 1067
2309.27 969
2309.72 895
2310.18 924
2310.63 963
2311.08 1097
2311.54 1152
2311.99 1005
2312.44 1025
2312.90 1133
2313.35 1076
2313.80 1037
2314.26 959
2314.71 1052
2315.16 1016
2315.62 906
2316.07 937
2316.52 910
2316.98 1103
2317.43 950
2317.88 981
2318.34 1127
2318.79 980
2319.25 925
2319.70 1001
2320.15 860
2320.61 973
2321.06 914
2321.52 898
2321.97 1030
2322.43 1126
2322.88 1200
2323.33 1293
2323.79 1256
2324.24 1320
2324.70 1262
2325.15 1221
2325.61 1254
2326.06 1194
2326.52 1076
2326.97 1151
2327.43 1072
2327.88 1099
2328.34 1273
2328.79 1252
2329.25 1097
2329.70 1110
2330.16 1083
2330.61 975
2331.07 955
2331.52 1126
2331.98 1015
2332.43 855
2332.89 998
2333.34 1012
2333.80 1067
2334.25 1059
2334.71 982
2335.16 997
2335.62 1022
2336.08 941
2336.53 966
2336.99 987
2337.44 869
2337.90 887
2338.35 914
2338.81 1117
2339.27 1001
2339.72 1014
2340.18 986
2340.63 1084
2341.09 989
2341.55 968
2342.00 951
2342.46 991
2342.91 970
2343.37 904
2343.83 937
2344.28 936
2344.74 1105
2345.20 998
2345.65 947
2346.11 960
2346.57 956
2347.02 1073
2347.48 1079
2347.94 1018
2348.39 939
2348.85 1025
2349.31 943
2349.76 884
2350.22 968
2350.68 980
2351.14 881
2351.59 807
2352.05 854
2352.51 904
2352.96 941
2353.42 889
2353.88 799
2354.34 843
2354.79 934
2355.25 922
2355.71 863
2356.17 845
2356.62 941
2357.08 874
2357.54 916
2358.00 1050
2358.46 981
2358.91 966
2359.37 1046
2359.83 1140
2360.29 1016
2360.74 1003
2361.20 1158
2361.66 1119
2362.12 992
2362.58 1006
2363.04 1045
2363.49 972
2363.95 996
2364.41 946
2364.87 933
2365.33 937
2365.79 989
2366.24 1106
2366.70 1080
2367.16 1050
2367.62 1085
2368.08 960
2368.54 919
2369.00 936
2369.46 976
2369.91 957
2370.37 986
2370.83 914
2371.29 969
2371.75 1067
2372.21 987
2372.67 1004
2373.13 945
2373.59 936
2374.05 1005
2374.51 1056
2374.97 1038
2375.42 1075
2375.88 1037
2376.34 1050
2376.80 1080
2377.26 999
2377.72 1015
2378.18 926
2378.64 889
2379.10 960
2379.56 1014
2380.02 1006
2380.48 992
2380.94 935
2381.40 1114
2381.86 950
2382.32 946
2382.78 885
2383.24 893
2383.70 953
2384.16 803
2384.62 911
2385.08 950
2385.54 1093
2386.00 908
2386.47 976
2386.93 1025
2387.39 860
2387.85 883
2388.31 949
2388.77 906
2389.23 908
2389.69 827
2390.15 957
2390.61 1030
2391.07 1105
2391.53 993
2391.99 893
2392.46 995
2392.92 988
2393.38 995
2393.84 979
2394.30 1071
2394.76 1097
2395.22 1155
2395.68 988
2396.15 971
2396.61 927
2397.07 1019
2397.53 927
2397.99 1096
2398.45 1015
2398.92 989
2399.38 929
2399.84 833
2400.30 910
2400.76 897
2401.23 877
2401.69 842
2402.15 908
2402.61 836
2403.07 870
2403.54 817
2404.00 878
2404.46 911
2404.92 990
2405.38 939
2405.85 871
2406.31 979
2406.77 1096
2407.23 1034
2407.70 896
2408.16 838
2408.62 909
2409.08 883
2409.55 857
2410.01 894
2410.47 864
2410.94 903
2411.40 950
2411.86 887
2412.32 891
2412.79 768
2413.25 816
2413.71 827
2414.18 918
2414.64 914
2415.10 939
2415.57 975
2416.03 905
2416.49 1037
2416.96 1029
2417.42 986
2417.88 968
2418.35 999
2418.81 911
2419.28 1019
2419.74 1003
2420.20 888
2420.67 1005
2421.13 992
2421.59 912
2422.06 910
2422.52 967
2422.99 984
2423.45 953
2423.91 957
2424.38 1020
2424.84 1051
2425.31 1088
2425.77 922
2426.24 858
2426.70 843
2427.16 954
2427.63 947
2428.09 895
2428.56 900
2429.02 890
2429.49 930
2429.95 819
2430.42 845
2430.88 845
2431.35 887
2431.81 858
2432.28 805
2432.74 839
2433.21 887
2433.67 944
2434.14 984
2434.60 970
2435.07 995
2435.53 887
2436.00 1051
2436.46 1041
2436.93 963
2437.39 964
2437.86 898
2438.32 958
2438.79 993
2439.26 967
2439.72 941
2440.19 1018
2440.65 1032
2441.12 1029
2441.58 1088
2442.05 951
2442.52 897
2442.98 878
2443.45 930
2443.91 901
2444.38 806
2444.85 807
2445.31 875
2445.78 926
2446.24 968
2446.71 1041
2447.18 949
2447.64 989
2448.11 1008
2448.58 1010
2449.04 829
2449.51 856
2449.98 934
2450.44 912
2450.91 954
2451.38 919
2451.84 832
2452.31 822
2452.78 896
2453.24 933
2453.71 883
2454.18 861
2454.64 876
2455.11 803
2455.58 833
2456.05 857
2456.51 837
2456.98 814
2457.45 897
2457.92 794
2458.38 805
2458.85 933
2459.32 904
2459.79 765
2460.25 926
2460.72 875
2461.19 866
2461.66 862
2462.12 923
2462.59 930
2463.06 868
2463.53 873
2464.00 860
2464.46 830
2464.93 874
2465.40 864
2465.87 870
2466.34 781
2466.80 856
2467.27 810
2467.74 852
2468.21 877
2468.68 858
2469.15 847
2469.61 855
2470.08 854
2470.55 875
2471.02 921
2471.49 878
2471.96 851
2472.43 851
2472.89 853
2473.36 1064
2473.83 951
2474.30 757
2474.77 768
2475.24 821
2475.71 872
2476.18 886
2476.65 858
2477.12 1034
2477.59 958
2478.05 946
2478.52 898
2478.99 859
2479.46 879
2479.93 977
2480.40 935
2480.87 843
2481.34 921
2481.81 810
2482.28 763
2482.75 785
2483.22 781
2483.69 811
2484.16 842
2484.63 905
2485.10 814
2485.57 845
2486.04 994
2486.51 1035
2486.98 970
2487.45 1091
2487.92 983
2488.39 898
2488.86 1145
2489.33 1028
2489.80 1032
2490.27 973
2490.74 1111
2491.21 1169
2491.68 1168
2492.15 1042
2492.62 974
2493.10 1048
2493.57 937
2494.04 1011
2494.51 968
2494.98 1067
2495.45 1010
2495.92 939
2496.39 985
2496.86 914
2497.33 879
2497.80 982
2498.28 1032
2498.75 900
2499.22 794
2499.69 881
2500.16 805
2500.63 765
2501.10 750
2501.58 910
2502.05 781
2502.52 778
2502.99 865
2503.46 912
2503.93 1066
2504.41 981
2504.88 931
2505.35 974
2505.82 947
2506.29 925
2506.76 916
2507.24 959
2507.71 969
2508.18 993
2508.65 1163
2509.13 1116
2509.60 1048
2510.07 1094
2510.54 1139
2511.01 1240
2511.49 1168
2511.96 1042
2512.43 1319
2512.90 1314
2513.38 1136
2513.85 1248
2514.32 1232
2514.80 1183
2515.27 1090
2515.74 940
2516.21 1005
2516.69 1101
2517.16 1157
2517.63 1125
2518.11 1096
2518.58 1031
2519.05 1016
2519.53 973
2520.00 1112
2520.47 938
2520.95 960
2521.42 1019
2521.89 973
2522.37 950
2522.84 819
2523.31 966
2523.79 1058
2524.26 1154
2524.73 936
2525.21 1036
2525.68 959
2526.16 854
2526.63 1002
2527.10 1022
2527.58 996
2528.05 1025
2528.52 1043
2529.00 1034
2529.47 1039
2529.95 1164
2530.42 1075
2530.90 1024
2531.37 1117
2531.84 1052
2532.32 954
2532.79 971
2533.27 1009
2533.74 920
2534.22 943
2534.69 987
2535.17 1031
2535.64 952
2536.12 948
2536.59 1064
2537.07 936
2537.54 796
2538.02 856
2538.49 921
2538.97 1085
2539.44 995
2539.92 924
2540.39 840
2540.87 923
2541.34 892
2541.82 956
2542.29 1001
2542.77 1006
2543.24 952
2543.72 988
2544.19 962
2544.67 935
2545.14 974
2545.62 1044
2546.10 960
2546.57 934
2547.05 1005
2547.52 1133
2548.00 1098
2548.47 1051
2548.95 1099
2549.43 1113
2549.90 1288
2550.38 1198
2550.86 1177
2551.33 1166
2551.81 1187
2552.28 1173
2552.76 1052
2553.24 999
2553.71 1030
2554.19 1075
2554.67 1148
2555.14 1110
2555.62 1064
2556.10 900
2556.57 1089
2557.05 997
2557.53 1074
2558.00 1047
2558.48 1109
2558.96 1045
2559.43 1072
2559.91 1044
2560.39 1014
2560.86 981
2561.34 951
2561.82 1066
2562.30 900
2562.77 849
2563.25 942
2563.73 788
2564.21 759
2564.68 796
2565.16 791
2565.64 868
2566.12 855
2566.59 765
2567.07 849
2567.55 904
2568.03 859
2568.50 878
2568.98 818
2569.46 835
2569.94 915
2570.42 803
2570.89 928
2571.37 962
2571.85 855
2572.33 919
2572.81 875
2573.28 1011
2573.76 844
2574.24 862
2574.72 851
2575.20 804
2575.68 816
2576.15 987
2576.63 978
2577.11 997
2577.59 956
2578.07 959
2578.55 972
2579.03 961
2579.50 980
2579.98 1037
2580.46 947
2580.94 809
2581.42 876
2581.90 947
2582.38 997
2582.86 951
2583.34 853
2583.82 826
2584.30 1035
2584.77 998
2585.25 910
2585.73 998
2586.21 900
2586.69 838
2587.17 847
2587.65 851
2588.13 1027
2588.61 1079
2589.09 986
2589.57 952
2590.05 1010
2590.53 954
2591.01 828
2591.49 841
2591.97 872
2592.45 848
2592.93 908
2593.41 991
2593.89 883
2594.37 906
2594.85 896
2595.33 867
2595.81 1014
2596.29 974
2596.77 909
2597.25 958
2597.73 940
2598.21 919
2598.69 804
2599.17 842
2599.65 804
2600.14 922
2600.62 889
2601.10 847
2601.58 856
2602.06 864
2602.54 815
2603.02 846
2603.50 795
2603.98 796
2604.46 748
2604.95 941
2605.43 953
2605.91 772
2606.39 864
2606.87 931
2607.35 910
2607.83 814
2608.31 837
2608.80 912
2609.28 1035
2609.76 1035
2610.24 982
2610.72 967
2611.20 866
2611.69 951
2612.17 860
2612.65 867
2613.13 760
2613.61 797
2614.10 822
2614.58 862
2615.06 885
2615.54 873
2616.02 795
2616.51 858
2616.99 892
2617.47 799
2617.95 827
2618.44 922
2618.92 994
2619.40 990
2619.88 1045
2620.37 950
2620.85 837
2621.33 967
2621.81 973
2622.30 882
2622.78 812
2623.26 864
2623.75 881
2624.23 972
2624.71 915
2625.19 874
2625.68 926
2626.16 928
2626.64 1071
2627.13 927
2627.61 841
2628.09 998
2628.58 1072
2629.06 1035
2629.54 855
2630.03 990
2630.51 1006
2630.99 970
2631.48 1095
2631.96 1071
2632.45 1063
2632.93 1065
2633.41 1074
2633.90 1095
2634.38 1120
2634.86 1053
2635.35 925
2635.83 879
2636.32 875
2636.80 988
2637.28 1032
2637.77 966
2638.25 973
2638.74 900
2639.22 866
2639.71 901
2640.19 862
2640.68 813
2641.16 873
2641.64 1011
2642.13 940
2642.61 923
2643.10 810
2643.58 864
2644.07 813
2644.55 815
2645.04 802
2645.52 891
2646.01 803
2646.49 771
2646.98 914
2647.46 915
2647.95 926
2648.43 940
2648.92 939
2649.40 980
2649.89 992
2650.37 994
2650.86 854
2651.34 822
2651.83 900
2652.32 928
2652.80 789
2653.29 788
2653.77 801
2654.26 945
2654.74 963
2655.23 956
2655.72 1114
2656.20 1013
2656.69 922
2657.17 886
2657.66 789
2658.15 865
2658.63 966
2659.12 953
2659.60 931
2660.09 894
2660.58 827
2661.06 916
2661.55 925
2662.04 872
2662.52 977
2663.01 935
2663.49 837
2663.98 859
2664.47 938
2664.95 935
2665.44 1011
2665.93 1042
2666.42 974
2666.90 1064
2667.39 1033
2667.88 1006
2668.36 916
2668.85 1020
2669.34 1003
2669.82 958
2670.31 1061
2670.80 1171
2671.29 1017
2671.77 1171
2672.26 1219
2672.75 1046
2673.24 1062
2673.72 1301
2674.21 1209
2674.70 1276
2675.19 1144
2675.67 1251
2676.16 1284
2676.65 1143
2677.14 1009
2677.62 1132
2678.11 989
2678.60 1037
2679.09 895
2679.58 934
2680.06 918
2680.55 905
2681.04 1004
2681.53 951
2682.02 1028
2682.51 1073
2682.99 1077
2683.48 1003
2683.97 972
2684.46 1000
2684.95 1028
2685.44 984
2685.92 1019
2686.41 1000
2686.90 915
2687.39 1015
2687.88 976
2688.37 984
2688.86 913
2689.35 871
2689.83 806
2690.32 943
2690.81 1016
2691.30 1005
2691.79 991
2692.28 933
2692.77 876
2693.26 964
2693.75 887
2694.24 881
2694.73 908
2695.22 1018
2695.71 1063
2696.20 904
2696.68 910
2697.17 860
2697.66 888
2698.15 914
2698.64 850
2699.13 913
2699.62 1003
2700.11 983
2700.60 1020
2701.09 1053
2701.58 939
2702.07 952
2702.56 869
2703.05 948
2703.54 991
2704.03 933
2704.52 874
2705.01 994
2705.50 885
2706.00 955
2706.49 933
2706.98 811
2707.47 842
2707.96 1015
2708.45 896
2708.94 861
2709.43 812
2709.92 938
2710.41 877
2710.90 811
2711.39 905
2711.88 958
2712.37 839
2712.87 924
2713.36 946
2713.85 1038
2714.34 955
2714.83 910
2715.32 866
2715.81 912
2716.30 902
2716.80 921
2717.29 892
2717.78 870
2718.27 906
2718.76 920
2719.25 1078
2719.75 987
2720.24 966
2720.73 1028
2721.22 1011
2721.71 1136
2722.20 1106
2722.70 939
2723.19 930
2723.68 1009
2724.17 1100
2724.66 1016
2725.16 930
2725.65 959
2726.14 842
2726.63 998
2727.13 875
2727.62 872
2728.11 945
2728.60 925
2729.10 966
2729.59 871
2730.08 922
2730.57 878
2731.07 881
2731.56 894
2732.05 944
2732.54 1041
2733.04 1044
2733.53 887
2734.02 923
2734.52 947
2735.01 851
2735.50 951
2736.00 1106
2736.49 1011
2736.98 923
2737.47 948
2737.97 1004
2738.46 1004
2738.95 920
2739.45 912
2739.94 1027
2740.44 1096
2740.93 1038
2741.42 986
2741.92 842
2742.41 911
2742.90 824
2743.40 1010
2743.89 1060
2744.39 871
2744.88 916
2745.37 991
2745.87 1148
2746.36 1104
2746.86 1131
2747.35 1153
2747.84 1076
2748.34 927
2748.83 1002
2749.33 948
2749.82 919
2750.32 949
2750.81 1009
2751.30 1090
2751.80 922
2752.29 816
2752.79 788
2753.28 895
2753.78 968
2754.27 834
2754.77 903
2755.26 909
2755.76 954
2756.25 839
2756.75 972
2757.24 977
2757.74 943
2758.23 991
2758.73 992
2759.22 919
2759.72 889
2760.21 923
2760.71 939
2761.20 801
2761.70 915
2762.20 933
2762.69 910
2763.19 998
2763.68 887
2764.18 802
2764.67 1016
2765.17 944
2765.67 920
2766.16 963
2766.66 1136
2767.15 1030
2767.65 887
2768.14 748
2768.64 970
2769.14 1040
2769.63 970
2770.13 831
2770.63 878
2771.12 966
2771.62 845
2772.11 910
2772.61 842
2773.11 867
2773.60 953
2774.10 976
2774.60 1053
2775.09 1105
2775.59 985
2776.09 994
2776.58 1031
2777.08 993
2777.58 977
2778.07 952
2778.57 1010
2779.07 1015
2779.57 1013
2780.06 937
2780.56 932
2781.06 942
2781.55 946
2782.05 905
2782.55 859
2783.05 998
2783.54 992
2784.04 915
2784.54 941
2785.04 915
2785.53 941
2786.03 846
2786.53 878
2787.03 928
2787.52 930
2788.02 943
2788.52 953
2789.02 877
2789.52 916
2790.01 901
2790.51 938
2791.01 1053
2791.51 885
2792.01 960
2792.50 954
2793.00 866
2793.50 912
2794.00 1026
2794.50 968
2795.00 854
2795.50 1014
2795.99 1007
2796.49 1025
2796.99 1065
2797.49 834
2797.99 803
2798.49 988
2798.99 933
2799.48 949
2799.98 841
2800.48 937
2800.98 974
2801.48 934
2801.98 942
2802.48 869
2802.98 899
2803.48 942
2803.98 820
2804.48 797
2804.97 919
2805.47 1087
2805.97 1050
2806.47 930
2806.97 1009
2807.47 1054
2807.97 984
2808.47 924
2808.97 945
2809.47 1040
2809.97 976
2810.47 1068
2810.97 1070
2811.47 1044
2811.97 1054
2812.47 1080
2812.97 1051
2813.47 1072
2813.97 1031
2814.47 1005
2814.97 961
2815.47 1024
2815.97 1028
2816.47 900
2816.97 924
2817.47 981
2817.97 990
2818.47 949
2818.97 856
2819.47 903
2819.98 872
2820.48 844
2820.98 861
2821.48 867
2821.98 808
2822.48 865
2822.98 884
2823.48 815
2823.98 866
2824.48 877
2824.98 932
2825.49 851
2825.99 916
2826.49 808
2826.99 936
2827.49 928
2827.99 852
2828.49 772
2828.99 845
2829.50 852
2830.00 1007
2830.50 921
2831.00 894
2831.50 983
2832.00 814
2832.51 888
2833.01 903
2833.51 826
2834.01 913
2834.51 896
2835.02 987
2835.52 1007
2836.02 998
2836.52 919
2837.02 955
2837.53 899
2838.03 962
2838.53 983
2839.03 811
2839.54 921
2840.04 941
2840.54 958
2841.04 997
2841.55 1044
2842.05 843
2842.55 877
2843.05 953
2843.56 899
2844.06 919
2844.56 936
2845.07 995
2845.57 904
2846.07 1133
2846.57 1102
2847.08 1002
2847.58 1079
2848.08 1110
2848.59 1147
2849.09 1102
2849.59 1218
2850.10 993
2850.60 964
2851.10 922
2851.61 1003
2852.11 984
2852.61 954
2853.12 1032
2853.62 990
2854.12 986
2854.63 1023
2855.13 867
2855.64 793
2856.14 805
2856.64 879
2857.15 850
2857.65 846
2858.16 830
2858.66 812
2859.16 911
2859.67 941
2860.17 982
2860.68 821
2861.18 823
2861.69 928
2862.19 905
2862.69 986
2863.20 838
2863.70 887
2864.21 906
2864.71 977
2865.22 847
2865.72 878
2866.23 893
2866.73 869
2867.24 857
2867.74 839
2868.25 910
2868.75 910
2869.26 1020
2869.76 1010
2870.27 1015
2870.77 1136
2871.28 1164
2871.78 1052
2872.29 1058
2872.79 1093
2873.30 1150
2873.80 1090
2874.31 1013
2874.81 929
2875.32 1076
2875.83 1107
2876.33 1059
2876.84 1061
2877.34 906
2877.85 896
2878.35 994
2878.86 919
2879.37 932
2879.87 935
2880.38 983
2880.88 1032
2881.39 1051
2881.90 1027
2882.40 1030
2882.91 1024
2883.41 1061
2883.92 1023
2884.43 1056
2884.93 1151
2885.44 1147
2885.95 1248
2886.45 1223
2886.96 1209
2887.47 1197
2887.97 1217
2888.48 1171
2888.99 1156
2889.49 1177
2890.00 1213
2890.51 1116
2891.01 1102
2891.52 1147
2892.03 1133
2892.54 1054
2893.04 1240
2893.55 1075
2894.06 1192
2894.56 1194
2895.07 1003
2895.58 972
2896.09 1021
2896.59 1115
2897.10 1007
2897.61 1053
2898.12 1122
2898.62 1209
2899.13 1143
2899.64 950
2900.15 1065
2900.65 1097
2901.16 1078
2901.67 1008
2902.18 1035
2902.69 939
2903.19 1220
2903.70 1177
2904.21 989
2904.72 993
2905.23 996
2905.73 948
2906.24 1010
2906.75 915
2907.26 964
2907.77 895
2908.28 1030
2908.79 1113
2909.29 1053
2909.80 1062
2910.31 1010
2910.82 1010
2911.33 968
2911.84 1106
2912.35 1068
2912.85 1058
2913.36 1102
2913.87 932
2914.38 874
2914.89 985
2915.40 992
2915.91 960
2916.42 983
2916.93 1083
2917.44 974
2917.95 990
2918.45 944
2918.96 1040
2919.47 1003
2919.98 1059
2920.49 1169
2921.00 1033
2921.51 1086
2922.02 1044
2922.53 980
2923.04 1023
2923.55 1055
2924.06 1057
2924.57 1069
2925.08 1016
2925.59 1034
2926.10 1056
2926.61 1101
2927.12 1067
2927.63 1052
2928.14 1007
2928.65 970
2929.16 948
2929.67 945
2930.18 939
2930.69 1013
2931.20 980
2931.71 950
2932.22 1043
2932.73 978
2933.25 937
2933.76 902
2934.27 865
2934.78 875
2935.29 957
2935.80 987
2936.31 930
2936.82 1021
2937.33 1083
2937.84 1105
2938.35 1078
2938.87 1132
2939.38 1209
2939.89 1187
2940.40 1366
2940.91 1267
2941.42 1350
2941.93 1284
2942.44 1075
2942.96 1038
2943.47 1042
2943.98 1165
2944.49 1186
2945.00 1183
2945.51 1085
2946.03 1167
2946.54 1188
2947.05 982
2947.56 1135
2948.07 888
2948.59 861
2949.10 912
2949.61 884
2950.12 947
2950.63 925
2951.15 862
2951.66 943
2952.17 922
2952.68 1014
2953.19 977
2953.71 1014
2954.22 1034
2954.73 978
2955.24 926
2955.76 916
2956.27 1025
2956.78 1135
2957.30 1026
2957.81 957
2958.32 959
2958.83 1080
2959.35 955
2959.86 1025
2960.37 977
2960.89 943
2961.40 1075
2961.91 1001
2962.43 1081
2962.94 1115
2963.45 1112
2963.96 1152
2964.48 1043
2964.99 1137
2965.51 1127
2966.02 1119
2966.53 1084
2967.05 1093
2967.56 1022
2968.07 1000
2968.59 932
2969.10 965
2969.61 910
2970.13 909
2970.64 965
2971.16 883
2971.67 929
2972.18 914
2972.70 960
2973.21 1022
2973.73 1128
2974.24 1056
2974.75 1110
2975.27 1053
2975.78 1019
2976.30 1082
2976.81 1103
2977.33 1060
2977.84 1124
2978.36 1172
2978.87 1105
2979.38 1115
2979.90 1090
2980.41 1003
2980.93 1078
2981.44 1065
2981.96 1172
2982.47 1194
2982.99 1037
2983.50 1208
2984.02 1227
2984.53 1194
2985.05 1065
2985.56 974
2986.08 1064
2986.59 1077
2987.11 1086
2987.63 1202
2988.14 1251
2988.66 1327
2989.17 1261
2989.69 1325
2990.20 1288
2990.72 1318
2991.23 1254
2991.75 1223
2992.27 1300
2992.78 1467
2993.30 1365
2993.81 1244
2994.33 1203
2994.84 1458
2995.36 1307
2995.88 1430
2996.39 1322
2996.91 1424
2997.43 1438
2997.94 1477
2998.46 1553
2998.97 1569
2999.49 1565
3000.01 1769
3000.52 1879
3001.04 1937
3001.56 2273
3002.07 2414
3002.59 2867
3003.11 2869
3003.62 3249
3004.14 3493
3004.66 3657
3005.17 3604
3005.69 3424
3006.21 3252
3006.72 3151
3007.24 2882
3007.76 2559
3008.28 2327
3008.79 2009
3009.31 1794
3009.83 1686
3010.34 1664
3010.86 1514
3011.38 1372
3011.90 1281
3012.41 1196
3012.93 1144
3013.45 1179
3013.97 1154
3014.48 1126
3015.00 1307
3015.52 1153
3016.04 1187
3016.56 1178
3017.07 1130
3017.59 1272
3018.11 1255
3018.63 1244
3019.15 1302
3019.66 1130
3020.18 1279
3020.70 1279
3021.22 1172
3021.74 1375
3022.26 1341
3022.77 1456
3023.29 1338
3023.81 1306
3024.33 1127
3024.85 1072
3025.37 1219
3025.88 1225
3026.40 1271
3026.92 1268
3027.44 1171
3027.96 1113
3028.48 1186
3029.00 1201
3029.52 1078
3030.04 1100
3030.55 1054
3031.07 1050
3031.59 1111
3032.11 1102
3032.63 1093
3033.15 1066
3033.67 1068
3034.19 1064
3034.71 1026
3035.23 1197
3035.75 1024
3036.27 954
3036.79 1145
3037.31 1116
3037.83 1107
3038.35 1122
3038.87 1175
3039.39 1212
3039.91 1072
3040.42 1010
3040.94 1026
3041.46 1167
3041.98 1061
3042.50 1204
3043.03 1132
3043.55 1069
3044.07 1130
3044.59 1167
3045.11 1084
3045.63 1107
3046.15 1051
3046.67 1094
3047.19 1118
3047.71 1159
3048.23 1040
3048.75 971
3049.27 1019
3049.79 1026
3050.31 990
3050.83 1006
3051.35 958
3051.87 858
3052.39 938
3052.92 995
3053.44 990
3053.96 1051
3054.48 966
3055.00 1035
3055.52 1038
3056.04 936
3056.56 966
3057.09 978
3057.61 1022
3058.13 1015
3058.65 1092
3059.17 1032
3059.69 1055
3060.21 998
3060.74 1155
3061.26 1088
3061.78 1111
3062.30 1133
3062.82 1254
3063.34 1341
3063.87 1171
3064.39 1159
3064.91 1383
3065.43 1239
3065.95 1200
3066.48 1151
3067.00 1301
3067.52 1311
3068.04 1247
3068.57 1299
3069.09 1313
3069.61 1313
3070.13 1313
3070.66 1357
3071.18 1250
3071.70 1151
3072.22 1130
3072.75 1228
3073.27 1205
3073.79 1227
3074.31 1202
3074.84 1403
3075.36 1318
3075.88 1441
3076.41 1398
3076.93 1452
3077.45 1522
3077.97 1549
3078.50 1441
3079.02 1537
3079.54 1519
3080.07 1503
3080.59 1489
3081.11 1465
3081.64 1526
3082.16 1642
3082.68 1528
3083.21 1405
3083.73 1549
3084.26 1639
3084.78 1663
3085.30 1592
3085.83 1704
3086.35 1952
3086.87 1873
3087.40 1950
3087.92 2268
3088.45 2620
3088.97 2825
3089.49 2821
3090.02 3318
3090.54 3221
3091.07 3249
3091.59 2872
3092.11 2536
3092.64 2528
3093.16 2348
3093.69 2036
3094.21 1825
3094.74 1825
3095.26 1862
3095.79 1816
3096.31 1827
3096.84 1902
3097.36 1947
3097.89 1842
3098.41 1780
3098.93 1937
3099.46 2141
3099.98 2530
3100.51 2930
3101.03 3059
3101.56 3191
3102.09 3565
3102.61 3715
3103.14 3743
3103.66 3330
3104.19 3862
3104.71 3764
3105.24 3363
3105.76 3152
3106.29 2886
3106.81 2221
3107.34 2107
3107.86 2041
3108.39 2002
3108.92 1834
3109.44 1749
3109.97 1672
3110.49 1722
3111.02 1693
3111.55 1590
3112.07 1449
3112.60 1392
3113.12 1461
3113.65 1628
3114.18 1397
3114.70 1543
3115.23 1573
3115.75 1493
3116.28 1542
3116.81 1500
3117.33 1363
3117.86 1224
3118.39 1407
3118.91 1447
3119.44 1429
3119.97 1605
3120.49 1575
3121.02 1464
3121.55 1402
3122.07 1616
3122.60 1599
3123.13 1628
3123.65 1578
3124.18 1514
3124.71 1388
3125.24 1300
3125.76 1327
3126.29 1308
3126.82 1334
3127.34 1263
3127.87 1269
3128.40 1268
3128.93 1184
3129.45 1242
3129.98 1252
3130.51 1214
3131.04 1161
3131.56 1223
3132.09 1127
3132.62 1291
3133.15 1232
3133.68 1249
3134.20 1087
3134.73 1074
3135.26 1135
3135.79 1261
3136.32 1190
3136.84 1156
3137.37 1058
3137.90 1112
3138.43 1062
3138.96 941
3139.48 943
3140.01 1162
3140.54 1202
3141.07 1253
3141.60 1247
3142.13 1285
3142.66 1046
3143.18 1094
3143.71 1118
3144.24 1108
3144.77 1082
3145.30 1038
3145.83 1159
3146.36 1052
3146.89 1118
3147.41 1144
3147.94 1147
3148.47 1250
3149.00 1294
3149.53 1250
3150.06 1255
3150.59 1213
3151.12 1267
3151.65 1109
3152.18 1138
3152.71 1201
3153.24 1261
3153.77 1204
3154.30 1210
3154.82 1208
3155.35 1201
3155.88 1112
3156.41 1227
3156.94 1155
3157.47 1297
3158.00 1262
3158.53 1217
3159.06 1235
3159.59 1278
3160.12 1251
3160.65 1227
3161.18 1141
3161.71 1265
3162.24 1176
3162.77 1012
3163.30 1238
3163.83 1153
3164.37 1208
3164.90 1157
3165.43 1121
3165.96 1142
3166.49 1099
3167.02 1097
3167.55 1170
3168.08 1114
3168.61 1285
3169.14 1313
3169.67 1244
3170.20 1191
3170.73 1149
3171.26 1238
3171.80 1266
3172.33 1423
3172.86 1203
3173.39 1140
3173.92 1230
3174.45 1340
3174.98 1326
3175.51 1152
3176.05 1261
3176.58 1168
3177.11 1197
3177.64 1165
3178.17 1232
3178.70 1216
3179.23 1066
3179.77 1120
3180.30 1020
3180.83 989
3181.36 1095
3181.89 1172
3182.43 1154
3182.96 957
3183.49 1112
3184.02 1005
3184.55 952
3185.09 964
3185.62 925
3186.15 927
3186.68 1036
3187.21 1209
3187.75 1220
3188.28 993
3188.81 1072
3189.34 1053
3189.88 1006
3190.41 997
3190.94 926
3191.47 1084
3192.01 1042
3192.54 1131
3193.07 1109
3193.61 1093
3194.14 1158
3194.67 1230
3195.20 1156
3195.74 1161
3196.27 1294
3196.80 1216
3197.34 1188
3197.87 1314
3198.40 1201
3198.94 1140
3199.47 1230
3200.00 1176
3200.54 1145
3201.07 1203
3201.60 1184
3202.14 1247
3202.67 1259
3203.21 1205
3203.74 1281
3204.27 1222
3204.81 1368
3205.34 1379
3205.87 1337
3206.41 1552
3206.94 1431
3207.48 1577
3208.01 1546
3208.54 1398
3209.08 1562
3209.61 1674
3210.15 1708
3210.68 1630
3211.22 1709
3211.75 1526
3212.28 1435
3212.82 1469
3213.35 1548
3213.89 1533
3214.42 1326
3214.96 1350
3215.49 1262
3216.03 1140
3216.56 1359
3217.10 1191
3217.63 1156
3218.17 1161
3218.70 1066
3219.24 1170
3219.77 1236
3220.31 1249
3220.84 1416
3221.38 1328
3221.91 1355
3222.45 1322
3222.98 1393
3223.52 1572
3224.05 1387
3224.59 1437
3225.12 1582
3225.66 1570
3226.19 1489
3226.73 1480
3227.27 1395
3227.80 1403
3228.34 1419
3228.87 1482
3229.41 1416
3229.94 1360
3230.48 1430
3231.02 1444
3231.55 1320
3232.09 1315
3232.62 1392
3233.16 1450
3233.70 1567
3234.23 1632
3234.77 1452
3235.31 1534
3235.84 1529
3236.38 1446
3236.91 1475
3237.45 1604
3237.99 1678
3238.52 1540
3239.06 1465
3239.60 1461
3240.13 1343
3240.67 1557
3241.21 1475
3241.75 1306
3242.28 1418
3242.82 1419
3243.36 1459
3243.89 1577
3244.43 1606
3244.97 1685
3245.50 1642
3246.04 1650
3246.58 1790
3247.12 1612
3247.65 1683
3248.19 1943
3248.73 1900
3249.27 2277
3249.80 2423
3250.34 2816
3250.88 3127
3251.42 3180
3251.95 3132
3252.49 3544
3253.03 3683
3253.57 3833
3254.11 3708
3254.64 3332
3255.18 3326
3255.72 3292
3256.26 2928
3256.80 2559
3257.33 2390
3257.87 2220
3258.41 2504
3258.95 2567
3259.49 2327
3260.02 2515
3260.56 2517
3261.10 2839
3261.64 2845
3262.18 2548
3262.72 2801
3263.26 3163
3263.79 3268
3264.33 3482
3264.87 3691
3265.41 3694
3265.95 3753
3266.49 4056
3267.03 4234
3267.57 3862
3268.11 3732
3268.64 3794
3269.18 3595
3269.72 3125
3270.26 2927
3270.80 2602
3271.34 2396
3271.88 2245
3272.42 2322
3272.96 2261
3273.50 2172
3274.04 2458
3274.58 2584
3275.12 2342
3275.66 2314
3276.20 2475
3276.74 2429
3277.28 2449
3277.82 2350
3278.36 2300
3278.90 2201
3279.44 2199
3279.98 2117
3280.52 2032
3281.06 1912
3281.60 2067
3282.14 2155
3282.68 1979
3283.22 2108
3283.76 2046
3284.30 1948
3284.84 2011
3285.38 2117
3285.92 2251
3286.46 2327
3287.00 2141
3287.54 2215
3288.08 2145
3288.62 2350
3289.16 2194
3289.70 2221
3290.24 2293
3290.79 2402
3291.33 2490
3291.87 2710
3292.41 2782
3292.95 2710
3293.49 3076
3294.03 3497
3294.57 3618
3295.11 3504
3295.66 3475
3296.20 3389
3296.74 3565
3297.28 3498
3297.82 3463
3298.36 3081
3298.90 2908
3299.45 2710
3299.99 2603
3300.53 2450
3301.07 2443
3301.61 2401
3302.16 2402
3302.70 2340
3303.24 2143
3303.78 2171
3304.32 2323
3304.87 2355
3305.41 2415
3305.95 2097
3306.49 2174
3307.03 2305
3307.58 2401
3308.12 2389
3308.66 2499
3309.20 2367
3309.75 2416
3310.29 2356
3310.83 2311
3311.37 2581
3311.92 2466
3312.46 2479
3313.00 2342
3313.54 2467
3314.09 2550
3314.63 2652
3315.17 2625
3315.72 2699
3316.26 2926
3316.80 3157
3317.35 3482
3317.89 3876
3318.43 3381
3318.97 3709
3319.52 4051
3320.06 4178
3320.60 4086
3321.15 3934
3321.69 3847
3322.23 4059
3322.78 3887
3323.32 3699
3323.87 3589
3324.41 3448
3324.95 3152
3325.50 3084
3326.04 3425
3326.58 3207
3327.13 3191
3327.67 3140
3328.22 3229
3328.76 3144
3329.30 3858
3329.85 4457
3330.39 4818
3330.94 6068
3331.48 7607
3332.03 9583
3332.57 11501
3333.11 14021
3333.66 16536
3334.20 19230
3334.75 21465
3335.29 22906
3335.84 24149
3336.38 24235
3336.93 24249
3337.47 22588
3338.02 20768
3338.56 19077
3339.11 16692
3339.65 14376
3340.20 11936
3340.74 9446
3341.29 7331
3341.83 6074
3342.38 5098
3342.92 4194
3343.47 3635
3344.01 3258
3344.56 3076
3345.10 2767
3345.65 2672
3346.19 2577
3346.74 2537
3347.28 2702
3347.83 2592
3348.38 2745
3348.92 2825
3349.47 2778
3350.01 3032
3350.56 2766
3351.10 2882
3351.65 3138
3352.20 3061
3352.74 2797
3353.29 2765
3353.83 2749
3354.38 2620
3354.93 2532
3355.47 2419
3356.02 2335
3356.56 2339
3357.11 2386
3357.66 2150
3358.20 2122
3358.75 2214
3359.30 2219
3359.84 2191
3360.39 2269
3360.94 2258
3361.48 2449
3362.03 2431
3362.58 2440
3363.12 2432
3363.67 2499
3364.22 2466
3364.76 2502
3365.31 2593
3365.86 2394
3366.41 2482
3366.95 2370
3367.50 2273
3368.05 2368
3368.59 2540
3369.14 2651
3369.69 2807
3370.24 2841
3370.78 3097
3371.33 3224
3371.88 3283
3372.43 3517
3372.97 3685
3373.52 3872
3374.07 4057
3374.62 4212
3375.17 3957
3375.71 3871
3376.26 3449
3376.81 3442
3377.36 3147
3377.91 2730
3378.45 2571
3379.00 2407
3379.55 2385
3380.10 2197
3380.65 2031
3381.19 1963
3381.74 1783
3382.29 1867
3382.84 1837
3383.39 1650
3383.94 1801
3384.49 1736
3385.03 1691
3385.58 1831
3386.13 1661
3386.68 1691
3387.23 1574
3387.78 1563
3388.33 1452
3388.88 1530
3389.42 1425
3389.97 1542
3390.52 1630
3391.07 1611
3391.62 1500
3392.17 1543
3392.72 1584
3393.27 1684
3393.82 1574
3394.37 1415
3394.92 1443
3395.47 1478
3396.02 1692
3396.57 1452
3397.11 1361
3397.66 1543
3398.21 1486
3398.76 1405
3399.31 1427
3399.86 1487
3400.41 1471
3400.96 1416
3401.51 1533
3402.06 1473
3402.61 1534
3403.16 1510
3403.71 1413
3404.26 1495
3404.81 1587
3405.36 1573
3405.91 1563
3406.46 1527
3407.02 1568
3407.57 1590
3408.12 1641
3408.67 1765
3409.22 1923
3409.77 1899
3410.32 1868
3410.87 2105
3411.42 2007
3411.97 2107
3412.52 2387
3413.07 2255
3413.62 2125
3414.17 2186
3414.73 2048
3415.28 1978
3415.83 1963
3416.38 2048
3416.93 1757
3417.48 1659
3418.03 1627
3418.58 1650
3419.14 1550
3419.69 1715
3420.24 1527
3420.79 1524
3421.34 1556
3421.89 1652
3422.44 1491
3423.00 1464
3423.55 1451
3424.10 1550
3424.65 1574
3425.20 1308
3425.76 1286
3426.31 1374
3426.86 1415
3427.41 1473
3427.96 1373
3428.52 1189
3429.07 1400
3429.62 1247
3430.17 1226
3430.72 1294
3431.28 1210
3431.83 1318
3432.38 1392
3432.93 1273
3433.49 1292
3434.04 1342
3434.59 1334
3435.14 1243
3435.70 1207
3436.25 1189
3436.80 1292
3437.36 1325
3437.91 1363
3438.46 1441
3439.01 1441
3439.57 1297
3440.12 1474
3440.67 1412
3441.23 1392
3441.78 1252
3442.33 1313
3442.89 1406
3443.44 1298
3443.99 1191
3444.55 1137
3445.10 1223
3445.65 1110
3446.21 1204
3446.76 1286
3447.31 1300
3447.87 1200
3448.42 1147
3448.98 1124
3449.53 1099
3450.08 1261
3450.64 1134
3451.19 1240
3451.75 1124
3452.30 1089
3452.85 1175
3453.41 1197
3453.96 1168
3454.52 1196
3455.07 1222
3455.62 1254
3456.18 1155
3456.73 1097
3457.29 1209
3457.84 1150
3458.40 1060
3458.95 1104
3459.51 1137
3460.06 1151
3460.62 1206
3461.17 1224
3461.72 1205
3462.28 1299
3462.83 1237
3463.39 1210
3463.94 1243
3464.50 1384
3465.05 1326
3465.61 1371
3466.17 1482
3466.72 1370
3467.28 1406
3467.83 1355
3468.39 1312
3468.94 1296
3469.50 1403
3470.05 1463
3470.61 1533
3471.16 1486
3471.72 1524
3472.27 1592
3472.83 1514
3473.39 1437
3473.94 1603
3474.50 1593
3475.05 1538
3475.61 1446
3476.17 1585
3476.72 1650
3477.28 1514
3477.83 1460
3478.39 1615
3478.95 1719
3479.50 1689
3480.06 1685
3480.61 1796
3481.17 1656
3481.73 1934
3482.28 2052
3482.84 1747
3483.40 1853
3483.95 1868
3484.51 1930
3485.07 1851
3485.62 1840
3486.18 1942
3486.74 2150
3487.29 2367
3487.85 2677
3488.41 3036
3488.97 3627
3489.52 4539
3490.08 5073
3490.64 5623
3491.19 6271
3491.75 6379
3492.31 6169
3492.87 6680
3493.42 6494
3493.98 5924
3494.54 5238
3495.09 4574
3495.65 3897
3496.21 3470
3496.77 2927
3497.33 2745
3497.88 2607
3498.44 2634
3499.00 2381
3499.56 2339
3500.11 2232
3500.67 2256
3501.23 2494
3501.79 2734
3502.35 2675
3502.90 2871
3503.46 2687
3504.02 2896
3504.58 2762
3505.14 2827
3505.70 2832
3506.25 2960
3506.81 2677
3507.37 2537
3507.93 2326
3508.49 2291
3509.05 2560
3509.61 2336
3510.16 2125
3510.72 1914
3511.28 1904
3511.84 1839
3512.40 1769
3512.96 1799
3513.52 1728
3514.08 1554
3514.63 1596
3515.19 1398
3515.75 1410
3516.31 1293
3516.87 1401
3517.43 1369
3517.99 1346
3518.55 1344
3519.11 1370
3519.67 1243
3520.23 1200
3520.79 1361
3521.35 1325
3521.91 1154
3522.47 1252
3523.03 1232
3523.59 1288
3524.15 1324
3524.71 1432
3525.26 1437
3525.82 1474
3526.38 1305
3526.94 1328
3527.50 1286
3528.07 1337
3528.63 1342
3529.19 1282
3529.75 1215
3530.31 1352
3530.87 1383
3531.43 1550
3531.99 1400
3532.55 1244
3533.11 1191
3533.67 1244
3534.23 1376
3534.79 1216
3535.35 1284
3535.91 1193
3536.47 1268
3537.03 1221
3537.59 1393
3538.15 1258
3538.72 1296
3539.28 1309
3539.84 1293
3540.40 1100
3540.96 1190
3541.52 1159
3542.08 1230
3542.64 1412
3543.20 1341
3543.77 1445
3544.33 1301
3544.89 1311
3545.45 1280
3546.01 1315
3546.57 1359
3547.14 1361
3547.70 1297
3548.26 1484
3548.82 1379
3549.38 1289
3549.94 1123
3550.51 1072
3551.07 1203
3551.63 1381
3552.19 1276
3552.75 1008
3553.32 1129
3553.88 1101
3554.44 1059
3555.00 1139
3555.56 1050
3556.13 1185
3556.69 1094
3557.25 1152
3557.81 1114
3558.38 957
3558.94 1032
3559.50 1069
3560.06 1125
3560.63 1131
3561.19 1099
3561.75 1060
3562.32 1096
3562.88 1179
3563.44 1261
3564.00 1278
3564.57 1182
3565.13 1153
3565.69 1258
3566.26 1180
3566.82 1130
3567.38 1127
3567.95 1122
3568.51 1142
3569.07 1107
3569.64 1134
3570.20 1141
3570.76 1107
3571.33 1129
3571.89 1074
3572.45 1070
3573.02 1236
3573.58 1323
3574.15 1319
3574.71 1392
3575.27 1364
3575.84 1426
3576.40 1460
3576.96 1435
3577.53 1609
3578.09 1447
3578.66 1491
3579.22 1410
3579.79 1353
3580.35 1393
3580.91 1355
3581.48 1322
3582.04 1275
3582.61 1267
3583.17 1189
3583.74 1230
3584.30 1118
3584.87 979
3585.43 1119
3585.99 1106
3586.56 1010
3587.12 1078
3587.69 978
3588.25 985
3588.82 951
3589.38 931
3589.95 1092
3590.51 1041
3591.08 954
3591.64 1109
3592.21 1018
3592.77 1014
3593.34 1077
3593.91 1016
3594.47 1064
3595.04 1044
3595.60 1015
3596.17 1009
3596.73 1141
3597.30 1054
3597.86 996
3598.43 1093
3599.00 1120
3599.56 1068
3600.13 1029
3600.69 1008
3601.26 1009
3601.82 1106
3602.39 1004
3602.96 1018
3603.52 996
3604.09 1103
3604.65 1251
3605.22 1013
3605.79 952
3606.35 983
3606.92 976
3607.49 972
3608.05 948
3608.62 928
3609.19 909
3609.75 948
3610.32 933
3610.89 1083
3611.45 899
3612.02 994
3612.59 1079
3613.15 1040
3613.72 1093
3614.29 1063
3614.85 1220
3615.42 1285
3615.99 1236
3616.55 1535
3617.12 1529
3617.69 1515
3618.26 1515
3618.82 1517
3619.39 1662
3619.96 1621
3620.53 1456
3621.09 1351
3621.66 1409
3622.23 1301
3622.80 1175
3623.36 1030
3623.93 1115
3624.50 1059
3625.07 1093
3625.63 959
3626.20 958
3626.77 993
3627.34 1031
3627.91 1031
3628.47 944
3629.04 915
3629.61 926
3630.18 773
3630.75 893
3631.31 979
3631.88 1060
3632.45 1062
3633.02 951
3633.59 919
3634.16 974
3634.73 955
3635.29 902
3635.86 951
3636.43 864
3637.00 840
3637.57 940
3638.14 939
3638.71 1121
3639.28 1239
3639.84 1255
3640.41 1137
3640.98 1150
3641.55 1152
3642.12 1104
3642.69 1144
3643.26 1143
3643.83 1211
3644.40 1164
3644.97 1112
3645.54 1132
3646.11 1171
3646.67 1052
3647.24 1055
3647.81 1067
3648.38 1129
3648.95 1090
3649.52 1099
3650.09 1234
3650.66 1331
3651.23 1206
3651.80 1184
3652.37 1259
3652.94 1333
3653.51 1225
3654.08 1202
3654.65 1224
3655.22 1164
3655.79 1130
3656.36 1139
3656.93 1264
3657.50 1162
3658.07 1077
3658.64 1101
3659.21 1157
3659.78 1230
3660.35 1243
3660.93 1013
3661.50 1118
3662.07 1091
3662.64 1187
3663.21 1153
3663.78 1266
3664.35 1363
3664.92 1378
3665.49 1407
3666.06 1337
3666.63 1240
3667.20 1540
3667.78 1408
3668.35 1368
3668.92 1263
3669.49 1099
3670.06 1084
3670.63 1009
3671.20 968
3671.77 1068
3672.35 1036
3672.92 1026
3673.49 1009
3674.06 1107
3674.63 1071
3675.20 1051
3675.78 1080
3676.35 1148
3676.92 1018
3677.49 1077
3678.06 1026
3678.64 1201
3679.21 1046
3679.78 1014
3680.35 1145
3680.92 1061
3681.50 994
3682.07 1017
3682.64 1162
3683.21 1127
3683.79 1046
3684.36 1031
3684.93 899
3685.50 1028
3686.07 1079
3686.65 1231
3687.22 1051
3687.79 988
3688.37 1201
3688.94 1173
3689.51 1140
3690.08 1200
3690.66 1140
3691.23 1103
3691.80 1177
3692.38 1219
3692.95 1111
3693.52 1090
3694.10 1118
3694.67 992
3695.24 1076
3695.81 1033
3696.39 1020
3696.96 964
3697.54 1037
3698.11 1019
3698.68 970
3699.26 967
3699.83 997
3700.40 928
3700.98 923
3701.55 852
3702.12 863
3702.70 1102
3703.27 1048
3703.85 937
3704.42 898
3704.99 1001
3705.57 1073
3706.14 1003
3706.72 970
3707.29 1083
3707.86 1133
3708.44 992
3709.01 992
3709.59 1090
3710.16 1063
3710.74 940
3711.31 1007
3711.89 1161
3712.46 1092
3713.03 939
3713.61 876
3714.18 909
3714.76 1081
3715.33 1066
3715.91 1017
3716.48 1032
3717.06 997
3717.63 994
3718.21 1000
3718.78 941
3719.36 1001
3719.93 963
3720.51 1011
3721.08 941
3721.66 835
3722.23 866
3722.81 933
3723.39 1006
3723.96 899
3724.54 798
3725.11 841
3725.69 851
3726.26 893
3726.84 971
3727.41 939
3727.99 848
3728.57 1047
3729.14 1060
3729.72 1030
3730.29 1129
3730.87 1158
3731.45 1317
3732.02 1248
3732.60 1351
3733.17 1425
3733.75 1319
3734.33 1215
3734.90 1263
3735.48 1264
3736.06 1294
3736.63 1285
3737.21 1250
3737.79 987
3738.36 975
3738.94 1025
3739.52 976
3740.09 1020
3740.67 945
3741.25 947
3741.82 970
3742.40 972
3742.98 931
3743.55 919
3744.13 1001
3744.71 1069
3745.28 1028
3745.86 1052
3746.44 1065
3747.02 959
3747.59 997
3748.17 990
3748.75 991
3749.33 921
3749.90 975
3750.48 997
3751.06 867
3751.64 963
3752.21 905
3752.79 1030
3753.37 985
3753.95 893
3754.52 997
3755.10 935
3755.68 978
3756.26 906
3756.84 896
3757.41 913
3757.99 996
3758.57 1021
3759.15 1096
3759.73 934
3760.31 937
3760.88 921
3761.46 975
3762.04 931
3762.62 1039
3763.20 1024
3763.78 1262
3764.35 1012
3764.93 955
3765.51 993
3766.09 1010
3766.67 1095
3767.25 1022
3767.83 1032
3768.41 1033
3768.99 961
3769.56 999
3770.14 997
3770.72 904
3771.30 890
3771.88 1007
3772.46 954
3773.04 1013
3773.62 931
3774.20 902
3774.78 917
3775.36 925
3775.94 933
3776.52 949
3777.10 973
3777.67 901
3778.25 881
3778.83 883
3779.41 868
3779.99 886
3780.57 1002
3781.15 944
3781.73 946
3782.31 992
3782.89 909
3783.47 816
3784.05 927
3784.63 844
3785.21 969
3785.79 830
3786.37 968
3786.95 1083
3787.54 940
3788.12 861
3788.70 825
3789.28 884
3789.86 928
3790.44 932
3791.02 767
3791.60 779
3792.18 786
3792.76 896
3793.34 918
3793.92 961
3794.50 911
3795.08 906
3795.66 869
3796.25 919
3796.83 846
3797.41 983
3797.99 944
3798.57 869
3799.15 947
3799.73 918
3800.31 915
3800.90 1076
3801.48 904
3802.06 902
3802.64 997
3803.22 972
3803.80 1011
3804.39 951
3804.97 1021
3805.55 1020
3806.13 1043
3806.71 1056
3807.29 1296
3807.88 1208
3808.46 1314
3809.04 1265
3809.62 1327
3810.20 1315
3810.79 1293
3811.37 1306
3811.95 1293
3812.53 1249
3813.12 1127
3813.70 980
3814.28 970
3814.86 994
3815.45 1092
3816.03 1077
3816.61 974
3817.19 927
3817.78 1069
3818.36 901
3818.94 826
3819.52 823
3820.11 899
3820.69 978
3821.27 964
3821.86 1095
3822.44 1108
3823.02 1024
3823.61 976
3824.19 1012
3824.77 910
3825.36 1032
3825.94 895
3826.52 928
3827.11 819
3827.69 730
3828.27 922
3828.86 1062
3829.44 946
3830.02 886
3830.61 940
3831.19 878
3831.77 846
3832.36 914
3832.94 926
3833.53 903
3834.11 1009
3834.69 894
3835.28 1008
3835.86 1003
3836.45 949
3837.03 1017
3837.61 983
3838.20 923
3838.78 922
3839.37 1032
3839.95 1027
3840.54 989
3841.12 919
3841.70 1014
3842.29 1149
3842.87 1086
3843.46 1087
3844.04 1197
3844.63 1055
3845.21 1098
3845.80 1058
3846.38 1079
3846.97 1103
3847.55 1114
3848.14 1120
3848.72 1003
3849.31 1054
3849.89 1070
3850.48 1041
3851.06 984
3851.65 1003
3852.23 1053
3852.82 1050
3853.40 1029
3853.99 1120
3854.58 1098
3855.16 1086
3855.75 979
3856.33 1098
3856.92 1160
3857.50 1184
3858.09 1436
3858.68 1466
3859.26 1576
3859.85 1522
3860.43 1703
3861.02 1823
3861.60 1784
3862.19 1645
3862.78 1832
3863.36 1799
3863.95 1659
3864.54 1744
3865.12 1669
3865.71 1442
3866.29 1398
3866.88 1282
3867.47 1286
3868.05 1007
3868.64 1015
3869.23 967
3869.81 1048
3870.40 1065
3870.99 998
3871.57 976
3872.16 1003
3872.75 962
3873.33 922
3873.92 947
3874.51 1048
3875.10 1021
3875.68 955
3876.27 953
3876.86 1066
3877.44 1110
3878.03 976
3878.62 857
3879.21 900
3879.79 888
3880.38 804
3880.97 917
3881.56 988
3882.14 845
3882.73 796
3883.32 877
3883.91 937
3884.49 908
3885.08 852
3885.67 942
3886.26 1025
3886.85 1047
3887.43 1018
3888.02 1015
3888.61 1090
3889.20 1151
3889.79 1213
3890.38 1255
3890.96 1165
3891.55 1060
3892.14 975
3892.73 1062
3893.32 1101
3893.91 1172
3894.49 1116
3895.08 1090
3895.67 972
3896.26 1042
3896.85 1116
3897.44 1005
3898.03 936
3898.61 1031
3899.20 976
3899.79 939
3900.38 1032
3900.97 1026
3901.56 1007
3902.15 942
3902.74 1025
3903.33 962
3903.92 926
3904.51 967
3905.09 990
3905.68 944
3906.27 1061
3906.86 1071
3907.45 975
3908.04 1033
3908.63 1022
3909.22 1000
3909.81 969
3910.40 1056
3910.99 1030
3911.58 893
3912.17 828
3912.76 944
3913.35 1033
3913.94 965
3914.53 870
3915.12 836
3915.71 962
3916.30 871
3916.89 890
3917.48 944
3918.07 911
3918.66 842
3919.25 780
3919.84 843
3920.43 882
3921.02 863
3921.61 818
3922.20 902
3922.80 947
3923.39 896
3923.98 944
3924.57 982
3925.16 795
3925.75 819
3926.34 914
3926.93 877
3927.52 875
3928.11 867
3928.70 746
3929.30 854
3929.89 841
3930.48 787
3931.07 765
3931.66 853
3932.25 920
3932.84 758
3933.44 812
3934.03 864
3934.62 834
3935.21 759
3935.80 822
3936.39 861
3936.98 864
3937.58 1043
3938.17 972
3938.76 908
3939.35 1001
3939.94 948
3940.54 1057
3941.13 938
3941.72 897
3942.31 896
3942.90 916
3943.50 922
3944.09 923
3944.68 846
3945.27 801
3945.87 811
3946.46 885
3947.05 864
3947.64 814
3948.24 777
3948.83 786
3949.42 806
3950.01 821
3950.61 843
3951.20 886
3951.79 874
3952.39 836
3952.98 850
3953.57 862
3954.16 861
3954.76 863
3955.35 973
3955.94 1038
3956.54 1062
3957.13 987
3957.72 902
3958.32 935
3958.91 961
3959.50 958
3960.10 925
3960.69 919
3961.28 984
3961.88 1100
3962.47 1071
3963.07 1008
3963.66 1049
3964.25 1073
3964.85 1059
3965.44 1170
3966.03 1076
3966.63 1134
3967.22 1098
3967.82 1136
3968.41 1149
3969.00 1125
3969.60 1034
3970.19 1000
3970.79 1016
3971.38 924
3971.98 947
3972.57 977
3973.17 980
3973.76 965
3974.35 1117
3974.95 1082
3975.54 1266
3976.14 1160
3976.73 1187
3977.33 1390
3977.92 1079
3978.52 1004
3979.11 1132
3979.71 1206
3980.30 1028
3980.90 913
3981.49 885
3982.09 1083
3982.68 826
3983.28 880
3983.87 956
3984.47 894
3985.06 1017
3985.66 1030
3986.25 1009
3986.85 1128
3987.45 1080
3988.04 1043
3988.64 1136
3989.23 1159
3989.83 1133
3990.42 1167
3991.02 1045
3991.62 1090
3992.21 1085
3992.81 1165
3993.40 1136
3994.00 1122
3994.60 1134
3995.19 1122
3995.79 1067
3996.38 1205
3996.98 1175
3997.58 1100
3998.17 1156
3998.77 1068
3999.37 1105
3999.96 1075
4000.56 1085
4001.15 1061
4001.75 1080
4002.35 1053
4002.94 1019
4003.54 1081
4004.14 1008
4004.73 954
4005.33 958
4005.93 942
4006.53 1089
4007.12 949
4007.72 1005
4008.32 988
4008.91 934
4009.51 956
4010.11 984
4010.71 955
4011.30 1104
4011.90 1006
4012.50 1092
4013.10 1084
4013.69 1000
4014.29 954
4014.89 921
4015.49 1013
4016.08 1006
4016.68 1096
4017.28 1093
4017.88 1097
4018.47 1055
4019.07 1091
4019.67 1176
4020.27 1032
4020.87 1137
4021.46 1066
4022.06 927
4022.66 884
4023.26 977
4023.86 1029
4024.45 1010
4025.05 1001
4025.65 1113
4026.25 1215
4026.85 1195
4027.45 1154
4028.05 1051
4028.64 1069
4029.24 1139
4029.84 932
4030.44 1087
4031.04 1191
4031.64 1188
4032.24 1243
4032.84 1234
4033.43 1207
4034.03 1193
4034.63 1149
4035.23 1056
4035.83 998
4036.43 1083
4037.03 1098
4037.63 814
4038.23 792
4038.83 882
4039.43 1011
4040.03 866
4040.63 833
4041.22 914
4041.82 852
4042.42 823
4043.02 943
4043.62 856
4044.22 844
4044.82 1014
4045.42 875
4046.02 913
4046.62 870
4047.22 735
4047.82 823
4048.42 903
4049.02 890
4049.62 876
4050.22 927
4050.82 925
4051.42 968
4052.02 941
4052.62 890
4053.22 895
4053.83 945
4054.43 856
4055.03 795
4055.63 792
4056.23 814
4056.83 827
4057.43 799
4058.03 815
4058.63 802
4059.23 860
4059.83 826
4060.43 890
4061.03 925
4061.64 894
4062.24 870
4062.84 943
4063.44 991
4064.04 829
4064.64 929
4065.24 1049
4065.84 949
4066.45 1039
4067.05 1150
4067.65 975
4068.25 847
4068.85 826
4069.45 965
4070.05 920
4070.66 760
4071.26 798
4071.86 896
4072.46 888
4073.06 857
4073.67 824
4074.27 796
4074.87 803
4075.47 880
4076.07 888
4076.68 861
4077.28 700
4077.88 746
4078.48 800
4079.09 837
4079.69 799
4080.29 815
4080.89 985
4081.50 970
4082.10 871
4082.70 787
4083.30 733
4083.91 756
4084.51 730
4085.11 755
4085.71 832
4086.32 874
4086.92 847
4087.52 834
4088.13 929
4088.73 989
4089.33 895
4089.94 817
4090.54 784
4091.14 939
4091.74 837
4092.35 770
4092.95 818
4093.55 829
4094.16 819
4094.76 806
4095.37 820
4095.97 840
4096.57 762
4097.18 844
4097.78 836
4098.38 815
4098.99 924
4099.59 945
4100.20 792
4100.80 852
4101.40 781
4102.01 765
4102.61 766
4103.22 860
4103.82 817
4104.42 797
4105.03 783
4105.63 702
4106.24 693
4106.84 788
4107.45 814
4108.05 812
4108.65 818
4109.26 742
4109.86 730
4110.47 799
4111.07 855
4111.68 774
4112.28 774
4112.89 786
4113.49 774
4114.10 800
4114.70 739
4115.31 833
4115.91 801
4116.52 800
4117.12 707
4117.73 820
4118.33 821
4118.94 806
4119.54 797
4120.15 810
4120.75 802
4121.36 760
4121.97 744
4122.57 728
4123.18 778
4123.78 755
4124.39 685
4124.99 666
4125.60 678
4126.21 705
4126.81 740
4127.42 751
4128.02 789
4128.63 788
4129.24 759
4129.84 869
4130.45 812
4131.05 900
4131.66 854
4132.27 816
4132.87 694
4133.48 647
4134.08 791
4134.69 857
4135.30 845
4135.90 884
4136.51 851
4137.12 988
4137.72 847
4138.33 932
4138.94 880
4139.54 852
4140.15 965
4140.76 887
4141.37 856
4141.97 887
4142.58 938
4143.19 977
4143.79 891
4144.40 844
4145.01 960
4145.61 1072
4146.22 994
4146.83 821
4147.44 844
4148.04 888
4148.65 781
4149.26 807
4149.87 770
4150.47 736
4151.08 763
4151.69 780
4152.30 776
4152.91 807
4153.51 792
4154.12 783
4154.73 824
4155.34 732
4155.94 764
4156.55 808
4157.16 913
4157.77 846
4158.38 658
4158.99 773
4159.59 784
4160.20 816
4160.81 763
4161.42 861
4162.03 848
4162.64 830
4163.24 864
4163.85 731
4164.46 792
4165.07 800
4165.68 877
4166.29 999
4166.90 910
4167.51 837
4168.11 821
4168.72 872
4169.33 867
4169.94 769
4170.55 866
4171.16 778
4171.77 777
4172.38 780
4172.99 897
4173.60 890
4174.21 870
4174.81 812
4175.42 811
4176.03 986
4176.64 992
4177.25 997
4177.86 894
4178.47 946
4179.08 964
4179.69 910
4180.30 854
4180.91 901
4181.52 903
4182.13 928
4182.74 831
4183.35 855
4183.96 792
4184.57 815
4185.18 921
4185.79 816
4186.40 805
4187.01 807
4187.62 839
4188.23 793
4188.84 853
4189.45 938
4190.06 812
4190.67 774
4191.29 814
4191.90 846
4192.51 869
4193.12 844
4193.73 914
4194.34 873
4194.95 884
4195.56 949
4196.17 949
4196.78 943
4197.39 911
4198.00 892
4198.62 946
4199.23 937
4199.84 863
4200.45 795
4201.06 697
4201.67 732
4202.28 800
4202.89 870
4203.51 895
4204.12 798
4204.73 727
4205.34 772
4205.95 813
4206.56 860
4207.18 911
4207.79 815
4208.40 923
4209.01 920
4209.62 907
4210.24 818
4210.85 815
4211.46 902
4212.07 893
4212.68 783
4213.30 910
4213.91 939
4214.52 933
4215.13 873
4215.74 888
4216.36 964
4216.97 951
4217.58 955
4218.19 895
4218.81 961
4219.42 900
4220.03 955
4220.65 951
4221.26 1023
4221.87 1052
4222.48 1063
4223.10 1108
4223.71 930
4224.32 1050
4224.94 1098
4225.55 1209
4226.16 1221
4226.78 1194
4227.39 1374
4228.00 1243
4228.61 1240
4229.23 1374
4229.84 1180
4230.46 1145
4231.07 1122
4231.68 1117
4232.30 1013
4232.91 1034
4233.52 1086
4234.14 1105
4234.75 1092
4235.36 1016
4235.98 936
4236.59 979
4237.21 1045
4237.82 1052
4238.43 1045
4239.05 897
4239.66 797
4240.28 784
4240.89 846
4241.50 967
4242.12 1003
4242.73 1000
4243.35 1045
4243.96 991
4244.58 915
4245.19 840
4245.81 943
4246.42 927
4247.03 932
4247.65 892
4248.26 886
4248.88 953
4249.49 994
4250.11 883
4250.72 811
4251.34 914
4251.95 922
4252.57 934
4253.18 950
4253.80 891
4254.41 916
4255.03 888
4255.64 864
4256.26 965
4256.88 862
4257.49 925
4258.11 990
4258.72 902
4259.34 892
4259.95 993
4260.57 999
4261.18 1078
4261.80 1206
4262.42 1112
4263.03 1105
4263.65 1121
4264.26 1075
4264.88 1150
4265.49 1085
4266.11 1012
4266.73 1027
4267.34 965
4267.96 989
4268.58 1037
4269.19 1031
4269.81 988
4270.42 1060
4271.04 984
4271.66 956
4272.27 902
4272.89 989
4273.51 923
4274.12 976
4274.74 1078
4275.36 1120
4275.97 1181
4276.59 1156
4277.21 1070
4277.82 1120
4278.44 1185
4279.06 1052
4279.67 1021
4280.29 982
4280.91 895
4281.53 858
4282.14 880
4282.76 891
4283.38 1016
4283.99 913
4284.61 906
4285.23 868
4285.85 759
4286.46 791
4287.08 879
4287.70 879
4288.32 928
4288.93 975
4289.55 871
4290.17 865
4290.79 850
4291.41 778
4292.02 866
4292.64 864
4293.26 842
4293.88 869
4294.50 877
4295.11 872
4295.73 893
4296.35 816
4296.97 787
4297.59 848
4298.21 872
4298.82 928
4299.44 956
4300.06 868
4300.68 953
4301.30 978
4301.92 933
4302.53 848
4303.15 766
4303.77 826
4304.39 887
4305.01 840
4305.63 895
4306.25 862
4306.87 842
4307.49 862
4308.10 856
4308.72 892
4309.34 839
4309.96 921
4310.58 966
4311.20 1006
4311.82 930
4312.44 919
4313.06 933
4313.68 1036
4314.30 1024
4314.92 925
4315.54 957
4316.16 848
4316.78 870
4317.40 939
4318.02 1008
4318.64 1038
4319.26 1046
4319.88 973
4320.50 859
4321.11 1055
4321.74 1039
4322.36 933
4322.98 889
4323.60 992
4324.22 1060
4324.84 1120
4325.46 1213
4326.08 1113
4326.70 1140
4327.32 1309
4327.94 1293
4328.56 1423
4329.18 1581
4329.80 1685
4330.42 1617
4331.04 1782
4331.66 1755
4332.28 1924
4332.90 2050
4333.52 2119
4334.15 2173
4334.77 2203
4335.39 2115
4336.01 2333
4336.63 2297
4337.25 2080
4337.87 2081
4338.49 2033
4339.11 2011
4339.74 1767
4340.36 1848
4340.98 1970
4341.60 1954
4342.22 1919
4342.84 2072
4343.46 2000
4344.09 2156
4344.71 2261
4345.33 2570
4345.95 2851
4346.57 2599
4347.19 2691
4347.82 2776
4348.44 2508
4349.06 2455
4349.68 2239
4350.30 2149
4350.93 2011
4351.55 1894
4352.17 1902
4352.79 1669
4353.42 1647
4354.04 1645
4354.66 1462
4355.28 1297
4355.91 1164
4356.53 1227
4357.15 1307
4357.77 1427
4358.40 1309
4359.02 1318
4359.64 1345
4360.26 1306
4360.89 1154
4361.51 1261
4362.13 1256
4362.76 1252
4363.38 1247
4364.00 1194
4364.62 1131
4365.25 1224
4365.87 1226
4366.49 1108
4367.12 1228
4367.74 1136
4368.36 1098
4368.99 1044
4369.61 931
4370.23 996
4370.86 998
4371.48 956
4372.11 943
4372.73 1032
4373.35 965
4373.98 1046
4374.60 1109
4375.22 1107
4375.85 1006
4376.47 970
4377.10 1080
4377.72 1078
4378.34 946
4378.97 1033
4379.59 953
4380.22 990
4380.84 973
4381.47 990
4382.09 1020
4382.71 1055
4383.34 919
4383.96 894
4384.59 971
4385.21 965
4385.84 951
4386.46 903
4387.09 998
4387.71 981
4388.34 1023
4388.96 986
4389.59 1033
4390.21 988
4390.84 896
4391.46 852
4392.09 819
4392.71 777
4393.34 875
4393.96 852
4394.59 937
4395.21 851
4395.84 868
4396.46 896
4397.09 885
4397.71 915
4398.34 885
4398.96 1018
4399.59 888
4400.22 899
4400.84 938
4401.47 869
4402.09 874
4402.72 912
4403.34 984
4403.97 993
4404.60 931
4405.22 888
4405.85 904
4406.47 955
4407.10 1022
4407.73 991
4408.35 952
4408.98 955
4409.61 929
4410.23 926
4410.86 997
4411.48 959
4412.11 912
4412.74 923
4413.36 952
4413.99 1073
4414.62 1009
4415.24 835
4415.87 931
4416.50 891
4417.12 894
4417.75 948
4418.38 911
4419.01 876
4419.63 811
4420.26 820
4420.89 826
4421.51 948
4422.14 879
4422.77 910
4423.40 856
4424.02 913
4424.65 1030
4425.28 880
4425.91 843
4426.53 771
4427.16 884
4427.79 797
4428.42 938
4429.04 874
4429.67 752
4430.30 783
4430.93 803
4431.55 798
4432.18 908
4432.81 963
4433.44 1035
4434.07 915
4434.69 865
4435.32 830
4435.95 888
4436.58 868
4437.21 893
4437.84 965
4438.46 852
4439.09 950
4439.72 918
4440.35 875
4440.98 909
4441.61 812
4442.24 895
4442.86 953
4443.49 984
4444.12 914
4444.75 968
4445.38 918
4446.01 897
4446.64 883
4447.27 999
4447.90 937
4448.52 797
4449.15 934
4449.78 919
4450.41 960
4451.04 1041
4451.67 1101
4452.30 1047
4452.93 1059
4453.56 1024
4454.19 1084
4454.82 1117
4455.45 1089
4456.08 1133
4456.71 1142
4457.34 1054
4457.97 1005
4458.60 925
4459.23 919
4459.86 904
4460.49 947
4461.12 914
4461.75 899
4462.38 884
4463.01 834
4463.64 907
4464.27 947
4464.90 846
4465.53 841
4466.16 906
4466.79 844
4467.42 844
4468.05 815
4468.68 811
4469.31 789
4469.94 773
4470.57 847
4471.20 940
4471.83 872
4472.46 835
4473.09 826
4473.72 848
4474.35 828
4474.99 768
4475.62 785
4476.25 873
4476.88 731
4477.51 765
4478.14 779
4478.77 737
4479.40 826
4480.03 932
4480.67 911
4481.30 830
4481.93 984
4482.56 884
4483.19 924
4483.82 901
4484.46 932
4485.09 849
4485.72 857
4486.35 926
4486.98 1043
4487.61 1041
4488.25 884
4488.88 871
4489.51 801
4490.14 856
4490.77 993
4491.41 825
4492.04 881
4492.67 843
4493.30 860
4493.94 876
4494.57 836
4495.20 828
4495.83 920
4496.46 942
4497.10 1040
4497.73 1003
4498.36 1109
4498.99 1186
4499.63 1124
4500.26 1221
4500.89 1237
4501.53 1154
4502.16 1197
4502.79 1276
4503.42 1285
4504.06 1072
4504.69 1056
4505.32 1202
4505.96 1210
4506.59 1111
4507.22 1085
4507.86 1135
4508.49 1049
4509.12 931
4509.76 950
4510.39 956
4511.02 890
4511.66 963
4512.29 1014
4512.92 1017
4513.56 995
4514.19 858
4514.83 972
4515.46 907
4516.09 865
4516.73 1003
4517.36 924
4517.99 817
4518.63 847
4519.26 915
4519.90 922
4520.53 932
4521.17 885
4521.80 932
4522.43 1099
4523.07 894
4523.70 951
4524.34 989
4524.97 927
4525.61 1006
4526.24 1060
4526.88 1098
4527.51 1226
4528.14 1297
4528.78 1601
4529.41 1665
4530.05 1649
4530.68 1771
4531.32 1775
4531.95 1921
4532.59 1858
4533.22 1672
4533.86 1528
4534.49 1469
4535.13 1386
4535.76 1272
4536.40 1022
4537.04 993
4537.67 1070
4538.31 1010
4538.94 924
4539.58 868
4540.21 882
4540.85 885
4541.48 884
4542.12 897
4542.76 874
4543.39 855
4544.03 856
4544.66 847
4545.30 831
4545.93 805
4546.57 849
4547.21 851
4547.84 792
4548.48 870
4549.11 839
4549.75 848
4550.39 872
4551.02 761
4551.66 809
4552.30 896
4552.93 787
4553.57 837
4554.21 918
4554.84 824
4555.48 892
4556.12 788
4556.75 816
4557.39 879
4558.03 898
4558.66 808
4559.30 797
4559.94 854
4560.57 904
4561.21 879
4561.85 914
4562.48 979
4563.12 1033
4563.76 910
4564.40 971
4565.03 964
4565.67 887
4566.31 984
4566.95 1043
4567.58 1125
4568.22 1039
4568.86 1078
4569.50 970
4570.13 1035
4570.77 855
4571.41 935
4572.05 1021
4572.68 916
4573.32 958
4573.96 872
4574.60 929
4575.24 967
4575.87 919
4576.51 995
4577.15 906
4577.79 914
4578.43 788
4579.06 888
4579.70 865
4580.34 1008
4580.98 930
4581.62 923
4582.26 903
4582.90 1059
4583.53 925
4584.17 917
4584.81 902
4585.45 1040
4586.09 1042
4586.73 1005
4587.37 1029
4588.01 1106
4588.64 1144
4589.28 1311
4589.92 1297
4590.56 1246
4591.20 1437
4591.84 1518
4592.48 1341
4593.12 1220
4593.76 1054
4594.40 1131
4595.04 1089
4595.68 1230
4596.31 1082
4596.95 1009
4597.59 1017
4598.23 938
4598.87 977
4599.51 895
4600.15 981
4600.79 1009
4601.43 1108
4602.07 1055
4602.71 999
4603.35 1006
4603.99 923
4604.63 949
4605.27 900
4605.91 974
4606.55 929
4607.19 868
4607.83 804
4608.47 862
4609.11 834
4609.75 942
4610.39 1001
4611.03 1042
4611.68 908
4612.32 899
4612.96 894
4613.60 869
4614.24 890
4614.88 862
4615.52 858
4616.16 832
4616.80 911
4617.44 836
4618.08 834
4618.72 798
4619.36 851
4620.01 827
4620.65 825
4621.29 783
4621.93 803
4622.57 785
4623.21 800
4623.85 803
4624.50 760
4625.14 784
4625.78 917
4626.42 848
4627.06 845
4627.70 875
4628.34 768
4628.99 823
4629.63 853
4630.27 945
4630.91 1004
4631.55 1027
4632.20 1003
4632.84 973
4633.48 902
4634.12 1019
4634.76 911
4635.41 860
4636.05 868
4636.69 924
4637.33 989
4637.98 944
4638.62 956
4639.26 1003
4639.90 890
4640.55 876
4641.19 797
4641.83 839
4642.47 898
4643.12 857
4643.76 885
4644.40 869
4645.04 960
4645.69 863
4646.33 836
4646.97 735
4647.62 869
4648.26 823
4648.90 782
4649.55 750
4650.19 751
4650.83 789
4651.48 831
4652.12 879
4652.76 867
4653.41 918
4654.05 963
4654.69 924
4655.34 868
4655.98 957
4656.62 919
4657.27 755
4657.91 767
4658.55 863
4659.20 872
4659.84 826
4660.49 835
4661.13 706
4661.77 690
4662.42 866
4663.06 806
4663.71 727
4664.35 755
4664.99 752
4665.64 766
4666.28 744
4666.93 774
4667.57 814
4668.22 912
4668.86 781
4669.51 784
4670.15 782
4670.79 876
4671.44 904
4672.08 791
4672.73 813
4673.37 719
4674.02 703
4674.66 840
4675.31 823
4675.95 772
4676.60 913
4677.24 917
4677.89 788
4678.53 932
4679.18 862
4679.82 850
4680.47 852
4681.12 848
4681.76 886
4682.41 806
4683.05 855
4683.70 850
4684.34 936
4684.99 948
4685.63 884
4686.28 919
4686.93 830
4687.57 961
4688.22 890
4688.86 936
4689.51 821
4690.15 861
4690.80 959
4691.45 811
4692.09 792
4692.74 1005
4693.39 1006
4694.03 1083
4694.68 939
4695.32 1145
4695.97 1066
4696.62 1077
4697.26 1066
4697.91 1141
4698.56 1154
4699.20 1160
4699.85 1199
4700.50 1224
4701.14 1176
4701.79 1023
4702.44 1026
4703.08 1041
4703.73 1020
4704.38 957
4705.02 968
4705.67 993
4706.32 977
4706.97 1037
4707.61 1187
4708.26 942
4708.91 964
4709.55 1054
4710.20 843
4710.85 755
4711.50 947
4712.14 898
4712.79 838
4713.44 875
4714.09 945
4714.73 911
4715.38 752
4716.03 829
4716.68 977
4717.33 850
4717.97 880
4718.62 897
4719.27 931
4719.92 965
4720.57 816
4721.21 875
4721.86 874
4722.51 948
4723.16 932
4723.81 1049
4724.45 925
4725.10 1004
4725.75 931
4726.40 956
4727.05 1060
4727.70 1021
4728.35 1042
4728.99 934
4729.64 933
4730.29 1032
4730.94 955
4731.59 881
4732.24 885
4732.89 918
4733.54 912
4734.19 963
4734.83 911
4735.48 925
4736.13 879
4736.78 816
4737.43 860
4738.08 968
4738.73 955
4739.38 966
4740.03 1041
4740.68 939
4741.33 970
4741.98 950
4742.63 1064
4743.28 889
4743.93 946
4744.58 914
4745.23 922
4745.87 888
4746.52 820
4747.17 926
4747.82 932
4748.47 882
4749.12 1031
4749.77 815
4750.42 878
4751.08 991
4751.73 835
4752.38 860
4753.03 1079
4753.68 1050
4754.33 948
4754.98 921
4755.63 956
4756.28 1029
4756.93 1012
4757.58 984
4758.23 1025
4758.88 1067
4759.53 1076
4760.18 967
4760.83 1008
4761.48 977
4762.13 952
4762.79 952
4763.44 956
4764.09 1039
4764.74 1051
4765.39 988
4766.04 970
4766.69 885
4767.34 1029
4767.99 961
4768.65 1034
4769.30 1028
4769.95 946
4770.60 1008
4771.25 865
4771.90 898
4772.56 973
4773.21 865
4773.86 808
4774.51 897
4775.16 961
4775.81 989
4776.47 890
4777.12 868
4777.77 953
4778.42 958
4779.07 928
4779.73 849
4780.38 865
4781.03 819
4781.68 826
4782.34 932
4782.99 970
4783.64 1085
4784.29 1017
4784.94 929
4785.60 971
4786.25 900
4786.90 864
4787.56 872
4788.21 842
4788.86 887
4789.51 892
4790.17 992
4790.82 932
4791.47 962
4792.13 878
4792.78 877
4793.43 931
4794.08 922
4794.74 979
4795.39 916
4796.04 936
4796.70 1009
4797.35 1030
4798.00 1080
4798.66 1090
4799.31 1160
4799.96 1280
4800.62 1191
4801.27 1149
4801.93 1089
4802.58 1091
4803.23 1143
4803.89 1212
4804.54 1151
4805.19 1213
4805.85 1159
4806.50 1097
4807.16 1073
4807.81 889
4808.46 1103
4809.12 1161
4809.77 1011
4810.43 973
4811.08 944
4811.73 961
4812.39 928
4813.04 1011
4813.70 1119
4814.35 1100
4815.01 1107
4815.66 990
4816.32 916
4816.97 1079
4817.63 1183
4818.28 1280
4818.94 1330
4819.59 1341
4820.24 1302
4820.90 1298
4821.55 1346
4822.21 1390
4822.86 1382
4823.52 1384
4824.18 1363
4824.83 1371
4825.49 1389
4826.14 1513
4826.80 1274
4827.45 1202
4828.11 1135
4828.76 1347
4829.42 1181
4830.07 1306
4830.73 1401
4831.38 1299
4832.04 1277
4832.70 1426
4833.35 1499
4834.01 1544
4834.66 1337
4835.32 1372
4835.98 1459
4836.63 1392
4837.29 1587
4837.94 1665
4838.60 1505
4839.26 1493
4839.91 1371
4840.57 1405
4841.22 1494
4841.88 1464
4842.54 1472
4843.19 1426
4843.85 1555
4844.51 1584
4845.16 1631
4845.82 1575
4846.48 1680
4847.13 1568
4847.79 1732
4848.45 1794
4849.10 2132
4849.76 1974
4850.42 2073
4851.07 2043
4851.73 2138
4852.39 1978
4853.05 1994
4853.70 2031
4854.36 2170
4855.02 2115
4855.68 2126
4856.33 2321
4856.99 2461
4857.65 2244
4858.30 2404
4858.96 2470
4859.62 2455
4860.28 2303
4860.94 2040
4861.59 1845
4862.25 1845
4862.91 1859
4863.57 1850
4864.22 1879
4864.88 1696
4865.54 1764
4866.20 1826
4866.86 1697
4867.51 1710
4868.17 1672
4868.83 1720
4869.49 1707
4870.15 1668
4870.81 1647
4871.46 1643
4872.12 1518
4872.78 1470
4873.44 1598
4874.10 1606
4874.76 1680
4875.41 1639
4876.07 1711
4876.73 1720
4877.39 1752
4878.05 1687
4878.71 1731
4879.37 1605
4880.03 1768
4880.69 1830
4881.34 1672
4882.00 1638
4882.66 1434
4883.32 1377
4883.98 1471
4884.64 1391
4885.30 1261
4885.96 1359
4886.62 1339
4887.28 1334
4887.94 1384
4888.60 1323
4889.26 1308
4889.92 1407
4890.58 1320
4891.24 1321
4891.89 1285
4892.55 1122
4893.21 1307
4893.87 1308
4894.53 1340
4895.19 1208
4895.85 1163
4896.51 1252
4897.17 1348
4897.83 1333
4898.49 1188
4899.16 1136
4899.82 1286
4900.48 1271
4901.14 1305
4901.80 1154
4902.46 1146
4903.12 1058
4903.78 1172
4904.44 1122
4905.10 1108
4905.76 1054
4906.42 998
4907.08 1040
4907.74 1036
4908.40 1031
4909.06 1002
4909.72 1093
4910.39 1014
4911.05 965
4911.71 985
4912.37 924
4913.03 962
4913.69 995
4914.35 906
4915.01 979
4915.68 906
4916.34 877
4917.00 881
4917.66 893
4918.32 983
4918.98 895
4919.64 966
4920.31 990
4920.97 871
4921.63 961
4922.29 1078
4922.95 927
4923.62 833
4924.28 822
4924.94 913
4925.60 929
4926.26 944
4926.93 870
4927.59 1027
4928.25 969
4928.91 942
4929.57 927
4930.24 919
4930.90 809
4931.56 837
4932.22 904
4932.89 968
4933.55 937
4934.21 795
4934.87 865
4935.54 857
4936.20 828
4936.86 859
4937.53 796
4938.19 830
4938.85 861
4939.51 815
4940.18 801
4940.84 864
4941.50 859
4942.17 779
4942.83 789
4943.49 722
4944.16 794
4944.82 802
4945.48 760
4946.15 765
4946.81 767
4947.47 754
4948.14 809
4948.80 913
4949.46 828
4950.13 779
4950.79 757
4951.45 852
4952.12 801
4952.78 832
4953.45 958
4954.11 856
4954.77 862
4955.44 743
4956.10 802
4956.77 879
4957.43 863
4958.09 915
4958.76 881
4959.42 967
4960.09 960
4960.75 972
4961.42 955
4962.08 933
4962.75 1042
4963.41 1097
4964.07 930
4964.74 999
4965.40 1083
4966.07 1035
4966.73 832
4967.40 905
4968.06 848
4968.73 770
4969.39 766
4970.06 772
4970.72 763
4971.39 788
4972.05 771
4972.72 928
4973.38 963
4974.05 913
4974.71 989
4975.38 880
4976.05 850
4976.71 776
4977.38 915
4978.04 871
4978.71 737
4979.37 738
4980.04 766
4980.70 826
4981.37 679
4982.04 750
4982.70 791
4983.37 788
4984.03 679
4984.70 741
4985.37 854
4986.03 872
4986.70 809
4987.36 776
4988.03 728
4988.70 799
4989.36 836
4990.03 760
4990.70 718
4991.36 806
4992.03 843
4992.69 879
4993.36 791
4994.03 777
4994.69 768
4995.36 759
4996.03 658
4996.69 704
4997.36 650
4998.03 734
4998.70 701
4999.36 733
5000.03 775
5000.70 824
5001.36 784
5002.03 743
5002.70 740
5003.37 714
5004.03 790
5004.70 722
5005.37 649
5006.03 719
5006.70 761
5007.37 750
5008.04 763
5008.70 752
5009.37 755
5010.04 779
5010.71 814
5011.38 663
5012.04 766
5012.71 829
5013.38 725
5014.05 711
5014.72 756
5015.38 737
5016.05 714
5016.72 716
5017.39 662
5018.06 705
5018.72 679
5019.39 662
5020.06 717
5020.73 786
5021.40 751
5022.07 771
5022.73 670
5023.40 770
5024.07 644
5024.74 637
5025.41 709
5026.08 758
5026.75 805
5027.42 728
5028.08 836
5028.75 817
5029.42 800
5030.09 775
5030.76 724
5031.43 648
5032.10 658
5032.77 704
5033.44 737
5034.11 709
5034.78 814
5035.45 677
5036.11 667
5036.78 655
5037.45 757
5038.12 702
5038.79 738
5039.46 699
5040.13 680
5040.80 721
5041.47 697
5042.14 706
5042.81 683
5043.48 695
5044.15 770
5044.82 857
5045.49 687
5046.16 584
5046.83 686
5047.50 710
5048.17 754
5048.84 736
5049.51 748
5050.18 741
5050.85 736
5051.52 677
5052.19 682
5052.86 780
5053.54 749
5054.21 827
5054.88 743
5055.55 682
5056.22 751
5056.89 767
5057.56 803
5058.23 754
5058.90 654
5059.57 676
5060.24 814
5060.91 743
5061.59 728
5062.26 658
5062.93 728
5063.60 827
5064.27 764
5064.94 742
5065.61 722
5066.28 781
5066.96 794
5067.63 750
5068.30 890
5068.97 707
5069.64 722
5070.31 792
5070.99 810
5071.66 710
5072.33 743
5073.00 649
5073.67 756
5074.35 842
5075.02 837
5075.69 864
5076.36 872
5077.03 792
5077.71 705
5078.38 860
5079.05 860
5079.72 801
5080.39 838
5081.07 837
5081.74 789
5082.41 826
5083.08 830
5083.76 856
5084.43 774
5085.10 796
5085.78 837
5086.45 837
5087.12 874
5087.79 947
5088.47 886
5089.14 963
5089.81 934
5090.49 898
5091.16 881
5091.83 998
5092.51 975
5093.18 846
5093.85 845
5094.52 792
5095.20 854
5095.87 890
5096.54 868
5097.22 787
5097.89 823
5098.57 884
5099.24 873
5099.91 831
5100.59 835
5101.26 792
5101.93 848
5102.61 790
5103.28 866
5103.96 906
5104.63 839
5105.30 851
5105.98 901
5106.65 891
5107.33 862
5108.00 763
5108.67 810
5109.35 841
5110.02 885
5110.70 754
5111.37 753
5112.05 720
5112.72 711
5113.40 771
5114.07 736
5114.74 892
5115.42 938
5116.09 899
5116.77 959
5117.44 919
5118.12 932
5118.79 848
5119.47 950
5120.14 914
5120.82 924
5121.49 1046
5122.17 971
5122.84 935
5123.52 878
5124.19 911
5124.87 818
5125.54 793
5126.22 905
5126.90 803
5127.57 802
5128.25 802
5128.92 821
5129.60 827
5130.27 725
5130.95 761
5131.62 820
5132.30 842
5132.98 745
5133.65 792
5134.33 806
5135.00 793
5135.68 747
5136.36 811
5137.03 820
5137.71 734
5138.38 746
5139.06 755
5139.74 784
5140.41 744
5141.09 723
5141.77 719
5142.44 853
5143.12 804
5143.80 718
5144.47 677
5145.15 667
5145.83 684
5146.50 712
5147.18 693
5147.86 676
5148.53 747
5149.21 705
5149.89 797
5150.56 839
5151.24 683
5151.92 733
5152.60 688
5153.27 757
5153.95 780
5154.63 756
5155.30 874
5155.98 792
5156.66 782
5157.34 799
5158.01 900
5158.69 782
5159.37 835
5160.05 747
5160.72 828
5161.40 729
5162.08 632
5162.76 732
5163.44 745
5164.11 840
5164.79 807
5165.47 832
5166.15 792
5166.83 826
5167.50 763
5168.18 740
5168.86 753
5169.54 781
5170.22 739
5170.89 702
5171.57 710
5172.25 783
5172.93 838
5173.61 738
5174.29 761
5174.97 748
5175.64 750
5176.32 719
5177.00 704
5177.68 789
5178.36 646
5179.04 750
5179.72 770
5180.40 777
5181.08 801
5181.75 761
5182.43 812
5183.11 775
5183.79 698
5184.47 652
5185.15 692
5185.83 746
5186.51 724
5187.19 767
5187.87 683
5188.55 695
5189.23 679
5189.91 768
5190.59 731
5191.27 793
5191.95 724
5192.63 690
5193.31 752
5193.98 758
5194.66 690
5195.34 653
5196.02 631
5196.70 665
5197.38 696
5198.07 726
5198.75 702
5199.43 656
5200.11 665
5200.79 632
5201.47 706
5202.15 619
5202.83 649
5203.51 749
5204.19 790
5204.87 811
5205.55 731
5206.23 735
5206.91 700
5207.59 680
5208.27 691
5208.95 761
5209.63 788
5210.31 800
5211.00 741
5211.68 786
5212.36 888
5213.04 862
5213.72 900
5214.40 914
5215.08 857
5215.76 986
5216.45 980
5217.13 940
5217.81 909
5218.49 950
5219.17 857
5219.85 884
5220.53 944
5221.22 963
5221.90 927
5222.58 965
5223.26 960
5223.94 881
5224.62 850
5225.31 857
5225.99 835
5226.67 755
5227.35 772
5228.03 725
5228.72 697
5229.40 713
5230.08 807
5230.76 774
5231.45 808
5232.13 789
5232.81 812
5233.49 784
5234.18 810
5234.86 814
5235.54 780
5236.22 891
5236.91 848
5237.59 868
5238.27 901
5238.95 857
5239.64 796
5240.32 853
5241.00 929
5241.69 808
5242.37 793
5243.05 774
5243.73 779
5244.42 908
5245.10 772
5245.78 800
5246.47 789
5247.15 744
5247.83 869
5248.52 922
5249.20 882
5249.88 933
5250.57 929
5251.25 1009
5251.94 968
5252.62 855
5253.30 837
5253.99 930
5254.67 933
5255.35 845
5256.04 817
5256.72 809
5257.41 814
5258.09 828
5258.77 791
5259.46 850
5260.14 778
5260.83 782
5261.51 941
5262.20 890
5262.88 929
5263.56 891
5264.25 891
5264.93 834
5265.62 733
5266.30 751
5266.99 884
5267.67 870
5268.36 832
5269.04 917
5269.73 960
5270.41 900
5271.10 820
5271.78 778
5272.47 865
5273.15 918
5273.84 809
5274.52 904
5275.21 772
5275.89 795
5276.58 772
5277.26 868
5277.95 809
5278.63 831
5279.32 836
5280.00 923
5280.69 782
5281.37 718
5282.06 793
5282.75 790
5283.43 775
5284.12 694
5284.80 746
5285.49 746
5286.17 737
5286.86 752
5287.55 793
5288.23 755
5288.92 784
5289.60 798
5290.29 900
5290.98 902
5291.66 888
5292.35 874
5293.04 777
5293.72 798
5294.41 835
5295.10 759
5295.78 752
5296.47 872
5297.15 852
5297.84 848
5298.53 888
5299.21 868
5299.90 868
5300.59 843
5301.28 873
5301.96 960
5302.65 894
5303.34 927
5304.02 1063
5304.71 1194
5305.40 1071
5306.08 995
5306.77 1011
5307.46 983
5308.15 922
5308.83 1014
5309.52 1071
5310.21 1133
5310.90 1206
5311.58 1186
5312.27 1078
5312.96 1140
5313.65 1105
5314.33 1081
5315.02 1079
5315.71 1107
5316.40 1120
5317.09 1097
5317.77 1034
5318.46 940
5319.15 987
5319.84 951
5320.53 930
5321.21 960
5321.90 848
5322.59 947
5323.28 996
5323.97 929
5324.65 802
5325.34 689
5326.03 752
5326.72 737
5327.41 825
5328.10 829
5328.79 711
5329.47 748
5330.16 824
5330.85 824
5331.54 769
5332.23 734
5332.92 812
5333.61 814
5334.30 864
5334.99 776
5335.67 816
5336.36 823
5337.05 844
5337.74 820
5338.43 778
5339.12 797
5339.81 875
5340.50 972
5341.19 831
5341.88 782
5342.57 776
5343.26 833
5343.95 850
5344.64 930
5345.33 888
5346.02 918
5346.71 869
5347.40 864
5348.09 925
5348.78 939
5349.47 984
5350.16 1024
5350.85 948
5351.54 1028
5352.23 1123
5352.92 1075
5353.61 903
5354.30 957
5354.99 863
5355.68 868
5356.37 860
5357.06 838
5357.75 738
5358.44 745
5359.13 728
5359.82 704
5360.51 768
5361.20 774
5361.89 708
5362.58 714
5363.27 753
5363.97 661
5364.66 635
5365.35 713
5366.04 726
5366.73 762
5367.42 732
5368.11 645
5368.80 628
5369.49 665
5370.19 764
5370.88 769
5371.57 737
5372.26 665
5372.95 773
5373.64 797
5374.33 710
5375.03 782
5375.72 762
5376.41 746
5377.10 724
5377.79 734
5378.49 720
5379.18 773
5379.87 768
5380.56 727
5381.25 596
5381.95 701
5382.64 737
5383.33 693
5384.02 688
5384.71 649
5385.41 700
5386.10 695
5386.79 695
5387.48 653
5388.18 720
5388.87 667
5389.56 653
5390.25 750
5390.95 803
5391.64 825
5392.33 790
5393.02 803
5393.72 819
5394.41 817
5395.10 800
5395.80 720
5396.49 815
5397.18 690
5397.88 715
5398.57 698
5399.26 756
5399.95 802
5400.65 738
5401.34 701
5402.03 850
5402.73 829
5403.42 773
5404.12 772
5404.81 689
5405.50 762
5406.20 762
5406.89 838
5407.58 796
5408.28 734
5408.97 741
5409.66 751
5410.36 782
5411.05 841
5411.75 728
5412.44 756
5413.13 782
5413.83 727
5414.52 848
5415.22 822
5415.91 830
5416.61 883
5417.30 742
5417.99 706
5418.69 837
5419.38 781
5420.08 788
5420.77 894
5421.47 927
5422.16 925
5422.86 942
5423.55 775
5424.25 797
5424.94 726
5425.64 694
5426.33 745
5427.03 812
5427.72 818
5428.42 774
5429.11 785
5429.81 788
5430.50 772
5431.20 890
5431.89 980
5432.59 860
5433.28 870
5433.98 811
5434.67 727
5435.37 800
5436.06 740
5436.76 799
5437.46 821
5438.15 900
5438.85 928
5439.54 792
5440.24 818
5440.93 886
5441.63 936
5442.33 881
5443.02 800
5443.72 877
5444.41 932
5445.11 967
5445.81 952
5446.50 1012
5447.20 1063
5447.90 1082
5448.59 1095
5449.29 1127
5449.98 1105
5450.68 1180
5451.38 1019
5452.07 985
5452.77 974
5453.47 1061
5454.16 916
5454.86 891
5455.56 1019
5456.25 995
5456.95 1040
5457.65 1009
5458.35 941
5459.04 958
5459.74 1167
5460.44 1158
5461.13 1083
5461.83 1086
5462.53 998
5463.23 1033
5463.92 1070
5464.62 1070
5465.32 1068
5466.02 1096
5466.71 1100
5467.41 1162
5468.11 1126
5468.81 1055
5469.50 1019
5470.20 1011
5470.90 1067
5471.60 1060
5472.29 1112
5472.99 1153
5473.69 1107
5474.39 1263
5475.09 1249
5475.78 1427
5476.48 1529
5477.18 1680
5477.88 1774
5478.58 1863
5479.28 1956
5479.97 1900
5480.67 1991
5481.37 2071
5482.07 1914
5482.77 1806
5483.47 1676
5484.17 1666
5484.86 1516
5485.56 1466
5486.26 1460
5486.96 1401
5487.66 1326
5488.36 1288
5489.06 1329
5489.76 1349
5490.45 1448
5491.15 1556
5491.85 1534
5492.55 1573
5493.25 1473
5493.95 1616
5494.65 1573
5495.35 1625
5496.05 1768
5496.75 1809
5497.45 2043
5498.15 2175
5498.85 2611
5499.55 2912
5500.25 3003
5500.95 3069
5501.65 3089
5502.35 2795
5503.04 2434
5503.74 2267
5504.44 1888
5505.14 1715
5505.84 1673
5506.54 1561
5507.24 1507
5507.94 1379
5508.65 1406
5509.35 1332
5510.05 1281
5510.75 1281
5511.45 1286
5512.15 1410
5512.85 1257
5513.55 1318
5514.25 1391
5514.95 1385
5515.65 1291
5516.35 1172
5517.05 1084
5517.75 1156
5518.45 1164
5519.15 1219
5519.85 1248
5520.56 1212
5521.26 1201
5521.96 1139
5522.66 1002
5523.36 971
5524.06 981
5524.76 1066
5525.46 1053
5526.16 996
5526.87 916
5527.57 1013
5528.27 1071
5528.97 1013
5529.67 984
5530.37 946
5531.07 966
5531.78 881
5532.48 1027
5533.18 1039
5533.88 961
5534.58 1009
5535.29 975
5535.99 1047
5536.69 959
5537.39 872
5538.09 932
5538.80 1054
5539.50 882
5540.20 838
5540.90 895
5541.60 809
5542.31 841
5543.01 878
5543.71 871
5544.41 881
5545.12 975
5545.82 913
5546.52 862
5547.22 863
5547.93 847
5548.63 816
5549.33 811
5550.04 796
5550.74 898
5551.44 835
5552.14 940
5552.85 968
5553.55 773
5554.25 856
5554.96 867
5555.66 852
5556.36 773
5557.07 752
5557.77 860
5558.47 833
5559.18 911
5559.88 879
5560.58 949
5561.29 902
5561.99 803
5562.69 941
5563.40 908
5564.10 886
5564.80 887
5565.51 982
5566.21 891
5566.92 825
5567.62 841
5568.32 732
5569.03 721
5569.73 753
5570.44 807
5571.14 867
5571.84 860
5572.55 708
5573.25 767
5573.96 780
5574.66 741
5575.37 776
5576.07 853
5576.78 886
5577.48 839
5578.18 835
5578.89 768
5579.59 827
5580.30 812
5581.00 772
5581.71 897
5582.41 832
5583.12 715
5583.82 835
5584.53 841
5585.23 656
5585.94 737
5586.64 888
5587.35 819
5588.05 788
5588.76 743
5589.46 797
5590.17 745
5590.88 714
5591.58 795
5592.29 705
5592.99 671
5593.70 744
5594.40 783
5595.11 743
5595.81 673
5596.52 697
5597.23 759
5597.93 795
5598.64 746
5599.34 700
5600.05 692
5600.76 867
5601.46 892
5602.17 777
5602.87 775
5603.58 766
5604.29 832
5604.99 839
5605.70 835
5606.41 771
5607.11 886
5607.82 832
5608.52 800
5609.23 749
5609.94 773
5610.64 842
5611.35 774
5612.06 735
5612.76 712
5613.47 765
5614.18 752
5614.89 761
5615.59 750
5616.30 845
5617.01 802
5617.71 762
5618.42 765
5619.13 739
5619.84 774
5620.54 783
5621.25 749
5621.96 793
5622.66 849
5623.37 768
5624.08 737
5624.79 719
5625.49 906
5626.20 928
5626.91 866
5627.62 780
5628.33 851
5629.03 1043
5629.74 995
5630.45 831
5631.16 837
5631.87 870
5632.57 925
5633.28 920
5633.99 948
5634.70 988
5635.41 977
5636.11 943
5636.82 928
5637.53 1038
5638.24 929
5638.95 838
5639.66 854
5640.36 828
5641.07 873
5641.78 915
5642.49 804
5643.20 807
5643.91 778
5644.62 917
5645.33 842
5646.03 877
5646.74 902
5647.45 838
5648.16 810
5648.87 772
5649.58 813
5650.29 832
5651.00 761
5651.71 803
5652.42 771
5653.13 829
5653.84 838
5654.54 770
5655.25 884
5655.96 950
5656.67 948
5657.38 891
5658.09 796
5658.80 768
5659.51 879
5660.22 867
5660.93 751
5661.64 804
5662.35 862
5663.06 960
5663.77 820
5664.48 870
5665.19 829
5665.90 836
5666.61 834
5667.32 792
5668.03 818
5668.74 884
5669.45 1025
5670.16 1011
5670.87 1001
5671.58 945
5672.29 1036
5673.01 1007
5673.72 873
5674.43 891
5675.14 853
5675.85 817
5676.56 774
5677.27 773
5677.98 839
5678.69 783
5679.40 757
5680.11 896
5680.82 896
5681.54 804
5682.25 836
5682.96 847
5683.67 783
5684.38 801
5685.09 791
5685.80 741
5686.51 775
5687.23 856
5687.94 780
5688.65 708
5689.36 684
5690.07 706
5690.78 766
5691.50 730
5692.21 741
5692.92 729
5693.63 751
5694.34 764
5695.06 693
5695.77 665
5696.48 619
5697.19 698
5697.90 767
5698.62 768
5699.33 736
5700.04 792
5700.75 775
5701.46 763
5702.18 848
5702.89 795
5703.60 843
5704.31 789
5705.03 752
5705.74 719
5706.45 696
5707.17 718
5707.88 781
5708.59 809
5709.30 793
5710.02 801
5710.73 799
5711.44 726
5712.16 673
5712.87 695
5713.58 738
5714.30 671
5715.01 697
5715.72 703
5716.43 753
5717.15 769
5717.86 747
5718.58 733
5719.29 752
5720.00 776
5720.72 830
5721.43 842
5722.14 814
5722.86 837
5723.57 781
5724.28 739
5725.00 822
5725.71 730
5726.43 747
5727.14 829
5727.85 885
5728.57 863
5729.28 779
5730.00 748
5730.71 705
5731.42 814
5732.14 728
5732.85 835
5733.57 817
5734.28 759
5735.00 735
5735.71 810
5736.43 838
5737.14 778
5737.85 751
5738.57 689
5739.28 760
5740.00 772
5740.71 756
5741.43 768
5742.14 853
5742.86 832
5743.57 868
5744.29 856
5745.00 802
5745.72 740
5746.43 770
5747.15 775
5747.86 783
5748.58 885
5749.30 836
5750.01 832
5750.73 813
5751.44 898
5752.16 936
5752.87 838
5753.59 886
5754.30 842
5755.02 861
5755.74 936
5756.45 921
5757.17 870
5757.88 941
5758.60 980
5759.31 936
5760.03 897
5760.75 961
5761.46 956
5762.18 870
5762.90 956
5763.61 1028
5764.33 1056
5765.04 1048
5765.76 1001
5766.48 1221
5767.19 1460
5767.91 1719
5768.63 1685
5769.34 1826
5770.06 1840
5770.78 1952
5771.49 1855
5772.21 1534
5772.93 1388
5773.64 1331
5774.36 1129
5775.08 1101
5775.79 1025
5776.51 1012
5777.23 994
5777.95 960
5778.66 1086
5779.38 1041
5780.10 972
5780.81 1143
5781.53 1237
5782.25 1136
5782.97 1081
5783.68 1121
5784.40 1032
5785.12 1034
5785.84 973
5786.55 864
5787.27 1049
5787.99 980
5788.71 988
5789.43 975
5790.14 929
5790.86 984
5791.58 947
5792.30 935
5793.02 1023
5793.73 978
5794.45 960
5795.17 944
5795.89 1061
5796.61 1111
5797.33 995
5798.04 965
5798.76 938
5799.48 991
5800.20 1028
5800.92 967
5801.64 1002
5802.36 1051
5803.07 946
5803.79 901
5804.51 818
5805.23 843
5805.95 779
5806.67 815
5807.39 912
5808.11 874
5808.82 909
5809.54 833
5810.26 752
5810.98 755
5811.70 721
5812.42 788
5813.14 796
5813.86 812
5814.58 768
5815.30 807
5816.02 778
5816.74 771
5817.46 868
5818.18 789
5818.90 880
5819.62 859
5820.34 884
5821.06 875
5821.78 834
5822.50 861
5823.22 823
5823.94 795
5824.66 831
5825.38 830
5826.10 856
5826.82 825
5827.54 788
5828.26 882
5828.98 855
5829.70 840
5830.42 870
5831.14 815
5831.86 785
5832.58 813
5833.30 771
5834.02 733
5834.74 852
5835.46 772
5836.18 715
5836.90 712
5837.62 780
5838.34 739
5839.07 853
5839.79 834
5840.51 734
5841.23 767
5841.95 754
5842.67 779
5843.39 784
5844.11 855
5844.83 723
5845.56 909
5846.28 891
5847.00 835
5847.72 800
5848.44 761
5849.16 758
5849.88 772
5850.61 868
5851.33 883
5852.05 743
5852.77 782
5853.49 750
5854.22 799
5854.94 848
5855.66 863
5856.38 814
5857.10 855
5857.83 790
5858.55 756
5859.27 804
5859.99 846
5860.71 738
5861.44 730
5862.16 813
5862.88 711
5863.60 824
5864.33 780
5865.05 835
5865.77 868
5866.49 820
5867.22 793
5867.94 868
5868.66 788
5869.38 819
5870.11 823
5870.83 652
5871.55 711
5872.28 692
5873.00 804
5873.72 778
5874.45 786
5875.17 858
5875.89 793
5876.62 832
5877.34 836
5878.06 853
5878.79 816
5879.51 872
5880.23 859
5880.96 848
5881.68 900
5882.40 925
5883.13 804
5883.85 874
5884.57 831
5885.30 858
5886.02 893
5886.75 1019
5887.47 899
5888.19 954
5888.92 949
5889.64 850
5890.37 826
5891.09 875
5891.81 831
5892.54 776
5893.26 834
5893.99 895
5894.71 879
5895.44 845
5896.16 858
5896.88 785
5897.61 753
5898.33 802
5899.06 846
5899.78 844
5900.51 889
5901.23 878
5901.96 853
5902.68 898
5903.41 917
5904.13 799
5904.86 948
5905.58 916
5906.31 964
5907.03 971
5907.76 1005
5908.48 1022
5909.21 950
5909.93 950
5910.66 1056
5911.38 1095
5912.11 954
5912.83 910
5913.56 988
5914.29 1091
5915.01 1047
5915.74 1077
5916.46 1009
5917.19 1011
5917.91 1113
5918.64 1122
5919.37 1103
5920.09 1043
5920.82 995
5921.54 1098
5922.27 1124
5923.00 1003
5923.72 1030
5924.45 1074
5925.17 1252
5925.90 1225
5926.63 1183
5927.35 1149
5928.08 1194
5928.81 1180
5929.53 1225
5930.26 1217
5930.99 1300
5931.71 1321
5932.44 1307
5933.17 1343
5933.89 1277
5934.62 1388
5935.35 1239
5936.07 1194
5936.80 1307
5937.53 1358
5938.25 1491
5938.98 1415
5939.71 1408
5940.44 1543
5941.16 1709
5941.89 1587
5942.62 1636
5943.35 1643
5944.07 1675
5944.80 1683
5945.53 1720
5946.26 1720
5946.98 1765
5947.71 1914
5948.44 2013
5949.17 2053
5949.89 2258
5950.62 2542
5951.35 2530
5952.08 2610
5952.80 2623
5953.53 2500
5954.26 2338
5954.99 2386
5955.72 2456
5956.45 2378
5957.17 2202
5957.90 2123
5958.63 2060
5959.36 2182
5960.09 2271
5960.82 2163
5961.54 2308
5962.27 2360
5963.00 2341
5963.73 2578
5964.46 2686
5965.19 3055
5965.92 3341
5966.64 3416
5967.37 3326
5968.10 3181
5968.83 3240
5969.56 2936
5970.29 2753
5971.02 2823
5971.75 2705
5972.48 2675
5973.21 2580
5973.93 2630
5974.66 2629
5975.39 2640
5976.12 2749
5976.85 2672
5977.58 2593
5978.31 2753
5979.04 2726
5979.77 2870
5980.50 2972
5981.23 3018
5981.96 2894
5982.69 3015
5983.42 3120
5984.15 3071
5984.88 3069
5985.61 3095
5986.34 3203
5987.07 3028
5987.80 2946
5988.53 3138
5989.26 3201
5989.99 3151
5990.72 3147
5991.45 3197
5992.18 3121
5992.91 3059
5993.64 3155
5994.37 3365
5995.10 3428
5995.83 3349
5996.56 3536
5997.29 3524
5998.02 3459
5998.75 3331
5999.49 3308
6000.22 3536
6000.95 3284
6001.68 3266
6002.41 3179
6003.14 3152
6003.87 3143
6004.60 3231
6005.33 3373
6006.06 3666
6006.80 3773
6007.53 3887
6008.26 4341
6008.99 5030
6009.72 5783
6010.45 6602
6011.18 7336
6011.92 8149
6012.65 8665
6013.38 8504
6014.11 8681
6014.84 8545
6015.57 7739
6016.31 7120
6017.04 6542
6017.77 5988
6018.50 5025
6019.23 4404
6019.97 4084
6020.70 3644
6021.43 3225
6022.16 3094
6022.89 2848
6023.63 2611
6024.36 2452
6025.09 2623
6025.82 2544
6026.56 2462
6027.29 2702
6028.02 2665
6028.75 2649
6029.49 2651
6030.22 2648
6030.95 2575
6031.68 2339
6032.42 2254
6033.15 2363
6033.88 2188
6034.62 1983
6035.35 2190
6036.08 2262
6036.81 2282
6037.55 2299
6038.28 2270
6039.01 2435
6039.75 2422
6040.48 2389
6041.21 2366
6041.95 2326
6042.68 2481
6043.41 2511
6044.15 2567
6044.88 2527
6045.61 2482
6046.35 2576
6047.08 2658
6047.82 2753
6048.55 3013
6049.28 2995
6050.02 3123
6050.75 3236
6051.49 3303
6052.22 3470
6052.95 3516
6053.69 3295
6054.42 3200
6055.16 3139
6055.89 2848
6056.62 2647
6057.36 2408
6058.09 2296
6058.83 2469
6059.56 2449
6060.30 2381
6061.03 2378
6061.77 2260
6062.50 2222
6063.23 2291
6063.97 2257
6064.70 2361
6065.44 2327
6066.17 2250
6066.91 2116
6067.64 2080
6068.38 2190
6069.11 2254
6069.85 2182
6070.58 2160
6071.32 2145
6072.05 2093
6072.79 1947
6073.52 1854
6074.26 1784
6075.00 1893
6075.73 1876
6076.47 1813
6077.20 1771
6077.94 1706
6078.67 1634
6079.41 1830
6080.14 1714
6080.88 1760
6081.62 1753
6082.35 1813
6083.09 1804
6083.82 1660
6084.56 1661
6085.30 1708
6086.03 1695
6086.77 1706
6087.50 1691
6088.24 1653
6088.98 1703
6089.71 1739
6090.45 1779
6091.19 1717
6091.92 1760
6092.66 1732
6093.39 1755
6094.13 1795
6094.87 1773
6095.60 1702
6096.34 1727
6097.08 1636
6097.81 1760
6098.55 1718
6099.29 1603
6100.03 1620
6100.76 1542
6101.50 1526
6102.24 1497
6102.97 1533
6103.71 1608
6104.45 1587
6105.18 1452
6105.92 1596
6106.66 1525
6107.40 1493
6108.13 1585
6108.87 1621
6109.61 1685
6110.35 1727
6111.08 1598
6111.82 1695
6112.56 1677
6113.30 1771
6114.03 1834
6114.77 1804
6115.51 1825
6116.25 1812
6116.99 1721
6117.72 1784
6118.46 1858
6119.20 1761
6119.94 1875
6120.68 1771
6121.41 1886
6122.15 1819
6122.89 1905
6123.63 1807
6124.37 1886
6125.11 1871
6125.84 1776
6126.58 1845
6127.32 1772
6128.06 1869
6128.80 1929
6129.54 1908
6130.28 1889
6131.02 1965
6131.75 1952
6132.49 1873
6133.23 1991
6133.97 1827
6134.71 1829
6135.45 1923
6136.19 1965
6136.93 2085
6137.67 2167
6138.41 2195
6139.14 2148
6139.88 2306
6140.62 2230
6141.36 2183
6142.10 2383
6142.84 2415
6143.58 2462
6144.32 2296
6145.06 2163
6145.80 2194
6146.54 2109
6147.28 2134
6148.02 2148
6148.76 2285
6149.50 2190
6150.24 2189
6150.98 2223
6151.72 2202
6152.46 2244
6153.20 2144
6153.94 2217
6154.68 2171
6155.42 2349
6156.16 2373
6156.90 2309
6157.64 2402
6158.38 2438
6159.12 2415
6159.86 2512
6160.60 2484
6161.34 2500
6162.08 2578
6162.82 2806
6163.57 2879
6164.31 2838
6165.05 2940
6165.79 2946
6166.53 3157
6167.27 3440
6168.01 3281
6168.75 3296
6169.49 3308
6170.23 3191
6170.98 3076
6171.72 3094
6172.46 3111
6173.20 3080
6173.94 2989
6174.68 2933
6175.42 2919
6176.16 2965
6176.91 3289
6177.65 3626
6178.39 4122
6179.13 4651
6179.87 5075
6180.61 6025
6181.36 6660
6182.10 7368
6182.84 7844
6183.58 8013
6184.32 7624
6185.07 7375
6185.81 6920
6186.55 6188
6187.29 5813
6188.03 5006
6188.78 4450
6189.52 3999
6190.26 3707
6191.00 3610
6191.75 3335
6192.49 3180
6193.23 3223
6193.97 3370
6194.72 3190
6195.46 3320
6196.20 3317
6196.94 3326
6197.69 3259
6198.43 3254
6199.17 3385
6199.92 3275
6200.66 3291
6201.40 3246
6202.15 3415
6202.89 3529
6203.63 3794
6204.37 4406
6205.12 5123
6205.86 6083
6206.60 7054
6207.35 8288
6208.09 9119
6208.83 9760
6209.58 10353
6210.32 10128
6211.07 9351
6211.81 8618
6212.55 7814
6213.30 6432
6214.04 5726
6214.78 4899
6215.53 4262
6216.27 3617
6217.02 3258
6217.76 3072
6218.50 2843
6219.25 2733
6219.99 2709
6220.74 2729
6221.48 2543
6222.22 2643
6222.97 2687
6223.71 2635
6224.46 2575
6225.20 2562
6225.95 2522
6226.69 2648
6227.44 2312
6228.18 2099
6228.92 1988
6229.67 2012
6230.41 2011
6231.16 1954
6231.90 1979
6232.65 1872
6233.39 1900
6234.14 1962
6234.88 1935
6235.63 2014
6236.37 2105
6237.12 2191
6237.86 2133
6238.61 2374
6239.35 2364
6240.10 2283
6240.85 2313
6241.59 2408
6242.34 2398
6243.08 2219
6243.83 2174
6244.57 2313
6245.32 2245
6246.06 2340
6246.81 2427
6247.56 2419
6248.30 2464
6249.05 2331
6249.79 2199
6250.54 2162
6251.29 2250
6252.03 2125
6252.78 2054
6253.52 2049
6254.27 1994
6255.02 2037
6255.76 1991
6256.51 1950
6257.26 1968
6258.00 1863
6258.75 1877
6259.49 1912
6260.24 1863
6260.99 1841
6261.73 1849
6262.48 1800
6263.23 1695
6263.97 1720
6264.72 1806
6265.47 1816
6266.21 1714
6266.96 1659
6267.71 1646
6268.46 1668
6269.20 1548
6269.95 1765
6270.70 1713
6271.44 1544
6272.19 1584
6272.94 1529
6273.69 1626
6274.43 1685
6275.18 1715
6275.93 1720
6276.68 1688
6277.42 1766
6278.17 1743
6278.92 1656
6279.67 1743
6280.41 1677
6281.16 1557
6281.91 1556
6282.66 1573
6283.41 1500
6284.15 1544
6284.90 1445
6285.65 1505
6286.40 1586
6287.15 1438
6287.89 1424
6288.64 1438
6289.39 1422
6290.14 1403
6290.89 1355
6291.64 1438
6292.38 1553
6293.13 1418
6293.88 1378
6294.63 1350
6295.38 1332
6296.13 1267
6296.88 1208
6297.62 1167
6298.37 1249
6299.12 1173
6299.87 1198
6300.62 1259
6301.37 1249
6302.12 1182
6302.87 1217
6303.62 1216
6304.37 1334
6305.11 1189
6305.86 1193
6306.61 1330
6307.36 1291
6308.11 1265
6308.86 1325
6309.61 1272
6310.36 1266
6311.11 1299
6311.86 1309
6312.61 1373
6313.36 1437
6314.11 1422
6314.86 1448
6315.61 1570
6316.36 1517
6317.11 1505
6317.86 1424
6318.61 1315
6319.36 1225
6320.11 1188
6320.86 1329
6321.61 1352
6322.36 1245
6323.11 1228
6323.86 1185
6324.61 1229
6325.36 1299
6326.11 1222
6326.86 1277
6327.61 1163
6328.36 1128
6329.11 1199
6329.86 1188
6330.61 1166
6331.37 1179
6332.12 1211
6332.87 1131
6333.62 1100
6334.37 1129
6335.12 1078
6335.87 1073
6336.62 1111
6337.37 1148
6338.12 1129
6338.88 1254
6339.63 1193
6340.38 1136
6341.13 1177
6341.88 1113
6342.63 1138
6343.38 1198
6344.14 1159
6344.89 1164
6345.64 1046
6346.39 1064
6347.14 1250
6347.89 1291
6348.65 1246
6349.40 1217
6350.15 1278
6350.90 1300
6351.65 1424
6352.41 1379
6353.16 1384
6353.91 1492
6354.66 1446
6355.41 1348
6356.17 1387
6356.92 1409
6357.67 1306
6358.42 1191
6359.18 1378
6359.93 1370
6360.68 1332
6361.43 1308
6362.19 1285
6362.94 1245
6363.69 1243
6364.44 1209
6365.20 1270
6365.95 1378
6366.70 1305
6367.46 1204
6368.21 1209
6368.96 1210
6369.71 1190
6370.47 1110
6371.22 1197
6371.97 1229
6372.73 1234
6373.48 1189
6374.23 1198
6374.99 1283
6375.74 1274
6376.49 1313
6377.25 1093
6378.00 1165
6378.75 1152
6379.51 1195
6380.26 1247
6381.02 1209
6381.77 1222
6382.52 1192
6383.28 1203
6384.03 1189
6384.78 1063
6385.54 1122
6386.29 1191
6387.05 1177
6387.80 1213
6388.56 1067
6389.31 1119
6390.06 1102
6390.82 1127
6391.57 1243
6392.33 1182
6393.08 1175
6393.84 1153
6394.59 1106
6395.34 1144
6396.10 1127
6396.85 1105
6397.61 1120
6398.36 1130
6399.12 1204
6399.87 1122
6400.63 1152
6401.38 1236
6402.14 1150
6402.89 1191
6403.65 1143
6404.40 1186
6405.16 1249
6405.91 1211
6406.67 1312
6407.42 1274
6408.18 1211
6408.93 1287
6409.69 1283
6410.45 1222
6411.20 1220
6411.96 1229
6412.71 1297
6413.47 1343
6414.22 1218
6414.98 1267
6415.73 1215
6416.49 1221
6417.25 1340
6418.00 1212
6418.76 1255
6419.51 1207
6420.27 1119
6421.03 1192
6421.78 1285
6422.54 1244
6423.29 1127
6424.05 1120
6424.81 1089
6425.56 1139
6426.32 1206
6427.08 1203
6427.83 1250
6428.59 1258
6429.35 1255
6430.10 1196
6430.86 1197
6431.62 1251
6432.37 1255
6433.13 1276
6433.89 1288
6434.64 1292
6435.40 1205
6436.16 1253
6436.91 1215
6437.67 1247
6438.43 1381
6439.19 1313
6439.94 1266
6440.70 1292
6441.46 1312
6442.21 1335
6442.97 1309
6443.73 1205
6444.49 1211
6445.24 1263
6446.00 1346
6446.76 1340
6447.52 1392
6448.28 1467
6449.03 1391
6449.79 1371
6450.55 1482
6451.31 1377
6452.06 1403
6452.82 1454
6453.58 1481
6454.34 1508
6455.10 1324
6455.85 1393
6456.61 1554
6457.37 1496
6458.13 1486
6458.89 1511
6459.65 1507
6460.40 1562
6461.16 1553
6461.92 1601
6462.68 1578
6463.44 1597
6464.20 1728
6464.96 1841
6465.71 1956
6466.47 1776
6467.23 1994
6467.99 1879
6468.75 1837
6469.51 1811
6470.27 1752
6471.03 1829
6471.79 1806
6472.54 1803
6473.30 1838
6474.06 1793
6474.82 1817
6475.58 1902
6476.34 1982
6477.10 1837
6477.86 1929
6478.62 1960
6479.38 2027
6480.14 2182
6480.90 2091
6481.66 2161
6482.42 2279
6483.18 2327
6483.94 2329
6484.70 2327
6485.46 2319
6486.22 2318
6486.98 2293
6487.74 2309
6488.50 2387
6489.26 2377
6490.02 2586
6490.78 2594
6491.54 2529
6492.30 2728
6493.06 2851
6493.82 2915
6494.58 2894
6495.34 2841
6496.10 2879
6496.86 2790
6497.62 2767
6498.38 2719
6499.14 2816
6499.90 2669
6500.66 2787
6501.42 2879
6502.19 3150
6502.95 3375
6503.71 3773
6504.47 4397
6505.23 5185
6505.99 6232
6506.75 7670
6507.51 8617
6508.27 9481
6509.04 10050
6509.80 9592
6510.56 8940
6511.32 8274
6512.08 6981
6512.84 6349
6513.60 5512
6514.37 4918
6515.13 4112
6515.89 3584
6516.65 3586
6517.41 3326
6518.17 3283
6518.94 3188
6519.70 3228
6520.46 3388
6521.22 3422
6521.98 3655
6522.75 3703
6523.51 3757
6524.27 3860
6525.03 3835
6525.79 4038
6526.56 4240
6527.32 4387
6528.08 4361
6528.84 4245
6529.61 4292
6530.37 4162
6531.13 4576
6531.89 5020
6532.66 5449
6533.42 5994
6534.18 6760
6534.94 7871
6535.71 8390
6536.47 9023
6537.23 9207
6538.00 9039
6538.76 8315
6539.52 7444
6540.29 6313
6541.05 5636
6541.81 4896
6542.57 4339
6543.34 3816
6544.10 3403
6544.86 3324
6545.63 3400
6546.39 3274
6547.16 3042
6547.92 3149
6548.68 3243
6549.45 3285
6550.21 3309
6550.97 3380
6551.74 3457
6552.50 3655
6553.26 3812
6554.03 4084
6554.79 4035
6555.56 3903
6556.32 3800
6557.08 3669
6557.85 3456
6558.61 3368
6559.38 3109
6560.14 3064
6560.91 3045
6561.67 2951
6562.43 2973
6563.20 3024
6563.96 3008
6564.73 2906
6565.49 2995
6566.26 3098
6567.02 3088
6567.79 3048
6568.55 2981
6569.32 2798
6570.08 2745
6570.85 2958
6571.61 2976
6572.38 3112
6573.14 3039
6573.91 3126
6574.67 3061
6575.44 3121
6576.20 3065
6576.97 2974
6577.73 2988
6578.50 3109
6579.26 3044
6580.03 2943
6580.79 2753
6581.56 2969
6582.32 3030
6583.09 3012
6583.86 3093
6584.62 3140
6585.39 3118
6586.15 2830
6586.92 2940
6587.68 2930
6588.45 2941
6589.22 2958
6589.98 3131
6590.75 3457
6591.51 3615
6592.28 3642
6593.05 3805
6593.81 3868
6594.58 4015
6595.35 4018
6596.11 3739
6596.88 3721
6597.64 3665
6598.41 3469
6599.18 3275
6599.94 3114
6600.71 2953
6601.48 2765
6602.24 2639
6603.01 2538
6603.78 2563
6604.54 2411
6605.31 2369
6606.08 2482
6606.85 2444
6607.61 2512
6608.38 2557
6609.15 2543
6609.91 2674
6610.68 2550
6611.45 2563
6612.22 2661
6612.98 2473
6613.75 2553
6614.52 2406
6615.28 2261
6616.05 2372
6616.82 2475
6617.59 2441
6618.36 2596
6619.12 2627
6619.89 2677
6620.66 2759
6621.43 2785
6622.19 2871
6622.96 2944
6623.73 2844
6624.50 2761
6625.27 2729
6626.03 2638
6626.80 2612
6627.57 2491
6628.34 2379
6629.11 2371
6629.88 2449
6630.64 2468
6631.41 2496
6632.18 2611
6632.95 2763
6633.72 2889
6634.49 3011
6635.25 2995
6636.02 2910
6636.79 2925
6637.56 3106
6638.33 2931
6639.10 3019
6639.87 3245
6640.64 3125
6641.41 3127
6642.17 2970
6642.94 3017
6643.71 2977
6644.48 2865
6645.25 2607
6646.02 2342
6646.79 2201
6647.56 2220
6648.33 2176
6649.10 2152
6649.87 2125
6650.64 2044
6651.41 2034
6652.18 2085
6652.95 2118
6653.71 2188
6654.48 2185
6655.25 2047
6656.02 1998
6656.79 1933
6657.56 2008
6658.33 2057
6659.10 2056
6659.87 1925
6660.64 1940
6661.41 1886
6662.18 1820
6662.95 1894
6663.72 1909
6664.50 2091
6665.27 2093
6666.04 2070
6666.81 2045
6667.58 1977
6668.35 2007
6669.12 2104
6669.89 2035
6670.66 2098
6671.43 1975
6672.20 1977
6672.97 2082
6673.74 2149
6674.51 1994
6675.28 1930
6676.06 1853
6676.83 2061
6677.60 2125
6678.37 2202
6679.14 2280
6679.91 2209
6680.68 2450
6681.45 2389
6682.22 2539
6683.00 2536
6683.77 2708
6684.54 2722
6685.31 2538
6686.08 2464
6686.85 2367
6687.63 2211
6688.40 2194
6689.17 1998
6689.94 2074
6690.71 1968
6691.48 1885
6692.26 1839
6693.03 1780
6693.80 1780
6694.57 1843
6695.34 1827
6696.12 1792
6696.89 1761
6697.66 1752
6698.43 1723
6699.21 1890
6699.98 1864
6700.75 1697
6701.52 1737
6702.30 1740
6703.07 1732
6703.84 1645
6704.61 1571
6705.39 1558
6706.16 1648
6706.93 1634
6707.70 1578
6708.48 1660
6709.25 1725
6710.02 1694
6710.80 1629
6711.57 1547
6712.34 1520
6713.12 1497
6713.89 1478
6714.66 1571
6715.44 1614
6716.21 1526
6716.98 1446
6717.76 1453
6718.53 1493
6719.30 1513
6720.08 1493
6720.85 1433
6721.62 1546
6722.40 1542
6723.17 1483
6723.94 1439
6724.72 1493
6725.49 1565
6726.27 1558
6727.04 1531
6727.81 1489
6728.59 1453
6729.36 1515
6730.14 1422
6730.91 1546
6731.68 1591
6732.46 1566
6733.23 1510
6734.01 1550
6734.78 1489
6735.56 1490
6736.33 1576
6737.10 1530
6737.88 1576
6738.65 1646
6739.43 1583
6740.20 1636
6740.98 1650
6741.75 1543
6742.53 1619
6743.30 1614
6744.08 1701
6744.85 1631
6745.63 1732
6746.40 1699
6747.18 1732
6747.95 1834
6748.73 1898
6749.50 2031
6750.28 2150
6751.05 2177
6751.83 2266
6752.60 2373
6753.38 2216
6754.16 2061
6754.93 2033
6755.71 1832
6756.48 1958
6757.26 1970
6758.03 1758
6758.81 1788
6759.59 1882
6760.36 1781
6761.14 1741
6761.91 1787
6762.69 1679
6763.46 1639
6764.24 1605
6765.02 1608
6765.79 1751
6766.57 1887
6767.35 1803
6768.12 1811
6768.90 1700
6769.67 1669
6770.45 1728
6771.23 1600
6772.00 1642
6772.78 1617
6773.56 1613
6774.33 1580
6775.11 1487
6775.89 1443
6776.66 1503
6777.44 1593
6778.22 1559
6778.99 1497
6779.77 1492
6780.55 1475
6781.33 1436
6782.10 1443
6782.88 1409
6783.66 1308
6784.43 1469
6785.21 1621
6785.99 1555
6786.77 1326
6787.54 1441
6788.32 1466
6789.10 1397
6789.88 1324
6790.65 1344
6791.43 1299
6792.21 1362
6792.99 1440
6793.76 1421
6794.54 1359
6795.32 1455
6796.10 1519
6796.88 1454
6797.65 1272
6798.43 1408
6799.21 1366
6799.99 1360
6800.77 1404
6801.55 1411
6802.32 1419
6803.10 1504
6803.88 1640
6804.66 1591
6805.44 1397
6806.22 1488
6806.99 1526
6807.77 1371
6808.55 1346
6809.33 1448
6810.11 1452
6810.89 1455
6811.67 1303
6812.44 1309
6813.22 1355
6814.00 1438
6814.78 1406
6815.56 1452
6816.34 1456
6817.12 1399
6817.90 1357
6818.68 1465
6819.46 1385
6820.24 1405
6821.02 1396
6821.79 1480
6822.57 1412
6823.35 1246
6824.13 1304
6824.91 1367
6825.69 1501
6826.47 1442
6827.25 1400
6828.03 1358
6828.81 1407
6829.59 1466
6830.37 1362
6831.15 1299
6831.93 1342
6832.71 1390
6833.49 1358
6834.27 1527
6835.05 1564
6835.83 1649
6836.61 1721
6837.39 1913
6838.17 2111
6838.95 2270
6839.73 2315
6840.51 2094
6841.29 1925
6842.07 1937
6842.85 1869
6843.64 1782
6844.42 1642
6845.20 1703
6845.98 1714
6846.76 1701
6847.54 1872
6848.32 2013
6849.10 2163
6849.88 2190
6850.66 2378
6851.44 2459
6852.23 2364
6853.01 2219
6853.79 2150
6854.57 2109
6855.35 1928
6856.13 1853
6856.91 1736
6857.69 1663
6858.48 1506
6859.26 1450
6860.04 1434
6860.82 1564
6861.60 1548
6862.38 1556
6863.17 1635
6863.95 1846
6864.73 1656
6865.51 1602
6866.29 1725
6867.07 1659
6867.86 1616
6868.64 1769
6869.42 1765
6870.20 1654
6870.99 1634
6871.77 1676
6872.55 1702
6873.33 1713
6874.11 1642
6874.90 1591
6875.68 1831
6876.46 1769
6877.24 1754
6878.03 1984
6878.81 1986
6879.59 1932
6880.38 2078
6881.16 2105
6881.94 2299
6882.72 2312
6883.51 2338
6884.29 2550
6885.07 2660
6885.86 2928
6886.64 3163
6887.42 3744
6888.20 3802
6888.99 3942
6889.77 3496
6890.55 3333
6891.34 3166
6892.12 2713
6892.90 2545
6893.69 2400
6894.47 2107
6895.26 1987
6896.04 1973
6896.82 1945
6897.61 2021
6898.39 1800
6899.17 1817
6899.96 2007
6900.74 1941
6901.53 1982
6902.31 1964
6903.09 1969
6903.88 2059
6904.66 1997
6905.45 2114
6906.23 2055
6907.01 1912
6907.80 1814
6908.58 1978
6909.37 1857
6910.15 1895
6910.94 1887
6911.72 1829
6912.51 1842
6913.29 1762
6914.07 1699
6914.86 1782
6915.64 1847
6916.43 1803
6917.21 1742
6918.00 1821
6918.78 1783
6919.57 1795
6920.35 1732
6921.14 1827
6921.92 1824
6922.71 1683
6923.49 1803
6924.28 1965
6925.06 1959
6925.85 1887
6926.64 1912
6927.42 2030
6928.21 2052
6928.99 2017
6929.78 1980
6930.56 1953
6931.35 1906
6932.13 1905
6932.92 1995
6933.71 1973
6934.49 2008
6935.28 2034
6936.06 1949
6936.85 2107
6937.63 2266
6938.42 2218
6939.21 2414
6939.99 2465
6940.78 2673
6941.57 2747
6942.35 2927
6943.14 3047
6943.92 3016
6944.71 3188
6945.50 3183
6946.28 3365
6947.07 3411
6947.86 3284
6948.64 3426
6949.43 3194
6950.22 3086
6951.00 2898
6951.79 2765
6952.58 2580
6953.36 2642
6954.15 2659
6954.94 2611
6955.72 2601
6956.51 2613
6957.30 2563
6958.09 2567
6958.87 2660
6959.66 2599
6960.45 2717
6961.24 2717
6962.02 2801
6962.81 2741
6963.60 2900
6964.38 3006
6965.17 3052
6965.96 3125
6966.75 3300
6967.54 3448
6968.32 3657
6969.11 3550
6969.90 3767
6970.69 3761
6971.47 3884
6972.26 3881
6973.05 3624
6973.84 3601
6974.63 3824
6975.41 3629
6976.20 3889
6976.99 3775
6977.78 4049
6978.57 4409
6979.36 4748
6980.14 5553
6980.93 6239
6981.72 7268
6982.51 8984
6983.30 11264
6984.09 13120
6984.88 14720
6985.66 15998
6986.45 15882
6987.24 15842
6988.03 14078
6988.82 12406
6989.61 10747
6990.40 9053
6991.19 7315
6991.98 5610
6992.76 4748
6993.55 4070
6994.34 3602
6995.13 3309
6995.92 3020
6996.71 2958
6997.50 2787
6998.29 2772
6999.08 2753
6999.87 2735
7000.66 2758
7001.45 2653
7002.24 2530
7003.03 2515
7003.82 2427
7004.61 2167
7005.40 1955
7006.19 2085
7006.98 1903
7007.77 1951
7008.56 2024
7009.35 2059
7010.14 2147
7010.93 2230
7011.72 2338
7012.51 2510
7013.30 2531
7014.09 2559
7014.88 2434
7015.67 2498
7016.46 2372
7017.25 2296
7018.04 2464
7018.83 2389
7019.62 2356
7020.41 2333
7021.20 2440
7021.99 2611
7022.78 2624
7023.57 2781
7024.37 2938
7025.16 2860
7025.95 2766
7026.74 2650
7027.53 2596
7028.32 2498
7029.11 2346
7029.90 2200
7030.69 2190
7031.49 2138
7032.28 2046
7033.07 2146
7033.86 1939
7034.65 1962
7035.44 2166
7036.23 2096
7037.03 2276
7037.82 2262
7038.61 2285
7039.40 2237
7040.19 2258
7040.98 2326
7041.78 2265
7042.57 2372
7043.36 2342
7044.15 2226
7044.94 2297
7045.74 2350
7046.53 2248
7047.32 2511
7048.11 2526
7048.91 2679
7049.70 2775
7050.49 2757
7051.28 2609
7052.08 2585
7052.87 2258
7053.66 2262
7054.45 2159
7055.25 2168
7056.04 2218
7056.83 2297
7057.62 2275
7058.42 2140
7059.21 2192
7060.00 2202
7060.80 2206
7061.59 2237
7062.38 2018
7063.17 2067
7063.97 2141
7064.76 2107
7065.55 1980
7066.35 1937
7067.14 1907
7067.93 1781
7068.73 1794
7069.52 1793
7070.31 1668
7071.11 1645
7071.90 1693
7072.69 1695
7073.49 1569
7074.28 1557
7075.08 1505
7075.87 1429
7076.66 1548
7077.46 1464
7078.25 1539
7079.05 1464
7079.84 1526
7080.63 1659
7081.43 1585
7082.22 1474
7083.02 1524
7083.81 1528
7084.60 1424
7085.40 1567
7086.19 1676
7086.99 1517
7087.78 1626
7088.58 1600
7089.37 1598
7090.17 1540
7090.96 1561
7091.76 1483
7092.55 1472
7093.34 1452
7094.14 1386
7094.93 1445
7095.73 1378
7096.52 1325
7097.32 1279
7098.11 1220
7098.91 1323
7099.70 1329
7100.50 1319
7101.29 1258
7102.09 1276
7102.89 1178
7103.68 1192
7104.48 1155
7105.27 1188
7106.07 1162
7106.86 1258
7107.66 1183
7108.45 1241
7109.25 1143
7110.05 1125
7110.84 1153
7111.64 1205
7112.43 1131
7113.23 1156
7114.02 1147
7114.82 1083
7115.62 1092
7116.41 1169
7117.21 1212
7118.00 1242
7118.80 1141
7119.60 1152
7120.39 1160
7121.19 1128
7121.99 1123
7122.78 1213
7123.58 1161
7124.38 1180
7125.17 1086
7125.97 1183
7126.77 1208
7127.56 1101
7128.36 993
7129.16 1217
7129.95 1191
7130.75 1128
7131.55 1213
7132.34 1142
7133.14 1064
7133.94 1178
7134.73 1116
7135.53 1138
7136.33 1065
7137.13 1130
7137.92 1073
7138.72 1055
7139.52 995
7140.32 982
7141.11 1020
7141.91 987
7142.71 920
7143.51 974
7144.30 998
7145.10 972
7145.90 950
7146.70 918
7147.49 1052
7148.29 965
7149.09 963
7149.89 994
7150.69 1000
7151.48 866
7152.28 920
7153.08 957
7153.88 995
7154.68 956
7155.47 957
7156.27 1060
7157.07 1013
7157.87 1094
7158.67 1044
7159.47 942
7160.27 936
7161.06 924
7161.86 829
7162.66 959
7163.46 919
7164.26 822
7165.06 922
7165.86 918
7166.66 835
7167.45 958
7168.25 911
7169.05 921
7169.85 934
7170.65 834
7171.45 796
7172.25 835
7173.05 889
7173.85 915
7174.65 859
7175.45 926
7176.25 833
7177.04 795
7177.84 887
7178.64 867
7179.44 828
7180.24 768
7181.04 778
7181.84 865
7182.64 866
7183.44 818
7184.24 783
7185.04 829
7185.84 903
7186.64 865
7187.44 854
7188.24 859
7189.04 800
7189.84 868
7190.64 830
7191.44 922
7192.24 893
7193.04 811
7193.84 812
7194.64 859
7195.44 787
7196.25 885
7197.05 916
7197.85 797
7198.65 851
7199.45 817
7200.25 842
7201.05 810
7201.85 797
7202.65 862
7203.45 804
7204.25 802
7205.05 822
7205.86 837
7206.66 828
7207.46 847
7208.26 785
7209.06 783
7209.86 841
7210.66 918
7211.46 816
7212.27 870
7213.07 907
7213.87 815
7214.67 824
7215.47 913
7216.27 977
7217.07 826
7217.88 830
7218.68 859
7219.48 880
7220.28 862
7221.08 807
7221.89 837
7222.69 864
7223.49 805
7224.29 848
7225.09 829
7225.90 807
7226.70 809
7227.50 767
7228.30 821
7229.11 834
7229.91 867
7230.71 892
7231.51 902
7232.32 909
7233.12 932
7233.92 1025
7234.72 979
7235.53 1035
7236.33 1001
7237.13 1029
7237.93 990
7238.74 981
7239.54 916
7240.34 949
7241.15 971
7241.95 942
7242.75 911
7243.56 864
7244.36 846
7245.16 836
7245.97 859
7246.77 932
7247.57 879
7248.38 866
7249.18 917
7249.98 866
7250.79 902
7251.59 965
7252.39 1014
7253.20 961
7254.00 971
7254.81 897
7255.61 797
7256.41 847
7257.22 895
7258.02 888
7258.82 933
7259.63 859
7260.43 887
7261.24 888
7262.04 833
7262.85 904
7263.65 882
7264.45 828
7265.26 872
7266.06 892
7266.87 884
7267.67 1008
7268.48 1016
7269.28 1013
7270.09 1048
7270.89 966
7271.70 918
7272.50 944
7273.30 957
7274.11 935
7274.91 949
7275.72 1031
7276.52 968
7277.33 948
7278.13 921
7278.94 1049
7279.74 1001
7280.55 1106
7281.36 1239
7282.16 1333
7282.97 1445
7283.77 1575
7284.58 1572
7285.38 1544
7286.19 1533
7286.99 1510
7287.80 1432
7288.60 1295
7289.41 1268
7290.22 1098
7291.02 1079
7291.83 1116
7292.63 1065
7293.44 1023
7294.25 958
7295.05 1015
7295.86 1051
7296.66 1012
7297.47 985
7298.28 992
7299.08 1031
7299.89 1001
7300.70 1056
7301.50 1092
7302.31 982
7303.11 1027
7303.92 1060
7304.73 982
7305.53 1120
7306.34 1011
7307.15 1130
7307.95 1174
7308.76 1198
7309.57 1170
7310.37 1178
7311.18 1186
7311.99 1206
7312.80 1222
7313.60 1295
7314.41 1283
7315.22 1485
7316.02 1698
7316.83 1904
7317.64 2158
7318.45 2178
7319.25 2102
7320.06 2140
7320.87 2034
7321.68 1823
7322.48 1608
7323.29 1456
7324.10 1372
7324.91 1264
7325.71 1366
7326.52 1404
7327.33 1259
7328.14 1231
7328.95 1221
7329.75 1216
7330.56 1171
7331.37 1202
7332.18 1258
7332.99 1150
7333.79 1209
7334.60 1252
7335.41 1189
7336.22 1159
7337.03 1246
7337.84 1231
7338.64 1326
7339.45 1405
7340.26 1151
7341.07 1101
7341.88 1058
7342.69 1072
7343.50 1052
7344.30 981
7345.11 1002
7345.92 976
7346.73 969
7347.54 993
7348.35 928
7349.16 938
7349.97 976
7350.78 889
7351.58 976
7352.39 977
7353.20 869
7354.01 1000
7354.82 1058
7355.63 935
7356.44 948
7357.25 1047
7358.06 971
7358.87 1072
7359.68 1076
7360.49 992
7361.30 1035
7362.11 998
7362.92 918
7363.73 980
7364.54 1009
7365.35 1034
7366.16 1055
7366.97 935
7367.78 936
7368.59 950
7369.40 948
7370.21 920
7371.02 929
7371.83 931
7372.64 900
7373.45 866
7374.26 936
7375.07 966
7375.88 973
7376.69 1037
7377.50 960
7378.31 1007
7379.12 1078
7379.93 1131
7380.74 1063
7381.55 1078
7382.37 1077
7383.18 1084
7383.99 1047
7384.80 1004
7385.61 1006
7386.42 996
7387.23 856
7388.04 831
7388.85 815
7389.67 902
7390.48 860
7391.29 851
7392.10 813
7392.91 794
7393.72 810
7394.53 778
7395.35 834
7396.16 813
7396.97 854
7397.78 883
7398.59 868
7399.40 851
7400.22 803
7401.03 836
7401.84 888
7402.65 864
7403.46 883
7404.28 806
7405.09 826
7405.90 834
7406.71 755
7407.52 785
7408.34 719
7409.15 696
7409.96 743
7410.77 722
7411.59 750
7412.40 855
7413.21 857
7414.02 785
7414.84 781
7415.65 757
7416.46 709
7417.27 742
7418.09 694
7418.90 629
7419.71 668
7420.53 660
7421.34 657
7422.15 749
7422.97 753
7423.78 692
7424.59 748
7425.40 810
7426.22 673
7427.03 715
7427.84 761
7428.66 794
7429.47 771
7430.28 803
7431.10 704
7431.91 751
7432.73 757
7433.54 771
7434.35 753
7435.17 732
7435.98 698
7436.79 671
7437.61 679
7438.42 729
7439.24 753
7440.05 693
7440.86 688
7441.68 719
7442.49 711
7443.31 676
7444.12 633
7444.94 692
7445.75 708
7446.56 694
7447.38 711
7448.19 705
7449.01 633
7449.82 693
7450.64 703
7451.45 680
7452.27 647
7453.08 688
7453.90 731
7454.71 728
7455.52 742
7456.34 712
7457.15 744
7457.97 715
7458.78 677
7459.60 649
7460.42 619
7461.23 631
7462.05 677
7462.86 649
7463.68 644
7464.49 713
7465.31 688
7466.12 733
7466.94 718
7467.75 726
7468.57 694
7469.38 693
7470.20 732
7471.02 774
7471.83 784
7472.65 808
7473.46 817
7474.28 818
7475.10 816
7475.91 710
7476.73 729
7477.54 721
7478.36 698
7479.18 691
7479.99 772
7480.81 868
7481.62 765
7482.44 775
7483.26 723
7484.07 785
7484.89 740
7485.71 685
7486.52 723
7487.34 746
7488.16 717
7488.97 641
7489.79 705
7490.61 710
7491.42 773
7492.24 712
7493.06 739
7493.87 743
7494.69 736
7495.51 678
7496.33 753
7497.14 719
7497.96 661
7498.78 678
7499.59 705
7500.41 698
7501.23 734
7502.05 746
7502.86 738
7503.68 757
7504.50 810
7505.32 714
7506.13 740
7506.95 695
7507.77 723
7508.59 663
7509.40 676
7510.22 700
7511.04 754
7511.86 750
7512.68 705
7513.49 668
7514.31 676
7515.13 682
7515.95 657
7516.77 653
7517.59 654
7518.40 635
7519.22 642
7520.04 697
7520.86 640
7521.68 656
7522.50 673
7523.31 689
7524.13 739
7524.95 701
7525.77 679
7526.59 689
7527.41 760
7528.23 695
7529.05 642
7529.86 650
7530.68 684
7531.50 698
7532.32 711
7533.14 681
7533.96 638
7534.78 652
7535.60 586
7536.42 627
7537.24 629
7538.06 728
7538.88 661
7539.70 696
7540.51 627
7541.33 677
7542.15 667
7542.97 688
7543.79 658
7544.61 579
7545.43 636
7546.25 610
7547.07 633
7547.89 683
7548.71 603
7549.53 653
7550.35 655
7551.17 667
7551.99 601
7552.81 636
7553.63 598
7554.45 626
7555.27 628
7556.09 671
7556.91 698
7557.73 653
7558.56 623
7559.38 715
7560.20 719
7561.02 712
7561.84 723
7562.66 691
7563.48 682
7564.30 724
7565.12 701
7565.94 635
7566.76 637
7567.58 736
7568.40 735
7569.23 701
7570.05 651
7570.87 760
7571.69 701
7572.51 653
7573.33 637
7574.15 642
7574.97 699
7575.80 651
7576.62 765
7577.44 664
7578.26 711
7579.08 685
7579.90 726
7580.73 710
7581.55 692
7582.37 662
7583.19 613
7584.01 670
7584.83 676
7585.66 680
7586.48 730
7587.30 755
7588.12 734
7588.95 735
7589.77 704
7590.59 823
7591.41 852
7592.23 722
7593.06 752
7593.88 814
7594.70 869
7595.52 857
7596.35 937
7597.17 899
7597.99 889
7598.81 876
7599.64 832
7600.46 836
7601.28 829
7602.11 816
7602.93 889
7603.75 947
7604.57 872
7605.40 834
7606.22 939
7607.04 892
7607.87 930
7608.69 933
7609.51 843
7610.34 920
7611.16 861
7611.98 860
7612.81 870
7613.63 881
7614.45 1010
7615.28 1077
7616.10 1024
7616.92 1071
7617.75 1054
7618.57 1070
7619.40 1102
7620.22 1024
7621.04 1017
7621.87 981
7622.69 1054
7623.52 1034
7624.34 1055
7625.16 953
7625.99 989
7626.81 1049
7627.64 959
7628.46 981
7629.28 991
7630.11 995
7630.93 971
7631.76 919
7632.58 905
7633.41 919
7634.23 955
7635.06 1011
7635.88 890
7636.71 835
7637.53 888
7638.36 799
7639.18 728
7640.01 824
7640.83 859
7641.66 786
7642.48 891
7643.31 833
7644.13 826
7644.96 776
7645.78 824
7646.61 773
7647.43 811
7648.26 887
7649.08 928
7649.91 887
7650.73 821
7651.56 868
7652.38 836
7653.21 718
7654.04 813
7654.86 824
7655.69 793
7656.51 771
7657.34 759
7658.16 740
7658.99 835
7659.82 736
7660.64 762
7661.47 775
7662.29 650
7663.12 754
7663.95 667
7664.77 718
7665.60 806
7666.43 758
7667.25 725
7668.08 671
7668.91 748
7669.73 756
7670.56 764
7671.38 654
7672.21 666
7673.04 713
7673.87 716
7674.69 693
7675.52 687
7676.35 676
7677.17 704
7678.00 795
7678.83 782
7679.65 754
7680.48 817
7681.31 722
7682.13 749
7682.96 699
7683.79 669
7684.62 729
7685.44 722
7686.27 730
7687.10 765
7687.93 780
7688.75 695
7689.58 732
7690.41 761
7691.24 775
7692.06 729
7692.89 780
7693.72 805
7694.55 688
7695.38 632
7696.20 739
7697.03 791
7697.86 817
7698.69 748
7699.52 708
7700.34 742
7701.17 734
7702.00 740
7702.83 694
7703.66 660
7704.49 759
7705.31 732
7706.14 647
7706.97 701
7707.80 657
7708.63 564
7709.46 650
7710.29 655
7711.11 680
7711.94 721
7712.77 751
7713.60 683
7714.43 724
7715.26 684
7716.09 640
7716.92 691
7717.75 675
7718.58 638
7719.40 634
7720.23 628
7721.06 696
7721.89 597
7722.72 617
7723.55 614
7724.38 677
7725.21 722
7726.04 728
7726.87 682
7727.70 766
7728.53 671
7729.36 761
7730.19 762
7731.02 811
7731.85 725
7732.68 608
7733.51 657
7734.34 670
7735.17 692
7736.00 705
7736.83 651
7737.66 649
7738.49 653
7739.32 653
7740.15 654
7740.98 619
7741.81 634
7742.64 650
7743.47 739
7744.30 747
7745.13 729
7745.96 736
7746.79 761
7747.62 762
7748.45 804
7749.29 715
7750.12 808
7750.95 721
7751.78 712
7752.61 706
7753.44 679
7754.27 685
7755.10 605
7755.93 642
7756.76 724
7757.60 689
7758.43 626
7759.26 672
7760.09 620
7760.92 610
7761.75 737
7762.58 782
7763.42 632
7764.25 606
7765.08 699
7765.91 609
7766.74 685
7767.57 754
7768.41 643
7769.24 645
7770.07 640
7770.90 661
7771.73 660
7772.57 634
7773.40 587
7774.23 673
7775.06 713
7775.90 695
7776.73 710
7777.56 778
7778.39 715
7779.22 695
7780.06 722
7780.89 717
7781.72 710
7782.55 754
7783.39 721
7784.22 714
7785.05 685
7785.89 674
7786.72 725
7787.55 711
7788.38 682
7789.22 689
7790.05 686
7790.88 721
7791.72 706
7792.55 757
7793.38 743
7794.22 783
7795.05 796
7795.88 794
7796.72 803
7797.55 731
7798.38 721
7799.22 748
7800.05 749
7800.88 724
7801.72 756
7802.55 732
7803.38 696
7804.22 735
7805.05 769
7805.89 863
7806.72 907
7807.55 808
7808.39 797
7809.22 874
7810.06 915
7810.89 972
7811.72 925
7812.56 966
7813.39 1033
7814.23 1043
7815.06 1077
7815.89 1086
7816.73 1055
7817.56 1078
7818.40 1085
7819.23 1076
7820.07 1192
7820.90 1094
7821.74 1255
7822.57 1315
7823.41 1257
7824.24 1144
7825.08 1215
7825.91 1147
7826.75 1066
7827.58 1052
7828.42 996
7829.25 1105
7830.09 1083
7830.92 1094
7831.76 1112
7832.59 1259
7833.43 1218
7834.26 1131
7835.10 1202
7835.93 1150
7836.77 1085
7837.60 991
7838.44 1028
7839.28 944
7840.11 946
7840.95 962
7841.78 961
7842.62 981
7843.45 942
7844.29 986
7845.13 916
7845.96 935
7846.80 923
7847.63 850
7848.47 855
7849.31 848
7850.14 798
7850.98 876
7851.82 823
7852.65 891
7853.49 892
7854.32 874
7855.16 798
7856.00 851
7856.83 892
7857.67 875
7858.51 856
7859.34 880
7860.18 950
7861.02 943
7861.85 890
7862.69 913
7863.53 870
7864.37 862
7865.20 780
7866.04 821
7866.88 923
7867.71 901
7868.55 914
7869.39 944
7870.23 897
7871.06 949
7871.90 1006
7872.74 984
7873.57 992
7874.41 1087
7875.25 1170
7876.09 1160
7876.93 1208
7877.76 1297
7878.60 1251
7879.44 1166
7880.28 1086
7881.11 1182
7881.95 1204
7882.79 1165
7883.63 1126
7884.47 1152
7885.30 985
7886.14 1011
7886.98 1062
7887.82 1116
7888.66 1152
7889.50 1171
7890.33 1208
7891.17 1216
7892.01 1244
7892.85 1091
7893.69 980
7894.53 1097
7895.36 1129
7896.20 1016
7897.04 969
7897.88 996
7898.72 955
7899.56 874
7900.40 936
7901.24 983
7902.08 948
7902.91 949
7903.75 928
7904.59 971
7905.43 952
7906.27 927
7907.11 909
7907.95 952
7908.79 930
7909.63 976
7910.47 971
7911.31 917
7912.15 943
7912.99 974
7913.83 1021
7914.67 1018
7915.50 1132
7916.34 1147
7917.18 1063
7918.02 1211
7918.86 1152
7919.70 1054
7920.54 995
7921.38 940
7922.22 982
7923.06 817
7923.90 839
7924.74 794
7925.58 835
7926.42 823
7927.27 816
7928.11 839
7928.95 838
7929.79 892
7930.63 831
7931.47 821
7932.31 884
7933.15 768
7933.99 741
7934.83 726
7935.67 684
7936.51 736
7937.35 716
7938.19 754
7939.03 741
7939.88 798
7940.72 840
7941.56 795
7942.40 750
7943.24 760
7944.08 743
7944.92 727
7945.76 795
7946.60 844
7947.45 816
7948.29 808
7949.13 879
7949.97 865
7950.81 936
7951.65 908
7952.50 853
7953.34 980
7954.18 932
7955.02 950
7955.86 904
7956.70 896
7957.55 968
7958.39 1008
7959.23 924
7960.07 960
7960.91 918
7961.76 961
7962.60 935
7963.44 841
7964.28 967
7965.13 973
7965.97 967
7966.81 1011
7967.65 1088
7968.50 1108
7969.34 1122
7970.18 898
7971.02 745
7971.87 781
7972.71 773
7973.55 815
7974.39 848
7975.24 784
7976.08 840
7976.92 802
7977.77 717
7978.61 745
7979.45 715
7980.30 720
7981.14 709
7981.98 726
7982.83 591
7983.67 618
7984.51 671
7985.36 609
7986.20 671
7987.04 654
7987.89 688
7988.73 638
7989.57 571
7990.42 632
7991.26 655
7992.10 680
7992.95 629
7993.79 662
7994.64 618
7995.48 610
7996.32 653
7997.17 610
7998.01 663
7998.86 582
7999.70 612
8000.54 622
8001.39 613
8002.23 636
8003.08 650
8003.92 646
8004.77 655
8005.61 610
8006.45 611
8007.30 582
8008.14 595
8008.99 597
8009.83 554
8010.68 509
8011.52 526
8012.37 536
8013.21 515
8014.06 545
8014.90 560
8015.75 645
8016.59 584
8017.44 571
8018.28 566
8019.13 510
8019.97 485
8020.82 553
8021.66 544
8022.51 531
8023.35 612
8024.20 640
8025.05 568
8025.89 607
8026.74 492
8027.58 550
8028.43 565
8029.27 590
8030.12 544
8030.96 559
8031.81 616
8032.66 516
8033.50 512
8034.35 570
8035.19 507
8036.04 574
8036.89 530
8037.73 511
8038.58 551
8039.43 634
8040.27 595
8041.12 574
8041.96 551
8042.81 495
8043.66 491
8044.50 508
8045.35 593
8046.20 615
8047.04 631
8047.89 585
8048.74 577
8049.58 583
8050.43 507
8051.28 522
8052.12 568
8052.97 559
8053.82 571
8054.67 525
8055.51 492
8056.36 512
8057.21 487
8058.05 533
8058.90 516
8059.75 533
8060.60 483
8061.44 562
8062.29 582
8063.14 575
8063.99 507
8064.83 523
8065.68 541
8066.53 553
8067.38 496
8068.22 492
8069.07 510
8069.92 551
8070.77 531
8071.62 512
8072.46 539
8073.31 498
8074.16 479
8075.01 446
8075.86 502
8076.71 488
8077.55 534
8078.40 585
8079.25 556
8080.10 483
8080.95 482
8081.80 504
8082.64 523
8083.49 496
8084.34 464
8085.19 508
8086.04 480
8086.89 491
8087.74 518
8088.58 520
8089.43 573
8090.28 477
8091.13 455
8091.98 439
8092.83 452
8093.68 505
8094.53 499
8095.38 497
8096.23 463
8097.08 540
8097.93 523
8098.77 518
8099.62 511
8100.47 476
8101.32 532
8102.17 605
8103.02 558
8103.87 527
8104.72 489
8105.57 540
8106.42 512
8107.27 547
8108.12 541
8108.97 541
8109.82 516
8110.67 521
8111.52 529
8112.37 557
8113.22 512
8114.07 521
8114.92 559
8115.77 562
8116.62 574
8117.47 557
8118.32 467
8119.17 540
8120.02 572
8120.87 518
8121.72 523
8122.58 587
8123.43 567
8124.28 521
8125.13 572
8125.98 578
8126.83 572
8127.68 607
8128.53 570
8129.38 578
8130.23 587
8131.08 641
8131.94 548
8132.79 543
8133.64 636
8134.49 587
8135.34 597
8136.19 594
8137.04 564
8137.89 577
8138.75 583
8139.60 606
8140.45 510
8141.30 520
8142.15 611
8143.00 544
8143.86 580
8144.71 588
8145.56 620
8146.41 532
8147.26 561
8148.12 594
8148.97 638
8149.82 611
8150.67 607
8151.52 606
8152.38 605
8153.23 741
8154.08 680
8154.93 653
8155.78 664
8156.64 644
8157.49 585
8158.34 616
8159.19 620
8160.05 550
8160.90 520
8161.75 574
8162.61 553
8163.46 529
8164.31 529
8165.16 598
8166.02 569
8166.87 572
8167.72 573
8168.58 540
8169.43 528
8170.28 500
8171.14 533
8171.99 509
8172.84 497
8173.70 539
8174.55 530
8175.40 551
8176.26 541
8177.11 521
8177.96 565
8178.82 468
8179.67 480
8180.52 499
8181.38 515
8182.23 550
8183.08 535
8183.94 554
8184.79 553
8185.65 469
8186.50 500
8187.35 471
8188.21 510
8189.06 529
8189.92 447
8190.77 497
8191.63 543
8192.48 484
8193.33 543
8194.19 552
8195.04 522
8195.90 487
8196.75 478
8197.61 551
8198.46 501
8199.32 470
8200.17 600
8201.02 541
8201.88 491
8202.73 589
8203.59 552
8204.44 498
8205.30 506
8206.15 522
8207.01 510
8207.86 515
8208.72 544
8209.57 555
8210.43 586
8211.29 534
8212.14 525
8213.00 492
8213.85 506
8214.71 526
8215.56 572
8216.42 579
8217.27 554
8218.13 544
8218.98 529
8219.84 517
8220.70 479
8221.55 514
8222.41 507
8223.26 529
8224.12 523
8224.98 519
8225.83 581
8226.69 592
8227.54 556
8228.40 486
8229.26 472
8230.11 492
8230.97 519
8231.83 476
8232.68 509
8233.54 464
8234.39 462
8235.25 441
8236.11 439
8236.96 461
8237.82 422
8238.68 406
8239.53 476
8240.39 505
8241.25 432
8242.11 414
8242.96 447
8243.82 513
8244.68 491
8245.53 463
8246.39 537
8247.25 418
8248.10 467
8248.96 461
8249.82 513
8250.68 473
8251.53 496
8252.39 491
8253.25 519
8254.11 497
8254.96 442
8255.82 464
8256.68 477
8257.54 509
8258.39 505
8259.25 473
8260.11 481
8260.97 459
8261.83 472
8262.68 486
8263.54 440
8264.40 480
8265.26 486
8266.12 562
8266.97 580
8267.83 571
8268.69 586
8269.55 510
8270.41 512
8271.27 509
8272.12 542
8272.98 538
8273.84 489
8274.70 505
8275.56 587
8276.42 580
8277.28 610
8278.13 602
8278.99 697
8279.85 654
8280.71 593
8281.57 606
8282.43 511
8283.29 517
8284.15 584
8285.01 547
8285.87 572
8286.72 616
8287.58 512
8288.44 597
8289.30 617
8290.16 590
8291.02 629
8291.88 583
8292.74 632
8293.60 661
8294.46 655
8295.32 657
8296.18 648
8297.04 596
8297.90 611
8298.76 566
8299.62 579
8300.48 558
8301.34 593
8302.20 542
8303.06 539
8303.92 562
8304.78 637
8305.64 644
8306.50 574
8307.36 522
8308.22 518
8309.08 555
8309.94 517
8310.80 535
8311.66 605
8312.52 546
8313.38 579
8314.24 528
8315.10 484
8315.96 471
8316.83 468
8317.69 518
8318.55 523
8319.41 518
8320.27 471
8321.13 485
8321.99 479
8322.85 488
8323.71 502
8324.57 492
8325.44 510
8326.30 532
8327.16 469
8328.02 501
8328.88 492
8329.74 487
8330.60 512
8331.47 502
8332.33 502
8333.19 528
8334.05 516
8334.91 490
8335.77 483
8336.64 527
8337.50 527
8338.36 581
8339.22 548
8340.08 539
8340.94 558
8341.81 515
8342.67 491
8343.53 472
8344.39 487
8345.26 485
8346.12 500
8346.98 512
8347.84 491
8348.71 580
8349.57 531
8350.43 514
8351.29 537
8352.16 541
8353.02 552
8353.88 547
8354.74 566
8355.61 484
8356.47 476
8357.33 468
8358.19 500
8359.06 506
8359.92 529
8360.78 503
8361.65 447
8362.51 494
8363.37 494
8364.24 515
8365.10 492
8365.96 474
8366.83 508
8367.69 474
8368.55 507
8369.42 521
8370.28 527
8371.14 523
8372.01 522
8372.87 556
8373.73 556
8374.60 536
8375.46 522
8376.33 517
8377.19 565
8378.05 491
8378.92 563
8379.78 517
8380.65 528
8381.51 524
8382.37 484
8383.24 521
8384.10 515
8384.97 573
8385.83 515
8386.70 561
8387.56 565
8388.42 552
8389.29 538
8390.15 538
8391.02 513
8391.88 560
8392.75 545
8393.61 534
8394.48 540
8395.34 565
8396.21 573
8397.07 553
8397.94 531
8398.80 528
8399.67 525
8400.53 504
8401.40 543
8402.26 585
8403.13 591
8403.99 552
8404.86 517
8405.72 470
8406.59 560
8407.45 569
8408.32 593
8409.19 596
8410.05 560
8410.92 556
8411.78 555
8412.65 553
8413.51 616
8414.38 614
8415.25 567
8416.11 558
8416.98 575
8417.84 575
8418.71 638
8419.58 632
8420.44 679
8421.31 660
8422.17 646
8423.04 683
8423.91 687
8424.77 705
8425.64 675
8426.51 674
8427.37 642
8428.24 696
8429.11 647
8429.97 716
8430.84 692
8431.71 708
8432.57 677
8433.44 691
8434.31 748
8435.17 714
8436.04 748
8436.91 794
8437.77 780
8438.64 802
8439.51 896
8440.38 904
8441.24 812
8442.11 914
8442.98 973
8443.84 983
8444.71 1014
8445.58 973
8446.45 1034
8447.31 925
8448.18 849
8449.05 820
8449.92 864
8450.78 870
8451.65 955
8452.52 1171
8453.39 1309
8454.26 1403
8455.12 1516
8455.99 1631
8456.86 1675
8457.73 1534
8458.60 1465
8459.46 1498
8460.33 1364
8461.20 1147
8462.07 1057
8462.94 961
8463.81 920
8464.67 827
8465.54 837
8466.41 795
8467.28 854
8468.15 770
8469.02 743
8469.89 778
8470.75 806
8471.62 766
8472.49 803
8473.36 856
8474.23 775
8475.10 692
8475.97 722
8476.84 777
8477.71 790
8478.57 825
8479.44 791
8480.31 778
8481.18 702
8482.05 708
8482.92 803
8483.79 750
8484.66 764
8485.53 735
8486.40 745
8487.27 748
8488.14 658
8489.01 690
8489.88 692
8490.75 707
8491.62 699
8492.49 730
8493.36 747
8494.23 866
8495.10 745
8495.97 804
8496.84 768
8497.71 746
8498.58 806
8499.45 761
8500.32 714
8501.19 781
8502.06 706
8502.93 680
8503.80 699
8504.67 751
8505.54 734
8506.41 758
8507.28 801
8508.15 711
8509.02 768
8509.89 761
8510.76 797
8511.63 719
8512.51 723
8513.38 812
8514.25 762
8515.12 797
8515.99 849
8516.86 777
8517.73 830
8518.60 771
8519.47 790
8520.35 812
8521.22 793
8522.09 835
8522.96 915
8523.83 938
8524.70 1085
8525.57 1251
8526.45 1252
8527.32 1245
8528.19 1118
8529.06 1164
8529.93 1024
8530.80 953
8531.68 846
8532.55 739
8533.42 798
8534.29 794
8535.16 821
8536.04 849
8536.91 787
8537.78 785
8538.65 764
8539.52 777
8540.40 747
8541.27 730
8542.14 746
8543.01 815
8543.89 729
8544.76 695
8545.63 691
8546.50 693
8547.38 681
8548.25 718
8549.12 812
8549.99 797
8550.87 752
8551.74 845
8552.61 896
8553.49 890
8554.36 904
8555.23 947
8556.11 906
8556.98 923
8557.85 873
8558.73 773
8559.60 783
8560.47 784
8561.35 731
8562.22 679
8563.09 700
8563.97 753
8564.84 748
8565.71 718
8566.59 732
8567.46 777
8568.33 730
8569.21 695
8570.08 729
8570.96 771
8571.83 762
8572.70 741
8573.58 667
8574.45 725
8575.33 665
8576.20 714
8577.07 665
8577.95 632
8578.82 620
8579.70 728
8580.57 686
8581.45 773
8582.32 743
8583.19 741
8584.07 728
8584.94 670
8585.82 718
8586.69 726
8587.57 753
8588.44 771
8589.32 795
8590.19 798
8591.07 798
8591.94 771
8592.82 749
8593.69 711
8594.57 744
8595.44 825
8596.32 737
8597.19 737
8598.07 809
8598.94 751
8599.82 824
8600.69 811
8601.57 793
8602.44 844
8603.32 852
8604.20 831
8605.07 868
8605.95 776
8606.82 829
8607.70 826
8608.57 906
8609.45 853
8610.33 894
8611.20 840
8612.08 913
8612.95 909
8613.83 932
8614.71 835
8615.58 998
8616.46 994
8617.33 971
8618.21 1006
8619.09 958
8619.96 984
8620.84 1077
8621.72 985
8622.59 1030
8623.47 983
8624.35 1117
8625.22 1024
8626.10 1042
8626.98 1055
8627.85 1062
8628.73 1070
8629.61 1096
8630.48 1105
8631.36 1087
8632.24 1080
8633.11 1138
8633.99 1171
8634.87 1128
8635.74 1229
8636.62 1210
8637.50 1202
8638.38 1183
8639.25 1101
8640.13 1203
8641.01 1258
8641.89 1270
8642.76 1233
8643.64 1255
8644.52 1266
8645.40 1258
8646.27 1318
8647.15 1384
8648.03 1352
8648.91 1466
8649.79 1454
8650.66 1480
8651.54 1437
8652.42 1449
8653.30 1503
8654.18 1528
8655.05 1586
8655.93 1502
8656.81 1566
8657.69 1523
8658.57 1588
8659.45 1680
8660.32 1946
8661.20 2027
8662.08 2185
8662.96 2453
8663.84 2424
8664.72 2660
8665.60 2647
8666.47 2556
8667.35 2354
8668.23 2286
8669.11 2264
8669.99 2305
8670.87 2356
8671.75 2383
8672.63 2602
8673.51 2731
8674.38 2716
8675.26 2660
8676.14 2599
8677.02 2506
8677.90 2212
8678.78 2084
8679.66 1962
8680.54 1781
8681.42 1604
8682.30 1543
8683.18 1575
8684.06 1529
8684.94 1517
8685.82 1494
8686.70 1697
8687.58 1750
8688.46 1889
8689.34 2259
8690.22 2548
8691.10 2786
8691.98 3067
8692.86 3062
8693.74 3169
8694.62 2893
8695.50 2693
8696.38 2425
8697.26 2165
8698.14 2004
8699.02 1884
8699.90 1794
8700.78 1818
8701.66 1776
8702.54 1725
8703.42 1793
8704.30 1531
8705.18 1549
8706.06 1511
8706.94 1374
8707.82 1307
8708.71 1098
8709.59 1101
8710.47 1084
8711.35 1071
8712.23 1116
8713.11 1134
8713.99 1034
8714.87 1087
8715.75 1125
8716.64 1039
8717.52 973
8718.40 1037
8719.28 1031
8720.16 1061
8721.04 1110
8721.92 976
8722.81 949
8723.69 964
8724.57 1009
8725.45 964
8726.33 1032
8727.21 1075
8728.10 1023
8728.98 1082
8729.86 1058
8730.74 1091
8731.62 1121
8732.51 1078
8733.39 1102
8734.27 1079
8735.15 1114
8736.03 975
8736.92 1023
8737.80 1020
8738.68 978
8739.56 960
8740.45 944
8741.33 1011
8742.21 999
8743.09 1008
8743.98 1079
8744.86 990
8745.74 956
8746.63 993
8747.51 909
8748.39 924
8749.27 888
8750.16 972
8751.04 929
8751.92 929
8752.81 940
8753.69 888
8754.57 955
8755.46 949
8756.34 954
8757.22 945
8758.11 971
8758.99 994
8759.87 932
8760.76 944
8761.64 912
8762.52 878
8763.41 876
8764.29 916
8765.17 872
8766.06 923
8766.94 922
8767.83 886
8768.71 936
8769.59 1066
8770.48 943
8771.36 924
8772.25 858
8773.13 904
8774.01 922
8774.90 875
8775.78 847
8776.67 883
8777.55 867
8778.44 897
8779.32 824
8780.20 912
8781.09 894
8781.97 872
8782.86 870
8783.74 797
8784.63 779
8785.51 886
8786.40 835
8787.28 818
8788.17 839
8789.05 764
8789.94 839
8790.82 816
8791.71 826
8792.59 767
8793.48 751
8794.36 771
8795.25 766
8796.13 728
8797.02 768
8797.90 780
8798.79 767
8799.67 674
8800.56 728
8801.45 721
8802.33 748
8803.22 759
8804.10 739
8804.99 805
8805.87 789
8806.76 765
8807.65 717
8808.53 761
8809.42 678
8810.30 665
8811.19 707
8812.08 747
8812.96 698
8813.85 744
8814.73 741
8815.62 745
8816.51 720
8817.39 733
8818.28 684
8819.17 741
8820.05 797
8820.94 641
8821.83 716
8822.71 710
8823.60 675
8824.49 689
8825.37 666
8826.26 613
8827.15 668
8828.03 679
8828.92 692
8829.81 666
8830.69 664
8831.58 592
8832.47 624
8833.36 660
8834.24 635
8835.13 672
8836.02 711
8836.90 624
8837.79 605
8838.68 654
8839.57 637
8840.45 548
8841.34 670
8842.23 650
8843.12 663
8844.01 655
8844.89 565
8845.78 595
8846.67 630
8847.56 623
8848.44 690
8849.33 583
8850.22 609
8851.11 542
8852.00 613
8852.88 654
8853.77 585
8854.66 519
8855.55 502
8856.44 591
8857.33 574
8858.21 512
8859.10 556
8859.99 542
8860.88 551
8861.77 575
8862.66 548
8863.55 540
8864.43 552
8865.32 553
8866.21 569
8867.10 540
8867.99 535
8868.88 508
8869.77 528
8870.66 502
8871.55 539
8872.44 553
8873.32 583
8874.21 530
8875.10 471
8875.99 515
8876.88 505
8877.77 541
8878.66 546
8879.55 499
8880.44 489
8881.33 506
8882.22 549
8883.11 544
8884.00 529
8884.89 547
8885.78 540
8886.67 513
8887.56 478
8888.45 511
8889.34 513
8890.23 520
8891.12 503
8892.01 489
8892.90 496
8893.79 542
8894.68 474
8895.57 525
8896.46 467
8897.35 465
8898.24 455
8899.13 502
8900.02 525
8900.91 434
8901.80 487
8902.69 458
8903.58 498
8904.47 499
8905.36 464
8906.26 475
8907.15 470
8908.04 444
8908.93 473
8909.82 489
8910.71 489
8911.60 486
8912.49 506
8913.38 455
8914.28 488
8915.17 459
8916.06 463
8916.95 483
8917.84 452
8918.73 465
8919.62 408
8920.52 489
8921.41 489
8922.30 476
8923.19 437
8924.08 410
8924.97 469
8925.87 444
8926.76 434
8927.65 481
8928.54 498
8929.43 492
8930.33 476
8931.22 476
8932.11 443
8933.00 391
8933.89 392
8934.79 490
8935.68 410
8936.57 417
8937.46 450
8938.36 413
8939.25 409
8940.14 401
8941.03 402
8941.93 471
8942.82 385
8943.71 388
8944.60 456
8945.50 463
8946.39 464
8947.28 432
8948.18 465
8949.07 470
8949.96 435
8950.85 424
8951.75 442
8952.64 503
8953.53 448
8954.43 418
8955.32 438
8956.21 416
8957.11 463
8958.00 437
8958.89 479
8959.79 462
8960.68 430
8961.57 478
8962.47 418
8963.36 432
8964.26 457
8965.15 516
8966.04 488
8966.94 400
8967.83 419
8968.73 426
8969.62 379
8970.51 421
8971.41 405
8972.30 443
8973.20 472
8974.09 473
8974.98 446
8975.88 426
8976.77 454
8977.67 452
8978.56 449
8979.46 425
8980.35 471
8981.25 476
8982.14 447
8983.03 490
8983.93 435
8984.82 430
8985.72 453
8986.61 371
8987.51 449
8988.40 415
8989.30 405
8990.19 411
8991.09 492
8991.98 466
8992.88 395
8993.77 415
8994.67 429
8995.56 484
8996.46 465
8997.36 437
8998.25 406
8999.15 420
9000.04 458
9000.94 485
9001.83 474
9002.73 430
9003.62 404
9004.52 427
9005.42 441
9006.31 466
9007.21 446
9008.10 443
9009.00 446
9009.90 421
9010.79 392
9011.69 400
9012.58 408
9013.48 406
9014.38 398
9015.27 439
9016.17 427
9017.07 414
9017.96 453
9018.86 410
9019.76 437
9020.65 456
9021.55 463
9022.44 449
9023.34 473
9024.24 457
9025.14 469
9026.03 409
9026.93 408
9027.83 412
9028.72 340
9029.62 389
9030.52 453
9031.41 402
9032.31 387
9033.21 397
9034.11 365
9035.00 412
9035.90 433
9036.80 383
9037.69 438
9038.59 431
9039.49 446
9040.39 424
9041.28 440
9042.18 468
9043.08 421
9043.98 433
9044.88 409
9045.77 370
9046.67 430
9047.57 518
9048.47 496
9049.36 483
9050.26 430
9051.16 470
9052.06 440
9052.96 456
9053.86 428
9054.75 434
9055.65 504
9056.55 443
9057.45 469
9058.35 455
9059.25 475
9060.14 461
9061.04 397
9061.94 457
9062.84 486
9063.74 473
9064.64 447
9065.54 460
9066.44 444
9067.33 449
9068.23 430
9069.13 454
9070.03 430
9070.93 409
9071.83 456
9072.73 459
9073.63 420
9074.53 487
9075.43 474
9076.33 453
9077.22 474
9078.12 538
9079.02 476
9079.92 443
9080.82 385
9081.72 483
9082.62 436
9083.52 482
9084.42 446
9085.32 469
9086.22 483
9087.12 499
9088.02 512
9088.92 524
9089.82 496
9090.72 525
9091.62 533
9092.52 525
9093.42 467
9094.32 464
9095.22 510
9096.12 463
9097.02 486
9097.92 543
9098.82 462
9099.72 508
9100.62 445
9101.52 474
9102.43 470
9103.33 470
9104.23 467
9105.13 468
9106.03 445
9106.93 438
9107.83 405
9108.73 524
9109.63 493
9110.53 459
9111.43 458
9112.33 428
9113.24 448
9114.14 400
9115.04 462
9115.94 420
9116.84 421
9117.74 462
9118.64 427
9119.55 450
9120.45 444
9121.35 459
9122.25 424
9123.15 432
9124.05 468
9124.96 401
9125.86 445
9126.76 358
9127.66 402
9128.56 413
9129.46 395
9130.37 510
9131.27 484
9132.17 440
9133.07 468
9133.97 462
9134.88 406
9135.78 449
9136.68 483
9137.58 491
9138.49 470
9139.39 399
9140.29 460
9141.19 433
9142.10 387
9143.00 391
9143.90 412
9144.80 473
9145.71 476
9146.61 434
9147.51 408
9148.42 424
9149.32 450
9150.22 393
9151.12 424
9152.03 421
9152.93 445
9153.83 442
9154.74 431
9155.64 439
9156.54 442
9157.45 451
9158.35 432
9159.25 448
9160.16 419
9161.06 382
9161.96 399
9162.87 375
9163.77 403
9164.68 435
9165.58 491
9166.48 510
9167.39 448
9168.29 508
9169.19 416
9170.10 434
9171.00 450
9171.91 397
9172.81 411
9173.72 473
9174.62 456
9175.52 434
9176.43 375
9177.33 440
9178.24 450
9179.14 390
9180.05 422
9180.95 432
9181.85 482
9182.76 433
9183.66 476
9184.57 429
9185.47 465
9186.38 448
9187.28 402
9188.19 347
9189.09 400
9190.00 449
9190.90 430
9191.81 412
9192.71 433
9193.62 451
9194.52 428
9195.43 418
9196.33 448
9197.24 424
9198.14 450
9199.05 472
9199.96 462
9200.86 461
9201.77 460
9202.67 502
9203.58 525
9204.48 455
9205.39 435
9206.29 410
9207.20 417
9208.11 426
9209.01 423
9209.92 435
9210.82 392
9211.73 458
9212.64 452
9213.54 394
9214.45 405
9215.35 454
9216.26 475
9217.17 408
9218.07 430
9218.98 429
9219.89 424
9220.79 437
9221.70 411
9222.61 407
9223.51 396
9224.42 413
9225.33 428
9226.23 389
9227.14 371
9228.05 418
9228.95 426
9229.86 420
9230.77 437
9231.67 415
9232.58 415
9233.49 450
9234.40 367
9235.30 395
9236.21 402
9237.12 439
9238.02 415
9238.93 367
9239.84 378
9240.75 423
9241.65 385
9242.56 409
9243.47 432
9244.38 372
9245.28 394
9246.19 417
9247.10 395
9248.01 398
9248.92 423
9249.82 400
9250.73 396
9251.64 408
9252.55 404
9253.46 371
9254.36 390
9255.27 439
9256.18 423
9257.09 378
9258.00 356
9258.90 371
9259.81 425
9260.72 406
9261.63 427
9262.54 418
9263.45 418
9264.36 401
9265.26 437
9266.17 478
9267.08 435
9267.99 454
9268.90 393
9269.81 416
9270.72 412
9271.63 417
9272.54 433
9273.44 415
9274.35 414
9275.26 465
9276.17 377
9277.08 396
9277.99 397
9278.90 414
9279.81 414
9280.72 412
9281.63 409
9282.54 420
9283.45 402
9284.36 388
9285.27 435
9286.18 531
9287.09 385
9288.00 366
9288.91 423
9289.82 435
9290.73 394
9291.64 419
9292.55 399
9293.46 416
9294.37 401
9295.28 394
9296.19 439
9297.10 402
9298.01 400
9298.92 414
9299.83 432
9300.74 407
9301.65 418
9302.56 393
9303.47 433
9304.38 434
9305.29 462
9306.20 462
9307.11 465
9308.02 470
9308.93 460
9309.84 422
9310.75 421
9311.67 408
9312.58 437
9313.49 476
9314.40 411
9315.31 376
9316.22 452
9317.13 447
9318.04 416
9318.95 401
9319.87 417
9320.78 424
9321.69 405
9322.60 403
9323.51 429
9324.42 415
9325.34 419
9326.25 377
9327.16 415
9328.07 438
9328.98 443
9329.89 409
9330.81 442
9331.72 454
9332.63 411
9333.54 396
9334.45 369
9335.37 382
9336.28 412
9337.19 452
9338.10 460
9339.01 463
9339.93 470
9340.84 428
9341.75 448
9342.66 478
9343.58 420
9344.49 456
9345.40 479
9346.31 460
9347.23 419
9348.14 415
9349.05 414
9349.97 424
9350.88 398
9351.79 454
9352.70 449
9353.62 491
9354.53 494
9355.44 394
9356.36 372
9357.27 425
9358.18 421
9359.10 408
9360.01 404
9360.92 373
9361.84 402
9362.75 456
9363.66 442
9364.58 456
9365.49 431
9366.40 415
9367.32 458
9368.23 466
9369.15 437
9370.06 413
9370.97 417
9371.89 462
9372.80 418
9373.71 418
9374.63 428
9375.54 495
9376.46 512
9377.37 456
9378.29 420
9379.20 437
9380.11 419
9381.03 427
9381.94 421
9382.86 398
9383.77 408
9384.69 455
9385.60 482
9386.51 434
9387.43 438
9388.34 452
9389.26 434
9390.17 422
9391.09 498
9392.00 449
9392.92 501
9393.83 462
9394.75 501
9395.66 446
9396.58 454
9397.49 419
9398.41 482
9399.32 485
9400.24 490
9401.15 452
9402.07 466
9402.99 440
9403.90 501
9404.82 437
9405.73 387
9406.65 469
9407.56 481
9408.48 441
9409.39 418
9410.31 450
9411.23 469
9412.14 477
9413.06 474
9413.97 489
9414.89 444
9415.81 466
9416.72 461
9417.64 487
9418.55 481
9419.47 458
9420.39 448
9421.30 493
9422.22 520
9423.14 483
9424.05 468
9424.97 453
9425.89 489
9426.80 512
9427.72 486
9428.64 499
9429.55 553
9430.47 478
9431.39 470
9432.30 428
9433.22 491
9434.14 538
9435.05 502
9435.97 546
9436.89 563
9437.80 548
9438.72 553
9439.64 523
9440.56 529
9441.47 505
9442.39 475
9443.31 543
9444.23 592
9445.14 555
9446.06 529
9446.98 576
9447.90 617
9448.81 604
9449.73 565
9450.65 658
9451.57 698
9452.48 693
9453.40 705
9454.32 705
9455.24 664
9456.16 605
9457.07 621
9457.99 596
9458.91 537
9459.83 518
9460.75 554
9461.66 516
9462.58 529
9463.50 528
9464.42 517
9465.34 516
9466.26 548
9467.18 491
9468.09 484
9469.01 537
9469.93 537
9470.85 521
9471.77 538
9472.69 554
9473.61 489
9474.53 563
9475.44 551
9476.36 528
9477.28 602
9478.20 548
9479.12 513
9480.04 598
9480.96 584
9481.88 622
9482.80 608
9483.72 585
9484.64 577
9485.56 454
9486.47 550
9487.39 549
9488.31 521
9489.23 520
9490.15 540
9491.07 490
9491.99 519
9492.91 563
9493.83 549
9494.75 598
9495.67 599
9496.59 524
9497.51 537
9498.43 591
9499.35 539
9500.27 602
9501.19 564
9502.11 554
9503.03 550
9503.95 557
9504.87 564
9505.79 595
9506.71 547
9507.64 600
9508.56 605
9509.48 632
9510.40 608
9511.32 681
9512.24 645
9513.16 660
9514.08 670
9515.00 639
9515.92 685
9516.84 653
9517.76 708
9518.68 776
9519.61 758
9520.53 789
9521.45 940
9522.37 877
9523.29 761
9524.21 733
9525.13 803
9526.05 751
9526.98 751
9527.90 678
9528.82 643
9529.74 653
9530.66 708
9531.58 687
9532.51 653
9533.43 697
9534.35 674
9535.27 709
9536.19 634
9537.11 606
9538.04 654
9538.96 703
9539.88 633
9540.80 627
9541.73 648
9542.65 661
9543.57 644
9544.49 668
9545.41 684
9546.34 699
9547.26 639
9548.18 603
9549.10 670
9550.03 667
9550.95 648
9551.87 687
9552.79 695
9553.72 704
9554.64 638
9555.56 598
9556.49 674
9557.41 637
9558.33 678
9559.25 774
9560.18 774
9561.10 676
9562.02 706
9562.95 633
9563.87 654
9564.79 658
9565.72 750
9566.64 680
9567.56 704
9568.49 709
9569.41 689
9570.33 674
9571.26 700
9572.18 704
9573.11 708
9574.03 695
9574.95 691
9575.88 666
9576.80 700
9577.72 789
9578.65 743
9579.57 781
9580.50 779
9581.42 795
9582.34 811
9583.27 826
9584.19 786
9585.12 769
9586.04 811
9586.97 740
9587.89 779
9588.81 772
9589.74 777
9590.66 822
9591.59 802
9592.51 787
9593.44 829
9594.36 842
9595.29 872
9596.21 858
9597.14 882
9598.06 899
9598.99 900
9599.91 978
9600.84 952
9601.76 867
9602.69 1030
9603.61 943
9604.54 917
9605.46 832
9606.39 863
9607.31 902
9608.24 866
9609.16 942
9610.09 910
9611.01 845
9611.94 818
9612.87 910
9613.79 926
9614.72 946
9615.64 928
9616.57 900
9617.49 919
9618.42 878
9619.35 888
9620.27 865
9621.20 941
9622.12 915
9623.05 888
9623.98 905
9624.90 942
9625.83 1047
9626.76 993
9627.68 885
9628.61 919
9629.53 887
9630.46 959
9631.39 999
9632.31 998
9633.24 962
9634.17 1038
9635.09 1019
9636.02 974
9636.95 1024
9637.87 1117
9638.80 1155
9639.73 1040
9640.65 1125
9641.58 1108
9642.51 1138
9643.44 1152
9644.36 1212
9645.29 1244
9646.22 1191
9647.14 1155
9648.07 1146
9649.00 1152
9649.93 1122
9650.85 1147
9651.78 1164
9652.71 1161
9653.64 1102
9654.56 1069
9655.49 1070
9656.42 1090
9657.35 1134
9658.27 1124
9659.20 1144
9660.13 1211
9661.06 1187
9661.99 1159
9662.91 1170
9663.84 1184
9664.77 1223
9665.70 1289
9666.63 1233
9667.56 1207
9668.48 1248
9669.41 1184
9670.34 1284
9671.27 1265
9672.20 1361
9673.13 1278
9674.05 1243
9674.98 1337
9675.91 1366
9676.84 1357
9677.77 1289
9678.70 1338
9679.63 1375
9680.56 1409
9681.48 1395
9682.41 1376
9683.34 1444
9684.27 1482
9685.20 1387
9686.13 1391
9687.06 1432
9687.99 1383
9688.92 1384
9689.85 1421
9690.78 1442
9691.71 1425
9692.63 1389
9693.56 1477
9694.49 1578
9695.42 1673
9696.35 1615
9697.28 1718
9698.21 1722
9699.14 1833
9700.07 1726
9701.00 1731
9701.93 1662
9702.86 1588
9703.79 1518
9704.72 1498
9705.65 1472
9706.58 1447
9707.51 1448
9708.44 1313
9709.37 1437
9710.30 1553
9711.23 1592
9712.16 1682
9713.09 1843
9714.02 1809
9714.95 1750
9715.89 1764
9716.82 1709
9717.75 1613
9718.68 1630
9719.61 1526
9720.54 1324
9721.47 1380
9722.40 1318
9723.33 1215
9724.26 1160
9725.19 1197
9726.12 1167
9727.06 1160
9727.99 1205
9728.92 1229
9729.85 1269
9730.78 1286
9731.71 1234
9732.64 1175
9733.57 1192
9734.51 1250
9735.44 1147
9736.37 1157
9737.30 1095
9738.23 997
9739.16 1082
9740.10 1053
9741.03 1011
9741.96 1036
9742.89 997
9743.82 1013
9744.75 1141
9745.69 1011
9746.62 1002
9747.55 939
9748.48 956
9749.41 940
9750.35 967
9751.28 939
9752.21 965
9753.14 1005
9754.08 935
9755.01 863
9755.94 883
9756.87 956
9757.81 957
9758.74 910
9759.67 939
9760.60 938
9761.54 895
9762.47 907
9763.40 939
9764.34 996
9765.27 972
9766.20 944
9767.13 950
9768.07 959
9769.00 1013
9769.93 956
9770.87 905
9771.80 896
9772.73 876
9773.67 869
9774.60 894
9775.53 910
9776.47 889
9777.40 906
9778.33 924
9779.27 917
9780.20 888
9781.14 960
9782.07 1014
9783.00 938
9783.94 962
9784.87 942
9785.80 927
9786.74 886
9787.67 900
9788.61 872
9789.54 833
9790.47 865
9791.41 775
9792.34 802
9793.28 767
9794.21 779
9795.15 897
9796.08 882
9797.01 836
9797.95 879
9798.88 895
9799.82 855
9800.75 829
9801.69 860
9802.62 809
9803.56 764
9804.49 815
9805.43 766
9806.36 771
9807.30 717
9808.23 713
9809.17 670
9810.10 686
9811.04 724
9811.97 744
9812.91 729
9813.84 734
9814.78 731
9815.71 677
9816.65 629
9817.58 653
9818.52 677
9819.46 652
9820.39 721
9821.33 705
9822.26 642
9823.20 584
9824.13 611
9825.07 653
9826.00 706
9826.94 726
9827.88 622
9828.81 699
9829.75 653
9830.68 637
9831.62 629
9832.56 643
9833.49 651
9834.43 650
9835.37 619
9836.30 609
9837.24 576
9838.17 650
9839.11 665
9840.05 677
9840.98 657
9841.92 626
9842.86 616
9843.79 724
9844.73 692
9845.67 574
9846.60 608
9847.54 673
9848.48 644
9849.42 616
9850.35 602
9851.29 619
9852.23 604
9853.16 636
9854.10 601
9855.04 617
9855.98 618
9856.91 611
9857.85 600
9858.79 586
9859.72 588
9860.66 619
9861.60 593
9862.54 613
9863.47 618
9864.41 649
9865.35 655
9866.29 631
9867.23 609
9868.16 547
9869.10 586
9870.04 604
9870.98 574
9871.92 555
9872.85 596
9873.79 578
9874.73 592
9875.67 580
9876.61 580
9877.54 560
9878.48 548
9879.42 521
9880.36 615
9881.30 611
9882.24 576
9883.18 581
9884.11 558
9885.05 570
9885.99 655
9886.93 629
9887.87 649
9888.81 574
9889.75 601
9890.69 537
9891.62 555
9892.56 572
9893.50 525
9894.44 569
9895.38 532
9896.32 565
9897.26 555
9898.20 545
9899.14 475
9900.08 542
9901.02 494
9901.96 555
9902.90 495
9903.83 554
9904.77 626
9905.71 570
9906.65 538
9907.59 553
9908.53 557
9909.47 542
9910.41 548
9911.35 517
9912.29 526
9913.23 476
9914.17 453
9915.11 593
9916.05 508
9916.99 521
9917.93 523
9918.87 552
9919.81 566
9920.75 546
9921.69 655
9922.64 656
9923.58 655
9924.52 741
9925.46 848
9926.40 861
9927.34 793
9928.28 741
9929.22 795
9930.16 759
9931.10 696
9932.04 681
9932.98 599
9933.92 654
9934.87 637
9935.81 576
9936.75 542
9937.69 518
9938.63 518
9939.57 539
9940.51 493
9941.45 521
9942.39 514
9943.34 551
9944.28 509
9945.22 520
9946.16 542
9947.10 563
9948.04 629
9948.99 571
9949.93 581
9950.87 587
9951.81 651
9952.75 633
9953.69 596
9954.64 568
9955.58 548
9956.52 570
9957.46 520
9958.41 473
9959.35 481
9960.29 548
9961.23 554
9962.17 544
9963.12 566
9964.06 569
9965.00 512
9965.94 532
9966.89 508
9967.83 497
9968.77 546
9969.71 534
9970.66 491
9971.60 525
9972.54 477
9973.49 487
9974.43 542
9975.37 508
9976.31 558
9977.26 540
9978.20 498
9979.14 466
9980.09 510
9981.03 560
9981.97 527
9982.92 552
9983.86 482
9984.80 508
9985.75 487
9986.69 464
9987.63 495
9988.58 519
9989.52 490
9990.46 484
9991.41 504
9992.35 482
9993.30 500
9994.24 485
9995.18 477
9996.13 451
9997.07 464
9998.02 433
9998.96 444
9999.90 509
10000.85 536
10001.79 483
10002.74 495
10003.68 495
10004.62 516
10005.57 501
10006.51 483
10007.46 434
10008.40 453
10009.35 501
10010.29 532
10011.24 546
10012.18 468
10013.13 506
10014.07 488
10015.01 464
10015.96 489
10016.90 469
10017.85 467
10018.79 455
10019.74 467
10020.68 451
10021.63 438
10022.58 464
10023.52 495
10024.47 474
10025.41 478
10026.36 481
10027.30 489
10028.25 465
10029.19 432
10030.14 460
10031.08 459
10032.03 470
10032.98 450
10033.92 447
10034.87 448
10035.81 448
10036.76 436
10037.70 446
10038.65 455
10039.60 467
10040.54 490
10041.49 452
10042.43 503
10043.38 451
10044.33 430
10045.27 478
10046.22 513
10047.17 443
10048.11 422
10049.06 404
10050.00 417
10050.95 493
10051.90 469
10052.84 526
10053.79 486
10054.74 455
10055.68 466
10056.63 444
10057.58 469
10058.52 457
10059.47 415
10060.42 468
10061.37 467
10062.31 438
10063.26 450
10064.21 445
10065.15 449
10066.10 464
10067.05 442
10068.00 450
10068.94 463
10069.89 467
10070.84 471
10071.79 455
10072.73 370
10073.68 381
10074.63 440
10075.58 437
10076.52 431
10077.47 439
10078.42 404
10079.37 490
10080.32 470
10081.26 423
10082.21 400
10083.16 420
10084.11 461
10085.06 459
10086.00 444
10086.95 430
10087.90 442
10088.85 520
10089.80 463
10090.75 459
10091.69 439
10092.64 414
10093.59 403
10094.54 434
10095.49 464
10096.44 383
10097.39 457
10098.33 430
10099.28 435
10100.23 463
10101.18 414
10102.13 424
10103.08 442
10104.03 442
10104.98 444
10105.93 446
10106.87 434
10107.82 409
10108.77 430
10109.72 394
10110.67 461
10111.62 469
10112.57 470
10113.52 473
10114.47 475
10115.42 421
10116.37 440
10117.32 419
10118.27 417
10119.22 485
10120.17 419
10121.12 406
10122.07 452
10123.02 458
10123.97 434
10124.92 432
10125.87 491
10126.82 451
10127.77 434
10128.72 434
10129.67 443
10130.62 440
10131.57 449
10132.52 451
10133.47 453
10134.42 441
10135.37 473
10136.32 503
10137.27 449
10138.22 444
10139.17 464
10140.12 511
10141.07 529
10142.02 564
10142.98 519
10143.93 570
10144.88 463
10145.83 465
10146.78 462
10147.73 468
10148.68 499
10149.63 501
10150.58 495
10151.54 465
10152.49 480
10153.44 514
10154.39 612
10155.34 519
10156.29 527
10157.24 547
10158.20 545
10159.15 589
10160.10 532
10161.05 504
10162.00 550
10162.95 576
10163.91 591
10164.86 644
10165.81 576
10166.76 556
10167.71 627
10168.67 592
10169.62 664
10170.57 619
10171.52 560
10172.47 540
10173.43 627
10174.38 604
10175.33 562
10176.28 588
10177.24 614
10178.19 718
10179.14 645
10180.09 603
10181.05 614
10182.00 665
10182.95 708
10183.90 700
10184.86 707
10185.81 641
10186.76 594
10187.72 649
10188.67 674
10189.62 659
10190.58 695
10191.53 755
10192.48 728
10193.43 740
10194.39 689
10195.34 712
10196.29 742
10197.25 649
10198.20 644
10199.16 658
10200.11 694
10201.06 710
10202.02 773
10202.97 739
10203.92 824
10204.88 818
10205.83 909
10206.78 898
10207.74 810
10208.69 810
10209.65 827
10210.60 757
10211.55 725
10212.51 671
10213.46 658
10214.42 649
10215.37 643
10216.33 592
10217.28 582
10218.23 570
10219.19 614
10220.14 652
10221.10 636
10222.05 623
10223.01 626
10223.96 646
10224.92 578
10225.87 567
10226.83 546
10227.78 576
10228.74 525
10229.69 562
10230.65 656
10231.60 619
10232.56 662
10233.51 685
10234.47 690
10235.42 703
10236.38 707
10237.33 735
10238.29 746
10239.24 671
10240.20 629
10241.15 561
10242.11 625
10243.06 606
10244.02 594
10244.98 555
10245.93 550
10246.89 512
10247.84 520
10248.80 462
10249.75 519
10250.71 547
10251.67 579
10252.62 557
10253.58 513
10254.53 513
10255.49 520
10256.45 507
10257.40 517
10258.36 515
10259.32 520
10260.27 490
10261.23 458
10262.18 506
10263.14 546
10264.10 494
10265.05 457
10266.01 485
10266.97 489
10267.92 487
10268.88 531
10269.84 466
10270.79 469
10271.75 525
10272.71 507
10273.67 476
10274.62 461
10275.58 455
10276.54 452
10277.49 446
10278.45 498
10279.41 477
10280.37 451
10281.32 463
10282.28 460
10283.24 454
10284.19 449
10285.15 442
10286.11 468
10287.07 495
10288.03 446
10288.98 493
10289.94 450
10290.90 489
10291.86 442
10292.81 468
10293.77 470
10294.73 432
10295.69 461
10296.65 459
10297.60 428
10298.56 484
10299.52 515
10300.48 485
10301.44 481
10302.40 469
10303.35 432
10304.31 425
10305.27 446
10306.23 403
10307.19 448
10308.15 480
10309.10 470
10310.06 466
10311.02 474
10311.98 417
10312.94 493
10313.90 424
10314.86 438
10315.82 452
10316.78 438
10317.73 481
10318.69 445
10319.65 435
10320.61 453
10321.57 457
10322.53 451
10323.49 444
10324.45 416
10325.41 495
10326.37 445
10327.33 441
10328.29 490
10329.25 467
10330.21 494
10331.17 481
10332.13 511
10333.09 499
10334.04 412
10335.00 411
10335.96 449
10336.92 423
10337.88 429
10338.84 430
10339.80 427
10340.76 383
10341.72 434
10342.68 357
10343.65 431
10344.61 416
10345.57 401
10346.53 387
10347.49 442
10348.45 420
10349.41 394
10350.37 449
10351.33 457
10352.29 435
10353.25 417
10354.21 420
10355.17 380
10356.13 400
10357.09 344
10358.05 355
10359.02 366
10359.98 385
10360.94 415
10361.90 393
10362.86 387
10363.82 390
10364.78 382
10365.74 357
10366.70 412
10367.67 373
10368.63 401
10369.59 388
10370.55 363
10371.51 396
10372.47 388
10373.43 333
10374.40 359
10375.36 337
10376.32 383
10377.28 397
10378.24 355
10379.21 370
10380.17 366
10381.13 364
10382.09 383
10383.05 363
10384.02 393
10384.98 379
10385.94 384
10386.90 385
10387.86 368
10388.83 375
10389.79 357
10390.75 362
10391.71 331
10392.68 357
10393.64 322
10394.60 347
10395.56 330
10396.53 298
10397.49 350
10398.45 376
10399.42 332
10400.38 319
10401.34 317
10402.30 376
10403.27 372
10404.23 374
10405.19 381
10406.16 320
10407.12 371
10408.08 358
10409.05 326
10410.01 364
10410.97 320
10411.94 322
10412.90 323
10413.86 331
10414.83 347
10415.79 381
10416.75 340
10417.72 359
10418.68 355
10419.65 424
10420.61 401
10421.57 429
10422.54 399
10423.50 386
10424.46 412
10425.43 416
10426.39 426
10427.36 354
10428.32 342
10429.29 360
10430.25 338
10431.21 370
10432.18 358
10433.14 380
10434.11 404
10435.07 363
10436.04 358
10437.00 379
10437.97 355
10438.93 325
10439.90 348
10440.86 367
10441.82 355
10442.79 331
10443.75 318
10444.72 319
10445.68 341
10446.65 341
10447.61 352
10448.58 394
10449.54 358
10450.51 323
10451.48 357
10452.44 397
10453.41 372
10454.37 356
10455.34 376
10456.30 371
10457.27 351
10458.23 374
10459.20 311
10460.16 331
10461.13 333
10462.10 318
10463.06 335
10464.03 376
10464.99 308
10465.96 351
10466.93 310
10467.89 327
10468.86 323
10469.82 354
10470.79 386
10471.76 333
10472.72 284
10473.69 354
10474.65 338
10475.62 348
10476.59 332
10477.55 332
10478.52 341
10479.49 329
10480.45 353
10481.42 424
10482.39 390
10483.35 325
10484.32 361
10485.29 352
10486.25 340
10487.22 318
10488.19 335
10489.15 409
10490.12 363
10491.09 304
10492.06 289
10493.02 323
10493.99 307
10494.96 340
10495.92 375
10496.89 427
10497.86 324
10498.83 286
10499.79 328
10500.76 357
10501.73 311
10502.70 327
10503.66 321
10504.63 358
10505.60 316
10506.57 273
10507.54 316
10508.50 356
10509.47 339
10510.44 334
10511.41 389
10512.38 362
10513.34 376
10514.31 367
10515.28 321
10516.25 319
10517.22 338
10518.19 367
10519.15 349
10520.12 347
10521.09 336
10522.06 359
10523.03 357
10524.00 354
10524.96 295
10525.93 333
10526.90 364
10527.87 360
10528.84 306
10529.81 324
10530.78 370
10531.75 364
10532.72 333
10533.68 315
10534.65 325
10535.62 377
10536.59 316
10537.56 379
10538.53 355
10539.50 345
10540.47 354
10541.44 383
10542.41 353
10543.38 329
10544.35 332
10545.32 364
10546.29 339
10547.26 341
10548.23 356
10549.20 363
10550.17 339
10551.13 336
10552.10 388
10553.07 378
10554.04 367
10555.01 357
10555.98 396
10556.96 359
10557.93 390
10558.90 356
10559.87 407
10560.84 386
10561.81 407
10562.78 353
10563.75 354
10564.72 364
10565.69 403
10566.66 333
10567.63 333
10568.60 365
10569.57 347
10570.54 346
10571.51 371
10572.48 390
10573.45 387
10574.42 384
10575.40 342
10576.37 398
10577.34 400
10578.31 337
10579.28 371
10580.25 418
10581.22 372
10582.19 386
10583.17 356
10584.14 325
10585.11 392
10586.08 357
10587.05 344
10588.02 391
10588.99 398
10589.97 348
10590.94 405
10591.91 391
10592.88 407
10593.85 421
10594.82 438
10595.80 409
10596.77 373
10597.74 378
10598.71 322
10599.68 326
10600.66 395
10601.63 394
10602.60 397
10603.57 413
10604.55 417
10605.52 463
10606.49 474
10607.46 494
10608.44 493
10609.41 507
10610.38 515
10611.35 491
10612.33 400
10613.30 423
10614.27 479
10615.24 429
10616.22 410
10617.19 434
10618.16 417
10619.14 377
10620.11 420
10621.08 415
10622.05 424
10623.03 388
10624.00 396
10624.97 416
10625.95 414
10626.92 352
10627.89 393
10628.87 389
10629.84 407
10630.81 388
10631.79 370
10632.76 372
10633.74 413
10634.71 437
10635.68 432
10636.66 412
10637.63 414
10638.60 433
10639.58 457
10640.55 455
10641.53 418
10642.50 414
10643.47 420
10644.45 427
10645.42 344
10646.40 418
10647.37 362
10648.35 401
10649.32 394
10650.29 327
10651.27 320
10652.24 304
10653.22 337
10654.19 385
10655.17 334
10656.14 314
10657.12 341
10658.09 311
10659.07 339
10660.04 330
10661.02 371
10661.99 354
10662.97 380
10663.94 378
10664.92 385
10665.89 381
10666.87 360
10667.84 346
10668.82 283
10669.79 322
10670.77 359
10671.74 365
10672.72 351
10673.69 327
10674.67 335
10675.65 334
10676.62 343
10677.60 350
10678.57 385
10679.55 425
10680.52 389
10681.50 388
10682.48 367
10683.45 383
10684.43 457
10685.40 390
10686.38 364
10687.36 286
10688.33 354
10689.31 359
10690.28 356
10691.26 349
10692.24 327
10693.21 331
10694.19 311
10695.17 345
10696.14 365
10697.12 331
10698.10 327
10699.07 343
10700.05 350
10701.03 320
10702.00 348
10702.98 348
10703.96 343
10704.93 370
10705.91 332
10706.89 393
10707.86 432
10708.84 352
10709.82 343
10710.80 311
10711.77 323
10712.75 343
10713.73 378
10714.70 366
10715.68 338
10716.66 365
10717.64 325
10718.61 366
10719.59 372
10720.57 348
10721.55 347
10722.53 370
10723.50 305
10724.48 350
10725.46 342
10726.44 321
10727.41 333
10728.39 402
10729.37 391
10730.35 322
10731.33 357
10732.31 328
10733.28 322
10734.26 352
10735.24 369
10736.22 375
10737.20 345
10738.17 385
10739.15 384
10740.13 378
10741.11 350
10742.09 324
10743.07 347
10744.05 346
10745.03 371
10746.00 373
10746.98 380
10747.96 389
10748.94 328
10749.92 317
10750.90 367
10751.88 359
10752.86 370
10753.84 368
10754.82 303
10755.79 332
10756.77 385
10757.75 350
10758.73 354
10759.71 337
10760.69 328
10761.67 338
10762.65 367
10763.63 300
10764.61 375
10765.59 398
10766.57 382
10767.55 339
10768.53 343
10769.51 366
10770.49 374
10771.47 387
10772.45 371
10773.43 409
10774.41 363
10775.39 365
10776.37 389
10777.35 376
10778.33 424
10779.31 419
10780.29 380
10781.27 389
10782.25 391
10783.23 358
10784.21 349
10785.19 387
10786.17 365
10787.15 408
10788.13 381
10789.12 409
10790.10 397
10791.08 327
10792.06 359
10793.04 364
10794.02 343
10795.00 415
10795.98 379
10796.96 349
10797.94 391
10798.93 399
10799.91 405
10800.89 341
10801.87 343
10802.85 390
10803.83 398
10804.81 379
10805.80 400
10806.78 377
10807.76 313
10808.74 342
10809.72 425
10810.70 372
10811.69 371
10812.67 356
10813.65 373
10814.63 427
10815.61 426
10816.59 411
10817.58 369
10818.56 358
10819.54 400
10820.52 379
10821.51 359
10822.49 372
10823.47 399
10824.45 401
10825.43 410
10826.42 402
10827.40 373
10828.38 403
10829.37 369
10830.35 410
10831.33 385
10832.31 392
10833.30 383
10834.28 404
10835.26 420
10836.24 445
10837.23 449
10838.21 401
10839.19 485
10840.18 441
10841.16 431
10842.14 438
10843.13 440
10844.11 461
10845.09 439
10846.08 387
10847.06 402
10848.04 468
10849.03 492
10850.01 447
10850.99 422
10851.98 355
10852.96 443
10853.94 440
10854.93 419
10855.91 420
10856.90 444
10857.88 453
10858.86 464
10859.85 425
10860.83 415
10861.82 430
10862.80 433
10863.78 458
10864.77 487
10865.75 424
10866.74 443
10867.72 483
10868.71 473
10869.69 544
10870.67 447
10871.66 487
10872.64 522
10873.63 481
10874.61 475
10875.60 483
10876.58 488
10877.57 481
10878.55 479
10879.54 509
10880.52 470
10881.51 471
10882.49 508
10883.48 447
10884.46 483
10885.45 529
10886.43 569
10887.42 512
10888.40 477
10889.39 493
10890.37 528
10891.36 497
10892.34 510
10893.33 520
10894.32 557
10895.30 585
10896.29 532
10897.27 563
10898.26 580
10899.24 564
10900.23 576
10901.22 582
10902.20 549
10903.19 557
10904.17 566
10905.16 633
10906.15 579
10907.13 605
10908.12 630
10909.10 590
10910.09 607
10911.08 629
10912.06 660
10913.05 634
10914.04 605
10915.02 684
10916.01 673
10917.00 678
10917.98 659
10918.97 614
10919.96 671
10920.94 624
10921.93 613
10922.92 680
10923.90 691
10924.89 698
10925.88 715
10926.86 651
10927.85 674
10928.84 752
10929.82 687
10930.81 693
10931.80 663
10932.79 682
10933.77 698
10934.76 748
10935.75 766
10936.74 772
10937.72 776
10938.71 790
10939.70 775
10940.69 837
10941.67 790
10942.66 763
10943.65 809
10944.64 857
10945.63 821
10946.61 798
10947.60 847
10948.59 825
10949.58 862
10950.57 830
10951.55 905
10952.54 985
10953.53 953
10954.52 1040
10955.51 1151
10956.49 1225
10957.48 1266
10958.47 1284
10959.46 1194
10960.45 1221
10961.44 1188
10962.43 1114
10963.41 1087
10964.40 1103
10965.39 978
10966.38 891
10967.37 942
10968.36 870
10969.35 834
10970.34 886
10971.33 858
10972.31 788
10973.30 891
10974.29 850
10975.28 848
10976.27 773
10977.26 859
10978.25 840
10979.24 830
10980.23 897
10981.22 903
10982.21 920
10983.20 832
10984.19 889
10985.18 965
10986.17 896
10987.16 874
10988.15 893
10989.14 912
10990.13 904
10991.12 887
10992.11 923
10993.10 1123
10994.09 1146
10995.08 1301
10996.07 1370
10997.06 1597
10998.05 1721
10999.04 1793
11000.03 1792
11001.02 1784
11002.01 1715
11003.00 1512
11003.99 1375
11004.98 1201
11005.97 1152
11006.96 1023
11007.95 902
11008.94 857
11009.93 774
11010.92 782
11011.91 799
11012.91 783
11013.90 804
11014.89 778
11015.88 706
11016.87 700
11017.86 673
11018.85 758
11019.84 707
11020.83 682
11021.83 743
11022.82 813
11023.81 689
11024.80 661
11025.79 723
11026.78 721
11027.77 636
11028.77 679
11029.76 651
11030.75 658
11031.74 658
11032.73 694
11033.72 736
11034.72 722
11035.71 675
11036.70 684
11037.69 668
11038.68 628
11039.68 605
11040.67 593
11041.66 641
11042.65 639
11043.65 582
11044.64 613
11045.63 638
11046.62 631
11047.62 570
11048.61 540
11049.60 557
11050.59 613
11051.59 557
11052.58 593
11053.57 534
11054.56 545
11055.56 509
11056.55 526
11057.54 572
11058.54 602
11059.53 591
11060.52 572
11061.51 546
11062.51 606
11063.50 607
11064.49 542
11065.49 582
11066.48 582
11067.47 596
11068.47 573
11069.46 570
11070.45 625
11071.45 587
11072.44 600
11073.44 592
11074.43 617
11075.42 604
11076.42 669
11077.41 617
11078.40 591
11079.40 631
11080.39 597
11081.39 567
11082.38 518
11083.37 545
11084.37 557
11085.36 555
11086.36 539
11087.35 566
11088.35 552
11089.34 535
11090.33 533
11091.33 499
11092.32 579
11093.32 524
11094.31 530
11095.31 528
11096.30 519
11097.30 519
11098.29 471
11099.29 488
11100.28 497
11101.28 494
11102.27 511
11103.27 528
11104.26 546
11105.26 436
11106.25 508
11107.25 506
11108.24 510
11109.24 533
11110.23 510
11111.23 545
11112.22 548
11113.22 457
11114.21 522
11115.21 518
11116.20 511
11117.20 541
11118.20 507
11119.19 484
11120.19 479
11121.18 470
11122.18 480
11123.17 450
11124.17 421
11125.17 457
11126.16 485
11127.16 516
11128.15 477
11129.15 508
11130.15 523
11131.14 450
11132.14 503
11133.14 450
11134.13 462
11135.13 437
11136.13 412
11137.12 461
11138.12 469
11139.11 471
11140.11 436
11141.11 429
11142.10 439
11143.10 496
11144.10 494
11145.10 472
11146.09 412
11147.09 433
11148.09 456
11149.08 442
11150.08 437
11151.08 422
11152.07 483
11153.07 490
11154.07 461
11155.07 461
11156.06 514
11157.06 455
11158.06 437
11159.06 465
11160.05 505
11161.05 475
11162.05 377
11163.05 431
11164.04 467
11165.04 480
11166.04 488
11167.04 453
11168.04 450
11169.03 452
11170.03 435
11171.03 463
11172.03 503
11173.03 488
11174.02 384
11175.02 468
11176.02 491
11177.02 532
11178.02 474
11179.02 508
11180.01 559
11181.01 497
11182.01 488
11183.01 427
11184.01 468
11185.01 449
11186.00 465
11187.00 448
11188.00 477
11189.00 470
11190.00 444
11191.00 531
11192.00 575
11193.00 487
11194.00 469
11195.00 503
11195.99 514
11196.99 458
11197.99 512
11198.99 546
11199.99 510
11200.99 512
11201.99 508
11202.99 516
11203.99 513
11204.99 512
11205.99 513
11206.99 521
11207.99 533
11208.99 534
11209.99 499
11210.99 476
11211.99 502
11212.99 468
11213.99 531
11214.99 570
11215.99 486
11216.99 472
11217.99 494
11218.99 557
11219.99 529
11220.99 505
11221.99 517
11222.99 527
11223.99 514
11224.99 501
11225.99 505
11226.99 484
11227.99 462
11228.99 543
11229.99 568
11230.99 508
11231.99 517
11232.99 476
11233.99 546
11235.00 500
11236.00 423
11237.00 450
11238.00 418
11239.00 508
11240.00 517
11241.00 534
11242.00 483
11243.00 543
11244.01 563
11245.01 516
11246.01 502
11247.01 535
11248.01 536
11249.01 595
11250.01 547
11251.02 505
11252.02 567
11253.02 558
11254.02 504
11255.02 562
11256.02 558
11257.03 584
11258.03 566
11259.03 575
11260.03 552
11261.03 611
11262.04 560
11263.04 540
11264.04 556
11265.04 556
11266.05 590
11267.05 591
11268.05 568
11269.05 529
11270.05 597
11271.06 520
11272.06 526
11273.06 506
11274.07 541
11275.07 529
11276.07 523
11277.07 559
11278.08 573
11279.08 509
11280.08 519
11281.08 493
11282.09 471
11283.09 492
11284.09 516
11285.10 476
11286.10 429
11287.10 422
11288.11 469
11289.11 486
11290.11 436
11291.12 413
11292.12 418
11293.12 449
11294.13 476
11295.13 492
11296.13 455
11297.14 431
11298.14 432
11299.15 391
11300.15 472
11301.15 436
11302.16 444
11303.16 431
11304.16 424
11305.17 395
11306.17 427
11307.18 455
11308.18 470
11309.19 471
11310.19 445
11311.19 450
11312.20 462
11313.20 434
11314.21 446
11315.21 459
11316.22 429
11317.22 478
11318.23 493
11319.23 483
11320.23 447
11321.24 408
11322.24 417
11323.25 405
11324.25 441
11325.26 469
11326.26 449
11327.27 454
11328.27 420
11329.28 449
11330.28 482
11331.29 446
11332.29 424
11333.30 497
11334.30 490
11335.31 467
11336.32 482
11337.32 495
11338.33 454
11339.33 485
11340.34 524
11341.34 531
11342.35 519
11343.35 470
11344.36 505
11345.37 457
11346.37 414
11347.38 462
11348.38 429
11349.39 439
11350.40 415
11351.40 397
11352.41 382
11353.41 363
11354.42 359
11355.43 405
11356.43 375
11357.44 385
11358.45 427
11359.45 422
11360.46 406
11361.46 407
11362.47 419
11363.48 426
11364.48 398
11365.49 361
11366.50 388
11367.51 397
11368.51 363
11369.52 425
11370.53 412
11371.53 387
11372.54 452
11373.55 404
11374.55 371
11375.56 382
11376.57 403
11377.58 420
11378.58 452
11379.59 410
11380.60 438
11381.60 384
11382.61 385
11383.62 381
11384.63 406
11385.63 371
11386.64 390
11387.65 413
11388.66 417
11389.67 366
11390.67 386
11391.68 390
11392.69 394
11393.70 421
11394.71 396
11395.71 405
11396.72 407
11397.73 404
11398.74 418
11399.75 395
11400.75 428
11401.76 418
11402.77 402
11403.78 373
11404.79 398
11405.80 402
11406.80 416
11407.81 388
11408.82 389
11409.83 412
11410.84 396
11411.85 406
11412.86 428
11413.87 411
11414.87 375
11415.88 398
11416.89 407
11417.90 450
11418.91 477
11419.92 469
11420.93 384
11421.94 374
11422.95 381
11423.96 380
11424.97 373
11425.98 384
11426.98 363
11427.99 385
11429.00 385
11430.01 362
11431.02 353
11432.03 410
11433.04 407
11434.05 459
11435.06 416
11436.07 393
11437.08 376
11438.09 397
11439.10 420
11440.11 418
11441.12 370
11442.13 422
11443.14 375
11444.15 367
11445.16 399
11446.17 454
11447.18 368
11448.19 392
11449.20 372
11450.21 379
11451.22 409
11452.23 467
11453.25 477
11454.26 436
11455.27 430
11456.28 409
11457.29 423
11458.30 389
11459.31 364
11460.32 354
11461.33 441
11462.34 453
11463.35 404
11464.36 417
11465.38 432
11466.39 432
11467.40 383
11468.41 353
11469.42 414
11470.43 449
11471.44 403
11472.46 412
11473.47 449
11474.48 431
11475.49 401
11476.50 428
11477.51 393
11478.52 415
11479.54 400
11480.55 448
11481.56 456
11482.57 410
11483.58 429
11484.60 449
11485.61 463
11486.62 418
11487.63 436
11488.64 421
11489.66 442
11490.67 458
11491.68 451
11492.69 437
11493.71 457
11494.72 466
11495.73 424
11496.74 401
11497.76 459
11498.77 462
11499.78 482
11500.79 403
11501.81 424
11502.82 475
11503.83 473
11504.84 447
11505.86 463
11506.87 507
11507.88 518
11508.90 430
11509.91 491
11510.92 486
11511.94 518
11512.95 535
11513.96 518
11514.98 491
11515.99 495
11517.00 530
11518.02 559
11519.03 548
11520.04 610
11521.06 619
11522.07 691
11523.08 666
11524.10 581
11525.11 588
11526.13 608
11527.14 655
11528.15 639
11529.17 642
11530.18 669
11531.20 653
11532.21 668
11533.22 769
11534.24 803
11535.25 879
11536.27 1045
11537.28 1074
11538.29 1213
11539.31 1131
11540.32 1197
11541.34 1088
11542.35 1002
11543.37 943
11544.38 798
11545.40 724
11546.41 668
11547.43 614
11548.44 601
11549.46 643
11550.47 562
11551.49 519
11552.50 513
11553.52 558
11554.53 540
11555.55 497
11556.56 506
11557.58 487
11558.59 528
11559.61 517
11560.62 550
11561.64 493
11562.65 432
11563.67 497
11564.68 503
11565.70 498
11566.71 523
11567.73 525
11568.75 515
11569.76 540
11570.78 487
11571.79 488
11572.81 494
11573.83 512
11574.84 496
11575.86 476
11576.87 490
11577.89 467
11578.91 430
11579.92 499
11580.94 496
11581.95 475
11582.97 475
11583.99 450
11585.00 466
11586.02 475
11587.04 465
11588.05 453
11589.07 460
11590.09 414
11591.10 407
11592.12 465
11593.14 523
11594.15 526
11595.17 536
11596.19 618
11597.20 591
11598.22 617
11599.24 599
11600.25 524
11601.27 533
11602.29 556
11603.31 524
11604.32 502
11605.34 537
11606.36 544
11607.38 470
11608.39 487
11609.41 497
11610.43 461
11611.45 459
11612.46 485
11613.48 426
11614.50 424
11615.52 435
11616.53 448
11617.55 526
11618.57 528
11619.59 464
11620.61 473
11621.62 519
11622.64 485
11623.66 483
11624.68 447
11625.70 457
11626.71 438
11627.73 468
11628.75 391
11629.77 383
11630.79 407
11631.81 452
11632.82 477
11633.84 406
11634.86 459
11635.88 439
11636.90 390
11637.92 384
11638.94 367
11639.96 436
11640.97 452
11641.99 422
11643.01 375
11644.03 397
11645.05 417
11646.07 410
11647.09 372
11648.11 397
11649.13 423
11650.15 416
11651.17 399
11652.18 352
11653.20 412
11654.22 405
11655.24 406
11656.26 419
11657.28 396
11658.30 396
11659.32 433
11660.34 395
11661.36 407
11662.38 352
11663.40 334
11664.42 367
11665.44 401
11666.46 379
11667.48 427
11668.50 407
11669.52 396
11670.54 351
11671.56 356
11672.58 367
11673.60 366
11674.62 371
11675.64 353
11676.66 372
11677.68 370
11678.70 336
11679.72 368
11680.74 380
11681.77 370
11682.79 378
11683.81 353
11684.83 376
11685.85 398
11686.87 363
11687.89 371
11688.91 371
11689.93 400
11690.95 393
11691.97 363
11693.00 395
11694.02 370
11695.04 375
11696.06 390
11697.08 376
11698.10 355
11699.12 410
11700.14 394
11701.17 346
11702.19 353
11703.21 337
11704.23 375
11705.25 372
11706.27 329
11707.30 351
11708.32 348
11709.34 353
11710.36 326
11711.38 319
11712.41 346
11713.43 380
11714.45 394
11715.47 360
11716.49 349
11717.52 317
11718.54 345
11719.56 368
11720.58 347
11721.61 336
11722.63 372
11723.65 354
11724.67 341
11725.70 349
11726.72 358
11727.74 391
11728.76 378
11729.79 378
11730.81 365
11731.83 349
11732.86 346
11733.88 397
11734.90 417
11735.92 372
11736.95 357
11737.97 419
11738.99 376
11740.02 396
11741.04 340
11742.06 337
11743.09 389
11744.11 381
11745.13 363
11746.16 343
11747.18 371
11748.20 363
11749.23 371
11750.25 334
11751.27 346
11752.30 392
11753.32 346
11754.35 350
11755.37 329
11756.39 354
11757.42 339
11758.44 360
11759.47 341
11760.49 375
11761.51 333
11762.54 349
11763.56 383
11764.59 358
11765.61 334
11766.64 360
11767.66 343
11768.68 381
11769.71 371
11770.73 384
11771.76 427
11772.78 377
11773.81 377
11774.83 401
11775.86 347
11776.88 366
11777.91 358
11778.93 355
11779.96 381
11780.98 314
11782.01 343
11783.03 384
11784.06 404
11785.08 335
11786.11 366
11787.13 363
11788.16 369
11789.18 400
11790.21 373
11791.23 386
11792.26 387
11793.28 385
11794.31 385
11795.34 371
11796.36 379
11797.39 375
11798.41 344
11799.44 384
11800.46 402
11801.49 412
11802.52 437
11803.54 418
11804.57 445
11805.59 437
11806.62 437
11807.65 461
11808.67 474
11809.70 466
11810.73 437
11811.75 408
11812.78 394
11813.80 388
11814.83 398
11815.86 403
11816.88 445
11817.91 406
11818.94 414
11819.96 465
11820.99 420
11822.02 433
11823.04 429
11824.07 467
11825.10 460
11826.13 472
11827.15 483
11828.18 470
11829.21 415
11830.23 435
11831.26 437
11832.29 389
11833.32 452
11834.34 451
11835.37 469
11836.40 463
11837.42 419
11838.45 471
11839.48 480
11840.51 443
11841.54 440
11842.56 418
11843.59 432
11844.62 393
11845.65 439
11846.67 486
11847.70 526
11848.73 482
11849.76 474
11850.79 529
11851.81 462
11852.84 485
11853.87 523
11854.90 478
11855.93 480
11856.95 455
11857.98 536
11859.01 559
11860.04 543
11861.07 539
11862.10 503
11863.13 524
11864.15 497
11865.18 549
11866.21 533
11867.24 519
11868.27 547
11869.30 544
11870.33 581
11871.36 523
11872.38 540
11873.41 568
11874.44 566
11875.47 605
11876.50 572
11877.53 581
11878.56 563
11879.59 564
11880.62 635
11881.65 598
11882.68 588
11883.71 640
11884.74 681
11885.77 633
11886.80 651
11887.82 694
11888.85 671
11889.88 682
11890.91 659
11891.94 678
11892.97 726
11894.00 669
11895.03 679
11896.06 706
11897.09 810
11898.12 853
11899.15 837
11900.18 866
11901.21 830
11902.24 866
11903.27 980
11904.31 890
11905.34 828
11906.37 826
11907.40 823
11908.43 776
11909.46 750
11910.49 823
11911.52 812
11912.55 721
11913.58 763
11914.61 727
11915.64 743
11916.67 674
11917.70 674
11918.73 733
11919.77 738
11920.80 668
11921.83 658
11922.86 717
11923.89 721
11924.92 814
11925.95 888
11926.98 922
11928.02 947
11929.05 1055
11930.08 1113
11931.11 1101
11932.14 1024
11933.17 1048
11934.21 1068
11935.24 996
11936.27 895
11937.30 815
11938.33 808
11939.36 770
11940.40 723
11941.43 691
11942.46 667
11943.49 677
11944.52 676
11945.56 630
11946.59 567
11947.62 605
11948.65 589
11949.69 609
11950.72 648
11951.75 619
11952.78 605
11953.82 567
11954.85 583
11955.88 633
11956.91 559
11957.95 609
11958.98 628
11960.01 536
11961.04 537
11962.08 566
11963.11 593
11964.14 538
11965.18 568
11966.21 642
11967.24 631
11968.27 641
11969.31 617
11970.34 617
11971.37 619
11972.41 598
11973.44 624
11974.47 638
11975.51 613
11976.54 549
11977.58 640
11978.61 636
11979.64 577
11980.68 597
11981.71 586
11982.74 561
11983.78 658
11984.81 662
11985.85 655
11986.88 611
11987.91 600
11988.95 627
11989.98 611
11991.02 610
11992.05 621
11993.08 635
11994.12 634
11995.15 634
11996.19 589
11997.22 604
11998.26 598
11999.29 630
12000.32 655
12001.36 644
12002.39 616
12003.43 680
12004.46 655
12005.50 621
12006.53 655
12007.57 675
12008.60 718
12009.64 668
12010.67 666
12011.71 639
12012.74 698
12013.78 723
12014.81 716
12015.85 780
12016.88 781
12017.92 768
12018.95 772
12019.99 702
12021.02 724
12022.06 673
12023.10 688
12024.13 740
12025.17 781
12026.20 715
12027.24 729
12028.27 724
12029.31 728
12030.34 742
12031.38 742
12032.42 731
12033.45 686
12034.49 728
12035.52 722
12036.56 746
12037.60 670
12038.63 720
12039.67 739
12040.71 641
12041.74 709
12042.78 733
12043.81 746
12044.85 668
12045.89 739
12046.92 763
12047.96 734
12049.00 748
12050.03 789
12051.07 752
12052.11 821
12053.14 827
12054.18 786
12055.22 824
12056.25 790
12057.29 811
12058.33 828
12059.37 793
12060.40 810
12061.44 817
12062.48 785
12063.51 718
12064.55 717
12065.59 668
12066.63 629
12067.66 632
12068.70 634
12069.74 682
12070.78 729
12071.81 629
12072.85 729
12073.89 663
12074.93 628
12075.97 662
12077.00 640
12078.04 656
12079.08 642
12080.12 672
12081.15 708
12082.19 714
12083.23 654
12084.27 683
12085.31 636
12086.35 627
12087.38 662
12088.42 717
12089.46 677
12090.50 672
12091.54 710
12092.58 724
12093.61 710
12094.65 655
12095.69 695
12096.73 755
12097.77 773
12098.81 848
12099.85 896
12100.89 864
12101.92 904
12102.96 863
12104.00 859
12105.04 864
12106.08 819
12107.12 810
12108.16 750
12109.20 624
12110.24 686
12111.28 668
12112.32 621
12113.36 601
12114.39 561
12115.43 586
12116.47 562
12117.51 616
12118.55 538
12119.59 500
12120.63 601
12121.67 566
12122.71 498
12123.75 556
12124.79 557
12125.83 492
12126.87 526
12127.91 502
12128.95 480
12129.99 477
12131.03 508
12132.07 508
12133.11 532
12134.15 571
12135.19 519
12136.23 519
12137.27 470
12138.31 535
12139.35 557
12140.40 505
12141.44 500
12142.48 554
12143.52 559
12144.56 520
12145.60 492
12146.64 499
12147.68 477
12148.72 507
12149.76 517
12150.80 444
12151.84 400
12152.89 453
12153.93 454
12154.97 475
12156.01 483
12157.05 480
12158.09 519
12159.13 515
12160.17 487
12161.22 456
12162.26 505
12163.30 507
12164.34 454
12165.38 527
12166.42 499
12167.47 454
12168.51 469
12169.55 445
12170.59 436
12171.63 402
12172.67 448
12173.72 445
12174.76 508
12175.80 467
12176.84 510
12177.89 525
12178.93 465
12179.97 466
12181.01 491
12182.05 484
12183.10 469
12184.14 455
12185.18 474
12186.22 436
12187.27 443
12188.31 438
12189.35 481
12190.39 458
12191.44 451
12192.48 463
12193.52 423
12194.57 413
12195.61 450
12196.65 464
12197.69 495
12198.74 463
12199.78 431
12200.82 421
12201.87 417
12202.91 464
12203.95 475
12205.00 415
12206.04 442
12207.08 453
12208.13 432
12209.17 452
12210.21 413
12211.26 425
12212.30 450
12213.35 465
12214.39 452
12215.43 427
12216.48 484
12217.52 430
12218.56 422
12219.61 420
12220.65 388
12221.70 379
12222.74 414
12223.78 404
12224.83 434
12225.87 456
12226.92 404
12227.96 400
12229.01 456
12230.05 441
12231.10 400
12232.14 412
12233.18 461
12234.23 433
12235.27 429
12236.32 407
12237.36 393
12238.41 371
12239.45 396
12240.50 396
12241.54 378
12242.59 418
12243.63 359
12244.68 376
12245.72 380
12246.77 393
12247.81 412
12248.86 404
12249.90 394
12250.95 371
12251.99 447
12253.04 386
12254.08 383
12255.13 389
12256.18 370
12257.22 395
12258.27 388
12259.31 390
12260.36 379
12261.40 373
12262.45 377
12263.50 420
12264.54 399
12265.59 402
12266.63 381
12267.68 395
12268.73 365
12269.77 381
12270.82 409
12271.86 370
12272.91 379
12273.96 377
12275.00 366
12276.05 379
12277.10 402
12278.14 377
12279.19 386
12280.23 373
12281.28 334
12282.33 342
12283.37 369
12284.42 368
12285.47 401
12286.52 379
12287.56 380
12288.61 344
12289.66 355
12290.70 357
12291.75 349
12292.80 335
12293.84 369
12294.89 354
12295.94 362
12296.99 342
12298.03 354
12299.08 321
12300.13 308
12301.18 319
12302.22 392
12303.27 352
12304.32 337
12305.37 310
12306.41 343
12307.46 347
12308.51 341
12309.56 356
12310.60 389
12311.65 392
12312.70 352
12313.75 329
12314.80 359
12315.84 324
12316.89 331
12317.94 328
12318.99 372
12320.04 327
12321.09 324
12322.13 316
12323.18 342
12324.23 301
12325.28 349
12326.33 356
12327.38 339
12328.42 301
12329.47 327
12330.52 305
12331.57 339
12332.62 343
12333.67 322
12334.72 320
12335.77 320
12336.82 321
12337.86 303
12338.91 306
12339.96 310
12341.01 342
12342.06 379
12343.11 346
12344.16 318
12345.21 298
12346.26 324
12347.31 306
12348.36 316
12349.41 298
12350.46 347
12351.51 340
12352.56 302
12353.60 325
12354.65 318
12355.70 337
12356.75 356
12357.80 324
12358.85 323
12359.90 346
12360.95 369
12362.00 369
12363.05 351
12364.10 375
12365.15 376
12366.20 359
12367.25 331
12368.31 312
12369.36 301
12370.41 345
12371.46 337
12372.51 331
12373.56 292
12374.61 321
12375.66 331
12376.71 331
12377.76 327
12378.81 346
12379.86 357
12380.91 360
12381.96 366
12383.01 314
12384.07 351
12385.12 328
12386.17 327
12387.22 307
12388.27 329
12389.32 351
12390.37 354
12391.42 328
12392.47 336
12393.53 370
12394.58 356
12395.63 326
12396.68 302
12397.73 297
12398.78 324
12399.84 371
12400.89 347
12401.94 368
12402.99 384
12404.04 400
12405.09 346
12406.15 384
12407.20 363
12408.25 330
12409.30 356
12410.35 312
12411.41 366
12412.46 342
12413.51 348
12414.56 358
12415.62 366
12416.67 375
12417.72 382
12418.77 370
12419.83 386
12420.88 394
12421.93 405
12422.98 352
12424.04 350
12425.09 383
12426.14 322
12427.19 331
12428.25 355
12429.30 344
12430.35 348
12431.41 334
12432.46 337
12433.51 350
12434.57 374
12435.62 352
12436.67 385
12437.72 377
12438.78 368
12439.83 431
12440.88 382
12441.94 382
12442.99 403
12444.05 388
12445.10 347
12446.15 353
12447.21 367
12448.26 385
12449.31 365
12450.37 391
12451.42 399
12452.48 390
12453.53 392
12454.58 344
12455.64 373
12456.69 399
12457.75 410
12458.80 415
12459.85 415
12460.91 463
12461.96 442
12463.02 447
12464.07 418
12465.13 424
12466.18 418
12467.23 446
12468.29 413
12469.34 452
12470.40 493
12471.45 493
12472.51 576
12473.56 676
12474.62 703
12475.67 716
12476.73 672
12477.78 654
12478.84 656
12479.89 647
12480.95 577
12482.00 578
12483.06 539
12484.11 523
12485.17 519
12486.22 467
12487.28 445
12488.33 459
12489.39 448
12490.45 460
12491.50 429
12492.56 449
12493.61 386
12494.67 394
12495.72 381
12496.78 376
12497.84 408
12498.89 367
12499.95 436
12501.00 416
12502.06 385
12503.11 379
12504.17 392
12505.23 444
12506.28 404
12507.34 383
12508.40 412
12509.45 420
12510.51 401
12511.56 388
12512.62 407
12513.68 381
12514.73 422
12515.79 465
12516.85 434
12517.90 433
12518.96 404
12520.02 401
12521.07 384
12522.13 423
12523.19 435
12524.24 407
12525.30 441
12526.36 396
12527.42 373
12528.47 387
12529.53 398
12530.59 431
12531.64 375
12532.70 363
12533.76 388
12534.82 412
12535.87 395
12536.93 398
12537.99 396
12539.05 401
12540.10 400
12541.16 410
12542.22 401
12543.28 418
12544.34 408
12545.39 439
12546.45 417
12547.51 437
12548.57 464
12549.62 490
12550.68 499
12551.74 508
12552.80 456
12553.86 464
12554.92 473
12555.97 462
12557.03 484
12558.09 475
12559.15 457
12560.21 448
12561.27 481
12562.32 480
12563.38 433
12564.44 464
12565.50 408
12566.56 440
12567.62 421
12568.68 358
12569.74 388
12570.79 404
12571.85 422
12572.91 436
12573.97 405
12575.03 421
12576.09 411
12577.15 390
12578.21 417
12579.27 472
12580.33 441
12581.39 429
12582.45 410
12583.50 398
12584.56 450
12585.62 437
12586.68 399
12587.74 430
12588.80 423
12589.86 413
12590.92 448
12591.98 460
12593.04 418
12594.10 474
12595.16 395
12596.22 397
12597.28 372
12598.34 376
12599.40 389
12600.46 373
12601.52 389
12602.58 407
12603.64 406
12604.70 406
12605.76 406
12606.82 400
12607.88 397
12608.94 407
12610.01 400
12611.07 380
12612.13 403
12613.19 403
12614.25 437
12615.31 502
12616.37 483
12617.43 473
12618.49 458
12619.55 442
12620.61 492
12621.67 366
12622.74 402
12623.80 421
12624.86 454
12625.92 493
12626.98 450
12628.04 460
12629.10 507
12630.16 480
12631.23 494
12632.29 564
12633.35 482
12634.41 513
12635.47 468
12636.53 449
12637.60 418
12638.66 412
12639.72 408
12640.78 396
12641.84 395
12642.90 414
12643.97 422
12645.03 423
12646.09 407
12647.15 441
12648.22 417
12649.28 426
12650.34 410
12651.40 381
12652.46 424
12653.53 392
12654.59 426
12655.65 430
12656.71 405
12657.78 399
12658.84 399
12659.90 395
12660.96 367
12662.03 387
12663.09 373
12664.15 367
12665.22 409
12666.28 398
12667.34 383
12668.41 411
12669.47 393
12670.53 408
12671.59 376
12672.66 401
12673.72 445
12674.78 442
12675.85 429
12676.91 397
12677.97 405
12679.04 418
12680.10 438
12681.16 445
12682.23 443
12683.29 388
12684.36 355
12685.42 456
12686.48 477
12687.55 419
12688.61 388
12689.67 443
12690.74 421
12691.80 396
12692.87 394
12693.93 387
12695.00 375
12696.06 426
12697.12 469
12698.19 431
12699.25 413
12700.32 443
12701.38 396
12702.45 436
12703.51 423
12704.57 445
12705.64 437
12706.70 430
12707.77 483
12708.83 495
12709.90 469
12710.96 445
12712.03 453
12713.09 465
12714.16 469
12715.22 468
12716.29 462
12717.35 487
12718.42 446
12719.48 428
12720.55 421
12721.61 447
12722.68 460
12723.74 436
12724.81 446
12725.87 408
12726.94 446
12728.01 466
12729.07 473
12730.14 463
12731.20 486
12732.27 451
12733.33 460
12734.40 436
12735.47 467
12736.53 475
12737.60 497
12738.66 460
12739.73 408
12740.80 423
12741.86 456
12742.93 453
12743.99 426
12745.06 402
12746.13 372
12747.19 418
12748.26 435
12749.33 425
12750.39 414
12751.46 409
12752.53 426
12753.59 402
12754.66 423
12755.73 374
12756.79 401
12757.86 394
12758.93 449
12759.99 408
12761.06 371
12762.13 409
12763.19 422
12764.26 392
12765.33 384
12766.39 359
12767.46 378
12768.53 348
12769.60 397
12770.66 407
12771.73 404
12772.80 379
12773.87 353
12774.93 341
12776.00 421
12777.07 399
12778.14 395
12779.20 444
12780.27 399
12781.34 365
12782.41 386
12783.47 389
12784.54 366
12785.61 400
12786.68 371
12787.75 386
12788.81 368
12789.88 373
12790.95 356
12792.02 365
12793.09 407
12794.16 415
12795.22 345
12796.29 342
12797.36 381
12798.43 350
12799.50 366
12800.57 384
12801.64 385
12802.70 356
12803.77 363
12804.84 385
12805.91 382
12806.98 365
12808.05 374
12809.12 345
12810.19 386
12811.25 408
12812.32 453
12813.39 392
12814.46 386
12815.53 400
12816.60 416
12817.67 380
12818.74 414
12819.81 417
12820.88 388
12821.95 427
12823.02 420
12824.09 409
12825.16 370
12826.23 412
12827.30 368
12828.36 360
12829.43 430
12830.50 397
12831.57 378
12832.64 382
12833.71 375
12834.78 412
12835.85 385
12836.92 390
12837.99 340
12839.06 339
12840.13 350
12841.21 326
12842.28 354
12843.35 353
12844.42 303
12845.49 313
12846.56 328
12847.63 344
12848.70 351
12849.77 354
12850.84 296
12851.91 294
12852.98 321
12854.05 296
12855.12 355
12856.19 379
12857.26 331
12858.34 342
12859.41 341
12860.48 297
12861.55 328
12862.62 313
12863.69 296
12864.76 312
12865.83 329
12866.91 342
12867.98 349
12869.05 316
12870.12 304
12871.19 306
12872.26 286
12873.33 311
12874.41 309
12875.48 323
12876.55 327
12877.62 347
12878.69 285
12879.76 328
12880.84 338
12881.91 320
12882.98 309
12884.05 290
12885.12 286
12886.20 331
12887.27 320
12888.34 319
12889.41 273
12890.49 277
12891.56 346
12892.63 277
12893.70 317
12894.78 312
12895.85 306
12896.92 314
12897.99 306
12899.07 311
12900.14 291
12901.21 276
12902.28 301
12903.36 277
12904.43 311
12905.50 277
12906.58 310
12907.65 320
12908.72 305
12909.80 334
12910.87 316
12911.94 299
12913.02 294
12914.09 314
12915.16 304
12916.24 309
12917.31 368
12918.38 327
12919.46 352
12920.53 310
12921.60 299
12922.68 272
12923.75 274
12924.82 289
12925.90 322
12926.97 295
12928.05 270
12929.12 274
12930.19 261
12931.27 289
12932.34 278
12933.42 271
12934.49 272
12935.56 269
12936.64 277
12937.71 286
12938.79 255
12939.86 279
12940.94 301
12942.01 283
12943.08 280
12944.16 265
12945.23 281
12946.31 287
12947.38 272
12948.46 232
12949.53 236
12950.61 290
12951.68 361
12952.76 310
12953.83 276
12954.91 275
12955.98 297
12957.06 250
12958.13 257
12959.21 283
12960.28 310
12961.36 311
12962.43 330
12963.51 293
12964.58 256
12965.66 301
12966.74 281
12967.81 331
12968.89 254
12969.96 253
12971.04 308
12972.11 288
12973.19 306
12974.27 250
12975.34 271
12976.42 289
12977.49 300
12978.57 263
12979.65 288
12980.72 287
12981.80 253
12982.87 276
12983.95 328
12985.03 318
12986.10 278
12987.18 291
12988.26 301
12989.33 317
12990.41 306
12991.48 260
12992.56 296
12993.64 285
12994.71 242
12995.79 242
12996.87 291
12997.94 296
12999.02 275
13000.10 280
13001.18 270
13002.25 244
13003.33 344
13004.41 312
13005.48 277
13006.56 323
13007.64 286
13008.72 263
13009.79 279
13010.87 247
13011.95 274
13013.02 262
13014.10 264
13015.18 256
13016.26 278
13017.33 272
13018.41 292
13019.49 261
13020.57 291
13021.65 242
13022.72 270
13023.80 296
13024.88 314
13025.96 311
13027.04 314
13028.11 369
13029.19 324
13030.27 291
13031.35 342
13032.43 348
13033.50 302
13034.58 279
13035.66 279
13036.74 302
13037.82 293
13038.90 294
13039.98 273
13041.05 264
13042.13 272
13043.21 297
13044.29 285
13045.37 316
13046.45 312
13047.53 328
13048.61 309
13049.68 272
13050.76 297
13051.84 272
13052.92 273
13054.00 246
13055.08 277
13056.16 303
13057.24 306
13058.32 326
13059.40 304
13060.48 278
13061.56 284
13062.64 301
13063.71 284
13064.79 295
13065.87 272
13066.95 279
13068.03 272
13069.11 277
13070.19 253
13071.27 271
13072.35 286
13073.43 237
13074.51 241
13075.59 288
13076.67 291
13077.75 287
13078.83 293
13079.91 279
13080.99 270
13082.07 266
13083.15 280
13084.23 334
13085.31 330
13086.40 298
13087.48 317
13088.56 371
13089.64 303
13090.72 303
13091.80 282
13092.88 295
13093.96 263
13095.04 252
13096.12 279
13097.20 285
13098.28 284
13099.36 277
13100.45 288
13101.53 288
13102.61 295
13103.69 309
13104.77 314
13105.85 320
13106.93 298
13108.01 286
13109.10 305
13110.18 291
13111.26 325
13112.34 362
13113.42 277
13114.50 299
13115.58 309
13116.67 305
13117.75 324
13118.83 297
13119.91 295
13120.99 285
13122.08 315
13123.16 305
13124.24 284
13125.32 279
13126.40 297
13127.49 280
13128.57 295
13129.65 282
13130.73 288
13131.82 300
13132.90 314
13133.98 344
13135.06 320
13136.15 322
13137.23 309
13138.31 301
13139.39 279
13140.48 368
13141.56 301
13142.64 295
13143.72 303
13144.81 284
13145.89 288
13146.97 313
13148.06 330
13149.14 304
13150.22 289
13151.31 293
13152.39 292
13153.47 299
13154.56 305
13155.64 328
13156.72 301
13157.81 301
13158.89 266
13159.97 309
13161.06 292
13162.14 332
13163.22 304
13164.31 323
13165.39 320
13166.47 287
13167.56 306
13168.64 306
13169.73 289
13170.81 334
13171.89 373
13172.98 307
13174.06 303
13175.15 345
13176.23 331
13177.31 331
13178.40 349
13179.48 332
13180.57 313
13181.65 356
13182.74 357
13183.82 297
13184.91 327
13185.99 289
13187.07 301
13188.16 353
13189.24 328
13190.33 329
13191.41 338
13192.50 314
13193.58 321
13194.67 303
13195.75 291
13196.84 285
13197.92 307
13199.01 341
13200.09 294
13201.18 289
13202.26 329
13203.35 318
13204.44 299
13205.52 320
13206.61 323
13207.69 318
13208.78 384
13209.86 351
13210.95 347
13212.03 319
13213.12 312
13214.21 332
13215.29 358
13216.38 324
13217.46 342
13218.55 353
13219.63 333
13220.72 346
13221.81 332
13222.89 302
13223.98 341
13225.07 337
13226.15 348
13227.24 339
13228.32 355
13229.41 343
13230.50 351
13231.58 327
13232.67 366
13233.76 344
13234.84 339
13235.93 339
13237.02 344
13238.10 323
13239.19 362
13240.28 356
13241.36 350
13242.45 346
13243.54 413
13244.62 378
13245.71 357
13246.80 332
13247.89 337
13248.97 362
13250.06 362
13251.15 392
13252.23 352
13253.32 344
13254.41 364
13255.50 385
13256.58 354
13257.67 390
13258.76 402
13259.85 380
13260.94 400
13262.02 375
13263.11 387
13264.20 369
13265.29 399
13266.37 442
13267.46 409
13268.55 403
13269.64 383
13270.73 407
13271.81 446
13272.90 417
13273.99 441
13275.08 437
13276.17 400
13277.26 360
13278.34 400
13279.43 411
13280.52 425
13281.61 412
13282.70 384
13283.79 452
13284.88 456
13285.96 452
13287.05 424
13288.14 435
13289.23 449
13290.32 464
13291.41 426
13292.50 420
13293.59 467
13294.68 498
13295.76 447
13296.85 487
13297.94 392
13299.03 498
13300.12 510
13301.21 495
13302.30 458
13303.39 452
13304.48 510
13305.57 509
13306.66 467
13307.75 485
13308.84 482
13309.93 546
13311.02 513
13312.11 464
13313.20 475
13314.29 497
13315.38 482
13316.47 510
13317.56 470
13318.65 465
13319.74 464
13320.83 424
13321.92 499
13323.01 512
13324.10 506
13325.19 546
13326.28 505
13327.37 507
13328.46 548
13329.55 528
13330.64 528
13331.73 524
13332.82 545
13333.91 509
13335.00 562
13336.09 597
13337.18 610
13338.27 562
13339.37 540
13340.46 544
13341.55 532
13342.64 668
13343.73 590
13344.82 526
13345.91 498
13347.00 506
13348.09 573
13349.19 558
13350.28 550
13351.37 570
13352.46 555
13353.55 572
13354.64 633
13355.73 607
13356.83 568
13357.92 572
13359.01 545
13360.10 597
13361.19 581
13362.28 626
13363.38 668
13364.47 654
13365.56 702
13366.65 688
13367.74 677
13368.84 680
13369.93 643
13371.02 638
13372.11 661
13373.21 656
13374.30 620
13375.39 562
13376.48 564
13377.58 548
13378.67 545
13379.76 548
13380.85 526
13381.95 554
13383.04 494
13384.13 519
13385.22 521
13386.32 527
13387.41 492
13388.50 551
13389.60 527
13390.69 502
13391.78 478
13392.87 487
13393.97 488
13395.06 429
13396.15 471
13397.25 535
13398.34 463
13399.43 436
13400.53 470
13401.62 443
13402.71 470
13403.81 435
13404.90 503
13406.00 516
13407.09 469
13408.18 461
13409.28 461
13410.37 450
13411.46 459
13412.56 537
13413.65 465
13414.75 462
13415.84 464
13416.93 460
13418.03 487
13419.12 451
13420.22 427
13421.31 460
13422.41 475
13423.50 467
13424.59 506
13425.69 480
13426.78 501
13427.88 479
13428.97 483
13430.07 469
13431.16 470
13432.26 522
13433.35 517
13434.45 500
13435.54 501
13436.64 528
13437.73 531
13438.82 522
13439.92 514
13441.02 509
13442.11 461
13443.21 500
13444.30 491
13445.40 487
13446.49 559
13447.59 500
13448.68 488
13449.78 500
13450.87 510
13451.97 513
13453.06 514
13454.16 480
13455.25 550
13456.35 564
13457.45 545
13458.54 531
13459.64 513
13460.73 569
13461.83 535
13462.93 552
13464.02 565
13465.12 547
13466.21 549
13467.31 557
13468.41 576
13469.50 621
13470.60 551
13471.70 564
13472.79 529
13473.89 531
13474.98 558
13476.08 532
13477.18 541
13478.27 566
13479.37 563
13480.47 570
13481.56 567
13482.66 559
13483.76 569
13484.85 578
13485.95 550
13487.05 635
13488.15 607
13489.24 612
13490.34 626
13491.44 640
13492.53 634
13493.63 650
13494.73 682
13495.83 665
13496.92 656
13498.02 698
13499.12 710
13500.22 706
13501.31 734
13502.41 706
13503.51 619
13504.61 664
13505.70 655
13506.80 672
13507.90 641
13509.00 651
13510.09 647
13511.19 580
13512.29 570
13513.39 666
13514.49 633
13515.58 633
13516.68 551
13517.78 605
13518.88 570
13519.98 641
13521.08 571
13522.17 607
13523.27 576
13524.37 602
13525.47 586
13526.57 540
13527.67 559
13528.77 577
13529.86 547
13530.96 528
13532.06 515
13533.16 498
13534.26 536
13535.36 500
13536.46 523
13537.56 488
13538.66 465
13539.75 496
13540.85 495
13541.95 548
13543.05 414
13544.15 392
13545.25 477
13546.35 455
13547.45 414
13548.55 402
13549.65 434
13550.75 435
13551.85 456
13552.95 438
13554.05 462
13555.15 481
13556.25 429
13557.35 460
13558.45 453
13559.55 456
13560.65 516
13561.75 440
13562.85 422
13563.95 448
13565.05 409
13566.15 432
13567.25 462
13568.35 487
13569.45 476
13570.55 496
13571.65 442
13572.75 438
13573.85 497
13574.95 444
13576.05 437
13577.15 471
13578.25 468
13579.35 481
13580.45 389
13581.55 430
13582.65 435
13583.75 462
13584.86 504
13585.96 419
13587.06 449
13588.16 452
13589.26 428
13590.36 432
13591.46 452
13592.56 448
13593.66 458
13594.77 437
13595.87 431
13596.97 426
13598.07 442
13599.17 498
13600.27 482
13601.37 437
13602.48 409
13603.58 420
13604.68 448
13605.78 501
13606.88 444
13607.99 441
13609.09 483
13610.19 485
13611.29 472
13612.39 442
13613.50 455
13614.60 455
13615.70 486
13616.80 512
13617.90 507
13619.01 473
13620.11 423
13621.21 463
13622.31 476
13623.42 465
13624.52 499
13625.62 531
13626.72 509
13627.83 495
13628.93 499
13630.03 488
13631.13 461
13632.24 482
13633.34 494
13634.44 521
13635.55 511
13636.65 506
13637.75 488
13638.86 463
13639.96 499
13641.06 496
13642.17 426
13643.27 462
13644.37 512
13645.48 500
13646.58 513
13647.68 480
13648.79 463
13649.89 455
13650.99 482
13652.10 487
13653.20 483
13654.30 425
13655.41 445
13656.51 492
13657.62 487
13658.72 453
13659.82 460
13660.93 475
13662.03 441
13663.14 449
13664.24 445
13665.34 451
13666.45 502
13667.55 462
13668.66 445
13669.76 502
13670.87 475
13671.97 416
13673.07 452
13674.18 477
13675.28 451
13676.39 410
13677.49 417
13678.60 483
13679.70 472
13680.81 484
13681.91 513
13683.02 448
13684.12 475
13685.23 485
13686.33 482
13687.44 493
13688.54 507
13689.65 512
13690.75 456
13691.86 474
13692.96 465
13694.07 464
13695.17 459
13696.28 444
13697.39 435
13698.49 485
13699.60 510
13700.70 485
13701.81 500
13702.91 495
13704.02 469
13705.13 451
13706.23 544
13707.34 478
13708.44 559
13709.55 537
13710.65 504
13711.76 495
13712.87 526
13713.97 516
13715.08 509
13716.19 499
13717.29 542
13718.40 575
13719.50 570
13720.61 522
13721.72 545
13722.82 542
13723.93 606
13725.04 529
13726.14 589
13727.25 597
13728.36 586
13729.46 621
13730.57 644
13731.68 602
13732.78 592
13733.89 652
13735.00 637
13736.11 658
13737.21 636
13738.32 611
13739.43 630
13740.53 588
13741.64 596
13742.75 643
13743.86 612
13744.96 569
13746.07 595
13747.18 655
13748.29 635
13749.39 621
13750.50 611
13751.61 642
13752.72 681
13753.82 727
13754.93 749
13756.04 760
13757.15 712
13758.26 773
13759.36 794
13760.47 848
13761.58 751
13762.69 789
13763.80 788
13764.91 864
13766.01 872
13767.12 953
13768.23 1004
13769.34 1015
13770.45 1046
13771.56 1103
13772.66 1149
13773.77 1218
13774.88 1214
13775.99 1156
13777.10 1136
13778.21 1087
13779.32 998
13780.42 978
13781.53 857
13782.64 834
13783.75 791
13784.86 712
13785.97 704
13787.08 631
13788.19 587
13789.30 629
13790.41 591
13791.52 620
13792.63 572
13793.73 622
13794.84 602
13795.95 553
13797.06 562
13798.17 569
13799.28 566
13800.39 593
13801.50 583
13802.61 617
13803.72 579
13804.83 559
13805.94 525
13807.05 594
13808.16 610
13809.27 566
13810.38 527
13811.49 519
13812.60 554
13813.71 581
13814.82 565
13815.93 575
13817.04 526
13818.15 546
13819.26 541
13820.37 524
13821.48 523
13822.59 501
13823.71 468
13824.82 492
13825.93 509
13827.04 472
13828.15 490
13829.26 525
13830.37 479
13831.48 467
13832.59 484
13833.70 491
13834.81 505
13835.92 500
13837.04 476
13838.15 510
13839.26 560
13840.37 476
13841.48 518
13842.59 564
13843.70 485
13844.81 496
13845.93 513
13847.04 516
13848.15 480
13849.26 481
13850.37 518
13851.48 520
13852.60 532
13853.71 520
13854.82 481
13855.93 535
13857.04 475
13858.16 475
13859.27 495
13860.38 506
13861.49 525
13862.60 596
13863.72 511
13864.83 537
13865.94 579
13867.05 530
13868.17 525
13869.28 541
13870.39 496
13871.50 555
13872.62 558
13873.73 526
13874.84 520
13875.95 537
13877.07 547
13878.18 553
13879.29 533
13880.40 558
13881.52 552
13882.63 555
13883.74 521
13884.86 515
13885.97 534
13887.08 565
13888.20 595
13889.31 592
13890.42 582
13891.54 609
13892.65 653
13893.76 673
13894.88 646
13895.99 658
13897.10 610
13898.22 597
13899.33 582
13900.44 559
13901.56 518
13902.67 542
13903.79 555
13904.90 494
13906.01 528
13907.13 554
13908.24 503
13909.36 505
13910.47 510
13911.58 515
13912.70 535
13913.81 478
13914.93 540
13916.04 509
13917.16 477
13918.27 499
13919.38 493
13920.50 497
13921.61 471
13922.73 460
13923.84 473
13924.96 502
13926.07 497
13927.19 456
13928.30 442
13929.42 436
13930.53 429
13931.65 462
13932.76 458
13933.88 472
13934.99 480
13936.11 452
13937.22 416
13938.34 387
13939.45 418
13940.57 443
13941.68 482
13942.80 431
13943.91 435
13945.03 441
13946.14 396
13947.26 409
13948.38 448
13949.49 394
13950.61 424
13951.72 442
13952.84 433
13953.95 403
13955.07 382
13956.19 382
13957.30 404
13958.42 418
13959.53 442
13960.65 409
13961.77 424
13962.88 429
13964.00 429
13965.11 429
13966.23 445
13967.35 465
13968.46 451
13969.58 463
13970.70 475
13971.81 416
13972.93 433
13974.05 399
13975.16 420
13976.28 465
13977.40 465
13978.51 459
13979.63 416
13980.75 396
13981.86 406
13982.98 446
13984.10 435
13985.22 414
13986.33 442
13987.45 419
13988.57 407
13989.68 416
13990.80 438
13991.92 435
13993.04 411
13994.15 426
13995.27 431
13996.39 423
13997.51 462
13998.62 428
13999.74 433
14000.86 434
14001.98 421
14003.10 419
14004.21 377
14005.33 401
14006.45 455
14007.57 417
14008.68 421
14009.80 415
14010.92 385
14012.04 477
14013.16 438
14014.28 458
14015.39 413
14016.51 436
14017.63 460
14018.75 415
14019.87 413
14020.99 416
14022.10 430
14023.22 483
14024.34 438
14025.46 404
14026.58 459
14027.70 408
14028.82 458
14029.94 458
14031.05 460
14032.17 493
14033.29 462
14034.41 456
14035.53 441
14036.65 409
14037.77 426
14038.89 456
14040.01 446
14041.13 450
14042.25 444
14043.37 494
14044.49 478
14045.60 445
14046.72 489
14047.84 494
14048.96 490
14050.08 433
14051.20 433
14052.32 510
14053.44 487
14054.56 431
14055.68 464
14056.80 490
14057.92 491
14059.04 503
14060.16 523
14061.28 497
14062.40 467
14063.52 512
14064.64 489
14065.76 506
14066.88 562
14068.00 535
14069.12 532
14070.25 555
14071.37 497
14072.49 531
14073.61 552
14074.73 560
14075.85 502
14076.97 505
14078.09 536
14079.21 569
14080.33 597
14081.45 588
14082.57 575
14083.69 541
14084.82 562
14085.94 547
14087.06 564
14088.18 595
14089.30 605
14090.42 587
14091.54 533
14092.66 540
14093.79 594
14094.91 633
14096.03 597
14097.15 546
14098.27 615
14099.39 675
14100.52 672
14101.64 616
14102.76 634
14103.88 635
14105.00 582
14106.12 553
14107.25 506
14108.37 492
14109.49 517
14110.61 524
14111.74 489
14112.86 500
14113.98 535
14115.10 521
14116.22 505
14117.35 501
14118.47 478
14119.59 500
14120.71 490
14121.84 465
14122.96 475
14124.08 448
14125.20 482
14126.33 430
14127.45 450
14128.57 481
14129.70 453
14130.82 530
14131.94 447
14133.06 439
14134.19 450
14135.31 472
14136.43 453
14137.56 433
14138.68 432
14139.80 443
14140.93 475
14142.05 453
14143.17 433
14144.30 428
14145.42 425
14146.54 465
14147.67 358
14148.79 392
14149.91 431
14151.04 439
14152.16 432
14153.29 377
14154.41 454
14155.53 457
14156.66 421
14157.78 419
14158.91 403
14160.03 412
14161.15 396
14162.28 462
14163.40 424
14164.53 385
14165.65 413
14166.78 452
14167.90 422
14169.02 439
14170.15 402
14171.27 422
14172.40 465
14173.52 416
14174.65 401
14175.77 408
14176.90 380
14178.02 433
14179.15 446
14180.27 407
14181.40 386
14182.52 441
14183.65 396
14184.77 372
14185.90 406
14187.02 414
14188.15 432
14189.27 383
14190.40 379
14191.52 356
14192.65 409
14193.77 396
14194.90 373
14196.02 398
14197.15 408
14198.27 402
14199.40 388
14200.53 390
14201.65 395
14202.78 421
14203.90 389
14205.03 407
14206.16 354
14207.28 365
14208.41 389
14209.53 406
14210.66 403
14211.79 375
14212.91 387
14214.04 348
14215.16 362
14216.29 341
14217.42 365
14218.54 362
14219.67 370
14220.80 360
14221.92 378
14223.05 361
14224.18 349
14225.30 379
14226.43 352
14227.56 332
14228.68 321
14229.81 334
14230.94 368
14232.06 317
14233.19 333
14234.32 336
14235.44 356
14236.57 352
14237.70 370
14238.83 326
14239.95 299
14241.08 377
14242.21 394
14243.34 322
14244.46 315
14245.59 383
14246.72 351
14247.85 353
14248.97 369
14250.10 345
14251.23 370
14252.36 351
14253.48 337
14254.61 334
14255.74 315
14256.87 348
14258.00 346
14259.12 342
14260.25 284
14261.38 340
14262.51 343
14263.64 334
14264.76 301
14265.89 326
14267.02 314
14268.15 322
14269.28 300
14270.41 301
14271.53 315
14272.66 314
14273.79 311
14274.92 321
14276.05 337
14277.18 331
14278.31 339
14279.44 311
14280.56 296
14281.69 322
14282.82 330
14283.95 334
14285.08 342
14286.21 332
14287.34 343
14288.47 332
14289.60 333
14290.73 310
14291.86 291
14292.98 343
14294.11 330
14295.24 270
14296.37 328
14297.50 302
14298.63 327
14299.76 271
14300.89 308
14302.02 345
14303.15 338
14304.28 302
14305.41 276
14306.54 293
14307.67 294
14308.80 289
14309.93 267
14311.06 290
14312.19 276
14313.32 301
14314.45 297
14315.58 266
14316.71 332
14317.84 331
14318.97 289
14320.10 312
14321.23 312
14322.36 290
14323.49 261
14324.62 302
14325.76 306
14326.89 335
14328.02 276
14329.15 292
14330.28 310
14331.41 288
14332.54 272
14333.67 281
14334.80 308
14335.93 269
14337.06 275
14338.20 294
14339.33 304
14340.46 290
14341.59 281
14342.72 283
14343.85 276
14344.98 285
14346.12 282
14347.25 304
14348.38 250
14349.51 275
14350.64 296
14351.77 287
14352.90 225
14354.04 267
14355.17 273
14356.30 284
14357.43 269
14358.56 290
14359.70 285
14360.83 261
14361.96 268
14363.09 295
14364.22 308
14365.36 292
14366.49 295
14367.62 302
14368.75 258
14369.89 257
14371.02 254
14372.15 282
14373.28 285
14374.42 320
14375.55 287
14376.68 256
14377.81 303
14378.95 282
14380.08 281
14381.21 323
14382.35 316
14383.48 316
14384.61 280
14385.74 293
14386.88 318
14388.01 286
14389.14 279
14390.28 280
14391.41 271
14392.54 268
14393.68 291
14394.81 301
14395.94 314
14397.08 308
14398.21 298
14399.34 299
14400.48 289
14401.61 295
14402.75 274
14403.88 351
14405.01 306
14406.15 279
14407.28 296
14408.41 309
14409.55 308
14410.68 313
14411.82 266
14412.95 304
14414.08 301
14415.22 327
14416.35 351
14417.49 291
14418.62 297
14419.76 322
14420.89 332
14422.02 311
14423.16 309
14424.29 316
14425.43 303
14426.56 338
14427.70 288
14428.83 312
14429.97 334
14431.10 315
14432.24 320
14433.37 293
14434.51 346
14435.64 302
14436.78 327
14437.91 328
14439.05 302
14440.18 335
14441.32 341
14442.45 342
14443.59 353
14444.72 312
14445.86 369
14446.99 335
14448.13 325
14449.27 342
14450.40 301
14451.54 298
14452.67 275
14453.81 319
14454.94 335
14456.08 328
14457.22 302
14458.35 315
14459.49 324
14460.62 327
14461.76 320
14462.90 331
14464.03 355
14465.17 335
14466.30 355
14467.44 320
14468.58 331
14469.71 343
14470.85 353
14471.99 319
14473.12 288
14474.26 307
14475.40 293
14476.53 308
14477.67 300
14478.81 319
14479.94 304
14481.08 280
14482.22 279
14483.35 320
14484.49 300
14485.63 306
14486.76 322
14487.90 319
14489.04 303
14490.17 317
14491.31 309
14492.45 340
14493.59 316
14494.72 325
14495.86 319
14497.00 324
14498.14 347
14499.27 282
14500.41 302
14501.55 311
14502.69 342
14503.82 315
14504.96 338
14506.10 303
14507.24 354
14508.37 339
14509.51 306
14510.65 355
14511.79 310
14512.93 316
14514.06 286
14515.20 314
14516.34 288
14517.48 333
14518.62 318
14519.76 332
14520.89 288
14522.03 307
14523.17 328
14524.31 317
14525.45 292
14526.59 311
14527.73 284
14528.86 262
14530.00 334
14531.14 286
14532.28 290
14533.42 314
14534.56 313
14535.70 298
14536.84 338
14537.98 314
14539.11 308
14540.25 322
14541.39 309
14542.53 291
14543.67 341
14544.81 365
14545.95 308
14547.09 318
14548.23 322
14549.37 345
14550.51 314
14551.65 302
14552.79 310
14553.93 311
14555.07 372
14556.21 321
14557.35 322
14558.49 301
14559.63 326
14560.77 332
14561.91 345
14563.05 327
14564.19 325
14565.33 351
14566.47 340
14567.61 352
14568.75 327
14569.89 350
14571.03 363
14572.17 332
14573.31 374
14574.45 356
14575.59 305
14576.73 346
14577.87 347
14579.01 359
14580.15 335
14581.29 319
14582.43 337
14583.57 359
14584.71 358
14585.85 346
14587.00 361
14588.14 414
14589.28 337
14590.42 362
14591.56 389
14592.70 382
14593.84 400
14594.98 407
14596.12 381
14597.27 400
14598.41 376
14599.55 393
14600.69 408
14601.83 432
14602.97 400
14604.12 377
14605.26 440
14606.40 438
14607.54 421
14608.68 476
14609.82 434
14610.97 473
14612.11 456
14613.25 436
14614.39 405
14615.53 422
14616.68 433
14617.82 456
14618.96 438
14620.10 445
14621.25 429
14622.39 417
14623.53 427
14624.67 513
14625.81 449
14626.96 556
14628.10 511
14629.24 468
14630.39 518
14631.53 521
14632.67 542
14633.81 553
14634.96 570
14636.10 562
14637.24 595
14638.38 608
14639.53 584
14640.67 522
14641.81 440
14642.96 476
14644.10 443
14645.24 429
14646.39 383
14647.53 373
14648.67 372
14649.82 392
14650.96 403
14652.10 390
14653.25 384
14654.39 421
14655.53 381
14656.68 362
14657.82 349
14658.97 379
14660.11 336
14661.25 327
14662.40 315
14663.54 342
14664.69 361
14665.83 352
14666.97 375
14668.12 349
14669.26 332
14670.41 338
14671.55 365
14672.69 374
14673.84 307
14674.98 321
14676.13 348
14677.27 293
14678.42 303
14679.56 284
14680.71 292
14681.85 298
14683.00 284
14684.14 307
14685.29 270
14686.43 291
14687.57 338
14688.72 310
14689.86 318
14691.01 279
14692.15 296
14693.30 259
14694.45 264
14695.59 270
14696.74 247
14697.88 278
14699.03 269
14700.17 290
14701.32 302
14702.46 302
14703.61 274
14704.75 269
14705.90 289
14707.04 309
14708.19 320
14709.34 303
14710.48 304
14711.63 275
14712.77 252
14713.92 284
14715.07 277
14716.21 277
14717.36 263
14718.50 290
14719.65 306
14720.80 268
14721.94 257
14723.09 293
14724.24 320
14725.38 283
14726.53 244
14727.67 257
14728.82 318
14729.97 269
14731.11 282
14732.26 299
14733.41 241
14734.55 269
14735.70 241
14736.85 289
14737.99 272
14739.14 276
14740.29 269
14741.44 267
14742.58 250
14743.73 279
14744.88 257
14746.02 254
14747.17 267
14748.32 276
14749.47 260
14750.61 280
14751.76 296
14752.91 259
14754.06 263
14755.20 274
14756.35 298
14757.50 245
14758.65 233
14759.79 286
14760.94 266
14762.09 252
14763.24 246
14764.38 250
14765.53 232
14766.68 219
14767.83 287
14768.98 332
14770.13 253
14771.27 219
14772.42 241
14773.57 249
14774.72 250
14775.87 245
14777.01 227
14778.16 227
14779.31 235
14780.46 233
14781.61 229
14782.76 262
14783.91 251
14785.05 226
14786.20 207
14787.35 256
14788.50 270
14789.65 226
14790.80 230
14791.95 233
14793.10 242
14794.25 253
14795.39 245
14796.54 230
14797.69 223
14798.84 234
14799.99 239
14801.14 229
14802.29 200
14803.44 202
14804.59 211
14805.74 215
14806.89 226
14808.04 221
14809.19 211
14810.34 199
14811.49 212
14812.64 203
14813.79 215
14814.94 239
14816.09 206
14817.24 204
14818.39 219
14819.54 222
14820.69 222
14821.84 224
14822.99 222
14824.14 242
14825.29 218
14826.44 219
14827.59 195
14828.74 199
14829.89 220
14831.04 194
14832.19 179
14833.34 199
14834.49 220
14835.64 224
14836.79 185
14837.94 199
14839.09 214
14840.24 246
14841.40 198
14842.55 203
14843.70 221
14844.85 192
14846.00 211
14847.15 198
14848.30 212
14849.45 210
14850.60 176
14851.76 197
14852.91 207
14854.06 220
14855.21 177
14856.36 196
14857.51 213
14858.66 220
14859.82 194
14860.97 214
14862.12 235
14863.27 231
14864.42 191
14865.57 180
14866.73 183
14867.88 234
14869.03 204
14870.18 209
14871.33 220
14872.49 224
14873.64 185
14874.79 196
14875.94 212
14877.10 210
14878.25 193
14879.40 171
14880.55 182
14881.71 168
14882.86 205
14884.01 201
14885.16 191
14886.32 180
14887.47 195
14888.62 178
14889.77 187
14890.93 188
14892.08 191
14893.23 198
14894.39 222
14895.54 227
14896.69 203
14897.84 224
14899.00 189
14900.15 265
14901.30 210
14902.46 208
14903.61 211
14904.76 195
14905.92 214
14907.07 209
14908.22 209
14909.38 215
14910.53 224
14911.69 243
14912.84 211
14913.99 222
14915.15 203
14916.30 232
14917.45 222
14918.61 215
14919.76 187
14920.92 199
14922.07 200
14923.22 210
14924.38 178
14925.53 226
14926.69 221
14927.84 207
14928.99 202
14930.15 210
14931.30 192
14932.46 190
14933.61 226
14934.77 209
14935.92 207
14937.08 215
14938.23 232
14939.39 242
14940.54 215
14941.70 217
14942.85 223
14944.00 219
14945.16 192
14946.31 220
14947.47 196
14948.62 205
14949.78 189
14950.94 213
14952.09 218
14953.25 222
14954.40 213
14955.56 205
14956.71 211
14957.87 216
14959.02 234
14960.18 193
14961.33 227
14962.49 211
14963.64 208
14964.80 242
14965.96 233
14967.11 236
14968.27 269
14969.42 248
14970.58 244
14971.74 235
14972.89 223
14974.05 197
14975.20 228
14976.36 220
14977.52 236
14978.67 215
14979.83 203
14980.98 213
14982.14 219
14983.30 190
14984.45 195
14985.61 195
14986.77 216
14987.92 180
14989.08 217
14990.24 235
14991.39 229
14992.55 225
14993.71 206
14994.86 193
14996.02 199
14997.18 216
14998.33 207
14999.49 202
15000.65 225
15001.81 231
15002.96 201
15004.12 200
15005.28 180
15006.43 228
15007.59 213
15008.75 183
15009.91 197
15011.06 209
15012.22 212
15013.38 195
15014.54 216
15015.69 218
15016.85 169
15018.01 163
15019.17 211
15020.33 211
15021.48 239
15022.64 216
15023.80 213
15024.96 204
15026.12 196
15027.27 192
15028.43 185
15029.59 209
15030.75 204
15031.91 224
15033.07 192
15034.22 169
15035.38 212
15036.54 201
15037.70 183
15038.86 198
15040.02 204
15041.17 222
15042.33 209
15043.49 196
15044.65 183
15045.81 205
15046.97 212
15048.13 200
15049.29 187
15050.45 209
15051.60 191
15052.76 186
15053.92 202
15055.08 157
15056.24 175
15057.40 199
15058.56 205
15059.72 176
15060.88 163
15062.04 191
15063.20 176
15064.36 190
15065.52 213
15066.68 204
15067.84 215
15069.00 176
15070.16 183
15071.32 190
15072.48 200
15073.63 203
15074.79 173
15075.95 182
15077.11 207
15078.27 191
15079.44 170
15080.60 185
15081.76 174
15082.92 181
15084.08 206
15085.24 210
15086.40 213
15087.56 180
15088.72 202
15089.88 196
15091.04 195
15092.20 194
15093.36 209
15094.52 204
15095.68 190
15096.84 210
15098.00 205
15099.16 178
15100.32 195
15101.49 178
15102.65 173
15103.81 182
15104.97 191
15106.13 195
15107.29 182
15108.45 198
15109.61 209
15110.78 183
15111.94 217
15113.10 196
15114.26 196
15115.42 185
15116.58 215
15117.74 191
15118.91 162
15120.07 202
15121.23 205
15122.39 201
15123.55 214
15124.71 193
15125.88 208
15127.04 203
15128.20 213
15129.36 184
15130.52 192
15131.69 177
15132.85 186
15134.01 196
15135.17 232
15136.34 242
15137.50 191
15138.66 215
15139.82 215
15140.99 213
15142.15 211
15143.31 203
15144.47 232
15145.64 255
15146.80 247
15147.96 185
15149.12 215
15150.29 222
15151.45 205
15152.61 225
15153.78 225
15154.94 198
15156.10 201
15157.27 219
15158.43 214
15159.59 221
15160.75 233
15161.92 219
15163.08 244
15164.24 237
15165.41 190
15166.57 216
15167.74 238
15168.90 218
15170.06 217
15171.23 233
15172.39 213
15173.55 228
15174.72 234
15175.88 218
15177.05 245
15178.21 244
15179.37 249
15180.54 250
15181.70 279
15182.87 281
15184.03 232
15185.19 220
15186.36 251
15187.52 259
15188.69 262
15189.85 271
15191.02 248
15192.18 272
15193.34 253
15194.51 260
15195.67 244
15196.84 254
15198.00 273
15199.17 244
15200.33 249
15201.50 292
15202.66 238
15203.83 270
15204.99 242
15206.16 213
15207.32 200
15208.49 228
15209.65 246
15210.82 257
15211.98 255
15213.15 211
15214.31 246
15215.48 269
15216.64 237
15217.81 254
15218.97 247
15220.14 248
15221.31 228
15222.47 250
15223.64 270
15224.80 293
15225.97 302
15227.13 301
15228.30 273
15229.47 271
15230.63 298
15231.80 292
15232.96 318
15234.13 271
15235.30 276
15236.46 265
15237.63 286
15238.79 303
15239.96 268
15241.13 253
15242.29 306
15243.46 299
15244.63 269
15245.79 271
15246.96 263
15248.13 287
15249.29 277
15250.46 260
15251.63 268
15252.79 282
15253.96 230
15255.13 255
15256.29 231
15257.46 226
15258.63 228
15259.80 239
15260.96 240
15262.13 234
15263.30 219
15264.46 239
15265.63 252
15266.80 245
15267.97 216
15269.13 217
15270.30 235
15271.47 228
15272.64 249
15273.80 212
15274.97 221
15276.14 250
15277.31 241
15278.47 232
15279.64 242
15280.81 217
15281.98 209
15283.15 200
15284.31 203
15285.48 201
15286.65 199
15287.82 218
15288.99 205
15290.15 203
15291.32 223
15292.49 215
15293.66 237
15294.83 205
15296.00 237
15297.16 251
15298.33 231
15299.50 222
15300.67 221
15301.84 195
15303.01 242
15304.18 214
15305.35 188
15306.51 188
15307.68 215
15308.85 219
15310.02 218
15311.19 186
15312.36 221
15313.53 213
15314.70 236
15315.87 244
15317.04 229
15318.21 219
15319.37 224
15320.54 238
15321.71 222
15322.88 252
15324.05 222
15325.22 211
15326.39 257
15327.56 216
15328.73 212
15329.90 225
15331.07 229
15332.24 220
15333.41 264
15334.58 236
15335.75 260
15336.92 219
15338.09 258
15339.26 255
15340.43 265
15341.60 211
15342.77 207
15343.94 238
15345.11 235
15346.28 266
15347.45 231
15348.62 202
15349.79 216
15350.96 237
15352.13 224
15353.31 234
15354.48 282
15355.65 225
15356.82 228
15357.99 225
15359.16 225
15360.33 264
15361.50 257
15362.67 249
15363.84 226
15365.01 191
15366.19 230
15367.36 235
15368.53 250
15369.70 227
15370.87 240
15372.04 223
15373.21 214
15374.38 215
15375.56 240
15376.73 222
15377.90 212
15379.07 221
15380.24 225
15381.41 241
15382.59 232
15383.76 227
15384.93 223
15386.10 230
15387.27 203
15388.45 208
15389.62 227
15390.79 206
15391.96 219
15393.13 250
15394.31 215
15395.48 190
15396.65 213
15397.82 256
15399.00 257
15400.17 244
15401.34 230
15402.51 190
15403.69 213
15404.86 216
15406.03 225
15407.20 206
15408.38 216
15409.55 254
15410.72 238
15411.89 224
15413.07 217
15414.24 196
15415.41 185
15416.59 205
15417.76 181
15418.93 206
15420.11 193
15421.28 220
15422.45 200
15423.63 185
15424.80 176
15425.97 205
15427.15 209
15428.32 175
15429.49 225
15430.67 204
15431.84 202
15433.01 210
15434.19 225
15435.36 211
15436.54 210
15437.71 187
15438.88 187
15440.06 218
15441.23 224
15442.41 200
15443.58 228
15444.75 209
15445.93 209
15447.10 179
15448.28 184
15449.45 243
15450.63 215
15451.80 206
15452.97 231
15454.15 203
15455.32 204
15456.50 186
15457.67 200
15458.85 184
15460.02 191
15461.20 167
15462.37 206
15463.55 214
15464.72 187
15465.90 190
15467.07 186
15468.25 177
15469.42 218
15470.60 245
15471.77 222
15472.95 227
15474.12 236
15475.30 208
15476.47 204
15477.65 209
15478.82 231
15480.00 194
15481.17 203
15482.35 223
15483.53 223
15484.70 197
15485.88 243
15487.05 227
15488.23 233
15489.40 223
15490.58 224
15491.76 243
15492.93 218
15494.11 222
15495.28 194
15496.46 193
15497.64 212
15498.81 214
15499.99 212
15501.17 209
15502.34 198
15503.52 206
15504.69 196
15505.87 246
15507.05 226
15508.22 203
15509.40 232
15510.58 248
15511.75 228
15512.93 213
15514.11 221
15515.28 228
15516.46 230
15517.64 226
15518.81 244
15519.99 223
15521.17 231
15522.35 246
15523.52 232
15524.70 223
15525.88 218
15527.05 241
15528.23 210
15529.41 227
15530.59 231
15531.76 234
15532.94 226
15534.12 217
15535.30 196
15536.47 231
15537.65 254
15538.83 239
15540.01 228
15541.19 243
15542.36 221
15543.54 226
15544.72 227
15545.90 249
15547.08 245
15548.25 245
15549.43 249
15550.61 254
15551.79 232
15552.97 216
15554.14 250
15555.32 255
15556.50 273
15557.68 256
15558.86 261
15560.04 304
15561.22 263
15562.39 252
15563.57 271
15564.75 260
15565.93 269
15567.11 271
15568.29 280
15569.47 248
15570.65 260
15571.82 256
15573.00 284
15574.18 268
15575.36 258
15576.54 274
15577.72 250
15578.90 239
15580.08 262
15581.26 289
15582.44 305
15583.62 304
15584.80 283
15585.98 290
15587.16 293
15588.34 262
15589.51 280
15590.69 288
15591.87 280
15593.05 290
15594.23 275
15595.41 290
15596.59 266
15597.77 280
15598.95 287
15600.13 309
15601.31 291
15602.49 316
15603.67 302
15604.85 262
15606.03 313
15607.21 305
15608.40 308
15609.58 332
15610.76 295
15611.94 310
15613.12 289
15614.30 324
15615.48 330
15616.66 298
15617.84 362
15619.02 363
15620.20 366
15621.38 342
15622.56 344
15623.74 359
15624.93 355
15626.11 345
15627.29 327
15628.47 321
15629.65 363
15630.83 378
15632.01 365
15633.19 362
15634.37 403
15635.56 389
15636.74 378
15637.92 342
15639.10 374
15640.28 379
15641.46 394
15642.65 428
15643.83 482
15645.01 425
15646.19 400
15647.37 355
15648.55 346
15649.74 334
15650.92 345
15652.10 372
15653.28 403
15654.46 349
15655.65 389
15656.83 421
15658.01 404
15659.19 368
15660.38 385
15661.56 377
15662.74 386
15663.92 395
15665.11 418
15666.29 404
15667.47 383
15668.65 398
15669.84 379
15671.02 383
15672.20 399
15673.38 402
15674.57 379
15675.75 355
15676.93 333
15678.12 369
15679.30 362
15680.48 318
15681.67 324
15682.85 341
15684.03 339
15685.22 371
15686.40 330
15687.58 330
15688.77 361
15689.95 320
15691.13 333
15692.32 351
15693.50 346
15694.68 312
15695.87 339
15697.05 365
15698.23 363
15699.42 373
15700.60 378
15701.79 314
15702.97 353
15704.15 366
15705.34 404
15706.52 319
15707.71 314
15708.89 357
15710.07 348
15711.26 361
15712.44 396
15713.63 369
15714.81 380
15716.00 384
15717.18 331
15718.37 391
15719.55 340
15720.73 321
15721.92 396
15723.10 373
15724.29 394
15725.47 397
15726.66 386
15727.84 412
15729.03 369
15730.21 387
15731.40 395
15732.58 402
15733.77 403
15734.95 360
15736.14 399
15737.32 420
15738.51 341
15739.69 406
15740.88 397
15742.07 421
15743.25 435
15744.44 434
15745.62 395
15746.81 448
15747.99 443
15749.18 423
15750.36 402
15751.55 421
15752.74 453
15753.92 448
15755.11 470
15756.29 501
15757.48 473
15758.67 506
15759.85 482
15761.04 462
15762.22 409
15763.41 467
15764.60 474
15765.78 450
15766.97 432
15768.16 436
15769.34 415
15770.53 389
15771.72 404
15772.90 409
15774.09 397
15775.28 437
15776.46 442
15777.65 448
15778.84 439
15780.02 451
15781.21 405
15782.40 406
15783.58 440
15784.77 437
15785.96 410
15787.14 369
15788.33 361
15789.52 329
15790.71 369
15791.89 400
15793.08 345
15794.27 327
15795.46 376
15796.64 398
15797.83 335
15799.02 343
15800.21 361
15801.39 321
15802.58 345
15803.77 321
15804.96 383
15806.14 318
15807.33 354
15808.52 387
15809.71 352
15810.90 350
15812.08 306
15813.27 309
15814.46 319
15815.65 305
15816.84 330
15818.03 337
15819.21 344
15820.40 354
15821.59 332
15822.78 337
15823.97 327
15825.16 327
15826.35 331
15827.53 335
15828.72 373
15829.91 338
15831.10 311
15832.29 318
15833.48 332
15834.67 305
15835.86 313
15837.04 299
15838.23 319
15839.42 309
15840.61 288
15841.80 294
15842.99 261
15844.18 260
15845.37 249
15846.56 267
15847.75 298
15848.94 298
15850.13 341
15851.32 293
15852.51 288
15853.70 271
15854.89 302
15856.07 281
15857.26 294
15858.45 297
15859.64 278
15860.83 291
15862.02 279
15863.21 335
15864.40 330
15865.59 313
15866.78 294
15867.97 320
15869.16 329
15870.36 292
15871.55 309
15872.74 309
15873.93 308
15875.12 324
15876.31 276
15877.50 277
15878.69 330
15879.88 304
15881.07 319
15882.26 328
15883.45 308
15884.64 318
15885.83 309
15887.02 312
15888.21 296
15889.41 297
15890.60 305
15891.79 302
15892.98 325
15894.17 297
15895.36 319
15896.55 337
15897.74 353
15898.93 353
15900.13 356
15901.32 342
15902.51 343
15903.70 349
15904.89 328
15906.08 359
15907.28 334
15908.47 335
15909.66 309
15910.85 335
15912.04 351
15913.23 357
15914.43 342
15915.62 314
15916.81 302
15918.00 330
15919.19 368
15920.39 320
15921.58 288
15922.77 297
15923.96 329
15925.16 368
15926.35 284
15927.54 321
15928.73 362
15929.93 347
15931.12 293
15932.31 309
15933.50 316
15934.70 311
15935.89 307
15937.08 279
15938.27 265
15939.47 305
15940.66 300
15941.85 304
15943.05 287
15944.24 279
15945.43 279
15946.63 264
15947.82 269
15949.01 254
15950.21 282
15951.40 324
15952.59 297
15953.79 243
15954.98 253
15956.17 218
15957.37 220
15958.56 218
15959.75 221
15960.95 239
15962.14 252
15963.33 264
15964.53 227
15965.72 208
15966.92 260
15968.11 231
15969.30 250
15970.50 207
15971.69 257
15972.89 194
15974.08 222
15975.27 260
15976.47 191
15977.66 200
15978.86 242
15980.05 259
15981.25 224
15982.44 192
15983.63 190
15984.83 224
15986.02 217
15987.22 248
15988.41 204
15989.61 219
15990.80 216
15992.00 184
15993.19 184
15994.39 226
15995.58 213
15996.78 208
15997.97 214
15999.17 212
16000.36 180
16001.56 199
16002.75 212
16003.95 189
16005.14 197
16006.34 222
16007.53 194
16008.73 200
16009.93 193
16011.12 202
16012.32 195
16013.51 215
16014.71 229
16015.90 222
16017.10 213
16018.30 216
16019.49 200
16020.69 186
16021.88 177
16023.08 175
16024.28 181
16025.47 184
16026.67 216
16027.86 189
16029.06 191
16030.26 218
16031.45 206
16032.65 175
16033.85 188
16035.04 195
16036.24 210
16037.43 197
16038.63 200
16039.83 218
16041.02 194
16042.22 188
16043.42 202
16044.61 202
16045.81 187
16047.01 169
16048.21 175
16049.40 172
16050.60 214
16051.80 218
16052.99 218
16054.19 213
16055.39 229
16056.59 217
16057.78 217
16058.98 183
16060.18 191
16061.37 180
16062.57 203
16063.77 168
16064.97 198
16066.16 181
16067.36 168
16068.56 201
16069.76 213
16070.96 188
16072.15 249
16073.35 208
16074.55 195
16075.75 201
16076.95 187
16078.14 209
16079.34 180
16080.54 203
16081.74 225
16082.94 197
16084.13 212
16085.33 201
16086.53 191
16087.73 179
16088.93 163
16090.13 204
16091.33 191
16092.52 196
16093.72 163
16094.92 141
16096.12 184
16097.32 189
16098.52 178
16099.72 171
16100.92 179
16102.11 193
16103.31 200
16104.51 190
16105.71 182
16106.91 167
16108.11 221
16109.31 170
16110.51 177
16111.71 169
16112.91 200
16114.11 190
16115.31 198
16116.51 159
16117.70 148
16118.90 189
16120.10 150
16121.30 157
16122.50 193
16123.70 185
16124.90 210
16126.10 190
16127.30 174
16128.50 164
16129.70 164
16130.90 172
16132.10 149
16133.30 177
16134.50 167
16135.70 150
16136.90 186
16138.10 163
16139.30 155
16140.50 159
16141.71 170
16142.91 162
16144.11 193
16145.31 174
16146.51 199
16147.71 187
16148.91 154
16150.11 157
16151.31 171
16152.51 163
16153.71 180
16154.91 179
16156.11 161
16157.31 172
16158.52 186
16159.72 189
16160.92 162
16162.12 178
16163.32 176
16164.52 155
16165.72 150
16166.92 180
16168.13 185
16169.33 156
16170.53 170
16171.73 159
16172.93 187
16174.13 208
16175.34 167
16176.54 161
16177.74 180
16178.94 168
16180.14 191
16181.34 140
16182.55 172
16183.75 163
16184.95 179
16186.15 187
16187.35 189
16188.56 199
16189.76 207
16190.96 189
16192.16 185
16193.37 201
16194.57 188
16195.77 210
16196.97 170
16198.18 190
16199.38 202
16200.58 210
16201.78 186
16202.99 184
16204.19 185
16205.39 171
16206.60 178
16207.80 178
16209.00 181
16210.20 189
16211.41 176
16212.61 191
16213.81 176
16215.02 153
16216.22 176
16217.42 170
16218.63 190
16219.83 192
16221.03 188
16222.24 216
16223.44 171
16224.64 170
16225.85 186
16227.05 193
16228.25 188
16229.46 169
16230.66 179
16231.87 204
16233.07 202
16234.27 194
16235.48 201
16236.68 204
16237.89 211
16239.09 205
16240.29 193
16241.50 220
16242.70 202
16243.91 193
16245.11 249
16246.31 211
16247.52 206
16248.72 223
16249.93 225
16251.13 223
16252.34 181
16253.54 179
16254.75 229
16255.95 207
16257.16 197
16258.36 177
16259.57 192
16260.77 193
16261.97 199
16263.18 191
16264.38 179
16265.59 184
16266.80 187
16268.00 164
16269.21 188
16270.41 224
16271.62 213
16272.82 203
16274.03 192
16275.23 196
16276.44 216
16277.64 216
16278.85 203
16280.05 200
16281.26 194
16282.47 221
16283.67 202
16284.88 173
16286.08 212
16287.29 215
16288.49 184
16289.70 209
16290.91 195
16292.11 204
16293.32 204
16294.52 201
16295.73 211
16296.94 200
16298.14 201
16299.35 194
16300.56 206
16301.76 192
16302.97 217
16304.18 200
16305.38 207
16306.59 200
16307.79 217
16309.00 219
16310.21 210
16311.42 211
16312.62 192
16313.83 187
16315.04 197
16316.24 210
16317.45 214
16318.66 213
16319.86 190
16321.07 161
16322.28 169
16323.49 196
16324.69 184
16325.90 174
16327.11 187
16328.31 195
16329.52 204
16330.73 212
16331.94 194
16333.14 197
16334.35 188
16335.56 159
16336.77 171
16337.98 175
16339.18 194
16340.39 200
16341.60 193
16342.81 208
16344.01 206
16345.22 178
16346.43 191
16347.64 188
16348.85 204
16350.05 186
16351.26 196
16352.47 209
16353.68 187
16354.89 177
16356.10 169
16357.30 179
16358.51 165
16359.72 185
16360.93 147
16362.14 169
16363.35 179
16364.56 179
16365.77 175
16366.97 174
16368.18 165
16369.39 165
16370.60 182
16371.81 182
16373.02 164
16374.23 168
16375.44 206
16376.65 192
16377.86 157
16379.06 169
16380.27 206
16381.48 180
16382.69 154
16383.90 178
16385.11 181
16386.32 151
16387.53 184
16388.74 157
16389.95 176
16391.16 193
16392.37 210
16393.58 195
16394.79 144
16396.00 167
16397.21 169
16398.42 139
16399.63 156
16400.84 169
16402.05 140
16403.26 168
16404.47 155
16405.68 194
16406.89 174
16408.10 206
16409.31 189
16410.52 170
16411.73 175
16412.94 176
16414.15 195
16415.36 167
16416.57 156
16417.78 177
16419.00 179
16420.21 184
16421.42 179
16422.63 153
16423.84 175
16425.05 184
16426.26 186
16427.47 201
16428.68 193
16429.89 199
16431.11 196
16432.32 173
16433.53 168
16434.74 163
16435.95 176
16437.16 161
16438.37 161
16439.59 176
16440.80 165
16442.01 164
16443.22 185
16444.43 187
16445.64 165
16446.86 160
16448.07 159
16449.28 143
16450.49 154
16451.70 173
16452.91 180
16454.13 177
16455.34 166
16456.55 152
16457.76 139
16458.98 152
16460.19 176
16461.40 170
16462.61 161
16463.82 199
16465.04 178
16466.25 152
16467.46 146
16468.67 134
16469.89 151
16471.10 167
16472.31 180
16473.53 164
16474.74 158
16475.95 173
16477.16 168
16478.38 159
16479.59 145
16480.80 146
16482.02 189
16483.23 179
16484.44 128
16485.66 139
16486.87 138
16488.08 150
16489.30 192
16490.51 164
16491.72 157
16492.94 155
16494.15 174
16495.36 174
16496.58 149
16497.79 147
16499.00 166
16500.22 182
16501.43 167
16502.65 146
16503.86 147
16505.07 175
16506.29 164
16507.50 141
16508.71 189
16509.93 210
16511.14 202
16512.36 161
16513.57 144
16514.79 142
16516.00 151
16517.21 144
16518.43 192
16519.64 166
16520.86 153
16522.07 171
16523.29 148
16524.50 137
16525.72 120
16526.93 182
16528.15 162
16529.36 184
16530.58 197
16531.79 198
16533.01 211
16534.22 189
16535.44 223
16536.65 196
16537.87 194
16539.08 174
16540.30 192
16541.51 192
16542.73 185
16543.94 172
16545.16 200
16546.37 174
16547.59 218
16548.80 193
16550.02 190
16551.24 209
16552.45 178
16553.67 186
16554.88 195
16556.10 194
16557.31 184
16558.53 180
16559.75 197
16560.96 174
16562.18 202
16563.39 174
16564.61 178
16565.83 183
16567.04 177
16568.26 191
16569.47 184
16570.69 205
16571.91 228
16573.12 199
16574.34 192
16575.56 188
16576.77 220
16577.99 205
16579.21 179
16580.42 171
16581.64 180
16582.86 194
16584.07 185
16585.29 184
16586.51 209
16587.72 240
16588.94 181
16590.16 178
16591.38 174
16592.59 211
16593.81 209
16595.03 175
16596.24 165
16597.46 178
16598.68 202
16599.90 176
16601.11 183
16602.33 187
16603.55 173
16604.77 140
16605.98 189
16607.20 169
16608.42 165
16609.64 186
16610.86 165
16612.07 175
16613.29 173
16614.51 160
16615.73 138
16616.95 161
16618.16 175
16619.38 165
16620.60 152
16621.82 181
16623.04 176
16624.25 165
16625.47 167
16626.69 169
16627.91 154
16629.13 164
16630.35 160
16631.57 141
16632.78 168
16634.00 180
16635.22 160
16636.44 165
16637.66 166
16638.88 152
16640.10 148
16641.32 166
16642.53 176
16643.75 172
16644.97 154
16646.19 162
16647.41 166
16648.63 160
16649.85 158
16651.07 152
16652.29 135
16653.51 139
16654.73 156
16655.95 157
16657.17 156
16658.39 166
16659.61 156
16660.83 148
16662.04 155
16663.26 118
16664.48 139
16665.70 172
16666.92 175
16668.14 149
16669.36 163
16670.58 148
16671.80 146
16673.02 146
16674.24 130
16675.46 162
16676.68 176
16677.91 161
16679.13 177
16680.35 170
16681.57 153
16682.79 163
16684.01 145
16685.23 145
16686.45 148
16687.67 174
16688.89 188
16690.11 171
16691.33 172
16692.55 151
16693.77 160
16694.99 163
16696.21 179
16697.44 164
16698.66 182
16699.88 162
16701.10 158
16702.32 142
16703.54 132
16704.76 176
16705.98 215
16707.21 210
16708.43 151
16709.65 152
16710.87 170
16712.09 148
16713.31 154
16714.53 154
16715.76 138
16716.98 156
16718.20 174
16719.42 181
16720.64 179
16721.87 195
16723.09 144
16724.31 142
16725.53 144
16726.75 135
16727.98 150
16729.20 130
16730.42 157
16731.64 146
16732.86 145
16734.09 167
16735.31 148
16736.53 134
16737.75 154
16738.98 158
16740.20 170
16741.42 150
16742.64 141
16743.87 131
16745.09 149
16746.31 143
16747.54 163
16748.76 150
16749.98 150
16751.20 137
16752.43 140
16753.65 156
16754.87 169
16756.10 145
16757.32 141
16758.54 145
16759.77 129
16760.99 145
16762.21 153
16763.44 156
16764.66 161
16765.88 162
16767.11 140
16768.33 154
16769.55 159
16770.78 164
16772.00 166
16773.23 165
16774.45 146
16775.67 127
16776.90 145
16778.12 145
16779.35 137
16780.57 142
16781.79 114
16783.02 132
16784.24 149
16785.47 121
16786.69 151
16787.91 160
16789.14 135
16790.36 165
16791.59 155
16792.81 144
16794.04 125
16795.26 155
16796.49 137
16797.71 133
16798.94 145
16800.16 153
16801.38 140
16802.61 142
16803.83 152
16805.06 163
16806.28 171
16807.51 136
16808.73 129
16809.96 129
16811.18 145
16812.41 117
16813.64 129
16814.86 129
16816.09 145
16817.31 143
16818.54 178
16819.76 166
16820.99 173
16822.21 154
16823.44 163
16824.66 146
16825.89 155
16827.12 171
16828.34 166
16829.57 183
16830.79 168
16832.02 175
16833.25 171
16834.47 176
16835.70 180
16836.92 159
16838.15 155
16839.38 172
16840.60 136
16841.83 134
16843.06 163
16844.28 183
16845.51 197
16846.73 153
16847.96 159
16849.19 175
16850.41 168
16851.64 190
16852.87 164
16854.09 164
16855.32 195
16856.55 172
16857.77 184
16859.00 174
16860.23 195
16861.46 177
16862.68 161
16863.91 177
16865.14 190
16866.36 178
16867.59 203
16868.82 181
16870.05 161
16871.27 171
16872.50 184
16873.73 203
16874.96 192
16876.18 199
16877.41 190
16878.64 190
16879.87 194
16881.09 214
16882.32 209
16883.55 211
16884.78 208
16886.01 177
16887.23 190
16888.46 247
16889.69 216
16890.92 214
16892.15 218
16893.37 203
16894.60 199
16895.83 208
16897.06 219
16898.29 214
16899.51 201
16900.74 193
16901.97 191
16903.20 187
16904.43 185
16905.66 198
16906.89 190
16908.12 207
16909.34 200
16910.57 176
16911.80 153
16913.03 178
16914.26 174
16915.49 178
16916.72 187
16917.95 186
16919.18 160
16920.40 199
16921.63 171
16922.86 160
16924.09 208
16925.32 207
16926.55 191
16927.78 188
16929.01 159
16930.24 150
16931.47 164
16932.70 163
16933.93 202
16935.16 190
16936.39 179
16937.62 197
16938.85 182
16940.08 175
16941.31 160
16942.54 161
16943.77 181
16945.00 164
16946.23 188
16947.46 200
16948.69 188
16949.92 216
16951.15 167
16952.38 167
16953.61 199
16954.84 205
16956.07 175
16957.30 166
16958.53 181
16959.76 181
16960.99 168
16962.22 169
16963.45 220
16964.68 226
16965.92 212
16967.15 185
16968.38 174
16969.61 163
16970.84 185
16972.07 163
16973.30 168
16974.53 159
16975.76 186
16976.99 172
16978.23 161
16979.46 155
16980.69 167
16981.92 163
16983.15 141
16984.38 164
16985.61 182
16986.85 198
16988.08 166
16989.31 155
16990.54 181
16991.77 170
16993.00 174
16994.24 143
16995.47 147
16996.70 170
16997.93 190
16999.16 177
17000.40 175
17001.63 163
17002.86 154
17004.09 162
17005.32 152
17006.56 145
17007.79 169
17009.02 169
17010.25 180
17011.49 178
17012.72 145
17013.95 161
17015.18 158
17016.42 150
17017.65 146
17018.88 129
17020.12 139
17021.35 139
17022.58 131
17023.81 133
17025.05 131
17026.28 163
17027.51 147
17028.75 161
17029.98 137
17031.21 150
17032.45 139
17033.68 142
17034.91 134
17036.15 160
17037.38 141
17038.61 147
17039.85 139
17041.08 152
17042.31 155
17043.55 172
17044.78 172
17046.01 143
17047.25 134
17048.48 165
17049.72 148
17050.95 143
17052.18 142
17053.42 161
17054.65 150
17055.89 135
17057.12 168
17058.35 155
17059.59 151
17060.82 156
17062.06 154
17063.29 157
17064.53 152
17065.76 140
17066.99 128
17068.23 148
17069.46 182
17070.70 149
17071.93 166
17073.17 145
17074.40 131
17075.64 152
17076.87 132
17078.11 135
17079.34 139
17080.58 129
17081.81 132
17083.05 150
17084.28 150
17085.52 123
17086.75 142
17087.99 171
17089.22 151
17090.46 153
17091.69 148
17092.93 149
17094.16 108
17095.40 137
17096.64 165
17097.87 133
17099.11 150
17100.34 166
17101.58 158
17102.81 179
17104.05 170
17105.29 187
17106.52 165
17107.76 144
17108.99 165
17110.23 160
17111.47 116
17112.70 127
17113.94 151
17115.17 130
17116.41 124
17117.65 159
17118.88 123
17120.12 127
17121.36 137
17122.59 127
17123.83 143
17125.07 151
17126.30 129
17127.54 109
17128.78 134
17130.01 136
17131.25 149
17132.49 150
17133.72 165
17134.96 150
17136.20 141
17137.43 152
17138.67 162
17139.91 153
17141.15 145
17142.38 131
17143.62 112
17144.86 137
17146.10 131
17147.33 145
17148.57 152
17149.81 133
17151.05 141
17152.28 147
17153.52 127
17154.76 137
17156.00 113
17157.23 113
17158.47 141
17159.71 136
17160.95 158
17162.19 139
17163.42 125
17164.66 155
17165.90 138
17167.14 125
17168.38 141
17169.61 148
17170.85 123
17172.09 134
17173.33 95
17174.57 123
17175.81 110
17177.04 128
17178.28 131
17179.52 118
17180.76 98
17182.00 104
17183.24 136
17184.48 130
17185.71 124
17186.95 118
17188.19 130
17189.43 142
17190.67 143
17191.91 120
17193.15 141
17194.39 133
17195.63 125
17196.87 118
17198.11 93
17199.34 122
17200.58 110
17201.82 105
17203.06 123
17204.30 106
17205.54 133
17206.78 121
17208.02 118
17209.26 122
17210.50 115
17211.74 120
17212.98 129
17214.22 117
17215.46 143
17216.70 129
17217.94 141
17219.18 134
17220.42 125
17221.66 125
17222.90 110
17224.14 103
17225.38 103
17226.62 112
17227.86 101
17229.10 118
17230.34 102
17231.58 81
17232.82 115
17234.06 126
17235.30 121
17236.54 117
17237.78 118
17239.03 103
17240.27 148
17241.51 151
17242.75 120
17243.99 103
17245.23 150
17246.47 120
17247.71 122
17248.95 132
17250.19 112
17251.43 112
17252.68 108
17253.92 156
17255.16 138
17256.40 139
17257.64 141
17258.88 104
17260.12 117
17261.37 100
17262.61 117
17263.85 124
17265.09 128
17266.33 118
17267.57 107
17268.82 111
17270.06 157
17271.30 129
17272.54 122
17273.78 139
17275.03 115
17276.27 85
17277.51 107
17278.75 121
17279.99 112
17281.24 124
17282.48 155
17283.72 120
17284.96 120
17286.21 109
17287.45 101
17288.69 111
17289.93 104
17291.18 107
17292.42 94
17293.66 108
17294.90 156
17296.15 99
17297.39 119
17298.63 96
17299.88 112
17301.12 137
17302.36 113
17303.60 151
17304.85 127
17306.09 111
17307.33 120
17308.58 99
17309.82 115
17311.06 143
17312.31 125
17313.55 102
17314.79 123
17316.04 124
17317.28 118
17318.52 132
17319.77 113
17321.01 127
17322.26 130
17323.50 124
17324.74 118
17325.99 100
17327.23 122
17328.48 114
17329.72 124
17330.96 118
17332.21 97
17333.45 112
17334.70 119
17335.94 115
17337.18 137
17338.43 152
17339.67 118
17340.92 172
17342.16 112
17343.41 103
17344.65 106
17345.90 113
17347.14 124
17348.38 123
17349.63 138
17350.87 126
17352.12 107
17353.36 116
17354.61 116
17355.85 116
17357.10 161
17358.34 124
17359.59 111
17360.83 112
17362.08 97
17363.32 128
17364.57 130
17365.81 128
17367.06 141
17368.31 100
17369.55 126
17370.80 112
17372.04 120
17373.29 111
17374.53 119
17375.78 113
17377.02 95
17378.27 119
17379.52 127
17380.76 136
17382.01 103
17383.25 79
17384.50 112
17385.75 103
17386.99 124
17388.24 123
17389.48 114
17390.73 124
17391.98 104
17393.22 105
17394.47 109
17395.71 91
17396.96 126
17398.21 111
17399.45 104
17400.70 102
17401.95 135
17403.19 117
17404.44 123
17405.69 118
17406.93 132
17408.18 131
17409.43 108
17410.67 102
17411.92 108
17413.17 126
17414.42 125
17415.66 135
17416.91 104
17418.16 108
17419.40 126
17420.65 118
17421.90 127
17423.15 115
17424.39 113
17425.64 116
17426.89 136
17428.14 114
17429.38 123
17430.63 115
17431.88 145
17433.13 109
17434.37 132
17435.62 146
17436.87 134
17438.12 151
17439.37 164
17440.61 123
17441.86 110
17443.11 123
17444.36 117
17445.61 125
17446.85 113
17448.10 108
17449.35 135
17450.60 127
17451.85 139
17453.10 118
17454.34 137
17455.59 147
17456.84 110
17458.09 103
17459.34 117
17460.59 101
17461.84 96
17463.09 124
17464.33 129
17465.58 135
17466.83 141
17468.08 108
17469.33 116
17470.58 108
17471.83 94
17473.08 125
17474.33 116
17475.58 130
17476.83 123
17478.07 145
17479.32 118
17480.57 130
17481.82 135
17483.07 128
17484.32 120
17485.57 125
17486.82 159
17488.07 117
17489.32 100
17490.57 108
17491.82 102
17493.07 108
17494.32 114
17495.57 123
17496.82 116
17498.07 130
17499.32 131
17500.57 125
17501.82 132
17503.07 124
17504.32 97
17505.57 119
17506.82 118
17508.07 120
17509.32 122
17510.57 129
17511.82 127
17513.07 105
17514.32 87
17515.58 116
17516.83 133
17518.08 113
17519.33 98
17520.58 119
17521.83 147
17523.08 133
17524.33 136
17525.58 132
17526.83 129
17528.08 107
17529.34 121
17530.59 128
17531.84 123
17533.09 122
17534.34 141
17535.59 119
17536.84 121
17538.09 141
17539.35 124
17540.60 146
17541.85 150
17543.10 133
17544.35 146
17545.60 143
17546.86 130
17548.11 120
17549.36 111
17550.61 131
17551.86 130
17553.12 109
17554.37 134
17555.62 163
17556.87 155
17558.12 153
17559.38 143
17560.63 152
17561.88 151
17563.13 139
17564.39 142
17565.64 152
17566.89 156
17568.14 129
17569.40 146
17570.65 152
17571.90 167
17573.15 148
17574.41 130
17575.66 147
17576.91 141
17578.17 140
17579.42 129
17580.67 109
17581.92 152
17583.18 107
17584.43 114
17585.68 108
17586.94 137
17588.19 161
17589.44 136
17590.70 134
17591.95 136
17593.20 149
17594.46 158
17595.71 131
17596.97 117
17598.22 115
17599.47 143
17600.73 122
17601.98 129
17603.23 148
17604.49 150
17605.74 131
17607.00 124
17608.25 129
17609.50 133
17610.76 132
17612.01 177
17613.27 117
17614.52 137
17615.77 147
17617.03 127
17618.28 134
17619.54 138
17620.79 129
17622.05 139
17623.30 157
17624.56 153
17625.81 121
17627.06 108
17628.32 118
17629.57 139
17630.83 145
17632.08 117
17633.34 136
17634.59 136
17635.85 126
17637.10 119
17638.36 137
17639.61 120
17640.87 143
17642.12 113
17643.38 111
17644.63 119
17645.89 122
17647.15 116
17648.40 128
17649.66 130
17650.91 133
17652.17 135
17653.42 139
17654.68 116
17655.93 130
17657.19 124
17658.45 135
17659.70 102
17660.96 119
17662.21 148
17663.47 141
17664.73 141
17665.98 137
17667.24 128
17668.49 128
17669.75 140
17671.01 132
17672.26 119
17673.52 122
17674.77 149
17676.03 141
17677.29 145
17678.54 123
17679.80 132
17681.06 121
17682.31 117
17683.57 117
17684.83 116
17686.08 114
17687.34 107
17688.60 122
17689.85 119
17691.11 126
17692.37 115
17693.63 103
17694.88 139
17696.14 109
17697.40 122
17698.65 103
17699.91 112
17701.17 111
17702.43 103
17703.68 103
17704.94 127
17706.20 125
17707.46 133
17708.71 97
17709.97 128
17711.23 100
17712.49 114
17713.74 112
17715.00 122
17716.26 123
17717.52 109
17718.78 126
17720.03 132
17721.29 128
17722.55 118
17723.81 112
17725.07 108
17726.32 113
17727.58 129
17728.84 115
17730.10 119
17731.36 116
17732.62 125
17733.87 126
17735.13 110
17736.39 120
17737.65 109
17738.91 124
17740.17 102
17741.43 130
17742.69 117
17743.94 114
17745.20 117
17746.46 119
17747.72 123
17748.98 108
17750.24 107
17751.50 111
17752.76 154
17754.02 136
17755.28 136
17756.53 101
17757.79 124
17759.05 124
17760.31 120
17761.57 121
17762.83 106
17764.09 119
17765.35 137
17766.61 127
17767.87 124
17769.13 123
17770.39 116
17771.65 90
17772.91 84
17774.17 107
17775.43 133
17776.69 132
17777.95 117
17779.21 102
17780.47 127
17781.73 137
17782.99 110
17784.25 102
17785.51 129
17786.77 119
17788.03 110
17789.29 103
17790.55 129
17791.81 99
17793.07 124
17794.33 109
17795.59 109
17796.86 115
17798.12 127
17799.38 143
17800.64 104
17801.90 102
17803.16 114
17804.42 128
17805.68 122
17806.94 91
17808.20 110
17809.47 126
17810.73 119
17811.99 112
17813.25 97
17814.51 96
17815.77 100
17817.03 91
17818.29 102
17819.56 120
17820.82 113
17822.08 128
17823.34 102
17824.60 99
17825.86 106
17827.13 101
17828.39 78
17829.65 108
17830.91 85
17832.17 111
17833.44 117
17834.70 104
17835.96 108
17837.22 137
17838.48 131
17839.75 118
17841.01 122
17842.27 111
17843.53 108
17844.80 117
17846.06 124
17847.32 101
17848.58 111
17849.85 108
17851.11 104
17852.37 109
17853.63 112
17854.90 114
17856.16 111
17857.42 121
17858.69 100
17859.95 116
17861.21 116
17862.47 100
17863.74 101
17865.00 117
17866.26 121
17867.53 112
17868.79 116
17870.05 101
17871.32 85
17872.58 88
17873.84 106
17875.11 95
17876.37 70
17877.63 83
17878.90 104
17880.16 97
17881.43 108
17882.69 103
17883.95 114
17885.22 113
17886.48 105
17887.74 110
17889.01 99
17890.27 100
17891.54 99
17892.80 101
17894.07 122
17895.33 103
17896.59 110
17897.86 111
17899.12 91
17900.39 97
17901.65 118
17902.92 129
17904.18 118
17905.44 82
17906.71 111
17907.97 109
17909.24 104
17910.50 114
17911.77 108
17913.03 98
17914.30 99
17915.56 77
17916.83 118
17918.09 95
17919.36 95
17920.62 100
17921.89 103
17923.15 102
17924.42 108
17925.68 114
17926.95 111
17928.21 83
17929.48 118
17930.75 126
17932.01 147
17933.28 101
17934.54 144
17935.81 117
17937.07 98
17938.34 86
17939.61 109
17940.87 91
17942.14 119
17943.40 86
17944.67 111
17945.93 104
17947.20 98
17948.47 127
17949.73 111
17951.00 103
17952.27 113
17953.53 108
17954.80 111
17956.06 119
17957.33 73
17958.60 87
17959.86 115
17961.13 122
17962.40 101
17963.66 110
17964.93 128
17966.20 127
17967.46 116
17968.73 106
17970.00 146
17971.26 113
17972.53 87
17973.80 105
17975.07 120
17976.33 110
17977.60 107
17978.87 106
17980.13 117
17981.40 111
17982.67 98
17983.94 94
17985.20 90
17986.47 110
17987.74 118
17989.01 118
17990.27 98
17991.54 105
17992.81 133
17994.08 130
17995.34 117
17996.61 103
17997.88 107
17999.15 128
18000.42 123
18001.68 113
18002.95 103
18004.22 135
18005.49 120
18006.76 115
18008.02 100
18009.29 88
18010.56 108
18011.83 125
18013.10 124
18014.37 116
18015.63 114
18016.90 127
18018.17 123
18019.44 126
18020.71 121
18021.98 119
18023.25 110
18024.51 134
18025.78 139
18027.05 113
18028.32 125
18029.59 113
18030.86 91
18032.13 104
18033.40 118
18034.67 132
18035.94 135
18037.20 97
18038.47 117
18039.74 119
18041.01 121
18042.28 112
18043.55 104
18044.82 101
18046.09 116
18047.36 99
18048.63 98
18049.90 100
18051.17 88
18052.44 137
18053.71 123
18054.98 94
18056.25 107
18057.52 105
18058.79 102
18060.06 106
18061.33 88
18062.60 100
18063.87 92
18065.14 103
18066.41 113
18067.68 105
18068.95 113
18070.22 102
18071.49 120
18072.76 94
18074.03 89
18075.30 123
18076.57 124
18077.84 149
18079.11 141
18080.39 93
18081.66 116
18082.93 100
18084.20 145
18085.47 100
18086.74 90
18088.01 95
18089.28 109
18090.55 107
18091.82 111
18093.10 109
18094.37 121
18095.64 140
18096.91 136
18098.18 96
18099.45 87
18100.72 104
18102.00 135
18103.27 108
18104.54 97
18105.81 108
18107.08 138
18108.35 113
18109.63 96
18110.90 97
18112.17 103
18113.44 98
18114.71 112
18115.98 89
18117.26 111
18118.53 122
18119.80 106
18121.07 122
18122.35 88
18123.62 113
18124.89 92
18126.16 96
18127.43 109
18128.71 128
18129.98 132
18131.25 108
18132.52 121
18133.80 75
18135.07 103
18136.34 116
18137.62 96
18138.89 104
18140.16 118
18141.43 106
18142.71 138
18143.98 129
18145.25 126
18146.53 100
18147.80 109
18149.07 106
18150.35 116
18151.62 103
18152.89 115
18154.17 136
18155.44 109
18156.71 99
18157.99 96
18159.26 129
18160.53 139
18161.81 114
18163.08 104
18164.35 117
18165.63 88
18166.90 93
18168.18 108
18169.45 99
18170.72 110
18172.00 106
18173.27 90
18174.55 89
18175.82 108
18177.09 99
18178.37 91
18179.64 84
18180.92 99
18182.19 93
18183.47 101
18184.74 97
18186.01 106
18187.29 107
18188.56 97
18189.84 103
18191.11 104
18192.39 105
18193.66 111
18194.94 95
18196.21 119
18197.49 120
18198.76 109
18200.04 89
18201.31 98
18202.59 113
18203.86 102
18205.14 101
18206.41 92
18207.69 92
18208.96 78
18210.24 100
18211.51 96
18212.79 108
18214.06 94
18215.34 101
18216.62 120
18217.89 117
18219.17 94
18220.44 108
18221.72 103
18222.99 124
18224.27 135
18225.55 131
18226.82 97
18228.10 108
18229.37 116
18230.65 130
18231.93 124
18233.20 120
18234.48 108
18235.75 99
18237.03 94
18238.31 92
18239.58 126
18240.86 119
18242.14 123
18243.41 126
18244.69 124
18245.97 125
18247.24 114
18248.52 114
18249.80 95
18251.07 97
18252.35 124
18253.63 96
18254.90 86
18256.18 97
18257.46 99
18258.73 88
18260.01 91
18261.29 119
18262.57 103
18263.84 134
18265.12 101
18266.40 89
18267.67 93
18268.95 104
18270.23 94
18271.51 99
18272.78 105
18274.06 95
18275.34 115
18276.62 136
18277.89 96
18279.17 119
18280.45 108
18281.73 90
18283.01 110
18284.28 118
18285.56 121
18286.84 124
18288.12 128
18289.40 85
18290.67 110
18291.95 116
18293.23 116
18294.51 85
18295.79 94
18297.07 113
18298.34 103
18299.62 104
18300.90 86
18302.18 99
18303.46 104
18304.74 87
18306.02 110
18307.29 105
18308.57 123
18309.85 117
18311.13 131
18312.41 98
18313.69 92
18314.97 124
18316.25 106
18317.53 104
18318.80 114
18320.08 96
18321.36 124
18322.64 120
18323.92 120
18325.20 125
18326.48 98
18327.76 117
18329.04 118
18330.32 124
18331.60 135
18332.88 122
18334.16 118
18335.44 118
18336.72 129
18338.00 128
18339.28 123
18340.56 116
18341.84 89
18343.12 101
18344.40 115
18345.68 103
18346.96 112
18348.24 127
18349.52 103
18350.80 107
18352.08 102
18353.36 118
18354.64 76
18355.92 117
18357.20 116
18358.48 138
18359.76 120
18361.04 128
18362.32 127
18363.60 122
18364.88 104
18366.16 100
18367.45 83
18368.73 87
18370.01 82
18371.29 103
18372.57 119
18373.85 107
18375.13 117
18376.41 111
18377.69 100
18378.98 95
18380.26 111
18381.54 122
18382.82 121
18384.10 129
18385.38 107
18386.66 95
18387.95 97
18389.23 98
18390.51 126
18391.79 128
18393.07 87
18394.35 98
18395.64 138
18396.92 116
18398.20 95
18399.48 88
18400.76 114
18402.05 110
18403.33 119
18404.61 98
18405.89 120
18407.17 123
18408.46 109
18409.74 115
18411.02 97
18412.30 96
18413.59 104
18414.87 125
18416.15 122
18417.43 103
18418.72 108
18420.00 101
18421.28 89
18422.56 93
18423.85 95
18425.13 99
18426.41 110
18427.70 92
18428.98 72
18430.26 86
18431.54 91
18432.83 104
18434.11 132
18435.39 97
18436.68 122
18437.96 113
18439.24 107
18440.53 105
18441.81 111
18443.09 99
18444.38 114
18445.66 95
18446.95 99
18448.23 132
18449.51 116
18450.80 111
18452.08 111
18453.36 109
18454.65 114
18455.93 101
18457.22 106
18458.50 117
18459.78 97
18461.07 108
18462.35 99
18463.64 108
18464.92 89
18466.21 96
18467.49 98
18468.77 118
18470.06 113
18471.34 98
18472.63 105
18473.91 88
18475.20 88
18476.48 97
18477.77 97
18479.05 112
18480.34 98
18481.62 85
18482.91 98
18484.19 99
18485.47 90
18486.76 101
18488.04 91
18489.33 109
18490.62 110
18491.90 94
18493.19 107
18494.47 98
18495.76 98
18497.04 100
18498.33 117
18499.61 128
18500.90 113
18502.18 98
18503.47 81
18504.75 105
18506.04 121
18507.33 118
18508.61 100
18509.90 93
18511.18 98
18512.47 94
18513.76 106
18515.04 99
18516.33 115
18517.61 126
18518.90 114
18520.19 79
18521.47 99
18522.76 115
18524.04 87
18525.33 98
18526.62 83
18527.90 108
18529.19 109
18530.48 119
18531.76 104
18533.05 96
18534.34 103
18535.62 93
18536.91 106
18538.20 87
18539.48 83
18540.77 89
18542.06 116
18543.34 104
18544.63 103
18545.92 92
18547.21 110
18548.49 115
18549.78 106
18551.07 80
18552.36 115
18553.64 118
18554.93 101
18556.22 93
18557.50 98
18558.79 112
18560.08 91
18561.37 95
18562.66 112
18563.94 120
18565.23 99
18566.52 93
18567.81 107
18569.09 102
18570.38 98
18571.67 93
18572.96 109
18574.25 115
18575.53 100
18576.82 106
18578.11 101
18579.40 116
18580.69 98
18581.98 103
18583.26 107
18584.55 101
18585.84 104
18587.13 113
18588.42 93
18589.71 95
18590.99 111
18592.28 112
18593.57 99
18594.86 87
18596.15 95
18597.44 101
18598.73 103
18600.02 104
18601.31 99
18602.59 102
18603.88 124
18605.17 115
18606.46 118
18607.75 135
18609.04 129
18610.33 134
18611.62 128
18612.91 112
18614.20 115
18615.49 117
18616.78 131
18618.07 127
18619.36 124
18620.65 131
18621.94 127
18623.23 99
18624.52 87
18625.81 87
18627.10 91
18628.39 105
18629.68 109
18630.97 99
18632.26 110
18633.55 121
18634.84 108
18636.13 138
18637.42 88
18638.71 94
18640.00 112
18641.29 105
18642.58 100
18643.87 91
18645.16 61
18646.45 84
18647.74 89
18649.03 84
18650.32 92
18651.61 63
18652.90 101
18654.19 71
18655.48 115
18656.78 108
18658.07 107
18659.36 105
18660.65 104
18661.94 80
18663.23 96
18664.52 73
18665.81 110
18667.10 114
18668.40 108
18669.69 109
18670.98 116
18672.27 112
18673.56 89
18674.85 105
18676.14 106
18677.44 114
18678.73 79
18680.02 93
18681.31 97
18682.60 103
18683.90 88
18685.19 92
18686.48 121
18687.77 106
18689.06 98
18690.36 99
18691.65 106
18692.94 101
18694.23 89
18695.52 86
18696.82 95
18698.11 94
18699.40 87
18700.69 109
18701.99 119
18703.28 104
18704.57 96
18705.86 91
18707.16 86
18708.45 80
18709.74 93
18711.04 142
18712.33 77
18713.62 84
18714.91 109
18716.21 81
18717.50 128
18718.79 96
18720.09 105
18721.38 92
18722.67 97
18723.97 105
18725.26 101
18726.55 74
18727.85 102
18729.14 109
18730.43 75
18731.73 82
18733.02 90
18734.31 76
18735.61 95
18736.90 115
18738.19 90
18739.49 88
18740.78 115
18742.08 103
18743.37 96
18744.66 83
18745.96 108
18747.25 115
18748.55 104
18749.84 96
18751.13 96
18752.43 82
18753.72 86
18755.02 83
18756.31 94
18757.61 82
18758.90 97
18760.20 89
18761.49 71
18762.78 96
18764.08 108
18765.37 90
18766.67 96
18767.96 92
18769.26 92
18770.55 92
18771.85 94
18773.14 90
18774.44 86
18775.73 85
18777.03 81
18778.32 95
18779.62 97
18780.91 122
18782.21 103
18783.50 104
18784.80 82
18786.10 95
18787.39 99
18788.69 105
18789.98 111
18791.28 101
18792.57 112
18793.87 116
18795.16 114
18796.46 82
18797.76 81
18799.05 91
18800.35 111
18801.64 118
18802.94 83
18804.24 93
18805.53 101
18806.83 118
18808.12 107
18809.42 101
18810.72 104
18812.01 91
18813.31 100
18814.61 88
18815.90 119
18817.20 100
18818.50 107
18819.79 95
18821.09 94
18822.39 90
18823.68 130
18824.98 110
18826.28 109
18827.57 115
18828.87 93
18830.17 98
18831.46 114
18832.76 86
18834.06 96
18835.35 99
18836.65 100
18837.95 84
18839.25 90
18840.54 88
18841.84 120
18843.14 111
18844.44 88
18845.73 91
18847.03 87
18848.33 80
18849.63 85
18850.92 94
18852.22 91
18853.52 95
18854.82 106
18856.11 99
18857.41 108
18858.71 140
18860.01 112
18861.31 110
18862.60 95
18863.90 84
18865.20 91
18866.50 108
18867.80 86
18869.10 92
18870.39 93
18871.69 82
18872.99 98
18874.29 76
18875.59 87
18876.89 105
18878.18 120
18879.48 95
18880.78 95
18882.08 84
18883.38 100
18884.68 106
18885.98 91
18887.28 106
18888.57 86
18889.87 104
18891.17 115
18892.47 104
18893.77 120
18895.07 91
18896.37 89
18897.67 119
18898.97 109
18900.27 94
18901.57 70
18902.87 97
18904.17 85
18905.47 104
18906.76 100
18908.06 96
18909.36 101
18910.66 118
18911.96 112
18913.26 98
18914.56 103
18915.86 79
18917.16 97
18918.46 111
18919.76 102
18921.06 100
18922.36 106
18923.66 100
18924.96 103
18926.26 102
18927.56 81
18928.86 91
18930.17 80
18931.47 94
18932.77 107
18934.07 106
18935.37 94
18936.67 98
18937.97 108
18939.27 121
18940.57 94
18941.87 100
18943.17 92
18944.47 127
18945.77 102
18947.07 99
18948.38 117
18949.68 112
18950.98 136
18952.28 121
18953.58 102
18954.88 106
18956.18 82
18957.48 94
18958.79 115
18960.09 102
18961.39 90
18962.69 92
18963.99 88
18965.29 94
18966.59 88
18967.90 94
18969.20 99
18970.50 113
18971.80 71
18973.10 67
18974.41 89
18975.71 100
18977.01 114
18978.31 97
18979.61 89
18980.92 114
18982.22 110
18983.52 98
18984.82 91
18986.12 89
18987.43 85
18988.73 108
18990.03 88
18991.33 79
18992.64 90
18993.94 87
18995.24 111
18996.54 87
18997.85 76
18999.15 92
19000.45 98
19001.76 99
19003.06 131
19004.36 98
19005.66 105
19006.97 82
19008.27 92
19009.57 126
19010.88 102
19012.18 115
19013.48 93
19014.79 109
19016.09 110
19017.39 89
19018.70 90
19020.00 101
19021.30 80
19022.61 90
19023.91 102
19025.22 84
19026.52 86
19027.82 97
19029.13 78
19030.43 83
19031.73 99
19033.04 93
19034.34 126
19035.65 91
19036.95 82
19038.25 93
19039.56 95
19040.86 98
19042.17 110
19043.47 107
19044.78 84
19046.08 93
19047.38 140
19048.69 93
19049.99 77
19051.30 83
19052.60 120
19053.91 112
19055.21 77
19056.52 93
19057.82 72
19059.13 86
19060.43 75
19061.74 100
19063.04 78
19064.35 85
19065.65 105
19066.96 85
19068.26 88
19069.57 99
19070.87 106
19072.18 115
19073.48 83
19074.79 93
19076.09 108
19077.40 107
19078.70 83
19080.01 75
19081.32 111
19082.62 83
19083.93 96
19085.23 93
19086.54 80
19087.84 75
19089.15 95
19090.46 106
19091.76 89
19093.07 74
19094.37 100
19095.68 99
19096.99 103
19098.29 96
19099.60 102
19100.90 91
19102.21 108
19103.52 76
19104.82 94
19106.13 98
19107.44 75
19108.74 79
19110.05 98
19111.36 102
19112.66 100
19113.97 105
19115.28 89
19116.58 103
19117.89 74
19119.20 97
19120.50 93
19121.81 102
19123.12 98
19124.43 104
19125.73 110
19127.04 98
19128.35 103
19129.65 78
19130.96 83
19132.27 88
19133.58 75
19134.88 68
19136.19 102
19137.50 92
19138.81 92
19140.11 102
19141.42 101
19142.73 115
19144.04 116
19145.34 93
19146.65 90
19147.96 96
19149.27 107
19150.58 91
19151.88 87
19153.19 94
19154.50 111
19155.81 104
19157.12 80
19158.42 70
19159.73 83
19161.04 94
19162.35 87
19163.66 91
19164.97 93
19166.28 98
19167.58 98
19168.89 93
19170.20 98
19171.51 97
19172.82 93
19174.13 91
19175.44 102
19176.75 88
19178.05 84
19179.36 97
19180.67 83
19181.98 83
19183.29 80
19184.60 103
19185.91 111
19187.22 98
19188.53 86
19189.84 91
19191.15 81
19192.46 109
19193.76 96
19195.07 80
19196.38 98
19197.69 95
19199.00 87
19200.31 82
19201.62 94
19202.93 101
19204.24 94
19205.55 76
19206.86 115
19208.17 101
19209.48 101
19210.79 92
19212.10 80
19213.41 74
19214.72 96
19216.03 90
19217.34 92
19218.65 95
19219.96 94
19221.27 89
19222.58 84
19223.89 91
19225.20 79
19226.52 93
19227.83 85
19229.14 95
19230.45 82
19231.76 103
19233.07 95
19234.38 70
19235.69 73
19237.00 77
19238.31 82
19239.62 107
19240.93 117
19242.25 70
19243.56 72
19244.87 90
19246.18 106
19247.49 111
19248.80 94
19250.11 66
19251.42 86
19252.74 82
19254.05 85
19255.36 89
19256.67 106
19257.98 95
19259.29 86
19260.61 76
19261.92 90
19263.23 106
19264.54 85
19265.85 90
19267.17 97
19268.48 98
19269.79 74
19271.10 117
19272.41 92
19273.73 76
19275.04 84
19276.35 93
19277.66 80
19278.98 104
19280.29 93
19281.60 77
19282.91 100
19284.23 101
19285.54 95
19286.85 109
19288.16 92
19289.48 105
19290.79 85
19292.10 83
19293.41 100
19294.73 112
19296.04 92
19297.35 101
19298.67 102
19299.98 88
19301.29 89
19302.61 94
19303.92 83
19305.23 89
19306.55 106
19307.86 118
19309.17 96
19310.49 93
19311.80 72
19313.11 76
19314.43 111
19315.74 94
19317.05 107
19318.37 90
19319.68 97
19320.99 90
19322.31 102
19323.62 86
19324.94 86
19326.25 81
19327.56 105
19328.88 88
19330.19 101
19331.51 102
19332.82 76
19334.14 86
19335.45 80
19336.76 80
19338.08 127
19339.39 115
19340.71 75
19342.02 93
19343.34 112
19344.65 107
19345.97 69
19347.28 83
19348.59 105
19349.91 90
19351.22 77
19352.54 83
19353.85 75
19355.17 89
19356.48 107
19357.80 80
19359.11 103
19360.43 82
19361.74 77
19363.06 114
19364.38 102
19365.69 105
19367.01 110
19368.32 90
19369.64 89
19370.95 71
19372.27 90
19373.58 96
19374.90 92
19376.21 87
19377.53 85
19378.85 102
19380.16 79
19381.48 104
19382.79 84
19384.11 77
19385.43 82
19386.74 108
19388.06 92
19389.37 79
19390.69 80
19392.01 61
19393.32 59
19394.64 91
19395.96 94
19397.27 98
19398.59 96
19399.91 82
19401.22 83
19402.54 87
19403.85 82
19405.17 94
19406.49 84
19407.80 85
19409.12 107
19410.44 84
19411.76 85
19413.07 97
19414.39 91
19415.71 95
19417.02 83
19418.34 98
19419.66 74
19420.98 94
19422.29 109
19423.61 95
19424.93 94
19426.24 80
19427.56 93
19428.88 96
19430.20 96
19431.51 104
19432.83 122
19434.15 100
19435.47 98
19436.79 94
19438.10 93
19439.42 89
19440.74 90
19442.06 73
19443.37 88
19444.69 96
19446.01 75
19447.33 94
19448.65 101
19449.97 95
19451.28 81
19452.60 73
19453.92 100
19455.24 104
19456.56 94
19457.88 99
19459.19 78
19460.51 81
19461.83 114
19463.15 80
19464.47 87
19465.79 69
19467.11 101
19468.42 88
19469.74 71
19471.06 87
19472.38 102
19473.70 109
19475.02 97
19476.34 96
19477.66 95
19478.98 105
19480.30 93
19481.62 96
19482.93 82
19484.25 74
19485.57 77
19486.89 94
19488.21 88
19489.53 90
19490.85 98
19492.17 93
19493.49 105
19494.81 105
19496.13 87
19497.45 105
19498.77 95
19500.09 80
19501.41 103
19502.73 102
19504.05 99
19505.37 92
19506.69 92
19508.01 90
19509.33 101
19510.65 107
19511.97 125
19513.29 88
19514.61 98
19515.93 100
19517.25 104
19518.57 104
19519.89 94
19521.21 104
19522.54 126
19523.86 98
19525.18 76
19526.50 100
19527.82 105
19529.14 102
19530.46 85
19531.78 84
19533.10 111
19534.42 107
19535.74 85
19537.07 122
19538.39 99
19539.71 91
19541.03 118
19542.35 100
19543.67 78
19544.99 85
19546.31 97
19547.64 98
19548.96 112
19550.28 88
19551.60 77
19552.92 63
19554.24 117
19555.57 100
19556.89 74
19558.21 81
19559.53 98
19560.85 120
19562.18 77
19563.50 89
19564.82 98
19566.14 76
19567.46 71
19568.79 83
19570.11 93
19571.43 78
19572.75 102
19574.08 93
19575.40 89
19576.72 85
19578.04 99
19579.37 124
19580.69 82
19582.01 76
19583.33 82
19584.66 103
19585.98 114
19587.30 96
19588.63 70
19589.95 91
19591.27 99
19592.59 106
19593.92 116
19595.24 102
19596.56 90
19597.89 95
19599.21 90
19600.53 92
19601.86 79
19603.18 102
19604.50 111
19605.83 95
19607.15 87
19608.47 101
19609.80 99
19611.12 80
19612.45 83
19613.77 73
19615.09 86
19616.42 112
19617.74 108
19619.06 83
19620.39 66
19621.71 73
19623.04 67
19624.36 79
19625.69 69
19627.01 81
19628.33 94
19629.66 80
19630.98 76
19632.31 80
19633.63 78
19634.96 119
19636.28 87
19637.60 94
19638.93 102
19640.25 86
19641.58 85
19642.90 77
19644.23 80
19645.55 73
19646.88 115
19648.20 92
19649.53 78
19650.85 77
19652.18 99
19653.50 106
19654.83 93
19656.15 110
19657.48 90
19658.80 101
19660.13 92
19661.45 89
19662.78 78
19664.11 111
19665.43 82
19666.76 102
19668.08 103
19669.41 90
19670.73 106
19672.06 88
19673.39 74
19674.71 83
19676.04 83
19677.36 112
19678.69 110
19680.01 96
19681.34 92
19682.67 78
19683.99 92
19685.32 82
19686.65 78
19687.97 82
19689.30 74
19690.62 80
19691.95 75
19693.28 76
19694.60 104
19695.93 94
19697.26 106
19698.58 91
19699.91 90
19701.24 96
19702.56 105
19703.89 91
19705.22 82
19706.54 87
19707.87 100
19709.20 61
19710.53 86
19711.85 95
19713.18 96
19714.51 77
19715.83 105
19717.16 91
19718.49 96
19719.82 113
19721.14 93
19722.47 81
19723.80 95
19725.13 86
19726.45 90
19727.78 91
19729.11 114
19730.44 85
19731.76 92
19733.09 81
19734.42 88
19735.75 88
19737.08 90
19738.40 72
19739.73 89
19741.06 107
19742.39 104
19743.72 93
19745.04 86
19746.37 81
19747.70 115
19749.03 97
19750.36 103
19751.69 89
19753.01 94
19754.34 81
19755.67 70
19757.00 101
19758.33 102
19759.66 106
19760.99 87
19762.31 98
19763.64 106
19764.97 108
19766.30 98
19767.63 92
19768.96 66
19770.29 81
19771.62 101
19772.95 101
19774.28 105
19775.60 104
19776.93 84
19778.26 68
19779.59 75
19780.92 85
19782.25 89
19783.58 79
19784.91 76
19786.24 109
19787.57 115
19788.90 92
19790.23 103
19791.56 97
19792.89 75
19794.22 110
19795.55 94
19796.88 85
19798.21 98
19799.54 65
19800.87 87
19802.20 81
19803.53 86
19804.86 95
19806.19 80
19807.52 84
19808.85 83
19810.18 92
19811.51 71
19812.84 93
19814.17 88
19815.50 91
19816.83 100
19818.16 80
19819.49 85
19820.83 84
19822.16 99
19823.49 81
19824.82 89
19826.15 105
19827.48 97
19828.81 107
19830.14 107
19831.47 126
19832.80 93
19834.14 74
19835.47 101
19836.80 108
19838.13 108
19839.46 121
19840.79 127
19842.12 100
19843.46 92
19844.79 103
19846.12 90
19847.45 95
19848.78 95
19850.11 86
19851.45 100
19852.78 80
19854.11 61
19855.44 63
19856.77 97
19858.11 96
19859.44 92
19860.77 105
19862.10 81
19863.43 82
19864.77 77
19866.10 82
19867.43 93
19868.76 96
19870.10 85
19871.43 85
19872.76 95
19874.09 88
19875.43 119
19876.76 96
19878.09 83
19879.42 73
19880.76 101
19882.09 105
19883.42 108
19884.75 81
19886.09 72
19887.42 81
19888.75 75
19890.09 90
19891.42 104
19892.75 84
19894.09 85
19895.42 90
19896.75 94
19898.09 95
19899.42 81
19900.75 84
19902.09 93
19903.42 90
19904.75 94
19906.09 94
19907.42 74
19908.75 99
19910.09 125
19911.42 103
19912.76 131
19914.09 99
19915.42 84
19916.76 108
19918.09 91
19919.43 116
19920.76 93
19922.09 93
19923.43 73
19924.76 89
19926.10 99
19927.43 109
19928.77 84
19930.10 79
19931.43 93
19932.77 85
19934.10 96
19935.44 81
19936.77 102
19938.11 88
19939.44 98
19940.78 97
19942.11 99
19943.45 90
19944.78 77
19946.12 101
19947.45 82
19948.79 91
19950.12 82
19951.46 94
19952.79 109
19954.13 96
19955.46 100
19956.80 91
19958.13 90
19959.47 97
19960.80 119
19962.14 97
19963.48 96
19964.81 93
19966.15 102
19967.48 101
19968.82 97
19970.15 95
19971.49 99
19972.83 105
19974.16 94
19975.50 116
19976.83 91
19978.17 108
19979.51 92
19980.84 101
19982.18 85
19983.51 77
19984.85 88
19986.19 79
19987.52 88
19988.86 103
19990.20 86
19991.53 124
19992.87 101
19994.21 109
19995.54 92
19996.88 76
19998.22 101
19999.55 111
20000.89 98
20002.23 118
20003.56 94
20004.90 83
20006.24 102
20007.57 112
20008.91 102
20010.25 91
20011.59 110
20012.92 102
20014.26 101
20015.60 80
20016.94 101
20018.27 110
20019.61 74
20020.95 96
20022.28 81
20023.62 91
20024.96 83
20026.30 113
20027.64 104
20028.97 109
20030.31 107
20031.65 105
20032.99 107
20034.32 108
20035.66 99
20037.00 113
20038.34 112
20039.68 98
20041.02 100
20042.35 120
20043.69 84
20045.03 96
20046.37 78
20047.71 99
20049.05 107
20050.38 105
20051.72 95
20053.06 95
20054.40 138
20055.74 93
20057.08 87
20058.42 108
20059.75 105
20061.09 92
20062.43 82
20063.77 85
20065.11 89
20066.45 117
20067.79 110
20069.13 128
20070.47 111
20071.81 109
20073.14 103
20074.48 87
20075.82 98
20077.16 101
20078.50 102
20079.84 111
20081.18 101
20082.52 92
20083.86 89
20085.20 95
20086.54 106
20087.88 75
20089.22 90
20090.56 78
20091.90 87
20093.24 95
20094.58 121
20095.92 132
20097.26 92
20098.60 109
20099.94 117
20101.28 81
20102.62 90
20103.96 108
20105.30 113
20106.64 102
20107.98 88
20109.32 99
20110.66 112
20112.00 88
20113.34 108
20114.68 106
20116.02 87
20117.36 104
20118.71 118
20120.05 95
20121.39 95
20122.73 93
20124.07 96
20125.41 89
20126.75 108
20128.09 112
20129.43 105
20130.77 95
20132.12 102
20133.46 117
20134.80 99
20136.14 127
20137.48 98
20138.82 79
20140.16 98
20141.51 110
20142.85 123
20144.19 81
20145.53 94
