# Supplementary material for: MALDI-TOF MS typing enables the classification of brewing yeasts of the genus Saccharomyces to major beer styles
Source: PLoS One. 2017 Aug 9;12(8):e0181694. doi: 10.1371/journal.pone.0181694 (PMC5549903; doi:10.1371/journal.pone.0181694)
Supplement: S6 File — The directory includes 90 raw files and was zipped to “.zip”; the folder has three strains with 30 spectra per strain; S1 Text explains the raw files with an example and Table 1 represents the yeast strains used within the experiment. (ZIP) [file pone.0181694.s009.zip › 16-18/30276-3478-Lag-Lag-Lag-YPG-18h-E-E_2016-09-22_5_0_A3_1.dat]

1999.90 3348
2000.32 3358
2000.75 3407
2001.17 3466
2001.59 3300
2002.01 3327
2002.43 3308
2002.86 3236
2003.28 3089
2003.70 3141
2004.12 3146
2004.54 3235
2004.97 3120
2005.39 3191
2005.81 3238
2006.23 3185
2006.66 3253
2007.08 3254
2007.50 3307
2007.92 3330
2008.35 3328
2008.77 3321
2009.19 3210
2009.61 3282
2010.04 3323
2010.46 3368
2010.88 3313
2011.31 3222
2011.73 3109
2012.15 3076
2012.57 3113
2013.00 3028
2013.42 2999
2013.84 3042
2014.27 3007
2014.69 3058
2015.11 3195
2015.54 3381
2015.96 3362
2016.38 3450
2016.81 3434
2017.23 3434
2017.65 3515
2018.08 3531
2018.50 3584
2018.93 3607
2019.35 3680
2019.77 3622
2020.20 3585
2020.62 3592
2021.04 3515
2021.47 3565
2021.89 3449
2022.32 3431
2022.74 3352
2023.17 3326
2023.59 3259
2024.01 3361
2024.44 3335
2024.86 3222
2025.29 3205
2025.71 3159
2026.14 3188
2026.56 3082
2026.98 2941
2027.41 3057
2027.83 3117
2028.26 3089
2028.68 3133
2029.11 3046
2029.53 2869
2029.96 2831
2030.38 2715
2030.81 2908
2031.23 2998
2031.66 2916
2032.08 2844
2032.51 2884
2032.93 3080
2033.36 3135
2033.78 3017
2034.21 3057
2034.63 3117
2035.06 3105
2035.49 3224
2035.91 3145
2036.34 3164
2036.76 3285
2037.19 3410
2037.61 3360
2038.04 3353
2038.47 3371
2038.89 3313
2039.32 3243
2039.74 3274
2040.17 3187
2040.59 3181
2041.02 3285
2041.45 3214
2041.87 3121
2042.30 3098
2042.73 3090
2043.15 3067
2043.58 3105
2044.00 3024
2044.43 3102
2044.86 3070
2045.28 3066
2045.71 3060
2046.14 3006
2046.56 3034
2046.99 3117
2047.42 3181
2047.84 3276
2048.27 3226
2048.70 3276
2049.12 3210
2049.55 3194
2049.98 3203
2050.40 3227
2050.83 3167
2051.26 3073
2051.69 3064
2052.11 3111
2052.54 3041
2052.97 3040
2053.40 3062
2053.82 3060
2054.25 3004
2054.68 3075
2055.10 3039
2055.53 3030
2055.96 3151
2056.39 3209
2056.82 3229
2057.24 3174
2057.67 3148
2058.10 3064
2058.53 3190
2058.95 3153
2059.38 3120
2059.81 3183
2060.24 3154
2060.67 3174
2061.09 3274
2061.52 3243
2061.95 3330
2062.38 3300
2062.81 3369
2063.24 3327
2063.66 3333
2064.09 3411
2064.52 3417
2064.95 3450
2065.38 3468
2065.81 3535
2066.24 3473
2066.66 3458
2067.09 3511
2067.52 3403
2067.95 3358
2068.38 3178
2068.81 3149
2069.24 3075
2069.67 3031
2070.10 3073
2070.52 3091
2070.95 3035
2071.38 3081
2071.81 3024
2072.24 3109
2072.67 3078
2073.10 3158
2073.53 3202
2073.96 3245
2074.39 3355
2074.82 3457
2075.25 3547
2075.68 3516
2076.11 3592
2076.54 3482
2076.97 3347
2077.40 3360
2077.83 3406
2078.26 3463
2078.69 3494
2079.12 3582
2079.55 3516
2079.98 3550
2080.41 3596
2080.84 3523
2081.27 3625
2081.70 3508
2082.13 3588
2082.56 3614
2082.99 3553
2083.42 3628
2083.85 3585
2084.28 3528
2084.71 3444
2085.14 3473
2085.57 3555
2086.00 3670
2086.43 3653
2086.86 3647
2087.29 3676
2087.73 3730
2088.16 3699
2088.59 3456
2089.02 3365
2089.45 3417
2089.88 3293
2090.31 3260
2090.74 3250
2091.17 3222
2091.61 3250
2092.04 3184
2092.47 3243
2092.90 3257
2093.33 3231
2093.76 3279
2094.19 3363
2094.63 3393
2095.06 3442
2095.49 3415
2095.92 3422
2096.35 3387
2096.78 3339
2097.22 3386
2097.65 3283
2098.08 3224
2098.51 3308
2098.94 3275
2099.38 3178
2099.81 3224
2100.24 3148
2100.67 3076
2101.11 3133
2101.54 3150
2101.97 3127
2102.40 3114
2102.83 3108
2103.27 3100
2103.70 3194
2104.13 3172
2104.56 3092
2105.00 3154
2105.43 3211
2105.86 3208
2106.30 3246
2106.73 3278
2107.16 3365
2107.59 3359
2108.03 3301
2108.46 3350
2108.89 3499
2109.33 3414
2109.76 3201
2110.19 3266
2110.63 3359
2111.06 3297
2111.49 3253
2111.93 3234
2112.36 3192
2112.79 3213
2113.23 3293
2113.66 3199
2114.09 3209
2114.53 3194
2114.96 3173
2115.40 3014
2115.83 2983
2116.26 3060
2116.70 3025
2117.13 3022
2117.56 3161
2118.00 3109
2118.43 3036
2118.87 3049
2119.30 3028
2119.73 3092
2120.17 3204
2120.60 3237
2121.04 3313
2121.47 3308
2121.91 3382
2122.34 3436
2122.78 3406
2123.21 3273
2123.64 3288
2124.08 3336
2124.51 3357
2124.95 3328
2125.38 3336
2125.82 3358
2126.25 3389
2126.69 3410
2127.12 3502
2127.56 3841
2127.99 4056
2128.43 4230
2128.86 4440
2129.30 4794
2129.73 5126
2130.17 5137
2130.60 5043
2131.04 4976
2131.47 4788
2131.91 4565
2132.35 4471
2132.78 4238
2133.22 4066
2133.65 3840
2134.09 3748
2134.52 3673
2134.96 3605
2135.40 3489
2135.83 3409
2136.27 3407
2136.70 3406
2137.14 3351
2137.57 3312
2138.01 3248
2138.45 3324
2138.88 3484
2139.32 3263
2139.76 3096
2140.19 3187
2140.63 3264
2141.06 3135
2141.50 3165
2141.94 3141
2142.37 3210
2142.81 3174
2143.25 3219
2143.68 3213
2144.12 3213
2144.56 3231
2144.99 3253
2145.43 3219
2145.87 3286
2146.30 3231
2146.74 3380
2147.18 3500
2147.62 3550
2148.05 3562
2148.49 3772
2148.93 4024
2149.36 4037
2149.80 4076
2150.24 4036
2150.68 4293
2151.11 4259
2151.55 4232
2151.99 4301
2152.43 4264
2152.86 4025
2153.30 3895
2153.74 3779
2154.18 3664
2154.61 3613
2155.05 3501
2155.49 3442
2155.93 3460
2156.37 3491
2156.80 3346
2157.24 3384
2157.68 3436
2158.12 3446
2158.56 3593
2158.99 3602
2159.43 3679
2159.87 3788
2160.31 3758
2160.75 3816
2161.19 3992
2161.62 4016
2162.06 4061
2162.50 3960
2162.94 4147
2163.38 4106
2163.82 4213
2164.26 4181
2164.69 4105
2165.13 4063
2165.57 3961
2166.01 3976
2166.45 3821
2166.89 3857
2167.33 3826
2167.77 3792
2168.21 3815
2168.65 3806
2169.08 3792
2169.52 3952
2169.96 3959
2170.40 4084
2170.84 4128
2171.28 3966
2171.72 4148
2172.16 4120
2172.60 4034
2173.04 3953
2173.48 4040
2173.92 4066
2174.36 4025
2174.80 3934
2175.24 3992
2175.68 4038
2176.12 4139
2176.56 4124
2177.00 4162
2177.44 4236
2177.88 4265
2178.32 4404
2178.76 4548
2179.20 4729
2179.64 4767
2180.08 4680
2180.52 4684
2180.96 4710
2181.40 4576
2181.84 4424
2182.28 4331
2182.72 4071
2183.16 3886
2183.60 3807
2184.04 3804
2184.48 3729
2184.93 3575
2185.37 3591
2185.81 3611
2186.25 3742
2186.69 3992
2187.13 4160
2187.57 4362
2188.01 4589
2188.45 4856
2188.89 4966
2189.34 4904
2189.78 4884
2190.22 4786
2190.66 4591
2191.10 4445
2191.54 4221
2191.98 4190
2192.43 4025
2192.87 3846
2193.31 4060
2193.75 4040
2194.19 3988
2194.63 4084
2195.08 4116
2195.52 4203
2195.96 4257
2196.40 4344
2196.84 4394
2197.29 4266
2197.73 4266
2198.17 4070
2198.61 3973
2199.06 3906
2199.50 3879
2199.94 3844
2200.38 3861
2200.82 3787
2201.27 3762
2201.71 3745
2202.15 3736
2202.59 3685
2203.04 3755
2203.48 3813
2203.92 3771
2204.37 3987
2204.81 4081
2205.25 4029
2205.69 4021
2206.14 4177
2206.58 4292
2207.02 4385
2207.47 4380
2207.91 4318
2208.35 4376
2208.80 4341
2209.24 4400
2209.68 4320
2210.13 4251
2210.57 4246
2211.01 4082
2211.46 3977
2211.90 4095
2212.34 4020
2212.79 3816
2213.23 3846
2213.67 3790
2214.12 3806
2214.56 3706
2215.01 3722
2215.45 3762
2215.89 3756
2216.34 3614
2216.78 3577
2217.23 3629
2217.67 3706
2218.11 3637
2218.56 3623
2219.00 3607
2219.45 3545
2219.89 3684
2220.34 3828
2220.78 3843
2221.22 3951
2221.67 4007
2222.11 4141
2222.56 4146
2223.00 4146
2223.45 4297
2223.89 4423
2224.34 4490
2224.78 4604
2225.23 4810
2225.67 4875
2226.12 4872
2226.56 4909
2227.01 4949
2227.45 4974
2227.90 4828
2228.34 4782
2228.79 4713
2229.23 4685
2229.68 4770
2230.12 4701
2230.57 4696
2231.01 4737
2231.46 4792
2231.90 4652
2232.35 4622
2232.80 4586
2233.24 4505
2233.69 4372
2234.13 4276
2234.58 4390
2235.02 4305
2235.47 4225
2235.92 4054
2236.36 4086
2236.81 4000
2237.25 4107
2237.70 4078
2238.15 4062
2238.59 4023
2239.04 4013
2239.49 4032
2239.93 3956
2240.38 3848
2240.82 3875
2241.27 3780
2241.72 3567
2242.16 3625
2242.61 3674
2243.06 3638
2243.50 3569
2243.95 3635
2244.40 3601
2244.84 3586
2245.29 3613
2245.74 3810
2246.19 3605
2246.63 3683
2247.08 3754
2247.53 3726
2247.97 3812
2248.42 3749
2248.87 3765
2249.32 3831
2249.76 3737
2250.21 3751
2250.66 3699
2251.10 3730
2251.55 3733
2252.00 3646
2252.45 3701
2252.89 3824
2253.34 3763
2253.79 3768
2254.24 3694
2254.69 3687
2255.13 3695
2255.58 3728
2256.03 3715
2256.48 3714
2256.93 3693
2257.37 3819
2257.82 3690
2258.27 3667
2258.72 3721
2259.17 3724
2259.61 3762
2260.06 3812
2260.51 3872
2260.96 3984
2261.41 4006
2261.86 4023
2262.31 4187
2262.75 4200
2263.20 4185
2263.65 4210
2264.10 4196
2264.55 4248
2265.00 4276
2265.45 4252
2265.90 4256
2266.34 4254
2266.79 4271
2267.24 4290
2267.69 4327
2268.14 4466
2268.59 4547
2269.04 4602
2269.49 4760
2269.94 4864
2270.39 5038
2270.84 5099
2271.29 5262
2271.74 5380
2272.18 5417
2272.63 5620
2273.08 6026
2273.53 6367
2273.98 7016
2274.43 8152
2274.88 9557
2275.33 10873
2275.78 12061
2276.23 12980
2276.68 13806
2277.13 13820
2277.58 13286
2278.03 12646
2278.48 11578
2278.93 10176
2279.38 9037
2279.83 8138
2280.28 7258
2280.73 6482
2281.19 5789
2281.64 5267
2282.09 4936
2282.54 4794
2282.99 4636
2283.44 4467
2283.89 4426
2284.34 4403
2284.79 4288
2285.24 4311
2285.69 4281
2286.14 4256
2286.59 4268
2287.04 4343
2287.50 4539
2287.95 4628
2288.40 5058
2288.85 5664
2289.30 6323
2289.75 6955
2290.20 7763
2290.65 8067
2291.11 8213
2291.56 8268
2292.01 8106
2292.46 7659
2292.91 7458
2293.36 7031
2293.82 6524
2294.27 6111
2294.72 5728
2295.17 5462
2295.62 5226
2296.07 4887
2296.53 4788
2296.98 4579
2297.43 4546
2297.88 4534
2298.33 4402
2298.79 4292
2299.24 4359
2299.69 4406
2300.14 4521
2300.60 4316
2301.05 4275
2301.50 4323
2301.95 4188
2302.41 4185
2302.86 4194
2303.31 4139
2303.76 4117
2304.22 4239
2304.67 4246
2305.12 4193
2305.57 4173
2306.03 4223
2306.48 4327
2306.93 4353
2307.39 4393
2307.84 4418
2308.29 4448
2308.75 4511
2309.20 4621
2309.65 4715
2310.11 4819
2310.56 4935
2311.01 4905
2311.47 4960
2311.92 4934
2312.37 4953
2312.83 5099
2313.28 5245
2313.73 5198
2314.19 5317
2314.64 5417
2315.09 5426
2315.55 5336
2316.00 5287
2316.46 5212
2316.91 5076
2317.36 4963
2317.82 4877
2318.27 4829
2318.73 4774
2319.18 4943
2319.63 4744
2320.09 4774
2320.54 4813
2321.00 4750
2321.45 4649
2321.91 4453
2322.36 4385
2322.82 4283
2323.27 4266
2323.72 4094
2324.18 4033
2324.63 4036
2325.09 4156
2325.54 4282
2326.00 4187
2326.45 4320
2326.91 4307
2327.36 4319
2327.82 4367
2328.27 4496
2328.73 4522
2329.18 4483
2329.64 4444
2330.09 4412
2330.55 4392
2331.00 4224
2331.46 4143
2331.92 3981
2332.37 3900
2332.83 3941
2333.28 3913
2333.74 3894
2334.19 3769
2334.65 3801
2335.10 3817
2335.56 3879
2336.02 3928
2336.47 3926
2336.93 3937
2337.38 4051
2337.84 4078
2338.30 4029
2338.75 3937
2339.21 3904
2339.66 4010
2340.12 3850
2340.58 3847
2341.03 3981
2341.49 4035
2341.95 3900
2342.40 3850
2342.86 3880
2343.32 3883
2343.77 3681
2344.23 3604
2344.68 3736
2345.14 3830
2345.60 3729
2346.06 3715
2346.51 3683
2346.97 3682
2347.43 3736
2347.88 3802
2348.34 3952
2348.80 3988
2349.25 4000
2349.71 4057
2350.17 4170
2350.63 4147
2351.08 4203
2351.54 4235
2352.00 4204
2352.46 4206
2352.91 4359
2353.37 4237
2353.83 4227
2354.29 4259
2354.74 4311
2355.20 4166
2355.66 4163
2356.12 4043
2356.57 4075
2357.03 3972
2357.49 4091
2357.95 3998
2358.41 4144
2358.86 4135
2359.32 4287
2359.78 4407
2360.24 4307
2360.70 4264
2361.15 4385
2361.61 4449
2362.07 4509
2362.53 4439
2362.99 4538
2363.45 4506
2363.91 4457
2364.36 4529
2364.82 4411
2365.28 4539
2365.74 4698
2366.20 4597
2366.66 4606
2367.12 4471
2367.57 4399
2368.03 4373
2368.49 4351
2368.95 4301
2369.41 4229
2369.87 4297
2370.33 4330
2370.79 4627
2371.25 4648
2371.71 4720
2372.17 4835
2372.63 4988
2373.09 5370
2373.54 5706
2374.00 5836
2374.46 5993
2374.92 6023
2375.38 5882
2375.84 5581
2376.30 5391
2376.76 5286
2377.22 5096
2377.68 4851
2378.14 4750
2378.60 4498
2379.06 4513
2379.52 4427
2379.98 4235
2380.44 4333
2380.90 4234
2381.36 4160
2381.82 4163
2382.28 4034
2382.74 3965
2383.20 3936
2383.66 3841
2384.12 3804
2384.59 3813
2385.05 3817
2385.51 3818
2385.97 3771
2386.43 3833
2386.89 3884
2387.35 3950
2387.81 4020
2388.27 4212
2388.73 4221
2389.19 4266
2389.65 4410
2390.12 4404
2390.58 4488
2391.04 4630
2391.50 4683
2391.96 4810
2392.42 4731
2392.88 4506
2393.34 4600
2393.81 4581
2394.27 4407
2394.73 4312
2395.19 4279
2395.65 4286
2396.11 4328
2396.57 4285
2397.04 4198
2397.50 4271
2397.96 4530
2398.42 4547
2398.88 4471
2399.35 4532
2399.81 4457
2400.27 4492
2400.73 4541
2401.19 4429
2401.66 4397
2402.12 4388
2402.58 4439
2403.04 4361
2403.51 4316
2403.97 4514
2404.43 4670
2404.89 4765
2405.36 4856
2405.82 4851
2406.28 4964
2406.74 4838
2407.21 4747
2407.67 4629
2408.13 4509
2408.59 4344
2409.06 4229
2409.52 4096
2409.98 4036
2410.45 4048
2410.91 4076
2411.37 4051
2411.84 4069
2412.30 4262
2412.76 4239
2413.23 4229
2413.69 4178
2414.15 4235
2414.62 4279
2415.08 4340
2415.54 4366
2416.01 4259
2416.47 4283
2416.93 4238
2417.40 4229
2417.86 4366
2418.32 4419
2418.79 4357
2419.25 4415
2419.72 4515
2420.18 4582
2420.64 4571
2421.11 4479
2421.57 4519
2422.04 4538
2422.50 4384
2422.96 4419
2423.43 4323
2423.89 4236
2424.36 4295
2424.82 4285
2425.29 4178
2425.75 4107
2426.22 4009
2426.68 3873
2427.15 3927
2427.61 3967
2428.07 3976
2428.54 3932
2429.00 3952
2429.47 3855
2429.93 3930
2430.40 3839
2430.86 3847
2431.33 3860
2431.79 3836
2432.26 3874
2432.72 4040
2433.19 4089
2433.65 4171
2434.12 4302
2434.59 4337
2435.05 4357
2435.52 4301
2435.98 4307
2436.45 4311
2436.91 4365
2437.38 4376
2437.84 4268
2438.31 4349
2438.78 4334
2439.24 4285
2439.71 4290
2440.17 4342
2440.64 4346
2441.10 4397
2441.57 4357
2442.04 4303
2442.50 4350
2442.97 4287
2443.44 4291
2443.90 4214
2444.37 4035
2444.83 4009
2445.30 4032
2445.77 3929
2446.23 3913
2446.70 3779
2447.17 3908
2447.63 3930
2448.10 3887
2448.57 3822
2449.03 3820
2449.50 3879
2449.97 3884
2450.43 3987
2450.90 3939
2451.37 4154
2451.83 4066
2452.30 4108
2452.77 4087
2453.24 4020
2453.70 3916
2454.17 3813
2454.64 3853
2455.10 3870
2455.57 3866
2456.04 3754
2456.51 3774
2456.97 3731
2457.44 3654
2457.91 3726
2458.38 3755
2458.84 3834
2459.31 3844
2459.78 3842
2460.25 3778
2460.72 3793
2461.18 3826
2461.65 3804
2462.12 3779
2462.59 3738
2463.06 3724
2463.52 3770
2463.99 3800
2464.46 3795
2464.93 3800
2465.40 3901
2465.86 3826
2466.33 3895
2466.80 3940
2467.27 3957
2467.74 3938
2468.21 4098
2468.68 4066
2469.14 4096
2469.61 4196
2470.08 4175
2470.55 4174
2471.02 4210
2471.49 4217
2471.96 4096
2472.43 4048
2472.90 4132
2473.36 4212
2473.83 4237
2474.30 4177
2474.77 4246
2475.24 4388
2475.71 4426
2476.18 4389
2476.65 4355
2477.12 4340
2477.59 4247
2478.06 4256
2478.53 4206
2479.00 4202
2479.47 4177
2479.94 4066
2480.41 3967
2480.87 3934
2481.34 3986
2481.81 3968
2482.28 3794
2482.75 3750
2483.22 3680
2483.69 3668
2484.16 3648
2484.63 3729
2485.10 3720
2485.57 3725
2486.05 3838
2486.52 3887
2486.99 3879
2487.46 3923
2487.93 3888
2488.40 4049
2488.87 4041
2489.34 4027
2489.81 3943
2490.28 3891
2490.75 3947
2491.22 4080
2491.69 4056
2492.16 4002
2492.63 4119
2493.10 4148
2493.58 4171
2494.05 4240
2494.52 4451
2494.99 4410
2495.46 4345
2495.93 4506
2496.40 4545
2496.87 4477
2497.34 4457
2497.82 4411
2498.29 4410
2498.76 4294
2499.23 4091
2499.70 3961
2500.17 3895
2500.64 3800
2501.12 3792
2501.59 3718
2502.06 3652
2502.53 3757
2503.00 3757
2503.48 3705
2503.95 3668
2504.42 3862
2504.89 3988
2505.36 3946
2505.84 4060
2506.31 4231
2506.78 4331
2507.25 4460
2507.72 4648
2508.20 4785
2508.67 4889
2509.14 5054
2509.61 5178
2510.09 5364
2510.56 5666
2511.03 6130
2511.50 6619
2511.98 6896
2512.45 6916
2512.92 7045
2513.40 6932
2513.87 6751
2514.34 6522
2514.81 5909
2515.29 5620
2515.76 5322
2516.23 4952
2516.71 4730
2517.18 4593
2517.65 4399
2518.13 4267
2518.60 4203
2519.07 4182
2519.55 4116
2520.02 4144
2520.49 4152
2520.97 3895
2521.44 3880
2521.91 4011
2522.39 3913
2522.86 3875
2523.34 3880
2523.81 3886
2524.28 3959
2524.76 3848
2525.23 3930
2525.70 3861
2526.18 3953
2526.65 3869
2527.13 4014
2527.60 4032
2528.08 3991
2528.55 3836
2529.02 3879
2529.50 3994
2529.97 3973
2530.45 4051
2530.92 4132
2531.40 4234
2531.87 4300
2532.34 4244
2532.82 4267
2533.29 4357
2533.77 4345
2534.24 4393
2534.72 4377
2535.19 4373
2535.67 4363
2536.14 4372
2536.62 4355
2537.09 4380
2537.57 4494
2538.04 4346
2538.52 4367
2538.99 4288
2539.47 4272
2539.94 4441
2540.42 4309
2540.90 4261
2541.37 4234
2541.85 4369
2542.32 4280
2542.80 4398
2543.27 4453
2543.75 4474
2544.22 4625
2544.70 4573
2545.18 4674
2545.65 5102
2546.13 5416
2546.60 5526
2547.08 5975
2547.56 6094
2548.03 6210
2548.51 6364
2548.98 6294
2549.46 6025
2549.94 6134
2550.41 5942
2550.89 5837
2551.37 5707
2551.84 5582
2552.32 5496
2552.80 5495
2553.27 5475
2553.75 5311
2554.23 5249
2554.70 5159
2555.18 5090
2555.66 5019
2556.13 4922
2556.61 4872
2557.09 4892
2557.56 4820
2558.04 4691
2558.52 4747
2558.99 4652
2559.47 4582
2559.95 4458
2560.43 4430
2560.90 4318
2561.38 4281
2561.86 4255
2562.33 4244
2562.81 4239
2563.29 4180
2563.77 4102
2564.25 4025
2564.72 4034
2565.20 4078
2565.68 3979
2566.16 3963
2566.63 3902
2567.11 4005
2567.59 4016
2568.07 3944
2568.55 3986
2569.02 3833
2569.50 3860
2569.98 3915
2570.46 3931
2570.94 4056
2571.41 4059
2571.89 3993
2572.37 3948
2572.85 3872
2573.33 4014
2573.81 3927
2574.28 3984
2574.76 3970
2575.24 4069
2575.72 4039
2576.20 3948
2576.68 3955
2577.16 3947
2577.64 3815
2578.11 3780
2578.59 3799
2579.07 3764
2579.55 3840
2580.03 3881
2580.51 3884
2580.99 3987
2581.47 3826
2581.95 3880
2582.43 3955
2582.91 3955
2583.39 3873
2583.86 3865
2584.34 3985
2584.82 4007
2585.30 4024
2585.78 4119
2586.26 4100
2586.74 4127
2587.22 4183
2587.70 4116
2588.18 4130
2588.66 4086
2589.14 3916
2589.62 3948
2590.10 3966
2590.58 3986
2591.06 4059
2591.54 3950
2592.02 3964
2592.50 3837
2592.98 3821
2593.46 3911
2593.94 3951
2594.42 3888
2594.90 3933
2595.38 3926
2595.86 3956
2596.35 4011
2596.83 4022
2597.31 3910
2597.79 3855
2598.27 3961
2598.75 3986
2599.23 3813
2599.71 3874
2600.19 3830
2600.67 3825
2601.15 3754
2601.63 3846
2602.12 3900
2602.60 3790
2603.08 3786
2603.56 3781
2604.04 3778
2604.52 3738
2605.00 3681
2605.48 3718
2605.97 3682
2606.45 3739
2606.93 3732
2607.41 3695
2607.89 3759
2608.37 3764
2608.86 3794
2609.34 3835
2609.82 3879
2610.30 3904
2610.78 3984
2611.26 3896
2611.75 4046
2612.23 4014
2612.71 3918
2613.19 3919
2613.68 3925
2614.16 3886
2614.64 3869
2615.12 3863
2615.60 3874
2616.09 3954
2616.57 3875
2617.05 3940
2617.53 3984
2618.02 3975
2618.50 3895
2618.98 3982
2619.46 3914
2619.95 4029
2620.43 4048
2620.91 4100
2621.40 4069
2621.88 4188
2622.36 4331
2622.85 4264
2623.33 4250
2623.81 4276
2624.29 4221
2624.78 4390
2625.26 4273
2625.74 4204
2626.23 4127
2626.71 4021
2627.19 3954
2627.68 3935
2628.16 3953
2628.64 3958
2629.13 4024
2629.61 4216
2630.10 4259
2630.58 4323
2631.06 4394
2631.55 4507
2632.03 4563
2632.51 4554
2633.00 4546
2633.48 4452
2633.97 4526
2634.45 4476
2634.94 4153
2635.42 4185
2635.90 4238
2636.39 4172
2636.87 4095
2637.36 3991
2637.84 4134
2638.33 4116
2638.81 4268
2639.29 4189
2639.78 4102
2640.26 4255
2640.75 4180
2641.23 4126
2641.72 4028
2642.20 3983
2642.69 4060
2643.17 4125
2643.66 4111
2644.14 4034
2644.63 4013
2645.11 4009
2645.60 3961
2646.08 3953
2646.57 4007
2647.05 4034
2647.54 4138
2648.02 4103
2648.51 4218
2648.99 4393
2649.48 4310
2649.97 4348
2650.45 4499
2650.94 4497
2651.42 4592
2651.91 4594
2652.39 4655
2652.88 4521
2653.37 4534
2653.85 4577
2654.34 4507
2654.82 4392
2655.31 4322
2655.80 4311
2656.28 4269
2656.77 4306
2657.25 4221
2657.74 4178
2658.23 4222
2658.71 4308
2659.20 4368
2659.69 4388
2660.17 4419
2660.66 4530
2661.14 4612
2661.63 4655
2662.12 4660
2662.60 4722
2663.09 4721
2663.58 4749
2664.06 4617
2664.55 4615
2665.04 4673
2665.53 4693
2666.01 4737
2666.50 4713
2666.99 4631
2667.47 4540
2667.96 4472
2668.45 4404
2668.94 4359
2669.42 4259
2669.91 4243
2670.40 4113
2670.88 4172
2671.37 4235
2671.86 4151
2672.35 4198
2672.83 4222
2673.32 4431
2673.81 4503
2674.30 4569
2674.79 4595
2675.27 4736
2675.76 4571
2676.25 4666
2676.74 4713
2677.23 4609
2677.71 4541
2678.20 4497
2678.69 4471
2679.18 4367
2679.67 4293
2680.15 4499
2680.64 4401
2681.13 4487
2681.62 4452
2682.11 4503
2682.60 4613
2683.08 4662
2683.57 4605
2684.06 4542
2684.55 4509
2685.04 4469
2685.53 4492
2686.02 4567
2686.51 4496
2686.99 4525
2687.48 4566
2687.97 4796
2688.46 4740
2688.95 4507
2689.44 4463
2689.93 4467
2690.42 4518
2690.91 4479
2691.40 4542
2691.89 4646
2692.38 4698
2692.87 4788
2693.35 4871
2693.84 4965
2694.33 5069
2694.82 5215
2695.31 5408
2695.80 5458
2696.29 5466
2696.78 5508
2697.27 5482
2697.76 5335
2698.25 5247
2698.74 5111
2699.23 4994
2699.72 5027
2700.21 4865
2700.70 4796
2701.19 4727
2701.68 4700
2702.17 4551
2702.66 4486
2703.15 4527
2703.64 4397
2704.13 4391
2704.62 4533
2705.12 4379
2705.61 4240
2706.10 4114
2706.59 4061
2707.08 4074
2707.57 4098
2708.06 4107
2708.55 4049
2709.04 4051
2709.53 4107
2710.02 3971
2710.51 3989
2711.01 4151
2711.50 4187
2711.99 4308
2712.48 4272
2712.97 4374
2713.46 4459
2713.95 4465
2714.44 4503
2714.94 4424
2715.43 4360
2715.92 4222
2716.41 4329
2716.90 4322
2717.39 4171
2717.89 4238
2718.38 4159
2718.87 4024
2719.36 4063
2719.85 4195
2720.34 4204
2720.84 4307
2721.33 4609
2721.82 5027
2722.31 5204
2722.80 5289
2723.30 5221
2723.79 5282
2724.28 5274
2724.77 5266
2725.27 5128
2725.76 4912
2726.25 4762
2726.74 4681
2727.24 4625
2727.73 4518
2728.22 4543
2728.71 4565
2729.21 4543
2729.70 4613
2730.19 4629
2730.69 4709
2731.18 4891
2731.67 4965
2732.16 5151
2732.66 5035
2733.15 5220
2733.64 5269
2734.14 5229
2734.63 5288
2735.12 5314
2735.62 5187
2736.11 5396
2736.60 5557
2737.10 5814
2737.59 5811
2738.08 5883
2738.58 5917
2739.07 5842
2739.56 5671
2740.06 5607
2740.55 5390
2741.05 5100
2741.54 4974
2742.03 4848
2742.53 4555
2743.02 4493
2743.52 4404
2744.01 4367
2744.50 4365
2745.00 4285
2745.49 4224
2745.99 4348
2746.48 4461
2746.97 4585
2747.47 4527
2747.96 4413
2748.46 4423
2748.95 4461
2749.45 4403
2749.94 4475
2750.44 4356
2750.93 4377
2751.43 4401
2751.92 4303
2752.42 4364
2752.91 4366
2753.41 4386
2753.90 4365
2754.40 4348
2754.89 4338
2755.39 4353
2755.88 4362
2756.38 4472
2756.87 4535
2757.37 4548
2757.86 4456
2758.36 4516
2758.85 4516
2759.35 4563
2759.84 4606
2760.34 4674
2760.83 4649
2761.33 4763
2761.83 4797
2762.32 4906
2762.82 4941
2763.31 4999
2763.81 5019
2764.30 4996
2764.80 5139
2765.30 5200
2765.79 5207
2766.29 5068
2766.78 5126
2767.28 5060
2767.78 4948
2768.27 4861
2768.77 4816
2769.27 4875
2769.76 4816
2770.26 4736
2770.76 4945
2771.25 4876
2771.75 4846
2772.24 4876
2772.74 4950
2773.24 4997
2773.73 4889
2774.23 4885
2774.73 4915
2775.23 5015
2775.72 5031
2776.22 4994
2776.72 4944
2777.21 4959
2777.71 5021
2778.21 5037
2778.70 4927
2779.20 4789
2779.70 4847
2780.20 4783
2780.69 4729
2781.19 4738
2781.69 4717
2782.19 4665
2782.68 4757
2783.18 4750
2783.68 4918
2784.18 4789
2784.67 4814
2785.17 4794
2785.67 4675
2786.17 4657
2786.67 4706
2787.16 4570
2787.66 4403
2788.16 4388
2788.66 4469
2789.16 4487
2789.65 4642
2790.15 4578
2790.65 4448
2791.15 4355
2791.65 4338
2792.15 4307
2792.64 4278
2793.14 4127
2793.64 4209
2794.14 4176
2794.64 4186
2795.14 4149
2795.64 4323
2796.13 4509
2796.63 4538
2797.13 4702
2797.63 4699
2798.13 4811
2798.63 4927
2799.13 4825
2799.63 4859
2800.13 4722
2800.62 4638
2801.12 4624
2801.62 4655
2802.12 4525
2802.62 4446
2803.12 4695
2803.62 4849
2804.12 4799
2804.62 4939
2805.12 5133
2805.62 5287
2806.12 5311
2806.62 5270
2807.12 5283
2807.62 5344
2808.12 5258
2808.62 5209
2809.12 5107
2809.62 5053
2810.12 5001
2810.62 4867
2811.12 4875
2811.62 4762
2812.12 4761
2812.62 4742
2813.12 4554
2813.62 4602
2814.12 4603
2814.62 4644
2815.12 4658
2815.62 4652
2816.12 4634
2816.62 4555
2817.12 4455
2817.62 4417
2818.12 4425
2818.62 4362
2819.12 4275
2819.63 4358
2820.13 4282
2820.63 4156
2821.13 4283
2821.63 4261
2822.13 4149
2822.63 4173
2823.13 4219
2823.63 4146
2824.13 4163
2824.64 4327
2825.14 4354
2825.64 4429
2826.14 4465
2826.64 4388
2827.14 4389
2827.64 4443
2828.15 4377
2828.65 4281
2829.15 4133
2829.65 4108
2830.15 4124
2830.65 3991
2831.16 3938
2831.66 3945
2832.16 3965
2832.66 3894
2833.16 3936
2833.67 3871
2834.17 3902
2834.67 4064
2835.17 4001
2835.68 4179
2836.18 4326
2836.68 4294
2837.18 4217
2837.68 4251
2838.19 4283
2838.69 4406
2839.19 4280
2839.70 4178
2840.20 4196
2840.70 4085
2841.20 4074
2841.71 4150
2842.21 4208
2842.71 4304
2843.21 4096
2843.72 4096
2844.22 4190
2844.72 4229
2845.23 4400
2845.73 4328
2846.23 4376
2846.74 4434
2847.24 4357
2847.74 4382
2848.25 4439
2848.75 4429
2849.25 4241
2849.76 4135
2850.26 4227
2850.76 4132
2851.27 4118
2851.77 4105
2852.28 4183
2852.78 4131
2853.28 4131
2853.79 4100
2854.29 4083
2854.79 4108
2855.30 3983
2855.80 4077
2856.31 4177
2856.81 4120
2857.31 4219
2857.82 4211
2858.32 4190
2858.83 4220
2859.33 4067
2859.84 4093
2860.34 4143
2860.85 4122
2861.35 4056
2861.85 4071
2862.36 3988
2862.86 3991
2863.37 4010
2863.87 4153
2864.38 4107
2864.88 4062
2865.39 4022
2865.89 4071
2866.40 4227
2866.90 4356
2867.41 4420
2867.91 4754
2868.42 4968
2868.92 5168
2869.43 5246
2869.93 5300
2870.44 5427
2870.94 5307
2871.45 5344
2871.96 5237
2872.46 4975
2872.97 4884
2873.47 4584
2873.98 4519
2874.48 4449
2874.99 4293
2875.49 4358
2876.00 4468
2876.51 4422
2877.01 4354
2877.52 4295
2878.02 4359
2878.53 4268
2879.04 4404
2879.54 4331
2880.05 4283
2880.55 4336
2881.06 4276
2881.57 4239
2882.07 4125
2882.58 4258
2883.09 4309
2883.59 4226
2884.10 4244
2884.61 4192
2885.11 4107
2885.62 4091
2886.13 4096
2886.63 4210
2887.14 4246
2887.65 4170
2888.15 4224
2888.66 4281
2889.17 4273
2889.67 4264
2890.18 4205
2890.69 4178
2891.20 4206
2891.70 4228
2892.21 4171
2892.72 4272
2893.22 4162
2893.73 4262
2894.24 4485
2894.75 4354
2895.25 4431
2895.76 4626
2896.27 4754
2896.78 4770
2897.29 4884
2897.79 4974
2898.30 4842
2898.81 4840
2899.32 4881
2899.82 4953
2900.33 4923
2900.84 4820
2901.35 4685
2901.86 4862
2902.36 4707
2902.87 4591
2903.38 4618
2903.89 4553
2904.40 4521
2904.91 4602
2905.41 4706
2905.92 4779
2906.43 4875
2906.94 4854
2907.45 4781
2907.96 4675
2908.47 4542
2908.97 4553
2909.48 4553
2909.99 4545
2910.50 4376
2911.01 4342
2911.52 4368
2912.03 4377
2912.54 4502
2913.05 4506
2913.55 4519
2914.06 4506
2914.57 4499
2915.08 4480
2915.59 4497
2916.10 4354
2916.61 4311
2917.12 4363
2917.63 4536
2918.14 4533
2918.65 4455
2919.16 4534
2919.67 4587
2920.18 4641
2920.69 4726
2921.20 4698
2921.71 4833
2922.22 4946
2922.73 4991
2923.24 4976
2923.75 5012
2924.26 4994
2924.77 4890
2925.28 4838
2925.79 4927
2926.30 4850
2926.81 4654
2927.32 4659
2927.83 4621
2928.34 4678
2928.85 4601
2929.36 4636
2929.87 4592
2930.38 4582
2930.89 4493
2931.40 4480
2931.91 4362
2932.42 4323
2932.93 4470
2933.45 4356
2933.96 4404
2934.47 4396
2934.98 4671
2935.49 4734
2936.00 4806
2936.51 4919
2937.02 4900
2937.53 5112
2938.04 5274
2938.56 5280
2939.07 5517
2939.58 5528
2940.09 5558
2940.60 5465
2941.11 5372
2941.62 5309
2942.14 5346
2942.65 5124
2943.16 5006
2943.67 4917
2944.18 4867
2944.70 4899
2945.21 4894
2945.72 4866
2946.23 4814
2946.74 4856
2947.26 4820
2947.77 4690
2948.28 4676
2948.79 4652
2949.30 4504
2949.82 4516
2950.33 4392
2950.84 4393
2951.35 4312
2951.87 4218
2952.38 4258
2952.89 4195
2953.40 4193
2953.92 4205
2954.43 4121
2954.94 4105
2955.45 4281
2955.97 4286
2956.48 4275
2956.99 4304
2957.51 4387
2958.02 4488
2958.53 4436
2959.04 4400
2959.56 4318
2960.07 4379
2960.58 4355
2961.10 4579
2961.61 4665
2962.12 4722
2962.64 4871
2963.15 4817
2963.66 4840
2964.18 4710
2964.69 4759
2965.21 4750
2965.72 4653
2966.23 4669
2966.75 4492
2967.26 4270
2967.77 4330
2968.29 4344
2968.80 4346
2969.32 4378
2969.83 4195
2970.34 4341
2970.86 4234
2971.37 4231
2971.89 4335
2972.40 4393
2972.91 4589
2973.43 4528
2973.94 4616
2974.46 4739
2974.97 4740
2975.49 4656
2976.00 4707
2976.52 4677
2977.03 4682
2977.55 4613
2978.06 4784
2978.57 4625
2979.09 4516
2979.60 4529
2980.12 4544
2980.63 4539
2981.15 4539
2981.66 4485
2982.18 4553
2982.69 4562
2983.21 4491
2983.73 4464
2984.24 4663
2984.76 4603
2985.27 4561
2985.79 4622
2986.30 4727
2986.82 4821
2987.33 4790
2987.85 4846
2988.36 4920
2988.88 4994
2989.40 5093
2989.91 5098
2990.43 5069
2990.94 5195
2991.46 5378
2991.97 5451
2992.49 5480
2993.01 5566
2993.52 5615
2994.04 5346
2994.55 5441
2995.07 5448
2995.59 5371
2996.10 5368
2996.62 5520
2997.14 5480
2997.65 5530
2998.17 5518
2998.69 5547
2999.20 5359
2999.72 5455
3000.24 5469
3000.75 5419
3001.27 5382
3001.79 5535
3002.30 5610
3002.82 5680
3003.34 5790
3003.85 6266
3004.37 6700
3004.89 7126
3005.40 7428
3005.92 7519
3006.44 7379
3006.96 7165
3007.47 6912
3007.99 6455
3008.51 5934
3009.03 5581
3009.54 5175
3010.06 5053
3010.58 4922
3011.10 4750
3011.61 4708
3012.13 4680
3012.65 4529
3013.17 4497
3013.68 4699
3014.20 4672
3014.72 4609
3015.24 4646
3015.76 4611
3016.27 4661
3016.79 4704
3017.31 4629
3017.83 4787
3018.35 4791
3018.86 4714
3019.38 4630
3019.90 4725
3020.42 4718
3020.94 4821
3021.46 4742
3021.97 4805
3022.49 4944
3023.01 5099
3023.53 5221
3024.05 5448
3024.57 5608
3025.09 5587
3025.61 5614
3026.12 5511
3026.64 5356
3027.16 5388
3027.68 5273
3028.20 5008
3028.72 4895
3029.24 4808
3029.76 4663
3030.28 4762
3030.80 4822
3031.32 4769
3031.84 4860
3032.35 4971
3032.87 5092
3033.39 5236
3033.91 5218
3034.43 5346
3034.95 5612
3035.47 5679
3035.99 5599
3036.51 5696
3037.03 5589
3037.55 5502
3038.07 5426
3038.59 5361
3039.11 5155
3039.63 5061
3040.15 4895
3040.67 4791
3041.19 4802
3041.71 4705
3042.23 4688
3042.75 4683
3043.27 4692
3043.79 4794
3044.31 4734
3044.83 4770
3045.35 4815
3045.87 4791
3046.40 4744
3046.92 4768
3047.44 4749
3047.96 4745
3048.48 4731
3049.00 4677
3049.52 4803
3050.04 4867
3050.56 4736
3051.08 4725
3051.60 4723
3052.12 4662
3052.65 4630
3053.17 4598
3053.69 4703
3054.21 4616
3054.73 4641
3055.25 4730
3055.77 4666
3056.30 4595
3056.82 4563
3057.34 4558
3057.86 4548
3058.38 4504
3058.90 4489
3059.42 4337
3059.95 4296
3060.47 4512
3060.99 4638
3061.51 4698
3062.03 4753
3062.56 4768
3063.08 4915
3063.60 4950
3064.12 5033
3064.64 5099
3065.17 5100
3065.69 5185
3066.21 5089
3066.73 5027
3067.26 5039
3067.78 4913
3068.30 4925
3068.82 4880
3069.35 4918
3069.87 4878
3070.39 4753
3070.91 4825
3071.44 4775
3071.96 4827
3072.48 4827
3073.01 4854
3073.53 4940
3074.05 5010
3074.57 5075
3075.10 5055
3075.62 5188
3076.14 5065
3076.67 5254
3077.19 5314
3077.71 5376
3078.24 5523
3078.76 5683
3079.28 5955
3079.81 5810
3080.33 5876
3080.85 5941
3081.38 5762
3081.90 5728
3082.42 5798
3082.95 5704
3083.47 5773
3084.00 5627
3084.52 5527
3085.04 5512
3085.57 5462
3086.09 5431
3086.62 5415
3087.14 5427
3087.66 5600
3088.19 5783
3088.71 6227
3089.24 6327
3089.76 6562
3090.29 6860
3090.81 6981
3091.33 7087
3091.86 6739
3092.38 6623
3092.91 6303
3093.43 5973
3093.96 5653
3094.48 5349
3095.01 5304
3095.53 5177
3096.06 5066
3096.58 4981
3097.11 5006
3097.63 5008
3098.16 5006
3098.68 5024
3099.21 4917
3099.73 5015
3100.26 5256
3100.78 5536
3101.31 5741
3101.83 6186
3102.36 6835
3102.88 7207
3103.41 7594
3103.93 7751
3104.46 7539
3104.99 7272
3105.51 6831
3106.04 6320
3106.56 5929
3107.09 5613
3107.61 5345
3108.14 5041
3108.67 4894
3109.19 4918
3109.72 4965
3110.24 5000
3110.77 4887
3111.30 4931
3111.82 4889
3112.35 4828
3112.87 4895
3113.40 4708
3113.93 4598
3114.45 4791
3114.98 4670
3115.51 4605
3116.03 4724
3116.56 4858
3117.09 4852
3117.61 4862
3118.14 4808
3118.67 4990
3119.19 5061
3119.72 5228
3120.25 5314
3120.77 5615
3121.30 5800
3121.83 5794
3122.35 5885
3122.88 5784
3123.41 5728
3123.94 5650
3124.46 5409
3124.99 5207
3125.52 5167
3126.05 5006
3126.57 4839
3127.10 4715
3127.63 4786
3128.16 4736
3128.68 4704
3129.21 4686
3129.74 4568
3130.27 4488
3130.79 4520
3131.32 4550
3131.85 4510
3132.38 4475
3132.91 4458
3133.43 4518
3133.96 4489
3134.49 4402
3135.02 4376
3135.55 4398
3136.07 4413
3136.60 4545
3137.13 4403
3137.66 4395
3138.19 4410
3138.72 4460
3139.24 4513
3139.77 4393
3140.30 4436
3140.83 4486
3141.36 4507
3141.89 4433
3142.42 4388
3142.95 4462
3143.47 4531
3144.00 4462
3144.53 4576
3145.06 4627
3145.59 4686
3146.12 4783
3146.65 4891
3147.18 5101
3147.71 5279
3148.24 5458
3148.76 5578
3149.29 5749
3149.82 5772
3150.35 5780
3150.88 5695
3151.41 5625
3151.94 5465
3152.47 5398
3153.00 5476
3153.53 5338
3154.06 5204
3154.59 5202
3155.12 5205
3155.65 5206
3156.18 5305
3156.71 5227
3157.24 5499
3157.77 5573
3158.30 5727
3158.83 6087
3159.36 6205
3159.89 6322
3160.42 6455
3160.95 6504
3161.48 6548
3162.01 6558
3162.54 6340
3163.07 6243
3163.60 6037
3164.13 5845
3164.66 5635
3165.20 5482
3165.73 5431
3166.26 5110
3166.79 4992
3167.32 4962
3167.85 4725
3168.38 4622
3168.91 4640
3169.44 4581
3169.97 4559
3170.50 4587
3171.04 4518
3171.57 4694
3172.10 4923
3172.63 5168
3173.16 5167
3173.69 5256
3174.22 5303
3174.75 5306
3175.29 5439
3175.82 5329
3176.35 5340
3176.88 5207
3177.41 5060
3177.94 5013
3178.48 4979
3179.01 4828
3179.54 4677
3180.07 4705
3180.60 4677
3181.14 4582
3181.67 4609
3182.20 4484
3182.73 4501
3183.26 4463
3183.80 4534
3184.33 4485
3184.86 4592
3185.39 4622
3185.93 4693
3186.46 4574
3186.99 4667
3187.52 4710
3188.06 4842
3188.59 4774
3189.12 4637
3189.65 4734
3190.19 4697
3190.72 4809
3191.25 4766
3191.79 4697
3192.32 4757
3192.85 4745
3193.38 4687
3193.92 4753
3194.45 4705
3194.98 4810
3195.52 4783
3196.05 4892
3196.58 4990
3197.12 5074
3197.65 5032
3198.18 5162
3198.72 5105
3199.25 5048
3199.78 5093
3200.32 5082
3200.85 5088
3201.39 5012
3201.92 4941
3202.45 4882
3202.99 4894
3203.52 4749
3204.05 4656
3204.59 4691
3205.12 4708
3205.66 4638
3206.19 4692
3206.72 4711
3207.26 4823
3207.79 4930
3208.33 5248
3208.86 5477
3209.40 5620
3209.93 5869
3210.47 5887
3211.00 6092
3211.53 6326
3212.07 6339
3212.60 6254
3213.14 5994
3213.67 5980
3214.21 5890
3214.74 5619
3215.28 5414
3215.81 5313
3216.35 5297
3216.88 5168
3217.42 5185
3217.95 5118
3218.49 5063
3219.02 5039
3219.56 4955
3220.09 5023
3220.63 5069
3221.16 5266
3221.70 5684
3222.23 5978
3222.77 6413
3223.31 7054
3223.84 7583
3224.38 8119
3224.91 8306
3225.45 8183
3225.98 7981
3226.52 7652
3227.06 7305
3227.59 6704
3228.13 6386
3228.66 5886
3229.20 5589
3229.74 5434
3230.27 5255
3230.81 5063
3231.34 4971
3231.88 5007
3232.42 4900
3232.95 4909
3233.49 4962
3234.03 5088
3234.56 5144
3235.10 5211
3235.64 5170
3236.17 5261
3236.71 5301
3237.25 5237
3237.78 5308
3238.32 5255
3238.86 5246
3239.39 5111
3239.93 5103
3240.47 4960
3241.00 4940
3241.54 4921
3242.08 4845
3242.61 4841
3243.15 4784
3243.69 4881
3244.23 4815
3244.76 4800
3245.30 4704
3245.84 4732
3246.38 4800
3246.91 4835
3247.45 4884
3247.99 5007
3248.53 4954
3249.06 5007
3249.60 5323
3250.14 5546
3250.68 5588
3251.21 5918
3251.75 6176
3252.29 6647
3252.83 6910
3253.37 7270
3253.90 7342
3254.44 7280
3254.98 7050
3255.52 7042
3256.06 6543
3256.60 6346
3257.13 6182
3257.67 5891
3258.21 5809
3258.75 5709
3259.29 5659
3259.83 5840
3260.36 6032
3260.90 6018
3261.44 6236
3261.98 6488
3262.52 6855
3263.06 7091
3263.60 7069
3264.14 7059
3264.68 6999
3265.21 6750
3265.75 6784
3266.29 6762
3266.83 6851
3267.37 6744
3267.91 6661
3268.45 6303
3268.99 6166
3269.53 5758
3270.07 5586
3270.61 5524
3271.15 5286
3271.69 5230
3272.23 5161
3272.76 5329
3273.30 5517
3273.84 5664
3274.38 5824
3274.92 6029
3275.46 6213
3276.00 6316
3276.54 6512
3277.08 6444
3277.62 6514
3278.16 6422
3278.70 6275
3279.24 6432
3279.78 6155
3280.32 6103
3280.86 5993
3281.41 5834
3281.95 5742
3282.49 5630
3283.03 5545
3283.57 5412
3284.11 5464
3284.65 5543
3285.19 5633
3285.73 5683
3286.27 5715
3286.81 5705
3287.35 5744
3287.89 5762
3288.43 5678
3288.97 5699
3289.52 5716
3290.06 5803
3290.60 5790
3291.14 5979
3291.68 6027
3292.22 6227
3292.76 6488
3293.30 6523
3293.85 6667
3294.39 6626
3294.93 6916
3295.47 7030
3296.01 7057
3296.55 7125
3297.09 7076
3297.64 6827
3298.18 6800
3298.72 6738
3299.26 6668
3299.80 6564
3300.34 6488
3300.89 6358
3301.43 6324
3301.97 6316
3302.51 6203
3303.06 6043
3303.60 5867
3304.14 5863
3304.68 5681
3305.22 5644
3305.77 5583
3306.31 5423
3306.85 5325
3307.39 5406
3307.94 5264
3308.48 5194
3309.02 5333
3309.56 5470
3310.11 5480
3310.65 5530
3311.19 5576
3311.74 5623
3312.28 5612
3312.82 5492
3313.36 5445
3313.91 5522
3314.45 5481
3314.99 5469
3315.54 5714
3316.08 5844
3316.62 5818
3317.17 5993
3317.71 6351
3318.25 6344
3318.80 6671
3319.34 6840
3319.88 6956
3320.43 6994
3320.97 7000
3321.51 6892
3322.06 6706
3322.60 6555
3323.14 6374
3323.69 6128
3324.23 6137
3324.78 6018
3325.32 5854
3325.86 5815
3326.41 5896
3326.95 5830
3327.50 5951
3328.04 5730
3328.59 5604
3329.13 5693
3329.67 5705
3330.22 5763
3330.76 5894
3331.31 6085
3331.85 6588
3332.40 7252
3332.94 8474
3333.49 10000
3334.03 11759
3334.57 13935
3335.12 16077
3335.66 17706
3336.21 18499
3336.75 18411
3337.30 18151
3337.84 16952
3338.39 15341
3338.93 13782
3339.48 12275
3340.02 10715
3340.57 9507
3341.11 8467
3341.66 7601
3342.20 6977
3342.75 6497
3343.30 6078
3343.84 5954
3344.39 5748
3344.93 5801
3345.48 5749
3346.02 5836
3346.57 6012
3347.11 6110
3347.66 6366
3348.21 6366
3348.75 6367
3349.30 6454
3349.84 6381
3350.39 6307
3350.94 6042
3351.48 5835
3352.03 5646
3352.57 5552
3353.12 5333
3353.67 5175
3354.21 5119
3354.76 5129
3355.31 5025
3355.85 4982
3356.40 4911
3356.95 4790
3357.49 4783
3358.04 4730
3358.59 4741
3359.13 4757
3359.68 4682
3360.23 4593
3360.77 4703
3361.32 4862
3361.87 4633
3362.41 4626
3362.96 4694
3363.51 4856
3364.05 4800
3364.60 4866
3365.15 4816
3365.70 4765
3366.24 4809
3366.79 4878
3367.34 4782
3367.89 4764
3368.43 4689
3368.98 4753
3369.53 4872
3370.08 5045
3370.62 5009
3371.17 5139
3371.72 5335
3372.27 5555
3372.81 5814
3373.36 5871
3373.91 6069
3374.46 6117
3375.01 6109
3375.55 6047
3376.10 5868
3376.65 5717
3377.20 5449
3377.75 5180
3378.30 5097
3378.84 4958
3379.39 4814
3379.94 4657
3380.49 4518
3381.04 4575
3381.59 4481
3382.13 4478
3382.68 4481
3383.23 4436
3383.78 4423
3384.33 4516
3384.88 4467
3385.43 4469
3385.98 4579
3386.52 4668
3387.07 4681
3387.62 4622
3388.17 4572
3388.72 4707
3389.27 4621
3389.82 4624
3390.37 4698
3390.92 4623
3391.47 4689
3392.02 4656
3392.57 4652
3393.12 4628
3393.66 4482
3394.21 4524
3394.76 4545
3395.31 4402
3395.86 4564
3396.41 4484
3396.96 4464
3397.51 4423
3398.06 4466
3398.61 4460
3399.16 4547
3399.71 4492
3400.26 4504
3400.81 4387
3401.36 4341
3401.91 4467
3402.46 4419
3403.01 4437
3403.56 4400
3404.11 4305
3404.66 4374
3405.21 4333
3405.77 4306
3406.32 4289
3406.87 4313
3407.42 4289
3407.97 4415
3408.52 4403
3409.07 4539
3409.62 4542
3410.17 4576
3410.72 4698
3411.27 4584
3411.82 4760
3412.37 4806
3412.93 4723
3413.48 4629
3414.03 4588
3414.58 4544
3415.13 4588
3415.68 4457
3416.23 4461
3416.78 4355
3417.34 4319
3417.89 4414
3418.44 4475
3418.99 4512
3419.54 4525
3420.09 4393
3420.65 4406
3421.20 4399
3421.75 4347
3422.30 4378
3422.85 4284
3423.40 4329
3423.96 4250
3424.51 4153
3425.06 4131
3425.61 4199
3426.17 4085
3426.72 3995
3427.27 4036
3427.82 4129
3428.37 4013
3428.93 4017
3429.48 4100
3430.03 4092
3430.58 4017
3431.14 4006
3431.69 4070
3432.24 4059
3432.79 4063
3433.35 4116
3433.90 4239
3434.45 4316
3435.01 4242
3435.56 4224
3436.11 4185
3436.66 4252
3437.22 4254
3437.77 4402
3438.32 4393
3438.88 4244
3439.43 4269
3439.98 4345
3440.54 4463
3441.09 4326
3441.64 4254
3442.20 4291
3442.75 4329
3443.30 4246
3443.86 4130
3444.41 4109
3444.96 4026
3445.52 4027
3446.07 4037
3446.63 4049
3447.18 4033
3447.73 4122
3448.29 4117
3448.84 4093
3449.40 4137
3449.95 3978
3450.50 4057
3451.06 4044
3451.61 4122
3452.17 4116
3452.72 4093
3453.27 4177
3453.83 4319
3454.38 4375
3454.94 4371
3455.49 4276
3456.05 4356
3456.60 4429
3457.16 4449
3457.71 4395
3458.27 4397
3458.82 4398
3459.38 4446
3459.93 4419
3460.49 4425
3461.04 4466
3461.60 4392
3462.15 4399
3462.71 4408
3463.26 4402
3463.82 4472
3464.37 4370
3464.93 4350
3465.48 4355
3466.04 4337
3466.59 4451
3467.15 4466
3467.70 4482
3468.26 4469
3468.81 4522
3469.37 4647
3469.93 4709
3470.48 4924
3471.04 4942
3471.59 4989
3472.15 5044
3472.70 5029
3473.26 5082
3473.82 4924
3474.37 4758
3474.93 4814
3475.48 4878
3476.04 4678
3476.60 4698
3477.15 4956
3477.71 5173
3478.27 5351
3478.82 5648
3479.38 5773
3479.93 5977
3480.49 5852
3481.05 5695
3481.60 5581
3482.16 5511
3482.72 5577
3483.27 5432
3483.83 5237
3484.39 5230
3484.95 5195
3485.50 5181
3486.06 5185
3486.62 5215
3487.17 5343
3487.73 5303
3488.29 5392
3488.84 5651
3489.40 6051
3489.96 6634
3490.52 7281
3491.07 8214
3491.63 9030
3492.19 9932
3492.75 10434
3493.30 10506
3493.86 10212
3494.42 9621
3494.98 8769
3495.53 7804
3496.09 7121
3496.65 6763
3497.21 6560
3497.77 6412
3498.32 6536
3498.88 6644
3499.44 6772
3500.00 6781
3500.56 6684
3501.11 6628
3501.67 6672
3502.23 6700
3502.79 6823
3503.35 6910
3503.91 7002
3504.46 7303
3505.02 7524
3505.58 7649
3506.14 7550
3506.70 7413
3507.26 7389
3507.81 7062
3508.37 6716
3508.93 6480
3509.49 6497
3510.05 6314
3510.61 6161
3511.17 5922
3511.73 5708
3512.29 5680
3512.85 5428
3513.40 5225
3513.96 5131
3514.52 4942
3515.08 4935
3515.64 4796
3516.20 4655
3516.76 4556
3517.32 4707
3517.88 4548
3518.44 4699
3519.00 4665
3519.56 4484
3520.12 4582
3520.68 4561
3521.24 4572
3521.80 4574
3522.36 4541
3522.92 4631
3523.48 4673
3524.04 4802
3524.60 4920
3525.16 4905
3525.72 5133
3526.28 5306
3526.84 5504
3527.40 5685
3527.96 5786
3528.52 5624
3529.08 5509
3529.64 5548
3530.20 5389
3530.76 5131
3531.32 5099
3531.88 4862
3532.44 4702
3533.00 4776
3533.56 4755
3534.12 4794
3534.68 4737
3535.25 4915
3535.81 4956
3536.37 5032
3536.93 5210
3537.49 5264
3538.05 5115
3538.61 5173
3539.17 5192
3539.73 5067
3540.30 4975
3540.86 5031
3541.42 4959
3541.98 4976
3542.54 5062
3543.10 5176
3543.66 5206
3544.23 5261
3544.79 5194
3545.35 5177
3545.91 5190
3546.47 5178
3547.03 5149
3547.60 5085
3548.16 5037
3548.72 4911
3549.28 4811
3549.84 4840
3550.41 4866
3550.97 4826
3551.53 4751
3552.09 4700
3552.65 4725
3553.22 4490
3553.78 4401
3554.34 4410
3554.90 4335
3555.47 4376
3556.03 4430
3556.59 4472
3557.15 4419
3557.72 4484
3558.28 4515
3558.84 4535
3559.41 4473
3559.97 4451
3560.53 4617
3561.09 4662
3561.66 4675
3562.22 4731
3562.78 4652
3563.35 4684
3563.91 4762
3564.47 4656
3565.04 4716
3565.60 4633
3566.16 4577
3566.73 4559
3567.29 4514
3567.85 4436
3568.42 4343
3568.98 4306
3569.54 4451
3570.11 4380
3570.67 4307
3571.23 4368
3571.80 4398
3572.36 4354
3572.93 4307
3573.49 4398
3574.05 4423
3574.62 4524
3575.18 4613
3575.75 4775
3576.31 4944
3576.87 4981
3577.44 5099
3578.00 5070
3578.57 4981
3579.13 4805
3579.70 4871
3580.26 4763
3580.82 4655
3581.39 4731
3581.95 4636
3582.52 4520
3583.08 4529
3583.65 4582
3584.21 4607
3584.78 4711
3585.34 4644
3585.91 4596
3586.47 4543
3587.04 4469
3587.60 4431
3588.17 4320
3588.73 4320
3589.30 4437
3589.86 4352
3590.43 4355
3590.99 4313
3591.56 4432
3592.12 4395
3592.69 4366
3593.25 4455
3593.82 4443
3594.39 4587
3594.95 4768
3595.52 4891
3596.08 4964
3596.65 5047
3597.21 5073
3597.78 5080
3598.35 5126
3598.91 5147
3599.48 5174
3600.04 5045
3600.61 4932
3601.18 4859
3601.74 4923
3602.31 4789
3602.87 4799
3603.44 4790
3604.01 4812
3604.57 4713
3605.14 4693
3605.71 4533
3606.27 4511
3606.84 4500
3607.41 4491
3607.97 4485
3608.54 4438
3609.11 4334
3609.67 4241
3610.24 4259
3610.81 4157
3611.37 4281
3611.94 4211
3612.51 4161
3613.07 4144
3613.64 4215
3614.21 4229
3614.78 4351
3615.34 4438
3615.91 4741
3616.48 5005
3617.04 5203
3617.61 5388
3618.18 5549
3618.75 5679
3619.31 5745
3619.88 5733
3620.45 5555
3621.02 5334
3621.58 5116
3622.15 4948
3622.72 4724
3623.29 4586
3623.86 4533
3624.42 4394
3624.99 4267
3625.56 4133
3626.13 4094
3626.70 4131
3627.26 4006
3627.83 3895
3628.40 3951
3628.97 4032
3629.54 4111
3630.11 4006
3630.67 4016
3631.24 3969
3631.81 3988
3632.38 4115
3632.95 4057
3633.52 4025
3634.08 4037
3634.65 4091
3635.22 4106
3635.79 4100
3636.36 4010
3636.93 4037
3637.50 3861
3638.07 3919
3638.64 3986
3639.20 3989
3639.77 3952
3640.34 4091
3640.91 4181
3641.48 4131
3642.05 4180
3642.62 4200
3643.19 4235
3643.76 4204
3644.33 4297
3644.90 4271
3645.47 4263
3646.04 4217
3646.61 4155
3647.18 4009
3647.75 4048
3648.32 4091
3648.89 4048
3649.46 4057
3650.03 4026
3650.60 4004
3651.17 3951
3651.74 4092
3652.31 4106
3652.88 4093
3653.45 4063
3654.02 4128
3654.59 4076
3655.16 4013
3655.73 4133
3656.30 4064
3656.87 4034
3657.44 4014
3658.01 4123
3658.58 4196
3659.15 4423
3659.72 4376
3660.29 4410
3660.86 4397
3661.43 4427
3662.00 4343
3662.58 4326
3663.15 4291
3663.72 4298
3664.29 4244
3664.86 4164
3665.43 4231
3666.00 4311
3666.57 4284
3667.14 4245
3667.72 4191
3668.29 4169
3668.86 4075
3669.43 4089
3670.00 3961
3670.57 4053
3671.14 3959
3671.72 4096
3672.29 4178
3672.86 4306
3673.43 4460
3674.00 4744
3674.57 5001
3675.15 5082
3675.72 5101
3676.29 5144
3676.86 5051
3677.43 5012
3678.01 4815
3678.58 4585
3679.15 4470
3679.72 4323
3680.30 4228
3680.87 4140
3681.44 4125
3682.01 4086
3682.58 3987
3683.16 3967
3683.73 3908
3684.30 3859
3684.88 3768
3685.45 3806
3686.02 3769
3686.59 3692
3687.17 3798
3687.74 3804
3688.31 3815
3688.88 3881
3689.46 3882
3690.03 3967
3690.60 4102
3691.18 4109
3691.75 4070
3692.32 4028
3692.90 4134
3693.47 4140
3694.04 4063
3694.62 4060
3695.19 4056
3695.76 4043
3696.34 3927
3696.91 3944
3697.48 3940
3698.06 3877
3698.63 3844
3699.21 3859
3699.78 3883
3700.35 3850
3700.93 3839
3701.50 3917
3702.08 3899
3702.65 3907
3703.22 3896
3703.80 3967
3704.37 4036
3704.95 4118
3705.52 4168
3706.09 4182
3706.67 4158
3707.24 4202
3707.82 4194
3708.39 4306
3708.97 4394
3709.54 4574
3710.12 4682
3710.69 4617
3711.26 4557
3711.84 4573
3712.41 4524
3712.99 4491
3713.56 4446
3714.14 4294
3714.71 4225
3715.29 4264
3715.86 4134
3716.44 3985
3717.01 3925
3717.59 3982
3718.16 3914
3718.74 3830
3719.32 3821
3719.89 3852
3720.47 3814
3721.04 3834
3721.62 3970
3722.19 3853
3722.77 3820
3723.34 3843
3723.92 3801
3724.49 3706
3725.07 3751
3725.65 3739
3726.22 3646
3726.80 3749
3727.37 3795
3727.95 3783
3728.53 3840
3729.10 3965
3729.68 4146
3730.25 4202
3730.83 4399
3731.41 4474
3731.98 4810
3732.56 5124
3733.14 5248
3733.71 5228
3734.29 5238
3734.87 5190
3735.44 5012
3736.02 4781
3736.60 4737
3737.17 4630
3737.75 4452
3738.33 4424
3738.90 4246
3739.48 4079
3740.06 4134
3740.63 4154
3741.21 4056
3741.79 3998
3742.36 4055
3742.94 4005
3743.52 3991
3744.10 4068
3744.67 3962
3745.25 3863
3745.83 3985
3746.40 3985
3746.98 3955
3747.56 4034
3748.14 4052
3748.71 3984
3749.29 3975
3749.87 4010
3750.45 4101
3751.03 4115
3751.60 4144
3752.18 4261
3752.76 4289
3753.34 4203
3753.92 4158
3754.49 4071
3755.07 4026
3755.65 4120
3756.23 4175
3756.81 4070
3757.38 4099
3757.96 4008
3758.54 3980
3759.12 4064
3759.70 4320
3760.28 4231
3760.85 4250
3761.43 4369
3762.01 4412
3762.59 4362
3763.17 4369
3763.75 4556
3764.33 4493
3764.91 4403
3765.48 4405
3766.06 4459
3766.64 4288
3767.22 4295
3767.80 4163
3768.38 4211
3768.96 4129
3769.54 4021
3770.12 4050
3770.70 3962
3771.28 3980
3771.85 3941
3772.43 3957
3773.01 3899
3773.59 3863
3774.17 3808
3774.75 3779
3775.33 3823
3775.91 3874
3776.49 3890
3777.07 3947
3777.65 3866
3778.23 4034
3778.81 4056
3779.39 4023
3779.97 4074
3780.55 4041
3781.13 4081
3781.71 4066
3782.29 4063
3782.87 3929
3783.45 3895
3784.03 3962
3784.61 3951
3785.19 3937
3785.77 3869
3786.35 3973
3786.93 4157
3787.51 4057
3788.10 4145
3788.68 4114
3789.26 4017
3789.84 4087
3790.42 4120
3791.00 4088
3791.58 3998
3792.16 3958
3792.74 4025
3793.32 3962
3793.90 3868
3794.48 3938
3795.07 3853
3795.65 3926
3796.23 3884
3796.81 3843
3797.39 3776
3797.97 3756
3798.55 3773
3799.14 3806
3799.72 3876
3800.30 3988
3800.88 3999
3801.46 4095
3802.04 4029
3802.62 4128
3803.21 4251
3803.79 4242
3804.37 4198
3804.95 4161
3805.53 4124
3806.12 4202
3806.70 4470
3807.28 4562
3807.86 4683
3808.44 4863
3809.03 4953
3809.61 4998
3810.19 4900
3810.77 4781
3811.36 4644
3811.94 4487
3812.52 4439
3813.10 4371
3813.69 4419
3814.27 4239
3814.85 4199
3815.43 4299
3816.02 4337
3816.60 4344
3817.18 4402
3817.77 4320
3818.35 4327
3818.93 4316
3819.51 4265
3820.10 4153
3820.68 4185
3821.26 4220
3821.85 4138
3822.43 4110
3823.01 4074
3823.60 4010
3824.18 4115
3824.76 4132
3825.35 4086
3825.93 4122
3826.51 4056
3827.10 4112
3827.68 4107
3828.27 4059
3828.85 3996
3829.43 3909
3830.02 3920
3830.60 3942
3831.18 3858
3831.77 3938
3832.35 3852
3832.94 3966
3833.52 4101
3834.10 4272
3834.69 4251
3835.27 4376
3835.86 4537
3836.44 4561
3837.03 4548
3837.61 4500
3838.19 4387
3838.78 4403
3839.36 4233
3839.95 4263
3840.53 4176
3841.12 4140
3841.70 4071
3842.29 4043
3842.87 4024
3843.46 4069
3844.04 4164
3844.63 3984
3845.21 4079
3845.80 4124
3846.38 4244
3846.97 4280
3847.55 4162
3848.14 4205
3848.72 4121
3849.31 4171
3849.89 4156
3850.48 4144
3851.06 4237
3851.65 4271
3852.23 4332
3852.82 4318
3853.41 4434
3853.99 4480
3854.58 4415
3855.16 4422
3855.75 4447
3856.33 4464
3856.92 4628
3857.51 4770
3858.09 4964
3858.68 5190
3859.26 5645
3859.85 6167
3860.44 6789
3861.02 7399
3861.61 7706
3862.20 7774
3862.78 7680
3863.37 7311
3863.95 6904
3864.54 6511
3865.13 6122
3865.71 5690
3866.30 5212
3866.89 4893
3867.47 4650
3868.06 4472
3868.65 4369
3869.23 4277
3869.82 4110
3870.41 4121
3870.99 4173
3871.58 4225
3872.17 4156
3872.76 4165
3873.34 4228
3873.93 4346
3874.52 4340
3875.10 4259
3875.69 4238
3876.28 4195
3876.87 4103
3877.45 4046
3878.04 4046
3878.63 3857
3879.22 3956
3879.80 3918
3880.39 3846
3880.98 3836
3881.57 3891
3882.15 3807
3882.74 3795
3883.33 3939
3883.92 3882
3884.51 3793
3885.09 3782
3885.68 3778
3886.27 3724
3886.86 3854
3887.45 3816
3888.04 3915
3888.62 3952
3889.21 4049
3889.80 4090
3890.39 4160
3890.98 4193
3891.57 4178
3892.15 4312
3892.74 4306
3893.33 4258
3893.92 4174
3894.51 4206
3895.10 4285
3895.69 4348
3896.28 4315
3896.86 4244
3897.45 4294
3898.04 4414
3898.63 4441
3899.22 4547
3899.81 4573
3900.40 4640
3900.99 4650
3901.58 4547
3902.17 4374
3902.76 4360
3903.34 4255
3903.93 4143
3904.52 4099
3905.11 3998
3905.70 3932
3906.29 3903
3906.88 3949
3907.47 3986
3908.06 3939
3908.65 3939
3909.24 3911
3909.83 3814
3910.42 3998
3911.01 3911
3911.60 3794
3912.19 3874
3912.78 3929
3913.37 3890
3913.96 3851
3914.55 3852
3915.14 3880
3915.73 3896
3916.32 3906
3916.91 3936
3917.50 3926
3918.09 4009
3918.68 4066
3919.28 3968
3919.87 3814
3920.46 3797
3921.05 3972
3921.64 3888
3922.23 3724
3922.82 3750
3923.41 3844
3924.00 3840
3924.59 3779
3925.18 3868
3925.77 3890
3926.37 3849
3926.96 3900
3927.55 3825
3928.14 3904
3928.73 3961
3929.32 3901
3929.91 3930
3930.51 3845
3931.10 3905
3931.69 3851
3932.28 3785
3932.87 3788
3933.46 3845
3934.05 3817
3934.65 3832
3935.24 3767
3935.83 3735
3936.42 3925
3937.01 3890
3937.61 3986
3938.20 4013
3938.79 4161
3939.38 4198
3939.97 4428
3940.57 4555
3941.16 4698
3941.75 4702
3942.34 4816
3942.94 4829
3943.53 4690
3944.12 4730
3944.71 4690
3945.31 4471
3945.90 4427
3946.49 4270
3947.08 4222
3947.68 4206
3948.27 4034
3948.86 4033
3949.45 3932
3950.05 3868
3950.64 3850
3951.23 3825
3951.83 3855
3952.42 3798
3953.01 3853
3953.61 3955
3954.20 3831
3954.79 3963
3955.39 4081
3955.98 4162
3956.57 4223
3957.17 4233
3957.76 4187
3958.35 4262
3958.95 4191
3959.54 4185
3960.13 4213
3960.73 4061
3961.32 4055
3961.92 3978
3962.51 3914
3963.10 3786
3963.70 3984
3964.29 4018
3964.88 3938
3965.48 3974
3966.07 4019
3966.67 4094
3967.26 4135
3967.86 4207
3968.45 4186
3969.04 4192
3969.64 4253
3970.23 4290
3970.83 4161
3971.42 4141
3972.02 4138
3972.61 4063
3973.21 3945
3973.80 3906
3974.40 3876
3974.99 4028
3975.58 3984
3976.18 4037
3976.77 4094
3977.37 4131
3977.96 4145
3978.56 4245
3979.15 4233
3979.75 4082
3980.35 4159
3980.94 4231
3981.54 4208
3982.13 4181
3982.73 4257
3983.32 4340
3983.92 4371
3984.51 4331
3985.11 4381
3985.70 4296
3986.30 4375
3986.90 4400
3987.49 4322
3988.09 4289
3988.68 4190
3989.28 4122
3989.87 4126
3990.47 4053
3991.07 4085
3991.66 4050
3992.26 4036
3992.85 3936
3993.45 4010
3994.05 4137
3994.64 4159
3995.24 4171
3995.84 4135
3996.43 4135
3997.03 4067
3997.62 4102
3998.22 4126
3998.82 4303
3999.41 4208
4000.01 4049
4000.61 4132
4001.20 4062
4001.80 4215
4002.40 4170
4003.00 4353
4003.59 4345
4004.19 4302
4004.79 4553
4005.38 4539
4005.98 4487
4006.58 4449
4007.17 4431
4007.77 4332
4008.37 4316
4008.97 4246
4009.56 4173
4010.16 3966
4010.76 4002
4011.36 3938
4011.95 3962
4012.55 3818
4013.15 3886
4013.75 3914
4014.34 3833
4014.94 3926
4015.54 3926
4016.14 4020
4016.74 4010
4017.33 4067
4017.93 4133
4018.53 4164
4019.13 4078
4019.73 4191
4020.32 4252
4020.92 4166
4021.52 4131
4022.12 4197
4022.72 4266
4023.32 4306
4023.91 4370
4024.51 4343
4025.11 4492
4025.71 4716
4026.31 4963
4026.91 5216
4027.51 5376
4028.10 5611
4028.70 5707
4029.30 5616
4029.90 5630
4030.50 5647
4031.10 5425
4031.70 5323
4032.30 5109
4032.90 4936
4033.49 4689
4034.09 4583
4034.69 4568
4035.29 4574
4035.89 4472
4036.49 4261
4037.09 4198
4037.69 4144
4038.29 3959
4038.89 3839
4039.49 3808
4040.09 3715
4040.69 3728
4041.29 3787
4041.89 3724
4042.49 3658
4043.09 3702
4043.69 3672
4044.29 3734
4044.89 3715
4045.49 3769
4046.09 3799
4046.69 3827
4047.29 3846
4047.89 4004
4048.49 4091
4049.09 4030
4049.69 4100
4050.29 4215
4050.89 4207
4051.49 4269
4052.09 4215
4052.69 4120
4053.29 4167
4053.89 4171
4054.49 4215
4055.09 4215
4055.69 4138
4056.30 3933
4056.90 4002
4057.50 4086
4058.10 4114
4058.70 4180
4059.30 4297
4059.90 4386
4060.50 4423
4061.10 4589
4061.71 4833
4062.31 4939
4062.91 4938
4063.51 4891
4064.11 4977
4064.71 4911
4065.31 4968
4065.92 4854
4066.52 4756
4067.12 4777
4067.72 4672
4068.32 4463
4068.92 4352
4069.53 4207
4070.13 4186
4070.73 4085
4071.33 3923
4071.93 3814
4072.54 3741
4073.14 3688
4073.74 3629
4074.34 3712
4074.94 3666
4075.55 3684
4076.15 3705
4076.75 3676
4077.35 3616
4077.96 3691
4078.56 3748
4079.16 3788
4079.76 3831
4080.37 3950
4080.97 3924
4081.57 4094
4082.17 4106
4082.78 4047
4083.38 4018
4083.98 3987
4084.59 3904
4085.19 4009
4085.79 4186
4086.39 4120
4087.00 4104
4087.60 4157
4088.20 4178
4088.81 4161
4089.41 4123
4090.01 4162
4090.62 4169
4091.22 4057
4091.82 3977
4092.43 3947
4093.03 3901
4093.63 3892
4094.24 3789
4094.84 3838
4095.45 3880
4096.05 3948
4096.65 3949
4097.26 4018
4097.86 3940
4098.47 3986
4099.07 3991
4099.67 3982
4100.28 3956
4100.88 3855
4101.49 3782
4102.09 3722
4102.69 3694
4103.30 3726
4103.90 3670
4104.51 3644
4105.11 3651
4105.72 3650
4106.32 3675
4106.93 3601
4107.53 3636
4108.13 3596
4108.74 3655
4109.34 3672
4109.95 3669
4110.55 3638
4111.16 3607
4111.76 3569
4112.37 3677
4112.97 3688
4113.58 3640
4114.18 3645
4114.79 3733
4115.39 3747
4116.00 3717
4116.60 3921
4117.21 3929
4117.82 3930
4118.42 4046
4119.03 4108
4119.63 4149
4120.24 4012
4120.84 3933
4121.45 3915
4122.05 3889
4122.66 3913
4123.27 3938
4123.87 3840
4124.48 3761
4125.08 3799
4125.69 3853
4126.30 3821
4126.90 3761
4127.51 3696
4128.11 3726
4128.72 3721
4129.33 3690
4129.93 3743
4130.54 3761
4131.15 3738
4131.75 3735
4132.36 3901
4132.96 3870
4133.57 3782
4134.18 3944
4134.78 4044
4135.39 4043
4136.00 3951
4136.60 3980
4137.21 4055
4137.82 4077
4138.43 4112
4139.03 4100
4139.64 4155
4140.25 4142
4140.85 4173
4141.46 4300
4142.07 4319
4142.68 4361
4143.28 4319
4143.89 4423
4144.50 4420
4145.10 4236
4145.71 4186
4146.32 4259
4146.93 4144
4147.53 4146
4148.14 4044
4148.75 3901
4149.36 3859
4149.97 3762
4150.57 3679
4151.18 3738
4151.79 3676
4152.40 3663
4153.00 3658
4153.61 3670
4154.22 3741
4154.83 3634
4155.44 3516
4156.05 3541
4156.65 3535
4157.26 3380
4157.87 3415
4158.48 3438
4159.09 3362
4159.70 3376
4160.30 3495
4160.91 3527
4161.52 3467
4162.13 3553
4162.74 3531
4163.35 3619
4163.96 3612
4164.56 3752
4165.17 3750
4165.78 3868
4166.39 3897
4167.00 3850
4167.61 3937
4168.22 3872
4168.83 3834
4169.44 3890
4170.05 3748
4170.66 3711
4171.26 3703
4171.87 3711
4172.48 3806
4173.09 3842
4173.70 3889
4174.31 4063
4174.92 4159
4175.53 4311
4176.14 4327
4176.75 4239
4177.36 4302
4177.97 4280
4178.58 4116
4179.19 4035
4179.80 3897
4180.41 3812
4181.02 3859
4181.63 3797
4182.24 3739
4182.85 3741
4183.46 3615
4184.07 3563
4184.68 3587
4185.29 3521
4185.90 3600
4186.51 3604
4187.12 3651
4187.73 3555
4188.34 3554
4188.95 3499
4189.56 3619
4190.18 3684
4190.79 3621
4191.40 3712
4192.01 3687
4192.62 3847
4193.23 3843
4193.84 3928
4194.45 3928
4195.06 3758
4195.67 3821
4196.28 3712
4196.90 3725
4197.51 3695
4198.12 3636
4198.73 3595
4199.34 3651
4199.95 3594
4200.56 3581
4201.18 3588
4201.79 3611
4202.40 3687
4203.01 3627
4203.62 3653
4204.23 3740
4204.85 3846
4205.46 3945
4206.07 3921
4206.68 3904
4207.29 3946
4207.90 3884
4208.52 3902
4209.13 3885
4209.74 3767
4210.35 3763
4210.97 3819
4211.58 3751
4212.19 3812
4212.80 3860
4213.41 3997
4214.03 3891
4214.64 3869
4215.25 3853
4215.86 3876
4216.48 3865
4217.09 3953
4217.70 3967
4218.32 4020
4218.93 4095
4219.54 4214
4220.15 4194
4220.77 4205
4221.38 4020
4221.99 3965
4222.61 4095
4223.22 3877
4223.83 3873
4224.44 4042
4225.06 3984
4225.67 4014
4226.28 3965
4226.90 4071
4227.51 4436
4228.13 4648
4228.74 4699
4229.35 4746
4229.97 4854
4230.58 4832
4231.19 4658
4231.81 4560
4232.42 4419
4233.03 4363
4233.65 4387
4234.26 4471
4234.88 4610
4235.49 4673
4236.10 4674
4236.72 4689
4237.33 4493
4237.95 4489
4238.56 4450
4239.17 4293
4239.79 4238
4240.40 4098
4241.02 4058
4241.63 4070
4242.25 3976
4242.86 4042
4243.48 4102
4244.09 3912
4244.71 4030
4245.32 4012
4245.93 4027
4246.55 4020
4247.16 3902
4247.78 4035
4248.39 4032
4249.01 4023
4249.62 4020
4250.24 3971
4250.85 4036
4251.47 4160
4252.08 4187
4252.70 4071
4253.32 4064
4253.93 4012
4254.55 4013
4255.16 4002
4255.78 4009
4256.39 4128
4257.01 3993
4257.62 4052
4258.24 4108
4258.85 3936
4259.47 4020
4260.09 4096
4260.70 4233
4261.32 4290
4261.93 4428
4262.55 4602
4263.17 4618
4263.78 4719
4264.40 4808
4265.01 4705
4265.63 4668
4266.25 4708
4266.86 4610
4267.48 4494
4268.10 4388
4268.71 4259
4269.33 4336
4269.94 4270
4270.56 4096
4271.18 3954
4271.79 3918
4272.41 3974
4273.03 3982
4273.64 3862
4274.26 3905
4274.88 3937
4275.49 3994
4276.11 4040
4276.73 4043
4277.35 4098
4277.96 4167
4278.58 4140
4279.20 4192
4279.81 4214
4280.43 4056
4281.05 4091
4281.67 4103
4282.28 3886
4282.90 3851
4283.52 3869
4284.14 3792
4284.75 3745
4285.37 3695
4285.99 3656
4286.61 3673
4287.22 3631
4287.84 3612
4288.46 3613
4289.08 3559
4289.70 3635
4290.31 3699
4290.93 3630
4291.55 3677
4292.17 3620
4292.79 3681
4293.40 3666
4294.02 3805
4294.64 3751
4295.26 3666
4295.88 3624
4296.50 3600
4297.11 3661
4297.73 3645
4298.35 3666
4298.97 3710
4299.59 3667
4300.21 3630
4300.83 3663
4301.44 3729
4302.06 3740
4302.68 3714
4303.30 3786
4303.92 3812
4304.54 3673
4305.16 3516
4305.78 3638
4306.40 3555
4307.02 3563
4307.63 3494
4308.25 3426
4308.87 3547
4309.49 3479
4310.11 3398
4310.73 3359
4311.35 3484
4311.97 3468
4312.59 3473
4313.21 3461
4313.83 3537
4314.45 3596
4315.07 3655
4315.69 3611
4316.31 3638
4316.93 3638
4317.55 3614
4318.17 3626
4318.79 3461
4319.41 3482
4320.03 3542
4320.65 3576
4321.27 3555
4321.89 3610
4322.51 3584
4323.13 3628
4323.75 3628
4324.37 3623
4324.99 3670
4325.61 3690
4326.23 3758
4326.85 3817
4327.47 3793
4328.09 3789
4328.71 3968
4329.33 4056
4329.96 4114
4330.58 4276
4331.20 4506
4331.82 4756
4332.44 5007
4333.06 5208
4333.68 5290
4334.30 5272
4334.92 5208
4335.54 5078
4336.17 4855
4336.79 4822
4337.41 4783
4338.03 4729
4338.65 4693
4339.27 4585
4339.89 4608
4340.52 4465
4341.14 4244
4341.76 4246
4342.38 4145
4343.00 4154
4343.62 4246
4344.25 4234
4344.87 4298
4345.49 4487
4346.11 4853
4346.73 4916
4347.36 5127
4347.98 5136
4348.60 4990
4349.22 4862
4349.84 4744
4350.47 4747
4351.09 4788
4351.71 4842
4352.33 4901
4352.96 4881
4353.58 4726
4354.20 4619
4354.82 4448
4355.45 4269
4356.07 4114
4356.69 4109
4357.31 4023
4357.94 3923
4358.56 3894
4359.18 3841
4359.81 3839
4360.43 3926
4361.05 3876
4361.68 3818
4362.30 3702
4362.92 3719
4363.55 3819
4364.17 3853
4364.79 3878
4365.42 3848
4366.04 3873
4366.66 3819
4367.29 3803
4367.91 3653
4368.53 3614
4369.16 3642
4369.78 3625
4370.40 3612
4371.03 3608
4371.65 3509
4372.27 3495
4372.90 3625
4373.52 3596
4374.15 3649
4374.77 3596
4375.39 3688
4376.02 3554
4376.64 3508
4377.27 3561
4377.89 3518
4378.52 3510
4379.14 3515
4379.76 3557
4380.39 3544
4381.01 3516
4381.64 3542
4382.26 3569
4382.89 3500
4383.51 3463
4384.14 3505
4384.76 3447
4385.39 3448
4386.01 3444
4386.64 3396
4387.26 3367
4387.89 3371
4388.51 3331
4389.14 3401
4389.76 3283
4390.39 3338
4391.01 3456
4391.64 3423
4392.26 3388
4392.89 3323
4393.51 3304
4394.14 3329
4394.76 3240
4395.39 3215
4396.01 3323
4396.64 3343
4397.26 3253
4397.89 3294
4398.52 3341
4399.14 3331
4399.77 3352
4400.39 3294
4401.02 3228
4401.65 3269
4402.27 3324
4402.90 3306
4403.52 3331
4404.15 3371
4404.78 3312
4405.40 3346
4406.03 3393
4406.65 3477
4407.28 3544
4407.91 3493
4408.53 3483
4409.16 3569
4409.79 3570
4410.41 3605
4411.04 3717
4411.67 3845
4412.29 3859
4412.92 3894
4413.55 3929
4414.17 3880
4414.80 3895
4415.43 3842
4416.05 3793
4416.68 3690
4417.31 3616
4417.94 3519
4418.56 3482
4419.19 3341
4419.82 3405
4420.44 3261
4421.07 3262
4421.70 3339
4422.33 3251
4422.95 3242
4423.58 3230
4424.21 3246
4424.84 3184
4425.46 3179
4426.09 3208
4426.72 3180
4427.35 3064
4427.97 3032
4428.60 3153
4429.23 3098
4429.86 3214
4430.49 3056
4431.11 3070
4431.74 3139
4432.37 3121
4433.00 3142
4433.63 3145
4434.26 3144
4434.88 3135
4435.51 3075
4436.14 3061
4436.77 3200
4437.40 3110
4438.03 3039
4438.65 3171
4439.28 3230
4439.91 3136
4440.54 3158
4441.17 3122
4441.80 3108
4442.43 3072
4443.06 3122
4443.68 3282
4444.31 3236
4444.94 3275
4445.57 3364
4446.20 3432
4446.83 3431
4447.46 3475
4448.09 3403
4448.72 3374
4449.35 3395
4449.98 3451
4450.61 3364
4451.24 3305
4451.86 3303
4452.49 3333
4453.12 3321
4453.75 3300
4454.38 3313
4455.01 3310
4455.64 3410
4456.27 3474
4456.90 3553
4457.53 3416
4458.16 3498
4458.79 3418
4459.42 3301
4460.05 3293
4460.68 3194
4461.31 3141
4461.94 3112
4462.57 3115
4463.20 3104
4463.83 3089
4464.46 3090
4465.09 3130
4465.72 3121
4466.36 3096
4466.99 3123
4467.62 3236
4468.25 3402
4468.88 3417
4469.51 3503
4470.14 3578
4470.77 3529
4471.40 3570
4472.03 3513
4472.66 3430
4473.29 3347
4473.93 3329
4474.56 3265
4475.19 3320
4475.82 3349
4476.45 3306
4477.08 3256
4477.71 3172
4478.34 3197
4478.98 3160
4479.61 3182
4480.24 3146
4480.87 3160
4481.50 3264
4482.13 3270
4482.76 3295
4483.40 3389
4484.03 3402
4484.66 3422
4485.29 3478
4485.92 3461
4486.56 3484
4487.19 3446
4487.82 3469
4488.45 3493
4489.08 3513
4489.72 3564
4490.35 3564
4490.98 3569
4491.61 3629
4492.25 3626
4492.88 3570
4493.51 3635
4494.14 3654
4494.78 3541
4495.41 3532
4496.04 3470
4496.67 3548
4497.31 3539
4497.94 3580
4498.57 3717
4499.20 3869
4499.84 4106
4500.47 4589
4501.10 5293
4501.74 5992
4502.37 6588
4503.00 7005
4503.64 7110
4504.27 6990
4504.90 6697
4505.53 6278
4506.17 5700
4506.80 5350
4507.43 5025
4508.07 4664
4508.70 4550
4509.34 4288
4509.97 4183
4510.60 4083
4511.24 3952
4511.87 3921
4512.50 3820
4513.14 3713
4513.77 3590
4514.41 3590
4515.04 3643
4515.67 3561
4516.31 3574
4516.94 3544
4517.58 3504
4518.21 3448
4518.84 3458
4519.48 3420
4520.11 3453
4520.75 3406
4521.38 3375
4522.02 3575
4522.65 3543
4523.28 3516
4523.92 3740
4524.55 3650
4525.19 3609
4525.82 3702
4526.46 3852
4527.09 4116
4527.73 4233
4528.36 4414
4529.00 4727
4529.63 5142
4530.27 5600
4530.90 5942
4531.54 6087
4532.17 6196
4532.81 6097
4533.44 6000
4534.08 5657
4534.71 5323
4535.35 5003
4535.99 4696
4536.62 4458
4537.26 4392
4537.89 4237
4538.53 4010
4539.16 4028
4539.80 4121
4540.43 4129
4541.07 4110
4541.71 4048
4542.34 4055
4542.98 3949
4543.61 3933
4544.25 3864
4544.89 3726
4545.52 3691
4546.16 3652
4546.79 3580
4547.43 3567
4548.07 3524
4548.70 3685
4549.34 3569
4549.98 3599
4550.61 3595
4551.25 3541
4551.89 3583
4552.52 3492
4553.16 3536
4553.80 3406
4554.43 3432
4555.07 3491
4555.71 3392
4556.34 3323
4556.98 3456
4557.62 3476
4558.25 3411
4558.89 3452
4559.53 3440
4560.16 3522
4560.80 3643
4561.44 3607
4562.08 3533
4562.71 3662
4563.35 3602
4563.99 3635
4564.63 3645
4565.26 3666
4565.90 3747
4566.54 3741
4567.18 3708
4567.81 3759
4568.45 3881
4569.09 3851
4569.73 3913
4570.36 3829
4571.00 3847
4571.64 3904
4572.28 3846
4572.92 3843
4573.55 3805
4574.19 3790
4574.83 3738
4575.47 3688
4576.11 3639
4576.75 3609
4577.38 3515
4578.02 3572
4578.66 3436
4579.30 3424
4579.94 3412
4580.58 3375
4581.21 3371
4581.85 3355
4582.49 3274
4583.13 3277
4583.77 3346
4584.41 3405
4585.05 3441
4585.69 3385
4586.32 3416
4586.96 3401
4587.60 3426
4588.24 3465
4588.88 3520
4589.52 3595
4590.16 3481
4590.80 3526
4591.44 3497
4592.08 3501
4592.72 3583
4593.36 3445
4594.00 3404
4594.63 3370
4595.27 3307
4595.91 3300
4596.55 3246
4597.19 3229
4597.83 3261
4598.47 3278
4599.11 3376
4599.75 3381
4600.39 3285
4601.03 3398
4601.67 3514
4602.31 3618
4602.95 3635
4603.59 3654
4604.23 3793
4604.87 3914
4605.51 3902
4606.15 3827
4606.79 3719
4607.43 3846
4608.08 3778
4608.72 3694
4609.36 3705
4610.00 3729
4610.64 3691
4611.28 3699
4611.92 3695
4612.56 3633
4613.20 3617
4613.84 3797
4614.48 3878
4615.12 3978
4615.76 4010
4616.41 3973
4617.05 3944
4617.69 3866
4618.33 3809
4618.97 3595
4619.61 3452
4620.25 3350
4620.89 3259
4621.54 3220
4622.18 3260
4622.82 3282
4623.46 3237
4624.10 3158
4624.74 3098
4625.38 3192
4626.03 3208
4626.67 3221
4627.31 3207
4627.95 3216
4628.59 3234
4629.24 3295
4629.88 3255
4630.52 3283
4631.16 3282
4631.80 3315
4632.45 3361
4633.09 3384
4633.73 3254
4634.37 3202
4635.02 3230
4635.66 3182
4636.30 3226
4636.94 3296
4637.58 3423
4638.23 3487
4638.87 3530
4639.51 3488
4640.16 3449
4640.80 3464
4641.44 3645
4642.08 3580
4642.73 3463
4643.37 3533
4644.01 3460
4644.66 3426
4645.30 3466
4645.94 3453
4646.58 3533
4647.23 3547
4647.87 3495
4648.51 3524
4649.16 3447
4649.80 3443
4650.44 3367
4651.09 3406
4651.73 3454
4652.37 3446
4653.02 3472
4653.66 3475
4654.31 3495
4654.95 3464
4655.59 3372
4656.24 3379
4656.88 3316
4657.52 3274
4658.17 3171
4658.81 3113
4659.46 3172
4660.10 3078
4660.75 3033
4661.39 3048
4662.03 3126
4662.68 3086
4663.32 3001
4663.97 2979
4664.61 3060
4665.26 2981
4665.90 2985
4666.54 3005
4667.19 3095
4667.83 3073
4668.48 3075
4669.12 3058
4669.77 3010
4670.41 3101
4671.06 3078
4671.70 3135
4672.35 3142
4672.99 3134
4673.64 3165
4674.28 3123
4674.93 3093
4675.57 3197
4676.22 3167
4676.86 3142
4677.51 3152
4678.15 3203
4678.80 3161
4679.44 3201
4680.09 3309
4680.73 3357
4681.38 3410
4682.03 3441
4682.67 3348
4683.32 3387
4683.96 3453
4684.61 3425
4685.25 3370
4685.90 3392
4686.55 3349
4687.19 3387
4687.84 3297
4688.48 3363
4689.13 3286
4689.78 3268
4690.42 3321
4691.07 3333
4691.72 3307
4692.36 3463
4693.01 3429
4693.65 3383
4694.30 3395
4694.95 3385
4695.59 3441
4696.24 3424
4696.89 3337
4697.53 3365
4698.18 3513
4698.83 3486
4699.47 3458
4700.12 3527
4700.77 3544
4701.41 3539
4702.06 3522
4702.71 3478
4703.36 3354
4704.00 3257
4704.65 3314
4705.30 3261
4705.94 3336
4706.59 3274
4707.24 3208
4707.89 3165
4708.53 3174
4709.18 3210
4709.83 3239
4710.48 3147
4711.12 3266
4711.77 3306
4712.42 3245
4713.07 3232
4713.71 3277
4714.36 3239
4715.01 3262
4715.66 3323
4716.31 3180
4716.95 3239
4717.60 3253
4718.25 3219
4718.90 3310
4719.55 3328
4720.19 3296
4720.84 3360
4721.49 3296
4722.14 3409
4722.79 3443
4723.44 3461
4724.08 3385
4724.73 3367
4725.38 3264
4726.03 3278
4726.68 3287
4727.33 3315
4727.98 3269
4728.63 3239
4729.27 3153
4729.92 3188
4730.57 3282
4731.22 3171
4731.87 3227
4732.52 3206
4733.17 3178
4733.82 3034
4734.47 3094
4735.12 3100
4735.77 3141
4736.41 3111
4737.06 3211
4737.71 3264
4738.36 3254
4739.01 3472
4739.66 3477
4740.31 3536
4740.96 3637
4741.61 3626
4742.26 3567
4742.91 3432
4743.56 3441
4744.21 3372
4744.86 3266
4745.51 3171
4746.16 3256
4746.81 3214
4747.46 3143
4748.11 3186
4748.76 3281
4749.41 3337
4750.06 3523
4750.71 3551
4751.36 3646
4752.01 3785
4752.66 3864
4753.31 3777
4753.96 3800
4754.61 3739
4755.26 3635
4755.92 3551
4756.57 3497
4757.22 3354
4757.87 3296
4758.52 3240
4759.17 3202
4759.82 3245
4760.47 3215
4761.12 3223
4761.77 3302
4762.42 3281
4763.08 3281
4763.73 3379
4764.38 3312
4765.03 3291
4765.68 3291
4766.33 3326
4766.98 3441
4767.64 3391
4768.29 3416
4768.94 3541
4769.59 3585
4770.24 3609
4770.89 3605
4771.54 3586
4772.20 3631
4772.85 3519
4773.50 3442
4774.15 3424
4774.80 3264
4775.46 3219
4776.11 3210
4776.76 3287
4777.41 3184
4778.06 3131
4778.72 3206
4779.37 3213
4780.02 3116
4780.67 3145
4781.33 3138
4781.98 3131
4782.63 3208
4783.28 3103
4783.94 3131
4784.59 3183
4785.24 3207
4785.89 3229
4786.55 3275
4787.20 3321
4787.85 3280
4788.51 3257
4789.16 3365
4789.81 3455
4790.46 3366
4791.12 3408
4791.77 3415
4792.42 3334
4793.08 3346
4793.73 3398
4794.38 3333
4795.04 3401
4795.69 3309
4796.34 3299
4797.00 3360
4797.65 3337
4798.30 3359
4798.96 3370
4799.61 3501
4800.27 3536
4800.92 3673
4801.57 3711
4802.23 3709
4802.88 3650
4803.53 3648
4804.19 3592
4804.84 3543
4805.50 3541
4806.15 3477
4806.81 3425
4807.46 3472
4808.11 3504
4808.77 3474
4809.42 3456
4810.08 3488
4810.73 3528
4811.39 3547
4812.04 3610
4812.69 3583
4813.35 3577
4814.00 3489
4814.66 3661
4815.31 3649
4815.97 3769
4816.62 3945
4817.28 3757
4817.93 3826
4818.59 3821
4819.24 3784
4819.90 3719
4820.55 3860
4821.21 3899
4821.86 3949
4822.52 3971
4823.17 3900
4823.83 3844
4824.48 3823
4825.14 3839
4825.79 3900
4826.45 3707
4827.11 3635
4827.76 3591
4828.42 3635
4829.07 3600
4829.73 3746
4830.38 3658
4831.04 3742
4831.70 3790
4832.35 3893
4833.01 3878
4833.66 3908
4834.32 4001
4834.98 4116
4835.63 4150
4836.29 4139
4836.94 4079
4837.60 4195
4838.26 4223
4838.91 4307
4839.57 4156
4840.23 4215
4840.88 4193
4841.54 4178
4842.20 4185
4842.85 4252
4843.51 4134
4844.17 4019
4844.82 4105
4845.48 4056
4846.14 3981
4846.79 4068
4847.45 4145
4848.11 4067
4848.76 4135
4849.42 4184
4850.08 4285
4850.73 4400
4851.39 4392
4852.05 4444
4852.71 4376
4853.36 4249
4854.02 4215
4854.68 4229
4855.34 4345
4855.99 4317
4856.65 4416
4857.31 4634
4857.97 4868
4858.62 4875
4859.28 4946
4859.94 4945
4860.60 4833
4861.25 4638
4861.91 4508
4862.57 4432
4863.23 4409
4863.89 4401
4864.54 4346
4865.20 4384
4865.86 4387
4866.52 4333
4867.18 4442
4867.84 4443
4868.49 4416
4869.15 4432
4869.81 4413
4870.47 4489
4871.13 4459
4871.79 4533
4872.44 4696
4873.10 4782
4873.76 4816
4874.42 4704
4875.08 4685
4875.74 4602
4876.40 4553
4877.06 4589
4877.72 4411
4878.37 4510
4879.03 4415
4879.69 4475
4880.35 4485
4881.01 4380
4881.67 4324
4882.33 4241
4882.99 4228
4883.65 4201
4884.31 4141
4884.97 4105
4885.63 4086
4886.29 3900
4886.95 3833
4887.61 3680
4888.26 3659
4888.92 3696
4889.58 3692
4890.24 3621
4890.90 3617
4891.56 3616
4892.22 3625
4892.88 3618
4893.54 3590
4894.20 3646
4894.86 3610
4895.52 3522
4896.18 3555
4896.84 3574
4897.51 3576
4898.17 3558
4898.83 3690
4899.49 3908
4900.15 4107
4900.81 4239
4901.47 4237
4902.13 4251
4902.79 4326
4903.45 4129
4904.11 3957
4904.77 3806
4905.43 3792
4906.09 3738
4906.75 3660
4907.41 3568
4908.08 3591
4908.74 3701
4909.40 3707
4910.06 3669
4910.72 3701
4911.38 3610
4912.04 3508
4912.70 3484
4913.37 3455
4914.03 3427
4914.69 3392
4915.35 3267
4916.01 3237
4916.67 3155
4917.33 3187
4918.00 3152
4918.66 3154
4919.32 3173
4919.98 3211
4920.64 3153
4921.31 3133
4921.97 3201
4922.63 3121
4923.29 3181
4923.95 3191
4924.62 3165
4925.28 3034
4925.94 3017
4926.60 3112
4927.26 3085
4927.93 3100
4928.59 3030
4929.25 3010
4929.91 3062
4930.58 3133
4931.24 3137
4931.90 3149
4932.56 3146
4933.23 3199
4933.89 3288
4934.55 3329
4935.22 3351
4935.88 3306
4936.54 3384
4937.20 3361
4937.87 3418
4938.53 3394
4939.19 3346
4939.86 3315
4940.52 3356
4941.18 3229
4941.85 3260
4942.51 3207
4943.17 3266
4943.84 3273
4944.50 3316
4945.16 3338
4945.83 3383
4946.49 3458
4947.15 3405
4947.82 3277
4948.48 3302
4949.15 3329
4949.81 3242
4950.47 3155
4951.14 3077
4951.80 3055
4952.47 3082
4953.13 3022
4953.79 3091
4954.46 3021
4955.12 2950
4955.79 3006
4956.45 3060
4957.11 3081
4957.78 3016
4958.44 3147
4959.11 3240
4959.77 3312
4960.44 3412
4961.10 3443
4961.77 3480
4962.43 3500
4963.10 3642
4963.76 3579
4964.42 3594
4965.09 3562
4965.75 3422
4966.42 3352
4967.08 3299
4967.75 3271
4968.41 3230
4969.08 3173
4969.74 3081
4970.41 3087
4971.08 3002
4971.74 3079
4972.41 3182
4973.07 3142
4973.74 3127
4974.40 3183
4975.07 3125
4975.73 3059
4976.40 3195
4977.06 3203
4977.73 3222
4978.40 3240
4979.06 3123
4979.73 3126
4980.39 3147
4981.06 3096
4981.73 3067
4982.39 3050
4983.06 3067
4983.72 3032
4984.39 3014
4985.06 2978
4985.72 3051
4986.39 3069
4987.05 3021
4987.72 2923
4988.39 2973
4989.05 2932
4989.72 2970
4990.39 2978
4991.05 3050
4991.72 3014
4992.39 3056
4993.05 3065
4993.72 3058
4994.39 3065
4995.05 3113
4995.72 3210
4996.39 3162
4997.05 3257
4997.72 3244
4998.39 3222
4999.06 3192
4999.72 3067
5000.39 3048
5001.06 3062
5001.73 3010
5002.39 2906
5003.06 2925
5003.73 3017
5004.39 2997
5005.06 2989
5005.73 2977
5006.40 2917
5007.07 2822
5007.73 2964
5008.40 3060
5009.07 2955
5009.74 2944
5010.40 3060
5011.07 3056
5011.74 3091
5012.41 3168
5013.08 3064
5013.74 3070
5014.41 3142
5015.08 3034
5015.75 2953
5016.42 3008
5017.09 3133
5017.75 3117
5018.42 3113
5019.09 3113
5019.76 3203
5020.43 3279
5021.10 3418
5021.76 3468
5022.43 3589
5023.10 3597
5023.77 3690
5024.44 3683
5025.11 3617
5025.78 3566
5026.45 3521
5027.12 3427
5027.78 3426
5028.45 3356
5029.12 3312
5029.79 3270
5030.46 3350
5031.13 3309
5031.80 3234
5032.47 3206
5033.14 3130
5033.81 3042
5034.48 3042
5035.15 3063
5035.82 3141
5036.49 3037
5037.16 2988
5037.83 2947
5038.50 2994
5039.16 2909
5039.83 2924
5040.50 2925
5041.17 2888
5041.84 2955
5042.51 2992
5043.18 2967
5043.85 3032
5044.52 3057
5045.20 3063
5045.87 3058
5046.54 3037
5047.21 3129
5047.88 3105
5048.55 3265
5049.22 3345
5049.89 3215
5050.56 3264
5051.23 3290
5051.90 3330
5052.57 3303
5053.24 3308
5053.91 3288
5054.58 3306
5055.25 3219
5055.92 3236
5056.60 3265
5057.27 3278
5057.94 3235
5058.61 3225
5059.28 3215
5059.95 3229
5060.62 3234
5061.29 3219
5061.96 3195
5062.64 3187
5063.31 3098
5063.98 3131
5064.65 3171
5065.32 3125
5065.99 3153
5066.66 3159
5067.34 3139
5068.01 3169
5068.68 3170
5069.35 3177
5070.02 3188
5070.70 3228
5071.37 3245
5072.04 3280
5072.71 3322
5073.38 3324
5074.06 3429
5074.73 3461
5075.40 3420
5076.07 3447
5076.74 3393
5077.42 3361
5078.09 3428
5078.76 3423
5079.43 3448
5080.11 3434
5080.78 3393
5081.45 3427
5082.12 3491
5082.80 3431
5083.47 3252
5084.14 3193
5084.82 3272
5085.49 3387
5086.16 3471
5086.83 3540
5087.51 3699
5088.18 3987
5088.85 4421
5089.53 4857
5090.20 5248
5090.87 5634
5091.55 5673
5092.22 5756
5092.89 5654
5093.57 5434
5094.24 5219
5094.91 4848
5095.59 4520
5096.26 4329
5096.93 4204
5097.61 3975
5098.28 3822
5098.96 3611
5099.63 3598
5100.30 3606
5100.98 3482
5101.65 3518
5102.32 3577
5103.00 3569
5103.67 3648
5104.35 3730
5105.02 3806
5105.70 3770
5106.37 3705
5107.04 3647
5107.72 3600
5108.39 3464
5109.07 3365
5109.74 3355
5110.42 3300
5111.09 3332
5111.77 3374
5112.44 3276
5113.11 3338
5113.79 3394
5114.46 3299
5115.14 3378
5115.81 3516
5116.49 3597
5117.16 3878
5117.84 4224
5118.51 4693
5119.19 4857
5119.86 5336
5120.54 5263
5121.21 5098
5121.89 5002
5122.57 4760
5123.24 4557
5123.92 4336
5124.59 4145
5125.27 3840
5125.94 3732
5126.62 3621
5127.29 3603
5127.97 3702
5128.64 3642
5129.32 3713
5130.00 3672
5130.67 3634
5131.35 3628
5132.02 3603
5132.70 3494
5133.38 3544
5134.05 3567
5134.73 3451
5135.40 3430
5136.08 3413
5136.76 3379
5137.43 3453
5138.11 3494
5138.79 3478
5139.46 3469
5140.14 3571
5140.82 3538
5141.49 3423
5142.17 3478
5142.85 3453
5143.52 3388
5144.20 3336
5144.88 3339
5145.55 3397
5146.23 3278
5146.91 3268
5147.58 3264
5148.26 3234
5148.94 3256
5149.61 3236
5150.29 3181
5150.97 3046
5151.65 3096
5152.32 3158
5153.00 3092
5153.68 3131
5154.36 3190
5155.03 3272
5155.71 3317
5156.39 3504
5157.07 3595
5157.74 3617
5158.42 3623
5159.10 3699
5159.78 3807
5160.45 3619
5161.13 3473
5161.81 3373
5162.49 3287
5163.17 3253
5163.84 3192
5164.52 3201
5165.20 3232
5165.88 3244
5166.56 3238
5167.24 3233
5167.91 3291
5168.59 3326
5169.27 3238
5169.95 3188
5170.63 3112
5171.31 3100
5171.98 3096
5172.66 3068
5173.34 3045
5174.02 3000
5174.70 3027
5175.38 3054
5176.06 3061
5176.74 3053
5177.41 3038
5178.09 3007
5178.77 3074
5179.45 3131
5180.13 3153
5180.81 3148
5181.49 3084
5182.17 3112
5182.85 3156
5183.53 3138
5184.21 3056
5184.89 3053
5185.57 3012
5186.24 2968
5186.92 3011
5187.60 3003
5188.28 2927
5188.96 2931
5189.64 2911
5190.32 2797
5191.00 2798
5191.68 2782
5192.36 2745
5193.04 2682
5193.72 2818
5194.40 2842
5195.08 2809
5195.76 2824
5196.44 2913
5197.12 2898
5197.80 2910
5198.48 2929
5199.16 2870
5199.84 2849
5200.52 2879
5201.21 2960
5201.89 2993
5202.57 2899
5203.25 2898
5203.93 2933
5204.61 2912
5205.29 2952
5205.97 2985
5206.65 2892
5207.33 2927
5208.01 3009
5208.69 3022
5209.37 3008
5210.06 3003
5210.74 2939
5211.42 2997
5212.10 2970
5212.78 2905
5213.46 2850
5214.14 2840
5214.82 2898
5215.51 2859
5216.19 2880
5216.87 2869
5217.55 2851
5218.23 2939
5218.91 2947
5219.60 2919
5220.28 2960
5220.96 2991
5221.64 3096
5222.32 3107
5223.00 3096
5223.69 3047
5224.37 2955
5225.05 2915
5225.73 2898
5226.41 2837
5227.10 2848
5227.78 2803
5228.46 2716
5229.14 2786
5229.83 2764
5230.51 2891
5231.19 2838
5231.87 2883
5232.56 2923
5233.24 2852
5233.92 2929
5234.60 2948
5235.29 3049
5235.97 3098
5236.65 3062
5237.34 3206
5238.02 3182
5238.70 3133
5239.38 3144
5240.07 3212
5240.75 3285
5241.43 3257
5242.12 3129
5242.80 3154
5243.48 3128
5244.17 3101
5244.85 3099
5245.53 3071
5246.22 3192
5246.90 3332
5247.58 3470
5248.27 3617
5248.95 3620
5249.63 3649
5250.32 3540
5251.00 3435
5251.69 3442
5252.37 3381
5253.05 3319
5253.74 3141
5254.42 3060
5255.11 2987
5255.79 2902
5256.47 2870
5257.16 2833
5257.84 2926
5258.53 2884
5259.21 2882
5259.89 2916
5260.58 3024
5261.26 3030
5261.95 3014
5262.63 3040
5263.32 3070
5264.00 3013
5264.69 3039
5265.37 3046
5266.06 2971
5266.74 2946
5267.43 2959
5268.11 2950
5268.79 2976
5269.48 2938
5270.16 2916
5270.85 2933
5271.53 3015
5272.22 3005
5272.91 2981
5273.59 3004
5274.28 2968
5274.96 2952
5275.65 2978
5276.33 2975
5277.02 3004
5277.70 3088
5278.39 3025
5279.07 3146
5279.76 3094
5280.45 3081
5281.13 3215
5281.82 3304
5282.50 3252
5283.19 3164
5283.87 3186
5284.56 3172
5285.25 3101
5285.93 3161
5286.62 3064
5287.30 2987
5287.99 2974
5288.68 2946
5289.36 2933
5290.05 2907
5290.74 2916
5291.42 2847
5292.11 2866
5292.79 2943
5293.48 2866
5294.17 2889
5294.85 2875
5295.54 2968
5296.23 2967
5296.91 3080
5297.60 3190
5298.29 3220
5298.98 3282
5299.66 3198
5300.35 3235
5301.04 3312
5301.72 3237
5302.41 3239
5303.10 3263
5303.78 3272
5304.47 3372
5305.16 3318
5305.85 3273
5306.53 3250
5307.22 3274
5307.91 3352
5308.60 3279
5309.28 3248
5309.97 3185
5310.66 3230
5311.35 3395
5312.03 3303
5312.72 3416
5313.41 3511
5314.10 3473
5314.79 3501
5315.47 3481
5316.16 3440
5316.85 3454
5317.54 3373
5318.23 3403
5318.91 3442
5319.60 3332
5320.29 3345
5320.98 3297
5321.67 3268
5322.36 3201
5323.04 3185
5323.73 3034
5324.42 3039
5325.11 2900
5325.80 2956
5326.49 2957
5327.18 2924
5327.86 2923
5328.55 2889
5329.24 2915
5329.93 2879
5330.62 2895
5331.31 2859
5332.00 2935
5332.69 2895
5333.38 2864
5334.06 2821
5334.75 2868
5335.44 2835
5336.13 2943
5336.82 2923
5337.51 2881
5338.20 2920
5338.89 2962
5339.58 2883
5340.27 2956
5340.96 2972
5341.65 2942
5342.34 2842
5343.03 2850
5343.72 2857
5344.41 2909
5345.10 2929
5345.79 2987
5346.48 3055
5347.17 3141
5347.86 3257
5348.55 3441
5349.24 3520
5349.93 3593
5350.62 3675
5351.31 3627
5352.00 3620
5352.69 3567
5353.38 3395
5354.07 3272
5354.76 3194
5355.45 3113
5356.14 2971
5356.83 2934
5357.52 2920
5358.21 2870
5358.90 2909
5359.59 2954
5360.29 3021
5360.98 3190
5361.67 3231
5362.36 3256
5363.05 3272
5363.74 3241
5364.43 3191
5365.12 3096
5365.81 3017
5366.50 2968
5367.20 2953
5367.89 2812
5368.58 2746
5369.27 2781
5369.96 2811
5370.65 2704
5371.34 2722
5372.04 2747
5372.73 2835
5373.42 2816
5374.11 2854
5374.80 2892
5375.49 2717
5376.19 2704
5376.88 2734
5377.57 2757
5378.26 2769
5378.95 2756
5379.65 2682
5380.34 2702
5381.03 2767
5381.72 2701
5382.42 2749
5383.11 2769
5383.80 2686
5384.49 2677
5385.19 2694
5385.88 2699
5386.57 2776
5387.26 2945
5387.96 2863
5388.65 2906
5389.34 2977
5390.03 2972
5390.73 3106
5391.42 3096
5392.11 3045
5392.80 3022
5393.50 2932
5394.19 2935
5394.88 2837
5395.58 2843
5396.27 2817
5396.96 2829
5397.66 2847
5398.35 2731
5399.04 2719
5399.74 2775
5400.43 2721
5401.12 2747
5401.82 2830
5402.51 2755
5403.20 2756
5403.90 2731
5404.59 2699
5405.29 2839
5405.98 2829
5406.67 2865
5407.37 2821
5408.06 2815
5408.75 2789
5409.45 2826
5410.14 2833
5410.84 2757
5411.53 2789
5412.23 2781
5412.92 2756
5413.61 2727
5414.31 2645
5415.00 2706
5415.70 2647
5416.39 2748
5417.09 2741
5417.78 2709
5418.47 2782
5419.17 2850
5419.86 2927
5420.56 2849
5421.25 2853
5421.95 2957
5422.64 2889
5423.34 2866
5424.03 2767
5424.73 2835
5425.42 2724
5426.12 2656
5426.81 2716
5427.51 2767
5428.20 2741
5428.90 2723
5429.59 2798
5430.29 2708
5430.99 2697
5431.68 2765
5432.38 2735
5433.07 2678
5433.77 2806
5434.46 2743
5435.16 2683
5435.85 2783
5436.55 2862
5437.25 2779
5437.94 2704
5438.64 2778
5439.33 2843
5440.03 2873
5440.73 2940
5441.42 2993
5442.12 2967
5442.81 2855
5443.51 2778
5444.21 2890
5444.90 2981
5445.60 3131
5446.29 3247
5446.99 3368
5447.69 3415
5448.38 3489
5449.08 3573
5449.78 3519
5450.47 3550
5451.17 3460
5451.87 3451
5452.56 3462
5453.26 3381
5453.96 3453
5454.65 3391
5455.35 3349
5456.05 3308
5456.75 3252
5457.44 3177
5458.14 3308
5458.84 3212
5459.53 3231
5460.23 3294
5460.93 3406
5461.63 3635
5462.32 3749
5463.02 3916
5463.72 4153
5464.42 4160
5465.11 4130
5465.81 3990
5466.51 3829
5467.21 3691
5467.90 3487
5468.60 3362
5469.30 3290
5470.00 3201
5470.70 3056
5471.39 3084
5472.09 2994
5472.79 2970
5473.49 2969
5474.19 2978
5474.88 3004
5475.58 3098
5476.28 3172
5476.98 3190
5477.68 3217
5478.38 3270
5479.07 3539
5479.77 3629
5480.47 3781
5481.17 3862
5481.87 3851
5482.57 3920
5483.27 3828
5483.96 3715
5484.66 3613
5485.36 3431
5486.06 3298
5486.76 3290
5487.46 3302
5488.16 3325
5488.86 3324
5489.56 3290
5490.26 3328
5490.96 3371
5491.65 3395
5492.35 3374
5493.05 3502
5493.75 3506
5494.45 3506
5495.15 3627
5495.85 3649
5496.55 3664
5497.25 3750
5497.95 3828
5498.65 4054
5499.35 4314
5500.05 4644
5500.75 5075
5501.45 5426
5502.15 5375
5502.85 5093
5503.55 4821
5504.25 4520
5504.95 4299
5505.65 4008
5506.35 3808
5507.05 3618
5507.75 3435
5508.45 3374
5509.15 3352
5509.85 3356
5510.55 3284
5511.25 3214
5511.95 3232
5512.65 3213
5513.35 3212
5514.05 3228
5514.76 3360
5515.46 3327
5516.16 3292
5516.86 3234
5517.56 3325
5518.26 3342
5518.96 3218
5519.66 3306
5520.36 3283
5521.06 3289
5521.77 3270
5522.47 3291
5523.17 3178
5523.87 3220
5524.57 3185
5525.27 3053
5525.97 2959
5526.67 2974
5527.38 2865
5528.08 2865
5528.78 2929
5529.48 2892
5530.18 2906
5530.88 3000
5531.59 2961
5532.29 2877
5532.99 2833
5533.69 2896
5534.39 2978
5535.10 2963
5535.80 2910
5536.50 3011
5537.20 2976
5537.90 3068
5538.61 3067
5539.31 3137
5540.01 3184
5540.71 3138
5541.42 3004
5542.12 2972
5542.82 2997
5543.52 2958
5544.23 2918
5544.93 2891
5545.63 2878
5546.33 2935
5547.04 2943
5547.74 2926
5548.44 2885
5549.15 2925
5549.85 2882
5550.55 2872
5551.26 2891
5551.96 2788
5552.66 2817
5553.36 2796
5554.07 2879
5554.77 2701
5555.47 2716
5556.18 2724
5556.88 2783
5557.58 2785
5558.29 2721
5558.99 2755
5559.70 2820
5560.40 2823
5561.10 2870
5561.81 2918
5562.51 2966
5563.21 2985
5563.92 2992
5564.62 2937
5565.33 3050
5566.03 2982
5566.73 2932
5567.44 2987
5568.14 2943
5568.85 2826
5569.55 2849
5570.25 2799
5570.96 2785
5571.66 2743
5572.37 2850
5573.07 2900
5573.78 2833
5574.48 2824
5575.19 2915
5575.89 2906
5576.59 2923
5577.30 3028
5578.00 3037
5578.71 3001
5579.41 2989
5580.12 2889
5580.82 2839
5581.53 2787
5582.23 2854
5582.94 2789
5583.64 2715
5584.35 2706
5585.05 2783
5585.76 2865
5586.46 2909
5587.17 2940
5587.88 3028
5588.58 2992
5589.29 2904
5589.99 2966
5590.70 2831
5591.40 2877
5592.11 2770
5592.81 2775
5593.52 2754
5594.23 2681
5594.93 2704
5595.64 2682
5596.34 2694
5597.05 2652
5597.76 2614
5598.46 2581
5599.17 2588
5599.87 2526
5600.58 2566
5601.29 2619
5601.99 2618
5602.70 2689
5603.41 2657
5604.11 2656
5604.82 2727
5605.52 2612
5606.23 2597
5606.94 2593
5607.64 2651
5608.35 2676
5609.06 2631
5609.76 2636
5610.47 2680
5611.18 2660
5611.88 2678
5612.59 2665
5613.30 2636
5614.01 2631
5614.71 2626
5615.42 2564
5616.13 2607
5616.83 2531
5617.54 2569
5618.25 2554
5618.96 2601
5619.66 2616
5620.37 2603
5621.08 2575
5621.79 2579
5622.49 2580
5623.20 2593
5623.91 2550
5624.62 2671
5625.32 2733
5626.03 2673
5626.74 2629
5627.45 2673
5628.16 2702
5628.86 2749
5629.57 2782
5630.28 2686
5630.99 2751
5631.70 2634
5632.40 2694
5633.11 2695
5633.82 2737
5634.53 2757
5635.24 2710
5635.95 2736
5636.65 2745
5637.36 2799
5638.07 2833
5638.78 2917
5639.49 2874
5640.20 2971
5640.91 3066
5641.61 3058
5642.32 2980
5643.03 2939
5643.74 2925
5644.45 2809
5645.16 2770
5645.87 2758
5646.58 2784
5647.29 2745
5648.00 2649
5648.70 2666
5649.41 2678
5650.12 2779
5650.83 2781
5651.54 2750
5652.25 2814
5652.96 2814
5653.67 2800
5654.38 2785
5655.09 2782
5655.80 2816
5656.51 2836
5657.22 2943
5657.93 2933
5658.64 2961
5659.35 2933
5660.06 2992
5660.77 2920
5661.48 2922
5662.19 2865
5662.90 2897
5663.61 2918
5664.32 2934
5665.03 2907
5665.74 2907
5666.45 2852
5667.16 2824
5667.87 2896
5668.58 2936
5669.29 2927
5670.00 2961
5670.71 2854
5671.42 2903
5672.13 2867
5672.84 2854
5673.56 2869
5674.27 2727
5674.98 2691
5675.69 2693
5676.40 2724
5677.11 2634
5677.82 2645
5678.53 2701
5679.24 2730
5679.95 2712
5680.67 2811
5681.38 2780
5682.09 2842
5682.80 2791
5683.51 2691
5684.22 2724
5684.93 2720
5685.65 2687
5686.36 2621
5687.07 2578
5687.78 2564
5688.49 2582
5689.20 2569
5689.92 2642
5690.63 2587
5691.34 2626
5692.05 2602
5692.76 2582
5693.47 2607
5694.19 2706
5694.90 2617
5695.61 2569
5696.32 2607
5697.04 2593
5697.75 2590
5698.46 2678
5699.17 2622
5699.89 2633
5700.60 2621
5701.31 2568
5702.02 2600
5702.74 2558
5703.45 2603
5704.16 2532
5704.87 2617
5705.59 2585
5706.30 2605
5707.01 2594
5707.72 2540
5708.44 2610
5709.15 2560
5709.86 2528
5710.58 2496
5711.29 2435
5712.00 2466
5712.72 2552
5713.43 2444
5714.14 2445
5714.86 2477
5715.57 2478
5716.28 2515
5717.00 2465
5717.71 2568
5718.42 2563
5719.14 2556
5719.85 2528
5720.56 2614
5721.28 2625
5721.99 2667
5722.71 2629
5723.42 2682
5724.13 2675
5724.85 2681
5725.56 2720
5726.28 2706
5726.99 2769
5727.70 2752
5728.42 2829
5729.13 2806
5729.85 2780
5730.56 2791
5731.28 2710
5731.99 2680
5732.70 2673
5733.42 2596
5734.13 2745
5734.85 2790
5735.56 2751
5736.28 2797
5736.99 2785
5737.71 2811
5738.42 2753
5739.14 2743
5739.85 2725
5740.57 2738
5741.28 2669
5742.00 2675
5742.71 2569
5743.43 2616
5744.14 2594
5744.86 2644
5745.57 2551
5746.29 2565
5747.00 2605
5747.72 2644
5748.43 2626
5749.15 2604
5749.87 2613
5750.58 2667
5751.30 2735
5752.01 2708
5752.73 2788
5753.44 2858
5754.16 2989
5754.88 3129
5755.59 3132
5756.31 3193
5757.02 3226
5757.74 3254
5758.46 3218
5759.17 3246
5759.89 3225
5760.60 3221
5761.32 3198
5762.04 3143
5762.75 3169
5763.47 3174
5764.19 3244
5764.90 3265
5765.62 3203
5766.34 3226
5767.05 3255
5767.77 3267
5768.49 3357
5769.20 3518
5769.92 3700
5770.64 3861
5771.35 4054
5772.07 4111
5772.79 4006
5773.50 3858
5774.22 3747
5774.94 3621
5775.65 3451
5776.37 3350
5777.09 3388
5777.81 3407
5778.52 3469
5779.24 3545
5779.96 3552
5780.68 3494
5781.39 3413
5782.11 3362
5782.83 3355
5783.55 3328
5784.26 3220
5784.98 3238
5785.70 3095
5786.42 3075
5787.14 3012
5787.85 3012
5788.57 2965
5789.29 2878
5790.01 2894
5790.73 2933
5791.44 2903
5792.16 2877
5792.88 2981
5793.60 2923
5794.32 2934
5795.03 3045
5795.75 2972
5796.47 2978
5797.19 2982
5797.91 2949
5798.63 3051
5799.35 3082
5800.06 3098
5800.78 3107
5801.50 3254
5802.22 3227
5802.94 3152
5803.66 3047
5804.38 3151
5805.10 3107
5805.82 3150
5806.53 3273
5807.25 3370
5807.97 3472
5808.69 3481
5809.41 3598
5810.13 3582
5810.85 3369
5811.57 3296
5812.29 3103
5813.01 3092
5813.73 3059
5814.45 2979
5815.17 2945
5815.89 2832
5816.61 2838
5817.33 2965
5818.05 2861
5818.77 2874
5819.49 2861
5820.20 2874
5820.92 2885
5821.64 2924
5822.36 2979
5823.09 2949
5823.81 3003
5824.53 2978
5825.25 3005
5825.97 2948
5826.69 2910
5827.41 2805
5828.13 2766
5828.85 2784
5829.57 2734
5830.29 2675
5831.01 2671
5831.73 2620
5832.45 2657
5833.17 2665
5833.89 2650
5834.61 2664
5835.33 2697
5836.05 2671
5836.78 2609
5837.50 2630
5838.22 2635
5838.94 2697
5839.66 2647
5840.38 2701
5841.10 2756
5841.82 2774
5842.54 2780
5843.27 2788
5843.99 2752
5844.71 2698
5845.43 2760
5846.15 2746
5846.87 2752
5847.59 2714
5848.32 2665
5849.04 2788
5849.76 2815
5850.48 2810
5851.20 2730
5851.93 2703
5852.65 2791
5853.37 2747
5854.09 2761
5854.81 2747
5855.54 2692
5856.26 2701
5856.98 2718
5857.70 2661
5858.42 2683
5859.15 2656
5859.87 2593
5860.59 2570
5861.31 2606
5862.04 2616
5862.76 2589
5863.48 2591
5864.20 2623
5864.93 2542
5865.65 2466
5866.37 2523
5867.10 2631
5867.82 2566
5868.54 2639
5869.26 2666
5869.99 2692
5870.71 2705
5871.43 2778
5872.16 2758
5872.88 2749
5873.60 2781
5874.33 2755
5875.05 2699
5875.77 2712
5876.50 2627
5877.22 2627
5877.94 2573
5878.67 2608
5879.39 2640
5880.11 2696
5880.84 2674
5881.56 2710
5882.28 2606
5883.01 2586
5883.73 2637
5884.46 2668
5885.18 2640
5885.90 2625
5886.63 2677
5887.35 2628
5888.08 2608
5888.80 2712
5889.52 2583
5890.25 2548
5890.97 2575
5891.70 2565
5892.42 2518
5893.15 2521
5893.87 2578
5894.59 2551
5895.32 2475
5896.04 2496
5896.77 2577
5897.49 2518
5898.22 2602
5898.94 2564
5899.67 2512
5900.39 2554
5901.12 2570
5901.84 2565
5902.57 2616
5903.29 2636
5904.02 2551
5904.74 2502
5905.47 2595
5906.19 2598
5906.92 2580
5907.64 2651
5908.37 2663
5909.09 2646
5909.82 2591
5910.55 2644
5911.27 2667
5912.00 2750
5912.72 2687
5913.45 2653
5914.17 2681
5914.90 2715
5915.63 2751
5916.35 2712
5917.08 2707
5917.80 2752
5918.53 2777
5919.25 2772
5919.98 2753
5920.71 2745
5921.43 2760
5922.16 2792
5922.89 2814
5923.61 2835
5924.34 2914
5925.06 2879
5925.79 2838
5926.52 2926
5927.24 2862
5927.97 2878
5928.70 3015
5929.42 3063
5930.15 3062
5930.88 3067
5931.60 3051
5932.33 3110
5933.06 3057
5933.78 3078
5934.51 3111
5935.24 3187
5935.97 3172
5936.69 3218
5937.42 3275
5938.15 3339
5938.87 3412
5939.60 3348
5940.33 3395
5941.06 3410
5941.78 3423
5942.51 3468
5943.24 3428
5943.97 3426
5944.69 3509
5945.42 3637
5946.15 3715
5946.88 3731
5947.60 3778
5948.33 3765
5949.06 3860
5949.79 3848
5950.52 4038
5951.24 4213
5951.97 4210
5952.70 4424
5953.43 4496
5954.16 4573
5954.88 4531
5955.61 4606
5956.34 4545
5957.07 4485
5957.80 4387
5958.53 4372
5959.25 4374
5959.98 4302
5960.71 4264
5961.44 4274
5962.17 4318
5962.90 4353
5963.63 4308
5964.36 4489
5965.08 4740
5965.81 5002
5966.54 5408
5967.27 5600
5968.00 5783
5968.73 5891
5969.46 5753
5970.19 5635
5970.92 5590
5971.65 5323
5972.37 5232
5973.10 5156
5973.83 4961
5974.56 5021
5975.29 4930
5976.02 4864
5976.75 4910
5977.48 5025
5978.21 5012
5978.94 5002
5979.67 5068
5980.40 5191
5981.13 5244
5981.86 5401
5982.59 5330
5983.32 5472
5984.05 5625
5984.78 5605
5985.51 5606
5986.24 5565
5986.97 5549
5987.70 5574
5988.43 5533
5989.16 5506
5989.89 5685
5990.62 5907
5991.35 5862
5992.08 6011
5992.81 6224
5993.54 6272
5994.27 6280
5995.00 6142
5995.74 6204
5996.47 6170
5997.20 6175
5997.93 6223
5998.66 6237
5999.39 6166
6000.12 5997
6000.85 6006
6001.58 5924
6002.31 5779
6003.04 5737
6003.78 5655
6004.51 5629
6005.24 5595
6005.97 5510
6006.70 5444
6007.43 5611
6008.16 5878
6008.90 6137
6009.63 6650
6010.36 7479
6011.09 8536
6011.82 9801
6012.55 11009
6013.29 12189
6014.02 13377
6014.75 13888
6015.48 13880
6016.21 13386
6016.95 12554
6017.68 11488
6018.41 10411
6019.14 9318
6019.87 8464
6020.61 7613
6021.34 6978
6022.07 6424
6022.80 6059
6023.54 5664
6024.27 5426
6025.00 5308
6025.73 5241
6026.47 5046
6027.20 5099
6027.93 5003
6028.66 5011
6029.40 5176
6030.13 5256
6030.86 5233
6031.59 5164
6032.33 5105
6033.06 5056
6033.79 4811
6034.53 4604
6035.26 4490
6035.99 4477
6036.73 4390
6037.46 4278
6038.19 4381
6038.93 4384
6039.66 4592
6040.39 4530
6041.13 4624
6041.86 4526
6042.59 4566
6043.33 4659
6044.06 4656
6044.79 4746
6045.53 4678
6046.26 4668
6047.00 4666
6047.73 4761
6048.46 4871
6049.20 5018
6049.93 5234
6050.67 5310
6051.40 5443
6052.13 5741
6052.87 5914
6053.60 6091
6054.34 6219
6055.07 6078
6055.81 5843
6056.54 5574
6057.27 5493
6058.01 5236
6058.74 5005
6059.48 4960
6060.21 4884
6060.95 4695
6061.68 4644
6062.42 4638
6063.15 4635
6063.89 4629
6064.62 4531
6065.36 4447
6066.09 4385
6066.83 4460
6067.56 4406
6068.30 4340
6069.03 4321
6069.77 4346
6070.50 4239
6071.24 4106
6071.97 4109
6072.71 4131
6073.44 3997
6074.18 3963
6074.91 3897
6075.65 3935
6076.39 3937
6077.12 3879
6077.86 3863
6078.59 3854
6079.33 3775
6080.06 3808
6080.80 3772
6081.54 3779
6082.27 3692
6083.01 3719
6083.74 3762
6084.48 3771
6085.22 3775
6085.95 3808
6086.69 3711
6087.42 3842
6088.16 3907
6088.90 4049
6089.63 4153
6090.37 4158
6091.11 4294
6091.84 4339
6092.58 4325
6093.32 4319
6094.05 4217
6094.79 4102
6095.53 4013
6096.26 3912
6097.00 3858
6097.74 3696
6098.47 3623
6099.21 3623
6099.95 3690
6100.69 3607
6101.42 3551
6102.16 3597
6102.90 3507
6103.63 3602
6104.37 3593
6105.11 3653
6105.85 3546
6106.58 3559
6107.32 3553
6108.06 3573
6108.80 3570
6109.53 3539
6110.27 3549
6111.01 3433
6111.75 3413
6112.49 3416
6113.22 3480
6113.96 3465
6114.70 3563
6115.44 3617
6116.17 3579
6116.91 3670
6117.65 3716
6118.39 3695
6119.13 3675
6119.87 3605
6120.60 3589
6121.34 3615
6122.08 3678
6122.82 3575
6123.56 3678
6124.30 3585
6125.03 3579
6125.77 3664
6126.51 3715
6127.25 3616
6127.99 3659
6128.73 3623
6129.47 3648
6130.21 3662
6130.94 3627
6131.68 3658
6132.42 3653
6133.16 3695
6133.90 3819
6134.64 3740
6135.38 3854
6136.12 3880
6136.86 3884
6137.60 3937
6138.34 4006
6139.08 4232
6139.81 4272
6140.55 4428
6141.29 4613
6142.03 4608
6142.77 4548
6143.51 4494
6144.25 4520
6144.99 4460
6145.73 4352
6146.47 4313
6147.21 4288
6147.95 4216
6148.69 4190
6149.43 4160
6150.17 4064
6150.91 4071
6151.65 4064
6152.39 4062
6153.13 4016
6153.87 4097
6154.61 4150
6155.35 4187
6156.09 4343
6156.83 4317
6157.58 4311
6158.32 4373
6159.06 4400
6159.80 4352
6160.54 4490
6161.28 4541
6162.02 4531
6162.76 4550
6163.50 4667
6164.24 4899
6164.98 5053
6165.72 5119
6166.46 5323
6167.21 5477
6167.95 5568
6168.69 5578
6169.43 5510
6170.17 5430
6170.91 5406
6171.65 5505
6172.39 5388
6173.14 5189
6173.88 5171
6174.62 5240
6175.36 5134
6176.10 5142
6176.84 5236
6177.59 5340
6178.33 5511
6179.07 5768
6179.81 6263
6180.55 7110
6181.30 7941
6182.04 8800
6182.78 9626
6183.52 10296
6184.26 10431
6185.01 10253
6185.75 9832
6186.49 9430
6187.23 8726
6187.97 7963
6188.72 7230
6189.46 6780
6190.20 6395
6190.94 6108
6191.69 5878
6192.43 5771
6193.17 5628
6193.92 5534
6194.66 5429
6195.40 5330
6196.14 5340
6196.89 5265
6197.63 5142
6198.37 5151
6199.12 5060
6199.86 5122
6200.60 5025
6201.34 5088
6202.09 5085
6202.83 5154
6203.57 5288
6204.32 5635
6205.06 6170
6205.80 6935
6206.55 8091
6207.29 9376
6208.03 11014
6208.78 12461
6209.52 13458
6210.27 13822
6211.01 13715
6211.75 13098
6212.50 12137
6213.24 11052
6213.98 9796
6214.73 8624
6215.47 7711
6216.22 6795
6216.96 6263
6217.71 5826
6218.45 5456
6219.19 5265
6219.94 5125
6220.68 4967
6221.43 4909
6222.17 4846
6222.92 4776
6223.66 4653
6224.40 4553
6225.15 4510
6225.89 4270
6226.64 4190
6227.38 4085
6228.13 3983
6228.87 3938
6229.62 3852
6230.36 3776
6231.11 3774
6231.85 3691
6232.60 3718
6233.34 3688
6234.09 3596
6234.83 3684
6235.58 3781
6236.32 3817
6237.07 3774
6237.81 3740
6238.56 3810
6239.30 3786
6240.05 3876
6240.80 3904
6241.54 3941
6242.29 3996
6243.03 4005
6243.78 4125
6244.52 4224
6245.27 4272
6246.02 4353
6246.76 4482
6247.51 4619
6248.25 4677
6249.00 4746
6249.75 4728
6250.49 4774
6251.24 4598
6251.98 4586
6252.73 4494
6253.48 4332
6254.22 4307
6254.97 4244
6255.72 4154
6256.46 4058
6257.21 4038
6257.95 4075
6258.70 4021
6259.45 3926
6260.19 3938
6260.94 3839
6261.69 3768
6262.43 3760
6263.18 3705
6263.93 3712
6264.68 3617
6265.42 3509
6266.17 3533
6266.92 3482
6267.66 3408
6268.41 3408
6269.16 3444
6269.91 3423
6270.65 3368
6271.40 3439
6272.15 3373
6272.89 3296
6273.64 3385
6274.39 3430
6275.14 3481
6275.88 3550
6276.63 3593
6277.38 3680
6278.13 3626
6278.88 3617
6279.62 3592
6280.37 3551
6281.12 3532
6281.87 3554
6282.62 3513
6283.36 3391
6284.11 3348
6284.86 3307
6285.61 3291
6286.36 3287
6287.10 3343
6287.85 3260
6288.60 3218
6289.35 3191
6290.10 3108
6290.85 3141
6291.59 3057
6292.34 3130
6293.09 3164
6293.84 3215
6294.59 3157
6295.34 3200
6296.09 3214
6296.84 3227
6297.58 3151
6298.33 3165
6299.08 3150
6299.83 3133
6300.58 3052
6301.33 3025
6302.08 3091
6302.83 3100
6303.58 3134
6304.33 3055
6305.08 3142
6305.83 3109
6306.58 3138
6307.32 3152
6308.07 3147
6308.82 3151
6309.57 3202
6310.32 3129
6311.07 3088
6311.82 3126
6312.57 3090
6313.32 3105
6314.07 3131
6314.82 3142
6315.57 3182
6316.32 3182
6317.07 3141
6317.82 3069
6318.57 3084
6319.32 3076
6320.07 3061
6320.82 2965
6321.57 3055
6322.32 2956
6323.07 2923
6323.82 2935
6324.58 2981
6325.33 3006
6326.08 2929
6326.83 2889
6327.58 2926
6328.33 2935
6329.08 2905
6329.83 2898
6330.58 2939
6331.33 2905
6332.08 2931
6332.83 2979
6333.58 2940
6334.34 2941
6335.09 3009
6335.84 2971
6336.59 2917
6337.34 2970
6338.09 2978
6338.84 2963
6339.59 3007
6340.35 2958
6341.10 2936
6341.85 2940
6342.60 2980
6343.35 2966
6344.10 2937
6344.86 3026
6345.61 3045
6346.36 3034
6347.11 3185
6347.86 3263
6348.62 3269
6349.37 3363
6350.12 3364
6350.87 3420
6351.62 3464
6352.38 3475
6353.13 3529
6353.88 3675
6354.63 3635
6355.38 3539
6356.14 3574
6356.89 3500
6357.64 3487
6358.39 3352
6359.15 3222
6359.90 3219
6360.65 3210
6361.40 3075
6362.16 3138
6362.91 3173
6363.66 3039
6364.42 3035
6365.17 3141
6365.92 3172
6366.67 3204
6367.43 3294
6368.18 3423
6368.93 3513
6369.69 3517
6370.44 3471
6371.19 3419
6371.95 3307
6372.70 3231
6373.45 3122
6374.21 3054
6374.96 3021
6375.71 3087
6376.47 3038
6377.22 3076
6377.98 3059
6378.73 3142
6379.48 2962
6380.24 3021
6380.99 3118
6381.74 3171
6382.50 3237
6383.25 3159
6384.01 3138
6384.76 3220
6385.51 3207
6386.27 3100
6387.02 3154
6387.78 3138
6388.53 3029
6389.29 3020
6390.04 3084
6390.79 3119
6391.55 3076
6392.30 3004
6393.06 3042
6393.81 3000
6394.57 2939
6395.32 3049
6396.08 3010
6396.83 3007
6397.59 3084
6398.34 3195
6399.10 3136
6399.85 3140
6400.61 3020
6401.36 3005
6402.12 2995
6402.87 3001
6403.63 3035
6404.38 3006
6405.14 2928
6405.89 2935
6406.65 2889
6407.40 2956
6408.16 2961
6408.91 2992
6409.67 3057
6410.43 3065
6411.18 2921
6411.94 3000
6412.69 2963
6413.45 2950
6414.20 2963
6414.96 2927
6415.72 2940
6416.47 3036
6417.23 2941
6417.98 2909
6418.74 2921
6419.50 2998
6420.25 2901
6421.01 2904
6421.77 2948
6422.52 2933
6423.28 2884
6424.03 2866
6424.79 2959
6425.55 2889
6426.30 2898
6427.06 2860
6427.82 2841
6428.57 2890
6429.33 2893
6430.09 2938
6430.84 3002
6431.60 2895
6432.36 2916
6433.11 2938
6433.87 2987
6434.63 3023
6435.39 2976
6436.14 2976
6436.90 3031
6437.66 3073
6438.41 3094
6439.17 3076
6439.93 3038
6440.69 3012
6441.44 3075
6442.20 3068
6442.96 3011
6443.72 3051
6444.47 3065
6445.23 3092
6445.99 3115
6446.75 3117
6447.50 3077
6448.26 3104
6449.02 3161
6449.78 3156
6450.54 3128
6451.29 3072
6452.05 3094
6452.81 3134
6453.57 3077
6454.33 3112
6455.08 3172
6455.84 3194
6456.60 3216
6457.36 3282
6458.12 3213
6458.88 3247
6459.64 3164
6460.39 3164
6461.15 3094
6461.91 3237
6462.67 3229
6463.43 3256
6464.19 3223
6464.95 3230
6465.70 3317
6466.46 3326
6467.22 3350
6467.98 3339
6468.74 3397
6469.50 3347
6470.26 3448
6471.02 3376
6471.78 3373
6472.54 3423
6473.30 3436
6474.05 3501
6474.81 3570
6475.57 3595
6476.33 3655
6477.09 3698
6477.85 3700
6478.61 3718
6479.37 3743
6480.13 3824
6480.89 3707
6481.65 3818
6482.41 3974
6483.17 3986
6483.93 4041
6484.69 4103
6485.45 4077
6486.21 4094
6486.97 4119
6487.73 4182
6488.49 4203
6489.25 4198
6490.01 4163
6490.77 4266
6491.53 4221
6492.29 4245
6493.05 4245
6493.81 4277
6494.57 4272
6495.33 4236
6496.10 4218
6496.86 4195
6497.62 4233
6498.38 4221
6499.14 4165
6499.90 4180
6500.66 4159
6501.42 4182
6502.18 4245
6502.94 4382
6503.70 4550
6504.47 4816
6505.23 5501
6505.99 6434
6506.75 7555
6507.51 8861
6508.27 10101
6509.03 10777
6509.79 11157
6510.56 11035
6511.32 10513
6512.08 9617
6512.84 8740
6513.60 8065
6514.36 7174
6515.13 6450
6515.89 5850
6516.65 5473
6517.41 5212
6518.17 4976
6518.94 4912
6519.70 4810
6520.46 4707
6521.22 4669
6521.98 4626
6522.75 4651
6523.51 4721
6524.27 4676
6525.03 4765
6525.79 4961
6526.56 5153
6527.32 5251
6528.08 5388
6528.84 5392
6529.61 5481
6530.37 5350
6531.13 5375
6531.90 5489
6532.66 5486
6533.42 5809
6534.18 6285
6534.95 6996
6535.71 7649
6536.47 8226
6537.24 8554
6538.00 8510
6538.76 8240
6539.53 7706
6540.29 7234
6541.05 6705
6541.82 6169
6542.58 5769
6543.34 5481
6544.11 5268
6544.87 5165
6545.63 5178
6546.40 5187
6547.16 5088
6547.92 4974
6548.69 4993
6549.45 4896
6550.21 4684
6550.98 4548
6551.74 4501
6552.51 4473
6553.27 4471
6554.03 4371
6554.80 4297
6555.56 4208
6556.33 4236
6557.09 4203
6557.85 4157
6558.62 4221
6559.38 4253
6560.15 4273
6560.91 4357
6561.68 4328
6562.44 4427
6563.21 4513
6563.97 4500
6564.74 4543
6565.50 4561
6566.26 4442
6567.03 4453
6567.79 4421
6568.56 4460
6569.32 4475
6570.09 4420
6570.85 4497
6571.62 4546
6572.38 4572
6573.15 4728
6573.91 4860
6574.68 4999
6575.44 4992
6576.21 5023
6576.98 4927
6577.74 4902
6578.51 4884
6579.27 4930
6580.04 4990
6580.80 4996
6581.57 5030
6582.33 5111
6583.10 5252
6583.87 5249
6584.63 5309
6585.40 5305
6586.16 5232
6586.93 5143
6587.70 5000
6588.46 5005
6589.23 5021
6589.99 5071
6590.76 5156
6591.53 5232
6592.29 5478
6593.06 5620
6593.82 5748
6594.59 5980
6595.36 6203
6596.12 6251
6596.89 6318
6597.66 6300
6598.42 6123
6599.19 5939
6599.96 5682
6600.72 5411
6601.49 5301
6602.26 5203
6603.02 4952
6603.79 4793
6604.56 4623
6605.33 4635
6606.09 4723
6606.86 4662
6607.63 4510
6608.39 4583
6609.16 4587
6609.93 4632
6610.70 4679
6611.46 4765
6612.23 4694
6613.00 4587
6613.77 4587
6614.53 4578
6615.30 4448
6616.07 4512
6616.84 4487
6617.60 4493
6618.37 4662
6619.14 4753
6619.91 4923
6620.68 5075
6621.44 5143
6622.21 5283
6622.98 5436
6623.75 5592
6624.52 5635
6625.28 5569
6626.05 5469
6626.82 5332
6627.59 5166
6628.36 5018
6629.13 4902
6629.89 4809
6630.66 4666
6631.43 4749
6632.20 4748
6632.97 4876
6633.74 5045
6634.51 5237
6635.27 5457
6636.04 5575
6636.81 5638
6637.58 5743
6638.35 5669
6639.12 5736
6639.89 5780
6640.66 5982
6641.43 6273
6642.19 6303
6642.96 6474
6643.73 6367
6644.50 6173
6645.27 5870
6646.04 5506
6646.81 5315
6647.58 5041
6648.35 4740
6649.12 4539
6649.89 4394
6650.66 4256
6651.43 4161
6652.20 4006
6652.97 3978
6653.74 3883
6654.51 3850
6655.28 3811
6656.05 3871
6656.82 3877
6657.59 3821
6658.36 3857
6659.13 3818
6659.90 3874
6660.67 3834
6661.44 3795
6662.21 3796
6662.98 3851
6663.75 3883
6664.52 3814
6665.29 3796
6666.06 3798
6666.83 3741
6667.60 3792
6668.37 3834
6669.14 3780
6669.91 3914
6670.68 3934
6671.46 4054
6672.23 4077
6673.00 4060
6673.77 4055
6674.54 4096
6675.31 4097
6676.08 4120
6676.85 4059
6677.62 3935
6678.40 3904
6679.17 3986
6679.94 4056
6680.71 4080
6681.48 4136
6682.25 4102
6683.02 4150
6683.80 4397
6684.57 4443
6685.34 4474
6686.11 4483
6686.88 4661
6687.65 4675
6688.43 4520
6689.20 4298
6689.97 4135
6690.74 4061
6691.51 3923
6692.29 3772
6693.06 3727
6693.83 3644
6694.60 3669
6695.37 3593
6696.15 3466
6696.92 3473
6697.69 3430
6698.46 3396
6699.24 3423
6700.01 3448
6700.78 3487
6701.55 3511
6702.33 3525
6703.10 3448
6703.87 3427
6704.64 3413
6705.42 3338
6706.19 3283
6706.96 3247
6707.74 3234
6708.51 3234
6709.28 3267
6710.06 3308
6710.83 3231
6711.60 3193
6712.37 3165
6713.15 3161
6713.92 3149
6714.69 2994
6715.47 3054
6716.24 3116
6717.01 3050
6717.79 2985
6718.56 3020
6719.34 2956
6720.11 3023
6720.88 3025
6721.66 2914
6722.43 2988
6723.20 2972
6723.98 2963
6724.75 2987
6725.53 3004
6726.30 3026
6727.07 3046
6727.85 2973
6728.62 3069
6729.40 2986
6730.17 2913
6730.95 2968
6731.72 2945
6732.49 2922
6733.27 3020
6734.04 2986
6734.82 3013
6735.59 3044
6736.37 3072
6737.14 3031
6737.92 3046
6738.69 3082
6739.47 3056
6740.24 3056
6741.01 3093
6741.79 3132
6742.56 3154
6743.34 3156
6744.11 3089
6744.89 3130
6745.67 3140
6746.44 3144
6747.22 3164
6747.99 3246
6748.77 3283
6749.54 3312
6750.32 3267
6751.09 3360
6751.87 3478
6752.64 3501
6753.42 3635
6754.19 3675
6754.97 3767
6755.75 3867
6756.52 3604
6757.30 3481
6758.07 3490
6758.85 3437
6759.63 3347
6760.40 3398
6761.18 3405
6761.95 3341
6762.73 3303
6763.51 3221
6764.28 3128
6765.06 3135
6765.83 3214
6766.61 3242
6767.39 3146
6768.16 3132
6768.94 3141
6769.72 3157
6770.49 3169
6771.27 3138
6772.05 3179
6772.82 3101
6773.60 3118
6774.38 3090
6775.15 3067
6775.93 3054
6776.71 3055
6777.48 3012
6778.26 2926
6779.04 2866
6779.82 2902
6780.59 2872
6781.37 2883
6782.15 2922
6782.92 2887
6783.70 2771
6784.48 2766
6785.26 2786
6786.03 2795
6786.81 2677
6787.59 2675
6788.37 2730
6789.14 2692
6789.92 2656
6790.70 2659
6791.48 2641
6792.25 2608
6793.03 2661
6793.81 2673
6794.59 2626
6795.37 2655
6796.14 2584
6796.92 2628
6797.70 2638
6798.48 2683
6799.26 2709
6800.04 2732
6800.81 2737
6801.59 2729
6802.37 2707
6803.15 2727
6803.93 2732
6804.71 2792
6805.48 2733
6806.26 2761
6807.04 2788
6807.82 2787
6808.60 2657
6809.38 2630
6810.16 2652
6810.94 2632
6811.71 2593
6812.49 2589
6813.27 2608
6814.05 2644
6814.83 2622
6815.61 2585
6816.39 2628
6817.17 2666
6817.95 2637
6818.73 2541
6819.51 2598
6820.29 2662
6821.07 2651
6821.84 2551
6822.62 2541
6823.40 2607
6824.18 2564
6824.96 2512
6825.74 2565
6826.52 2581
6827.30 2495
6828.08 2543
6828.86 2571
6829.64 2550
6830.42 2553
6831.20 2586
6831.98 2654
6832.76 2570
6833.54 2611
6834.32 2710
6835.10 2662
6835.88 2773
6836.66 3007
6837.44 3150
6838.22 3385
6839.01 3585
6839.79 3755
6840.57 3731
6841.35 3758
6842.13 3612
6842.91 3496
6843.69 3333
6844.47 3196
6845.25 3111
6846.03 2930
6846.81 2944
6847.59 2899
6848.37 2953
6849.16 2977
6849.94 3069
6850.72 3195
6851.50 3172
6852.28 3253
6853.06 3213
6853.84 3204
6854.62 3162
6855.41 3065
6856.19 2957
6856.97 2932
6857.75 2901
6858.53 2816
6859.31 2749
6860.10 2793
6860.88 2757
6861.66 2851
6862.44 2766
6863.22 2778
6864.00 2779
6864.79 2828
6865.57 2852
6866.35 2947
6867.13 2956
6867.91 2913
6868.70 2910
6869.48 3011
6870.26 2995
6871.04 3001
6871.83 2949
6872.61 2936
6873.39 3038
6874.17 3145
6874.96 3102
6875.74 3131
6876.52 3157
6877.30 3110
6878.09 3158
6878.87 3284
6879.65 3318
6880.43 3418
6881.22 3658
6882.00 3845
6882.78 3939
6883.57 4048
6884.35 4012
6885.13 4026
6885.92 3970
6886.70 4000
6887.48 4069
6888.27 4264
6889.05 4438
6889.83 4437
6890.62 4358
6891.40 4250
6892.18 4160
6892.97 3947
6893.75 3844
6894.53 3766
6895.32 3691
6896.10 3547
6896.88 3446
6897.67 3480
6898.45 3396
6899.24 3449
6900.02 3405
6900.80 3331
6901.59 3395
6902.37 3435
6903.16 3396
6903.94 3325
6904.73 3319
6905.51 3234
6906.29 3298
6907.08 3238
6907.86 3191
6908.65 3216
6909.43 3236
6910.22 3142
6911.00 3197
6911.79 3154
6912.57 3165
6913.35 3184
6914.14 3170
6914.92 3173
6915.71 3205
6916.49 3229
6917.28 3193
6918.06 3246
6918.85 3308
6919.63 3283
6920.42 3215
6921.20 3256
6921.99 3248
6922.78 3297
6923.56 3307
6924.35 3317
6925.13 3346
6925.92 3379
6926.70 3462
6927.49 3403
6928.27 3455
6929.06 3439
6929.84 3437
6930.63 3513
6931.42 3535
6932.20 3493
6932.99 3455
6933.77 3591
6934.56 3593
6935.35 3633
6936.13 3653
6936.92 3745
6937.70 3743
6938.49 3733
6939.28 3807
6940.06 3979
6940.85 4141
6941.63 4287
6942.42 4488
6943.21 4670
6943.99 4677
6944.78 4749
6945.57 4784
6946.35 4844
6947.14 4917
6947.93 5016
6948.71 5080
6949.50 5041
6950.29 4980
6951.07 4736
6951.86 4655
6952.65 4664
6953.44 4630
6954.22 4467
6955.01 4375
6955.80 4369
6956.58 4375
6957.37 4323
6958.16 4347
6958.95 4333
6959.73 4359
6960.52 4375
6961.31 4346
6962.09 4381
6962.88 4538
6963.67 4697
6964.46 4744
6965.25 4815
6966.03 5038
6966.82 5237
6967.61 5439
6968.40 5460
6969.18 5604
6969.97 5632
6970.76 5699
6971.55 5768
6972.34 5768
6973.12 5810
6973.91 5744
6974.70 5675
6975.49 5646
6976.28 5740
6977.07 5888
6977.85 5985
6978.64 6168
6979.43 6333
6980.22 6674
6981.01 7170
6981.80 8021
6982.59 9243
6983.37 10736
6984.16 12772
6984.95 14488
6985.74 15667
6986.53 16755
6987.32 17027
6988.11 16679
6988.90 15707
6989.69 14443
6990.47 12943
6991.26 11479
6992.05 10156
6992.84 8819
6993.63 7801
6994.42 6945
6995.21 6160
6996.00 5720
6996.79 5286
6997.58 5000
6998.37 4741
6999.16 4500
6999.95 4423
7000.74 4299
7001.53 4267
7002.32 4236
7003.11 4128
7003.90 4036
7004.69 4004
7005.48 3859
7006.27 3708
7007.06 3694
7007.85 3734
7008.64 3678
7009.43 3724
7010.22 3773
7011.01 3883
7011.80 3990
7012.59 4115
7013.38 4091
7014.17 4191
7014.96 4271
7015.75 4237
7016.54 4180
7017.33 4095
7018.12 4185
7018.91 4167
7019.70 4160
7020.49 4234
7021.28 4470
7022.07 4455
7022.87 4520
7023.66 4731
7024.45 4834
7025.24 5037
7026.03 5153
7026.82 4998
7027.61 5105
7028.40 5051
7029.19 4973
7029.99 4907
7030.78 4711
7031.57 4512
7032.36 4323
7033.15 4338
7033.94 4248
7034.74 4113
7035.53 4032
7036.32 4055
7037.11 4033
7037.90 4060
7038.69 3987
7039.49 3973
7040.28 3961
7041.07 4045
7041.86 4094
7042.65 4088
7043.45 4117
7044.24 4146
7045.03 4135
7045.82 4119
7046.61 4178
7047.41 4229
7048.20 4183
7048.99 4271
7049.78 4405
7050.58 4585
7051.37 4677
7052.16 4608
7052.95 4645
7053.75 4517
7054.54 4449
7055.33 4282
7056.13 4295
7056.92 4296
7057.71 4274
7058.50 4312
7059.30 4362
7060.09 4226
7060.88 4251
7061.68 4302
7062.47 4231
7063.26 4244
7064.06 4136
7064.85 4021
7065.64 3994
7066.44 4044
7067.23 4033
7068.02 4002
7068.82 4049
7069.61 3921
7070.40 3885
7071.20 3892
7071.99 3854
7072.78 3906
7073.58 3761
7074.37 3802
7075.17 3758
7075.96 3712
7076.75 3713
7077.55 3684
7078.34 3712
7079.14 3694
7079.93 3720
7080.72 3727
7081.52 3702
7082.31 3764
7083.11 3663
7083.90 3723
7084.70 3697
7085.49 3838
7086.28 3936
7087.08 4133
7087.87 4249
7088.67 4216
7089.46 4350
7090.26 4336
7091.05 4253
7091.85 4194
7092.64 4095
7093.44 4060
7094.23 3862
7095.03 3803
7095.82 3878
7096.62 3827
7097.41 3813
7098.21 3762
7099.00 3689
7099.80 3618
7100.59 3647
7101.39 3604
7102.18 3502
7102.98 3440
7103.77 3435
7104.57 3341
7105.37 3242
7106.16 3149
7106.96 3159
7107.75 3074
7108.55 2998
7109.34 2955
7110.14 2948
7110.94 2865
7111.73 2880
7112.53 2833
7113.32 2841
7114.12 2873
7114.92 2865
7115.71 2930
7116.51 2931
7117.30 2885
7118.10 2945
7118.90 3083
7119.69 3007
7120.49 2999
7121.29 3010
7122.08 3049
7122.88 3042
7123.68 2981
7124.47 2991
7125.27 2977
7126.07 2978
7126.86 2894
7127.66 2964
7128.46 2889
7129.25 2911
7130.05 2954
7130.85 3014
7131.64 2946
7132.44 2952
7133.24 2918
7134.04 2947
7134.83 2909
7135.63 2923
7136.43 2822
7137.23 2802
7138.02 2855
7138.82 2752
7139.62 2790
7140.42 2748
7141.21 2737
7142.01 2674
7142.81 2688
7143.61 2622
7144.40 2657
7145.20 2591
7146.00 2648
7146.80 2678
7147.59 2634
7148.39 2642
7149.19 2668
7149.99 2619
7150.79 2612
7151.59 2607
7152.38 2652
7153.18 2663
7153.98 2630
7154.78 2616
7155.58 2612
7156.38 2661
7157.17 2712
7157.97 2604
7158.77 2559
7159.57 2652
7160.37 2532
7161.17 2531
7161.97 2569
7162.76 2570
7163.56 2545
7164.36 2537
7165.16 2504
7165.96 2534
7166.76 2567
7167.56 2587
7168.36 2560
7169.16 2519
7169.96 2527
7170.75 2546
7171.55 2496
7172.35 2432
7173.15 2438
7173.95 2426
7174.75 2335
7175.55 2335
7176.35 2334
7177.15 2349
7177.95 2384
7178.75 2374
7179.55 2349
7180.35 2404
7181.15 2382
7181.95 2298
7182.75 2304
7183.55 2327
7184.35 2414
7185.15 2423
7185.95 2446
7186.75 2402
7187.55 2384
7188.35 2356
7189.15 2393
7189.95 2293
7190.75 2324
7191.55 2274
7192.35 2257
7193.15 2299
7193.95 2276
7194.75 2226
7195.55 2160
7196.35 2224
7197.15 2228
7197.95 2302
7198.76 2301
7199.56 2257
7200.36 2285
7201.16 2317
7201.96 2291
7202.76 2386
7203.56 2336
7204.36 2346
7205.16 2336
7205.96 2235
7206.77 2233
7207.57 2263
7208.37 2236
7209.17 2223
7209.97 2262
7210.77 2242
7211.57 2232
7212.38 2226
7213.18 2224
7213.98 2222
7214.78 2171
7215.58 2211
7216.38 2137
7217.19 2227
7217.99 2192
7218.79 2211
7219.59 2224
7220.39 2249
7221.20 2219
7222.00 2248
7222.80 2277
7223.60 2278
7224.40 2315
7225.21 2320
7226.01 2306
7226.81 2307
7227.61 2287
7228.42 2257
7229.22 2272
7230.02 2252
7230.82 2246
7231.63 2212
7232.43 2250
7233.23 2213
7234.03 2263
7234.84 2308
7235.64 2329
7236.44 2363
7237.25 2350
7238.05 2459
7238.85 2440
7239.65 2382
7240.46 2397
7241.26 2356
7242.06 2347
7242.87 2300
7243.67 2282
7244.47 2298
7245.28 2274
7246.08 2225
7246.88 2262
7247.69 2232
7248.49 2179
7249.30 2129
7250.10 2144
7250.90 2139
7251.71 2189
7252.51 2186
7253.31 2185
7254.12 2170
7254.92 2286
7255.73 2214
7256.53 2209
7257.33 2218
7258.14 2223
7258.94 2287
7259.75 2263
7260.55 2302
7261.35 2267
7262.16 2361
7262.96 2265
7263.77 2210
7264.57 2235
7265.38 2217
7266.18 2192
7266.99 2157
7267.79 2132
7268.59 2071
7269.40 2128
7270.20 2137
7271.01 2072
7271.81 2133
7272.62 2141
7273.42 2075
7274.23 2074
7275.03 2071
7275.84 2138
7276.64 2069
7277.45 2127
7278.25 2116
7279.06 2122
7279.86 2150
7280.67 2124
7281.48 2227
7282.28 2135
7283.09 2193
7283.89 2213
7284.70 2273
7285.50 2340
7286.31 2335
7287.11 2333
7287.92 2274
7288.73 2279
7289.53 2274
7290.34 2185
7291.14 2131
7291.95 2141
7292.76 2134
7293.56 2095
7294.37 2138
7295.17 2090
7295.98 2141
7296.79 2145
7297.59 2093
7298.40 2081
7299.21 2155
7300.01 2165
7300.82 2075
7301.62 2126
7302.43 2128
7303.24 2150
7304.04 2110
7304.85 2178
7305.66 2121
7306.46 2124
7307.27 2092
7308.08 2165
7308.89 2152
7309.69 2246
7310.50 2324
7311.31 2282
7312.11 2322
7312.92 2317
7313.73 2236
7314.53 2327
7315.34 2406
7316.15 2471
7316.96 2503
7317.76 2726
7318.57 2922
7319.38 3075
7320.19 3186
7320.99 3180
7321.80 3119
7322.61 2986
7323.42 2929
7324.22 2755
7325.03 2561
7325.84 2498
7326.65 2431
7327.46 2374
7328.26 2274
7329.07 2276
7329.88 2198
7330.69 2234
7331.50 2219
7332.30 2184
7333.11 2185
7333.92 2226
7334.73 2155
7335.54 2154
7336.35 2181
7337.15 2197
7337.96 2250
7338.77 2255
7339.58 2225
7340.39 2165
7341.20 2148
7342.01 2156
7342.82 2105
7343.62 2177
7344.43 2122
7345.24 2124
7346.05 2079
7346.86 1982
7347.67 2106
7348.48 2089
7349.29 2057
7350.10 2123
7350.91 2021
7351.71 2029
7352.52 2007
7353.33 2009
7354.14 1934
7354.95 1937
7355.76 1955
7356.57 1995
7357.38 1984
7358.19 1991
7359.00 2039
7359.81 2045
7360.62 2029
7361.43 2072
7362.24 2072
7363.05 2087
7363.86 2052
7364.67 2059
7365.48 2062
7366.29 2080
7367.10 2036
7367.91 2051
7368.72 2022
7369.53 1970
7370.34 1941
7371.15 1915
7371.96 1927
7372.77 1859
7373.58 1892
7374.39 1876
7375.20 1944
7376.01 1919
7376.82 1857
7377.63 1917
7378.45 1912
7379.26 1977
7380.07 2021
7380.88 2022
7381.69 2050
7382.50 2064
7383.31 2038
7384.12 2044
7384.93 1997
7385.74 2013
7386.56 2049
7387.37 1939
7388.18 1936
7388.99 1908
7389.80 1846
7390.61 1833
7391.42 1887
7392.24 1805
7393.05 1827
7393.86 1873
7394.67 1866
7395.48 1830
7396.29 1886
7397.10 1880
7397.92 1880
7398.73 1905
7399.54 1922
7400.35 1927
7401.16 1899
7401.98 1884
7402.79 1938
7403.60 1970
7404.41 1981
7405.23 1976
7406.04 1962
7406.85 1926
7407.66 1905
7408.47 1881
7409.29 1842
7410.10 1875
7410.91 1898
7411.72 1851
7412.54 1857
7413.35 1840
7414.16 1802
7414.98 1775
7415.79 1793
7416.60 1846
7417.41 1813
7418.23 1786
7419.04 1721
7419.85 1760
7420.67 1774
7421.48 1787
7422.29 1762
7423.11 1843
7423.92 1811
7424.73 1863
7425.54 1797
7426.36 1741
7427.17 1738
7427.99 1799
7428.80 1787
7429.61 1802
7430.43 1795
7431.24 1777
7432.05 1771
7432.87 1761
7433.68 1750
7434.49 1714
7435.31 1685
7436.12 1740
7436.94 1733
7437.75 1721
7438.56 1766
7439.38 1794
7440.19 1809
7441.01 1846
7441.82 1815
7442.64 1854
7443.45 1824
7444.26 1843
7445.08 1804
7445.89 1808
7446.71 1802
7447.52 1752
7448.34 1732
7449.15 1788
7449.97 1837
7450.78 1784
7451.59 1765
7452.41 1749
7453.22 1720
7454.04 1702
7454.85 1731
7455.67 1795
7456.48 1800
7457.30 1712
7458.11 1730
7458.93 1731
7459.74 1781
7460.56 1715
7461.38 1756
7462.19 1774
7463.01 1742
7463.82 1815
7464.64 1788
7465.45 1779
7466.27 1845
7467.08 1834
7467.90 1807
7468.72 1791
7469.53 1847
7470.35 1886
7471.16 1843
7471.98 1925
7472.79 1907
7473.61 1934
7474.43 1937
7475.24 1843
7476.06 1878
7476.87 1928
7477.69 1939
7478.51 1919
7479.32 1876
7480.14 1848
7480.96 1874
7481.77 1912
7482.59 1898
7483.41 1888
7484.22 1919
7485.04 1985
7485.85 1982
7486.67 1870
7487.49 1850
7488.31 1899
7489.12 1917
7489.94 1854
7490.76 1799
7491.57 1821
7492.39 1837
7493.21 1829
7494.02 1877
7494.84 1844
7495.66 1872
7496.48 1901
7497.29 1901
7498.11 1950
7498.93 1877
7499.74 1881
7500.56 1858
7501.38 1839
7502.20 1908
7503.01 1851
7503.83 1923
7504.65 1916
7505.47 1842
7506.29 1846
7507.10 1822
7507.92 1875
7508.74 1841
7509.56 1792
7510.37 1920
7511.19 1929
7512.01 1858
7512.83 1935
7513.65 1961
7514.47 1866
7515.28 1877
7516.10 1897
7516.92 1886
7517.74 1909
7518.56 1861
7519.38 1827
7520.19 1806
7521.01 1794
7521.83 1792
7522.65 1795
7523.47 1821
7524.29 1815
7525.11 1827
7525.92 1816
7526.74 1789
7527.56 1822
7528.38 1843
7529.20 1872
7530.02 1859
7530.84 1910
7531.66 1875
7532.48 1862
7533.30 1922
7534.12 1917
7534.93 1889
7535.75 1852
7536.57 1905
7537.39 1906
7538.21 1933
7539.03 1922
7539.85 1907
7540.67 1872
7541.49 1868
7542.31 1903
7543.13 1896
7543.95 1891
7544.77 1870
7545.59 1885
7546.41 1836
7547.23 1807
7548.05 1767
7548.87 1829
7549.69 1868
7550.51 1873
7551.33 1851
7552.15 1907
7552.97 1907
7553.79 1893
7554.61 1889
7555.43 1880
7556.25 1920
7557.07 1945
7557.89 2002
7558.71 2027
7559.53 2050
7560.36 2056
7561.18 2045
7562.00 2123
7562.82 2052
7563.64 1959
7564.46 2017
7565.28 2039
7566.10 2072
7566.92 1954
7567.74 1976
7568.56 1979
7569.39 1963
7570.21 1931
7571.03 1988
7571.85 2001
7572.67 2022
7573.49 1993
7574.31 2027
7575.14 2002
7575.96 2027
7576.78 1975
7577.60 2039
7578.42 2039
7579.24 2032
7580.06 1982
7580.89 2042
7581.71 2008
7582.53 2008
7583.35 2045
7584.17 2055
7585.00 2148
7585.82 2081
7586.64 2082
7587.46 2080
7588.29 2070
7589.11 2107
7589.93 2140
7590.75 2189
7591.57 2139
7592.40 2079
7593.22 2098
7594.04 2170
7594.86 2229
7595.69 2250
7596.51 2221
7597.33 2224
7598.15 2212
7598.98 2272
7599.80 2273
7600.62 2317
7601.45 2325
7602.27 2319
7603.09 2337
7603.92 2395
7604.74 2373
7605.56 2417
7606.38 2468
7607.21 2468
7608.03 2414
7608.85 2404
7609.68 2440
7610.50 2449
7611.32 2479
7612.15 2517
7612.97 2444
7613.80 2525
7614.62 2577
7615.44 2600
7616.27 2631
7617.09 2765
7617.91 2852
7618.74 2938
7619.56 2998
7620.39 3040
7621.21 3050
7622.03 3003
7622.86 2864
7623.68 2798
7624.51 2764
7625.33 2687
7626.15 2668
7626.98 2618
7627.80 2618
7628.63 2614
7629.45 2568
7630.28 2600
7631.10 2600
7631.93 2714
7632.75 2714
7633.58 2675
7634.40 2641
7635.22 2670
7636.05 2644
7636.87 2525
7637.70 2436
7638.52 2377
7639.35 2320
7640.17 2388
7641.00 2336
7641.82 2353
7642.65 2335
7643.47 2316
7644.30 2343
7645.13 2402
7645.95 2339
7646.78 2412
7647.60 2471
7648.43 2442
7649.25 2363
7650.08 2353
7650.90 2292
7651.73 2224
7652.55 2257
7653.38 2214
7654.21 2161
7655.03 2106
7655.86 2091
7656.68 2111
7657.51 2054
7658.34 2006
7659.16 2004
7659.99 2023
7660.81 2094
7661.64 2027
7662.47 1982
7663.29 2013
7664.12 2020
7664.95 2010
7665.77 2012
7666.60 2035
7667.42 2024
7668.25 1973
7669.08 2014
7669.90 1982
7670.73 2005
7671.56 1967
7672.38 1958
7673.21 1911
7674.04 1943
7674.87 1985
7675.69 1947
7676.52 1933
7677.35 1962
7678.17 1966
7679.00 1942
7679.83 1938
7680.65 1943
7681.48 1967
7682.31 1968
7683.14 2030
7683.96 2063
7684.79 2111
7685.62 2124
7686.45 2129
7687.27 2158
7688.10 2058
7688.93 2041
7689.76 2077
7690.58 2029
7691.41 2002
7692.24 2009
7693.07 1950
7693.90 1959
7694.72 1912
7695.55 1967
7696.38 2039
7697.21 2052
7698.04 2140
7698.86 2062
7699.69 2158
7700.52 2128
7701.35 2143
7702.18 2106
7703.01 2058
7703.83 2059
7704.66 1992
7705.49 1940
7706.32 1962
7707.15 1932
7707.98 1969
7708.81 1913
7709.63 1981
7710.46 1934
7711.29 1887
7712.12 1910
7712.95 1884
7713.78 1920
7714.61 1876
7715.44 1929
7716.27 1930
7717.10 1870
7717.93 1811
7718.75 1838
7719.58 1797
7720.41 1799
7721.24 1801
7722.07 1774
7722.90 1743
7723.73 1762
7724.56 1758
7725.39 1714
7726.22 1766
7727.05 1779
7727.88 1817
7728.71 1789
7729.54 1819
7730.37 1823
7731.20 1799
7732.03 1835
7732.86 1771
7733.69 1762
7734.52 1750
7735.35 1806
7736.18 1781
7737.01 1798
7737.84 1807
7738.67 1813
7739.50 1803
7740.33 1768
7741.16 1790
7741.99 1738
7742.82 1732
7743.65 1755
7744.48 1811
7745.31 1851
7746.14 1952
7746.98 1960
7747.81 1988
7748.64 2023
7749.47 2075
7750.30 2076
7751.13 2024
7751.96 2029
7752.79 1963
7753.62 1938
7754.45 1892
7755.29 1847
7756.12 1841
7756.95 1798
7757.78 1766
7758.61 1772
7759.44 1740
7760.27 1757
7761.11 1759
7761.94 1718
7762.77 1734
7763.60 1726
7764.43 1740
7765.26 1757
7766.10 1721
7766.93 1795
7767.76 1802
7768.59 1786
7769.42 1776
7770.26 1788
7771.09 1751
7771.92 1744
7772.75 1748
7773.58 1725
7774.42 1727
7775.25 1793
7776.08 1764
7776.91 1707
7777.75 1818
7778.58 1724
7779.41 1671
7780.24 1611
7781.08 1620
7781.91 1617
7782.74 1711
7783.57 1748
7784.41 1687
7785.24 1674
7786.07 1705
7786.91 1715
7787.74 1728
7788.57 1726
7789.40 1705
7790.24 1693
7791.07 1721
7791.90 1716
7792.74 1667
7793.57 1645
7794.40 1709
7795.24 1714
7796.07 1744
7796.90 1759
7797.74 1728
7798.57 1759
7799.40 1758
7800.24 1723
7801.07 1779
7801.91 1757
7802.74 1760
7803.57 1734
7804.41 1721
7805.24 1786
7806.07 1793
7806.91 1858
7807.74 1841
7808.58 1799
7809.41 1823
7810.25 1802
7811.08 1834
7811.91 1894
7812.75 1934
7813.58 1922
7814.42 1938
7815.25 1930
7816.09 1962
7816.92 2011
7817.75 1987
7818.59 2018
7819.42 2081
7820.26 2075
7821.09 2081
7821.93 2072
7822.76 2074
7823.60 2070
7824.43 2102
7825.27 2120
7826.10 2136
7826.94 2138
7827.77 2116
7828.61 2049
7829.44 2020
7830.28 2058
7831.11 2059
7831.95 2094
7832.78 2041
7833.62 2094
7834.46 2155
7835.29 2157
7836.13 2136
7836.96 2141
7837.80 2045
7838.63 2148
7839.47 2101
7840.31 2090
7841.14 2027
7841.98 2019
7842.81 2040
7843.65 1926
7844.48 1905
7845.32 1885
7846.16 1975
7846.99 1995
7847.83 1899
7848.67 1908
7849.50 1913
7850.34 1899
7851.17 1915
7852.01 1907
7852.85 1955
7853.68 1936
7854.52 1866
7855.36 1917
7856.19 1941
7857.03 1941
7857.87 2013
7858.70 1952
7859.54 1993
7860.38 2009
7861.21 2025
7862.05 1989
7862.89 1956
7863.72 1935
7864.56 2010
7865.40 2018
7866.24 1976
7867.07 1944
7867.91 1943
7868.75 1914
7869.59 1953
7870.42 1983
7871.26 1987
7872.10 2007
7872.94 2071
7873.77 2043
7874.61 2063
7875.45 2111
7876.29 2192
7877.12 2282
7877.96 2306
7878.80 2380
7879.64 2466
7880.47 2579
7881.31 2664
7882.15 2701
7882.99 2662
7883.83 2670
7884.66 2709
7885.50 2634
7886.34 2546
7887.18 2436
7888.02 2389
7888.86 2334
7889.69 2349
7890.53 2312
7891.37 2278
7892.21 2340
7893.05 2297
7893.89 2245
7894.73 2221
7895.56 2192
7896.40 2174
7897.24 2264
7898.08 2199
7898.92 2165
7899.76 2180
7900.60 2071
7901.44 2044
7902.28 2075
7903.12 2014
7903.95 2008
7904.79 2032
7905.63 1973
7906.47 1934
7907.31 1955
7908.15 1954
7908.99 1929
7909.83 1919
7910.67 1945
7911.51 2017
7912.35 1964
7913.19 2056
7914.03 2046
7914.87 2109
7915.71 2119
7916.55 2206
7917.39 2149
7918.23 2187
7919.07 2236
7919.91 2206
7920.75 2222
7921.59 2262
7922.43 2205
7923.27 2144
7924.11 2183
7924.95 2068
7925.79 2022
7926.63 1999
7927.47 1995
7928.31 2033
7929.15 1968
7929.99 1944
7930.83 1966
7931.67 1926
7932.51 2002
7933.35 1925
7934.19 1858
7935.04 1875
7935.88 1909
7936.72 1930
7937.56 1913
7938.40 1906
7939.24 1898
7940.08 1939
7940.92 1921
7941.76 1962
7942.60 1987
7943.45 1930
7944.29 1944
7945.13 1938
7945.97 2048
7946.81 2033
7947.65 2052
7948.49 2066
7949.34 2066
7950.18 2045
7951.02 2059
7951.86 2044
7952.70 2161
7953.54 2115
7954.39 2132
7955.23 2230
7956.07 2315
7956.91 2259
7957.75 2329
7958.60 2313
7959.44 2252
7960.28 2310
7961.12 2360
7961.96 2330
7962.81 2265
7963.65 2278
7964.49 2293
7965.33 2312
7966.18 2368
7967.02 2449
7967.86 2562
7968.70 2676
7969.55 2672
7970.39 2632
7971.23 2625
7972.08 2630
7972.92 2575
7973.76 2487
7974.60 2467
7975.45 2490
7976.29 2478
7977.13 2444
7977.98 2335
7978.82 2265
7979.66 2227
7980.51 2237
7981.35 2185
7982.19 2122
7983.04 2081
7983.88 2055
7984.72 2044
7985.57 1997
7986.41 1932
7987.25 1967
7988.10 1941
7988.94 1953
7989.78 1936
7990.63 1945
7991.47 1887
7992.32 1858
7993.16 1901
7994.00 1835
7994.85 1859
7995.69 1842
7996.54 1842
7997.38 1831
7998.22 1822
7999.07 1778
7999.91 1858
8000.76 1820
8001.60 1804
8002.45 1758
8003.29 1769
8004.13 1744
8004.98 1778
8005.82 1753
8006.67 1789
8007.51 1777
8008.36 1765
8009.20 1826
8010.05 1758
8010.89 1781
8011.74 1847
8012.58 1855
8013.43 1904
8014.27 1863
8015.12 1792
8015.96 1770
8016.81 1753
8017.65 1752
8018.50 1723
8019.34 1728
8020.19 1717
8021.03 1730
8021.88 1687
8022.72 1623
8023.57 1632
8024.41 1602
8025.26 1622
8026.11 1635
8026.95 1620
8027.80 1611
8028.64 1592
8029.49 1623
8030.33 1630
8031.18 1661
8032.03 1651
8032.87 1635
8033.72 1595
8034.56 1661
8035.41 1690
8036.26 1666
8037.10 1637
8037.95 1673
8038.80 1627
8039.64 1671
8040.49 1625
8041.34 1644
8042.18 1633
8043.03 1584
8043.87 1627
8044.72 1575
8045.57 1480
8046.41 1491
8047.26 1545
8048.11 1573
8048.96 1574
8049.80 1540
8050.65 1557
8051.50 1574
8052.34 1540
8053.19 1521
8054.04 1525
8054.88 1553
8055.73 1552
8056.58 1526
8057.43 1508
8058.27 1517
8059.12 1504
8059.97 1504
8060.82 1500
8061.66 1495
8062.51 1506
8063.36 1485
8064.21 1496
8065.05 1535
8065.90 1458
8066.75 1460
8067.60 1497
8068.44 1500
8069.29 1463
8070.14 1473
8070.99 1430
8071.84 1435
8072.68 1496
8073.53 1436
8074.38 1399
8075.23 1438
8076.08 1487
8076.93 1464
8077.77 1443
8078.62 1444
8079.47 1422
8080.32 1424
8081.17 1456
8082.02 1449
8082.87 1433
8083.71 1432
8084.56 1412
8085.41 1399
8086.26 1416
8087.11 1411
8087.96 1410
8088.81 1407
8089.66 1489
8090.51 1442
8091.35 1477
8092.20 1437
8093.05 1439
8093.90 1447
8094.75 1485
8095.60 1474
8096.45 1471
8097.30 1464
8098.15 1452
8099.00 1461
8099.85 1458
8100.70 1479
8101.55 1476
8102.40 1443
8103.25 1428
8104.10 1405
8104.95 1397
8105.80 1466
8106.65 1400
8107.50 1418
8108.35 1454
8109.20 1493
8110.05 1382
8110.90 1418
8111.75 1415
8112.60 1412
8113.45 1443
8114.30 1473
8115.15 1454
8116.00 1429
8116.85 1416
8117.70 1446
8118.55 1444
8119.40 1403
8120.25 1451
8121.10 1489
8121.95 1441
8122.80 1401
8123.65 1408
8124.50 1480
8125.35 1502
8126.20 1463
8127.06 1449
8127.91 1431
8128.76 1434
8129.61 1412
8130.46 1437
8131.31 1420
8132.16 1485
8133.01 1417
8133.86 1441
8134.72 1478
8135.57 1480
8136.42 1503
8137.27 1473
8138.12 1490
8138.97 1481
8139.83 1475
8140.68 1435
8141.53 1452
8142.38 1424
8143.23 1442
8144.08 1459
8144.94 1456
8145.79 1450
8146.64 1438
8147.49 1404
8148.34 1423
8149.20 1469
8150.05 1468
8150.90 1434
8151.75 1446
8152.60 1427
8153.46 1449
8154.31 1493
8155.16 1513
8156.01 1541
8156.87 1533
8157.72 1534
8158.57 1515
8159.42 1573
8160.28 1547
8161.13 1476
8161.98 1468
8162.84 1439
8163.69 1420
8164.54 1432
8165.39 1426
8166.25 1393
8167.10 1347
8167.95 1335
8168.81 1341
8169.66 1325
8170.51 1344
8171.37 1326
8172.22 1318
8173.07 1405
8173.93 1421
8174.78 1391
8175.63 1320
8176.49 1384
8177.34 1353
8178.19 1332
8179.05 1320
8179.90 1358
8180.76 1336
8181.61 1363
8182.46 1324
8183.32 1394
8184.17 1331
8185.02 1307
8185.88 1328
8186.73 1354
8187.59 1392
8188.44 1349
8189.30 1364
8190.15 1293
8191.00 1312
8191.86 1324
8192.71 1380
8193.57 1341
8194.42 1363
8195.28 1341
8196.13 1343
8196.99 1328
8197.84 1336
8198.69 1359
8199.55 1339
8200.40 1337
8201.26 1322
8202.11 1309
8202.97 1311
8203.82 1295
8204.68 1327
8205.53 1336
8206.39 1310
8207.24 1321
8208.10 1282
8208.95 1298
8209.81 1324
8210.67 1307
8211.52 1331
8212.38 1301
8213.23 1322
8214.09 1318
8214.94 1361
8215.80 1381
8216.65 1366
8217.51 1365
8218.37 1342
8219.22 1359
8220.08 1320
8220.93 1350
8221.79 1385
8222.64 1378
8223.50 1417
8224.36 1409
8225.21 1335
8226.07 1388
8226.92 1390
8227.78 1361
8228.64 1362
8229.49 1321
8230.35 1343
8231.21 1388
8232.06 1352
8232.92 1320
8233.78 1289
8234.63 1316
8235.49 1359
8236.35 1262
8237.20 1302
8238.06 1310
8238.92 1361
8239.77 1308
8240.63 1300
8241.49 1328
8242.34 1352
8243.20 1341
8244.06 1328
8244.91 1313
8245.77 1343
8246.63 1352
8247.49 1390
8248.34 1343
8249.20 1315
8250.06 1329
8250.92 1304
8251.77 1347
8252.63 1370
8253.49 1348
8254.35 1352
8255.20 1361
8256.06 1357
8256.92 1358
8257.78 1353
8258.63 1376
8259.49 1380
8260.35 1407
8261.21 1416
8262.07 1369
8262.92 1390
8263.78 1407
8264.64 1429
8265.50 1382
8266.36 1443
8267.22 1445
8268.07 1440
8268.93 1441
8269.79 1460
8270.65 1491
8271.51 1499
8272.37 1485
8273.22 1544
8274.08 1509
8274.94 1466
8275.80 1493
8276.66 1508
8277.52 1499
8278.38 1549
8279.24 1508
8280.09 1543
8280.95 1569
8281.81 1568
8282.67 1576
8283.53 1499
8284.39 1521
8285.25 1563
8286.11 1592
8286.97 1559
8287.83 1522
8288.69 1523
8289.55 1538
8290.41 1550
8291.26 1572
8292.12 1603
8292.98 1608
8293.84 1727
8294.70 1681
8295.56 1674
8296.42 1666
8297.28 1656
8298.14 1688
8299.00 1654
8299.86 1643
8300.72 1598
8301.58 1567
8302.44 1606
8303.30 1573
8304.16 1526
8305.02 1557
8305.88 1575
8306.74 1531
8307.60 1521
8308.46 1535
8309.33 1552
8310.19 1550
8311.05 1546
8311.91 1540
8312.77 1529
8313.63 1520
8314.49 1559
8315.35 1558
8316.21 1497
8317.07 1480
8317.93 1529
8318.79 1534
8319.65 1525
8320.52 1464
8321.38 1499
8322.24 1508
8323.10 1477
8323.96 1447
8324.82 1476
8325.68 1484
8326.54 1485
8327.41 1488
8328.27 1497
8329.13 1501
8329.99 1565
8330.85 1578
8331.71 1570
8332.57 1556
8333.44 1583
8334.30 1576
8335.16 1564
8336.02 1608
8336.88 1579
8337.75 1585
8338.61 1614
8339.47 1617
8340.33 1703
8341.19 1623
8342.06 1596
8342.92 1610
8343.78 1620
8344.64 1662
8345.50 1712
8346.37 1751
8347.23 1774
8348.09 1800
8348.95 1789
8349.82 1901
8350.68 1859
8351.54 1893
8352.40 1852
8353.27 1843
8354.13 1813
8354.99 1718
8355.86 1740
8356.72 1727
8357.58 1660
8358.45 1688
8359.31 1649
8360.17 1644
8361.03 1624
8361.90 1646
8362.76 1627
8363.62 1577
8364.49 1596
8365.35 1588
8366.21 1625
8367.08 1625
8367.94 1657
8368.80 1636
8369.67 1652
8370.53 1699
8371.40 1707
8372.26 1698
8373.12 1661
8373.99 1680
8374.85 1726
8375.71 1734
8376.58 1691
8377.44 1655
8378.31 1653
8379.17 1650
8380.03 1719
8380.90 1736
8381.76 1864
8382.63 1839
8383.49 1898
8384.36 1949
8385.22 2042
8386.08 2017
8386.95 2096
8387.81 2113
8388.68 2133
8389.54 2105
8390.41 2056
8391.27 2009
8392.14 1948
8393.00 1910
8393.87 1897
8394.73 1844
8395.60 1814
8396.46 1786
8397.33 1798
8398.19 1770
8399.06 1805
8399.92 1798
8400.79 1841
8401.65 1865
8402.52 1852
8403.38 1868
8404.25 1808
8405.11 1830
8405.98 1844
8406.84 1839
8407.71 1776
8408.58 1789
8409.44 1824
8410.31 1854
8411.17 1879
8412.04 1798
8412.90 1791
8413.77 1795
8414.64 1787
8415.50 1813
8416.37 1859
8417.23 1844
8418.10 1834
8418.97 1928
8419.83 1874
8420.70 1929
8421.56 2020
8422.43 2048
8423.30 2075
8424.16 2048
8425.03 2120
8425.90 2203
8426.76 2230
8427.63 2239
8428.50 2205
8429.36 2166
8430.23 2190
8431.10 2136
8431.96 2100
8432.83 2063
8433.70 2022
8434.56 2026
8435.43 2060
8436.30 2137
8437.16 2088
8438.03 2116
8438.90 2124
8439.77 2173
8440.63 2239
8441.50 2211
8442.37 2255
8443.24 2317
8444.10 2320
8444.97 2280
8445.84 2326
8446.71 2342
8447.57 2348
8448.44 2372
8449.31 2445
8450.18 2466
8451.04 2530
8451.91 2605
8452.78 2662
8453.65 2864
8454.52 3060
8455.38 3294
8456.25 3439
8457.12 3632
8457.99 3765
8458.86 3747
8459.72 3757
8460.59 3552
8461.46 3465
8462.33 3386
8463.20 3229
8464.07 3093
8464.93 2905
8465.80 2819
8466.67 2727
8467.54 2649
8468.41 2639
8469.28 2512
8470.15 2471
8471.02 2405
8471.88 2327
8472.75 2310
8473.62 2243
8474.49 2302
8475.36 2210
8476.23 2245
8477.10 2301
8477.97 2256
8478.84 2206
8479.71 2290
8480.58 2341
8481.44 2419
8482.31 2453
8483.18 2499
8484.05 2484
8484.92 2442
8485.79 2452
8486.66 2380
8487.53 2362
8488.40 2309
8489.27 2246
8490.14 2246
8491.01 2171
8491.88 2210
8492.75 2235
8493.62 2151
8494.49 2242
8495.36 2185
8496.23 2133
8497.10 2194
8497.97 2218
8498.84 2125
8499.71 2161
8500.58 2168
8501.45 2086
8502.32 2035
8503.19 2015
8504.06 2018
8504.93 2040
8505.80 2042
8506.67 2065
8507.55 2102
8508.42 2050
8509.29 2056
8510.16 2133
8511.03 2069
8511.90 2097
8512.77 2084
8513.64 2141
8514.51 2119
8515.38 2161
8516.25 2201
8517.13 2171
8518.00 2177
8518.87 2164
8519.74 2208
8520.61 2316
8521.48 2405
8522.35 2424
8523.23 2515
8524.10 2643
8524.97 2774
8525.84 2940
8526.71 3111
8527.58 3020
8528.46 3049
8529.33 2970
8530.20 2897
8531.07 2899
8531.94 2778
8532.81 2672
8533.69 2524
8534.56 2459
8535.43 2374
8536.30 2332
8537.18 2234
8538.05 2204
8538.92 2126
8539.79 2110
8540.66 2053
8541.54 2079
8542.41 2074
8543.28 2030
8544.15 1995
8545.03 2010
8545.90 1975
8546.77 1938
8547.64 1980
8548.52 2040
8549.39 2057
8550.26 2137
8551.14 2174
8552.01 2199
8552.88 2151
8553.76 2232
8554.63 2257
8555.50 2239
8556.37 2276
8557.25 2314
8558.12 2265
8558.99 2143
8559.87 2193
8560.74 2170
8561.61 2143
8562.49 2071
8563.36 2050
8564.24 2040
8565.11 1979
8565.98 1970
8566.86 1951
8567.73 1973
8568.60 1937
8569.48 1886
8570.35 1822
8571.23 1863
8572.10 1845
8572.97 1845
8573.85 1831
8574.72 1827
8575.60 1869
8576.47 1887
8577.34 1830
8578.22 1806
8579.09 1811
8579.97 1820
8580.84 1810
8581.72 1779
8582.59 1841
8583.47 1788
8584.34 1812
8585.21 1855
8586.09 1877
8586.96 1873
8587.84 1898
8588.71 1982
8589.59 1884
8590.46 1915
8591.34 1911
8592.21 1922
8593.09 1977
8593.96 1927
8594.84 1923
8595.71 1954
8596.59 1957
8597.46 1975
8598.34 1980
8599.22 1941
8600.09 2003
8600.97 2046
8601.84 2029
8602.72 2031
8603.59 2090
8604.47 2018
8605.34 2079
8606.22 2033
8607.10 2082
8607.97 2101
8608.85 2043
8609.72 2010
8610.60 2021
8611.47 2076
8612.35 2097
8613.23 2158
8614.10 2119
8614.98 2122
8615.86 2061
8616.73 2102
8617.61 2115
8618.48 2157
8619.36 2166
8620.24 2219
8621.11 2227
8621.99 2184
8622.87 2222
8623.74 2282
8624.62 2231
8625.50 2253
8626.37 2300
8627.25 2365
8628.13 2369
8629.00 2397
8629.88 2392
8630.76 2358
8631.64 2367
8632.51 2388
8633.39 2375
8634.27 2446
8635.14 2475
8636.02 2465
8636.90 2424
8637.78 2481
8638.65 2484
8639.53 2524
8640.41 2596
8641.29 2673
8642.16 2600
8643.04 2568
8643.92 2582
8644.80 2648
8645.67 2685
8646.55 2747
8647.43 2673
8648.31 2774
8649.18 2880
8650.06 2839
8650.94 2833
8651.82 2840
8652.70 2862
8653.58 2870
8654.45 2869
8655.33 2930
8656.21 2936
8657.09 3062
8657.97 3070
8658.84 3211
8659.72 3421
8660.60 3547
8661.48 3777
8662.36 3963
8663.24 4100
8664.12 4427
8664.99 4446
8665.87 4688
8666.75 4727
8667.63 4721
8668.51 4585
8669.39 4485
8670.27 4494
8671.15 4376
8672.03 4293
8672.91 4210
8673.78 4026
8674.66 4028
8675.54 3960
8676.42 3946
8677.30 3779
8678.18 3736
8679.06 3624
8679.94 3567
8680.82 3453
8681.70 3249
8682.58 3154
8683.46 3161
8684.34 3078
8685.22 3006
8686.10 3026
8686.98 3035
8687.86 3045
8688.74 3044
8689.62 3099
8690.50 3262
8691.38 3333
8692.26 3425
8693.14 3583
8694.02 3625
8694.90 3690
8695.78 3670
8696.66 3704
8697.54 3602
8698.42 3574
8699.30 3575
8700.18 3533
8701.06 3585
8701.94 3586
8702.82 3638
8703.70 3607
8704.58 3583
8705.46 3550
8706.34 3420
8707.23 3260
8708.11 3218
8708.99 3034
8709.87 2896
8710.75 2704
8711.63 2627
8712.51 2552
8713.39 2501
8714.27 2421
8715.16 2377
8716.04 2315
8716.92 2225
8717.80 2185
8718.68 2198
8719.56 2173
8720.44 2134
8721.33 2113
8722.21 2102
8723.09 2131
8723.97 2094
8724.85 2115
8725.73 2129
8726.62 2115
8727.50 2207
8728.38 2155
8729.26 2174
8730.14 2184
8731.03 2177
8731.91 2168
8732.79 2173
8733.67 2191
8734.55 2192
8735.44 2221
8736.32 2195
8737.20 2139
8738.08 2140
8738.97 2157
8739.85 2226
8740.73 2219
8741.61 2177
8742.50 2110
8743.38 2106
8744.26 2174
8745.14 2114
8746.03 2085
8746.91 2064
8747.79 2067
8748.68 2111
8749.56 2152
8750.44 2071
8751.33 2051
8752.21 2058
8753.09 2138
8753.97 2096
8754.86 2077
8755.74 2061
8756.62 2100
8757.51 2112
8758.39 2126
8759.28 2169
8760.16 2146
8761.04 2104
8761.93 2136
8762.81 2143
8763.69 2060
8764.58 2122
8765.46 2162
8766.34 2117
8767.23 2093
8768.11 2067
8769.00 2049
8769.88 2098
8770.76 2101
8771.65 2116
8772.53 2060
8773.42 2072
8774.30 2082
8775.19 2076
8776.07 2072
8776.95 2058
8777.84 2070
8778.72 2045
8779.61 2028
8780.49 2078
8781.38 2071
8782.26 2049
8783.15 2012
8784.03 2006
8784.92 2069
8785.80 2034
8786.69 1981
8787.57 2009
8788.46 1948
8789.34 1992
8790.23 1930
8791.11 2000
8792.00 1965
8792.88 1913
8793.77 1896
8794.65 1924
8795.54 1903
8796.42 1907
8797.31 1849
8798.19 1797
8799.08 1739
8799.96 1756
8800.85 1752
8801.74 1755
8802.62 1755
8803.51 1747
8804.39 1777
8805.28 1783
8806.16 1744
8807.05 1767
8807.94 1767
8808.82 1764
8809.71 1785
8810.59 1699
8811.48 1737
8812.37 1745
8813.25 1711
8814.14 1734
8815.03 1747
8815.91 1729
8816.80 1783
8817.68 1736
8818.57 1733
8819.46 1757
8820.34 1823
8821.23 1782
8822.12 1763
8823.00 1723
8823.89 1750
8824.78 1692
8825.66 1711
8826.55 1712
8827.44 1718
8828.33 1659
8829.21 1638
8830.10 1622
8830.99 1668
8831.87 1595
8832.76 1600
8833.65 1589
8834.54 1541
8835.42 1568
8836.31 1592
8837.20 1577
8838.08 1560
8838.97 1542
8839.86 1563
8840.75 1520
8841.64 1508
8842.52 1494
8843.41 1514
8844.30 1522
8845.19 1514
8846.07 1547
8846.96 1470
8847.85 1475
8848.74 1512
8849.63 1491
8850.51 1462
8851.40 1469
8852.29 1482
8853.18 1406
8854.07 1422
8854.96 1378
8855.84 1381
8856.73 1401
8857.62 1398
8858.51 1396
8859.40 1383
8860.29 1403
8861.17 1405
8862.06 1404
8862.95 1386
8863.84 1372
8864.73 1422
8865.62 1390
8866.51 1393
8867.40 1414
8868.29 1382
8869.17 1346
8870.06 1333
8870.95 1344
8871.84 1372
8872.73 1359
8873.62 1334
8874.51 1285
8875.40 1316
8876.29 1318
8877.18 1316
8878.07 1344
8878.96 1323
8879.85 1326
8880.74 1326
8881.63 1248
8882.51 1317
8883.40 1298
8884.29 1323
8885.18 1283
8886.07 1250
8886.96 1297
8887.85 1292
8888.74 1273
8889.63 1325
8890.52 1279
8891.41 1253
8892.30 1310
8893.19 1247
8894.09 1282
8894.98 1281
8895.87 1263
8896.76 1255
8897.65 1283
8898.54 1280
8899.43 1284
8900.32 1223
8901.21 1253
8902.10 1227
8902.99 1239
8903.88 1187
8904.77 1207
8905.66 1192
8906.55 1185
8907.44 1199
8908.34 1216
8909.23 1237
8910.12 1223
8911.01 1222
8911.90 1162
8912.79 1183
8913.68 1193
8914.57 1235
8915.47 1214
8916.36 1220
8917.25 1176
8918.14 1169
8919.03 1173
8919.92 1120
8920.81 1197
8921.71 1165
8922.60 1172
8923.49 1116
8924.38 1145
8925.27 1197
8926.16 1175
8927.06 1186
8927.95 1138
8928.84 1146
8929.73 1170
8930.62 1181
8931.52 1168
8932.41 1171
8933.30 1170
8934.19 1155
8935.09 1151
8935.98 1185
8936.87 1168
8937.76 1110
8938.66 1107
8939.55 1130
8940.44 1141
8941.33 1103
8942.23 1156
8943.12 1158
8944.01 1112
8944.90 1080
8945.80 1089
8946.69 1118
8947.58 1116
8948.48 1145
8949.37 1112
8950.26 1145
8951.16 1122
8952.05 1106
8952.94 1123
8953.84 1123
8954.73 1084
8955.62 1122
8956.52 1113
8957.41 1167
8958.30 1144
8959.20 1113
8960.09 1162
8960.98 1136
8961.88 1144
8962.77 1178
8963.66 1164
8964.56 1133
8965.45 1132
8966.35 1128
8967.24 1147
8968.13 1097
8969.03 1146
8969.92 1170
8970.82 1167
8971.71 1144
8972.60 1130
8973.50 1103
8974.39 1126
8975.29 1117
8976.18 1082
8977.08 1119
8977.97 1093
8978.87 1154
8979.76 1134
8980.65 1178
8981.55 1113
8982.44 1090
8983.34 1080
8984.23 1091
8985.13 1083
8986.02 1116
8986.92 1102
8987.81 1136
8988.71 1150
8989.60 1122
8990.50 1128
8991.39 1140
8992.29 1146
8993.18 1143
8994.08 1134
8994.97 1121
8995.87 1120
8996.76 1130
8997.66 1139
8998.56 1132
8999.45 1148
9000.35 1100
9001.24 1133
9002.14 1089
9003.03 1108
9003.93 1123
9004.83 1075
9005.72 1086
9006.62 1117
9007.51 1101
9008.41 1073
9009.31 1118
9010.20 1096
9011.10 1120
9011.99 1101
9012.89 1085
9013.79 1075
9014.68 1127
9015.58 1118
9016.48 1084
9017.37 1031
9018.27 1068
9019.16 1065
9020.06 1094
9020.96 1062
9021.85 1083
9022.75 1075
9023.65 1089
9024.54 1116
9025.44 1090
9026.34 1092
9027.24 1070
9028.13 1071
9029.03 1049
9029.93 1065
9030.82 1062
9031.72 1063
9032.62 1049
9033.52 1043
9034.41 1084
9035.31 1097
9036.21 1053
9037.10 1086
9038.00 1157
9038.90 1100
9039.80 1076
9040.69 1094
9041.59 1126
9042.49 1089
9043.39 1096
9044.29 1072
9045.18 1100
9046.08 1058
9046.98 1086
9047.88 1077
9048.78 1097
9049.67 1101
9050.57 1175
9051.47 1147
9052.37 1094
9053.27 1086
9054.16 1116
9055.06 1105
9055.96 1133
9056.86 1177
9057.76 1135
9058.66 1182
9059.55 1142
9060.45 1154
9061.35 1147
9062.25 1143
9063.15 1150
9064.05 1152
9064.95 1160
9065.85 1108
9066.74 1143
9067.64 1167
9068.54 1117
9069.44 1124
9070.34 1140
9071.24 1152
9072.14 1146
9073.04 1172
9073.94 1147
9074.84 1176
9075.74 1105
9076.64 1121
9077.53 1168
9078.43 1124
9079.33 1137
9080.23 1188
9081.13 1153
9082.03 1106
9082.93 1118
9083.83 1173
9084.73 1169
9085.63 1165
9086.53 1170
9087.43 1171
9088.33 1158
9089.23 1151
9090.13 1161
9091.03 1148
9091.93 1198
9092.83 1172
9093.73 1148
9094.63 1125
9095.53 1112
9096.43 1127
9097.33 1132
9098.23 1141
9099.13 1171
9100.04 1135
9100.94 1167
9101.84 1165
9102.74 1107
9103.64 1111
9104.54 1108
9105.44 1134
9106.34 1136
9107.24 1111
9108.14 1084
9109.04 1124
9109.94 1100
9110.85 1137
9111.75 1107
9112.65 1089
9113.55 1093
9114.45 1109
9115.35 1102
9116.25 1079
9117.15 1056
9118.06 1083
9118.96 1090
9119.86 1120
9120.76 1104
9121.66 1113
9122.56 1128
9123.46 1099
9124.37 1070
9125.27 1105
9126.17 1120
9127.07 1103
9127.97 1089
9128.88 1098
9129.78 1120
9130.68 1105
9131.58 1101
9132.48 1092
9133.39 1117
9134.29 1089
9135.19 1069
9136.09 1093
9137.00 1123
9137.90 1148
9138.80 1106
9139.70 1092
9140.61 1065
9141.51 1028
9142.41 1076
9143.31 1071
9144.22 1048
9145.12 1087
9146.02 1024
9146.92 1062
9147.83 1077
9148.73 1085
9149.63 1075
9150.54 1102
9151.44 1131
9152.34 1151
9153.25 1123
9154.15 1101
9155.05 1122
9155.96 1127
9156.86 1081
9157.76 1143
9158.67 1098
9159.57 1128
9160.47 1075
9161.38 1103
9162.28 1104
9163.18 1102
9164.09 1096
9164.99 1115
9165.90 1080
9166.80 1066
9167.70 1100
9168.61 1111
9169.51 1141
9170.42 1086
9171.32 1105
9172.22 1089
9173.13 1111
9174.03 1060
9174.94 1040
9175.84 1081
9176.74 1082
9177.65 1091
9178.55 1081
9179.46 1057
9180.36 1082
9181.27 1060
9182.17 1073
9183.08 1085
9183.98 1076
9184.89 1136
9185.79 1127
9186.70 1093
9187.60 1096
9188.51 1102
9189.41 1107
9190.32 1128
9191.22 1064
9192.13 1075
9193.03 1041
9193.94 1089
9194.84 1119
9195.75 1112
9196.65 1142
9197.56 1104
9198.46 1141
9199.37 1172
9200.27 1155
9201.18 1169
9202.08 1194
9202.99 1235
9203.90 1228
9204.80 1184
9205.71 1173
9206.61 1097
9207.52 1139
9208.42 1158
9209.33 1142
9210.24 1138
9211.14 1112
9212.05 1080
9212.95 1073
9213.86 1038
9214.77 1070
9215.67 1109
9216.58 1113
9217.49 1154
9218.39 1153
9219.30 1145
9220.21 1109
9221.11 1123
9222.02 1127
9222.93 1141
9223.83 1117
9224.74 1118
9225.65 1127
9226.55 1152
9227.46 1099
9228.37 1110
9229.27 1177
9230.18 1119
9231.09 1102
9231.99 1081
9232.90 1102
9233.81 1075
9234.72 1059
9235.62 1164
9236.53 1072
9237.44 1089
9238.34 1094
9239.25 1082
9240.16 1069
9241.07 1064
9241.97 1082
9242.88 1073
9243.79 1042
9244.70 1053
9245.61 1079
9246.51 1066
9247.42 1092
9248.33 1069
9249.24 1042
9250.14 1062
9251.05 1060
9251.96 1080
9252.87 1049
9253.78 1050
9254.69 1041
9255.59 1070
9256.50 1051
9257.41 972
9258.32 1025
9259.23 1008
9260.14 1039
9261.04 1059
9261.95 1045
9262.86 1008
9263.77 975
9264.68 1012
9265.59 1048
9266.50 1076
9267.40 1077
9268.31 1027
9269.22 1066
9270.13 1065
9271.04 1063
9271.95 1061
9272.86 1080
9273.77 1027
9274.68 1075
9275.59 1046
9276.49 1036
9277.40 1060
9278.31 1025
9279.22 1052
9280.13 1079
9281.04 1029
9281.95 1036
9282.86 998
9283.77 1001
9284.68 1036
9285.59 1020
9286.50 1032
9287.41 1056
9288.32 1024
9289.23 1047
9290.14 1049
9291.05 1026
9291.96 1047
9292.87 1040
9293.78 1042
9294.69 1054
9295.60 1079
9296.51 1060
9297.42 1077
9298.33 1092
9299.24 1122
9300.15 1106
9301.06 1146
9301.97 1192
9302.88 1130
9303.79 1114
9304.70 1123
9305.61 1107
9306.53 1092
9307.44 1116
9308.35 1125
9309.26 1123
9310.17 1141
9311.08 1121
9311.99 1109
9312.90 1097
9313.81 1116
9314.72 1110
9315.63 1105
9316.55 1074
9317.46 1102
9318.37 1106
9319.28 1078
9320.19 1068
9321.10 1040
9322.01 1042
9322.93 1083
9323.84 1088
9324.75 1068
9325.66 1037
9326.57 1072
9327.48 1101
9328.40 1046
9329.31 1036
9330.22 1053
9331.13 1052
9332.04 1046
9332.96 1052
9333.87 1056
9334.78 1051
9335.69 1066
9336.60 1069
9337.52 1046
9338.43 1049
9339.34 1031
9340.25 1076
9341.17 1059
9342.08 1038
9342.99 1087
9343.90 1091
9344.82 1036
9345.73 1037
9346.64 1017
9347.55 1068
9348.47 1068
9349.38 1080
9350.29 1028
9351.21 1044
9352.12 1085
9353.03 1055
9353.94 1044
9354.86 1031
9355.77 1088
9356.68 1077
9357.60 1053
9358.51 1023
9359.42 998
9360.34 1043
9361.25 1023
9362.16 1058
9363.08 1091
9363.99 1084
9364.90 1061
9365.82 1069
9366.73 1042
9367.65 1017
9368.56 1080
9369.47 1061
9370.39 1070
9371.30 1017
9372.21 1061
9373.13 1012
9374.04 1040
9374.96 1075
9375.87 1055
9376.79 1011
9377.70 1060
9378.61 1023
9379.53 1073
9380.44 1050
9381.36 1040
9382.27 1074
9383.19 1025
9384.10 1074
9385.01 1037
9385.93 1052
9386.84 1018
9387.76 1076
9388.67 1074
9389.59 1072
9390.50 1073
9391.42 1086
9392.33 1078
9393.25 1119
9394.16 1095
9395.08 1091
9395.99 1120
9396.91 1135
9397.82 1102
9398.74 1082
9399.65 1100
9400.57 1106
9401.48 1067
9402.40 1066
9403.32 1052
9404.23 1017
9405.15 1059
9406.06 1044
9406.98 1046
9407.89 1061
9408.81 1073
9409.73 1016
9410.64 1048
9411.56 1049
9412.47 1032
9413.39 1093
9414.30 1078
9415.22 1070
9416.14 1107
9417.05 1037
9417.97 1071
9418.89 1094
9419.80 1040
9420.72 1020
9421.63 1008
9422.55 1045
9423.47 1040
9424.38 1045
9425.30 1033
9426.22 1039
9427.13 1030
9428.05 1080
9428.97 1073
9429.88 1047
9430.80 1045
9431.72 1050
9432.63 1096
9433.55 1068
9434.47 1068
9435.38 1087
9436.30 1077
9437.22 1068
9438.14 1097
9439.05 1083
9439.97 1080
9440.89 1096
9441.81 1074
9442.72 1119
9443.64 1084
9444.56 1080
9445.47 1121
9446.39 1114
9447.31 1116
9448.23 1103
9449.15 1075
9450.06 1112
9450.98 1066
9451.90 1065
9452.82 1105
9453.73 1119
9454.65 1115
9455.57 1138
9456.49 1136
9457.41 1130
9458.32 1114
9459.24 1129
9460.16 1131
9461.08 1090
9462.00 1109
9462.92 1087
9463.83 1080
9464.75 1077
9465.67 1077
9466.59 1076
9467.51 1036
9468.43 1101
9469.35 1124
9470.26 1089
9471.18 1083
9472.10 1090
9473.02 1075
9473.94 1081
9474.86 1027
9475.78 1044
9476.70 1063
9477.62 1055
9478.54 1093
9479.45 1134
9480.37 1114
9481.29 1087
9482.21 1098
9483.13 1121
9484.05 1152
9484.97 1107
9485.89 1129
9486.81 1145
9487.73 1109
9488.65 1112
9489.57 1083
9490.49 1080
9491.41 1108
9492.33 1110
9493.25 1115
9494.17 1119
9495.09 1138
9496.01 1130
9496.93 1116
9497.85 1105
9498.77 1128
9499.69 1095
9500.61 1120
9501.53 1101
9502.45 1107
9503.37 1112
9504.29 1130
9505.21 1118
9506.13 1128
9507.05 1107
9507.97 1134
9508.89 1153
9509.81 1177
9510.73 1180
9511.65 1164
9512.57 1126
9513.49 1132
9514.42 1182
9515.34 1173
9516.26 1149
9517.18 1176
9518.10 1166
9519.02 1149
9519.94 1193
9520.86 1178
9521.78 1213
9522.71 1212
9523.63 1216
9524.55 1199
9525.47 1190
9526.39 1198
9527.31 1208
9528.23 1204
9529.16 1197
9530.08 1263
9531.00 1261
9531.92 1218
9532.84 1298
9533.76 1277
9534.69 1245
9535.61 1268
9536.53 1267
9537.45 1215
9538.37 1237
9539.30 1215
9540.22 1245
9541.14 1231
9542.06 1202
9542.98 1208
9543.91 1201
9544.83 1278
9545.75 1228
9546.67 1238
9547.60 1296
9548.52 1310
9549.44 1299
9550.36 1286
9551.29 1308
9552.21 1268
9553.13 1255
9554.06 1265
9554.98 1272
9555.90 1322
9556.82 1288
9557.75 1318
9558.67 1288
9559.59 1287
9560.52 1337
9561.44 1365
9562.36 1378
9563.29 1334
9564.21 1348
9565.13 1364
9566.06 1370
9566.98 1343
9567.90 1411
9568.83 1397
9569.75 1406
9570.67 1399
9571.60 1441
9572.52 1443
9573.44 1471
9574.37 1434
9575.29 1419
9576.22 1426
9577.14 1461
9578.06 1492
9578.99 1498
9579.91 1475
9580.84 1468
9581.76 1495
9582.68 1509
9583.61 1476
9584.53 1539
9585.46 1552
9586.38 1513
9587.31 1512
9588.23 1538
9589.15 1548
9590.08 1562
9591.00 1558
9591.93 1535
9592.85 1562
9593.78 1560
9594.70 1608
9595.63 1629
9596.55 1690
9597.48 1682
9598.40 1721
9599.33 1762
9600.25 1745
9601.18 1749
9602.10 1786
9603.03 1772
9603.95 1784
9604.88 1765
9605.80 1760
9606.73 1809
9607.65 1764
9608.58 1726
9609.50 1692
9610.43 1712
9611.35 1740
9612.28 1708
9613.21 1659
9614.13 1636
9615.06 1659
9615.98 1648
9616.91 1708
9617.84 1690
9618.76 1688
9619.69 1698
9620.61 1667
9621.54 1701
9622.47 1697
9623.39 1679
9624.32 1663
9625.24 1730
9626.17 1714
9627.10 1735
9628.02 1748
9628.95 1778
9629.88 1765
9630.80 1748
9631.73 1762
9632.65 1730
9633.58 1780
9634.51 1792
9635.43 1822
9636.36 1841
9637.29 1880
9638.22 1921
9639.14 1892
9640.07 1925
9641.00 1894
9641.92 1909
9642.85 2009
9643.78 2010
9644.70 2011
9645.63 2027
9646.56 1993
9647.49 2037
9648.41 2044
9649.34 1993
9650.27 2013
9651.20 1977
9652.12 1989
9653.05 1988
9653.98 1979
9654.91 1980
9655.83 1961
9656.76 1995
9657.69 2027
9658.62 2008
9659.55 2070
9660.47 2012
9661.40 2015
9662.33 2052
9663.26 2035
9664.19 2016
9665.11 2070
9666.04 2143
9666.97 2156
9667.90 2105
9668.83 2152
9669.75 2195
9670.68 2171
9671.61 2191
9672.54 2204
9673.47 2175
9674.40 2254
9675.33 2185
9676.25 2208
9677.18 2230
9678.11 2246
9679.04 2257
9679.97 2289
9680.90 2368
9681.83 2291
9682.76 2278
9683.69 2279
9684.61 2316
9685.54 2291
9686.47 2254
9687.40 2265
9688.33 2296
9689.26 2323
9690.19 2303
9691.12 2247
9692.05 2300
9692.98 2342
9693.91 2375
9694.84 2380
9695.77 2376
9696.70 2400
9697.63 2405
9698.56 2496
9699.49 2517
9700.42 2536
9701.35 2570
9702.28 2580
9703.21 2548
9704.14 2576
9705.07 2517
9706.00 2446
9706.93 2474
9707.86 2448
9708.79 2416
9709.72 2422
9710.65 2382
9711.58 2404
9712.51 2463
9713.44 2457
9714.37 2573
9715.30 2537
9716.23 2532
9717.16 2605
9718.09 2551
9719.02 2611
9719.95 2503
9720.88 2498
9721.81 2408
9722.75 2329
9723.68 2261
9724.61 2220
9725.54 2167
9726.47 2106
9727.40 2120
9728.33 2048
9729.26 2048
9730.19 2016
9731.13 2015
9732.06 2078
9732.99 2036
9733.92 1982
9734.85 2010
9735.78 2021
9736.71 1986
9737.65 2021
9738.58 1975
9739.51 1960
9740.44 1939
9741.37 1911
9742.30 1930
9743.24 1928
9744.17 1919
9745.10 1874
9746.03 1845
9746.96 1808
9747.90 1818
9748.83 1773
9749.76 1796
9750.69 1777
9751.63 1775
9752.56 1803
9753.49 1799
9754.42 1805
9755.36 1764
9756.29 1768
9757.22 1732
9758.15 1756
9759.09 1750
9760.02 1769
9760.95 1708
9761.88 1714
9762.82 1730
9763.75 1780
9764.68 1730
9765.62 1732
9766.55 1751
9767.48 1729
9768.41 1783
9769.35 1768
9770.28 1749
9771.21 1778
9772.15 1798
9773.08 1732
9774.01 1729
9774.95 1744
9775.88 1728
9776.81 1767
9777.75 1734
9778.68 1733
9779.62 1709
9780.55 1739
9781.48 1763
9782.42 1786
9783.35 1777
9784.28 1773
9785.22 1763
9786.15 1786
9787.09 1827
9788.02 1806
9788.95 1731
9789.89 1744
9790.82 1738
9791.76 1724
9792.69 1720
9793.63 1675
9794.56 1691
9795.49 1647
9796.43 1662
9797.36 1725
9798.30 1737
9799.23 1689
9800.17 1669
9801.10 1702
9802.04 1699
9802.97 1658
9803.91 1608
9804.84 1620
9805.78 1547
9806.71 1572
9807.65 1558
9808.58 1522
9809.52 1480
9810.45 1463
9811.39 1446
9812.32 1428
9813.26 1487
9814.19 1422
9815.13 1397
9816.06 1441
9817.00 1470
9817.93 1397
9818.87 1350
9819.80 1419
9820.74 1397
9821.68 1402
9822.61 1384
9823.55 1416
9824.48 1356
9825.42 1421
9826.35 1403
9827.29 1355
9828.23 1375
9829.16 1408
9830.10 1372
9831.03 1364
9831.97 1341
9832.91 1354
9833.84 1336
9834.78 1327
9835.72 1335
9836.65 1354
9837.59 1367
9838.52 1394
9839.46 1377
9840.40 1359
9841.33 1310
9842.27 1333
9843.21 1364
9844.14 1338
9845.08 1317
9846.02 1361
9846.95 1382
9847.89 1365
9848.83 1370
9849.77 1328
9850.70 1306
9851.64 1345
9852.58 1365
9853.51 1336
9854.45 1347
9855.39 1332
9856.33 1307
9857.26 1340
9858.20 1407
9859.14 1351
9860.08 1282
9861.01 1369
9861.95 1316
9862.89 1316
9863.83 1311
9864.76 1376
9865.70 1337
9866.64 1284
9867.58 1279
9868.51 1297
9869.45 1320
9870.39 1310
9871.33 1342
9872.27 1303
9873.20 1355
9874.14 1375
9875.08 1336
9876.02 1365
9876.96 1290
9877.90 1346
9878.83 1302
9879.77 1303
9880.71 1293
9881.65 1300
9882.59 1299
9883.53 1303
9884.47 1289
9885.40 1264
9886.34 1281
9887.28 1257
9888.22 1268
9889.16 1250
9890.10 1252
9891.04 1255
9891.98 1248
9892.91 1250
9893.85 1239
9894.79 1254
9895.73 1247
9896.67 1211
9897.61 1215
9898.55 1217
9899.49 1213
9900.43 1195
9901.37 1198
9902.31 1220
9903.25 1241
9904.19 1271
9905.13 1232
9906.07 1234
9907.01 1234
9907.95 1244
9908.89 1217
9909.83 1236
9910.77 1235
9911.71 1272
9912.65 1270
9913.59 1291
9914.53 1261
9915.47 1229
9916.41 1231
9917.35 1264
9918.29 1228
9919.23 1282
9920.17 1314
9921.11 1311
9922.05 1317
9922.99 1362
9923.93 1408
9924.87 1464
9925.81 1432
9926.75 1460
9927.69 1503
9928.63 1482
9929.57 1480
9930.51 1481
9931.45 1477
9932.39 1511
9933.34 1439
9934.28 1394
9935.22 1376
9936.16 1311
9937.10 1299
9938.04 1297
9938.98 1254
9939.92 1264
9940.87 1243
9941.81 1215
9942.75 1239
9943.69 1262
9944.63 1225
9945.57 1215
9946.51 1242
9947.46 1274
9948.40 1268
9949.34 1274
9950.28 1289
9951.22 1230
9952.16 1273
9953.11 1264
9954.05 1300
9954.99 1279
9955.93 1283
9956.87 1310
9957.82 1302
9958.76 1289
9959.70 1252
9960.64 1265
9961.59 1245
9962.53 1244
9963.47 1218
9964.41 1235
9965.35 1179
9966.30 1186
9967.24 1163
9968.18 1138
9969.13 1170
9970.07 1117
9971.01 1128
9971.95 1097
9972.90 1088
9973.84 1114
9974.78 1113
9975.73 1068
9976.67 1104
9977.61 1125
9978.55 1088
9979.50 1082
9980.44 1131
9981.38 1102
9982.33 1078
9983.27 1109
9984.21 1116
9985.16 1113
9986.10 1059
9987.04 1107
9987.99 1142
9988.93 1129
9989.88 1087
9990.82 1112
9991.76 1086
9992.71 1083
9993.65 1048
9994.59 1075
9995.54 1095
9996.48 1102
9997.43 1066
9998.37 1052
9999.31 1085
10000.26 1071
10001.20 1061
10002.15 1085
10003.09 1054
10004.04 1085
10004.98 1098
10005.92 1081
10006.87 1030
10007.81 1046
10008.76 1072
10009.70 1060
10010.65 1061
10011.59 1059
10012.54 1087
10013.48 1085
10014.43 1110
10015.37 1073
10016.32 1099
10017.26 1082
10018.21 1081
10019.15 1071
10020.10 1043
10021.04 1094
10021.99 1046
10022.93 1059
10023.88 1088
10024.82 1041
10025.77 1069
10026.71 1061
10027.66 1052
10028.60 1036
10029.55 1077
10030.49 1112
10031.44 1075
10032.39 1052
10033.33 1035
10034.28 1041
10035.22 1050
10036.17 1028
10037.11 1035
10038.06 1031
10039.01 1021
10039.95 1036
10040.90 1036
10041.84 1014
10042.79 991
10043.74 1016
10044.68 1065
10045.63 1030
10046.58 1010
10047.52 980
10048.47 1020
10049.41 994
10050.36 986
10051.31 999
10052.25 988
10053.20 990
10054.15 1023
10055.09 1008
10056.04 992
10056.99 1013
10057.93 1023
10058.88 1003
10059.83 1033
10060.78 1023
10061.72 960
10062.67 972
10063.62 973
10064.56 969
10065.51 977
10066.46 987
10067.41 986
10068.35 996
10069.30 1008
10070.25 980
10071.20 1018
10072.14 1023
10073.09 977
10074.04 966
10074.99 984
10075.93 982
10076.88 1020
10077.83 997
10078.78 973
10079.72 1003
10080.67 1018
10081.62 1026
10082.57 1003
10083.52 994
10084.46 1003
10085.41 1009
10086.36 1036
10087.31 961
10088.26 979
10089.21 1008
10090.15 1036
10091.10 960
10092.05 967
10093.00 958
10093.95 960
10094.90 1000
10095.85 995
10096.79 983
10097.74 975
10098.69 957
10099.64 932
10100.59 962
10101.54 978
10102.49 968
10103.44 1031
10104.39 993
10105.33 963
10106.28 976
10107.23 1003
10108.18 1018
10109.13 975
10110.08 1001
10111.03 1006
10111.98 1008
10112.93 1017
10113.88 1017
10114.83 984
10115.78 1014
10116.73 1005
10117.68 968
10118.63 1002
10119.58 989
10120.53 1026
10121.48 1024
10122.43 1021
10123.38 1032
10124.33 987
10125.28 1031
10126.23 974
10127.18 1032
10128.13 989
10129.08 1021
10130.03 1014
10130.98 1020
10131.93 1029
10132.88 1019
10133.83 1042
10134.78 1026
10135.73 1031
10136.68 1032
10137.63 1064
10138.58 1034
10139.53 1025
10140.48 1028
10141.43 1019
10142.38 1077
10143.33 1082
10144.29 1062
10145.24 1035
10146.19 1058
10147.14 1089
10148.09 1100
10149.04 1099
10149.99 1116
10150.94 1076
10151.89 1086
10152.85 1083
10153.80 1107
10154.75 1030
10155.70 1105
10156.65 1085
10157.60 1094
10158.55 1055
10159.51 1078
10160.46 1059
10161.41 1099
10162.36 1081
10163.31 1072
10164.26 1053
10165.22 1068
10166.17 1110
10167.12 1113
10168.07 1067
10169.02 1068
10169.98 1118
10170.93 1119
10171.88 1135
10172.83 1105
10173.79 1070
10174.74 1090
10175.69 1144
10176.64 1165
10177.60 1197
10178.55 1163
10179.50 1145
10180.45 1194
10181.41 1149
10182.36 1167
10183.31 1175
10184.26 1177
10185.22 1120
10186.17 1154
10187.12 1195
10188.08 1166
10189.03 1176
10189.98 1187
10190.93 1177
10191.89 1185
10192.84 1232
10193.79 1168
10194.75 1179
10195.70 1181
10196.65 1236
10197.61 1190
10198.56 1205
10199.51 1183
10200.47 1212
10201.42 1189
10202.38 1179
10203.33 1221
10204.28 1258
10205.24 1274
10206.19 1281
10207.14 1300
10208.10 1274
10209.05 1300
10210.01 1287
10210.96 1293
10211.91 1284
10212.87 1236
10213.82 1280
10214.78 1281
10215.73 1211
10216.69 1223
10217.64 1180
10218.59 1187
10219.55 1160
10220.50 1200
10221.46 1173
10222.41 1160
10223.37 1135
10224.32 1146
10225.28 1155
10226.23 1186
10227.19 1212
10228.14 1177
10229.10 1138
10230.05 1147
10231.01 1188
10231.96 1205
10232.92 1219
10233.87 1224
10234.83 1221
10235.78 1196
10236.74 1255
10237.69 1310
10238.65 1277
10239.60 1259
10240.56 1286
10241.51 1238
10242.47 1194
10243.42 1175
10244.38 1182
10245.34 1226
10246.29 1166
10247.25 1124
10248.20 1077
10249.16 1132
10250.11 1121
10251.07 1088
10252.03 1103
10252.98 1089
10253.94 1095
10254.89 1059
10255.85 1051
10256.81 1029
10257.76 1120
10258.72 1087
10259.68 1029
10260.63 1017
10261.59 1063
10262.55 1069
10263.50 1050
10264.46 1043
10265.41 1059
10266.37 1058
10267.33 1055
10268.28 1047
10269.24 1046
10270.20 1093
10271.16 1103
10272.11 1082
10273.07 1081
10274.03 1099
10274.98 1081
10275.94 1097
10276.90 1068
10277.85 1030
10278.81 1024
10279.77 1017
10280.73 983
10281.68 992
10282.64 1023
10283.60 1034
10284.56 1006
10285.51 983
10286.47 978
10287.43 970
10288.39 1010
10289.34 1003
10290.30 989
10291.26 1003
10292.22 1010
10293.18 1011
10294.13 1010
10295.09 987
10296.05 955
10297.01 998
10297.97 995
10298.92 1025
10299.88 983
10300.84 957
10301.80 999
10302.76 976
10303.72 909
10304.67 937
10305.63 956
10306.59 931
10307.55 951
10308.51 923
10309.47 923
10310.43 926
10311.38 983
10312.34 973
10313.30 1001
10314.26 960
10315.22 976
10316.18 967
10317.14 983
10318.10 953
10319.06 965
10320.01 954
10320.97 954
10321.93 957
10322.89 985
10323.85 965
10324.81 945
10325.77 970
10326.73 945
10327.69 956
10328.65 966
10329.61 963
10330.57 918
10331.53 927
10332.49 944
10333.45 988
10334.41 987
10335.37 974
10336.33 981
10337.29 973
10338.25 966
10339.21 972
10340.17 958
10341.13 971
10342.09 963
10343.05 926
10344.01 940
10344.97 893
10345.93 893
10346.89 898
10347.85 925
10348.81 930
10349.77 904
10350.73 890
10351.69 894
10352.65 907
10353.61 917
10354.57 936
10355.53 895
10356.49 918
10357.46 907
10358.42 910
10359.38 878
10360.34 891
10361.30 915
10362.26 855
10363.22 877
10364.18 884
10365.14 907
10366.11 901
10367.07 845
10368.03 859
10368.99 899
10369.95 906
10370.91 895
10371.87 895
10372.84 868
10373.80 873
10374.76 878
10375.72 876
10376.68 890
10377.64 866
10378.61 848
10379.57 877
10380.53 904
10381.49 901
10382.45 867
10383.42 923
10384.38 881
10385.34 881
10386.30 887
10387.27 857
10388.23 859
10389.19 900
10390.15 902
10391.11 873
10392.08 889
10393.04 888
10394.00 876
10394.96 875
10395.93 885
10396.89 898
10397.85 849
10398.82 866
10399.78 882
10400.74 867
10401.70 898
10402.67 904
10403.63 863
10404.59 865
10405.56 862
10406.52 879
10407.48 933
10408.45 902
10409.41 872
10410.37 889
10411.34 901
10412.30 861
10413.26 859
10414.23 908
10415.19 896
10416.15 882
10417.12 879
10418.08 878
10419.04 917
10420.01 949
10420.97 911
10421.94 879
10422.90 893
10423.86 904
10424.83 906
10425.79 880
10426.76 922
10427.72 914
10428.68 897
10429.65 907
10430.61 900
10431.58 841
10432.54 867
10433.51 865
10434.47 912
10435.44 870
10436.40 849
10437.36 891
10438.33 879
10439.29 879
10440.26 856
10441.22 896
10442.19 911
10443.15 852
10444.12 873
10445.08 842
10446.05 873
10447.01 866
10447.98 888
10448.94 887
10449.91 854
10450.87 841
10451.84 855
10452.80 890
10453.77 909
10454.73 857
10455.70 857
10456.67 871
10457.63 875
10458.60 846
10459.56 861
10460.53 860
10461.49 836
10462.46 866
10463.43 860
10464.39 865
10465.36 881
10466.32 926
10467.29 881
10468.25 882
10469.22 867
10470.19 887
10471.15 924
10472.12 909
10473.09 904
10474.05 904
10475.02 883
10475.98 889
10476.95 882
10477.92 913
10478.88 910
10479.85 890
10480.82 896
10481.78 901
10482.75 906
10483.72 916
10484.68 928
10485.65 904
10486.62 925
10487.58 904
10488.55 905
10489.52 932
10490.49 944
10491.45 923
10492.42 937
10493.39 942
10494.35 906
10495.32 909
10496.29 882
10497.26 896
10498.22 903
10499.19 923
10500.16 902
10501.13 897
10502.09 929
10503.06 945
10504.03 921
10505.00 918
10505.96 927
10506.93 933
10507.90 935
10508.87 978
10509.84 948
10510.80 976
10511.77 925
10512.74 924
10513.71 952
10514.68 944
10515.64 940
10516.61 904
10517.58 876
10518.55 912
10519.52 923
10520.49 880
10521.45 887
10522.42 904
10523.39 900
10524.36 881
10525.33 899
10526.30 884
10527.27 899
10528.23 873
10529.20 869
10530.17 879
10531.14 914
10532.11 930
10533.08 876
10534.05 923
10535.02 889
10535.99 887
10536.96 932
10537.93 915
10538.89 935
10539.86 909
10540.83 950
10541.80 926
10542.77 963
10543.74 959
10544.71 918
10545.68 936
10546.65 934
10547.62 957
10548.59 948
10549.56 929
10550.53 936
10551.50 939
10552.47 927
10553.44 929
10554.41 923
10555.38 947
10556.35 959
10557.32 949
10558.29 968
10559.26 942
10560.23 956
10561.20 977
10562.17 1000
10563.14 1029
10564.11 957
10565.08 998
10566.05 988
10567.02 998
10567.99 992
10568.96 957
10569.93 963
10570.91 991
10571.88 945
10572.85 946
10573.82 937
10574.79 985
10575.76 974
10576.73 961
10577.70 919
10578.67 962
10579.64 937
10580.62 967
10581.59 955
10582.56 952
10583.53 965
10584.50 956
10585.47 952
10586.44 959
10587.42 989
10588.39 998
10589.36 980
10590.33 966
10591.30 951
10592.27 963
10593.25 978
10594.22 1011
10595.19 1002
10596.16 984
10597.13 977
10598.10 975
10599.08 985
10600.05 1001
10601.02 1007
10601.99 1042
10602.97 973
10603.94 974
10604.91 977
10605.88 992
10606.85 998
10607.83 1030
10608.80 1027
10609.77 1050
10610.74 1061
10611.72 1048
10612.69 1020
10613.66 993
10614.64 1010
10615.61 990
10616.58 969
10617.55 991
10618.53 1017
10619.50 993
10620.47 992
10621.45 958
10622.42 975
10623.39 936
10624.37 968
10625.34 919
10626.31 903
10627.29 955
10628.26 876
10629.23 874
10630.21 902
10631.18 907
10632.15 897
10633.13 927
10634.10 930
10635.07 919
10636.05 940
10637.02 945
10638.00 938
10638.97 923
10639.94 923
10640.92 943
10641.89 950
10642.87 902
10643.84 954
10644.81 967
10645.79 958
10646.76 931
10647.74 946
10648.71 908
10649.68 927
10650.66 938
10651.63 891
10652.61 871
10653.58 883
10654.56 905
10655.53 915
10656.51 862
10657.48 855
10658.46 866
10659.43 884
10660.41 874
10661.38 862
10662.36 866
10663.33 871
10664.31 882
10665.28 863
10666.26 864
10667.23 858
10668.21 850
10669.18 843
10670.16 825
10671.13 830
10672.11 835
10673.08 876
10674.06 842
10675.03 854
10676.01 863
10676.99 880
10677.96 886
10678.94 898
10679.91 861
10680.89 894
10681.86 866
10682.84 863
10683.82 891
10684.79 862
10685.77 868
10686.74 877
10687.72 870
10688.70 902
10689.67 923
10690.65 851
10691.63 874
10692.60 869
10693.58 870
10694.55 847
10695.53 896
10696.51 860
10697.48 880
10698.46 868
10699.44 827
10700.41 836
10701.39 869
10702.37 866
10703.34 843
10704.32 847
10705.30 890
10706.27 870
10707.25 864
10708.23 873
10709.21 856
10710.18 849
10711.16 860
10712.14 835
10713.11 823
10714.09 830
10715.07 854
10716.05 863
10717.02 836
10718.00 857
10718.98 880
10719.96 875
10720.93 873
10721.91 820
10722.89 859
10723.87 872
10724.85 878
10725.82 848
10726.80 869
10727.78 845
10728.76 847
10729.74 835
10730.71 824
10731.69 854
10732.67 847
10733.65 863
10734.63 864
10735.60 842
10736.58 848
10737.56 869
10738.54 821
10739.52 894
10740.50 887
10741.48 872
10742.45 884
10743.43 894
10744.41 863
10745.39 879
10746.37 866
10747.35 869
10748.33 876
10749.31 866
10750.28 857
10751.26 872
10752.24 898
10753.22 910
10754.20 867
10755.18 858
10756.16 869
10757.14 882
10758.12 880
10759.10 889
10760.08 905
10761.06 942
10762.04 883
10763.01 883
10763.99 891
10764.97 902
10765.95 888
10766.93 880
10767.91 908
10768.89 945
10769.87 943
10770.85 911
10771.83 933
10772.81 945
10773.79 945
10774.77 931
10775.75 883
10776.73 926
10777.71 936
10778.69 873
10779.67 893
10780.65 943
10781.63 918
10782.62 959
10783.60 1013
10784.58 969
10785.56 965
10786.54 950
10787.52 935
10788.50 917
10789.48 890
10790.46 911
10791.44 961
10792.42 956
10793.40 927
10794.38 925
10795.37 934
10796.35 921
10797.33 917
10798.31 864
10799.29 909
10800.27 895
10801.25 898
10802.23 902
10803.21 887
10804.20 866
10805.18 906
10806.16 897
10807.14 874
10808.12 855
10809.10 876
10810.09 870
10811.07 869
10812.05 874
10813.03 867
10814.01 907
10815.00 897
10815.98 907
10816.96 884
10817.94 865
10818.92 931
10819.91 936
10820.89 878
10821.87 891
10822.85 877
10823.83 900
10824.82 910
10825.80 893
10826.78 929
10827.76 916
10828.75 900
10829.73 894
10830.71 882
10831.69 903
10832.68 948
10833.66 914
10834.64 900
10835.63 897
10836.61 929
10837.59 924
10838.57 907
10839.56 845
10840.54 895
10841.52 898
10842.51 894
10843.49 907
10844.47 922
10845.46 893
10846.44 922
10847.42 936
10848.41 955
10849.39 926
10850.37 941
10851.36 944
10852.34 933
10853.32 945
10854.31 932
10855.29 967
10856.28 997
10857.26 949
10858.24 942
10859.23 937
10860.21 922
10861.20 955
10862.18 946
10863.16 984
10864.15 979
10865.13 917
10866.12 951
10867.10 940
10868.08 957
10869.07 986
10870.05 973
10871.04 964
10872.02 969
10873.01 1010
10873.99 1003
10874.98 1039
10875.96 979
10876.95 971
10877.93 1007
10878.92 988
10879.90 965
10880.89 988
10881.87 1009
10882.86 1044
10883.84 1004
10884.83 1032
10885.81 1032
10886.80 1000
10887.78 1030
10888.77 984
10889.75 1000
10890.74 1026
10891.72 1050
10892.71 1031
10893.69 1039
10894.68 1104
10895.66 1055
10896.65 1058
10897.64 1051
10898.62 1088
10899.61 1062
10900.59 1009
10901.58 1017
10902.56 1055
10903.55 1045
10904.54 1095
10905.52 1125
10906.51 1146
10907.49 1094
10908.48 1074
10909.47 1095
10910.45 1082
10911.44 1112
10912.43 1106
10913.41 1138
10914.40 1144
10915.39 1129
10916.37 1142
10917.36 1148
10918.35 1103
10919.33 1096
10920.32 1151
10921.31 1142
10922.29 1160
10923.28 1179
10924.27 1144
10925.25 1162
10926.24 1214
10927.23 1191
10928.21 1175
10929.20 1220
10930.19 1218
10931.18 1223
10932.16 1183
10933.15 1188
10934.14 1198
10935.12 1203
10936.11 1236
10937.10 1221
10938.09 1233
10939.07 1286
10940.06 1256
10941.05 1256
10942.04 1280
10943.02 1300
10944.01 1322
10945.00 1288
10945.99 1321
10946.98 1330
10947.96 1286
10948.95 1364
10949.94 1393
10950.93 1411
10951.92 1443
10952.90 1428
10953.89 1470
10954.88 1488
10955.87 1554
10956.86 1520
10957.85 1613
10958.83 1589
10959.82 1612
10960.81 1630
10961.80 1626
10962.79 1651
10963.78 1623
10964.77 1639
10965.75 1580
10966.74 1573
10967.73 1584
10968.72 1525
10969.71 1563
10970.70 1541
10971.69 1526
10972.68 1506
10973.67 1469
10974.66 1456
10975.64 1410
10976.63 1402
10977.62 1393
10978.61 1429
10979.60 1432
10980.59 1410
10981.58 1392
10982.57 1437
10983.56 1467
10984.55 1457
10985.54 1470
10986.53 1496
10987.52 1452
10988.51 1519
10989.50 1572
10990.49 1558
10991.48 1622
10992.47 1566
10993.46 1615
10994.45 1667
10995.44 1716
10996.43 1803
10997.42 1868
10998.41 1872
10999.40 1948
11000.39 1968
11001.38 2011
11002.37 2043
11003.36 2002
11004.35 1961
11005.34 1985
11006.33 2016
11007.32 1908
11008.31 1890
11009.30 1784
11010.30 1713
11011.29 1665
11012.28 1621
11013.27 1498
11014.26 1436
11015.25 1412
11016.24 1416
11017.23 1334
11018.22 1316
11019.21 1313
11020.21 1325
11021.20 1270
11022.19 1275
11023.18 1247
11024.17 1222
11025.16 1220
11026.15 1201
11027.14 1220
11028.14 1234
11029.13 1209
11030.12 1221
11031.11 1227
11032.10 1196
11033.09 1224
11034.09 1156
11035.08 1194
11036.07 1224
11037.06 1224
11038.05 1206
11039.05 1195
11040.04 1240
11041.03 1209
11042.02 1155
11043.02 1188
11044.01 1176
11045.00 1173
11045.99 1178
11046.98 1150
11047.98 1130
11048.97 1084
11049.96 1085
11050.95 1161
11051.95 1144
11052.94 1166
11053.93 1103
11054.93 1111
11055.92 1127
11056.91 1113
11057.90 1124
11058.90 1155
11059.89 1104
11060.88 1107
11061.88 1105
11062.87 1076
11063.86 1095
11064.86 1108
11065.85 1117
11066.84 1090
11067.84 1087
11068.83 1118
11069.82 1125
11070.82 1112
11071.81 1129
11072.80 1080
11073.80 1119
11074.79 1083
11075.78 1089
11076.78 1118
11077.77 1091
11078.77 1099
11079.76 1091
11080.75 1093
11081.75 1088
11082.74 1115
11083.74 1101
11084.73 1100
11085.72 1063
11086.72 1063
11087.71 1083
11088.71 1067
11089.70 1038
11090.70 1044
11091.69 1046
11092.68 1074
11093.68 1063
11094.67 1044
11095.67 1015
11096.66 1031
11097.66 1006
11098.65 1042
11099.65 1037
11100.64 1013
11101.64 1005
11102.63 958
11103.63 1025
11104.62 1061
11105.62 1023
11106.61 1026
11107.61 1034
11108.60 1018
11109.60 991
11110.59 1025
11111.59 1053
11112.58 997
11113.58 969
11114.57 1018
11115.57 992
11116.56 1011
11117.56 1010
11118.56 1006
11119.55 1020
11120.55 965
11121.54 1001
11122.54 971
11123.54 965
11124.53 1009
11125.53 990
11126.52 1014
11127.52 972
11128.51 992
11129.51 962
11130.51 930
11131.50 940
11132.50 946
11133.50 988
11134.49 979
11135.49 980
11136.49 980
11137.48 961
11138.48 968
11139.47 943
11140.47 971
11141.47 977
11142.46 957
11143.46 978
11144.46 973
11145.46 964
11146.45 980
11147.45 956
11148.45 1008
11149.44 975
11150.44 941
11151.44 936
11152.43 965
11153.43 972
11154.43 957
11155.43 982
11156.42 925
11157.42 992
11158.42 1008
11159.42 990
11160.41 975
11161.41 946
11162.41 963
11163.41 985
11164.40 958
11165.40 942
11166.40 956
11167.40 968
11168.39 953
11169.39 944
11170.39 961
11171.39 988
11172.39 996
11173.38 975
11174.38 962
11175.38 955
11176.38 953
11177.38 977
11178.38 977
11179.37 962
11180.37 913
11181.37 947
11182.37 985
11183.37 968
11184.37 954
11185.37 948
11186.36 963
11187.36 928
11188.36 905
11189.36 945
11190.36 968
11191.36 950
11192.36 945
11193.36 946
11194.36 962
11195.35 959
11196.35 975
11197.35 967
11198.35 961
11199.35 965
11200.35 934
11201.35 945
11202.35 949
11203.35 922
11204.35 958
11205.35 991
11206.35 946
11207.35 948
11208.35 1006
11209.35 1011
11210.35 984
11211.35 982
11212.35 974
11213.35 973
11214.35 960
11215.34 967
11216.35 958
11217.35 973
11218.35 967
11219.35 1012
11220.35 983
11221.35 978
11222.35 975
11223.35 987
11224.35 977
11225.35 958
11226.35 945
11227.35 1002
11228.35 976
11229.35 960
11230.35 979
11231.35 951
11232.35 988
11233.35 952
11234.35 969
11235.35 962
11236.35 954
11237.36 944
11238.36 937
11239.36 933
11240.36 970
11241.36 966
11242.36 977
11243.36 949
11244.36 956
11245.36 984
11246.37 978
11247.37 971
11248.37 985
11249.37 995
11250.37 968
11251.37 974
11252.38 1014
11253.38 1013
11254.38 995
11255.38 993
11256.38 965
11257.38 970
11258.39 982
11259.39 1010
11260.39 1035
11261.39 996
11262.39 988
11263.40 1018
11264.40 1015
11265.40 1009
11266.40 1046
11267.40 990
11268.41 1029
11269.41 1020
11270.41 1036
11271.41 1045
11272.42 1051
11273.42 1064
11274.42 1101
11275.42 1087
11276.43 1082
11277.43 1101
11278.43 1099
11279.44 1137
11280.44 1111
11281.44 1112
11282.44 1085
11283.45 1088
11284.45 1084
11285.45 1066
11286.46 1021
11287.46 1050
11288.46 1053
11289.47 1071
11290.47 1012
11291.47 1028
11292.48 973
11293.48 996
11294.48 975
11295.49 967
11296.49 949
11297.49 994
11298.50 943
11299.50 945
11300.51 970
11301.51 945
11302.51 930
11303.52 945
11304.52 947
11305.53 892
11306.53 927
11307.53 961
11308.54 943
11309.54 959
11310.55 919
11311.55 928
11312.55 945
11313.56 957
11314.56 936
11315.57 946
11316.57 984
11317.58 1000
11318.58 998
11319.59 1023
11320.59 1055
11321.59 1012
11322.60 1006
11323.60 1010
11324.61 966
11325.61 975
11326.62 1006
11327.62 1002
11328.63 944
11329.63 963
11330.64 957
11331.64 902
11332.65 956
11333.65 938
11334.66 971
11335.67 956
11336.67 944
11337.68 989
11338.68 984
11339.69 959
11340.69 982
11341.70 997
11342.70 982
11343.71 991
11344.72 941
11345.72 958
11346.73 979
11347.73 988
11348.74 946
11349.74 924
11350.75 938
11351.76 949
11352.76 917
11353.77 913
11354.78 924
11355.78 918
11356.79 908
11357.79 924
11358.80 910
11359.81 901
11360.81 911
11361.82 915
11362.83 921
11363.83 945
11364.84 921
11365.85 921
11366.85 866
11367.86 865
11368.87 915
11369.87 905
11370.88 882
11371.89 882
11372.89 920
11373.90 901
11374.91 887
11375.92 888
11376.92 886
11377.93 894
11378.94 905
11379.94 868
11380.95 851
11381.96 879
11382.97 904
11383.97 869
11384.98 872
11385.99 877
11387.00 898
11388.00 905
11389.01 870
11390.02 884
11391.03 839
11392.04 866
11393.04 888
11394.05 893
11395.06 863
11396.07 859
11397.08 853
11398.08 841
11399.09 873
11400.10 889
11401.11 876
11402.12 828
11403.12 859
11404.13 878
11405.14 896
11406.15 833
11407.16 888
11408.17 841
11409.18 841
11410.18 870
11411.19 893
11412.20 905
11413.21 853
11414.22 867
11415.23 846
11416.24 866
11417.25 872
11418.25 881
11419.26 849
11420.27 859
11421.28 849
11422.29 856
11423.30 845
11424.31 884
11425.32 881
11426.33 858
11427.34 848
11428.35 856
11429.36 855
11430.37 879
11431.38 848
11432.39 848
11433.39 840
11434.40 899
11435.41 889
11436.42 850
11437.43 818
11438.44 836
11439.45 864
11440.46 902
11441.47 877
11442.48 873
11443.49 899
11444.50 857
11445.51 857
11446.52 860
11447.53 857
11448.55 882
11449.56 872
11450.57 877
11451.58 850
11452.59 835
11453.60 890
11454.61 882
11455.62 866
11456.63 879
11457.64 881
11458.65 873
11459.66 875
11460.67 866
11461.68 830
11462.69 871
11463.71 865
11464.72 912
11465.73 858
11466.74 841
11467.75 876
11468.76 876
11469.77 839
11470.78 871
11471.80 901
11472.81 869
11473.82 905
11474.83 910
11475.84 888
11476.85 895
11477.86 906
11478.88 864
11479.89 892
11480.90 889
11481.91 915
11482.92 932
11483.93 907
11484.95 925
11485.96 912
11486.97 852
11487.98 869
11489.00 875
11490.01 874
11491.02 867
11492.03 845
11493.04 860
11494.06 886
11495.07 862
11496.08 856
11497.09 880
11498.11 887
11499.12 931
11500.13 920
11501.14 923
11502.16 885
11503.17 889
11504.18 917
11505.20 888
11506.21 927
11507.22 939
11508.23 927
11509.25 934
11510.26 893
11511.27 943
11512.29 958
11513.30 962
11514.31 991
11515.33 958
11516.34 963
11517.35 968
11518.37 986
11519.38 961
11520.39 999
11521.41 1035
11522.42 1046
11523.43 1046
11524.45 963
11525.46 1042
11526.47 1053
11527.49 1020
11528.50 1052
11529.52 1120
11530.53 1130
11531.54 1131
11532.56 1169
11533.57 1189
11534.59 1227
11535.60 1232
11536.62 1294
11537.63 1303
11538.64 1311
11539.66 1314
11540.67 1346
11541.69 1343
11542.70 1337
11543.72 1379
11544.73 1359
11545.75 1298
11546.76 1332
11547.77 1288
11548.79 1241
11549.80 1186
11550.82 1190
11551.83 1151
11552.85 1085
11553.86 1060
11554.88 1064
11555.89 1021
11556.91 1038
11557.92 1013
11558.94 980
11559.95 997
11560.97 995
11561.99 958
11563.00 940
11564.02 938
11565.03 899
11566.05 929
11567.06 916
11568.08 884
11569.09 919
11570.11 909
11571.13 912
11572.14 895
11573.16 883
11574.17 905
11575.19 916
11576.20 935
11577.22 930
11578.24 905
11579.25 896
11580.27 872
11581.29 884
11582.30 915
11583.32 917
11584.33 884
11585.35 901
11586.37 907
11587.38 879
11588.40 868
11589.42 920
11590.43 934
11591.45 910
11592.47 937
11593.48 909
11594.50 897
11595.52 917
11596.53 932
11597.55 948
11598.57 959
11599.58 951
11600.60 972
11601.62 985
11602.64 929
11603.65 940
11604.67 945
11605.69 942
11606.70 929
11607.72 956
11608.74 928
11609.76 913
11610.77 905
11611.79 903
11612.81 895
11613.83 885
11614.84 920
11615.86 895
11616.88 897
11617.90 862
11618.92 866
11619.93 870
11620.95 899
11621.97 918
11622.99 870
11624.01 890
11625.02 854
11626.04 863
11627.06 853
11628.08 865
11629.10 924
11630.11 875
11631.13 837
11632.15 859
11633.17 835
11634.19 843
11635.21 857
11636.23 827
11637.24 866
11638.26 846
11639.28 849
11640.30 854
11641.32 831
11642.34 827
11643.36 832
11644.38 849
11645.39 828
11646.41 790
11647.43 797
11648.45 777
11649.47 801
11650.49 833
11651.51 831
11652.53 829
11653.55 823
11654.57 837
11655.59 782
11656.61 758
11657.63 818
11658.65 797
11659.67 775
11660.69 820
11661.70 781
11662.72 805
11663.74 801
11664.76 798
11665.78 799
11666.80 788
11667.82 785
11668.84 820
11669.86 782
11670.88 761
11671.90 757
11672.92 775
11673.95 770
11674.97 759
11675.99 801
11677.01 806
11678.03 773
11679.05 767
11680.07 787
11681.09 794
11682.11 787
11683.13 779
11684.15 823
11685.17 790
11686.19 812
11687.21 766
11688.23 758
11689.25 781
11690.28 758
11691.30 750
11692.32 791
11693.34 794
11694.36 779
11695.38 784
11696.40 782
11697.42 787
11698.44 788
11699.47 805
11700.49 807
11701.51 762
11702.53 762
11703.55 774
11704.57 787
11705.60 758
11706.62 739
11707.64 770
11708.66 780
11709.68 781
11710.70 768
11711.73 774
11712.75 759
11713.77 773
11714.79 780
11715.81 733
11716.84 738
11717.86 787
11718.88 809
11719.90 763
11720.92 763
11721.95 784
11722.97 782
11723.99 776
11725.01 737
11726.04 789
11727.06 795
11728.08 762
11729.11 792
11730.13 788
11731.15 775
11732.17 789
11733.20 745
11734.22 802
11735.24 801
11736.26 753
11737.29 764
11738.31 784
11739.33 773
11740.36 738
11741.38 759
11742.40 764
11743.43 783
11744.45 788
11745.47 784
11746.50 777
11747.52 753
11748.54 761
11749.57 798
11750.59 813
11751.62 751
11752.64 743
11753.66 772
11754.69 751
11755.71 778
11756.73 749
11757.76 806
11758.78 758
11759.81 784
11760.83 799
11761.85 805
11762.88 798
11763.90 787
11764.93 818
11765.95 817
11766.98 801
11768.00 800
11769.02 798
11770.05 774
11771.07 805
11772.10 828
11773.12 790
11774.15 836
11775.17 810
11776.20 789
11777.22 787
11778.25 799
11779.27 807
11780.30 830
11781.32 736
11782.35 791
11783.37 787
11784.40 783
11785.42 809
11786.45 804
11787.47 798
11788.50 803
11789.52 792
11790.55 828
11791.57 829
11792.60 791
11793.62 802
11794.65 798
11795.67 802
11796.70 803
11797.73 815
11798.75 820
11799.78 793
11800.80 816
11801.83 817
11802.85 809
11803.88 828
11804.91 775
11805.93 849
11806.96 860
11807.98 830
11809.01 843
11810.04 823
11811.06 857
11812.09 863
11813.12 853
11814.14 845
11815.17 871
11816.19 868
11817.22 841
11818.25 861
11819.27 840
11820.30 851
11821.33 839
11822.35 900
11823.38 868
11824.41 853
11825.44 837
11826.46 842
11827.49 873
11828.52 879
11829.54 877
11830.57 901
11831.60 902
11832.62 886
11833.65 855
11834.68 881
11835.71 905
11836.73 904
11837.76 888
11838.79 907
11839.82 911
11840.84 887
11841.87 883
11842.90 899
11843.93 910
11844.95 941
11845.98 928
11847.01 928
11848.04 930
11849.07 940
11850.09 946
11851.12 951
11852.15 954
11853.18 938
11854.21 960
11855.23 965
11856.26 966
11857.29 946
11858.32 958
11859.35 987
11860.38 990
11861.40 969
11862.43 955
11863.46 988
11864.49 1011
11865.52 1024
11866.55 966
11867.58 986
11868.60 995
11869.63 1002
11870.66 1009
11871.69 999
11872.72 996
11873.75 1022
11874.78 1045
11875.81 1044
11876.84 1080
11877.86 1061
11878.89 1052
11879.92 1050
11880.95 1064
11881.98 1082
11883.01 1114
11884.04 1114
11885.07 1143
11886.10 1115
11887.13 1091
11888.16 1140
11889.19 1185
11890.22 1112
11891.25 1131
11892.28 1161
11893.31 1180
11894.34 1192
11895.37 1239
11896.40 1224
11897.43 1257
11898.46 1220
11899.49 1233
11900.52 1298
11901.55 1310
11902.58 1325
11903.61 1317
11904.64 1341
11905.67 1394
11906.70 1410
11907.73 1381
11908.76 1386
11909.79 1369
11910.82 1371
11911.85 1359
11912.88 1365
11913.91 1403
11914.94 1354
11915.97 1329
11917.01 1325
11918.04 1354
11919.07 1360
11920.10 1378
11921.13 1303
11922.16 1327
11923.19 1363
11924.22 1386
11925.25 1368
11926.28 1402
11927.32 1460
11928.35 1531
11929.38 1533
11930.41 1536
11931.44 1561
11932.47 1540
11933.50 1576
11934.54 1561
11935.57 1569
11936.60 1541
11937.63 1544
11938.66 1495
11939.70 1502
11940.73 1515
11941.76 1460
11942.79 1416
11943.82 1396
11944.85 1352
11945.89 1294
11946.92 1285
11947.95 1281
11948.98 1252
11950.02 1256
11951.05 1211
11952.08 1205
11953.11 1168
11954.15 1192
11955.18 1208
11956.21 1201
11957.24 1184
11958.28 1176
11959.31 1170
11960.34 1154
11961.37 1167
11962.41 1142
11963.44 1174
11964.47 1123
11965.51 1171
11966.54 1208
11967.57 1148
11968.60 1162
11969.64 1190
11970.67 1211
11971.70 1242
11972.74 1188
11973.77 1188
11974.80 1179
11975.84 1211
11976.87 1183
11977.90 1200
11978.94 1240
11979.97 1251
11981.00 1234
11982.04 1224
11983.07 1221
11984.11 1202
11985.14 1226
11986.17 1232
11987.21 1229
11988.24 1197
11989.28 1176
11990.31 1246
11991.34 1242
11992.38 1223
11993.41 1234
11994.45 1256
11995.48 1244
11996.51 1263
11997.55 1243
11998.58 1216
11999.62 1263
12000.65 1267
12001.69 1271
12002.72 1233
12003.76 1298
12004.79 1278
12005.82 1308
12006.86 1297
12007.89 1359
12008.93 1329
12009.96 1332
12011.00 1338
12012.03 1363
12013.07 1344
12014.10 1352
12015.14 1378
12016.17 1324
12017.21 1388
12018.24 1402
12019.28 1429
12020.32 1423
12021.35 1401
12022.39 1431
12023.42 1404
12024.46 1401
12025.49 1394
12026.53 1404
12027.56 1409
12028.60 1431
12029.64 1417
12030.67 1400
12031.71 1425
12032.74 1402
12033.78 1428
12034.81 1380
12035.85 1430
12036.89 1416
12037.92 1377
12038.96 1418
12039.99 1427
12041.03 1368
12042.07 1418
12043.10 1445
12044.14 1375
12045.18 1406
12046.21 1434
12047.25 1449
12048.29 1472
12049.32 1447
12050.36 1473
12051.40 1479
12052.43 1489
12053.47 1523
12054.51 1520
12055.54 1494
12056.58 1459
12057.62 1490
12058.65 1514
12059.69 1505
12060.73 1501
12061.76 1506
12062.80 1476
12063.84 1437
12064.88 1491
12065.91 1421
12066.95 1428
12067.99 1417
12069.03 1408
12070.06 1372
12071.10 1402
12072.14 1359
12073.18 1273
12074.21 1337
12075.25 1293
12076.29 1284
12077.33 1249
12078.36 1273
12079.40 1296
12080.44 1272
12081.48 1294
12082.52 1306
12083.55 1295
12084.59 1277
12085.63 1318
12086.67 1292
12087.71 1257
12088.74 1316
12089.78 1259
12090.82 1323
12091.86 1284
12092.90 1324
12093.94 1295
12094.98 1267
12096.01 1297
12097.05 1319
12098.09 1308
12099.13 1330
12100.17 1330
12101.21 1345
12102.25 1384
12103.28 1342
12104.32 1338
12105.36 1310
12106.40 1345
12107.44 1343
12108.48 1305
12109.52 1319
12110.56 1294
12111.60 1303
12112.64 1296
12113.68 1250
12114.72 1263
12115.76 1210
12116.79 1224
12117.83 1246
12118.87 1198
12119.91 1132
12120.95 1158
12121.99 1151
12123.03 1088
12124.07 1102
12125.11 1074
12126.15 1051
12127.19 1082
12128.23 1056
12129.27 1032
12130.31 1025
12131.35 1076
12132.39 1086
12133.43 1065
12134.47 1023
12135.51 1039
12136.55 1045
12137.59 997
12138.63 1055
12139.67 1034
12140.71 998
12141.76 1042
12142.80 1088
12143.84 1027
12144.88 1041
12145.92 990
12146.96 1003
12148.00 1010
12149.04 981
12150.08 978
12151.12 991
12152.16 960
12153.20 958
12154.25 943
12155.29 959
12156.33 936
12157.37 981
12158.41 959
12159.45 967
12160.49 969
12161.53 918
12162.58 936
12163.62 955
12164.66 952
12165.70 911
12166.74 962
12167.78 934
12168.82 873
12169.87 928
12170.91 953
12171.95 925
12172.99 930
12174.03 906
12175.08 892
12176.12 886
12177.16 910
12178.20 901
12179.24 893
12180.29 886
12181.33 881
12182.37 918
12183.41 884
12184.46 888
12185.50 896
12186.54 865
12187.58 861
12188.63 914
12189.67 882
12190.71 869
12191.75 880
12192.80 891
12193.84 870
12194.88 881
12195.92 883
12196.97 883
12198.01 855
12199.05 888
12200.10 884
12201.14 867
12202.18 847
12203.23 838
12204.27 865
12205.31 841
12206.36 852
12207.40 887
12208.44 866
12209.49 862
12210.53 818
12211.57 830
12212.62 854
12213.66 826
12214.70 841
12215.75 827
12216.79 828
12217.84 836
12218.88 827
12219.92 827
12220.97 816
12222.01 808
12223.06 813
12224.10 813
12225.14 805
12226.19 788
12227.23 775
12228.28 787
12229.32 808
12230.36 789
12231.41 819
12232.45 789
12233.50 799
12234.54 801
12235.59 799
12236.63 776
12237.68 765
12238.72 784
12239.77 775
12240.81 775
12241.86 794
12242.90 792
12243.94 779
12244.99 761
12246.03 770
12247.08 831
12248.13 793
12249.17 782
12250.22 770
12251.26 774
12252.31 773
12253.35 810
12254.40 777
12255.44 780
12256.49 760
12257.53 760
12258.58 733
12259.62 744
12260.67 732
12261.72 754
12262.76 750
12263.81 792
12264.85 735
12265.90 738
12266.94 758
12267.99 775
12269.04 695
12270.08 769
12271.13 750
12272.17 749
12273.22 730
12274.27 728
12275.31 755
12276.36 742
12277.41 748
12278.45 727
12279.50 796
12280.55 735
12281.59 709
12282.64 732
12283.69 721
12284.73 713
12285.78 713
12286.83 711
12287.87 704
12288.92 697
12289.97 720
12291.01 762
12292.06 720
12293.11 749
12294.15 749
12295.20 729
12296.25 761
12297.30 721
12298.34 677
12299.39 710
12300.44 689
12301.48 720
12302.53 678
12303.58 692
12304.63 723
12305.67 726
12306.72 740
12307.77 699
12308.82 723
12309.87 770
12310.91 742
12311.96 732
12313.01 740
12314.06 700
12315.10 700
12316.15 705
12317.20 695
12318.25 683
12319.30 689
12320.34 701
12321.39 678
12322.44 686
12323.49 684
12324.54 715
12325.59 681
12326.63 688
12327.68 673
12328.73 680
12329.78 685
12330.83 692
12331.88 683
12332.93 687
12333.98 692
12335.02 664
12336.07 685
12337.12 676
12338.17 679
12339.22 690
12340.27 666
12341.32 645
12342.37 710
12343.42 682
12344.47 685
12345.51 671
12346.56 688
12347.61 664
12348.66 643
12349.71 637
12350.76 663
12351.81 680
12352.86 686
12353.91 684
12354.96 678
12356.01 690
12357.06 711
12358.11 675
12359.16 680
12360.21 663
12361.26 663
12362.31 680
12363.36 673
12364.41 675
12365.46 674
12366.51 658
12367.56 693
12368.61 689
12369.66 681
12370.71 648
12371.76 659
12372.81 669
12373.86 650
12374.91 678
12375.96 696
12377.01 688
12378.06 660
12379.11 671
12380.17 694
12381.22 651
12382.27 661
12383.32 668
12384.37 666
12385.42 675
12386.47 683
12387.52 684
12388.57 671
12389.62 691
12390.67 669
12391.73 685
12392.78 673
12393.83 691
12394.88 692
12395.93 686
12396.98 642
12398.03 649
12399.09 660
12400.14 712
12401.19 690
12402.24 707
12403.29 693
12404.34 679
12405.40 705
12406.45 678
12407.50 658
12408.55 720
12409.60 702
12410.66 694
12411.71 684
12412.76 668
12413.81 683
12414.86 713
12415.92 695
12416.97 682
12418.02 665
12419.07 677
12420.13 711
12421.18 696
12422.23 700
12423.28 702
12424.34 681
12425.39 731
12426.44 680
12427.49 704
12428.55 722
12429.60 711
12430.65 730
12431.71 709
12432.76 720
12433.81 725
12434.86 723
12435.92 718
12436.97 717
12438.02 703
12439.08 704
12440.13 733
12441.18 719
12442.24 714
12443.29 732
12444.34 696
12445.40 721
12446.45 721
12447.50 708
12448.56 693
12449.61 695
12450.67 697
12451.72 720
12452.77 696
12453.83 700
12454.88 701
12455.94 688
12456.99 718
12458.04 705
12459.10 702
12460.15 683
12461.21 686
12462.26 716
12463.31 697
12464.37 729
12465.42 743
12466.48 720
12467.53 746
12468.59 723
12469.64 739
12470.70 718
12471.75 749
12472.80 782
12473.86 758
12474.91 746
12475.97 768
12477.02 748
12478.08 770
12479.13 774
12480.19 762
12481.24 837
12482.30 813
12483.35 779
12484.41 784
12485.46 761
12486.52 800
12487.57 794
12488.63 763
12489.69 801
12490.74 775
12491.80 767
12492.85 756
12493.91 773
12494.96 739
12496.02 726
12497.07 710
12498.13 754
12499.19 758
12500.24 749
12501.30 771
12502.35 771
12503.41 713
12504.47 742
12505.52 713
12506.58 719
12507.63 750
12508.69 775
12509.75 771
12510.80 776
12511.86 749
12512.91 778
12513.97 771
12515.03 762
12516.08 782
12517.14 779
12518.20 774
12519.25 744
12520.31 739
12521.37 789
12522.42 782
12523.48 788
12524.54 783
12525.59 754
12526.65 748
12527.71 780
12528.77 775
12529.82 769
12530.88 770
12531.94 776
12532.99 761
12534.05 746
12535.11 768
12536.17 775
12537.22 743
12538.28 733
12539.34 757
12540.40 758
12541.45 775
12542.51 768
12543.57 800
12544.63 792
12545.68 769
12546.74 763
12547.80 762
12548.86 797
12549.92 808
12550.97 772
12552.03 775
12553.09 776
12554.15 804
12555.21 774
12556.26 804
12557.32 812
12558.38 793
12559.44 777
12560.50 794
12561.56 788
12562.61 777
12563.67 811
12564.73 765
12565.79 782
12566.85 772
12567.91 763
12568.97 800
12570.02 793
12571.08 792
12572.14 774
12573.20 795
12574.26 801
12575.32 807
12576.38 815
12577.44 801
12578.50 802
12579.56 777
12580.61 785
12581.67 813
12582.73 802
12583.79 831
12584.85 805
12585.91 777
12586.97 804
12588.03 801
12589.09 763
12590.15 786
12591.21 785
12592.27 777
12593.33 810
12594.39 812
12595.45 833
12596.51 822
12597.57 787
12598.63 817
12599.69 813
12600.75 841
12601.81 839
12602.87 845
12603.93 857
12604.99 845
12606.05 842
12607.11 836
12608.17 827
12609.23 830
12610.29 819
12611.35 881
12612.41 871
12613.47 851
12614.53 833
12615.59 843
12616.66 853
12617.72 830
12618.78 882
12619.84 863
12620.90 856
12621.96 859
12623.02 861
12624.08 910
12625.14 885
12626.20 927
12627.26 924
12628.33 917
12629.39 908
12630.45 896
12631.51 942
12632.57 952
12633.63 937
12634.69 943
12635.76 974
12636.82 953
12637.88 909
12638.94 938
12640.00 938
12641.06 950
12642.13 913
12643.19 940
12644.25 947
12645.31 930
12646.37 917
12647.44 926
12648.50 917
12649.56 915
12650.62 928
12651.68 935
12652.75 881
12653.81 870
12654.87 879
12655.93 917
12657.00 893
12658.06 868
12659.12 893
12660.18 930
12661.25 903
12662.31 909
12663.37 923
12664.43 914
12665.50 958
12666.56 943
12667.62 962
12668.69 943
12669.75 926
12670.81 918
12671.88 953
12672.94 957
12674.00 957
12675.06 946
12676.13 931
12677.19 960
12678.25 940
12679.32 940
12680.38 952
12681.44 956
12682.51 978
12683.57 989
12684.64 993
12685.70 1012
12686.76 968
12687.83 976
12688.89 1022
12689.95 1028
12691.02 1048
12692.08 1033
12693.15 1050
12694.21 1067
12695.27 1075
12696.34 1100
12697.40 1101
12698.47 1064
12699.53 1081
12700.59 1103
12701.66 1150
12702.72 1128
12703.79 1116
12704.85 1110
12705.92 1143
12706.98 1123
12708.05 1138
12709.11 1171
12710.18 1199
12711.24 1234
12712.30 1185
12713.37 1173
12714.43 1179
12715.50 1194
12716.56 1189
12717.63 1219
12718.69 1188
12719.76 1197
12720.82 1196
12721.89 1171
12722.95 1210
12724.02 1185
12725.09 1201
12726.15 1208
12727.22 1225
12728.28 1256
12729.35 1263
12730.41 1237
12731.48 1196
12732.54 1224
12733.61 1264
12734.68 1283
12735.74 1305
12736.81 1234
12737.87 1269
12738.94 1295
12740.00 1238
12741.07 1224
12742.14 1227
12743.20 1244
12744.27 1218
12745.33 1177
12746.40 1186
12747.47 1174
12748.53 1167
12749.60 1197
12750.67 1142
12751.73 1091
12752.80 1101
12753.87 1124
12754.93 1108
12756.00 1065
12757.07 1050
12758.13 1071
12759.20 1074
12760.27 1056
12761.33 1071
12762.40 1033
12763.47 1042
12764.53 1016
12765.60 1029
12766.67 1012
12767.73 990
12768.80 1004
12769.87 1004
12770.94 979
12772.00 1005
12773.07 993
12774.14 996
12775.21 986
12776.27 960
12777.34 946
12778.41 923
12779.48 955
12780.54 940
12781.61 924
12782.68 941
12783.75 973
12784.81 968
12785.88 902
12786.95 915
12788.02 964
12789.09 973
12790.15 896
12791.22 890
12792.29 910
12793.36 961
12794.43 928
12795.49 910
12796.56 893
12797.63 921
12798.70 907
12799.77 912
12800.84 921
12801.90 926
12802.97 916
12804.04 875
12805.11 911
12806.18 874
12807.25 938
12808.32 912
12809.39 923
12810.45 921
12811.52 893
12812.59 904
12813.66 911
12814.73 917
12815.80 932
12816.87 919
12817.94 932
12819.01 942
12820.08 934
12821.15 930
12822.21 951
12823.28 962
12824.35 951
12825.42 965
12826.49 937
12827.56 971
12828.63 956
12829.70 923
12830.77 914
12831.84 942
12832.91 957
12833.98 917
12835.05 924
12836.12 922
12837.19 926
12838.26 915
12839.33 916
12840.40 897
12841.47 877
12842.54 872
12843.61 872
12844.68 860
12845.75 838
12846.82 830
12847.89 856
12848.96 842
12850.03 845
12851.10 796
12852.18 819
12853.25 839
12854.32 811
12855.39 818
12856.46 785
12857.53 814
12858.60 780
12859.67 775
12860.74 804
12861.81 817
12862.88 822
12863.96 804
12865.03 793
12866.10 781
12867.17 771
12868.24 758
12869.31 790
12870.38 792
12871.45 788
12872.53 798
12873.60 797
12874.67 765
12875.74 756
12876.81 793
12877.88 739
12878.96 734
12880.03 753
12881.10 764
12882.17 724
12883.24 741
12884.31 767
12885.39 748
12886.46 755
12887.53 753
12888.60 741
12889.68 734
12890.75 731
12891.82 744
12892.89 714
12893.96 726
12895.04 741
12896.11 732
12897.18 708
12898.25 720
12899.33 697
12900.40 684
12901.47 682
12902.54 705
12903.62 725
12904.69 702
12905.76 691
12906.84 675
12907.91 687
12908.98 705
12910.06 733
12911.13 712
12912.20 706
12913.27 680
12914.35 688
12915.42 704
12916.49 684
12917.57 700
12918.64 658
12919.71 682
12920.79 696
12921.86 670
12922.94 680
12924.01 695
12925.08 662
12926.16 695
12927.23 660
12928.30 641
12929.38 691
12930.45 666
12931.53 653
12932.60 674
12933.67 660
12934.75 663
12935.82 661
12936.90 677
12937.97 642
12939.04 646
12940.12 648
12941.19 635
12942.27 653
12943.34 633
12944.42 688
12945.49 657
12946.56 673
12947.64 667
12948.71 617
12949.79 644
12950.86 656
12951.94 647
12953.01 637
12954.09 649
12955.16 643
12956.24 634
12957.31 653
12958.39 635
12959.46 644
12960.54 648
12961.61 634
12962.69 647
12963.76 644
12964.84 644
12965.91 640
12966.99 636
12968.07 642
12969.14 618
12970.22 599
12971.29 618
12972.37 634
12973.44 622
12974.52 642
12975.59 630
12976.67 641
12977.75 620
12978.82 651
12979.90 640
12980.97 636
12982.05 635
12983.13 611
12984.20 635
12985.28 630
12986.35 613
12987.43 630
12988.51 642
12989.58 614
12990.66 606
12991.74 635
12992.81 637
12993.89 622
12994.97 594
12996.04 604
12997.12 618
12998.20 621
12999.27 615
13000.35 638
13001.43 629
13002.50 626
13003.58 628
13004.66 589
13005.73 609
13006.81 603
13007.89 614
13008.97 610
13010.04 620
13011.12 617
13012.20 602
13013.27 568
13014.35 626
13015.43 601
13016.51 596
13017.58 619
13018.66 612
13019.74 589
13020.82 618
13021.89 603
13022.97 573
13024.05 613
13025.13 637
13026.21 619
13027.28 617
13028.36 596
13029.44 605
13030.52 597
13031.60 582
13032.67 625
13033.75 609
13034.83 624
13035.91 611
13036.99 611
13038.07 611
13039.14 603
13040.22 607
13041.30 633
13042.38 629
13043.46 633
13044.54 627
13045.62 628
13046.69 621
13047.77 604
13048.85 591
13049.93 626
13051.01 623
13052.09 623
13053.17 593
13054.25 625
13055.33 620
13056.40 632
13057.48 623
13058.56 615
13059.64 609
13060.72 602
13061.80 623
13062.88 618
13063.96 597
13065.04 585
13066.12 617
13067.20 589
13068.28 623
13069.36 591
13070.44 583
13071.52 568
13072.60 611
13073.68 604
13074.76 582
13075.84 609
13076.92 578
13078.00 604
13079.08 609
13080.16 610
13081.24 575
13082.32 601
13083.40 615
13084.48 602
13085.56 594
13086.64 576
13087.72 580
13088.80 613
13089.88 600
13090.96 602
13092.04 632
13093.12 627
13094.20 595
13095.28 590
13096.36 588
13097.44 627
13098.52 616
13099.61 621
13100.69 605
13101.77 587
13102.85 601
13103.93 587
13105.01 607
13106.09 628
13107.17 618
13108.25 633
13109.34 641
13110.42 624
13111.50 603
13112.58 617
13113.66 627
13114.74 651
13115.82 637
13116.91 642
13117.99 597
13119.07 585
13120.15 612
13121.23 613
13122.31 596
13123.40 613
13124.48 637
13125.56 602
13126.64 620
13127.72 600
13128.81 630
13129.89 634
13130.97 641
13132.05 619
13133.14 652
13134.22 625
13135.30 646
13136.38 638
13137.47 659
13138.55 635
13139.63 634
13140.71 641
13141.80 645
13142.88 636
13143.96 614
13145.04 619
13146.13 631
13147.21 625
13148.29 599
13149.38 640
13150.46 627
13151.54 619
13152.62 604
13153.71 603
13154.79 616
13155.87 633
13156.96 651
13158.04 622
13159.12 608
13160.21 627
13161.29 657
13162.37 663
13163.46 645
13164.54 639
13165.62 621
13166.71 643
13167.79 651
13168.88 639
13169.96 664
13171.04 615
13172.13 620
13173.21 625
13174.30 633
13175.38 627
13176.46 618
13177.55 652
13178.63 634
13179.72 653
13180.80 640
13181.88 656
13182.97 667
13184.05 641
13185.14 618
13186.22 625
13187.31 648
13188.39 654
13189.48 636
13190.56 653
13191.65 693
13192.73 672
13193.81 629
13194.90 653
13195.98 642
13197.07 650
13198.15 668
13199.24 680
13200.32 661
13201.41 669
13202.49 683
13203.58 664
13204.67 644
13205.75 676
13206.84 661
13207.92 690
13209.01 674
13210.09 656
13211.18 640
13212.26 670
13213.35 692
13214.43 663
13215.52 661
13216.61 707
13217.69 663
13218.78 661
13219.86 687
13220.95 677
13222.04 685
13223.12 707
13224.21 668
13225.29 658
13226.38 676
13227.47 716
13228.55 711
13229.64 691
13230.72 692
13231.81 694
13232.90 700
13233.98 744
13235.07 733
13236.16 694
13237.24 707
13238.33 703
13239.42 716
13240.50 707
13241.59 719
13242.68 742
13243.76 727
13244.85 728
13245.94 718
13247.02 725
13248.11 742
13249.20 749
13250.29 724
13251.37 732
13252.46 744
13253.55 751
13254.63 741
13255.72 709
13256.81 756
13257.90 761
13258.98 746
13260.07 765
13261.16 740
13262.25 741
13263.33 764
13264.42 771
13265.51 818
13266.60 790
13267.69 754
13268.77 771
13269.86 769
13270.95 811
13272.04 790
13273.13 808
13274.21 801
13275.30 811
13276.39 792
13277.48 780
13278.57 814
13279.65 786
13280.74 813
13281.83 819
13282.92 825
13284.01 828
13285.10 837
13286.19 852
13287.27 833
13288.36 842
13289.45 842
13290.54 841
13291.63 847
13292.72 805
13293.81 850
13294.90 863
13295.98 856
13297.07 865
13298.16 858
13299.25 847
13300.34 871
13301.43 884
13302.52 851
13303.61 880
13304.70 891
13305.79 914
13306.88 913
13307.97 892
13309.06 903
13310.15 927
13311.24 906
13312.32 939
13313.41 912
13314.50 947
13315.59 945
13316.68 901
13317.77 931
13318.86 949
13319.95 932
13321.04 959
13322.13 921
13323.22 924
13324.31 956
13325.40 956
13326.49 921
13327.58 957
13328.68 907
13329.77 971
13330.86 981
13331.95 971
13333.04 988
13334.13 1000
13335.22 1029
13336.31 1010
13337.40 1001
13338.49 999
13339.58 991
13340.67 1029
13341.76 993
13342.85 1034
13343.94 1005
13345.04 1051
13346.13 1024
13347.22 1004
13348.31 1045
13349.40 1031
13350.49 992
13351.58 1028
13352.67 1047
13353.77 1055
13354.86 1050
13355.95 1038
13357.04 1043
13358.13 1075
13359.22 1031
13360.31 1062
13361.41 1090
13362.50 1082
13363.59 1048
13364.68 1066
13365.77 1061
13366.87 1080
13367.96 1100
13369.05 1146
13370.14 1172
13371.23 1090
13372.33 1063
13373.42 1098
13374.51 1099
13375.60 1115
13376.69 1092
13377.79 1079
13378.88 1133
13379.97 1053
13381.06 1063
13382.16 1035
13383.25 1027
13384.34 1031
13385.43 1021
13386.53 982
13387.62 998
13388.71 985
13389.81 968
13390.90 948
13391.99 956
13393.08 970
13394.18 947
13395.27 915
13396.36 967
13397.46 897
13398.55 934
13399.64 928
13400.74 929
13401.83 885
13402.92 905
13404.02 897
13405.11 909
13406.20 892
13407.30 927
13408.39 891
13409.48 912
13410.58 942
13411.67 919
13412.77 903
13413.86 936
13414.95 913
13416.05 952
13417.14 920
13418.23 901
13419.33 907
13420.42 911
13421.52 899
13422.61 944
13423.71 907
13424.80 942
13425.89 909
13426.99 895
13428.08 939
13429.18 921
13430.27 936
13431.37 933
13432.46 935
13433.56 955
13434.65 939
13435.74 946
13436.84 955
13437.93 931
13439.03 942
13440.12 921
13441.22 939
13442.31 968
13443.41 927
13444.50 967
13445.60 931
13446.69 951
13447.79 913
13448.88 910
13449.98 921
13451.08 934
13452.17 957
13453.27 954
13454.36 962
13455.46 975
13456.55 965
13457.65 971
13458.74 1006
13459.84 998
13460.94 962
13462.03 999
13463.13 1004
13464.22 1006
13465.32 1001
13466.41 1021
13467.51 1013
13468.61 1020
13469.70 1029
13470.80 1025
13471.90 1025
13472.99 1042
13474.09 1035
13475.18 1025
13476.28 1034
13477.38 1047
13478.47 1046
13479.57 1045
13480.67 1056
13481.76 1028
13482.86 1063
13483.96 1060
13485.05 1069
13486.15 1087
13487.25 1075
13488.34 1092
13489.44 1059
13490.54 1052
13491.63 1110
13492.73 1138
13493.83 1119
13494.93 1118
13496.02 1134
13497.12 1103
13498.22 1113
13499.31 1133
13500.41 1151
13501.51 1169
13502.61 1178
13503.70 1141
13504.80 1164
13505.90 1184
13507.00 1164
13508.09 1229
13509.19 1141
13510.29 1123
13511.39 1152
13512.49 1152
13513.58 1147
13514.68 1131
13515.78 1156
13516.88 1189
13517.98 1157
13519.07 1163
13520.17 1077
13521.27 1095
13522.37 1066
13523.47 1064
13524.57 1056
13525.66 1070
13526.76 1071
13527.86 1054
13528.96 1038
13530.06 1005
13531.16 991
13532.25 993
13533.35 1005
13534.45 990
13535.55 962
13536.65 983
13537.75 991
13538.85 977
13539.95 988
13541.05 934
13542.14 937
13543.24 918
13544.34 953
13545.44 915
13546.54 908
13547.64 912
13548.74 863
13549.84 892
13550.94 861
13552.04 885
13553.14 888
13554.24 891
13555.34 869
13556.44 867
13557.54 853
13558.64 858
13559.74 882
13560.84 868
13561.94 847
13563.04 844
13564.13 858
13565.23 858
13566.34 848
13567.44 812
13568.54 865
13569.64 814
13570.74 857
13571.84 810
13572.94 818
13574.04 840
13575.14 850
13576.24 866
13577.34 848
13578.44 821
13579.54 839
13580.64 852
13581.74 833
13582.84 871
13583.94 844
13585.04 827
13586.14 860
13587.24 850
13588.35 834
13589.45 814
13590.55 825
13591.65 855
13592.75 837
13593.85 825
13594.95 843
13596.05 859
13597.15 821
13598.26 843
13599.36 870
13600.46 831
13601.56 850
13602.66 844
13603.76 863
13604.86 829
13605.97 860
13607.07 860
13608.17 854
13609.27 827
13610.37 867
13611.47 845
13612.58 836
13613.68 868
13614.78 852
13615.88 830
13616.98 825
13618.09 844
13619.19 829
13620.29 857
13621.39 866
13622.50 854
13623.60 841
13624.70 857
13625.80 852
13626.91 873
13628.01 848
13629.11 860
13630.21 867
13631.32 846
13632.42 871
13633.52 877
13634.62 847
13635.73 873
13636.83 864
13637.93 857
13639.04 847
13640.14 846
13641.24 851
13642.35 901
13643.45 847
13644.55 849
13645.65 836
13646.76 806
13647.86 822
13648.96 870
13650.07 859
13651.17 866
13652.28 854
13653.38 835
13654.48 838
13655.59 814
13656.69 828
13657.79 838
13658.90 795
13660.00 820
13661.11 820
13662.21 826
13663.31 854
13664.42 871
13665.52 835
13666.63 820
13667.73 815
13668.83 806
13669.94 822
13671.04 821
13672.15 815
13673.25 832
13674.36 847
13675.46 841
13676.56 821
13677.67 816
13678.77 821
13679.88 871
13680.98 812
13682.09 843
13683.19 838
13684.30 845
13685.40 824
13686.51 818
13687.61 840
13688.72 861
13689.82 848
13690.93 861
13692.03 847
13693.14 799
13694.24 852
13695.35 832
13696.45 840
13697.56 885
13698.66 867
13699.77 823
13700.87 866
13701.98 833
13703.09 838
13704.19 838
13705.30 889
13706.40 859
13707.51 864
13708.61 885
13709.72 854
13710.83 893
13711.93 902
13713.04 891
13714.14 893
13715.25 885
13716.36 906
13717.46 921
13718.57 912
13719.67 938
13720.78 948
13721.89 934
13722.99 897
13724.10 926
13725.21 923
13726.31 927
13727.42 928
13728.53 960
13729.63 933
13730.74 967
13731.85 1021
13732.95 989
13734.06 985
13735.17 992
13736.27 960
13737.38 990
13738.49 1010
13739.59 1026
13740.70 1027
13741.81 1024
13742.92 1055
13744.02 1024
13745.13 1053
13746.24 1075
13747.35 1052
13748.45 1064
13749.56 1082
13750.67 1135
13751.78 1091
13752.88 1118
13753.99 1115
13755.10 1161
13756.21 1175
13757.31 1160
13758.42 1213
13759.53 1220
13760.64 1225
13761.75 1249
13762.85 1274
13763.96 1293
13765.07 1307
13766.18 1303
13767.29 1277
13768.39 1323
13769.50 1321
13770.61 1286
13771.72 1317
13772.83 1337
13773.94 1324
13775.04 1298
13776.15 1281
13777.26 1294
13778.37 1309
13779.48 1284
13780.59 1244
13781.70 1248
13782.80 1223
13783.91 1207
13785.02 1188
13786.13 1187
13787.24 1157
13788.35 1147
13789.46 1101
13790.57 1097
13791.68 1063
13792.79 1037
13793.90 1050
13795.00 999
13796.11 983
13797.22 951
13798.33 939
13799.44 935
13800.55 958
13801.66 947
13802.77 919
13803.88 920
13804.99 919
13806.10 931
13807.21 882
13808.32 910
13809.43 929
13810.54 899
13811.65 882
13812.76 853
13813.87 841
13814.98 895
13816.09 873
13817.20 898
13818.31 869
13819.42 878
13820.53 849
13821.64 875
13822.75 911
13823.86 921
13824.97 846
13826.08 881
13827.19 883
13828.30 867
13829.41 851
13830.53 832
13831.64 835
13832.75 865
13833.86 820
13834.97 833
13836.08 872
13837.19 848
13838.30 856
13839.41 849
13840.52 854
13841.64 829
13842.75 870
13843.86 852
13844.97 898
13846.08 889
13847.19 860
13848.30 877
13849.41 897
13850.53 881
13851.64 861
13852.75 838
13853.86 860
13854.97 860
13856.08 845
13857.20 864
13858.31 872
13859.42 879
13860.53 849
13861.64 852
13862.76 873
13863.87 889
13864.98 874
13866.09 853
13867.20 872
13868.32 872
13869.43 876
13870.54 841
13871.65 861
13872.77 843
13873.88 873
13874.99 835
13876.10 869
13877.22 901
13878.33 906
13879.44 868
13880.55 900
13881.67 865
13882.78 959
13883.89 887
13885.01 905
13886.12 938
13887.23 908
13888.34 911
13889.46 895
13890.57 945
13891.68 942
13892.80 938
13893.91 966
13895.02 997
13896.14 953
13897.25 923
13898.36 941
13899.48 977
13900.59 967
13901.70 947
13902.82 931
13903.93 924
13905.05 937
13906.16 921
13907.27 911
13908.39 906
13909.50 909
13910.61 916
13911.73 904
13912.84 901
13913.96 874
13915.07 838
13916.19 856
13917.30 842
13918.41 851
13919.53 819
13920.64 811
13921.76 815
13922.87 819
13923.99 800
13925.10 803
13926.21 834
13927.33 797
13928.44 829
13929.56 804
13930.67 812
13931.79 831
13932.90 812
13934.02 805
13935.13 835
13936.25 841
13937.36 830
13938.48 832
13939.59 803
13940.71 840
13941.82 845
13942.94 825
13944.05 837
13945.17 811
13946.28 819
13947.40 785
13948.52 817
13949.63 788
13950.75 829
13951.86 830
13952.98 798
13954.09 797
13955.21 806
13956.32 798
13957.44 764
13958.56 789
13959.67 783
13960.79 772
13961.90 804
13963.02 819
13964.14 807
13965.25 817
13966.37 784
13967.48 791
13968.60 780
13969.72 800
13970.83 762
13971.95 771
13973.07 804
13974.18 782
13975.30 807
13976.42 810
13977.53 796
13978.65 783
13979.77 812
13980.88 789
13982.00 814
13983.12 779
13984.23 802
13985.35 820
13986.47 841
13987.58 799
13988.70 787
13989.82 819
13990.94 818
13992.05 803
13993.17 819
13994.29 822
13995.40 816
13996.52 810
13997.64 805
13998.76 835
13999.87 853
14000.99 846
14002.11 795
14003.23 847
14004.35 848
14005.46 827
14006.58 841
14007.70 874
14008.82 837
14009.93 839
14011.05 831
14012.17 836
14013.29 868
14014.41 866
14015.52 832
14016.64 861
14017.76 858
14018.88 857
14020.00 869
14021.12 862
14022.23 847
14023.35 860
14024.47 833
14025.59 848
14026.71 842
14027.83 827
14028.95 849
14030.06 832
14031.18 826
14032.30 832
14033.42 827
14034.54 876
14035.66 898
14036.78 859
14037.90 857
14039.02 854
14040.14 905
14041.25 868
14042.37 864
14043.49 857
14044.61 854
14045.73 852
14046.85 885
14047.97 865
14049.09 891
14050.21 887
14051.33 907
14052.45 904
14053.57 919
14054.69 910
14055.81 913
14056.93 907
14058.05 916
14059.17 913
14060.29 951
14061.41 936
14062.53 953
14063.65 926
14064.77 939
14065.89 940
14067.01 952
14068.13 999
14069.25 950
14070.37 980
14071.49 996
14072.61 971
14073.73 984
14074.85 1011
14075.97 1004
14077.09 1025
14078.21 1022
14079.33 1019
14080.45 1024
14081.57 1032
14082.69 1087
14083.82 1079
14084.94 1097
14086.06 1046
14087.18 1061
14088.30 1134
14089.42 1115
14090.54 1073
14091.66 1112
14092.78 1067
14093.91 1148
14095.03 1124
14096.15 1095
14097.27 1097
14098.39 1116
14099.51 1135
14100.63 1094
14101.76 1114
14102.88 1115
14104.00 1082
14105.12 1101
14106.24 1127
14107.36 1083
14108.49 1112
14109.61 1095
14110.73 1049
14111.85 1066
14112.97 1038
14114.10 1060
14115.22 1036
14116.34 1032
14117.46 1024
14118.58 1013
14119.71 1020
14120.83 1018
14121.95 1019
14123.07 962
14124.20 968
14125.32 1013
14126.44 971
14127.56 987
14128.69 956
14129.81 980
14130.93 953
14132.06 921
14133.18 949
14134.30 936
14135.42 919
14136.55 939
14137.67 933
14138.79 891
14139.92 892
14141.04 860
14142.16 914
14143.29 881
14144.41 907
14145.53 868
14146.66 881
14147.78 882
14148.90 894
14150.03 876
14151.15 886
14152.27 918
14153.40 906
14154.52 891
14155.64 885
14156.77 879
14157.89 872
14159.02 881
14160.14 895
14161.26 857
14162.39 839
14163.51 856
14164.64 854
14165.76 854
14166.88 862
14168.01 851
14169.13 903
14170.26 874
14171.38 842
14172.51 839
14173.63 831
14174.75 835
14175.88 821
14177.00 848
14178.13 860
14179.25 837
14180.38 828
14181.50 842
14182.63 849
14183.75 819
14184.88 831
14186.00 825
14187.13 817
14188.25 810
14189.38 799
14190.50 783
14191.63 833
14192.75 824
14193.88 806
14195.00 822
14196.13 815
14197.25 791
14198.38 784
14199.50 766
14200.63 795
14201.76 768
14202.88 779
14204.01 792
14205.13 787
14206.26 793
14207.38 807
14208.51 764
14209.64 777
14210.76 779
14211.89 800
14213.01 779
14214.14 775
14215.27 790
14216.39 772
14217.52 771
14218.64 782
14219.77 757
14220.90 755
14222.02 737
14223.15 764
14224.28 779
14225.40 742
14226.53 741
14227.66 745
14228.78 726
14229.91 718
14231.04 722
14232.16 742
14233.29 723
14234.42 735
14235.54 743
14236.67 723
14237.80 715
14238.92 708
14240.05 745
14241.18 756
14242.31 733
14243.43 756
14244.56 697
14245.69 706
14246.82 732
14247.94 743
14249.07 710
14250.20 689
14251.33 722
14252.45 738
14253.58 719
14254.71 695
14255.84 734
14256.96 734
14258.09 696
14259.22 700
14260.35 699
14261.47 699
14262.60 677
14263.73 683
14264.86 676
14265.99 687
14267.12 717
14268.24 676
14269.37 668
14270.50 676
14271.63 699
14272.76 672
14273.89 653
14275.01 667
14276.14 671
14277.27 687
14278.40 664
14279.53 650
14280.66 663
14281.79 680
14282.91 653
14284.04 654
14285.17 663
14286.30 680
14287.43 652
14288.56 671
14289.69 663
14290.82 657
14291.95 670
14293.08 640
14294.20 661
14295.33 651
14296.46 638
14297.59 633
14298.72 643
14299.85 642
14300.98 639
14302.11 639
14303.24 667
14304.37 631
14305.50 638
14306.63 615
14307.76 645
14308.89 639
14310.02 619
14311.15 659
14312.28 659
14313.41 636
14314.54 643
14315.67 620
14316.80 600
14317.93 630
14319.06 639
14320.19 644
14321.32 617
14322.45 609
14323.58 607
14324.71 612
14325.84 657
14326.97 616
14328.10 612
14329.23 599
14330.36 609
14331.49 625
14332.62 645
14333.76 619
14334.89 612
14336.02 632
14337.15 599
14338.28 636
14339.41 614
14340.54 637
14341.67 615
14342.80 621
14343.93 629
14345.07 632
14346.20 608
14347.33 613
14348.46 598
14349.59 632
14350.72 625
14351.85 634
14352.99 643
14354.12 604
14355.25 597
14356.38 587
14357.51 601
14358.64 624
14359.78 640
14360.91 620
14362.04 620
14363.17 608
14364.30 604
14365.44 629
14366.57 594
14367.70 609
14368.83 603
14369.96 624
14371.10 626
14372.23 618
14373.36 610
14374.49 626
14375.63 630
14376.76 616
14377.89 581
14379.02 637
14380.16 601
14381.29 623
14382.42 606
14383.55 601
14384.69 637
14385.82 640
14386.95 608
14388.09 592
14389.22 605
14390.35 596
14391.49 613
14392.62 642
14393.75 598
14394.89 636
14396.02 657
14397.15 635
14398.28 642
14399.42 648
14400.55 610
14401.69 634
14402.82 606
14403.95 627
14405.09 635
14406.22 634
14407.35 618
14408.49 602
14409.62 634
14410.75 641
14411.89 615
14413.02 637
14414.16 618
14415.29 642
14416.42 676
14417.56 668
14418.69 682
14419.83 656
14420.96 670
14422.10 680
14423.23 680
14424.36 666
14425.50 669
14426.63 638
14427.77 674
14428.90 695
14430.04 688
14431.17 672
14432.31 662
14433.44 683
14434.58 669
14435.71 690
14436.85 685
14437.98 677
14439.12 668
14440.25 706
14441.39 739
14442.52 704
14443.66 695
14444.79 700
14445.93 686
14447.06 690
14448.20 704
14449.33 690
14450.47 699
14451.60 699
14452.74 705
14453.87 719
14455.01 715
14456.14 703
14457.28 694
14458.42 691
14459.55 683
14460.69 674
14461.82 729
14462.96 713
14464.10 702
14465.23 757
14466.37 755
14467.50 744
14468.64 738
14469.78 747
14470.91 742
14472.05 753
14473.18 741
14474.32 738
14475.46 747
14476.59 776
14477.73 765
14478.87 764
14480.00 732
14481.14 774
14482.28 743
14483.41 767
14484.55 766
14485.69 763
14486.82 786
14487.96 750
14489.10 773
14490.23 765
14491.37 765
14492.51 747
14493.65 767
14494.78 698
14495.92 704
14497.06 772
14498.19 738
14499.33 723
14500.47 772
14501.61 755
14502.74 727
14503.88 776
14505.02 752
14506.16 734
14507.29 737
14508.43 717
14509.57 752
14510.71 706
14511.85 714
14512.98 738
14514.12 746
14515.26 740
14516.40 737
14517.54 713
14518.67 700
14519.81 700
14520.95 692
14522.09 695
14523.23 715
14524.36 708
14525.50 719
14526.64 726
14527.78 692
14528.92 679
14530.06 684
14531.19 720
14532.33 683
14533.47 654
14534.61 670
14535.75 673
14536.89 674
14538.03 678
14539.17 693
14540.31 716
14541.44 696
14542.58 690
14543.72 712
14544.86 678
14546.00 648
14547.14 688
14548.28 701
14549.42 686
14550.56 690
14551.70 709
14552.84 709
14553.98 666
14555.12 660
14556.25 680
14557.39 668
14558.53 678
14559.67 655
14560.81 700
14561.95 679
14563.09 671
14564.23 695
14565.37 694
14566.51 700
14567.65 679
14568.79 697
14569.93 688
14571.07 685
14572.21 701
14573.35 728
14574.49 709
14575.63 674
14576.77 713
14577.92 747
14579.06 704
14580.20 686
14581.34 676
14582.48 705
14583.62 704
14584.76 716
14585.90 680
14587.04 707
14588.18 766
14589.32 746
14590.46 758
14591.60 725
14592.74 730
14593.89 707
14595.03 727
14596.17 738
14597.31 713
14598.45 730
14599.59 742
14600.73 725
14601.87 735
14603.02 750
14604.16 771
14605.30 755
14606.44 755
14607.58 764
14608.72 779
14609.86 796
14611.01 805
14612.15 831
14613.29 776
14614.43 787
14615.57 776
14616.72 819
14617.86 772
14619.00 786
14620.14 815
14621.28 797
14622.43 843
14623.57 814
14624.71 835
14625.85 849
14627.00 878
14628.14 876
14629.28 871
14630.42 836
14631.56 838
14632.71 875
14633.85 894
14634.99 878
14636.14 873
14637.28 890
14638.42 896
14639.56 920
14640.71 871
14641.85 911
14642.99 884
14644.14 880
14645.28 867
14646.42 820
14647.56 879
14648.71 865
14649.85 813
14650.99 841
14652.14 816
14653.28 778
14654.42 770
14655.57 743
14656.71 776
14657.85 771
14659.00 783
14660.14 738
14661.29 728
14662.43 717
14663.57 720
14664.72 689
14665.86 686
14667.00 693
14668.15 674
14669.29 673
14670.44 673
14671.58 688
14672.73 668
14673.87 663
14675.01 676
14676.16 639
14677.30 650
14678.45 621
14679.59 627
14680.74 629
14681.88 632
14683.02 643
14684.17 626
14685.31 621
14686.46 641
14687.60 602
14688.75 626
14689.89 617
14691.04 616
14692.18 628
14693.33 635
14694.47 604
14695.62 613
14696.76 572
14697.91 611
14699.05 626
14700.20 586
14701.34 576
14702.49 586
14703.63 616
14704.78 578
14705.92 578
14707.07 571
14708.22 578
14709.36 556
14710.51 570
14711.65 597
14712.80 571
14713.94 608
14715.09 558
14716.23 571
14717.38 573
14718.53 565
14719.67 586
14720.82 591
14721.96 557
14723.11 574
14724.26 582
14725.40 539
14726.55 548
14727.70 570
14728.84 549
14729.99 575
14731.13 577
14732.28 568
14733.43 565
14734.57 556
14735.72 560
14736.87 574
14738.01 568
14739.16 552
14740.31 564
14741.45 537
14742.60 539
14743.75 565
14744.89 550
14746.04 544
14747.19 541
14748.34 553
14749.48 562
14750.63 557
14751.78 559
14752.92 552
14754.07 564
14755.22 526
14756.37 540
14757.51 526
14758.66 557
14759.81 549
14760.96 561
14762.10 535
14763.25 546
14764.40 511
14765.55 535
14766.70 534
14767.84 508
14768.99 526
14770.14 527
14771.29 497
14772.43 493
14773.58 511
14774.73 533
14775.88 516
14777.03 507
14778.18 511
14779.32 541
14780.47 532
14781.62 509
14782.77 493
14783.92 484
14785.07 526
14786.21 498
14787.36 516
14788.51 525
14789.66 518
14790.81 510
14791.96 513
14793.11 478
14794.26 465
14795.40 494
14796.55 475
14797.70 496
14798.85 495
14800.00 497
14801.15 503
14802.30 481
14803.45 492
14804.60 451
14805.75 508
14806.90 495
14808.05 466
14809.19 481
14810.34 505
14811.49 466
14812.64 480
14813.79 475
14814.94 468
14816.09 443
14817.24 475
14818.39 478
14819.54 479
14820.69 491
14821.84 492
14822.99 502
14824.14 488
14825.29 454
14826.44 487
14827.59 474
14828.74 467
14829.89 464
14831.04 435
14832.19 474
14833.34 462
14834.49 474
14835.64 449
14836.79 462
14837.95 436
14839.10 444
14840.25 430
14841.40 441
14842.55 458
14843.70 455
14844.85 461
14846.00 430
14847.15 443
14848.30 456
14849.45 464
14850.60 455
14851.76 450
14852.91 424
14854.06 447
14855.21 466
14856.36 452
14857.51 453
14858.66 469
14859.81 469
14860.97 443
14862.12 449
14863.27 460
14864.42 462
14865.57 474
14866.72 470
14867.88 458
14869.03 452
14870.18 435
14871.33 456
14872.48 448
14873.64 433
14874.79 434
14875.94 462
14877.09 435
14878.24 457
14879.40 444
14880.55 438
14881.70 439
14882.85 451
14884.00 461
14885.16 450
14886.31 451
14887.46 429
14888.61 465
14889.77 438
14890.92 446
14892.07 460
14893.23 462
14894.38 447
14895.53 455
14896.68 441
14897.84 450
14898.99 453
14900.14 437
14901.30 431
14902.45 432
14903.60 450
14904.75 426
14905.91 473
14907.06 470
14908.21 436
14909.37 424
14910.52 458
14911.67 442
14912.83 443
14913.98 429
14915.14 460
14916.29 443
14917.44 444
14918.60 474
14919.75 437
14920.90 462
14922.06 446
14923.21 463
14924.37 456
14925.52 419
14926.67 429
14927.83 424
14928.98 441
14930.14 444
14931.29 459
14932.44 471
14933.60 437
14934.75 450
14935.91 429
14937.06 446
14938.22 439
14939.37 423
14940.52 447
14941.68 439
14942.83 472
14943.99 449
14945.14 446
14946.30 482
14947.45 449
14948.61 462
14949.76 467
14950.92 447
14952.07 414
14953.23 469
14954.38 454
14955.54 446
14956.69 458
14957.85 429
14959.00 453
14960.16 441
14961.31 417
14962.47 469
14963.62 477
14964.78 460
14965.94 446
14967.09 439
14968.25 452
14969.40 481
14970.56 457
14971.71 471
14972.87 460
14974.03 449
14975.18 443
14976.34 464
14977.49 458
14978.65 435
14979.81 464
14980.96 446
14982.12 471
14983.27 437
14984.43 447
14985.59 469
14986.74 411
14987.90 462
14989.06 476
14990.21 429
14991.37 413
14992.53 412
14993.68 422
14994.84 437
14996.00 414
14997.15 418
14998.31 425
14999.47 436
15000.62 447
15001.78 440
15002.94 450
15004.09 437
15005.25 448
15006.41 441
15007.56 442
15008.72 410
15009.88 460
15011.04 439
15012.19 414
15013.35 424
15014.51 419
15015.67 413
15016.82 431
15017.98 461
15019.14 417
15020.30 435
15021.45 436
15022.61 432
15023.77 425
15024.93 418
15026.08 418
15027.24 420
15028.40 451
15029.56 446
15030.72 437
15031.87 437
15033.03 413
15034.19 418
15035.35 434
15036.51 416
15037.67 443
15038.82 441
15039.98 456
15041.14 434
15042.30 427
15043.46 421
15044.62 452
15045.78 432
15046.93 432
15048.09 436
15049.25 443
15050.41 427
15051.57 424
15052.73 442
15053.89 435
15055.05 439
15056.20 446
15057.36 445
15058.52 456
15059.68 434
15060.84 435
15062.00 474
15063.16 456
15064.32 448
15065.48 449
15066.64 458
15067.80 450
15068.96 432
15070.12 433
15071.28 419
15072.44 448
15073.60 482
15074.76 457
15075.91 438
15077.07 434
15078.23 444
15079.39 446
15080.55 433
15081.71 436
15082.87 438
15084.03 443
15085.19 428
15086.35 442
15087.51 454
15088.68 448
15089.84 459
15091.00 427
15092.16 413
15093.32 431
15094.48 430
15095.64 461
15096.80 446
15097.96 455
15099.12 445
15100.28 472
15101.44 449
15102.60 443
15103.76 467
15104.92 481
15106.08 464
15107.25 476
15108.41 481
15109.57 457
15110.73 458
15111.89 454
15113.05 460
15114.21 485
15115.37 449
15116.54 444
15117.70 442
15118.86 471
15120.02 464
15121.18 491
15122.34 465
15123.50 470
15124.67 455
15125.83 491
15126.99 501
15128.15 490
15129.31 472
15130.47 503
15131.64 451
15132.80 461
15133.96 469
15135.12 456
15136.28 469
15137.45 504
15138.61 496
15139.77 465
15140.93 471
15142.10 457
15143.26 497
15144.42 494
15145.58 489
15146.75 489
15147.91 494
15149.07 489
15150.23 472
15151.40 481
15152.56 480
15153.72 505
15154.88 521
15156.05 500
15157.21 502
15158.37 508
15159.54 491
15160.70 500
15161.86 484
15163.03 496
15164.19 510
15165.35 513
15166.52 500
15167.68 498
15168.84 511
15170.01 503
15171.17 517
15172.33 517
15173.50 506
15174.66 537
15175.82 511
15176.99 511
15178.15 543
15179.31 534
15180.48 512
15181.64 517
15182.81 529
15183.97 492
15185.13 515
15186.30 513
15187.46 553
15188.63 515
15189.79 551
15190.95 540
15192.12 537
15193.28 555
15194.45 523
15195.61 554
15196.78 538
15197.94 551
15199.10 569
15200.27 572
15201.43 553
15202.60 552
15203.76 537
15204.93 538
15206.09 533
15207.26 540
15208.42 584
15209.59 559
15210.75 548
15211.92 587
15213.08 569
15214.25 535
15215.41 575
15216.58 576
15217.74 550
15218.91 547
15220.07 571
15221.24 561
15222.40 578
15223.57 550
15224.74 544
15225.90 571
15227.07 560
15228.23 587
15229.40 561
15230.56 600
15231.73 604
15232.89 586
15234.06 585
15235.23 586
15236.39 595
15237.56 622
15238.72 604
15239.89 558
15241.06 561
15242.22 613
15243.39 615
15244.56 614
15245.72 580
15246.89 580
15248.05 603
15249.22 614
15250.39 599
15251.55 595
15252.72 589
15253.89 590
15255.05 579
15256.22 582
15257.39 587
15258.55 566
15259.72 581
15260.89 555
15262.05 571
15263.22 584
15264.39 572
15265.56 540
15266.72 542
15267.89 558
15269.06 545
15270.22 534
15271.39 550
15272.56 545
15273.73 532
15274.89 552
15276.06 536
15277.23 545
15278.40 581
15279.56 539
15280.73 541
15281.90 504
15283.07 513
15284.23 546
15285.40 527
15286.57 530
15287.74 521
15288.91 517
15290.07 531
15291.24 533
15292.41 520
15293.58 504
15294.75 513
15295.92 512
15297.08 519
15298.25 511
15299.42 516
15300.59 480
15301.76 517
15302.93 520
15304.09 556
15305.26 531
15306.43 520
15307.60 514
15308.77 532
15309.94 550
15311.11 564
15312.28 525
15313.44 519
15314.61 549
15315.78 484
15316.95 528
15318.12 533
15319.29 525
15320.46 564
15321.63 548
15322.80 522
15323.97 522
15325.14 524
15326.30 546
15327.47 566
15328.64 516
15329.81 522
15330.98 535
15332.15 555
15333.32 554
15334.49 543
15335.66 532
15336.83 542
15338.00 528
15339.17 551
15340.34 543
15341.51 527
15342.68 527
15343.85 558
15345.02 562
15346.19 519
15347.36 537
15348.53 533
15349.70 562
15350.87 537
15352.04 525
15353.21 514
15354.38 591
15355.55 562
15356.72 543
15357.90 562
15359.07 563
15360.24 565
15361.41 569
15362.58 564
15363.75 568
15364.92 587
15366.09 577
15367.26 584
15368.43 582
15369.60 542
15370.77 537
15371.95 573
15373.12 575
15374.29 571
15375.46 573
15376.63 577
15377.80 551
15378.97 560
15380.15 540
15381.32 528
15382.49 581
15383.66 586
15384.83 572
15386.00 566
15387.17 576
15388.35 571
15389.52 565
15390.69 561
15391.86 562
15393.03 558
15394.21 549
15395.38 556
15396.55 538
15397.72 558
15398.89 542
15400.07 548
15401.24 538
15402.41 529
15403.58 528
15404.76 536
15405.93 523
15407.10 530
15408.27 543
15409.45 560
15410.62 507
15411.79 508
15412.96 552
15414.14 520
15415.31 534
15416.48 527
15417.66 523
15418.83 506
15420.00 520
15421.17 506
15422.35 505
15423.52 520
15424.69 503
15425.87 518
15427.04 507
15428.21 491
15429.39 498
15430.56 473
15431.73 470
15432.91 497
15434.08 496
15435.25 503
15436.43 474
15437.60 504
15438.77 510
15439.95 461
15441.12 461
15442.30 498
15443.47 463
15444.64 479
15445.82 457
15446.99 467
15448.17 479
15449.34 484
15450.51 481
15451.69 506
15452.86 491
15454.04 475
15455.21 477
15456.39 448
15457.56 438
15458.73 476
15459.91 491
15461.08 469
15462.26 487
15463.43 465
15464.61 486
15465.78 491
15466.96 501
15468.13 474
15469.31 469
15470.48 488
15471.66 462
15472.83 477
15474.01 480
15475.18 482
15476.36 463
15477.53 498
15478.71 441
15479.88 474
15481.06 470
15482.23 479
15483.41 482
15484.58 465
15485.76 496
15486.93 472
15488.11 456
15489.29 461
15490.46 485
15491.64 503
15492.81 499
15493.99 497
15495.16 465
15496.34 465
15497.52 484
15498.69 489
15499.87 451
15501.04 479
15502.22 465
15503.40 462
15504.57 456
15505.75 454
15506.92 468
15508.10 472
15509.28 488
15510.45 485
15511.63 480
15512.81 484
15513.98 468
15515.16 491
15516.34 476
15517.51 478
15518.69 507
15519.87 475
15521.04 493
15522.22 455
15523.40 522
15524.57 478
15525.75 480
15526.93 483
15528.11 494
15529.28 468
15530.46 470
15531.64 479
15532.81 471
15533.99 473
15535.17 511
15536.35 498
15537.52 475
15538.70 492
15539.88 501
15541.06 480
15542.23 468
15543.41 479
15544.59 484
15545.77 483
15546.95 496
15548.12 487
15549.30 489
15550.48 477
15551.66 495
15552.83 484
15554.01 464
15555.19 463
15556.37 494
15557.55 494
15558.73 501
15559.90 479
15561.08 476
15562.26 477
15563.44 529
15564.62 524
15565.80 490
15566.97 498
15568.15 502
15569.33 526
15570.51 519
15571.69 490
15572.87 505
15574.05 519
15575.23 538
15576.40 540
15577.58 512
15578.76 502
15579.94 522
15581.12 539
15582.30 519
15583.48 509
15584.66 530
15585.84 547
15587.02 540
15588.20 561
15589.38 529
15590.56 527
15591.73 532
15592.91 545
15594.09 519
15595.27 589
15596.45 561
15597.63 537
15598.81 563
15599.99 583
15601.17 539
15602.35 550
15603.53 567
15604.71 604
15605.89 579
15607.07 589
15608.25 585
15609.43 578
15610.61 587
15611.79 593
15612.97 602
15614.15 611
15615.33 589
15616.51 588
15617.69 583
15618.88 596
15620.06 595
15621.24 599
15622.42 630
15623.60 615
15624.78 602
15625.96 621
15627.14 646
15628.32 622
15629.50 647
15630.68 652
15631.86 655
15633.05 643
15634.23 626
15635.41 649
15636.59 655
15637.77 621
15638.95 656
15640.13 631
15641.31 650
15642.50 660
15643.68 626
15644.86 639
15646.04 665
15647.22 680
15648.40 697
15649.58 663
15650.77 664
15651.95 667
15653.13 647
15654.31 661
15655.49 691
15656.68 660
15657.86 685
15659.04 665
15660.22 675
15661.40 691
15662.59 701
15663.77 689
15664.95 730
15666.13 671
15667.32 656
15668.50 657
15669.68 671
15670.86 655
15672.05 673
15673.23 667
15674.41 657
15675.59 649
15676.78 630
15677.96 703
15679.14 667
15680.32 682
15681.51 662
15682.69 677
15683.87 673
15685.06 659
15686.24 660
15687.42 673
15688.61 696
15689.79 682
15690.97 691
15692.16 666
15693.34 672
15694.52 645
15695.71 667
15696.89 673
15698.07 652
15699.26 662
15700.44 671
15701.62 698
15702.81 663
15703.99 637
15705.17 663
15706.36 684
15707.54 678
15708.73 677
15709.91 663
15711.09 704
15712.28 688
15713.46 722
15714.65 675
15715.83 671
15717.02 702
15718.20 686
15719.38 693
15720.57 711
15721.75 716
15722.94 693
15724.12 709
15725.31 744
15726.49 705
15727.68 712
15728.86 684
15730.04 687
15731.23 740
15732.41 732
15733.60 712
15734.78 739
15735.97 714
15737.15 721
15738.34 726
15739.52 743
15740.71 734
15741.89 749
15743.08 747
15744.27 752
15745.45 760
15746.64 749
15747.82 741
15749.01 808
15750.19 780
15751.38 788
15752.56 802
15753.75 793
15754.93 767
15756.12 785
15757.31 809
15758.49 770
15759.68 795
15760.86 818
15762.05 830
15763.24 821
15764.42 820
15765.61 804
15766.79 826
15767.98 803
15769.17 824
15770.35 831
15771.54 804
15772.72 791
15773.91 820
15775.10 813
15776.28 819
15777.47 814
15778.66 769
15779.84 796
15781.03 754
15782.22 743
15783.40 760
15784.59 804
15785.78 755
15786.96 728
15788.15 760
15789.34 728
15790.53 767
15791.71 726
15792.90 732
15794.09 705
15795.27 730
15796.46 706
15797.65 683
15798.84 699
15800.02 686
15801.21 692
15802.40 659
15803.59 666
15804.77 666
15805.96 685
15807.15 686
15808.34 673
15809.52 696
15810.71 663
15811.90 660
15813.09 657
15814.28 646
15815.46 641
15816.65 612
15817.84 624
15819.03 636
15820.22 614
15821.40 629
15822.59 649
15823.78 636
15824.97 634
15826.16 634
15827.35 634
15828.53 671
15829.72 657
15830.91 655
15832.10 632
15833.29 671
15834.48 660
15835.67 641
15836.85 649
15838.04 633
15839.23 641
15840.42 641
15841.61 647
15842.80 622
15843.99 599
15845.18 628
15846.37 668
15847.55 643
15848.74 617
15849.93 621
15851.12 625
15852.31 642
15853.50 627
15854.69 606
15855.88 617
15857.07 648
15858.26 599
15859.45 648
15860.64 633
15861.83 620
15863.02 640
15864.21 632
15865.40 631
15866.59 608
15867.78 621
15868.97 629
15870.16 650
15871.35 607
15872.54 601
15873.73 646
15874.92 621
15876.11 649
15877.30 643
15878.49 636
15879.68 665
15880.87 644
15882.06 657
15883.25 681
15884.44 662
15885.63 665
15886.82 655
15888.01 636
15889.20 658
15890.39 639
15891.59 647
15892.78 669
15893.97 689
15895.16 666
15896.35 683
15897.54 685
15898.73 673
15899.92 709
15901.11 686
15902.30 708
15903.50 697
15904.69 698
15905.88 733
15907.07 716
15908.26 704
15909.45 712
15910.64 723
15911.84 756
15913.03 725
15914.22 714
15915.41 722
15916.60 701
15917.79 737
15918.99 719
15920.18 713
15921.37 709
15922.56 733
15923.75 725
15924.95 748
15926.14 754
15927.33 754
15928.52 722
15929.71 754
15930.91 731
15932.10 717
15933.29 717
15934.48 704
15935.68 709
15936.87 693
15938.06 702
15939.25 711
15940.45 734
15941.64 707
15942.83 672
15944.03 678
15945.22 678
15946.41 695
15947.60 695
15948.80 675
15949.99 642
15951.18 642
15952.38 652
15953.57 645
15954.76 614
15955.96 596
15957.15 594
15958.34 587
15959.54 588
15960.73 601
15961.92 596
15963.12 544
15964.31 568
15965.50 562
15966.70 552
15967.89 550
15969.08 538
15970.28 551
15971.47 541
15972.67 525
15973.86 513
15975.05 544
15976.25 518
15977.44 520
15978.64 537
15979.83 538
15981.02 525
15982.22 508
15983.41 509
15984.61 537
15985.80 512
15987.00 512
15988.19 502
15989.38 509
15990.58 480
15991.77 501
15992.97 491
15994.16 486
15995.36 476
15996.55 482
15997.75 476
15998.94 464
16000.14 454
16001.33 462
16002.53 495
16003.72 477
16004.92 478
16006.11 483
16007.31 470
16008.50 456
16009.70 484
16010.89 456
16012.09 457
16013.28 483
16014.48 465
16015.67 455
16016.87 464
16018.07 456
16019.26 460
16020.46 471
16021.65 469
16022.85 476
16024.04 458
16025.24 464
16026.44 467
16027.63 447
16028.83 459
16030.02 488
16031.22 465
16032.42 442
16033.61 458
16034.81 478
16036.00 432
16037.20 456
16038.40 450
16039.59 421
16040.79 450
16041.99 459
16043.18 464
16044.38 447
16045.58 424
16046.77 438
16047.97 478
16049.17 467
16050.36 441
16051.56 427
16052.76 441
16053.95 436
16055.15 449
16056.35 429
16057.54 447
16058.74 441
16059.94 446
16061.14 422
16062.33 436
16063.53 407
16064.73 436
16065.92 429
16067.12 411
16068.32 439
16069.52 420
16070.71 440
16071.91 433
16073.11 432
16074.31 418
16075.50 427
16076.70 434
16077.90 434
16079.10 417
16080.30 438
16081.49 435
16082.69 431
16083.89 430
16085.09 432
16086.29 426
16087.48 446
16088.68 411
16089.88 415
16091.08 422
16092.28 431
16093.48 432
16094.67 427
16095.87 424
16097.07 408
16098.27 412
16099.47 406
16100.67 402
16101.87 446
16103.06 403
16104.26 404
16105.46 402
16106.66 390
16107.86 384
16109.06 393
16110.26 426
16111.46 403
16112.66 421
16113.86 374
16115.05 371
16116.25 422
16117.45 399
16118.65 396
16119.85 384
16121.05 409
16122.25 419
16123.45 377
16124.65 392
16125.85 406
16127.05 435
16128.25 372
16129.45 387
16130.65 415
16131.85 417
16133.05 398
16134.25 367
16135.45 372
16136.65 364
16137.85 398
16139.05 405
16140.25 400
16141.45 392
16142.65 377
16143.85 378
16145.05 394
16146.25 399
16147.45 397
16148.65 382
16149.85 385
16151.05 378
16152.25 377
16153.45 388
16154.65 376
16155.85 384
16157.05 389
16158.25 388
16159.46 387
16160.66 407
16161.86 378
16163.06 380
16164.26 360
16165.46 384
16166.66 353
16167.86 387
16169.06 405
16170.27 383
16171.47 392
16172.67 378
16173.87 384
16175.07 375
16176.27 385
16177.47 377
16178.67 391
16179.88 407
16181.08 405
16182.28 403
16183.48 388
16184.68 387
16185.89 394
16187.09 365
16188.29 364
16189.49 368
16190.69 383
16191.90 366
16193.10 390
16194.30 388
16195.50 395
16196.70 400
16197.91 384
16199.11 398
16200.31 363
16201.51 400
16202.72 372
16203.92 391
16205.12 360
16206.32 388
16207.53 401
16208.73 382
16209.93 375
16211.13 368
16212.34 369
16213.54 385
16214.74 379
16215.95 367
16217.15 377
16218.35 400
16219.55 369
16220.76 366
16221.96 383
16223.16 377
16224.37 377
16225.57 376
16226.77 376
16227.98 389
16229.18 377
16230.38 383
16231.59 405
16232.79 388
16233.99 368
16235.20 400
16236.40 384
16237.61 374
16238.81 345
16240.01 381
16241.22 389
16242.42 401
16243.63 377
16244.83 412
16246.03 387
16247.24 398
16248.44 384
16249.65 392
16250.85 393
16252.05 385
16253.26 373
16254.46 371
16255.67 392
16256.87 400
16258.08 386
16259.28 389
16260.49 379
16261.69 386
16262.89 373
16264.10 398
16265.30 378
16266.51 392
16267.71 412
16268.92 392
16270.12 390
16271.33 397
16272.53 391
16273.74 399
16274.94 385
16276.15 405
16277.35 403
16278.56 393
16279.77 394
16280.97 411
16282.18 386
16283.38 397
16284.59 397
16285.79 402
16287.00 398
16288.20 391
16289.41 394
16290.61 395
16291.82 382
16293.03 399
16294.23 408
16295.44 385
16296.64 390
16297.85 389
16299.06 392
16300.26 417
16301.47 413
16302.67 383
16303.88 394
16305.09 408
16306.29 377
16307.50 376
16308.71 411
16309.91 390
16311.12 384
16312.33 398
16313.53 404
16314.74 391
16315.95 386
16317.15 377
16318.36 395
16319.57 393
16320.77 405
16321.98 396
16323.19 401
16324.39 387
16325.60 394
16326.81 384
16328.01 388
16329.22 382
16330.43 382
16331.64 402
16332.84 375
16334.05 385
16335.26 378
16336.47 373
16337.67 390
16338.88 365
16340.09 367
16341.30 374
16342.50 372
16343.71 373
16344.92 372
16346.13 405
16347.33 373
16348.54 405
16349.75 388
16350.96 365
16352.17 387
16353.37 369
16354.58 344
16355.79 378
16357.00 401
16358.21 405
16359.41 393
16360.62 375
16361.83 389
16363.04 385
16364.25 383
16365.46 354
16366.67 363
16367.87 359
16369.08 369
16370.29 356
16371.50 361
16372.71 378
16373.92 372
16375.13 390
16376.34 386
16377.54 347
16378.75 374
16379.96 381
16381.17 370
16382.38 348
16383.59 337
16384.80 374
16386.01 372
16387.22 388
16388.43 409
16389.64 369
16390.85 366
16392.05 382
16393.26 350
16394.47 358
16395.68 363
16396.89 367
16398.10 383
16399.31 362
16400.52 377
16401.73 364
16402.94 369
16404.15 381
16405.36 376
16406.57 361
16407.78 367
16408.99 364
16410.20 377
16411.41 364
16412.62 363
16413.83 355
16415.04 331
16416.25 352
16417.46 372
16418.67 386
16419.88 355
16421.10 347
16422.31 381
16423.52 356
16424.73 344
16425.94 357
16427.15 350
16428.36 358
16429.57 382
16430.78 361
16431.99 375
16433.20 363
16434.41 352
16435.63 358
16436.84 344
16438.05 362
16439.26 362
16440.47 345
16441.68 364
16442.89 351
16444.10 366
16445.32 350
16446.53 367
16447.74 372
16448.95 387
16450.16 380
16451.37 350
16452.59 365
16453.80 359
16455.01 340
16456.22 373
16457.43 384
16458.64 360
16459.86 383
16461.07 358
16462.28 368
16463.49 371
16464.70 361
16465.92 377
16467.13 354
16468.34 351
16469.55 349
16470.77 355
16471.98 342
16473.19 355
16474.40 380
16475.62 357
16476.83 345
16478.04 346
16479.25 337
16480.47 358
16481.68 378
16482.89 387
16484.11 374
16485.32 379
16486.53 350
16487.74 335
16488.96 397
16490.17 368
16491.38 368
16492.60 392
16493.81 357
16495.02 358
16496.24 378
16497.45 336
16498.66 350
16499.88 358
16501.09 362
16502.30 369
16503.52 381
16504.73 358
16505.94 378
16507.16 365
16508.37 380
16509.59 369
16510.80 399
16512.01 369
16513.23 360
16514.44 359
16515.66 363
16516.87 379
16518.08 369
16519.30 406
16520.51 364
16521.73 360
16522.94 395
16524.16 377
16525.37 406
16526.58 408
16527.80 370
16529.01 396
16530.23 413
16531.44 370
16532.66 393
16533.87 382
16535.09 392
16536.30 390
16537.52 399
16538.73 407
16539.95 411
16541.16 416
16542.38 401
16543.59 382
16544.81 416
16546.02 410
16547.24 417
16548.45 412
16549.67 409
16550.88 401
16552.10 420
16553.31 416
16554.53 404
16555.74 392
16556.96 424
16558.18 433
16559.39 400
16560.61 429
16561.82 401
16563.04 420
16564.25 412
16565.47 424
16566.69 434
16567.90 422
16569.12 430
16570.33 403
16571.55 446
16572.77 432
16573.98 453
16575.20 431
16576.41 428
16577.63 439
16578.85 451
16580.06 406
16581.28 402
16582.50 425
16583.71 417
16584.93 394
16586.15 405
16587.36 427
16588.58 407
16589.80 402
16591.01 428
16592.23 412
16593.45 409
16594.66 423
16595.88 428
16597.10 416
16598.32 390
16599.53 383
16600.75 410
16601.97 406
16603.18 402
16604.40 407
16605.62 401
16606.84 382
16608.05 380
16609.27 358
16610.49 361
16611.71 391
16612.92 408
16614.14 372
16615.36 391
16616.58 355
16617.79 359
16619.01 372
16620.23 384
16621.45 371
16622.67 376
16623.88 386
16625.10 406
16626.32 378
16627.54 378
16628.76 377
16629.97 366
16631.19 366
16632.41 366
16633.63 368
16634.85 344
16636.07 355
16637.29 339
16638.50 352
16639.72 370
16640.94 357
16642.16 346
16643.38 356
16644.60 375
16645.82 354
16647.03 359
16648.25 344
16649.47 332
16650.69 329
16651.91 375
16653.13 357
16654.35 355
16655.57 331
16656.79 353
16658.01 320
16659.23 357
16660.45 349
16661.66 367
16662.88 346
16664.10 323
16665.32 339
16666.54 359
16667.76 363
16668.98 379
16670.20 389
16671.42 361
16672.64 359
16673.86 348
16675.08 348
16676.30 328
16677.52 352
16678.74 376
16679.96 359
16681.18 338
16682.40 354
16683.62 349
16684.84 365
16686.06 362
16687.28 335
16688.50 360
16689.72 329
16690.94 330
16692.16 340
16693.39 364
16694.61 349
16695.83 316
16697.05 341
16698.27 350
16699.49 324
16700.71 317
16701.93 344
16703.15 347
16704.37 341
16705.59 338
16706.81 354
16708.04 336
16709.26 352
16710.48 345
16711.70 350
16712.92 359
16714.14 349
16715.36 349
16716.58 337
16717.81 343
16719.03 327
16720.25 340
16721.47 348
16722.69 337
16723.91 324
16725.14 341
16726.36 333
16727.58 337
16728.80 335
16730.02 324
16731.24 344
16732.47 314
16733.69 316
16734.91 330
16736.13 322
16737.36 336
16738.58 321
16739.80 303
16741.02 339
16742.24 301
16743.47 320
16744.69 322
16745.91 325
16747.13 324
16748.36 337
16749.58 317
16750.80 350
16752.02 317
16753.25 342
16754.47 324
16755.69 334
16756.92 322
16758.14 319
16759.36 331
16760.59 324
16761.81 330
16763.03 304
16764.25 325
16765.48 338
16766.70 335
16767.92 341
16769.15 320
16770.37 314
16771.59 307
16772.82 321
16774.04 319
16775.27 355
16776.49 346
16777.71 365
16778.94 321
16780.16 329
16781.38 310
16782.61 308
16783.83 322
16785.06 330
16786.28 322
16787.50 333
16788.73 326
16789.95 318
16791.18 356
16792.40 345
16793.62 339
16794.85 353
16796.07 348
16797.30 341
16798.52 341
16799.75 344
16800.97 347
16802.19 319
16803.42 329
16804.64 328
16805.87 327
16807.09 316
16808.32 335
16809.54 356
16810.77 348
16811.99 330
16813.22 341
16814.44 331
16815.67 329
16816.89 336
16818.12 333
16819.34 333
16820.57 341
16821.79 330
16823.02 334
16824.24 333
16825.47 330
16826.70 345
16827.92 362
16829.15 366
16830.37 339
16831.60 302
16832.82 344
16834.05 334
16835.27 365
16836.50 339
16837.73 341
16838.95 359
16840.18 373
16841.40 350
16842.63 337
16843.86 374
16845.08 355
16846.31 374
16847.53 357
16848.76 393
16849.99 374
16851.21 372
16852.44 361
16853.67 373
16854.89 360
16856.12 351
16857.35 363
16858.57 373
16859.80 385
16861.03 393
16862.25 376
16863.48 386
16864.71 379
16865.93 399
16867.16 386
16868.39 390
16869.61 397
16870.84 377
16872.07 389
16873.30 389
16874.52 392
16875.75 399
16876.98 399
16878.20 395
16879.43 390
16880.66 403
16881.89 388
16883.11 411
16884.34 425
16885.57 407
16886.80 417
16888.02 423
16889.25 419
16890.48 436
16891.71 432
16892.94 440
16894.16 427
16895.39 418
16896.62 443
16897.85 436
16899.08 409
16900.30 411
16901.53 405
16902.76 419
16903.99 421
16905.22 423
16906.45 412
16907.67 406
16908.90 424
16910.13 420
16911.36 446
16912.59 400
16913.82 413
16915.04 416
16916.27 387
16917.50 415
16918.73 386
16919.96 385
16921.19 386
16922.42 397
16923.65 394
16924.88 375
16926.10 377
16927.33 399
16928.56 403
16929.79 391
16931.02 392
16932.25 380
16933.48 397
16934.71 412
16935.94 380
16937.17 385
16938.40 372
16939.63 373
16940.86 385
16942.09 415
16943.32 391
16944.55 370
16945.78 386
16947.01 398
16948.24 400
16949.47 381
16950.70 372
16951.93 425
16953.16 404
16954.39 384
16955.62 403
16956.85 383
16958.08 385
16959.31 399
16960.54 372
16961.77 381
16963.00 385
16964.23 373
16965.46 372
16966.69 383
16967.92 392
16969.15 388
16970.38 401
16971.61 375
16972.84 390
16974.07 379
16975.30 386
16976.54 368
16977.77 392
16979.00 344
16980.23 360
16981.46 353
16982.69 369
16983.92 365
16985.15 389
16986.38 348
16987.62 342
16988.85 344
16990.08 360
16991.31 380
16992.54 353
16993.77 361
16995.00 359
16996.24 362
16997.47 353
16998.70 338
16999.93 338
17001.16 335
17002.39 328
17003.63 351
17004.86 330
17006.09 347
17007.32 352
17008.55 339
17009.79 334
17011.02 343
17012.25 354
17013.48 345
17014.72 346
17015.95 352
17017.18 344
17018.41 333
17019.64 336
17020.88 357
17022.11 356
17023.34 343
17024.58 349
17025.81 351
17027.04 338
17028.27 324
17029.51 345
17030.74 314
17031.97 312
17033.21 339
17034.44 366
17035.67 362
17036.90 339
17038.14 335
17039.37 330
17040.60 332
17041.84 322
17043.07 355
17044.30 348
17045.54 314
17046.77 327
17048.00 319
17049.24 324
17050.47 309
17051.70 332
17052.94 329
17054.17 315
17055.41 339
17056.64 316
17057.87 323
17059.11 324
17060.34 302
17061.58 329
17062.81 323
17064.04 306
17065.28 293
17066.51 312
17067.75 314
17068.98 313
17070.21 312
17071.45 304
17072.68 308
17073.92 316
17075.15 315
17076.39 318
17077.62 298
17078.86 298
17080.09 321
17081.33 298
17082.56 331
17083.80 299
17085.03 324
17086.26 306
17087.50 294
17088.73 326
17089.97 303
17091.20 297
17092.44 312
17093.68 319
17094.91 310
17096.15 274
17097.38 289
17098.62 290
17099.85 313
17101.09 293
17102.32 312
17103.56 308
17104.79 299
17106.03 282
17107.26 318
17108.50 283
17109.74 297
17110.97 307
17112.21 313
17113.44 300
17114.68 297
17115.92 286
17117.15 296
17118.39 319
17119.62 286
17120.86 277
17122.10 290
17123.33 290
17124.57 301
17125.80 283
17127.04 298
17128.28 305
17129.51 298
17130.75 303
17131.99 290
17133.22 278
17134.46 282
17135.70 287
17136.93 304
17138.17 303
17139.41 287
17140.64 291
17141.88 283
17143.12 276
17144.35 314
17145.59 294
17146.83 284
17148.07 289
17149.30 283
17150.54 267
17151.78 301
17153.02 277
17154.25 290
17155.49 296
17156.73 299
17157.96 290
17159.20 285
17160.44 301
17161.68 281
17162.92 286
17164.15 273
17165.39 256
17166.63 285
17167.87 274
17169.10 273
17170.34 263
17171.58 286
17172.82 280
17174.06 281
17175.29 291
17176.53 302
17177.77 305
17179.01 275
17180.25 279
17181.49 283
17182.72 269
17183.96 281
17185.20 325
17186.44 293
17187.68 268
17188.92 306
17190.15 275
17191.39 269
17192.63 267
17193.87 273
17195.11 300
17196.35 264
17197.59 253
17198.83 273
17200.07 275
17201.30 277
17202.54 289
17203.78 288
17205.02 257
17206.26 272
17207.50 294
17208.74 284
17209.98 287
17211.22 287
17212.46 280
17213.70 279
17214.94 267
17216.18 280
17217.42 287
17218.66 267
17219.90 290
17221.14 279
17222.38 299
17223.62 255
17224.86 264
17226.10 291
17227.34 279
17228.58 280
17229.82 267
17231.06 287
17232.30 278
17233.54 296
17234.78 286
17236.02 284
17237.26 273
17238.50 268
17239.74 274
17240.98 274
17242.22 280
17243.46 282
17244.70 287
17245.94 309
17247.18 280
17248.42 272
17249.66 271
17250.90 270
17252.14 285
17253.39 281
17254.63 275
17255.87 270
17257.11 278
17258.35 278
17259.59 268
17260.83 272
17262.07 267
17263.31 279
17264.56 284
17265.80 268
17267.04 273
17268.28 259
17269.52 296
17270.76 283
17272.00 276
17273.25 272
17274.49 279
17275.73 277
17276.97 270
17278.21 285
17279.45 292
17280.70 249
17281.94 301
17283.18 271
17284.42 280
17285.66 277
17286.91 285
17288.15 276
17289.39 260
17290.63 275
17291.88 286
17293.12 271
17294.36 264
17295.60 273
17296.85 283
17298.09 277
17299.33 274
17300.57 304
17301.82 273
17303.06 284
17304.30 291
17305.54 295
17306.79 300
17308.03 276
17309.27 252
17310.52 252
17311.76 289
17313.00 278
17314.25 250
17315.49 273
17316.73 287
17317.97 261
17319.22 258
17320.46 271
17321.71 285
17322.95 291
17324.19 308
17325.44 284
17326.68 287
17327.92 271
17329.17 262
17330.41 294
17331.65 277
17332.90 287
17334.14 288
17335.39 293
17336.63 292
17337.87 287
17339.12 290
17340.36 274
17341.61 274
17342.85 275
17344.09 288
17345.34 296
17346.58 260
17347.83 294
17349.07 277
17350.32 274
17351.56 282
17352.80 286
17354.05 288
17355.29 296
17356.54 272
17357.78 247
17359.03 280
17360.27 277
17361.52 284
17362.76 279
17364.01 301
17365.25 274
17366.50 274
17367.74 272
17368.99 279
17370.23 299
17371.48 292
17372.72 310
17373.97 285
17375.21 303
17376.46 293
17377.70 275
17378.95 299
17380.19 311
17381.44 307
17382.69 306
17383.93 279
17385.18 279
17386.42 278
17387.67 285
17388.91 280
17390.16 279
17391.41 274
17392.65 283
17393.90 278
17395.14 273
17396.39 279
17397.64 280
17398.88 284
17400.13 295
17401.37 281
17402.62 262
17403.87 270
17405.11 296
17406.36 285
17407.61 294
17408.85 281
17410.10 261
17411.35 290
17412.59 285
17413.84 289
17415.09 273
17416.33 271
17417.58 288
17418.83 305
17420.07 274
17421.32 284
17422.57 281
17423.82 281
17425.06 277
17426.31 273
17427.56 282
17428.80 276
17430.05 294
17431.30 289
17432.55 321
17433.79 289
17435.04 289
17436.29 282
17437.54 271
17438.78 287
17440.03 284
17441.28 282
17442.53 255
17443.77 292
17445.02 268
17446.27 271
17447.52 287
17448.77 328
17450.01 292
17451.26 293
17452.51 304
17453.76 297
17455.01 282
17456.25 310
17457.50 295
17458.75 281
17460.00 287
17461.25 287
17462.50 278
17463.74 291
17464.99 298
17466.24 302
17467.49 294
17468.74 303
17469.99 299
17471.24 292
17472.49 313
17473.73 305
17474.98 300
17476.23 332
17477.48 305
17478.73 292
17479.98 283
17481.23 298
17482.48 291
17483.73 270
17484.98 297
17486.23 300
17487.47 283
17488.72 293
17489.97 296
17491.22 297
17492.47 280
17493.72 304
17494.97 309
17496.22 278
17497.47 297
17498.72 305
17499.97 319
17501.22 320
17502.47 299
17503.72 315
17504.97 316
17506.22 332
17507.47 313
17508.72 312
17509.97 328
17511.22 323
17512.47 312
17513.72 310
17514.97 306
17516.22 313
17517.47 312
17518.72 331
17519.97 320
17521.22 312
17522.47 312
17523.72 313
17524.98 338
17526.23 313
17527.48 315
17528.73 326
17529.98 333
17531.23 321
17532.48 326
17533.73 327
17534.98 349
17536.23 325
17537.48 326
17538.74 334
17539.99 330
17541.24 314
17542.49 338
17543.74 330
17544.99 325
17546.24 342
17547.50 355
17548.75 321
17550.00 341
17551.25 338
17552.50 358
17553.75 347
17555.01 346
17556.26 346
17557.51 338
17558.76 332
17560.01 359
17561.26 345
17562.52 341
17563.77 352
17565.02 348
17566.27 346
17567.53 349
17568.78 353
17570.03 327
17571.28 361
17572.53 347
17573.79 363
17575.04 343
17576.29 383
17577.54 342
17578.80 353
17580.05 356
17581.30 347
17582.56 362
17583.81 337
17585.06 330
17586.31 348
17587.57 351
17588.82 347
17590.07 352
17591.33 352
17592.58 368
17593.83 346
17595.08 353
17596.34 357
17597.59 364
17598.84 372
17600.10 381
17601.35 381
17602.61 366
17603.86 337
17605.11 356
17606.37 366
17607.62 358
17608.87 363
17610.13 363
17611.38 370
17612.63 356
17613.89 362
17615.14 367
17616.40 382
17617.65 363
17618.90 371
17620.16 352
17621.41 366
17622.67 383
17623.92 371
17625.17 377
17626.43 385
17627.68 375
17628.94 370
17630.19 384
17631.45 363
17632.70 396
17633.96 371
17635.21 384
17636.47 390
17637.72 364
17638.97 384
17640.23 364
17641.48 365
17642.74 346
17643.99 359
17645.25 362
17646.50 390
17647.76 349
17649.01 347
17650.27 344
17651.52 353
17652.78 372
17654.04 359
17655.29 337
17656.55 379
17657.80 349
17659.06 352
17660.31 337
17661.57 326
17662.82 382
17664.08 347
17665.33 308
17666.59 331
17667.85 320
17669.10 302
17670.36 320
17671.61 347
17672.87 328
17674.13 312
17675.38 324
17676.64 342
17677.89 330
17679.15 315
17680.41 319
17681.66 310
17682.92 322
17684.18 312
17685.43 325
17686.69 329
17687.95 323
17689.20 324
17690.46 300
17691.71 314
17692.97 279
17694.23 300
17695.49 332
17696.74 313
17698.00 301
17699.26 275
17700.51 311
17701.77 310
17703.03 294
17704.28 311
17705.54 290
17706.80 291
17708.06 296
17709.31 285
17710.57 298
17711.83 305
17713.08 295
17714.34 295
17715.60 318
17716.86 312
17718.11 332
17719.37 323
17720.63 316
17721.89 308
17723.15 325
17724.40 314
17725.66 313
17726.92 292
17728.18 288
17729.43 314
17730.69 292
17731.95 279
17733.21 289
17734.47 299
17735.73 300
17736.98 295
17738.24 320
17739.50 278
17740.76 297
17742.02 283
17743.28 282
17744.53 312
17745.79 283
17747.05 290
17748.31 281
17749.57 301
17750.83 287
17752.09 277
17753.34 274
17754.60 279
17755.86 303
17757.12 298
17758.38 287
17759.64 298
17760.90 286
17762.16 297
17763.42 279
17764.68 294
17765.94 277
17767.19 258
17768.45 271
17769.71 261
17770.97 259
17772.23 262
17773.49 281
17774.75 292
17776.01 271
17777.27 285
17778.53 300
17779.79 284
17781.05 280
17782.31 272
17783.57 268
17784.83 276
17786.09 271
17787.35 265
17788.61 263
17789.87 266
17791.13 260
17792.39 274
17793.65 277
17794.91 280
17796.17 277
17797.43 267
17798.69 289
17799.95 278
17801.21 282
17802.47 284
17803.73 253
17805.00 257
17806.26 265
17807.52 262
17808.78 269
17810.04 254
17811.30 266
17812.56 262
17813.82 276
17815.08 264
17816.34 271
17817.60 245
17818.87 256
17820.13 274
17821.39 280
17822.65 269
17823.91 269
17825.17 255
17826.43 223
17827.69 246
17828.96 254
17830.22 245
17831.48 262
17832.74 255
17834.00 252
17835.26 262
17836.53 244
17837.79 246
17839.05 255
17840.31 264
17841.57 267
17842.84 259
17844.10 238
17845.36 240
17846.62 234
17847.88 260
17849.15 245
17850.41 231
17851.67 227
17852.93 244
17854.20 244
17855.46 254
17856.72 256
17857.98 246
17859.25 247
17860.51 239
17861.77 239
17863.03 236
17864.30 237
17865.56 257
17866.82 228
17868.09 231
17869.35 230
17870.61 261
17871.87 254
17873.14 234
17874.40 247
17875.66 256
17876.93 265
17878.19 249
17879.45 231
17880.72 241
17881.98 234
17883.24 245
17884.51 233
17885.77 234
17887.03 238
17888.30 261
17889.56 236
17890.83 248
17892.09 231
17893.35 223
17894.62 244
17895.88 251
17897.14 241
17898.41 231
17899.67 233
17900.94 245
17902.20 229
17903.46 240
17904.73 235
17905.99 246
17907.26 256
17908.52 226
17909.79 238
17911.05 222
17912.32 213
17913.58 220
17914.84 249
17916.11 240
17917.37 239
17918.64 247
17919.90 224
17921.17 224
17922.43 231
17923.70 232
17924.96 232
17926.23 233
17927.49 211
17928.76 231
17930.02 240
17931.29 241
17932.55 236
17933.82 235
17935.08 243
17936.35 233
17937.61 245
17938.88 222
17940.14 229
17941.41 240
17942.68 242
17943.94 227
17945.21 230
17946.47 254
17947.74 244
17949.00 194
17950.27 240
17951.54 262
17952.80 236
17954.07 276
17955.33 238
17956.60 248
17957.87 247
17959.13 267
17960.40 249
17961.66 209
17962.93 246
17964.20 233
17965.46 227
17966.73 229
17968.00 250
17969.26 223
17970.53 242
17971.80 235
17973.06 258
17974.33 263
17975.60 236
17976.86 254
17978.13 220
17979.40 220
17980.66 228
17981.93 226
17983.20 216
17984.46 231
17985.73 219
17987.00 236
17988.26 223
17989.53 263
17990.80 234
17992.07 240
17993.33 232
17994.60 222
17995.87 211
17997.14 236
17998.40 220
17999.67 231
18000.94 242
18002.21 238
18003.47 224
18004.74 220
18006.01 245
18007.28 224
18008.55 249
18009.81 228
18011.08 248
18012.35 250
18013.62 248
18014.89 247
18016.15 241
18017.42 256
18018.69 232
18019.96 236
18021.23 255
18022.49 239
18023.76 234
18025.03 227
18026.30 229
18027.57 232
18028.84 227
18030.11 234
18031.37 241
18032.64 232
18033.91 224
18035.18 224
18036.45 239
18037.72 229
18038.99 241
18040.26 236
18041.53 245
18042.79 230
18044.06 239
18045.33 253
18046.60 239
18047.87 233
18049.14 233
18050.41 234
18051.68 245
18052.95 240
18054.22 226
18055.49 239
18056.76 236
18058.03 244
18059.30 212
18060.57 252
18061.84 260
18063.11 246
18064.38 237
18065.65 225
18066.92 242
18068.19 236
18069.46 246
18070.73 227
18072.00 223
18073.27 237
18074.54 256
18075.81 231
18077.08 243
18078.35 215
18079.62 212
18080.89 232
18082.16 237
18083.43 224
18084.70 225
18085.97 253
18087.24 234
18088.51 234
18089.78 233
18091.05 238
18092.32 242
18093.59 245
18094.87 247
18096.14 225
18097.41 242
18098.68 243
18099.95 222
18101.22 250
18102.49 224
18103.76 255
18105.03 222
18106.31 241
18107.58 244
18108.85 245
18110.12 250
18111.39 262
18112.66 244
18113.93 244
18115.21 252
18116.48 227
18117.75 239
18119.02 226
18120.29 231
18121.56 224
18122.84 264
18124.11 249
18125.38 240
18126.65 245
18127.92 238
18129.20 243
18130.47 245
18131.74 250
18133.01 239
18134.29 241
18135.56 229
18136.83 212
18138.10 226
18139.38 240
18140.65 230
18141.92 238
18143.19 243
18144.47 244
18145.74 231
18147.01 253
18148.28 224
18149.56 250
18150.83 245
18152.10 244
18153.38 238
18154.65 259
18155.92 232
18157.19 237
18158.47 242
18159.74 232
18161.01 239
18162.29 212
18163.56 213
18164.83 242
18166.11 229
18167.38 206
18168.65 217
18169.93 235
18171.20 255
18172.48 251
18173.75 233
18175.02 236
18176.30 244
18177.57 225
18178.84 213
18180.12 228
18181.39 227
18182.67 238
18183.94 226
18185.21 239
18186.49 233
18187.76 240
18189.04 243
18190.31 238
18191.59 222
18192.86 237
18194.13 236
18195.41 234
18196.68 232
18197.96 230
18199.23 239
18200.51 225
18201.78 239
18203.06 210
18204.33 232
18205.61 224
18206.88 238
18208.16 228
18209.43 231
18210.71 236
18211.98 242
18213.26 250
18214.53 234
18215.81 235
18217.08 246
18218.36 263
18219.63 219
18220.91 216
18222.18 224
18223.46 243
18224.73 222
18226.01 255
18227.28 244
18228.56 229
18229.84 238
18231.11 247
18232.39 233
18233.66 240
18234.94 237
18236.21 224
18237.49 244
18238.77 195
18240.04 235
18241.32 229
18242.59 237
18243.87 237
18245.15 230
18246.42 225
18247.70 199
18248.98 241
18250.25 235
18251.53 230
18252.81 249
18254.08 228
18255.36 241
18256.63 237
18257.91 230
18259.19 243
18260.46 243
18261.74 247
18263.02 217
18264.30 245
18265.57 215
18266.85 245
18268.13 258
18269.40 250
18270.68 232
18271.96 245
18273.23 267
18274.51 246
18275.79 241
18277.07 231
18278.34 234
18279.62 234
18280.90 242
18282.18 228
18283.45 254
18284.73 251
18286.01 227
18287.29 233
18288.56 226
18289.84 223
18291.12 228
18292.40 239
18293.68 239
18294.95 234
18296.23 237
18297.51 262
18298.79 245
18300.07 222
18301.34 232
18302.62 236
18303.90 211
18305.18 231
18306.46 222
18307.74 263
18309.01 253
18310.29 216
18311.57 256
18312.85 232
18314.13 236
18315.41 222
18316.69 240
18317.96 230
18319.24 238
18320.52 226
18321.80 236
18323.08 236
18324.36 228
18325.64 235
18326.92 248
18328.20 231
18329.47 237
18330.75 242
18332.03 245
18333.31 232
18334.59 248
18335.87 259
18337.15 227
18338.43 255
18339.71 237
18340.99 250
18342.27 230
18343.55 235
18344.83 244
18346.11 234
18347.39 225
18348.67 226
18349.95 223
18351.23 212
18352.51 239
18353.79 243
18355.07 243
18356.35 233
18357.63 232
18358.91 249
18360.19 234
18361.47 229
18362.75 236
18364.03 236
18365.31 239
18366.59 227
18367.87 255
18369.15 243
18370.43 210
18371.71 243
18372.99 220
18374.27 233
18375.55 214
18376.83 265
18378.12 251
18379.40 238
18380.68 241
18381.96 224
18383.24 236
18384.52 244
18385.80 213
18387.08 237
18388.36 228
18389.65 246
18390.93 245
18392.21 253
18393.49 221
18394.77 229
18396.05 263
18397.33 248
18398.62 233
18399.90 219
18401.18 223
18402.46 221
18403.74 234
18405.02 209
18406.31 217
18407.59 203
18408.87 225
18410.15 235
18411.43 200
18412.72 222
18414.00 222
18415.28 240
18416.56 236
18417.84 217
18419.13 234
18420.41 240
18421.69 222
18422.97 249
18424.26 247
18425.54 243
18426.82 211
18428.10 241
18429.39 236
18430.67 210
18431.95 243
18433.23 236
18434.52 230
18435.80 227
18437.08 225
18438.37 248
18439.65 211
18440.93 232
18442.22 242
18443.50 232
18444.78 228
18446.06 204
18447.35 217
18448.63 219
18449.91 236
18451.20 229
18452.48 217
18453.76 227
18455.05 195
18456.33 210
18457.62 225
18458.90 202
18460.18 221
18461.47 228
18462.75 209
18464.03 208
18465.32 225
18466.60 222
18467.89 242
18469.17 229
18470.45 226
18471.74 220
18473.02 210
18474.31 206
18475.59 247
18476.88 232
18478.16 219
18479.44 209
18480.73 224
18482.01 218
18483.30 223
18484.58 189
18485.87 216
18487.15 237
18488.44 223
18489.72 222
18491.01 207
18492.29 226
18493.58 223
18494.86 210
18496.15 215
18497.43 216
18498.72 228
18500.00 241
18501.29 223
18502.57 223
18503.86 214
18505.14 222
18506.43 245
18507.71 219
18509.00 206
18510.28 257
18511.57 257
18512.85 230
18514.14 234
18515.42 221
18516.71 224
18518.00 237
18519.28 214
18520.57 227
18521.85 220
18523.14 222
18524.43 233
18525.71 244
18527.00 234
18528.28 244
18529.57 232
18530.86 232
18532.14 209
18533.43 233
18534.71 223
18536.00 227
18537.29 225
18538.57 228
18539.86 212
18541.15 216
18542.43 201
18543.72 231
18545.01 230
18546.29 249
18547.58 241
18548.87 203
18550.15 237
18551.44 253
18552.73 238
18554.01 219
18555.30 225
18556.59 229
18557.88 216
18559.16 206
18560.45 208
18561.74 218
18563.02 235
18564.31 227
18565.60 208
18566.89 230
18568.17 228
18569.46 229
18570.75 227
18572.04 237
18573.32 219
18574.61 228
18575.90 233
18577.19 217
18578.48 208
18579.76 221
18581.05 240
18582.34 227
18583.63 231
18584.92 219
18586.20 235
18587.49 219
18588.78 216
18590.07 231
18591.36 231
18592.64 230
18593.93 241
18595.22 245
18596.51 221
18597.80 222
18599.09 199
18600.38 221
18601.66 203
18602.95 208
18604.24 236
18605.53 215
18606.82 222
18608.11 245
18609.40 248
18610.69 221
18611.98 232
18613.26 222
18614.55 219
18615.84 242
18617.13 227
18618.42 243
18619.71 244
18621.00 244
18622.29 236
18623.58 241
18624.87 246
18626.16 222
18627.45 231
18628.74 241
18630.03 240
18631.32 221
18632.61 232
18633.89 238
18635.18 249
18636.47 255
18637.76 227
18639.05 226
18640.34 237
18641.63 234
18642.92 227
18644.21 239
18645.50 219
18646.79 218
18648.09 218
18649.38 229
18650.67 232
18651.96 239
18653.25 203
18654.54 215
18655.83 216
18657.12 215
18658.41 208
18659.70 217
18660.99 204
18662.28 221
18663.57 229
18664.86 207
18666.15 212
18667.44 205
18668.74 215
18670.03 192
18671.32 199
18672.61 219
18673.90 217
18675.19 207
18676.48 202
18677.77 202
18679.06 219
18680.36 198
18681.65 215
18682.94 219
18684.23 230
18685.52 221
18686.81 225
18688.11 236
18689.40 207
18690.69 213
18691.98 196
18693.27 210
18694.56 189
18695.86 205
18697.15 231
18698.44 226
18699.73 212
18701.02 206
18702.32 220
18703.61 214
18704.90 233
18706.19 208
18707.48 197
18708.78 208
18710.07 223
18711.36 205
18712.65 213
18713.95 194
18715.24 213
18716.53 200
18717.83 207
18719.12 200
18720.41 208
18721.70 221
18723.00 220
18724.29 226
18725.58 227
18726.87 218
18728.17 199
18729.46 219
18730.75 220
18732.05 213
18733.34 223
18734.63 219
18735.93 217
18737.22 216
18738.51 219
18739.81 211
18741.10 212
18742.39 225
18743.69 212
18744.98 211
18746.27 215
18747.57 209
18748.86 199
18750.16 217
18751.45 210
18752.74 224
18754.04 213
18755.33 200
18756.63 206
18757.92 203
18759.21 218
18760.51 220
18761.80 196
18763.10 212
18764.39 223
18765.69 216
18766.98 211
18768.27 205
18769.57 220
18770.86 214
18772.16 216
18773.45 192
18774.75 205
18776.04 203
18777.34 221
18778.63 215
18779.93 225
18781.22 224
18782.52 197
18783.81 225
18785.11 213
18786.40 214
18787.70 208
18788.99 190
18790.29 210
18791.58 213
18792.88 210
18794.17 208
18795.47 205
18796.76 210
18798.06 215
18799.35 217
18800.65 202
18801.94 203
18803.24 201
18804.54 203
18805.83 181
18807.13 228
18808.42 194
18809.72 199
18811.01 200
18812.31 197
18813.61 214
18814.90 202
18816.20 223
18817.49 207
18818.79 187
18820.09 210
18821.38 234
18822.68 211
18823.98 207
18825.27 199
18826.57 190
18827.87 192
18829.16 203
18830.46 188
18831.75 192
18833.05 195
18834.35 207
18835.64 177
18836.94 182
18838.24 200
18839.54 200
18840.83 209
18842.13 211
18843.43 211
18844.72 212
18846.02 196
18847.32 204
18848.61 211
18849.91 202
18851.21 190
18852.51 211
18853.80 209
18855.10 223
18856.40 217
18857.70 198
18858.99 213
18860.29 189
18861.59 203
18862.89 218
18864.18 219
18865.48 195
18866.78 181
18868.08 195
18869.38 206
18870.67 207
18871.97 193
18873.27 216
18874.57 201
18875.87 228
18877.16 204
18878.46 208
18879.76 200
18881.06 215
18882.36 233
18883.66 196
18884.95 203
18886.25 223
18887.55 230
18888.85 220
18890.15 186
18891.45 205
18892.75 202
18894.04 191
18895.34 210
18896.64 192
18897.94 181
18899.24 202
18900.54 182
18901.84 204
18903.14 199
18904.44 203
18905.74 216
18907.03 197
18908.33 199
18909.63 190
18910.93 195
18912.23 196
18913.53 220
18914.83 203
18916.13 220
18917.43 196
18918.73 206
18920.03 188
18921.33 211
18922.63 188
18923.93 200
18925.23 222
18926.53 226
18927.83 209
18929.13 200
18930.43 201
18931.73 205
18933.03 219
18934.33 214
18935.63 196
18936.93 205
18938.23 202
18939.53 186
18940.83 207
18942.13 217
18943.43 217
18944.73 226
18946.03 209
18947.33 211
18948.63 193
18949.93 205
18951.23 226
18952.53 206
18953.84 205
18955.14 205
18956.44 197
18957.74 192
18959.04 201
18960.34 208
18961.64 201
18962.94 207
18964.24 207
18965.54 187
18966.85 196
18968.15 193
18969.45 202
18970.75 197
18972.05 211
18973.35 191
18974.65 193
18975.96 198
18977.26 198
18978.56 200
18979.86 214
18981.16 215
18982.46 201
18983.77 211
18985.07 215
18986.37 199
18987.67 184
18988.97 212
18990.28 231
18991.58 191
18992.88 186
18994.18 196
18995.49 195
18996.79 192
18998.09 212
18999.39 195
19000.69 200
19002.00 191
19003.30 186
19004.60 208
19005.90 198
19007.21 209
19008.51 212
19009.81 199
19011.12 194
19012.42 193
19013.72 207
19015.02 204
19016.33 211
19017.63 228
19018.93 216
19020.24 202
19021.54 224
19022.84 192
19024.15 213
19025.45 201
19026.75 191
19028.06 200
19029.36 191
19030.66 212
19031.97 209
19033.27 204
19034.57 209
19035.88 200
19037.18 190
19038.48 205
19039.79 202
19041.09 210
19042.40 213
19043.70 209
19045.00 208
19046.31 186
19047.61 187
19048.92 190
19050.22 196
19051.52 202
19052.83 202
19054.13 184
19055.44 199
19056.74 223
19058.05 200
19059.35 222
19060.65 204
19061.96 196
19063.26 207
19064.57 197
19065.87 232
19067.18 202
19068.48 177
19069.79 198
19071.09 222
19072.40 195
19073.70 194
19075.01 201
19076.31 195
19077.62 204
19078.92 200
19080.23 189
19081.53 205
19082.84 203
19084.14 205
19085.45 197
19086.75 196
19088.06 213
19089.36 184
19090.67 198
19091.98 205
19093.28 198
19094.59 211
19095.89 215
19097.20 214
19098.50 215
19099.81 214
19101.12 208
19102.42 221
19103.73 206
19105.03 196
19106.34 199
19107.65 203
19108.95 216
19110.26 211
19111.56 195
19112.87 200
19114.18 219
19115.48 207
19116.79 191
19118.10 212
19119.40 191
19120.71 194
19122.02 196
19123.32 195
19124.63 182
19125.94 217
19127.24 215
19128.55 214
19129.86 181
19131.16 188
19132.47 204
19133.78 192
19135.08 205
19136.39 197
19137.70 200
19139.01 200
19140.31 204
19141.62 209
19142.93 203
19144.23 210
19145.54 213
19146.85 199
19148.16 190
19149.46 216
19150.77 199
19152.08 196
19153.39 195
19154.69 209
19156.00 218
19157.31 185
19158.62 210
19159.93 215
19161.23 210
19162.54 198
19163.85 206
19165.16 199
19166.47 206
19167.77 183
19169.08 220
19170.39 193
19171.70 201
19173.01 194
19174.32 208
19175.62 191
19176.93 196
19178.24 197
19179.55 192
19180.86 200
19182.17 204
19183.48 197
19184.78 203
19186.09 196
19187.40 203
19188.71 207
19190.02 199
19191.33 202
19192.64 196
19193.95 196
19195.26 209
19196.56 199
19197.87 223
19199.18 215
19200.49 205
19201.80 208
19203.11 185
19204.42 215
19205.73 201
19207.04 178
19208.35 188
19209.66 205
19210.97 185
19212.28 167
19213.59 190
19214.90 191
19216.21 207
19217.52 203
19218.83 200
19220.14 200
19221.45 196
19222.76 180
19224.07 205
19225.38 190
19226.69 202
19228.00 187
19229.31 211
19230.62 204
19231.93 189
19233.24 199
19234.55 182
19235.86 191
19237.17 200
19238.48 179
19239.79 206
19241.10 182
19242.41 203
19243.72 199
19245.03 191
19246.35 187
19247.66 214
19248.97 180
19250.28 206
19251.59 193
19252.90 196
19254.21 199
19255.52 211
19256.83 215
19258.14 197
19259.46 222
19260.77 228
19262.08 199
19263.39 199
19264.70 197
19266.01 192
19267.32 183
19268.64 206
19269.95 202
19271.26 191
19272.57 181
19273.88 195
19275.20 207
19276.51 202
19277.82 181
19279.13 185
19280.44 181
19281.75 187
19283.07 185
19284.38 186
19285.69 200
19287.00 216
19288.32 200
19289.63 215
19290.94 189
19292.25 182
19293.57 202
19294.88 189
19296.19 182
19297.50 181
19298.82 214
19300.13 196
19301.44 191
19302.75 176
19304.07 184
19305.38 192
19306.69 196
19308.01 173
19309.32 182
19310.63 202
19311.94 204
19313.26 200
19314.57 202
19315.88 197
19317.20 192
19318.51 194
19319.82 200
19321.14 196
19322.45 198
19323.76 217
19325.08 186
19326.39 177
19327.70 178
19329.02 197
19330.33 194
19331.65 188
19332.96 198
19334.27 209
19335.59 225
19336.90 207
19338.22 196
19339.53 188
19340.84 178
19342.16 209
19343.47 199
19344.79 182
19346.10 184
19347.41 168
19348.73 174
19350.04 189
19351.36 186
19352.67 176
19353.99 195
19355.30 194
19356.62 196
19357.93 203
19359.25 194
19360.56 205
19361.87 188
19363.19 184
19364.50 197
19365.82 206
19367.13 188
19368.45 197
19369.76 170
19371.08 182
19372.39 178
19373.71 194
19375.02 177
19376.34 175
19377.66 178
19378.97 191
19380.29 205
19381.60 190
19382.92 198
19384.23 190
19385.55 183
19386.86 166
19388.18 182
19389.50 190
19390.81 202
19392.13 191
19393.44 193
19394.76 198
19396.07 196
19397.39 196
19398.71 173
19400.02 178
19401.34 173
19402.65 182
19403.97 178
19405.29 205
19406.60 200
19407.92 182
19409.24 182
19410.55 182
19411.87 203
19413.19 197
19414.50 185
19415.82 199
19417.14 198
19418.45 207
19419.77 183
19421.09 184
19422.40 193
19423.72 197
19425.04 214
19426.35 181
19427.67 202
19428.99 182
19430.30 193
19431.62 193
19432.94 193
19434.26 185
19435.57 195
19436.89 199
19438.21 202
19439.53 186
19440.84 203
19442.16 210
19443.48 164
19444.80 185
19446.11 198
19447.43 192
19448.75 193
19450.07 200
19451.38 195
19452.70 181
19454.02 195
19455.34 221
19456.66 193
19457.97 204
19459.29 201
19460.61 191
19461.93 193
19463.25 188
19464.57 185
19465.88 183
19467.20 186
19468.52 182
19469.84 182
19471.16 196
19472.48 186
19473.79 178
19475.11 187
19476.43 182
19477.75 179
19479.07 194
19480.39 192
19481.71 164
19483.03 172
19484.34 202
19485.66 162
19486.98 171
19488.30 173
19489.62 199
19490.94 194
19492.26 163
19493.58 164
19494.90 198
19496.22 197
19497.54 205
19498.86 208
19500.18 194
19501.50 184
19502.81 177
19504.13 197
19505.45 162
19506.77 181
19508.09 195
19509.41 185
19510.73 199
19512.05 179
19513.37 209
19514.69 205
19516.01 184
19517.33 181
19518.65 198
19519.97 189
19521.29 204
19522.61 193
19523.93 187
19525.25 191
19526.57 175
19527.89 190
19529.22 185
19530.54 196
19531.86 190
19533.18 199
19534.50 187
19535.82 182
19537.14 192
19538.46 194
19539.78 183
19541.10 205
19542.42 187
19543.74 187
19545.06 194
19546.39 177
19547.71 180
19549.03 185
19550.35 185
19551.67 185
19552.99 177
19554.31 195
19555.63 188
19556.96 191
19558.28 190
19559.60 176
19560.92 206
19562.24 193
19563.56 191
19564.88 189
19566.21 161
19567.53 188
19568.85 193
19570.17 201
19571.49 202
19572.82 183
19574.14 181
19575.46 182
19576.78 177
19578.10 188
19579.43 195
19580.75 182
19582.07 188
19583.39 197
19584.72 197
19586.04 186
19587.36 192
19588.68 199
19590.01 192
19591.33 210
19592.65 215
19593.97 201
19595.30 188
19596.62 186
19597.94 172
19599.26 184
19600.59 203
19601.91 185
19603.23 189
19604.56 201
19605.88 213
19607.20 184
19608.53 210
19609.85 196
19611.17 199
19612.49 178
19613.82 190
19615.14 192
19616.47 198
19617.79 198
19619.11 188
19620.44 204
19621.76 187
19623.08 181
19624.41 174
19625.73 188
19627.05 184
19628.38 198
19629.70 205
19631.03 196
19632.35 180
19633.67 191
19635.00 190
19636.32 189
19637.65 191
19638.97 196
19640.29 198
19641.62 206
19642.94 178
19644.27 197
19645.59 214
19646.92 206
19648.24 201
19649.57 199
19650.89 192
19652.21 187
19653.54 202
19654.86 201
19656.19 201
19657.51 171
19658.84 182
19660.16 211
19661.49 219
19662.81 197
19664.14 215
19665.46 197
19666.79 190
19668.11 215
19669.44 208
19670.76 213
19672.09 192
19673.41 208
19674.74 208
19676.07 197
19677.39 190
19678.72 203
19680.04 208
19681.37 199
19682.69 182
19684.02 179
19685.34 183
19686.67 207
19688.00 214
19689.32 177
19690.65 182
19691.97 189
19693.30 201
19694.63 188
19695.95 195
19697.28 191
19698.60 193
19699.93 203
19701.26 186
19702.58 196
19703.91 207
19705.24 190
19706.56 187
19707.89 190
19709.22 182
19710.54 212
19711.87 185
19713.20 196
19714.52 180
19715.85 192
19717.18 199
19718.50 196
19719.83 191
19721.16 181
19722.48 189
19723.81 181
19725.14 194
19726.47 189
19727.79 188
19729.12 186
19730.45 209
19731.77 196
19733.10 210
19734.43 184
19735.76 184
19737.08 196
19738.41 196
19739.74 198
19741.07 213
19742.39 210
19743.72 205
19745.05 191
19746.38 210
19747.71 182
19749.03 197
19750.36 172
19751.69 175
19753.02 201
19754.35 195
19755.67 190
19757.00 189
19758.33 200
19759.66 195
19760.99 198
19762.31 185
19763.64 212
19764.97 201
19766.30 200
19767.63 187
19768.96 191
19770.29 183
19771.61 196
19772.94 203
19774.27 209
19775.60 203
19776.93 199
19778.26 189
19779.59 179
19780.92 189
19782.25 182
19783.57 193
19784.90 197
19786.23 181
19787.56 182
19788.89 192
19790.22 187
19791.55 198
19792.88 186
19794.21 205
19795.54 193
19796.87 190
19798.20 196
19799.53 180
19800.86 175
19802.19 204
19803.52 185
19804.85 197
19806.18 188
19807.50 201
19808.83 181
19810.16 179
19811.49 178
19812.82 189
19814.15 175
19815.49 190
19816.82 211
19818.15 226
19819.48 187
19820.81 168
19822.14 186
19823.47 192
19824.80 171
19826.13 204
19827.46 195
19828.79 212
19830.12 209
19831.45 180
19832.78 209
19834.11 177
19835.44 198
19836.77 168
19838.10 190
19839.44 187
19840.77 186
19842.10 197
19843.43 206
19844.76 173
19846.09 190
19847.42 195
19848.75 200
19850.08 186
19851.42 186
19852.75 196
19854.08 191
19855.41 179
19856.74 196
19858.07 200
19859.40 185
19860.74 193
19862.07 191
19863.40 207
19864.73 193
19866.06 208
19867.40 199
19868.73 175
19870.06 167
19871.39 170
19872.72 204
19874.06 206
19875.39 192
19876.72 178
19878.05 191
19879.38 183
19880.72 183
19882.05 182
19883.38 198
19884.71 201
19886.05 205
19887.38 215
19888.71 177
19890.04 185
19891.38 182
19892.71 204
19894.04 184
19895.38 187
19896.71 183
19898.04 193
19899.37 192
19900.71 180
19902.04 186
19903.37 202
19904.71 209
19906.04 193
19907.37 199
19908.71 186
19910.04 179
19911.37 206
19912.71 195
19914.04 208
19915.37 197
19916.71 180
19918.04 173
19919.37 198
19920.71 179
19922.04 198
19923.37 178
19924.71 200
19926.04 184
19927.38 192
19928.71 191
19930.04 190
19931.38 192
19932.71 212
19934.05 193
19935.38 184
19936.71 193
19938.05 201
19939.38 193
19940.72 194
19942.05 172
19943.39 195
19944.72 204
19946.06 197
19947.39 200
19948.72 204
19950.06 185
19951.39 188
19952.73 204
19954.06 195
19955.40 182
19956.73 198
19958.07 204
19959.40 193
19960.74 177
19962.07 204
19963.41 204
19964.74 196
19966.08 172
19967.41 175
19968.75 186
19970.08 204
19971.42 188
19972.76 193
19974.09 220
19975.43 173
19976.76 177
19978.10 198
19979.43 178
19980.77 194
19982.10 173
19983.44 187
19984.78 182
19986.11 188
19987.45 195
19988.78 206
19990.12 194
19991.46 195
19992.79 185
19994.13 187
19995.46 190
19996.80 202
19998.14 183
19999.47 201
20000.81 189
20002.15 205
20003.48 184
20004.82 180
20006.16 189
20007.49 207
20008.83 189
20010.17 199
20011.50 209
20012.84 208
20014.18 210
20015.51 159
20016.85 203
20018.19 203
20019.52 183
20020.86 190
20022.20 187
20023.53 203
20024.87 179
20026.21 200
20027.55 191
20028.88 177
20030.22 183
20031.56 191
20032.90 195
20034.23 211
20035.57 196
20036.91 199
20038.25 192
20039.58 199
20040.92 199
20042.26 200
20043.60 182
20044.93 176
20046.27 186
20047.61 178
20048.95 194
20050.29 190
20051.62 185
20052.96 196
20054.30 193
20055.64 209
20056.98 201
20058.32 207
20059.65 189
20060.99 202
20062.33 202
20063.67 192
20065.01 198
20066.35 214
20067.68 200
20069.02 205
20070.36 188
20071.70 187
20073.04 191
20074.38 193
20075.72 194
20077.06 183
20078.40 184
20079.73 199
20081.07 190
20082.41 220
20083.75 211
20085.09 222
20086.43 216
20087.77 194
20089.11 189
20090.45 202
20091.79 188
20093.13 181
20094.47 179
20095.81 206
20097.15 197
20098.48 205
20099.82 211
20101.16 203
20102.50 195
20103.84 203
20105.18 201
20106.52 200
20107.86 204
20109.20 208
20110.54 183
20111.88 197
20113.22 181
20114.56 196
20115.90 193
20117.24 204
20118.58 214
20119.93 191
20121.27 198
20122.61 200
20123.95 209
20125.29 205
20126.63 207
20127.97 206
20129.31 202
20130.65 183
20131.99 182
20133.33 192
20134.67 202
20136.01 185
