# Supplementary material for: MALDI-TOF MS typing enables the classification of brewing yeasts of the genus Saccharomyces to major beer styles
Source: PLoS One. 2017 Aug 9;12(8):e0181694. doi: 10.1371/journal.pone.0181694 (PMC5549903; doi:10.1371/journal.pone.0181694)
Supplement: S6 File — The directory includes 90 raw files and was zipped to “.zip”; the folder has three strains with 30 spectra per strain; S1 Text explains the raw files with an example and Table 1 represents the yeast strains used within the experiment. (ZIP) [file pone.0181694.s009.zip › 16-18/30277-59-Lag-Lag-Lag-YPG-18h-E-E_2016-09-27_9_0_A9_1.dat]

1999.34 941
1999.77 899
2000.19 898
2000.61 885
2001.03 889
2001.45 915
2001.88 894
2002.30 939
2002.72 866
2003.14 853
2003.56 847
2003.99 824
2004.41 828
2004.83 808
2005.25 779
2005.68 880
2006.10 871
2006.52 837
2006.94 848
2007.37 840
2007.79 866
2008.21 880
2008.64 814
2009.06 857
2009.48 834
2009.90 835
2010.33 838
2010.75 810
2011.17 800
2011.60 799
2012.02 828
2012.44 795
2012.87 813
2013.29 808
2013.71 859
2014.14 763
2014.56 779
2014.98 790
2015.41 767
2015.83 822
2016.25 823
2016.68 803
2017.10 811
2017.53 839
2017.95 792
2018.37 859
2018.80 923
2019.22 915
2019.65 908
2020.07 892
2020.49 894
2020.92 864
2021.34 886
2021.77 943
2022.19 923
2022.61 843
2023.04 894
2023.46 930
2023.89 929
2024.31 917
2024.74 851
2025.16 825
2025.59 841
2026.01 920
2026.44 829
2026.86 866
2027.29 828
2027.71 775
2028.14 844
2028.56 845
2028.98 807
2029.41 847
2029.84 871
2030.26 843
2030.69 782
2031.11 852
2031.54 823
2031.96 829
2032.39 854
2032.81 862
2033.24 902
2033.66 897
2034.09 867
2034.51 890
2034.94 844
2035.37 893
2035.79 851
2036.22 840
2036.64 893
2037.07 865
2037.49 943
2037.92 938
2038.35 828
2038.77 888
2039.20 926
2039.62 898
2040.05 920
2040.48 864
2040.90 858
2041.33 865
2041.76 878
2042.18 873
2042.61 877
2043.03 895
2043.46 831
2043.89 815
2044.31 809
2044.74 882
2045.17 848
2045.59 831
2046.02 823
2046.45 817
2046.87 837
2047.30 825
2047.73 849
2048.16 859
2048.58 859
2049.01 851
2049.44 823
2049.86 861
2050.29 807
2050.72 812
2051.15 809
2051.57 759
2052.00 789
2052.43 751
2052.86 734
2053.28 759
2053.71 847
2054.14 777
2054.57 825
2054.99 802
2055.42 828
2055.85 837
2056.28 881
2056.70 946
2057.13 924
2057.56 898
2057.99 947
2058.42 922
2058.84 976
2059.27 850
2059.70 891
2060.13 883
2060.56 852
2060.99 862
2061.41 953
2061.84 913
2062.27 924
2062.70 824
2063.13 930
2063.56 973
2063.99 922
2064.41 982
2064.84 976
2065.27 1021
2065.70 1037
2066.13 1078
2066.56 1107
2066.99 1080
2067.42 996
2067.85 969
2068.27 908
2068.70 928
2069.13 962
2069.56 897
2069.99 843
2070.42 861
2070.85 840
2071.28 861
2071.71 873
2072.14 867
2072.57 845
2073.00 846
2073.43 896
2073.86 827
2074.29 851
2074.72 922
2075.15 954
2075.58 956
2076.01 976
2076.44 940
2076.87 991
2077.30 918
2077.73 904
2078.16 934
2078.59 904
2079.02 931
2079.45 963
2079.88 892
2080.31 890
2080.74 828
2081.17 864
2081.60 873
2082.03 874
2082.46 814
2082.89 864
2083.32 886
2083.75 920
2084.18 872
2084.61 822
2085.04 888
2085.47 885
2085.90 836
2086.34 819
2086.77 871
2087.20 903
2087.63 891
2088.06 840
2088.49 814
2088.92 803
2089.35 836
2089.79 823
2090.22 803
2090.65 735
2091.08 761
2091.51 771
2091.94 753
2092.37 726
2092.81 763
2093.24 835
2093.67 822
2094.10 742
2094.53 775
2094.96 801
2095.40 799
2095.83 798
2096.26 838
2096.69 758
2097.12 727
2097.56 723
2097.99 773
2098.42 750
2098.85 705
2099.29 764
2099.72 730
2100.15 780
2100.58 723
2101.01 724
2101.45 723
2101.88 723
2102.31 722
2102.75 761
2103.18 744
2103.61 833
2104.04 778
2104.48 825
2104.91 756
2105.34 773
2105.77 767
2106.21 801
2106.64 873
2107.07 912
2107.51 865
2107.94 871
2108.37 846
2108.81 852
2109.24 846
2109.67 886
2110.11 799
2110.54 794
2110.97 847
2111.41 864
2111.84 863
2112.27 829
2112.71 830
2113.14 798
2113.58 711
2114.01 751
2114.44 771
2114.88 833
2115.31 765
2115.75 775
2116.18 745
2116.61 723
2117.05 737
2117.48 786
2117.92 726
2118.35 737
2118.78 749
2119.22 775
2119.65 777
2120.09 741
2120.52 699
2120.96 709
2121.39 808
2121.83 779
2122.26 814
2122.69 831
2123.13 889
2123.56 807
2124.00 903
2124.43 853
2124.87 852
2125.30 911
2125.74 833
2126.17 815
2126.61 782
2127.04 769
2127.48 829
2127.91 872
2128.35 844
2128.79 804
2129.22 799
2129.66 778
2130.09 774
2130.53 794
2130.96 786
2131.40 845
2131.83 894
2132.27 873
2132.70 810
2133.14 815
2133.58 817
2134.01 864
2134.45 853
2134.88 802
2135.32 890
2135.76 923
2136.19 855
2136.63 827
2137.06 896
2137.50 896
2137.94 928
2138.37 858
2138.81 860
2139.25 828
2139.68 834
2140.12 844
2140.56 872
2140.99 855
2141.43 824
2141.87 779
2142.30 785
2142.74 763
2143.18 723
2143.61 746
2144.05 788
2144.49 785
2144.92 884
2145.36 852
2145.80 750
2146.23 779
2146.67 829
2147.11 853
2147.55 852
2147.98 832
2148.42 939
2148.86 961
2149.30 929
2149.73 1050
2150.17 1014
2150.61 1073
2151.05 1045
2151.48 952
2151.92 980
2152.36 1006
2152.80 940
2153.23 839
2153.67 819
2154.11 977
2154.55 902
2154.99 963
2155.42 928
2155.86 939
2156.30 895
2156.74 949
2157.18 872
2157.61 848
2158.05 943
2158.49 932
2158.93 958
2159.37 954
2159.81 903
2160.24 938
2160.68 838
2161.12 864
2161.56 894
2162.00 865
2162.44 845
2162.88 892
2163.32 881
2163.75 905
2164.19 837
2164.63 912
2165.07 950
2165.51 949
2165.95 959
2166.39 930
2166.83 931
2167.27 896
2167.71 885
2168.15 863
2168.59 891
2169.02 890
2169.46 872
2169.90 882
2170.34 865
2170.78 904
2171.22 865
2171.66 873
2172.10 900
2172.54 884
2172.98 914
2173.42 908
2173.86 877
2174.30 952
2174.74 880
2175.18 852
2175.62 929
2176.06 910
2176.50 925
2176.94 970
2177.38 1014
2177.82 930
2178.26 913
2178.70 960
2179.14 971
2179.58 990
2180.02 935
2180.47 929
2180.91 926
2181.35 885
2181.79 892
2182.23 858
2182.67 855
2183.11 859
2183.55 846
2183.99 829
2184.43 846
2184.87 852
2185.31 865
2185.76 856
2186.20 837
2186.64 858
2187.08 872
2187.52 851
2187.96 872
2188.40 839
2188.84 863
2189.29 948
2189.73 999
2190.17 1013
2190.61 928
2191.05 864
2191.49 931
2191.94 907
2192.38 919
2192.82 935
2193.26 1018
2193.70 997
2194.14 1020
2194.59 1017
2195.03 1018
2195.47 1086
2195.91 1033
2196.36 994
2196.80 1035
2197.24 1004
2197.68 1065
2198.12 965
2198.57 941
2199.01 939
2199.45 991
2199.89 989
2200.34 938
2200.78 886
2201.22 892
2201.66 887
2202.11 876
2202.55 927
2202.99 895
2203.44 955
2203.88 945
2204.32 960
2204.76 997
2205.21 916
2205.65 912
2206.09 867
2206.54 867
2206.98 904
2207.42 949
2207.87 989
2208.31 931
2208.75 930
2209.20 947
2209.64 1038
2210.08 976
2210.53 1080
2210.97 923
2211.42 923
2211.86 958
2212.30 911
2212.75 926
2213.19 907
2213.63 946
2214.08 916
2214.52 914
2214.97 881
2215.41 873
2215.85 852
2216.30 900
2216.74 844
2217.19 824
2217.63 894
2218.08 817
2218.52 867
2218.97 920
2219.41 940
2219.85 885
2220.30 915
2220.74 922
2221.19 877
2221.63 915
2222.08 1007
2222.52 956
2222.97 1016
2223.41 933
2223.86 962
2224.30 974
2224.75 983
2225.19 1085
2225.64 1119
2226.08 1055
2226.53 1030
2226.97 1024
2227.42 1030
2227.86 1086
2228.31 1063
2228.75 1079
2229.20 1026
2229.65 1035
2230.09 1180
2230.54 1142
2230.98 1188
2231.43 1155
2231.87 1158
2232.32 1168
2232.76 1224
2233.21 1269
2233.66 1267
2234.10 1348
2234.55 1251
2234.99 1226
2235.44 1244
2235.89 1222
2236.33 1156
2236.78 1068
2237.23 1105
2237.67 1033
2238.12 984
2238.56 1026
2239.01 928
2239.46 879
2239.90 899
2240.35 872
2240.80 806
2241.24 842
2241.69 841
2242.14 844
2242.58 870
2243.03 779
2243.48 855
2243.93 777
2244.37 773
2244.82 718
2245.27 732
2245.71 766
2246.16 781
2246.61 740
2247.05 747
2247.50 791
2247.95 837
2248.40 821
2248.84 859
2249.29 863
2249.74 824
2250.19 900
2250.63 890
2251.08 855
2251.53 868
2251.98 899
2252.43 938
2252.87 954
2253.32 900
2253.77 947
2254.22 914
2254.66 890
2255.11 874
2255.56 806
2256.01 762
2256.46 801
2256.91 794
2257.35 844
2257.80 714
2258.25 759
2258.70 787
2259.15 789
2259.60 809
2260.04 759
2260.49 811
2260.94 783
2261.39 809
2261.84 808
2262.29 826
2262.74 839
2263.19 857
2263.63 864
2264.08 942
2264.53 861
2264.98 865
2265.43 800
2265.88 858
2266.33 847
2266.78 823
2267.23 850
2267.68 898
2268.13 899
2268.58 994
2269.02 1047
2269.47 1104
2269.92 1207
2270.37 1306
2270.82 1253
2271.27 1208
2271.72 1186
2272.17 1183
2272.62 1154
2273.07 1164
2273.52 1165
2273.97 1155
2274.42 1129
2274.87 1114
2275.32 1019
2275.77 1033
2276.22 1088
2276.67 1012
2277.12 957
2277.57 998
2278.02 1024
2278.47 919
2278.92 892
2279.37 888
2279.82 841
2280.27 792
2280.73 827
2281.18 860
2281.63 864
2282.08 836
2282.53 805
2282.98 830
2283.43 831
2283.88 802
2284.33 845
2284.78 839
2285.23 884
2285.68 856
2286.14 830
2286.59 816
2287.04 838
2287.49 899
2287.94 907
2288.39 916
2288.84 898
2289.30 991
2289.75 1056
2290.20 1057
2290.65 989
2291.10 1052
2291.55 1139
2292.00 1185
2292.46 1158
2292.91 1171
2293.36 1238
2293.81 1166
2294.26 1217
2294.72 1270
2295.17 1192
2295.62 1244
2296.07 1205
2296.52 1066
2296.98 1035
2297.43 1064
2297.88 1018
2298.33 973
2298.79 927
2299.24 917
2299.69 889
2300.14 885
2300.60 838
2301.05 878
2301.50 863
2301.95 774
2302.41 788
2302.86 821
2303.31 879
2303.76 866
2304.22 834
2304.67 838
2305.12 819
2305.58 788
2306.03 797
2306.48 787
2306.94 838
2307.39 859
2307.84 808
2308.30 866
2308.75 869
2309.20 958
2309.66 982
2310.11 1069
2310.56 1069
2311.02 992
2311.47 1002
2311.92 1027
2312.38 953
2312.83 952
2313.28 975
2313.74 998
2314.19 952
2314.65 971
2315.10 886
2315.55 944
2316.01 950
2316.46 944
2316.92 887
2317.37 949
2317.83 955
2318.28 1065
2318.73 1053
2319.19 1027
2319.64 1048
2320.10 1055
2320.55 1046
2321.01 1076
2321.46 1052
2321.92 969
2322.37 971
2322.82 1001
2323.28 1085
2323.73 1132
2324.19 1042
2324.64 1138
2325.10 1275
2325.55 1245
2326.01 1251
2326.46 1207
2326.92 1055
2327.37 1156
2327.83 1101
2328.29 1071
2328.74 949
2329.20 1010
2329.65 1035
2330.11 924
2330.56 883
2331.02 850
2331.47 893
2331.93 868
2332.38 929
2332.84 975
2333.30 912
2333.75 877
2334.21 894
2334.66 935
2335.12 843
2335.58 879
2336.03 869
2336.49 819
2336.94 870
2337.40 910
2337.86 931
2338.31 814
2338.77 819
2339.22 817
2339.68 846
2340.14 818
2340.59 844
2341.05 855
2341.51 848
2341.96 830
2342.42 828
2342.88 820
2343.33 782
2343.79 826
2344.25 853
2344.70 898
2345.16 854
2345.62 958
2346.08 911
2346.53 891
2346.99 884
2347.45 938
2347.90 988
2348.36 883
2348.82 926
2349.28 950
2349.73 903
2350.19 938
2350.65 879
2351.11 859
2351.56 994
2352.02 947
2352.48 860
2352.94 861
2353.39 907
2353.85 837
2354.31 860
2354.77 780
2355.22 820
2355.68 863
2356.14 796
2356.60 837
2357.06 843
2357.51 840
2357.97 862
2358.43 922
2358.89 913
2359.35 914
2359.81 901
2360.26 943
2360.72 916
2361.18 993
2361.64 896
2362.10 926
2362.56 950
2363.02 986
2363.47 977
2363.93 1003
2364.39 1033
2364.85 1022
2365.31 1105
2365.77 1023
2366.23 1046
2366.69 1027
2367.15 1015
2367.60 1075
2368.06 1079
2368.52 1059
2368.98 1018
2369.44 959
2369.90 963
2370.36 962
2370.82 984
2371.28 922
2371.74 911
2372.20 877
2372.66 890
2373.12 820
2373.58 846
2374.04 838
2374.50 879
2374.96 909
2375.42 865
2375.88 848
2376.34 845
2376.80 853
2377.26 863
2377.72 936
2378.18 876
2378.64 871
2379.10 847
2379.56 843
2380.02 847
2380.48 840
2380.94 882
2381.40 837
2381.86 835
2382.32 858
2382.78 843
2383.24 770
2383.70 844
2384.16 823
2384.62 827
2385.08 890
2385.54 844
2386.00 821
2386.47 764
2386.93 841
2387.39 895
2387.85 838
2388.31 845
2388.77 858
2389.23 786
2389.69 835
2390.15 879
2390.62 885
2391.08 902
2391.54 840
2392.00 839
2392.46 914
2392.92 874
2393.38 816
2393.85 837
2394.31 848
2394.77 894
2395.23 900
2395.69 919
2396.16 896
2396.62 834
2397.08 874
2397.54 918
2398.00 939
2398.47 933
2398.93 863
2399.39 883
2399.85 913
2400.31 853
2400.78 878
2401.24 865
2401.70 857
2402.16 856
2402.63 834
2403.09 738
2403.55 765
2404.01 798
2404.48 818
2404.94 853
2405.40 815
2405.86 884
2406.33 874
2406.79 876
2407.25 844
2407.72 830
2408.18 856
2408.64 865
2409.11 762
2409.57 821
2410.03 835
2410.49 805
2410.96 764
2411.42 751
2411.88 848
2412.35 768
2412.81 707
2413.28 713
2413.74 758
2414.20 791
2414.67 764
2415.13 826
2415.59 813
2416.06 819
2416.52 885
2416.98 843
2417.45 887
2417.91 860
2418.38 863
2418.84 887
2419.30 861
2419.77 822
2420.23 834
2420.70 831
2421.16 891
2421.63 828
2422.09 905
2422.55 877
2423.02 852
2423.48 864
2423.95 890
2424.41 827
2424.88 882
2425.34 920
2425.81 851
2426.27 898
2426.74 890
2427.20 833
2427.67 815
2428.13 830
2428.60 812
2429.06 783
2429.53 827
2429.99 717
2430.46 735
2430.92 813
2431.39 733
2431.85 681
2432.32 738
2432.78 787
2433.25 784
2433.71 786
2434.18 829
2434.64 796
2435.11 801
2435.58 757
2436.04 813
2436.51 779
2436.97 796
2437.44 789
2437.90 855
2438.37 830
2438.84 791
2439.30 822
2439.77 805
2440.23 829
2440.70 834
2441.17 891
2441.63 918
2442.10 830
2442.57 866
2443.03 850
2443.50 854
2443.96 868
2444.43 826
2444.90 831
2445.36 856
2445.83 879
2446.30 835
2446.76 796
2447.23 804
2447.70 759
2448.16 790
2448.63 839
2449.10 831
2449.57 839
2450.03 801
2450.50 853
2450.97 876
2451.43 859
2451.90 869
2452.37 739
2452.84 767
2453.30 751
2453.77 805
2454.24 799
2454.71 828
2455.17 820
2455.64 835
2456.11 787
2456.58 750
2457.04 796
2457.51 811
2457.98 788
2458.45 771
2458.91 826
2459.38 792
2459.85 784
2460.32 820
2460.79 712
2461.25 763
2461.72 755
2462.19 739
2462.66 724
2463.13 735
2463.60 768
2464.06 755
2464.53 738
2465.00 764
2465.47 783
2465.94 780
2466.41 843
2466.87 833
2467.34 782
2467.81 816
2468.28 821
2468.75 793
2469.22 805
2469.69 791
2470.16 825
2470.63 792
2471.09 753
2471.56 767
2472.03 810
2472.50 785
2472.97 787
2473.44 674
2473.91 739
2474.38 768
2474.85 779
2475.32 768
2475.79 786
2476.26 763
2476.73 740
2477.20 758
2477.67 825
2478.14 848
2478.60 848
2479.07 798
2479.54 857
2480.01 786
2480.48 781
2480.95 778
2481.42 731
2481.89 707
2482.36 736
2482.83 763
2483.30 788
2483.77 764
2484.25 727
2484.72 726
2485.19 734
2485.66 774
2486.13 878
2486.60 849
2487.07 800
2487.54 799
2488.01 860
2488.48 910
2488.95 880
2489.42 850
2489.89 858
2490.36 794
2490.83 835
2491.30 779
2491.78 847
2492.25 841
2492.72 838
2493.19 961
2493.66 868
2494.13 885
2494.60 828
2495.07 841
2495.55 901
2496.02 899
2496.49 892
2496.96 844
2497.43 937
2497.90 909
2498.37 829
2498.85 805
2499.32 859
2499.79 805
2500.26 761
2500.73 781
2501.20 834
2501.68 823
2502.15 831
2502.62 751
2503.09 720
2503.56 782
2504.04 828
2504.51 765
2504.98 712
2505.45 765
2505.93 785
2506.40 842
2506.87 769
2507.34 748
2507.82 818
2508.29 856
2508.76 905
2509.23 885
2509.71 890
2510.18 1021
2510.65 972
2511.12 1064
2511.60 1041
2512.07 1064
2512.54 1041
2513.02 1084
2513.49 1099
2513.96 1151
2514.44 1112
2514.91 1072
2515.38 1049
2515.85 1021
2516.33 1041
2516.80 982
2517.27 960
2517.75 945
2518.22 884
2518.70 898
2519.17 918
2519.64 932
2520.12 889
2520.59 915
2521.06 946
2521.54 955
2522.01 927
2522.49 915
2522.96 879
2523.43 956
2523.91 890
2524.38 836
2524.86 853
2525.33 868
2525.80 750
2526.28 738
2526.75 743
2527.23 772
2527.70 790
2528.18 802
2528.65 849
2529.12 790
2529.60 870
2530.07 894
2530.55 845
2531.02 856
2531.50 846
2531.97 839
2532.45 871
2532.92 883
2533.40 863
2533.87 894
2534.35 861
2534.82 897
2535.30 857
2535.77 892
2536.25 948
2536.72 967
2537.20 905
2537.67 890
2538.15 914
2538.62 920
2539.10 851
2539.57 838
2540.05 810
2540.53 855
2541.00 947
2541.48 914
2541.95 875
2542.43 874
2542.90 925
2543.38 876
2543.86 885
2544.33 886
2544.81 808
2545.28 804
2545.76 836
2546.24 918
2546.71 911
2547.19 896
2547.66 956
2548.14 959
2548.62 942
2549.09 1025
2549.57 1122
2550.05 1055
2550.52 1101
2551.00 1078
2551.48 1133
2551.95 1121
2552.43 1142
2552.91 1119
2553.38 1096
2553.86 1025
2554.34 968
2554.81 1023
2555.29 948
2555.77 1030
2556.24 922
2556.72 911
2557.20 869
2557.68 845
2558.15 910
2558.63 923
2559.11 902
2559.58 864
2560.06 911
2560.54 846
2561.02 797
2561.49 803
2561.97 762
2562.45 746
2562.93 761
2563.41 831
2563.88 816
2564.36 786
2564.84 830
2565.32 755
2565.79 786
2566.27 730
2566.75 764
2567.23 773
2567.71 849
2568.18 760
2568.66 751
2569.14 816
2569.62 802
2570.10 808
2570.58 758
2571.05 750
2571.53 723
2572.01 734
2572.49 709
2572.97 750
2573.45 788
2573.93 808
2574.40 807
2574.88 723
2575.36 753
2575.84 796
2576.32 781
2576.80 834
2577.28 813
2577.76 792
2578.24 873
2578.72 822
2579.19 779
2579.67 811
2580.15 840
2580.63 781
2581.11 811
2581.59 764
2582.07 797
2582.55 836
2583.03 828
2583.51 759
2583.99 758
2584.47 807
2584.95 821
2585.43 782
2585.91 770
2586.39 779
2586.87 860
2587.35 816
2587.83 800
2588.31 770
2588.79 718
2589.27 766
2589.75 781
2590.23 825
2590.71 811
2591.19 766
2591.67 824
2592.15 789
2592.63 753
2593.11 717
2593.59 746
2594.07 748
2594.55 744
2595.03 751
2595.51 793
2595.99 775
2596.47 680
2596.96 688
2597.44 765
2597.92 716
2598.40 791
2598.88 748
2599.36 721
2599.84 716
2600.32 713
2600.80 699
2601.28 694
2601.77 745
2602.25 738
2602.73 755
2603.21 749
2603.69 791
2604.17 778
2604.65 805
2605.14 892
2605.62 871
2606.10 836
2606.58 842
2607.06 908
2607.54 863
2608.03 875
2608.51 848
2608.99 870
2609.47 871
2609.95 834
2610.44 838
2610.92 786
2611.40 793
2611.88 807
2612.37 747
2612.85 763
2613.33 810
2613.81 813
2614.29 817
2614.78 778
2615.26 815
2615.74 780
2616.22 838
2616.71 788
2617.19 854
2617.67 818
2618.16 814
2618.64 880
2619.12 839
2619.60 889
2620.09 869
2620.57 912
2621.05 857
2621.54 836
2622.02 866
2622.50 907
2622.99 848
2623.47 901
2623.95 868
2624.44 848
2624.92 846
2625.40 828
2625.89 853
2626.37 842
2626.85 853
2627.34 852
2627.82 901
2628.30 932
2628.79 827
2629.27 781
2629.76 839
2630.24 900
2630.72 845
2631.21 944
2631.69 894
2632.18 904
2632.66 910
2633.14 803
2633.63 880
2634.11 803
2634.60 798
2635.08 861
2635.57 860
2636.05 862
2636.53 823
2637.02 817
2637.50 841
2637.99 774
2638.47 808
2638.96 811
2639.44 823
2639.93 814
2640.41 857
2640.90 890
2641.38 827
2641.87 834
2642.35 845
2642.84 814
2643.32 841
2643.81 781
2644.29 766
2644.78 797
2645.26 824
2645.75 798
2646.23 816
2646.72 751
2647.20 741
2647.69 758
2648.18 822
2648.66 826
2649.15 805
2649.63 762
2650.12 782
2650.60 825
2651.09 764
2651.58 826
2652.06 811
2652.55 885
2653.03 863
2653.52 888
2654.01 770
2654.49 829
2654.98 858
2655.46 840
2655.95 886
2656.44 884
2656.92 907
2657.41 934
2657.90 890
2658.38 873
2658.87 836
2659.36 846
2659.84 806
2660.33 823
2660.82 848
2661.30 750
2661.79 781
2662.28 787
2662.76 788
2663.25 772
2663.74 809
2664.22 847
2664.71 833
2665.20 777
2665.68 792
2666.17 801
2666.66 783
2667.15 778
2667.63 798
2668.12 798
2668.61 802
2669.10 846
2669.58 813
2670.07 779
2670.56 829
2671.05 773
2671.53 884
2672.02 941
2672.51 902
2673.00 830
2673.48 882
2673.97 969
2674.46 843
2674.95 862
2675.44 891
2675.92 942
2676.41 884
2676.90 862
2677.39 938
2677.88 865
2678.37 819
2678.85 793
2679.34 895
2679.83 820
2680.32 809
2680.81 764
2681.30 783
2681.79 808
2682.27 766
2682.76 806
2683.25 801
2683.74 816
2684.23 799
2684.72 721
2685.21 749
2685.70 750
2686.18 805
2686.67 784
2687.16 722
2687.65 728
2688.14 784
2688.63 801
2689.12 835
2689.61 792
2690.10 812
2690.59 809
2691.08 873
2691.57 864
2692.06 868
2692.55 873
2693.04 904
2693.53 867
2694.02 802
2694.51 855
2694.99 856
2695.48 828
2695.97 831
2696.46 880
2696.95 833
2697.44 931
2697.93 840
2698.42 819
2698.92 839
2699.41 824
2699.90 792
2700.39 801
2700.88 803
2701.37 759
2701.86 773
2702.35 834
2702.84 808
2703.33 831
2703.82 837
2704.31 838
2704.80 816
2705.29 816
2705.78 816
2706.27 874
2706.76 821
2707.25 809
2707.75 803
2708.24 878
2708.73 814
2709.22 830
2709.71 782
2710.20 781
2710.69 773
2711.18 787
2711.68 861
2712.17 824
2712.66 802
2713.15 833
2713.64 819
2714.13 808
2714.62 803
2715.12 798
2715.61 752
2716.10 726
2716.59 780
2717.08 772
2717.57 763
2718.07 809
2718.56 791
2719.05 795
2719.54 762
2720.03 730
2720.53 829
2721.02 829
2721.51 857
2722.00 854
2722.50 834
2722.99 901
2723.48 887
2723.97 865
2724.47 846
2724.96 806
2725.45 825
2725.94 815
2726.44 813
2726.93 833
2727.42 816
2727.91 833
2728.41 845
2728.90 805
2729.39 789
2729.89 783
2730.38 915
2730.87 847
2731.37 850
2731.86 854
2732.35 853
2732.84 799
2733.34 856
2733.83 858
2734.32 880
2734.82 859
2735.31 848
2735.81 870
2736.30 925
2736.79 925
2737.29 864
2737.78 935
2738.27 938
2738.77 914
2739.26 959
2739.75 949
2740.25 919
2740.74 839
2741.24 876
2741.73 849
2742.22 874
2742.72 787
2743.21 820
2743.71 753
2744.20 763
2744.70 819
2745.19 809
2745.68 803
2746.18 822
2746.67 866
2747.17 863
2747.66 808
2748.16 876
2748.65 808
2749.15 787
2749.64 782
2750.14 764
2750.63 780
2751.13 774
2751.62 797
2752.12 790
2752.61 779
2753.11 787
2753.60 786
2754.10 824
2754.59 796
2755.09 757
2755.58 856
2756.08 890
2756.57 895
2757.07 823
2757.56 867
2758.06 858
2758.56 923
2759.05 854
2759.55 840
2760.04 864
2760.54 819
2761.03 825
2761.53 859
2762.03 886
2762.52 876
2763.02 858
2763.51 893
2764.01 902
2764.51 833
2765.00 838
2765.50 817
2765.99 806
2766.49 821
2766.99 813
2767.48 782
2767.98 766
2768.48 821
2768.97 783
2769.47 795
2769.97 847
2770.46 788
2770.96 817
2771.46 800
2771.95 802
2772.45 854
2772.95 887
2773.44 845
2773.94 776
2774.44 735
2774.93 848
2775.43 827
2775.93 809
2776.43 778
2776.92 828
2777.42 842
2777.92 865
2778.41 869
2778.91 810
2779.41 900
2779.91 861
2780.40 834
2780.90 830
2781.40 814
2781.90 793
2782.39 748
2782.89 793
2783.39 851
2783.89 741
2784.39 771
2784.88 734
2785.38 719
2785.88 740
2786.38 799
2786.88 781
2787.37 758
2787.87 815
2788.37 836
2788.87 796
2789.37 790
2789.87 808
2790.36 792
2790.86 785
2791.36 798
2791.86 789
2792.36 824
2792.86 787
2793.36 759
2793.85 800
2794.35 853
2794.85 839
2795.35 862
2795.85 864
2796.35 868
2796.85 858
2797.35 879
2797.85 872
2798.34 868
2798.84 828
2799.34 842
2799.84 827
2800.34 822
2800.84 798
2801.34 778
2801.84 741
2802.34 788
2802.84 760
2803.34 731
2803.84 761
2804.34 727
2804.84 765
2805.34 807
2805.84 838
2806.34 784
2806.84 779
2807.34 760
2807.84 804
2808.34 784
2808.84 783
2809.34 816
2809.84 798
2810.34 828
2810.84 908
2811.34 900
2811.84 881
2812.34 928
2812.84 933
2813.34 929
2813.84 894
2814.34 908
2814.84 814
2815.34 860
2815.84 767
2816.34 817
2816.84 857
2817.34 782
2817.85 740
2818.35 774
2818.85 749
2819.35 759
2819.85 794
2820.35 783
2820.85 801
2821.35 812
2821.85 737
2822.35 773
2822.86 764
2823.36 806
2823.86 791
2824.36 766
2824.86 781
2825.36 694
2825.87 698
2826.37 780
2826.87 782
2827.37 748
2827.87 816
2828.37 752
2828.88 782
2829.38 771
2829.88 712
2830.38 720
2830.88 710
2831.39 740
2831.89 774
2832.39 771
2832.89 717
2833.39 668
2833.90 682
2834.40 787
2834.90 721
2835.40 747
2835.91 721
2836.41 739
2836.91 774
2837.41 757
2837.92 717
2838.42 767
2838.92 827
2839.42 794
2839.93 775
2840.43 764
2840.93 846
2841.44 800
2841.94 799
2842.44 759
2842.95 771
2843.45 720
2843.95 823
2844.45 734
2844.96 744
2845.46 881
2845.96 862
2846.47 807
2846.97 847
2847.48 870
2847.98 859
2848.48 912
2848.99 839
2849.49 788
2849.99 860
2850.50 828
2851.00 782
2851.50 852
2852.01 798
2852.51 741
2853.02 795
2853.52 768
2854.02 783
2854.53 820
2855.03 808
2855.54 790
2856.04 790
2856.55 758
2857.05 778
2857.55 862
2858.06 793
2858.56 791
2859.07 811
2859.57 836
2860.08 810
2860.58 792
2861.09 752
2861.59 769
2862.10 795
2862.60 810
2863.11 748
2863.61 795
2864.12 775
2864.62 817
2865.13 905
2865.63 821
2866.14 779
2866.64 818
2867.15 793
2867.65 886
2868.16 834
2868.66 776
2869.17 771
2869.67 847
2870.18 913
2870.68 883
2871.19 828
2871.69 848
2872.20 876
2872.71 895
2873.21 901
2873.72 949
2874.22 987
2874.73 920
2875.24 960
2875.74 959
2876.25 883
2876.75 852
2877.26 883
2877.77 845
2878.27 791
2878.78 745
2879.28 809
2879.79 821
2880.30 806
2880.80 814
2881.31 768
2881.82 793
2882.32 785
2882.83 786
2883.34 723
2883.84 761
2884.35 837
2884.86 906
2885.36 856
2885.87 855
2886.38 888
2886.88 895
2887.39 879
2887.90 913
2888.41 919
2888.91 918
2889.42 944
2889.93 948
2890.43 971
2890.94 1009
2891.45 932
2891.96 969
2892.46 1020
2892.97 1071
2893.48 1009
2893.99 944
2894.49 988
2895.00 1005
2895.51 970
2896.02 957
2896.53 950
2897.03 1016
2897.54 1052
2898.05 974
2898.56 934
2899.07 963
2899.57 994
2900.08 1031
2900.59 982
2901.10 953
2901.61 993
2902.11 955
2902.62 977
2903.13 884
2903.64 911
2904.15 1061
2904.66 997
2905.16 973
2905.67 1049
2906.18 1087
2906.69 1081
2907.20 1096
2907.71 1119
2908.22 1091
2908.73 1103
2909.24 1026
2909.74 972
2910.25 867
2910.76 863
2911.27 871
2911.78 950
2912.29 966
2912.80 946
2913.31 863
2913.82 850
2914.33 768
2914.84 771
2915.35 883
2915.86 881
2916.36 900
2916.87 904
2917.38 824
2917.89 867
2918.40 890
2918.91 919
2919.42 890
2919.93 926
2920.44 926
2920.95 908
2921.46 953
2921.97 945
2922.48 955
2922.99 935
2923.50 916
2924.01 888
2924.52 924
2925.03 946
2925.54 853
2926.05 894
2926.57 886
2927.08 865
2927.59 872
2928.10 873
2928.61 830
2929.12 769
2929.63 830
2930.14 850
2930.65 842
2931.16 878
2931.67 754
2932.18 747
2932.69 835
2933.20 886
2933.72 845
2934.23 816
2934.74 857
2935.25 872
2935.76 883
2936.27 908
2936.78 919
2937.29 904
2937.81 883
2938.32 943
2938.83 980
2939.34 986
2939.85 974
2940.36 943
2940.88 927
2941.39 1020
2941.90 981
2942.41 903
2942.92 923
2943.43 1011
2943.95 920
2944.46 943
2944.97 1000
2945.48 1022
2945.99 987
2946.51 932
2947.02 887
2947.53 895
2948.04 918
2948.56 890
2949.07 848
2949.58 798
2950.09 845
2950.61 886
2951.12 846
2951.63 831
2952.14 838
2952.66 801
2953.17 827
2953.68 841
2954.19 826
2954.71 922
2955.22 901
2955.73 831
2956.25 844
2956.76 854
2957.27 920
2957.79 916
2958.30 878
2958.81 890
2959.33 947
2959.84 916
2960.35 869
2960.87 935
2961.38 926
2961.89 912
2962.41 931
2962.92 906
2963.43 922
2963.95 964
2964.46 917
2964.97 933
2965.49 943
2966.00 951
2966.52 916
2967.03 941
2967.54 933
2968.06 944
2968.57 985
2969.09 942
2969.60 1031
2970.12 1052
2970.63 891
2971.14 948
2971.66 943
2972.17 995
2972.69 966
2973.20 879
2973.72 913
2974.23 921
2974.75 955
2975.26 964
2975.77 969
2976.29 917
2976.80 957
2977.32 939
2977.83 931
2978.35 934
2978.86 1055
2979.38 1042
2979.89 1057
2980.41 1006
2980.92 1036
2981.44 949
2981.95 980
2982.47 1048
2982.99 1096
2983.50 1071
2984.02 1112
2984.53 1119
2985.05 1185
2985.56 1184
2986.08 1176
2986.59 1336
2987.11 1249
2987.63 1272
2988.14 1211
2988.66 1250
2989.17 1295
2989.69 1136
2990.20 1147
2990.72 1216
2991.24 1153
2991.75 1272
2992.27 1235
2992.79 1207
2993.30 1294
2993.82 1230
2994.33 1196
2994.85 1319
2995.37 1341
2995.88 1401
2996.40 1378
2996.92 1527
2997.43 1496
2997.95 1430
2998.47 1537
2998.98 1460
2999.50 1593
3000.02 1760
3000.53 1679
3001.05 1677
3001.57 1848
3002.08 2009
3002.60 2176
3003.12 2572
3003.64 2802
3004.15 3049
3004.67 3539
3005.19 3887
3005.70 4178
3006.22 4270
3006.74 4293
3007.26 4202
3007.77 3801
3008.29 3477
3008.81 3069
3009.33 2922
3009.84 2473
3010.36 2194
3010.88 1994
3011.40 1759
3011.92 1687
3012.43 1582
3012.95 1422
3013.47 1373
3013.99 1287
3014.50 1270
3015.02 1350
3015.54 1310
3016.06 1252
3016.58 1275
3017.10 1285
3017.61 1247
3018.13 1169
3018.65 1260
3019.17 1229
3019.69 1196
3020.21 1153
3020.73 1194
3021.24 1192
3021.76 1167
3022.28 1227
3022.80 1239
3023.32 1284
3023.84 1237
3024.36 1256
3024.88 1237
3025.39 1204
3025.91 1188
3026.43 1170
3026.95 1204
3027.47 1197
3027.99 1117
3028.51 1073
3029.03 1123
3029.55 1092
3030.07 1051
3030.59 1073
3031.11 964
3031.63 957
3032.15 1051
3032.66 1141
3033.18 1103
3033.70 1160
3034.22 1089
3034.74 1060
3035.26 1035
3035.78 1089
3036.30 1147
3036.82 1113
3037.34 1044
3037.86 1105
3038.38 1059
3038.90 1045
3039.42 999
3039.94 1049
3040.46 1069
3040.98 1015
3041.51 1019
3042.03 1002
3042.55 1049
3043.07 1074
3043.59 1014
3044.11 1047
3044.63 1110
3045.15 1060
3045.67 958
3046.19 955
3046.71 1074
3047.23 1037
3047.75 1038
3048.27 997
3048.79 946
3049.32 1059
3049.84 1062
3050.36 1038
3050.88 996
3051.40 1025
3051.92 1013
3052.44 1018
3052.96 966
3053.49 985
3054.01 1030
3054.53 1031
3055.05 1031
3055.57 1014
3056.09 1014
3056.62 1111
3057.14 1134
3057.66 1190
3058.18 1104
3058.70 1078
3059.22 1121
3059.75 1134
3060.27 1103
3060.79 1067
3061.31 1159
3061.83 1149
3062.36 1147
3062.88 1097
3063.40 1078
3063.92 1193
3064.45 1194
3064.97 1178
3065.49 1153
3066.01 1164
3066.54 1266
3067.06 1259
3067.58 1350
3068.10 1407
3068.63 1318
3069.15 1317
3069.67 1403
3070.19 1312
3070.72 1339
3071.24 1273
3071.76 1275
3072.29 1237
3072.81 1268
3073.33 1225
3073.85 1309
3074.38 1242
3074.90 1220
3075.42 1258
3075.95 1261
3076.47 1318
3076.99 1314
3077.52 1437
3078.04 1420
3078.57 1567
3079.09 1611
3079.61 1715
3080.14 1685
3080.66 1730
3081.18 1789
3081.71 1681
3082.23 1664
3082.76 1848
3083.28 1776
3083.80 1757
3084.33 1702
3084.85 1618
3085.38 1698
3085.90 1686
3086.42 1595
3086.95 1748
3087.47 1741
3088.00 1876
3088.52 1988
3089.05 2183
3089.57 2412
3090.09 2507
3090.62 2615
3091.14 2916
3091.67 2816
3092.19 2644
3092.72 2820
3093.24 2473
3093.77 2346
3094.29 2372
3094.82 2290
3095.34 2250
3095.87 2275
3096.39 2152
3096.92 2226
3097.44 2276
3097.97 2338
3098.49 2303
3099.02 2397
3099.54 2535
3100.07 2580
3100.59 2866
3101.12 3205
3101.64 3657
3102.17 4266
3102.70 4855
3103.22 5464
3103.75 5623
3104.27 5741
3104.80 5740
3105.32 5596
3105.85 5122
3106.38 4601
3106.90 4289
3107.43 3621
3107.95 3078
3108.48 2808
3109.01 2491
3109.53 2312
3110.06 2110
3110.58 1893
3111.11 1811
3111.64 1639
3112.16 1572
3112.69 1583
3113.22 1489
3113.74 1472
3114.27 1476
3114.80 1474
3115.32 1432
3115.85 1418
3116.38 1338
3116.90 1409
3117.43 1336
3117.96 1306
3118.48 1271
3119.01 1281
3119.54 1285
3120.06 1293
3120.59 1319
3121.12 1361
3121.65 1335
3122.17 1425
3122.70 1481
3123.23 1476
3123.76 1397
3124.28 1365
3124.81 1315
3125.34 1303
3125.87 1363
3126.39 1329
3126.92 1305
3127.45 1283
3127.98 1191
3128.50 1190
3129.03 1186
3129.56 1156
3130.09 1223
3130.62 1222
3131.14 1123
3131.67 1116
3132.20 1153
3132.73 1120
3133.26 1055
3133.78 1030
3134.31 1112
3134.84 1079
3135.37 1086
3135.90 1119
3136.43 1094
3136.95 1105
3137.48 1006
3138.01 1043
3138.54 1017
3139.07 1034
3139.60 1048
3140.13 1110
3140.65 1055
3141.18 1076
3141.71 1037
3142.24 1047
3142.77 1046
3143.30 979
3143.83 1047
3144.36 1029
3144.89 1053
3145.42 1011
3145.94 964
3146.47 992
3147.00 1002
3147.53 935
3148.06 1045
3148.59 1050
3149.12 1069
3149.65 1095
3150.18 1146
3150.71 1049
3151.24 1009
3151.77 1072
3152.30 1027
3152.83 1042
3153.36 1054
3153.89 1078
3154.42 1058
3154.95 1076
3155.48 1024
3156.01 1057
3156.54 1068
3157.07 1033
3157.60 973
3158.13 981
3158.66 982
3159.19 979
3159.72 970
3160.25 981
3160.78 1001
3161.31 1061
3161.84 1010
3162.37 1043
3162.90 1047
3163.43 958
3163.97 968
3164.50 978
3165.03 974
3165.56 958
3166.09 939
3166.62 967
3167.15 978
3167.68 958
3168.21 957
3168.74 1022
3169.28 957
3169.81 940
3170.34 906
3170.87 960
3171.40 918
3171.93 1025
3172.46 914
3172.99 954
3173.53 999
3174.06 1014
3174.59 922
3175.12 1050
3175.65 1060
3176.18 1024
3176.72 982
3177.25 1026
3177.78 927
3178.31 915
3178.84 900
3179.38 929
3179.91 897
3180.44 917
3180.97 851
3181.50 912
3182.04 979
3182.57 899
3183.10 913
3183.63 865
3184.17 887
3184.70 917
3185.23 880
3185.76 922
3186.30 916
3186.83 919
3187.36 888
3187.89 916
3188.43 856
3188.96 911
3189.49 924
3190.03 930
3190.56 945
3191.09 876
3191.63 851
3192.16 906
3192.69 948
3193.22 972
3193.76 976
3194.29 964
3194.82 913
3195.36 944
3195.89 977
3196.43 1017
3196.96 966
3197.49 961
3198.03 1032
3198.56 997
3199.09 1032
3199.63 1035
3200.16 1042
3200.69 1042
3201.23 1012
3201.76 990
3202.30 1033
3202.83 975
3203.36 1083
3203.90 1022
3204.43 1019
3204.97 1092
3205.50 1037
3206.04 1030
3206.57 1057
3207.10 1071
3207.64 1183
3208.17 1259
3208.71 1284
3209.24 1355
3209.78 1432
3210.31 1384
3210.85 1455
3211.38 1498
3211.91 1556
3212.45 1595
3212.98 1520
3213.52 1409
3214.05 1375
3214.59 1354
3215.12 1359
3215.66 1240
3216.19 1171
3216.73 1200
3217.26 1094
3217.80 1017
3218.34 1009
3218.87 988
3219.41 953
3219.94 1010
3220.48 1021
3221.01 1100
3221.55 1091
3222.08 999
3222.62 1069
3223.15 1145
3223.69 1150
3224.23 1160
3224.76 1221
3225.30 1304
3225.83 1269
3226.37 1246
3226.91 1247
3227.44 1270
3227.98 1231
3228.51 1145
3229.05 1140
3229.59 1197
3230.12 1165
3230.66 1184
3231.20 1142
3231.73 1156
3232.27 1121
3232.81 1211
3233.34 1195
3233.88 1207
3234.41 1231
3234.95 1216
3235.49 1271
3236.02 1308
3236.56 1298
3237.10 1370
3237.64 1378
3238.17 1401
3238.71 1450
3239.25 1429
3239.78 1480
3240.32 1442
3240.86 1381
3241.39 1489
3241.93 1439
3242.47 1386
3243.01 1416
3243.54 1387
3244.08 1368
3244.62 1393
3245.16 1389
3245.69 1438
3246.23 1497
3246.77 1417
3247.31 1470
3247.84 1614
3248.38 1581
3248.92 1561
3249.46 1763
3250.00 1875
3250.53 2006
3251.07 2299
3251.61 2776
3252.15 2839
3252.69 3227
3253.22 3755
3253.76 4039
3254.30 4109
3254.84 4235
3255.38 4182
3255.92 3968
3256.45 3455
3256.99 3196
3257.53 2990
3258.07 2524
3258.61 2458
3259.15 2327
3259.69 2168
3260.23 2004
3260.76 2058
3261.30 2138
3261.84 2247
3262.38 2281
3262.92 2248
3263.46 2376
3264.00 2320
3264.54 2432
3265.08 2526
3265.62 2534
3266.15 2508
3266.69 2595
3267.23 2597
3267.77 2516
3268.31 2401
3268.85 2330
3269.39 2337
3269.93 2232
3270.47 2041
3271.01 1954
3271.55 1868
3272.09 1851
3272.63 1744
3273.17 1769
3273.71 1722
3274.25 1598
3274.79 1494
3275.33 1499
3275.87 1517
3276.41 1606
3276.95 1601
3277.49 1532
3278.03 1563
3278.57 1433
3279.11 1496
3279.65 1538
3280.19 1572
3280.73 1551
3281.27 1535
3281.81 1568
3282.35 1547
3282.89 1541
3283.43 1459
3283.97 1517
3284.52 1557
3285.06 1502
3285.60 1502
3286.14 1484
3286.68 1535
3287.22 1547
3287.76 1464
3288.30 1550
3288.84 1547
3289.38 1551
3289.93 1571
3290.47 1679
3291.01 1743
3291.55 1722
3292.09 1790
3292.63 1829
3293.17 2014
3293.72 2203
3294.26 2381
3294.80 2539
3295.34 2625
3295.88 2697
3296.42 2947
3296.97 3115
3297.51 3056
3298.05 2991
3298.59 2927
3299.13 2797
3299.68 2643
3300.22 2515
3300.76 2305
3301.30 2120
3301.84 2066
3302.39 2101
3302.93 1975
3303.47 1760
3304.01 1777
3304.56 1787
3305.10 1688
3305.64 1688
3306.18 1592
3306.73 1624
3307.27 1714
3307.81 1725
3308.35 1762
3308.90 1855
3309.44 1835
3309.98 1888
3310.52 1969
3311.07 2045
3311.61 2037
3312.15 1978
3312.70 1937
3313.24 1935
3313.78 1931
3314.33 1938
3314.87 2024
3315.41 2135
3315.96 2154
3316.50 2224
3317.04 2368
3317.59 2412
3318.13 2538
3318.67 2772
3319.22 2761
3319.76 2957
3320.30 3012
3320.85 3045
3321.39 3148
3321.94 3030
3322.48 2898
3323.02 2880
3323.57 2806
3324.11 2679
3324.66 2578
3325.20 2416
3325.74 2333
3326.29 2301
3326.83 2236
3327.38 2159
3327.92 2139
3328.47 2072
3329.01 2109
3329.55 2246
3330.10 2216
3330.64 2298
3331.19 2401
3331.73 2760
3332.28 3181
3332.82 3858
3333.37 4855
3333.91 5968
3334.46 7327
3335.00 8676
3335.55 10237
3336.09 11807
3336.64 12527
3337.18 13200
3337.73 13307
3338.27 13068
3338.82 12473
3339.36 11345
3339.91 10092
3340.45 9001
3341.00 7894
3341.54 6645
3342.09 5565
3342.63 4628
3343.18 3813
3343.73 3187
3344.27 2797
3344.82 2425
3345.36 2213
3345.91 2038
3346.45 1885
3347.00 1837
3347.55 1752
3348.09 1658
3348.64 1598
3349.18 1631
3349.73 1597
3350.28 1533
3350.82 1517
3351.37 1432
3351.92 1384
3352.46 1451
3353.01 1323
3353.55 1379
3354.10 1340
3354.65 1360
3355.19 1383
3355.74 1353
3356.29 1365
3356.83 1357
3357.38 1341
3357.93 1298
3358.47 1389
3359.02 1429
3359.57 1424
3360.12 1431
3360.66 1479
3361.21 1469
3361.76 1438
3362.30 1366
3362.85 1429
3363.40 1446
3363.95 1454
3364.49 1499
3365.04 1526
3365.59 1530
3366.14 1497
3366.68 1443
3367.23 1510
3367.78 1458
3368.33 1430
3368.87 1521
3369.42 1462
3369.97 1409
3370.52 1487
3371.06 1523
3371.61 1584
3372.16 1633
3372.71 1629
3373.26 1652
3373.80 1678
3374.35 1714
3374.90 1833
3375.45 1781
3376.00 1722
3376.54 1756
3377.09 1712
3377.64 1558
3378.19 1595
3378.74 1529
3379.29 1465
3379.84 1352
3380.38 1334
3380.93 1376
3381.48 1256
3382.03 1270
3382.58 1245
3383.13 1252
3383.68 1158
3384.23 1191
3384.77 1214
3385.32 1179
3385.87 1168
3386.42 1080
3386.97 1035
3387.52 1110
3388.07 1113
3388.62 1126
3389.17 1089
3389.72 1111
3390.27 1119
3390.82 1137
3391.37 1141
3391.92 1144
3392.46 1166
3393.01 1074
3393.56 1132
3394.11 1131
3394.66 1165
3395.21 1187
3395.76 1187
3396.31 1178
3396.86 1161
3397.41 1201
3397.96 1198
3398.51 1158
3399.06 1197
3399.61 1124
3400.16 1113
3400.71 1119
3401.26 1181
3401.81 1161
3402.37 1191
3402.92 1148
3403.47 1133
3404.02 1074
3404.57 1090
3405.12 1096
3405.67 1014
3406.22 1049
3406.77 1041
3407.32 973
3407.87 969
3408.42 994
3408.97 968
3409.52 985
3410.08 1093
3410.63 1136
3411.18 1123
3411.73 1055
3412.28 1154
3412.83 1189
3413.38 1170
3413.93 1186
3414.48 1222
3415.04 1280
3415.59 1305
3416.14 1243
3416.69 1175
3417.24 1245
3417.79 1388
3418.35 1338
3418.90 1331
3419.45 1324
3420.00 1288
3420.55 1225
3421.10 1214
3421.66 1295
3422.21 1265
3422.76 1260
3423.31 1174
3423.86 1236
3424.42 1246
3424.97 1233
3425.52 1159
3426.07 1174
3426.63 1182
3427.18 1113
3427.73 1156
3428.28 1099
3428.84 1054
3429.39 1056
3429.94 1110
3430.49 1012
3431.05 991
3431.60 999
3432.15 991
3432.70 987
3433.26 982
3433.81 1000
3434.36 1023
3434.92 989
3435.47 966
3436.02 1057
3436.58 1140
3437.13 1169
3437.68 1071
3438.24 997
3438.79 1050
3439.34 995
3439.90 931
3440.45 967
3441.00 1068
3441.56 1093
3442.11 1059
3442.66 1071
3443.22 1078
3443.77 1021
3444.32 1062
3444.88 1070
3445.43 1069
3445.99 994
3446.54 1034
3447.09 1010
3447.65 1084
3448.20 1041
3448.76 997
3449.31 978
3449.86 1045
3450.42 1089
3450.97 1057
3451.53 981
3452.08 988
3452.64 1081
3453.19 925
3453.75 897
3454.30 894
3454.85 951
3455.41 952
3455.96 904
3456.52 926
3457.07 1023
3457.63 1031
3458.18 1026
3458.74 1012
3459.29 1016
3459.85 1051
3460.40 1066
3460.96 1037
3461.51 1002
3462.07 1041
3462.62 1039
3463.18 1053
3463.73 1137
3464.29 1149
3464.85 1135
3465.40 1131
3465.96 1173
3466.51 1107
3467.07 1110
3467.62 1167
3468.18 1146
3468.73 1179
3469.29 1245
3469.85 1270
3470.40 1323
3470.96 1335
3471.51 1349
3472.07 1361
3472.63 1324
3473.18 1328
3473.74 1311
3474.29 1428
3474.85 1461
3475.41 1371
3475.96 1346
3476.52 1339
3477.08 1281
3477.63 1294
3478.19 1339
3478.75 1422
3479.30 1369
3479.86 1361
3480.42 1434
3480.97 1451
3481.53 1493
3482.09 1491
3482.64 1440
3483.20 1526
3483.76 1619
3484.31 1623
3484.87 1737
3485.43 1763
3485.98 1781
3486.54 1793
3487.10 1833
3487.66 1883
3488.21 2067
3488.77 2221
3489.33 2570
3489.89 3153
3490.44 3759
3491.00 4537
3491.56 5582
3492.12 6095
3492.67 6965
3493.23 7243
3493.79 7170
3494.35 7014
3494.90 6774
3495.46 6062
3496.02 5457
3496.58 4803
3497.14 4189
3497.69 3490
3498.25 3147
3498.81 2785
3499.37 2473
3499.93 2361
3500.49 2203
3501.04 2114
3501.60 2121
3502.16 2157
3502.72 2185
3503.28 2250
3503.84 2452
3504.39 2531
3504.95 2673
3505.51 2783
3506.07 2784
3506.63 2756
3507.19 2635
3507.75 2590
3508.31 2590
3508.86 2572
3509.42 2268
3509.98 2164
3510.54 1956
3511.10 1891
3511.66 1823
3512.22 1756
3512.78 1690
3513.34 1617
3513.90 1508
3514.46 1408
3515.02 1370
3515.58 1268
3516.13 1266
3516.69 1283
3517.25 1197
3517.81 1211
3518.37 1202
3518.93 1166
3519.49 1136
3520.05 1184
3520.61 1156
3521.17 1138
3521.73 1170
3522.29 1162
3522.85 1177
3523.41 1152
3523.97 1191
3524.53 1191
3525.09 1181
3525.65 1204
3526.21 1160
3526.77 1087
3527.33 1088
3527.89 1172
3528.46 1189
3529.02 1187
3529.58 1171
3530.14 1227
3530.70 1122
3531.26 1184
3531.82 1109
3532.38 1156
3532.94 1146
3533.50 1139
3534.06 1129
3534.62 1153
3535.18 1167
3535.75 1160
3536.31 1183
3536.87 1182
3537.43 1139
3537.99 1070
3538.55 1094
3539.11 1144
3539.67 1117
3540.24 1108
3540.80 1045
3541.36 1048
3541.92 1066
3542.48 1081
3543.04 1080
3543.61 1072
3544.17 1069
3544.73 1133
3545.29 1127
3545.85 1098
3546.41 1063
3546.98 1082
3547.54 1118
3548.10 1186
3548.66 1087
3549.23 1040
3549.79 975
3550.35 1017
3550.91 973
3551.47 971
3552.04 957
3552.60 975
3553.16 1043
3553.72 968
3554.29 948
3554.85 967
3555.41 938
3555.97 962
3556.54 962
3557.10 999
3557.66 993
3558.23 982
3558.79 947
3559.35 973
3559.91 955
3560.48 1005
3561.04 977
3561.60 934
3562.17 989
3562.73 1022
3563.29 991
3563.86 976
3564.42 1048
3564.98 1108
3565.55 1201
3566.11 1061
3566.67 1048
3567.24 1057
3567.80 1097
3568.36 1097
3568.93 1116
3569.49 1141
3570.06 1145
3570.62 1066
3571.18 1072
3571.75 1053
3572.31 1104
3572.88 1093
3573.44 1121
3574.00 1116
3574.57 1227
3575.13 1260
3575.70 1297
3576.26 1405
3576.82 1434
3577.39 1577
3577.95 1597
3578.52 1713
3579.08 1742
3579.65 1750
3580.21 1597
3580.78 1543
3581.34 1523
3581.91 1451
3582.47 1359
3583.04 1334
3583.60 1188
3584.17 1154
3584.73 1050
3585.30 1012
3585.86 999
3586.43 1018
3586.99 1006
3587.56 891
3588.12 955
3588.69 872
3589.25 825
3589.82 834
3590.38 885
3590.95 903
3591.51 905
3592.08 815
3592.64 890
3593.21 877
3593.78 899
3594.34 916
3594.91 991
3595.47 984
3596.04 968
3596.60 947
3597.17 995
3597.74 944
3598.30 934
3598.87 951
3599.43 1044
3600.00 1035
3600.57 971
3601.13 945
3601.70 863
3602.27 851
3602.83 833
3603.40 876
3603.96 811
3604.53 850
3605.10 851
3605.66 889
3606.23 854
3606.80 840
3607.36 844
3607.93 808
3608.50 773
3609.07 815
3609.63 797
3610.20 846
3610.77 874
3611.33 857
3611.90 808
3612.47 777
3613.03 798
3613.60 823
3614.17 828
3614.74 774
3615.30 814
3615.87 864
3616.44 799
3617.01 828
3617.57 820
3618.14 920
3618.71 1003
3619.28 957
3619.84 957
3620.41 904
3620.98 969
3621.55 953
3622.12 955
3622.68 898
3623.25 891
3623.82 857
3624.39 805
3624.96 743
3625.52 827
3626.09 810
3626.66 754
3627.23 797
3627.80 820
3628.37 799
3628.93 801
3629.50 770
3630.07 795
3630.64 791
3631.21 798
3631.78 838
3632.34 811
3632.91 774
3633.48 823
3634.05 846
3634.62 776
3635.19 856
3635.76 842
3636.33 822
3636.90 831
3637.47 832
3638.03 847
3638.60 819
3639.17 815
3639.74 847
3640.31 913
3640.88 926
3641.45 985
3642.02 996
3642.59 973
3643.16 962
3643.73 1038
3644.30 1009
3644.87 949
3645.44 1003
3646.01 960
3646.58 902
3647.15 954
3647.72 964
3648.29 848
3648.86 823
3649.43 846
3650.00 873
3650.57 828
3651.14 857
3651.71 937
3652.28 941
3652.85 992
3653.42 1045
3653.99 1081
3654.56 1034
3655.13 998
3655.70 1037
3656.27 964
3656.84 968
3657.41 994
3657.98 1005
3658.55 1017
3659.12 979
3659.69 1031
3660.27 1010
3660.84 1023
3661.41 975
3661.98 996
3662.55 1045
3663.12 988
3663.69 996
3664.26 1044
3664.83 1038
3665.41 1146
3665.98 1163
3666.55 1200
3667.12 1248
3667.69 1281
3668.26 1253
3668.83 1175
3669.41 1238
3669.98 1103
3670.55 1059
3671.12 998
3671.69 1024
3672.26 983
3672.84 845
3673.41 924
3673.98 994
3674.55 946
3675.12 966
3675.70 1036
3676.27 1022
3676.84 1004
3677.41 1010
3677.98 1050
3678.56 1023
3679.13 1045
3679.70 1047
3680.27 1028
3680.85 977
3681.42 986
3681.99 1005
3682.56 929
3683.14 891
3683.71 853
3684.28 814
3684.86 848
3685.43 866
3686.00 879
3686.57 868
3687.15 859
3687.72 949
3688.29 892
3688.87 900
3689.44 898
3690.01 940
3690.59 974
3691.16 996
3691.73 1051
3692.31 966
3692.88 943
3693.45 932
3694.03 904
3694.60 919
3695.17 951
3695.75 949
3696.32 883
3696.89 801
3697.47 834
3698.04 815
3698.62 850
3699.19 889
3699.76 876
3700.34 804
3700.91 900
3701.49 879
3702.06 878
3702.63 882
3703.21 876
3703.78 910
3704.36 945
3704.93 929
3705.51 903
3706.08 954
3706.65 968
3707.23 916
3707.80 891
3708.38 933
3708.95 955
3709.53 967
3710.10 919
3710.68 914
3711.25 985
3711.83 902
3712.40 929
3712.98 919
3713.55 906
3714.13 866
3714.70 909
3715.28 880
3715.85 948
3716.43 911
3717.00 876
3717.58 807
3718.15 846
3718.73 807
3719.30 735
3719.88 814
3720.46 886
3721.03 839
3721.61 793
3722.18 782
3722.76 794
3723.33 778
3723.91 805
3724.49 718
3725.06 780
3725.64 756
3726.21 674
3726.79 738
3727.37 800
3727.94 788
3728.52 818
3729.09 802
3729.67 818
3730.25 828
3730.82 835
3731.40 840
3731.98 869
3732.55 862
3733.13 878
3733.71 958
3734.28 959
3734.86 961
3735.44 922
3736.01 927
3736.59 927
3737.17 919
3737.74 847
3738.32 844
3738.90 841
3739.47 833
3740.05 795
3740.63 827
3741.20 766
3741.78 730
3742.36 776
3742.94 758
3743.51 731
3744.09 722
3744.67 753
3745.25 763
3745.82 750
3746.40 763
3746.98 667
3747.56 697
3748.13 780
3748.71 782
3749.29 782
3749.87 734
3750.45 714
3751.02 742
3751.60 700
3752.18 679
3752.76 672
3753.34 753
3753.91 696
3754.49 721
3755.07 716
3755.65 675
3756.23 712
3756.80 756
3757.38 769
3757.96 759
3758.54 742
3759.12 833
3759.70 789
3760.28 758
3760.85 794
3761.43 810
3762.01 810
3762.59 861
3763.17 850
3763.75 897
3764.33 791
3764.91 773
3765.49 876
3766.06 853
3766.64 798
3767.22 860
3767.80 861
3768.38 796
3768.96 776
3769.54 747
3770.12 822
3770.70 811
3771.28 775
3771.86 800
3772.44 757
3773.02 819
3773.60 830
3774.18 775
3774.76 772
3775.34 798
3775.92 788
3776.50 788
3777.08 798
3777.66 762
3778.24 733
3778.82 748
3779.40 769
3779.98 793
3780.56 798
3781.14 759
3781.72 777
3782.30 764
3782.88 760
3783.46 694
3784.04 710
3784.62 767
3785.20 711
3785.78 680
3786.36 680
3786.94 719
3787.52 677
3788.10 658
3788.68 742
3789.26 730
3789.84 787
3790.43 754
3791.01 710
3791.59 754
3792.17 796
3792.75 766
3793.33 739
3793.91 758
3794.49 741
3795.07 740
3795.66 743
3796.24 765
3796.82 695
3797.40 721
3797.98 731
3798.56 731
3799.15 757
3799.73 734
3800.31 737
3800.89 726
3801.47 762
3802.05 818
3802.64 776
3803.22 724
3803.80 742
3804.38 766
3804.96 809
3805.55 864
3806.13 793
3806.71 802
3807.29 865
3807.87 839
3808.46 942
3809.04 953
3809.62 981
3810.20 977
3810.79 983
3811.37 1040
3811.95 1003
3812.53 1033
3813.12 1006
3813.70 979
3814.28 984
3814.87 953
3815.45 935
3816.03 935
3816.61 938
3817.20 935
3817.78 876
3818.36 920
3818.95 858
3819.53 849
3820.11 831
3820.70 824
3821.28 837
3821.86 856
3822.45 817
3823.03 785
3823.61 806
3824.20 804
3824.78 807
3825.36 846
3825.95 821
3826.53 802
3827.11 791
3827.70 825
3828.28 818
3828.87 786
3829.45 796
3830.03 786
3830.62 769
3831.20 750
3831.79 789
3832.37 743
3832.95 761
3833.54 820
3834.12 853
3834.71 877
3835.29 801
3835.88 799
3836.46 796
3837.05 860
3837.63 860
3838.21 839
3838.80 864
3839.38 803
3839.97 766
3840.55 764
3841.14 718
3841.72 695
3842.31 723
3842.89 793
3843.48 744
3844.06 746
3844.65 736
3845.23 772
3845.82 837
3846.40 833
3846.99 740
3847.57 745
3848.16 830
3848.74 866
3849.33 834
3849.92 803
3850.50 787
3851.09 817
3851.67 802
3852.26 891
3852.84 843
3853.43 781
3854.02 768
3854.60 807
3855.19 817
3855.77 816
3856.36 809
3856.94 804
3857.53 827
3858.12 821
3858.70 811
3859.29 807
3859.88 793
3860.46 808
3861.05 810
3861.63 771
3862.22 793
3862.81 868
3863.39 969
3863.98 915
3864.57 838
3865.15 925
3865.74 911
3866.33 858
3866.91 832
3867.50 861
3868.09 801
3868.67 797
3869.26 798
3869.85 741
3870.44 788
3871.02 721
3871.61 726
3872.20 751
3872.78 761
3873.37 829
3873.96 753
3874.55 730
3875.13 714
3875.72 779
3876.31 758
3876.90 805
3877.48 832
3878.07 848
3878.66 760
3879.25 821
3879.83 782
3880.42 759
3881.01 800
3881.60 727
3882.19 759
3882.77 775
3883.36 736
3883.95 743
3884.54 740
3885.13 791
3885.71 787
3886.30 792
3886.89 789
3887.48 730
3888.07 786
3888.66 743
3889.24 792
3889.83 915
3890.42 955
3891.01 933
3891.60 951
3892.19 989
3892.78 924
3893.36 898
3893.95 888
3894.54 879
3895.13 832
3895.72 839
3896.31 762
3896.90 881
3897.49 809
3898.08 781
3898.67 789
3899.26 778
3899.84 785
3900.43 774
3901.02 713
3901.61 744
3902.20 735
3902.79 742
3903.38 775
3903.97 768
3904.56 738
3905.15 756
3905.74 732
3906.33 810
3906.92 803
3907.51 786
3908.10 835
3908.69 841
3909.28 877
3909.87 866
3910.46 810
3911.05 824
3911.64 752
3912.23 711
3912.82 780
3913.41 844
3914.00 755
3914.59 735
3915.18 808
3915.77 747
3916.36 751
3916.95 732
3917.54 758
3918.13 786
3918.72 733
3919.32 718
3919.91 720
3920.50 729
3921.09 716
3921.68 679
3922.27 727
3922.86 730
3923.45 694
3924.04 731
3924.63 707
3925.23 679
3925.82 780
3926.41 734
3927.00 702
3927.59 673
3928.18 703
3928.77 706
3929.36 676
3929.96 697
3930.55 690
3931.14 694
3931.73 628
3932.32 664
3932.91 663
3933.51 655
3934.10 612
3934.69 647
3935.28 614
3935.87 663
3936.47 702
3937.06 651
3937.65 670
3938.24 668
3938.83 707
3939.43 702
3940.02 754
3940.61 766
3941.20 813
3941.80 790
3942.39 806
3942.98 745
3943.57 802
3944.17 792
3944.76 777
3945.35 773
3945.94 718
3946.54 749
3947.13 695
3947.72 735
3948.32 786
3948.91 761
3949.50 700
3950.10 725
3950.69 754
3951.28 700
3951.87 662
3952.47 730
3953.06 764
3953.65 766
3954.25 761
3954.84 795
3955.43 749
3956.03 758
3956.62 804
3957.22 836
3957.81 846
3958.40 896
3959.00 939
3959.59 964
3960.18 836
3960.78 922
3961.37 922
3961.97 912
3962.56 918
3963.15 913
3963.75 898
3964.34 941
3964.94 931
3965.53 962
3966.12 967
3966.72 1046
3967.31 1083
3967.91 1113
3968.50 1082
3969.10 1027
3969.69 989
3970.29 1053
3970.88 1073
3971.47 1050
3972.07 980
3972.66 895
3973.26 922
3973.85 939
3974.45 909
3975.04 871
3975.64 921
3976.23 939
3976.83 895
3977.42 998
3978.02 1014
3978.61 1007
3979.21 1098
3979.80 1031
3980.40 955
3981.00 969
3981.59 879
3982.19 908
3982.78 857
3983.38 902
3983.97 924
3984.57 890
3985.16 866
3985.76 855
3986.36 867
3986.95 864
3987.55 927
3988.14 885
3988.74 841
3989.34 893
3989.93 869
3990.53 856
3991.12 864
3991.72 955
3992.32 901
3992.91 929
3993.51 981
3994.10 1009
3994.70 1027
3995.30 981
3995.89 949
3996.49 992
3997.09 957
3997.68 1014
3998.28 1036
3998.88 975
3999.47 960
4000.07 922
4000.67 932
4001.26 935
4001.86 885
4002.46 838
4003.06 883
4003.65 864
4004.25 823
4004.85 849
4005.44 869
4006.04 827
4006.64 835
4007.24 832
4007.83 839
4008.43 822
4009.03 797
4009.63 822
4010.22 791
4010.82 823
4011.42 773
4012.02 846
4012.61 890
4013.21 826
4013.81 804
4014.41 793
4015.01 801
4015.60 788
4016.20 775
4016.80 846
4017.40 866
4018.00 901
4018.59 955
4019.19 907
4019.79 910
4020.39 882
4020.99 925
4021.59 946
4022.18 952
4022.78 971
4023.38 954
4023.98 857
4024.58 844
4025.18 855
4025.78 906
4026.37 867
4026.97 798
4027.57 826
4028.17 880
4028.77 846
4029.37 850
4029.97 827
4030.57 892
4031.17 864
4031.76 810
4032.36 855
4032.96 914
4033.56 948
4034.16 883
4034.76 874
4035.36 890
4035.96 844
4036.56 896
4037.16 996
4037.76 859
4038.36 791
4038.96 840
4039.56 810
4040.16 768
4040.76 743
4041.36 844
4041.96 802
4042.56 793
4043.16 726
4043.76 780
4044.36 792
4044.96 771
4045.56 726
4046.16 772
4046.76 688
4047.36 700
4047.96 710
4048.56 723
4049.16 674
4049.76 652
4050.36 654
4050.96 715
4051.56 694
4052.16 737
4052.76 740
4053.36 663
4053.97 698
4054.57 699
4055.17 708
4055.77 681
4056.37 686
4056.97 743
4057.57 727
4058.17 691
4058.77 680
4059.37 715
4059.98 696
4060.58 690
4061.18 666
4061.78 712
4062.38 694
4062.98 730
4063.58 736
4064.19 777
4064.79 738
4065.39 749
4065.99 774
4066.59 801
4067.19 720
4067.80 686
4068.40 735
4069.00 722
4069.60 684
4070.20 688
4070.81 786
4071.41 740
4072.01 701
4072.61 697
4073.21 704
4073.82 687
4074.42 673
4075.02 651
4075.62 713
4076.23 660
4076.83 647
4077.43 688
4078.03 622
4078.64 616
4079.24 678
4079.84 658
4080.44 646
4081.05 635
4081.65 670
4082.25 663
4082.86 654
4083.46 643
4084.06 701
4084.67 667
4085.27 674
4085.87 676
4086.47 673
4087.08 666
4087.68 648
4088.28 684
4088.89 723
4089.49 723
4090.09 691
4090.70 715
4091.30 756
4091.91 662
4092.51 649
4093.11 654
4093.72 662
4094.32 651
4094.92 614
4095.53 699
4096.13 645
4096.74 686
4097.34 723
4097.94 761
4098.55 701
4099.15 676
4099.76 731
4100.36 748
4100.97 699
4101.57 688
4102.17 754
4102.78 701
4103.38 667
4103.99 684
4104.59 695
4105.20 682
4105.80 703
4106.41 711
4107.01 705
4107.62 681
4108.22 634
4108.82 687
4109.43 686
4110.03 706
4110.64 686
4111.24 692
4111.85 668
4112.45 621
4113.06 636
4113.67 658
4114.27 644
4114.88 652
4115.48 626
4116.09 664
4116.69 646
4117.30 686
4117.90 679
4118.51 669
4119.11 641
4119.72 656
4120.33 672
4120.93 651
4121.54 607
4122.14 619
4122.75 637
4123.35 651
4123.96 623
4124.57 626
4125.17 667
4125.78 658
4126.39 662
4126.99 617
4127.60 640
4128.20 624
4128.81 670
4129.42 692
4130.02 665
4130.63 688
4131.24 679
4131.84 659
4132.45 663
4133.06 653
4133.66 690
4134.27 725
4134.88 723
4135.48 740
4136.09 704
4136.70 703
4137.30 732
4137.91 765
4138.52 770
4139.12 698
4139.73 647
4140.34 743
4140.95 700
4141.55 727
4142.16 726
4142.77 775
4143.38 820
4143.98 785
4144.59 761
4145.20 763
4145.81 763
4146.41 781
4147.02 789
4147.63 766
4148.24 698
4148.84 730
4149.45 728
4150.06 724
4150.67 634
4151.28 650
4151.88 628
4152.49 622
4153.10 639
4153.71 643
4154.32 712
4154.92 686
4155.53 679
4156.14 692
4156.75 735
4157.36 742
4157.97 702
4158.57 767
4159.18 691
4159.79 747
4160.40 714
4161.01 673
4161.62 756
4162.23 731
4162.84 722
4163.44 804
4164.05 723
4164.66 731
4165.27 681
4165.88 694
4166.49 725
4167.10 757
4167.71 740
4168.32 681
4168.93 663
4169.54 698
4170.15 745
4170.75 783
4171.36 728
4171.97 683
4172.58 732
4173.19 771
4173.80 721
4174.41 741
4175.02 759
4175.63 784
4176.24 703
4176.85 697
4177.46 669
4178.07 697
4178.68 674
4179.29 684
4179.90 672
4180.51 609
4181.12 682
4181.73 653
4182.34 643
4182.95 662
4183.56 721
4184.17 668
4184.78 739
4185.39 742
4186.00 673
4186.61 681
4187.23 758
4187.84 706
4188.45 704
4189.06 698
4189.67 650
4190.28 694
4190.89 706
4191.50 740
4192.11 721
4192.72 743
4193.33 728
4193.94 751
4194.56 737
4195.17 754
4195.78 770
4196.39 780
4197.00 742
4197.61 770
4198.22 709
4198.84 771
4199.45 755
4200.06 759
4200.67 744
4201.28 671
4201.89 693
4202.50 663
4203.12 690
4203.73 694
4204.34 661
4204.95 655
4205.56 714
4206.18 725
4206.79 661
4207.40 713
4208.01 693
4208.62 689
4209.24 732
4209.85 712
4210.46 811
4211.07 782
4211.69 712
4212.30 794
4212.91 761
4213.52 752
4214.14 749
4214.75 779
4215.36 808
4215.97 790
4216.59 718
4217.20 728
4217.81 743
4218.43 773
4219.04 739
4219.65 719
4220.26 765
4220.88 752
4221.49 834
4222.10 748
4222.72 816
4223.33 782
4223.94 818
4224.56 769
4225.17 813
4225.78 842
4226.40 852
4227.01 923
4227.62 930
4228.24 947
4228.85 960
4229.46 1011
4230.08 1020
4230.69 1000
4231.31 1033
4231.92 1040
4232.53 1012
4233.15 1028
4233.76 989
4234.38 961
4234.99 927
4235.60 939
4236.22 907
4236.83 892
4237.45 880
4238.06 923
4238.68 909
4239.29 835
4239.90 865
4240.52 797
4241.13 834
4241.75 835
4242.36 867
4242.98 899
4243.59 843
4244.21 850
4244.82 900
4245.44 833
4246.05 833
4246.67 862
4247.28 844
4247.90 852
4248.51 793
4249.13 841
4249.74 883
4250.36 834
4250.97 778
4251.59 776
4252.20 774
4252.82 793
4253.43 798
4254.05 861
4254.66 823
4255.28 818
4255.89 792
4256.51 786
4257.13 856
4257.74 894
4258.36 853
4258.97 803
4259.59 854
4260.21 823
4260.82 830
4261.44 901
4262.05 903
4262.67 944
4263.29 1014
4263.90 1047
4264.52 1055
4265.13 1083
4265.75 986
4266.37 1020
4266.98 1054
4267.60 992
4268.22 946
4268.83 904
4269.45 893
4270.07 924
4270.68 863
4271.30 857
4271.92 895
4272.53 854
4273.15 882
4273.77 777
4274.38 785
4275.00 826
4275.62 809
4276.23 799
4276.85 804
4277.47 833
4278.09 878
4278.70 830
4279.32 836
4279.94 830
4280.56 827
4281.17 806
4281.79 834
4282.41 802
4283.03 741
4283.64 691
4284.26 731
4284.88 774
4285.50 778
4286.11 750
4286.73 721
4287.35 779
4287.97 721
4288.59 721
4289.20 736
4289.82 750
4290.44 752
4291.06 718
4291.68 780
4292.29 767
4292.91 759
4293.53 717
4294.15 766
4294.77 798
4295.39 776
4296.00 792
4296.62 766
4297.24 747
4297.86 823
4298.48 743
4299.10 736
4299.72 793
4300.33 780
4300.95 755
4301.57 802
4302.19 821
4302.81 816
4303.43 863
4304.05 888
4304.67 881
4305.29 875
4305.91 876
4306.53 883
4307.14 831
4307.76 788
4308.38 851
4309.00 797
4309.62 819
4310.24 892
4310.86 836
4311.48 879
4312.10 868
4312.72 899
4313.34 908
4313.96 880
4314.58 839
4315.20 869
4315.82 904
4316.44 961
4317.06 930
4317.68 967
4318.30 900
4318.92 884
4319.54 896
4320.16 984
4320.78 932
4321.40 933
4322.02 959
4322.64 962
4323.26 995
4323.88 973
4324.50 1016
4325.12 1057
4325.74 1118
4326.36 1117
4326.99 1177
4327.61 1134
4328.23 1123
4328.85 1276
4329.47 1323
4330.09 1455
4330.71 1507
4331.33 1638
4331.95 1798
4332.57 1978
4333.19 2077
4333.82 2232
4334.44 2350
4335.06 2424
4335.68 2397
4336.30 2324
4336.92 2281
4337.54 2283
4338.17 2052
4338.79 2074
4339.41 2038
4340.03 2034
4340.65 1917
4341.27 1829
4341.90 1790
4342.52 1729
4343.14 1732
4343.76 1731
4344.38 1730
4345.01 1732
4345.63 1962
4346.25 2113
4346.87 2160
4347.49 2446
4348.12 2441
4348.74 2446
4349.36 2418
4349.98 2414
4350.61 2258
4351.23 2163
4351.85 2012
4352.47 2093
4353.10 1933
4353.72 1847
4354.34 1790
4354.96 1575
4355.59 1521
4356.21 1436
4356.83 1302
4357.46 1336
4358.08 1319
4358.70 1184
4359.32 1110
4359.95 1112
4360.57 1096
4361.19 1154
4361.82 1151
4362.44 1106
4363.06 1098
4363.69 1139
4364.31 1069
4364.93 1019
4365.56 1045
4366.18 1047
4366.80 1010
4367.43 979
4368.05 1027
4368.67 983
4369.30 1021
4369.92 900
4370.55 940
4371.17 933
4371.79 883
4372.42 963
4373.04 922
4373.67 860
4374.29 875
4374.91 908
4375.54 993
4376.16 942
4376.79 905
4377.41 937
4378.04 1051
4378.66 1071
4379.28 966
4379.91 1039
4380.53 1066
4381.16 1054
4381.78 1137
4382.41 1015
4383.03 1010
4383.66 994
4384.28 969
4384.91 980
4385.53 1018
4386.16 934
4386.78 901
4387.41 927
4388.03 950
4388.66 888
4389.28 903
4389.91 895
4390.53 902
4391.16 915
4391.78 898
4392.41 844
4393.03 889
4393.66 929
4394.28 967
4394.91 979
4395.54 935
4396.16 928
4396.79 931
4397.41 935
4398.04 909
4398.66 876
4399.29 902
4399.92 935
4400.54 1010
4401.17 868
4401.79 831
4402.42 884
4403.05 851
4403.67 848
4404.30 851
4404.93 869
4405.55 833
4406.18 854
4406.80 825
4407.43 810
4408.06 860
4408.68 915
4409.31 902
4409.94 843
4410.56 838
4411.19 885
4411.82 843
4412.44 870
4413.07 824
4413.70 833
4414.33 824
4414.95 851
4415.58 850
4416.21 836
4416.83 879
4417.46 826
4418.09 927
4418.72 798
4419.34 766
4419.97 833
4420.60 795
4421.22 767
4421.85 759
4422.48 781
4423.11 786
4423.73 780
4424.36 730
4424.99 797
4425.62 755
4426.25 784
4426.87 746
4427.50 717
4428.13 786
4428.76 805
4429.39 764
4430.01 735
4430.64 702
4431.27 746
4431.90 756
4432.53 737
4433.15 743
4433.78 741
4434.41 723
4435.04 744
4435.67 808
4436.30 824
4436.93 862
4437.55 856
4438.18 870
4438.81 871
4439.44 895
4440.07 812
4440.70 843
4441.33 840
4441.96 851
4442.58 905
4443.21 860
4443.84 832
4444.47 872
4445.10 827
4445.73 836
4446.36 872
4446.99 912
4447.62 933
4448.25 836
4448.88 895
4449.51 953
4450.14 907
4450.76 868
4451.39 886
4452.02 896
4452.65 902
4453.28 844
4453.91 871
4454.54 924
4455.17 988
4455.80 990
4456.43 949
4457.06 1038
4457.69 1061
4458.32 1117
4458.95 1094
4459.58 1064
4460.21 1021
4460.84 903
4461.47 884
4462.10 890
4462.73 858
4463.36 769
4464.00 806
4464.63 826
4465.26 779
4465.89 797
4466.52 788
4467.15 696
4467.78 788
4468.41 787
4469.04 795
4469.67 790
4470.30 757
4470.93 754
4471.56 791
4472.20 804
4472.83 742
4473.46 746
4474.09 808
4474.72 784
4475.35 725
4475.98 764
4476.61 728
4477.25 732
4477.88 723
4478.51 791
4479.14 757
4479.77 765
4480.40 817
4481.03 824
4481.67 815
4482.30 809
4482.93 784
4483.56 786
4484.19 767
4484.83 815
4485.46 820
4486.09 792
4486.72 831
4487.35 821
4487.99 807
4488.62 807
4489.25 819
4489.88 855
4490.52 749
4491.15 790
4491.78 791
4492.41 817
4493.05 776
4493.68 778
4494.31 817
4494.94 780
4495.58 829
4496.21 893
4496.84 831
4497.47 809
4498.11 804
4498.74 820
4499.37 845
4500.01 866
4500.64 958
4501.27 1010
4501.91 1076
4502.54 1126
4503.17 1201
4503.80 1102
4504.44 1146
4505.07 1176
4505.71 1059
4506.34 1025
4506.97 1051
4507.61 1068
4508.24 939
4508.87 928
4509.51 949
4510.14 930
4510.77 927
4511.41 980
4512.04 1002
4512.68 1034
4513.31 962
4513.94 952
4514.58 961
4515.21 928
4515.85 814
4516.48 853
4517.11 869
4517.75 814
4518.38 760
4519.02 772
4519.65 793
4520.29 758
4520.92 733
4521.55 738
4522.19 793
4522.82 794
4523.46 826
4524.09 758
4524.73 732
4525.36 765
4526.00 726
4526.63 807
4527.27 824
4527.90 839
4528.54 724
4529.17 732
4529.81 789
4530.44 811
4531.08 787
4531.71 819
4532.35 786
4532.98 768
4533.62 813
4534.25 783
4534.89 757
4535.53 827
4536.16 809
4536.80 800
4537.43 687
4538.07 744
4538.70 698
4539.34 718
4539.98 709
4540.61 711
4541.25 754
4541.88 753
4542.52 731
4543.16 679
4543.79 669
4544.43 684
4545.06 698
4545.70 712
4546.34 648
4546.97 684
4547.61 666
4548.25 726
4548.88 694
4549.52 634
4550.15 689
4550.79 724
4551.43 714
4552.06 725
4552.70 692
4553.34 696
4553.97 679
4554.61 700
4555.25 693
4555.89 661
4556.52 673
4557.16 703
4557.80 665
4558.43 710
4559.07 695
4559.71 675
4560.35 684
4560.98 674
4561.62 700
4562.26 658
4562.89 703
4563.53 678
4564.17 685
4564.81 669
4565.44 721
4566.08 729
4566.72 674
4567.36 680
4568.00 690
4568.63 721
4569.27 692
4569.91 776
4570.55 647
4571.19 777
4571.82 749
4572.46 704
4573.10 741
4573.74 728
4574.38 761
4575.01 718
4575.65 722
4576.29 717
4576.93 727
4577.57 728
4578.21 709
4578.84 653
4579.48 717
4580.12 736
4580.76 784
4581.40 754
4582.04 716
4582.68 707
4583.32 701
4583.95 758
4584.59 702
4585.23 720
4585.87 729
4586.51 767
4587.15 795
4587.79 861
4588.43 849
4589.07 843
4589.71 895
4590.35 958
4590.99 1035
4591.62 1097
4592.26 1222
4592.90 1321
4593.54 1411
4594.18 1276
4594.82 1203
4595.46 1190
4596.10 1076
4596.74 991
4597.38 996
4598.02 922
4598.66 911
4599.30 878
4599.94 906
4600.58 847
4601.22 857
4601.86 883
4602.50 905
4603.14 894
4603.78 835
4604.42 795
4605.06 794
4605.70 789
4606.34 755
4606.98 790
4607.62 759
4608.27 735
4608.91 799
4609.55 828
4610.19 746
4610.83 792
4611.47 760
4612.11 772
4612.75 857
4613.39 792
4614.03 759
4614.67 762
4615.31 764
4615.96 766
4616.60 755
4617.24 744
4617.88 716
4618.52 728
4619.16 708
4619.80 714
4620.44 732
4621.09 747
4621.73 738
4622.37 748
4623.01 736
4623.65 693
4624.29 717
4624.94 678
4625.58 705
4626.22 653
4626.86 751
4627.50 698
4628.15 739
4628.79 727
4629.43 753
4630.07 729
4630.71 772
4631.36 801
4632.00 849
4632.64 948
4633.28 948
4633.93 930
4634.57 902
4635.21 916
4635.85 1004
4636.50 963
4637.14 941
4637.78 909
4638.42 856
4639.07 885
4639.71 883
4640.35 851
4640.99 821
4641.64 853
4642.28 861
4642.92 851
4643.57 794
4644.21 825
4644.85 802
4645.50 760
4646.14 752
4646.78 830
4647.43 836
4648.07 798
4648.71 811
4649.36 819
4650.00 802
4650.64 805
4651.29 782
4651.93 883
4652.57 800
4653.22 760
4653.86 770
4654.50 752
4655.15 769
4655.79 798
4656.44 779
4657.08 743
4657.72 719
4658.37 728
4659.01 764
4659.66 761
4660.30 765
4660.94 711
4661.59 744
4662.23 772
4662.88 766
4663.52 727
4664.17 713
4664.81 739
4665.46 717
4666.10 689
4666.74 724
4667.39 684
4668.03 711
4668.68 712
4669.32 658
4669.97 690
4670.61 701
4671.26 683
4671.90 636
4672.55 667
4673.19 647
4673.84 688
4674.48 710
4675.13 689
4675.77 695
4676.42 667
4677.07 740
4677.71 729
4678.36 740
4679.00 725
4679.65 742
4680.29 749
4680.94 667
4681.58 781
4682.23 757
4682.88 708
4683.52 680
4684.17 741
4684.81 800
4685.46 768
4686.10 707
4686.75 751
4687.40 715
4688.04 735
4688.69 799
4689.34 809
4689.98 795
4690.63 806
4691.27 804
4691.92 825
4692.57 845
4693.21 840
4693.86 866
4694.51 876
4695.15 832
4695.80 919
4696.45 868
4697.09 1011
4697.74 980
4698.39 953
4699.03 956
4699.68 1048
4700.33 995
4700.97 1039
4701.62 1100
4702.27 964
4702.92 1037
4703.56 1021
4704.21 953
4704.86 932
4705.50 939
4706.15 947
4706.80 862
4707.45 821
4708.09 871
4708.74 854
4709.39 907
4710.04 859
4710.68 859
4711.33 777
4711.98 856
4712.63 859
4713.28 798
4713.92 805
4714.57 895
4715.22 901
4715.87 895
4716.52 881
4717.16 847
4717.81 866
4718.46 841
4719.11 845
4719.76 867
4720.41 894
4721.05 991
4721.70 999
4722.35 913
4723.00 969
4723.65 1004
4724.30 997
4724.94 910
4725.59 959
4726.24 990
4726.89 953
4727.54 946
4728.19 1069
4728.84 1028
4729.49 972
4730.14 961
4730.78 929
4731.43 902
4732.08 922
4732.73 906
4733.38 935
4734.03 869
4734.68 829
4735.33 929
4735.98 890
4736.63 870
4737.28 767
4737.93 835
4738.58 773
4739.23 770
4739.88 857
4740.53 851
4741.18 877
4741.83 825
4742.47 865
4743.12 838
4743.77 803
4744.42 799
4745.07 799
4745.72 847
4746.37 843
4747.03 890
4747.68 894
4748.33 835
4748.98 832
4749.63 828
4750.28 842
4750.93 910
4751.58 984
4752.23 921
4752.88 981
4753.53 988
4754.18 941
4754.83 996
4755.48 958
4756.13 923
4756.78 967
4757.43 949
4758.08 978
4758.74 952
4759.39 976
4760.04 1020
4760.69 1038
4761.34 1030
4761.99 1066
4762.64 1089
4763.29 1114
4763.94 1196
4764.60 1212
4765.25 1162
4765.90 1127
4766.55 1022
4767.20 1049
4767.85 994
4768.51 945
4769.16 957
4769.81 930
4770.46 943
4771.11 943
4771.76 926
4772.42 926
4773.07 913
4773.72 863
4774.37 897
4775.02 906
4775.68 959
4776.33 912
4776.98 875
4777.63 904
4778.29 969
4778.94 882
4779.59 846
4780.24 859
4780.89 869
4781.55 903
4782.20 937
4782.85 875
4783.51 856
4784.16 870
4784.81 831
4785.46 886
4786.12 870
4786.77 797
4787.42 870
4788.08 907
4788.73 912
4789.38 928
4790.03 919
4790.69 967
4791.34 969
4791.99 1003
4792.65 954
4793.30 999
4793.95 970
4794.61 945
4795.26 948
4795.91 992
4796.57 978
4797.22 975
4797.87 967
4798.53 945
4799.18 1040
4799.84 1059
4800.49 1150
4801.14 1160
4801.80 1235
4802.45 1242
4803.11 1277
4803.76 1315
4804.41 1295
4805.07 1231
4805.72 1172
4806.38 1119
4807.03 1045
4807.68 1035
4808.34 1091
4808.99 1003
4809.65 964
4810.30 977
4810.96 1064
4811.61 998
4812.27 1008
4812.92 996
4813.58 1055
4814.23 1090
4814.89 1044
4815.54 1030
4816.19 1084
4816.85 1089
4817.50 1113
4818.16 1132
4818.81 1109
4819.47 1059
4820.13 1009
4820.78 1120
4821.44 1172
4822.09 1204
4822.75 1187
4823.40 1218
4824.06 1193
4824.71 1282
4825.37 1222
4826.02 1236
4826.68 1242
4827.33 1250
4827.99 1259
4828.65 1280
4829.30 1218
4829.96 1177
4830.61 1198
4831.27 1191
4831.93 1230
4832.58 1186
4833.24 1211
4833.89 1219
4834.55 1273
4835.21 1316
4835.86 1327
4836.52 1377
4837.17 1315
4837.83 1339
4838.49 1441
4839.14 1469
4839.80 1453
4840.46 1464
4841.11 1469
4841.77 1449
4842.43 1512
4843.08 1575
4843.74 1502
4844.40 1549
4845.05 1502
4845.71 1586
4846.37 1504
4847.02 1524
4847.68 1610
4848.34 1668
4849.00 1638
4849.65 1719
4850.31 1718
4850.97 1872
4851.62 1916
4852.28 1994
4852.94 2136
4853.60 2055
4854.25 1959
4854.91 1951
4855.57 1957
4856.23 2017
4856.88 2200
4857.54 2400
4858.20 2435
4858.86 2652
4859.52 2755
4860.17 2776
4860.83 2662
4861.49 2582
4862.15 2448
4862.81 2283
4863.46 2224
4864.12 2150
4864.78 1946
4865.44 1970
4866.10 1981
4866.75 1927
4867.41 1919
4868.07 2055
4868.73 2005
4869.39 1953
4870.05 1966
4870.71 1930
4871.36 1926
4872.02 1862
4872.68 1765
4873.34 1755
4874.00 1658
4874.66 1580
4875.32 1637
4875.98 1480
4876.63 1530
4877.29 1671
4877.95 1615
4878.61 1640
4879.27 1575
4879.93 1517
4880.59 1637
4881.25 1675
4881.91 1572
4882.57 1596
4883.23 1502
4883.89 1450
4884.55 1411
4885.21 1348
4885.87 1273
4886.52 1277
4887.18 1346
4887.84 1303
4888.50 1310
4889.16 1302
4889.82 1207
4890.48 1211
4891.14 1207
4891.80 1272
4892.46 1183
4893.12 1197
4893.78 1224
4894.44 1189
4895.10 1202
4895.76 1165
4896.42 1173
4897.09 1163
4897.75 1101
4898.41 1095
4899.07 1136
4899.73 1144
4900.39 1161
4901.05 1135
4901.71 1214
4902.37 1182
4903.03 1119
4903.69 1097
4904.35 1096
4905.01 1085
4905.67 995
4906.33 989
4907.00 976
4907.66 1019
4908.32 968
4908.98 929
4909.64 973
4910.30 979
4910.96 986
4911.62 1003
4912.29 958
4912.95 941
4913.61 996
4914.27 1018
4914.93 940
4915.59 949
4916.26 940
4916.92 968
4917.58 1005
4918.24 934
4918.90 886
4919.56 853
4920.23 882
4920.89 958
4921.55 915
4922.21 891
4922.87 938
4923.54 909
4924.20 905
4924.86 908
4925.52 874
4926.19 889
4926.85 884
4927.51 892
4928.17 857
4928.84 886
4929.50 912
4930.16 908
4930.82 901
4931.49 916
4932.15 859
4932.81 833
4933.47 921
4934.14 881
4934.80 833
4935.46 867
4936.13 858
4936.79 841
4937.45 798
4938.11 760
4938.78 815
4939.44 808
4940.10 832
4940.77 855
4941.43 822
4942.09 793
4942.76 870
4943.42 822
4944.08 858
4944.75 812
4945.41 839
4946.08 832
4946.74 823
4947.40 757
4948.07 751
4948.73 695
4949.39 721
4950.06 733
4950.72 699
4951.39 731
4952.05 736
4952.71 750
4953.38 714
4954.04 687
4954.71 733
4955.37 788
4956.04 771
4956.70 783
4957.36 798
4958.03 824
4958.69 767
4959.36 759
4960.02 744
4960.69 804
4961.35 806
4962.02 819
4962.68 883
4963.35 919
4964.01 930
4964.68 910
4965.34 934
4966.01 1021
4966.67 974
4967.34 873
4968.00 896
4968.67 854
4969.33 861
4970.00 804
4970.66 798
4971.33 755
4971.99 740
4972.66 821
4973.32 784
4973.99 808
4974.66 868
4975.32 862
4975.99 863
4976.65 907
4977.32 884
4977.98 876
4978.65 918
4979.32 867
4979.98 856
4980.65 855
4981.31 849
4981.98 802
4982.65 826
4983.31 772
4983.98 770
4984.64 716
4985.31 732
4985.98 743
4986.64 711
4987.31 747
4987.98 723
4988.64 691
4989.31 659
4989.98 685
4990.64 685
4991.31 735
4991.98 728
4992.64 704
4993.31 735
4993.98 718
4994.64 748
4995.31 737
4995.98 720
4996.64 747
4997.31 724
4997.98 689
4998.65 682
4999.31 750
4999.98 664
5000.65 664
5001.31 721
5001.98 693
5002.65 681
5003.32 688
5003.98 720
5004.65 682
5005.32 694
5005.99 700
5006.66 689
5007.32 655
5007.99 673
5008.66 727
5009.33 682
5009.99 693
5010.66 717
5011.33 685
5012.00 662
5012.67 671
5013.33 674
5014.00 691
5014.67 640
5015.34 748
5016.01 753
5016.68 670
5017.34 610
5018.01 653
5018.68 632
5019.35 669
5020.02 650
5020.69 657
5021.36 671
5022.02 631
5022.69 663
5023.36 675
5024.03 707
5024.70 661
5025.37 673
5026.04 688
5026.71 707
5027.38 661
5028.05 656
5028.71 697
5029.38 667
5030.05 588
5030.72 650
5031.39 637
5032.06 671
5032.73 699
5033.40 648
5034.07 660
5034.74 630
5035.41 620
5036.08 633
5036.75 606
5037.42 622
5038.09 679
5038.76 669
5039.43 670
5040.10 666
5040.77 665
5041.44 688
5042.11 686
5042.78 688
5043.45 716
5044.12 678
5044.79 689
5045.46 685
5046.13 651
5046.80 683
5047.47 649
5048.14 648
5048.81 667
5049.48 675
5050.15 615
5050.82 645
5051.49 635
5052.16 664
5052.83 672
5053.51 655
5054.18 605
5054.85 667
5055.52 689
5056.19 611
5056.86 655
5057.53 636
5058.20 691
5058.87 645
5059.55 641
5060.22 630
5060.89 649
5061.56 647
5062.23 613
5062.90 667
5063.57 668
5064.25 631
5064.92 678
5065.59 669
5066.26 672
5066.93 671
5067.60 644
5068.28 655
5068.95 629
5069.62 675
5070.29 669
5070.96 686
5071.64 660
5072.31 627
5072.98 623
5073.65 740
5074.32 701
5075.00 663
5075.67 670
5076.34 634
5077.01 693
5077.69 699
5078.36 713
5079.03 673
5079.70 726
5080.38 732
5081.05 740
5081.72 680
5082.39 700
5083.07 747
5083.74 741
5084.41 732
5085.09 708
5085.76 735
5086.43 765
5087.10 743
5087.78 755
5088.45 814
5089.12 789
5089.80 793
5090.47 768
5091.14 752
5091.82 841
5092.49 805
5093.16 781
5093.84 786
5094.51 714
5095.18 772
5095.86 809
5096.53 826
5097.21 759
5097.88 688
5098.55 753
5099.23 764
5099.90 740
5100.57 761
5101.25 758
5101.92 785
5102.60 729
5103.27 717
5103.95 756
5104.62 729
5105.29 783
5105.97 753
5106.64 768
5107.32 692
5107.99 679
5108.67 739
5109.34 736
5110.01 720
5110.69 768
5111.36 748
5112.04 730
5112.71 738
5113.39 737
5114.06 743
5114.74 765
5115.41 805
5116.09 819
5116.76 771
5117.44 823
5118.11 876
5118.79 902
5119.46 913
5120.14 969
5120.81 933
5121.49 944
5122.16 1033
5122.84 1032
5123.52 1007
5124.19 965
5124.87 871
5125.54 896
5126.22 889
5126.89 826
5127.57 840
5128.24 798
5128.92 786
5129.60 776
5130.27 770
5130.95 811
5131.62 841
5132.30 759
5132.98 805
5133.65 760
5134.33 801
5135.01 774
5135.68 842
5136.36 788
5137.03 764
5137.71 748
5138.39 734
5139.06 733
5139.74 667
5140.42 671
5141.09 724
5141.77 679
5142.45 656
5143.12 706
5143.80 702
5144.48 669
5145.15 642
5145.83 622
5146.51 676
5147.18 668
5147.86 630
5148.54 609
5149.22 649
5149.89 633
5150.57 651
5151.25 680
5151.93 627
5152.60 647
5153.28 633
5153.96 678
5154.63 646
5155.31 643
5155.99 632
5156.67 605
5157.35 677
5158.02 667
5158.70 665
5159.38 679
5160.06 685
5160.73 686
5161.41 678
5162.09 618
5162.77 634
5163.45 668
5164.12 669
5164.80 659
5165.48 634
5166.16 673
5166.84 694
5167.52 697
5168.19 696
5168.87 662
5169.55 709
5170.23 679
5170.91 692
5171.59 708
5172.27 668
5172.94 657
5173.62 660
5174.30 667
5174.98 660
5175.66 685
5176.34 702
5177.02 683
5177.70 666
5178.38 688
5179.06 663
5179.73 665
5180.41 666
5181.09 641
5181.77 693
5182.45 685
5183.13 634
5183.81 679
5184.49 689
5185.17 640
5185.85 596
5186.53 611
5187.21 612
5187.89 621
5188.57 660
5189.25 618
5189.93 626
5190.61 605
5191.29 622
5191.97 620
5192.65 666
5193.33 668
5194.01 668
5194.69 615
5195.37 653
5196.05 620
5196.73 607
5197.41 638
5198.09 605
5198.77 607
5199.45 586
5200.13 603
5200.81 626
5201.49 650
5202.17 635
5202.85 657
5203.53 734
5204.21 711
5204.89 637
5205.58 664
5206.26 665
5206.94 626
5207.62 649
5208.30 669
5208.98 634
5209.66 676
5210.34 687
5211.02 692
5211.71 696
5212.39 671
5213.07 705
5213.75 674
5214.43 700
5215.11 692
5215.79 732
5216.48 753
5217.16 715
5217.84 703
5218.52 717
5219.20 708
5219.88 713
5220.57 739
5221.25 756
5221.93 777
5222.61 760
5223.29 734
5223.98 737
5224.66 745
5225.34 798
5226.02 820
5226.70 788
5227.39 717
5228.07 747
5228.75 745
5229.43 744
5230.12 724
5230.80 737
5231.48 734
5232.16 723
5232.85 723
5233.53 765
5234.21 759
5234.89 747
5235.58 754
5236.26 752
5236.94 790
5237.63 782
5238.31 789
5238.99 818
5239.67 819
5240.36 843
5241.04 824
5241.72 815
5242.41 880
5243.09 864
5243.77 863
5244.46 765
5245.14 775
5245.82 749
5246.51 763
5247.19 766
5247.88 782
5248.56 816
5249.24 751
5249.93 745
5250.61 716
5251.29 729
5251.98 735
5252.66 724
5253.35 672
5254.03 749
5254.71 720
5255.40 773
5256.08 761
5256.77 763
5257.45 772
5258.14 739
5258.82 783
5259.50 718
5260.19 750
5260.87 720
5261.56 684
5262.24 724
5262.93 754
5263.61 788
5264.30 754
5264.98 781
5265.67 799
5266.35 826
5267.03 802
5267.72 795
5268.40 768
5269.09 803
5269.77 742
5270.46 775
5271.14 745
5271.83 718
5272.52 702
5273.20 764
5273.89 793
5274.57 760
5275.26 698
5275.94 734
5276.63 679
5277.31 741
5278.00 773
5278.68 757
5279.37 813
5280.06 846
5280.74 748
5281.43 758
5282.11 753
5282.80 769
5283.48 769
5284.17 780
5284.86 809
5285.54 784
5286.23 772
5286.92 740
5287.60 744
5288.29 738
5288.97 708
5289.66 766
5290.35 723
5291.03 715
5291.72 786
5292.41 742
5293.09 719
5293.78 732
5294.47 744
5295.15 778
5295.84 724
5296.53 767
5297.21 764
5297.90 765
5298.59 764
5299.27 785
5299.96 801
5300.65 836
5301.33 786
5302.02 781
5302.71 832
5303.40 912
5304.08 928
5304.77 925
5305.46 993
5306.15 990
5306.83 997
5307.52 1039
5308.21 1031
5308.90 1016
5309.58 1066
5310.27 1034
5310.96 1058
5311.65 1129
5312.33 1092
5313.02 1056
5313.71 1045
5314.40 1044
5315.09 1048
5315.77 1019
5316.46 992
5317.15 1001
5317.84 959
5318.53 932
5319.21 953
5319.90 999
5320.59 1024
5321.28 1012
5321.97 979
5322.66 938
5323.35 907
5324.03 936
5324.72 888
5325.41 848
5326.10 815
5326.79 778
5327.48 804
5328.17 772
5328.86 758
5329.54 740
5330.23 782
5330.92 774
5331.61 735
5332.30 712
5332.99 704
5333.68 746
5334.37 751
5335.06 688
5335.75 726
5336.44 737
5337.12 662
5337.81 646
5338.50 715
5339.19 725
5339.88 713
5340.57 725
5341.26 762
5341.95 701
5342.64 677
5343.33 682
5344.02 658
5344.71 678
5345.40 726
5346.09 752
5346.78 783
5347.47 741
5348.16 743
5348.85 727
5349.54 682
5350.23 789
5350.92 775
5351.61 778
5352.30 767
5352.99 773
5353.68 789
5354.37 757
5355.07 757
5355.76 802
5356.45 772
5357.14 702
5357.83 689
5358.52 727
5359.21 677
5359.90 727
5360.59 697
5361.28 665
5361.97 677
5362.66 724
5363.36 729
5364.05 742
5364.74 759
5365.43 727
5366.12 723
5366.81 709
5367.50 725
5368.19 653
5368.89 666
5369.58 730
5370.27 674
5370.96 688
5371.65 720
5372.34 693
5373.04 694
5373.73 664
5374.42 707
5375.11 657
5375.80 689
5376.49 696
5377.19 633
5377.88 676
5378.57 672
5379.26 691
5379.96 686
5380.65 720
5381.34 710
5382.03 702
5382.72 647
5383.42 658
5384.11 644
5384.80 713
5385.49 678
5386.19 662
5386.88 689
5387.57 669
5388.26 688
5388.96 767
5389.65 767
5390.34 775
5391.04 779
5391.73 734
5392.42 790
5393.12 799
5393.81 782
5394.50 740
5395.19 735
5395.89 722
5396.58 723
5397.27 750
5397.97 730
5398.66 738
5399.35 729
5400.05 753
5400.74 717
5401.43 707
5402.13 690
5402.82 729
5403.52 692
5404.21 736
5404.90 750
5405.60 720
5406.29 693
5406.98 709
5407.68 770
5408.37 731
5409.07 765
5409.76 760
5410.45 765
5411.15 743
5411.84 711
5412.54 725
5413.23 758
5413.93 719
5414.62 773
5415.32 770
5416.01 771
5416.70 761
5417.40 761
5418.09 782
5418.79 753
5419.48 822
5420.18 842
5420.87 841
5421.57 808
5422.26 800
5422.96 808
5423.65 844
5424.35 847
5425.04 881
5425.74 869
5426.43 803
5427.13 812
5427.82 846
5428.52 847
5429.21 788
5429.91 825
5430.60 816
5431.30 835
5432.00 815
5432.69 817
5433.39 823
5434.08 848
5434.78 842
5435.47 857
5436.17 931
5436.86 877
5437.56 872
5438.26 893
5438.95 841
5439.65 887
5440.34 856
5441.04 907
5441.74 955
5442.43 913
5443.13 899
5443.83 929
5444.52 965
5445.22 926
5445.91 1052
5446.61 1064
5447.31 1084
5448.00 1149
5448.70 1196
5449.40 1249
5450.09 1263
5450.79 1275
5451.49 1270
5452.18 1258
5452.88 1187
5453.58 1164
5454.27 1109
5454.97 1122
5455.67 1100
5456.37 1043
5457.06 1047
5457.76 990
5458.46 1011
5459.15 1054
5459.85 1110
5460.55 1018
5461.25 1069
5461.94 1085
5462.64 1052
5463.34 1134
5464.04 1138
5464.73 1198
5465.43 1241
5466.13 1209
5466.83 1245
5467.53 1128
5468.22 1202
5468.92 1179
5469.62 1151
5470.32 1159
5471.01 1175
5471.71 1162
5472.41 1250
5473.11 1376
5473.81 1365
5474.51 1358
5475.20 1341
5475.90 1439
5476.60 1462
5477.30 1488
5478.00 1582
5478.70 1668
5479.39 1845
5480.09 1999
5480.79 2161
5481.49 2355
5482.19 2560
5482.89 2540
5483.59 2581
5484.29 2580
5484.98 2346
5485.68 2223
5486.38 2193
5487.08 1993
5487.78 1941
5488.48 1756
5489.18 1760
5489.88 1706
5490.58 1748
5491.28 1700
5491.98 1680
5492.68 1734
5493.37 1803
5494.07 1814
5494.77 1836
5495.47 1824
5496.17 1886
5496.87 1970
5497.57 2058
5498.27 2133
5498.97 2279
5499.67 2529
5500.37 2764
5501.07 3105
5501.77 3543
5502.47 3797
5503.17 3948
5503.87 3929
5504.57 3729
5505.27 3561
5505.97 3227
5506.67 2830
5507.37 2518
5508.07 2251
5508.77 2089
5509.47 1820
5510.17 1705
5510.87 1657
5511.58 1623
5512.28 1510
5512.98 1535
5513.68 1453
5514.38 1436
5515.08 1449
5515.78 1425
5516.48 1485
5517.18 1487
5517.88 1403
5518.58 1438
5519.28 1377
5519.99 1428
5520.69 1353
5521.39 1314
5522.09 1303
5522.79 1251
5523.49 1252
5524.19 1240
5524.90 1180
5525.60 1080
5526.30 1176
5527.00 1140
5527.70 1138
5528.40 1112
5529.10 1035
5529.81 1103
5530.51 1035
5531.21 963
5531.91 1012
5532.61 1066
5533.32 1073
5534.02 1072
5534.72 1094
5535.42 1035
5536.12 987
5536.83 1141
5537.53 1084
5538.23 1099
5538.93 1088
5539.64 1047
5540.34 1039
5541.04 1034
5541.74 985
5542.45 996
5543.15 999
5543.85 1027
5544.55 1048
5545.26 1001
5545.96 967
5546.66 960
5547.36 966
5548.07 902
5548.77 940
5549.47 962
5550.18 953
5550.88 933
5551.58 935
5552.29 985
5552.99 950
5553.69 946
5554.40 948
5555.10 970
5555.80 924
5556.51 902
5557.21 916
5557.91 927
5558.62 947
5559.32 903
5560.02 927
5560.73 948
5561.43 938
5562.14 916
5562.84 970
5563.54 934
5564.25 969
5564.95 969
5565.65 989
5566.36 990
5567.06 1047
5567.77 1006
5568.47 964
5569.18 973
5569.88 927
5570.58 938
5571.29 952
5571.99 940
5572.70 916
5573.40 925
5574.11 981
5574.81 948
5575.52 940
5576.22 925
5576.93 919
5577.63 934
5578.33 898
5579.04 943
5579.74 875
5580.45 913
5581.15 823
5581.86 825
5582.56 914
5583.27 891
5583.97 925
5584.68 820
5585.39 806
5586.09 840
5586.80 819
5587.50 872
5588.21 861
5588.91 868
5589.62 856
5590.32 883
5591.03 856
5591.73 782
5592.44 863
5593.15 835
5593.85 831
5594.56 817
5595.26 780
5595.97 857
5596.68 822
5597.38 851
5598.09 869
5598.79 801
5599.50 735
5600.21 816
5600.91 858
5601.62 791
5602.33 831
5603.03 840
5603.74 781
5604.44 785
5605.15 798
5605.86 805
5606.56 761
5607.27 754
5607.98 818
5608.68 845
5609.39 884
5610.10 855
5610.80 805
5611.51 794
5612.22 834
5612.93 816
5613.63 790
5614.34 776
5615.05 877
5615.75 836
5616.46 775
5617.17 815
5617.88 837
5618.58 850
5619.29 803
5620.00 797
5620.71 870
5621.41 860
5622.12 829
5622.83 806
5623.54 835
5624.24 852
5624.95 888
5625.66 884
5626.37 931
5627.08 834
5627.78 904
5628.49 876
5629.20 860
5629.91 887
5630.62 894
5631.32 890
5632.03 968
5632.74 949
5633.45 964
5634.16 939
5634.86 1011
5635.57 1045
5636.28 1087
5636.99 1116
5637.70 1006
5638.41 1078
5639.12 1091
5639.82 1057
5640.53 1071
5641.24 1122
5641.95 1178
5642.66 1182
5643.37 1074
5644.08 1127
5644.79 1121
5645.50 1066
5646.21 1085
5646.91 1027
5647.62 1005
5648.33 995
5649.04 1007
5649.75 1011
5650.46 996
5651.17 972
5651.88 942
5652.59 924
5653.30 939
5654.01 970
5654.72 965
5655.43 964
5656.14 957
5656.85 996
5657.56 1081
5658.27 1048
5658.98 1008
5659.69 1074
5660.40 1106
5661.11 1047
5661.82 1129
5662.53 1100
5663.24 1098
5663.95 1097
5664.66 1094
5665.37 1069
5666.08 994
5666.79 1067
5667.50 1067
5668.21 1051
5668.92 1050
5669.63 1078
5670.34 1063
5671.05 1131
5671.76 1206
5672.47 1197
5673.18 1208
5673.89 1176
5674.61 1131
5675.32 1185
5676.03 1189
5676.74 1101
5677.45 1004
5678.16 1018
5678.87 988
5679.58 974
5680.29 917
5681.01 995
5681.72 945
5682.43 978
5683.14 983
5683.85 1014
5684.56 1019
5685.27 974
5685.99 905
5686.70 924
5687.41 934
5688.12 861
5688.83 880
5689.54 955
5690.26 863
5690.97 911
5691.68 938
5692.39 941
5693.10 900
5693.82 828
5694.53 865
5695.24 890
5695.95 835
5696.67 848
5697.38 843
5698.09 779
5698.80 805
5699.51 821
5700.23 808
5700.94 798
5701.65 808
5702.36 883
5703.08 857
5703.79 851
5704.50 862
5705.22 882
5705.93 865
5706.64 823
5707.35 816
5708.07 835
5708.78 843
5709.49 838
5710.21 832
5710.92 848
5711.63 850
5712.35 822
5713.06 784
5713.77 775
5714.49 780
5715.20 765
5715.91 778
5716.63 767
5717.34 796
5718.05 816
5718.77 793
5719.48 772
5720.19 732
5720.91 729
5721.62 759
5722.34 779
5723.05 796
5723.76 738
5724.48 836
5725.19 864
5725.91 778
5726.62 813
5727.33 850
5728.05 852
5728.76 908
5729.48 889
5730.19 854
5730.91 906
5731.62 870
5732.34 848
5733.05 878
5733.76 844
5734.48 817
5735.19 816
5735.91 860
5736.62 835
5737.34 797
5738.05 756
5738.77 758
5739.48 743
5740.20 780
5740.91 848
5741.63 787
5742.34 761
5743.06 761
5743.77 787
5744.49 734
5745.20 803
5745.92 771
5746.63 736
5747.35 751
5748.07 770
5748.78 773
5749.50 778
5750.21 767
5750.93 759
5751.64 751
5752.36 739
5753.07 768
5753.79 769
5754.51 775
5755.22 790
5755.94 825
5756.65 819
5757.37 859
5758.09 841
5758.80 820
5759.52 840
5760.24 880
5760.95 932
5761.67 913
5762.38 883
5763.10 906
5763.82 902
5764.53 939
5765.25 947
5765.97 855
5766.68 864
5767.40 893
5768.12 933
5768.83 991
5769.55 1083
5770.27 1142
5770.98 1176
5771.70 1199
5772.42 1248
5773.13 1321
5773.85 1278
5774.57 1196
5775.29 1149
5776.00 1052
5776.72 1030
5777.44 1028
5778.16 926
5778.87 922
5779.59 890
5780.31 906
5781.03 923
5781.74 874
5782.46 893
5783.18 887
5783.90 870
5784.61 874
5785.33 839
5786.05 904
5786.77 881
5787.48 815
5788.20 823
5788.92 838
5789.64 851
5790.36 855
5791.08 851
5791.79 838
5792.51 792
5793.23 768
5793.95 779
5794.67 782
5795.38 794
5796.10 828
5796.82 811
5797.54 807
5798.26 795
5798.98 764
5799.70 747
5800.41 786
5801.13 835
5801.85 810
5802.57 835
5803.29 787
5804.01 767
5804.73 775
5805.45 764
5806.17 807
5806.89 834
5807.60 764
5808.32 745
5809.04 784
5809.76 835
5810.48 809
5811.20 795
5811.92 758
5812.64 740
5813.36 787
5814.08 752
5814.80 754
5815.52 753
5816.24 802
5816.96 788
5817.68 763
5818.40 819
5819.12 790
5819.84 847
5820.56 783
5821.28 762
5822.00 781
5822.72 790
5823.44 745
5824.16 798
5824.88 827
5825.60 790
5826.32 778
5827.04 745
5827.76 788
5828.48 774
5829.20 757
5829.92 734
5830.64 760
5831.36 791
5832.08 792
5832.80 831
5833.52 790
5834.25 813
5834.97 800
5835.69 851
5836.41 834
5837.13 822
5837.85 849
5838.57 809
5839.29 789
5840.01 797
5840.73 825
5841.46 835
5842.18 800
5842.90 785
5843.62 741
5844.34 755
5845.06 767
5845.78 817
5846.51 787
5847.23 780
5847.95 799
5848.67 756
5849.39 825
5850.11 813
5850.84 835
5851.56 822
5852.28 801
5853.00 827
5853.72 855
5854.45 840
5855.17 873
5855.89 908
5856.61 884
5857.33 834
5858.06 834
5858.78 840
5859.50 910
5860.22 879
5860.95 847
5861.67 810
5862.39 889
5863.11 854
5863.84 864
5864.56 853
5865.28 876
5866.01 893
5866.73 902
5867.45 889
5868.17 864
5868.90 875
5869.62 882
5870.34 866
5871.07 892
5871.79 910
5872.51 887
5873.24 902
5873.96 869
5874.68 843
5875.41 856
5876.13 874
5876.85 899
5877.58 932
5878.30 992
5879.02 976
5879.75 990
5880.47 1006
5881.19 939
5881.92 989
5882.64 989
5883.37 1081
5884.09 1078
5884.81 1018
5885.54 1004
5886.26 1064
5886.99 1035
5887.71 990
5888.43 1030
5889.16 1031
5889.88 996
5890.61 1061
5891.33 1069
5892.05 1031
5892.78 1042
5893.50 1022
5894.23 1041
5894.95 990
5895.68 988
5896.40 1006
5897.13 1015
5897.85 1041
5898.58 1050
5899.30 1051
5900.03 989
5900.75 1013
5901.48 1059
5902.20 1058
5902.93 1030
5903.65 1096
5904.38 1045
5905.10 1050
5905.83 1064
5906.55 1136
5907.28 1091
5908.00 1145
5908.73 1135
5909.45 1156
5910.18 1178
5910.90 1138
5911.63 1150
5912.36 1196
5913.08 1167
5913.81 1128
5914.53 1131
5915.26 1211
5915.98 1213
5916.71 1119
5917.44 1223
5918.16 1218
5918.89 1276
5919.61 1299
5920.34 1263
5921.07 1283
5921.79 1215
5922.52 1280
5923.25 1272
5923.97 1348
5924.70 1400
5925.42 1398
5926.15 1426
5926.88 1408
5927.60 1443
5928.33 1417
5929.06 1507
5929.78 1544
5930.51 1551
5931.24 1525
5931.96 1559
5932.69 1557
5933.42 1620
5934.15 1605
5934.87 1665
5935.60 1599
5936.33 1675
5937.05 1673
5937.78 1679
5938.51 1725
5939.24 1767
5939.96 1819
5940.69 1913
5941.42 1854
5942.14 1931
5942.87 1972
5943.60 1896
5944.33 1997
5945.06 2054
5945.78 2183
5946.51 2238
5947.24 2201
5947.97 2205
5948.69 2305
5949.42 2356
5950.15 2367
5950.88 2513
5951.61 2689
5952.33 2877
5953.06 3041
5953.79 3152
5954.52 3416
5955.25 3589
5955.98 3569
5956.70 3627
5957.43 3616
5958.16 3518
5958.89 3331
5959.62 3337
5960.35 3217
5961.07 3108
5961.80 3050
5962.53 3065
5963.26 3047
5963.99 3119
5964.72 3208
5965.45 3351
5966.18 3545
5966.90 3851
5967.63 4023
5968.36 4147
5969.09 4478
5969.82 4292
5970.55 4340
5971.28 4296
5972.01 4255
5972.74 4170
5973.47 3991
5974.20 3939
5974.93 3885
5975.66 3786
5976.39 3783
5977.12 3694
5977.84 3772
5978.57 3781
5979.30 3745
5980.03 3885
5980.76 4029
5981.49 4162
5982.22 4186
5982.95 4331
5983.68 4526
5984.41 4577
5985.14 4657
5985.87 4740
5986.60 4719
5987.33 4759
5988.06 4813
5988.79 4774
5989.53 4761
5990.26 4661
5990.99 4762
5991.72 4780
5992.45 4721
5993.18 4678
5993.91 4725
5994.64 4811
5995.37 4857
5996.10 4970
5996.83 4941
5997.56 5171
5998.29 5340
5999.02 5252
5999.75 5280
6000.49 5341
6001.22 5330
6001.95 5180
6002.68 5087
6003.41 5112
6004.14 5121
6004.87 5031
6005.60 5053
6006.34 4916
6007.07 4871
6007.80 4897
6008.53 5229
6009.26 5492
6009.99 6044
6010.72 6791
6011.46 7768
6012.19 9009
6012.92 10648
6013.65 12336
6014.38 13858
6015.12 14950
6015.85 15715
6016.58 15809
6017.31 15785
6018.04 14886
6018.78 13424
6019.51 12260
6020.24 10907
6020.97 9524
6021.70 8169
6022.44 7175
6023.17 6258
6023.90 5525
6024.63 4974
6025.37 4606
6026.10 4316
6026.83 4230
6027.56 3979
6028.30 4002
6029.03 3934
6029.76 3946
6030.50 4007
6031.23 4117
6031.96 3905
6032.69 4019
6033.43 3964
6034.16 3718
6034.89 3554
6035.63 3415
6036.36 3238
6037.09 3043
6037.83 3038
6038.56 2987
6039.29 2905
6040.03 2891
6040.76 3003
6041.49 3174
6042.23 3134
6042.96 3171
6043.69 3168
6044.43 3238
6045.16 3219
6045.90 3302
6046.63 3208
6047.36 3303
6048.10 3270
6048.83 3300
6049.57 3444
6050.30 3568
6051.03 3680
6051.77 3717
6052.50 3882
6053.24 4126
6053.97 4212
6054.70 4370
6055.44 4496
6056.17 4486
6056.91 4363
6057.64 4251
6058.38 4049
6059.11 3796
6059.85 3683
6060.58 3695
6061.32 3601
6062.05 3464
6062.79 3479
6063.52 3512
6064.26 3377
6064.99 3289
6065.72 3312
6066.46 3268
6067.20 3300
6067.93 3234
6068.67 3269
6069.40 3136
6070.14 3012
6070.87 3040
6071.61 3036
6072.34 3002
6073.08 2936
6073.81 2907
6074.55 2855
6075.28 2867
6076.02 2849
6076.76 2791
6077.49 2717
6078.23 2676
6078.96 2624
6079.70 2697
6080.43 2731
6081.17 2629
6081.91 2700
6082.64 2720
6083.38 2567
6084.11 2538
6084.85 2468
6085.59 2499
6086.32 2468
6087.06 2355
6087.80 2370
6088.53 2336
6089.27 2349
6090.00 2346
6090.74 2362
6091.48 2420
6092.21 2315
6092.95 2369
6093.69 2419
6094.42 2403
6095.16 2431
6095.90 2423
6096.63 2440
6097.37 2379
6098.11 2382
6098.85 2331
6099.58 2300
6100.32 2274
6101.06 2277
6101.79 2274
6102.53 2202
6103.27 2174
6104.01 2199
6104.74 2163
6105.48 2184
6106.22 2186
6106.96 2220
6107.69 2170
6108.43 2192
6109.17 2185
6109.91 2216
6110.64 2293
6111.38 2254
6112.12 2280
6112.86 2250
6113.59 2386
6114.33 2375
6115.07 2346
6115.81 2442
6116.55 2448
6117.28 2483
6118.02 2599
6118.76 2552
6119.50 2606
6120.24 2557
6120.98 2556
6121.71 2550
6122.45 2476
6123.19 2568
6123.93 2552
6124.67 2504
6125.41 2523
6126.15 2544
6126.88 2538
6127.62 2465
6128.36 2423
6129.10 2460
6129.84 2468
6130.58 2451
6131.32 2484
6132.06 2487
6132.80 2514
6133.53 2496
6134.27 2533
6135.01 2659
6135.75 2668
6136.49 2760
6137.23 2702
6137.97 2901
6138.71 3018
6139.45 3027
6140.19 3102
6140.93 3245
6141.67 3227
6142.41 3409
6143.15 3405
6143.89 3391
6144.63 3288
6145.37 3202
6146.11 3246
6146.85 3155
6147.59 3116
6148.33 3070
6149.07 3028
6149.81 3047
6150.55 2941
6151.29 2974
6152.03 3055
6152.77 2945
6153.51 2989
6154.25 3060
6154.99 3002
6155.73 3074
6156.47 3198
6157.21 3217
6157.95 3274
6158.69 3306
6159.43 3268
6160.17 3340
6160.91 3436
6161.65 3351
6162.39 3419
6163.13 3650
6163.88 3738
6164.62 3791
6165.36 3990
6166.10 4102
6166.84 4284
6167.58 4602
6168.32 4783
6169.06 4928
6169.80 5060
6170.55 4917
6171.29 4892
6172.03 4857
6172.77 4760
6173.51 4757
6174.25 4631
6174.99 4461
6175.74 4443
6176.48 4492
6177.22 4460
6177.96 4568
6178.70 4609
6179.44 4782
6180.19 5127
6180.93 5757
6181.67 6250
6182.41 6962
6183.15 7911
6183.90 8488
6184.64 9310
6185.38 9845
6186.12 9999
6186.87 9860
6187.61 9422
6188.35 8804
6189.09 8190
6189.84 7656
6190.58 7121
6191.32 6649
6192.06 6300
6192.81 5969
6193.55 5684
6194.29 5547
6195.03 5498
6195.78 5438
6196.52 5424
6197.26 5428
6198.01 5401
6198.75 5189
6199.49 5155
6200.23 5254
6200.98 5163
6201.72 5217
6202.46 5256
6203.21 5238
6203.95 5388
6204.69 5592
6205.44 6157
6206.18 7097
6206.92 8505
6207.67 10224
6208.41 12593
6209.15 15037
6209.90 17599
6210.64 19455
6211.39 20807
6212.13 21513
6212.87 21525
6213.62 20328
6214.36 18444
6215.11 16187
6215.85 13811
6216.59 11809
6217.34 9907
6218.08 8149
6218.83 6945
6219.57 6136
6220.31 5335
6221.06 4759
6221.80 4466
6222.55 4270
6223.29 4011
6224.04 3962
6224.78 3806
6225.53 3710
6226.27 3549
6227.02 3437
6227.76 3320
6228.50 3217
6229.25 2999
6229.99 2925
6230.74 2709
6231.48 2606
6232.23 2555
6232.97 2521
6233.72 2520
6234.46 2517
6235.21 2522
6235.96 2493
6236.70 2550
6237.45 2630
6238.19 2696
6238.94 2682
6239.68 2787
6240.43 2963
6241.17 3076
6241.92 3068
6242.66 3175
6243.41 3173
6244.16 3199
6244.90 3125
6245.65 3186
6246.39 3188
6247.14 3100
6247.88 3224
6248.63 3228
6249.38 3257
6250.12 3291
6250.87 3231
6251.62 3200
6252.36 3163
6253.11 3107
6253.85 3125
6254.60 3034
6255.35 2950
6256.09 3029
6256.84 2912
6257.59 2878
6258.33 2819
6259.08 2849
6259.83 2744
6260.57 2761
6261.32 2842
6262.07 2746
6262.81 2712
6263.56 2672
6264.31 2704
6265.05 2726
6265.80 2637
6266.55 2490
6267.30 2518
6268.04 2432
6268.79 2475
6269.54 2412
6270.28 2516
6271.03 2472
6271.78 2468
6272.53 2393
6273.27 2459
6274.02 2458
6274.77 2446
6275.52 2484
6276.26 2533
6277.01 2539
6277.76 2511
6278.51 2492
6279.25 2487
6280.00 2600
6280.75 2503
6281.50 2422
6282.25 2397
6282.99 2341
6283.74 2330
6284.49 2311
6285.24 2212
6285.99 2192
6286.74 2147
6287.48 2173
6288.23 2132
6288.98 2075
6289.73 2015
6290.48 1982
6291.23 2021
6291.97 2032
6292.72 2014
6293.47 2036
6294.22 2002
6294.97 1923
6295.72 1939
6296.47 1919
6297.22 1869
6297.96 1893
6298.71 1818
6299.46 1766
6300.21 1744
6300.96 1785
6301.71 1717
6302.46 1707
6303.21 1739
6303.96 1651
6304.71 1641
6305.46 1678
6306.21 1617
6306.96 1673
6307.71 1681
6308.45 1719
6309.20 1767
6309.95 1775
6310.70 1716
6311.45 1825
6312.20 1787
6312.95 1828
6313.70 1889
6314.45 1847
6315.20 1908
6315.95 1892
6316.70 1961
6317.45 1942
6318.20 1933
6318.95 1940
6319.70 1888
6320.45 1912
6321.20 1854
6321.95 1799
6322.70 1725
6323.46 1642
6324.21 1671
6324.96 1639
6325.71 1567
6326.46 1636
6327.21 1603
6327.96 1611
6328.71 1553
6329.46 1564
6330.21 1614
6330.96 1605
6331.71 1575
6332.46 1588
6333.21 1645
6333.97 1586
6334.72 1532
6335.47 1516
6336.22 1574
6336.97 1550
6337.72 1524
6338.47 1581
6339.22 1579
6339.98 1528
6340.73 1497
6341.48 1547
6342.23 1577
6342.98 1537
6343.73 1587
6344.49 1519
6345.24 1513
6345.99 1525
6346.74 1513
6347.49 1493
6348.24 1537
6349.00 1583
6349.75 1585
6350.50 1565
6351.25 1619
6352.01 1670
6352.76 1685
6353.51 1817
6354.26 1786
6355.01 1806
6355.77 1829
6356.52 1958
6357.27 1928
6358.02 1829
6358.78 1800
6359.53 1790
6360.28 1836
6361.03 1749
6361.79 1740
6362.54 1704
6363.29 1678
6364.05 1592
6364.80 1608
6365.55 1637
6366.30 1604
6367.06 1685
6367.81 1665
6368.56 1806
6369.32 1825
6370.07 1853
6370.82 1890
6371.58 1845
6372.33 1810
6373.08 1837
6373.84 1790
6374.59 1721
6375.34 1629
6376.10 1706
6376.85 1689
6377.60 1555
6378.36 1533
6379.11 1555
6379.87 1625
6380.62 1598
6381.37 1641
6382.13 1616
6382.88 1585
6383.64 1649
6384.39 1730
6385.14 1675
6385.90 1646
6386.65 1611
6387.41 1545
6388.16 1484
6388.91 1464
6389.67 1502
6390.42 1460
6391.18 1442
6391.93 1461
6392.69 1376
6393.44 1384
6394.20 1423
6394.95 1423
6395.71 1433
6396.46 1437
6397.21 1453
6397.97 1349
6398.72 1393
6399.48 1462
6400.23 1400
6400.99 1351
6401.74 1374
6402.50 1452
6403.26 1408
6404.01 1332
6404.77 1362
6405.52 1371
6406.28 1396
6407.03 1335
6407.79 1375
6408.54 1429
6409.30 1438
6410.05 1422
6410.81 1435
6411.56 1327
6412.32 1350
6413.08 1416
6413.83 1454
6414.59 1454
6415.34 1470
6416.10 1392
6416.86 1407
6417.61 1390
6418.37 1426
6419.12 1370
6419.88 1368
6420.64 1358
6421.39 1384
6422.15 1355
6422.91 1355
6423.66 1365
6424.42 1341
6425.17 1348
6425.93 1399
6426.69 1394
6427.44 1414
6428.20 1410
6428.96 1424
6429.71 1384
6430.47 1390
6431.23 1461
6431.98 1394
6432.74 1473
6433.50 1457
6434.26 1475
6435.01 1484
6435.77 1535
6436.53 1451
6437.28 1419
6438.04 1457
6438.80 1513
6439.56 1520
6440.31 1606
6441.07 1564
6441.83 1538
6442.59 1604
6443.34 1560
6444.10 1578
6444.86 1569
6445.62 1650
6446.37 1617
6447.13 1596
6447.89 1636
6448.65 1695
6449.40 1674
6450.16 1728
6450.92 1715
6451.68 1705
6452.44 1716
6453.19 1749
6453.95 1767
6454.71 1781
6455.47 1748
6456.23 1751
6456.99 1794
6457.74 1820
6458.50 1717
6459.26 1725
6460.02 1758
6460.78 1707
6461.54 1857
6462.30 1931
6463.05 1917
6463.81 1910
6464.57 2010
6465.33 2083
6466.09 2129
6466.85 2174
6467.61 2171
6468.37 2174
6469.13 2220
6469.88 2238
6470.64 2261
6471.40 2333
6472.16 2276
6472.92 2232
6473.68 2228
6474.44 2185
6475.20 2205
6475.96 2191
6476.72 2251
6477.48 2287
6478.24 2299
6479.00 2475
6479.76 2528
6480.52 2500
6481.28 2561
6482.04 2643
6482.80 2622
6483.56 2633
6484.32 2787
6485.08 2807
6485.84 2785
6486.60 2790
6487.36 2848
6488.12 2893
6488.88 2991
6489.64 2975
6490.40 3076
6491.16 3143
6491.92 3126
6492.68 3290
6493.44 3300
6494.20 3365
6494.96 3324
6495.72 3533
6496.48 3509
6497.24 3503
6498.00 3492
6498.76 3487
6499.52 3680
6500.28 3505
6501.05 3446
6501.81 3530
6502.57 3590
6503.33 3648
6504.09 3861
6504.85 4204
6505.61 4668
6506.37 5636
6507.13 7003
6507.90 8565
6508.66 10454
6509.42 12346
6510.18 14030
6510.94 15089
6511.70 15353
6512.46 15034
6513.23 14169
6513.99 12748
6514.75 11422
6515.51 9870
6516.27 8430
6517.03 7102
6517.80 6086
6518.56 5405
6519.32 4930
6520.08 4471
6520.84 4220
6521.61 4011
6522.37 3998
6523.13 3839
6523.89 3801
6524.66 3945
6525.42 4027
6526.18 4137
6526.94 4487
6527.71 4595
6528.47 4768
6529.23 4858
6529.99 4846
6530.76 5036
6531.52 5015
6532.28 4884
6533.04 4867
6533.81 4789
6534.57 4746
6535.33 4999
6536.10 5306
6536.86 5936
6537.62 6382
6538.38 6814
6539.15 6915
6539.91 6857
6540.67 6661
6541.44 6231
6542.20 5865
6542.96 5427
6543.73 4985
6544.49 4528
6545.25 4056
6546.02 3923
6546.78 3867
6547.55 3774
6548.31 3750
6549.07 3754
6549.84 3678
6550.60 3549
6551.36 3556
6552.13 3617
6552.89 3602
6553.66 3541
6554.42 3540
6555.18 3501
6555.95 3433
6556.71 3420
6557.48 3365
6558.24 3399
6559.01 3479
6559.77 3421
6560.53 3535
6561.30 3595
6562.06 3604
6562.83 3721
6563.59 3659
6564.36 3783
6565.12 3825
6565.89 3833
6566.65 3789
6567.42 3896
6568.18 3815
6568.95 3885
6569.71 3727
6570.48 3827
6571.24 3809
6572.01 3752
6572.77 3716
6573.54 3774
6574.30 3809
6575.07 3884
6575.83 3898
6576.60 3966
6577.36 3983
6578.13 3947
6578.89 4033
6579.66 3946
6580.42 3989
6581.19 3915
6581.96 3998
6582.72 3934
6583.49 3936
6584.25 4023
6585.02 3939
6585.78 4111
6586.55 4043
6587.32 4112
6588.08 4129
6588.85 4097
6589.61 4062
6590.38 4156
6591.15 4247
6591.91 4375
6592.68 4651
6593.45 4918
6594.21 5300
6594.98 5772
6595.74 6355
6596.51 6729
6597.28 6722
6598.04 6717
6598.81 6761
6599.58 6630
6600.34 6226
6601.11 5849
6601.88 5401
6602.64 4918
6603.41 4556
6604.18 4236
6604.95 3999
6605.71 3737
6606.48 3698
6607.25 3601
6608.01 3555
6608.78 3424
6609.55 3380
6610.32 3445
6611.08 3331
6611.85 3323
6612.62 3401
6613.38 3359
6614.15 3374
6614.92 3377
6615.69 3268
6616.46 3223
6617.22 3245
6617.99 3295
6618.76 3245
6619.53 3344
6620.29 3465
6621.06 3513
6621.83 3664
6622.60 3710
6623.37 3959
6624.13 3978
6624.90 4086
6625.67 4069
6626.44 4062
6627.21 4050
6627.98 4048
6628.74 3960
6629.51 3792
6630.28 3688
6631.05 3586
6631.82 3607
6632.59 3602
6633.35 3661
6634.12 3741
6634.89 3787
6635.66 3946
6636.43 4245
6637.20 4354
6637.97 4416
6638.74 4616
6639.51 4716
6640.27 4919
6641.04 5024
6641.81 5195
6642.58 5403
6643.35 5479
6644.12 5550
6644.89 5511
6645.66 5284
6646.43 5136
6647.20 4947
6647.97 4566
6648.74 4410
6649.51 4122
6650.28 3755
6651.05 3526
6651.82 3436
6652.58 3296
6653.35 3210
6654.12 3139
6654.89 3056
6655.66 3025
6656.43 3025
6657.20 2999
6657.97 2992
6658.74 3026
6659.51 2911
6660.28 2875
6661.05 2936
6661.83 2875
6662.60 2840
6663.37 2746
6664.14 2710
6664.91 2732
6665.68 2803
6666.45 2703
6667.22 2684
6667.99 2622
6668.76 2686
6669.53 2731
6670.30 2785
6671.07 2854
6671.84 2887
6672.61 2984
6673.38 3014
6674.16 3001
6674.93 2912
6675.70 2962
6676.47 3025
6677.24 3003
6678.01 2930
6678.78 2976
6679.55 3029
6680.33 3058
6681.10 3016
6681.87 3073
6682.64 3203
6683.41 3222
6684.18 3286
6684.95 3482
6685.73 3653
6686.50 3746
6687.27 3876
6688.04 3927
6688.81 3934
6689.58 3728
6690.36 3632
6691.13 3477
6691.90 3268
6692.67 3171
6693.44 3098
6694.22 2936
6694.99 2844
6695.76 2751
6696.53 2609
6697.31 2655
6698.08 2680
6698.85 2634
6699.62 2605
6700.40 2584
6701.17 2499
6701.94 2499
6702.71 2494
6703.49 2494
6704.26 2480
6705.03 2418
6705.80 2423
6706.58 2409
6707.35 2361
6708.12 2399
6708.90 2342
6709.67 2269
6710.44 2336
6711.22 2339
6711.99 2302
6712.76 2266
6713.54 2270
6714.31 2193
6715.08 2187
6715.86 2213
6716.63 2249
6717.40 2207
6718.18 2186
6718.95 2237
6719.72 2219
6720.50 2242
6721.27 2277
6722.04 2258
6722.82 2222
6723.59 2274
6724.37 2171
6725.14 2214
6725.91 2223
6726.69 2239
6727.46 2299
6728.24 2188
6729.01 2147
6729.78 2171
6730.56 2206
6731.33 2113
6732.11 2086
6732.88 2095
6733.66 2142
6734.43 2138
6735.20 2208
6735.98 2293
6736.75 2254
6737.53 2247
6738.30 2268
6739.08 2256
6739.85 2287
6740.63 2292
6741.40 2282
6742.18 2376
6742.95 2389
6743.73 2312
6744.50 2432
6745.28 2456
6746.05 2401
6746.83 2434
6747.60 2468
6748.38 2457
6749.15 2516
6749.93 2656
6750.70 2695
6751.48 2765
6752.25 2848
6753.03 3005
6753.81 3066
6754.58 3046
6755.36 3152
6756.13 3151
6756.91 3170
6757.68 3102
6758.46 2981
6759.24 2849
6760.01 2743
6760.79 2772
6761.56 2677
6762.34 2684
6763.12 2706
6763.89 2721
6764.67 2567
6765.44 2695
6766.22 2661
6767.00 2676
6767.77 2735
6768.55 2711
6769.33 2813
6770.10 2804
6770.88 2772
6771.66 2752
6772.43 2690
6773.21 2622
6773.99 2441
6774.76 2420
6775.54 2298
6776.32 2245
6777.09 2213
6777.87 2179
6778.65 2118
6779.42 2126
6780.20 2129
6780.98 2076
6781.76 2174
6782.53 2155
6783.31 2121
6784.09 2068
6784.87 2130
6785.64 2131
6786.42 2074
6787.20 2073
6787.98 2021
6788.75 2012
6789.53 1900
6790.31 1906
6791.09 1940
6791.86 1877
6792.64 1914
6793.42 1902
6794.20 1810
6794.98 1779
6795.75 1779
6796.53 1805
6797.31 1802
6798.09 1772
6798.87 1853
6799.64 1829
6800.42 1788
6801.20 1730
6801.98 1783
6802.76 1805
6803.54 1846
6804.31 1929
6805.09 1854
6805.87 1872
6806.65 1910
6807.43 1847
6808.21 1887
6808.99 1882
6809.76 1827
6810.54 1875
6811.32 1889
6812.10 1871
6812.88 1840
6813.66 1797
6814.44 1836
6815.22 1862
6816.00 1773
6816.78 1827
6817.55 1937
6818.33 1835
6819.11 1849
6819.89 1858
6820.67 1791
6821.45 1842
6822.23 1841
6823.01 1827
6823.79 1746
6824.57 1825
6825.35 1774
6826.13 1814
6826.91 1818
6827.69 1746
6828.47 1735
6829.25 1770
6830.03 1783
6830.81 1810
6831.59 1792
6832.37 1729
6833.15 1759
6833.93 1755
6834.71 1820
6835.49 1882
6836.27 1921
6837.05 2064
6837.83 2200
6838.61 2487
6839.39 2740
6840.17 2942
6840.95 3077
6841.73 3153
6842.51 3223
6843.29 3172
6844.08 3073
6844.86 2884
6845.64 2742
6846.42 2572
6847.20 2373
6847.98 2337
6848.76 2227
6849.54 2292
6850.32 2357
6851.10 2468
6851.89 2534
6852.67 2641
6853.45 2800
6854.23 2741
6855.01 2757
6855.79 2665
6856.57 2525
6857.35 2356
6858.14 2281
6858.92 2297
6859.70 2125
6860.48 2090
6861.26 1977
6862.04 1921
6862.83 1973
6863.61 1906
6864.39 1868
6865.17 1902
6865.95 1920
6866.74 1918
6867.52 2037
6868.30 2010
6869.08 2018
6869.86 2082
6870.65 2123
6871.43 2140
6872.21 2080
6872.99 2073
6873.78 2073
6874.56 2111
6875.34 2154
6876.12 2248
6876.91 2239
6877.69 2251
6878.47 2260
6879.25 2292
6880.04 2413
6880.82 2411
6881.60 2516
6882.39 2601
6883.17 2671
6883.95 2847
6884.74 2952
6885.52 2988
6886.30 3129
6887.08 3373
6887.87 3502
6888.65 3926
6889.43 4338
6890.22 4609
6891.00 4702
6891.78 4729
6892.57 4830
6893.35 4630
6894.14 4196
6894.92 4022
6895.70 3738
6896.49 3343
6897.27 3152
6898.05 3029
6898.84 2910
6899.62 2768
6900.41 2759
6901.19 2675
6901.97 2623
6902.76 2641
6903.54 2618
6904.33 2654
6905.11 2561
6905.89 2578
6906.68 2597
6907.46 2578
6908.25 2582
6909.03 2565
6909.82 2538
6910.60 2494
6911.39 2431
6912.17 2320
6912.96 2320
6913.74 2325
6914.52 2332
6915.31 2372
6916.09 2329
6916.88 2339
6917.66 2307
6918.45 2312
6919.23 2359
6920.02 2368
6920.80 2388
6921.59 2390
6922.37 2366
6923.16 2337
6923.95 2319
6924.73 2325
6925.52 2333
6926.30 2379
6927.09 2458
6927.87 2451
6928.66 2480
6929.44 2563
6930.23 2538
6931.01 2569
6931.80 2601
6932.59 2577
6933.37 2611
6934.16 2609
6934.94 2584
6935.73 2608
6936.52 2637
6937.30 2665
6938.09 2816
6938.87 2869
6939.66 2848
6940.45 2944
6941.23 3107
6942.02 3323
6942.81 3511
6943.59 3797
6944.38 4059
6945.16 4048
6945.95 4139
6946.74 4217
6947.52 4263
6948.31 4416
6949.10 4461
6949.88 4540
6950.67 4657
6951.46 4446
6952.25 4524
6953.03 4565
6953.82 4442
6954.61 4346
6955.39 4218
6956.18 4076
6956.97 3912
6957.75 3873
6958.54 3891
6959.33 3811
6960.12 3737
6960.90 3679
6961.69 3639
6962.48 3731
6963.27 3865
6964.05 3817
6964.84 3948
6965.63 4018
6966.42 4132
6967.20 4277
6967.99 4588
6968.78 4764
6969.57 4845
6970.36 4927
6971.14 5216
6971.93 5316
6972.72 5417
6973.51 5582
6974.30 5558
6975.08 5434
6975.87 5448
6976.66 5425
6977.45 5460
6978.24 5470
6979.03 5631
6979.81 5782
6980.60 5997
6981.39 6380
6982.18 7127
6982.97 8071
6983.76 9582
6984.55 11511
6985.34 14066
6986.12 16759
6986.91 19436
6987.70 21343
6988.49 22611
6989.28 22917
6990.07 22086
6990.86 20653
6991.65 18490
6992.44 16301
6993.23 13824
6994.01 11580
6994.80 9599
6995.59 8179
6996.38 6932
6997.17 5855
6997.96 5163
6998.75 4630
6999.54 4273
7000.33 4000
7001.12 3832
7001.91 3586
7002.70 3475
7003.49 3424
7004.28 3396
7005.07 3194
7005.86 3140
7006.65 2929
7007.44 2710
7008.23 2649
7009.02 2439
7009.81 2378
7010.60 2389
7011.39 2435
7012.18 2429
7012.97 2565
7013.76 2551
7014.55 2667
7015.34 2826
7016.13 2865
7016.92 2837
7017.71 2871
7018.50 2936
7019.29 2876
7020.08 2794
7020.88 2828
7021.67 2802
7022.46 2764
7023.25 2825
7024.04 2917
7024.83 3025
7025.62 2991
7026.41 3032
7027.20 3153
7027.99 3081
7028.79 3033
7029.58 2987
7030.37 2953
7031.16 2811
7031.95 2703
7032.74 2739
7033.53 2712
7034.33 2690
7035.12 2622
7035.91 2732
7036.70 2723
7037.49 2761
7038.28 2729
7039.08 2777
7039.87 2848
7040.66 2878
7041.45 2989
7042.24 2933
7043.04 3041
7043.83 3101
7044.62 3139
7045.41 3150
7046.20 3099
7047.00 3139
7047.79 3267
7048.58 3285
7049.37 3235
7050.17 3246
7050.96 3238
7051.75 3422
7052.54 3416
7053.34 3497
7054.13 3418
7054.92 3320
7055.71 3257
7056.51 3098
7057.30 3031
7058.09 3033
7058.89 3000
7059.68 2902
7060.47 2837
7061.26 2853
7062.06 2865
7062.85 2920
7063.64 2841
7064.44 2848
7065.23 2744
7066.02 2647
7066.82 2543
7067.61 2600
7068.40 2562
7069.20 2401
7069.99 2318
7070.78 2320
7071.58 2298
7072.37 2260
7073.17 2247
7073.96 2170
7074.75 2077
7075.55 2079
7076.34 2094
7077.13 2071
7077.93 2025
7078.72 1914
7079.52 1932
7080.31 1970
7081.10 1938
7081.90 1879
7082.69 1819
7083.49 1818
7084.28 1813
7085.08 1817
7085.87 1806
7086.67 1773
7087.46 1809
7088.25 1785
7089.05 1716
7089.84 1690
7090.64 1707
7091.43 1720
7092.23 1639
7093.02 1640
7093.82 1635
7094.61 1674
7095.41 1619
7096.20 1607
7097.00 1571
7097.79 1541
7098.59 1595
7099.38 1536
7100.18 1556
7100.97 1517
7101.77 1558
7102.56 1532
7103.36 1527
7104.15 1525
7104.95 1544
7105.75 1560
7106.54 1500
7107.34 1463
7108.13 1421
7108.93 1409
7109.72 1437
7110.52 1410
7111.32 1400
7112.11 1320
7112.91 1374
7113.70 1423
7114.50 1431
7115.30 1445
7116.09 1397
7116.89 1412
7117.68 1390
7118.48 1402
7119.28 1396
7120.07 1396
7120.87 1446
7121.67 1424
7122.46 1387
7123.26 1465
7124.06 1504
7124.85 1396
7125.65 1433
7126.45 1319
7127.24 1371
7128.04 1356
7128.84 1351
7129.63 1443
7130.43 1485
7131.23 1521
7132.02 1545
7132.82 1594
7133.62 1508
7134.41 1533
7135.21 1491
7136.01 1447
7136.81 1406
7137.60 1412
7138.40 1420
7139.20 1359
7140.00 1313
7140.79 1287
7141.59 1280
7142.39 1262
7143.19 1180
7143.98 1209
7144.78 1250
7145.58 1228
7146.38 1270
7147.18 1268
7147.97 1236
7148.77 1221
7149.57 1169
7150.37 1177
7151.17 1209
7151.96 1144
7152.76 1147
7153.56 1153
7154.36 1174
7155.16 1183
7155.95 1167
7156.75 1185
7157.55 1192
7158.35 1291
7159.15 1221
7159.95 1296
7160.75 1337
7161.54 1249
7162.34 1237
7163.14 1232
7163.94 1223
7164.74 1187
7165.54 1212
7166.34 1195
7167.14 1173
7167.93 1198
7168.73 1207
7169.53 1177
7170.33 1157
7171.13 1131
7171.93 1165
7172.73 1123
7173.53 1056
7174.33 1102
7175.13 1079
7175.93 1067
7176.73 1057
7177.53 1112
7178.33 1065
7179.13 1031
7179.93 1046
7180.73 1065
7181.53 1045
7182.32 997
7183.12 978
7183.92 1000
7184.72 1029
7185.52 1059
7186.32 1059
7187.12 1041
7187.92 998
7188.72 1007
7189.53 1008
7190.33 1060
7191.13 1024
7191.93 1004
7192.73 1038
7193.53 1037
7194.33 999
7195.13 991
7195.93 997
7196.73 956
7197.53 961
7198.33 975
7199.13 997
7199.93 977
7200.73 994
7201.53 1069
7202.33 1088
7203.14 1011
7203.94 948
7204.74 1043
7205.54 1024
7206.34 1030
7207.14 1092
7207.94 1111
7208.74 1041
7209.55 1010
7210.35 987
7211.15 1062
7211.95 959
7212.75 984
7213.55 990
7214.35 1022
7215.16 971
7215.96 1016
7216.76 1049
7217.56 1055
7218.36 1056
7219.16 1030
7219.97 1052
7220.77 1067
7221.57 1090
7222.37 1079
7223.17 1095
7223.98 1055
7224.78 1145
7225.58 1080
7226.38 1022
7227.19 1040
7227.99 1033
7228.79 1024
7229.59 984
7230.40 1005
7231.20 1030
7232.00 1001
7232.80 1030
7233.61 1077
7234.41 1098
7235.21 1131
7236.01 1062
7236.82 1185
7237.62 1179
7238.42 1184
7239.23 1179
7240.03 1180
7240.83 1201
7241.63 1158
7242.44 1150
7243.24 1114
7244.04 1159
7244.85 1096
7245.65 1093
7246.45 1075
7247.26 1035
7248.06 1021
7248.86 1027
7249.67 1000
7250.47 1010
7251.28 1015
7252.08 1030
7252.88 1015
7253.69 1056
7254.49 1040
7255.29 1037
7256.10 1057
7256.90 1001
7257.71 970
7258.51 1076
7259.31 1005
7260.12 998
7260.92 1038
7261.73 998
7262.53 1030
7263.34 994
7264.14 980
7264.94 995
7265.75 972
7266.55 999
7267.36 1004
7268.16 1022
7268.97 1071
7269.77 1101
7270.58 1042
7271.38 1055
7272.19 1047
7272.99 1046
7273.80 1055
7274.60 1053
7275.41 1048
7276.21 1097
7277.02 1062
7277.82 1080
7278.63 1127
7279.43 1139
7280.24 1195
7281.04 1228
7281.85 1279
7282.65 1292
7283.46 1389
7284.26 1526
7285.07 1585
7285.87 1711
7286.68 1755
7287.49 1946
7288.29 1979
7289.10 2029
7289.90 1932
7290.71 1791
7291.52 1695
7292.32 1514
7293.13 1426
7293.93 1395
7294.74 1321
7295.55 1274
7296.35 1220
7297.16 1219
7297.96 1213
7298.77 1179
7299.58 1196
7300.38 1222
7301.19 1216
7302.00 1267
7302.80 1249
7303.61 1257
7304.42 1244
7305.22 1248
7306.03 1281
7306.84 1298
7307.64 1270
7308.45 1285
7309.26 1264
7310.06 1269
7310.87 1258
7311.68 1354
7312.48 1409
7313.29 1345
7314.10 1394
7314.90 1458
7315.71 1515
7316.52 1572
7317.33 1598
7318.13 1736
7318.94 1911
7319.75 2144
7320.56 2292
7321.36 2513
7322.17 2578
7322.98 2435
7323.79 2373
7324.59 2262
7325.40 2063
7326.21 2027
7327.02 1920
7327.83 1773
7328.63 1630
7329.44 1579
7330.25 1479
7331.06 1444
7331.87 1460
7332.67 1448
7333.48 1403
7334.29 1442
7335.10 1410
7335.91 1419
7336.72 1387
7337.52 1462
7338.33 1424
7339.14 1385
7339.95 1402
7340.76 1340
7341.57 1336
7342.38 1331
7343.18 1357
7343.99 1335
7344.80 1319
7345.61 1261
7346.42 1268
7347.23 1259
7348.04 1165
7348.85 1190
7349.66 1171
7350.46 1124
7351.27 1139
7352.08 1170
7352.89 1127
7353.70 1133
7354.51 1167
7355.32 1136
7356.13 1101
7356.94 1078
7357.75 1100
7358.56 1083
7359.37 1106
7360.18 1126
7360.99 1109
7361.80 1126
7362.61 1106
7363.42 1131
7364.23 1151
7365.04 1211
7365.85 1184
7366.66 1155
7367.47 1178
7368.28 1145
7369.09 1177
7369.90 1188
7370.71 1163
7371.52 1140
7372.33 1190
7373.14 1170
7373.95 1161
7374.76 1142
7375.57 1135
7376.38 1125
7377.19 1173
7378.00 1194
7378.81 1176
7379.62 1219
7380.43 1292
7381.24 1348
7382.06 1394
7382.87 1389
7383.68 1431
7384.49 1482
7385.30 1480
7386.11 1424
7386.92 1362
7387.73 1381
7388.54 1276
7389.36 1199
7390.17 1193
7390.98 1141
7391.79 1110
7392.60 1057
7393.41 1070
7394.22 1104
7395.04 1076
7395.85 1023
7396.66 1036
7397.47 990
7398.28 998
7399.09 1052
7399.91 987
7400.72 981
7401.53 984
7402.34 1030
7403.15 1036
7403.97 1005
7404.78 924
7405.59 991
7406.40 957
7407.21 942
7408.03 1029
7408.84 999
7409.65 992
7410.46 935
7411.28 932
7412.09 960
7412.90 952
7413.71 946
7414.53 950
7415.34 922
7416.15 902
7416.96 882
7417.78 889
7418.59 884
7419.40 895
7420.22 880
7421.03 873
7421.84 875
7422.66 880
7423.47 899
7424.28 868
7425.09 833
7425.91 825
7426.72 841
7427.53 899
7428.35 856
7429.16 828
7429.98 881
7430.79 859
7431.60 896
7432.42 889
7433.23 857
7434.04 856
7434.86 877
7435.67 791
7436.48 875
7437.30 866
7438.11 851
7438.93 825
7439.74 845
7440.55 855
7441.37 885
7442.18 905
7443.00 899
7443.81 850
7444.63 809
7445.44 885
7446.25 837
7447.07 877
7447.88 815
7448.70 823
7449.51 840
7450.33 818
7451.14 808
7451.96 861
7452.77 859
7453.59 791
7454.40 794
7455.22 814
7456.03 871
7456.85 824
7457.66 818
7458.48 852
7459.29 808
7460.11 745
7460.92 812
7461.74 827
7462.55 852
7463.37 820
7464.18 773
7465.00 799
7465.81 763
7466.63 769
7467.44 814
7468.26 821
7469.08 776
7469.89 792
7470.71 869
7471.52 840
7472.34 815
7473.15 855
7473.97 833
7474.79 850
7475.60 906
7476.42 906
7477.23 929
7478.05 864
7478.87 839
7479.68 843
7480.50 868
7481.32 879
7482.13 853
7482.95 836
7483.76 821
7484.58 842
7485.40 835
7486.21 830
7487.03 818
7487.85 823
7488.66 918
7489.48 856
7490.30 850
7491.11 852
7491.93 813
7492.75 806
7493.57 778
7494.38 797
7495.20 819
7496.02 808
7496.83 771
7497.65 773
7498.47 806
7499.29 822
7500.10 781
7500.92 745
7501.74 761
7502.55 804
7503.37 764
7504.19 817
7505.01 802
7505.83 762
7506.64 815
7507.46 816
7508.28 768
7509.10 820
7509.91 800
7510.73 812
7511.55 812
7512.37 773
7513.19 774
7514.00 820
7514.82 797
7515.64 809
7516.46 795
7517.28 801
7518.10 822
7518.91 736
7519.73 793
7520.55 765
7521.37 753
7522.19 715
7523.01 737
7523.82 739
7524.64 723
7525.46 781
7526.28 760
7527.10 756
7527.92 767
7528.74 764
7529.56 764
7530.38 720
7531.19 746
7532.01 705
7532.83 717
7533.65 786
7534.47 778
7535.29 805
7536.11 799
7536.93 804
7537.75 802
7538.57 816
7539.39 767
7540.21 778
7541.03 781
7541.85 763
7542.67 766
7543.48 798
7544.30 812
7545.12 803
7545.94 756
7546.76 819
7547.58 830
7548.40 816
7549.22 790
7550.04 802
7550.86 774
7551.68 759
7552.50 774
7553.32 758
7554.14 774
7554.97 814
7555.79 771
7556.61 738
7557.43 708
7558.25 733
7559.07 741
7559.89 759
7560.71 736
7561.53 764
7562.35 791
7563.17 746
7563.99 766
7564.81 801
7565.63 747
7566.45 743
7567.28 781
7568.10 740
7568.92 772
7569.74 808
7570.56 751
7571.38 766
7572.20 775
7573.02 772
7573.84 799
7574.67 799
7575.49 761
7576.31 793
7577.13 761
7577.95 773
7578.77 764
7579.60 831
7580.42 802
7581.24 780
7582.06 807
7582.88 818
7583.70 839
7584.53 835
7585.35 838
7586.17 832
7586.99 826
7587.81 804
7588.64 820
7589.46 904
7590.28 880
7591.10 913
7591.93 855
7592.75 856
7593.57 836
7594.39 887
7595.22 897
7596.04 946
7596.86 924
7597.68 910
7598.51 908
7599.33 932
7600.15 957
7600.97 984
7601.80 1030
7602.62 1031
7603.44 1020
7604.27 1050
7605.09 1071
7605.91 995
7606.73 1047
7607.56 1078
7608.38 1047
7609.20 1134
7610.03 1109
7610.85 1082
7611.67 1087
7612.50 1068
7613.32 1014
7614.15 1058
7614.97 1094
7615.79 1088
7616.62 1091
7617.44 1116
7618.26 1179
7619.09 1223
7619.91 1216
7620.73 1239
7621.56 1281
7622.38 1344
7623.21 1325
7624.03 1254
7624.85 1272
7625.68 1319
7626.50 1227
7627.33 1202
7628.15 1280
7628.98 1266
7629.80 1211
7630.62 1255
7631.45 1228
7632.27 1243
7633.10 1196
7633.92 1228
7634.75 1210
7635.57 1243
7636.40 1234
7637.22 1222
7638.05 1171
7638.87 1153
7639.70 1121
7640.52 1035
7641.35 1044
7642.17 1016
7643.00 995
7643.82 1029
7644.65 1083
7645.47 1071
7646.30 1084
7647.12 1124
7647.95 1061
7648.77 1070
7649.60 1071
7650.42 1045
7651.25 1071
7652.08 1044
7652.90 1059
7653.73 1100
7654.55 1067
7655.38 1027
7656.20 1017
7657.03 1008
7657.86 1014
7658.68 954
7659.51 979
7660.33 985
7661.16 941
7661.99 925
7662.81 937
7663.64 946
7664.46 1001
7665.29 926
7666.12 980
7666.94 964
7667.77 976
7668.60 998
7669.42 985
7670.25 1001
7671.08 992
7671.90 927
7672.73 890
7673.56 961
7674.38 905
7675.21 873
7676.04 889
7676.86 858
7677.69 911
7678.52 897
7679.34 932
7680.17 890
7681.00 894
7681.83 852
7682.65 951
7683.48 946
7684.31 918
7685.13 913
7685.96 954
7686.79 982
7687.62 1014
7688.44 958
7689.27 965
7690.10 971
7690.93 971
7691.76 959
7692.58 936
7693.41 954
7694.24 865
7695.07 874
7695.89 860
7696.72 904
7697.55 896
7698.38 934
7699.21 895
7700.03 922
7700.86 942
7701.69 940
7702.52 933
7703.35 958
7704.18 943
7705.00 944
7705.83 926
7706.66 852
7707.49 859
7708.32 844
7709.15 926
7709.98 902
7710.80 848
7711.63 829
7712.46 855
7713.29 848
7714.12 824
7714.95 788
7715.78 829
7716.61 820
7717.44 800
7718.27 802
7719.09 845
7719.92 808
7720.75 796
7721.58 765
7722.41 756
7723.24 800
7724.07 805
7724.90 822
7725.73 812
7726.56 836
7727.39 806
7728.22 850
7729.05 848
7729.88 904
7730.71 881
7731.54 830
7732.37 899
7733.20 860
7734.03 820
7734.86 809
7735.69 818
7736.52 789
7737.35 829
7738.18 803
7739.01 802
7739.84 777
7740.67 784
7741.50 782
7742.33 796
7743.16 827
7743.99 785
7744.82 784
7745.65 779
7746.48 780
7747.31 772
7748.14 793
7748.98 839
7749.81 835
7750.64 820
7751.47 792
7752.30 823
7753.13 810
7753.96 791
7754.79 818
7755.62 770
7756.45 755
7757.29 749
7758.12 765
7758.95 727
7759.78 743
7760.61 768
7761.44 734
7762.27 714
7763.11 775
7763.94 719
7764.77 705
7765.60 712
7766.43 713
7767.26 709
7768.10 747
7768.93 762
7769.76 766
7770.59 765
7771.42 759
7772.26 751
7773.09 736
7773.92 780
7774.75 794
7775.58 748
7776.42 738
7777.25 724
7778.08 717
7778.91 772
7779.75 765
7780.58 766
7781.41 727
7782.24 830
7783.08 813
7783.91 781
7784.74 756
7785.57 746
7786.41 809
7787.24 724
7788.07 813
7788.91 787
7789.74 759
7790.57 757
7791.40 800
7792.24 798
7793.07 783
7793.90 806
7794.74 815
7795.57 794
7796.40 786
7797.24 857
7798.07 858
7798.90 826
7799.74 857
7800.57 853
7801.40 817
7802.24 839
7803.07 877
7803.91 881
7804.74 870
7805.57 865
7806.41 922
7807.24 930
7808.07 916
7808.91 933
7809.74 895
7810.58 916
7811.41 920
7812.25 919
7813.08 956
7813.91 1008
7814.75 1075
7815.58 1117
7816.42 1156
7817.25 1204
7818.09 1204
7818.92 1186
7819.75 1251
7820.59 1219
7821.42 1260
7822.26 1281
7823.09 1233
7823.93 1220
7824.76 1299
7825.60 1285
7826.43 1337
7827.27 1289
7828.10 1232
7828.94 1212
7829.77 1219
7830.61 1212
7831.44 1153
7832.28 1164
7833.11 1170
7833.95 1237
7834.78 1259
7835.62 1277
7836.46 1293
7837.29 1343
7838.13 1332
7838.96 1283
7839.80 1300
7840.63 1336
7841.47 1271
7842.31 1247
7843.14 1160
7843.98 1125
7844.81 1120
7845.65 1032
7846.48 1024
7847.32 1051
7848.16 1024
7848.99 988
7849.83 1015
7850.67 978
7851.50 962
7852.34 948
7853.17 946
7854.01 941
7854.85 943
7855.68 950
7856.52 871
7857.36 896
7858.19 920
7859.03 932
7859.87 912
7860.70 944
7861.54 918
7862.38 970
7863.21 942
7864.05 922
7864.89 907
7865.73 903
7866.56 912
7867.40 882
7868.24 868
7869.07 858
7869.91 857
7870.75 905
7871.59 970
7872.42 921
7873.26 1007
7874.10 991
7874.94 983
7875.77 1017
7876.61 971
7877.45 996
7878.29 1048
7879.12 1068
7879.96 1166
7880.80 1139
7881.64 1134
7882.47 1201
7883.31 1287
7884.15 1261
7884.99 1235
7885.83 1267
7886.67 1218
7887.50 1206
7888.34 1120
7889.18 1101
7890.02 1138
7890.86 1162
7891.69 1107
7892.53 1117
7893.37 1122
7894.21 1139
7895.05 1107
7895.89 1116
7896.73 1132
7897.57 1139
7898.40 1108
7899.24 1124
7900.08 1092
7900.92 1070
7901.76 1010
7902.60 947
7903.44 994
7904.28 994
7905.12 1004
7905.95 995
7906.79 951
7907.63 933
7908.47 994
7909.31 990
7910.15 953
7910.99 958
7911.83 1010
7912.67 1028
7913.51 978
7914.35 1032
7915.19 1027
7916.03 1154
7916.87 1167
7917.71 1195
7918.55 1217
7919.39 1257
7920.23 1305
7921.07 1241
7921.91 1182
7922.75 1185
7923.59 1179
7924.43 1117
7925.27 1093
7926.11 1047
7926.95 979
7927.79 961
7928.63 950
7929.47 937
7930.31 878
7931.15 887
7931.99 903
7932.83 896
7933.67 893
7934.51 953
7935.35 927
7936.19 904
7937.04 901
7937.88 880
7938.72 856
7939.56 829
7940.40 826
7941.24 851
7942.08 837
7942.92 855
7943.76 836
7944.60 847
7945.45 855
7946.29 892
7947.13 870
7947.97 824
7948.81 857
7949.65 849
7950.49 884
7951.34 858
7952.18 900
7953.02 907
7953.86 944
7954.70 985
7955.54 1014
7956.39 953
7957.23 1050
7958.07 1054
7958.91 1103
7959.75 1086
7960.60 1100
7961.44 1102
7962.28 1070
7963.12 1042
7963.96 1055
7964.81 1036
7965.65 1034
7966.49 1068
7967.33 1153
7968.18 1180
7969.02 1250
7969.86 1208
7970.70 1297
7971.55 1238
7972.39 1234
7973.23 1302
7974.08 1130
7974.92 1063
7975.76 979
7976.60 959
7977.45 958
7978.29 905
7979.13 927
7979.98 898
7980.82 844
7981.66 880
7982.51 845
7983.35 884
7984.19 839
7985.04 882
7985.88 884
7986.72 891
7987.57 882
7988.41 800
7989.25 805
7990.10 759
7990.94 783
7991.78 797
7992.63 761
7993.47 752
7994.32 756
7995.16 725
7996.00 772
7996.85 705
7997.69 736
7998.53 733
7999.38 711
8000.22 716
8001.07 711
8001.91 647
8002.76 689
8003.60 676
8004.44 664
8005.29 670
8006.13 708
8006.98 661
8007.82 654
8008.67 673
8009.51 667
8010.36 663
8011.20 668
8012.05 667
8012.89 656
8013.74 684
8014.58 668
8015.43 643
8016.27 628
8017.12 674
8017.96 675
8018.81 628
8019.65 638
8020.50 592
8021.34 630
8022.19 595
8023.03 603
8023.88 598
8024.72 634
8025.57 634
8026.41 680
8027.26 627
8028.11 633
8028.95 633
8029.80 626
8030.64 636
8031.49 665
8032.33 671
8033.18 638
8034.03 688
8034.87 635
8035.72 614
8036.56 608
8037.41 603
8038.26 571
8039.10 569
8039.95 607
8040.80 655
8041.64 672
8042.49 652
8043.33 657
8044.18 642
8045.03 671
8045.87 672
8046.72 686
8047.57 653
8048.41 647
8049.26 666
8050.11 687
8050.95 644
8051.80 622
8052.65 651
8053.49 635
8054.34 615
8055.19 618
8056.04 616
8056.88 643
8057.73 604
8058.58 580
8059.42 611
8060.27 572
8061.12 620
8061.97 607
8062.81 637
8063.66 607
8064.51 604
8065.36 586
8066.20 590
8067.05 596
8067.90 586
8068.75 569
8069.60 572
8070.44 576
8071.29 561
8072.14 570
8072.99 525
8073.84 557
8074.68 551
8075.53 550
8076.38 598
8077.23 573
8078.08 586
8078.92 560
8079.77 562
8080.62 572
8081.47 579
8082.32 595
8083.17 568
8084.02 550
8084.86 541
8085.71 577
8086.56 593
8087.41 565
8088.26 582
8089.11 657
8089.96 605
8090.81 604
8091.65 595
8092.50 515
8093.35 627
8094.20 599
8095.05 562
8095.90 578
8096.75 557
8097.60 591
8098.45 562
8099.30 574
8100.15 590
8101.00 567
8101.85 604
8102.70 600
8103.54 565
8104.39 610
8105.24 630
8106.09 578
8106.94 609
8107.79 612
8108.64 578
8109.49 567
8110.34 596
8111.19 633
8112.04 612
8112.89 588
8113.74 583
8114.59 570
8115.44 565
8116.29 614
8117.14 615
8117.99 594
8118.84 598
8119.70 570
8120.55 601
8121.40 595
8122.25 583
8123.10 602
8123.95 627
8124.80 601
8125.65 617
8126.50 662
8127.35 634
8128.20 673
8129.05 669
8129.90 681
8130.76 678
8131.61 726
8132.46 715
8133.31 678
8134.16 728
8135.01 754
8135.86 746
8136.71 731
8137.56 688
8138.42 746
8139.27 703
8140.12 689
8140.97 701
8141.82 688
8142.67 659
8143.53 652
8144.38 718
8145.23 702
8146.08 678
8146.93 697
8147.78 638
8148.64 699
8149.49 677
8150.34 692
8151.19 684
8152.05 720
8152.90 705
8153.75 720
8154.60 722
8155.45 750
8156.31 776
8157.16 829
8158.01 838
8158.86 824
8159.72 859
8160.57 796
8161.42 747
8162.27 741
8163.13 749
8163.98 714
8164.83 687
8165.69 655
8166.54 651
8167.39 644
8168.24 623
8169.10 633
8169.95 624
8170.80 684
8171.66 604
8172.51 659
8173.36 595
8174.22 618
8175.07 662
8175.92 576
8176.78 579
8177.63 615
8178.48 589
8179.34 564
8180.19 553
8181.04 562
8181.90 629
8182.75 571
8183.61 556
8184.46 599
8185.31 581
8186.17 533
8187.02 577
8187.87 582
8188.73 611
8189.58 596
8190.44 560
8191.29 574
8192.15 570
8193.00 557
8193.85 571
8194.71 546
8195.56 546
8196.42 570
8197.27 549
8198.13 578
8198.98 555
8199.84 556
8200.69 574
8201.55 553
8202.40 539
8203.25 548
8204.11 558
8204.96 579
8205.82 570
8206.67 602
8207.53 565
8208.38 564
8209.24 571
8210.09 557
8210.95 592
8211.81 587
8212.66 583
8213.52 561
8214.37 576
8215.23 579
8216.08 609
8216.94 574
8217.79 549
8218.65 589
8219.50 618
8220.36 609
8221.22 607
8222.07 590
8222.93 627
8223.78 644
8224.64 597
8225.50 598
8226.35 573
8227.21 567
8228.06 631
8228.92 598
8229.78 557
8230.63 579
8231.49 580
8232.34 548
8233.20 560
8234.06 582
8234.91 572
8235.77 561
8236.63 533
8237.48 543
8238.34 535
8239.20 501
8240.05 527
8240.91 508
8241.77 510
8242.62 497
8243.48 569
8244.34 560
8245.19 519
8246.05 551
8246.91 512
8247.77 498
8248.62 534
8249.48 528
8250.34 507
8251.20 530
8252.05 538
8252.91 513
8253.77 546
8254.62 566
8255.48 528
8256.34 538
8257.20 539
8258.06 560
8258.91 526
8259.77 547
8260.63 569
8261.49 589
8262.34 553
8263.20 584
8264.06 542
8264.92 544
8265.78 540
8266.63 533
8267.49 553
8268.35 575
8269.21 558
8270.07 520
8270.93 589
8271.78 549
8272.64 575
8273.50 562
8274.36 574
8275.22 604
8276.08 581
8276.93 580
8277.79 637
8278.65 630
8279.51 673
8280.37 698
8281.23 679
8282.09 704
8282.95 687
8283.81 678
8284.66 674
8285.52 659
8286.38 668
8287.24 666
8288.10 642
8288.96 643
8289.82 639
8290.68 646
8291.54 623
8292.40 666
8293.26 672
8294.12 669
8294.98 624
8295.84 646
8296.70 686
8297.56 675
8298.42 664
8299.28 659
8300.13 669
8300.99 630
8301.85 664
8302.71 641
8303.57 579
8304.43 561
8305.29 560
8306.16 604
8307.02 566
8307.88 568
8308.74 623
8309.60 569
8310.46 550
8311.32 576
8312.18 564
8313.04 555
8313.90 548
8314.76 547
8315.62 566
8316.48 524
8317.34 529
8318.20 558
8319.06 534
8319.92 544
8320.78 548
8321.65 541
8322.51 569
8323.37 592
8324.23 540
8325.09 514
8325.95 572
8326.81 547
8327.67 537
8328.53 554
8329.40 563
8330.26 530
8331.12 541
8331.98 546
8332.84 541
8333.70 551
8334.57 551
8335.43 535
8336.29 527
8337.15 544
8338.01 548
8338.87 569
8339.74 560
8340.60 568
8341.46 545
8342.32 509
8343.18 510
8344.05 571
8344.91 503
8345.77 537
8346.63 579
8347.49 538
8348.36 528
8349.22 528
8350.08 535
8350.94 565
8351.81 583
8352.67 581
8353.53 603
8354.39 602
8355.26 584
8356.12 591
8356.98 560
8357.85 534
8358.71 540
8359.57 527
8360.43 576
8361.30 601
8362.16 605
8363.02 600
8363.89 626
8364.75 598
8365.61 556
8366.48 588
8367.34 574
8368.20 543
8369.07 553
8369.93 604
8370.79 575
8371.66 564
8372.52 552
8373.38 589
8374.25 545
8375.11 568
8375.98 585
8376.84 571
8377.70 581
8378.57 593
8379.43 584
8380.30 600
8381.16 583
8382.02 580
8382.89 583
8383.75 571
8384.62 601
8385.48 583
8386.34 602
8387.21 574
8388.07 612
8388.94 623
8389.80 671
8390.67 640
8391.53 571
8392.40 615
8393.26 609
8394.13 639
8394.99 623
8395.85 582
8396.72 596
8397.58 580
8398.45 570
8399.31 555
8400.18 592
8401.04 615
8401.91 634
8402.77 576
8403.64 597
8404.50 601
8405.37 640
8406.24 616
8407.10 639
8407.97 630
8408.83 614
8409.70 613
8410.56 690
8411.43 685
8412.29 651
8413.16 646
8414.03 693
8414.89 690
8415.76 651
8416.62 661
8417.49 699
8418.35 718
8419.22 700
8420.09 696
8420.95 739
8421.82 741
8422.69 753
8423.55 728
8424.42 752
8425.28 724
8426.15 760
8427.02 826
8427.88 826
8428.75 798
8429.62 789
8430.48 777
8431.35 807
8432.22 787
8433.08 828
8433.95 810
8434.82 851
8435.68 834
8436.55 886
8437.42 841
8438.28 859
8439.15 878
8440.02 936
8440.89 958
8441.75 936
8442.62 1035
8443.49 1141
8444.35 1094
8445.22 1077
8446.09 1144
8446.96 1223
8447.82 1220
8448.69 1288
8449.56 1266
8450.43 1230
8451.29 1293
8452.16 1347
8453.03 1282
8453.90 1327
8454.76 1385
8455.63 1492
8456.50 1585
8457.37 1750
8458.24 1758
8459.10 1837
8459.97 1875
8460.84 1838
8461.71 1850
8462.58 1799
8463.45 1704
8464.31 1575
8465.18 1424
8466.05 1262
8466.92 1250
8467.79 1185
8468.66 1142
8469.52 1059
8470.39 1001
8471.26 954
8472.13 981
8473.00 1010
8473.87 966
8474.74 950
8475.61 941
8476.47 894
8477.34 883
8478.21 899
8479.08 950
8479.95 959
8480.82 988
8481.69 1000
8482.56 1016
8483.43 1055
8484.30 1065
8485.17 1016
8486.04 1040
8486.91 1071
8487.78 1003
8488.64 991
8489.51 965
8490.38 963
8491.25 916
8492.12 901
8492.99 897
8493.86 891
8494.73 889
8495.60 946
8496.47 928
8497.34 919
8498.21 929
8499.08 904
8499.95 935
8500.82 911
8501.69 911
8502.56 893
8503.43 891
8504.30 927
8505.17 924
8506.05 896
8506.92 940
8507.79 894
8508.66 891
8509.53 957
8510.40 964
8511.27 953
8512.14 949
8513.01 964
8513.88 996
8514.75 969
8515.62 1030
8516.49 964
8517.37 968
8518.24 1015
8519.11 1025
8519.98 1096
8520.85 1088
8521.72 1081
8522.59 1072
8523.46 1179
8524.33 1248
8525.21 1282
8526.08 1417
8526.95 1550
8527.82 1685
8528.69 1687
8529.56 1670
8530.44 1663
8531.31 1613
8532.18 1579
8533.05 1517
8533.92 1414
8534.80 1356
8535.67 1295
8536.54 1204
8537.41 1128
8538.28 1094
8539.16 1042
8540.03 1028
8540.90 969
8541.77 983
8542.64 931
8543.52 950
8544.39 892
8545.26 941
8546.13 949
8547.01 884
8547.88 917
8548.75 936
8549.62 927
8550.50 921
8551.37 890
8552.24 943
8553.12 994
8553.99 996
8554.86 1024
8555.73 1040
8556.61 1090
8557.48 1157
8558.35 1109
8559.23 1068
8560.10 1135
8560.97 1105
8561.85 1079
8562.72 1015
8563.59 972
8564.47 939
8565.34 984
8566.21 1004
8567.09 952
8567.96 925
8568.83 922
8569.71 931
8570.58 939
8571.46 918
8572.33 945
8573.20 880
8574.08 888
8574.95 867
8575.83 900
8576.70 859
8577.57 869
8578.45 865
8579.32 867
8580.20 884
8581.07 857
8581.94 833
8582.82 832
8583.69 820
8584.57 858
8585.44 928
8586.32 876
8587.19 896
8588.07 902
8588.94 946
8589.82 900
8590.69 931
8591.57 938
8592.44 956
8593.32 964
8594.19 964
8595.07 1000
8595.94 1012
8596.82 1028
8597.69 1015
8598.57 1020
8599.44 1009
8600.32 1032
8601.19 1056
8602.07 1048
8602.94 1065
8603.82 1059
8604.69 1099
8605.57 1110
8606.44 1083
8607.32 1138
8608.20 1135
8609.07 1081
8609.95 1091
8610.82 1104
8611.70 1147
8612.57 1147
8613.45 1132
8614.33 1181
8615.20 1180
8616.08 1180
8616.95 1244
8617.83 1255
8618.71 1268
8619.58 1241
8620.46 1330
8621.34 1374
8622.21 1359
8623.09 1337
8623.97 1365
8624.84 1378
8625.72 1343
8626.59 1371
8627.47 1463
8628.35 1506
8629.22 1487
8630.10 1465
8630.98 1427
8631.86 1487
8632.73 1495
8633.61 1550
8634.49 1549
8635.36 1525
8636.24 1534
8637.12 1544
8637.99 1524
8638.87 1546
8639.75 1598
8640.63 1660
8641.50 1660
8642.38 1645
8643.26 1708
8644.14 1694
8645.01 1736
8645.89 1860
8646.77 1816
8647.65 1803
8648.52 1899
8649.40 1939
8650.28 1979
8651.16 1965
8652.04 1995
8652.91 2088
8653.79 2052
8654.67 2044
8655.55 2093
8656.43 2073
8657.30 2096
8658.18 2144
8659.06 2155
8659.94 2336
8660.82 2436
8661.70 2572
8662.57 2808
8663.45 3056
8664.33 3297
8665.21 3759
8666.09 3902
8666.97 4117
8667.85 4108
8668.72 4179
8669.60 4335
8670.48 4065
8671.36 3941
8672.24 3750
8673.12 3685
8674.00 3634
8674.88 3493
8675.76 3579
8676.63 3469
8677.51 3367
8678.39 3241
8679.27 3105
8680.15 3038
8681.03 2901
8681.91 2682
8682.79 2602
8683.67 2419
8684.55 2334
8685.43 2260
8686.31 2214
8687.19 2166
8688.07 2180
8688.95 2249
8689.83 2320
8690.71 2402
8691.59 2643
8692.47 2997
8693.35 3149
8694.23 3321
8695.11 3514
8695.99 3639
8696.87 3573
8697.75 3442
8698.63 3329
8699.51 3143
8700.39 3005
8701.27 2942
8702.15 2824
8703.03 2720
8703.91 2604
8704.79 2635
8705.67 2553
8706.55 2451
8707.43 2272
8708.31 2230
8709.19 2163
8710.07 1980
8710.96 1880
8711.84 1804
8712.72 1653
8713.60 1522
8714.48 1490
8715.36 1440
8716.24 1354
8717.12 1348
8718.00 1352
8718.89 1299
8719.77 1320
8720.65 1284
8721.53 1274
8722.41 1315
8723.29 1286
8724.17 1278
8725.06 1272
8725.94 1298
8726.82 1263
8727.70 1318
8728.58 1301
8729.46 1308
8730.35 1318
8731.23 1319
8732.11 1329
8732.99 1347
8733.87 1333
8734.76 1347
8735.64 1358
8736.52 1325
8737.40 1305
8738.29 1317
8739.17 1340
8740.05 1297
8740.93 1339
8741.81 1310
8742.70 1290
8743.58 1304
8744.46 1345
8745.34 1300
8746.23 1257
8747.11 1239
8747.99 1254
8748.88 1300
8749.76 1336
8750.64 1263
8751.52 1267
8752.41 1272
8753.29 1311
8754.17 1297
8755.06 1386
8755.94 1400
8756.82 1466
8757.71 1442
8758.59 1509
8759.47 1551
8760.36 1522
8761.24 1548
8762.12 1530
8763.01 1387
8763.89 1435
8764.77 1467
8765.66 1441
8766.54 1349
8767.42 1319
8768.31 1353
8769.19 1436
8770.08 1376
8770.96 1339
8771.84 1337
8772.73 1361
8773.61 1359
8774.50 1286
8775.38 1289
8776.26 1264
8777.15 1279
8778.03 1256
8778.92 1251
8779.80 1198
8780.69 1224
8781.57 1240
8782.46 1226
8783.34 1233
8784.22 1248
8785.11 1232
8785.99 1244
8786.88 1242
8787.76 1256
8788.65 1264
8789.53 1310
8790.42 1360
8791.30 1324
8792.19 1284
8793.07 1216
8793.96 1252
8794.84 1283
8795.73 1215
8796.61 1140
8797.50 1189
8798.38 1149
8799.27 1122
8800.15 1105
8801.04 1153
8801.93 1095
8802.81 1079
8803.70 1068
8804.58 1072
8805.47 1026
8806.35 1005
8807.24 1035
8808.12 1063
8809.01 1060
8809.90 1087
8810.78 1061
8811.67 1060
8812.55 1028
8813.44 1003
8814.33 1021
8815.21 1077
8816.10 1056
8816.98 1088
8817.87 1061
8818.76 1067
8819.64 1112
8820.53 1145
8821.42 1171
8822.30 1107
8823.19 1117
8824.08 1075
8824.96 1069
8825.85 1045
8826.74 982
8827.62 951
8828.51 968
8829.40 986
8830.28 943
8831.17 949
8832.06 933
8832.94 892
8833.83 911
8834.72 919
8835.61 948
8836.49 877
8837.38 879
8838.27 856
8839.16 874
8840.04 809
8840.93 854
8841.82 867
8842.70 804
8843.59 850
8844.48 836
8845.37 834
8846.26 789
8847.14 866
8848.03 853
8848.92 813
8849.81 803
8850.69 808
8851.58 809
8852.47 775
8853.36 755
8854.25 743
8855.13 722
8856.02 754
8856.91 716
8857.80 734
8858.69 728
8859.58 692
8860.46 694
8861.35 690
8862.24 715
8863.13 692
8864.02 694
8864.91 681
8865.80 730
8866.68 721
8867.57 719
8868.46 698
8869.35 721
8870.24 678
8871.13 693
8872.02 683
8872.91 659
8873.80 698
8874.69 690
8875.57 660
8876.46 660
8877.35 635
8878.24 616
8879.13 661
8880.02 662
8880.91 670
8881.80 675
8882.69 669
8883.58 624
8884.47 619
8885.36 633
8886.25 647
8887.14 664
8888.03 667
8888.92 649
8889.81 642
8890.70 650
8891.59 641
8892.48 634
8893.37 620
8894.26 596
8895.15 607
8896.04 614
8896.93 587
8897.82 627
8898.71 598
8899.60 569
8900.49 616
8901.38 577
8902.27 620
8903.16 585
8904.05 584
8904.94 600
8905.83 589
8906.72 589
8907.61 575
8908.50 598
8909.40 593
8910.29 588
8911.18 583
8912.07 569
8912.96 581
8913.85 569
8914.74 579
8915.63 591
8916.52 545
8917.42 560
8918.31 603
8919.20 580
8920.09 536
8920.98 544
8921.87 551
8922.76 549
8923.66 546
8924.55 524
8925.44 547
8926.33 517
8927.22 513
8928.11 502
8929.01 505
8929.90 521
8930.79 503
8931.68 489
8932.57 530
8933.47 512
8934.36 520
8935.25 519
8936.14 524
8937.03 515
8937.93 505
8938.82 496
8939.71 495
8940.60 518
8941.50 470
8942.39 513
8943.28 491
8944.17 489
8945.07 530
8945.96 472
8946.85 487
8947.75 520
8948.64 537
8949.53 525
8950.42 525
8951.32 502
8952.21 496
8953.10 529
8954.00 510
8954.89 508
8955.78 526
8956.68 535
8957.57 543
8958.46 525
8959.36 497
8960.25 497
8961.14 509
8962.04 493
8962.93 503
8963.82 467
8964.72 480
8965.61 530
8966.50 503
8967.40 501
8968.29 517
8969.19 499
8970.08 491
8970.97 511
8971.87 523
8972.76 524
8973.66 470
8974.55 490
8975.44 494
8976.34 517
8977.23 517
8978.13 536
8979.02 509
8979.91 488
8980.81 495
8981.70 509
8982.60 511
8983.49 456
8984.39 501
8985.28 492
8986.18 468
8987.07 477
8987.97 486
8988.86 494
8989.76 524
8990.65 494
8991.55 472
8992.44 510
8993.34 503
8994.23 550
8995.13 503
8996.02 475
8996.92 490
8997.81 464
8998.71 480
8999.60 471
9000.50 433
9001.39 492
9002.29 486
9003.18 492
9004.08 467
9004.98 450
9005.87 471
9006.77 515
9007.66 457
9008.56 481
9009.45 480
9010.35 480
9011.25 504
9012.14 446
9013.04 451
9013.93 460
9014.83 489
9015.73 448
9016.62 467
9017.52 466
9018.42 472
9019.31 466
9020.21 455
9021.10 474
9022.00 446
9022.90 464
9023.79 486
9024.69 446
9025.59 444
9026.48 428
9027.38 428
9028.28 467
9029.17 467
9030.07 440
9030.97 422
9031.87 475
9032.76 454
9033.66 441
9034.56 425
9035.45 449
9036.35 464
9037.25 480
9038.15 465
9039.04 481
9039.94 461
9040.84 444
9041.73 445
9042.63 433
9043.53 463
9044.43 498
9045.33 460
9046.22 416
9047.12 466
9048.02 449
9048.92 455
9049.81 429
9050.71 450
9051.61 475
9052.51 467
9053.41 480
9054.30 454
9055.20 488
9056.10 463
9057.00 494
9057.90 513
9058.80 463
9059.69 481
9060.59 458
9061.49 481
9062.39 467
9063.29 480
9064.19 460
9065.08 458
9065.98 493
9066.88 484
9067.78 490
9068.68 474
9069.58 472
9070.48 499
9071.38 498
9072.27 479
9073.17 493
9074.07 513
9074.97 452
9075.87 468
9076.77 498
9077.67 532
9078.57 486
9079.47 460
9080.37 483
9081.27 459
9082.17 511
9083.07 478
9083.97 506
9084.87 463
9085.76 470
9086.66 486
9087.56 465
9088.46 477
9089.36 501
9090.26 500
9091.16 496
9092.06 445
9092.96 480
9093.86 494
9094.76 472
9095.66 472
9096.56 469
9097.46 487
9098.36 478
9099.26 476
9100.17 474
9101.07 473
9101.97 481
9102.87 473
9103.77 457
9104.67 443
9105.57 457
9106.47 470
9107.37 483
9108.27 476
9109.17 466
9110.07 457
9110.97 463
9111.87 456
9112.77 423
9113.68 469
9114.58 499
9115.48 451
9116.38 463
9117.28 462
9118.18 443
9119.08 471
9119.98 469
9120.89 475
9121.79 461
9122.69 468
9123.59 459
9124.49 496
9125.39 509
9126.29 470
9127.20 487
9128.10 466
9129.00 462
9129.90 462
9130.80 476
9131.71 496
9132.61 479
9133.51 482
9134.41 477
9135.31 470
9136.22 508
9137.12 467
9138.02 468
9138.92 464
9139.83 476
9140.73 474
9141.63 503
9142.53 472
9143.43 497
9144.34 482
9145.24 469
9146.14 473
9147.05 454
9147.95 485
9148.85 435
9149.75 481
9150.66 469
9151.56 452
9152.46 459
9153.37 476
9154.27 504
9155.17 530
9156.07 474
9156.98 506
9157.88 507
9158.78 479
9159.69 474
9160.59 481
9161.49 473
9162.40 452
9163.30 488
9164.20 483
9165.11 456
9166.01 484
9166.92 474
9167.82 472
9168.72 475
9169.63 455
9170.53 503
9171.43 505
9172.34 510
9173.24 500
9174.15 509
9175.05 491
9175.95 456
9176.86 460
9177.76 459
9178.67 454
9179.57 485
9180.48 498
9181.38 481
9182.28 519
9183.19 521
9184.09 511
9185.00 493
9185.90 439
9186.81 468
9187.71 509
9188.62 475
9189.52 498
9190.43 470
9191.33 464
9192.24 494
9193.14 489
9194.05 492
9194.95 494
9195.86 475
9196.76 483
9197.67 521
9198.57 519
9199.48 489
9200.38 499
9201.29 501
9202.19 506
9203.10 493
9204.00 522
9204.91 534
9205.81 507
9206.72 528
9207.63 482
9208.53 513
9209.44 522
9210.34 494
9211.25 485
9212.15 499
9213.06 486
9213.97 494
9214.87 497
9215.78 488
9216.68 471
9217.59 523
9218.50 505
9219.40 478
9220.31 480
9221.22 485
9222.12 497
9223.03 543
9223.94 480
9224.84 504
9225.75 477
9226.65 494
9227.56 478
9228.47 492
9229.37 477
9230.28 505
9231.19 491
9232.10 468
9233.00 439
9233.91 468
9234.82 469
9235.72 466
9236.63 467
9237.54 444
9238.44 473
9239.35 463
9240.26 469
9241.17 467
9242.07 481
9242.98 486
9243.89 459
9244.80 396
9245.70 470
9246.61 463
9247.52 452
9248.43 436
9249.33 443
9250.24 500
9251.15 481
9252.06 490
9252.97 432
9253.87 428
9254.78 477
9255.69 497
9256.60 506
9257.51 481
9258.41 472
9259.32 509
9260.23 505
9261.14 456
9262.05 440
9262.96 485
9263.86 494
9264.77 502
9265.68 465
9266.59 490
9267.50 456
9268.41 490
9269.32 505
9270.22 455
9271.13 457
9272.04 498
9272.95 445
9273.86 474
9274.77 509
9275.68 476
9276.59 470
9277.50 467
9278.40 503
9279.31 488
9280.22 465
9281.13 453
9282.04 488
9282.95 500
9283.86 497
9284.77 497
9285.68 505
9286.59 493
9287.50 462
9288.41 463
9289.32 472
9290.23 478
9291.14 494
9292.05 481
9292.96 448
9293.87 470
9294.78 510
9295.69 499
9296.60 512
9297.51 527
9298.42 544
9299.33 520
9300.24 493
9301.15 483
9302.06 504
9302.97 519
9303.88 541
9304.79 524
9305.70 524
9306.61 495
9307.52 505
9308.43 525
9309.34 550
9310.25 557
9311.16 554
9312.07 540
9312.98 561
9313.90 579
9314.81 562
9315.72 596
9316.63 568
9317.54 513
9318.45 539
9319.36 551
9320.27 553
9321.18 546
9322.10 558
9323.01 545
9323.92 535
9324.83 536
9325.74 544
9326.65 573
9327.56 523
9328.48 519
9329.39 541
9330.30 570
9331.21 559
9332.12 521
9333.03 526
9333.95 544
9334.86 547
9335.77 589
9336.68 554
9337.59 556
9338.51 574
9339.42 591
9340.33 581
9341.24 567
9342.15 564
9343.07 594
9343.98 584
9344.89 615
9345.80 562
9346.72 606
9347.63 555
9348.54 595
9349.45 556
9350.37 532
9351.28 588
9352.19 621
9353.11 547
9354.02 515
9354.93 567
9355.84 608
9356.76 596
9357.67 582
9358.58 524
9359.50 555
9360.41 555
9361.32 568
9362.24 560
9363.15 542
9364.06 560
9364.98 546
9365.89 583
9366.80 580
9367.72 538
9368.63 518
9369.54 602
9370.46 604
9371.37 576
9372.28 606
9373.20 578
9374.11 601
9375.03 553
9375.94 565
9376.85 591
9377.77 572
9378.68 582
9379.60 590
9380.51 593
9381.42 621
9382.34 602
9383.25 637
9384.17 637
9385.08 601
9386.00 635
9386.91 637
9387.82 594
9388.74 621
9389.65 646
9390.57 658
9391.48 633
9392.40 669
9393.31 670
9394.23 679
9395.14 680
9396.06 723
9396.97 724
9397.89 719
9398.80 685
9399.72 706
9400.63 728
9401.55 725
9402.46 683
9403.38 688
9404.29 673
9405.21 666
9406.12 660
9407.04 673
9407.95 612
9408.87 651
9409.79 703
9410.70 701
9411.62 676
9412.53 675
9413.45 665
9414.36 665
9415.28 690
9416.20 640
9417.11 648
9418.03 634
9418.94 644
9419.86 638
9420.78 687
9421.69 696
9422.61 668
9423.52 697
9424.44 716
9425.36 722
9426.27 708
9427.19 721
9428.11 673
9429.02 703
9429.94 746
9430.86 724
9431.77 703
9432.69 707
9433.61 738
9434.52 774
9435.44 778
9436.36 758
9437.27 811
9438.19 810
9439.11 854
9440.02 871
9440.94 858
9441.86 891
9442.78 889
9443.69 922
9444.61 962
9445.53 958
9446.44 966
9447.36 926
9448.28 952
9449.20 990
9450.11 937
9451.03 986
9451.95 1007
9452.87 984
9453.78 1027
9454.70 1023
9455.62 1014
9456.54 1060
9457.46 1057
9458.37 1014
9459.29 991
9460.21 937
9461.13 912
9462.05 877
9462.96 859
9463.88 816
9464.80 819
9465.72 779
9466.64 779
9467.56 792
9468.47 731
9469.39 743
9470.31 729
9471.23 718
9472.15 737
9473.07 698
9473.98 740
9474.90 715
9475.82 779
9476.74 749
9477.66 745
9478.58 772
9479.50 736
9480.42 736
9481.34 731
9482.26 790
9483.17 757
9484.09 768
9485.01 728
9485.93 736
9486.85 762
9487.77 755
9488.69 733
9489.61 761
9490.53 787
9491.45 778
9492.37 737
9493.29 754
9494.21 741
9495.13 738
9496.05 775
9496.97 741
9497.89 791
9498.81 760
9499.73 819
9500.65 800
9501.57 765
9502.49 808
9503.41 902
9504.33 832
9505.25 867
9506.17 849
9507.09 850
9508.01 838
9508.93 880
9509.85 867
9510.77 846
9511.69 888
9512.61 926
9513.53 939
9514.45 882
9515.37 904
9516.29 909
9517.21 991
9518.13 1064
9519.05 1074
9519.98 1140
9520.90 1227
9521.82 1261
9522.74 1295
9523.66 1355
9524.58 1411
9525.50 1443
9526.42 1409
9527.34 1360
9528.27 1321
9529.19 1218
9530.11 1201
9531.03 1156
9531.95 1131
9532.87 1088
9533.79 1095
9534.72 1030
9535.64 1007
9536.56 958
9537.48 990
9538.40 1002
9539.32 962
9540.25 963
9541.17 985
9542.09 919
9543.01 960
9543.93 949
9544.86 982
9545.78 915
9546.70 922
9547.62 870
9548.55 893
9549.47 923
9550.39 960
9551.31 968
9552.24 873
9553.16 959
9554.08 944
9555.00 935
9555.93 946
9556.85 964
9557.77 955
9558.69 971
9559.62 976
9560.54 974
9561.46 972
9562.39 985
9563.31 1006
9564.23 1018
9565.15 992
9566.08 997
9567.00 972
9567.92 1012
9568.85 1024
9569.77 1057
9570.69 1044
9571.62 1014
9572.54 1041
9573.46 1062
9574.39 1127
9575.31 1043
9576.23 1084
9577.16 1067
9578.08 1098
9579.01 1178
9579.93 1126
9580.85 1160
9581.78 1182
9582.70 1167
9583.63 1205
9584.55 1216
9585.47 1186
9586.40 1187
9587.32 1212
9588.25 1220
9589.17 1176
9590.09 1186
9591.02 1163
9591.94 1215
9592.87 1235
9593.79 1242
9594.72 1270
9595.64 1280
9596.57 1342
9597.49 1402
9598.42 1426
9599.34 1491
9600.26 1555
9601.19 1618
9602.11 1673
9603.04 1681
9603.96 1631
9604.89 1677
9605.81 1576
9606.74 1569
9607.66 1503
9608.59 1421
9609.51 1465
9610.44 1415
9611.37 1359
9612.29 1345
9613.22 1304
9614.14 1229
9615.07 1255
9615.99 1258
9616.92 1329
9617.84 1326
9618.77 1299
9619.70 1308
9620.62 1323
9621.55 1292
9622.47 1286
9623.40 1339
9624.32 1313
9625.25 1228
9626.18 1267
9627.10 1328
9628.03 1317
9628.95 1373
9629.88 1328
9630.81 1372
9631.73 1378
9632.66 1360
9633.59 1422
9634.51 1428
9635.44 1397
9636.37 1404
9637.29 1369
9638.22 1427
9639.15 1480
9640.07 1461
9641.00 1497
9641.93 1462
9642.85 1524
9643.78 1550
9644.71 1595
9645.63 1619
9646.56 1645
9647.49 1634
9648.41 1661
9649.34 1701
9650.27 1679
9651.20 1677
9652.12 1728
9653.05 1664
9653.98 1676
9654.91 1687
9655.83 1734
9656.76 1727
9657.69 1687
9658.62 1703
9659.54 1684
9660.47 1615
9661.40 1674
9662.33 1724
9663.25 1734
9664.18 1742
9665.11 1710
9666.04 1752
9666.97 1747
9667.89 1840
9668.82 1789
9669.75 1804
9670.68 1866
9671.61 1905
9672.53 1963
9673.46 1949
9674.39 1946
9675.32 1945
9676.25 1980
9677.18 1988
9678.11 2029
9679.03 2016
9679.96 2102
9680.89 2077
9681.82 2115
9682.75 2085
9683.68 2036
9684.61 2099
9685.54 2118
9686.46 2103
9687.39 2095
9688.32 2172
9689.25 2157
9690.18 2150
9691.11 2152
9692.04 2212
9692.97 2147
9693.90 2156
9694.83 2301
9695.76 2288
9696.69 2267
9697.61 2309
9698.54 2331
9699.47 2474
9700.40 2468
9701.33 2510
9702.26 2491
9703.19 2564
9704.12 2532
9705.05 2486
9705.98 2393
9706.91 2361
9707.84 2331
9708.77 2293
9709.70 2257
9710.63 2252
9711.56 2287
9712.49 2347
9713.42 2428
9714.35 2551
9715.28 2602
9716.21 2685
9717.14 2650
9718.07 2694
9719.00 2674
9719.94 2575
9720.87 2592
9721.80 2448
9722.73 2333
9723.66 2233
9724.59 2135
9725.52 2053
9726.45 1971
9727.38 1932
9728.31 1892
9729.24 1855
9730.17 1787
9731.10 1829
9732.04 1810
9732.97 1813
9733.90 1851
9734.83 1817
9735.76 1816
9736.69 1791
9737.62 1773
9738.55 1706
9739.49 1664
9740.42 1651
9741.35 1633
9742.28 1577
9743.21 1458
9744.14 1491
9745.08 1506
9746.01 1483
9746.94 1480
9747.87 1425
9748.80 1426
9749.74 1407
9750.67 1352
9751.60 1342
9752.53 1342
9753.46 1309
9754.40 1317
9755.33 1294
9756.26 1267
9757.19 1263
9758.13 1270
9759.06 1253
9759.99 1271
9760.92 1200
9761.85 1230
9762.79 1250
9763.72 1249
9764.65 1333
9765.59 1258
9766.52 1234
9767.45 1274
9768.38 1254
9769.32 1236
9770.25 1247
9771.18 1282
9772.12 1281
9773.05 1260
9773.98 1272
9774.92 1266
9775.85 1270
9776.78 1257
9777.71 1252
9778.65 1201
9779.58 1259
9780.52 1240
9781.45 1252
9782.38 1289
9783.32 1302
9784.25 1232
9785.18 1259
9786.12 1279
9787.05 1300
9787.98 1272
9788.92 1214
9789.85 1222
9790.79 1290
9791.72 1271
9792.65 1231
9793.59 1217
9794.52 1197
9795.46 1209
9796.39 1261
9797.32 1208
9798.26 1199
9799.19 1193
9800.13 1189
9801.06 1238
9802.00 1266
9802.93 1228
9803.87 1205
9804.80 1214
9805.73 1172
9806.67 1144
9807.60 1148
9808.54 1159
9809.47 1174
9810.41 1082
9811.34 1053
9812.28 1031
9813.21 1027
9814.15 1086
9815.08 1012
9816.02 1024
9816.95 984
9817.89 1022
9818.82 974
9819.76 999
9820.69 1007
9821.63 986
9822.57 944
9823.50 963
9824.44 931
9825.37 934
9826.31 943
9827.24 976
9828.18 938
9829.11 897
9830.05 920
9830.99 928
9831.92 947
9832.86 914
9833.79 895
9834.73 907
9835.67 886
9836.60 896
9837.54 917
9838.47 845
9839.41 868
9840.35 924
9841.28 920
9842.22 937
9843.16 873
9844.09 913
9845.03 932
9845.97 956
9846.90 955
9847.84 955
9848.78 900
9849.71 907
9850.65 945
9851.59 926
9852.52 911
9853.46 902
9854.40 886
9855.33 889
9856.27 906
9857.21 913
9858.14 880
9859.08 897
9860.02 913
9860.96 886
9861.89 892
9862.83 883
9863.77 833
9864.71 842
9865.64 859
9866.58 816
9867.52 794
9868.46 854
9869.39 811
9870.33 821
9871.27 798
9872.21 827
9873.15 809
9874.08 812
9875.02 767
9875.96 806
9876.90 839
9877.83 800
9878.77 812
9879.71 809
9880.65 802
9881.59 816
9882.53 825
9883.46 795
9884.40 821
9885.34 823
9886.28 795
9887.22 802
9888.16 791
9889.10 799
9890.03 791
9890.97 839
9891.91 796
9892.85 796
9893.79 812
9894.73 779
9895.67 841
9896.61 802
9897.54 724
9898.48 739
9899.42 764
9900.36 785
9901.30 795
9902.24 808
9903.18 803
9904.12 789
9905.06 763
9906.00 781
9906.94 822
9907.88 771
9908.82 776
9909.76 797
9910.70 798
9911.63 782
9912.57 806
9913.51 810
9914.45 817
9915.39 808
9916.33 830
9917.27 824
9918.21 850
9919.15 831
9920.09 824
9921.03 842
9921.97 857
9922.91 870
9923.85 912
9924.79 930
9925.74 980
9926.68 1018
9927.62 1078
9928.56 1095
9929.50 1167
9930.44 1152
9931.38 1088
9932.32 1089
9933.26 1069
9934.20 1009
9935.14 1018
9936.08 969
9937.02 923
9937.96 941
9938.90 898
9939.85 819
9940.79 809
9941.73 830
9942.67 803
9943.61 848
9944.55 775
9945.49 781
9946.43 804
9947.38 901
9948.32 897
9949.26 923
9950.20 946
9951.14 1008
9952.08 1037
9953.02 1055
9953.97 1123
9954.91 1062
9955.85 1033
9956.79 972
9957.73 950
9958.68 941
9959.62 884
9960.56 900
9961.50 804
9962.44 785
9963.39 738
9964.33 740
9965.27 763
9966.21 707
9967.15 694
9968.10 722
9969.04 681
9969.98 720
9970.92 702
9971.87 682
9972.81 663
9973.75 677
9974.69 670
9975.64 701
9976.58 650
9977.52 666
9978.47 628
9979.41 652
9980.35 636
9981.29 669
9982.24 703
9983.18 697
9984.12 705
9985.07 702
9986.01 719
9986.95 689
9987.90 676
9988.84 699
9989.78 683
9990.73 679
9991.67 702
9992.61 678
9993.56 660
9994.50 620
9995.44 623
9996.39 683
9997.33 649
9998.27 615
9999.22 644
10000.16 652
10001.11 614
10002.05 635
10002.99 640
10003.94 665
10004.88 650
10005.83 595
10006.77 626
10007.72 637
10008.66 656
10009.60 622
10010.55 613
10011.49 606
10012.44 641
10013.38 600
10014.33 666
10015.27 656
10016.21 672
10017.16 634
10018.10 658
10019.05 665
10019.99 605
10020.94 651
10021.88 632
10022.83 617
10023.77 616
10024.72 623
10025.66 637
10026.61 639
10027.55 624
10028.50 602
10029.44 602
10030.39 628
10031.33 618
10032.28 619
10033.23 596
10034.17 586
10035.12 597
10036.06 639
10037.01 613
10037.95 604
10038.90 598
10039.84 581
10040.79 594
10041.74 606
10042.68 630
10043.63 595
10044.57 613
10045.52 579
10046.47 585
10047.41 573
10048.36 567
10049.30 593
10050.25 561
10051.20 580
10052.14 522
10053.09 578
10054.04 562
10054.98 612
10055.93 563
10056.88 593
10057.82 611
10058.77 611
10059.72 601
10060.66 551
10061.61 536
10062.56 564
10063.50 560
10064.45 574
10065.40 562
10066.34 580
10067.29 560
10068.24 543
10069.18 551
10070.13 539
10071.08 538
10072.03 566
10072.97 573
10073.92 537
10074.87 532
10075.82 551
10076.76 574
10077.71 531
10078.66 509
10079.61 557
10080.55 554
10081.50 515
10082.45 536
10083.40 564
10084.34 528
10085.29 557
10086.24 536
10087.19 550
10088.14 531
10089.08 545
10090.03 559
10090.98 568
10091.93 556
10092.88 542
10093.83 553
10094.77 555
10095.72 553
10096.67 523
10097.62 538
10098.57 535
10099.52 558
10100.46 559
10101.41 549
10102.36 523
10103.31 550
10104.26 518
10105.21 506
10106.16 511
10107.11 547
10108.05 559
10109.00 556
10109.95 518
10110.90 509
10111.85 529
10112.80 530
10113.75 549
10114.70 536
10115.65 530
10116.60 511
10117.55 522
10118.50 522
10119.45 536
10120.39 551
10121.34 540
10122.29 498
10123.24 532
10124.19 546
10125.14 534
10126.09 541
10127.04 550
10127.99 580
10128.94 534
10129.89 535
10130.84 596
10131.79 593
10132.74 551
10133.69 560
10134.64 562
10135.59 570
10136.54 568
10137.49 579
10138.44 571
10139.39 570
10140.34 594
10141.30 581
10142.25 628
10143.20 622
10144.15 630
10145.10 594
10146.05 602
10147.00 617
10147.95 607
10148.90 665
10149.85 625
10150.80 648
10151.75 605
10152.70 667
10153.66 659
10154.61 674
10155.56 671
10156.51 691
10157.46 652
10158.41 631
10159.36 648
10160.31 668
10161.27 662
10162.22 691
10163.17 663
10164.12 688
10165.07 689
10166.02 691
10166.98 685
10167.93 701
10168.88 699
10169.83 708
10170.78 750
10171.73 722
10172.69 726
10173.64 732
10174.59 757
10175.54 780
10176.50 778
10177.45 785
10178.40 816
10179.35 810
10180.30 768
10181.26 808
10182.21 759
10183.16 771
10184.11 813
10185.07 811
10186.02 792
10186.97 827
10187.92 811
10188.88 785
10189.83 803
10190.78 793
10191.74 773
10192.69 810
10193.64 825
10194.59 803
10195.55 832
10196.50 797
10197.45 861
10198.41 847
10199.36 831
10200.31 813
10201.27 790
10202.22 782
10203.17 831
10204.13 892
10205.08 889
10206.03 920
10206.99 1005
10207.94 931
10208.89 941
10209.85 1013
10210.80 940
10211.76 986
10212.71 960
10213.66 996
10214.62 992
10215.57 940
10216.53 880
10217.48 831
10218.43 890
10219.39 866
10220.34 857
10221.30 832
10222.25 835
10223.21 801
10224.16 820
10225.11 808
10226.07 797
10227.02 803
10227.98 789
10228.93 769
10229.89 810
10230.84 803
10231.80 834
10232.75 868
10233.71 874
10234.66 928
10235.62 983
10236.57 1033
10237.53 1088
10238.48 1040
10239.44 964
10240.39 1040
10241.35 1026
10242.30 1066
10243.26 981
10244.21 939
10245.17 920
10246.12 931
10247.08 851
10248.03 890
10248.99 846
10249.94 815
10250.90 784
10251.86 792
10252.81 825
10253.77 786
10254.72 724
10255.68 745
10256.63 749
10257.59 777
10258.55 717
10259.50 757
10260.46 732
10261.41 694
10262.37 687
10263.33 703
10264.28 702
10265.24 661
10266.20 677
10267.15 638
10268.11 638
10269.07 638
10270.02 638
10270.98 647
10271.94 641
10272.89 643
10273.85 632
10274.81 635
10275.76 657
10276.72 659
10277.68 633
10278.63 611
10279.59 639
10280.55 648
10281.50 626
10282.46 628
10283.42 600
10284.38 612
10285.33 579
10286.29 628
10287.25 619
10288.20 587
10289.16 593
10290.12 562
10291.08 568
10292.03 599
10292.99 634
10293.95 603
10294.91 587
10295.86 579
10296.82 582
10297.78 602
10298.74 603
10299.70 599
10300.65 582
10301.61 589
10302.57 589
10303.53 606
10304.49 598
10305.44 612
10306.40 579
10307.36 575
10308.32 626
10309.28 616
10310.24 641
10311.19 615
10312.15 602
10313.11 626
10314.07 614
10315.03 624
10315.99 622
10316.95 636
10317.90 588
10318.86 599
10319.82 571
10320.78 591
10321.74 573
10322.70 589
10323.66 591
10324.62 603
10325.58 561
10326.54 545
10327.49 609
10328.45 578
10329.41 587
10330.37 596
10331.33 575
10332.29 580
10333.25 580
10334.21 637
10335.17 580
10336.13 569
10337.09 592
10338.05 571
10339.01 571
10339.97 566
10340.93 531
10341.89 577
10342.85 543
10343.81 520
10344.77 558
10345.73 559
10346.69 553
10347.65 541
10348.61 527
10349.57 497
10350.53 504
10351.49 508
10352.45 521
10353.41 516
10354.37 508
10355.33 518
10356.29 510
10357.25 515
10358.21 510
10359.17 499
10360.13 515
10361.09 493
10362.06 503
10363.02 470
10363.98 479
10364.94 487
10365.90 480
10366.86 522
10367.82 448
10368.78 478
10369.74 476
10370.70 460
10371.67 489
10372.63 476
10373.59 477
10374.55 531
10375.51 479
10376.47 488
10377.43 469
10378.40 487
10379.36 477
10380.32 495
10381.28 464
10382.24 523
10383.20 470
10384.17 503
10385.13 485
10386.09 509
10387.05 508
10388.01 527
10388.98 469
10389.94 479
10390.90 439
10391.86 477
10392.82 503
10393.79 478
10394.75 468
10395.71 472
10396.67 492
10397.64 476
10398.60 515
10399.56 470
10400.52 484
10401.49 506
10402.45 472
10403.41 440
10404.37 437
10405.34 467
10406.30 479
10407.26 431
10408.23 445
10409.19 467
10410.15 472
10411.11 447
10412.08 451
10413.04 427
10414.00 438
10414.97 439
10415.93 457
10416.89 454
10417.86 506
10418.82 469
10419.78 466
10420.75 485
10421.71 470
10422.68 459
10423.64 447
10424.60 462
10425.57 463
10426.53 468
10427.49 484
10428.46 467
10429.42 437
10430.39 431
10431.35 427
10432.31 451
10433.28 414
10434.24 446
10435.21 455
10436.17 416
10437.13 443
10438.10 442
10439.06 447
10440.03 402
10440.99 436
10441.96 434
10442.92 403
10443.89 421
10444.85 400
10445.82 415
10446.78 449
10447.74 450
10448.71 437
10449.67 447
10450.64 443
10451.60 406
10452.57 391
10453.53 425
10454.50 430
10455.46 414
10456.43 388
10457.39 423
10458.36 428
10459.33 450
10460.29 417
10461.26 405
10462.22 419
10463.19 424
10464.15 431
10465.12 437
10466.08 424
10467.05 453
10468.01 467
10468.98 411
10469.95 438
10470.91 441
10471.88 440
10472.84 436
10473.81 410
10474.78 432
10475.74 447
10476.71 471
10477.67 463
10478.64 411
10479.61 437
10480.57 453
10481.54 462
10482.51 489
10483.47 444
10484.44 428
10485.41 454
10486.37 479
10487.34 458
10488.30 449
10489.27 441
10490.24 474
10491.20 439
10492.17 461
10493.14 454
10494.11 415
10495.07 418
10496.04 404
10497.01 414
10497.97 421
10498.94 438
10499.91 426
10500.88 424
10501.84 419
10502.81 425
10503.78 424
10504.74 448
10505.71 441
10506.68 429
10507.65 438
10508.61 390
10509.58 415
10510.55 420
10511.52 445
10512.49 419
10513.45 419
10514.42 446
10515.39 431
10516.36 448
10517.32 447
10518.29 433
10519.26 431
10520.23 422
10521.20 433
10522.17 422
10523.13 405
10524.10 451
10525.07 425
10526.04 422
10527.01 436
10527.98 419
10528.94 418
10529.91 406
10530.88 435
10531.85 430
10532.82 438
10533.79 407
10534.76 443
10535.72 398
10536.69 401
10537.66 427
10538.63 412
10539.60 456
10540.57 442
10541.54 439
10542.51 456
10543.48 441
10544.45 386
10545.42 419
10546.38 442
10547.35 413
10548.32 431
10549.29 416
10550.26 414
10551.23 429
10552.20 424
10553.17 411
10554.14 431
10555.11 426
10556.08 460
10557.05 423
10558.02 429
10558.99 431
10559.96 452
10560.93 440
10561.90 455
10562.87 473
10563.84 521
10564.81 487
10565.78 506
10566.75 470
10567.72 483
10568.69 471
10569.66 485
10570.63 494
10571.60 491
10572.57 486
10573.54 476
10574.51 455
10575.48 481
10576.46 467
10577.43 462
10578.40 457
10579.37 439
10580.34 448
10581.31 500
10582.28 496
10583.25 489
10584.22 503
10585.19 464
10586.16 463
10587.14 498
10588.11 487
10589.08 488
10590.05 523
10591.02 513
10591.99 515
10592.96 469
10593.94 464
10594.91 506
10595.88 521
10596.85 520
10597.82 528
10598.79 527
10599.77 505
10600.74 558
10601.71 537
10602.68 518
10603.65 541
10604.62 549
10605.60 588
10606.57 579
10607.54 582
10608.51 620
10609.49 635
10610.46 638
10611.43 666
10612.40 642
10613.37 653
10614.35 628
10615.32 659
10616.29 642
10617.26 606
10618.24 616
10619.21 607
10620.18 542
10621.16 551
10622.13 568
10623.10 571
10624.07 554
10625.05 544
10626.02 534
10626.99 506
10627.97 558
10628.94 518
10629.91 555
10630.89 503
10631.86 471
10632.83 505
10633.80 558
10634.78 544
10635.75 546
10636.73 562
10637.70 555
10638.67 552
10639.65 521
10640.62 560
10641.59 584
10642.57 569
10643.54 579
10644.51 521
10645.49 535
10646.46 563
10647.44 589
10648.41 528
10649.38 487
10650.36 511
10651.33 505
10652.31 486
10653.28 478
10654.25 456
10655.23 486
10656.20 461
10657.18 446
10658.15 438
10659.13 483
10660.10 455
10661.08 491
10662.05 463
10663.03 465
10664.00 458
10664.97 442
10665.95 454
10666.92 422
10667.90 470
10668.87 435
10669.85 440
10670.82 441
10671.80 406
10672.77 447
10673.75 448
10674.72 441
10675.70 421
10676.68 435
10677.65 430
10678.63 421
10679.60 401
10680.58 407
10681.55 444
10682.53 456
10683.50 474
10684.48 473
10685.45 479
10686.43 480
10687.41 470
10688.38 436
10689.36 410
10690.33 439
10691.31 467
10692.29 475
10693.26 428
10694.24 422
10695.21 426
10696.19 448
10697.17 445
10698.14 462
10699.12 444
10700.10 421
10701.07 442
10702.05 456
10703.02 425
10704.00 430
10704.98 466
10705.95 473
10706.93 464
10707.91 455
10708.88 438
10709.86 455
10710.84 457
10711.82 450
10712.79 437
10713.77 424
10714.75 468
10715.72 457
10716.70 443
10717.68 454
10718.65 492
10719.63 488
10720.61 442
10721.59 459
10722.56 475
10723.54 460
10724.52 436
10725.50 437
10726.47 476
10727.45 435
10728.43 424
10729.41 435
10730.38 474
10731.36 453
10732.34 470
10733.32 461
10734.30 475
10735.27 449
10736.25 446
10737.23 458
10738.21 461
10739.19 454
10740.16 450
10741.14 468
10742.12 502
10743.10 501
10744.08 484
10745.06 465
10746.03 458
10747.01 484
10747.99 455
10748.97 467
10749.95 472
10750.93 500
10751.91 493
10752.88 479
10753.86 483
10754.84 510
10755.82 524
10756.80 509
10757.78 493
10758.76 483
10759.74 510
10760.72 495
10761.70 484
10762.67 505
10763.65 505
10764.63 507
10765.61 507
10766.59 489
10767.57 509
10768.55 496
10769.53 466
10770.51 494
10771.49 503
10772.47 507
10773.45 508
10774.43 509
10775.41 511
10776.39 496
10777.37 527
10778.35 531
10779.33 546
10780.31 514
10781.29 574
10782.27 568
10783.25 549
10784.23 530
10785.21 600
10786.19 618
10787.17 590
10788.15 570
10789.13 580
10790.11 563
10791.09 547
10792.07 536
10793.05 507
10794.03 537
10795.01 540
10795.99 510
10796.97 531
10797.96 568
10798.94 514
10799.92 552
10800.90 524
10801.88 527
10802.86 520
10803.84 558
10804.82 561
10805.80 559
10806.79 535
10807.77 565
10808.75 594
10809.73 567
10810.71 533
10811.69 559
10812.67 509
10813.65 562
10814.64 557
10815.62 542
10816.60 543
10817.58 547
10818.56 580
10819.54 551
10820.53 526
10821.51 543
10822.49 578
10823.47 552
10824.45 575
10825.44 561
10826.42 574
10827.40 578
10828.38 552
10829.37 544
10830.35 531
10831.33 546
10832.31 631
10833.29 620
10834.28 580
10835.26 588
10836.24 587
10837.22 568
10838.21 523
10839.19 537
10840.17 582
10841.16 570
10842.14 602
10843.12 569
10844.10 588
10845.09 613
10846.07 601
10847.05 601
10848.04 617
10849.02 660
10850.00 652
10850.99 664
10851.97 614
10852.95 621
10853.94 670
10854.92 638
10855.90 642
10856.89 654
10857.87 640
10858.85 690
10859.84 709
10860.82 644
10861.80 679
10862.79 729
10863.77 731
10864.76 701
10865.74 697
10866.72 692
10867.71 688
10868.69 750
10869.68 727
10870.66 724
10871.64 720
10872.63 763
10873.61 755
10874.60 760
10875.58 739
10876.56 726
10877.55 723
10878.53 805
10879.52 771
10880.50 772
10881.49 759
10882.47 765
10883.46 821
10884.44 797
10885.43 795
10886.41 768
10887.40 815
10888.38 800
10889.37 852
10890.35 806
10891.34 786
10892.32 811
10893.31 813
10894.29 815
10895.28 855
10896.26 885
10897.25 850
10898.23 886
10899.22 856
10900.20 926
10901.19 950
10902.17 958
10903.16 905
10904.15 941
10905.13 943
10906.12 941
10907.10 908
10908.09 924
10909.07 938
10910.06 980
10911.05 998
10912.03 1021
10913.02 1007
10914.00 987
10914.99 1022
10915.98 1060
10916.96 1112
10917.95 1130
10918.94 1086
10919.92 1141
10920.91 1131
10921.89 1148
10922.88 1122
10923.87 1134
10924.85 1196
10925.84 1127
10926.83 1158
10927.81 1154
10928.80 1162
10929.79 1206
10930.77 1174
10931.76 1210
10932.75 1182
10933.74 1202
10934.72 1226
10935.71 1273
10936.70 1327
10937.68 1279
10938.67 1266
10939.66 1270
10940.65 1335
10941.63 1379
10942.62 1326
10943.61 1371
10944.59 1367
10945.58 1399
10946.57 1444
10947.56 1435
10948.54 1449
10949.53 1573
10950.52 1540
10951.51 1628
10952.50 1657
10953.48 1714
10954.47 1756
10955.46 1861
10956.45 1919
10957.44 1996
10958.42 2101
10959.41 2223
10960.40 2195
10961.39 2237
10962.38 2242
10963.36 2202
10964.35 2139
10965.34 2195
10966.33 2135
10967.32 1989
10968.31 1981
10969.30 1936
10970.28 1887
10971.27 1855
10972.26 1729
10973.25 1714
10974.24 1687
10975.23 1643
10976.22 1570
10977.21 1579
10978.19 1581
10979.18 1575
10980.17 1568
10981.16 1559
10982.15 1664
10983.14 1660
10984.13 1648
10985.12 1625
10986.11 1654
10987.10 1639
10988.09 1720
10989.08 1678
10990.07 1691
10991.06 1808
10992.04 1816
10993.03 1925
10994.02 1949
10995.01 2024
10996.00 2199
10996.99 2397
10997.98 2505
10998.97 2653
10999.96 2745
11000.95 2853
11001.94 2982
11002.93 2985
11003.92 3016
11004.91 2873
11005.90 2873
11006.89 2612
11007.88 2489
11008.87 2427
11009.87 2232
11010.86 2104
11011.85 1980
11012.84 1819
11013.83 1707
11014.82 1638
11015.81 1551
11016.80 1457
11017.79 1429
11018.78 1360
11019.77 1351
11020.76 1323
11021.75 1295
11022.74 1263
11023.74 1186
11024.73 1190
11025.72 1149
11026.71 1185
11027.70 1191
11028.69 1141
11029.68 1097
11030.67 1142
11031.67 1096
11032.66 1151
11033.65 1133
11034.64 1130
11035.63 1139
11036.62 1074
11037.61 1072
11038.61 1119
11039.60 1132
11040.59 1087
11041.58 1106
11042.57 1076
11043.56 1058
11044.56 1038
11045.55 1073
11046.54 1017
11047.53 1001
11048.53 1036
11049.52 997
11050.51 986
11051.50 1009
11052.49 1004
11053.49 1027
11054.48 1007
11055.47 976
11056.46 993
11057.46 972
11058.45 1010
11059.44 961
11060.43 986
11061.43 950
11062.42 974
11063.41 996
11064.41 995
11065.40 998
11066.39 1015
11067.38 1015
11068.38 1030
11069.37 1005
11070.36 1041
11071.36 1109
11072.35 1034
11073.34 1019
11074.34 1031
11075.33 1043
11076.32 1011
11077.32 1003
11078.31 1009
11079.30 1032
11080.30 1004
11081.29 1007
11082.28 1031
11083.28 1049
11084.27 987
11085.27 1013
11086.26 994
11087.25 1010
11088.25 965
11089.24 962
11090.24 988
11091.23 955
11092.22 897
11093.22 906
11094.21 902
11095.21 917
11096.20 976
11097.19 917
11098.19 899
11099.18 898
11100.18 920
11101.17 924
11102.17 874
11103.16 875
11104.16 878
11105.15 872
11106.15 909
11107.14 915
11108.13 827
11109.13 889
11110.12 863
11111.12 890
11112.11 836
11113.11 836
11114.10 838
11115.10 825
11116.09 857
11117.09 838
11118.09 874
11119.08 823
11120.08 832
11121.07 820
11122.07 809
11123.06 810
11124.06 783
11125.05 851
11126.05 851
11127.04 826
11128.04 813
11129.04 812
11130.03 800
11131.03 778
11132.02 775
11133.02 787
11134.02 787
11135.01 716
11136.01 742
11137.00 737
11138.00 789
11139.00 773
11139.99 713
11140.99 733
11141.98 729
11142.98 721
11143.98 751
11144.97 747
11145.97 733
11146.97 737
11147.96 740
11148.96 753
11149.96 760
11150.95 720
11151.95 765
11152.95 714
11153.94 752
11154.94 718
11155.94 674
11156.93 676
11157.93 697
11158.93 697
11159.93 719
11160.92 667
11161.92 673
11162.92 660
11163.92 707
11164.91 724
11165.91 647
11166.91 640
11167.90 652
11168.90 656
11169.90 672
11170.90 638
11171.90 665
11172.89 697
11173.89 664
11174.89 660
11175.89 649
11176.88 669
11177.88 707
11178.88 677
11179.88 664
11180.88 650
11181.87 688
11182.87 670
11183.87 658
11184.87 650
11185.87 651
11186.87 703
11187.86 671
11188.86 664
11189.86 674
11190.86 664
11191.86 674
11192.86 637
11193.86 685
11194.85 654
11195.85 678
11196.85 667
11197.85 690
11198.85 641
11199.85 680
11200.85 686
11201.85 689
11202.84 744
11203.84 696
11204.84 716
11205.84 692
11206.84 692
11207.84 703
11208.84 714
11209.84 719
11210.84 747
11211.84 729
11212.84 753
11213.84 755
11214.84 697
11215.84 768
11216.84 719
11217.84 702
11218.84 701
11219.84 688
11220.84 720
11221.84 695
11222.84 694
11223.84 684
11224.84 673
11225.84 680
11226.84 680
11227.84 667
11228.84 679
11229.84 732
11230.84 695
11231.84 704
11232.84 722
11233.84 699
11234.84 734
11235.84 694
11236.84 670
11237.84 663
11238.84 701
11239.84 722
11240.84 704
11241.84 668
11242.84 692
11243.84 698
11244.84 727
11245.85 743
11246.85 673
11247.85 711
11248.85 696
11249.85 702
11250.85 710
11251.85 670
11252.85 755
11253.86 762
11254.86 742
11255.86 685
11256.86 752
11257.86 785
11258.86 750
11259.86 751
11260.87 738
11261.87 716
11262.87 752
11263.87 760
11264.87 734
11265.87 734
11266.88 720
11267.88 715
11268.88 767
11269.88 783
11270.88 823
11271.89 799
11272.89 824
11273.89 808
11274.89 828
11275.90 843
11276.90 824
11277.90 830
11278.90 833
11279.90 844
11280.91 891
11281.91 869
11282.91 834
11283.92 801
11284.92 835
11285.92 802
11286.92 780
11287.93 800
11288.93 804
11289.93 772
11290.94 723
11291.94 741
11292.94 720
11293.94 717
11294.95 743
11295.95 746
11296.95 694
11297.96 698
11298.96 703
11299.96 707
11300.97 709
11301.97 670
11302.97 679
11303.98 639
11304.98 675
11305.98 674
11306.99 694
11307.99 703
11309.00 666
11310.00 687
11311.00 672
11312.01 677
11313.01 690
11314.02 716
11315.02 726
11316.02 710
11317.03 727
11318.03 722
11319.04 736
11320.04 774
11321.04 762
11322.05 794
11323.05 788
11324.06 739
11325.06 762
11326.07 786
11327.07 771
11328.08 753
11329.08 753
11330.09 759
11331.09 808
11332.10 716
11333.10 738
11334.10 708
11335.11 699
11336.11 737
11337.12 755
11338.12 758
11339.13 750
11340.14 782
11341.14 833
11342.15 816
11343.15 817
11344.16 838
11345.16 829
11346.17 784
11347.17 776
11348.18 773
11349.18 726
11350.19 752
11351.19 764
11352.20 725
11353.21 679
11354.21 661
11355.22 699
11356.22 655
11357.23 681
11358.24 657
11359.24 652
11360.25 680
11361.25 675
11362.26 659
11363.27 650
11364.27 644
11365.28 639
11366.28 660
11367.29 579
11368.30 590
11369.30 611
11370.31 620
11371.32 596
11372.32 594
11373.33 555
11374.34 586
11375.34 561
11376.35 598
11377.36 571
11378.36 556
11379.37 587
11380.38 583
11381.38 565
11382.39 568
11383.40 605
11384.41 563
11385.41 567
11386.42 539
11387.43 543
11388.43 531
11389.44 567
11390.45 587
11391.46 540
11392.46 548
11393.47 543
11394.48 526
11395.49 543
11396.49 546
11397.50 580
11398.51 562
11399.52 562
11400.53 530
11401.53 559
11402.54 548
11403.55 611
11404.56 581
11405.57 561
11406.57 561
11407.58 574
11408.59 557
11409.60 555
11410.61 531
11411.61 529
11412.62 564
11413.63 552
11414.64 526
11415.65 562
11416.66 563
11417.67 564
11418.67 536
11419.68 546
11420.69 518
11421.70 512
11422.71 522
11423.72 522
11424.73 561
11425.74 551
11426.74 557
11427.75 522
11428.76 538
11429.77 558
11430.78 561
11431.79 520
11432.80 509
11433.81 514
11434.82 552
11435.83 556
11436.84 499
11437.85 531
11438.86 564
11439.87 532
11440.88 548
11441.88 535
11442.89 557
11443.90 527
11444.91 544
11445.92 567
11446.93 553
11447.94 533
11448.95 541
11449.96 549
11450.97 525
11451.98 521
11452.99 540
11454.00 546
11455.01 521
11456.02 476
11457.04 518
11458.05 519
11459.06 542
11460.07 497
11461.08 506
11462.09 497
11463.10 541
11464.11 542
11465.12 508
11466.13 491
11467.14 525
11468.15 532
11469.16 514
11470.17 515
11471.18 497
11472.20 504
11473.21 531
11474.22 526
11475.23 512
11476.24 520
11477.25 542
11478.26 503
11479.27 524
11480.28 502
11481.30 515
11482.31 474
11483.32 506
11484.33 498
11485.34 487
11486.35 502
11487.37 480
11488.38 502
11489.39 538
11490.40 505
11491.41 534
11492.42 495
11493.44 535
11494.45 494
11495.46 501
11496.47 521
11497.48 519
11498.50 514
11499.51 488
11500.52 497
11501.53 480
11502.55 501
11503.56 514
11504.57 522
11505.58 515
11506.60 489
11507.61 565
11508.62 532
11509.63 515
11510.65 545
11511.66 540
11512.67 531
11513.68 504
11514.70 561
11515.71 550
11516.72 544
11517.74 600
11518.75 564
11519.76 585
11520.78 583
11521.79 578
11522.80 572
11523.81 602
11524.83 610
11525.84 644
11526.85 664
11527.87 632
11528.88 609
11529.90 633
11530.91 670
11531.92 659
11532.94 714
11533.95 736
11534.96 781
11535.98 822
11536.99 856
11538.01 878
11539.02 916
11540.03 946
11541.05 945
11542.06 966
11543.08 912
11544.09 891
11545.10 922
11546.12 858
11547.13 805
11548.15 802
11549.16 759
11550.18 737
11551.19 679
11552.20 682
11553.22 622
11554.23 596
11555.25 575
11556.26 583
11557.28 580
11558.29 589
11559.31 566
11560.32 523
11561.34 545
11562.35 547
11563.37 565
11564.38 538
11565.40 523
11566.41 489
11567.43 496
11568.44 540
11569.46 529
11570.47 499
11571.49 497
11572.50 484
11573.52 513
11574.53 486
11575.55 513
11576.57 504
11577.58 468
11578.60 492
11579.61 480
11580.63 472
11581.64 451
11582.66 492
11583.68 464
11584.69 456
11585.71 466
11586.72 433
11587.74 443
11588.76 439
11589.77 466
11590.79 436
11591.81 480
11592.82 456
11593.84 473
11594.85 466
11595.87 510
11596.89 483
11597.90 459
11598.92 482
11599.94 465
11600.95 466
11601.97 493
11602.99 476
11604.00 455
11605.02 462
11606.04 516
11607.05 469
11608.07 474
11609.09 518
11610.11 494
11611.12 470
11612.14 468
11613.16 490
11614.17 490
11615.19 477
11616.21 498
11617.23 493
11618.24 511
11619.26 512
11620.28 521
11621.30 477
11622.31 454
11623.33 490
11624.35 448
11625.37 513
11626.38 510
11627.40 473
11628.42 472
11629.44 487
11630.46 455
11631.47 467
11632.49 469
11633.51 486
11634.53 463
11635.55 454
11636.56 451
11637.58 434
11638.60 471
11639.62 473
11640.64 470
11641.66 488
11642.67 448
11643.69 433
11644.71 449
11645.73 480
11646.75 480
11647.77 475
11648.79 438
11649.80 443
11650.82 447
11651.84 445
11652.86 451
11653.88 433
11654.90 436
11655.92 456
11656.94 453
11657.96 455
11658.98 437
11660.00 457
11661.01 463
11662.03 446
11663.05 451
11664.07 499
11665.09 477
11666.11 482
11667.13 467
11668.15 435
11669.17 444
11670.19 461
11671.21 469
11672.23 431
11673.25 428
11674.27 484
11675.29 458
11676.31 449
11677.33 431
11678.35 437
11679.37 435
11680.39 446
11681.41 440
11682.43 425
11683.45 416
11684.47 425
11685.49 468
11686.51 408
11687.53 415
11688.55 394
11689.57 421
11690.59 444
11691.61 441
11692.63 416
11693.66 429
11694.68 470
11695.70 426
11696.72 437
11697.74 436
11698.76 424
11699.78 401
11700.80 432
11701.82 404
11702.84 427
11703.86 404
11704.89 425
11705.91 439
11706.93 424
11707.95 436
11708.97 444
11709.99 432
11711.01 427
11712.04 416
11713.06 413
11714.08 403
11715.10 444
11716.12 452
11717.14 433
11718.17 421
11719.19 443
11720.21 458
11721.23 441
11722.25 412
11723.28 409
11724.30 439
11725.32 423
11726.34 430
11727.36 462
11728.39 427
11729.41 445
11730.43 442
11731.45 444
11732.48 440
11733.50 457
11734.52 440
11735.54 444
11736.57 437
11737.59 449
11738.61 464
11739.63 434
11740.66 442
11741.68 443
11742.70 477
11743.72 478
11744.75 472
11745.77 465
11746.79 477
11747.82 480
11748.84 459
11749.86 472
11750.89 465
11751.91 485
11752.93 488
11753.96 457
11754.98 444
11756.00 437
11757.03 460
11758.05 447
11759.07 457
11760.10 466
11761.12 434
11762.14 466
11763.17 499
11764.19 496
11765.22 473
11766.24 460
11767.26 494
11768.29 512
11769.31 497
11770.34 513
11771.36 529
11772.38 517
11773.41 526
11774.43 520
11775.46 503
11776.48 490
11777.51 492
11778.53 498
11779.55 519
11780.58 515
11781.60 539
11782.63 517
11783.65 526
11784.68 541
11785.70 520
11786.73 513
11787.75 542
11788.78 528
11789.80 524
11790.83 509
11791.85 544
11792.88 558
11793.90 523
11794.93 534
11795.95 509
11796.98 545
11798.00 561
11799.03 519
11800.05 513
11801.08 525
11802.10 543
11803.13 543
11804.15 539
11805.18 532
11806.21 513
11807.23 534
11808.26 583
11809.28 561
11810.31 545
11811.33 567
11812.36 568
11813.39 578
11814.41 580
11815.44 602
11816.46 615
11817.49 583
11818.52 606
11819.54 564
11820.57 571
11821.59 592
11822.62 614
11823.65 643
11824.67 595
11825.70 593
11826.73 580
11827.75 591
11828.78 585
11829.81 610
11830.83 620
11831.86 635
11832.89 602
11833.91 611
11834.94 656
11835.97 638
11836.99 637
11838.02 632
11839.05 635
11840.08 625
11841.10 664
11842.13 640
11843.16 676
11844.18 640
11845.21 656
11846.24 683
11847.27 675
11848.29 726
11849.32 686
11850.35 738
11851.38 703
11852.40 751
11853.43 726
11854.46 736
11855.49 749
11856.51 752
11857.54 746
11858.57 767
11859.60 740
11860.63 744
11861.65 703
11862.68 737
11863.71 803
11864.74 823
11865.77 807
11866.80 837
11867.82 843
11868.85 840
11869.88 817
11870.91 826
11871.94 826
11872.97 858
11873.99 835
11875.02 871
11876.05 831
11877.08 820
11878.11 828
11879.14 876
11880.17 925
11881.20 877
11882.22 920
11883.25 911
11884.28 909
11885.31 969
11886.34 1009
11887.37 1004
11888.40 986
11889.43 975
11890.46 1022
11891.49 1071
11892.52 1036
11893.55 1002
11894.57 1065
11895.60 1118
11896.63 1132
11897.66 1138
11898.69 1205
11899.72 1244
11900.75 1320
11901.78 1293
11902.81 1420
11903.84 1378
11904.87 1439
11905.90 1475
11906.93 1510
11907.96 1508
11908.99 1526
11910.02 1542
11911.05 1449
11912.08 1418
11913.11 1389
11914.14 1380
11915.17 1301
11916.20 1269
11917.23 1246
11918.26 1223
11919.29 1209
11920.33 1194
11921.36 1160
11922.39 1198
11923.42 1193
11924.45 1235
11925.48 1295
11926.51 1255
11927.54 1325
11928.57 1388
11929.60 1425
11930.63 1433
11931.66 1483
11932.70 1508
11933.73 1516
11934.76 1506
11935.79 1456
11936.82 1394
11937.85 1428
11938.88 1345
11939.91 1325
11940.95 1253
11941.98 1214
11943.01 1221
11944.04 1114
11945.07 1133
11946.10 1067
11947.14 1063
11948.17 997
11949.20 1002
11950.23 952
11951.26 965
11952.29 887
11953.33 933
11954.36 851
11955.39 865
11956.42 864
11957.46 870
11958.49 828
11959.52 848
11960.55 891
11961.58 869
11962.62 841
11963.65 887
11964.68 847
11965.71 856
11966.75 877
11967.78 877
11968.81 883
11969.84 876
11970.88 893
11971.91 872
11972.94 838
11973.98 834
11975.01 837
11976.04 854
11977.07 897
11978.11 914
11979.14 891
11980.17 875
11981.21 873
11982.24 874
11983.27 892
11984.31 901
11985.34 923
11986.37 880
11987.41 899
11988.44 942
11989.47 917
11990.51 947
11991.54 892
11992.58 896
11993.61 946
11994.64 934
11995.68 933
11996.71 915
11997.74 967
11998.78 972
11999.81 956
12000.85 982
12001.88 988
12002.91 958
12003.95 943
12004.98 1007
12006.02 1008
12007.05 1010
12008.09 1051
12009.12 1071
12010.15 1033
12011.19 1087
12012.22 1069
12013.26 1053
12014.29 1082
12015.33 1121
12016.36 1072
12017.40 1108
12018.43 1094
12019.47 1103
12020.50 1155
12021.54 1115
12022.57 1146
12023.61 1113
12024.64 1126
12025.68 1116
12026.71 1127
12027.75 1087
12028.78 1109
12029.82 1137
12030.85 1166
12031.89 1164
12032.92 1182
12033.96 1183
12034.99 1182
12036.03 1166
12037.07 1124
12038.10 1160
12039.14 1206
12040.17 1191
12041.21 1153
12042.24 1161
12043.28 1176
12044.32 1180
12045.35 1180
12046.39 1209
12047.42 1170
12048.46 1248
12049.50 1265
12050.53 1248
12051.57 1284
12052.61 1347
12053.64 1356
12054.68 1401
12055.71 1386
12056.75 1396
12057.79 1394
12058.82 1430
12059.86 1426
12060.90 1459
12061.93 1432
12062.97 1392
12064.01 1366
12065.04 1405
12066.08 1322
12067.12 1304
12068.15 1231
12069.19 1219
12070.23 1211
12071.27 1195
12072.30 1067
12073.34 1103
12074.38 1121
12075.41 1079
12076.45 1073
12077.49 1070
12078.53 1105
12079.56 1073
12080.60 1041
12081.64 1026
12082.68 1094
12083.71 1011
12084.75 1031
12085.79 1029
12086.83 1044
12087.86 1042
12088.90 1047
12089.94 1047
12090.98 1088
12092.02 1078
12093.05 1082
12094.09 1066
12095.13 1092
12096.17 1081
12097.21 1139
12098.25 1131
12099.28 1108
12100.32 1132
12101.36 1194
12102.40 1238
12103.44 1242
12104.48 1250
12105.51 1233
12106.55 1245
12107.59 1201
12108.63 1180
12109.67 1199
12110.71 1144
12111.75 1159
12112.79 1097
12113.82 1016
12114.86 986
12115.90 1011
12116.94 977
12117.98 969
12119.02 965
12120.06 908
12121.10 879
12122.14 881
12123.18 862
12124.22 830
12125.25 816
12126.29 851
12127.33 820
12128.37 825
12129.41 804
12130.45 798
12131.49 805
12132.53 767
12133.57 786
12134.61 806
12135.65 802
12136.69 786
12137.73 819
12138.77 801
12139.81 793
12140.85 749
12141.89 821
12142.93 812
12143.97 805
12145.01 758
12146.05 742
12147.09 748
12148.13 731
12149.17 743
12150.21 740
12151.25 733
12152.29 696
12153.34 716
12154.38 747
12155.42 701
12156.46 699
12157.50 699
12158.54 711
12159.58 764
12160.62 725
12161.66 693
12162.70 735
12163.74 718
12164.78 681
12165.83 693
12166.87 721
12167.91 684
12168.95 669
12169.99 677
12171.03 692
12172.07 722
12173.11 742
12174.16 722
12175.20 673
12176.24 659
12177.28 718
12178.32 679
12179.36 667
12180.41 733
12181.45 704
12182.49 712
12183.53 696
12184.57 713
12185.62 694
12186.66 721
12187.70 677
12188.74 713
12189.78 742
12190.83 718
12191.87 655
12192.91 671
12193.95 723
12195.00 687
12196.04 690
12197.08 685
12198.12 670
12199.17 649
12200.21 671
12201.25 670
12202.29 694
12203.34 651
12204.38 670
12205.42 690
12206.46 694
12207.51 642
12208.55 667
12209.59 674
12210.64 658
12211.68 680
12212.72 663
12213.77 641
12214.81 628
12215.85 666
12216.90 616
12217.94 630
12218.98 625
12220.03 619
12221.07 628
12222.11 658
12223.16 635
12224.20 619
12225.24 637
12226.29 597
12227.33 607
12228.37 641
12229.42 611
12230.46 608
12231.51 617
12232.55 614
12233.59 606
12234.64 625
12235.68 639
12236.73 618
12237.77 645
12238.82 591
12239.86 626
12240.90 604
12241.95 593
12242.99 626
12244.04 580
12245.08 642
12246.13 616
12247.17 619
12248.22 629
12249.26 612
12250.31 621
12251.35 645
12252.39 617
12253.44 612
12254.48 564
12255.53 605
12256.57 609
12257.62 586
12258.66 604
12259.71 578
12260.75 564
12261.80 550
12262.85 560
12263.89 524
12264.94 573
12265.98 558
12267.03 511
12268.07 561
12269.12 583
12270.16 524
12271.21 549
12272.25 547
12273.30 519
12274.35 539
12275.39 551
12276.44 536
12277.48 554
12278.53 567
12279.58 551
12280.62 494
12281.67 503
12282.71 530
12283.76 532
12284.81 525
12285.85 529
12286.90 520
12287.95 531
12288.99 490
12290.04 555
12291.08 524
12292.13 487
12293.18 509
12294.22 526
12295.27 492
12296.32 531
12297.36 499
12298.41 520
12299.46 536
12300.50 510
12301.55 495
12302.60 554
12303.65 564
12304.69 511
12305.74 501
12306.79 508
12307.83 491
12308.88 522
12309.93 508
12310.98 505
12312.02 540
12313.07 501
12314.12 523
12315.17 503
12316.21 516
12317.26 515
12318.31 524
12319.36 500
12320.40 499
12321.45 527
12322.50 490
12323.55 497
12324.60 501
12325.64 499
12326.69 447
12327.74 472
12328.79 495
12329.84 509
12330.88 495
12331.93 494
12332.98 488
12334.03 483
12335.08 480
12336.13 448
12337.17 513
12338.22 480
12339.27 476
12340.32 452
12341.37 505
12342.42 479
12343.47 474
12344.51 469
12345.56 474
12346.61 477
12347.66 459
12348.71 445
12349.76 488
12350.81 467
12351.86 499
12352.91 488
12353.95 472
12355.00 459
12356.05 489
12357.10 446
12358.15 468
12359.20 467
12360.25 473
12361.30 498
12362.35 498
12363.40 507
12364.45 504
12365.50 507
12366.55 529
12367.60 488
12368.65 469
12369.70 478
12370.75 502
12371.80 505
12372.85 513
12373.90 501
12374.95 482
12376.00 489
12377.05 490
12378.10 496
12379.15 534
12380.20 514
12381.25 535
12382.30 502
12383.35 480
12384.40 486
12385.45 501
12386.50 501
12387.55 524
12388.60 522
12389.65 518
12390.70 497
12391.75 477
12392.80 473
12393.86 515
12394.91 513
12395.96 518
12397.01 517
12398.06 508
12399.11 516
12400.16 489
12401.21 511
12402.26 540
12403.32 507
12404.37 533
12405.42 494
12406.47 492
12407.52 528
12408.57 540
12409.62 484
12410.68 544
12411.73 512
12412.78 499
12413.83 505
12414.88 549
12415.93 531
12416.99 496
12418.04 534
12419.09 535
12420.14 558
12421.19 578
12422.25 571
12423.30 573
12424.35 589
12425.40 538
12426.45 523
12427.51 525
12428.56 560
12429.61 540
12430.66 540
12431.72 575
12432.77 564
12433.82 548
12434.87 565
12435.93 567
12436.98 544
12438.03 588
12439.08 582
12440.14 575
12441.19 524
12442.24 548
12443.30 590
12444.35 597
12445.40 566
12446.45 555
12447.51 567
12448.56 576
12449.61 581
12450.67 569
12451.72 604
12452.77 613
12453.83 613
12454.88 636
12455.93 686
12456.99 666
12458.04 672
12459.10 701
12460.15 683
12461.20 677
12462.26 665
12463.31 654
12464.36 705
12465.42 718
12466.47 740
12467.53 743
12468.58 796
12469.63 865
12470.69 866
12471.74 897
12472.80 931
12473.85 1021
12474.90 1037
12475.96 1058
12477.01 1110
12478.07 1168
12479.12 1219
12480.18 1174
12481.23 1175
12482.29 1136
12483.34 1092
12484.40 1073
12485.45 1062
12486.50 1058
12487.56 995
12488.61 1001
12489.67 919
12490.72 855
12491.78 866
12492.83 856
12493.89 796
12494.94 763
12496.00 771
12497.05 759
12498.11 755
12499.17 713
12500.22 728
12501.28 715
12502.33 707
12503.39 708
12504.44 696
12505.50 693
12506.55 687
12507.61 700
12508.67 682
12509.72 700
12510.78 705
12511.83 695
12512.89 721
12513.94 671
12515.00 702
12516.06 682
12517.11 672
12518.17 699
12519.22 685
12520.28 703
12521.34 694
12522.39 678
12523.45 666
12524.51 711
12525.56 696
12526.62 691
12527.68 677
12528.73 719
12529.79 712
12530.85 700
12531.90 722
12532.96 687
12534.02 701
12535.07 696
12536.13 730
12537.19 736
12538.24 696
12539.30 694
12540.36 710
12541.41 728
12542.47 774
12543.53 793
12544.59 784
12545.64 764
12546.70 837
12547.76 822
12548.82 860
12549.87 861
12550.93 870
12551.99 903
12553.05 928
12554.10 929
12555.16 938
12556.22 947
12557.28 892
12558.33 909
12559.39 884
12560.45 883
12561.51 914
12562.57 921
12563.62 870
12564.68 851
12565.74 837
12566.80 810
12567.86 811
12568.91 823
12569.97 746
12571.03 724
12572.09 753
12573.15 758
12574.21 746
12575.26 767
12576.32 761
12577.38 738
12578.44 736
12579.50 753
12580.56 729
12581.62 717
12582.68 735
12583.73 719
12584.79 720
12585.85 711
12586.91 720
12587.97 721
12589.03 699
12590.09 720
12591.15 733
12592.21 725
12593.27 699
12594.33 723
12595.38 740
12596.44 673
12597.50 714
12598.56 699
12599.62 666
12600.68 701
12601.74 692
12602.80 730
12603.86 697
12604.92 708
12605.98 745
12607.04 730
12608.10 757
12609.16 779
12610.22 780
12611.28 761
12612.34 783
12613.40 785
12614.46 765
12615.52 832
12616.58 855
12617.64 814
12618.70 850
12619.76 844
12620.82 868
12621.88 902
12622.94 890
12624.00 919
12625.07 916
12626.13 1003
12627.19 959
12628.25 1014
12629.31 1007
12630.37 991
12631.43 959
12632.49 933
12633.55 925
12634.61 960
12635.67 968
12636.73 927
12637.80 906
12638.86 911
12639.92 869
12640.98 838
12642.04 850
12643.10 894
12644.16 870
12645.23 774
12646.29 791
12647.35 769
12648.41 760
12649.47 764
12650.53 749
12651.59 740
12652.66 756
12653.72 741
12654.78 739
12655.84 746
12656.90 739
12657.97 715
12659.03 748
12660.09 732
12661.15 776
12662.21 740
12663.28 743
12664.34 774
12665.40 727
12666.46 708
12667.53 745
12668.59 728
12669.65 718
12670.71 729
12671.78 734
12672.84 758
12673.90 760
12674.96 795
12676.03 747
12677.09 726
12678.15 792
12679.22 748
12680.28 802
12681.34 762
12682.40 782
12683.47 775
12684.53 789
12685.59 760
12686.66 787
12687.72 753
12688.78 728
12689.85 819
12690.91 810
12691.97 776
12693.04 773
12694.10 809
12695.16 822
12696.23 827
12697.29 819
12698.35 814
12699.42 834
12700.48 828
12701.55 829
12702.61 833
12703.67 836
12704.74 863
12705.80 860
12706.87 876
12707.93 883
12708.99 876
12710.06 953
12711.12 950
12712.19 910
12713.25 892
12714.32 903
12715.38 946
12716.44 929
12717.51 902
12718.57 933
12719.64 898
12720.70 927
12721.77 884
12722.83 919
12723.90 930
12724.96 933
12726.03 952
12727.09 944
12728.16 973
12729.22 1005
12730.29 965
12731.35 978
12732.42 953
12733.48 987
12734.55 996
12735.61 1018
12736.68 978
12737.74 978
12738.81 982
12739.87 977
12740.94 941
12742.00 961
12743.07 922
12744.14 889
12745.20 880
12746.27 887
12747.33 831
12748.40 848
12749.46 854
12750.53 817
12751.60 801
12752.66 807
12753.73 774
12754.79 761
12755.86 749
12756.93 775
12757.99 778
12759.06 778
12760.12 744
12761.19 753
12762.26 749
12763.32 719
12764.39 686
12765.46 709
12766.52 686
12767.59 721
12768.66 710
12769.72 674
12770.79 674
12771.86 685
12772.92 678
12773.99 647
12775.06 636
12776.12 650
12777.19 632
12778.26 602
12779.33 621
12780.39 631
12781.46 648
12782.53 634
12783.59 620
12784.66 606
12785.73 616
12786.80 607
12787.86 643
12788.93 599
12790.00 576
12791.07 601
12792.13 619
12793.20 609
12794.27 593
12795.34 600
12796.40 594
12797.47 601
12798.54 593
12799.61 588
12800.68 609
12801.74 579
12802.81 581
12803.88 590
12804.95 587
12806.02 594
12807.09 577
12808.15 594
12809.22 593
12810.29 586
12811.36 616
12812.43 612
12813.50 589
12814.56 608
12815.63 608
12816.70 586
12817.77 582
12818.84 591
12819.91 597
12820.98 577
12822.04 604
12823.11 604
12824.18 620
12825.25 590
12826.32 599
12827.39 638
12828.46 614
12829.53 615
12830.60 598
12831.67 622
12832.74 595
12833.81 572
12834.87 584
12835.94 605
12837.01 576
12838.08 593
12839.15 577
12840.22 581
12841.29 553
12842.36 528
12843.43 568
12844.50 543
12845.57 568
12846.64 574
12847.71 580
12848.78 535
12849.85 536
12850.92 496
12851.99 502
12853.06 492
12854.13 525
12855.20 501
12856.27 502
12857.34 509
12858.41 546
12859.48 529
12860.55 494
12861.62 504
12862.69 503
12863.77 505
12864.84 504
12865.91 480
12866.98 480
12868.05 517
12869.12 508
12870.19 519
12871.26 496
12872.33 494
12873.40 499
12874.47 451
12875.54 487
12876.62 468
12877.69 491
12878.76 500
12879.83 491
12880.90 490
12881.97 506
12883.04 477
12884.12 483
12885.19 461
12886.26 466
12887.33 457
12888.40 455
12889.47 468
12890.54 457
12891.62 476
12892.69 466
12893.76 509
12894.83 476
12895.90 470
12896.98 445
12898.05 465
12899.12 465
12900.19 466
12901.26 417
12902.34 450
12903.41 444
12904.48 432
12905.55 427
12906.63 457
12907.70 440
12908.77 424
12909.84 431
12910.92 439
12911.99 458
12913.06 433
12914.13 450
12915.21 464
12916.28 417
12917.35 425
12918.42 476
12919.50 434
12920.57 438
12921.64 421
12922.72 377
12923.79 416
12924.86 406
12925.94 423
12927.01 415
12928.08 423
12929.16 428
12930.23 428
12931.30 425
12932.38 398
12933.45 421
12934.52 413
12935.60 399
12936.67 409
12937.74 409
12938.82 437
12939.89 417
12940.97 418
12942.04 406
12943.11 407
12944.19 408
12945.26 418
12946.34 423
12947.41 393
12948.48 375
12949.56 398
12950.63 403
12951.71 393
12952.78 406
12953.85 394
12954.93 382
12956.00 398
12957.08 387
12958.15 383
12959.23 407
12960.30 405
12961.38 417
12962.45 403
12963.53 409
12964.60 414
12965.68 403
12966.75 416
12967.83 399
12968.90 396
12969.98 375
12971.05 417
12972.13 423
12973.20 407
12974.28 416
12975.35 403
12976.43 414
12977.50 386
12978.58 404
12979.65 407
12980.73 417
12981.80 426
12982.88 447
12983.95 407
12985.03 436
12986.11 385
12987.18 406
12988.26 442
12989.33 417
12990.41 401
12991.48 406
12992.56 431
12993.64 435
12994.71 439
12995.79 392
12996.86 426
12997.94 405
12999.02 400
13000.09 404
13001.17 433
13002.25 395
13003.32 422
13004.40 433
13005.48 408
13006.55 376
13007.63 429
13008.71 419
13009.78 422
13010.86 418
13011.94 406
13013.01 446
13014.09 417
13015.17 476
13016.24 432
13017.32 442
13018.40 430
13019.47 428
13020.55 449
13021.63 423
13022.71 416
13023.78 430
13024.86 431
13025.94 434
13027.01 427
13028.09 457
13029.17 450
13030.25 424
13031.32 426
13032.40 405
13033.48 416
13034.56 421
13035.64 448
13036.71 431
13037.79 427
13038.87 451
13039.95 447
13041.02 425
13042.10 413
13043.18 442
13044.26 433
13045.34 437
13046.41 457
13047.49 429
13048.57 422
13049.65 458
13050.73 459
13051.81 432
13052.88 429
13053.96 441
13055.04 431
13056.12 460
13057.20 466
13058.28 410
13059.36 426
13060.44 395
13061.51 419
13062.59 427
13063.67 471
13064.75 467
13065.83 455
13066.91 431
13067.99 397
13069.07 408
13070.15 447
13071.23 433
13072.30 415
13073.38 409
13074.46 425
13075.54 431
13076.62 448
13077.70 438
13078.78 396
13079.86 427
13080.94 432
13082.02 411
13083.10 419
13084.18 422
13085.26 461
13086.34 473
13087.42 460
13088.50 438
13089.58 460
13090.66 412
13091.74 430
13092.82 422
13093.90 447
13094.98 421
13096.06 441
13097.14 420
13098.22 445
13099.30 435
13100.38 419
13101.46 417
13102.54 418
13103.62 445
13104.70 442
13105.78 438
13106.86 432
13107.94 474
13109.03 443
13110.11 435
13111.19 470
13112.27 491
13113.35 484
13114.43 476
13115.51 459
13116.59 455
13117.67 437
13118.75 461
13119.84 448
13120.92 480
13122.00 478
13123.08 441
13124.16 492
13125.24 480
13126.32 485
13127.41 512
13128.49 535
13129.57 498
13130.65 475
13131.73 497
13132.81 501
13133.90 522
13134.98 468
13136.06 484
13137.14 485
13138.22 478
13139.30 500
13140.39 474
13141.47 468
13142.55 477
13143.63 504
13144.72 503
13145.80 460
13146.88 478
13147.96 494
13149.04 500
13150.13 490
13151.21 498
13152.29 468
13153.38 502
13154.46 471
13155.54 496
13156.62 499
13157.71 491
13158.79 476
13159.87 487
13160.95 454
13162.04 478
13163.12 539
13164.20 477
13165.29 466
13166.37 495
13167.45 475
13168.54 474
13169.62 475
13170.70 498
13171.79 519
13172.87 502
13173.95 478
13175.04 499
13176.12 501
13177.20 492
13178.29 508
13179.37 469
13180.45 489
13181.54 507
13182.62 512
13183.71 504
13184.79 513
13185.87 497
13186.96 512
13188.04 526
13189.13 530
13190.21 520
13191.29 511
13192.38 535
13193.46 544
13194.55 488
13195.63 507
13196.72 529
13197.80 520
13198.88 511
13199.97 497
13201.05 499
13202.14 521
13203.22 505
13204.31 502
13205.39 537
13206.48 542
13207.56 520
13208.65 521
13209.73 536
13210.82 505
13211.90 539
13212.99 534
13214.07 523
13215.16 544
13216.24 556
13217.33 560
13218.41 539
13219.50 556
13220.58 533
13221.67 539
13222.75 534
13223.84 554
13224.92 532
13226.01 530
13227.10 534
13228.18 561
13229.27 561
13230.35 564
13231.44 584
13232.52 603
13233.61 564
13234.70 601
13235.78 573
13236.87 544
13237.95 571
13239.04 568
13240.13 560
13241.21 590
13242.30 612
13243.39 607
13244.47 601
13245.56 621
13246.64 605
13247.73 626
13248.82 612
13249.90 642
13250.99 642
13252.08 616
13253.16 633
13254.25 618
13255.34 669
13256.42 625
13257.51 642
13258.60 654
13259.69 656
13260.77 650
13261.86 672
13262.95 677
13264.03 647
13265.12 677
13266.21 685
13267.30 663
13268.38 680
13269.47 678
13270.56 729
13271.64 740
13272.73 694
13273.82 700
13274.91 722
13275.99 741
13277.08 692
13278.17 719
13279.26 773
13280.35 768
13281.43 731
13282.52 771
13283.61 741
13284.70 751
13285.79 771
13286.87 761
13287.96 726
13289.05 767
13290.14 826
13291.23 782
13292.31 780
13293.40 790
13294.49 840
13295.58 784
13296.67 823
13297.76 840
13298.85 833
13299.93 859
13301.02 874
13302.11 900
13303.20 859
13304.29 859
13305.38 888
13306.47 895
13307.56 890
13308.64 902
13309.73 952
13310.82 982
13311.91 914
13313.00 959
13314.09 972
13315.18 977
13316.27 954
13317.36 956
13318.45 979
13319.54 960
13320.63 970
13321.72 941
13322.81 1013
13323.89 1035
13324.98 1026
13326.07 1026
13327.16 999
13328.25 1028
13329.34 1033
13330.43 1040
13331.52 1114
13332.61 1086
13333.70 1022
13334.79 1016
13335.88 1089
13336.97 1113
13338.06 1108
13339.15 1114
13340.24 1107
13341.33 1126
13342.42 1132
13343.52 1093
13344.61 1092
13345.70 1064
13346.79 1109
13347.88 1097
13348.97 1072
13350.06 1116
13351.15 1153
13352.24 1145
13353.33 1136
13354.42 1092
13355.51 1163
13356.60 1165
13357.69 1224
13358.79 1226
13359.88 1220
13360.97 1212
13362.06 1237
13363.15 1221
13364.24 1239
13365.33 1251
13366.42 1274
13367.51 1331
13368.61 1303
13369.70 1310
13370.79 1326
13371.88 1306
13372.97 1280
13374.06 1288
13375.16 1226
13376.25 1234
13377.34 1228
13378.43 1224
13379.52 1193
13380.61 1166
13381.71 1077
13382.80 1144
13383.89 1088
13384.98 1048
13386.08 1043
13387.17 1022
13388.26 1023
13389.35 981
13390.44 1004
13391.54 945
13392.63 974
13393.72 953
13394.81 985
13395.91 927
13397.00 930
13398.09 931
13399.18 915
13400.28 904
13401.37 908
13402.46 880
13403.56 932
13404.65 914
13405.74 907
13406.83 915
13407.93 866
13409.02 941
13410.11 926
13411.21 876
13412.30 871
13413.39 898
13414.49 833
13415.58 912
13416.67 879
13417.77 895
13418.86 879
13419.95 882
13421.05 887
13422.14 906
13423.23 919
13424.33 878
13425.42 911
13426.52 908
13427.61 929
13428.70 894
13429.80 889
13430.89 951
13431.98 983
13433.08 928
13434.17 936
13435.27 903
13436.36 907
13437.46 912
13438.55 919
13439.64 974
13440.74 982
13441.83 1024
13442.93 944
13444.02 969
13445.12 993
13446.21 991
13447.31 984
13448.40 1008
13449.50 1055
13450.59 1039
13451.68 1008
13452.78 1047
13453.87 1022
13454.97 1049
13456.06 1029
13457.16 1028
13458.25 1052
13459.35 1087
13460.44 1061
13461.54 1061
13462.64 1108
13463.73 1098
13464.83 1089
13465.92 1064
13467.02 1089
13468.11 1130
13469.21 1126
13470.30 1050
13471.40 1108
13472.49 1122
13473.59 1128
13474.69 1126
13475.78 1081
13476.88 1107
13477.97 1170
13479.07 1150
13480.17 1132
13481.26 1142
13482.36 1165
13483.45 1147
13484.55 1211
13485.65 1213
13486.74 1188
13487.84 1227
13488.93 1244
13490.03 1215
13491.13 1235
13492.22 1282
13493.32 1280
13494.42 1318
13495.51 1370
13496.61 1327
13497.71 1326
13498.80 1345
13499.90 1363
13501.00 1387
13502.09 1339
13503.19 1339
13504.29 1411
13505.38 1415
13506.48 1411
13507.58 1397
13508.68 1380
13509.77 1328
13510.87 1370
13511.97 1346
13513.07 1330
13514.16 1312
13515.26 1310
13516.36 1267
13517.45 1252
13518.55 1222
13519.65 1202
13520.75 1262
13521.85 1243
13522.94 1188
13524.04 1166
13525.14 1170
13526.24 1184
13527.33 1160
13528.43 1153
13529.53 1189
13530.63 1099
13531.73 1132
13532.82 1161
13533.92 1099
13535.02 1077
13536.12 1073
13537.22 1103
13538.32 1059
13539.41 1055
13540.51 1052
13541.61 1035
13542.71 1009
13543.81 980
13544.91 1000
13546.00 963
13547.10 947
13548.20 929
13549.30 936
13550.40 920
13551.50 895
13552.60 931
13553.70 919
13554.80 916
13555.89 850
13556.99 906
13558.09 894
13559.19 877
13560.29 881
13561.39 881
13562.49 870
13563.59 868
13564.69 827
13565.79 814
13566.89 848
13567.99 856
13569.09 818
13570.19 862
13571.29 847
13572.39 828
13573.49 840
13574.59 842
13575.69 823
13576.79 828
13577.88 816
13578.98 843
13580.08 854
13581.19 794
13582.29 821
13583.39 826
13584.49 838
13585.59 814
13586.69 822
13587.79 857
13588.89 836
13589.99 807
13591.09 840
13592.19 826
13593.29 824
13594.39 806
13595.49 838
13596.59 835
13597.69 816
13598.79 860
13599.89 842
13600.99 846
13602.09 805
13603.20 852
13604.30 862
13605.40 831
13606.50 820
13607.60 850
13608.70 848
13609.80 856
13610.90 866
13612.01 864
13613.11 857
13614.21 860
13615.31 847
13616.41 855
13617.51 854
13618.61 829
13619.72 858
13620.82 869
13621.92 794
13623.02 817
13624.12 805
13625.22 817
13626.33 824
13627.43 883
13628.53 854
13629.63 880
13630.73 871
13631.84 856
13632.94 831
13634.04 863
13635.14 844
13636.25 818
13637.35 856
13638.45 866
13639.55 892
13640.65 861
13641.76 842
13642.86 845
13643.96 880
13645.07 864
13646.17 848
13647.27 852
13648.37 823
13649.48 836
13650.58 804
13651.68 816
13652.79 839
13653.89 829
13654.99 796
13656.09 846
13657.20 828
13658.30 847
13659.40 825
13660.51 836
13661.61 854
13662.71 825
13663.82 858
13664.92 844
13666.02 831
13667.13 835
13668.23 838
13669.34 818
13670.44 815
13671.54 826
13672.65 845
13673.75 850
13674.85 855
13675.96 815
13677.06 850
13678.17 838
13679.27 810
13680.37 851
13681.48 854
13682.58 856
13683.69 816
13684.79 798
13685.89 810
13687.00 837
13688.10 834
13689.21 848
13690.31 830
13691.42 821
13692.52 840
13693.63 864
13694.73 832
13695.84 840
13696.94 833
13698.05 843
13699.15 867
13700.25 859
13701.36 890
13702.46 880
13703.57 871
13704.67 867
13705.78 892
13706.89 890
13707.99 878
13709.10 897
13710.20 935
13711.31 951
13712.41 903
13713.52 915
13714.62 970
13715.73 940
13716.83 964
13717.94 997
13719.04 964
13720.15 977
13721.26 1020
13722.36 1083
13723.47 1042
13724.57 1057
13725.68 1047
13726.79 1050
13727.89 1092
13729.00 1087
13730.10 1086
13731.21 1132
13732.32 1113
13733.42 1110
13734.53 1167
13735.63 1166
13736.74 1158
13737.85 1143
13738.95 1161
13740.06 1151
13741.17 1170
13742.27 1154
13743.38 1192
13744.49 1190
13745.59 1176
13746.70 1242
13747.81 1306
13748.91 1286
13750.02 1268
13751.13 1303
13752.23 1305
13753.34 1336
13754.45 1321
13755.56 1316
13756.66 1407
13757.77 1435
13758.88 1473
13759.98 1514
13761.09 1542
13762.20 1575
13763.31 1610
13764.41 1629
13765.52 1623
13766.63 1797
13767.74 1824
13768.84 1815
13769.95 1841
13771.06 1904
13772.17 1966
13773.28 2009
13774.38 2047
13775.49 2007
13776.60 2018
13777.71 2021
13778.82 1966
13779.92 1944
13781.03 1890
13782.14 1846
13783.25 1809
13784.36 1756
13785.46 1708
13786.57 1658
13787.68 1575
13788.79 1526
13789.90 1431
13791.01 1401
13792.12 1353
13793.22 1346
13794.33 1322
13795.44 1242
13796.55 1234
13797.66 1213
13798.77 1198
13799.88 1184
13800.99 1127
13802.10 1106
13803.20 1096
13804.31 1095
13805.42 1098
13806.53 1089
13807.64 1035
13808.75 989
13809.86 988
13810.97 935
13812.08 940
13813.19 978
13814.30 977
13815.41 944
13816.52 966
13817.63 939
13818.74 944
13819.84 934
13820.95 937
13822.06 948
13823.17 900
13824.28 909
13825.39 931
13826.50 890
13827.61 877
13828.72 892
13829.83 899
13830.94 877
13832.05 885
13833.16 856
13834.28 864
13835.39 885
13836.50 925
13837.61 912
13838.72 919
13839.83 897
13840.94 919
13842.05 871
13843.16 925
13844.27 933
13845.38 927
13846.49 959
13847.60 930
13848.71 923
13849.82 949
13850.93 941
13852.05 966
13853.16 942
13854.27 950
13855.38 950
13856.49 915
13857.60 942
13858.71 956
13859.82 956
13860.94 913
13862.05 958
13863.16 947
13864.27 938
13865.38 982
13866.49 991
13867.60 955
13868.72 989
13869.83 964
13870.94 977
13872.05 965
13873.16 980
13874.27 1012
13875.39 1019
13876.50 1049
13877.61 1019
13878.72 1031
13879.83 989
13880.95 1035
13882.06 1121
13883.17 1112
13884.28 1076
13885.40 1085
13886.51 1102
13887.62 1131
13888.73 1169
13889.85 1186
13890.96 1196
13892.07 1169
13893.18 1192
13894.30 1233
13895.41 1169
13896.52 1241
13897.63 1279
13898.75 1246
13899.86 1237
13900.97 1239
13902.09 1202
13903.20 1185
13904.31 1182
13905.43 1172
13906.54 1145
13907.65 1127
13908.77 1091
13909.88 1063
13910.99 1030
13912.11 1021
13913.22 1027
13914.33 1032
13915.45 998
13916.56 960
13917.67 950
13918.79 949
13919.90 942
13921.01 933
13922.13 945
13923.24 924
13924.36 958
13925.47 906
13926.58 893
13927.70 905
13928.81 877
13929.93 845
13931.04 869
13932.15 886
13933.27 879
13934.38 869
13935.50 915
13936.61 886
13937.73 857
13938.84 878
13939.95 896
13941.07 890
13942.18 873
13943.30 839
13944.41 860
13945.53 822
13946.64 795
13947.76 832
13948.87 834
13949.99 840
13951.10 797
13952.22 809
13953.33 790
13954.45 784
13955.56 799
13956.68 840
13957.79 772
13958.91 759
13960.02 773
13961.14 766
13962.25 792
13963.37 757
13964.49 795
13965.60 760
13966.72 780
13967.83 820
13968.95 809
13970.06 764
13971.18 785
13972.30 766
13973.41 807
13974.53 761
13975.64 759
13976.76 784
13977.88 781
13978.99 827
13980.11 766
13981.22 806
13982.34 811
13983.46 860
13984.57 812
13985.69 842
13986.80 784
13987.92 813
13989.04 830
13990.15 827
13991.27 769
13992.39 794
13993.50 827
13994.62 858
13995.74 817
13996.85 814
13997.97 845
13999.09 864
14000.21 823
14001.32 833
14002.44 799
14003.56 819
14004.67 801
14005.79 834
14006.91 849
14008.02 805
14009.14 808
14010.26 822
14011.38 818
14012.49 851
14013.61 860
14014.73 832
14015.85 837
14016.96 838
14018.08 793
14019.20 801
14020.32 812
14021.44 827
14022.55 797
14023.67 847
14024.79 793
14025.91 774
14027.02 780
14028.14 806
14029.26 839
14030.38 832
14031.50 828
14032.62 792
14033.73 824
14034.85 796
14035.97 808
14037.09 837
14038.21 823
14039.33 854
14040.44 827
14041.56 821
14042.68 838
14043.80 838
14044.92 822
14046.04 859
14047.16 857
14048.27 858
14049.39 888
14050.51 845
14051.63 870
14052.75 887
14053.87 911
14054.99 917
14056.11 915
14057.23 895
14058.35 919
14059.47 930
14060.59 924
14061.70 956
14062.82 922
14063.94 911
14065.06 974
14066.18 992
14067.30 966
14068.42 976
14069.54 943
14070.66 972
14071.78 989
14072.90 1019
14074.02 1034
14075.14 1018
14076.26 1071
14077.38 1082
14078.50 1047
14079.62 1043
14080.74 1067
14081.86 1057
14082.98 1062
14084.10 1081
14085.22 1088
14086.34 1086
14087.46 1083
14088.58 1126
14089.70 1128
14090.82 1054
14091.94 1123
14093.07 1141
14094.19 1077
14095.31 1089
14096.43 1061
14097.55 1051
14098.67 1085
14099.79 1091
14100.91 1099
14102.03 1062
14103.15 1030
14104.27 1054
14105.39 1074
14106.52 1028
14107.64 1003
14108.76 1027
14109.88 1006
14111.00 999
14112.12 960
14113.24 967
14114.37 967
14115.49 918
14116.61 964
14117.73 935
14118.85 901
14119.97 901
14121.10 868
14122.22 855
14123.34 837
14124.46 864
14125.58 859
14126.70 822
14127.83 783
14128.95 798
14130.07 834
14131.19 825
14132.32 769
14133.44 761
14134.56 757
14135.68 770
14136.80 747
14137.93 721
14139.05 734
14140.17 736
14141.29 766
14142.42 742
14143.54 695
14144.66 705
14145.78 725
14146.91 716
14148.03 711
14149.15 738
14150.28 734
14151.40 718
14152.52 706
14153.65 692
14154.77 684
14155.89 716
14157.01 677
14158.14 676
14159.26 704
14160.38 689
14161.51 674
14162.63 657
14163.75 699
14164.88 697
14166.00 654
14167.12 680
14168.25 707
14169.37 660
14170.50 671
14171.62 719
14172.74 683
14173.87 685
14174.99 642
14176.12 628
14177.24 657
14178.36 662
14179.49 671
14180.61 656
14181.74 634
14182.86 659
14183.98 665
14185.11 677
14186.23 664
14187.36 654
14188.48 665
14189.61 669
14190.73 642
14191.85 640
14192.98 665
14194.10 655
14195.23 648
14196.35 631
14197.48 649
14198.60 623
14199.73 660
14200.85 649
14201.98 613
14203.10 610
14204.23 642
14205.35 670
14206.48 606
14207.60 647
14208.73 644
14209.85 617
14210.98 629
14212.10 588
14213.23 609
14214.36 638
14215.48 609
14216.61 636
14217.73 645
14218.86 603
14219.98 624
14221.11 606
14222.23 638
14223.36 605
14224.49 587
14225.61 588
14226.74 616
14227.86 630
14228.99 593
14230.12 559
14231.24 599
14232.37 640
14233.49 598
14234.62 569
14235.75 578
14236.87 569
14238.00 579
14239.13 585
14240.25 594
14241.38 575
14242.51 612
14243.63 588
14244.76 572
14245.89 536
14247.01 546
14248.14 577
14249.27 597
14250.39 560
14251.52 590
14252.65 541
14253.77 573
14254.90 580
14256.03 520
14257.15 555
14258.28 561
14259.41 583
14260.54 543
14261.66 531
14262.79 540
14263.92 549
14265.05 536
14266.17 523
14267.30 536
14268.43 536
14269.56 551
14270.68 554
14271.81 541
14272.94 542
14274.07 522
14275.20 540
14276.32 543
14277.45 555
14278.58 513
14279.71 531
14280.83 524
14281.96 516
14283.09 502
14284.22 497
14285.35 536
14286.48 508
14287.60 509
14288.73 505
14289.86 499
14290.99 518
14292.12 529
14293.25 496
14294.38 499
14295.50 477
14296.63 471
14297.76 496
14298.89 492
14300.02 503
14301.15 509
14302.28 485
14303.41 500
14304.53 493
14305.66 479
14306.79 497
14307.92 486
14309.05 494
14310.18 479
14311.31 470
14312.44 455
14313.57 458
14314.70 450
14315.83 442
14316.96 479
14318.09 455
14319.22 479
14320.35 442
14321.48 474
14322.60 475
14323.73 483
14324.86 477
14325.99 469
14327.12 461
14328.25 500
14329.38 470
14330.51 437
14331.64 451
14332.77 469
14333.90 442
14335.03 484
14336.17 447
14337.30 480
14338.43 451
14339.56 476
14340.69 454
14341.82 451
14342.95 442
14344.08 441
14345.21 457
14346.34 476
14347.47 435
14348.60 453
14349.73 435
14350.86 465
14351.99 447
14353.12 460
14354.26 464
14355.39 455
14356.52 446
14357.65 454
14358.78 447
14359.91 438
14361.04 441
14362.17 429
14363.30 457
14364.44 438
14365.57 435
14366.70 424
14367.83 475
14368.96 451
14370.09 446
14371.23 443
14372.36 466
14373.49 442
14374.62 447
14375.75 434
14376.88 444
14378.02 448
14379.15 451
14380.28 470
14381.41 454
14382.54 481
14383.68 474
14384.81 449
14385.94 440
14387.07 424
14388.21 442
14389.34 434
14390.47 478
14391.60 463
14392.73 468
14393.87 474
14395.00 436
14396.13 438
14397.27 467
14398.40 431
14399.53 443
14400.66 450
14401.80 422
14402.93 438
14404.06 444
14405.19 456
14406.33 475
14407.46 461
14408.59 439
14409.73 462
14410.86 470
14411.99 438
14413.13 460
14414.26 476
14415.39 454
14416.53 459
14417.66 483
14418.79 465
14419.93 469
14421.06 514
14422.19 506
14423.33 513
14424.46 512
14425.60 489
14426.73 471
14427.86 455
14429.00 493
14430.13 519
14431.27 472
14432.40 481
14433.53 499
14434.67 465
14435.80 442
14436.94 495
14438.07 487
14439.21 526
14440.34 552
14441.47 479
14442.61 500
14443.74 493
14444.88 531
14446.01 462
14447.15 478
14448.28 514
14449.42 501
14450.55 487
14451.69 473
14452.82 464
14453.96 488
14455.09 485
14456.23 478
14457.36 505
14458.50 496
14459.63 495
14460.77 486
14461.90 486
14463.04 524
14464.17 511
14465.31 478
14466.44 505
14467.58 493
14468.71 504
14469.85 540
14470.98 514
14472.12 503
14473.26 493
14474.39 503
14475.53 481
14476.66 509
14477.80 449
14478.93 456
14480.07 475
14481.21 498
14482.34 506
14483.48 482
14484.61 504
14485.75 477
14486.89 452
14488.02 447
14489.16 498
14490.30 498
14491.43 470
14492.57 480
14493.70 477
14494.84 505
14495.98 486
14497.11 484
14498.25 484
14499.39 474
14500.52 463
14501.66 481
14502.80 489
14503.93 450
14505.07 484
14506.21 484
14507.35 481
14508.48 513
14509.62 440
14510.76 470
14511.89 461
14513.03 472
14514.17 479
14515.31 490
14516.44 487
14517.58 450
14518.72 490
14519.86 465
14520.99 495
14522.13 479
14523.27 484
14524.41 481
14525.54 458
14526.68 475
14527.82 470
14528.96 472
14530.09 459
14531.23 482
14532.37 464
14533.51 455
14534.65 447
14535.78 449
14536.92 454
14538.06 498
14539.20 478
14540.34 486
14541.48 498
14542.61 477
14543.75 456
14544.89 471
14546.03 458
14547.17 470
14548.31 510
14549.45 521
14550.58 498
14551.72 527
14552.86 487
14554.00 499
14555.14 516
14556.28 507
14557.42 518
14558.56 478
14559.70 502
14560.83 538
14561.97 538
14563.11 547
14564.25 520
14565.39 534
14566.53 521
14567.67 573
14568.81 554
14569.95 556
14571.09 529
14572.23 547
14573.37 564
14574.51 574
14575.65 553
14576.79 552
14577.93 560
14579.07 576
14580.21 575
14581.35 566
14582.49 590
14583.63 574
14584.77 596
14585.91 631
14587.05 616
14588.19 584
14589.33 638
14590.47 626
14591.61 637
14592.75 679
14593.89 636
14595.03 632
14596.17 638
14597.31 641
14598.45 638
14599.59 614
14600.73 661
14601.87 635
14603.01 615
14604.15 641
14605.29 637
14606.43 680
14607.58 667
14608.72 700
14609.86 708
14611.00 704
14612.14 693
14613.28 689
14614.42 673
14615.56 729
14616.70 721
14617.85 774
14618.99 760
14620.13 756
14621.27 742
14622.41 781
14623.55 828
14624.69 843
14625.84 834
14626.98 832
14628.12 881
14629.26 834
14630.40 892
14631.54 905
14632.69 913
14633.83 889
14634.97 924
14636.11 952
14637.25 935
14638.40 956
14639.54 919
14640.68 901
14641.82 854
14642.97 873
14644.11 843
14645.25 829
14646.39 864
14647.54 813
14648.68 794
14649.82 778
14650.96 750
14652.11 727
14653.25 719
14654.39 675
14655.53 682
14656.68 656
14657.82 634
14658.96 632
14660.11 651
14661.25 603
14662.39 596
14663.53 583
14664.68 560
14665.82 580
14666.96 543
14668.11 549
14669.25 519
14670.39 507
14671.54 539
14672.68 500
14673.82 516
14674.97 519
14676.11 525
14677.26 505
14678.40 513
14679.54 545
14680.69 470
14681.83 522
14682.97 503
14684.12 476
14685.26 469
14686.41 495
14687.55 476
14688.69 475
14689.84 449
14690.98 468
14692.13 449
14693.27 447
14694.42 453
14695.56 476
14696.70 432
14697.85 461
14698.99 448
14700.14 452
14701.28 461
14702.43 423
14703.57 447
14704.72 431
14705.86 471
14707.01 418
14708.15 411
14709.30 411
14710.44 436
14711.58 449
14712.73 435
14713.87 462
14715.02 449
14716.17 466
14717.31 460
14718.46 426
14719.60 450
14720.75 436
14721.89 455
14723.04 432
14724.18 444
14725.33 434
14726.47 448
14727.62 458
14728.76 381
14729.91 422
14731.06 396
14732.20 433
14733.35 459
14734.49 426
14735.64 413
14736.79 411
14737.93 428
14739.08 416
14740.22 428
14741.37 434
14742.52 433
14743.66 410
14744.81 403
14745.95 404
14747.10 401
14748.25 419
14749.39 413
14750.54 407
14751.69 411
14752.83 397
14753.98 387
14755.13 434
14756.27 410
14757.42 440
14758.57 433
14759.71 413
14760.86 383
14762.01 384
14763.15 408
14764.30 406
14765.45 392
14766.60 403
14767.74 428
14768.89 419
14770.04 379
14771.18 378
14772.33 423
14773.48 410
14774.63 394
14775.77 404
14776.92 368
14778.07 392
14779.22 416
14780.36 387
14781.51 397
14782.66 356
14783.81 350
14784.96 361
14786.10 353
14787.25 361
14788.40 359
14789.55 353
14790.70 375
14791.84 366
14792.99 341
14794.14 384
14795.29 377
14796.44 375
14797.58 363
14798.73 331
14799.88 337
14801.03 362
14802.18 371
14803.33 330
14804.48 315
14805.62 357
14806.77 334
14807.92 333
14809.07 365
14810.22 365
14811.37 337
14812.52 349
14813.67 339
14814.81 342
14815.96 347
14817.11 337
14818.26 350
14819.41 325
14820.56 315
14821.71 318
14822.86 342
14824.01 345
14825.16 318
14826.31 325
14827.46 327
14828.61 330
14829.76 312
14830.91 334
14832.06 313
14833.20 281
14834.35 289
14835.50 330
14836.65 316
14837.80 304
14838.95 308
14840.10 306
14841.25 312
14842.40 284
14843.55 275
14844.70 296
14845.85 312
14847.00 281
14848.15 300
14849.31 283
14850.46 312
14851.61 296
14852.76 289
14853.91 311
14855.06 310
14856.21 307
14857.36 314
14858.51 306
14859.66 318
14860.81 298
14861.96 308
14863.11 310
14864.26 294
14865.41 321
14866.57 304
14867.72 304
14868.87 279
14870.02 293
14871.17 321
14872.32 315
14873.47 285
14874.62 295
14875.77 289
14876.93 316
14878.08 309
14879.23 311
14880.38 297
14881.53 294
14882.68 275
14883.84 302
14884.99 279
14886.14 283
14887.29 322
14888.44 294
14889.59 276
14890.75 290
14891.90 270
14893.05 301
14894.20 295
14895.35 314
14896.51 311
14897.66 291
14898.81 287
14899.96 296
14901.12 301
14902.27 298
14903.42 289
14904.57 293
14905.73 291
14906.88 301
14908.03 271
14909.18 279
14910.34 276
14911.49 292
14912.64 318
14913.79 315
14914.95 287
14916.10 302
14917.25 287
14918.41 300
14919.56 304
14920.71 288
14921.87 268
14923.02 310
14924.17 290
14925.33 285
14926.48 295
14927.63 277
14928.79 276
14929.94 310
14931.09 280
14932.25 288
14933.40 283
14934.55 275
14935.71 285
14936.86 295
14938.01 282
14939.17 296
14940.32 318
14941.48 312
14942.63 271
14943.78 268
14944.94 301
14946.09 300
14947.25 298
14948.40 307
14949.55 300
14950.71 292
14951.86 304
14953.02 303
14954.17 295
14955.33 310
14956.48 299
14957.63 319
14958.79 318
14959.94 322
14961.10 306
14962.25 302
14963.41 321
14964.56 297
14965.72 291
14966.87 304
14968.03 289
14969.18 280
14970.34 311
14971.49 306
14972.65 276
14973.80 311
14974.96 305
14976.11 296
14977.27 291
14978.42 300
14979.58 287
14980.73 326
14981.89 305
14983.05 330
14984.20 331
14985.36 299
14986.51 306
14987.67 318
14988.82 303
14989.98 317
14991.13 291
14992.29 279
14993.45 292
14994.60 286
14995.76 295
14996.91 315
14998.07 286
14999.23 293
15000.38 304
15001.54 276
15002.70 287
15003.85 295
15005.01 270
15006.16 274
15007.32 281
15008.48 293
15009.63 295
15010.79 282
15011.95 284
15013.10 276
15014.26 297
15015.42 265
15016.57 254
15017.73 270
15018.89 254
15020.04 287
15021.20 273
15022.36 277
15023.52 266
15024.67 269
15025.83 271
15026.99 280
15028.14 261
15029.30 277
15030.46 269
15031.62 251
15032.77 258
15033.93 275
15035.09 267
15036.25 269
15037.40 242
15038.56 242
15039.72 269
15040.88 261
15042.03 259
15043.19 250
15044.35 260
15045.51 262
15046.67 259
15047.82 242
15048.98 256
15050.14 271
15051.30 270
15052.46 243
15053.61 256
15054.77 291
15055.93 276
15057.09 265
15058.25 269
15059.41 273
15060.56 270
15061.72 248
15062.88 230
15064.04 243
15065.20 267
15066.36 274
15067.52 255
15068.68 274
15069.83 258
15070.99 234
15072.15 260
15073.31 261
15074.47 274
15075.63 238
15076.79 250
15077.95 259
15079.11 243
15080.27 229
15081.43 259
15082.58 256
15083.74 250
15084.90 265
15086.06 258
15087.22 249
15088.38 270
15089.54 254
15090.70 238
15091.86 292
15093.02 275
15094.18 266
15095.34 278
15096.50 278
15097.66 256
15098.82 263
15099.98 275
15101.14 284
15102.30 274
15103.46 275
15104.62 270
15105.78 262
15106.94 285
15108.10 251
15109.26 277
15110.42 270
15111.58 235
15112.74 250
15113.90 272
15115.06 270
15116.22 251
15117.39 253
15118.55 269
15119.71 287
15120.87 270
15122.03 265
15123.19 284
15124.35 232
15125.51 246
15126.67 297
15127.83 287
15128.99 274
15130.16 294
15131.32 269
15132.48 273
15133.64 253
15134.80 285
15135.96 276
15137.12 253
15138.28 260
15139.45 267
15140.61 280
15141.77 292
15142.93 291
15144.09 299
15145.25 281
15146.42 290
15147.58 280
15148.74 315
15149.90 288
15151.06 298
15152.23 277
15153.39 288
15154.55 293
15155.71 297
15156.87 313
15158.04 302
15159.20 304
15160.36 315
15161.52 311
15162.69 333
15163.85 326
15165.01 316
15166.17 322
15167.34 296
15168.50 320
15169.66 308
15170.82 318
15171.99 313
15173.15 335
15174.31 355
15175.48 312
15176.64 312
15177.80 314
15178.96 306
15180.13 319
15181.29 321
15182.45 299
15183.62 344
15184.78 340
15185.94 331
15187.11 318
15188.27 346
15189.43 291
15190.60 352
15191.76 328
15192.92 347
15194.09 355
15195.25 340
15196.42 359
15197.58 353
15198.74 331
15199.91 355
15201.07 338
15202.23 390
15203.40 371
15204.56 334
15205.73 332
15206.89 325
15208.05 373
15209.22 371
15210.38 361
15211.55 347
15212.71 385
15213.88 363
15215.04 365
15216.21 362
15217.37 373
15218.53 390
15219.70 385
15220.86 392
15222.03 399
15223.19 381
15224.36 397
15225.52 381
15226.69 396
15227.85 392
15229.02 394
15230.18 389
15231.35 427
15232.51 404
15233.68 396
15234.84 432
15236.01 416
15237.17 418
15238.34 411
15239.50 408
15240.67 434
15241.83 424
15243.00 459
15244.17 438
15245.33 418
15246.50 404
15247.66 405
15248.83 416
15249.99 434
15251.16 403
15252.33 412
15253.49 409
15254.66 429
15255.82 431
15256.99 387
15258.16 401
15259.32 437
15260.49 395
15261.65 395
15262.82 394
15263.99 375
15265.15 392
15266.32 389
15267.49 378
15268.65 359
15269.82 377
15270.98 371
15272.15 357
15273.32 382
15274.48 341
15275.65 361
15276.82 383
15277.99 357
15279.15 350
15280.32 371
15281.49 409
15282.65 354
15283.82 361
15284.99 348
15286.15 344
15287.32 391
15288.49 404
15289.66 345
15290.82 348
15291.99 349
15293.16 361
15294.33 343
15295.49 339
15296.66 344
15297.83 356
15299.00 369
15300.16 365
15301.33 349
15302.50 365
15303.67 371
15304.83 355
15306.00 383
15307.17 362
15308.34 388
15309.51 373
15310.67 367
15311.84 333
15313.01 350
15314.18 355
15315.35 355
15316.52 358
15317.68 354
15318.85 377
15320.02 383
15321.19 388
15322.36 365
15323.53 377
15324.69 368
15325.86 412
15327.03 376
15328.20 360
15329.37 358
15330.54 370
15331.71 388
15332.88 361
15334.05 363
15335.21 350
15336.38 349
15337.55 372
15338.72 387
15339.89 383
15341.06 370
15342.23 391
15343.40 362
15344.57 347
15345.74 385
15346.91 372
15348.08 361
15349.25 358
15350.42 379
15351.58 408
15352.75 406
15353.92 402
15355.09 390
15356.26 389
15357.43 407
15358.60 373
15359.77 350
15360.94 402
15362.11 408
15363.28 382
15364.45 391
15365.62 434
15366.79 401
15367.96 401
15369.13 386
15370.31 414
15371.48 397
15372.65 388
15373.82 392
15374.99 382
15376.16 387
15377.33 398
15378.50 419
15379.67 385
15380.84 360
15382.01 392
15383.18 414
15384.35 405
15385.52 389
15386.69 386
15387.87 380
15389.04 384
15390.21 375
15391.38 364
15392.55 368
15393.72 373
15394.89 373
15396.06 361
15397.24 361
15398.41 338
15399.58 361
15400.75 374
15401.92 365
15403.09 338
15404.26 346
15405.44 387
15406.61 355
15407.78 342
15408.95 337
15410.12 329
15411.30 334
15412.47 337
15413.64 311
15414.81 319
15415.98 316
15417.16 340
15418.33 355
15419.50 345
15420.67 301
15421.84 295
15423.02 303
15424.19 288
15425.36 309
15426.53 313
15427.71 296
15428.88 298
15430.05 316
15431.22 310
15432.40 298
15433.57 295
15434.74 285
15435.92 292
15437.09 295
15438.26 277
15439.43 292
15440.61 301
15441.78 295
15442.95 279
15444.13 267
15445.30 288
15446.47 298
15447.65 289
15448.82 289
15449.99 281
15451.17 300
15452.34 304
15453.51 308
15454.69 301
15455.86 272
15457.03 270
15458.21 315
15459.38 270
15460.56 277
15461.73 280
15462.90 280
15464.08 278
15465.25 300
15466.43 291
15467.60 267
15468.77 284
15469.95 289
15471.12 266
15472.30 273
15473.47 308
15474.64 289
15475.82 296
15476.99 296
15478.17 269
15479.34 279
15480.52 296
15481.69 263
15482.87 275
15484.04 281
15485.22 256
15486.39 272
15487.56 298
15488.74 288
15489.91 258
15491.09 271
15492.26 281
15493.44 296
15494.61 308
15495.79 308
15496.96 300
15498.14 289
15499.32 318
15500.49 289
15501.67 258
15502.84 273
15504.02 292
15505.19 290
15506.37 284
15507.54 275
15508.72 323
15509.89 309
15511.07 285
15512.25 274
15513.42 290
15514.60 294
15515.77 299
15516.95 273
15518.13 290
15519.30 304
15520.48 300
15521.65 278
15522.83 272
15524.01 278
15525.18 299
15526.36 306
15527.53 264
15528.71 294
15529.89 282
15531.06 295
15532.24 284
15533.42 299
15534.59 273
15535.77 285
15536.95 286
15538.12 305
15539.30 315
15540.48 300
15541.65 300
15542.83 314
15544.01 298
15545.18 316
15546.36 307
15547.54 294
15548.72 316
15549.89 337
15551.07 318
15552.25 287
15553.42 303
15554.60 308
15555.78 322
15556.96 300
15558.13 309
15559.31 309
15560.49 343
15561.67 322
15562.84 334
15564.02 316
15565.20 292
15566.38 328
15567.56 300
15568.73 320
15569.91 348
15571.09 333
15572.27 331
15573.45 319
15574.62 301
15575.80 322
15576.98 321
15578.16 314
15579.34 354
15580.52 363
15581.69 340
15582.87 372
15584.05 382
15585.23 367
15586.41 351
15587.59 367
15588.76 394
15589.94 377
15591.12 365
15592.30 374
15593.48 379
15594.66 399
15595.84 373
15597.02 392
15598.20 385
15599.37 392
15600.55 381
15601.73 387
15602.91 391
15604.09 398
15605.27 405
15606.45 414
15607.63 407
15608.81 406
15609.99 419
15611.17 427
15612.35 411
15613.53 413
15614.71 429
15615.89 435
15617.07 428
15618.25 447
15619.43 456
15620.60 438
15621.78 419
15622.96 437
15624.14 484
15625.32 446
15626.50 420
15627.68 436
15628.87 479
15630.05 443
15631.23 447
15632.41 461
15633.59 467
15634.77 501
15635.95 475
15637.13 460
15638.31 492
15639.49 472
15640.67 488
15641.85 504
15643.03 525
15644.21 505
15645.39 477
15646.57 487
15647.75 534
15648.93 518
15650.12 501
15651.30 519
15652.48 555
15653.66 545
15654.84 543
15656.02 531
15657.20 518
15658.38 528
15659.56 561
15660.75 555
15661.93 543
15663.11 520
15664.29 525
15665.47 533
15666.65 530
15667.84 519
15669.02 531
15670.20 505
15671.38 502
15672.56 528
15673.74 552
15674.93 527
15676.11 514
15677.29 517
15678.47 499
15679.65 513
15680.84 488
15682.02 461
15683.20 472
15684.38 477
15685.56 478
15686.75 465
15687.93 465
15689.11 462
15690.29 477
15691.48 465
15692.66 457
15693.84 433
15695.02 456
15696.21 467
15697.39 455
15698.57 458
15699.76 433
15700.94 454
15702.12 458
15703.30 454
15704.49 422
15705.67 470
15706.85 477
15708.04 446
15709.22 440
15710.40 425
15711.59 474
15712.77 463
15713.95 449
15715.14 458
15716.32 460
15717.50 460
15718.69 456
15719.87 440
15721.05 459
15722.24 471
15723.42 473
15724.61 475
15725.79 492
15726.97 482
15728.16 471
15729.34 497
15730.53 482
15731.71 506
15732.89 475
15734.08 493
15735.26 473
15736.45 511
15737.63 495
15738.81 495
15740.00 508
15741.18 520
15742.37 483
15743.55 547
15744.74 539
15745.92 507
15747.11 547
15748.29 525
15749.48 531
15750.66 557
15751.84 528
15753.03 579
15754.21 579
15755.40 574
15756.58 586
15757.77 601
15758.95 587
15760.14 538
15761.32 531
15762.51 584
15763.70 583
15764.88 565
15766.07 559
15767.25 612
15768.44 588
15769.62 558
15770.81 561
15771.99 573
15773.18 558
15774.36 565
15775.55 566
15776.74 557
15777.92 539
15779.11 508
15780.29 532
15781.48 540
15782.67 550
15783.85 547
15785.04 536
15786.22 526
15787.41 528
15788.60 505
15789.78 521
15790.97 511
15792.15 536
15793.34 543
15794.53 506
15795.71 502
15796.90 487
15798.09 508
15799.27 490
15800.46 476
15801.65 459
15802.83 486
15804.02 459
15805.21 460
15806.39 441
15807.58 424
15808.77 449
15809.95 452
15811.14 426
15812.33 447
15813.52 444
15814.70 482
15815.89 467
15817.08 429
15818.26 440
15819.45 438
15820.64 427
15821.83 450
15823.01 420
15824.20 436
15825.39 450
15826.58 470
15827.76 479
15828.95 468
15830.14 454
15831.33 448
15832.52 414
15833.70 412
15834.89 426
15836.08 422
15837.27 421
15838.46 415
15839.64 402
15840.83 398
15842.02 418
15843.21 425
15844.40 420
15845.58 440
15846.77 425
15847.96 411
15849.15 434
15850.34 446
15851.53 415
15852.72 440
15853.90 386
15855.09 416
15856.28 434
15857.47 421
15858.66 411
15859.85 440
15861.04 423
15862.23 436
15863.41 432
15864.60 412
15865.79 451
15866.98 426
15868.17 434
15869.36 446
15870.55 444
15871.74 427
15872.93 424
15874.12 451
15875.31 416
15876.50 427
15877.69 429
15878.88 417
15880.06 426
15881.25 433
15882.44 424
15883.63 435
15884.82 433
15886.01 437
15887.20 451
15888.39 435
15889.58 451
15890.77 481
15891.96 478
15893.15 431
15894.34 437
15895.53 421
15896.72 441
15897.91 463
15899.10 471
15900.30 453
15901.49 491
15902.68 459
15903.87 495
15905.06 482
15906.25 480
15907.44 480
15908.63 521
15909.82 513
15911.01 462
15912.20 468
15913.39 517
15914.58 519
15915.77 489
15916.96 510
15918.16 488
15919.35 489
15920.54 504
15921.73 500
15922.92 512
15924.11 511
15925.30 481
15926.49 510
15927.69 490
15928.88 470
15930.07 468
15931.26 509
15932.45 497
15933.64 484
15934.84 493
15936.03 484
15937.22 464
15938.41 489
15939.60 471
15940.79 446
15941.99 449
15943.18 440
15944.37 457
15945.56 446
15946.75 390
15947.95 425
15949.14 394
15950.33 379
15951.52 392
15952.72 382
15953.91 389
15955.10 389
15956.29 369
15957.49 378
15958.68 357
15959.87 354
15961.06 347
15962.26 339
15963.45 365
15964.64 352
15965.83 323
15967.03 357
15968.22 351
15969.41 295
15970.61 313
15971.80 320
15972.99 330
15974.19 330
15975.38 307
15976.57 314
15977.76 302
15978.96 300
15980.15 317
15981.34 303
15982.54 305
15983.73 291
15984.93 273
15986.12 294
15987.31 286
15988.51 294
15989.70 301
15990.89 312
15992.09 295
15993.28 294
15994.48 282
15995.67 283
15996.86 297
15998.06 277
15999.25 279
16000.45 279
16001.64 258
16002.83 275
16004.03 275
16005.22 274
16006.42 257
16007.61 270
16008.81 273
16010.00 267
16011.19 281
16012.39 293
16013.58 286
16014.78 286
16015.97 278
16017.17 243
16018.36 269
16019.56 266
16020.75 284
16021.95 284
16023.14 279
16024.34 288
16025.53 269
16026.73 290
16027.92 264
16029.12 262
16030.31 284
16031.51 272
16032.70 296
16033.90 266
16035.09 283
16036.29 266
16037.48 297
16038.68 286
16039.88 273
16041.07 249
16042.27 264
16043.46 305
16044.66 282
16045.85 273
16047.05 269
16048.25 285
16049.44 262
16050.64 270
16051.83 266
16053.03 263
16054.23 274
16055.42 267
16056.62 279
16057.82 257
16059.01 247
16060.21 257
16061.40 271
16062.60 282
16063.80 240
16064.99 252
16066.19 270
16067.39 259
16068.58 247
16069.78 286
16070.98 251
16072.17 270
16073.37 281
16074.57 255
16075.76 264
16076.96 248
16078.16 256
16079.36 257
16080.55 261
16081.75 243
16082.95 234
16084.14 276
16085.34 250
16086.54 263
16087.74 260
16088.93 229
16090.13 225
16091.33 256
16092.53 261
16093.72 239
16094.92 228
16096.12 241
16097.32 258
16098.51 221
16099.71 242
16100.91 245
16102.11 226
16103.31 208
16104.50 216
16105.70 223
16106.90 222
16108.10 225
16109.30 237
16110.49 227
16111.69 232
16112.89 238
16114.09 240
16115.29 224
16116.49 232
16117.68 219
16118.88 209
16120.08 230
16121.28 220
16122.48 244
16123.68 220
16124.88 219
16126.08 244
16127.27 260
16128.47 235
16129.67 217
16130.87 202
16132.07 226
16133.27 257
16134.47 225
16135.67 236
16136.87 214
16138.07 233
16139.27 230
16140.46 231
16141.66 239
16142.86 217
16144.06 214
16145.26 229
16146.46 244
16147.66 211
16148.86 216
16150.06 221
16151.26 247
16152.46 205
16153.66 245
16154.86 215
16156.06 253
16157.26 217
16158.46 228
16159.66 250
16160.86 215
16162.06 217
16163.26 231
16164.46 240
16165.66 231
16166.86 217
16168.06 236
16169.26 242
16170.46 237
16171.66 232
16172.86 252
16174.06 247
16175.26 250
16176.47 243
16177.67 248
16178.87 250
16180.07 230
16181.27 256
16182.47 220
16183.67 239
16184.87 256
16186.07 250
16187.27 238
16188.47 229
16189.68 250
16190.88 254
16192.08 249
16193.28 229
16194.48 254
16195.68 245
16196.88 260
16198.08 258
16199.29 244
16200.49 239
16201.69 224
16202.89 232
16204.09 243
16205.29 252
16206.50 240
16207.70 244
16208.90 238
16210.10 238
16211.30 254
16212.51 256
16213.71 256
16214.91 278
16216.11 268
16217.31 251
16218.52 251
16219.72 249
16220.92 268
16222.12 253
16223.33 280
16224.53 263
16225.73 278
16226.93 264
16228.14 272
16229.34 279
16230.54 286
16231.74 281
16232.95 269
16234.15 247
16235.35 271
16236.56 286
16237.76 271
16238.96 274
16240.16 278
16241.37 286
16242.57 280
16243.77 312
16244.98 336
16246.18 328
16247.38 299
16248.59 295
16249.79 299
16250.99 302
16252.20 316
16253.40 311
16254.60 307
16255.81 287
16257.01 289
16258.22 296
16259.42 295
16260.62 287
16261.83 302
16263.03 326
16264.23 343
16265.44 308
16266.64 294
16267.85 303
16269.05 319
16270.25 309
16271.46 311
16272.66 312
16273.87 312
16275.07 323
16276.28 311
16277.48 306
16278.69 316
16279.89 327
16281.09 304
16282.30 312
16283.50 306
16284.71 320
16285.91 319
16287.12 293
16288.32 310
16289.53 297
16290.73 306
16291.94 304
16293.14 290
16294.35 312
16295.55 312
16296.76 305
16297.96 312
16299.17 313
16300.37 326
16301.58 315
16302.78 341
16303.99 353
16305.19 327
16306.40 304
16307.61 318
16308.81 310
16310.02 311
16311.22 318
16312.43 329
16313.63 329
16314.84 318
16316.05 322
16317.25 288
16318.46 321
16319.66 275
16320.87 300
16322.08 307
16323.28 281
16324.49 293
16325.69 292
16326.90 287
16328.11 278
16329.31 273
16330.52 304
16331.73 309
16332.93 257
16334.14 301
16335.35 265
16336.55 287
16337.76 264
16338.97 255
16340.17 251
16341.38 247
16342.59 249
16343.79 258
16345.00 254
16346.21 244
16347.41 243
16348.62 270
16349.83 269
16351.03 268
16352.24 251
16353.45 241
16354.66 238
16355.86 213
16357.07 265
16358.28 269
16359.49 287
16360.69 271
16361.90 260
16363.11 240
16364.32 232
16365.52 266
16366.73 244
16367.94 247
16369.15 229
16370.35 238
16371.56 267
16372.77 239
16373.98 229
16375.19 230
16376.39 248
16377.60 267
16378.81 275
16380.02 239
16381.23 225
16382.44 216
16383.64 253
16384.85 226
16386.06 231
16387.27 226
16388.48 248
16389.69 248
16390.90 230
16392.10 241
16393.31 243
16394.52 233
16395.73 230
16396.94 242
16398.15 226
16399.36 242
16400.57 243
16401.77 229
16402.98 229
16404.19 239
16405.40 229
16406.61 236
16407.82 229
16409.03 219
16410.24 212
16411.45 240
16412.66 244
16413.87 237
16415.08 254
16416.29 241
16417.50 249
16418.71 219
16419.92 236
16421.12 228
16422.33 248
16423.54 236
16424.75 227
16425.96 212
16427.17 209
16428.38 218
16429.59 223
16430.80 229
16432.01 248
16433.22 252
16434.43 266
16435.64 244
16436.86 234
16438.07 257
16439.28 213
16440.49 239
16441.70 241
16442.91 230
16444.12 234
16445.33 216
16446.54 242
16447.75 234
16448.96 228
16450.17 251
16451.38 221
16452.59 220
16453.80 221
16455.02 219
16456.23 225
16457.44 245
16458.65 235
16459.86 218
16461.07 243
16462.28 211
16463.49 216
16464.70 212
16465.92 194
16467.13 222
16468.34 219
16469.55 237
16470.76 218
16471.97 207
16473.19 210
16474.40 190
16475.61 211
16476.82 228
16478.03 212
16479.24 234
16480.46 204
16481.67 220
16482.88 226
16484.09 257
16485.30 220
16486.52 215
16487.73 250
16488.94 218
16490.15 222
16491.37 208
16492.58 213
16493.79 223
16495.00 223
16496.21 222
16497.43 213
16498.64 195
16499.85 246
16501.07 238
16502.28 222
16503.49 234
16504.70 222
16505.92 208
16507.13 233
16508.34 218
16509.56 210
16510.77 241
16511.98 204
16513.19 239
16514.41 227
16515.62 246
16516.83 203
16518.05 222
16519.26 231
16520.47 224
16521.69 225
16522.90 225
16524.11 232
16525.33 234
16526.54 217
16527.76 221
16528.97 224
16530.18 241
16531.40 236
16532.61 203
16533.82 254
16535.04 234
16536.25 234
16537.47 225
16538.68 224
16539.89 241
16541.11 256
16542.32 225
16543.54 262
16544.75 257
16545.97 259
16547.18 252
16548.39 267
16549.61 269
16550.82 270
16552.04 281
16553.25 273
16554.47 268
16555.68 255
16556.90 259
16558.11 283
16559.33 268
16560.54 262
16561.76 256
16562.97 258
16564.19 278
16565.40 278
16566.62 252
16567.83 266
16569.05 291
16570.26 255
16571.48 238
16572.69 257
16573.91 248
16575.12 268
16576.34 251
16577.55 252
16578.77 219
16579.98 245
16581.20 242
16582.42 236
16583.63 253
16584.85 248
16586.06 241
16587.28 234
16588.49 235
16589.71 243
16590.93 261
16592.14 246
16593.36 229
16594.57 234
16595.79 240
16597.01 260
16598.22 269
16599.44 239
16600.66 219
16601.87 222
16603.09 229
16604.30 218
16605.52 226
16606.74 206
16607.95 232
16609.17 240
16610.39 203
16611.60 237
16612.82 210
16614.04 204
16615.25 243
16616.47 225
16617.69 200
16618.91 210
16620.12 196
16621.34 203
16622.56 219
16623.77 210
16624.99 230
16626.21 214
16627.43 201
16628.64 179
16629.86 191
16631.08 217
16632.30 202
16633.51 208
16634.73 232
16635.95 221
16637.17 207
16638.38 198
16639.60 212
16640.82 223
16642.04 224
16643.26 209
16644.47 217
16645.69 211
16646.91 196
16648.13 227
16649.35 211
16650.56 207
16651.78 211
16653.00 224
16654.22 186
16655.44 205
16656.65 183
16657.87 212
16659.09 208
16660.31 186
16661.53 231
16662.75 205
16663.97 211
16665.18 191
16666.40 215
16667.62 218
16668.84 197
16670.06 220
16671.28 203
16672.50 187
16673.72 213
16674.94 200
16676.15 215
16677.37 206
16678.59 204
16679.81 210
16681.03 220
16682.25 217
16683.47 189
16684.69 223
16685.91 219
16687.13 191
16688.35 220
16689.57 233
16690.79 207
16692.01 186
16693.23 206
16694.45 185
16695.67 204
16696.89 206
16698.11 200
16699.33 201
16700.55 207
16701.77 194
16702.99 197
16704.21 192
16705.43 204
16706.65 213
16707.87 213
16709.09 210
16710.31 217
16711.53 205
16712.75 198
16713.97 223
16715.19 193
16716.41 173
16717.63 166
16718.85 215
16720.07 213
16721.29 227
16722.51 224
16723.73 193
16724.95 187
16726.18 199
16727.40 190
16728.62 190
16729.84 187
16731.06 183
16732.28 206
16733.50 180
16734.72 187
16735.94 202
16737.17 203
16738.39 200
16739.61 190
16740.83 186
16742.05 195
16743.27 198
16744.49 225
16745.72 213
16746.94 204
16748.16 190
16749.38 207
16750.60 197
16751.83 224
16753.05 203
16754.27 170
16755.49 187
16756.71 203
16757.94 199
16759.16 193
16760.38 192
16761.60 209
16762.82 209
16764.05 176
16765.27 198
16766.49 195
16767.71 196
16768.94 194
16770.16 184
16771.38 191
16772.60 207
16773.83 200
16775.05 192
16776.27 198
16777.49 176
16778.72 215
16779.94 195
16781.16 232
16782.39 206
16783.61 202
16784.83 198
16786.06 194
16787.28 185
16788.50 166
16789.73 210
16790.95 192
16792.17 210
16793.40 205
16794.62 221
16795.84 224
16797.07 194
16798.29 190
16799.51 197
16800.74 180
16801.96 191
16803.18 192
16804.41 222
16805.63 197
16806.86 215
16808.08 223
16809.30 198
16810.53 212
16811.75 214
16812.98 213
16814.20 197
16815.42 197
16816.65 177
16817.87 235
16819.10 230
16820.32 218
16821.54 204
16822.77 219
16823.99 221
16825.22 213
16826.44 202
16827.67 233
16828.89 233
16830.12 247
16831.34 231
16832.57 220
16833.79 249
16835.02 235
16836.24 234
16837.47 219
16838.69 274
16839.92 232
16841.14 255
16842.37 243
16843.59 252
16844.82 247
16846.04 265
16847.27 239
16848.49 255
16849.72 281
16850.94 259
16852.17 258
16853.39 263
16854.62 269
16855.85 289
16857.07 299
16858.30 310
16859.52 306
16860.75 304
16861.97 285
16863.20 272
16864.43 307
16865.65 299
16866.88 290
16868.10 303
16869.33 315
16870.56 304
16871.78 282
16873.01 309
16874.24 308
16875.46 332
16876.69 364
16877.92 335
16879.14 336
16880.37 343
16881.59 349
16882.82 370
16884.05 361
16885.27 338
16886.50 338
16887.73 358
16888.96 354
16890.18 368
16891.41 361
16892.64 349
16893.86 324
16895.09 332
16896.32 332
16897.54 355
16898.77 357
16900.00 326
16901.23 338
16902.45 344
16903.68 324
16904.91 318
16906.14 301
16907.36 327
16908.59 278
16909.82 317
16911.05 312
16912.27 301
16913.50 320
16914.73 294
16915.96 288
16917.19 290
16918.41 276
16919.64 277
16920.87 283
16922.10 278
16923.33 265
16924.55 281
16925.78 295
16927.01 291
16928.24 286
16929.47 290
16930.69 279
16931.92 275
16933.15 274
16934.38 268
16935.61 243
16936.84 246
16938.07 259
16939.29 260
16940.52 244
16941.75 259
16942.98 268
16944.21 250
16945.44 261
16946.67 244
16947.90 283
16949.13 260
16950.35 260
16951.58 274
16952.81 271
16954.04 272
16955.27 267
16956.50 240
16957.73 280
16958.96 309
16960.19 275
16961.42 270
16962.65 262
16963.88 270
16965.11 254
16966.34 248
16967.57 243
16968.80 234
16970.03 223
16971.26 272
16972.49 244
16973.72 227
16974.95 225
16976.18 244
16977.41 228
16978.64 227
16979.87 238
16981.10 244
16982.33 226
16983.56 249
16984.79 222
16986.02 229
16987.25 249
16988.48 246
16989.71 261
16990.94 257
16992.17 225
16993.40 220
16994.63 234
16995.86 219
16997.09 220
16998.32 234
16999.55 250
17000.79 243
17002.02 247
17003.25 216
17004.48 202
17005.71 267
17006.94 239
17008.17 241
17009.40 218
17010.63 201
17011.87 230
17013.10 238
17014.33 224
17015.56 233
17016.79 229
17018.02 225
17019.25 217
17020.49 197
17021.72 203
17022.95 233
17024.18 230
17025.41 240
17026.64 260
17027.88 218
17029.11 225
17030.34 187
17031.57 206
17032.80 235
17034.04 219
17035.27 219
17036.50 217
17037.73 225
17038.97 217
17040.20 215
17041.43 193
17042.66 199
17043.90 209
17045.13 214
17046.36 190
17047.59 206
17048.83 201
17050.06 210
17051.29 209
17052.52 231
17053.76 220
17054.99 210
17056.22 192
17057.46 221
17058.69 201
17059.92 193
17061.15 213
17062.39 218
17063.62 226
17064.85 204
17066.09 187
17067.32 199
17068.55 202
17069.79 198
17071.02 190
17072.25 186
17073.49 191
17074.72 190
17075.96 181
17077.19 218
17078.42 192
17079.66 190
17080.89 190
17082.12 197
17083.36 178
17084.59 192
17085.83 193
17087.06 198
17088.29 186
17089.53 174
17090.76 191
17092.00 164
17093.23 185
17094.46 193
17095.70 200
17096.93 194
17098.17 189
17099.40 193
17100.64 195
17101.87 191
17103.11 177
17104.34 198
17105.58 183
17106.81 186
17108.05 178
17109.28 173
17110.51 187
17111.75 185
17112.98 207
17114.22 199
17115.45 158
17116.69 190
17117.93 194
17119.16 175
17120.40 160
17121.63 176
17122.87 177
17124.10 209
17125.34 204
17126.57 195
17127.81 178
17129.04 155
17130.28 187
17131.51 183
17132.75 174
17133.99 185
17135.22 174
17136.46 186
17137.69 162
17138.93 152
17140.17 168
17141.40 178
17142.64 196
17143.87 167
17145.11 164
17146.35 175
17147.58 177
17148.82 176
17150.05 204
17151.29 210
17152.53 174
17153.76 181
17155.00 162
17156.24 186
17157.47 158
17158.71 177
17159.95 179
17161.18 190
17162.42 197
17163.66 189
17164.89 190
17166.13 174
17167.37 178
17168.60 181
17169.84 179
17171.08 189
17172.32 172
17173.55 180
17174.79 175
17176.03 171
17177.26 176
17178.50 181
17179.74 165
17180.98 169
17182.21 164
17183.45 157
17184.69 175
17185.93 165
17187.16 168
17188.40 186
17189.64 189
17190.88 167
17192.12 181
17193.35 150
17194.59 162
17195.83 148
17197.07 164
17198.31 174
17199.54 177
17200.78 168
17202.02 170
17203.26 174
17204.50 161
17205.73 166
17206.97 177
17208.21 162
17209.45 148
17210.69 165
17211.93 157
17213.17 155
17214.40 173
17215.64 172
17216.88 172
17218.12 177
17219.36 139
17220.60 156
17221.84 156
17223.08 176
17224.31 147
17225.55 162
17226.79 169
17228.03 144
17229.27 168
17230.51 137
17231.75 146
17232.99 156
17234.23 173
17235.47 154
17236.71 150
17237.95 151
17239.19 153
17240.43 158
17241.66 149
17242.90 186
17244.14 164
17245.38 164
17246.62 148
17247.86 152
17249.10 151
17250.34 157
17251.58 138
17252.82 134
17254.06 154
17255.30 139
17256.54 167
17257.78 147
17259.02 128
17260.26 149
17261.50 156
17262.74 137
17263.99 154
17265.23 150
17266.47 175
17267.71 164
17268.95 158
17270.19 143
17271.43 165
17272.67 136
17273.91 149
17275.15 163
17276.39 151
17277.63 153
17278.87 150
17280.11 161
17281.36 147
17282.60 149
17283.84 158
17285.08 152
17286.32 145
17287.56 146
17288.80 143
17290.04 149
17291.29 139
17292.53 166
17293.77 149
17295.01 141
17296.25 134
17297.49 154
17298.73 129
17299.98 157
17301.22 154
17302.46 154
17303.70 154
17304.94 121
17306.19 132
17307.43 139
17308.67 177
17309.91 169
17311.15 141
17312.40 156
17313.64 153
17314.88 141
17316.12 148
17317.37 156
17318.61 148
17319.85 139
17321.09 140
17322.33 150
17323.58 142
17324.82 154
17326.06 152
17327.31 159
17328.55 135
17329.79 144
17331.03 158
17332.28 136
17333.52 128
17334.76 142
17336.01 147
17337.25 142
17338.49 148
17339.73 142
17340.98 131
17342.22 141
17343.46 139
17344.71 152
17345.95 150
17347.19 149
17348.44 150
17349.68 143
17350.92 156
17352.17 163
17353.41 169
17354.66 157
17355.90 137
17357.14 139
17358.39 129
17359.63 145
17360.87 152
17362.12 145
17363.36 136
17364.61 146
17365.85 131
17367.09 167
17368.34 160
17369.58 149
17370.83 169
17372.07 154
17373.32 142
17374.56 167
17375.80 139
17377.05 152
17378.29 136
17379.54 134
17380.78 150
17382.03 168
17383.27 155
17384.52 135
17385.76 140
17387.01 154
17388.25 165
17389.50 142
17390.74 152
17391.99 141
17393.23 132
17394.48 153
17395.72 162
17396.97 144
17398.21 147
17399.46 165
17400.70 164
17401.95 165
17403.19 139
17404.44 162
17405.68 153
17406.93 152
17408.18 150
17409.42 156
17410.67 148
17411.91 132
17413.16 132
17414.40 146
17415.65 144
17416.90 164
17418.14 180
17419.39 148
17420.63 146
17421.88 147
17423.13 159
17424.37 151
17425.62 145
17426.86 150
17428.11 161
17429.36 137
17430.60 148
17431.85 135
17433.10 159
17434.34 169
17435.59 142
17436.84 169
17438.08 154
17439.33 154
17440.58 137
17441.82 155
17443.07 150
17444.32 145
17445.56 147
17446.81 160
17448.06 144
17449.30 142
17450.55 167
17451.80 176
17453.05 162
17454.29 155
17455.54 166
17456.79 166
17458.04 166
17459.28 179
17460.53 159
17461.78 164
17463.03 165
17464.27 150
17465.52 173
17466.77 142
17468.02 175
17469.26 156
17470.51 191
17471.76 184
17473.01 164
17474.25 176
17475.50 167
17476.75 164
17478.00 155
17479.25 172
17480.50 162
17481.74 156
17482.99 168
17484.24 176
17485.49 163
17486.74 171
17487.99 151
17489.23 169
17490.48 185
17491.73 170
17492.98 165
17494.23 145
17495.48 160
17496.73 202
17497.97 160
17499.22 159
17500.47 165
17501.72 177
17502.97 193
17504.22 173
17505.47 177
17506.72 183
17507.97 185
17509.22 159
17510.46 194
17511.71 195
17512.96 170
17514.21 166
17515.46 186
17516.71 188
17517.96 155
17519.21 181
17520.46 168
17521.71 209
17522.96 186
17524.21 189
17525.46 178
17526.71 191
17527.96 182
17529.21 169
17530.46 192
17531.71 205
17532.96 178
17534.21 197
17535.46 167
17536.71 195
17537.96 188
17539.21 184
17540.46 197
17541.71 198
17542.96 195
17544.21 207
17545.46 213
17546.71 189
17547.96 218
17549.21 200
17550.46 185
17551.71 196
17552.97 165
17554.22 197
17555.47 175
17556.72 189
17557.97 179
17559.22 193
17560.47 196
17561.72 213
17562.97 206
17564.22 219
17565.48 215
17566.73 203
17567.98 215
17569.23 200
17570.48 197
17571.73 204
17572.98 209
17574.24 206
17575.49 227
17576.74 206
17577.99 228
17579.24 213
17580.49 216
17581.75 230
17583.00 209
17584.25 203
17585.50 233
17586.75 222
17588.00 228
17589.26 215
17590.51 216
17591.76 228
17593.01 213
17594.27 213
17595.52 220
17596.77 222
17598.02 207
17599.27 207
17600.53 211
17601.78 206
17603.03 227
17604.28 225
17605.54 227
17606.79 242
17608.04 233
17609.30 236
17610.55 213
17611.80 194
17613.05 225
17614.31 211
17615.56 239
17616.81 211
17618.07 238
17619.32 252
17620.57 256
17621.83 240
17623.08 233
17624.33 218
17625.59 216
17626.84 209
17628.09 224
17629.35 232
17630.60 227
17631.85 219
17633.11 235
17634.36 234
17635.61 227
17636.87 244
17638.12 215
17639.38 235
17640.63 213
17641.88 238
17643.14 222
17644.39 221
17645.65 214
17646.90 209
17648.15 222
17649.41 211
17650.66 208
17651.92 218
17653.17 207
17654.42 209
17655.68 226
17656.93 213
17658.19 222
17659.44 206
17660.70 207
17661.95 198
17663.21 200
17664.46 183
17665.72 195
17666.97 186
17668.23 179
17669.48 167
17670.74 186
17671.99 201
17673.25 167
17674.50 196
17675.76 184
17677.01 193
17678.27 189
17679.52 190
17680.78 175
17682.03 184
17683.29 172
17684.54 204
17685.80 171
17687.05 154
17688.31 176
17689.57 164
17690.82 158
17692.08 185
17693.33 175
17694.59 164
17695.84 170
17697.10 177
17698.36 157
17699.61 161
17700.87 165
17702.12 171
17703.38 170
17704.64 161
17705.89 176
17707.15 184
17708.40 173
17709.66 168
17710.92 164
17712.17 171
17713.43 183
17714.69 156
17715.94 163
17717.20 182
17718.46 149
17719.71 183
17720.97 167
17722.23 176
17723.48 177
17724.74 147
17726.00 182
17727.25 175
17728.51 154
17729.77 154
17731.03 143
17732.28 146
17733.54 163
17734.80 158
17736.05 187
17737.31 165
17738.57 167
17739.83 169
17741.08 161
17742.34 165
17743.60 162
17744.86 169
17746.11 160
17747.37 154
17748.63 163
17749.89 150
17751.15 158
17752.40 157
17753.66 175
17754.92 177
17756.18 173
17757.43 183
17758.69 157
17759.95 162
17761.21 153
17762.47 157
17763.73 162
17764.98 162
17766.24 154
17767.50 163
17768.76 185
17770.02 177
17771.28 149
17772.53 153
17773.79 171
17775.05 137
17776.31 160
17777.57 167
17778.83 134
17780.09 151
17781.35 155
17782.60 158
17783.86 146
17785.12 136
17786.38 137
17787.64 160
17788.90 170
17790.16 155
17791.42 168
17792.68 163
17793.94 139
17795.20 140
17796.46 144
17797.72 136
17798.97 137
17800.23 141
17801.49 151
17802.75 149
17804.01 125
17805.27 127
17806.53 148
17807.79 137
17809.05 150
17810.31 157
17811.57 155
17812.83 134
17814.09 139
17815.35 133
17816.61 123
17817.87 133
17819.13 139
17820.39 155
17821.65 141
17822.91 129
17824.17 154
17825.43 146
17826.69 139
17827.96 143
17829.22 135
17830.48 146
17831.74 144
17833.00 142
17834.26 128
17835.52 133
17836.78 132
17838.04 137
17839.30 133
17840.56 115
17841.82 133
17843.09 149
17844.35 150
17845.61 120
17846.87 127
17848.13 130
17849.39 130
17850.65 126
17851.91 144
17853.18 121
17854.44 124
17855.70 126
17856.96 138
17858.22 130
17859.48 132
17860.74 130
17862.01 129
17863.27 141
17864.53 147
17865.79 127
17867.05 139
17868.32 128
17869.58 150
17870.84 130
17872.10 124
17873.36 123
17874.63 150
17875.89 140
17877.15 136
17878.41 128
17879.68 134
17880.94 148
17882.20 134
17883.46 133
17884.73 140
17885.99 130
17887.25 135
17888.51 139
17889.78 132
17891.04 144
17892.30 134
17893.56 139
17894.83 131
17896.09 122
17897.35 131
17898.62 115
17899.88 136
17901.14 113
17902.41 127
17903.67 136
17904.93 139
17906.20 113
17907.46 120
17908.72 141
17909.99 129
17911.25 127
17912.51 130
17913.78 145
17915.04 161
17916.30 119
17917.57 132
17918.83 142
17920.09 127
17921.36 124
17922.62 136
17923.89 123
17925.15 122
17926.41 134
17927.68 134
17928.94 140
17930.21 117
17931.47 135
17932.73 137
17934.00 141
17935.26 145
17936.53 125
17937.79 133
17939.06 138
17940.32 132
17941.59 128
17942.85 144
17944.11 136
17945.38 130
17946.64 132
17947.91 143
17949.17 128
17950.44 136
17951.70 131
17952.97 127
17954.23 129
17955.50 111
17956.76 129
17958.03 129
17959.29 131
17960.56 138
17961.82 139
17963.09 133
17964.35 148
17965.62 117
17966.89 127
17968.15 126
17969.42 137
17970.68 141
17971.95 124
17973.21 133
17974.48 131
17975.74 119
17977.01 125
17978.28 138
17979.54 144
17980.81 112
17982.07 126
17983.34 141
17984.61 128
17985.87 135
17987.14 141
17988.40 121
17989.67 138
17990.94 132
17992.20 112
17993.47 126
17994.74 110
17996.00 141
17997.27 115
17998.54 117
17999.80 114
18001.07 131
18002.34 141
18003.60 127
18004.87 120
18006.14 108
18007.40 127
18008.67 146
18009.94 118
18011.20 135
18012.47 135
18013.74 147
18015.00 113
18016.27 134
18017.54 124
18018.81 139
18020.07 142
18021.34 142
18022.61 135
18023.88 120
18025.14 122
18026.41 129
18027.68 119
18028.95 117
18030.21 128
18031.48 121
18032.75 129
18034.02 141
18035.28 125
18036.55 139
18037.82 125
18039.09 118
18040.36 129
18041.62 128
18042.89 145
18044.16 129
18045.43 138
18046.70 118
18047.97 124
18049.23 147
18050.50 115
18051.77 120
18053.04 136
18054.31 131
18055.58 138
18056.84 125
18058.11 144
18059.38 141
18060.65 111
18061.92 129
18063.19 126
18064.46 143
18065.73 139
18067.00 156
18068.26 135
18069.53 133
18070.80 129
18072.07 116
18073.34 126
18074.61 157
18075.88 133
18077.15 133
18078.42 142
18079.69 142
18080.96 111
18082.23 112
18083.50 115
18084.77 136
18086.03 140
18087.30 139
18088.57 139
18089.84 129
18091.11 143
18092.38 139
18093.65 132
18094.92 143
18096.19 126
18097.46 128
18098.73 133
18100.00 139
18101.27 141
18102.54 118
18103.81 147
18105.08 135
18106.35 121
18107.63 126
18108.90 133
18110.17 130
18111.44 134
18112.71 121
18113.98 127
18115.25 140
18116.52 133
18117.79 133
18119.06 132
18120.33 136
18121.60 128
18122.87 119
18124.14 138
18125.42 132
18126.69 119
18127.96 130
18129.23 139
18130.50 127
18131.77 141
18133.04 141
18134.31 121
18135.58 128
18136.86 140
18138.13 118
18139.40 144
18140.67 134
18141.94 133
18143.21 140
18144.49 137
18145.76 141
18147.03 134
18148.30 132
18149.57 138
18150.84 122
18152.12 111
18153.39 134
18154.66 138
18155.93 112
18157.20 136
18158.48 132
18159.75 113
18161.02 113
18162.29 143
18163.57 126
18164.84 140
18166.11 134
18167.38 132
18168.66 129
18169.93 156
18171.20 124
18172.47 130
18173.75 125
18175.02 129
18176.29 145
18177.56 136
18178.84 132
18180.11 127
18181.38 141
18182.66 120
18183.93 97
18185.20 122
18186.48 143
18187.75 137
18189.02 128
18190.30 142
18191.57 123
18192.84 132
18194.12 135
18195.39 154
18196.66 146
18197.94 146
18199.21 137
18200.48 146
18201.76 121
18203.03 126
18204.30 140
18205.58 139
18206.85 115
18208.13 136
18209.40 135
18210.67 123
18211.95 138
18213.22 154
18214.50 137
18215.77 141
18217.04 131
18218.32 143
18219.59 132
18220.87 134
18222.14 128
18223.42 146
18224.69 124
18225.97 136
18227.24 143
18228.51 130
18229.79 125
18231.06 141
18232.34 150
18233.61 129
18234.89 149
18236.16 144
18237.44 144
18238.71 141
18239.99 132
18241.26 156
18242.54 158
18243.81 145
18245.09 138
18246.36 135
18247.64 142
18248.91 109
18250.19 131
18251.47 141
18252.74 140
18254.02 119
18255.29 148
18256.57 139
18257.84 133
18259.12 127
18260.39 142
18261.67 154
18262.95 139
18264.22 135
18265.50 139
18266.77 141
18268.05 116
18269.33 136
18270.60 131
18271.88 134
18273.15 127
18274.43 135
18275.71 145
18276.98 137
18278.26 142
18279.54 125
18280.81 135
18282.09 134
18283.37 146
18284.64 140
18285.92 127
18287.20 119
18288.47 121
18289.75 156
18291.03 117
18292.30 128
18293.58 134
18294.86 135
18296.13 125
18297.41 137
18298.69 150
18299.96 149
18301.24 146
18302.52 135
18303.80 146
18305.07 141
18306.35 134
18307.63 126
18308.91 140
18310.18 140
18311.46 155
18312.74 156
18314.02 129
18315.29 121
18316.57 127
18317.85 134
18319.13 138
18320.40 133
18321.68 127
18322.96 149
18324.24 128
18325.52 129
18326.79 148
18328.07 164
18329.35 128
18330.63 121
18331.91 134
18333.19 166
18334.46 119
18335.74 125
18337.02 137
18338.30 110
18339.58 136
18340.86 128
18342.13 132
18343.41 141
18344.69 137
18345.97 172
18347.25 142
18348.53 133
18349.81 138
18351.09 126
18352.36 155
18353.64 125
18354.92 125
18356.20 127
18357.48 135
18358.76 129
18360.04 128
18361.32 149
18362.60 146
18363.88 117
18365.16 112
18366.44 134
18367.72 126
18369.00 141
18370.27 133
18371.55 125
18372.83 117
18374.11 121
18375.39 146
18376.67 115
18377.95 107
18379.23 119
18380.51 137
18381.79 142
18383.07 128
18384.35 123
18385.63 124
18386.91 115
18388.19 115
18389.47 111
18390.75 148
18392.03 138
18393.31 130
18394.60 118
18395.88 127
18397.16 129
18398.44 124
18399.72 132
18401.00 130
18402.28 133
18403.56 138
18404.84 135
18406.12 130
18407.40 120
18408.68 140
18409.96 144
18411.24 129
18412.53 150
18413.81 144
18415.09 142
18416.37 125
18417.65 135
18418.93 129
18420.21 121
18421.49 140
18422.78 124
18424.06 145
18425.34 130
18426.62 130
18427.90 133
18429.18 121
18430.46 117
18431.75 128
18433.03 131
18434.31 106
18435.59 115
18436.87 134
18438.16 113
18439.44 124
18440.72 126
18442.00 134
18443.28 122
18444.57 121
18445.85 116
18447.13 140
18448.41 134
18449.70 117
18450.98 121
18452.26 132
18453.54 137
18454.83 140
18456.11 139
18457.39 128
18458.67 137
18459.96 127
18461.24 120
18462.52 154
18463.80 127
18465.09 117
18466.37 112
18467.65 121
18468.94 114
18470.22 117
18471.50 144
18472.78 127
18474.07 115
18475.35 120
18476.63 142
18477.92 96
18479.20 119
18480.48 136
18481.77 140
18483.05 138
18484.34 126
18485.62 122
18486.90 140
18488.19 117
18489.47 119
18490.75 120
18492.04 123
18493.32 103
18494.61 106
18495.89 108
18497.17 122
18498.46 136
18499.74 131
18501.03 129
18502.31 104
18503.59 131
18504.88 113
18506.16 133
18507.45 109
18508.73 126
18510.02 140
18511.30 111
18512.58 127
18513.87 138
18515.15 129
18516.44 121
18517.72 138
18519.01 149
18520.29 120
18521.58 102
18522.86 116
18524.15 130
18525.43 123
18526.72 119
18528.00 121
18529.29 147
18530.57 147
18531.86 137
18533.14 131
18534.43 123
18535.71 116
18537.00 126
18538.28 121
18539.57 130
18540.86 123
18542.14 138
18543.43 126
18544.71 135
18546.00 119
18547.28 143
18548.57 146
18549.85 132
18551.14 140
18552.43 162
18553.71 108
18555.00 134
18556.28 143
18557.57 139
18558.86 162
18560.14 132
18561.43 151
18562.72 136
18564.00 145
18565.29 130
18566.57 150
18567.86 144
18569.15 140
18570.43 134
18571.72 127
18573.01 117
18574.29 128
18575.58 112
18576.87 152
18578.15 145
18579.44 124
18580.73 122
18582.01 120
18583.30 151
18584.59 111
18585.88 123
18587.16 135
18588.45 130
18589.74 121
18591.02 135
18592.31 136
18593.60 144
18594.89 149
18596.17 130
18597.46 137
18598.75 141
18600.04 136
18601.32 149
18602.61 129
18603.90 141
18605.19 126
18606.47 146
18607.76 118
18609.05 136
18610.34 132
18611.63 134
18612.91 122
18614.20 131
18615.49 136
18616.78 131
18618.07 136
18619.35 159
18620.64 142
18621.93 162
18623.22 146
18624.51 145
18625.80 152
18627.09 128
18628.37 136
18629.66 128
18630.95 138
18632.24 121
18633.53 137
18634.82 126
18636.11 141
18637.39 120
18638.68 146
18639.97 138
18641.26 126
18642.55 135
18643.84 128
18645.13 133
18646.42 139
18647.71 137
18649.00 129
18650.29 149
18651.58 132
18652.86 127
18654.15 118
18655.44 125
18656.73 117
18658.02 150
18659.31 124
18660.60 116
18661.89 137
18663.18 122
18664.47 135
18665.76 103
18667.05 128
18668.34 136
18669.63 127
18670.92 126
18672.21 119
18673.50 117
18674.79 128
18676.08 148
18677.37 123
18678.66 142
18679.95 131
18681.24 142
18682.53 138
18683.82 133
18685.11 114
18686.40 125
18687.69 122
18688.99 147
18690.28 117
18691.57 143
18692.86 130
18694.15 120
18695.44 119
18696.73 134
18698.02 134
18699.31 127
18700.60 129
18701.89 130
18703.19 111
18704.48 132
18705.77 129
18707.06 132
18708.35 131
18709.64 125
18710.93 123
18712.22 134
18713.52 128
18714.81 111
18716.10 129
18717.39 103
18718.68 126
18719.97 147
18721.27 118
18722.56 125
18723.85 123
18725.14 105
18726.43 111
18727.72 142
18729.02 116
18730.31 114
18731.60 110
18732.89 111
18734.19 107
18735.48 105
18736.77 101
18738.06 100
18739.35 118
18740.65 106
18741.94 139
18743.23 117
18744.52 139
18745.82 112
18747.11 114
18748.40 125
18749.70 138
18750.99 129
18752.28 116
18753.57 116
18754.87 120
18756.16 107
18757.45 123
18758.75 120
18760.04 121
18761.33 124
18762.63 112
18763.92 101
18765.21 110
18766.50 134
18767.80 111
18769.09 116
18770.38 121
18771.68 109
18772.97 107
18774.27 150
18775.56 115
18776.85 116
18778.15 119
18779.44 130
18780.73 138
18782.03 122
18783.32 134
18784.62 110
18785.91 132
18787.20 128
18788.50 127
18789.79 115
18791.09 122
18792.38 108
18793.67 110
18794.97 120
18796.26 115
18797.56 127
18798.85 114
18800.15 109
18801.44 116
18802.74 136
18804.03 120
18805.32 100
18806.62 117
18807.91 122
18809.21 108
18810.50 115
18811.80 125
18813.09 119
18814.39 107
18815.68 117
18816.98 108
18818.27 129
18819.57 117
18820.86 110
18822.16 108
18823.45 111
18824.75 125
18826.05 113
18827.34 118
18828.64 108
18829.93 108
18831.23 93
18832.52 105
18833.82 105
18835.11 108
18836.41 125
18837.71 131
18839.00 127
18840.30 113
18841.59 116
18842.89 124
18844.18 102
18845.48 113
18846.78 118
18848.07 118
18849.37 126
18850.67 105
18851.96 103
18853.26 101
18854.55 95
18855.85 126
18857.15 121
18858.44 109
18859.74 106
18861.04 118
18862.33 123
18863.63 120
18864.93 118
18866.22 120
18867.52 108
18868.82 112
18870.11 114
18871.41 111
18872.71 112
18874.00 101
18875.30 114
18876.60 119
18877.90 124
18879.19 110
18880.49 119
18881.79 116
18883.09 84
18884.38 115
18885.68 134
18886.98 111
18888.27 111
18889.57 127
18890.87 126
18892.17 106
18893.47 112
18894.76 120
18896.06 112
18897.36 122
18898.66 109
18899.95 115
18901.25 89
18902.55 107
18903.85 102
18905.15 116
18906.44 113
18907.74 134
18909.04 123
18910.34 121
18911.64 108
18912.94 105
18914.23 137
18915.53 127
18916.83 135
18918.13 106
18919.43 124
18920.73 119
18922.03 120
18923.32 81
18924.62 106
18925.92 117
18927.22 110
18928.52 112
18929.82 91
18931.12 108
18932.42 114
18933.72 127
18935.01 124
18936.31 102
18937.61 102
18938.91 117
18940.21 121
18941.51 128
18942.81 115
18944.11 113
18945.41 109
18946.71 122
18948.01 115
18949.31 118
18950.61 116
18951.91 123
18953.21 103
18954.51 102
18955.81 121
18957.11 119
18958.41 113
18959.71 104
18961.01 108
18962.31 108
18963.61 105
18964.91 125
18966.21 114
18967.51 127
18968.81 98
18970.11 109
18971.41 112
18972.71 102
18974.01 115
18975.31 110
18976.61 102
18977.91 102
18979.21 116
18980.51 125
18981.81 118
18983.11 116
18984.41 91
18985.71 120
18987.02 127
18988.32 128
18989.62 101
18990.92 97
18992.22 120
18993.52 106
18994.82 114
18996.12 119
18997.42 128
18998.73 107
19000.03 109
19001.33 117
19002.63 109
19003.93 95
19005.23 88
19006.53 120
19007.84 110
19009.14 120
19010.44 115
19011.74 101
19013.04 105
19014.34 98
19015.65 104
19016.95 121
19018.25 96
19019.55 87
19020.85 94
19022.16 110
19023.46 106
19024.76 106
19026.06 92
19027.37 114
19028.67 108
19029.97 113
19031.27 118
19032.57 97
19033.88 125
19035.18 122
19036.48 132
19037.79 94
19039.09 100
19040.39 120
19041.69 107
19043.00 115
19044.30 110
19045.60 118
19046.90 110
19048.21 104
19049.51 119
19050.81 118
19052.12 112
19053.42 117
19054.72 108
19056.03 112
19057.33 100
19058.63 114
19059.94 132
19061.24 118
19062.54 119
19063.85 103
19065.15 129
19066.45 120
19067.76 119
19069.06 138
19070.37 117
19071.67 114
19072.97 112
19074.28 117
19075.58 114
19076.88 119
19078.19 132
19079.49 117
19080.80 103
19082.10 124
19083.41 102
19084.71 127
19086.01 122
19087.32 102
19088.62 120
19089.93 121
19091.23 97
19092.54 110
19093.84 123
19095.14 117
19096.45 115
19097.75 115
19099.06 123
19100.36 117
19101.67 106
19102.97 110
19104.28 121
19105.58 112
19106.89 127
19108.19 125
19109.50 122
19110.80 113
19112.11 116
19113.41 117
19114.72 121
19116.02 99
19117.33 122
19118.64 113
19119.94 121
19121.25 112
19122.55 100
19123.86 120
19125.16 100
19126.47 107
19127.77 108
19129.08 121
19130.39 108
19131.69 115
19133.00 104
19134.30 108
19135.61 108
19136.92 130
19138.22 118
19139.53 133
19140.83 137
19142.14 116
19143.45 124
19144.75 113
19146.06 129
19147.37 109
19148.67 117
19149.98 115
19151.28 117
19152.59 104
19153.90 109
19155.20 108
19156.51 142
19157.82 118
19159.12 124
19160.43 113
19161.74 108
19163.05 117
19164.35 121
19165.66 125
19166.97 104
19168.27 111
19169.58 106
19170.89 110
19172.19 99
19173.50 132
19174.81 117
19176.12 119
19177.42 112
19178.73 121
19180.04 113
19181.35 110
19182.65 119
19183.96 107
19185.27 128
19186.58 142
19187.89 130
19189.19 117
19190.50 117
19191.81 111
19193.12 109
19194.42 124
19195.73 113
19197.04 119
19198.35 122
19199.66 101
19200.97 114
19202.27 113
19203.58 106
19204.89 120
19206.20 111
19207.51 113
19208.82 105
19210.12 120
19211.43 114
19212.74 109
19214.05 133
19215.36 121
19216.67 113
19217.98 108
19219.28 114
19220.59 131
19221.90 115
19223.21 116
19224.52 116
19225.83 117
19227.14 111
19228.45 116
19229.76 110
19231.07 109
19232.38 99
19233.68 103
19234.99 105
19236.30 108
19237.61 115
19238.92 103
19240.23 115
19241.54 97
19242.85 113
19244.16 135
19245.47 109
19246.78 120
19248.09 98
19249.40 112
19250.71 108
19252.02 108
19253.33 104
19254.64 104
19255.95 106
19257.26 111
19258.57 110
19259.88 120
19261.19 101
19262.50 116
19263.81 115
19265.12 98
19266.43 131
19267.74 110
19269.05 120
19270.36 112
19271.67 118
19272.99 111
19274.30 99
19275.61 101
19276.92 108
19278.23 108
19279.54 121
19280.85 122
19282.16 122
19283.47 98
19284.78 111
19286.09 117
19287.41 114
19288.72 130
19290.03 121
19291.34 119
19292.65 105
19293.96 102
19295.27 92
19296.58 122
19297.90 112
19299.21 124
19300.52 104
19301.83 103
19303.14 105
19304.45 118
19305.77 110
19307.08 90
19308.39 104
19309.70 98
19311.01 100
19312.33 101
19313.64 99
19314.95 101
19316.26 122
19317.57 103
19318.89 99
19320.20 118
19321.51 122
19322.82 121
19324.14 125
19325.45 92
19326.76 102
19328.07 120
19329.39 116
19330.70 96
19332.01 88
19333.32 104
19334.64 97
19335.95 100
19337.26 111
19338.58 118
19339.89 103
19341.20 109
19342.51 100
19343.83 103
19345.14 123
19346.45 116
19347.77 119
19349.08 122
19350.39 114
19351.71 111
19353.02 119
19354.33 112
19355.65 109
19356.96 113
19358.27 106
19359.59 118
19360.90 99
19362.21 115
19363.53 101
19364.84 119
19366.16 114
19367.47 113
19368.78 107
19370.10 118
19371.41 100
19372.73 97
19374.04 125
19375.35 109
19376.67 120
19377.98 90
19379.30 119
19380.61 116
19381.93 105
19383.24 109
19384.55 111
19385.87 101
19387.18 129
19388.50 114
19389.81 108
19391.13 109
19392.44 102
19393.76 90
19395.07 98
19396.39 112
19397.70 78
19399.02 108
19400.33 110
19401.65 93
19402.96 104
19404.28 135
19405.59 119
19406.91 103
19408.22 93
19409.54 98
19410.85 98
19412.17 111
19413.48 106
19414.80 110
19416.11 110
19417.43 108
19418.75 114
19420.06 109
19421.38 107
19422.69 96
19424.01 109
19425.32 88
19426.64 108
19427.96 116
19429.27 108
19430.59 97
19431.90 90
19433.22 113
19434.54 107
19435.85 108
19437.17 108
19438.49 104
19439.80 112
19441.12 110
19442.43 135
19443.75 131
19445.07 104
19446.38 108
19447.70 109
19449.02 93
19450.33 105
19451.65 105
19452.97 103
19454.28 115
19455.60 108
19456.92 92
19458.23 104
19459.55 118
19460.87 107
19462.19 110
19463.50 121
19464.82 109
19466.14 93
19467.45 119
19468.77 105
19470.09 122
19471.41 111
19472.72 105
19474.04 105
19475.36 105
19476.68 109
19477.99 96
19479.31 98
19480.63 96
19481.95 118
19483.27 106
19484.58 111
19485.90 110
19487.22 137
19488.54 127
19489.85 107
19491.17 101
19492.49 107
19493.81 128
19495.13 116
19496.45 108
19497.76 123
19499.08 91
19500.40 108
19501.72 124
19503.04 108
19504.36 89
19505.67 116
19506.99 131
19508.31 103
19509.63 91
19510.95 104
19512.27 98
19513.59 94
19514.91 121
19516.22 105
19517.54 125
19518.86 122
19520.18 126
19521.50 106
19522.82 89
19524.14 105
19525.46 105
19526.78 92
19528.10 95
19529.42 101
19530.74 124
19532.06 110
19533.37 103
19534.69 92
19536.01 112
19537.33 101
19538.65 90
19539.97 104
19541.29 99
19542.61 101
19543.93 107
19545.25 118
19546.57 108
19547.89 97
19549.21 113
19550.53 102
19551.85 105
19553.17 119
19554.49 118
19555.81 104
19557.13 107
19558.45 121
19559.77 117
19561.09 130
19562.41 97
19563.74 95
19565.06 102
19566.38 97
19567.70 101
19569.02 94
19570.34 93
19571.66 110
19572.98 140
19574.30 116
19575.62 119
19576.94 100
19578.26 113
19579.59 119
19580.91 107
19582.23 100
19583.55 116
19584.87 120
19586.19 121
19587.51 124
19588.83 110
19590.16 125
19591.48 128
19592.80 103
19594.12 119
19595.44 118
19596.76 110
19598.08 117
19599.41 112
19600.73 115
19602.05 98
19603.37 113
19604.69 116
19606.02 115
19607.34 109
19608.66 100
19609.98 114
19611.30 114
19612.63 108
19613.95 91
19615.27 118
19616.59 107
19617.91 102
19619.24 103
19620.56 125
19621.88 122
19623.20 126
19624.53 105
19625.85 100
19627.17 98
19628.50 120
19629.82 122
19631.14 123
19632.46 131
19633.79 107
19635.11 93
19636.43 117
19637.76 122
19639.08 129
19640.40 130
19641.72 117
19643.05 122
19644.37 127
19645.69 120
19647.02 124
19648.34 116
19649.66 123
19650.99 122
19652.31 118
19653.64 124
19654.96 131
19656.28 111
19657.61 117
19658.93 111
19660.25 116
19661.58 99
19662.90 125
19664.23 115
19665.55 92
19666.87 108
19668.20 111
19669.52 108
19670.85 136
19672.17 121
19673.49 126
19674.82 127
19676.14 112
19677.47 106
19678.79 117
19680.12 119
19681.44 121
19682.76 118
19684.09 103
19685.41 105
19686.74 110
19688.06 140
19689.39 122
19690.71 95
19692.04 98
19693.36 105
19694.69 127
19696.01 120
19697.34 107
19698.66 103
19699.99 111
19701.31 111
19702.64 106
19703.96 110
19705.29 104
19706.61 114
19707.94 115
19709.26 115
19710.59 109
19711.92 105
19713.24 113
19714.57 108
19715.89 123
19717.22 113
19718.54 115
19719.87 120
19721.20 117
19722.52 118
19723.85 115
19725.17 105
19726.50 124
19727.83 107
19729.15 116
19730.48 112
19731.80 114
19733.13 113
19734.46 120
19735.78 110
19737.11 100
19738.44 91
19739.76 104
19741.09 99
19742.41 113
19743.74 109
19745.07 110
19746.39 115
19747.72 112
19749.05 120
19750.37 108
19751.70 105
19753.03 126
19754.36 108
19755.68 115
19757.01 126
19758.34 119
19759.66 107
19760.99 103
19762.32 116
19763.65 110
19764.97 86
19766.30 106
19767.63 104
19768.95 121
19770.28 104
19771.61 103
19772.94 94
19774.27 124
19775.59 117
19776.92 103
19778.25 105
19779.58 109
19780.90 97
19782.23 130
19783.56 104
19784.89 101
19786.22 121
19787.54 112
19788.87 117
19790.20 115
19791.53 100
19792.86 100
19794.18 115
19795.51 114
19796.84 121
19798.17 114
19799.50 128
19800.83 106
19802.16 111
19803.48 103
19804.81 102
19806.14 106
19807.47 105
19808.80 102
19810.13 109
19811.46 108
19812.79 97
19814.11 101
19815.44 115
19816.77 110
19818.10 99
19819.43 115
19820.76 125
19822.09 117
19823.42 106
19824.75 104
19826.08 109
19827.41 109
19828.74 100
19830.07 118
19831.39 119
19832.72 103
19834.05 106
19835.38 106
19836.71 109
19838.04 113
19839.37 112
19840.70 112
19842.03 126
19843.36 125
19844.69 94
19846.02 101
19847.35 104
19848.68 122
19850.01 105
19851.34 117
19852.67 107
19854.00 120
19855.33 111
19856.66 122
19857.99 108
19859.33 115
19860.66 99
19861.99 116
19863.32 107
19864.65 100
19865.98 108
19867.31 91
19868.64 99
19869.97 104
19871.30 122
19872.63 117
19873.96 115
19875.29 141
19876.63 107
19877.96 102
19879.29 113
19880.62 108
19881.95 109
19883.28 117
19884.61 108
19885.94 121
19887.28 104
19888.61 118
19889.94 123
19891.27 125
19892.60 104
19893.93 111
19895.26 104
19896.60 114
19897.93 105
19899.26 117
19900.59 124
19901.92 102
19903.26 108
19904.59 111
19905.92 102
19907.25 104
19908.58 117
19909.92 110
19911.25 102
19912.58 102
19913.91 121
19915.24 100
19916.58 116
19917.91 129
19919.24 113
19920.57 116
19921.91 103
19923.24 105
19924.57 124
19925.91 110
19927.24 99
19928.57 105
19929.90 120
19931.24 105
19932.57 112
19933.90 107
19935.24 88
19936.57 108
19937.90 111
19939.23 125
19940.57 116
19941.90 120
19943.23 120
19944.57 115
19945.90 108
19947.23 102
19948.57 125
19949.90 113
19951.23 107
19952.57 97
19953.90 109
19955.24 111
19956.57 113
19957.90 129
19959.24 111
19960.57 107
19961.90 135
19963.24 100
19964.57 119
19965.91 96
19967.24 99
19968.58 128
19969.91 125
19971.24 117
19972.58 120
19973.91 121
19975.25 105
19976.58 107
19977.92 103
19979.25 118
19980.58 101
19981.92 124
19983.25 131
19984.59 120
19985.92 107
19987.26 114
19988.59 121
19989.93 132
19991.26 98
19992.60 115
19993.93 125
19995.27 117
19996.60 100
19997.94 104
19999.27 105
20000.61 101
20001.94 136
20003.28 122
20004.61 107
20005.95 96
20007.28 106
20008.62 118
20009.96 120
20011.29 117
20012.63 123
20013.96 134
20015.30 108
20016.63 113
20017.97 131
20019.30 114
20020.64 113
20021.98 130
20023.31 105
20024.65 118
20025.98 122
20027.32 119
20028.66 121
20029.99 111
20031.33 126
20032.67 121
20034.00 121
20035.34 119
20036.67 118
20038.01 106
20039.35 108
20040.68 119
20042.02 125
20043.36 102
20044.69 102
20046.03 127
20047.37 127
20048.70 105
20050.04 100
20051.38 105
20052.71 97
20054.05 93
20055.39 107
20056.73 119
20058.06 116
20059.40 109
20060.74 122
20062.07 119
20063.41 94
20064.75 103
20066.09 111
20067.42 110
20068.76 107
20070.10 130
20071.44 135
20072.77 133
20074.11 116
20075.45 104
20076.79 114
20078.13 103
20079.46 101
20080.80 119
20082.14 124
20083.48 108
20084.81 106
20086.15 103
20087.49 105
20088.83 122
20090.17 130
20091.51 130
20092.84 112
20094.18 101
20095.52 120
20096.86 125
20098.20 118
20099.54 99
20100.87 111
20102.21 111
20103.55 119
20104.89 124
20106.23 114
20107.57 121
20108.91 121
20110.25 114
20111.58 120
20112.92 117
20114.26 116
20115.60 107
20116.94 113
20118.28 132
20119.62 120
20120.96 107
20122.30 125
20123.64 99
20124.98 108
20126.31 100
20127.65 106
20128.99 121
