# Supplementary material for: MALDI-TOF MS typing enables the classification of brewing yeasts of the genus Saccharomyces to major beer styles
Source: PLoS One. 2017 Aug 9;12(8):e0181694. doi: 10.1371/journal.pone.0181694 (PMC5549903; doi:10.1371/journal.pone.0181694)
Supplement: S6 File — The directory includes 90 raw files and was zipped to “.zip”; the folder has three strains with 30 spectra per strain; S1 Text explains the raw files with an example and Table 1 represents the yeast strains used within the experiment. (ZIP) [file pone.0181694.s009.zip › 16-18/30276-3478-Lag-Lag-Lag-YPG-18h-E-E_2016-09-20_2_0_A6_1.dat]

1999.90 552
2000.32 598
2000.75 623
2001.17 574
2001.59 533
2002.01 513
2002.43 537
2002.86 545
2003.28 541
2003.70 537
2004.12 522
2004.54 532
2004.97 560
2005.39 507
2005.81 475
2006.23 507
2006.66 533
2007.08 536
2007.50 515
2007.92 510
2008.35 514
2008.77 545
2009.19 569
2009.61 549
2010.04 561
2010.46 543
2010.88 515
2011.31 506
2011.73 492
2012.15 515
2012.57 489
2013.00 489
2013.42 482
2013.84 500
2014.27 496
2014.69 494
2015.11 510
2015.54 457
2015.96 476
2016.38 490
2016.81 542
2017.23 522
2017.65 488
2018.08 519
2018.50 491
2018.93 535
2019.35 572
2019.77 527
2020.20 559
2020.62 520
2021.04 562
2021.47 563
2021.89 479
2022.32 531
2022.74 566
2023.17 556
2023.59 519
2024.01 529
2024.44 501
2024.86 526
2025.29 502
2025.71 544
2026.14 536
2026.56 545
2026.98 535
2027.41 566
2027.83 513
2028.26 517
2028.68 523
2029.11 507
2029.53 512
2029.96 509
2030.38 525
2030.81 484
2031.23 470
2031.66 460
2032.08 477
2032.51 457
2032.93 503
2033.36 488
2033.78 468
2034.21 521
2034.63 484
2035.06 452
2035.49 461
2035.91 484
2036.34 497
2036.76 522
2037.19 533
2037.61 542
2038.04 482
2038.47 523
2038.89 534
2039.32 533
2039.74 509
2040.17 534
2040.59 491
2041.02 494
2041.45 537
2041.87 584
2042.30 551
2042.73 520
2043.15 528
2043.58 572
2044.00 498
2044.43 569
2044.86 528
2045.28 551
2045.71 550
2046.14 481
2046.56 492
2046.99 564
2047.42 542
2047.84 527
2048.27 493
2048.70 496
2049.12 527
2049.55 570
2049.98 519
2050.40 492
2050.83 500
2051.26 438
2051.69 504
2052.11 508
2052.54 457
2052.97 487
2053.40 535
2053.82 521
2054.25 497
2054.68 554
2055.10 535
2055.53 567
2055.96 525
2056.39 593
2056.82 593
2057.24 602
2057.67 573
2058.10 600
2058.53 587
2058.95 571
2059.38 564
2059.81 554
2060.24 573
2060.67 516
2061.09 574
2061.52 559
2061.95 552
2062.38 570
2062.81 559
2063.24 530
2063.66 551
2064.09 620
2064.52 576
2064.95 615
2065.38 622
2065.81 619
2066.24 591
2066.66 581
2067.09 553
2067.52 628
2067.95 612
2068.38 598
2068.81 580
2069.24 555
2069.67 503
2070.10 530
2070.52 504
2070.95 490
2071.38 502
2071.81 508
2072.24 544
2072.67 508
2073.10 478
2073.53 547
2073.96 533
2074.39 498
2074.82 547
2075.25 572
2075.68 549
2076.11 544
2076.54 543
2076.97 544
2077.40 527
2077.83 548
2078.26 529
2078.69 545
2079.12 532
2079.55 579
2079.98 561
2080.41 588
2080.84 492
2081.27 548
2081.70 540
2082.13 536
2082.56 554
2082.99 527
2083.42 562
2083.85 546
2084.28 525
2084.71 520
2085.14 519
2085.57 581
2086.00 579
2086.43 591
2086.86 536
2087.29 527
2087.73 551
2088.16 515
2088.59 533
2089.02 549
2089.45 555
2089.88 541
2090.31 542
2090.74 489
2091.17 532
2091.61 565
2092.04 544
2092.47 467
2092.90 465
2093.33 535
2093.76 528
2094.19 510
2094.63 522
2095.06 511
2095.49 492
2095.92 495
2096.35 515
2096.78 515
2097.22 489
2097.65 522
2098.08 540
2098.51 513
2098.94 526
2099.38 539
2099.81 499
2100.24 511
2100.67 473
2101.11 507
2101.54 537
2101.97 482
2102.40 506
2102.83 503
2103.27 497
2103.70 536
2104.13 534
2104.56 537
2105.00 508
2105.43 553
2105.86 528
2106.30 530
2106.73 492
2107.16 545
2107.59 583
2108.03 579
2108.46 640
2108.89 556
2109.33 535
2109.76 546
2110.19 519
2110.63 474
2111.06 510
2111.49 509
2111.93 529
2112.36 540
2112.79 522
2113.23 540
2113.66 547
2114.09 503
2114.53 499
2114.96 471
2115.40 499
2115.83 534
2116.26 487
2116.70 491
2117.13 477
2117.56 487
2118.00 459
2118.43 503
2118.87 502
2119.30 473
2119.73 470
2120.17 500
2120.60 528
2121.04 539
2121.47 515
2121.91 544
2122.34 523
2122.78 511
2123.21 545
2123.64 573
2124.08 573
2124.51 512
2124.95 490
2125.38 528
2125.82 527
2126.25 584
2126.69 582
2127.12 508
2127.56 515
2127.99 527
2128.43 588
2128.86 619
2129.30 567
2129.73 522
2130.17 619
2130.60 604
2131.04 577
2131.47 572
2131.91 597
2132.35 602
2132.78 548
2133.22 534
2133.65 560
2134.09 577
2134.52 567
2134.96 565
2135.40 553
2135.83 551
2136.27 560
2136.70 564
2137.14 582
2137.57 572
2138.01 579
2138.45 553
2138.88 575
2139.32 521
2139.76 527
2140.19 522
2140.63 551
2141.06 542
2141.50 473
2141.94 512
2142.37 481
2142.81 446
2143.25 474
2143.68 532
2144.12 527
2144.56 519
2144.99 506
2145.43 519
2145.87 522
2146.30 548
2146.74 534
2147.18 589
2147.62 552
2148.05 599
2148.49 599
2148.93 596
2149.36 624
2149.80 656
2150.24 656
2150.68 640
2151.11 687
2151.55 663
2151.99 639
2152.43 653
2152.86 643
2153.30 601
2153.74 579
2154.18 633
2154.61 606
2155.05 546
2155.49 529
2155.93 520
2156.37 554
2156.80 542
2157.24 513
2157.68 553
2158.12 551
2158.56 547
2158.99 566
2159.43 549
2159.87 607
2160.31 560
2160.75 539
2161.19 516
2161.62 532
2162.06 549
2162.50 597
2162.94 556
2163.38 563
2163.82 559
2164.26 573
2164.69 566
2165.13 588
2165.57 578
2166.01 618
2166.45 606
2166.89 616
2167.33 622
2167.77 583
2168.21 643
2168.65 635
2169.08 589
2169.52 574
2169.96 635
2170.40 563
2170.84 553
2171.28 579
2171.72 609
2172.16 601
2172.60 612
2173.04 619
2173.48 587
2173.92 608
2174.36 585
2174.80 608
2175.24 635
2175.68 615
2176.12 665
2176.56 703
2177.00 682
2177.44 687
2177.88 659
2178.32 607
2178.76 634
2179.20 689
2179.64 691
2180.08 687
2180.52 639
2180.96 643
2181.40 584
2181.84 595
2182.28 672
2182.72 660
2183.16 585
2183.60 605
2184.04 563
2184.48 601
2184.93 582
2185.37 523
2185.81 519
2186.25 591
2186.69 547
2187.13 566
2187.57 570
2188.01 599
2188.45 625
2188.89 582
2189.34 567
2189.78 576
2190.22 623
2190.66 633
2191.10 593
2191.54 578
2191.98 601
2192.43 662
2192.87 660
2193.31 674
2193.75 630
2194.19 596
2194.63 617
2195.08 670
2195.52 628
2195.96 636
2196.40 629
2196.84 649
2197.29 596
2197.73 583
2198.17 644
2198.61 624
2199.06 598
2199.50 628
2199.94 569
2200.38 574
2200.82 559
2201.27 599
2201.71 598
2202.15 590
2202.59 570
2203.04 613
2203.48 589
2203.92 600
2204.37 631
2204.81 598
2205.25 604
2205.69 566
2206.14 596
2206.58 600
2207.02 589
2207.47 617
2207.91 641
2208.35 624
2208.80 678
2209.24 659
2209.68 663
2210.13 642
2210.57 644
2211.01 695
2211.46 650
2211.90 666
2212.34 734
2212.79 656
2213.23 625
2213.67 653
2214.12 672
2214.56 631
2215.01 650
2215.45 599
2215.89 585
2216.34 670
2216.78 623
2217.23 620
2217.67 613
2218.11 586
2218.56 641
2219.00 606
2219.45 664
2219.89 657
2220.34 611
2220.78 637
2221.22 627
2221.67 609
2222.11 660
2222.56 659
2223.00 692
2223.45 693
2223.89 635
2224.34 653
2224.78 635
2225.23 681
2225.67 682
2226.12 672
2226.56 733
2227.01 725
2227.45 647
2227.90 656
2228.34 705
2228.79 687
2229.23 706
2229.68 649
2230.12 658
2230.57 667
2231.01 643
2231.46 702
2231.90 704
2232.35 690
2232.80 701
2233.24 729
2233.69 683
2234.13 673
2234.58 727
2235.02 704
2235.47 674
2235.92 635
2236.36 648
2236.81 639
2237.25 665
2237.70 671
2238.15 727
2238.59 658
2239.04 678
2239.49 636
2239.93 667
2240.38 646
2240.82 618
2241.27 687
2241.72 636
2242.16 578
2242.61 555
2243.06 606
2243.50 641
2243.95 584
2244.40 623
2244.84 650
2245.29 637
2245.74 642
2246.19 612
2246.63 577
2247.08 607
2247.53 602
2247.97 670
2248.42 645
2248.87 623
2249.32 583
2249.76 592
2250.21 610
2250.66 632
2251.10 626
2251.55 622
2252.00 642
2252.45 626
2252.89 592
2253.34 610
2253.79 581
2254.24 652
2254.69 656
2255.13 654
2255.58 626
2256.03 610
2256.48 662
2256.93 648
2257.37 629
2257.82 587
2258.27 579
2258.72 598
2259.17 568
2259.61 597
2260.06 615
2260.51 611
2260.96 657
2261.41 649
2261.86 634
2262.31 664
2262.75 677
2263.20 656
2263.65 677
2264.10 643
2264.55 656
2265.00 619
2265.45 655
2265.90 703
2266.34 693
2266.79 682
2267.24 667
2267.69 698
2268.14 668
2268.59 704
2269.04 680
2269.49 644
2269.94 721
2270.39 784
2270.84 775
2271.29 714
2271.74 765
2272.18 779
2272.63 748
2273.08 763
2273.53 805
2273.98 875
2274.43 874
2274.88 924
2275.33 875
2275.78 913
2276.23 986
2276.68 1036
2277.13 983
2277.58 960
2278.03 959
2278.48 886
2278.93 894
2279.38 861
2279.83 826
2280.28 763
2280.73 721
2281.19 707
2281.64 667
2282.09 712
2282.54 700
2282.99 673
2283.44 637
2283.89 612
2284.34 631
2284.79 681
2285.24 659
2285.69 657
2286.14 639
2286.59 606
2287.04 615
2287.50 711
2287.95 679
2288.40 707
2288.85 709
2289.30 776
2289.75 807
2290.20 853
2290.65 862
2291.11 909
2291.56 979
2292.01 989
2292.46 939
2292.91 898
2293.36 938
2293.82 977
2294.27 938
2294.72 883
2295.17 859
2295.62 824
2296.07 831
2296.53 769
2296.98 744
2297.43 695
2297.88 702
2298.33 712
2298.79 700
2299.24 698
2299.69 688
2300.14 667
2300.60 730
2301.05 736
2301.50 690
2301.95 651
2302.41 629
2302.86 579
2303.31 632
2303.76 657
2304.22 665
2304.67 668
2305.12 646
2305.57 657
2306.03 635
2306.48 632
2306.93 711
2307.39 711
2307.84 670
2308.29 662
2308.75 696
2309.20 723
2309.65 711
2310.11 778
2310.56 807
2311.01 739
2311.47 822
2311.92 829
2312.37 715
2312.83 700
2313.28 714
2313.73 734
2314.19 717
2314.64 746
2315.09 698
2315.55 735
2316.00 684
2316.46 675
2316.91 665
2317.36 701
2317.82 719
2318.27 719
2318.73 713
2319.18 725
2319.63 742
2320.09 784
2320.54 759
2321.00 750
2321.45 701
2321.91 681
2322.36 671
2322.82 725
2323.27 787
2323.72 797
2324.18 810
2324.63 791
2325.09 716
2325.54 727
2326.00 804
2326.45 804
2326.91 790
2327.36 796
2327.82 747
2328.27 750
2328.73 731
2329.18 722
2329.64 693
2330.09 719
2330.55 695
2331.00 676
2331.46 728
2331.92 756
2332.37 754
2332.83 756
2333.28 720
2333.74 672
2334.19 707
2334.65 691
2335.10 741
2335.56 715
2336.02 669
2336.47 677
2336.93 662
2337.38 672
2337.84 684
2338.30 653
2338.75 618
2339.21 624
2339.66 650
2340.12 702
2340.58 689
2341.03 661
2341.49 646
2341.95 681
2342.40 661
2342.86 663
2343.32 650
2343.77 656
2344.23 677
2344.68 684
2345.14 691
2345.60 725
2346.06 684
2346.51 686
2346.97 696
2347.43 696
2347.88 742
2348.34 701
2348.80 755
2349.25 764
2349.71 720
2350.17 742
2350.63 758
2351.08 693
2351.54 703
2352.00 654
2352.46 714
2352.91 663
2353.37 671
2353.83 670
2354.29 639
2354.74 636
2355.20 631
2355.66 588
2356.12 621
2356.57 633
2357.03 624
2357.49 616
2357.95 608
2358.41 649
2358.86 694
2359.32 693
2359.78 713
2360.24 694
2360.70 743
2361.15 780
2361.61 735
2362.07 736
2362.53 713
2362.99 704
2363.45 672
2363.91 681
2364.36 696
2364.82 673
2365.28 679
2365.74 672
2366.20 731
2366.66 716
2367.12 676
2367.57 689
2368.03 684
2368.49 723
2368.95 747
2369.41 681
2369.87 678
2370.33 661
2370.79 654
2371.25 639
2371.71 641
2372.17 661
2372.63 634
2373.09 628
2373.54 638
2374.00 669
2374.46 681
2374.92 691
2375.38 714
2375.84 630
2376.30 664
2376.76 716
2377.22 664
2377.68 631
2378.14 632
2378.60 635
2379.06 681
2379.52 626
2379.98 695
2380.44 673
2380.90 652
2381.36 605
2381.82 587
2382.28 591
2382.74 620
2383.20 633
2383.66 586
2384.12 634
2384.59 649
2385.05 702
2385.51 611
2385.97 650
2386.43 667
2386.89 643
2387.35 702
2387.81 699
2388.27 669
2388.73 698
2389.19 686
2389.65 693
2390.12 691
2390.58 670
2391.04 664
2391.50 727
2391.96 709
2392.42 704
2392.88 709
2393.34 692
2393.81 742
2394.27 660
2394.73 665
2395.19 656
2395.65 688
2396.11 685
2396.57 693
2397.04 680
2397.50 705
2397.96 710
2398.42 689
2398.88 653
2399.35 634
2399.81 695
2400.27 651
2400.73 603
2401.19 663
2401.66 653
2402.12 634
2402.58 601
2403.04 588
2403.51 581
2403.97 648
2404.43 652
2404.89 634
2405.36 630
2405.82 659
2406.28 661
2406.74 617
2407.21 610
2407.67 602
2408.13 612
2408.59 579
2409.06 602
2409.52 626
2409.98 593
2410.45 545
2410.91 584
2411.37 603
2411.84 618
2412.30 620
2412.76 648
2413.23 622
2413.69 631
2414.15 607
2414.62 615
2415.08 646
2415.54 662
2416.01 667
2416.47 666
2416.93 634
2417.40 674
2417.86 704
2418.32 707
2418.79 695
2419.25 709
2419.72 708
2420.18 664
2420.64 685
2421.11 682
2421.57 764
2422.04 724
2422.50 695
2422.96 700
2423.43 659
2423.89 640
2424.36 705
2424.82 731
2425.29 673
2425.75 678
2426.22 672
2426.68 639
2427.15 665
2427.61 664
2428.07 661
2428.54 664
2429.00 677
2429.47 649
2429.93 622
2430.40 620
2430.86 632
2431.33 642
2431.79 651
2432.26 637
2432.72 584
2433.19 622
2433.65 659
2434.12 592
2434.59 592
2435.05 605
2435.52 627
2435.98 685
2436.45 656
2436.91 691
2437.38 682
2437.84 712
2438.31 768
2438.78 677
2439.24 699
2439.71 659
2440.17 707
2440.64 767
2441.10 763
2441.57 758
2442.04 748
2442.50 769
2442.97 780
2443.44 734
2443.90 690
2444.37 678
2444.83 651
2445.30 691
2445.77 673
2446.23 683
2446.70 669
2447.17 705
2447.63 685
2448.10 640
2448.57 625
2449.03 638
2449.50 613
2449.97 606
2450.43 635
2450.90 653
2451.37 622
2451.83 648
2452.30 594
2452.77 599
2453.24 603
2453.70 610
2454.17 643
2454.64 676
2455.10 625
2455.57 595
2456.04 653
2456.51 643
2456.97 638
2457.44 640
2457.91 635
2458.38 625
2458.84 656
2459.31 684
2459.78 632
2460.25 602
2460.72 572
2461.18 622
2461.65 616
2462.12 707
2462.59 628
2463.06 669
2463.52 635
2463.99 625
2464.46 643
2464.93 658
2465.40 606
2465.86 645
2466.33 641
2466.80 666
2467.27 633
2467.74 649
2468.21 602
2468.68 625
2469.14 648
2469.61 657
2470.08 672
2470.55 656
2471.02 667
2471.49 592
2471.96 617
2472.43 603
2472.90 673
2473.36 671
2473.83 624
2474.30 672
2474.77 679
2475.24 655
2475.71 654
2476.18 628
2476.65 629
2477.12 627
2477.59 591
2478.06 648
2478.53 715
2479.00 652
2479.47 676
2479.94 670
2480.41 698
2480.87 685
2481.34 697
2481.81 723
2482.28 645
2482.75 648
2483.22 638
2483.69 669
2484.16 631
2484.63 644
2485.10 750
2485.57 700
2486.05 682
2486.52 627
2486.99 710
2487.46 743
2487.93 669
2488.40 704
2488.87 736
2489.34 684
2489.81 699
2490.28 714
2490.75 636
2491.22 689
2491.69 712
2492.16 658
2492.63 674
2493.10 715
2493.58 663
2494.05 633
2494.52 690
2494.99 683
2495.46 711
2495.93 689
2496.40 728
2496.87 724
2497.34 687
2497.82 678
2498.29 683
2498.76 635
2499.23 662
2499.70 640
2500.17 652
2500.64 616
2501.12 623
2501.59 610
2502.06 664
2502.53 669
2503.00 648
2503.48 627
2503.95 649
2504.42 664
2504.89 682
2505.36 645
2505.84 680
2506.31 744
2506.78 661
2507.25 618
2507.72 705
2508.20 725
2508.67 683
2509.14 724
2509.61 788
2510.09 796
2510.56 809
2511.03 893
2511.50 959
2511.98 964
2512.45 985
2512.92 931
2513.40 922
2513.87 940
2514.34 896
2514.81 846
2515.29 858
2515.76 866
2516.23 774
2516.71 754
2517.18 763
2517.65 760
2518.13 747
2518.60 808
2519.07 749
2519.55 790
2520.02 751
2520.49 741
2520.97 781
2521.44 747
2521.91 740
2522.39 683
2522.86 722
2523.34 679
2523.81 685
2524.28 731
2524.76 701
2525.23 703
2525.70 708
2526.18 728
2526.65 712
2527.13 734
2527.60 726
2528.08 675
2528.55 713
2529.02 726
2529.50 723
2529.97 751
2530.45 795
2530.92 772
2531.40 766
2531.87 774
2532.34 741
2532.82 697
2533.29 724
2533.77 721
2534.24 711
2534.72 774
2535.19 737
2535.67 727
2536.14 715
2536.62 701
2537.09 815
2537.57 716
2538.04 742
2538.52 713
2538.99 701
2539.47 671
2539.94 705
2540.42 635
2540.90 753
2541.37 787
2541.85 751
2542.32 700
2542.80 741
2543.27 743
2543.75 692
2544.22 704
2544.70 687
2545.18 740
2545.65 725
2546.13 763
2546.60 813
2547.08 819
2547.56 802
2548.03 828
2548.51 840
2548.98 849
2549.46 869
2549.94 934
2550.41 844
2550.89 929
2551.37 858
2551.84 802
2552.32 876
2552.80 756
2553.27 816
2553.75 773
2554.23 805
2554.70 813
2555.18 803
2555.66 787
2556.13 842
2556.61 848
2557.09 782
2557.56 763
2558.04 779
2558.52 791
2558.99 768
2559.47 742
2559.95 775
2560.43 777
2560.90 714
2561.38 685
2561.86 685
2562.33 726
2562.81 658
2563.29 687
2563.77 665
2564.25 650
2564.72 646
2565.20 666
2565.68 691
2566.16 673
2566.63 651
2567.11 642
2567.59 626
2568.07 672
2568.55 655
2569.02 713
2569.50 693
2569.98 699
2570.46 651
2570.94 652
2571.41 615
2571.89 669
2572.37 719
2572.85 663
2573.33 648
2573.81 684
2574.28 718
2574.76 697
2575.24 680
2575.72 644
2576.20 664
2576.68 728
2577.16 742
2577.64 723
2578.11 703
2578.59 671
2579.07 698
2579.55 604
2580.03 617
2580.51 723
2580.99 722
2581.47 656
2581.95 627
2582.43 705
2582.91 728
2583.39 661
2583.86 636
2584.34 621
2584.82 705
2585.30 744
2585.78 691
2586.26 643
2586.74 652
2587.22 643
2587.70 715
2588.18 734
2588.66 742
2589.14 725
2589.62 708
2590.10 707
2590.58 658
2591.06 748
2591.54 772
2592.02 673
2592.50 743
2592.98 679
2593.46 701
2593.94 738
2594.42 670
2594.90 699
2595.38 697
2595.86 663
2596.35 722
2596.83 745
2597.31 710
2597.79 674
2598.27 666
2598.75 669
2599.23 657
2599.71 643
2600.19 658
2600.67 688
2601.15 682
2601.63 688
2602.12 674
2602.60 644
2603.08 643
2603.56 660
2604.04 704
2604.52 739
2605.00 661
2605.48 663
2605.97 687
2606.45 698
2606.93 614
2607.41 626
2607.89 685
2608.37 655
2608.86 691
2609.34 699
2609.82 685
2610.30 667
2610.78 704
2611.26 727
2611.75 721
2612.23 693
2612.71 685
2613.19 670
2613.68 713
2614.16 757
2614.64 685
2615.12 662
2615.60 662
2616.09 675
2616.57 679
2617.05 716
2617.53 683
2618.02 665
2618.50 675
2618.98 654
2619.46 650
2619.95 625
2620.43 671
2620.91 639
2621.40 682
2621.88 728
2622.36 729
2622.85 659
2623.33 610
2623.81 669
2624.29 666
2624.78 667
2625.26 681
2625.74 672
2626.23 679
2626.71 724
2627.19 687
2627.68 656
2628.16 683
2628.64 697
2629.13 717
2629.61 661
2630.10 696
2630.58 656
2631.06 683
2631.55 758
2632.03 696
2632.51 718
2633.00 695
2633.48 701
2633.97 757
2634.45 732
2634.94 692
2635.42 614
2635.90 680
2636.39 671
2636.87 684
2637.36 650
2637.84 690
2638.33 692
2638.81 703
2639.29 690
2639.78 678
2640.26 692
2640.75 648
2641.23 669
2641.72 685
2642.20 680
2642.69 676
2643.17 699
2643.66 673
2644.14 687
2644.63 666
2645.11 660
2645.60 696
2646.08 673
2646.57 649
2647.05 664
2647.54 653
2648.02 693
2648.51 705
2648.99 689
2649.48 660
2649.97 640
2650.45 711
2650.94 685
2651.42 716
2651.91 664
2652.39 682
2652.88 652
2653.37 712
2653.85 780
2654.34 781
2654.82 807
2655.31 737
2655.80 762
2656.28 751
2656.77 775
2657.25 755
2657.74 735
2658.23 747
2658.71 724
2659.20 794
2659.69 772
2660.17 756
2660.66 742
2661.14 749
2661.63 698
2662.12 752
2662.60 707
2663.09 767
2663.58 768
2664.06 755
2664.55 715
2665.04 690
2665.53 707
2666.01 738
2666.50 744
2666.99 727
2667.47 677
2667.96 685
2668.45 718
2668.94 745
2669.42 743
2669.91 716
2670.40 742
2670.88 759
2671.37 822
2671.86 859
2672.35 845
2672.83 820
2673.32 858
2673.81 887
2674.30 957
2674.79 903
2675.27 908
2675.76 1006
2676.25 960
2676.74 953
2677.23 874
2677.71 848
2678.20 830
2678.69 826
2679.18 859
2679.67 860
2680.15 806
2680.64 786
2681.13 746
2681.62 801
2682.11 813
2682.60 814
2683.08 853
2683.57 879
2684.06 833
2684.55 810
2685.04 827
2685.53 785
2686.02 758
2686.51 745
2686.99 855
2687.48 796
2687.97 752
2688.46 660
2688.95 764
2689.44 748
2689.93 721
2690.42 722
2690.91 750
2691.40 757
2691.89 743
2692.38 759
2692.87 763
2693.35 748
2693.84 737
2694.33 702
2694.82 733
2695.31 735
2695.80 744
2696.29 741
2696.78 764
2697.27 729
2697.76 746
2698.25 770
2698.74 741
2699.23 740
2699.72 780
2700.21 805
2700.70 785
2701.19 707
2701.68 734
2702.17 744
2702.66 759
2703.15 769
2703.64 815
2704.13 721
2704.62 771
2705.12 766
2705.61 760
2706.10 726
2706.59 709
2707.08 702
2707.57 690
2708.06 689
2708.55 717
2709.04 707
2709.53 673
2710.02 705
2710.51 709
2711.01 716
2711.50 706
2711.99 702
2712.48 737
2712.97 744
2713.46 709
2713.95 706
2714.44 748
2714.94 740
2715.43 684
2715.92 684
2716.41 727
2716.90 704
2717.39 725
2717.89 673
2718.38 654
2718.87 641
2719.36 715
2719.85 777
2720.34 803
2720.84 739
2721.33 807
2721.82 792
2722.31 753
2722.80 732
2723.30 764
2723.79 797
2724.28 758
2724.77 752
2725.27 737
2725.76 800
2726.25 689
2726.74 734
2727.24 695
2727.73 710
2728.22 662
2728.71 715
2729.21 726
2729.70 745
2730.19 826
2730.69 774
2731.18 777
2731.67 720
2732.16 707
2732.66 769
2733.15 742
2733.64 759
2734.14 812
2734.63 792
2735.12 763
2735.62 770
2736.11 755
2736.60 795
2737.10 761
2737.59 812
2738.08 785
2738.58 819
2739.07 796
2739.56 806
2740.06 823
2740.55 807
2741.05 747
2741.54 794
2742.03 737
2742.53 716
2743.02 745
2743.52 754
2744.01 774
2744.50 728
2745.00 696
2745.49 713
2745.99 765
2746.48 775
2746.97 793
2747.47 779
2747.96 811
2748.46 706
2748.95 777
2749.45 739
2749.94 726
2750.44 733
2750.93 737
2751.43 774
2751.92 733
2752.42 721
2752.91 767
2753.41 758
2753.90 724
2754.40 714
2754.89 668
2755.39 706
2755.88 742
2756.38 794
2756.87 705
2757.37 754
2757.86 676
2758.36 687
2758.85 705
2759.35 745
2759.84 713
2760.34 732
2760.83 848
2761.33 695
2761.83 756
2762.32 780
2762.82 814
2763.31 754
2763.81 824
2764.30 849
2764.80 832
2765.30 743
2765.79 748
2766.29 800
2766.78 778
2767.28 722
2767.78 756
2768.27 785
2768.77 800
2769.27 838
2769.76 789
2770.26 748
2770.76 758
2771.25 812
2771.75 843
2772.24 762
2772.74 773
2773.24 782
2773.73 802
2774.23 850
2774.73 807
2775.23 837
2775.72 834
2776.22 835
2776.72 860
2777.21 833
2777.71 879
2778.21 821
2778.70 883
2779.20 888
2779.70 817
2780.20 752
2780.69 798
2781.19 790
2781.69 752
2782.19 747
2782.68 726
2783.18 731
2783.68 768
2784.18 764
2784.67 773
2785.17 761
2785.67 709
2786.17 784
2786.67 732
2787.16 737
2787.66 779
2788.16 745
2788.66 734
2789.16 788
2789.65 779
2790.15 775
2790.65 720
2791.15 700
2791.65 772
2792.15 755
2792.64 719
2793.14 696
2793.64 753
2794.14 759
2794.64 775
2795.14 813
2795.64 868
2796.13 866
2796.63 791
2797.13 841
2797.63 831
2798.13 883
2798.63 889
2799.13 875
2799.63 886
2800.13 870
2800.62 795
2801.12 832
2801.62 775
2802.12 786
2802.62 834
2803.12 747
2803.62 735
2804.12 810
2804.62 772
2805.12 799
2805.62 787
2806.12 789
2806.62 808
2807.12 779
2807.62 800
2808.12 751
2808.62 823
2809.12 836
2809.62 869
2810.12 764
2810.62 807
2811.12 839
2811.62 840
2812.12 877
2812.62 846
2813.12 798
2813.62 829
2814.12 865
2814.62 849
2815.12 815
2815.62 774
2816.12 775
2816.62 780
2817.12 734
2817.62 734
2818.12 788
2818.62 740
2819.12 762
2819.63 712
2820.13 707
2820.63 823
2821.13 742
2821.63 741
2822.13 766
2822.63 785
2823.13 737
2823.63 711
2824.13 753
2824.64 786
2825.14 700
2825.64 760
2826.14 818
2826.64 797
2827.14 795
2827.64 753
2828.15 698
2828.65 785
2829.15 755
2829.65 741
2830.15 722
2830.65 739
2831.16 727
2831.66 723
2832.16 759
2832.66 703
2833.16 739
2833.67 728
2834.17 746
2834.67 717
2835.17 731
2835.68 789
2836.18 751
2836.68 794
2837.18 803
2837.68 798
2838.19 752
2838.69 737
2839.19 765
2839.70 814
2840.20 804
2840.70 801
2841.20 745
2841.71 806
2842.21 779
2842.71 771
2843.21 819
2843.72 762
2844.22 769
2844.72 790
2845.23 820
2845.73 831
2846.23 864
2846.74 823
2847.24 765
2847.74 869
2848.25 833
2848.75 846
2849.25 921
2849.76 837
2850.26 842
2850.76 861
2851.27 829
2851.77 816
2852.28 801
2852.78 796
2853.28 729
2853.79 745
2854.29 708
2854.79 773
2855.30 713
2855.80 737
2856.31 750
2856.81 820
2857.31 843
2857.82 824
2858.32 887
2858.83 818
2859.33 844
2859.84 844
2860.34 804
2860.85 803
2861.35 869
2861.85 810
2862.36 849
2862.86 786
2863.37 819
2863.87 770
2864.38 796
2864.88 779
2865.39 765
2865.89 754
2866.40 777
2866.90 759
2867.41 770
2867.91 755
2868.42 745
2868.92 749
2869.43 810
2869.93 852
2870.44 856
2870.94 867
2871.45 814
2871.96 822
2872.46 822
2872.97 844
2873.47 891
2873.98 918
2874.48 816
2874.99 880
2875.49 959
2876.00 865
2876.51 858
2877.01 856
2877.52 856
2878.02 809
2878.53 845
2879.04 811
2879.54 826
2880.05 784
2880.55 843
2881.06 841
2881.57 888
2882.07 850
2882.58 843
2883.09 889
2883.59 890
2884.10 916
2884.61 916
2885.11 914
2885.62 816
2886.13 961
2886.63 934
2887.14 940
2887.65 920
2888.15 977
2888.66 930
2889.17 965
2889.67 933
2890.18 894
2890.69 827
2891.20 837
2891.70 823
2892.21 838
2892.72 837
2893.22 871
2893.73 881
2894.24 868
2894.75 888
2895.25 827
2895.76 849
2896.27 902
2896.78 919
2897.29 883
2897.79 862
2898.30 910
2898.81 920
2899.32 979
2899.82 949
2900.33 940
2900.84 967
2901.35 948
2901.86 911
2902.36 962
2902.87 935
2903.38 1026
2903.89 987
2904.40 948
2904.91 942
2905.41 903
2905.92 930
2906.43 945
2906.94 862
2907.45 877
2907.96 927
2908.47 890
2908.97 901
2909.48 789
2909.99 842
2910.50 826
2911.01 836
2911.52 801
2912.03 856
2912.54 892
2913.05 841
2913.55 854
2914.06 834
2914.57 842
2915.08 828
2915.59 857
2916.10 818
2916.61 828
2917.12 856
2917.63 830
2918.14 793
2918.65 869
2919.16 862
2919.67 878
2920.18 853
2920.69 936
2921.20 835
2921.71 903
2922.22 926
2922.73 950
2923.24 948
2923.75 971
2924.26 1032
2924.77 1026
2925.28 996
2925.79 1082
2926.30 1043
2926.81 984
2927.32 987
2927.83 956
2928.34 953
2928.85 908
2929.36 874
2929.87 914
2930.38 866
2930.89 805
2931.40 796
2931.91 798
2932.42 760
2932.93 798
2933.45 831
2933.96 809
2934.47 823
2934.98 778
2935.49 777
2936.00 870
2936.51 860
2937.02 858
2937.53 863
2938.04 913
2938.56 974
2939.07 960
2939.58 942
2940.09 1007
2940.60 1039
2941.11 1092
2941.62 1147
2942.14 1140
2942.65 1137
2943.16 1097
2943.67 1054
2944.18 1060
2944.70 1021
2945.21 1002
2945.72 1022
2946.23 976
2946.74 946
2947.26 985
2947.77 942
2948.28 988
2948.79 949
2949.30 948
2949.82 904
2950.33 889
2950.84 851
2951.35 801
2951.87 819
2952.38 782
2952.89 820
2953.40 861
2953.92 838
2954.43 770
2954.94 799
2955.45 823
2955.97 800
2956.48 814
2956.99 897
2957.51 799
2958.02 809
2958.53 802
2959.04 779
2959.56 816
2960.07 845
2960.58 837
2961.10 828
2961.61 828
2962.12 820
2962.64 890
2963.15 856
2963.66 846
2964.18 859
2964.69 904
2965.21 865
2965.72 847
2966.23 804
2966.75 806
2967.26 850
2967.77 781
2968.29 890
2968.80 924
2969.32 810
2969.83 841
2970.34 921
2970.86 905
2971.37 857
2971.89 876
2972.40 918
2972.91 889
2973.43 938
2973.94 854
2974.46 919
2974.97 942
2975.49 940
2976.00 900
2976.52 870
2977.03 909
2977.55 969
2978.06 829
2978.57 862
2979.09 866
2979.60 927
2980.12 922
2980.63 956
2981.15 888
2981.66 874
2982.18 928
2982.69 978
2983.21 953
2983.73 926
2984.24 1007
2984.76 1031
2985.27 996
2985.79 983
2986.30 939
2986.82 998
2987.33 1012
2987.85 1031
2988.36 1036
2988.88 1047
2989.40 987
2989.91 1024
2990.43 1045
2990.94 1004
2991.46 1125
2991.97 1079
2992.49 998
2993.01 980
2993.52 1059
2994.04 1012
2994.55 1069
2995.07 1051
2995.59 1117
2996.10 1167
2996.62 1230
2997.14 1167
2997.65 1171
2998.17 1279
2998.69 1258
2999.20 1213
2999.72 1216
3000.24 1202
3000.75 1245
3001.27 1338
3001.79 1446
3002.30 1527
3002.82 1584
3003.34 1799
3003.85 1979
3004.37 2239
3004.89 2296
3005.40 2308
3005.92 2307
3006.44 2236
3006.96 2068
3007.47 1989
3007.99 1869
3008.51 1659
3009.03 1466
3009.54 1354
3010.06 1341
3010.58 1249
3011.10 1192
3011.61 1081
3012.13 1064
3012.65 994
3013.17 1040
3013.68 1066
3014.20 1105
3014.72 1080
3015.24 1014
3015.76 1003
3016.27 1036
3016.79 995
3017.31 1003
3017.83 999
3018.35 974
3018.86 955
3019.38 949
3019.90 1059
3020.42 1032
3020.94 1083
3021.46 1015
3021.97 1056
3022.49 1048
3023.01 1084
3023.53 1107
3024.05 1056
3024.57 1059
3025.09 1037
3025.61 1130
3026.12 1112
3026.64 1066
3027.16 1015
3027.68 1082
3028.20 988
3028.72 948
3029.24 931
3029.76 991
3030.28 979
3030.80 973
3031.32 954
3031.84 922
3032.35 946
3032.87 1000
3033.39 958
3033.91 900
3034.43 924
3034.95 940
3035.47 1011
3035.99 967
3036.51 993
3037.03 992
3037.55 989
3038.07 967
3038.59 955
3039.11 961
3039.63 943
3040.15 869
3040.67 932
3041.19 927
3041.71 916
3042.23 976
3042.75 952
3043.27 929
3043.79 917
3044.31 959
3044.83 955
3045.35 974
3045.87 886
3046.40 879
3046.92 886
3047.44 907
3047.96 910
3048.48 995
3049.00 942
3049.52 999
3050.04 957
3050.56 918
3051.08 944
3051.60 892
3052.12 916
3052.65 835
3053.17 900
3053.69 905
3054.21 933
3054.73 893
3055.25 947
3055.77 904
3056.30 878
3056.82 924
3057.34 932
3057.86 941
3058.38 915
3058.90 956
3059.42 922
3059.95 948
3060.47 950
3060.99 918
3061.51 910
3062.03 1012
3062.56 967
3063.08 957
3063.60 998
3064.12 1051
3064.64 1017
3065.17 984
3065.69 1047
3066.21 1014
3066.73 1081
3067.26 1166
3067.78 1216
3068.30 1264
3068.82 1193
3069.35 1161
3069.87 1202
3070.39 1171
3070.91 1147
3071.44 1181
3071.96 1148
3072.48 1114
3073.01 1071
3073.53 1036
3074.05 1061
3074.57 1060
3075.10 1085
3075.62 1148
3076.14 1135
3076.67 1160
3077.19 1267
3077.71 1248
3078.24 1269
3078.76 1373
3079.28 1276
3079.81 1309
3080.33 1445
3080.85 1449
3081.38 1420
3081.90 1351
3082.42 1432
3082.95 1422
3083.47 1388
3084.00 1351
3084.52 1369
3085.04 1360
3085.57 1282
3086.09 1310
3086.62 1386
3087.14 1378
3087.66 1512
3088.19 1701
3088.71 1880
3089.24 2020
3089.76 2213
3090.29 2246
3090.81 2392
3091.33 2393
3091.86 2322
3092.38 2145
3092.91 1966
3093.43 1892
3093.96 1684
3094.48 1655
3095.01 1629
3095.53 1630
3096.06 1478
3096.58 1481
3097.11 1511
3097.63 1496
3098.16 1477
3098.68 1511
3099.21 1579
3099.73 1577
3100.26 1774
3100.78 2006
3101.31 2204
3101.83 2516
3102.36 2835
3102.88 2921
3103.41 3154
3103.93 3232
3104.46 3155
3104.99 2867
3105.51 2720
3106.04 2388
3106.56 2193
3107.09 2037
3107.61 1783
3108.14 1636
3108.67 1552
3109.19 1473
3109.72 1442
3110.24 1392
3110.77 1328
3111.30 1310
3111.82 1294
3112.35 1369
3112.87 1241
3113.40 1277
3113.93 1223
3114.45 1158
3114.98 1184
3115.51 1087
3116.03 1125
3116.56 1108
3117.09 1116
3117.61 1117
3118.14 1091
3118.67 1055
3119.19 1073
3119.72 1143
3120.25 1155
3120.77 1170
3121.30 1295
3121.83 1227
3122.35 1312
3122.88 1241
3123.41 1280
3123.94 1310
3124.46 1210
3124.99 1166
3125.52 1127
3126.05 1146
3126.57 1109
3127.10 1075
3127.63 1070
3128.16 1082
3128.68 1112
3129.21 1078
3129.74 1017
3130.27 993
3130.79 958
3131.32 1010
3131.85 1001
3132.38 977
3132.91 1007
3133.43 994
3133.96 1026
3134.49 1003
3135.02 972
3135.55 967
3136.07 951
3136.60 970
3137.13 931
3137.66 926
3138.19 921
3138.72 899
3139.24 888
3139.77 943
3140.30 953
3140.83 972
3141.36 915
3141.89 920
3142.42 906
3142.95 1017
3143.47 1001
3144.00 964
3144.53 987
3145.06 971
3145.59 993
3146.12 973
3146.65 933
3147.18 1011
3147.71 1064
3148.24 1116
3148.76 1052
3149.29 1033
3149.82 1068
3150.35 1077
3150.88 1038
3151.41 1041
3151.94 1055
3152.47 1079
3153.00 1122
3153.53 1018
3154.06 1019
3154.59 981
3155.12 1031
3155.65 997
3156.18 971
3156.71 1029
3157.24 1063
3157.77 1067
3158.30 1068
3158.83 1070
3159.36 1027
3159.89 1012
3160.42 1037
3160.95 1046
3161.48 994
3162.01 1006
3162.54 1059
3163.07 976
3163.60 974
3164.13 992
3164.66 980
3165.20 975
3165.73 967
3166.26 938
3166.79 974
3167.32 1009
3167.85 980
3168.38 967
3168.91 945
3169.44 929
3169.97 910
3170.50 962
3171.04 947
3171.57 954
3172.10 911
3172.63 926
3173.16 972
3173.69 961
3174.22 925
3174.75 983
3175.29 994
3175.82 1025
3176.35 1008
3176.88 1049
3177.41 981
3177.94 905
3178.48 942
3179.01 916
3179.54 901
3180.07 890
3180.60 958
3181.14 930
3181.67 917
3182.20 848
3182.73 907
3183.26 951
3183.80 883
3184.33 869
3184.86 840
3185.39 847
3185.93 805
3186.46 851
3186.99 879
3187.52 841
3188.06 823
3188.59 861
3189.12 874
3189.65 891
3190.19 884
3190.72 834
3191.25 899
3191.79 904
3192.32 881
3192.85 862
3193.38 916
3193.92 879
3194.45 874
3194.98 908
3195.52 943
3196.05 953
3196.58 949
3197.12 953
3197.65 958
3198.18 951
3198.72 942
3199.25 893
3199.78 954
3200.32 943
3200.85 926
3201.39 972
3201.92 997
3202.45 995
3202.99 992
3203.52 992
3204.05 964
3204.59 943
3205.12 997
3205.66 1024
3206.19 1044
3206.72 1055
3207.26 1082
3207.79 1185
3208.33 1246
3208.86 1290
3209.40 1349
3209.93 1420
3210.47 1503
3211.00 1462
3211.53 1475
3212.07 1497
3212.60 1372
3213.14 1354
3213.67 1331
3214.21 1238
3214.74 1183
3215.28 1096
3215.81 1055
3216.35 1050
3216.88 1035
3217.42 999
3217.95 981
3218.49 995
3219.02 1003
3219.56 1013
3220.09 948
3220.63 998
3221.16 1020
3221.70 1022
3222.23 1041
3222.77 1085
3223.31 1120
3223.84 1125
3224.38 1109
3224.91 1245
3225.45 1238
3225.98 1160
3226.52 1188
3227.06 1145
3227.59 1101
3228.13 1091
3228.66 1070
3229.20 1093
3229.74 1037
3230.27 1057
3230.81 1011
3231.34 1012
3231.88 1021
3232.42 1007
3232.95 971
3233.49 962
3234.03 1022
3234.56 1030
3235.10 1034
3235.64 1077
3236.17 1177
3236.71 1181
3237.25 1133
3237.78 1182
3238.32 1159
3238.86 1175
3239.39 1166
3239.93 1153
3240.47 1182
3241.00 1181
3241.54 1152
3242.08 1152
3242.61 1237
3243.15 1121
3243.69 1067
3244.23 1133
3244.76 1111
3245.30 1129
3245.84 1097
3246.38 1150
3246.91 1183
3247.45 1234
3247.99 1256
3248.53 1288
3249.06 1325
3249.60 1404
3250.14 1498
3250.68 1641
3251.21 1802
3251.75 2023
3252.29 2163
3252.83 2279
3253.37 2389
3253.90 2530
3254.44 2537
3254.98 2402
3255.52 2231
3256.06 2011
3256.60 1857
3257.13 1782
3257.67 1675
3258.21 1545
3258.75 1524
3259.29 1517
3259.83 1539
3260.36 1583
3260.90 1615
3261.44 1714
3261.98 1618
3262.52 1513
3263.06 1643
3263.60 1731
3264.14 1663
3264.68 1787
3265.21 1840
3265.75 1971
3266.29 2033
3266.83 1973
3267.37 1980
3267.91 1946
3268.45 1922
3268.99 1950
3269.53 1797
3270.07 1714
3270.61 1630
3271.15 1488
3271.69 1339
3272.23 1381
3272.76 1355
3273.30 1306
3273.84 1350
3274.38 1360
3274.92 1311
3275.46 1324
3276.00 1282
3276.54 1329
3277.08 1289
3277.62 1377
3278.16 1355
3278.70 1311
3279.24 1364
3279.78 1358
3280.32 1313
3280.86 1319
3281.41 1317
3281.95 1371
3282.49 1330
3283.03 1323
3283.57 1297
3284.11 1290
3284.65 1323
3285.19 1346
3285.73 1292
3286.27 1364
3286.81 1454
3287.35 1410
3287.89 1401
3288.43 1334
3288.97 1344
3289.52 1379
3290.06 1362
3290.60 1389
3291.14 1438
3291.68 1428
3292.22 1431
3292.76 1600
3293.30 1631
3293.85 1678
3294.39 1782
3294.93 1823
3295.47 1890
3296.01 1947
3296.55 1990
3297.09 2068
3297.64 1969
3298.18 1931
3298.72 1869
3299.26 1721
3299.80 1594
3300.34 1623
3300.89 1648
3301.43 1595
3301.97 1628
3302.51 1566
3303.06 1500
3303.60 1573
3304.14 1482
3304.68 1511
3305.22 1506
3305.77 1491
3306.31 1486
3306.85 1527
3307.39 1515
3307.94 1544
3308.48 1474
3309.02 1631
3309.56 1697
3310.11 1594
3310.65 1592
3311.19 1579
3311.74 1689
3312.28 1632
3312.82 1586
3313.36 1524
3313.91 1671
3314.45 1624
3314.99 1587
3315.54 1668
3316.08 1711
3316.62 1774
3317.17 1833
3317.71 1889
3318.25 2070
3318.80 2089
3319.34 2149
3319.88 2218
3320.43 2177
3320.97 2291
3321.51 2235
3322.06 2165
3322.60 2031
3323.14 1966
3323.69 2001
3324.23 1933
3324.78 1809
3325.32 1782
3325.86 1742
3326.41 1743
3326.95 1743
3327.50 1697
3328.04 1702
3328.59 1631
3329.13 1633
3329.67 1587
3330.22 1650
3330.76 1659
3331.31 1807
3331.85 2101
3332.40 2399
3332.94 2888
3333.49 3421
3334.03 4233
3334.57 4991
3335.12 5605
3335.66 6230
3336.21 6586
3336.75 6873
3337.30 6805
3337.84 6690
3338.39 6295
3338.93 5677
3339.48 4979
3340.02 4250
3340.57 3729
3341.11 3187
3341.66 2719
3342.20 2430
3342.75 2110
3343.30 1871
3343.84 1725
3344.39 1641
3344.93 1542
3345.48 1458
3346.02 1502
3346.57 1463
3347.11 1435
3347.66 1347
3348.21 1306
3348.75 1407
3349.30 1368
3349.84 1321
3350.39 1339
3350.94 1295
3351.48 1240
3352.03 1301
3352.57 1348
3353.12 1310
3353.67 1269
3354.21 1254
3354.76 1281
3355.31 1313
3355.85 1302
3356.40 1329
3356.95 1246
3357.49 1255
3358.04 1258
3358.59 1239
3359.13 1279
3359.68 1220
3360.23 1203
3360.77 1261
3361.32 1265
3361.87 1262
3362.41 1254
3362.96 1276
3363.51 1331
3364.05 1259
3364.60 1237
3365.15 1269
3365.70 1257
3366.24 1235
3366.79 1255
3367.34 1221
3367.89 1242
3368.43 1185
3368.98 1259
3369.53 1283
3370.08 1243
3370.62 1280
3371.17 1327
3371.72 1299
3372.27 1424
3372.81 1567
3373.36 1568
3373.91 1670
3374.46 1674
3375.01 1699
3375.55 1656
3376.10 1596
3376.65 1505
3377.20 1399
3377.75 1393
3378.30 1327
3378.84 1258
3379.39 1331
3379.94 1180
3380.49 1162
3381.04 1201
3381.59 1153
3382.13 1136
3382.68 1159
3383.23 1132
3383.78 1097
3384.33 1109
3384.88 1080
3385.43 1107
3385.98 1055
3386.52 1048
3387.07 1034
3387.62 1094
3388.17 1063
3388.72 1022
3389.27 1013
3389.82 1018
3390.37 1065
3390.92 1024
3391.47 1017
3392.02 1023
3392.57 1049
3393.12 1023
3393.66 990
3394.21 1040
3394.76 1012
3395.31 1033
3395.86 1020
3396.41 1018
3396.96 1011
3397.51 1076
3398.06 1043
3398.61 980
3399.16 1014
3399.71 1080
3400.26 1130
3400.81 1076
3401.36 1054
3401.91 939
3402.46 1029
3403.01 1006
3403.56 1002
3404.11 1050
3404.66 1062
3405.21 1024
3405.77 994
3406.32 1004
3406.87 985
3407.42 959
3407.97 993
3408.52 1007
3409.07 997
3409.62 1025
3410.17 1044
3410.72 1073
3411.27 1089
3411.82 1093
3412.37 1120
3412.93 1131
3413.48 1179
3414.03 1192
3414.58 1127
3415.13 1115
3415.68 1133
3416.23 1201
3416.78 1212
3417.34 1151
3417.89 1179
3418.44 1165
3418.99 1178
3419.54 1207
3420.09 1158
3420.65 1080
3421.20 1076
3421.75 1081
3422.30 1093
3422.85 1072
3423.40 1066
3423.96 1098
3424.51 1107
3425.06 1090
3425.61 1094
3426.17 1083
3426.72 1028
3427.27 1005
3427.82 971
3428.37 968
3428.93 1013
3429.48 992
3430.03 1034
3430.58 1035
3431.14 988
3431.69 938
3432.24 958
3432.79 979
3433.35 996
3433.90 963
3434.45 956
3435.01 1044
3435.56 1018
3436.11 1049
3436.66 1009
3437.22 1057
3437.77 1024
3438.32 1091
3438.88 1080
3439.43 1073
3439.98 1017
3440.54 1013
3441.09 1056
3441.64 1020
3442.20 1037
3442.75 1072
3443.30 1036
3443.86 1015
3444.41 1019
3444.96 942
3445.52 1017
3446.07 995
3446.63 1020
3447.18 1035
3447.73 1024
3448.29 915
3448.84 940
3449.40 998
3449.95 1083
3450.50 1035
3451.06 987
3451.61 984
3452.17 986
3452.72 929
3453.27 965
3453.83 1016
3454.38 956
3454.94 963
3455.49 946
3456.05 962
3456.60 894
3457.16 940
3457.71 959
3458.27 1002
3458.82 1044
3459.38 1010
3459.93 1010
3460.49 1023
3461.04 1006
3461.60 980
3462.15 996
3462.71 1011
3463.26 1054
3463.82 1069
3464.37 1074
3464.93 1057
3465.48 1107
3466.04 1170
3466.59 1112
3467.15 1106
3467.70 1168
3468.26 1153
3468.81 1144
3469.37 1167
3469.93 1169
3470.48 1250
3471.04 1314
3471.59 1265
3472.15 1267
3472.70 1324
3473.26 1334
3473.82 1279
3474.37 1199
3474.93 1192
3475.48 1229
3476.04 1257
3476.60 1255
3477.15 1277
3477.71 1184
3478.27 1276
3478.82 1306
3479.38 1314
3479.93 1371
3480.49 1313
3481.05 1393
3481.60 1408
3482.16 1459
3482.72 1472
3483.27 1442
3483.83 1478
3484.39 1464
3484.95 1546
3485.50 1544
3486.06 1515
3486.62 1518
3487.17 1548
3487.73 1544
3488.29 1751
3488.84 2104
3489.40 2443
3489.96 2855
3490.52 3332
3491.07 3811
3491.63 4318
3492.19 4695
3492.75 4995
3493.30 4934
3493.86 4481
3494.42 4362
3494.98 3824
3495.53 3316
3496.09 2905
3496.65 2490
3497.21 2188
3497.77 2001
3498.32 1881
3498.88 1887
3499.44 1823
3500.00 1806
3500.56 1827
3501.11 2005
3501.67 1997
3502.23 2038
3502.79 2215
3503.35 2326
3503.91 2646
3504.46 2620
3505.02 2808
3505.58 2866
3506.14 2778
3506.70 2741
3507.26 2623
3507.81 2453
3508.37 2348
3508.93 2121
3509.49 2020
3510.05 1918
3510.61 1806
3511.17 1701
3511.73 1633
3512.29 1580
3512.85 1504
3513.40 1384
3513.96 1359
3514.52 1363
3515.08 1260
3515.64 1282
3516.20 1215
3516.76 1235
3517.32 1166
3517.88 1116
3518.44 1183
3519.00 1237
3519.56 1211
3520.12 1142
3520.68 1128
3521.24 1138
3521.80 1132
3522.36 1086
3522.92 1163
3523.48 1191
3524.04 1167
3524.60 1166
3525.16 1184
3525.72 1191
3526.28 1126
3526.84 1174
3527.40 1118
3527.96 1203
3528.52 1139
3529.08 1227
3529.64 1210
3530.20 1186
3530.76 1195
3531.32 1169
3531.88 1194
3532.44 1189
3533.00 1173
3533.56 1206
3534.12 1154
3534.68 1208
3535.25 1182
3535.81 1120
3536.37 1115
3536.93 1177
3537.49 1130
3538.05 1155
3538.61 1161
3539.17 1147
3539.73 1200
3540.30 1259
3540.86 1267
3541.42 1246
3541.98 1269
3542.54 1276
3543.10 1314
3543.66 1285
3544.23 1322
3544.79 1263
3545.35 1210
3545.91 1215
3546.47 1237
3547.03 1125
3547.60 1136
3548.16 1156
3548.72 1137
3549.28 1143
3549.84 1171
3550.41 1134
3550.97 1057
3551.53 1117
3552.09 1089
3552.65 1043
3553.22 1033
3553.78 1008
3554.34 1039
3554.90 1029
3555.47 1026
3556.03 988
3556.59 954
3557.15 990
3557.72 970
3558.28 984
3558.84 976
3559.41 1068
3559.97 995
3560.53 942
3561.09 1003
3561.66 1002
3562.22 932
3562.78 922
3563.35 972
3563.91 996
3564.47 1014
3565.04 1048
3565.60 1084
3566.16 985
3566.73 977
3567.29 1041
3567.85 1039
3568.42 1016
3568.98 1007
3569.54 994
3570.11 1027
3570.67 1031
3571.23 995
3571.80 999
3572.36 1000
3572.93 1052
3573.49 1100
3574.05 1148
3574.62 1180
3575.18 1275
3575.75 1295
3576.31 1346
3576.87 1405
3577.44 1454
3578.00 1411
3578.57 1474
3579.13 1464
3579.70 1450
3580.26 1350
3580.82 1277
3581.39 1243
3581.95 1200
3582.52 1167
3583.08 1168
3583.65 1155
3584.21 1100
3584.78 1046
3585.34 1033
3585.91 977
3586.47 949
3587.04 962
3587.60 961
3588.17 985
3588.73 952
3589.30 973
3589.86 924
3590.43 902
3590.99 857
3591.56 924
3592.12 895
3592.69 933
3593.25 965
3593.82 1001
3594.39 990
3594.95 906
3595.52 948
3596.08 957
3596.65 993
3597.21 987
3597.78 1000
3598.35 1034
3598.91 1022
3599.48 984
3600.04 975
3600.61 961
3601.18 962
3601.74 959
3602.31 970
3602.87 932
3603.44 924
3604.01 915
3604.57 955
3605.14 921
3605.71 923
3606.27 924
3606.84 879
3607.41 862
3607.97 920
3608.54 909
3609.11 905
3609.67 889
3610.24 874
3610.81 904
3611.37 862
3611.94 876
3612.51 894
3613.07 885
3613.64 945
3614.21 999
3614.78 994
3615.34 1126
3615.91 1183
3616.48 1292
3617.04 1477
3617.61 1555
3618.18 1561
3618.75 1599
3619.31 1562
3619.88 1533
3620.45 1504
3621.02 1478
3621.58 1324
3622.15 1256
3622.72 1216
3623.29 1103
3623.86 1069
3624.42 987
3624.99 993
3625.56 941
3626.13 942
3626.70 959
3627.26 872
3627.83 887
3628.40 889
3628.97 881
3629.54 855
3630.11 926
3630.67 968
3631.24 962
3631.81 923
3632.38 895
3632.95 858
3633.52 849
3634.08 869
3634.65 869
3635.22 896
3635.79 933
3636.36 885
3636.93 923
3637.50 855
3638.07 896
3638.64 899
3639.20 1003
3639.77 1074
3640.34 1031
3640.91 1092
3641.48 1062
3642.05 1073
3642.62 1118
3643.19 1134
3643.76 1100
3644.33 1043
3644.90 1009
3645.47 1011
3646.04 1034
3646.61 1035
3647.18 1062
3647.75 1006
3648.32 1025
3648.89 1040
3649.46 1046
3650.03 1112
3650.60 1094
3651.17 1088
3651.74 1148
3652.31 1209
3652.88 1203
3653.45 1197
3654.02 1177
3654.59 1136
3655.16 1164
3655.73 1109
3656.30 1195
3656.87 1188
3657.44 1216
3658.01 1200
3658.58 1144
3659.15 1224
3659.72 1173
3660.29 1191
3660.86 1207
3661.43 1129
3662.00 1138
3662.58 1095
3663.15 1088
3663.72 1062
3664.29 1110
3664.86 1151
3665.43 1122
3666.00 1158
3666.57 1245
3667.14 1266
3667.72 1189
3668.29 1156
3668.86 1070
3669.43 1054
3670.00 1007
3670.57 1021
3671.14 1025
3671.72 1021
3672.29 1116
3672.86 1040
3673.43 1016
3674.00 1006
3674.57 1033
3675.15 1103
3675.72 1073
3676.29 1129
3676.86 1085
3677.43 1066
3678.01 1082
3678.58 1096
3679.15 1144
3679.72 1118
3680.30 1147
3680.87 1161
3681.44 1107
3682.01 1039
3682.58 990
3683.16 1005
3683.73 951
3684.30 938
3684.88 960
3685.45 950
3686.02 976
3686.59 944
3687.17 973
3687.74 1021
3688.31 1078
3688.88 1102
3689.46 1089
3690.03 1147
3690.60 1157
3691.18 1175
3691.75 1102
3692.32 1101
3692.90 1105
3693.47 1022
3694.04 976
3694.62 943
3695.19 882
3695.76 941
3696.34 926
3696.91 933
3697.48 905
3698.06 912
3698.63 891
3699.21 904
3699.78 938
3700.35 931
3700.93 940
3701.50 943
3702.08 980
3702.65 989
3703.22 948
3703.80 965
3704.37 993
3704.95 964
3705.52 999
3706.09 948
3706.67 1050
3707.24 994
3707.82 962
3708.39 902
3708.97 974
3709.54 935
3710.12 938
3710.69 970
3711.26 905
3711.84 910
3712.41 914
3712.99 913
3713.56 966
3714.14 936
3714.71 899
3715.29 889
3715.86 971
3716.44 956
3717.01 953
3717.59 962
3718.16 982
3718.74 953
3719.32 878
3719.89 839
3720.47 920
3721.04 953
3721.62 858
3722.19 874
3722.77 927
3723.34 863
3723.92 851
3724.49 873
3725.07 912
3725.65 929
3726.22 901
3726.80 899
3727.37 919
3727.95 958
3728.53 934
3729.10 1007
3729.68 1053
3730.25 1129
3730.83 1102
3731.41 1205
3731.98 1280
3732.56 1263
3733.14 1378
3733.71 1333
3734.29 1301
3734.87 1224
3735.44 1279
3736.02 1280
3736.60 1239
3737.17 1098
3737.75 1116
3738.33 1089
3738.90 1054
3739.48 1018
3740.06 1060
3740.63 1012
3741.21 976
3741.79 977
3742.36 888
3742.94 858
3743.52 879
3744.10 942
3744.67 868
3745.25 843
3745.83 848
3746.40 923
3746.98 913
3747.56 815
3748.14 899
3748.71 881
3749.29 891
3749.87 860
3750.45 828
3751.03 857
3751.60 857
3752.18 939
3752.76 929
3753.34 879
3753.92 855
3754.49 874
3755.07 862
3755.65 862
3756.23 892
3756.81 890
3757.38 951
3757.96 968
3758.54 962
3759.12 949
3759.70 966
3760.28 1032
3760.85 1019
3761.43 1033
3762.01 946
3762.59 970
3763.17 1023
3763.75 974
3764.33 1043
3764.91 997
3765.48 991
3766.06 1022
3766.64 946
3767.22 938
3767.80 919
3768.38 948
3768.96 975
3769.54 926
3770.12 924
3770.70 954
3771.28 865
3771.85 876
3772.43 935
3773.01 917
3773.59 873
3774.17 933
3774.75 943
3775.33 898
3775.91 890
3776.49 863
3777.07 891
3777.65 900
3778.23 857
3778.81 904
3779.39 875
3779.97 901
3780.55 832
3781.13 862
3781.71 874
3782.29 814
3782.87 875
3783.45 901
3784.03 859
3784.61 898
3785.19 888
3785.77 814
3786.35 821
3786.93 878
3787.51 873
3788.10 868
3788.68 872
3789.26 839
3789.84 844
3790.42 859
3791.00 893
3791.58 910
3792.16 866
3792.74 924
3793.32 892
3793.90 890
3794.48 837
3795.07 904
3795.65 839
3796.23 871
3796.81 885
3797.39 887
3797.97 880
3798.55 876
3799.14 812
3799.72 828
3800.30 838
3800.88 859
3801.46 924
3802.04 930
3802.62 899
3803.21 912
3803.79 995
3804.37 982
3804.95 914
3805.53 923
3806.12 1028
3806.70 1068
3807.28 1133
3807.86 1172
3808.44 1204
3809.03 1196
3809.61 1237
3810.19 1226
3810.77 1252
3811.36 1213
3811.94 1071
3812.52 1127
3813.10 1078
3813.69 1056
3814.27 1077
3814.85 983
3815.43 996
3816.02 1054
3816.60 988
3817.18 946
3817.77 932
3818.35 940
3818.93 908
3819.51 940
3820.10 936
3820.68 915
3821.26 882
3821.85 915
3822.43 923
3823.01 917
3823.60 932
3824.18 926
3824.76 877
3825.35 914
3825.93 910
3826.51 920
3827.10 915
3827.68 928
3828.27 903
3828.85 913
3829.43 894
3830.02 934
3830.60 923
3831.18 888
3831.77 973
3832.35 970
3832.94 982
3833.52 928
3834.10 909
3834.69 965
3835.27 929
3835.86 975
3836.44 955
3837.03 953
3837.61 1036
3838.19 927
3838.78 899
3839.36 921
3839.95 913
3840.53 906
3841.12 910
3841.70 896
3842.29 922
3842.87 936
3843.46 910
3844.04 903
3844.63 1000
3845.21 975
3845.80 960
3846.38 1005
3846.97 1010
3847.55 990
3848.14 997
3848.72 962
3849.31 961
3849.89 941
3850.48 932
3851.06 974
3851.65 1025
3852.23 1020
3852.82 929
3853.41 972
3853.99 1035
3854.58 1066
3855.16 1060
3855.75 976
3856.33 1011
3856.92 1079
3857.51 1122
3858.09 1177
3858.68 1265
3859.26 1373
3859.85 1483
3860.44 1664
3861.02 1718
3861.61 1712
3862.20 1757
3862.78 1748
3863.37 1788
3863.95 1801
3864.54 1711
3865.13 1544
3865.71 1431
3866.30 1345
3866.89 1294
3867.47 1176
3868.06 1129
3868.65 1048
3869.23 1029
3869.82 1049
3870.41 1001
3870.99 984
3871.58 1003
3872.17 1030
3872.76 1037
3873.34 1064
3873.93 1031
3874.52 1048
3875.10 1022
3875.69 959
3876.28 999
3876.87 927
3877.45 911
3878.04 942
3878.63 967
3879.22 932
3879.80 897
3880.39 977
3880.98 876
3881.57 894
3882.15 844
3882.74 942
3883.33 900
3883.92 892
3884.51 882
3885.09 867
3885.68 902
3886.27 875
3886.86 998
3887.45 969
3888.04 984
3888.62 992
3889.21 1079
3889.80 1000
3890.39 1027
3890.98 1026
3891.57 1072
3892.15 1135
3892.74 1094
3893.33 1045
3893.92 966
3894.51 963
3895.10 1022
3895.69 1015
3896.28 1010
3896.86 1020
3897.45 1030
3898.04 1008
3898.63 1024
3899.22 1040
3899.81 1081
3900.40 1053
3900.99 1056
3901.58 997
3902.17 1025
3902.76 894
3903.34 906
3903.93 954
3904.52 897
3905.11 944
3905.70 966
3906.29 963
3906.88 930
3907.47 979
3908.06 978
3908.65 966
3909.24 899
3909.83 911
3910.42 930
3911.01 880
3911.60 845
3912.19 824
3912.78 814
3913.37 808
3913.96 873
3914.55 880
3915.14 843
3915.73 861
3916.32 925
3916.91 841
3917.50 862
3918.09 903
3918.68 882
3919.28 871
3919.87 812
3920.46 840
3921.05 841
3921.64 852
3922.23 902
3922.82 855
3923.41 860
3924.00 825
3924.59 857
3925.18 836
3925.77 839
3926.37 834
3926.96 794
3927.55 842
3928.14 848
3928.73 863
3929.32 810
3929.91 777
3930.51 811
3931.10 831
3931.69 835
3932.28 850
3932.87 830
3933.46 749
3934.05 796
3934.65 782
3935.24 792
3935.83 839
3936.42 865
3937.01 804
3937.61 805
3938.20 784
3938.79 797
3939.38 844
3939.97 840
3940.57 870
3941.16 894
3941.75 889
3942.34 873
3942.94 946
3943.53 964
3944.12 937
3944.71 921
3945.31 906
3945.90 823
3946.49 814
3947.08 840
3947.68 845
3948.27 840
3948.86 871
3949.45 852
3950.05 822
3950.64 788
3951.23 810
3951.83 797
3952.42 871
3953.01 841
3953.61 840
3954.20 844
3954.79 784
3955.39 837
3955.98 852
3956.57 872
3957.17 914
3957.76 905
3958.35 905
3958.95 876
3959.54 945
3960.13 861
3960.73 879
3961.32 862
3961.92 878
3962.51 895
3963.10 957
3963.70 937
3964.29 932
3964.88 994
3965.48 1012
3966.07 959
3966.67 1023
3967.26 1014
3967.86 1057
3968.45 1007
3969.04 1001
3969.64 988
3970.23 994
3970.83 926
3971.42 919
3972.02 938
3972.61 896
3973.21 927
3973.80 897
3974.40 963
3974.99 952
3975.58 896
3976.18 938
3976.77 1035
3977.37 1077
3977.96 1070
3978.56 1032
3979.15 1018
3979.75 979
3980.35 979
3980.94 985
3981.54 932
3982.13 920
3982.73 946
3983.32 968
3983.92 972
3984.51 938
3985.11 927
3985.70 984
3986.30 933
3986.90 948
3987.49 959
3988.09 922
3988.68 892
3989.28 956
3989.87 903
3990.47 864
3991.07 879
3991.66 912
3992.26 923
3992.85 984
3993.45 1022
3994.05 998
3994.64 956
3995.24 1061
3995.84 1059
3996.43 1036
3997.03 1020
3997.62 998
3998.22 1079
3998.82 1091
3999.41 1037
4000.01 1024
4000.61 994
4001.20 1034
4001.80 979
4002.40 952
4003.00 953
4003.59 963
4004.19 877
4004.79 916
4005.38 929
4005.98 871
4006.58 905
4007.17 898
4007.77 901
4008.37 867
4008.97 958
4009.56 953
4010.16 886
4010.76 904
4011.36 971
4011.95 936
4012.55 908
4013.15 901
4013.75 898
4014.34 958
4014.94 975
4015.54 976
4016.14 1060
4016.74 1065
4017.33 1051
4017.93 1047
4018.53 1035
4019.13 1043
4019.73 958
4020.32 936
4020.92 966
4021.52 1036
4022.12 914
4022.72 901
4023.32 909
4023.91 921
4024.51 883
4025.11 923
4025.71 917
4026.31 1001
4026.91 991
4027.51 929
4028.10 943
4028.70 917
4029.30 938
4029.90 928
4030.50 934
4031.10 942
4031.70 926
4032.30 890
4032.90 856
4033.49 869
4034.09 942
4034.69 998
4035.29 949
4035.89 953
4036.49 961
4037.09 916
4037.69 867
4038.29 873
4038.89 892
4039.49 879
4040.09 820
4040.69 871
4041.29 849
4041.89 847
4042.49 855
4043.09 847
4043.69 826
4044.29 792
4044.89 790
4045.49 847
4046.09 890
4046.69 819
4047.29 798
4047.89 807
4048.49 801
4049.09 835
4049.69 912
4050.29 828
4050.89 856
4051.49 842
4052.09 879
4052.69 820
4053.29 826
4053.89 889
4054.49 825
4055.09 850
4055.69 890
4056.30 875
4056.90 857
4057.50 856
4058.10 818
4058.70 838
4059.30 865
4059.90 836
4060.50 899
4061.10 838
4061.71 837
4062.31 867
4062.91 921
4063.51 960
4064.11 1064
4064.71 1004
4065.31 901
4065.92 955
4066.52 1021
4067.12 1025
4067.72 1021
4068.32 982
4068.92 979
4069.53 929
4070.13 938
4070.73 862
4071.33 850
4071.93 857
4072.54 860
4073.14 845
4073.74 798
4074.34 833
4074.94 781
4075.55 807
4076.15 799
4076.75 811
4077.35 762
4077.96 771
4078.56 805
4079.16 851
4079.76 801
4080.37 712
4080.97 826
4081.57 787
4082.17 797
4082.78 746
4083.38 736
4083.98 787
4084.59 787
4085.19 805
4085.79 772
4086.39 740
4087.00 744
4087.60 783
4088.20 799
4088.81 800
4089.41 764
4090.01 770
4090.62 826
4091.22 836
4091.82 832
4092.43 900
4093.03 827
4093.63 853
4094.24 811
4094.84 816
4095.45 809
4096.05 868
4096.65 850
4097.26 821
4097.86 831
4098.47 817
4099.07 826
4099.67 843
4100.28 770
4100.88 749
4101.49 756
4102.09 812
4102.69 791
4103.30 831
4103.90 796
4104.51 799
4105.11 811
4105.72 808
4106.32 850
4106.93 829
4107.53 762
4108.13 779
4108.74 772
4109.34 768
4109.95 757
4110.55 784
4111.16 776
4111.76 770
4112.37 753
4112.97 806
4113.58 784
4114.18 788
4114.79 833
4115.39 829
4116.00 808
4116.60 779
4117.21 775
4117.82 793
4118.42 789
4119.03 772
4119.63 789
4120.24 788
4120.84 747
4121.45 742
4122.05 809
4122.66 790
4123.27 791
4123.87 798
4124.48 789
4125.08 787
4125.69 807
4126.30 836
4126.90 796
4127.51 738
4128.11 786
4128.72 816
4129.33 815
4129.93 808
4130.54 802
4131.15 849
4131.75 850
4132.36 834
4132.96 789
4133.57 830
4134.18 855
4134.78 820
4135.39 877
4136.00 943
4136.60 961
4137.21 912
4137.82 921
4138.43 993
4139.03 977
4139.64 978
4140.25 1048
4140.85 991
4141.46 994
4142.07 966
4142.68 1002
4143.28 1010
4143.89 926
4144.50 959
4145.10 946
4145.71 897
4146.32 940
4146.93 943
4147.53 867
4148.14 845
4148.75 837
4149.36 869
4149.97 783
4150.57 781
4151.18 775
4151.79 798
4152.40 781
4153.00 777
4153.61 786
4154.22 784
4154.83 742
4155.44 798
4156.05 823
4156.65 762
4157.26 788
4157.87 803
4158.48 783
4159.09 806
4159.70 794
4160.30 776
4160.91 802
4161.52 804
4162.13 807
4162.74 821
4163.35 815
4163.96 811
4164.56 855
4165.17 837
4165.78 845
4166.39 888
4167.00 862
4167.61 868
4168.22 883
4168.83 898
4169.44 921
4170.05 943
4170.66 928
4171.26 911
4171.87 935
4172.48 942
4173.09 965
4173.70 993
4174.31 985
4174.92 1005
4175.53 1031
4176.14 978
4176.75 910
4177.36 984
4177.97 973
4178.58 909
4179.19 903
4179.80 944
4180.41 918
4181.02 883
4181.63 856
4182.24 857
4182.85 829
4183.46 881
4184.07 830
4184.68 867
4185.29 853
4185.90 882
4186.51 842
4187.12 821
4187.73 833
4188.34 858
4188.95 852
4189.56 834
4190.18 801
4190.79 819
4191.40 865
4192.01 876
4192.62 887
4193.23 859
4193.84 942
4194.45 844
4195.06 865
4195.67 870
4196.28 857
4196.90 866
4197.51 867
4198.12 844
4198.73 918
4199.34 876
4199.95 854
4200.56 857
4201.18 876
4201.79 859
4202.40 899
4203.01 846
4203.62 854
4204.23 879
4204.85 867
4205.46 868
4206.07 865
4206.68 818
4207.29 876
4207.90 886
4208.52 923
4209.13 893
4209.74 897
4210.35 901
4210.97 966
4211.58 945
4212.19 912
4212.80 842
4213.41 910
4214.03 871
4214.64 945
4215.25 955
4215.86 925
4216.48 1014
4217.09 1008
4217.70 991
4218.32 1091
4218.93 1083
4219.54 1054
4220.15 1115
4220.77 1150
4221.38 1168
4221.99 1107
4222.61 1173
4223.22 1249
4223.83 1190
4224.44 1186
4225.06 1150
4225.67 1203
4226.28 1193
4226.90 1222
4227.51 1248
4228.13 1261
4228.74 1256
4229.35 1220
4229.97 1256
4230.58 1192
4231.19 1098
4231.81 1125
4232.42 1112
4233.03 1100
4233.65 1044
4234.26 1033
4234.88 931
4235.49 989
4236.10 963
4236.72 958
4237.33 969
4237.95 987
4238.56 976
4239.17 915
4239.79 939
4240.40 942
4241.02 951
4241.63 945
4242.25 956
4242.86 882
4243.48 959
4244.09 948
4244.71 910
4245.32 951
4245.93 910
4246.55 924
4247.16 951
4247.78 937
4248.39 960
4249.01 1003
4249.62 963
4250.24 908
4250.85 865
4251.47 922
4252.08 914
4252.70 1032
4253.32 948
4253.93 910
4254.55 951
4255.16 923
4255.78 957
4256.39 880
4257.01 983
4257.62 984
4258.24 971
4258.85 931
4259.47 938
4260.09 1014
4260.70 1020
4261.32 1075
4261.93 1140
4262.55 1134
4263.17 1109
4263.78 1129
4264.40 1190
4265.01 1232
4265.63 1143
4266.25 1103
4266.86 1004
4267.48 1049
4268.10 1002
4268.71 972
4269.33 1012
4269.94 986
4270.56 934
4271.18 980
4271.79 937
4272.41 943
4273.03 946
4273.64 937
4274.26 950
4274.88 970
4275.49 950
4276.11 975
4276.73 1045
4277.35 1049
4277.96 1060
4278.58 1003
4279.20 1013
4279.81 990
4280.43 975
4281.05 956
4281.67 909
4282.28 854
4282.90 916
4283.52 913
4284.14 929
4284.75 928
4285.37 944
4285.99 933
4286.61 925
4287.22 878
4287.84 903
4288.46 887
4289.08 821
4289.70 818
4290.31 810
4290.93 807
4291.55 802
4292.17 840
4292.79 876
4293.40 838
4294.02 813
4294.64 835
4295.26 897
4295.88 893
4296.50 883
4297.11 849
4297.73 852
4298.35 907
4298.97 895
4299.59 855
4300.21 896
4300.83 878
4301.44 912
4302.06 906
4302.68 846
4303.30 900
4303.92 879
4304.54 954
4305.16 926
4305.78 921
4306.40 952
4307.02 973
4307.63 916
4308.25 930
4308.87 876
4309.49 859
4310.11 880
4310.73 891
4311.35 921
4311.97 923
4312.59 949
4313.21 901
4313.83 929
4314.45 945
4315.07 913
4315.69 970
4316.31 930
4316.93 969
4317.55 936
4318.17 958
4318.79 928
4319.41 938
4320.03 1016
4320.65 1046
4321.27 1030
4321.89 1058
4322.51 978
4323.13 1048
4323.75 992
4324.37 1048
4324.99 1032
4325.61 1104
4326.23 1126
4326.85 1133
4327.47 1193
4328.09 1234
4328.71 1251
4329.33 1237
4329.96 1288
4330.58 1492
4331.20 1692
4331.82 1849
4332.44 1916
4333.06 1977
4333.68 2004
4334.30 1898
4334.92 1877
4335.54 1884
4336.17 1768
4336.79 1700
4337.41 1653
4338.03 1541
4338.65 1579
4339.27 1462
4339.89 1423
4340.52 1380
4341.14 1354
4341.76 1348
4342.38 1332
4343.00 1366
4343.62 1344
4344.25 1436
4344.87 1581
4345.49 1747
4346.11 1880
4346.73 1877
4347.36 1907
4347.98 1923
4348.60 1931
4349.22 1884
4349.84 1814
4350.47 1753
4351.09 1771
4351.71 1704
4352.33 1703
4352.96 1643
4353.58 1484
4354.20 1401
4354.82 1334
4355.45 1275
4356.07 1237
4356.69 1165
4357.31 1182
4357.94 1166
4358.56 1177
4359.18 1109
4359.81 1129
4360.43 1113
4361.05 1154
4361.68 1175
4362.30 1125
4362.92 1167
4363.55 1033
4364.17 1130
4364.79 1063
4365.42 1072
4366.04 1135
4366.66 1138
4367.29 1093
4367.91 1077
4368.53 1080
4369.16 1029
4369.78 1041
4370.40 1016
4371.03 985
4371.65 1011
4372.27 1011
4372.90 979
4373.52 962
4374.15 967
4374.77 992
4375.39 952
4376.02 938
4376.64 968
4377.27 1002
4377.89 934
4378.52 989
4379.14 938
4379.76 969
4380.39 1003
4381.01 1009
4381.64 1052
4382.26 1027
4382.89 1056
4383.51 1034
4384.14 950
4384.76 991
4385.39 1031
4386.01 1043
4386.64 1043
4387.26 1062
4387.89 1013
4388.51 1027
4389.14 1105
4389.76 1094
4390.39 1109
4391.01 1178
4391.64 1257
4392.26 1198
4392.89 1184
4393.51 1167
4394.14 1086
4394.76 1089
4395.39 1014
4396.01 1058
4396.64 990
4397.26 1029
4397.89 1027
4398.52 1050
4399.14 1026
4399.77 1027
4400.39 1031
4401.02 1053
4401.65 1056
4402.27 1012
4402.90 1012
4403.52 988
4404.15 1037
4404.78 960
4405.40 921
4406.03 963
4406.65 989
4407.28 965
4407.91 996
4408.53 941
4409.16 967
4409.79 957
4410.41 942
4411.04 959
4411.67 997
4412.29 994
4412.92 970
4413.55 1009
4414.17 961
4414.80 963
4415.43 967
4416.05 937
4416.68 938
4417.31 963
4417.94 936
4418.56 861
4419.19 975
4419.82 964
4420.44 898
4421.07 863
4421.70 890
4422.33 920
4422.95 908
4423.58 869
4424.21 840
4424.84 883
4425.46 830
4426.09 881
4426.72 891
4427.35 909
4427.97 904
4428.60 878
4429.23 886
4429.86 868
4430.49 870
4431.11 838
4431.74 851
4432.37 831
4433.00 856
4433.63 902
4434.26 874
4434.88 896
4435.51 871
4436.14 905
4436.77 851
4437.40 886
4438.03 856
4438.65 881
4439.28 890
4439.91 866
4440.54 948
4441.17 905
4441.80 829
4442.43 797
4443.06 852
4443.68 863
4444.31 880
4444.94 934
4445.57 933
4446.20 942
4446.83 905
4447.46 1002
4448.09 989
4448.72 965
4449.35 939
4449.98 919
4450.61 930
4451.24 888
4451.86 843
4452.49 879
4453.12 863
4453.75 905
4454.38 897
4455.01 918
4455.64 958
4456.27 995
4456.90 957
4457.53 982
4458.16 984
4458.79 938
4459.42 894
4460.05 882
4460.68 884
4461.31 802
4461.94 838
4462.57 809
4463.20 818
4463.83 805
4464.46 758
4465.09 842
4465.72 842
4466.36 817
4466.99 836
4467.62 786
4468.25 825
4468.88 844
4469.51 844
4470.14 864
4470.77 818
4471.40 856
4472.03 764
4472.66 813
4473.29 765
4473.93 808
4474.56 805
4475.19 810
4475.82 788
4476.45 765
4477.08 811
4477.71 771
4478.34 798
4478.98 792
4479.61 791
4480.24 858
4480.87 815
4481.50 815
4482.13 832
4482.76 829
4483.40 907
4484.03 911
4484.66 894
4485.29 865
4485.92 868
4486.56 885
4487.19 906
4487.82 910
4488.45 901
4489.08 872
4489.72 848
4490.35 893
4490.98 877
4491.61 854
4492.25 868
4492.88 832
4493.51 883
4494.14 868
4494.78 891
4495.41 890
4496.04 848
4496.67 855
4497.31 832
4497.94 921
4498.57 973
4499.20 970
4499.84 972
4500.47 1042
4501.10 1185
4501.74 1260
4502.37 1194
4503.00 1216
4503.64 1258
4504.27 1303
4504.90 1206
4505.53 1112
4506.17 1137
4506.80 1077
4507.43 1084
4508.07 1032
4508.70 1010
4509.34 948
4509.97 971
4510.60 949
4511.24 952
4511.87 914
4512.50 951
4513.14 990
4513.77 961
4514.41 897
4515.04 835
4515.67 910
4516.31 911
4516.94 884
4517.58 875
4518.21 867
4518.84 871
4519.48 829
4520.11 814
4520.75 838
4521.38 845
4522.02 865
4522.65 906
4523.28 888
4523.92 877
4524.55 902
4525.19 913
4525.82 950
4526.46 1008
4527.09 1066
4527.73 1158
4528.36 1178
4529.00 1365
4529.63 1549
4530.27 1673
4530.90 1813
4531.54 1924
4532.17 2011
4532.81 2015
4533.44 1903
4534.08 1748
4534.71 1603
4535.35 1467
4535.99 1291
4536.62 1304
4537.26 1137
4537.89 1078
4538.53 1053
4539.16 942
4539.80 908
4540.43 940
4541.07 939
4541.71 840
4542.34 827
4542.98 831
4543.61 917
4544.25 903
4544.89 838
4545.52 874
4546.16 827
4546.79 912
4547.43 955
4548.07 959
4548.70 956
4549.34 964
4549.98 902
4550.61 865
4551.25 925
4551.89 898
4552.52 898
4553.16 895
4553.80 885
4554.43 919
4555.07 845
4555.71 800
4556.34 874
4556.98 870
4557.62 857
4558.25 872
4558.89 872
4559.53 894
4560.16 899
4560.80 904
4561.44 903
4562.08 905
4562.71 876
4563.35 929
4563.99 917
4564.63 877
4565.26 909
4565.90 947
4566.54 922
4567.18 984
4567.81 942
4568.45 946
4569.09 978
4569.73 992
4570.36 1000
4571.00 993
4571.64 972
4572.28 972
4572.92 1008
4573.55 958
4574.19 961
4574.83 939
4575.47 937
4576.11 865
4576.75 834
4577.38 846
4578.02 887
4578.66 836
4579.30 804
4579.94 839
4580.58 898
4581.21 878
4581.85 842
4582.49 914
4583.13 892
4583.77 884
4584.41 904
4585.05 1004
4585.69 924
4586.32 1022
4586.96 1058
4587.60 1059
4588.24 996
4588.88 1053
4589.52 1047
4590.16 1023
4590.80 1042
4591.44 1018
4592.08 1113
4592.72 1102
4593.36 974
4594.00 1003
4594.63 1002
4595.27 934
4595.91 965
4596.55 874
4597.19 872
4597.83 847
4598.47 838
4599.11 866
4599.75 901
4600.39 862
4601.03 931
4601.67 906
4602.31 866
4602.95 889
4603.59 903
4604.23 879
4604.87 880
4605.51 899
4606.15 913
4606.79 865
4607.43 914
4608.08 945
4608.72 884
4609.36 913
4610.00 977
4610.64 882
4611.28 915
4611.92 924
4612.56 915
4613.20 872
4613.84 871
4614.48 850
4615.12 860
4615.76 892
4616.41 876
4617.05 823
4617.69 869
4618.33 817
4618.97 790
4619.61 761
4620.25 848
4620.89 836
4621.54 840
4622.18 766
4622.82 808
4623.46 809
4624.10 788
4624.74 815
4625.38 836
4626.03 862
4626.67 828
4627.31 826
4627.95 830
4628.59 816
4629.24 810
4629.88 859
4630.52 905
4631.16 849
4631.80 919
4632.45 952
4633.09 952
4633.73 953
4634.37 928
4635.02 922
4635.66 911
4636.30 916
4636.94 944
4637.58 910
4638.23 972
4638.87 967
4639.51 1003
4640.16 1018
4640.80 989
4641.44 921
4642.08 900
4642.73 888
4643.37 891
4644.01 872
4644.66 864
4645.30 866
4645.94 904
4646.58 875
4647.23 825
4647.87 869
4648.51 889
4649.16 831
4649.80 849
4650.44 886
4651.09 881
4651.73 937
4652.37 942
4653.02 895
4653.66 908
4654.31 931
4654.95 917
4655.59 875
4656.24 926
4656.88 858
4657.52 842
4658.17 827
4658.81 832
4659.46 807
4660.10 808
4660.75 784
4661.39 788
4662.03 800
4662.68 736
4663.32 744
4663.97 798
4664.61 759
4665.26 737
4665.90 799
4666.54 761
4667.19 790
4667.83 725
4668.48 749
4669.12 769
4669.77 773
4670.41 802
4671.06 764
4671.70 784
4672.35 806
4672.99 778
4673.64 779
4674.28 770
4674.93 770
4675.57 795
4676.22 757
4676.86 774
4677.51 785
4678.15 830
4678.80 828
4679.44 790
4680.09 779
4680.73 844
4681.38 815
4682.03 758
4682.67 807
4683.32 817
4683.96 847
4684.61 840
4685.25 841
4685.90 827
4686.55 778
4687.19 799
4687.84 820
4688.48 797
4689.13 860
4689.78 842
4690.42 845
4691.07 858
4691.72 852
4692.36 898
4693.01 881
4693.65 895
4694.30 951
4694.95 976
4695.59 838
4696.24 893
4696.89 925
4697.53 931
4698.18 937
4698.83 960
4699.47 966
4700.12 1030
4700.77 990
4701.41 986
4702.06 1044
4702.71 950
4703.36 879
4704.00 895
4704.65 884
4705.30 908
4705.94 908
4706.59 863
4707.24 871
4707.89 861
4708.53 839
4709.18 894
4709.83 865
4710.48 891
4711.12 833
4711.77 838
4712.42 838
4713.07 863
4713.71 880
4714.36 845
4715.01 876
4715.66 884
4716.31 830
4716.95 835
4717.60 844
4718.25 835
4718.90 882
4719.55 886
4720.19 833
4720.84 838
4721.49 856
4722.14 868
4722.79 824
4723.44 894
4724.08 889
4724.73 879
4725.38 863
4726.03 824
4726.68 825
4727.33 789
4727.98 854
4728.63 836
4729.27 847
4729.92 878
4730.57 831
4731.22 842
4731.87 842
4732.52 855
4733.17 791
4733.82 832
4734.47 808
4735.12 825
4735.77 814
4736.41 808
4737.06 785
4737.71 860
4738.36 837
4739.01 900
4739.66 864
4740.31 874
4740.96 937
4741.61 921
4742.26 898
4742.91 915
4743.56 843
4744.21 871
4744.86 877
4745.51 831
4746.16 822
4746.81 824
4747.46 823
4748.11 830
4748.76 826
4749.41 900
4750.06 922
4750.71 886
4751.36 927
4752.01 898
4752.66 960
4753.31 927
4753.96 906
4754.61 915
4755.26 890
4755.92 868
4756.57 867
4757.22 841
4757.87 908
4758.52 891
4759.17 876
4759.82 904
4760.47 918
4761.12 926
4761.77 955
4762.42 990
4763.08 919
4763.73 896
4764.38 917
4765.03 925
4765.68 890
4766.33 895
4766.98 884
4767.64 881
4768.29 925
4768.94 861
4769.59 911
4770.24 876
4770.89 861
4771.54 839
4772.20 859
4772.85 898
4773.50 901
4774.15 882
4774.80 859
4775.46 869
4776.11 865
4776.76 861
4777.41 849
4778.06 845
4778.72 809
4779.37 851
4780.02 858
4780.67 850
4781.33 896
4781.98 854
4782.63 882
4783.28 867
4783.94 879
4784.59 830
4785.24 852
4785.89 908
4786.55 884
4787.20 933
4787.85 903
4788.51 870
4789.16 908
4789.81 910
4790.46 979
4791.12 948
4791.77 946
4792.42 910
4793.08 953
4793.73 963
4794.38 926
4795.04 991
4795.69 937
4796.34 909
4797.00 982
4797.65 1005
4798.30 1000
4798.96 1106
4799.61 1208
4800.27 1128
4800.92 1187
4801.57 1183
4802.23 1161
4802.88 1171
4803.53 1079
4804.19 1100
4804.84 1094
4805.50 987
4806.15 958
4806.81 1031
4807.46 1010
4808.11 1094
4808.77 1080
4809.42 986
4810.08 939
4810.73 970
4811.39 972
4812.04 988
4812.69 1000
4813.35 1018
4814.00 1022
4814.66 1016
4815.31 1046
4815.97 1065
4816.62 1102
4817.28 1070
4817.93 1077
4818.59 1061
4819.24 1139
4819.90 1170
4820.55 1190
4821.21 1236
4821.86 1257
4822.52 1263
4823.17 1232
4823.83 1278
4824.48 1222
4825.14 1190
4825.79 1187
4826.45 1192
4827.11 1214
4827.76 1166
4828.42 1134
4829.07 1179
4829.73 1159
4830.38 1123
4831.04 1128
4831.70 1156
4832.35 1216
4833.01 1177
4833.66 1267
4834.32 1282
4834.98 1338
4835.63 1352
4836.29 1330
4836.94 1348
4837.60 1353
4838.26 1398
4838.91 1384
4839.57 1428
4840.23 1396
4840.88 1363
4841.54 1334
4842.20 1390
4842.85 1394
4843.51 1422
4844.17 1360
4844.82 1346
4845.48 1334
4846.14 1361
4846.79 1348
4847.45 1431
4848.11 1418
4848.76 1431
4849.42 1446
4850.08 1508
4850.73 1508
4851.39 1556
4852.05 1528
4852.71 1471
4853.36 1523
4854.02 1451
4854.68 1510
4855.34 1490
4855.99 1668
4856.65 1727
4857.31 1745
4857.97 1870
4858.62 1873
4859.28 1878
4859.94 1859
4860.60 1744
4861.25 1664
4861.91 1547
4862.57 1485
4863.23 1395
4863.89 1399
4864.54 1537
4865.20 1545
4865.86 1453
4866.52 1496
4867.18 1530
4867.84 1486
4868.49 1470
4869.15 1422
4869.81 1473
4870.47 1425
4871.13 1325
4871.79 1309
4872.44 1379
4873.10 1292
4873.76 1245
4874.42 1255
4875.08 1210
4875.74 1240
4876.40 1319
4877.06 1322
4877.72 1344
4878.37 1388
4879.03 1331
4879.69 1344
4880.35 1327
4881.01 1237
4881.67 1226
4882.33 1251
4882.99 1199
4883.65 1173
4884.31 1183
4884.97 1184
4885.63 1171
4886.29 1138
4886.95 1105
4887.61 1158
4888.26 1145
4888.92 1142
4889.58 1145
4890.24 1174
4890.90 1082
4891.56 1103
4892.22 1176
4892.88 1103
4893.54 1137
4894.20 1083
4894.86 1122
4895.52 1129
4896.18 1050
4896.84 1108
4897.51 1075
4898.17 1079
4898.83 1066
4899.49 1074
4900.15 1016
4900.81 1066
4901.47 1053
4902.13 1051
4902.79 1069
4903.45 992
4904.11 986
4904.77 1026
4905.43 981
4906.09 982
4906.75 984
4907.41 1026
4908.08 1051
4908.74 996
4909.40 997
4910.06 903
4910.72 936
4911.38 927
4912.04 978
4912.70 925
4913.37 883
4914.03 902
4914.69 866
4915.35 895
4916.01 880
4916.67 942
4917.33 903
4918.00 919
4918.66 895
4919.32 848
4919.98 862
4920.64 880
4921.31 952
4921.97 855
4922.63 887
4923.29 899
4923.95 913
4924.62 879
4925.28 870
4925.94 850
4926.60 866
4927.26 861
4927.93 861
4928.59 864
4929.25 856
4929.91 811
4930.58 872
4931.24 923
4931.90 918
4932.56 886
4933.23 886
4933.89 900
4934.55 910
4935.22 906
4935.88 868
4936.54 867
4937.20 835
4937.87 896
4938.53 828
4939.19 858
4939.86 855
4940.52 863
4941.18 842
4941.85 840
4942.51 843
4943.17 800
4943.84 809
4944.50 864
4945.16 790
4945.83 793
4946.49 818
4947.15 852
4947.82 851
4948.48 776
4949.15 775
4949.81 790
4950.47 783
4951.14 838
4951.80 832
4952.47 808
4953.13 808
4953.79 794
4954.46 761
4955.12 801
4955.79 794
4956.45 842
4957.11 825
4957.78 863
4958.44 888
4959.11 907
4959.77 910
4960.44 879
4961.10 967
4961.77 971
4962.43 941
4963.10 982
4963.76 1060
4964.42 973
4965.09 972
4965.75 942
4966.42 879
4967.08 909
4967.75 873
4968.41 830
4969.08 869
4969.74 778
4970.41 749
4971.08 760
4971.74 843
4972.41 822
4973.07 826
4973.74 772
4974.40 825
4975.07 864
4975.73 898
4976.40 861
4977.06 819
4977.73 842
4978.40 815
4979.06 861
4979.73 801
4980.39 783
4981.06 819
4981.73 830
4982.39 789
4983.06 856
4983.72 784
4984.39 792
4985.06 747
4985.72 757
4986.39 827
4987.05 769
4987.72 771
4988.39 781
4989.05 785
4989.72 825
4990.39 844
4991.05 802
4991.72 762
4992.39 767
4993.05 760
4993.72 773
4994.39 800
4995.05 754
4995.72 790
4996.39 753
4997.05 756
4997.72 706
4998.39 738
4999.06 728
4999.72 703
5000.39 717
5001.06 740
5001.73 758
5002.39 699
5003.06 699
5003.73 690
5004.39 693
5005.06 771
5005.73 782
5006.40 743
5007.07 711
5007.73 763
5008.40 784
5009.07 827
5009.74 808
5010.40 816
5011.07 783
5011.74 753
5012.41 707
5013.08 764
5013.74 774
5014.41 803
5015.08 754
5015.75 706
5016.42 730
5017.09 737
5017.75 744
5018.42 757
5019.09 721
5019.76 722
5020.43 764
5021.10 787
5021.76 794
5022.43 808
5023.10 764
5023.77 786
5024.44 800
5025.11 751
5025.78 776
5026.45 806
5027.12 733
5027.78 714
5028.45 759
5029.12 774
5029.79 705
5030.46 732
5031.13 733
5031.80 748
5032.47 709
5033.14 779
5033.81 732
5034.48 764
5035.15 741
5035.82 690
5036.49 731
5037.16 687
5037.83 681
5038.50 765
5039.16 756
5039.83 734
5040.50 718
5041.17 737
5041.84 748
5042.51 744
5043.18 733
5043.85 757
5044.52 784
5045.20 780
5045.87 772
5046.54 783
5047.21 724
5047.88 753
5048.55 751
5049.22 652
5049.89 697
5050.56 710
5051.23 708
5051.90 726
5052.57 714
5053.24 706
5053.91 714
5054.58 743
5055.25 722
5055.92 744
5056.60 728
5057.27 749
5057.94 728
5058.61 689
5059.28 673
5059.95 706
5060.62 739
5061.29 715
5061.96 727
5062.64 711
5063.31 733
5063.98 712
5064.65 735
5065.32 723
5065.99 741
5066.66 705
5067.34 749
5068.01 763
5068.68 823
5069.35 758
5070.02 708
5070.70 698
5071.37 708
5072.04 726
5072.71 753
5073.38 688
5074.06 689
5074.73 729
5075.40 739
5076.07 796
5076.74 806
5077.42 772
5078.09 794
5078.76 795
5079.43 771
5080.11 781
5080.78 792
5081.45 778
5082.12 764
5082.80 784
5083.47 769
5084.14 831
5084.82 747
5085.49 780
5086.16 823
5086.83 763
5087.51 852
5088.18 843
5088.85 879
5089.53 898
5090.20 907
5090.87 965
5091.55 896
5092.22 942
5092.89 896
5093.57 860
5094.24 851
5094.91 859
5095.59 786
5096.26 828
5096.93 835
5097.61 780
5098.28 812
5098.96 798
5099.63 790
5100.30 800
5100.98 719
5101.65 760
5102.32 764
5103.00 808
5103.67 846
5104.35 865
5105.02 821
5105.70 802
5106.37 820
5107.04 821
5107.72 818
5108.39 844
5109.07 862
5109.74 806
5110.42 797
5111.09 808
5111.77 821
5112.44 848
5113.11 784
5113.79 807
5114.46 786
5115.14 814
5115.81 835
5116.49 940
5117.16 917
5117.84 969
5118.51 1012
5119.19 1021
5119.86 1066
5120.54 1023
5121.21 1016
5121.89 964
5122.57 881
5123.24 882
5123.92 861
5124.59 844
5125.27 806
5125.94 820
5126.62 813
5127.29 801
5127.97 810
5128.64 786
5129.32 797
5130.00 751
5130.67 795
5131.35 828
5132.02 851
5132.70 844
5133.38 784
5134.05 816
5134.73 788
5135.40 771
5136.08 788
5136.76 782
5137.43 803
5138.11 798
5138.79 809
5139.46 822
5140.14 800
5140.82 804
5141.49 769
5142.17 752
5142.85 776
5143.52 708
5144.20 710
5144.88 707
5145.55 767
5146.23 754
5146.91 713
5147.58 701
5148.26 685
5148.94 764
5149.61 755
5150.29 722
5150.97 737
5151.65 756
5152.32 776
5153.00 777
5153.68 739
5154.36 770
5155.03 739
5155.71 721
5156.39 728
5157.07 758
5157.74 788
5158.42 820
5159.10 808
5159.78 785
5160.45 807
5161.13 772
5161.81 687
5162.49 689
5163.17 748
5163.84 769
5164.52 776
5165.20 764
5165.88 794
5166.56 785
5167.24 814
5167.91 773
5168.59 785
5169.27 733
5169.95 751
5170.63 739
5171.31 705
5171.98 712
5172.66 755
5173.34 684
5174.02 765
5174.70 672
5175.38 705
5176.06 741
5176.74 706
5177.41 774
5178.09 755
5178.77 728
5179.45 754
5180.13 738
5180.81 697
5181.49 709
5182.17 729
5182.85 724
5183.53 701
5184.21 751
5184.89 648
5185.57 721
5186.24 771
5186.92 729
5187.60 687
5188.28 677
5188.96 691
5189.64 722
5190.32 698
5191.00 703
5191.68 676
5192.36 721
5193.04 701
5193.72 670
5194.40 706
5195.08 738
5195.76 705
5196.44 696
5197.12 735
5197.80 682
5198.48 700
5199.16 678
5199.84 690
5200.52 700
5201.21 695
5201.89 696
5202.57 691
5203.25 688
5203.93 714
5204.61 748
5205.29 749
5205.97 731
5206.65 715
5207.33 772
5208.01 774
5208.69 706
5209.37 721
5210.06 773
5210.74 753
5211.42 763
5212.10 785
5212.78 781
5213.46 806
5214.14 818
5214.82 803
5215.51 806
5216.19 802
5216.87 769
5217.55 795
5218.23 775
5218.91 782
5219.60 732
5220.28 825
5220.96 820
5221.64 777
5222.32 810
5223.00 830
5223.69 869
5224.37 814
5225.05 774
5225.73 831
5226.41 768
5227.10 740
5227.78 802
5228.46 784
5229.14 754
5229.83 726
5230.51 710
5231.19 739
5231.87 788
5232.56 747
5233.24 810
5233.92 765
5234.60 788
5235.29 814
5235.97 822
5236.65 816
5237.34 800
5238.02 861
5238.70 876
5239.38 823
5240.07 835
5240.75 870
5241.43 923
5242.12 820
5242.80 832
5243.48 782
5244.17 793
5244.85 740
5245.53 746
5246.22 789
5246.90 773
5247.58 766
5248.27 742
5248.95 779
5249.63 743
5250.32 778
5251.00 778
5251.69 834
5252.37 753
5253.05 790
5253.74 804
5254.42 776
5255.11 766
5255.79 754
5256.47 735
5257.16 777
5257.84 770
5258.53 810
5259.21 848
5259.89 828
5260.58 804
5261.26 817
5261.95 809
5262.63 834
5263.32 806
5264.00 795
5264.69 858
5265.37 826
5266.06 838
5266.74 827
5267.43 835
5268.11 752
5268.79 751
5269.48 803
5270.16 763
5270.85 825
5271.53 838
5272.22 806
5272.91 758
5273.59 779
5274.28 826
5274.96 751
5275.65 769
5276.33 730
5277.02 758
5277.70 761
5278.39 836
5279.07 798
5279.76 807
5280.45 805
5281.13 829
5281.82 843
5282.50 855
5283.19 848
5283.87 842
5284.56 816
5285.25 726
5285.93 755
5286.62 780
5287.30 766
5287.99 774
5288.68 749
5289.36 753
5290.05 799
5290.74 770
5291.42 702
5292.11 737
5292.79 768
5293.48 786
5294.17 749
5294.85 775
5295.54 780
5296.23 827
5296.91 836
5297.60 816
5298.29 772
5298.98 819
5299.66 862
5300.35 869
5301.04 859
5301.72 875
5302.41 923
5303.10 978
5303.78 934
5304.47 948
5305.16 944
5305.85 955
5306.53 1011
5307.22 1022
5307.91 1001
5308.60 991
5309.28 983
5309.97 983
5310.66 1033
5311.35 990
5312.03 1021
5312.72 1016
5313.41 1076
5314.10 1051
5314.79 1077
5315.47 1086
5316.16 1073
5316.85 1059
5317.54 1063
5318.23 1054
5318.91 1040
5319.60 1033
5320.29 1085
5320.98 1012
5321.67 977
5322.36 966
5323.04 960
5323.73 915
5324.42 896
5325.11 828
5325.80 850
5326.49 846
5327.18 839
5327.86 808
5328.55 844
5329.24 864
5329.93 873
5330.62 855
5331.31 852
5332.00 841
5332.69 861
5333.38 864
5334.06 872
5334.75 803
5335.44 813
5336.13 819
5336.82 812
5337.51 818
5338.20 814
5338.89 791
5339.58 802
5340.27 829
5340.96 854
5341.65 856
5342.34 857
5343.03 828
5343.72 895
5344.41 937
5345.10 982
5345.79 944
5346.48 1038
5347.17 1061
5347.86 1148
5348.55 1189
5349.24 1259
5349.93 1358
5350.62 1377
5351.31 1416
5352.00 1407
5352.69 1394
5353.38 1290
5354.07 1228
5354.76 1175
5355.45 1111
5356.14 1039
5356.83 966
5357.52 887
5358.21 812
5358.90 855
5359.59 855
5360.29 854
5360.98 814
5361.67 884
5362.36 868
5363.05 812
5363.74 868
5364.43 854
5365.12 825
5365.81 844
5366.50 858
5367.20 799
5367.89 728
5368.58 765
5369.27 779
5369.96 768
5370.65 751
5371.34 747
5372.04 798
5372.73 760
5373.42 771
5374.11 723
5374.80 747
5375.49 773
5376.19 802
5376.88 832
5377.57 794
5378.26 805
5378.95 750
5379.65 780
5380.34 780
5381.03 765
5381.72 752
5382.42 762
5383.11 801
5383.80 780
5384.49 777
5385.19 783
5385.88 760
5386.57 778
5387.26 794
5387.96 803
5388.65 830
5389.34 875
5390.03 894
5390.73 856
5391.42 879
5392.11 862
5392.80 883
5393.50 873
5394.19 854
5394.88 839
5395.58 833
5396.27 826
5396.96 811
5397.66 835
5398.35 825
5399.04 756
5399.74 793
5400.43 839
5401.12 804
5401.82 860
5402.51 804
5403.20 805
5403.90 821
5404.59 792
5405.29 804
5405.98 808
5406.67 826
5407.37 816
5408.06 803
5408.75 792
5409.45 825
5410.14 813
5410.84 808
5411.53 804
5412.23 802
5412.92 805
5413.61 835
5414.31 837
5415.00 813
5415.70 835
5416.39 814
5417.09 843
5417.78 785
5418.47 827
5419.17 903
5419.86 857
5420.56 840
5421.25 839
5421.95 823
5422.64 852
5423.34 854
5424.03 828
5424.73 842
5425.42 838
5426.12 839
5426.81 880
5427.51 845
5428.20 851
5428.90 909
5429.59 883
5430.29 880
5430.99 872
5431.68 900
5432.38 819
5433.07 841
5433.77 822
5434.46 855
5435.16 919
5435.85 890
5436.55 864
5437.25 893
5437.94 967
5438.64 887
5439.33 942
5440.03 881
5440.73 898
5441.42 868
5442.12 897
5442.81 947
5443.51 953
5444.21 999
5444.90 1034
5445.60 1149
5446.29 1188
5446.99 1298
5447.69 1273
5448.38 1261
5449.08 1317
5449.78 1281
5450.47 1325
5451.17 1219
5451.87 1182
5452.56 1183
5453.26 1042
5453.96 1078
5454.65 1048
5455.35 1027
5456.05 967
5456.75 970
5457.44 981
5458.14 1006
5458.84 1027
5459.53 1006
5460.23 1014
5460.93 1026
5461.63 1082
5462.32 1100
5463.02 1118
5463.72 1122
5464.42 1078
5465.11 1097
5465.81 1131
5466.51 1108
5467.21 1116
5467.90 1072
5468.60 1009
5469.30 1043
5470.00 1103
5470.70 1092
5471.39 1050
5472.09 1097
5472.79 1221
5473.49 1253
5474.19 1244
5474.88 1240
5475.58 1252
5476.28 1286
5476.98 1288
5477.68 1394
5478.38 1457
5479.07 1689
5479.77 1822
5480.47 1863
5481.17 1834
5481.87 1825
5482.57 1822
5483.27 1716
5483.96 1635
5484.66 1504
5485.36 1390
5486.06 1401
5486.76 1424
5487.46 1442
5488.16 1394
5488.86 1362
5489.56 1312
5490.26 1434
5490.96 1490
5491.65 1474
5492.35 1439
5493.05 1493
5493.75 1514
5494.45 1559
5495.15 1596
5495.85 1564
5496.55 1601
5497.25 1578
5497.95 1760
5498.65 1991
5499.35 2378
5500.05 2578
5500.75 2845
5501.45 3069
5502.15 2920
5502.85 2826
5503.55 2522
5504.25 2220
5504.95 2006
5505.65 1782
5506.35 1642
5507.05 1534
5507.75 1405
5508.45 1392
5509.15 1266
5509.85 1305
5510.55 1288
5511.25 1289
5511.95 1261
5512.65 1278
5513.35 1284
5514.05 1274
5514.76 1304
5515.46 1313
5516.16 1295
5516.86 1271
5517.56 1276
5518.26 1281
5518.96 1295
5519.66 1251
5520.36 1222
5521.06 1267
5521.77 1228
5522.47 1203
5523.17 1123
5523.87 1096
5524.57 1118
5525.27 1089
5525.97 1081
5526.67 1056
5527.38 1062
5528.08 1054
5528.78 1046
5529.48 1060
5530.18 1031
5530.88 1019
5531.59 1093
5532.29 1066
5532.99 1048
5533.69 987
5534.39 1005
5535.10 1024
5535.80 1030
5536.50 987
5537.20 972
5537.90 1004
5538.61 1079
5539.31 1024
5540.01 995
5540.71 1058
5541.42 1027
5542.12 938
5542.82 990
5543.52 944
5544.23 970
5544.93 916
5545.63 961
5546.33 1041
5547.04 933
5547.74 933
5548.44 1002
5549.15 977
5549.85 931
5550.55 960
5551.26 981
5551.96 992
5552.66 963
5553.36 943
5554.07 942
5554.77 915
5555.47 916
5556.18 882
5556.88 948
5557.58 929
5558.29 926
5558.99 930
5559.70 884
5560.40 898
5561.10 940
5561.81 947
5562.51 963
5563.21 986
5563.92 984
5564.62 991
5565.33 989
5566.03 1006
5566.73 959
5567.44 938
5568.14 898
5568.85 880
5569.55 880
5570.25 910
5570.96 895
5571.66 878
5572.37 909
5573.07 880
5573.78 921
5574.48 897
5575.19 922
5575.89 857
5576.59 927
5577.30 876
5578.00 871
5578.71 862
5579.41 891
5580.12 874
5580.82 867
5581.53 856
5582.23 868
5582.94 837
5583.64 879
5584.35 817
5585.05 873
5585.76 873
5586.46 836
5587.17 889
5587.88 867
5588.58 876
5589.29 865
5589.99 838
5590.70 815
5591.40 834
5592.11 844
5592.81 885
5593.52 809
5594.23 803
5594.93 819
5595.64 821
5596.34 815
5597.05 809
5597.76 814
5598.46 825
5599.17 827
5599.87 787
5600.58 806
5601.29 797
5601.99 782
5602.70 807
5603.41 833
5604.11 816
5604.82 816
5605.52 825
5606.23 864
5606.94 863
5607.64 845
5608.35 828
5609.06 805
5609.76 831
5610.47 790
5611.18 825
5611.88 810
5612.59 819
5613.30 805
5614.01 815
5614.71 826
5615.42 830
5616.13 844
5616.83 839
5617.54 840
5618.25 787
5618.96 826
5619.66 809
5620.37 824
5621.08 805
5621.79 870
5622.49 869
5623.20 832
5623.91 838
5624.62 822
5625.32 870
5626.03 814
5626.74 814
5627.45 832
5628.16 917
5628.86 833
5629.57 869
5630.28 893
5630.99 905
5631.70 879
5632.40 843
5633.11 875
5633.82 897
5634.53 942
5635.24 941
5635.95 970
5636.65 991
5637.36 975
5638.07 985
5638.78 1022
5639.49 1009
5640.20 1000
5640.91 1016
5641.61 989
5642.32 947
5643.03 967
5643.74 957
5644.45 944
5645.16 928
5645.87 960
5646.58 915
5647.29 883
5648.00 886
5648.70 897
5649.41 902
5650.12 860
5650.83 894
5651.54 907
5652.25 845
5652.96 901
5653.67 879
5654.38 879
5655.09 960
5655.80 866
5656.51 943
5657.22 944
5657.93 971
5658.64 980
5659.35 1028
5660.06 1046
5660.77 1023
5661.48 1032
5662.19 962
5662.90 950
5663.61 945
5664.32 975
5665.03 902
5665.74 880
5666.45 922
5667.16 928
5667.87 935
5668.58 903
5669.29 956
5670.00 971
5670.71 1004
5671.42 983
5672.13 1027
5672.84 1066
5673.56 1020
5674.27 984
5674.98 982
5675.69 879
5676.40 911
5677.11 994
5677.82 1003
5678.53 920
5679.24 933
5679.95 927
5680.67 970
5681.38 937
5682.09 924
5682.80 959
5683.51 869
5684.22 853
5684.93 920
5685.65 889
5686.36 861
5687.07 865
5687.78 864
5688.49 884
5689.20 914
5689.92 891
5690.63 868
5691.34 883
5692.05 916
5692.76 836
5693.47 854
5694.19 789
5694.90 826
5695.61 822
5696.32 786
5697.04 806
5697.75 814
5698.46 816
5699.17 816
5699.89 848
5700.60 901
5701.31 862
5702.02 862
5702.74 941
5703.45 868
5704.16 886
5704.87 892
5705.59 888
5706.30 867
5707.01 904
5707.72 901
5708.44 840
5709.15 827
5709.86 835
5710.58 838
5711.29 841
5712.00 825
5712.72 831
5713.43 907
5714.14 807
5714.86 816
5715.57 853
5716.28 855
5717.00 855
5717.71 841
5718.42 831
5719.14 845
5719.85 817
5720.56 813
5721.28 860
5721.99 811
5722.71 890
5723.42 832
5724.13 882
5724.85 903
5725.56 864
5726.28 921
5726.99 942
5727.70 952
5728.42 971
5729.13 1004
5729.85 987
5730.56 924
5731.28 977
5731.99 939
5732.70 915
5733.42 899
5734.13 882
5734.85 827
5735.56 877
5736.28 826
5736.99 868
5737.71 863
5738.42 845
5739.14 857
5739.85 891
5740.57 881
5741.28 902
5742.00 888
5742.71 848
5743.43 836
5744.14 876
5744.86 878
5745.57 902
5746.29 890
5747.00 863
5747.72 887
5748.43 908
5749.15 958
5749.87 925
5750.58 943
5751.30 982
5752.01 1017
5752.73 1029
5753.44 1037
5754.16 1087
5754.88 1118
5755.59 1089
5756.31 1143
5757.02 1216
5757.74 1187
5758.46 1213
5759.17 1254
5759.89 1185
5760.60 1167
5761.32 1146
5762.04 1158
5762.75 1200
5763.47 1150
5764.19 1110
5764.90 1061
5765.62 1123
5766.34 1128
5767.05 1189
5767.77 1262
5768.49 1368
5769.20 1634
5769.92 1663
5770.64 1709
5771.35 1869
5772.07 1915
5772.79 1650
5773.50 1441
5774.22 1403
5774.94 1268
5775.65 1246
5776.37 1211
5777.09 1076
5777.81 1119
5778.52 1129
5779.24 1167
5779.96 1155
5780.68 1234
5781.39 1191
5782.11 1234
5782.83 1219
5783.55 1229
5784.26 1210
5784.98 1192
5785.70 1226
5786.42 1190
5787.14 1174
5787.85 1117
5788.57 1116
5789.29 1122
5790.01 1075
5790.73 1118
5791.44 1099
5792.16 1086
5792.88 1042
5793.60 1098
5794.32 1061
5795.03 1081
5795.75 1022
5796.47 1034
5797.19 1095
5797.91 1096
5798.63 1127
5799.35 1205
5800.06 1278
5800.78 1347
5801.50 1361
5802.22 1272
5802.94 1231
5803.66 1160
5804.38 1108
5805.10 1120
5805.82 1063
5806.53 1023
5807.25 1065
5807.97 1049
5808.69 1056
5809.41 1064
5810.13 950
5810.85 980
5811.57 1060
5812.29 1041
5813.01 978
5813.73 963
5814.45 938
5815.17 942
5815.89 960
5816.61 958
5817.33 910
5818.05 963
5818.77 984
5819.49 944
5820.20 958
5820.92 975
5821.64 1014
5822.36 978
5823.09 898
5823.81 838
5824.53 938
5825.25 931
5825.97 924
5826.69 933
5827.41 949
5828.13 930
5828.85 896
5829.57 934
5830.29 973
5831.01 924
5831.73 928
5832.45 935
5833.17 969
5833.89 875
5834.61 870
5835.33 892
5836.05 914
5836.78 881
5837.50 937
5838.22 939
5838.94 902
5839.66 915
5840.38 880
5841.10 863
5841.82 885
5842.54 884
5843.27 907
5843.99 905
5844.71 896
5845.43 882
5846.15 856
5846.87 909
5847.59 872
5848.32 853
5849.04 876
5849.76 884
5850.48 880
5851.20 877
5851.93 879
5852.65 910
5853.37 881
5854.09 906
5854.81 937
5855.54 865
5856.26 886
5856.98 872
5857.70 839
5858.42 874
5859.15 900
5859.87 892
5860.59 875
5861.31 875
5862.04 893
5862.76 884
5863.48 876
5864.20 865
5864.93 909
5865.65 883
5866.37 894
5867.10 878
5867.82 890
5868.54 898
5869.26 852
5869.99 917
5870.71 911
5871.43 889
5872.16 916
5872.88 933
5873.60 914
5874.33 877
5875.05 862
5875.77 876
5876.50 875
5877.22 888
5877.94 867
5878.67 942
5879.39 925
5880.11 926
5880.84 943
5881.56 984
5882.28 945
5883.01 917
5883.73 974
5884.46 989
5885.18 915
5885.90 908
5886.63 976
5887.35 920
5888.08 939
5888.80 933
5889.52 947
5890.25 960
5890.97 983
5891.70 948
5892.42 903
5893.15 924
5893.87 995
5894.59 936
5895.32 933
5896.04 942
5896.77 945
5897.49 978
5898.22 970
5898.94 934
5899.67 919
5900.39 943
5901.12 914
5901.84 959
5902.57 1035
5903.29 1039
5904.02 984
5904.74 1002
5905.47 991
5906.19 1005
5906.92 1013
5907.64 1011
5908.37 984
5909.09 1000
5909.82 1020
5910.55 1022
5911.27 1019
5912.00 1083
5912.72 1102
5913.45 1135
5914.17 1079
5914.90 1056
5915.63 1098
5916.35 1053
5917.08 1071
5917.80 1089
5918.53 1106
5919.25 1116
5919.98 1133
5920.71 1140
5921.43 1179
5922.16 1111
5922.89 1185
5923.61 1207
5924.34 1159
5925.06 1224
5925.79 1274
5926.52 1237
5927.24 1229
5927.97 1239
5928.70 1283
5929.42 1268
5930.15 1248
5930.88 1256
5931.60 1256
5932.33 1301
5933.06 1341
5933.78 1334
5934.51 1406
5935.24 1383
5935.97 1421
5936.69 1460
5937.42 1535
5938.15 1491
5938.87 1495
5939.60 1481
5940.33 1506
5941.06 1528
5941.78 1541
5942.51 1582
5943.24 1536
5943.97 1648
5944.69 1736
5945.42 1740
5946.15 1723
5946.88 1754
5947.60 1770
5948.33 1833
5949.06 1866
5949.79 1895
5950.52 2021
5951.24 2146
5951.97 2210
5952.70 2251
5953.43 2379
5954.16 2428
5954.88 2434
5955.61 2401
5956.34 2303
5957.07 2242
5957.80 2222
5958.53 2210
5959.25 2227
5959.98 2175
5960.71 2174
5961.44 2280
5962.17 2224
5962.90 2249
5963.63 2408
5964.36 2583
5965.08 2746
5965.81 2904
5966.54 3097
5967.27 3320
5968.00 3384
5968.73 3443
5969.46 3198
5970.19 2982
5970.92 2903
5971.65 2717
5972.37 2714
5973.10 2590
5973.83 2602
5974.56 2548
5975.29 2539
5976.02 2586
5976.75 2622
5977.48 2678
5978.21 2670
5978.94 2774
5979.67 2758
5980.40 2873
5981.13 2933
5981.86 3013
5982.59 3149
5983.32 3077
5984.05 3092
5984.78 3029
5985.51 3050
5986.24 3037
5986.97 3029
5987.70 2978
5988.43 3032
5989.16 3103
5989.89 3164
5990.62 3090
5991.35 3092
5992.08 3215
5992.81 3217
5993.54 3192
5994.27 3283
5995.00 3202
5995.74 3219
5996.47 3238
5997.20 3320
5997.93 3451
5998.66 3365
5999.39 3327
6000.12 3289
6000.85 3242
6001.58 3156
6002.31 3159
6003.04 3141
6003.78 3152
6004.51 3157
6005.24 3050
6005.97 3070
6006.70 3172
6007.43 3391
6008.16 3761
6008.90 4040
6009.63 4696
6010.36 5491
6011.09 6208
6011.82 7154
6012.55 7834
6013.29 8613
6014.02 8822
6014.75 8691
6015.48 8326
6016.21 7639
6016.95 6973
6017.68 6242
6018.41 5496
6019.14 4790
6019.87 4170
6020.61 3708
6021.34 3414
6022.07 3166
6022.80 2936
6023.54 2854
6024.27 2776
6025.00 2762
6025.73 2683
6026.47 2552
6027.20 2541
6027.93 2654
6028.66 2707
6029.40 2823
6030.13 2783
6030.86 2686
6031.59 2484
6032.33 2457
6033.06 2373
6033.79 2290
6034.53 2258
6035.26 2211
6035.99 2190
6036.73 2158
6037.46 2217
6038.19 2138
6038.93 2205
6039.66 2303
6040.39 2322
6041.13 2309
6041.86 2321
6042.59 2345
6043.33 2316
6044.06 2380
6044.79 2403
6045.53 2377
6046.26 2471
6047.00 2477
6047.73 2415
6048.46 2566
6049.20 2613
6049.93 2612
6050.67 2785
6051.40 2843
6052.13 2967
6052.87 3080
6053.60 3052
6054.34 2968
6055.07 2902
6055.81 2826
6056.54 2731
6057.27 2594
6058.01 2577
6058.74 2545
6059.48 2566
6060.21 2501
6060.95 2508
6061.68 2437
6062.42 2471
6063.15 2345
6063.89 2338
6064.62 2373
6065.36 2393
6066.09 2314
6066.83 2266
6067.56 2200
6068.30 2157
6069.03 2216
6069.77 2158
6070.50 2163
6071.24 2198
6071.97 2116
6072.71 2077
6073.44 2207
6074.18 2074
6074.91 2016
6075.65 2014
6076.39 2055
6077.12 1992
6077.86 1969
6078.59 1993
6079.33 2004
6080.06 1960
6080.80 1921
6081.54 1928
6082.27 1950
6083.01 1876
6083.74 1867
6084.48 1932
6085.22 1889
6085.95 1909
6086.69 1896
6087.42 1924
6088.16 1854
6088.90 1956
6089.63 1955
6090.37 2039
6091.11 1948
6091.84 1959
6092.58 1993
6093.32 1968
6094.05 1885
6094.79 1902
6095.53 1903
6096.26 1926
6097.00 1843
6097.74 1831
6098.47 1849
6099.21 1900
6099.95 1877
6100.69 1858
6101.42 1830
6102.16 1820
6102.90 1869
6103.63 1854
6104.37 1865
6105.11 1920
6105.85 1830
6106.58 1809
6107.32 1827
6108.06 1843
6108.80 1844
6109.53 1929
6110.27 1862
6111.01 1908
6111.75 1856
6112.49 1879
6113.22 1949
6113.96 1949
6114.70 2012
6115.44 2008
6116.17 2017
6116.91 2049
6117.65 2078
6118.39 2007
6119.13 2035
6119.87 1966
6120.60 1958
6121.34 2078
6122.08 2045
6122.82 2047
6123.56 2094
6124.30 2099
6125.03 2185
6125.77 2134
6126.51 2163
6127.25 2162
6127.99 2119
6128.73 2092
6129.47 2107
6130.21 2097
6130.94 2074
6131.68 2090
6132.42 2166
6133.16 2250
6133.90 2263
6134.64 2316
6135.38 2368
6136.12 2425
6136.86 2483
6137.60 2564
6138.34 2726
6139.08 2777
6139.81 2907
6140.55 2957
6141.29 2876
6142.03 2938
6142.77 2930
6143.51 2857
6144.25 2844
6144.99 2768
6145.73 2723
6146.47 2612
6147.21 2634
6147.95 2598
6148.69 2552
6149.43 2568
6150.17 2411
6150.91 2550
6151.65 2565
6152.39 2587
6153.13 2645
6153.87 2699
6154.61 2646
6155.35 2655
6156.09 2615
6156.83 2686
6157.58 2737
6158.32 2832
6159.06 2780
6159.80 2826
6160.54 2854
6161.28 2931
6162.02 3026
6162.76 2974
6163.50 3118
6164.24 3265
6164.98 3377
6165.72 3496
6166.46 3711
6167.21 3803
6167.95 3876
6168.69 3894
6169.43 3907
6170.17 3808
6170.91 3728
6171.65 3756
6172.39 3657
6173.14 3566
6173.88 3604
6174.62 3516
6175.36 3586
6176.10 3740
6176.84 3765
6177.59 3844
6178.33 4126
6179.07 4466
6179.81 5041
6180.55 5942
6181.30 7030
6182.04 7948
6182.78 8816
6183.52 9297
6184.26 9286
6185.01 9180
6185.75 8526
6186.49 7785
6187.23 6984
6187.97 6217
6188.72 5578
6189.46 5005
6190.20 4569
6190.94 4366
6191.69 4162
6192.43 4072
6193.17 3905
6193.92 3921
6194.66 3827
6195.40 3834
6196.14 3813
6196.89 3748
6197.63 3778
6198.37 3740
6199.12 3725
6199.86 3719
6200.60 3611
6201.34 3614
6202.09 3579
6202.83 3690
6203.57 3893
6204.32 4303
6205.06 4684
6205.80 5580
6206.55 6795
6207.29 8343
6208.03 10117
6208.78 11424
6209.52 12291
6210.27 12757
6211.01 12325
6211.75 11442
6212.50 10269
6213.24 8807
6213.98 7524
6214.73 6468
6215.47 5438
6216.22 4615
6216.96 4031
6217.71 3711
6218.45 3471
6219.19 3361
6219.94 3166
6220.68 3129
6221.43 3100
6222.17 3108
6222.92 3051
6223.66 3077
6224.40 3025
6225.15 2970
6225.89 2793
6226.64 2736
6227.38 2659
6228.13 2467
6228.87 2356
6229.62 2288
6230.36 2173
6231.11 2145
6231.85 2190
6232.60 2133
6233.34 2158
6234.09 2107
6234.83 2246
6235.58 2318
6236.32 2286
6237.07 2313
6237.81 2323
6238.56 2436
6239.30 2453
6240.05 2682
6240.80 2603
6241.54 2573
6242.29 2566
6243.03 2563
6243.78 2498
6244.52 2575
6245.27 2673
6246.02 2605
6246.76 2695
6247.51 2755
6248.25 2746
6249.00 2763
6249.75 2786
6250.49 2624
6251.24 2528
6251.98 2520
6252.73 2483
6253.48 2307
6254.22 2295
6254.97 2265
6255.72 2231
6256.46 2236
6257.21 2205
6257.95 2177
6258.70 2242
6259.45 2213
6260.19 2205
6260.94 2201
6261.69 2140
6262.43 2119
6263.18 2102
6263.93 1984
6264.68 2048
6265.42 2021
6266.17 1982
6266.92 1995
6267.66 1982
6268.41 2038
6269.16 2003
6269.91 1974
6270.65 1969
6271.40 1998
6272.15 1918
6272.89 1932
6273.64 1924
6274.39 2048
6275.14 1995
6275.88 1929
6276.63 1969
6277.38 1983
6278.13 1996
6278.88 1982
6279.62 2003
6280.37 1983
6281.12 1875
6281.87 1905
6282.62 1951
6283.36 1800
6284.11 1807
6284.86 1858
6285.61 1809
6286.36 1814
6287.10 1710
6287.85 1718
6288.60 1677
6289.35 1649
6290.10 1570
6290.85 1632
6291.59 1624
6292.34 1547
6293.09 1579
6293.84 1600
6294.59 1606
6295.34 1655
6296.09 1597
6296.84 1679
6297.58 1677
6298.33 1658
6299.08 1621
6299.83 1599
6300.58 1531
6301.33 1565
6302.08 1483
6302.83 1515
6303.58 1635
6304.33 1510
6305.08 1572
6305.83 1565
6306.58 1526
6307.32 1525
6308.07 1594
6308.82 1571
6309.57 1583
6310.32 1608
6311.07 1670
6311.82 1641
6312.57 1623
6313.32 1640
6314.07 1604
6314.82 1657
6315.57 1632
6316.32 1734
6317.07 1695
6317.82 1630
6318.57 1681
6319.32 1659
6320.07 1560
6320.82 1567
6321.57 1549
6322.32 1502
6323.07 1466
6323.82 1465
6324.58 1456
6325.33 1457
6326.08 1423
6326.83 1453
6327.58 1485
6328.33 1425
6329.08 1427
6329.83 1425
6330.58 1462
6331.33 1419
6332.08 1420
6332.83 1375
6333.58 1339
6334.34 1343
6335.09 1353
6335.84 1377
6336.59 1331
6337.34 1341
6338.09 1362
6338.84 1300
6339.59 1276
6340.35 1332
6341.10 1377
6341.85 1347
6342.60 1272
6343.35 1308
6344.10 1372
6344.86 1364
6345.61 1340
6346.36 1339
6347.11 1393
6347.86 1414
6348.62 1460
6349.37 1440
6350.12 1490
6350.87 1429
6351.62 1517
6352.38 1644
6353.13 1635
6353.88 1634
6354.63 1614
6355.38 1636
6356.14 1609
6356.89 1488
6357.64 1545
6358.39 1523
6359.15 1462
6359.90 1469
6360.65 1458
6361.40 1418
6362.16 1404
6362.91 1404
6363.66 1474
6364.42 1440
6365.17 1481
6365.92 1507
6366.67 1555
6367.43 1602
6368.18 1587
6368.93 1575
6369.69 1485
6370.44 1530
6371.19 1479
6371.95 1471
6372.70 1504
6373.45 1408
6374.21 1387
6374.96 1439
6375.71 1416
6376.47 1346
6377.22 1469
6377.98 1484
6378.73 1457
6379.48 1451
6380.24 1440
6380.99 1416
6381.74 1454
6382.50 1435
6383.25 1477
6384.01 1441
6384.76 1383
6385.51 1422
6386.27 1407
6387.02 1402
6387.78 1398
6388.53 1327
6389.29 1333
6390.04 1346
6390.79 1378
6391.55 1385
6392.30 1414
6393.06 1390
6393.81 1342
6394.57 1345
6395.32 1326
6396.08 1296
6396.83 1292
6397.59 1299
6398.34 1301
6399.10 1290
6399.85 1273
6400.61 1278
6401.36 1309
6402.12 1321
6402.87 1343
6403.63 1296
6404.38 1277
6405.14 1285
6405.89 1292
6406.65 1308
6407.40 1337
6408.16 1282
6408.91 1308
6409.67 1343
6410.43 1349
6411.18 1337
6411.94 1327
6412.69 1263
6413.45 1235
6414.20 1209
6414.96 1288
6415.72 1327
6416.47 1349
6417.23 1303
6417.98 1296
6418.74 1306
6419.50 1303
6420.25 1363
6421.01 1278
6421.77 1285
6422.52 1291
6423.28 1324
6424.03 1267
6424.79 1260
6425.55 1283
6426.30 1304
6427.06 1293
6427.82 1262
6428.57 1298
6429.33 1267
6430.09 1269
6430.84 1344
6431.60 1328
6432.36 1284
6433.11 1344
6433.87 1350
6434.63 1374
6435.39 1341
6436.14 1303
6436.90 1376
6437.66 1376
6438.41 1389
6439.17 1346
6439.93 1363
6440.69 1390
6441.44 1430
6442.20 1362
6442.96 1407
6443.72 1442
6444.47 1442
6445.23 1433
6445.99 1424
6446.75 1468
6447.50 1441
6448.26 1435
6449.02 1479
6449.78 1543
6450.54 1505
6451.29 1480
6452.05 1515
6452.81 1483
6453.57 1492
6454.33 1500
6455.08 1522
6455.84 1518
6456.60 1566
6457.36 1524
6458.12 1513
6458.88 1550
6459.64 1543
6460.39 1522
6461.15 1581
6461.91 1593
6462.67 1709
6463.43 1697
6464.19 1787
6464.95 1749
6465.70 1802
6466.46 1751
6467.22 1774
6467.98 1794
6468.74 1778
6469.50 1743
6470.26 1766
6471.02 1749
6471.78 1757
6472.54 1771
6473.30 1791
6474.05 1763
6474.81 1823
6475.57 1813
6476.33 1813
6477.09 1884
6477.85 1880
6478.61 1929
6479.37 1901
6480.13 1959
6480.89 2000
6481.65 1982
6482.41 2005
6483.17 2093
6483.93 2065
6484.69 2080
6485.45 2075
6486.21 2155
6486.97 2221
6487.73 2225
6488.49 2192
6489.25 2171
6490.01 2192
6490.77 2321
6491.53 2495
6492.29 2478
6493.05 2524
6493.81 2531
6494.57 2556
6495.33 2544
6496.10 2501
6496.86 2540
6497.62 2482
6498.38 2447
6499.14 2499
6499.90 2480
6500.66 2511
6501.42 2504
6502.18 2564
6502.94 2644
6503.70 2852
6504.47 3122
6505.23 3767
6505.99 4755
6506.75 5892
6507.51 7115
6508.27 8236
6509.03 8936
6509.79 9136
6510.56 8861
6511.32 8082
6512.08 7138
6512.84 6174
6513.60 5296
6514.36 4590
6515.13 4010
6515.89 3443
6516.65 3290
6517.41 3124
6518.17 3003
6518.94 2864
6519.70 2801
6520.46 2781
6521.22 2791
6521.98 2863
6522.75 2839
6523.51 2953
6524.27 3058
6525.03 3130
6525.79 3274
6526.56 3305
6527.32 3357
6528.08 3436
6528.84 3430
6529.61 3294
6530.37 3183
6531.13 3175
6531.90 3309
6532.66 3392
6533.42 3730
6534.18 4359
6534.95 4948
6535.71 5707
6536.47 6219
6537.24 6454
6538.00 6488
6538.76 6093
6539.53 5623
6540.29 4978
6541.05 4341
6541.82 3920
6542.58 3650
6543.34 3249
6544.11 3119
6544.87 3052
6545.63 3035
6546.40 2934
6547.16 2837
6547.92 2855
6548.69 2850
6549.45 2813
6550.21 2728
6550.98 2743
6551.74 2710
6552.51 2630
6553.27 2587
6554.03 2557
6554.80 2497
6555.56 2469
6556.33 2509
6557.09 2554
6557.85 2518
6558.62 2505
6559.38 2492
6560.15 2570
6560.91 2592
6561.68 2629
6562.44 2716
6563.21 2643
6563.97 2653
6564.74 2810
6565.50 2783
6566.26 2849
6567.03 2807
6567.79 2745
6568.56 2793
6569.32 2794
6570.09 2792
6570.85 2858
6571.62 2832
6572.38 2946
6573.15 2888
6573.91 2951
6574.68 3031
6575.44 3013
6576.21 2974
6576.98 3059
6577.74 3005
6578.51 2974
6579.27 2995
6580.04 3021
6580.80 2941
6581.57 2952
6582.33 3041
6583.10 3089
6583.87 3132
6584.63 3150
6585.40 3163
6586.16 3142
6586.93 3078
6587.70 3009
6588.46 3055
6589.23 3145
6589.99 3100
6590.76 3185
6591.53 3453
6592.29 3520
6593.06 3717
6593.82 4024
6594.59 4293
6595.36 4228
6596.12 4221
6596.89 4177
6597.66 4073
6598.42 3892
6599.19 3740
6599.96 3480
6600.72 3348
6601.49 3181
6602.26 2983
6603.02 2822
6603.79 2885
6604.56 2817
6605.33 2815
6606.09 2833
6606.86 2778
6607.63 2674
6608.39 2801
6609.16 2812
6609.93 2802
6610.70 2812
6611.46 2799
6612.23 2761
6613.00 2756
6613.77 2742
6614.53 2703
6615.30 2646
6616.07 2640
6616.84 2671
6617.60 2713
6618.37 2718
6619.14 2833
6619.91 3030
6620.68 3050
6621.44 3133
6622.21 3362
6622.98 3438
6623.75 3482
6624.52 3320
6625.28 3253
6626.05 3166
6626.82 3123
6627.59 3044
6628.36 2986
6629.13 2815
6629.89 2737
6630.66 2750
6631.43 2833
6632.20 2856
6632.97 3027
6633.74 3210
6634.51 3369
6635.27 3400
6636.04 3564
6636.81 3688
6637.58 3705
6638.35 3747
6639.12 3963
6639.89 4032
6640.66 4136
6641.43 4322
6642.19 4386
6642.96 4199
6643.73 4049
6644.50 3972
6645.27 3785
6646.04 3399
6646.81 3056
6647.58 2898
6648.35 2782
6649.12 2634
6649.89 2572
6650.66 2511
6651.43 2468
6652.20 2322
6652.97 2291
6653.74 2360
6654.51 2375
6655.28 2357
6656.05 2358
6656.82 2362
6657.59 2347
6658.36 2244
6659.13 2287
6659.90 2202
6660.67 2210
6661.44 2167
6662.21 2178
6662.98 2251
6663.75 2196
6664.52 2281
6665.29 2206
6666.06 2151
6666.83 2216
6667.60 2219
6668.37 2212
6669.14 2292
6669.91 2358
6670.68 2355
6671.46 2392
6672.23 2489
6673.00 2386
6673.77 2413
6674.54 2373
6675.31 2373
6676.08 2359
6676.85 2349
6677.62 2366
6678.40 2401
6679.17 2369
6679.94 2342
6680.71 2438
6681.48 2444
6682.25 2564
6683.02 2560
6683.80 2614
6684.57 2745
6685.34 2793
6686.11 2931
6686.88 2805
6687.65 2730
6688.43 2685
6689.20 2454
6689.97 2394
6690.74 2372
6691.51 2260
6692.29 2203
6693.06 2195
6693.83 2129
6694.60 2112
6695.37 2073
6696.15 2046
6696.92 2172
6697.69 2069
6698.46 2078
6699.24 2067
6700.01 2077
6700.78 2046
6701.55 2048
6702.33 2006
6703.10 2033
6703.87 1954
6704.64 1950
6705.42 2009
6706.19 1967
6706.96 1896
6707.74 1838
6708.51 1834
6709.28 1858
6710.06 1844
6710.83 1884
6711.60 1883
6712.37 1829
6713.15 1804
6713.92 1837
6714.69 1826
6715.47 1864
6716.24 1865
6717.01 1817
6717.79 1880
6718.56 1900
6719.34 1791
6720.11 1765
6720.88 1798
6721.66 1744
6722.43 1838
6723.20 1825
6723.98 1860
6724.75 1825
6725.53 1816
6726.30 1750
6727.07 1741
6727.85 1726
6728.62 1731
6729.40 1702
6730.17 1734
6730.95 1735
6731.72 1773
6732.49 1762
6733.27 1766
6734.04 1808
6734.82 1759
6735.59 1732
6736.37 1764
6737.14 1787
6737.92 1760
6738.69 1806
6739.47 1763
6740.24 1821
6741.01 1792
6741.79 1807
6742.56 1880
6743.34 1949
6744.11 1912
6744.89 1896
6745.67 1909
6746.44 1895
6747.22 1921
6747.99 1917
6748.77 1925
6749.54 2004
6750.32 2058
6751.09 2070
6751.87 2185
6752.64 2210
6753.42 2236
6754.19 2229
6754.97 2258
6755.75 2144
6756.52 2118
6757.30 2057
6758.07 1973
6758.85 2027
6759.63 2024
6760.40 2000
6761.18 1985
6761.95 1975
6762.73 1916
6763.51 1967
6764.28 2077
6765.06 2086
6765.83 2059
6766.61 2041
6767.39 2083
6768.16 2017
6768.94 1985
6769.72 2044
6770.49 2012
6771.27 1889
6772.05 1860
6772.82 1848
6773.60 1803
6774.38 1797
6775.15 1814
6775.93 1776
6776.71 1751
6777.48 1730
6778.26 1747
6779.04 1765
6779.82 1733
6780.59 1780
6781.37 1713
6782.15 1665
6782.92 1716
6783.70 1734
6784.48 1619
6785.26 1664
6786.03 1667
6786.81 1673
6787.59 1640
6788.37 1618
6789.14 1596
6789.92 1627
6790.70 1549
6791.48 1531
6792.25 1593
6793.03 1587
6793.81 1555
6794.59 1533
6795.37 1493
6796.14 1524
6796.92 1570
6797.70 1580
6798.48 1632
6799.26 1628
6800.04 1665
6800.81 1657
6801.59 1643
6802.37 1631
6803.15 1591
6803.93 1616
6804.71 1627
6805.48 1602
6806.26 1645
6807.04 1698
6807.82 1611
6808.60 1588
6809.38 1632
6810.16 1587
6810.94 1603
6811.71 1591
6812.49 1495
6813.27 1602
6814.05 1635
6814.83 1567
6815.61 1606
6816.39 1536
6817.17 1584
6817.95 1612
6818.73 1598
6819.51 1560
6820.29 1570
6821.07 1518
6821.84 1571
6822.62 1509
6823.40 1520
6824.18 1513
6824.96 1560
6825.74 1556
6826.52 1549
6827.30 1507
6828.08 1505
6828.86 1556
6829.64 1543
6830.42 1528
6831.20 1621
6831.98 1508
6832.76 1536
6833.54 1551
6834.32 1623
6835.10 1751
6835.88 1835
6836.66 2012
6837.44 2313
6838.22 2541
6839.01 2833
6839.79 2962
6840.57 2942
6841.35 2791
6842.13 2645
6842.91 2468
6843.69 2185
6844.47 1984
6845.25 1880
6846.03 1792
6846.81 1764
6847.59 1757
6848.37 1870
6849.16 1938
6849.94 2006
6850.72 2035
6851.50 2131
6852.28 2208
6853.06 2167
6853.84 2156
6854.62 2105
6855.41 1987
6856.19 1812
6856.97 1818
6857.75 1724
6858.53 1701
6859.31 1672
6860.10 1619
6860.88 1593
6861.66 1670
6862.44 1617
6863.22 1620
6864.00 1607
6864.79 1638
6865.57 1679
6866.35 1680
6867.13 1766
6867.91 1729
6868.70 1726
6869.48 1690
6870.26 1755
6871.04 1611
6871.83 1734
6872.61 1759
6873.39 1763
6874.17 1771
6874.96 1836
6875.74 1796
6876.52 1934
6877.30 1992
6878.09 2013
6878.87 2035
6879.65 2104
6880.43 2346
6881.22 2378
6882.00 2626
6882.78 2796
6883.57 2660
6884.35 2605
6885.13 2581
6885.92 2546
6886.70 2626
6887.48 2701
6888.27 2895
6889.05 3119
6889.83 3021
6890.62 2957
6891.40 2823
6892.18 2663
6892.97 2533
6893.75 2503
6894.53 2366
6895.32 2286
6896.10 2142
6896.88 2142
6897.67 2188
6898.45 2131
6899.24 2121
6900.02 2180
6900.80 2155
6901.59 2160
6902.37 2113
6903.16 2173
6903.94 2074
6904.73 2131
6905.51 2051
6906.29 2054
6907.08 2019
6907.86 2047
6908.65 2020
6909.43 2013
6910.22 1979
6911.00 1917
6911.79 1921
6912.57 1955
6913.35 1918
6914.14 1950
6914.92 1979
6915.71 2017
6916.49 1977
6917.28 1950
6918.06 1965
6918.85 1991
6919.63 2002
6920.42 1977
6921.20 1939
6921.99 1990
6922.78 1995
6923.56 1987
6924.35 2005
6925.13 2085
6925.92 2106
6926.70 2112
6927.49 2195
6928.27 2189
6929.06 2139
6929.84 2187
6930.63 2166
6931.42 2180
6932.20 2152
6932.99 2125
6933.77 2281
6934.56 2270
6935.35 2267
6936.13 2227
6936.92 2334
6937.70 2346
6938.49 2475
6939.28 2617
6940.06 2701
6940.85 2888
6941.63 2974
6942.42 3136
6943.21 3194
6943.99 3315
6944.78 3352
6945.57 3461
6946.35 3463
6947.14 3493
6947.93 3523
6948.71 3493
6949.50 3621
6950.29 3579
6951.07 3538
6951.86 3285
6952.65 3197
6953.44 3194
6954.22 3032
6955.01 2972
6955.80 2992
6956.58 2886
6957.37 2911
6958.16 2868
6958.95 2880
6959.73 2883
6960.52 2961
6961.31 3042
6962.09 3048
6962.88 3095
6963.67 3062
6964.46 3162
6965.25 3292
6966.03 3415
6966.82 3613
6967.61 3683
6968.40 3850
6969.18 4090
6969.97 4226
6970.76 4337
6971.55 4256
6972.34 4182
6973.12 4198
6973.91 4115
6974.70 4053
6975.49 4097
6976.28 4103
6977.07 4151
6977.85 4292
6978.64 4445
6979.43 4549
6980.22 4845
6981.01 5444
6981.80 6410
6982.59 7844
6983.37 9580
6984.16 11817
6984.95 13993
6985.74 16043
6986.53 16803
6987.32 16885
6988.11 16074
6988.90 14496
6989.69 12543
6990.47 10675
6991.26 8875
6992.05 7374
6992.84 6198
6993.63 5129
6994.42 4444
6995.21 3882
6996.00 3565
6996.79 3392
6997.58 3215
6998.37 3078
6999.16 2980
6999.95 2868
7000.74 2857
7001.53 2856
7002.32 2804
7003.11 2710
7003.90 2662
7004.69 2558
7005.48 2330
7006.27 2330
7007.06 2291
7007.85 2189
7008.64 2129
7009.43 2189
7010.22 2273
7011.01 2336
7011.80 2497
7012.59 2660
7013.38 2707
7014.17 2724
7014.96 2707
7015.75 2657
7016.54 2593
7017.33 2506
7018.12 2431
7018.91 2400
7019.70 2350
7020.49 2457
7021.28 2591
7022.07 2688
7022.87 2843
7023.66 2969
7024.45 2972
7025.24 2955
7026.03 3062
7026.82 2986
7027.61 2903
7028.40 2786
7029.19 2653
7029.99 2649
7030.78 2566
7031.57 2398
7032.36 2364
7033.15 2291
7033.94 2249
7034.74 2281
7035.53 2334
7036.32 2319
7037.11 2332
7037.90 2471
7038.69 2435
7039.49 2505
7040.28 2386
7041.07 2369
7041.86 2445
7042.65 2441
7043.45 2433
7044.24 2510
7045.03 2472
7045.82 2462
7046.61 2419
7047.41 2431
7048.20 2519
7048.99 2653
7049.78 2777
7050.58 2824
7051.37 2856
7052.16 2749
7052.95 2635
7053.75 2517
7054.54 2514
7055.33 2411
7056.13 2367
7056.92 2363
7057.71 2389
7058.50 2406
7059.30 2497
7060.09 2493
7060.88 2450
7061.68 2426
7062.47 2390
7063.26 2318
7064.06 2225
7064.85 2231
7065.64 2195
7066.44 2115
7067.23 2040
7068.02 2044
7068.82 1976
7069.61 1976
7070.40 1924
7071.20 1896
7071.99 1926
7072.78 1925
7073.58 1867
7074.37 1857
7075.17 1853
7075.96 1834
7076.75 1812
7077.55 1785
7078.34 1807
7079.14 1784
7079.93 1784
7080.72 1746
7081.52 1818
7082.31 1775
7083.11 1707
7083.90 1736
7084.70 1738
7085.49 1853
7086.28 1916
7087.08 1989
7087.87 2023
7088.67 2002
7089.46 2057
7090.26 1971
7091.05 1900
7091.85 1839
7092.64 1794
7093.44 1704
7094.23 1687
7095.03 1596
7095.82 1557
7096.62 1504
7097.41 1457
7098.21 1505
7099.00 1444
7099.80 1445
7100.59 1434
7101.39 1423
7102.18 1429
7102.98 1418
7103.77 1387
7104.57 1352
7105.37 1386
7106.16 1317
7106.96 1292
7107.75 1350
7108.55 1324
7109.34 1275
7110.14 1266
7110.94 1272
7111.73 1246
7112.53 1255
7113.32 1277
7114.12 1215
7114.92 1278
7115.71 1299
7116.51 1288
7117.30 1309
7118.10 1299
7118.90 1303
7119.69 1304
7120.49 1330
7121.29 1337
7122.08 1280
7122.88 1279
7123.68 1215
7124.47 1268
7125.27 1290
7126.07 1285
7126.86 1297
7127.66 1317
7128.46 1341
7129.25 1359
7130.05 1345
7130.85 1399
7131.64 1408
7132.44 1344
7133.24 1290
7134.04 1324
7134.83 1242
7135.63 1270
7136.43 1296
7137.23 1272
7138.02 1268
7138.82 1225
7139.62 1206
7140.42 1157
7141.21 1142
7142.01 1194
7142.81 1170
7143.61 1188
7144.40 1125
7145.20 1159
7146.00 1159
7146.80 1131
7147.59 1128
7148.39 1115
7149.19 1166
7149.99 1172
7150.79 1171
7151.59 1118
7152.38 1117
7153.18 1117
7153.98 1090
7154.78 1104
7155.58 1122
7156.38 1125
7157.17 1160
7157.97 1175
7158.77 1163
7159.57 1102
7160.37 1152
7161.17 1165
7161.97 1154
7162.76 1123
7163.56 1136
7164.36 1163
7165.16 1155
7165.96 1140
7166.76 1151
7167.56 1169
7168.36 1154
7169.16 1144
7169.96 1049
7170.75 1073
7171.55 1092
7172.35 1085
7173.15 1073
7173.95 1059
7174.75 986
7175.55 1006
7176.35 993
7177.15 1003
7177.95 1023
7178.75 1062
7179.55 960
7180.35 994
7181.15 1015
7181.95 1054
7182.75 1034
7183.55 1029
7184.35 1024
7185.15 1065
7185.95 990
7186.75 996
7187.55 988
7188.35 951
7189.15 999
7189.95 990
7190.75 995
7191.55 939
7192.35 962
7193.15 954
7193.95 961
7194.75 965
7195.55 955
7196.35 945
7197.15 960
7197.95 944
7198.76 954
7199.56 978
7200.36 963
7201.16 978
7201.96 1005
7202.76 1005
7203.56 980
7204.36 962
7205.16 921
7205.96 972
7206.77 926
7207.57 1002
7208.37 1002
7209.17 982
7209.97 989
7210.77 978
7211.57 1003
7212.38 1002
7213.18 979
7213.98 1008
7214.78 993
7215.58 995
7216.38 955
7217.19 1012
7217.99 1025
7218.79 998
7219.59 1029
7220.39 1021
7221.20 1065
7222.00 1001
7222.80 986
7223.60 993
7224.40 988
7225.21 1023
7226.01 993
7226.81 999
7227.61 1020
7228.42 1050
7229.22 1009
7230.02 981
7230.82 985
7231.63 1042
7232.43 1069
7233.23 1110
7234.03 1160
7234.84 1240
7235.64 1345
7236.44 1349
7237.25 1317
7238.05 1382
7238.85 1399
7239.65 1314
7240.46 1301
7241.26 1223
7242.06 1162
7242.87 1117
7243.67 1102
7244.47 1094
7245.28 1072
7246.08 1053
7246.88 1038
7247.69 1035
7248.49 1054
7249.30 1082
7250.10 1073
7250.90 1041
7251.71 1061
7252.51 1086
7253.31 1035
7254.12 1088
7254.92 1149
7255.73 1095
7256.53 1124
7257.33 1151
7258.14 1067
7258.94 1059
7259.75 1045
7260.55 1033
7261.35 1013
7262.16 1065
7262.96 1112
7263.77 1162
7264.57 1133
7265.38 1130
7266.18 1130
7266.99 1087
7267.79 1164
7268.59 1124
7269.40 1117
7270.20 1124
7271.01 1154
7271.81 1110
7272.62 1163
7273.42 1159
7274.23 1166
7275.03 1156
7275.84 1178
7276.64 1172
7277.45 1165
7278.25 1156
7279.06 1202
7279.86 1255
7280.67 1274
7281.48 1453
7282.28 1561
7283.09 1751
7283.89 1928
7284.70 2041
7285.50 2104
7286.31 2042
7287.11 1973
7287.92 1834
7288.73 1706
7289.53 1605
7290.34 1474
7291.14 1452
7291.95 1324
7292.76 1298
7293.56 1302
7294.37 1216
7295.17 1183
7295.98 1250
7296.79 1249
7297.59 1264
7298.40 1276
7299.21 1247
7300.01 1263
7300.82 1275
7301.62 1262
7302.43 1295
7303.24 1288
7304.04 1307
7304.85 1337
7305.66 1290
7306.46 1312
7307.27 1366
7308.08 1403
7308.89 1462
7309.69 1515
7310.50 1522
7311.31 1597
7312.11 1627
7312.92 1677
7313.73 1661
7314.53 1574
7315.34 1636
7316.15 1642
7316.96 1736
7317.76 1919
7318.57 2105
7319.38 2239
7320.19 2306
7320.99 2354
7321.80 2318
7322.61 2192
7323.42 2096
7324.22 1974
7325.03 1895
7325.84 1747
7326.65 1604
7327.46 1592
7328.26 1550
7329.07 1472
7329.88 1440
7330.69 1390
7331.50 1381
7332.30 1403
7333.11 1353
7333.92 1335
7334.73 1407
7335.54 1412
7336.35 1402
7337.15 1392
7337.96 1479
7338.77 1501
7339.58 1540
7340.39 1500
7341.20 1545
7342.01 1501
7342.82 1490
7343.62 1472
7344.43 1433
7345.24 1401
7346.05 1377
7346.86 1405
7347.67 1333
7348.48 1369
7349.29 1331
7350.10 1335
7350.91 1288
7351.71 1228
7352.52 1250
7353.33 1290
7354.14 1276
7354.95 1241
7355.76 1283
7356.57 1284
7357.38 1361
7358.19 1355
7359.00 1443
7359.81 1436
7360.62 1506
7361.43 1512
7362.24 1505
7363.05 1460
7363.86 1498
7364.67 1387
7365.48 1452
7366.29 1443
7367.10 1433
7367.91 1388
7368.72 1330
7369.53 1307
7370.34 1246
7371.15 1271
7371.96 1238
7372.77 1267
7373.58 1204
7374.39 1228
7375.20 1241
7376.01 1295
7376.82 1258
7377.63 1268
7378.45 1286
7379.26 1384
7380.07 1491
7380.88 1548
7381.69 1685
7382.50 1606
7383.31 1551
7384.12 1616
7384.93 1496
7385.74 1382
7386.56 1354
7387.37 1270
7388.18 1208
7388.99 1170
7389.80 1183
7390.61 1141
7391.42 1114
7392.24 1098
7393.05 1121
7393.86 1130
7394.67 1044
7395.48 1080
7396.29 1111
7397.10 1112
7397.92 1087
7398.73 1161
7399.54 1066
7400.35 1086
7401.16 1123
7401.98 1123
7402.79 1119
7403.60 1185
7404.41 1156
7405.23 1120
7406.04 1067
7406.85 1049
7407.66 1085
7408.47 1085
7409.29 1000
7410.10 997
7410.91 995
7411.72 948
7412.54 981
7413.35 958
7414.16 1010
7414.98 922
7415.79 973
7416.60 941
7417.41 949
7418.23 968
7419.04 972
7419.85 953
7420.67 975
7421.48 989
7422.29 929
7423.11 942
7423.92 951
7424.73 937
7425.54 869
7426.36 895
7427.17 871
7427.99 875
7428.80 898
7429.61 929
7430.43 903
7431.24 841
7432.05 894
7432.87 892
7433.68 889
7434.49 903
7435.31 892
7436.12 908
7436.94 879
7437.75 865
7438.56 923
7439.38 860
7440.19 858
7441.01 831
7441.82 866
7442.64 829
7443.45 812
7444.26 842
7445.08 873
7445.89 850
7446.71 851
7447.52 858
7448.34 844
7449.15 844
7449.97 850
7450.78 873
7451.59 871
7452.41 922
7453.22 845
7454.04 834
7454.85 854
7455.67 839
7456.48 808
7457.30 862
7458.11 851
7458.93 810
7459.74 828
7460.56 821
7461.38 799
7462.19 803
7463.01 860
7463.82 806
7464.64 837
7465.45 838
7466.27 837
7467.08 816
7467.90 807
7468.72 829
7469.53 864
7470.35 885
7471.16 816
7471.98 871
7472.79 863
7473.61 875
7474.43 820
7475.24 854
7476.06 851
7476.87 825
7477.69 808
7478.51 856
7479.32 821
7480.14 844
7480.96 843
7481.77 859
7482.59 870
7483.41 832
7484.22 845
7485.04 829
7485.85 819
7486.67 847
7487.49 877
7488.31 826
7489.12 828
7489.94 834
7490.76 801
7491.57 775
7492.39 791
7493.21 749
7494.02 821
7494.84 790
7495.66 827
7496.48 781
7497.29 817
7498.11 835
7498.93 816
7499.74 813
7500.56 813
7501.38 804
7502.20 778
7503.01 830
7503.83 766
7504.65 738
7505.47 798
7506.29 792
7507.10 814
7507.92 758
7508.74 806
7509.56 797
7510.37 822
7511.19 773
7512.01 820
7512.83 797
7513.65 803
7514.47 776
7515.28 786
7516.10 766
7516.92 786
7517.74 783
7518.56 776
7519.38 743
7520.19 766
7521.01 811
7521.83 754
7522.65 740
7523.47 761
7524.29 819
7525.11 762
7525.92 750
7526.74 731
7527.56 772
7528.38 762
7529.20 783
7530.02 752
7530.84 788
7531.66 779
7532.48 753
7533.30 787
7534.12 823
7534.93 783
7535.75 787
7536.57 823
7537.39 758
7538.21 752
7539.03 763
7539.85 798
7540.67 780
7541.49 747
7542.31 772
7543.13 740
7543.95 731
7544.77 814
7545.59 793
7546.41 785
7547.23 781
7548.05 734
7548.87 748
7549.69 719
7550.51 764
7551.33 777
7552.15 782
7552.97 770
7553.79 751
7554.61 810
7555.43 804
7556.25 772
7557.07 806
7557.89 839
7558.71 770
7559.53 806
7560.36 805
7561.18 857
7562.00 754
7562.82 754
7563.64 729
7564.46 776
7565.28 789
7566.10 785
7566.92 772
7567.74 777
7568.56 769
7569.39 776
7570.21 790
7571.03 772
7571.85 839
7572.67 790
7573.49 782
7574.31 775
7575.14 829
7575.96 802
7576.78 814
7577.60 843
7578.42 837
7579.24 780
7580.06 788
7580.89 775
7581.71 813
7582.53 821
7583.35 790
7584.17 805
7585.00 853
7585.82 884
7586.64 816
7587.46 848
7588.29 846
7589.11 836
7589.93 854
7590.75 852
7591.57 859
7592.40 798
7593.22 830
7594.04 854
7594.86 862
7595.69 901
7596.51 895
7597.33 950
7598.15 912
7598.98 939
7599.80 954
7600.62 949
7601.45 938
7602.27 959
7603.09 1024
7603.92 963
7604.74 1016
7605.56 947
7606.38 971
7607.21 917
7608.03 995
7608.85 1008
7609.68 937
7610.50 979
7611.32 1011
7612.15 1020
7612.97 955
7613.80 971
7614.62 998
7615.44 1075
7616.27 1050
7617.09 1145
7617.91 1209
7618.74 1260
7619.56 1239
7620.39 1293
7621.21 1260
7622.03 1217
7622.86 1197
7623.68 1110
7624.51 1191
7625.33 1164
7626.15 1131
7626.98 1105
7627.80 1169
7628.63 1166
7629.45 1180
7630.28 1174
7631.10 1136
7631.93 1161
7632.75 1178
7633.58 1111
7634.40 1105
7635.22 1102
7636.05 1074
7636.87 1066
7637.70 1051
7638.52 993
7639.35 941
7640.17 957
7641.00 983
7641.82 1000
7642.65 961
7643.47 961
7644.30 928
7645.13 951
7645.95 1006
7646.78 1036
7647.60 1040
7648.43 982
7649.25 967
7650.08 934
7650.90 1022
7651.73 1036
7652.55 977
7653.38 962
7654.21 957
7655.03 928
7655.86 952
7656.68 930
7657.51 915
7658.34 943
7659.16 935
7659.99 896
7660.81 884
7661.64 878
7662.47 861
7663.29 843
7664.12 846
7664.95 860
7665.77 855
7666.60 868
7667.42 867
7668.25 870
7669.08 905
7669.90 853
7670.73 832
7671.56 877
7672.38 864
7673.21 841
7674.04 850
7674.87 814
7675.69 849
7676.52 801
7677.35 821
7678.17 815
7679.00 863
7679.83 826
7680.65 854
7681.48 881
7682.31 832
7683.14 830
7683.96 882
7684.79 924
7685.62 940
7686.45 954
7687.27 905
7688.10 862
7688.93 851
7689.76 933
7690.58 883
7691.41 865
7692.24 882
7693.07 857
7693.90 824
7694.72 861
7695.55 879
7696.38 927
7697.21 913
7698.04 912
7698.86 932
7699.69 959
7700.52 937
7701.35 945
7702.18 865
7703.01 867
7703.83 834
7704.66 816
7705.49 837
7706.32 847
7707.15 853
7707.98 848
7708.81 866
7709.63 806
7710.46 845
7711.29 840
7712.12 817
7712.95 834
7713.78 871
7714.61 836
7715.44 814
7716.27 826
7717.10 818
7717.93 782
7718.75 801
7719.58 809
7720.41 840
7721.24 830
7722.07 810
7722.90 810
7723.73 856
7724.56 829
7725.39 834
7726.22 874
7727.05 845
7727.88 821
7728.71 876
7729.54 845
7730.37 862
7731.20 913
7732.03 905
7732.86 856
7733.69 849
7734.52 889
7735.35 802
7736.18 776
7737.01 785
7737.84 823
7738.67 798
7739.50 823
7740.33 808
7741.16 804
7741.99 770
7742.82 783
7743.65 826
7744.48 891
7745.31 942
7746.14 1061
7746.98 1086
7747.81 1177
7748.64 1156
7749.47 1141
7750.30 1080
7751.13 1059
7751.96 1020
7752.79 981
7753.62 962
7754.45 906
7755.29 852
7756.12 852
7756.95 843
7757.78 808
7758.61 832
7759.44 817
7760.27 801
7761.11 818
7761.94 795
7762.77 800
7763.60 784
7764.43 796
7765.26 794
7766.10 773
7766.93 799
7767.76 755
7768.59 755
7769.42 748
7770.26 728
7771.09 729
7771.92 743
7772.75 737
7773.58 740
7774.42 745
7775.25 846
7776.08 804
7776.91 800
7777.75 785
7778.58 778
7779.41 747
7780.24 779
7781.08 785
7781.91 758
7782.74 777
7783.57 787
7784.41 831
7785.24 779
7786.07 820
7786.91 848
7787.74 857
7788.57 851
7789.40 815
7790.24 813
7791.07 856
7791.90 846
7792.74 777
7793.57 822
7794.40 874
7795.24 832
7796.07 815
7796.90 823
7797.74 816
7798.57 831
7799.40 865
7800.24 851
7801.07 859
7801.91 863
7802.74 892
7803.57 901
7804.41 914
7805.24 865
7806.07 889
7806.91 887
7807.74 925
7808.58 984
7809.41 945
7810.25 907
7811.08 927
7811.91 963
7812.75 1044
7813.58 1016
7814.42 1065
7815.25 1057
7816.09 1075
7816.92 1094
7817.75 1069
7818.59 1092
7819.42 1078
7820.26 1018
7821.09 1090
7821.93 1172
7822.76 1138
7823.60 1227
7824.43 1180
7825.27 1186
7826.10 1117
7826.94 1153
7827.77 1150
7828.61 1107
7829.44 1064
7830.28 1067
7831.11 1079
7831.95 1100
7832.78 1115
7833.62 1126
7834.46 1188
7835.29 1226
7836.13 1191
7836.96 1115
7837.80 1189
7838.63 1097
7839.47 1073
7840.31 1077
7841.14 1051
7841.98 1047
7842.81 996
7843.65 1003
7844.48 931
7845.32 974
7846.16 941
7846.99 910
7847.83 932
7848.67 928
7849.50 933
7850.34 952
7851.17 964
7852.01 915
7852.85 930
7853.68 911
7854.52 912
7855.36 933
7856.19 857
7857.03 910
7857.87 890
7858.70 914
7859.54 914
7860.38 907
7861.21 928
7862.05 897
7862.89 885
7863.72 874
7864.56 878
7865.40 912
7866.24 898
7867.07 854
7867.91 909
7868.75 902
7869.59 856
7870.42 887
7871.26 895
7872.10 916
7872.94 899
7873.77 927
7874.61 916
7875.45 974
7876.29 988
7877.12 1047
7877.96 1084
7878.80 1117
7879.64 1091
7880.47 1095
7881.31 1086
7882.15 1092
7882.99 1110
7883.83 1058
7884.66 1063
7885.50 1059
7886.34 1059
7887.18 1019
7888.02 1016
7888.86 990
7889.69 983
7890.53 1037
7891.37 1078
7892.21 1026
7893.05 1098
7893.89 1053
7894.73 1078
7895.56 1077
7896.40 1043
7897.24 966
7898.08 973
7898.92 953
7899.76 994
7900.60 956
7901.44 934
7902.28 870
7903.12 887
7903.95 920
7904.79 868
7905.63 876
7906.47 906
7907.31 878
7908.15 920
7908.99 944
7909.83 884
7910.67 890
7911.51 928
7912.35 930
7913.19 928
7914.03 980
7914.87 996
7915.71 1044
7916.55 1055
7917.39 1118
7918.23 1132
7919.07 1052
7919.91 1092
7920.75 1099
7921.59 1075
7922.43 980
7923.27 944
7924.11 959
7924.95 909
7925.79 866
7926.63 877
7927.47 861
7928.31 857
7929.15 832
7929.99 850
7930.83 836
7931.67 866
7932.51 802
7933.35 820
7934.19 806
7935.04 806
7935.88 793
7936.72 774
7937.56 813
7938.40 803
7939.24 843
7940.08 857
7940.92 837
7941.76 788
7942.60 803
7943.45 822
7944.29 821
7945.13 858
7945.97 814
7946.81 857
7947.65 887
7948.49 865
7949.34 832
7950.18 861
7951.02 888
7951.86 893
7952.70 888
7953.54 886
7954.39 900
7955.23 924
7956.07 953
7956.91 965
7957.75 925
7958.60 981
7959.44 926
7960.28 950
7961.12 983
7961.96 963
7962.81 973
7963.65 962
7964.49 899
7965.33 928
7966.18 973
7967.02 1068
7967.86 1104
7968.70 1118
7969.55 1069
7970.39 1038
7971.23 974
7972.08 974
7972.92 953
7973.76 917
7974.60 875
7975.45 882
7976.29 823
7977.13 855
7977.98 830
7978.82 816
7979.66 837
7980.51 809
7981.35 799
7982.19 782
7983.04 789
7983.88 760
7984.72 758
7985.57 763
7986.41 786
7987.25 809
7988.10 765
7988.94 731
7989.78 774
7990.63 717
7991.47 687
7992.32 728
7993.16 742
7994.00 679
7994.85 716
7995.69 683
7996.54 679
7997.38 697
7998.22 711
7999.07 679
7999.91 696
8000.76 686
8001.60 650
8002.45 717
8003.29 672
8004.13 671
8004.98 695
8005.82 685
8006.67 690
8007.51 647
8008.36 660
8009.20 653
8010.05 645
8010.89 663
8011.74 688
8012.58 634
8013.43 628
8014.27 605
8015.12 615
8015.96 621
8016.81 674
8017.65 615
8018.50 623
8019.34 609
8020.19 636
8021.03 592
8021.88 605
8022.72 606
8023.57 593
8024.41 616
8025.26 640
8026.11 653
8026.95 617
8027.80 647
8028.64 684
8029.49 678
8030.33 608
8031.18 630
8032.03 653
8032.87 665
8033.72 640
8034.56 611
8035.41 619
8036.26 644
8037.10 640
8037.95 592
8038.80 618
8039.64 608
8040.49 590
8041.34 607
8042.18 634
8043.03 598
8043.87 613
8044.72 589
8045.57 659
8046.41 652
8047.26 666
8048.11 667
8048.96 635
8049.80 651
8050.65 635
8051.50 622
8052.34 646
8053.19 668
8054.04 624
8054.88 612
8055.73 642
8056.58 619
8057.43 575
8058.27 592
8059.12 584
8059.97 572
8060.82 600
8061.66 573
8062.51 596
8063.36 622
8064.21 579
8065.05 596
8065.90 621
8066.75 615
8067.60 582
8068.44 554
8069.29 589
8070.14 559
8070.99 565
8071.84 583
8072.68 576
8073.53 565
8074.38 582
8075.23 557
8076.08 594
8076.93 561
8077.77 586
8078.62 582
8079.47 539
8080.32 534
8081.17 571
8082.02 605
8082.87 558
8083.71 571
8084.56 583
8085.41 573
8086.26 568
8087.11 572
8087.96 549
8088.81 563
8089.66 595
8090.51 561
8091.35 555
8092.20 552
8093.05 558
8093.90 547
8094.75 567
8095.60 575
8096.45 549
8097.30 544
8098.15 558
8099.00 536
8099.85 586
8100.70 542
8101.55 586
8102.40 579
8103.25 558
8104.10 565
8104.95 579
8105.80 574
8106.65 555
8107.50 558
8108.35 570
8109.20 562
8110.05 544
8110.90 567
8111.75 558
8112.60 590
8113.45 600
8114.30 574
8115.15 578
8116.00 540
8116.85 584
8117.70 566
8118.55 557
8119.40 583
8120.25 614
8121.10 611
8121.95 629
8122.80 605
8123.65 595
8124.50 614
8125.35 662
8126.20 564
8127.06 591
8127.91 614
8128.76 603
8129.61 583
8130.46 601
8131.31 613
8132.16 677
8133.01 647
8133.86 629
8134.72 644
8135.57 681
8136.42 580
8137.27 610
8138.12 666
8138.97 588
8139.83 605
8140.68 608
8141.53 654
8142.38 608
8143.23 604
8144.08 564
8144.94 618
8145.79 631
8146.64 635
8147.49 600
8148.34 593
8149.20 624
8150.05 638
8150.90 631
8151.75 604
8152.60 651
8153.46 622
8154.31 624
8155.16 661
8156.01 709
8156.87 726
8157.72 704
8158.57 681
8159.42 655
8160.28 623
8161.13 616
8161.98 621
8162.84 589
8163.69 593
8164.54 605
8165.39 608
8166.25 605
8167.10 553
8167.95 538
8168.81 620
8169.66 615
8170.51 589
8171.37 601
8172.22 566
8173.07 603
8173.93 545
8174.78 545
8175.63 536
8176.49 547
8177.34 522
8178.19 557
8179.05 537
8179.90 563
8180.76 554
8181.61 519
8182.46 535
8183.32 543
8184.17 567
8185.02 556
8185.88 552
8186.73 548
8187.59 534
8188.44 566
8189.30 543
8190.15 529
8191.00 539
8191.86 548
8192.71 592
8193.57 530
8194.42 556
8195.28 567
8196.13 544
8196.99 559
8197.84 587
8198.69 578
8199.55 524
8200.40 548
8201.26 541
8202.11 524
8202.97 524
8203.82 584
8204.68 547
8205.53 528
8206.39 508
8207.24 523
8208.10 528
8208.95 553
8209.81 550
8210.67 558
8211.52 535
8212.38 509
8213.23 544
8214.09 540
8214.94 531
8215.80 508
8216.65 523
8217.51 558
8218.37 567
8219.22 537
8220.08 566
8220.93 560
8221.79 559
8222.64 565
8223.50 570
8224.36 563
8225.21 553
8226.07 598
8226.92 575
8227.78 588
8228.64 550
8229.49 581
8230.35 554
8231.21 539
8232.06 508
8232.92 522
8233.78 509
8234.63 525
8235.49 507
8236.35 512
8237.20 495
8238.06 525
8238.92 564
8239.77 574
8240.63 556
8241.49 517
8242.34 511
8243.20 521
8244.06 543
8244.91 548
8245.77 519
8246.63 486
8247.49 520
8248.34 555
8249.20 558
8250.06 571
8250.92 525
8251.77 564
8252.63 516
8253.49 518
8254.35 525
8255.20 568
8256.06 557
8256.92 559
8257.78 542
8258.63 539
8259.49 485
8260.35 533
8261.21 522
8262.07 535
8262.92 494
8263.78 545
8264.64 539
8265.50 542
8266.36 559
8267.22 541
8268.07 552
8268.93 543
8269.79 544
8270.65 569
8271.51 613
8272.37 567
8273.22 556
8274.08 583
8274.94 591
8275.80 630
8276.66 592
8277.52 583
8278.38 600
8279.24 630
8280.09 633
8280.95 709
8281.81 679
8282.67 590
8283.53 599
8284.39 656
8285.25 607
8286.11 597
8286.97 616
8287.83 620
8288.69 622
8289.55 615
8290.41 607
8291.26 628
8292.12 665
8292.98 689
8293.84 678
8294.70 661
8295.56 712
8296.42 685
8297.28 694
8298.14 657
8299.00 648
8299.86 636
8300.72 637
8301.58 647
8302.44 644
8303.30 582
8304.16 601
8305.02 633
8305.88 628
8306.74 607
8307.60 607
8308.46 610
8309.33 590
8310.19 589
8311.05 564
8311.91 577
8312.77 575
8313.63 591
8314.49 590
8315.35 584
8316.21 553
8317.07 581
8317.93 562
8318.79 560
8319.65 579
8320.52 570
8321.38 579
8322.24 550
8323.10 568
8323.96 564
8324.82 559
8325.68 534
8326.54 558
8327.41 578
8328.27 582
8329.13 555
8329.99 525
8330.85 551
8331.71 575
8332.57 593
8333.44 620
8334.30 588
8335.16 596
8336.02 622
8336.88 526
8337.75 583
8338.61 586
8339.47 564
8340.33 591
8341.19 577
8342.06 571
8342.92 597
8343.78 569
8344.64 600
8345.50 565
8346.37 563
8347.23 576
8348.09 605
8348.95 609
8349.82 610
8350.68 630
8351.54 635
8352.40 602
8353.27 594
8354.13 601
8354.99 585
8355.86 593
8356.72 584
8357.58 609
8358.45 550
8359.31 604
8360.17 556
8361.03 563
8361.90 599
8362.76 591
8363.62 616
8364.49 612
8365.35 570
8366.21 564
8367.08 618
8367.94 614
8368.80 589
8369.67 600
8370.53 602
8371.40 597
8372.26 603
8373.12 600
8373.99 622
8374.85 590
8375.71 587
8376.58 580
8377.44 621
8378.31 638
8379.17 607
8380.03 593
8380.90 616
8381.76 609
8382.63 600
8383.49 632
8384.36 607
8385.22 610
8386.08 622
8386.95 650
8387.81 644
8388.68 593
8389.54 634
8390.41 654
8391.27 615
8392.14 619
8393.00 623
8393.87 636
8394.73 617
8395.60 634
8396.46 621
8397.33 606
8398.19 652
8399.06 658
8399.92 667
8400.79 654
8401.65 654
8402.52 611
8403.38 655
8404.25 649
8405.11 634
8405.98 645
8406.84 673
8407.71 709
8408.58 688
8409.44 708
8410.31 724
8411.17 779
8412.04 704
8412.90 727
8413.77 704
8414.64 700
8415.50 737
8416.37 744
8417.23 726
8418.10 727
8418.97 712
8419.83 712
8420.70 744
8421.56 728
8422.43 790
8423.30 803
8424.16 745
8425.03 758
8425.90 772
8426.76 825
8427.63 850
8428.50 850
8429.36 818
8430.23 831
8431.10 892
8431.96 870
8432.83 870
8433.70 888
8434.56 920
8435.43 873
8436.30 913
8437.16 988
8438.03 929
8438.90 974
8439.77 1043
8440.63 1026
8441.50 1052
8442.37 1087
8443.24 1079
8444.10 1057
8444.97 1090
8445.84 1092
8446.71 1092
8447.57 1138
8448.44 1160
8449.31 1166
8450.18 1181
8451.04 1159
8451.91 1194
8452.78 1268
8453.65 1381
8454.52 1536
8455.38 1737
8456.25 1885
8457.12 1965
8457.99 1975
8458.86 1925
8459.72 1779
8460.59 1781
8461.46 1636
8462.33 1526
8463.20 1389
8464.07 1363
8464.93 1215
8465.80 1176
8466.67 1114
8467.54 1108
8468.41 1097
8469.28 1048
8470.15 1016
8471.02 1029
8471.88 971
8472.75 979
8473.62 974
8474.49 1018
8475.36 993
8476.23 978
8477.10 947
8477.97 977
8478.84 1031
8479.71 1052
8480.58 1077
8481.44 1104
8482.31 1216
8483.18 1207
8484.05 1189
8484.92 1207
8485.79 1107
8486.66 1133
8487.53 1116
8488.40 1050
8489.27 962
8490.14 959
8491.01 1017
8491.88 1007
8492.75 1020
8493.62 1066
8494.49 1034
8495.36 1043
8496.23 1004
8497.10 987
8497.97 1010
8498.84 956
8499.71 965
8500.58 948
8501.45 932
8502.32 959
8503.19 973
8504.06 965
8504.93 943
8505.80 901
8506.67 938
8507.55 947
8508.42 961
8509.29 952
8510.16 973
8511.03 951
8511.90 981
8512.77 1018
8513.64 1026
8514.51 1023
8515.38 1059
8516.25 1034
8517.13 1020
8518.00 997
8518.87 1052
8519.74 1067
8520.61 1074
8521.48 1110
8522.35 1186
8523.23 1269
8524.10 1416
8524.97 1524
8525.84 1675
8526.71 1754
8527.58 1774
8528.46 1757
8529.33 1666
8530.20 1591
8531.07 1497
8531.94 1369
8532.81 1232
8533.69 1192
8534.56 1150
8535.43 1163
8536.30 1057
8537.18 1048
8538.05 1031
8538.92 996
8539.79 983
8540.66 1021
8541.54 964
8542.41 954
8543.28 983
8544.15 982
8545.03 941
8545.90 929
8546.77 959
8547.64 991
8548.52 953
8549.39 957
8550.26 996
8551.14 1030
8552.01 1057
8552.88 1133
8553.76 1176
8554.63 1139
8555.50 1219
8556.37 1161
8557.25 1153
8558.12 1093
8558.99 1052
8559.87 1051
8560.74 1002
8561.61 982
8562.49 947
8563.36 1000
8564.24 973
8565.11 914
8565.98 992
8566.86 987
8567.73 960
8568.60 959
8569.48 936
8570.35 930
8571.23 859
8572.10 846
8572.97 891
8573.85 883
8574.72 903
8575.60 897
8576.47 952
8577.34 876
8578.22 873
8579.09 910
8579.97 945
8580.84 957
8581.72 924
8582.59 914
8583.47 894
8584.34 924
8585.21 918
8586.09 968
8586.96 998
8587.84 931
8588.71 978
8589.59 942
8590.46 983
8591.34 958
8592.21 1012
8593.09 1029
8593.96 1029
8594.84 1032
8595.71 1002
8596.59 1008
8597.46 1020
8598.34 1103
8599.22 1053
8600.09 1050
8600.97 1063
8601.84 1076
8602.72 1052
8603.59 1015
8604.47 1072
8605.34 1091
8606.22 1144
8607.10 1094
8607.97 1138
8608.85 1124
8609.72 1133
8610.60 1110
8611.47 1122
8612.35 1166
8613.23 1123
8614.10 1134
8614.98 1176
8615.86 1175
8616.73 1190
8617.61 1253
8618.48 1212
8619.36 1213
8620.24 1251
8621.11 1299
8621.99 1312
8622.87 1367
8623.74 1320
8624.62 1333
8625.50 1318
8626.37 1336
8627.25 1428
8628.13 1404
8629.00 1408
8629.88 1383
8630.76 1398
8631.64 1415
8632.51 1447
8633.39 1431
8634.27 1477
8635.14 1481
8636.02 1462
8636.90 1431
8637.78 1420
8638.65 1452
8639.53 1433
8640.41 1510
8641.29 1495
8642.16 1532
8643.04 1498
8643.92 1574
8644.80 1576
8645.67 1599
8646.55 1656
8647.43 1710
8648.31 1713
8649.18 1756
8650.06 1772
8650.94 1805
8651.82 1731
8652.70 1737
8653.58 1778
8654.45 1845
8655.33 1828
8656.21 1869
8657.09 1840
8657.97 1945
8658.84 2003
8659.72 2156
8660.60 2193
8661.48 2443
8662.36 2708
8663.24 2927
8664.12 3254
8664.99 3445
8665.87 3539
8666.75 3516
8667.63 3447
8668.51 3185
8669.39 3023
8670.27 2972
8671.15 2812
8672.03 2642
8672.91 2594
8673.78 2596
8674.66 2543
8675.54 2529
8676.42 2349
8677.30 2306
8678.18 2215
8679.06 2160
8679.94 2018
8680.82 1969
8681.70 1898
8682.58 1862
8683.46 1836
8684.34 1764
8685.22 1705
8686.10 1724
8686.98 1791
8687.86 1853
8688.74 1911
8689.62 2025
8690.50 2200
8691.38 2366
8692.26 2553
8693.14 2535
8694.02 2618
8694.90 2650
8695.78 2516
8696.66 2527
8697.54 2393
8698.42 2283
8699.30 2239
8700.18 2300
8701.06 2338
8701.94 2351
8702.82 2294
8703.70 2312
8704.58 2250
8705.46 2159
8706.34 2024
8707.23 1912
8708.11 1744
8708.99 1693
8709.87 1585
8710.75 1497
8711.63 1439
8712.51 1371
8713.39 1386
8714.27 1365
8715.16 1358
8716.04 1262
8716.92 1270
8717.80 1243
8718.68 1291
8719.56 1235
8720.44 1310
8721.33 1302
8722.21 1288
8723.09 1301
8723.97 1264
8724.85 1290
8725.73 1292
8726.62 1316
8727.50 1336
8728.38 1381
8729.26 1331
8730.14 1354
8731.03 1343
8731.91 1388
8732.79 1451
8733.67 1425
8734.55 1345
8735.44 1376
8736.32 1383
8737.20 1364
8738.08 1306
8738.97 1324
8739.85 1351
8740.73 1320
8741.61 1319
8742.50 1345
8743.38 1327
8744.26 1306
8745.14 1314
8746.03 1302
8746.91 1251
8747.79 1227
8748.68 1272
8749.56 1286
8750.44 1234
8751.33 1215
8752.21 1209
8753.09 1245
8753.97 1223
8754.86 1225
8755.74 1298
8756.62 1259
8757.51 1267
8758.39 1265
8759.28 1287
8760.16 1299
8761.04 1333
8761.93 1322
8762.81 1295
8763.69 1295
8764.58 1317
8765.46 1422
8766.34 1335
8767.23 1365
8768.11 1407
8769.00 1343
8769.88 1333
8770.76 1376
8771.65 1385
8772.53 1329
8773.42 1353
8774.30 1341
8775.19 1320
8776.07 1342
8776.95 1337
8777.84 1391
8778.72 1486
8779.61 1571
8780.49 1674
8781.38 1723
8782.26 1838
8783.15 1857
8784.03 1893
8784.92 1824
8785.80 1743
8786.69 1663
8787.57 1573
8788.46 1470
8789.34 1409
8790.23 1333
8791.11 1254
8792.00 1190
8792.88 1197
8793.77 1164
8794.65 1184
8795.54 1119
8796.42 1160
8797.31 1161
8798.19 1208
8799.08 1176
8799.96 1170
8800.85 1135
8801.74 1160
8802.62 1135
8803.51 1134
8804.39 1141
8805.28 1081
8806.16 1079
8807.05 1118
8807.94 1053
8808.82 1058
8809.71 1052
8810.59 1029
8811.48 1039
8812.37 986
8813.25 974
8814.14 984
8815.03 975
8815.91 1004
8816.80 1013
8817.68 995
8818.57 1042
8819.46 995
8820.34 993
8821.23 1066
8822.12 1015
8823.00 1007
8823.89 959
8824.78 946
8825.66 943
8826.55 988
8827.44 958
8828.33 981
8829.21 963
8830.10 921
8830.99 915
8831.87 943
8832.76 919
8833.65 907
8834.54 908
8835.42 882
8836.31 917
8837.20 915
8838.08 958
8838.97 841
8839.86 871
8840.75 868
8841.64 859
8842.52 882
8843.41 888
8844.30 886
8845.19 873
8846.07 859
8846.96 804
8847.85 812
8848.74 822
8849.63 849
8850.51 829
8851.40 824
8852.29 853
8853.18 837
8854.07 849
8854.96 828
8855.84 842
8856.73 812
8857.62 824
8858.51 795
8859.40 772
8860.29 776
8861.17 820
8862.06 836
8862.95 812
8863.84 816
8864.73 788
8865.62 810
8866.51 831
8867.40 803
8868.29 793
8869.17 760
8870.06 780
8870.95 732
8871.84 683
8872.73 717
8873.62 702
8874.51 762
8875.40 700
8876.29 671
8877.18 681
8878.07 770
8878.96 700
8879.85 707
8880.74 760
8881.63 725
8882.51 700
8883.40 714
8884.29 699
8885.18 716
8886.07 712
8886.96 730
8887.85 682
8888.74 612
8889.63 629
8890.52 647
8891.41 680
8892.30 663
8893.19 673
8894.09 647
8894.98 623
8895.87 679
8896.76 656
8897.65 692
8898.54 640
8899.43 618
8900.32 630
8901.21 659
8902.10 672
8902.99 635
8903.88 617
8904.77 648
8905.66 641
8906.55 607
8907.44 635
8908.34 599
8909.23 600
8910.12 599
8911.01 609
8911.90 616
8912.79 654
8913.68 622
8914.57 632
8915.47 612
8916.36 605
8917.25 637
8918.14 630
8919.03 632
8919.92 628
8920.81 568
8921.71 602
8922.60 599
8923.49 608
8924.38 591
8925.27 593
8926.16 611
8927.06 614
8927.95 615
8928.84 581
8929.73 559
8930.62 600
8931.52 608
8932.41 544
8933.30 593
8934.19 570
8935.09 575
8935.98 589
8936.87 574
8937.76 608
8938.66 518
8939.55 564
8940.44 551
8941.33 595
8942.23 561
8943.12 575
8944.01 569
8944.90 583
8945.80 551
8946.69 550
8947.58 559
8948.48 602
8949.37 537
8950.26 546
8951.16 560
8952.05 551
8952.94 529
8953.84 563
8954.73 578
8955.62 551
8956.52 539
8957.41 552
8958.30 571
8959.20 556
8960.09 561
8960.98 562
8961.88 569
8962.77 556
8963.66 561
8964.56 548
8965.45 532
8966.35 548
8967.24 562
8968.13 560
8969.03 548
8969.92 552
8970.82 528
8971.71 571
8972.60 582
8973.50 568
8974.39 546
8975.29 543
8976.18 534
8977.08 534
8977.97 547
8978.87 574
8979.76 547
8980.65 501
8981.55 514
8982.44 535
8983.34 584
8984.23 519
8985.13 517
8986.02 509
8986.92 552
8987.81 515
8988.71 560
8989.60 539
8990.50 519
8991.39 501
8992.29 500
8993.18 532
8994.08 496
8994.97 544
8995.87 531
8996.76 553
8997.66 534
8998.56 567
8999.45 512
9000.35 528
9001.24 534
9002.14 500
9003.03 535
9003.93 532
9004.83 538
9005.72 522
9006.62 532
9007.51 512
9008.41 489
9009.31 531
9010.20 507
9011.10 516
9011.99 497
9012.89 464
9013.79 511
9014.68 500
9015.58 506
9016.48 534
9017.37 520
9018.27 510
9019.16 503
9020.06 470
9020.96 504
9021.85 471
9022.75 499
9023.65 509
9024.54 512
9025.44 498
9026.34 512
9027.24 538
9028.13 462
9029.03 497
9029.93 523
9030.82 505
9031.72 502
9032.62 477
9033.52 479
9034.41 486
9035.31 515
9036.21 507
9037.10 526
9038.00 519
9038.90 497
9039.80 487
9040.69 513
9041.59 493
9042.49 483
9043.39 515
9044.29 541
9045.18 479
9046.08 530
9046.98 485
9047.88 490
9048.78 477
9049.67 484
9050.57 521
9051.47 485
9052.37 491
9053.27 534
9054.16 516
9055.06 474
9055.96 497
9056.86 510
9057.76 496
9058.66 491
9059.55 515
9060.45 508
9061.35 515
9062.25 499
9063.15 457
9064.05 502
9064.95 490
9065.85 524
9066.74 486
9067.64 511
9068.54 491
9069.44 525
9070.34 532
9071.24 491
9072.14 499
9073.04 488
9073.94 499
9074.84 533
9075.74 477
9076.64 498
9077.53 502
9078.43 499
9079.33 519
9080.23 511
9081.13 537
9082.03 501
9082.93 504
9083.83 482
9084.73 527
9085.63 525
9086.53 494
9087.43 498
9088.33 481
9089.23 491
9090.13 490
9091.03 506
9091.93 543
9092.83 523
9093.73 534
9094.63 523
9095.53 491
9096.43 533
9097.33 507
9098.23 511
9099.13 528
9100.04 531
9100.94 543
9101.84 539
9102.74 497
9103.64 533
9104.54 498
9105.44 473
9106.34 506
9107.24 523
9108.14 492
9109.04 474
9109.94 462
9110.85 497
9111.75 536
9112.65 484
9113.55 483
9114.45 444
9115.35 471
9116.25 480
9117.15 472
9118.06 485
9118.96 476
9119.86 479
9120.76 520
9121.66 492
9122.56 494
9123.46 520
9124.37 517
9125.27 496
9126.17 470
9127.07 483
9127.97 504
9128.88 462
9129.78 489
9130.68 480
9131.58 478
9132.48 512
9133.39 489
9134.29 473
9135.19 483
9136.09 488
9137.00 526
9137.90 514
9138.80 476
9139.70 457
9140.61 534
9141.51 507
9142.41 495
9143.31 478
9144.22 476
9145.12 496
9146.02 500
9146.92 468
9147.83 481
9148.73 513
9149.63 476
9150.54 516
9151.44 466
9152.34 481
9153.25 497
9154.15 496
9155.05 468
9155.96 473
9156.86 484
9157.76 481
9158.67 515
9159.57 502
9160.47 514
9161.38 489
9162.28 493
9163.18 486
9164.09 503
9164.99 498
9165.90 494
9166.80 484
9167.70 504
9168.61 453
9169.51 518
9170.42 536
9171.32 547
9172.22 545
9173.13 518
9174.03 514
9174.94 522
9175.84 478
9176.74 468
9177.65 506
9178.55 507
9179.46 506
9180.36 528
9181.27 570
9182.17 520
9183.08 472
9183.98 499
9184.89 476
9185.79 493
9186.70 515
9187.60 521
9188.51 497
9189.41 493
9190.32 511
9191.22 489
9192.13 540
9193.03 528
9193.94 501
9194.84 533
9195.75 540
9196.65 545
9197.56 538
9198.46 579
9199.37 568
9200.27 615
9201.18 630
9202.08 598
9202.99 581
9203.90 561
9204.80 525
9205.71 500
9206.61 554
9207.52 545
9208.42 523
9209.33 502
9210.24 531
9211.14 511
9212.05 538
9212.95 531
9213.86 534
9214.77 493
9215.67 468
9216.58 514
9217.49 517
9218.39 523
9219.30 536
9220.21 557
9221.11 543
9222.02 516
9222.93 523
9223.83 515
9224.74 499
9225.65 541
9226.55 483
9227.46 480
9228.37 485
9229.27 511
9230.18 493
9231.09 490
9231.99 480
9232.90 460
9233.81 493
9234.72 511
9235.62 546
9236.53 496
9237.44 496
9238.34 498
9239.25 479
9240.16 489
9241.07 487
9241.97 472
9242.88 517
9243.79 542
9244.70 510
9245.61 470
9246.51 468
9247.42 489
9248.33 486
9249.24 485
9250.14 474
9251.05 508
9251.96 470
9252.87 497
9253.78 475
9254.69 500
9255.59 545
9256.50 487
9257.41 493
9258.32 473
9259.23 503
9260.14 489
9261.04 502
9261.95 520
9262.86 543
9263.77 495
9264.68 511
9265.59 535
9266.50 505
9267.40 481
9268.31 484
9269.22 520
9270.13 502
9271.04 501
9271.95 508
9272.86 507
9273.77 491
9274.68 501
9275.59 510
9276.49 498
9277.40 529
9278.31 545
9279.22 476
9280.13 496
9281.04 497
9281.95 523
9282.86 493
9283.77 526
9284.68 509
9285.59 507
9286.50 487
9287.41 515
9288.32 504
9289.23 486
9290.14 493
9291.05 523
9291.96 519
9292.87 534
9293.78 499
9294.69 515
9295.60 521
9296.51 544
9297.42 500
9298.33 545
9299.24 562
9300.15 528
9301.06 538
9301.97 524
9302.88 522
9303.79 514
9304.70 523
9305.61 543
9306.53 535
9307.44 556
9308.35 598
9309.26 566
9310.17 550
9311.08 540
9311.99 557
9312.90 545
9313.81 539
9314.72 523
9315.63 529
9316.55 552
9317.46 522
9318.37 528
9319.28 528
9320.19 539
9321.10 562
9322.01 534
9322.93 510
9323.84 524
9324.75 515
9325.66 537
9326.57 490
9327.48 521
9328.40 494
9329.31 515
9330.22 511
9331.13 555
9332.04 486
9332.96 521
9333.87 510
9334.78 490
9335.69 516
9336.60 534
9337.52 533
9338.43 529
9339.34 531
9340.25 544
9341.17 534
9342.08 514
9342.99 520
9343.90 547
9344.82 540
9345.73 539
9346.64 573
9347.55 538
9348.47 559
9349.38 541
9350.29 555
9351.21 540
9352.12 527
9353.03 515
9353.94 492
9354.86 511
9355.77 572
9356.68 538
9357.60 542
9358.51 500
9359.42 529
9360.34 544
9361.25 495
9362.16 514
9363.08 514
9363.99 516
9364.90 493
9365.82 537
9366.73 542
9367.65 505
9368.56 515
9369.47 571
9370.39 528
9371.30 543
9372.21 540
9373.13 540
9374.04 521
9374.96 518
9375.87 552
9376.79 544
9377.70 531
9378.61 511
9379.53 568
9380.44 579
9381.36 565
9382.27 534
9383.19 535
9384.10 546
9385.01 554
9385.93 560
9386.84 585
9387.76 551
9388.67 556
9389.59 600
9390.50 589
9391.42 609
9392.33 634
9393.25 610
9394.16 601
9395.08 599
9395.99 601
9396.91 648
9397.82 634
9398.74 652
9399.65 584
9400.57 622
9401.48 601
9402.40 562
9403.32 547
9404.23 555
9405.15 567
9406.06 598
9406.98 591
9407.89 577
9408.81 560
9409.73 584
9410.64 579
9411.56 565
9412.47 578
9413.39 602
9414.30 586
9415.22 567
9416.14 533
9417.05 594
9417.97 588
9418.89 578
9419.80 574
9420.72 579
9421.63 581
9422.55 587
9423.47 572
9424.38 599
9425.30 607
9426.22 636
9427.13 573
9428.05 594
9428.97 566
9429.88 560
9430.80 572
9431.72 591
9432.63 609
9433.55 612
9434.47 588
9435.38 572
9436.30 575
9437.22 594
9438.14 622
9439.05 619
9439.97 650
9440.89 641
9441.81 642
9442.72 616
9443.64 641
9444.56 689
9445.47 633
9446.39 658
9447.31 680
9448.23 637
9449.15 682
9450.06 637
9450.98 677
9451.90 711
9452.82 742
9453.73 746
9454.65 769
9455.57 734
9456.49 701
9457.41 694
9458.32 718
9459.24 695
9460.16 674
9461.08 669
9462.00 629
9462.92 591
9463.83 644
9464.75 612
9465.67 634
9466.59 608
9467.51 653
9468.43 641
9469.35 631
9470.26 630
9471.18 672
9472.10 614
9473.02 622
9473.94 596
9474.86 652
9475.78 639
9476.70 624
9477.62 660
9478.54 663
9479.45 685
9480.37 664
9481.29 666
9482.21 663
9483.13 640
9484.05 662
9484.97 682
9485.89 644
9486.81 652
9487.73 666
9488.65 696
9489.57 649
9490.49 655
9491.41 635
9492.33 632
9493.25 620
9494.17 646
9495.09 638
9496.01 667
9496.93 670
9497.85 626
9498.77 670
9499.69 690
9500.61 670
9501.53 656
9502.45 637
9503.37 674
9504.29 687
9505.21 660
9506.13 646
9507.05 743
9507.97 720
9508.89 679
9509.81 663
9510.73 709
9511.65 688
9512.57 719
9513.49 694
9514.42 696
9515.34 724
9516.26 742
9517.18 721
9518.10 819
9519.02 795
9519.94 830
9520.86 839
9521.78 835
9522.71 844
9523.63 836
9524.55 870
9525.47 860
9526.39 840
9527.31 803
9528.23 848
9529.16 822
9530.08 811
9531.00 784
9531.92 790
9532.84 813
9533.76 789
9534.69 778
9535.61 805
9536.53 839
9537.45 793
9538.37 793
9539.30 813
9540.22 800
9541.14 785
9542.06 824
9542.98 761
9543.91 787
9544.83 752
9545.75 825
9546.67 802
9547.60 773
9548.52 871
9549.44 856
9550.36 822
9551.29 809
9552.21 829
9553.13 842
9554.06 845
9554.98 855
9555.90 855
9556.82 842
9557.75 854
9558.67 886
9559.59 853
9560.52 891
9561.44 882
9562.36 856
9563.29 887
9564.21 875
9565.13 821
9566.06 844
9566.98 882
9567.90 863
9568.83 862
9569.75 874
9570.67 905
9571.60 913
9572.52 878
9573.44 927
9574.37 870
9575.29 916
9576.22 926
9577.14 968
9578.06 911
9578.99 959
9579.91 979
9580.84 978
9581.76 1022
9582.68 1018
9583.61 980
9584.53 979
9585.46 970
9586.38 965
9587.31 982
9588.23 1006
9589.15 1004
9590.08 963
9591.00 1031
9591.93 1018
9592.85 1024
9593.78 1019
9594.70 1056
9595.63 1057
9596.55 1106
9597.48 1209
9598.40 1215
9599.33 1238
9600.25 1260
9601.18 1313
9602.10 1275
9603.03 1280
9603.95 1225
9604.88 1177
9605.80 1179
9606.73 1160
9607.65 1145
9608.58 1114
9609.50 1098
9610.43 1106
9611.35 1085
9612.28 1095
9613.21 1093
9614.13 1068
9615.06 1123
9615.98 1117
9616.91 1111
9617.84 1060
9618.76 1058
9619.69 1120
9620.61 1064
9621.54 1071
9622.47 1095
9623.39 1124
9624.32 1140
9625.24 1123
9626.17 1088
9627.10 1121
9628.02 1149
9628.95 1158
9629.88 1113
9630.80 1156
9631.73 1203
9632.65 1190
9633.58 1197
9634.51 1190
9635.43 1208
9636.36 1263
9637.29 1219
9638.22 1222
9639.14 1258
9640.07 1315
9641.00 1307
9641.92 1319
9642.85 1385
9643.78 1365
9644.70 1372
9645.63 1377
9646.56 1398
9647.49 1400
9648.41 1358
9649.34 1428
9650.27 1434
9651.20 1396
9652.12 1441
9653.05 1394
9653.98 1390
9654.91 1405
9655.83 1381
9656.76 1350
9657.69 1374
9658.62 1415
9659.55 1396
9660.47 1361
9661.40 1442
9662.33 1452
9663.26 1383
9664.19 1399
9665.11 1433
9666.04 1443
9666.97 1396
9667.90 1479
9668.83 1470
9669.75 1493
9670.68 1490
9671.61 1582
9672.54 1614
9673.47 1576
9674.40 1560
9675.33 1523
9676.25 1578
9677.18 1570
9678.11 1560
9679.04 1576
9679.97 1613
9680.90 1599
9681.83 1626
9682.76 1619
9683.69 1626
9684.61 1626
9685.54 1631
9686.47 1616
9687.40 1650
9688.33 1700
9689.26 1702
9690.19 1706
9691.12 1656
9692.05 1634
9692.98 1620
9693.91 1640
9694.84 1650
9695.77 1679
9696.70 1695
9697.63 1764
9698.56 1794
9699.49 1757
9700.42 1894
9701.35 1829
9702.28 1779
9703.21 1747
9704.14 1706
9705.07 1682
9706.00 1680
9706.93 1665
9707.86 1689
9708.79 1627
9709.72 1620
9710.65 1661
9711.58 1697
9712.51 1748
9713.44 1806
9714.37 1888
9715.30 1855
9716.23 1873
9717.16 1827
9718.09 1783
9719.02 1768
9719.95 1757
9720.88 1656
9721.81 1590
9722.75 1580
9723.68 1517
9724.61 1417
9725.54 1406
9726.47 1414
9727.40 1378
9728.33 1387
9729.26 1405
9730.19 1388
9731.13 1411
9732.06 1426
9732.99 1405
9733.92 1414
9734.85 1411
9735.78 1385
9736.71 1357
9737.65 1336
9738.58 1268
9739.51 1236
9740.44 1221
9741.37 1259
9742.30 1236
9743.24 1195
9744.17 1234
9745.10 1193
9746.03 1175
9746.96 1201
9747.90 1183
9748.83 1177
9749.76 1175
9750.69 1124
9751.63 1116
9752.56 1115
9753.49 1101
9754.42 1116
9755.36 1144
9756.29 1088
9757.22 1085
9758.15 1114
9759.09 1058
9760.02 1048
9760.95 1097
9761.88 1095
9762.82 1094
9763.75 1081
9764.68 1131
9765.62 1085
9766.55 1082
9767.48 1096
9768.41 1072
9769.35 1084
9770.28 1131
9771.21 1103
9772.15 1129
9773.08 1085
9774.01 1089
9774.95 1081
9775.88 1083
9776.81 1100
9777.75 1083
9778.68 1069
9779.62 1039
9780.55 1107
9781.48 1132
9782.42 1108
9783.35 1105
9784.28 1093
9785.22 1108
9786.15 1098
9787.09 1071
9788.02 1075
9788.95 1027
9789.89 1030
9790.82 1028
9791.76 1025
9792.69 994
9793.63 1023
9794.56 989
9795.49 964
9796.43 1015
9797.36 999
9798.30 1005
9799.23 952
9800.17 1033
9801.10 1005
9802.04 1040
9802.97 987
9803.91 1003
9804.84 954
9805.78 958
9806.71 956
9807.65 955
9808.58 938
9809.52 882
9810.45 941
9811.39 947
9812.32 925
9813.26 850
9814.19 873
9815.13 853
9816.06 856
9817.00 852
9817.93 856
9818.87 884
9819.80 865
9820.74 859
9821.68 861
9822.61 880
9823.55 843
9824.48 855
9825.42 873
9826.35 894
9827.29 800
9828.23 819
9829.16 864
9830.10 821
9831.03 821
9831.97 859
9832.91 879
9833.84 857
9834.78 844
9835.72 871
9836.65 795
9837.59 793
9838.52 832
9839.46 842
9840.40 848
9841.33 848
9842.27 836
9843.21 797
9844.14 839
9845.08 813
9846.02 808
9846.95 853
9847.89 847
9848.83 816
9849.77 840
9850.70 808
9851.64 799
9852.58 805
9853.51 821
9854.45 802
9855.39 790
9856.33 810
9857.26 777
9858.20 795
9859.14 813
9860.08 802
9861.01 786
9861.95 749
9862.89 745
9863.83 747
9864.76 752
9865.70 739
9866.64 768
9867.58 752
9868.51 752
9869.45 746
9870.39 715
9871.33 762
9872.27 767
9873.20 768
9874.14 751
9875.08 733
9876.02 738
9876.96 720
9877.90 774
9878.83 727
9879.77 772
9880.71 750
9881.65 751
9882.59 763
9883.53 753
9884.47 736
9885.40 733
9886.34 736
9887.28 733
9888.22 744
9889.16 744
9890.10 713
9891.04 723
9891.98 702
9892.91 699
9893.85 695
9894.79 696
9895.73 660
9896.67 663
9897.61 697
9898.55 680
9899.49 647
9900.43 711
9901.37 695
9902.31 682
9903.25 677
9904.19 664
9905.13 694
9906.07 702
9907.01 693
9907.95 715
9908.89 682
9909.83 709
9910.77 703
9911.71 682
9912.65 697
9913.59 714
9914.53 725
9915.47 697
9916.41 715
9917.35 674
9918.29 657
9919.23 725
9920.17 749
9921.11 728
9922.05 760
9922.99 769
9923.93 756
9924.87 792
9925.81 869
9926.75 949
9927.69 927
9928.63 927
9929.57 948
9930.51 958
9931.45 867
9932.39 858
9933.34 818
9934.28 792
9935.22 815
9936.16 811
9937.10 736
9938.04 711
9938.98 695
9939.92 689
9940.87 659
9941.81 653
9942.75 674
9943.69 714
9944.63 687
9945.57 681
9946.51 692
9947.46 740
9948.40 750
9949.34 753
9950.28 772
9951.22 766
9952.16 759
9953.11 744
9954.05 723
9954.99 730
9955.93 770
9956.87 757
9957.82 671
9958.76 657
9959.70 579
9960.64 643
9961.59 656
9962.53 636
9963.47 636
9964.41 605
9965.35 605
9966.30 625
9967.24 657
9968.18 614
9969.13 657
9970.07 639
9971.01 632
9971.95 608
9972.90 585
9973.84 611
9974.78 588
9975.73 602
9976.67 638
9977.61 577
9978.55 562
9979.50 592
9980.44 593
9981.38 610
9982.33 596
9983.27 605
9984.21 601
9985.16 591
9986.10 579
9987.04 607
9987.99 609
9988.93 638
9989.88 594
9990.82 622
9991.76 604
9992.71 600
9993.65 618
9994.59 617
9995.54 597
9996.48 594
9997.43 606
9998.37 584
9999.31 576
10000.26 623
10001.20 614
10002.15 586
10003.09 573
10004.04 573
10004.98 575
10005.92 594
10006.87 610
10007.81 594
10008.76 608
10009.70 598
10010.65 609
10011.59 565
10012.54 608
10013.48 580
10014.43 600
10015.37 582
10016.32 598
10017.26 619
10018.21 579
10019.15 579
10020.10 593
10021.04 587
10021.99 567
10022.93 557
10023.88 578
10024.82 552
10025.77 577
10026.71 529
10027.66 547
10028.60 610
10029.55 569
10030.49 581
10031.44 583
10032.39 581
10033.33 580
10034.28 553
10035.22 577
10036.17 580
10037.11 570
10038.06 565
10039.01 600
10039.95 567
10040.90 552
10041.84 553
10042.79 580
10043.74 588
10044.68 560
10045.63 519
10046.58 561
10047.52 574
10048.47 525
10049.41 546
10050.36 556
10051.31 540
10052.25 535
10053.20 544
10054.15 532
10055.09 535
10056.04 559
10056.99 547
10057.93 529
10058.88 551
10059.83 570
10060.78 530
10061.72 554
10062.67 538
10063.62 536
10064.56 564
10065.51 548
10066.46 561
10067.41 592
10068.35 558
10069.30 566
10070.25 579
10071.20 536
10072.14 546
10073.09 556
10074.04 511
10074.99 534
10075.93 546
10076.88 569
10077.83 576
10078.78 559
10079.72 546
10080.67 551
10081.62 524
10082.57 562
10083.52 548
10084.46 564
10085.41 520
10086.36 546
10087.31 538
10088.26 536
10089.21 507
10090.15 553
10091.10 538
10092.05 517
10093.00 516
10093.95 541
10094.90 587
10095.85 562
10096.79 548
10097.74 528
10098.69 511
10099.64 566
10100.59 513
10101.54 542
10102.49 565
10103.44 537
10104.39 527
10105.33 531
10106.28 551
10107.23 572
10108.18 558
10109.13 544
10110.08 531
10111.03 517
10111.98 550
10112.93 541
10113.88 524
10114.83 542
10115.78 533
10116.73 540
10117.68 545
10118.63 556
10119.58 565
10120.53 554
10121.48 570
10122.43 550
10123.38 554
10124.33 563
10125.28 561
10126.23 534
10127.18 596
10128.13 592
10129.08 553
10130.03 591
10130.98 562
10131.93 576
10132.88 578
10133.83 578
10134.78 553
10135.73 577
10136.68 580
10137.63 593
10138.58 542
10139.53 577
10140.48 600
10141.43 578
10142.38 632
10143.33 627
10144.29 595
10145.24 599
10146.19 594
10147.14 617
10148.09 603
10149.04 622
10149.99 610
10150.94 630
10151.89 589
10152.85 621
10153.80 628
10154.75 639
10155.70 645
10156.65 671
10157.60 638
10158.55 615
10159.51 668
10160.46 641
10161.41 619
10162.36 634
10163.31 616
10164.26 684
10165.22 669
10166.17 671
10167.12 676
10168.07 699
10169.02 662
10169.98 696
10170.93 707
10171.88 701
10172.83 712
10173.79 728
10174.74 750
10175.69 685
10176.64 691
10177.60 712
10178.55 728
10179.50 732
10180.45 726
10181.41 751
10182.36 747
10183.31 771
10184.26 734
10185.22 816
10186.17 757
10187.12 734
10188.08 754
10189.03 743
10189.98 714
10190.93 754
10191.89 693
10192.84 695
10193.79 733
10194.75 768
10195.70 748
10196.65 736
10197.61 755
10198.56 766
10199.51 766
10200.47 782
10201.42 774
10202.38 779
10203.33 796
10204.28 842
10205.24 860
10206.19 824
10207.14 853
10208.10 853
10209.05 905
10210.01 878
10210.96 849
10211.91 839
10212.87 817
10213.82 807
10214.78 823
10215.73 790
10216.69 766
10217.64 773
10218.59 764
10219.55 735
10220.50 747
10221.46 751
10222.41 753
10223.37 737
10224.32 715
10225.28 717
10226.23 762
10227.19 777
10228.14 770
10229.10 801
10230.05 782
10231.01 815
10231.96 829
10232.92 925
10233.87 896
10234.83 946
10235.78 942
10236.74 1014
10237.69 974
10238.65 984
10239.60 934
10240.56 920
10241.51 896
10242.47 899
10243.42 846
10244.38 794
10245.34 772
10246.29 753
10247.25 736
10248.20 771
10249.16 745
10250.11 743
10251.07 747
10252.03 700
10252.98 709
10253.94 748
10254.89 720
10255.85 732
10256.81 709
10257.76 695
10258.72 714
10259.68 664
10260.63 668
10261.59 630
10262.55 637
10263.50 616
10264.46 674
10265.41 657
10266.37 656
10267.33 640
10268.28 679
10269.24 669
10270.20 707
10271.16 677
10272.11 660
10273.07 665
10274.03 655
10274.98 647
10275.94 673
10276.90 642
10277.85 610
10278.81 637
10279.77 652
10280.73 618
10281.68 626
10282.64 647
10283.60 602
10284.56 589
10285.51 586
10286.47 564
10287.43 599
10288.39 584
10289.34 603
10290.30 582
10291.26 603
10292.22 634
10293.18 611
10294.13 581
10295.09 590
10296.05 617
10297.01 596
10297.97 607
10298.92 581
10299.88 608
10300.84 611
10301.80 620
10302.76 595
10303.72 614
10304.67 585
10305.63 599
10306.59 589
10307.55 611
10308.51 601
10309.47 596
10310.43 647
10311.38 615
10312.34 651
10313.30 641
10314.26 588
10315.22 638
10316.18 647
10317.14 624
10318.10 635
10319.06 585
10320.01 578
10320.97 599
10321.93 600
10322.89 599
10323.85 579
10324.81 596
10325.77 612
10326.73 587
10327.69 591
10328.65 604
10329.61 631
10330.57 621
10331.53 621
10332.49 631
10333.45 601
10334.41 577
10335.37 588
10336.33 590
10337.29 580
10338.25 567
10339.21 566
10340.17 583
10341.13 559
10342.09 550
10343.05 559
10344.01 526
10344.97 553
10345.93 542
10346.89 540
10347.85 532
10348.81 559
10349.77 562
10350.73 525
10351.69 522
10352.65 519
10353.61 499
10354.57 545
10355.53 526
10356.49 544
10357.46 484
10358.42 526
10359.38 512
10360.34 500
10361.30 522
10362.26 504
10363.22 489
10364.18 501
10365.14 525
10366.11 483
10367.07 502
10368.03 510
10368.99 519
10369.95 505
10370.91 498
10371.87 501
10372.84 490
10373.80 515
10374.76 519
10375.72 531
10376.68 500
10377.64 495
10378.61 506
10379.57 500
10380.53 516
10381.49 526
10382.45 472
10383.42 491
10384.38 485
10385.34 488
10386.30 468
10387.27 519
10388.23 520
10389.19 492
10390.15 500
10391.11 501
10392.08 490
10393.04 536
10394.00 487
10394.96 491
10395.93 481
10396.89 474
10397.85 473
10398.82 471
10399.78 462
10400.74 464
10401.70 486
10402.67 505
10403.63 458
10404.59 475
10405.56 484
10406.52 483
10407.48 476
10408.45 480
10409.41 480
10410.37 501
10411.34 477
10412.30 472
10413.26 489
10414.23 470
10415.19 477
10416.15 504
10417.12 490
10418.08 500
10419.04 498
10420.01 504
10420.97 518
10421.94 473
10422.90 500
10423.86 509
10424.83 509
10425.79 457
10426.76 481
10427.72 467
10428.68 503
10429.65 490
10430.61 478
10431.58 449
10432.54 470
10433.51 479
10434.47 466
10435.44 452
10436.40 480
10437.36 446
10438.33 468
10439.29 466
10440.26 473
10441.22 463
10442.19 450
10443.15 473
10444.12 451
10445.08 469
10446.05 470
10447.01 437
10447.98 452
10448.94 428
10449.91 451
10450.87 478
10451.84 438
10452.80 462
10453.77 449
10454.73 441
10455.70 432
10456.67 432
10457.63 452
10458.60 462
10459.56 442
10460.53 464
10461.49 447
10462.46 465
10463.43 449
10464.39 481
10465.36 473
10466.32 469
10467.29 469
10468.25 473
10469.22 437
10470.19 460
10471.15 458
10472.12 479
10473.09 466
10474.05 461
10475.02 447
10475.98 475
10476.95 481
10477.92 476
10478.88 453
10479.85 524
10480.82 477
10481.78 477
10482.75 474
10483.72 473
10484.68 506
10485.65 489
10486.62 495
10487.58 450
10488.55 501
10489.52 512
10490.49 470
10491.45 460
10492.42 457
10493.39 452
10494.35 436
10495.32 434
10496.29 468
10497.26 454
10498.22 452
10499.19 452
10500.16 435
10501.13 417
10502.09 449
10503.06 476
10504.03 486
10505.00 497
10505.96 488
10506.93 497
10507.90 498
10508.87 443
10509.84 459
10510.80 467
10511.77 506
10512.74 420
10513.71 439
10514.68 445
10515.64 482
10516.61 440
10517.58 453
10518.55 443
10519.52 454
10520.49 459
10521.45 474
10522.42 464
10523.39 445
10524.36 436
10525.33 489
10526.30 472
10527.27 437
10528.23 519
10529.20 457
10530.17 465
10531.14 442
10532.11 459
10533.08 467
10534.05 501
10535.02 455
10535.99 489
10536.96 477
10537.93 453
10538.89 459
10539.86 466
10540.83 466
10541.80 483
10542.77 486
10543.74 481
10544.71 503
10545.68 462
10546.65 474
10547.62 470
10548.59 460
10549.56 475
10550.53 490
10551.50 457
10552.47 428
10553.44 444
10554.41 504
10555.38 476
10556.35 494
10557.32 497
10558.29 497
10559.26 503
10560.23 504
10561.20 517
10562.17 541
10563.14 511
10564.11 540
10565.08 543
10566.05 504
10567.02 482
10567.99 479
10568.96 532
10569.93 500
10570.91 465
10571.88 496
10572.85 491
10573.82 481
10574.79 480
10575.76 505
10576.73 490
10577.70 475
10578.67 453
10579.64 471
10580.62 475
10581.59 482
10582.56 521
10583.53 544
10584.50 521
10585.47 484
10586.44 492
10587.42 513
10588.39 503
10589.36 482
10590.33 483
10591.30 498
10592.27 517
10593.25 517
10594.22 498
10595.19 494
10596.16 506
10597.13 517
10598.10 532
10599.08 484
10600.05 486
10601.02 530
10601.99 533
10602.97 522
10603.94 568
10604.91 583
10605.88 556
10606.85 551
10607.83 558
10608.80 603
10609.77 583
10610.74 591
10611.72 567
10612.69 599
10613.66 587
10614.64 543
10615.61 541
10616.58 552
10617.55 551
10618.53 589
10619.50 552
10620.47 543
10621.45 547
10622.42 549
10623.39 522
10624.37 500
10625.34 482
10626.31 529
10627.29 512
10628.26 504
10629.23 509
10630.21 521
10631.18 527
10632.15 488
10633.13 505
10634.10 546
10635.07 507
10636.05 523
10637.02 558
10638.00 571
10638.97 560
10639.94 576
10640.92 627
10641.89 615
10642.87 584
10643.84 548
10644.81 554
10645.79 577
10646.76 524
10647.74 512
10648.71 546
10649.68 523
10650.66 496
10651.63 488
10652.61 505
10653.58 489
10654.56 455
10655.53 460
10656.51 470
10657.48 457
10658.46 460
10659.43 448
10660.41 445
10661.38 444
10662.36 460
10663.33 458
10664.31 457
10665.28 454
10666.26 493
10667.23 492
10668.21 471
10669.18 485
10670.16 466
10671.13 492
10672.11 490
10673.08 502
10674.06 503
10675.03 486
10676.01 473
10676.99 469
10677.96 489
10678.94 495
10679.91 473
10680.89 474
10681.86 497
10682.84 459
10683.82 440
10684.79 431
10685.77 504
10686.74 500
10687.72 476
10688.70 488
10689.67 510
10690.65 500
10691.63 489
10692.60 441
10693.58 459
10694.55 461
10695.53 468
10696.51 475
10697.48 469
10698.46 442
10699.44 486
10700.41 497
10701.39 493
10702.37 457
10703.34 463
10704.32 480
10705.30 464
10706.27 482
10707.25 476
10708.23 459
10709.21 487
10710.18 469
10711.16 502
10712.14 464
10713.11 479
10714.09 492
10715.07 484
10716.05 494
10717.02 478
10718.00 502
10718.98 456
10719.96 454
10720.93 481
10721.91 446
10722.89 465
10723.87 476
10724.85 509
10725.82 501
10726.80 465
10727.78 474
10728.76 479
10729.74 461
10730.71 466
10731.69 471
10732.67 488
10733.65 459
10734.63 457
10735.60 496
10736.58 470
10737.56 449
10738.54 453
10739.52 489
10740.50 482
10741.48 486
10742.45 466
10743.43 464
10744.41 447
10745.39 456
10746.37 474
10747.35 453
10748.33 466
10749.31 454
10750.28 441
10751.26 482
10752.24 465
10753.22 454
10754.20 476
10755.18 484
10756.16 464
10757.14 471
10758.12 491
10759.10 483
10760.08 503
10761.06 474
10762.04 494
10763.01 486
10763.99 437
10764.97 474
10765.95 463
10766.93 488
10767.91 525
10768.89 500
10769.87 486
10770.85 511
10771.83 473
10772.81 482
10773.79 513
10774.77 522
10775.75 521
10776.73 494
10777.71 482
10778.69 475
10779.67 509
10780.65 471
10781.63 487
10782.62 489
10783.60 520
10784.58 492
10785.56 521
10786.54 525
10787.52 516
10788.50 518
10789.48 468
10790.46 503
10791.44 511
10792.42 479
10793.40 499
10794.38 512
10795.37 518
10796.35 527
10797.33 524
10798.31 509
10799.29 511
10800.27 499
10801.25 500
10802.23 511
10803.21 536
10804.20 565
10805.18 513
10806.16 493
10807.14 499
10808.12 512
10809.10 511
10810.09 497
10811.07 525
10812.05 518
10813.03 503
10814.01 484
10815.00 537
10815.98 563
10816.96 543
10817.94 544
10818.92 564
10819.91 545
10820.89 549
10821.87 537
10822.85 535
10823.83 501
10824.82 506
10825.80 534
10826.78 549
10827.76 579
10828.75 552
10829.73 585
10830.71 551
10831.69 502
10832.68 550
10833.66 581
10834.64 559
10835.63 583
10836.61 561
10837.59 560
10838.57 548
10839.56 552
10840.54 543
10841.52 538
10842.51 577
10843.49 556
10844.47 570
10845.46 593
10846.44 577
10847.42 601
10848.41 606
10849.39 606
10850.37 630
10851.36 588
10852.34 596
10853.32 606
10854.31 628
10855.29 588
10856.28 587
10857.26 629
10858.24 602
10859.23 553
10860.21 582
10861.20 603
10862.18 635
10863.16 617
10864.15 583
10865.13 629
10866.12 687
10867.10 641
10868.08 643
10869.07 630
10870.05 646
10871.04 650
10872.02 665
10873.01 670
10873.99 643
10874.98 668
10875.96 662
10876.95 640
10877.93 643
10878.92 645
10879.90 688
10880.89 680
10881.87 659
10882.86 712
10883.84 691
10884.83 696
10885.81 683
10886.80 702
10887.78 701
10888.77 722
10889.75 733
10890.74 720
10891.72 692
10892.71 735
10893.69 705
10894.68 756
10895.66 735
10896.65 767
10897.64 736
10898.62 761
10899.61 742
10900.59 739
10901.58 763
10902.56 793
10903.55 792
10904.54 808
10905.52 792
10906.51 788
10907.49 783
10908.48 812
10909.47 838
10910.45 859
10911.44 806
10912.43 841
10913.41 867
10914.40 850
10915.39 870
10916.37 873
10917.36 873
10918.35 929
10919.33 885
10920.32 919
10921.31 881
10922.29 928
10923.28 933
10924.27 916
10925.25 895
10926.24 939
10927.23 925
10928.21 941
10929.20 925
10930.19 942
10931.18 953
10932.16 910
10933.15 889
10934.14 890
10935.12 991
10936.11 967
10937.10 976
10938.09 949
10939.07 1007
10940.06 1031
10941.05 1059
10942.04 1065
10943.02 1065
10944.01 1047
10945.00 1076
10945.99 1090
10946.98 1133
10947.96 1120
10948.95 1164
10949.94 1161
10950.93 1128
10951.92 1196
10952.90 1215
10953.89 1290
10954.88 1361
10955.87 1378
10956.86 1464
10957.85 1490
10958.83 1510
10959.82 1500
10960.81 1534
10961.80 1527
10962.79 1529
10963.78 1462
10964.77 1466
10965.75 1376
10966.74 1318
10967.73 1281
10968.72 1310
10969.71 1242
10970.70 1174
10971.69 1191
10972.68 1195
10973.67 1178
10974.66 1149
10975.64 1169
10976.63 1203
10977.62 1182
10978.61 1135
10979.60 1216
10980.59 1184
10981.58 1170
10982.57 1239
10983.56 1238
10984.55 1242
10985.54 1243
10986.53 1229
10987.52 1280
10988.51 1286
10989.50 1306
10990.49 1320
10991.48 1323
10992.47 1374
10993.46 1460
10994.45 1544
10995.44 1608
10996.43 1741
10997.42 1852
10998.41 1949
10999.40 2063
11000.39 2135
11001.38 2196
11002.37 2167
11003.36 2120
11004.35 2036
11005.34 1927
11006.33 1804
11007.32 1685
11008.31 1591
11009.30 1486
11010.30 1360
11011.29 1288
11012.28 1226
11013.27 1193
11014.26 1092
11015.25 1138
11016.24 1093
11017.23 1099
11018.22 1040
11019.21 1002
11020.21 992
11021.20 1004
11022.19 1036
11023.18 990
11024.17 965
11025.16 988
11026.15 946
11027.14 926
11028.14 940
11029.13 933
11030.12 922
11031.11 917
11032.10 922
11033.09 967
11034.09 941
11035.08 914
11036.07 965
11037.06 919
11038.05 902
11039.05 953
11040.04 962
11041.03 938
11042.02 928
11043.02 886
11044.01 889
11045.00 867
11045.99 879
11046.98 872
11047.98 865
11048.97 836
11049.96 846
11050.95 865
11051.95 844
11052.94 808
11053.93 834
11054.93 831
11055.92 879
11056.91 852
11057.90 830
11058.90 835
11059.89 833
11060.88 832
11061.88 825
11062.87 835
11063.86 858
11064.86 856
11065.85 866
11066.84 841
11067.84 861
11068.83 873
11069.82 855
11070.82 880
11071.81 888
11072.80 869
11073.80 894
11074.79 879
11075.78 910
11076.78 903
11077.77 888
11078.77 876
11079.76 873
11080.75 878
11081.75 852
11082.74 850
11083.74 829
11084.73 859
11085.72 842
11086.72 803
11087.71 820
11088.71 787
11089.70 789
11090.70 841
11091.69 806
11092.68 809
11093.68 771
11094.67 799
11095.67 793
11096.66 798
11097.66 803
11098.65 797
11099.65 816
11100.64 766
11101.64 765
11102.63 762
11103.63 766
11104.62 753
11105.62 736
11106.61 724
11107.61 766
11108.60 770
11109.60 752
11110.59 764
11111.59 734
11112.58 740
11113.58 746
11114.57 798
11115.57 746
11116.56 682
11117.56 701
11118.56 731
11119.55 684
11120.55 694
11121.54 655
11122.54 722
11123.54 715
11124.53 691
11125.53 693
11126.52 723
11127.52 675
11128.51 727
11129.51 679
11130.51 654
11131.50 681
11132.50 697
11133.50 695
11134.49 664
11135.49 675
11136.49 717
11137.48 686
11138.48 655
11139.47 653
11140.47 681
11141.47 688
11142.46 695
11143.46 697
11144.46 681
11145.46 692
11146.45 665
11147.45 686
11148.45 676
11149.44 692
11150.44 679
11151.44 669
11152.43 663
11153.43 672
11154.43 637
11155.43 704
11156.42 689
11157.42 672
11158.42 679
11159.42 687
11160.41 645
11161.41 608
11162.41 647
11163.41 617
11164.40 627
11165.40 678
11166.40 649
11167.40 624
11168.39 617
11169.39 620
11170.39 674
11171.39 647
11172.39 656
11173.38 620
11174.38 599
11175.38 615
11176.38 615
11177.38 613
11178.38 628
11179.37 648
11180.37 629
11181.37 614
11182.37 628
11183.37 613
11184.37 620
11185.37 613
11186.36 602
11187.36 611
11188.36 634
11189.36 659
11190.36 644
11191.36 615
11192.36 630
11193.36 615
11194.36 632
11195.35 633
11196.35 608
11197.35 617
11198.35 635
11199.35 632
11200.35 642
11201.35 626
11202.35 598
11203.35 657
11204.35 637
11205.35 658
11206.35 671
11207.35 628
11208.35 642
11209.35 648
11210.35 691
11211.35 662
11212.35 680
11213.35 628
11214.35 627
11215.34 672
11216.35 649
11217.35 606
11218.35 627
11219.35 640
11220.35 632
11221.35 598
11222.35 631
11223.35 681
11224.35 638
11225.35 654
11226.35 641
11227.35 659
11228.35 678
11229.35 651
11230.35 641
11231.35 634
11232.35 693
11233.35 657
11234.35 668
11235.35 609
11236.35 622
11237.36 612
11238.36 629
11239.36 661
11240.36 659
11241.36 634
11242.36 602
11243.36 608
11244.36 618
11245.36 639
11246.37 641
11247.37 639
11248.37 636
11249.37 648
11250.37 668
11251.37 660
11252.38 673
11253.38 647
11254.38 670
11255.38 679
11256.38 645
11257.38 653
11258.39 661
11259.39 657
11260.39 688
11261.39 620
11262.39 639
11263.40 671
11264.40 672
11265.40 685
11266.40 698
11267.40 675
11268.41 732
11269.41 721
11270.41 756
11271.41 756
11272.42 730
11273.42 712
11274.42 720
11275.42 749
11276.43 730
11277.43 709
11278.43 732
11279.44 769
11280.44 726
11281.44 757
11282.44 774
11283.45 721
11284.45 729
11285.45 705
11286.46 709
11287.46 679
11288.46 663
11289.47 619
11290.47 649
11291.47 652
11292.48 641
11293.48 647
11294.48 651
11295.49 617
11296.49 634
11297.49 604
11298.50 625
11299.50 602
11300.51 626
11301.51 655
11302.51 648
11303.52 615
11304.52 636
11305.53 594
11306.53 590
11307.53 631
11308.54 642
11309.54 649
11310.55 658
11311.55 618
11312.55 611
11313.56 652
11314.56 668
11315.57 627
11316.57 644
11317.58 658
11318.58 674
11319.59 692
11320.59 678
11321.59 662
11322.60 699
11323.60 668
11324.61 706
11325.61 669
11326.62 645
11327.62 667
11328.63 671
11329.63 654
11330.64 633
11331.64 640
11332.65 627
11333.65 614
11334.66 638
11335.67 662
11336.67 649
11337.68 679
11338.68 685
11339.69 675
11340.69 691
11341.70 723
11342.70 712
11343.71 739
11344.72 710
11345.72 668
11346.73 689
11347.73 664
11348.74 632
11349.74 631
11350.75 648
11351.76 663
11352.76 612
11353.77 614
11354.78 599
11355.78 612
11356.79 602
11357.79 637
11358.80 683
11359.81 633
11360.81 637
11361.82 623
11362.83 592
11363.83 613
11364.84 606
11365.85 610
11366.85 598
11367.86 609
11368.87 603
11369.87 624
11370.88 592
11371.89 599
11372.89 576
11373.90 585
11374.91 597
11375.92 591
11376.92 608
11377.93 554
11378.94 555
11379.94 625
11380.95 568
11381.96 561
11382.97 569
11383.97 590
11384.98 602
11385.99 550
11387.00 585
11388.00 548
11389.01 576
11390.02 553
11391.03 534
11392.04 573
11393.04 544
11394.05 584
11395.06 546
11396.07 556
11397.08 546
11398.08 558
11399.09 574
11400.10 584
11401.11 586
11402.12 602
11403.12 586
11404.13 582
11405.14 633
11406.15 633
11407.16 600
11408.17 570
11409.18 589
11410.18 576
11411.19 576
11412.20 551
11413.21 573
11414.22 582
11415.23 566
11416.24 579
11417.25 574
11418.25 561
11419.26 564
11420.27 573
11421.28 558
11422.29 571
11423.30 574
11424.31 591
11425.32 549
11426.33 574
11427.34 591
11428.35 581
11429.36 579
11430.37 575
11431.38 561
11432.39 572
11433.39 579
11434.40 557
11435.41 606
11436.42 615
11437.43 582
11438.44 576
11439.45 565
11440.46 594
11441.47 577
11442.48 583
11443.49 549
11444.50 582
11445.51 606
11446.52 601
11447.53 560
11448.55 588
11449.56 573
11450.57 586
11451.58 596
11452.59 582
11453.60 585
11454.61 602
11455.62 593
11456.63 605
11457.64 585
11458.65 590
11459.66 616
11460.67 607
11461.68 602
11462.69 609
11463.71 609
11464.72 585
11465.73 594
11466.74 569
11467.75 607
11468.76 615
11469.77 584
11470.78 626
11471.80 599
11472.81 585
11473.82 625
11474.83 657
11475.84 641
11476.85 614
11477.86 648
11478.88 624
11479.89 640
11480.90 623
11481.91 619
11482.92 651
11483.93 596
11484.95 609
11485.96 641
11486.97 617
11487.98 624
11489.00 607
11490.01 596
11491.02 622
11492.03 611
11493.04 652
11494.06 632
11495.07 644
11496.08 651
11497.09 649
11498.11 680
11499.12 664
11500.13 653
11501.14 659
11502.16 640
11503.17 661
11504.18 702
11505.20 658
11506.21 686
11507.22 678
11508.23 630
11509.25 698
11510.26 686
11511.27 703
11512.29 743
11513.30 748
11514.31 767
11515.33 749
11516.34 765
11517.35 800
11518.37 809
11519.38 827
11520.39 837
11521.41 846
11522.42 837
11523.43 801
11524.45 829
11525.46 854
11526.47 880
11527.49 902
11528.50 903
11529.52 904
11530.53 953
11531.54 984
11532.56 997
11533.57 1079
11534.59 1130
11535.60 1220
11536.62 1299
11537.63 1365
11538.64 1343
11539.66 1418
11540.67 1476
11541.69 1488
11542.70 1430
11543.72 1429
11544.73 1329
11545.75 1270
11546.76 1229
11547.77 1096
11548.79 1063
11549.80 1011
11550.82 940
11551.83 887
11552.85 821
11553.86 824
11554.88 818
11555.89 778
11556.91 792
11557.92 798
11558.94 735
11559.95 744
11560.97 741
11561.99 729
11563.00 723
11564.02 738
11565.03 729
11566.05 735
11567.06 733
11568.08 729
11569.09 684
11570.11 723
11571.13 685
11572.14 720
11573.16 736
11574.17 707
11575.19 715
11576.20 747
11577.22 747
11578.24 721
11579.25 709
11580.27 718
11581.29 722
11582.30 701
11583.32 728
11584.33 688
11585.35 745
11586.37 723
11587.38 729
11588.40 737
11589.42 704
11590.43 729
11591.45 706
11592.47 720
11593.48 753
11594.50 812
11595.52 826
11596.53 822
11597.55 849
11598.57 887
11599.58 906
11600.60 953
11601.62 952
11602.64 940
11603.65 939
11604.67 869
11605.69 840
11606.70 835
11607.72 796
11608.74 779
11609.76 779
11610.77 734
11611.79 728
11612.81 720
11613.83 722
11614.84 694
11615.86 710
11616.88 711
11617.90 702
11618.92 706
11619.93 706
11620.95 715
11621.97 718
11622.99 703
11624.01 688
11625.02 703
11626.04 695
11627.06 689
11628.08 660
11629.10 661
11630.11 659
11631.13 697
11632.15 706
11633.17 652
11634.19 636
11635.21 661
11636.23 624
11637.24 662
11638.26 643
11639.28 638
11640.30 659
11641.32 641
11642.34 640
11643.36 620
11644.38 655
11645.39 622
11646.41 620
11647.43 614
11648.45 629
11649.47 633
11650.49 613
11651.51 611
11652.53 601
11653.55 602
11654.57 615
11655.59 620
11656.61 601
11657.63 576
11658.65 581
11659.67 577
11660.69 560
11661.70 571
11662.72 561
11663.74 579
11664.76 602
11665.78 576
11666.80 565
11667.82 527
11668.84 555
11669.86 578
11670.88 565
11671.90 545
11672.92 596
11673.95 584
11674.97 561
11675.99 555
11677.01 570
11678.03 567
11679.05 577
11680.07 588
11681.09 554
11682.11 585
11683.13 576
11684.15 562
11685.17 574
11686.19 575
11687.21 571
11688.23 580
11689.25 551
11690.28 543
11691.30 559
11692.32 564
11693.34 564
11694.36 553
11695.38 542
11696.40 508
11697.42 537
11698.44 539
11699.47 537
11700.49 551
11701.51 545
11702.53 505
11703.55 509
11704.57 546
11705.60 554
11706.62 524
11707.64 546
11708.66 513
11709.68 531
11710.70 515
11711.73 558
11712.75 506
11713.77 508
11714.79 515
11715.81 545
11716.84 530
11717.86 516
11718.88 509
11719.90 493
11720.92 546
11721.95 569
11722.97 535
11723.99 501
11725.01 492
11726.04 507
11727.06 543
11728.08 525
11729.11 492
11730.13 483
11731.15 516
11732.17 547
11733.20 536
11734.22 530
11735.24 545
11736.26 528
11737.29 492
11738.31 491
11739.33 500
11740.36 500
11741.38 505
11742.40 530
11743.43 512
11744.45 550
11745.47 547
11746.50 550
11747.52 516
11748.54 537
11749.57 506
11750.59 516
11751.62 500
11752.64 496
11753.66 504
11754.69 476
11755.71 500
11756.73 520
11757.76 524
11758.78 503
11759.81 528
11760.83 581
11761.85 555
11762.88 517
11763.90 517
11764.93 507
11765.95 531
11766.98 557
11768.00 536
11769.02 537
11770.05 554
11771.07 522
11772.10 558
11773.12 572
11774.15 523
11775.17 560
11776.20 545
11777.22 554
11778.25 547
11779.27 517
11780.30 543
11781.32 541
11782.35 533
11783.37 542
11784.40 546
11785.42 549
11786.45 537
11787.47 549
11788.50 526
11789.52 538
11790.55 498
11791.57 541
11792.60 524
11793.62 545
11794.65 544
11795.67 524
11796.70 569
11797.73 554
11798.75 539
11799.78 528
11800.80 583
11801.83 524
11802.85 545
11803.88 560
11804.91 535
11805.93 532
11806.96 507
11807.98 554
11809.01 545
11810.04 582
11811.06 576
11812.09 551
11813.12 514
11814.14 545
11815.17 580
11816.19 567
11817.22 586
11818.25 583
11819.27 539
11820.30 521
11821.33 567
11822.35 561
11823.38 577
11824.41 573
11825.44 564
11826.46 603
11827.49 587
11828.52 616
11829.54 601
11830.57 589
11831.60 632
11832.62 642
11833.65 630
11834.68 627
11835.71 594
11836.73 602
11837.76 586
11838.79 605
11839.82 601
11840.84 634
11841.87 640
11842.90 623
11843.93 647
11844.95 595
11845.98 640
11847.01 646
11848.04 633
11849.07 610
11850.09 619
11851.12 623
11852.15 634
11853.18 629
11854.21 658
11855.23 661
11856.26 652
11857.29 653
11858.32 691
11859.35 686
11860.38 669
11861.40 676
11862.43 672
11863.46 681
11864.49 724
11865.52 750
11866.55 689
11867.58 672
11868.60 678
11869.63 724
11870.66 709
11871.69 697
11872.72 688
11873.75 699
11874.78 703
11875.81 721
11876.84 747
11877.86 751
11878.89 733
11879.92 759
11880.95 737
11881.98 730
11883.01 780
11884.04 763
11885.07 791
11886.10 802
11887.13 809
11888.16 830
11889.19 811
11890.22 818
11891.25 831
11892.28 848
11893.31 882
11894.34 845
11895.37 856
11896.40 902
11897.43 921
11898.46 940
11899.49 957
11900.52 1003
11901.55 1020
11902.58 1014
11903.61 1038
11904.64 1047
11905.67 1041
11906.70 1104
11907.73 1121
11908.76 1071
11909.79 1033
11910.82 1059
11911.85 1022
11912.88 1011
11913.91 1011
11914.94 1038
11915.97 997
11917.01 977
11918.04 969
11919.07 923
11920.10 952
11921.13 962
11922.16 1008
11923.19 999
11924.22 1053
11925.25 1054
11926.28 1110
11927.32 1162
11928.35 1197
11929.38 1210
11930.41 1252
11931.44 1283
11932.47 1304
11933.50 1345
11934.54 1292
11935.57 1312
11936.60 1274
11937.63 1239
11938.66 1144
11939.70 1122
11940.73 1097
11941.76 1035
11942.79 985
11943.82 968
11944.85 935
11945.89 956
11946.92 916
11947.95 839
11948.98 873
11950.02 867
11951.05 796
11952.08 824
11953.11 837
11954.15 868
11955.18 814
11956.21 791
11957.24 832
11958.28 799
11959.31 788
11960.34 816
11961.37 790
11962.41 795
11963.44 788
11964.47 811
11965.51 808
11966.54 782
11967.57 802
11968.60 850
11969.64 803
11970.67 817
11971.70 836
11972.74 848
11973.77 790
11974.80 800
11975.84 830
11976.87 832
11977.90 828
11978.94 807
11979.97 780
11981.00 809
11982.04 835
11983.07 770
11984.11 790
11985.14 786
11986.17 845
11987.21 818
11988.24 866
11989.28 800
11990.31 819
11991.34 873
11992.38 856
11993.41 798
11994.45 819
11995.48 860
11996.51 822
11997.55 813
11998.58 820
11999.62 865
12000.65 878
12001.69 819
12002.72 838
12003.76 863
12004.79 877
12005.82 880
12006.86 850
12007.89 844
12008.93 865
12009.96 875
12011.00 881
12012.03 891
12013.07 860
12014.10 857
12015.14 937
12016.17 922
12017.21 944
12018.24 967
12019.28 924
12020.32 1006
12021.35 924
12022.39 931
12023.42 948
12024.46 966
12025.49 937
12026.53 924
12027.56 969
12028.60 925
12029.64 927
12030.67 956
12031.71 971
12032.74 939
12033.78 969
12034.81 1004
12035.85 926
12036.89 974
12037.92 994
12038.96 977
12039.99 935
12041.03 936
12042.07 933
12043.10 941
12044.14 964
12045.18 978
12046.21 936
12047.25 921
12048.29 959
12049.32 978
12050.36 1034
12051.40 987
12052.43 999
12053.47 1051
12054.51 988
12055.54 999
12056.58 1027
12057.62 1058
12058.65 1028
12059.69 1037
12060.73 1051
12061.76 1085
12062.80 1048
12063.84 984
12064.88 955
12065.91 983
12066.95 1044
12067.99 963
12069.03 903
12070.06 924
12071.10 897
12072.14 856
12073.18 886
12074.21 885
12075.25 846
12076.29 840
12077.33 799
12078.36 835
12079.40 866
12080.44 892
12081.48 876
12082.52 855
12083.55 868
12084.59 845
12085.63 849
12086.67 838
12087.71 862
12088.74 872
12089.78 867
12090.82 852
12091.86 871
12092.90 843
12093.94 825
12094.98 883
12096.01 873
12097.05 825
12098.09 800
12099.13 864
12100.17 930
12101.21 927
12102.25 905
12103.28 951
12104.32 1014
12105.36 961
12106.40 933
12107.44 937
12108.48 917
12109.52 887
12110.56 855
12111.60 808
12112.64 790
12113.68 791
12114.72 809
12115.76 778
12116.79 772
12117.83 783
12118.87 739
12119.91 721
12120.95 733
12121.99 728
12123.03 711
12124.07 751
12125.11 729
12126.15 712
12127.19 713
12128.23 679
12129.27 724
12130.31 691
12131.35 722
12132.39 702
12133.43 718
12134.47 730
12135.51 731
12136.55 681
12137.59 707
12138.63 722
12139.67 713
12140.71 691
12141.76 714
12142.80 743
12143.84 683
12144.88 680
12145.92 726
12146.96 722
12148.00 719
12149.04 633
12150.08 690
12151.12 699
12152.16 693
12153.20 648
12154.25 685
12155.29 651
12156.33 668
12157.37 671
12158.41 694
12159.45 671
12160.49 634
12161.53 693
12162.58 662
12163.62 639
12164.66 668
12165.70 666
12166.74 681
12167.78 652
12168.82 639
12169.87 671
12170.91 643
12171.95 643
12172.99 653
12174.03 670
12175.08 635
12176.12 612
12177.16 641
12178.20 636
12179.24 678
12180.29 657
12181.33 656
12182.37 658
12183.41 663
12184.46 634
12185.50 645
12186.54 642
12187.58 626
12188.63 664
12189.67 690
12190.71 625
12191.75 616
12192.80 652
12193.84 619
12194.88 654
12195.92 648
12196.97 630
12198.01 607
12199.05 621
12200.10 654
12201.14 676
12202.18 638
12203.23 624
12204.27 632
12205.31 646
12206.36 576
12207.40 606
12208.44 597
12209.49 590
12210.53 593
12211.57 627
12212.62 628
12213.66 611
12214.70 600
12215.75 608
12216.79 601
12217.84 592
12218.88 608
12219.92 640
12220.97 618
12222.01 586
12223.06 591
12224.10 602
12225.14 600
12226.19 589
12227.23 568
12228.28 567
12229.32 607
12230.36 611
12231.41 625
12232.45 609
12233.50 595
12234.54 567
12235.59 586
12236.63 552
12237.68 557
12238.72 569
12239.77 571
12240.81 579
12241.86 572
12242.90 560
12243.94 566
12244.99 630
12246.03 589
12247.08 589
12248.13 601
12249.17 564
12250.22 590
12251.26 574
12252.31 542
12253.35 532
12254.40 556
12255.44 570
12256.49 522
12257.53 532
12258.58 507
12259.62 532
12260.67 543
12261.72 566
12262.76 531
12263.81 543
12264.85 532
12265.90 538
12266.94 530
12267.99 527
12269.04 516
12270.08 553
12271.13 530
12272.17 530
12273.22 546
12274.27 532
12275.31 511
12276.36 495
12277.41 514
12278.45 509
12279.50 542
12280.55 522
12281.59 553
12282.64 518
12283.69 515
12284.73 514
12285.78 525
12286.83 537
12287.87 519
12288.92 492
12289.97 476
12291.01 492
12292.06 520
12293.11 497
12294.15 503
12295.20 546
12296.25 524
12297.30 498
12298.34 526
12299.39 500
12300.44 523
12301.48 519
12302.53 524
12303.58 529
12304.63 496
12305.67 526
12306.72 522
12307.77 524
12308.82 509
12309.87 536
12310.91 523
12311.96 476
12313.01 524
12314.06 502
12315.10 477
12316.15 468
12317.20 496
12318.25 482
12319.30 477
12320.34 502
12321.39 488
12322.44 458
12323.49 455
12324.54 492
12325.59 497
12326.63 508
12327.68 495
12328.73 523
12329.78 520
12330.83 510
12331.88 473
12332.93 480
12333.98 477
12335.02 483
12336.07 494
12337.12 469
12338.17 515
12339.22 497
12340.27 499
12341.32 484
12342.37 527
12343.42 508
12344.47 483
12345.51 499
12346.56 516
12347.61 454
12348.66 471
12349.71 514
12350.76 482
12351.81 494
12352.86 486
12353.91 496
12354.96 471
12356.01 480
12357.06 499
12358.11 498
12359.16 502
12360.21 505
12361.26 481
12362.31 516
12363.36 494
12364.41 524
12365.46 495
12366.51 502
12367.56 508
12368.61 498
12369.66 469
12370.71 481
12371.76 480
12372.81 461
12373.86 484
12374.91 489
12375.96 495
12377.01 493
12378.06 489
12379.11 472
12380.17 519
12381.22 482
12382.27 514
12383.32 485
12384.37 535
12385.42 502
12386.47 457
12387.52 495
12388.57 500
12389.62 519
12390.67 456
12391.73 474
12392.78 523
12393.83 502
12394.88 495
12395.93 496
12396.98 539
12398.03 467
12399.09 499
12400.14 528
12401.19 505
12402.24 495
12403.29 513
12404.34 514
12405.40 484
12406.45 540
12407.50 507
12408.55 498
12409.60 497
12410.66 479
12411.71 511
12412.76 531
12413.81 508
12414.86 501
12415.92 501
12416.97 530
12418.02 509
12419.07 514
12420.13 521
12421.18 521
12422.23 510
12423.28 546
12424.34 506
12425.39 500
12426.44 537
12427.49 543
12428.55 534
12429.60 538
12430.65 548
12431.71 547
12432.76 558
12433.81 547
12434.86 539
12435.92 544
12436.97 541
12438.02 538
12439.08 528
12440.13 547
12441.18 537
12442.24 551
12443.29 568
12444.34 516
12445.40 498
12446.45 516
12447.50 536
12448.56 558
12449.61 521
12450.67 551
12451.72 561
12452.77 564
12453.83 554
12454.88 537
12455.94 589
12456.99 578
12458.04 594
12459.10 634
12460.15 616
12461.21 595
12462.26 624
12463.31 618
12464.37 628
12465.42 646
12466.48 666
12467.53 674
12468.59 706
12469.64 715
12470.70 737
12471.75 790
12472.80 822
12473.86 828
12474.91 878
12475.97 936
12477.02 940
12478.08 937
12479.13 935
12480.19 976
12481.24 955
12482.30 910
12483.35 914
12484.41 846
12485.46 831
12486.52 773
12487.57 742
12488.63 722
12489.69 700
12490.74 682
12491.80 669
12492.85 647
12493.91 638
12494.96 637
12496.02 634
12497.07 608
12498.13 631
12499.19 605
12500.24 598
12501.30 642
12502.35 613
12503.41 593
12504.47 600
12505.52 593
12506.58 577
12507.63 620
12508.69 597
12509.75 606
12510.80 602
12511.86 596
12512.91 563
12513.97 602
12515.03 631
12516.08 576
12517.14 616
12518.20 623
12519.25 598
12520.31 598
12521.37 578
12522.42 589
12523.48 573
12524.54 590
12525.59 582
12526.65 582
12527.71 608
12528.77 569
12529.82 589
12530.88 626
12531.94 589
12532.99 569
12534.05 588
12535.11 570
12536.17 580
12537.22 591
12538.28 597
12539.34 590
12540.40 553
12541.45 574
12542.51 631
12543.57 614
12544.63 573
12545.68 610
12546.74 619
12547.80 604
12548.86 588
12549.92 596
12550.97 604
12552.03 626
12553.09 662
12554.15 661
12555.21 700
12556.26 651
12557.32 646
12558.38 664
12559.44 665
12560.50 673
12561.56 679
12562.61 664
12563.67 642
12564.73 648
12565.79 664
12566.85 609
12567.91 613
12568.97 651
12570.02 624
12571.08 621
12572.14 598
12573.20 658
12574.26 609
12575.32 618
12576.38 624
12577.44 637
12578.50 620
12579.56 636
12580.61 624
12581.67 627
12582.73 610
12583.79 616
12584.85 643
12585.91 617
12586.97 631
12588.03 590
12589.09 618
12590.15 619
12591.21 623
12592.27 623
12593.33 638
12594.39 608
12595.45 614
12596.51 618
12597.57 627
12598.63 634
12599.69 618
12600.75 614
12601.81 626
12602.87 624
12603.93 632
12604.99 593
12606.05 614
12607.11 634
12608.17 623
12609.23 637
12610.29 641
12611.35 673
12612.41 630
12613.47 668
12614.53 637
12615.59 683
12616.66 709
12617.72 669
12618.78 671
12619.84 668
12620.90 739
12621.96 675
12623.02 677
12624.08 708
12625.14 745
12626.20 704
12627.26 724
12628.33 732
12629.39 719
12630.45 690
12631.51 704
12632.57 710
12633.63 707
12634.69 719
12635.76 730
12636.82 705
12637.88 668
12638.94 682
12640.00 666
12641.06 656
12642.13 664
12643.19 664
12644.25 668
12645.31 655
12646.37 647
12647.44 641
12648.50 650
12649.56 643
12650.62 643
12651.68 643
12652.75 625
12653.81 631
12654.87 660
12655.93 631
12657.00 619
12658.06 665
12659.12 609
12660.18 625
12661.25 625
12662.31 608
12663.37 639
12664.43 656
12665.50 683
12666.56 633
12667.62 639
12668.69 682
12669.75 631
12670.81 655
12671.88 604
12672.94 628
12674.00 651
12675.06 646
12676.13 662
12677.19 622
12678.25 646
12679.32 672
12680.38 653
12681.44 640
12682.51 655
12683.57 671
12684.64 690
12685.70 707
12686.76 693
12687.83 669
12688.89 684
12689.95 656
12691.02 675
12692.08 699
12693.15 715
12694.21 708
12695.27 713
12696.34 717
12697.40 704
12698.47 704
12699.53 697
12700.59 765
12701.66 766
12702.72 767
12703.79 770
12704.85 776
12705.92 771
12706.98 809
12708.05 789
12709.11 766
12710.18 796
12711.24 807
12712.30 824
12713.37 796
12714.43 756
12715.50 792
12716.56 807
12717.63 779
12718.69 826
12719.76 791
12720.82 777
12721.89 777
12722.95 785
12724.02 814
12725.09 790
12726.15 802
12727.22 808
12728.28 801
12729.35 817
12730.41 822
12731.48 829
12732.54 859
12733.61 840
12734.68 815
12735.74 851
12736.81 846
12737.87 837
12738.94 810
12740.00 821
12741.07 853
12742.14 832
12743.20 795
12744.27 783
12745.33 783
12746.40 781
12747.47 751
12748.53 774
12749.60 796
12750.67 767
12751.73 690
12752.80 752
12753.87 758
12754.93 779
12756.00 739
12757.07 737
12758.13 701
12759.20 705
12760.27 712
12761.33 679
12762.40 687
12763.47 700
12764.53 702
12765.60 692
12766.67 716
12767.73 717
12768.80 675
12769.87 684
12770.94 708
12772.00 672
12773.07 674
12774.14 691
12775.21 676
12776.27 662
12777.34 639
12778.41 640
12779.48 623
12780.54 605
12781.61 614
12782.68 623
12783.75 627
12784.81 650
12785.88 629
12786.95 631
12788.02 603
12789.09 620
12790.15 607
12791.22 623
12792.29 623
12793.36 585
12794.43 630
12795.49 627
12796.56 607
12797.63 630
12798.70 610
12799.77 576
12800.84 586
12801.90 574
12802.97 576
12804.04 557
12805.11 604
12806.18 582
12807.25 576
12808.32 584
12809.39 634
12810.45 593
12811.52 599
12812.59 597
12813.66 599
12814.73 607
12815.80 593
12816.87 623
12817.94 624
12819.01 620
12820.08 628
12821.15 598
12822.21 638
12823.28 642
12824.35 612
12825.42 640
12826.49 598
12827.56 645
12828.63 641
12829.70 619
12830.77 607
12831.84 605
12832.91 632
12833.98 576
12835.05 596
12836.12 556
12837.19 597
12838.26 586
12839.33 618
12840.40 599
12841.47 585
12842.54 579
12843.61 593
12844.68 563
12845.75 584
12846.82 595
12847.89 586
12848.96 566
12850.03 532
12851.10 558
12852.18 530
12853.25 542
12854.32 536
12855.39 557
12856.46 528
12857.53 550
12858.60 544
12859.67 503
12860.74 525
12861.81 498
12862.88 544
12863.96 544
12865.03 554
12866.10 543
12867.17 557
12868.24 567
12869.31 531
12870.38 516
12871.45 519
12872.53 527
12873.60 535
12874.67 528
12875.74 525
12876.81 530
12877.88 530
12878.96 530
12880.03 542
12881.10 519
12882.17 522
12883.24 519
12884.31 531
12885.39 522
12886.46 516
12887.53 479
12888.60 475
12889.68 470
12890.75 481
12891.82 518
12892.89 499
12893.96 499
12895.04 483
12896.11 504
12897.18 503
12898.25 459
12899.33 506
12900.40 499
12901.47 478
12902.54 488
12903.62 446
12904.69 450
12905.76 465
12906.84 474
12907.91 455
12908.98 444
12910.06 482
12911.13 496
12912.20 488
12913.27 460
12914.35 449
12915.42 468
12916.49 489
12917.57 463
12918.64 453
12919.71 470
12920.79 449
12921.86 438
12922.94 456
12924.01 438
12925.08 453
12926.16 455
12927.23 443
12928.30 450
12929.38 467
12930.45 433
12931.53 455
12932.60 443
12933.67 460
12934.75 451
12935.82 492
12936.90 437
12937.97 467
12939.04 462
12940.12 433
12941.19 459
12942.27 434
12943.34 429
12944.42 423
12945.49 434
12946.56 435
12947.64 421
12948.71 451
12949.79 425
12950.86 454
12951.94 443
12953.01 410
12954.09 424
12955.16 430
12956.24 467
12957.31 418
12958.39 410
12959.46 394
12960.54 416
12961.61 449
12962.69 432
12963.76 422
12964.84 427
12965.91 451
12966.99 454
12968.07 429
12969.14 414
12970.22 415
12971.29 431
12972.37 430
12973.44 431
12974.52 430
12975.59 439
12976.67 419
12977.75 433
12978.82 419
12979.90 415
12980.97 443
12982.05 455
12983.13 423
12984.20 421
12985.28 455
12986.35 428
12987.43 401
12988.51 416
12989.58 437
12990.66 430
12991.74 425
12992.81 455
12993.89 406
12994.97 433
12996.04 431
12997.12 449
12998.20 444
12999.27 436
13000.35 426
13001.43 447
13002.50 424
13003.58 403
13004.66 442
13005.73 430
13006.81 414
13007.89 429
13008.97 450
13010.04 435
13011.12 427
13012.20 445
13013.27 436
13014.35 423
13015.43 397
13016.51 451
13017.58 435
13018.66 420
13019.74 455
13020.82 455
13021.89 449
13022.97 440
13024.05 434
13025.13 406
13026.21 419
13027.28 415
13028.36 452
13029.44 453
13030.52 450
13031.60 447
13032.67 440
13033.75 457
13034.83 412
13035.91 433
13036.99 435
13038.07 436
13039.14 469
13040.22 457
13041.30 431
13042.38 439
13043.46 427
13044.54 453
13045.62 456
13046.69 411
13047.77 411
13048.85 460
13049.93 444
13051.01 442
13052.09 416
13053.17 416
13054.25 422
13055.33 418
13056.40 443
13057.48 414
13058.56 447
13059.64 455
13060.72 443
13061.80 458
13062.88 483
13063.96 466
13065.04 481
13066.12 454
13067.20 425
13068.28 439
13069.36 430
13070.44 435
13071.52 424
13072.60 451
13073.68 436
13074.76 436
13075.84 435
13076.92 439
13078.00 433
13079.08 424
13080.16 433
13081.24 455
13082.32 435
13083.40 447
13084.48 425
13085.56 428
13086.64 440
13087.72 446
13088.80 441
13089.88 419
13090.96 439
13092.04 428
13093.12 459
13094.20 449
13095.28 437
13096.36 418
13097.44 420
13098.52 452
13099.61 434
13100.69 437
13101.77 474
13102.85 467
13103.93 453
13105.01 453
13106.09 446
13107.17 461
13108.25 417
13109.34 463
13110.42 477
13111.50 467
13112.58 463
13113.66 458
13114.74 458
13115.82 440
13116.91 457
13117.99 462
13119.07 449
13120.15 468
13121.23 467
13122.31 444
13123.40 425
13124.48 423
13125.56 476
13126.64 470
13127.72 453
13128.81 466
13129.89 466
13130.97 444
13132.05 463
13133.14 475
13134.22 448
13135.30 483
13136.38 475
13137.47 462
13138.55 446
13139.63 448
13140.71 464
13141.80 465
13142.88 483
13143.96 490
13145.04 486
13146.13 451
13147.21 456
13148.29 475
13149.38 443
13150.46 455
13151.54 466
13152.62 460
13153.71 493
13154.79 482
13155.87 474
13156.96 465
13158.04 454
13159.12 465
13160.21 472
13161.29 477
13162.37 490
13163.46 484
13164.54 475
13165.62 461
13166.71 473
13167.79 480
13168.88 464
13169.96 482
13171.04 474
13172.13 435
13173.21 457
13174.30 472
13175.38 468
13176.46 484
13177.55 428
13178.63 473
13179.72 481
13180.80 479
13181.88 475
13182.97 455
13184.05 480
13185.14 493
13186.22 486
13187.31 437
13188.39 454
13189.48 462
13190.56 504
13191.65 457
13192.73 465
13193.81 468
13194.90 481
13195.98 494
13197.07 466
13198.15 494
13199.24 481
13200.32 526
13201.41 482
13202.49 459
13203.58 471
13204.67 530
13205.75 521
13206.84 516
13207.92 494
13209.01 476
13210.09 508
13211.18 498
13212.26 486
13213.35 488
13214.43 481
13215.52 504
13216.61 488
13217.69 484
13218.78 482
13219.86 476
13220.95 507
13222.04 490
13223.12 498
13224.21 478
13225.29 510
13226.38 483
13227.47 533
13228.55 500
13229.64 478
13230.72 509
13231.81 511
13232.90 518
13233.98 541
13235.07 542
13236.16 528
13237.24 524
13238.33 500
13239.42 526
13240.50 535
13241.59 499
13242.68 499
13243.76 532
13244.85 521
13245.94 498
13247.02 504
13248.11 532
13249.20 553
13250.29 553
13251.37 562
13252.46 546
13253.55 540
13254.63 553
13255.72 544
13256.81 560
13257.90 570
13258.98 516
13260.07 550
13261.16 565
13262.25 546
13263.33 567
13264.42 588
13265.51 581
13266.60 574
13267.69 544
13268.77 575
13269.86 569
13270.95 580
13272.04 580
13273.13 576
13274.21 607
13275.30 554
13276.39 589
13277.48 589
13278.57 586
13279.65 594
13280.74 593
13281.83 597
13282.92 599
13284.01 623
13285.10 608
13286.19 575
13287.27 552
13288.36 648
13289.45 640
13290.54 648
13291.63 629
13292.72 626
13293.81 651
13294.90 656
13295.98 618
13297.07 646
13298.16 667
13299.25 628
13300.34 691
13301.43 637
13302.52 655
13303.61 670
13304.70 681
13305.79 689
13306.88 717
13307.97 650
13309.06 698
13310.15 707
13311.24 714
13312.32 712
13313.41 706
13314.50 728
13315.59 732
13316.68 709
13317.77 679
13318.86 715
13319.95 719
13321.04 718
13322.13 705
13323.22 737
13324.31 739
13325.40 731
13326.49 744
13327.58 726
13328.68 715
13329.77 746
13330.86 765
13331.95 766
13333.04 766
13334.13 782
13335.22 774
13336.31 775
13337.40 792
13338.49 801
13339.58 786
13340.67 796
13341.76 793
13342.85 822
13343.94 788
13345.04 777
13346.13 810
13347.22 806
13348.31 760
13349.40 783
13350.49 759
13351.58 806
13352.67 793
13353.77 791
13354.86 807
13355.95 809
13357.04 758
13358.13 801
13359.22 828
13360.31 813
13361.41 860
13362.50 859
13363.59 863
13364.68 851
13365.77 891
13366.87 882
13367.96 869
13369.05 883
13370.14 875
13371.23 864
13372.33 887
13373.42 860
13374.51 876
13375.60 861
13376.69 844
13377.79 867
13378.88 830
13379.97 754
13381.06 808
13382.16 807
13383.25 754
13384.34 758
13385.43 722
13386.53 732
13387.62 709
13388.71 728
13389.81 683
13390.90 704
13391.99 701
13393.08 686
13394.18 663
13395.27 697
13396.36 724
13397.46 687
13398.55 707
13399.64 675
13400.74 671
13401.83 689
13402.92 678
13404.02 695
13405.11 674
13406.20 709
13407.30 686
13408.39 706
13409.48 680
13410.58 696
13411.67 667
13412.77 708
13413.86 667
13414.95 683
13416.05 692
13417.14 713
13418.23 710
13419.33 716
13420.42 686
13421.52 670
13422.61 697
13423.71 711
13424.80 695
13425.89 699
13426.99 676
13428.08 691
13429.18 676
13430.27 683
13431.37 701
13432.46 666
13433.56 702
13434.65 743
13435.74 732
13436.84 708
13437.93 701
13439.03 708
13440.12 733
13441.22 721
13442.31 742
13443.41 744
13444.50 728
13445.60 727
13446.69 722
13447.79 704
13448.88 731
13449.98 712
13451.08 709
13452.17 759
13453.27 711
13454.36 758
13455.46 753
13456.55 778
13457.65 786
13458.74 813
13459.84 780
13460.94 800
13462.03 801
13463.13 816
13464.22 826
13465.32 785
13466.41 822
13467.51 787
13468.61 783
13469.70 767
13470.80 807
13471.90 815
13472.99 765
13474.09 846
13475.18 836
13476.28 836
13477.38 830
13478.47 813
13479.57 828
13480.67 833
13481.76 849
13482.86 845
13483.96 857
13485.05 841
13486.15 817
13487.25 865
13488.34 844
13489.44 855
13490.54 851
13491.63 881
13492.73 847
13493.83 876
13494.93 903
13496.02 891
13497.12 930
13498.22 902
13499.31 932
13500.41 940
13501.51 955
13502.61 892
13503.70 947
13504.80 943
13505.90 915
13507.00 922
13508.09 910
13509.19 919
13510.29 949
13511.39 907
13512.49 920
13513.58 947
13514.68 895
13515.78 843
13516.88 859
13517.98 850
13519.07 842
13520.17 860
13521.27 812
13522.37 809
13523.47 836
13524.57 847
13525.66 820
13526.76 838
13527.86 822
13528.96 814
13530.06 826
13531.16 806
13532.25 805
13533.35 792
13534.45 813
13535.55 779
13536.65 785
13537.75 733
13538.85 728
13539.95 754
13541.05 761
13542.14 703
13543.24 710
13544.34 723
13545.44 719
13546.54 704
13547.64 706
13548.74 682
13549.84 713
13550.94 727
13552.04 720
13553.14 676
13554.24 658
13555.34 679
13556.44 668
13557.54 692
13558.64 664
13559.74 664
13560.84 653
13561.94 673
13563.04 682
13564.13 688
13565.23 659
13566.34 698
13567.44 665
13568.54 674
13569.64 696
13570.74 684
13571.84 674
13572.94 646
13574.04 658
13575.14 665
13576.24 700
13577.34 664
13578.44 655
13579.54 657
13580.64 675
13581.74 706
13582.84 693
13583.94 676
13585.04 672
13586.14 676
13587.24 703
13588.35 692
13589.45 666
13590.55 646
13591.65 664
13592.75 678
13593.85 681
13594.95 673
13596.05 694
13597.15 698
13598.26 700
13599.36 684
13600.46 696
13601.56 676
13602.66 725
13603.76 692
13604.86 689
13605.97 668
13607.07 664
13608.17 668
13609.27 671
13610.37 658
13611.47 680
13612.58 702
13613.68 672
13614.78 663
13615.88 658
13616.98 697
13618.09 727
13619.19 670
13620.29 726
13621.39 722
13622.50 738
13623.60 696
13624.70 683
13625.80 697
13626.91 715
13628.01 724
13629.11 731
13630.21 714
13631.32 692
13632.42 727
13633.52 711
13634.62 696
13635.73 683
13636.83 697
13637.93 682
13639.04 697
13640.14 746
13641.24 703
13642.35 725
13643.45 665
13644.55 695
13645.65 693
13646.76 722
13647.86 727
13648.96 748
13650.07 734
13651.17 690
13652.28 700
13653.38 697
13654.48 702
13655.59 662
13656.69 706
13657.79 694
13658.90 694
13660.00 678
13661.11 672
13662.21 651
13663.31 653
13664.42 659
13665.52 695
13666.63 691
13667.73 672
13668.83 681
13669.94 668
13671.04 655
13672.15 667
13673.25 654
13674.36 678
13675.46 665
13676.56 652
13677.67 664
13678.77 700
13679.88 721
13680.98 704
13682.09 693
13683.19 688
13684.30 689
13685.40 686
13686.51 665
13687.61 705
13688.72 704
13689.82 708
13690.93 663
13692.03 701
13693.14 694
13694.24 663
13695.35 727
13696.45 726
13697.56 686
13698.66 701
13699.77 715
13700.87 756
13701.98 701
13703.09 699
13704.19 696
13705.30 725
13706.40 772
13707.51 766
13708.61 762
13709.72 720
13710.83 740
13711.93 752
13713.04 756
13714.14 761
13715.25 784
13716.36 751
13717.46 769
13718.57 789
13719.67 839
13720.78 816
13721.89 792
13722.99 827
13724.10 813
13725.21 824
13726.31 806
13727.42 829
13728.53 860
13729.63 836
13730.74 824
13731.85 848
13732.95 830
13734.06 848
13735.17 819
13736.27 813
13737.38 876
13738.49 849
13739.59 893
13740.70 905
13741.81 884
13742.92 882
13744.02 913
13745.13 918
13746.24 907
13747.35 884
13748.45 958
13749.56 961
13750.67 992
13751.78 1003
13752.88 1000
13753.99 1012
13755.10 1030
13756.21 1082
13757.31 1045
13758.42 1064
13759.53 1142
13760.64 1179
13761.75 1176
13762.85 1188
13763.96 1213
13765.07 1253
13766.18 1251
13767.29 1274
13768.39 1294
13769.50 1244
13770.61 1242
13771.72 1289
13772.83 1240
13773.94 1231
13775.04 1240
13776.15 1240
13777.26 1259
13778.37 1163
13779.48 1175
13780.59 1154
13781.70 1155
13782.80 1122
13783.91 1137
13785.02 1055
13786.13 1020
13787.24 984
13788.35 1015
13789.46 976
13790.57 960
13791.68 897
13792.79 881
13793.90 868
13795.00 866
13796.11 881
13797.22 900
13798.33 841
13799.44 828
13800.55 833
13801.66 824
13802.77 805
13803.88 782
13804.99 787
13806.10 761
13807.21 762
13808.32 788
13809.43 790
13810.54 805
13811.65 769
13812.76 758
13813.87 745
13814.98 778
13816.09 753
13817.20 764
13818.31 739
13819.42 701
13820.53 711
13821.64 718
13822.75 737
13823.86 734
13824.97 736
13826.08 702
13827.19 682
13828.30 713
13829.41 721
13830.53 718
13831.64 759
13832.75 729
13833.86 751
13834.97 716
13836.08 718
13837.19 724
13838.30 742
13839.41 757
13840.52 722
13841.64 747
13842.75 734
13843.86 733
13844.97 725
13846.08 702
13847.19 754
13848.30 753
13849.41 739
13850.53 777
13851.64 755
13852.75 749
13853.86 713
13854.97 775
13856.08 749
13857.20 759
13858.31 776
13859.42 774
13860.53 763
13861.64 770
13862.76 798
13863.87 745
13864.98 750
13866.09 694
13867.20 738
13868.32 746
13869.43 787
13870.54 748
13871.65 752
13872.77 804
13873.88 807
13874.99 778
13876.10 758
13877.22 760
13878.33 752
13879.44 787
13880.55 767
13881.67 801
13882.78 797
13883.89 826
13885.01 814
13886.12 817
13887.23 803
13888.34 890
13889.46 865
13890.57 850
13891.68 871
13892.80 937
13893.91 927
13895.02 905
13896.14 936
13897.25 905
13898.36 922
13899.48 899
13900.59 938
13901.70 890
13902.82 894
13903.93 890
13905.05 878
13906.16 829
13907.27 824
13908.39 828
13909.50 828
13910.61 812
13911.73 769
13912.84 778
13913.96 787
13915.07 795
13916.19 698
13917.30 756
13918.41 723
13919.53 735
13920.64 708
13921.76 699
13922.87 679
13923.99 712
13925.10 694
13926.21 720
13927.33 722
13928.44 702
13929.56 673
13930.67 708
13931.79 713
13932.90 658
13934.02 702
13935.13 697
13936.25 732
13937.36 697
13938.48 687
13939.59 701
13940.71 708
13941.82 731
13942.94 710
13944.05 722
13945.17 699
13946.28 730
13947.40 702
13948.52 667
13949.63 703
13950.75 699
13951.86 632
13952.98 654
13954.09 654
13955.21 678
13956.32 643
13957.44 659
13958.56 632
13959.67 680
13960.79 668
13961.90 664
13963.02 676
13964.14 658
13965.25 650
13966.37 643
13967.48 661
13968.60 619
13969.72 622
13970.83 647
13971.95 650
13973.07 645
13974.18 656
13975.30 664
13976.42 645
13977.53 660
13978.65 663
13979.77 679
13980.88 660
13982.00 684
13983.12 671
13984.23 640
13985.35 630
13986.47 662
13987.58 677
13988.70 650
13989.82 666
13990.94 636
13992.05 662
13993.17 649
13994.29 664
13995.40 633
13996.52 653
13997.64 669
13998.76 652
13999.87 614
14000.99 681
14002.11 652
14003.23 640
14004.35 682
14005.46 683
14006.58 690
14007.70 651
14008.82 695
14009.93 680
14011.05 662
14012.17 670
14013.29 665
14014.41 622
14015.52 666
14016.64 655
14017.76 692
14018.88 663
14020.00 664
14021.12 682
14022.23 695
14023.35 658
14024.47 651
14025.59 626
14026.71 639
14027.83 652
14028.95 658
14030.06 663
14031.18 655
14032.30 634
14033.42 663
14034.54 641
14035.66 655
14036.78 642
14037.90 661
14039.02 701
14040.14 632
14041.25 665
14042.37 674
14043.49 677
14044.61 669
14045.73 661
14046.85 687
14047.97 672
14049.09 687
14050.21 662
14051.33 682
14052.45 680
14053.57 708
14054.69 706
14055.81 699
14056.93 696
14058.05 696
14059.17 692
14060.29 711
14061.41 694
14062.53 682
14063.65 726
14064.77 742
14065.89 760
14067.01 725
14068.13 748
14069.25 790
14070.37 777
14071.49 787
14072.61 774
14073.73 755
14074.85 746
14075.97 728
14077.09 774
14078.21 724
14079.33 756
14080.45 752
14081.57 785
14082.69 779
14083.82 784
14084.94 817
14086.06 794
14087.18 772
14088.30 787
14089.42 770
14090.54 838
14091.66 837
14092.78 828
14093.91 814
14095.03 848
14096.15 879
14097.27 852
14098.39 838
14099.51 829
14100.63 846
14101.76 858
14102.88 867
14104.00 866
14105.12 827
14106.24 854
14107.36 829
14108.49 787
14109.61 799
14110.73 796
14111.85 776
14112.97 801
14114.10 759
14115.22 749
14116.34 759
14117.46 705
14118.58 732
14119.71 722
14120.83 704
14121.95 712
14123.07 708
14124.20 695
14125.32 705
14126.44 663
14127.56 688
14128.69 671
14129.81 653
14130.93 665
14132.06 655
14133.18 645
14134.30 645
14135.42 675
14136.55 631
14137.67 641
14138.79 647
14139.92 658
14141.04 631
14142.16 654
14143.29 623
14144.41 621
14145.53 611
14146.66 616
14147.78 602
14148.90 630
14150.03 619
14151.15 621
14152.27 630
14153.40 568
14154.52 588
14155.64 627
14156.77 664
14157.89 625
14159.02 595
14160.14 589
14161.26 582
14162.39 609
14163.51 611
14164.64 596
14165.76 564
14166.88 593
14168.01 592
14169.13 600
14170.26 582
14171.38 583
14172.51 584
14173.63 591
14174.75 583
14175.88 575
14177.00 577
14178.13 592
14179.25 566
14180.38 583
14181.50 579
14182.63 575
14183.75 577
14184.88 570
14186.00 576
14187.13 569
14188.25 549
14189.38 573
14190.50 596
14191.63 592
14192.75 541
14193.88 570
14195.00 560
14196.13 558
14197.25 575
14198.38 536
14199.50 540
14200.63 502
14201.76 498
14202.88 579
14204.01 561
14205.13 522
14206.26 513
14207.38 557
14208.51 556
14209.64 548
14210.76 567
14211.89 528
14213.01 539
14214.14 536
14215.27 520
14216.39 551
14217.52 508
14218.64 522
14219.77 507
14220.90 523
14222.02 522
14223.15 513
14224.28 517
14225.40 525
14226.53 517
14227.66 503
14228.78 485
14229.91 476
14231.04 475
14232.16 507
14233.29 457
14234.42 513
14235.54 507
14236.67 543
14237.80 506
14238.92 498
14240.05 522
14241.18 517
14242.31 479
14243.43 501
14244.56 491
14245.69 512
14246.82 492
14247.94 499
14249.07 493
14250.20 484
14251.33 489
14252.45 520
14253.58 494
14254.71 504
14255.84 467
14256.96 495
14258.09 477
14259.22 474
14260.35 480
14261.47 502
14262.60 511
14263.73 459
14264.86 461
14265.99 475
14267.12 505
14268.24 495
14269.37 477
14270.50 481
14271.63 467
14272.76 471
14273.89 458
14275.01 462
14276.14 461
14277.27 483
14278.40 470
14279.53 498
14280.66 412
14281.79 424
14282.91 427
14284.04 433
14285.17 462
14286.30 418
14287.43 438
14288.56 431
14289.69 427
14290.82 428
14291.95 425
14293.08 459
14294.20 473
14295.33 456
14296.46 451
14297.59 429
14298.72 451
14299.85 473
14300.98 469
14302.11 417
14303.24 436
14304.37 446
14305.50 421
14306.63 426
14307.76 435
14308.89 439
14310.02 409
14311.15 425
14312.28 416
14313.41 432
14314.54 410
14315.67 422
14316.80 452
14317.93 430
14319.06 424
14320.19 403
14321.32 437
14322.45 414
14323.58 418
14324.71 392
14325.84 404
14326.97 373
14328.10 377
14329.23 414
14330.36 423
14331.49 408
14332.62 405
14333.76 408
14334.89 386
14336.02 387
14337.15 420
14338.28 410
14339.41 383
14340.54 386
14341.67 421
14342.80 442
14343.93 420
14345.07 409
14346.20 401
14347.33 429
14348.46 391
14349.59 408
14350.72 395
14351.85 403
14352.99 402
14354.12 411
14355.25 417
14356.38 410
14357.51 421
14358.64 381
14359.78 385
14360.91 372
14362.04 402
14363.17 393
14364.30 376
14365.44 415
14366.57 410
14367.70 408
14368.83 398
14369.96 389
14371.10 412
14372.23 411
14373.36 411
14374.49 404
14375.63 393
14376.76 389
14377.89 420
14379.02 411
14380.16 436
14381.29 409
14382.42 400
14383.55 410
14384.69 401
14385.82 386
14386.95 417
14388.09 424
14389.22 416
14390.35 399
14391.49 411
14392.62 445
14393.75 420
14394.89 401
14396.02 429
14397.15 425
14398.28 412
14399.42 392
14400.55 375
14401.69 448
14402.82 420
14403.95 407
14405.09 431
14406.22 409
14407.35 400
14408.49 397
14409.62 427
14410.75 400
14411.89 428
14413.02 427
14414.16 409
14415.29 419
14416.42 434
14417.56 426
14418.69 419
14419.83 411
14420.96 430
14422.10 412
14423.23 443
14424.36 383
14425.50 427
14426.63 452
14427.77 440
14428.90 437
14430.04 451
14431.17 448
14432.31 444
14433.44 435
14434.58 446
14435.71 466
14436.85 447
14437.98 455
14439.12 460
14440.25 453
14441.39 432
14442.52 425
14443.66 472
14444.79 441
14445.93 442
14447.06 461
14448.20 472
14449.33 464
14450.47 462
14451.60 442
14452.74 476
14453.87 459
14455.01 439
14456.14 456
14457.28 466
14458.42 448
14459.55 431
14460.69 444
14461.82 429
14462.96 446
14464.10 463
14465.23 449
14466.37 464
14467.50 461
14468.64 453
14469.78 474
14470.91 492
14472.05 468
14473.18 484
14474.32 501
14475.46 456
14476.59 473
14477.73 494
14478.87 500
14480.00 495
14481.14 484
14482.28 487
14483.41 446
14484.55 449
14485.69 419
14486.82 444
14487.96 451
14489.10 447
14490.23 488
14491.37 477
14492.51 465
14493.65 445
14494.78 468
14495.92 455
14497.06 489
14498.19 476
14499.33 455
14500.47 461
14501.61 449
14502.74 488
14503.88 457
14505.02 458
14506.16 459
14507.29 486
14508.43 500
14509.57 492
14510.71 480
14511.85 486
14512.98 458
14514.12 466
14515.26 451
14516.40 434
14517.54 441
14518.67 467
14519.81 432
14520.95 464
14522.09 471
14523.23 454
14524.36 466
14525.50 452
14526.64 442
14527.78 437
14528.92 429
14530.06 418
14531.19 444
14532.33 449
14533.47 455
14534.61 444
14535.75 427
14536.89 451
14538.03 458
14539.17 438
14540.31 431
14541.44 465
14542.58 435
14543.72 417
14544.86 402
14546.00 445
14547.14 471
14548.28 444
14549.42 436
14550.56 417
14551.70 430
14552.84 442
14553.98 448
14555.12 476
14556.25 429
14557.39 476
14558.53 436
14559.67 437
14560.81 463
14561.95 434
14563.09 454
14564.23 460
14565.37 449
14566.51 430
14567.65 459
14568.79 453
14569.93 485
14571.07 481
14572.21 463
14573.35 453
14574.49 471
14575.63 474
14576.77 477
14577.92 495
14579.06 460
14580.20 472
14581.34 458
14582.48 481
14583.62 499
14584.76 478
14585.90 465
14587.04 471
14588.18 475
14589.32 526
14590.46 476
14591.60 508
14592.74 500
14593.89 495
14595.03 508
14596.17 514
14597.31 510
14598.45 508
14599.59 509
14600.73 516
14601.87 497
14603.02 523
14604.16 546
14605.30 534
14606.44 541
14607.58 538
14608.72 534
14609.86 523
14611.01 544
14612.15 542
14613.29 544
14614.43 570
14615.57 563
14616.72 569
14617.86 574
14619.00 559
14620.14 533
14621.28 577
14622.43 576
14623.57 597
14624.71 556
14625.85 583
14627.00 628
14628.14 625
14629.28 633
14630.42 635
14631.56 619
14632.71 666
14633.85 668
14634.99 645
14636.14 694
14637.28 660
14638.42 690
14639.56 651
14640.71 692
14641.85 669
14642.99 655
14644.14 615
14645.28 590
14646.42 606
14647.56 582
14648.71 589
14649.85 522
14650.99 541
14652.14 512
14653.28 516
14654.42 493
14655.57 518
14656.71 489
14657.85 528
14659.00 481
14660.14 539
14661.29 471
14662.43 484
14663.57 465
14664.72 433
14665.86 459
14667.00 457
14668.15 460
14669.29 439
14670.44 444
14671.58 454
14672.73 447
14673.87 449
14675.01 455
14676.16 417
14677.30 426
14678.45 409
14679.59 449
14680.74 437
14681.88 422
14683.02 428
14684.17 416
14685.31 433
14686.46 421
14687.60 410
14688.75 394
14689.89 429
14691.04 446
14692.18 392
14693.33 403
14694.47 393
14695.62 400
14696.76 402
14697.91 379
14699.05 407
14700.20 386
14701.34 381
14702.49 397
14703.63 437
14704.78 424
14705.92 393
14707.07 380
14708.22 369
14709.36 432
14710.51 401
14711.65 423
14712.80 381
14713.94 394
14715.09 392
14716.23 378
14717.38 413
14718.53 375
14719.67 395
14720.82 387
14721.96 363
14723.11 384
14724.26 352
14725.40 385
14726.55 394
14727.70 399
14728.84 382
14729.99 362
14731.13 384
14732.28 390
14733.43 370
14734.57 394
14735.72 396
14736.87 395
14738.01 377
14739.16 364
14740.31 369
14741.45 378
14742.60 395
14743.75 384
14744.89 370
14746.04 374
14747.19 354
14748.34 373
14749.48 335
14750.63 376
14751.78 387
14752.92 363
14754.07 356
14755.22 350
14756.37 373
14757.51 377
14758.66 402
14759.81 370
14760.96 369
14762.10 360
14763.25 382
14764.40 364
14765.55 350
14766.70 327
14767.84 352
14768.99 366
14770.14 353
14771.29 345
14772.43 365
14773.58 380
14774.73 327
14775.88 356
14777.03 340
14778.18 338
14779.32 368
14780.47 360
14781.62 347
14782.77 360
14783.92 337
14785.07 350
14786.21 349
14787.36 332
14788.51 345
14789.66 329
14790.81 358
14791.96 334
14793.11 340
14794.26 328
14795.40 340
14796.55 324
14797.70 339
14798.85 334
14800.00 311
14801.15 315
14802.30 317
14803.45 347
14804.60 353
14805.75 329
14806.90 317
14808.05 351
14809.19 321
14810.34 328
14811.49 335
14812.64 324
14813.79 353
14814.94 336
14816.09 319
14817.24 342
14818.39 321
14819.54 334
14820.69 315
14821.84 299
14822.99 315
14824.14 328
14825.29 328
14826.44 329
14827.59 322
14828.74 305
14829.89 312
14831.04 334
14832.19 334
14833.34 291
14834.49 309
14835.64 326
14836.79 289
14837.95 300
14839.10 308
14840.25 286
14841.40 290
14842.55 325
14843.70 307
14844.85 308
14846.00 318
14847.15 311
14848.30 310
14849.45 312
14850.60 317
14851.76 299
14852.91 297
14854.06 284
14855.21 303
14856.36 303
14857.51 315
14858.66 294
14859.81 277
14860.97 304
14862.12 332
14863.27 296
14864.42 296
14865.57 281
14866.72 290
14867.88 272
14869.03 300
14870.18 291
14871.33 296
14872.48 277
14873.64 305
14874.79 275
14875.94 296
14877.09 285
14878.24 290
14879.40 279
14880.55 266
14881.70 295
14882.85 281
14884.00 302
14885.16 295
14886.31 317
14887.46 289
14888.61 315
14889.77 295
14890.92 307
14892.07 282
14893.23 267
14894.38 270
14895.53 282
14896.68 279
14897.84 297
14898.99 305
14900.14 285
14901.30 282
14902.45 265
14903.60 282
14904.75 265
14905.91 276
14907.06 283
14908.21 290
14909.37 259
14910.52 290
14911.67 264
14912.83 305
14913.98 286
14915.14 282
14916.29 295
14917.44 276
14918.60 302
14919.75 294
14920.90 282
14922.06 289
14923.21 275
14924.37 315
14925.52 288
14926.67 277
14927.83 286
14928.98 294
14930.14 310
14931.29 274
14932.44 272
14933.60 274
14934.75 312
14935.91 273
14937.06 269
14938.22 265
14939.37 287
14940.52 305
14941.68 284
14942.83 292
14943.99 297
14945.14 293
14946.30 308
14947.45 282
14948.61 289
14949.76 310
14950.92 321
14952.07 308
14953.23 268
14954.38 279
14955.54 311
14956.69 306
14957.85 275
14959.00 289
14960.16 272
14961.31 285
14962.47 279
14963.62 287
14964.78 260
14965.94 254
14967.09 283
14968.25 260
14969.40 267
14970.56 275
14971.71 308
14972.87 272
14974.03 268
14975.18 286
14976.34 277
14977.49 302
14978.65 283
14979.81 266
14980.96 264
14982.12 290
14983.27 272
14984.43 261
14985.59 260
14986.74 266
14987.90 259
14989.06 286
14990.21 294
14991.37 294
14992.53 298
14993.68 284
14994.84 282
14996.00 282
14997.15 281
14998.31 302
14999.47 289
15000.62 264
15001.78 275
15002.94 245
15004.09 277
15005.25 271
15006.41 288
15007.56 240
15008.72 288
15009.88 268
15011.04 271
15012.19 286
15013.35 284
15014.51 275
15015.67 283
15016.82 250
15017.98 271
15019.14 256
15020.30 254
15021.45 269
15022.61 260
15023.77 281
15024.93 272
15026.08 284
15027.24 286
15028.40 286
15029.56 270
15030.72 266
15031.87 259
15033.03 312
15034.19 260
15035.35 254
15036.51 254
15037.67 268
15038.82 297
15039.98 253
15041.14 270
15042.30 246
15043.46 270
15044.62 253
15045.78 270
15046.93 274
15048.09 295
15049.25 273
15050.41 273
15051.57 280
15052.73 253
15053.89 278
15055.05 267
15056.20 272
15057.36 248
15058.52 246
15059.68 254
15060.84 270
15062.00 254
15063.16 262
15064.32 275
15065.48 260
15066.64 241
15067.80 284
15068.96 288
15070.12 259
15071.28 280
15072.44 263
15073.60 284
15074.76 287
15075.91 298
15077.07 284
15078.23 266
15079.39 265
15080.55 283
15081.71 246
15082.87 254
15084.03 275
15085.19 269
15086.35 280
15087.51 278
15088.68 282
15089.84 274
15091.00 275
15092.16 260
15093.32 295
15094.48 273
15095.64 283
15096.80 271
15097.96 285
15099.12 253
15100.28 283
15101.44 307
15102.60 292
15103.76 305
15104.92 264
15106.08 267
15107.25 286
15108.41 268
15109.57 286
15110.73 284
15111.89 284
15113.05 283
15114.21 287
15115.37 298
15116.54 290
15117.70 272
15118.86 274
15120.02 287
15121.18 273
15122.34 275
15123.50 272
15124.67 283
15125.83 278
15126.99 264
15128.15 271
15129.31 279
15130.47 294
15131.64 283
15132.80 249
15133.96 313
15135.12 298
15136.28 277
15137.45 312
15138.61 272
15139.77 286
15140.93 274
15142.10 296
15143.26 287
15144.42 274
15145.58 274
15146.75 266
15147.91 296
15149.07 290
15150.23 293
15151.40 304
15152.56 294
15153.72 270
15154.88 293
15156.05 307
15157.21 294
15158.37 309
15159.54 285
15160.70 294
15161.86 294
15163.03 301
15164.19 303
15165.35 317
15166.52 299
15167.68 295
15168.84 297
15170.01 315
15171.17 310
15172.33 319
15173.50 301
15174.66 313
15175.82 324
15176.99 305
15178.15 284
15179.31 300
15180.48 322
15181.64 329
15182.81 309
15183.97 337
15185.13 285
15186.30 314
15187.46 329
15188.63 335
15189.79 343
15190.95 369
15192.12 335
15193.28 309
15194.45 356
15195.61 351
15196.78 347
15197.94 340
15199.10 333
15200.27 326
15201.43 349
15202.60 338
15203.76 329
15204.93 341
15206.09 339
15207.26 348
15208.42 367
15209.59 354
15210.75 355
15211.92 379
15213.08 358
15214.25 336
15215.41 334
15216.58 355
15217.74 345
15218.91 367
15220.07 353
15221.24 349
15222.40 357
15223.57 381
15224.74 344
15225.90 347
15227.07 358
15228.23 362
15229.40 395
15230.56 396
15231.73 375
15232.89 366
15234.06 391
15235.23 383
15236.39 387
15237.56 383
15238.72 404
15239.89 392
15241.06 410
15242.22 392
15243.39 364
15244.56 365
15245.72 373
15246.89 388
15248.05 360
15249.22 388
15250.39 407
15251.55 370
15252.72 402
15253.89 353
15255.05 338
15256.22 402
15257.39 346
15258.55 364
15259.72 364
15260.89 367
15262.05 369
15263.22 347
15264.39 386
15265.56 345
15266.72 345
15267.89 363
15269.06 371
15270.22 353
15271.39 362
15272.56 348
15273.73 328
15274.89 322
15276.06 316
15277.23 324
15278.40 337
15279.56 346
15280.73 314
15281.90 333
15283.07 313
15284.23 331
15285.40 337
15286.57 334
15287.74 361
15288.91 324
15290.07 328
15291.24 316
15292.41 361
15293.58 364
15294.75 335
15295.92 345
15297.08 348
15298.25 306
15299.42 347
15300.59 332
15301.76 339
15302.93 349
15304.09 365
15305.26 341
15306.43 349
15307.60 336
15308.77 367
15309.94 347
15311.11 330
15312.28 394
15313.44 363
15314.61 365
15315.78 343
15316.95 374
15318.12 334
15319.29 327
15320.46 353
15321.63 374
15322.80 347
15323.97 367
15325.14 330
15326.30 336
15327.47 343
15328.64 330
15329.81 322
15330.98 327
15332.15 309
15333.32 340
15334.49 353
15335.66 336
15336.83 330
15338.00 317
15339.17 342
15340.34 332
15341.51 331
15342.68 358
15343.85 375
15345.02 354
15346.19 340
15347.36 372
15348.53 371
15349.70 342
15350.87 317
15352.04 334
15353.21 317
15354.38 322
15355.55 349
15356.72 344
15357.90 364
15359.07 361
15360.24 339
15361.41 319
15362.58 356
15363.75 336
15364.92 363
15366.09 380
15367.26 388
15368.43 384
15369.60 364
15370.77 343
15371.95 369
15373.12 352
15374.29 361
15375.46 331
15376.63 362
15377.80 367
15378.97 365
15380.15 348
15381.32 346
15382.49 354
15383.66 328
15384.83 344
15386.00 349
15387.17 337
15388.35 325
15389.52 320
15390.69 322
15391.86 361
15393.03 350
15394.21 366
15395.38 342
15396.55 341
15397.72 367
15398.89 345
15400.07 337
15401.24 331
15402.41 373
15403.58 330
15404.76 326
15405.93 339
15407.10 319
15408.27 328
15409.45 342
15410.62 326
15411.79 299
15412.96 341
15414.14 321
15415.31 329
15416.48 326
15417.66 326
15418.83 291
15420.00 297
15421.17 316
15422.35 335
15423.52 304
15424.69 339
15425.87 303
15427.04 317
15428.21 287
15429.39 338
15430.56 333
15431.73 306
15432.91 308
15434.08 311
15435.25 300
15436.43 267
15437.60 298
15438.77 309
15439.95 323
15441.12 296
15442.30 315
15443.47 289
15444.64 308
15445.82 281
15446.99 309
15448.17 305
15449.34 305
15450.51 289
15451.69 313
15452.86 316
15454.04 292
15455.21 281
15456.39 289
15457.56 320
15458.73 310
15459.91 301
15461.08 296
15462.26 321
15463.43 277
15464.61 283
15465.78 299
15466.96 292
15468.13 276
15469.31 286
15470.48 281
15471.66 289
15472.83 315
15474.01 309
15475.18 341
15476.36 304
15477.53 328
15478.71 289
15479.88 303
15481.06 303
15482.23 294
15483.41 317
15484.58 323
15485.76 292
15486.93 315
15488.11 312
15489.29 291
15490.46 316
15491.64 319
15492.81 319
15493.99 270
15495.16 297
15496.34 304
15497.52 308
15498.69 320
15499.87 318
15501.04 295
15502.22 315
15503.40 296
15504.57 302
15505.75 298
15506.92 308
15508.10 340
15509.28 295
15510.45 304
15511.63 297
15512.81 290
15513.98 297
15515.16 349
15516.34 296
15517.51 294
15518.69 294
15519.87 318
15521.04 327
15522.22 314
15523.40 317
15524.57 306
15525.75 336
15526.93 318
15528.11 310
15529.28 331
15530.46 336
15531.64 316
15532.81 332
15533.99 276
15535.17 318
15536.35 304
15537.52 331
15538.70 308
15539.88 295
15541.06 324
15542.23 342
15543.41 340
15544.59 314
15545.77 328
15546.95 313
15548.12 350
15549.30 327
15550.48 332
15551.66 315
15552.83 329
15554.01 325
15555.19 339
15556.37 335
15557.55 320
15558.73 346
15559.90 343
15561.08 340
15562.26 323
15563.44 352
15564.62 344
15565.80 362
15566.97 341
15568.15 347
15569.33 360
15570.51 346
15571.69 359
15572.87 342
15574.05 370
15575.23 356
15576.40 329
15577.58 371
15578.76 365
15579.94 332
15581.12 380
15582.30 352
15583.48 377
15584.66 348
15585.84 365
15587.02 367
15588.20 395
15589.38 369
15590.56 359
15591.73 348
15592.91 374
15594.09 374
15595.27 390
15596.45 385
15597.63 400
15598.81 397
15599.99 358
15601.17 356
15602.35 374
15603.53 411
15604.71 381
15605.89 399
15607.07 433
15608.25 412
15609.43 418
15610.61 422
15611.79 414
15612.97 401
15614.15 409
15615.33 421
15616.51 426
15617.69 424
15618.88 429
15620.06 407
15621.24 404
15622.42 401
15623.60 409
15624.78 425
15625.96 438
15627.14 460
15628.32 460
15629.50 453
15630.68 464
15631.86 463
15633.05 424
15634.23 458
15635.41 452
15636.59 466
15637.77 437
15638.95 471
15640.13 457
15641.31 471
15642.50 492
15643.68 505
15644.86 488
15646.04 485
15647.22 503
15648.40 487
15649.58 476
15650.77 492
15651.95 507
15653.13 498
15654.31 483
15655.49 482
15656.68 505
15657.86 509
15659.04 513
15660.22 506
15661.40 494
15662.59 491
15663.77 480
15664.95 493
15666.13 489
15667.32 486
15668.50 476
15669.68 477
15670.86 486
15672.05 505
15673.23 477
15674.41 493
15675.59 480
15676.78 470
15677.96 472
15679.14 449
15680.32 458
15681.51 467
15682.69 434
15683.87 462
15685.06 486
15686.24 463
15687.42 433
15688.61 449
15689.79 444
15690.97 439
15692.16 419
15693.34 420
15694.52 433
15695.71 428
15696.89 471
15698.07 466
15699.26 454
15700.44 461
15701.62 455
15702.81 472
15703.99 443
15705.17 459
15706.36 445
15707.54 445
15708.73 438
15709.91 445
15711.09 468
15712.28 437
15713.46 466
15714.65 444
15715.83 420
15717.02 446
15718.20 420
15719.38 450
15720.57 472
15721.75 463
15722.94 451
15724.12 478
15725.31 478
15726.49 472
15727.68 453
15728.86 466
15730.04 444
15731.23 451
15732.41 478
15733.60 475
15734.78 455
15735.97 475
15737.15 498
15738.34 484
15739.52 484
15740.71 495
15741.89 514
15743.08 507
15744.27 493
15745.45 448
15746.64 504
15747.82 517
15749.01 491
15750.19 476
15751.38 469
15752.56 526
15753.75 481
15754.93 517
15756.12 523
15757.31 512
15758.49 534
15759.68 533
15760.86 520
15762.05 522
15763.24 517
15764.42 493
15765.61 522
15766.79 548
15767.98 531
15769.17 537
15770.35 531
15771.54 531
15772.72 539
15773.91 531
15775.10 525
15776.28 513
15777.47 525
15778.66 505
15779.84 496
15781.03 524
15782.22 491
15783.40 480
15784.59 485
15785.78 506
15786.96 501
15788.15 501
15789.34 490
15790.53 507
15791.71 508
15792.90 509
15794.09 494
15795.27 479
15796.46 476
15797.65 458
15798.84 457
15800.02 429
15801.21 454
15802.40 429
15803.59 456
15804.77 454
15805.96 445
15807.15 447
15808.34 455
15809.52 454
15810.71 449
15811.90 428
15813.09 406
15814.28 419
15815.46 387
15816.65 443
15817.84 428
15819.03 441
15820.22 412
15821.40 420
15822.59 421
15823.78 406
15824.97 390
15826.16 415
15827.35 423
15828.53 419
15829.72 426
15830.91 404
15832.10 445
15833.29 408
15834.48 423
15835.67 425
15836.85 394
15838.04 445
15839.23 410
15840.42 447
15841.61 416
15842.80 419
15843.99 436
15845.18 402
15846.37 406
15847.55 392
15848.74 410
15849.93 390
15851.12 442
15852.31 423
15853.50 406
15854.69 390
15855.88 414
15857.07 414
15858.26 405
15859.45 391
15860.64 400
15861.83 438
15863.02 445
15864.21 422
15865.40 438
15866.59 395
15867.78 427
15868.97 403
15870.16 414
15871.35 426
15872.54 427
15873.73 418
15874.92 397
15876.11 418
15877.30 429
15878.49 425
15879.68 423
15880.87 422
15882.06 428
15883.25 469
15884.44 422
15885.63 405
15886.82 412
15888.01 410
15889.20 425
15890.39 439
15891.59 422
15892.78 448
15893.97 414
15895.16 418
15896.35 401
15897.54 412
15898.73 409
15899.92 431
15901.11 431
15902.30 434
15903.50 434
15904.69 434
15905.88 437
15907.07 454
15908.26 470
15909.45 471
15910.64 464
15911.84 433
15913.03 448
15914.22 452
15915.41 451
15916.60 477
15917.79 476
15918.99 473
15920.18 451
15921.37 442
15922.56 482
15923.75 441
15924.95 465
15926.14 440
15927.33 462
15928.52 451
15929.71 471
15930.91 450
15932.10 463
15933.29 451
15934.48 422
15935.68 433
15936.87 429
15938.06 436
15939.25 435
15940.45 420
15941.64 436
15942.83 412
15944.03 422
15945.22 403
15946.41 410
15947.60 412
15948.80 433
15949.99 401
15951.18 421
15952.38 424
15953.57 408
15954.76 380
15955.96 362
15957.15 401
15958.34 388
15959.54 386
15960.73 372
15961.92 357
15963.12 400
15964.31 393
15965.50 338
15966.70 343
15967.89 336
15969.08 361
15970.28 367
15971.47 353
15972.67 353
15973.86 355
15975.05 360
15976.25 345
15977.44 344
15978.64 319
15979.83 352
15981.02 304
15982.22 331
15983.41 315
15984.61 328
15985.80 317
15987.00 331
15988.19 283
15989.38 294
15990.58 334
15991.77 298
15992.97 282
15994.16 312
15995.36 318
15996.55 293
15997.75 306
15998.94 322
16000.14 314
16001.33 302
16002.53 331
16003.72 310
16004.92 313
16006.11 324
16007.31 303
16008.50 309
16009.70 329
16010.89 326
16012.09 301
16013.28 316
16014.48 329
16015.67 343
16016.87 322
16018.07 320
16019.26 286
16020.46 321
16021.65 313
16022.85 307
16024.04 332
16025.24 325
16026.44 308
16027.63 301
16028.83 309
16030.02 312
16031.22 310
16032.42 302
16033.61 312
16034.81 292
16036.00 293
16037.20 317
16038.40 278
16039.59 297
16040.79 304
16041.99 290
16043.18 335
16044.38 281
16045.58 260
16046.77 287
16047.97 311
16049.17 314
16050.36 304
16051.56 314
16052.76 318
16053.95 294
16055.15 303
16056.35 316
16057.54 308
16058.74 296
16059.94 274
16061.14 306
16062.33 307
16063.53 278
16064.73 270
16065.92 278
16067.12 314
16068.32 269
16069.52 292
16070.71 252
16071.91 287
16073.11 307
16074.31 282
16075.50 261
16076.70 275
16077.90 265
16079.10 305
16080.30 304
16081.49 274
16082.69 275
16083.89 275
16085.09 279
16086.29 285
16087.48 297
16088.68 292
16089.88 280
16091.08 269
16092.28 280
16093.48 291
16094.67 278
16095.87 297
16097.07 287
16098.27 258
16099.47 274
16100.67 264
16101.87 258
16103.06 265
16104.26 264
16105.46 275
16106.66 267
16107.86 289
16109.06 256
16110.26 238
16111.46 254
16112.66 275
16113.86 267
16115.05 258
16116.25 256
16117.45 259
16118.65 255
16119.85 260
16121.05 254
16122.25 247
16123.45 263
16124.65 268
16125.85 273
16127.05 249
16128.25 249
16129.45 271
16130.65 285
16131.85 269
16133.05 275
16134.25 230
16135.45 264
16136.65 269
16137.85 252
16139.05 271
16140.25 233
16141.45 275
16142.65 270
16143.85 278
16145.05 254
16146.25 269
16147.45 268
16148.65 262
16149.85 259
16151.05 269
16152.25 254
16153.45 261
16154.65 263
16155.85 254
16157.05 249
16158.25 261
16159.46 283
16160.66 257
16161.86 272
16163.06 260
16164.26 261
16165.46 237
16166.66 259
16167.86 246
16169.06 241
16170.27 255
16171.47 269
16172.67 257
16173.87 249
16175.07 243
16176.27 253
16177.47 258
16178.67 256
16179.88 257
16181.08 262
16182.28 263
16183.48 246
16184.68 256
16185.89 246
16187.09 277
16188.29 244
16189.49 273
16190.69 248
16191.90 250
16193.10 286
16194.30 261
16195.50 279
16196.70 250
16197.91 273
16199.11 275
16200.31 269
16201.51 234
16202.72 271
16203.92 271
16205.12 246
16206.32 256
16207.53 237
16208.73 256
16209.93 270
16211.13 254
16212.34 263
16213.54 276
16214.74 264
16215.95 260
16217.15 297
16218.35 272
16219.55 256
16220.76 260
16221.96 251
16223.16 273
16224.37 272
16225.57 256
16226.77 257
16227.98 257
16229.18 275
16230.38 262
16231.59 275
16232.79 273
16233.99 273
16235.20 253
16236.40 260
16237.61 274
16238.81 299
16240.01 292
16241.22 260
16242.42 250
16243.63 275
16244.83 280
16246.03 278
16247.24 270
16248.44 269
16249.65 285
16250.85 255
16252.05 286
16253.26 269
16254.46 296
16255.67 274
16256.87 284
16258.08 276
16259.28 286
16260.49 277
16261.69 274
16262.89 287
16264.10 263
16265.30 298
16266.51 293
16267.71 310
16268.92 289
16270.12 288
16271.33 293
16272.53 303
16273.74 279
16274.94 292
16276.15 298
16277.35 302
16278.56 296
16279.77 294
16280.97 267
16282.18 262
16283.38 284
16284.59 296
16285.79 290
16287.00 301
16288.20 285
16289.41 286
16290.61 289
16291.82 290
16293.03 291
16294.23 263
16295.44 275
16296.64 274
16297.85 281
16299.06 260
16300.26 296
16301.47 297
16302.67 300
16303.88 293
16305.09 276
16306.29 287
16307.50 265
16308.71 316
16309.91 285
16311.12 296
16312.33 281
16313.53 283
16314.74 293
16315.95 277
16317.15 268
16318.36 269
16319.57 272
16320.77 269
16321.98 279
16323.19 262
16324.39 252
16325.60 247
16326.81 278
16328.01 265
16329.22 259
16330.43 246
16331.64 264
16332.84 278
16334.05 251
16335.26 256
16336.47 267
16337.67 270
16338.88 293
16340.09 282
16341.30 269
16342.50 259
16343.71 255
16344.92 271
16346.13 267
16347.33 276
16348.54 247
16349.75 253
16350.96 250
16352.17 261
16353.37 249
16354.58 257
16355.79 272
16357.00 244
16358.21 233
16359.41 230
16360.62 249
16361.83 220
16363.04 245
16364.25 241
16365.46 264
16366.67 252
16367.87 250
16369.08 252
16370.29 249
16371.50 259
16372.71 264
16373.92 251
16375.13 247
16376.34 230
16377.54 257
16378.75 253
16379.96 231
16381.17 266
16382.38 276
16383.59 256
16384.80 239
16386.01 258
16387.22 267
16388.43 255
16389.64 256
16390.85 275
16392.05 265
16393.26 259
16394.47 259
16395.68 249
16396.89 273
16398.10 225
16399.31 255
16400.52 220
16401.73 240
16402.94 274
16404.15 256
16405.36 248
16406.57 228
16407.78 229
16408.99 231
16410.20 262
16411.41 227
16412.62 249
16413.83 262
16415.04 275
16416.25 226
16417.46 270
16418.67 267
16419.88 255
16421.10 231
16422.31 257
16423.52 247
16424.73 237
16425.94 256
16427.15 255
16428.36 254
16429.57 252
16430.78 250
16431.99 242
16433.20 258
16434.41 248
16435.63 267
16436.84 244
16438.05 242
16439.26 242
16440.47 234
16441.68 244
16442.89 278
16444.10 250
16445.32 251
16446.53 249
16447.74 225
16448.95 238
16450.16 224
16451.37 254
16452.59 229
16453.80 240
16455.01 234
16456.22 238
16457.43 242
16458.64 237
16459.86 233
16461.07 243
16462.28 215
16463.49 222
16464.70 242
16465.92 224
16467.13 253
16468.34 226
16469.55 215
16470.77 212
16471.98 233
16473.19 238
16474.40 244
16475.62 222
16476.83 229
16478.04 238
16479.25 246
16480.47 238
16481.68 247
16482.89 246
16484.11 232
16485.32 230
16486.53 253
16487.74 224
16488.96 236
16490.17 259
16491.38 254
16492.60 276
16493.81 240
16495.02 252
16496.24 239
16497.45 237
16498.66 230
16499.88 249
16501.09 248
16502.30 252
16503.52 258
16504.73 245
16505.94 245
16507.16 245
16508.37 258
16509.59 245
16510.80 252
16512.01 229
16513.23 245
16514.44 243
16515.66 258
16516.87 268
16518.08 240
16519.30 224
16520.51 234
16521.73 244
16522.94 234
16524.16 251
16525.37 273
16526.58 287
16527.80 238
16529.01 259
16530.23 258
16531.44 248
16532.66 242
16533.87 258
16535.09 270
16536.30 262
16537.52 268
16538.73 257
16539.95 272
16541.16 253
16542.38 259
16543.59 271
16544.81 265
16546.02 251
16547.24 254
16548.45 254
16549.67 261
16550.88 250
16552.10 273
16553.31 256
16554.53 280
16555.74 278
16556.96 270
16558.18 298
16559.39 283
16560.61 255
16561.82 256
16563.04 281
16564.25 285
16565.47 289
16566.69 275
16567.90 258
16569.12 275
16570.33 294
16571.55 282
16572.77 266
16573.98 275
16575.20 283
16576.41 276
16577.63 277
16578.85 273
16580.06 285
16581.28 287
16582.50 266
16583.71 256
16584.93 269
16586.15 290
16587.36 307
16588.58 279
16589.80 271
16591.01 285
16592.23 269
16593.45 300
16594.66 282
16595.88 281
16597.10 278
16598.32 274
16599.53 269
16600.75 268
16601.97 257
16603.18 279
16604.40 265
16605.62 240
16606.84 248
16608.05 249
16609.27 285
16610.49 244
16611.71 235
16612.92 231
16614.14 230
16615.36 222
16616.58 246
16617.79 244
16619.01 253
16620.23 252
16621.45 254
16622.67 265
16623.88 212
16625.10 254
16626.32 256
16627.54 243
16628.76 214
16629.97 230
16631.19 255
16632.41 230
16633.63 215
16634.85 239
16636.07 249
16637.29 227
16638.50 222
16639.72 233
16640.94 246
16642.16 241
16643.38 248
16644.60 241
16645.82 227
16647.03 220
16648.25 227
16649.47 238
16650.69 243
16651.91 252
16653.13 230
16654.35 229
16655.57 239
16656.79 247
16658.01 250
16659.23 246
16660.45 237
16661.66 269
16662.88 248
16664.10 234
16665.32 240
16666.54 250
16667.76 246
16668.98 244
16670.20 224
16671.42 232
16672.64 238
16673.86 250
16675.08 242
16676.30 222
16677.52 251
16678.74 237
16679.96 248
16681.18 226
16682.40 249
16683.62 237
16684.84 237
16686.06 235
16687.28 242
16688.50 238
16689.72 242
16690.94 250
16692.16 222
16693.39 239
16694.61 239
16695.83 231
16697.05 219
16698.27 251
16699.49 227
16700.71 274
16701.93 247
16703.15 241
16704.37 234
16705.59 227
16706.81 230
16708.04 243
16709.26 222
16710.48 202
16711.70 224
16712.92 221
16714.14 235
16715.36 225
16716.58 232
16717.81 232
16719.03 239
16720.25 228
16721.47 238
16722.69 225
16723.91 219
16725.14 231
16726.36 232
16727.58 253
16728.80 221
16730.02 253
16731.24 226
16732.47 228
16733.69 216
16734.91 228
16736.13 253
16737.36 242
16738.58 225
16739.80 256
16741.02 233
16742.24 234
16743.47 227
16744.69 247
16745.91 225
16747.13 245
16748.36 234
16749.58 238
16750.80 232
16752.02 228
16753.25 244
16754.47 215
16755.69 237
16756.92 210
16758.14 240
16759.36 210
16760.59 213
16761.81 237
16763.03 221
16764.25 240
16765.48 216
16766.70 232
16767.92 217
16769.15 208
16770.37 204
16771.59 222
16772.82 209
16774.04 242
16775.27 221
16776.49 234
16777.71 233
16778.94 228
16780.16 236
16781.38 247
16782.61 222
16783.83 244
16785.06 248
16786.28 226
16787.50 234
16788.73 240
16789.95 255
16791.18 235
16792.40 248
16793.62 218
16794.85 220
16796.07 213
16797.30 238
16798.52 218
16799.75 225
16800.97 251
16802.19 248
16803.42 226
16804.64 216
16805.87 229
16807.09 224
16808.32 208
16809.54 222
16810.77 249
16811.99 244
16813.22 255
16814.44 224
16815.67 241
16816.89 238
16818.12 244
16819.34 219
16820.57 223
16821.79 253
16823.02 215
16824.24 217
16825.47 247
16826.70 250
16827.92 247
16829.15 226
16830.37 236
16831.60 258
16832.82 232
16834.05 243
16835.27 215
16836.50 222
16837.73 225
16838.95 254
16840.18 252
16841.40 244
16842.63 236
16843.86 233
16845.08 249
16846.31 227
16847.53 246
16848.76 252
16849.99 266
16851.21 228
16852.44 260
16853.67 253
16854.89 256
16856.12 261
16857.35 258
16858.57 235
16859.80 237
16861.03 282
16862.25 276
16863.48 272
16864.71 273
16865.93 282
16867.16 276
16868.39 262
16869.61 264
16870.84 284
16872.07 288
16873.30 289
16874.52 271
16875.75 265
16876.98 263
16878.20 266
16879.43 280
16880.66 286
16881.89 295
16883.11 269
16884.34 318
16885.57 322
16886.80 312
16888.02 290
16889.25 355
16890.48 306
16891.71 309
16892.94 294
16894.16 290
16895.39 288
16896.62 295
16897.85 290
16899.08 296
16900.30 319
16901.53 299
16902.76 307
16903.99 279
16905.22 322
16906.45 274
16907.67 288
16908.90 286
16910.13 292
16911.36 270
16912.59 293
16913.82 289
16915.04 298
16916.27 292
16917.50 297
16918.73 286
16919.96 260
16921.19 293
16922.42 280
16923.65 266
16924.88 274
16926.10 278
16927.33 260
16928.56 281
16929.79 283
16931.02 284
16932.25 306
16933.48 256
16934.71 288
16935.94 287
16937.17 275
16938.40 278
16939.63 282
16940.86 269
16942.09 247
16943.32 253
16944.55 243
16945.78 261
16947.01 287
16948.24 255
16949.47 283
16950.70 256
16951.93 260
16953.16 252
16954.39 260
16955.62 271
16956.85 256
16958.08 265
16959.31 265
16960.54 277
16961.77 248
16963.00 258
16964.23 256
16965.46 246
16966.69 267
16967.92 259
16969.15 256
16970.38 261
16971.61 273
16972.84 269
16974.07 275
16975.30 258
16976.54 248
16977.77 271
16979.00 264
16980.23 240
16981.46 259
16982.69 246
16983.92 259
16985.15 252
16986.38 266
16987.62 261
16988.85 259
16990.08 259
16991.31 258
16992.54 216
16993.77 223
16995.00 251
16996.24 261
16997.47 237
16998.70 230
16999.93 250
17001.16 258
17002.39 234
17003.63 218
17004.86 240
17006.09 240
17007.32 233
17008.55 241
17009.79 255
17011.02 220
17012.25 246
17013.48 249
17014.72 240
17015.95 252
17017.18 211
17018.41 238
17019.64 232
17020.88 254
17022.11 226
17023.34 246
17024.58 246
17025.81 248
17027.04 215
17028.27 233
17029.51 216
17030.74 235
17031.97 260
17033.21 217
17034.44 234
17035.67 209
17036.90 233
17038.14 221
17039.37 231
17040.60 216
17041.84 226
17043.07 253
17044.30 242
17045.54 250
17046.77 243
17048.00 231
17049.24 220
17050.47 239
17051.70 231
17052.94 221
17054.17 243
17055.41 217
17056.64 260
17057.87 200
17059.11 224
17060.34 230
17061.58 234
17062.81 230
17064.04 220
17065.28 258
17066.51 236
17067.75 214
17068.98 225
17070.21 225
17071.45 206
17072.68 197
17073.92 201
17075.15 208
17076.39 197
17077.62 199
17078.86 208
17080.09 214
17081.33 246
17082.56 218
17083.80 238
17085.03 220
17086.26 224
17087.50 241
17088.73 218
17089.97 209
17091.20 209
17092.44 236
17093.68 218
17094.91 205
17096.15 219
17097.38 215
17098.62 218
17099.85 220
17101.09 199
17102.32 228
17103.56 207
17104.79 192
17106.03 213
17107.26 197
17108.50 204
17109.74 210
17110.97 213
17112.21 221
17113.44 217
17114.68 224
17115.92 214
17117.15 218
17118.39 222
17119.62 196
17120.86 217
17122.10 191
17123.33 209
17124.57 226
17125.80 199
17127.04 196
17128.28 187
17129.51 214
17130.75 210
17131.99 209
17133.22 216
17134.46 202
17135.70 214
17136.93 236
17138.17 209
17139.41 204
17140.64 200
17141.88 200
17143.12 221
17144.35 231
17145.59 216
17146.83 184
17148.07 209
17149.30 207
17150.54 217
17151.78 223
17153.02 199
17154.25 195
17155.49 195
17156.73 219
17157.96 199
17159.20 185
17160.44 204
17161.68 200
17162.92 210
17164.15 189
17165.39 187
17166.63 218
17167.87 198
17169.10 200
17170.34 189
17171.58 199
17172.82 225
17174.06 201
17175.29 208
17176.53 202
17177.77 191
17179.01 214
17180.25 234
17181.49 217
17182.72 201
17183.96 195
17185.20 225
17186.44 205
17187.68 197
17188.92 200
17190.15 187
17191.39 197
17192.63 201
17193.87 226
17195.11 205
17196.35 222
17197.59 233
17198.83 218
17200.07 198
17201.30 188
17202.54 205
17203.78 198
17205.02 190
17206.26 181
17207.50 205
17208.74 213
17209.98 209
17211.22 162
17212.46 209
17213.70 232
17214.94 203
17216.18 194
17217.42 188
17218.66 198
17219.90 178
17221.14 195
17222.38 209
17223.62 177
17224.86 199
17226.10 196
17227.34 197
17228.58 184
17229.82 166
17231.06 179
17232.30 219
17233.54 191
17234.78 193
17236.02 191
17237.26 194
17238.50 198
17239.74 198
17240.98 191
17242.22 196
17243.46 195
17244.70 190
17245.94 180
17247.18 184
17248.42 197
17249.66 182
17250.90 196
17252.14 190
17253.39 201
17254.63 182
17255.87 174
17257.11 195
17258.35 188
17259.59 199
17260.83 191
17262.07 184
17263.31 191
17264.56 196
17265.80 180
17267.04 184
17268.28 210
17269.52 218
17270.76 199
17272.00 185
17273.25 178
17274.49 172
17275.73 193
17276.97 192
17278.21 201
17279.45 194
17280.70 191
17281.94 186
17283.18 182
17284.42 189
17285.66 183
17286.91 182
17288.15 181
17289.39 165
17290.63 198
17291.88 198
17293.12 173
17294.36 206
17295.60 188
17296.85 193
17298.09 176
17299.33 210
17300.57 200
17301.82 196
17303.06 187
17304.30 177
17305.54 198
17306.79 199
17308.03 191
17309.27 193
17310.52 183
17311.76 177
17313.00 195
17314.25 177
17315.49 172
17316.73 175
17317.97 175
17319.22 217
17320.46 206
17321.71 200
17322.95 196
17324.19 192
17325.44 202
17326.68 181
17327.92 195
17329.17 192
17330.41 179
17331.65 208
17332.90 177
17334.14 183
17335.39 182
17336.63 191
17337.87 198
17339.12 190
17340.36 179
17341.61 190
17342.85 213
17344.09 201
17345.34 194
17346.58 189
17347.83 186
17349.07 193
17350.32 214
17351.56 190
17352.80 190
17354.05 184
17355.29 182
17356.54 178
17357.78 185
17359.03 171
17360.27 171
17361.52 189
17362.76 216
17364.01 200
17365.25 189
17366.50 208
17367.74 182
17368.99 198
17370.23 202
17371.48 176
17372.72 169
17373.97 179
17375.21 197
17376.46 197
17377.70 174
17378.95 184
17380.19 196
17381.44 191
17382.69 206
17383.93 178
17385.18 173
17386.42 174
17387.67 189
17388.91 183
17390.16 168
17391.41 201
17392.65 207
17393.90 188
17395.14 177
17396.39 168
17397.64 201
17398.88 190
17400.13 168
17401.37 194
17402.62 179
17403.87 190
17405.11 180
17406.36 175
17407.61 188
17408.85 184
17410.10 178
17411.35 183
17412.59 203
17413.84 181
17415.09 186
17416.33 184
17417.58 189
17418.83 180
17420.07 180
17421.32 176
17422.57 190
17423.82 175
17425.06 190
17426.31 192
17427.56 204
17428.80 163
17430.05 176
17431.30 193
17432.55 200
17433.79 177
17435.04 196
17436.29 190
17437.54 180
17438.78 211
17440.03 193
17441.28 214
17442.53 187
17443.77 204
17445.02 206
17446.27 206
17447.52 174
17448.77 194
17450.01 196
17451.26 190
17452.51 187
17453.76 206
17455.01 216
17456.25 184
17457.50 204
17458.75 194
17460.00 196
17461.25 214
17462.50 220
17463.74 185
17464.99 204
17466.24 216
17467.49 189
17468.74 178
17469.99 196
17471.24 195
17472.49 191
17473.73 196
17474.98 205
17476.23 210
17477.48 186
17478.73 209
17479.98 195
17481.23 210
17482.48 197
17483.73 203
17484.98 199
17486.23 195
17487.47 206
17488.72 198
17489.97 204
17491.22 192
17492.47 198
17493.72 213
17494.97 206
17496.22 203
17497.47 197
17498.72 183
17499.97 211
17501.22 192
17502.47 199
17503.72 226
17504.97 198
17506.22 186
17507.47 237
17508.72 207
17509.97 196
17511.22 210
17512.47 202
17513.72 226
17514.97 224
17516.22 251
17517.47 206
17518.72 206
17519.97 226
17521.22 210
17522.47 206
17523.72 227
17524.98 202
17526.23 208
17527.48 196
17528.73 202
17529.98 222
17531.23 210
17532.48 229
17533.73 208
17534.98 201
17536.23 207
17537.48 222
17538.74 189
17539.99 214
17541.24 196
17542.49 226
17543.74 218
17544.99 222
17546.24 207
17547.50 181
17548.75 212
17550.00 204
17551.25 233
17552.50 209
17553.75 232
17555.01 210
17556.26 235
17557.51 201
17558.76 219
17560.01 222
17561.26 250
17562.52 195
17563.77 245
17565.02 238
17566.27 214
17567.53 189
17568.78 216
17570.03 218
17571.28 206
17572.53 246
17573.79 204
17575.04 228
17576.29 206
17577.54 218
17578.80 214
17580.05 213
17581.30 233
17582.56 213
17583.81 218
17585.06 220
17586.31 214
17587.57 204
17588.82 212
17590.07 208
17591.33 215
17592.58 231
17593.83 227
17595.08 212
17596.34 235
17597.59 207
17598.84 207
17600.10 191
17601.35 223
17602.61 235
17603.86 234
17605.11 211
17606.37 215
17607.62 212
17608.87 236
17610.13 231
17611.38 188
17612.63 225
17613.89 231
17615.14 236
17616.40 227
17617.65 209
17618.90 216
17620.16 214
17621.41 240
17622.67 211
17623.92 219
17625.17 230
17626.43 228
17627.68 234
17628.94 200
17630.19 193
17631.45 205
17632.70 212
17633.96 214
17635.21 206
17636.47 220
17637.72 241
17638.97 240
17640.23 220
17641.48 213
17642.74 214
17643.99 229
17645.25 238
17646.50 206
17647.76 189
17649.01 202
17650.27 232
17651.52 216
17652.78 227
17654.04 183
17655.29 207
17656.55 209
17657.80 205
17659.06 211
17660.31 214
17661.57 204
17662.82 199
17664.08 196
17665.33 219
17666.59 212
17667.85 218
17669.10 215
17670.36 195
17671.61 195
17672.87 199
17674.13 219
17675.38 217
17676.64 210
17677.89 186
17679.15 180
17680.41 197
17681.66 217
17682.92 188
17684.18 198
17685.43 205
17686.69 177
17687.95 222
17689.20 218
17690.46 206
17691.71 196
17692.97 210
17694.23 218
17695.49 203
17696.74 183
17698.00 197
17699.26 212
17700.51 170
17701.77 194
17703.03 191
17704.28 196
17705.54 189
17706.80 197
17708.06 217
17709.31 202
17710.57 204
17711.83 203
17713.08 194
17714.34 207
17715.60 192
17716.86 206
17718.11 179
17719.37 202
17720.63 218
17721.89 226
17723.15 193
17724.40 208
17725.66 193
17726.92 206
17728.18 183
17729.43 195
17730.69 197
17731.95 188
17733.21 211
17734.47 206
17735.73 201
17736.98 225
17738.24 192
17739.50 195
17740.76 206
17742.02 196
17743.28 193
17744.53 204
17745.79 203
17747.05 196
17748.31 191
17749.57 203
17750.83 200
17752.09 209
17753.34 182
17754.60 202
17755.86 177
17757.12 210
17758.38 221
17759.64 204
17760.90 207
17762.16 213
17763.42 204
17764.68 186
17765.94 210
17767.19 215
17768.45 212
17769.71 182
17770.97 195
17772.23 186
17773.49 191
17774.75 190
17776.01 192
17777.27 195
17778.53 209
17779.79 196
17781.05 193
17782.31 184
17783.57 198
17784.83 193
17786.09 179
17787.35 194
17788.61 194
17789.87 189
17791.13 184
17792.39 196
17793.65 197
17794.91 206
17796.17 179
17797.43 199
17798.69 188
17799.95 196
17801.21 182
17802.47 195
17803.73 168
17805.00 155
17806.26 184
17807.52 193
17808.78 185
17810.04 174
17811.30 188
17812.56 180
17813.82 184
17815.08 184
17816.34 193
17817.60 179
17818.87 183
17820.13 194
17821.39 161
17822.65 196
17823.91 210
17825.17 172
17826.43 192
17827.69 183
17828.96 185
17830.22 186
17831.48 198
17832.74 207
17834.00 193
17835.26 183
17836.53 166
17837.79 184
17839.05 203
17840.31 171
17841.57 174
17842.84 163
17844.10 168
17845.36 173
17846.62 179
17847.88 163
17849.15 169
17850.41 183
17851.67 183
17852.93 178
17854.20 191
17855.46 188
17856.72 181
17857.98 200
17859.25 168
17860.51 175
17861.77 170
17863.03 196
17864.30 188
17865.56 180
17866.82 171
17868.09 205
17869.35 181
17870.61 187
17871.87 164
17873.14 163
17874.40 176
17875.66 183
17876.93 181
17878.19 162
17879.45 170
17880.72 172
17881.98 183
17883.24 167
17884.51 170
17885.77 184
17887.03 190
17888.30 172
17889.56 177
17890.83 176
17892.09 202
17893.35 181
17894.62 183
17895.88 161
17897.14 183
17898.41 174
17899.67 180
17900.94 169
17902.20 154
17903.46 168
17904.73 165
17905.99 187
17907.26 177
17908.52 173
17909.79 174
17911.05 162
17912.32 166
17913.58 198
17914.84 178
17916.11 178
17917.37 163
17918.64 180
17919.90 172
17921.17 171
17922.43 170
17923.70 187
17924.96 176
17926.23 173
17927.49 174
17928.76 158
17930.02 187
17931.29 170
17932.55 189
17933.82 166
17935.08 166
17936.35 173
17937.61 190
17938.88 201
17940.14 194
17941.41 192
17942.68 172
17943.94 187
17945.21 159
17946.47 191
17947.74 189
17949.00 180
17950.27 177
17951.54 192
17952.80 177
17954.07 173
17955.33 182
17956.60 210
17957.87 194
17959.13 188
17960.40 154
17961.66 175
17962.93 183
17964.20 189
17965.46 164
17966.73 162
17968.00 173
17969.26 183
17970.53 188
17971.80 159
17973.06 184
17974.33 180
17975.60 178
17976.86 204
17978.13 169
17979.40 151
17980.66 164
17981.93 173
17983.20 165
17984.46 182
17985.73 164
17987.00 195
17988.26 185
17989.53 162
17990.80 168
17992.07 182
17993.33 187
17994.60 175
17995.87 164
17997.14 183
17998.40 148
17999.67 177
18000.94 157
18002.21 173
18003.47 167
18004.74 181
18006.01 161
18007.28 171
18008.55 184
18009.81 167
18011.08 179
18012.35 163
18013.62 193
18014.89 194
18016.15 174
18017.42 162
18018.69 183
18019.96 162
18021.23 168
18022.49 172
18023.76 170
18025.03 177
18026.30 194
18027.57 167
18028.84 173
18030.11 177
18031.37 166
18032.64 176
18033.91 183
18035.18 189
18036.45 163
18037.72 170
18038.99 161
18040.26 177
18041.53 169
18042.79 190
18044.06 177
18045.33 195
18046.60 188
18047.87 171
18049.14 183
18050.41 161
18051.68 189
18052.95 198
18054.22 180
18055.49 175
18056.76 196
18058.03 171
18059.30 178
18060.57 168
18061.84 177
18063.11 165
18064.38 158
18065.65 171
18066.92 165
18068.19 183
18069.46 185
18070.73 175
18072.00 162
18073.27 183
18074.54 168
18075.81 182
18077.08 171
18078.35 163
18079.62 183
18080.89 168
18082.16 192
18083.43 209
18084.70 170
18085.97 166
18087.24 160
18088.51 175
18089.78 180
18091.05 181
18092.32 177
18093.59 186
18094.87 198
18096.14 178
18097.41 176
18098.68 163
18099.95 195
18101.22 182
18102.49 165
18103.76 195
18105.03 182
18106.31 191
18107.58 179
18108.85 185
18110.12 158
18111.39 202
18112.66 193
18113.93 189
18115.21 169
18116.48 174
18117.75 205
18119.02 193
18120.29 162
18121.56 200
18122.84 175
18124.11 179
18125.38 170
18126.65 175
18127.92 171
18129.20 176
18130.47 190
18131.74 206
18133.01 194
18134.29 161
18135.56 190
18136.83 180
18138.10 180
18139.38 178
18140.65 179
18141.92 156
18143.19 178
18144.47 178
18145.74 163
18147.01 186
18148.28 188
18149.56 188
18150.83 187
18152.10 173
18153.38 183
18154.65 185
18155.92 194
18157.19 189
18158.47 162
18159.74 183
18161.01 203
18162.29 169
18163.56 161
18164.83 183
18166.11 204
18167.38 195
18168.65 182
18169.93 184
18171.20 205
18172.48 183
18173.75 189
18175.02 183
18176.30 196
18177.57 171
18178.84 188
18180.12 177
18181.39 185
18182.67 168
18183.94 182
18185.21 157
18186.49 167
18187.76 180
18189.04 190
18190.31 189
18191.59 161
18192.86 181
18194.13 170
18195.41 159
18196.68 179
18197.96 204
18199.23 164
18200.51 185
18201.78 162
18203.06 152
18204.33 156
18205.61 179
18206.88 160
18208.16 181
18209.43 167
18210.71 189
18211.98 188
18213.26 174
18214.53 175
18215.81 162
18217.08 202
18218.36 173
18219.63 173
18220.91 168
18222.18 198
18223.46 178
18224.73 184
18226.01 195
18227.28 186
18228.56 187
18229.84 167
18231.11 178
18232.39 178
18233.66 172
18234.94 146
18236.21 185
18237.49 181
18238.77 187
18240.04 166
18241.32 191
18242.59 170
18243.87 188
18245.15 171
18246.42 169
18247.70 173
18248.98 158
18250.25 207
18251.53 175
18252.81 157
18254.08 162
18255.36 191
18256.63 166
18257.91 170
18259.19 174
18260.46 164
18261.74 173
18263.02 187
18264.30 185
18265.57 178
18266.85 174
18268.13 171
18269.40 208
18270.68 173
18271.96 186
18273.23 193
18274.51 188
18275.79 192
18277.07 172
18278.34 177
18279.62 202
18280.90 192
18282.18 200
18283.45 177
18284.73 189
18286.01 172
18287.29 187
18288.56 204
18289.84 182
18291.12 174
18292.40 151
18293.68 197
18294.95 177
18296.23 178
18297.51 188
18298.79 216
18300.07 189
18301.34 195
18302.62 183
18303.90 180
18305.18 201
18306.46 214
18307.74 208
18309.01 176
18310.29 194
18311.57 170
18312.85 190
18314.13 165
18315.41 186
18316.69 186
18317.96 179
18319.24 174
18320.52 181
18321.80 183
18323.08 165
18324.36 190
18325.64 182
18326.92 187
18328.20 182
18329.47 187
18330.75 207
18332.03 191
18333.31 151
18334.59 180
18335.87 199
18337.15 206
18338.43 192
18339.71 183
18340.99 164
18342.27 190
18343.55 205
18344.83 196
18346.11 208
18347.39 200
18348.67 205
18349.95 182
18351.23 193
18352.51 173
18353.79 184
18355.07 186
18356.35 177
18357.63 183
18358.91 209
18360.19 172
18361.47 192
18362.75 171
18364.03 179
18365.31 186
18366.59 165
18367.87 168
18369.15 203
18370.43 192
18371.71 161
18372.99 182
18374.27 170
18375.55 180
18376.83 184
18378.12 205
18379.40 189
18380.68 198
18381.96 207
18383.24 204
18384.52 155
18385.80 169
18387.08 180
18388.36 164
18389.65 212
18390.93 154
18392.21 196
18393.49 200
18394.77 193
18396.05 199
18397.33 194
18398.62 175
18399.90 176
18401.18 167
18402.46 169
18403.74 181
18405.02 174
18406.31 191
18407.59 203
18408.87 196
18410.15 176
18411.43 172
18412.72 186
18414.00 183
18415.28 178
18416.56 202
18417.84 202
18419.13 193
18420.41 162
18421.69 164
18422.97 185
18424.26 189
18425.54 194
18426.82 181
18428.10 186
18429.39 181
18430.67 196
18431.95 204
18433.23 169
18434.52 154
18435.80 173
18437.08 186
18438.37 182
18439.65 169
18440.93 179
18442.22 183
18443.50 189
18444.78 176
18446.06 158
18447.35 181
18448.63 172
18449.91 202
18451.20 186
18452.48 198
18453.76 159
18455.05 187
18456.33 161
18457.62 172
18458.90 182
18460.18 196
18461.47 183
18462.75 187
18464.03 185
18465.32 167
18466.60 173
18467.89 197
18469.17 206
18470.45 207
18471.74 185
18473.02 168
18474.31 198
18475.59 176
18476.88 181
18478.16 192
18479.44 196
18480.73 160
18482.01 142
18483.30 177
18484.58 190
18485.87 183
18487.15 173
18488.44 181
18489.72 181
18491.01 165
18492.29 166
18493.58 198
18494.86 170
18496.15 172
18497.43 174
18498.72 203
18500.00 171
18501.29 163
18502.57 158
18503.86 164
18505.14 203
18506.43 199
18507.71 172
18509.00 186
18510.28 179
18511.57 163
18512.85 197
18514.14 173
18515.42 172
18516.71 170
18518.00 201
18519.28 177
18520.57 179
18521.85 171
18523.14 192
18524.43 170
18525.71 166
18527.00 190
18528.28 177
18529.57 172
18530.86 185
18532.14 178
18533.43 178
18534.71 166
18536.00 183
18537.29 186
18538.57 181
18539.86 194
18541.15 187
18542.43 189
18543.72 168
18545.01 177
18546.29 180
18547.58 173
18548.87 185
18550.15 167
18551.44 166
18552.73 178
18554.01 190
18555.30 178
18556.59 190
18557.88 176
18559.16 163
18560.45 195
18561.74 159
18563.02 162
18564.31 177
18565.60 209
18566.89 179
18568.17 207
18569.46 178
18570.75 171
18572.04 205
18573.32 188
18574.61 183
18575.90 167
18577.19 170
18578.48 179
18579.76 178
18581.05 170
18582.34 165
18583.63 189
18584.92 181
18586.20 197
18587.49 183
18588.78 175
18590.07 183
18591.36 178
18592.64 190
18593.93 176
18595.22 188
18596.51 160
18597.80 201
18599.09 205
18600.38 181
18601.66 169
18602.95 181
18604.24 195
18605.53 187
18606.82 171
18608.11 178
18609.40 179
18610.69 188
18611.98 200
18613.26 193
18614.55 203
18615.84 179
18617.13 197
18618.42 177
18619.71 182
18621.00 169
18622.29 182
18623.58 163
18624.87 186
18626.16 188
18627.45 183
18628.74 200
18630.03 190
18631.32 202
18632.61 170
18633.89 192
18635.18 173
18636.47 200
18637.76 178
18639.05 183
18640.34 192
18641.63 190
18642.92 175
18644.21 163
18645.50 201
18646.79 171
18648.09 179
18649.38 161
18650.67 182
18651.96 192
18653.25 175
18654.54 165
18655.83 163
18657.12 184
18658.41 175
18659.70 191
18660.99 179
18662.28 181
18663.57 197
18664.86 191
18666.15 191
18667.44 176
18668.74 185
18670.03 191
18671.32 169
18672.61 174
18673.90 178
18675.19 151
18676.48 167
18677.77 176
18679.06 157
18680.36 191
18681.65 163
18682.94 172
18684.23 161
18685.52 188
18686.81 160
18688.11 171
18689.40 191
18690.69 170
18691.98 165
18693.27 184
18694.56 187
18695.86 161
18697.15 173
18698.44 154
18699.73 148
18701.02 170
18702.32 178
18703.61 181
18704.90 152
18706.19 185
18707.48 172
18708.78 154
18710.07 170
18711.36 180
18712.65 170
18713.95 171
18715.24 151
18716.53 145
18717.83 193
18719.12 166
18720.41 171
18721.70 180
18723.00 167
18724.29 175
18725.58 168
18726.87 171
18728.17 171
18729.46 177
18730.75 158
18732.05 159
18733.34 167
18734.63 172
18735.93 177
18737.22 175
18738.51 176
18739.81 164
18741.10 134
18742.39 177
18743.69 171
18744.98 166
18746.27 152
18747.57 174
18748.86 192
18750.16 173
18751.45 185
18752.74 183
18754.04 156
18755.33 174
18756.63 176
18757.92 159
18759.21 164
18760.51 171
18761.80 181
18763.10 197
18764.39 166
18765.69 179
18766.98 170
18768.27 158
18769.57 184
18770.86 136
18772.16 163
18773.45 159
18774.75 152
18776.04 184
18777.34 148
18778.63 163
18779.93 162
18781.22 170
18782.52 171
18783.81 161
18785.11 164
18786.40 163
18787.70 163
18788.99 168
18790.29 150
18791.58 179
18792.88 180
18794.17 148
18795.47 176
18796.76 161
18798.06 163
18799.35 189
18800.65 154
18801.94 155
18803.24 167
18804.54 182
18805.83 166
18807.13 179
18808.42 171
18809.72 156
18811.01 176
18812.31 161
18813.61 168
18814.90 162
18816.20 167
18817.49 167
18818.79 166
18820.09 163
18821.38 149
18822.68 168
18823.98 165
18825.27 174
18826.57 145
18827.87 160
18829.16 162
18830.46 160
18831.75 159
18833.05 168
18834.35 173
18835.64 159
18836.94 176
18838.24 147
18839.54 164
18840.83 157
18842.13 150
18843.43 146
18844.72 173
18846.02 187
18847.32 182
18848.61 149
18849.91 171
18851.21 167
18852.51 179
18853.80 188
18855.10 180
18856.40 164
18857.70 172
18858.99 169
18860.29 144
18861.59 155
18862.89 165
18864.18 170
18865.48 175
18866.78 161
18868.08 155
18869.38 165
18870.67 165
18871.97 171
18873.27 176
18874.57 164
18875.87 181
18877.16 181
18878.46 168
18879.76 180
18881.06 164
18882.36 187
18883.66 173
18884.95 165
18886.25 165
18887.55 161
18888.85 170
18890.15 173
18891.45 169
18892.75 165
18894.04 175
18895.34 165
18896.64 160
18897.94 182
18899.24 171
18900.54 169
18901.84 183
18903.14 191
18904.44 155
18905.74 152
18907.03 163
18908.33 200
18909.63 164
18910.93 169
18912.23 163
18913.53 179
18914.83 181
18916.13 158
18917.43 178
18918.73 164
18920.03 176
18921.33 162
18922.63 151
18923.93 157
18925.23 168
18926.53 179
18927.83 182
18929.13 158
18930.43 172
18931.73 165
18933.03 167
18934.33 165
18935.63 157
18936.93 184
18938.23 179
18939.53 174
18940.83 160
18942.13 175
18943.43 185
18944.73 170
18946.03 179
18947.33 155
18948.63 156
18949.93 168
18951.23 160
18952.53 164
18953.84 171
18955.14 155
18956.44 168
18957.74 171
18959.04 171
18960.34 163
18961.64 179
18962.94 163
18964.24 150
18965.54 152
18966.85 149
18968.15 186
18969.45 150
18970.75 154
18972.05 157
18973.35 164
18974.65 169
18975.96 132
18977.26 166
18978.56 161
18979.86 166
18981.16 166
18982.46 163
18983.77 163
18985.07 164
18986.37 170
18987.67 165
18988.97 160
18990.28 164
18991.58 157
18992.88 150
18994.18 175
18995.49 163
18996.79 167
18998.09 169
18999.39 167
19000.69 183
19002.00 176
19003.30 159
19004.60 157
19005.90 171
19007.21 162
19008.51 170
19009.81 156
19011.12 155
19012.42 152
19013.72 172
19015.02 167
19016.33 156
19017.63 144
19018.93 164
19020.24 180
19021.54 194
19022.84 171
19024.15 168
19025.45 157
19026.75 171
19028.06 170
19029.36 164
19030.66 171
19031.97 178
19033.27 166
19034.57 171
19035.88 149
19037.18 158
19038.48 183
19039.79 179
19041.09 152
19042.40 166
19043.70 142
19045.00 175
19046.31 157
19047.61 168
19048.92 168
19050.22 172
19051.52 163
19052.83 174
19054.13 175
19055.44 164
19056.74 143
19058.05 169
19059.35 137
19060.65 164
19061.96 172
19063.26 164
19064.57 168
19065.87 165
19067.18 168
19068.48 141
19069.79 160
19071.09 143
19072.40 165
19073.70 174
19075.01 169
19076.31 151
19077.62 154
19078.92 171
19080.23 164
19081.53 171
19082.84 135
19084.14 183
19085.45 175
19086.75 175
19088.06 147
19089.36 171
19090.67 166
19091.98 172
19093.28 165
19094.59 153
19095.89 158
19097.20 173
19098.50 170
19099.81 180
19101.12 147
19102.42 166
19103.73 160
19105.03 166
19106.34 167
19107.65 156
19108.95 134
19110.26 186
19111.56 173
19112.87 169
19114.18 149
19115.48 163
19116.79 177
19118.10 179
19119.40 169
19120.71 159
19122.02 162
19123.32 191
19124.63 162
19125.94 158
19127.24 147
19128.55 162
19129.86 199
19131.16 187
19132.47 177
19133.78 157
19135.08 176
19136.39 146
19137.70 168
19139.01 152
19140.31 153
19141.62 180
19142.93 173
19144.23 191
19145.54 179
19146.85 173
19148.16 155
19149.46 148
19150.77 157
19152.08 182
19153.39 157
19154.69 166
19156.00 162
19157.31 152
19158.62 168
19159.93 157
19161.23 163
19162.54 183
19163.85 163
19165.16 185
19166.47 160
19167.77 156
19169.08 155
19170.39 171
19171.70 156
19173.01 144
19174.32 164
19175.62 165
19176.93 170
19178.24 166
19179.55 136
19180.86 178
19182.17 166
19183.48 161
19184.78 143
19186.09 165
19187.40 175
19188.71 168
19190.02 183
19191.33 159
19192.64 157
19193.95 162
19195.26 173
19196.56 152
19197.87 175
19199.18 167
19200.49 164
19201.80 178
19203.11 162
19204.42 157
19205.73 165
19207.04 158
19208.35 154
19209.66 162
19210.97 152
19212.28 176
19213.59 187
19214.90 175
19216.21 172
19217.52 157
19218.83 166
19220.14 169
19221.45 167
19222.76 165
19224.07 139
19225.38 160
19226.69 146
19228.00 165
19229.31 131
19230.62 169
19231.93 159
19233.24 160
19234.55 157
19235.86 171
19237.17 161
19238.48 143
19239.79 143
19241.10 169
19242.41 174
19243.72 168
19245.03 172
19246.35 158
19247.66 153
19248.97 159
19250.28 162
19251.59 151
19252.90 157
19254.21 154
19255.52 168
19256.83 154
19258.14 157
19259.46 173
19260.77 205
19262.08 153
19263.39 175
19264.70 158
19266.01 177
19267.32 169
19268.64 159
19269.95 161
19271.26 159
19272.57 161
19273.88 156
19275.20 171
19276.51 152
19277.82 186
19279.13 172
19280.44 166
19281.75 179
19283.07 178
19284.38 161
19285.69 155
19287.00 162
19288.32 162
19289.63 164
19290.94 174
19292.25 174
19293.57 173
19294.88 171
19296.19 179
19297.50 170
19298.82 169
19300.13 161
19301.44 165
19302.75 159
19304.07 167
19305.38 161
19306.69 154
19308.01 166
19309.32 184
19310.63 181
19311.94 181
19313.26 176
19314.57 158
19315.88 167
19317.20 180
19318.51 163
19319.82 157
19321.14 162
19322.45 169
19323.76 161
19325.08 142
19326.39 153
19327.70 161
19329.02 166
19330.33 148
19331.65 150
19332.96 183
19334.27 168
19335.59 144
19336.90 161
19338.22 165
19339.53 163
19340.84 173
19342.16 163
19343.47 151
19344.79 182
19346.10 163
19347.41 139
19348.73 167
19350.04 159
19351.36 162
19352.67 139
19353.99 164
19355.30 179
19356.62 166
19357.93 158
19359.25 170
19360.56 172
19361.87 171
19363.19 165
19364.50 146
19365.82 158
19367.13 166
19368.45 198
19369.76 163
19371.08 165
19372.39 163
19373.71 142
19375.02 147
19376.34 170
19377.66 145
19378.97 150
19380.29 164
19381.60 155
19382.92 163
19384.23 162
19385.55 160
19386.86 156
19388.18 169
19389.50 147
19390.81 161
19392.13 168
19393.44 149
19394.76 150
19396.07 169
19397.39 161
19398.71 160
19400.02 145
19401.34 155
19402.65 178
19403.97 165
19405.29 142
19406.60 167
19407.92 165
19409.24 172
19410.55 162
19411.87 172
19413.19 154
19414.50 164
19415.82 167
19417.14 178
19418.45 171
19419.77 156
19421.09 166
19422.40 151
19423.72 155
19425.04 154
19426.35 170
19427.67 163
19428.99 159
19430.30 148
19431.62 163
19432.94 147
19434.26 131
19435.57 148
19436.89 171
19438.21 152
19439.53 177
19440.84 163
19442.16 164
19443.48 144
19444.80 180
19446.11 157
19447.43 157
19448.75 157
19450.07 173
19451.38 172
19452.70 172
19454.02 158
19455.34 153
19456.66 152
19457.97 160
19459.29 143
19460.61 162
19461.93 159
19463.25 156
19464.57 140
19465.88 151
19467.20 179
19468.52 160
19469.84 161
19471.16 161
19472.48 156
19473.79 151
19475.11 146
19476.43 146
19477.75 156
19479.07 154
19480.39 162
19481.71 162
19483.03 166
19484.34 154
19485.66 169
19486.98 160
19488.30 154
19489.62 155
19490.94 168
19492.26 155
19493.58 139
19494.90 148
19496.22 161
19497.54 165
19498.86 161
19500.18 177
19501.50 174
19502.81 176
19504.13 175
19505.45 171
19506.77 169
19508.09 171
19509.41 167
19510.73 187
19512.05 171
19513.37 176
19514.69 165
19516.01 167
19517.33 168
19518.65 166
19519.97 152
19521.29 170
19522.61 170
19523.93 151
19525.25 166
19526.57 196
19527.89 172
19529.22 168
19530.54 174
19531.86 160
19533.18 183
19534.50 158
19535.82 160
19537.14 151
19538.46 174
19539.78 166
19541.10 159
19542.42 169
19543.74 171
19545.06 185
19546.39 167
19547.71 163
19549.03 130
19550.35 171
19551.67 160
19552.99 169
19554.31 137
19555.63 146
19556.96 145
19558.28 167
19559.60 138
19560.92 169
19562.24 154
19563.56 159
19564.88 153
19566.21 161
19567.53 157
19568.85 161
19570.17 169
19571.49 166
19572.82 166
19574.14 169
19575.46 175
19576.78 181
19578.10 148
19579.43 160
19580.75 157
19582.07 147
19583.39 165
19584.72 167
19586.04 168
19587.36 147
19588.68 175
19590.01 153
19591.33 170
19592.65 162
19593.97 173
19595.30 182
19596.62 151
19597.94 175
19599.26 168
19600.59 164
19601.91 153
19603.23 173
19604.56 174
19605.88 175
19607.20 175
19608.53 146
19609.85 169
19611.17 160
19612.49 155
19613.82 160
19615.14 177
19616.47 154
19617.79 159
19619.11 182
19620.44 184
19621.76 159
19623.08 154
19624.41 185
19625.73 188
19627.05 168
19628.38 159
19629.70 176
19631.03 162
19632.35 148
19633.67 175
19635.00 163
19636.32 163
19637.65 160
19638.97 161
19640.29 165
19641.62 166
19642.94 173
19644.27 159
19645.59 175
19646.92 173
19648.24 153
19649.57 174
19650.89 159
19652.21 161
19653.54 156
19654.86 194
19656.19 142
19657.51 149
19658.84 160
19660.16 172
19661.49 177
19662.81 147
19664.14 163
19665.46 176
19666.79 177
19668.11 190
19669.44 168
19670.76 168
19672.09 162
19673.41 155
19674.74 162
19676.07 172
19677.39 169
19678.72 165
19680.04 179
19681.37 156
19682.69 168
19684.02 168
19685.34 170
19686.67 166
19688.00 167
19689.32 172
19690.65 146
19691.97 165
19693.30 171
19694.63 179
19695.95 154
19697.28 177
19698.60 167
19699.93 163
19701.26 165
19702.58 149
19703.91 164
19705.24 187
19706.56 172
19707.89 161
19709.22 175
19710.54 156
19711.87 154
19713.20 170
19714.52 159
19715.85 179
19717.18 166
19718.50 178
19719.83 174
19721.16 157
19722.48 166
19723.81 166
19725.14 170
19726.47 148
19727.79 183
19729.12 167
19730.45 165
19731.77 154
19733.10 169
19734.43 159
19735.76 171
19737.08 165
19738.41 139
19739.74 157
19741.07 171
19742.39 179
19743.72 183
19745.05 177
19746.38 152
19747.71 157
19749.03 153
19750.36 166
19751.69 173
19753.02 170
19754.35 166
19755.67 148
19757.00 171
19758.33 164
19759.66 181
19760.99 158
19762.31 195
19763.64 172
19764.97 150
19766.30 153
19767.63 180
19768.96 166
19770.29 177
19771.61 170
19772.94 169
19774.27 188
19775.60 165
19776.93 156
19778.26 157
19779.59 178
19780.92 155
19782.25 164
19783.57 172
19784.90 180
19786.23 176
19787.56 188
19788.89 165
19790.22 163
19791.55 151
19792.88 158
19794.21 159
19795.54 175
19796.87 165
19798.20 162
19799.53 180
19800.86 147
19802.19 168
19803.52 138
19804.85 169
19806.18 178
19807.50 168
19808.83 159
19810.16 153
19811.49 172
19812.82 164
19814.15 168
19815.49 159
19816.82 175
19818.15 165
19819.48 186
19820.81 162
19822.14 167
19823.47 170
19824.80 164
19826.13 152
19827.46 161
19828.79 162
19830.12 168
19831.45 176
19832.78 164
19834.11 166
19835.44 160
19836.77 163
19838.10 186
19839.44 179
19840.77 154
19842.10 166
19843.43 167
19844.76 157
19846.09 136
19847.42 163
19848.75 147
19850.08 165
19851.42 169
19852.75 166
19854.08 138
19855.41 153
19856.74 157
19858.07 164
19859.40 156
19860.74 150
19862.07 170
19863.40 175
19864.73 164
19866.06 160
19867.40 172
19868.73 153
19870.06 176
19871.39 152
19872.72 179
19874.06 166
19875.39 178
19876.72 164
19878.05 164
19879.38 150
19880.72 152
19882.05 149
19883.38 169
19884.71 156
19886.05 152
19887.38 167
19888.71 151
19890.04 163
19891.38 131
19892.71 167
19894.04 152
19895.38 152
19896.71 143
19898.04 149
19899.37 144
19900.71 144
19902.04 176
19903.37 167
19904.71 172
19906.04 163
19907.37 173
19908.71 156
19910.04 175
19911.37 172
19912.71 169
19914.04 142
19915.37 177
19916.71 180
19918.04 178
19919.37 181
19920.71 187
19922.04 160
19923.37 160
19924.71 171
19926.04 155
19927.38 172
19928.71 159
19930.04 165
19931.38 162
19932.71 164
19934.05 178
19935.38 164
19936.71 171
19938.05 190
19939.38 179
19940.72 151
19942.05 164
19943.39 185
19944.72 166
19946.06 154
19947.39 181
19948.72 164
19950.06 172
19951.39 150
19952.73 182
19954.06 168
19955.40 161
19956.73 149
19958.07 151
19959.40 173
19960.74 172
19962.07 171
19963.41 154
19964.74 150
19966.08 143
19967.41 191
19968.75 164
19970.08 177
19971.42 168
19972.76 168
19974.09 163
19975.43 175
19976.76 185
19978.10 174
19979.43 172
19980.77 178
19982.10 169
19983.44 180
19984.78 156
19986.11 151
19987.45 170
19988.78 194
19990.12 189
19991.46 186
19992.79 174
19994.13 156
19995.46 190
19996.80 169
19998.14 174
19999.47 174
20000.81 189
20002.15 187
20003.48 145
20004.82 169
20006.16 141
20007.49 178
20008.83 183
20010.17 179
20011.50 151
20012.84 153
20014.18 184
20015.51 163
20016.85 171
20018.19 181
20019.52 181
20020.86 180
20022.20 182
20023.53 159
20024.87 138
20026.21 159
20027.55 188
20028.88 181
20030.22 172
20031.56 169
20032.90 186
20034.23 158
20035.57 177
20036.91 157
20038.25 172
20039.58 157
20040.92 180
20042.26 161
20043.60 164
20044.93 173
20046.27 172
20047.61 183
20048.95 177
20050.29 155
20051.62 163
20052.96 175
20054.30 178
20055.64 153
20056.98 174
20058.32 171
20059.65 158
20060.99 184
20062.33 179
20063.67 183
20065.01 167
20066.35 171
20067.68 175
20069.02 155
20070.36 172
20071.70 181
20073.04 174
20074.38 148
20075.72 151
20077.06 150
20078.40 167
20079.73 184
20081.07 187
20082.41 177
20083.75 196
20085.09 177
20086.43 194
20087.77 176
20089.11 178
20090.45 186
20091.79 185
20093.13 202
20094.47 154
20095.81 180
20097.15 169
20098.48 178
20099.82 167
20101.16 171
20102.50 151
20103.84 187
20105.18 162
20106.52 149
20107.86 169
20109.20 174
20110.54 175
20111.88 192
20113.22 166
20114.56 157
20115.90 193
20117.24 179
20118.58 192
20119.93 156
20121.27 175
20122.61 188
20123.95 182
20125.29 160
20126.63 169
20127.97 176
20129.31 165
20130.65 173
20131.99 158
20133.33 198
20134.67 193
20136.01 171
20137.35 173
20138.69 168
