# Supplementary material for: MALDI-TOF MS typing enables the classification of brewing yeasts of the genus Saccharomyces to major beer styles
Source: PLoS One. 2017 Aug 9;12(8):e0181694. doi: 10.1371/journal.pone.0181694 (PMC5549903; doi:10.1371/journal.pone.0181694)
Supplement: S6 File — The directory includes 90 raw files and was zipped to “.zip”; the folder has three strains with 30 spectra per strain; S1 Text explains the raw files with an example and Table 1 represents the yeast strains used within the experiment. (ZIP) [file pone.0181694.s009.zip › 16-18/30275-3470-Lag-Lag-Lag-YPG-18h-E-E_2015-07-15_1_0_B10_1.dat]

2000.53 1507
2000.95 1551
2001.37 1530
2001.79 1466
2002.21 1353
2002.64 1296
2003.06 1319
2003.48 1318
2003.90 1301
2004.32 1410
2004.75 1367
2005.17 1358
2005.59 1374
2006.01 1359
2006.43 1275
2006.86 1452
2007.28 1357
2007.70 1456
2008.12 1329
2008.55 1466
2008.97 1354
2009.39 1535
2009.81 1445
2010.24 1285
2010.66 1361
2011.08 1329
2011.50 1412
2011.93 1440
2012.35 1330
2012.77 1354
2013.20 1430
2013.62 1245
2014.04 1333
2014.46 1293
2014.89 1309
2015.31 1377
2015.73 1360
2016.16 1316
2016.58 1392
2017.00 1242
2017.43 1355
2017.85 1471
2018.27 1513
2018.70 1424
2019.12 1121
2019.54 1332
2019.97 1351
2020.39 1563
2020.82 1670
2021.24 1567
2021.66 1461
2022.09 1380
2022.51 1382
2022.94 1489
2023.36 1479
2023.78 1379
2024.21 1380
2024.63 1375
2025.06 1333
2025.48 1237
2025.90 1316
2026.33 1290
2026.75 1265
2027.18 1386
2027.60 1248
2028.03 1317
2028.45 1186
2028.88 1289
2029.30 1409
2029.72 1348
2030.15 1329
2030.57 1390
2031.00 1307
2031.42 1292
2031.85 1242
2032.27 1265
2032.70 1224
2033.12 1242
2033.55 1245
2033.97 1374
2034.40 1330
2034.82 1277
2035.25 1284
2035.67 1348
2036.10 1325
2036.52 1224
2036.95 1216
2037.38 1278
2037.80 1370
2038.23 1398
2038.65 1225
2039.08 1289
2039.50 1267
2039.93 1299
2040.36 1338
2040.78 1327
2041.21 1202
2041.63 1309
2042.06 1469
2042.48 1281
2042.91 1283
2043.34 1419
2043.76 1306
2044.19 1283
2044.62 1298
2045.04 1423
2045.47 1209
2045.89 1331
2046.32 1343
2046.75 1228
2047.17 1194
2047.60 1270
2048.03 1381
2048.45 1349
2048.88 1252
2049.31 1359
2049.73 1240
2050.16 1373
2050.59 1233
2051.01 1183
2051.44 1256
2051.87 1259
2052.29 1349
2052.72 1331
2053.15 1272
2053.58 1274
2054.00 1356
2054.43 1215
2054.86 1316
2055.28 1358
2055.71 1225
2056.14 1307
2056.57 1285
2056.99 1310
2057.42 1355
2057.85 1445
2058.28 1287
2058.71 1336
2059.13 1335
2059.56 1449
2059.99 1125
2060.42 1191
2060.84 1274
2061.27 1409
2061.70 1540
2062.13 1350
2062.56 1344
2062.98 1360
2063.41 1446
2063.84 1423
2064.27 1405
2064.70 1466
2065.13 1389
2065.55 1407
2065.98 1534
2066.41 1303
2066.84 1376
2067.27 1465
2067.70 1431
2068.13 1239
2068.55 1363
2068.98 1288
2069.41 1345
2069.84 1267
2070.27 1316
2070.70 1268
2071.13 1309
2071.56 1393
2071.99 1345
2072.41 1236
2072.84 1241
2073.27 1304
2073.70 1311
2074.13 1318
2074.56 1428
2074.99 1506
2075.42 1568
2075.85 1567
2076.28 1421
2076.71 1470
2077.14 1384
2077.57 1363
2078.00 1415
2078.43 1475
2078.86 1518
2079.29 1386
2079.72 1428
2080.15 1387
2080.58 1545
2081.01 1561
2081.44 1350
2081.87 1278
2082.30 1463
2082.73 1364
2083.16 1312
2083.59 1392
2084.02 1404
2084.45 1291
2084.88 1385
2085.31 1339
2085.74 1413
2086.17 1430
2086.60 1362
2087.03 1328
2087.46 1324
2087.89 1284
2088.32 1397
2088.75 1413
2089.18 1398
2089.62 1197
2090.05 1430
2090.48 1432
2090.91 1337
2091.34 1271
2091.77 1309
2092.20 1238
2092.63 1233
2093.06 1350
2093.49 1309
2093.93 1280
2094.36 1431
2094.79 1363
2095.22 1440
2095.65 1324
2096.08 1235
2096.52 1244
2096.95 1407
2097.38 1192
2097.81 1181
2098.24 1378
2098.67 1433
2099.11 1323
2099.54 1350
2099.97 1315
2100.40 1272
2100.83 1218
2101.27 1181
2101.70 1176
2102.13 1226
2102.56 1332
2102.99 1265
2103.43 1247
2103.86 1326
2104.29 1264
2104.72 1268
2105.16 1346
2105.59 1394
2106.02 1306
2106.45 1332
2106.89 1339
2107.32 1460
2107.75 1403
2108.19 1404
2108.62 1327
2109.05 1358
2109.48 1319
2109.92 1309
2110.35 1322
2110.78 1113
2111.22 1144
2111.65 1325
2112.08 1440
2112.52 1216
2112.95 1241
2113.38 1250
2113.82 1317
2114.25 1373
2114.68 1237
2115.12 1131
2115.55 1159
2115.98 1141
2116.42 1194
2116.85 1293
2117.28 1171
2117.72 1108
2118.15 1126
2118.59 1157
2119.02 1141
2119.45 1173
2119.89 1164
2120.32 1180
2120.76 1314
2121.19 1306
2121.62 1308
2122.06 1384
2122.49 1493
2122.93 1562
2123.36 1506
2123.80 1617
2124.23 1541
2124.66 1455
2125.10 1442
2125.53 1367
2125.97 1549
2126.40 1382
2126.84 1386
2127.27 1460
2127.71 1519
2128.14 1486
2128.58 1557
2129.01 1437
2129.45 1410
2129.88 1553
2130.32 1595
2130.75 1697
2131.19 1665
2131.62 1578
2132.06 1568
2132.49 1509
2132.93 1495
2133.36 1392
2133.80 1324
2134.23 1437
2134.67 1338
2135.11 1228
2135.54 1365
2135.98 1433
2136.41 1322
2136.85 1398
2137.28 1271
2137.72 1307
2138.16 1305
2138.59 1340
2139.03 1257
2139.46 1327
2139.90 1236
2140.34 1288
2140.77 1284
2141.21 1258
2141.64 1252
2142.08 1307
2142.52 1220
2142.95 1382
2143.39 1634
2143.83 1362
2144.26 1320
2144.70 1392
2145.14 1377
2145.57 1325
2146.01 1324
2146.45 1331
2146.88 1359
2147.32 1326
2147.76 1335
2148.19 1469
2148.63 1616
2149.07 1579
2149.50 1673
2149.94 1577
2150.38 1572
2150.81 1661
2151.25 1760
2151.69 1756
2152.13 1689
2152.56 1646
2153.00 1560
2153.44 1545
2153.88 1482
2154.31 1391
2154.75 1346
2155.19 1419
2155.63 1537
2156.06 1470
2156.50 1448
2156.94 1593
2157.38 1651
2157.82 1615
2158.25 1556
2158.69 1640
2159.13 1371
2159.57 1482
2160.01 1463
2160.44 1309
2160.88 1404
2161.32 1454
2161.76 1592
2162.20 1546
2162.63 1309
2163.07 1500
2163.51 1443
2163.95 1436
2164.39 1522
2164.83 1586
2165.27 1574
2165.70 1624
2166.14 1416
2166.58 1325
2167.02 1479
2167.46 1559
2167.90 1500
2168.34 1419
2168.78 1530
2169.22 1519
2169.65 1402
2170.09 1356
2170.53 1507
2170.97 1528
2171.41 1645
2171.85 1585
2172.29 1606
2172.73 1675
2173.17 1491
2173.61 1554
2174.05 1715
2174.49 1690
2174.93 1571
2175.37 1485
2175.81 1585
2176.25 1531
2176.69 1765
2177.13 1807
2177.57 1601
2178.01 1520
2178.45 1507
2178.89 1422
2179.33 1475
2179.77 1501
2180.21 1524
2180.65 1545
2181.09 1569
2181.53 1430
2181.97 1405
2182.41 1370
2182.85 1345
2183.29 1414
2183.73 1353
2184.17 1485
2184.61 1277
2185.05 1367
2185.49 1385
2185.93 1271
2186.37 1514
2186.81 1377
2187.25 1367
2187.69 1357
2188.14 1409
2188.58 1446
2189.02 1536
2189.46 1346
2189.90 1482
2190.34 1598
2190.78 1610
2191.22 1528
2191.66 1395
2192.11 1401
2192.55 1552
2192.99 1580
2193.43 1515
2193.87 1504
2194.31 1698
2194.76 1620
2195.20 1403
2195.64 1558
2196.08 1804
2196.52 1796
2196.96 1561
2197.41 1459
2197.85 1526
2198.29 1432
2198.73 1450
2199.17 1559
2199.62 1581
2200.06 1476
2200.50 1515
2200.94 1470
2201.38 1521
2201.83 1635
2202.27 1570
2202.71 1653
2203.15 1681
2203.60 1630
2204.04 1631
2204.48 1609
2204.92 1705
2205.37 1518
2205.81 1432
2206.25 1598
2206.70 1671
2207.14 1436
2207.58 1638
2208.02 1632
2208.47 1468
2208.91 1354
2209.35 1536
2209.80 1555
2210.24 1446
2210.68 1498
2211.13 1606
2211.57 1558
2212.01 1501
2212.46 1598
2212.90 1683
2213.34 1581
2213.79 1874
2214.23 1835
2214.67 1799
2215.12 1815
2215.56 1795
2216.00 1699
2216.45 1814
2216.89 1958
2217.34 1921
2217.78 1754
2218.22 1725
2218.67 1720
2219.11 1581
2219.56 1633
2220.00 1559
2220.44 1489
2220.89 1270
2221.33 1456
2221.78 1589
2222.22 1591
2222.67 1588
2223.11 1543
2223.55 1490
2224.00 1542
2224.44 1780
2224.89 1718
2225.33 1717
2225.78 1715
2226.22 1570
2226.67 1589
2227.11 1707
2227.56 1647
2228.00 1711
2228.45 1827
2228.89 1708
2229.34 1651
2229.78 1840
2230.23 1919
2230.67 2016
2231.12 1779
2231.56 1791
2232.01 1816
2232.45 1810
2232.90 1833
2233.35 1757
2233.79 1672
2234.24 1730
2234.68 1752
2235.13 1658
2235.57 1822
2236.02 1739
2236.46 1709
2236.91 1605
2237.36 1603
2237.80 1415
2238.25 1584
2238.69 1620
2239.14 1575
2239.59 1711
2240.03 1506
2240.48 1416
2240.92 1363
2241.37 1472
2241.82 1471
2242.26 1314
2242.71 1338
2243.16 1265
2243.60 1400
2244.05 1399
2244.50 1479
2244.94 1560
2245.39 1424
2245.84 1358
2246.28 1453
2246.73 1514
2247.18 1529
2247.62 1412
2248.07 1357
2248.52 1577
2248.96 1413
2249.41 1533
2249.86 1461
2250.31 1444
2250.75 1413
2251.20 1497
2251.65 1494
2252.10 1558
2252.54 1615
2252.99 1376
2253.44 1464
2253.89 1620
2254.33 1674
2254.78 1555
2255.23 1588
2255.68 1514
2256.12 1493
2256.57 1471
2257.02 1425
2257.47 1543
2257.91 1502
2258.36 1402
2258.81 1510
2259.26 1546
2259.71 1584
2260.16 1633
2260.60 1525
2261.05 1548
2261.50 1724
2261.95 1476
2262.40 1689
2262.84 1708
2263.29 1813
2263.74 1802
2264.19 1763
2264.64 1742
2265.09 1698
2265.54 1598
2265.98 1573
2266.43 1720
2266.88 1571
2267.33 1505
2267.78 1683
2268.23 1723
2268.68 1772
2269.13 1721
2269.58 1382
2270.03 1649
2270.47 1789
2270.92 1758
2271.37 1837
2271.82 1753
2272.27 1645
2272.72 1776
2273.17 1803
2273.62 1826
2274.07 1766
2274.52 1838
2274.97 1812
2275.42 1945
2275.87 1926
2276.32 1998
2276.77 2024
2277.22 2124
2277.67 2212
2278.12 2105
2278.57 2043
2279.02 1970
2279.47 1809
2279.92 1783
2280.37 1716
2280.82 1729
2281.27 1735
2281.72 1551
2282.17 1340
2282.62 1567
2283.07 1738
2283.52 1697
2283.97 1473
2284.42 1383
2284.87 1554
2285.32 1466
2285.77 1426
2286.22 1623
2286.67 1558
2287.13 1645
2287.58 1590
2288.03 1673
2288.48 1696
2288.93 1813
2289.38 1983
2289.83 2014
2290.28 2125
2290.73 2405
2291.18 2179
2291.64 2225
2292.09 2323
2292.54 2253
2292.99 2072
2293.44 2131
2293.89 1982
2294.34 1943
2294.80 1954
2295.25 1735
2295.70 1722
2296.15 1789
2296.60 1760
2297.05 1574
2297.51 1473
2297.96 1478
2298.41 1505
2298.86 1367
2299.31 1637
2299.77 1384
2300.22 1291
2300.67 1454
2301.12 1550
2301.57 1415
2302.03 1388
2302.48 1333
2302.93 1356
2303.38 1478
2303.84 1397
2304.29 1479
2304.74 1582
2305.19 1481
2305.65 1487
2306.10 1548
2306.55 1604
2307.01 1458
2307.46 1504
2307.91 1516
2308.36 1622
2308.82 1472
2309.27 1647
2309.72 1701
2310.18 1619
2310.63 1680
2311.08 1655
2311.54 1652
2311.99 1721
2312.44 1667
2312.90 1573
2313.35 1694
2313.80 1607
2314.26 1646
2314.71 1568
2315.16 1522
2315.62 1517
2316.07 1578
2316.52 1546
2316.98 1514
2317.43 1460
2317.88 1629
2318.34 1575
2318.79 1624
2319.25 1600
2319.70 1543
2320.15 1573
2320.61 1666
2321.06 1600
2321.52 1763
2321.97 1401
2322.43 1576
2322.88 1599
2323.33 1553
2323.79 1589
2324.24 1705
2324.70 1638
2325.15 1671
2325.61 1759
2326.06 1759
2326.52 1804
2326.97 1967
2327.43 1864
2327.88 1596
2328.34 1598
2328.79 1886
2329.25 1817
2329.70 1699
2330.16 1540
2330.61 1662
2331.07 1638
2331.52 1522
2331.98 1536
2332.43 1472
2332.89 1602
2333.34 1687
2333.80 1535
2334.25 1511
2334.71 1521
2335.16 1685
2335.62 1729
2336.08 1625
2336.53 1643
2336.99 1594
2337.44 1645
2337.90 1644
2338.35 1602
2338.81 1559
2339.27 1612
2339.72 1718
2340.18 1703
2340.63 1725
2341.09 1481
2341.55 1689
2342.00 1657
2342.46 1602
2342.91 1590
2343.37 1731
2343.83 1743
2344.28 1568
2344.74 1532
2345.20 1638
2345.65 1681
2346.11 1502
2346.57 1465
2347.02 1496
2347.48 1582
2347.94 1554
2348.39 1509
2348.85 1711
2349.31 1697
2349.76 1728
2350.22 1665
2350.68 1668
2351.14 1592
2351.59 1642
2352.05 1704
2352.51 1517
2352.96 1574
2353.42 1633
2353.88 1639
2354.34 1519
2354.79 1530
2355.25 1571
2355.71 1549
2356.17 1434
2356.62 1426
2357.08 1387
2357.54 1368
2358.00 1341
2358.46 1483
2358.91 1477
2359.37 1664
2359.83 1696
2360.29 1652
2360.74 1756
2361.20 1701
2361.66 1755
2362.12 1748
2362.58 1698
2363.04 1811
2363.49 1826
2363.95 1962
2364.41 2121
2364.87 2205
2365.33 2123
2365.79 1839
2366.24 1757
2366.70 2003
2367.16 1817
2367.62 1762
2368.08 1804
2368.54 1648
2369.00 1709
2369.46 1863
2369.91 1785
2370.37 1507
2370.83 1586
2371.29 1625
2371.75 1431
2372.21 1578
2372.67 1519
2373.13 1557
2373.59 1474
2374.05 1648
2374.51 1589
2374.97 1606
2375.42 1738
2375.88 1714
2376.34 1749
2376.80 1626
2377.26 1597
2377.72 1590
2378.18 1573
2378.64 1517
2379.10 1456
2379.56 1435
2380.02 1371
2380.48 1507
2380.94 1510
2381.40 1578
2381.86 1462
2382.32 1468
2382.78 1584
2383.24 1604
2383.70 1427
2384.16 1379
2384.62 1616
2385.08 1606
2385.54 1511
2386.00 1332
2386.47 1432
2386.93 1586
2387.39 1484
2387.85 1484
2388.31 1419
2388.77 1500
2389.23 1503
2389.69 1392
2390.15 1556
2390.61 1489
2391.07 1692
2391.53 1704
2391.99 1553
2392.46 1573
2392.92 1455
2393.38 1604
2393.84 1588
2394.30 1589
2394.76 1589
2395.22 1503
2395.68 1512
2396.15 1432
2396.61 1386
2397.07 1466
2397.53 1613
2397.99 1529
2398.45 1611
2398.92 1595
2399.38 1444
2399.84 1484
2400.30 1421
2400.76 1428
2401.23 1465
2401.69 1491
2402.15 1411
2402.61 1469
2403.07 1362
2403.54 1423
2404.00 1574
2404.46 1506
2404.92 1475
2405.38 1421
2405.85 1635
2406.31 1460
2406.77 1374
2407.23 1468
2407.70 1548
2408.16 1579
2408.62 1568
2409.08 1423
2409.55 1409
2410.01 1440
2410.47 1314
2410.94 1299
2411.40 1445
2411.86 1316
2412.32 1378
2412.79 1378
2413.25 1461
2413.71 1448
2414.18 1222
2414.64 1350
2415.10 1433
2415.57 1498
2416.03 1411
2416.49 1443
2416.96 1449
2417.42 1603
2417.88 1643
2418.35 1572
2418.81 1478
2419.28 1453
2419.74 1412
2420.20 1597
2420.67 1476
2421.13 1513
2421.59 1752
2422.06 1455
2422.52 1519
2422.99 1553
2423.45 1517
2423.91 1520
2424.38 1487
2424.84 1501
2425.31 1460
2425.77 1523
2426.24 1593
2426.70 1383
2427.16 1550
2427.63 1554
2428.09 1475
2428.56 1434
2429.02 1337
2429.49 1293
2429.95 1363
2430.42 1343
2430.88 1379
2431.35 1522
2431.81 1410
2432.28 1633
2432.74 1633
2433.21 1661
2433.67 1708
2434.14 1726
2434.60 1597
2435.07 1511
2435.53 1549
2436.00 1604
2436.46 1504
2436.93 1481
2437.39 1615
2437.86 1798
2438.32 1745
2438.79 1573
2439.26 1534
2439.72 1489
2440.19 1554
2440.65 1729
2441.12 1793
2441.58 1647
2442.05 1635
2442.52 1767
2442.98 1694
2443.45 1655
2443.91 1610
2444.38 1697
2444.85 1718
2445.31 1489
2445.78 1465
2446.24 1377
2446.71 1335
2447.18 1427
2447.64 1420
2448.11 1317
2448.58 1428
2449.04 1423
2449.51 1348
2449.98 1365
2450.44 1519
2450.91 1454
2451.38 1445
2451.84 1516
2452.31 1408
2452.78 1393
2453.24 1397
2453.71 1347
2454.18 1402
2454.64 1297
2455.11 1438
2455.58 1390
2456.05 1439
2456.51 1510
2456.98 1321
2457.45 1367
2457.92 1575
2458.38 1475
2458.85 1566
2459.32 1277
2459.79 1379
2460.25 1379
2460.72 1438
2461.19 1519
2461.66 1632
2462.12 1646
2462.59 1417
2463.06 1352
2463.53 1560
2464.00 1419
2464.46 1389
2464.93 1446
2465.40 1504
2465.87 1505
2466.34 1444
2466.80 1425
2467.27 1569
2467.74 1438
2468.21 1356
2468.68 1370
2469.15 1477
2469.61 1553
2470.08 1437
2470.55 1426
2471.02 1481
2471.49 1498
2471.96 1485
2472.43 1645
2472.89 1556
2473.36 1607
2473.83 1565
2474.30 1523
2474.77 1625
2475.24 1551
2475.71 1440
2476.18 1414
2476.65 1419
2477.12 1532
2477.59 1508
2478.05 1513
2478.52 1503
2478.99 1429
2479.46 1526
2479.93 1634
2480.40 1553
2480.87 1407
2481.34 1315
2481.81 1315
2482.28 1446
2482.75 1426
2483.22 1651
2483.69 1409
2484.16 1482
2484.63 1565
2485.10 1420
2485.57 1485
2486.04 1605
2486.51 1466
2486.98 1437
2487.45 1584
2487.92 1501
2488.39 1584
2488.86 1682
2489.33 1640
2489.80 1459
2490.27 1415
2490.74 1706
2491.21 1711
2491.68 1719
2492.15 1761
2492.62 1648
2493.10 1673
2493.57 1669
2494.04 1496
2494.51 1601
2494.98 1510
2495.45 1549
2495.92 1538
2496.39 1646
2496.86 1722
2497.33 1546
2497.80 1487
2498.28 1691
2498.75 1346
2499.22 1505
2499.69 1594
2500.16 1489
2500.63 1331
2501.10 1393
2501.58 1331
2502.05 1370
2502.52 1523
2502.99 1335
2503.46 1355
2503.93 1511
2504.41 1535
2504.88 1247
2505.35 1291
2505.82 1480
2506.29 1565
2506.76 1503
2507.24 1629
2507.71 1510
2508.18 1770
2508.65 1736
2509.13 1573
2509.60 1628
2510.07 1758
2510.54 1865
2511.01 1777
2511.49 2027
2511.96 2126
2512.43 2085
2512.90 2018
2513.38 1914
2513.85 1899
2514.32 1801
2514.80 1881
2515.27 1687
2515.74 1814
2516.21 1851
2516.69 1629
2517.16 1646
2517.63 1572
2518.11 1661
2518.58 1537
2519.05 1450
2519.53 1620
2520.00 1542
2520.47 1646
2520.95 1633
2521.42 1381
2521.89 1571
2522.37 1693
2522.84 1563
2523.31 1643
2523.79 1500
2524.26 1478
2524.73 1569
2525.21 1548
2525.68 1498
2526.16 1649
2526.63 1605
2527.10 1760
2527.58 1818
2528.05 1660
2528.52 1537
2529.00 1582
2529.47 1764
2529.95 1887
2530.42 1627
2530.90 1657
2531.37 1533
2531.84 1649
2532.32 1508
2532.79 1491
2533.27 1532
2533.74 1692
2534.22 1639
2534.69 1457
2535.17 1516
2535.64 1538
2536.12 1680
2536.59 1549
2537.07 1581
2537.54 1565
2538.02 1511
2538.49 1495
2538.97 1582
2539.44 1637
2539.92 1599
2540.39 1517
2540.87 1441
2541.34 1478
2541.82 1421
2542.29 1558
2542.77 1654
2543.24 1554
2543.72 1469
2544.19 1551
2544.67 1500
2545.14 1653
2545.62 1745
2546.10 1673
2546.57 1640
2547.05 1622
2547.52 1714
2548.00 1923
2548.47 1958
2548.95 1969
2549.43 1802
2549.90 1984
2550.38 1858
2550.86 1823
2551.33 1857
2551.81 1975
2552.28 2010
2552.76 1957
2553.24 1884
2553.71 1848
2554.19 1844
2554.67 1891
2555.14 1830
2555.62 1806
2556.10 1718
2556.57 1719
2557.05 1746
2557.53 1656
2558.00 1611
2558.48 1710
2558.96 1708
2559.43 1514
2559.91 1465
2560.39 1540
2560.86 1558
2561.34 1515
2561.82 1511
2562.30 1486
2562.77 1434
2563.25 1435
2563.73 1452
2564.21 1406
2564.68 1437
2565.16 1358
2565.64 1422
2566.12 1533
2566.59 1406
2567.07 1449
2567.55 1513
2568.03 1529
2568.50 1469
2568.98 1443
2569.46 1485
2569.94 1474
2570.42 1468
2570.89 1416
2571.37 1445
2571.85 1525
2572.33 1647
2572.81 1501
2573.28 1416
2573.76 1336
2574.24 1485
2574.72 1430
2575.20 1637
2575.68 1682
2576.15 1529
2576.63 1483
2577.11 1556
2577.59 1544
2578.07 1685
2578.55 1633
2579.03 1627
2579.50 1594
2579.98 1542
2580.46 1603
2580.94 1559
2581.42 1528
2581.90 1677
2582.38 1555
2582.86 1497
2583.34 1388
2583.82 1405
2584.30 1364
2584.77 1453
2585.25 1444
2585.73 1450
2586.21 1384
2586.69 1562
2587.17 1698
2587.65 1567
2588.13 1347
2588.61 1278
2589.09 1394
2589.57 1450
2590.05 1535
2590.53 1370
2591.01 1484
2591.49 1420
2591.97 1288
2592.45 1337
2592.93 1496
2593.41 1511
2593.89 1413
2594.37 1409
2594.85 1553
2595.33 1660
2595.81 1379
2596.29 1482
2596.77 1356
2597.25 1407
2597.73 1389
2598.21 1383
2598.69 1552
2599.17 1469
2599.65 1556
2600.14 1629
2600.62 1487
2601.10 1398
2601.58 1510
2602.06 1554
2602.54 1591
2603.02 1532
2603.50 1553
2603.98 1493
2604.46 1489
2604.95 1551
2605.43 1726
2605.91 1492
2606.39 1406
2606.87 1481
2607.35 1397
2607.83 1380
2608.31 1580
2608.80 1513
2609.28 1593
2609.76 1454
2610.24 1595
2610.72 1444
2611.20 1429
2611.69 1506
2612.17 1284
2612.65 1318
2613.13 1466
2613.61 1432
2614.10 1515
2614.58 1398
2615.06 1428
2615.54 1523
2616.02 1453
2616.51 1457
2616.99 1313
2617.47 1371
2617.95 1570
2618.44 1455
2618.92 1578
2619.40 1486
2619.88 1380
2620.37 1389
2620.85 1275
2621.33 1266
2621.81 1352
2622.30 1489
2622.78 1581
2623.26 1547
2623.75 1416
2624.23 1443
2624.71 1431
2625.19 1489
2625.68 1406
2626.16 1433
2626.64 1567
2627.13 1621
2627.61 1426
2628.09 1467
2628.58 1501
2629.06 1524
2629.54 1464
2630.03 1454
2630.51 1607
2630.99 1607
2631.48 1458
2631.96 1556
2632.45 1594
2632.93 1626
2633.41 1584
2633.90 1516
2634.38 1529
2634.86 1406
2635.35 1548
2635.83 1405
2636.32 1503
2636.80 1607
2637.28 1540
2637.77 1464
2638.25 1456
2638.74 1490
2639.22 1656
2639.71 1393
2640.19 1417
2640.68 1469
2641.16 1485
2641.64 1496
2642.13 1549
2642.61 1560
2643.10 1448
2643.58 1479
2644.07 1475
2644.55 1373
2645.04 1305
2645.52 1452
2646.01 1549
2646.49 1452
2646.98 1433
2647.46 1386
2647.95 1337
2648.43 1394
2648.92 1457
2649.40 1559
2649.89 1562
2650.37 1447
2650.86 1456
2651.34 1492
2651.83 1579
2652.32 1462
2652.80 1499
2653.29 1472
2653.77 1454
2654.26 1402
2654.74 1613
2655.23 1492
2655.72 1461
2656.20 1500
2656.69 1658
2657.17 1559
2657.66 1461
2658.15 1401
2658.63 1385
2659.12 1317
2659.60 1428
2660.09 1467
2660.58 1298
2661.06 1412
2661.55 1465
2662.04 1543
2662.52 1480
2663.01 1456
2663.49 1421
2663.98 1458
2664.47 1430
2664.95 1417
2665.44 1394
2665.93 1460
2666.42 1566
2666.90 1660
2667.39 1593
2667.88 1595
2668.36 1598
2668.85 1584
2669.34 1434
2669.82 1513
2670.31 1424
2670.80 1389
2671.29 1521
2671.77 1673
2672.26 1615
2672.75 1853
2673.24 1772
2673.72 1886
2674.21 1923
2674.70 2127
2675.19 1941
2675.67 1940
2676.16 2023
2676.65 1975
2677.14 1877
2677.62 1818
2678.11 1843
2678.60 1866
2679.09 1694
2679.58 1722
2680.06 1528
2680.55 1619
2681.04 1727
2681.53 1480
2682.02 1504
2682.51 1471
2682.99 1466
2683.48 1541
2683.97 1542
2684.46 1529
2684.95 1471
2685.44 1459
2685.92 1547
2686.41 1493
2686.90 1614
2687.39 1614
2687.88 1564
2688.37 1496
2688.86 1485
2689.35 1372
2689.83 1596
2690.32 1516
2690.81 1495
2691.30 1376
2691.79 1411
2692.28 1425
2692.77 1541
2693.26 1587
2693.75 1625
2694.24 1723
2694.73 1640
2695.22 1772
2695.71 1485
2696.20 1675
2696.68 1731
2697.17 1521
2697.66 1653
2698.15 1499
2698.64 1595
2699.13 1472
2699.62 1479
2700.11 1316
2700.60 1538
2701.09 1629
2701.58 1492
2702.07 1572
2702.56 1571
2703.05 1666
2703.54 1470
2704.03 1308
2704.52 1406
2705.01 1495
2705.50 1512
2706.00 1705
2706.49 1703
2706.98 1530
2707.47 1543
2707.96 1480
2708.45 1429
2708.94 1514
2709.43 1433
2709.92 1381
2710.41 1335
2710.90 1290
2711.39 1404
2711.88 1388
2712.37 1436
2712.87 1469
2713.36 1453
2713.85 1382
2714.34 1442
2714.83 1453
2715.32 1494
2715.81 1484
2716.30 1407
2716.80 1399
2717.29 1434
2717.78 1505
2718.27 1501
2718.76 1428
2719.25 1374
2719.75 1334
2720.24 1499
2720.73 1490
2721.22 1449
2721.71 1424
2722.20 1387
2722.70 1399
2723.19 1424
2723.68 1406
2724.17 1452
2724.66 1300
2725.16 1321
2725.65 1461
2726.14 1388
2726.63 1409
2727.13 1423
2727.62 1497
2728.11 1462
2728.60 1366
2729.10 1451
2729.59 1567
2730.08 1612
2730.57 1549
2731.07 1447
2731.56 1622
2732.05 1419
2732.54 1570
2733.04 1581
2733.53 1489
2734.02 1375
2734.52 1574
2735.01 1621
2735.50 1512
2736.00 1727
2736.49 1659
2736.98 1710
2737.47 1584
2737.97 1590
2738.46 1846
2738.95 2024
2739.45 1905
2739.94 1757
2740.44 1660
2740.93 1749
2741.42 1683
2741.92 1798
2742.41 1674
2742.90 1676
2743.40 1686
2743.89 1633
2744.39 1595
2744.88 1724
2745.37 1781
2745.87 1676
2746.36 1667
2746.86 1795
2747.35 1583
2747.84 1758
2748.34 1614
2748.83 1404
2749.33 1512
2749.82 1645
2750.32 1743
2750.81 1654
2751.30 1532
2751.80 1441
2752.29 1524
2752.79 1567
2753.28 1413
2753.78 1406
2754.27 1426
2754.77 1310
2755.26 1508
2755.76 1478
2756.25 1652
2756.75 1595
2757.24 1540
2757.74 1550
2758.23 1491
2758.73 1479
2759.22 1482
2759.72 1546
2760.21 1643
2760.71 1705
2761.20 1424
2761.70 1376
2762.20 1514
2762.69 1508
2763.19 1456
2763.68 1404
2764.18 1445
2764.67 1555
2765.17 1463
2765.67 1553
2766.16 1585
2766.66 1669
2767.15 1628
2767.65 1726
2768.14 1635
2768.64 1420
2769.14 1516
2769.63 1561
2770.13 1521
2770.63 1468
2771.12 1407
2771.62 1506
2772.11 1547
2772.61 1620
2773.11 1613
2773.60 1443
2774.10 1556
2774.60 1609
2775.09 1608
2775.59 1525
2776.09 1557
2776.58 1606
2777.08 1628
2777.58 1584
2778.07 1646
2778.57 1585
2779.07 1572
2779.57 1646
2780.06 1514
2780.56 1527
2781.06 1433
2781.55 1513
2782.05 1439
2782.55 1391
2783.05 1609
2783.54 1584
2784.04 1514
2784.54 1575
2785.04 1334
2785.53 1403
2786.03 1548
2786.53 1563
2787.03 1579
2787.52 1587
2788.02 1549
2788.52 1634
2789.02 1813
2789.52 1646
2790.01 1531
2790.51 1596
2791.01 1557
2791.51 1490
2792.01 1535
2792.50 1608
2793.00 1616
2793.50 1689
2794.00 1655
2794.50 1627
2795.00 1588
2795.50 1675
2795.99 1714
2796.49 1713
2796.99 1609
2797.49 1687
2797.99 1783
2798.49 1857
2798.99 1850
2799.48 1790
2799.98 1878
2800.48 1750
2800.98 1646
2801.48 1568
2801.98 1690
2802.48 1595
2802.98 1407
2803.48 1535
2803.98 1593
2804.48 1412
2804.97 1531
2805.47 1690
2805.97 1826
2806.47 1651
2806.97 1714
2807.47 1693
2807.97 1705
2808.47 1922
2808.97 1852
2809.47 1772
2809.97 1917
2810.47 1589
2810.97 1701
2811.47 1766
2811.97 1898
2812.47 1889
2812.97 1860
2813.47 2080
2813.97 1852
2814.47 1956
2814.97 1914
2815.47 1796
2815.97 1584
2816.47 1677
2816.97 1647
2817.47 1587
2817.97 1362
2818.47 1480
2818.97 1559
2819.47 1654
2819.98 1502
2820.48 1390
2820.98 1371
2821.48 1433
2821.98 1384
2822.48 1411
2822.98 1418
2823.48 1468
2823.98 1345
2824.48 1379
2824.98 1532
2825.49 1512
2825.99 1313
2826.49 1343
2826.99 1489
2827.49 1530
2827.99 1538
2828.49 1555
2828.99 1556
2829.50 1581
2830.00 1371
2830.50 1372
2831.00 1499
2831.50 1529
2832.00 1474
2832.51 1496
2833.01 1408
2833.51 1571
2834.01 1547
2834.51 1644
2835.02 1647
2835.52 1699
2836.02 1733
2836.52 1741
2837.02 1746
2837.53 1920
2838.03 1873
2838.53 1788
2839.03 1738
2839.54 1918
2840.04 1676
2840.54 1650
2841.04 1522
2841.55 1626
2842.05 1658
2842.55 1681
2843.05 1585
2843.56 1636
2844.06 1621
2844.56 1765
2845.07 1685
2845.57 1516
2846.07 1610
2846.57 1661
2847.08 1757
2847.58 1826
2848.08 1956
2848.59 1674
2849.09 1513
2849.59 1494
2850.10 1521
2850.60 1593
2851.10 1592
2851.61 1484
2852.11 1379
2852.61 1431
2853.12 1324
2853.62 1376
2854.12 1438
2854.63 1367
2855.13 1429
2855.64 1440
2856.14 1428
2856.64 1581
2857.15 1523
2857.65 1516
2858.16 1634
2858.66 1501
2859.16 1537
2859.67 1675
2860.17 1658
2860.68 1636
2861.18 1531
2861.69 1601
2862.19 1522
2862.69 1389
2863.20 1585
2863.70 1563
2864.21 1531
2864.71 1462
2865.22 1510
2865.72 1584
2866.23 1471
2866.73 1374
2867.24 1324
2867.74 1471
2868.25 1580
2868.75 1520
2869.26 1629
2869.76 1595
2870.27 1696
2870.77 1753
2871.28 1669
2871.78 1584
2872.29 1535
2872.79 1692
2873.30 1644
2873.80 1967
2874.31 1682
2874.81 1607
2875.32 1637
2875.83 1580
2876.33 1643
2876.84 1609
2877.34 1505
2877.85 1510
2878.35 1526
2878.86 1585
2879.37 1677
2879.87 1789
2880.38 1630
2880.88 1596
2881.39 1642
2881.90 1617
2882.40 1521
2882.91 1612
2883.41 1836
2883.92 1664
2884.43 1768
2884.93 1754
2885.44 1735
2885.95 1776
2886.45 1690
2886.96 1627
2887.47 1965
2887.97 1641
2888.48 1622
2888.99 1744
2889.49 1841
2890.00 1844
2890.51 1590
2891.01 1592
2891.52 1592
2892.03 1821
2892.54 1589
2893.04 1614
2893.55 1704
2894.06 1721
2894.56 1580
2895.07 1665
2895.58 1694
2896.09 1770
2896.59 1460
2897.10 1473
2897.61 1627
2898.12 1545
2898.62 1608
2899.13 1794
2899.64 1621
2900.15 1615
2900.65 1570
2901.16 1612
2901.67 1688
2902.18 1562
2902.69 1616
2903.19 1583
2903.70 1678
2904.21 1478
2904.72 1529
2905.23 1671
2905.73 1706
2906.24 1456
2906.75 1583
2907.26 1664
2907.77 1695
2908.28 1592
2908.79 1572
2909.29 1525
2909.80 1586
2910.31 1477
2910.82 1434
2911.33 1462
2911.84 1568
2912.35 1655
2912.85 1499
2913.36 1531
2913.87 1641
2914.38 1674
2914.89 1676
2915.40 1469
2915.91 1525
2916.42 1595
2916.93 1599
2917.44 1568
2917.95 1750
2918.45 1617
2918.96 1640
2919.47 1600
2919.98 1610
2920.49 1682
2921.00 1746
2921.51 1754
2922.02 1873
2922.53 1956
2923.04 1779
2923.55 1966
2924.06 1985
2924.57 1779
2925.08 1775
2925.59 1961
2926.10 1830
2926.61 1893
2927.12 1904
2927.63 1881
2928.14 1706
2928.65 1725
2929.16 2010
2929.67 1739
2930.18 1595
2930.69 1631
2931.20 1465
2931.71 1543
2932.22 1516
2932.73 1553
2933.25 1552
2933.76 1479
2934.27 1416
2934.78 1393
2935.29 1447
2935.80 1556
2936.31 1550
2936.82 1649
2937.33 1598
2937.84 1504
2938.35 1677
2938.87 1943
2939.38 2036
2939.89 2126
2940.40 2253
2940.91 2208
2941.42 2160
2941.93 2232
2942.44 2138
2942.96 1997
2943.47 2140
2943.98 2134
2944.49 1936
2945.00 2005
2945.51 1884
2946.03 1855
2946.54 1883
2947.05 1792
2947.56 1792
2948.07 1766
2948.59 1552
2949.10 1463
2949.61 1508
2950.12 1571
2950.63 1455
2951.15 1579
2951.66 1784
2952.17 1584
2952.68 1509
2953.19 1550
2953.71 1476
2954.22 1475
2954.73 1538
2955.24 1501
2955.76 1414
2956.27 1492
2956.78 1407
2957.30 1408
2957.81 1588
2958.32 1511
2958.83 1382
2959.35 1364
2959.86 1548
2960.37 1536
2960.89 1544
2961.40 1772
2961.91 1717
2962.43 1520
2962.94 1579
2963.45 1532
2963.96 1553
2964.48 1768
2964.99 1782
2965.51 1649
2966.02 1540
2966.53 1740
2967.05 1651
2967.56 1496
2968.07 1569
2968.59 1591
2969.10 1499
2969.61 1586
2970.13 1344
2970.64 1452
2971.16 1466
2971.67 1608
2972.18 1547
2972.70 1610
2973.21 1602
2973.73 1636
2974.24 1676
2974.75 1634
2975.27 1602
2975.78 1609
2976.30 1613
2976.81 1647
2977.33 1717
2977.84 1556
2978.36 1577
2978.87 1489
2979.38 1484
2979.90 1510
2980.41 1585
2980.93 1619
2981.44 1502
2981.96 1688
2982.47 1799
2982.99 1616
2983.50 1616
2984.02 1705
2984.53 1714
2985.05 1810
2985.56 1645
2986.08 1749
2986.59 1957
2987.11 1769
2987.63 1838
2988.14 1896
2988.66 1975
2989.17 1978
2989.69 1940
2990.20 1984
2990.72 1879
2991.23 1869
2991.75 1905
2992.27 1947
2992.78 2104
2993.30 2196
2993.81 2299
2994.33 2145
2994.84 2044
2995.36 2093
2995.88 2147
2996.39 1923
2996.91 2279
2997.43 2062
2997.94 2118
2998.46 2092
2998.97 2186
2999.49 2117
3000.01 2177
3000.52 2207
3001.04 2239
3001.56 2140
3002.07 2405
3002.59 2688
3003.11 2864
3003.62 3205
3004.14 3417
3004.66 3780
3005.17 3741
3005.69 3596
3006.21 3441
3006.72 3491
3007.24 3627
3007.76 3195
3008.28 2712
3008.79 2389
3009.31 2393
3009.83 2242
3010.34 2104
3010.86 2036
3011.38 2173
3011.90 1922
3012.41 1842
3012.93 1932
3013.45 1850
3013.97 1607
3014.48 1754
3015.00 1748
3015.52 1873
3016.04 1657
3016.56 1568
3017.07 1734
3017.59 1672
3018.11 1634
3018.63 1670
3019.15 1794
3019.66 1716
3020.18 1852
3020.70 1811
3021.22 1799
3021.74 2055
3022.26 1947
3022.77 1905
3023.29 1970
3023.81 1904
3024.33 1926
3024.85 1937
3025.37 1997
3025.88 2052
3026.40 1885
3026.92 1801
3027.44 1767
3027.96 1823
3028.48 1671
3029.00 1774
3029.52 1836
3030.04 1730
3030.55 1633
3031.07 1722
3031.59 1700
3032.11 1665
3032.63 1710
3033.15 1706
3033.67 1732
3034.19 1701
3034.71 1634
3035.23 1644
3035.75 1738
3036.27 1779
3036.79 1739
3037.31 1964
3037.83 1736
3038.35 1805
3038.87 1783
3039.39 1791
3039.91 1700
3040.42 1748
3040.94 1703
3041.46 1707
3041.98 1669
3042.50 1582
3043.03 1794
3043.55 1647
3044.07 1558
3044.59 1637
3045.11 1635
3045.63 1674
3046.15 1738
3046.67 1628
3047.19 1675
3047.71 1784
3048.23 1841
3048.75 1868
3049.27 1739
3049.79 1653
3050.31 1613
3050.83 1650
3051.35 1660
3051.87 1449
3052.39 1470
3052.92 1520
3053.44 1720
3053.96 1578
3054.48 1535
3055.00 1617
3055.52 1594
3056.04 1626
3056.56 1674
3057.09 1601
3057.61 1769
3058.13 1698
3058.65 1596
3059.17 1558
3059.69 1504
3060.21 1465
3060.74 1507
3061.26 1506
3061.78 1634
3062.30 1595
3062.82 1607
3063.34 1686
3063.87 1593
3064.39 1811
3064.91 1891
3065.43 1994
3065.95 1910
3066.48 1837
3067.00 1820
3067.52 1928
3068.04 1721
3068.57 1760
3069.09 1859
3069.61 1765
3070.13 1869
3070.66 1788
3071.18 1790
3071.70 1771
3072.22 1782
3072.75 1869
3073.27 1793
3073.79 1658
3074.31 1705
3074.84 1848
3075.36 1853
3075.88 1967
3076.41 1935
3076.93 1980
3077.45 2076
3077.97 2244
3078.50 2212
3079.02 2038
3079.54 2323
3080.07 2363
3080.59 2492
3081.11 2517
3081.64 2380
3082.16 2345
3082.68 2231
3083.21 2302
3083.73 2259
3084.26 2160
3084.78 2412
3085.30 2204
3085.83 2206
3086.35 2407
3086.87 2413
3087.40 2671
3087.92 2770
3088.45 2774
3088.97 2983
3089.49 3279
3090.02 3340
3090.54 3170
3091.07 3477
3091.59 3429
3092.11 3187
3092.64 3138
3093.16 2726
3093.69 2619
3094.21 2471
3094.74 2438
3095.26 2200
3095.79 2224
3096.31 2278
3096.84 2258
3097.36 2235
3097.89 2262
3098.41 2411
3098.93 2383
3099.46 2266
3099.98 2389
3100.51 2930
3101.03 3367
3101.56 3378
3102.09 3521
3102.61 3849
3103.14 4376
3103.66 4460
3104.19 4467
3104.71 4368
3105.24 4073
3105.76 3537
3106.29 3143
3106.81 3025
3107.34 2717
3107.86 2456
3108.39 2518
3108.92 2296
3109.44 2383
3109.97 2098
3110.49 1946
3111.02 2040
3111.55 2161
3112.07 2099
3112.60 1945
3113.12 1966
3113.65 1883
3114.18 1841
3114.70 1732
3115.23 1822
3115.75 1792
3116.28 1833
3116.81 1736
3117.33 1767
3117.86 1814
3118.39 1768
3118.91 1798
3119.44 1910
3119.97 1930
3120.49 1779
3121.02 2062
3121.55 2049
3122.07 1988
3122.60 2008
3123.13 2226
3123.65 2163
3124.18 2089
3124.71 2033
3125.24 1898
3125.76 1926
3126.29 1831
3126.82 1916
3127.34 2006
3127.87 1943
3128.40 1859
3128.93 1925
3129.45 1875
3129.98 2016
3130.51 1838
3131.04 1775
3131.56 1845
3132.09 1804
3132.62 1738
3133.15 1828
3133.68 1778
3134.20 1554
3134.73 1681
3135.26 1662
3135.79 1707
3136.32 1664
3136.84 1533
3137.37 1607
3137.90 1622
3138.43 1683
3138.96 1747
3139.48 1608
3140.01 1682
3140.54 1581
3141.07 1481
3141.60 1443
3142.13 1622
3142.66 1533
3143.18 1477
3143.71 1567
3144.24 1775
3144.77 1423
3145.30 1518
3145.83 1570
3146.36 1721
3146.89 1750
3147.41 1714
3147.94 2012
3148.47 2217
3149.00 2105
3149.53 2264
3150.06 2237
3150.59 2091
3151.12 2160
3151.65 2234
3152.18 2280
3152.71 2066
3153.24 1922
3153.77 1800
3154.30 1702
3154.82 1839
3155.35 1872
3155.88 1802
3156.41 1668
3156.94 1806
3157.47 1874
3158.00 1869
3158.53 1809
3159.06 1754
3159.59 1741
3160.12 1779
3160.65 1745
3161.18 1861
3161.71 1779
3162.24 1937
3162.77 1812
3163.30 1819
3163.83 1774
3164.37 1631
3164.90 1552
3165.43 1623
3165.96 1568
3166.49 1582
3167.02 1514
3167.55 1550
3168.08 1545
3168.61 1374
3169.14 1503
3169.67 1669
3170.20 1543
3170.73 1651
3171.26 1546
3171.80 1714
3172.33 1685
3172.86 1897
3173.39 1889
3173.92 1730
3174.45 1752
3174.98 1618
3175.51 1637
3176.05 1780
3176.58 1768
3177.11 1772
3177.64 1617
3178.17 1561
3178.70 1499
3179.23 1672
3179.77 1615
3180.30 1712
3180.83 1834
3181.36 1688
3181.89 1626
3182.43 1674
3182.96 1422
3183.49 1314
3184.02 1469
3184.55 1504
3185.09 1470
3185.62 1538
3186.15 1566
3186.68 1544
3187.21 1540
3187.75 1387
3188.28 1654
3188.81 1581
3189.34 1406
3189.88 1387
3190.41 1572
3190.94 1680
3191.47 1521
3192.01 1315
3192.54 1456
3193.07 1575
3193.61 1645
3194.14 1663
3194.67 1415
3195.20 1492
3195.74 1513
3196.27 1625
3196.80 1676
3197.34 1617
3197.87 1613
3198.40 1562
3198.94 1544
3199.47 1634
3200.00 1754
3200.54 1644
3201.07 1693
3201.60 1739
3202.14 1613
3202.67 1591
3203.21 1434
3203.74 1566
3204.27 1566
3204.81 1562
3205.34 1548
3205.87 1563
3206.41 1819
3206.94 1696
3207.48 1640
3208.01 1734
3208.54 1799
3209.08 1924
3209.61 1991
3210.15 2229
3210.68 2101
3211.22 2102
3211.75 2240
3212.28 2171
3212.82 2061
3213.35 2035
3213.89 2002
3214.42 2036
3214.96 1865
3215.49 1808
3216.03 1762
3216.56 1697
3217.10 1746
3217.63 1689
3218.17 1610
3218.70 1742
3219.24 1504
3219.77 1534
3220.31 1712
3220.84 1720
3221.38 1791
3221.91 1843
3222.45 1804
3222.98 1833
3223.52 1987
3224.05 2109
3224.59 2105
3225.12 2123
3225.66 2181
3226.19 1969
3226.73 1964
3227.27 1830
3227.80 1980
3228.34 1837
3228.87 1993
3229.41 1761
3229.94 1703
3230.48 1742
3231.02 1708
3231.55 1638
3232.09 1713
3232.62 1583
3233.16 1553
3233.70 1554
3234.23 1660
3234.77 1667
3235.31 1594
3235.84 1603
3236.38 1580
3236.91 1683
3237.45 1793
3237.99 1878
3238.52 1832
3239.06 1873
3239.60 2008
3240.13 1822
3240.67 1835
3241.21 1774
3241.75 1860
3242.28 1796
3242.82 1759
3243.36 1812
3243.89 1784
3244.43 1897
3244.97 1824
3245.50 1911
3246.04 1891
3246.58 1909
3247.12 1943
3247.65 1903
3248.19 1881
3248.73 2026
3249.27 2299
3249.80 2231
3250.34 2339
3250.88 2433
3251.42 2630
3251.95 2664
3252.49 3005
3253.03 2903
3253.57 3027
3254.11 3284
3254.64 3266
3255.18 3194
3255.72 2996
3256.26 2858
3256.80 2703
3257.33 2534
3257.87 2326
3258.41 2159
3258.95 2044
3259.49 2042
3260.02 2154
3260.56 2289
3261.10 2448
3261.64 2744
3262.18 2779
3262.72 2856
3263.26 2897
3263.79 2998
3264.33 2986
3264.87 3035
3265.41 3253
3265.95 3395
3266.49 3522
3267.03 3255
3267.57 3483
3268.11 3380
3268.64 3237
3269.18 3115
3269.72 2908
3270.26 2683
3270.80 2683
3271.34 2649
3271.88 2340
3272.42 2249
3272.96 2412
3273.50 2488
3274.04 2318
3274.58 2267
3275.12 2294
3275.66 2247
3276.20 2128
3276.74 2147
3277.28 2324
3277.82 2269
3278.36 2242
3278.90 2182
3279.44 2119
3279.98 2135
3280.52 2189
3281.06 2071
3281.60 2140
3282.14 2031
3282.68 2006
3283.22 2131
3283.76 2241
3284.30 2210
3284.84 2002
3285.38 2144
3285.92 2106
3286.46 2059
3287.00 2134
3287.54 2126
3288.08 2189
3288.62 2080
3289.16 2127
3289.70 1954
3290.24 2133
3290.79 2254
3291.33 2185
3291.87 2188
3292.41 1921
3292.95 2077
3293.49 2306
3294.03 2364
3294.57 2586
3295.11 2750
3295.66 2700
3296.20 2577
3296.74 2832
3297.28 3022
3297.82 2912
3298.36 2600
3298.90 2374
3299.45 2440
3299.99 2369
3300.53 2185
3301.07 2119
3301.61 2305
3302.16 2319
3302.70 2178
3303.24 2182
3303.78 2063
3304.32 2015
3304.87 1951
3305.41 1961
3305.95 1816
3306.49 1898
3307.03 1993
3307.58 1999
3308.12 2123
3308.66 2121
3309.20 2282
3309.75 2254
3310.29 2105
3310.83 1978
3311.37 2133
3311.92 2107
3312.46 2175
3313.00 2097
3313.54 2086
3314.09 2253
3314.63 2162
3315.17 1974
3315.72 1971
3316.26 2061
3316.80 2175
3317.35 2203
3317.89 2427
3318.43 2221
3318.97 2519
3319.52 2483
3320.06 2425
3320.60 2216
3321.15 2462
3321.69 2355
3322.23 2316
3322.78 2318
3323.32 2175
3323.87 2174
3324.41 2148
3324.95 2081
3325.50 2129
3326.04 2174
3326.58 2192
3327.13 2006
3327.67 1909
3328.22 1972
3328.76 1812
3329.30 1724
3329.85 1737
3330.39 1877
3330.94 1984
3331.48 2113
3332.03 2165
3332.57 2242
3333.11 2551
3333.66 3025
3334.20 3096
3334.75 3392
3335.29 3674
3335.84 3802
3336.38 3996
3336.93 4093
3337.47 3912
3338.02 3861
3338.56 3556
3339.11 3281
3339.65 3130
3340.20 3084
3340.74 2861
3341.29 2530
3341.83 2313
3342.38 2177
3342.92 2062
3343.47 1830
3344.01 1794
3344.56 2062
3345.10 2011
3345.65 1782
3346.19 1799
3346.74 1899
3347.28 1833
3347.83 1734
3348.38 1654
3348.92 1746
3349.47 1838
3350.01 1763
3350.56 1746
3351.10 1902
3351.65 1739
3352.20 1710
3352.74 1722
3353.29 1744
3353.83 1757
3354.38 1821
3354.93 1648
3355.47 1726
3356.02 1777
3356.56 1627
3357.11 1708
3357.66 1649
3358.20 1656
3358.75 1481
3359.30 1602
3359.84 1592
3360.39 1518
3360.94 1552
3361.48 1534
3362.03 1622
3362.58 1553
3363.12 1659
3363.67 1648
3364.22 1582
3364.76 1648
3365.31 1576
3365.86 1683
3366.41 1547
3366.95 1591
3367.50 1552
3368.05 1353
3368.59 1644
3369.14 1700
3369.69 1593
3370.24 1488
3370.78 1364
3371.33 1587
3371.88 1446
3372.43 1553
3372.97 1648
3373.52 1713
3374.07 1796
3374.62 1829
3375.17 1682
3375.71 1629
3376.26 1607
3376.81 1545
3377.36 1616
3377.91 1570
3378.45 1514
3379.00 1636
3379.55 1501
3380.10 1490
3380.65 1488
3381.19 1487
3381.74 1508
3382.29 1377
3382.84 1518
3383.39 1503
3383.94 1530
3384.49 1501
3385.03 1497
3385.58 1450
3386.13 1566
3386.68 1456
3387.23 1428
3387.78 1523
3388.33 1369
3388.88 1379
3389.42 1592
3389.97 1425
3390.52 1564
3391.07 1452
3391.62 1449
3392.17 1455
3392.72 1499
3393.27 1564
3393.82 1524
3394.37 1395
3394.92 1430
3395.47 1369
3396.02 1464
3396.57 1378
3397.11 1436
3397.66 1301
3398.21 1401
3398.76 1560
3399.31 1545
3399.86 1426
3400.41 1505
3400.96 1447
3401.51 1263
3402.06 1379
3402.61 1399
3403.16 1622
3403.71 1686
3404.26 1530
3404.81 1681
3405.36 1627
3405.91 1492
3406.46 1588
3407.02 1487
3407.57 1424
3408.12 1512
3408.67 1552
3409.22 1369
3409.77 1443
3410.32 1372
3410.87 1473
3411.42 1387
3411.97 1451
3412.52 1422
3413.07 1261
3413.62 1305
3414.17 1491
3414.73 1379
3415.28 1396
3415.83 1500
3416.38 1533
3416.93 1523
3417.48 1525
3418.03 1463
3418.58 1602
3419.14 1623
3419.69 1661
3420.24 1691
3420.79 1810
3421.34 1763
3421.89 1632
3422.44 1497
3423.00 1563
3423.55 1709
3424.10 1621
3424.65 1678
3425.20 1630
3425.76 1833
3426.31 1590
3426.86 1560
3427.41 1525
3427.96 1539
3428.52 1432
3429.07 1540
3429.62 1491
3430.17 1443
3430.72 1493
3431.28 1460
3431.83 1420
3432.38 1311
3432.93 1496
3433.49 1475
3434.04 1430
3434.59 1385
3435.14 1321
3435.70 1579
3436.25 1595
3436.80 1572
3437.36 1459
3437.91 1467
3438.46 1433
3439.01 1463
3439.57 1565
3440.12 1531
3440.67 1321
3441.23 1320
3441.78 1462
3442.33 1642
3442.89 1620
3443.44 1604
3443.99 1677
3444.55 1538
3445.10 1536
3445.65 1512
3446.21 1465
3446.76 1644
3447.31 1527
3447.87 1423
3448.42 1253
3448.98 1338
3449.53 1372
3450.08 1444
3450.64 1221
3451.19 1384
3451.75 1584
3452.30 1558
3452.85 1411
3453.41 1438
3453.96 1499
3454.52 1559
3455.07 1552
3455.62 1623
3456.18 1571
3456.73 1584
3457.29 1476
3457.84 1486
3458.40 1538
3458.95 1567
3459.51 1603
3460.06 1598
3460.62 1509
3461.17 1328
3461.72 1473
3462.28 1473
3462.83 1359
3463.39 1454
3463.94 1522
3464.50 1650
3465.05 1669
3465.61 1634
3466.17 1477
3466.72 1695
3467.28 1790
3467.83 1696
3468.39 1824
3468.94 1780
3469.50 1688
3470.05 1721
3470.61 1793
3471.16 1879
3471.72 1802
3472.27 1865
3472.83 1920
3473.39 1884
3473.94 2073
3474.50 2005
3475.05 1928
3475.61 1827
3476.17 1715
3476.72 1947
3477.28 1985
3477.83 1913
3478.39 1953
3478.95 1921
3479.50 2038
3480.06 2034
3480.61 2126
3481.17 2085
3481.73 1978
3482.28 1995
3482.84 2048
3483.40 1939
3483.95 2090
3484.51 2109
3485.07 2186
3485.62 2329
3486.18 2206
3486.74 2302
3487.29 2488
3487.85 2688
3488.41 2860
3488.97 3226
3489.52 3829
3490.08 4839
3490.64 5570
3491.19 5742
3491.75 6081
3492.31 6979
3492.87 7222
3493.42 7468
3493.98 7089
3494.54 6433
3495.09 5795
3495.65 4952
3496.21 4562
3496.77 3847
3497.33 3472
3497.88 3196
3498.44 2857
3499.00 2792
3499.56 2824
3500.11 2728
3500.67 2994
3501.23 2812
3501.79 2922
3502.35 2842
3502.90 2861
3503.46 2854
3504.02 2967
3504.58 3169
3505.14 3026
3505.70 3119
3506.25 2735
3506.81 2783
3507.37 2980
3507.93 2725
3508.49 2796
3509.05 2607
3509.61 2518
3510.16 2420
3510.72 2427
3511.28 2202
3511.84 2133
3512.40 2258
3512.96 2233
3513.52 2002
3514.08 1867
3514.63 1876
3515.19 1891
3515.75 1918
3516.31 1839
3516.87 1698
3517.43 1768
3517.99 1690
3518.55 1786
3519.11 1692
3519.67 1722
3520.23 1823
3520.79 1704
3521.35 1684
3521.91 1764
3522.47 1777
3523.03 1828
3523.59 1710
3524.15 1595
3524.71 1743
3525.26 1876
3525.82 1993
3526.38 2063
3526.94 1770
3527.50 1816
3528.07 1844
3528.63 1664
3529.19 1748
3529.75 1821
3530.31 1812
3530.87 1806
3531.43 1705
3531.99 1719
3532.55 1776
3533.11 1756
3533.67 1517
3534.23 1576
3534.79 1663
3535.35 1751
3535.91 1737
3536.47 1672
3537.03 1645
3537.59 1698
3538.15 1698
3538.72 1878
3539.28 1732
3539.84 1625
3540.40 1527
3540.96 1683
3541.52 1868
3542.08 1760
3542.64 1653
3543.20 1638
3543.77 1833
3544.33 1844
3544.89 1860
3545.45 1893
3546.01 1816
3546.57 1711
3547.14 1805
3547.70 1776
3548.26 1768
3548.82 1842
3549.38 1611
3549.94 1574
3550.51 1528
3551.07 1568
3551.63 1525
3552.19 1413
3552.75 1476
3553.32 1551
3553.88 1542
3554.44 1466
3555.00 1500
3555.56 1521
3556.13 1528
3556.69 1388
3557.25 1536
3557.81 1436
3558.38 1430
3558.94 1421
3559.50 1435
3560.06 1546
3560.63 1466
3561.19 1565
3561.75 1570
3562.32 1546
3562.88 1604
3563.44 1331
3564.00 1502
3564.57 1609
3565.13 1693
3565.69 1546
3566.26 1616
3566.82 1539
3567.38 1591
3567.95 1469
3568.51 1526
3569.07 1485
3569.64 1646
3570.20 1553
3570.76 1464
3571.33 1528
3571.89 1434
3572.45 1435
3573.02 1513
3573.58 1569
3574.15 1645
3574.71 1744
3575.27 1711
3575.84 1711
3576.40 1825
3576.96 2001
3577.53 1973
3578.09 1994
3578.66 1904
3579.22 1840
3579.79 1904
3580.35 1773
3580.91 1757
3581.48 1561
3582.04 1608
3582.61 1623
3583.17 1748
3583.74 1614
3584.30 1514
3584.87 1588
3585.43 1573
3585.99 1449
3586.56 1319
3587.12 1292
3587.69 1381
3588.25 1488
3588.82 1417
3589.38 1310
3589.95 1457
3590.51 1499
3591.08 1614
3591.64 1537
3592.21 1453
3592.77 1526
3593.34 1552
3593.91 1440
3594.47 1526
3595.04 1476
3595.60 1459
3596.17 1464
3596.73 1615
3597.30 1679
3597.86 1608
3598.43 1655
3599.00 1470
3599.56 1633
3600.13 1588
3600.69 1487
3601.26 1635
3601.82 1542
3602.39 1505
3602.96 1360
3603.52 1405
3604.09 1452
3604.65 1529
3605.22 1547
3605.79 1470
3606.35 1480
3606.92 1501
3607.49 1479
3608.05 1497
3608.62 1352
3609.19 1433
3609.75 1454
3610.32 1548
3610.89 1482
3611.45 1413
3612.02 1363
3612.59 1442
3613.15 1565
3613.72 1519
3614.29 1650
3614.85 1724
3615.42 1749
3615.99 2028
3616.55 2143
3617.12 2278
3617.69 2469
3618.26 2852
3618.82 2544
3619.39 2625
3619.96 2788
3620.53 2669
3621.09 2526
3621.66 2272
3622.23 2106
3622.80 2067
3623.36 1869
3623.93 1818
3624.50 1596
3625.07 1639
3625.63 1631
3626.20 1512
3626.77 1327
3627.34 1220
3627.91 1376
3628.47 1308
3629.04 1285
3629.61 1465
3630.18 1354
3630.75 1376
3631.31 1384
3631.88 1347
3632.45 1286
3633.02 1346
3633.59 1254
3634.16 1319
3634.73 1401
3635.29 1351
3635.86 1382
3636.43 1367
3637.00 1428
3637.57 1396
3638.14 1327
3638.71 1397
3639.28 1413
3639.84 1561
3640.41 1640
3640.98 1587
3641.55 1629
3642.12 1676
3642.69 1577
3643.26 1529
3643.83 1533
3644.40 1498
3644.97 1639
3645.54 1648
3646.11 1543
3646.67 1669
3647.24 1654
3647.81 1604
3648.38 1485
3648.95 1671
3649.52 1617
3650.09 1683
3650.66 1595
3651.23 1613
3651.80 1473
3652.37 1473
3652.94 1569
3653.51 1717
3654.08 1623
3654.65 1589
3655.22 1666
3655.79 1620
3656.36 1659
3656.93 1617
3657.50 1638
3658.07 1636
3658.64 1678
3659.21 1634
3659.78 1782
3660.35 1560
3660.93 1589
3661.50 1533
3662.07 1604
3662.64 1634
3663.21 1595
3663.78 1738
3664.35 1591
3664.92 1625
3665.49 1634
3666.06 1652
3666.63 1692
3667.20 1592
3667.78 1590
3668.35 1673
3668.92 1687
3669.49 1513
3670.06 1536
3670.63 1568
3671.20 1542
3671.77 1502
3672.35 1507
3672.92 1524
3673.49 1484
3674.06 1447
3674.63 1540
3675.20 1604
3675.78 1675
3676.35 1720
3676.92 1684
3677.49 1659
3678.06 1574
3678.64 1599
3679.21 1643
3679.78 1549
3680.35 1446
3680.92 1345
3681.50 1567
3682.07 1439
3682.64 1391
3683.21 1550
3683.79 1464
3684.36 1305
3684.93 1455
3685.50 1308
3686.07 1387
3686.65 1406
3687.22 1428
3687.79 1440
3688.37 1497
3688.94 1553
3689.51 1627
3690.08 1591
3690.66 1707
3691.23 1723
3691.80 1790
3692.38 1594
3692.95 1605
3693.52 1502
3694.10 1536
3694.67 1430
3695.24 1440
3695.81 1482
3696.39 1469
3696.96 1500
3697.54 1350
3698.11 1351
3698.68 1355
3699.26 1486
3699.83 1592
3700.40 1497
3700.98 1523
3701.55 1571
3702.12 1483
3702.70 1554
3703.27 1578
3703.85 1551
3704.42 1477
3704.99 1398
3705.57 1446
3706.14 1504
3706.72 1412
3707.29 1470
3707.86 1483
3708.44 1475
3709.01 1381
3709.59 1408
3710.16 1464
3710.74 1522
3711.31 1666
3711.89 1673
3712.46 1438
3713.03 1521
3713.61 1444
3714.18 1433
3714.76 1510
3715.33 1522
3715.91 1467
3716.48 1365
3717.06 1555
3717.63 1330
3718.21 1311
3718.78 1388
3719.36 1367
3719.93 1363
3720.51 1329
3721.08 1319
3721.66 1454
3722.23 1353
3722.81 1293
3723.39 1233
3723.96 1392
3724.54 1411
3725.11 1329
3725.69 1260
3726.26 1332
3726.84 1368
3727.41 1355
3727.99 1370
3728.57 1527
3729.14 1554
3729.72 1564
3730.29 1801
3730.87 1852
3731.45 1982
3732.02 2150
3732.60 2258
3733.17 2292
3733.75 2280
3734.33 2372
3734.90 2377
3735.48 2355
3736.06 2323
3736.63 2162
3737.21 2127
3737.79 2150
3738.36 1978
3738.94 1979
3739.52 1823
3740.09 1846
3740.67 1716
3741.25 1745
3741.82 1577
3742.40 1573
3742.98 1540
3743.55 1431
3744.13 1479
3744.71 1450
3745.28 1634
3745.86 1398
3746.44 1312
3747.02 1279
3747.59 1260
3748.17 1296
3748.75 1324
3749.33 1312
3749.90 1303
3750.48 1330
3751.06 1256
3751.64 1337
3752.21 1466
3752.79 1402
3753.37 1395
3753.95 1455
3754.52 1471
3755.10 1397
3755.68 1427
3756.26 1444
3756.84 1441
3757.41 1561
3757.99 1397
3758.57 1289
3759.15 1507
3759.73 1441
3760.31 1371
3760.88 1355
3761.46 1528
3762.04 1610
3762.62 1683
3763.20 1591
3763.78 1663
3764.35 1620
3764.93 1749
3765.51 1790
3766.09 1666
3766.67 1661
3767.25 1575
3767.83 1473
3768.41 1565
3768.99 1650
3769.56 1352
3770.14 1432
3770.72 1487
3771.30 1343
3771.88 1395
3772.46 1476
3773.04 1526
3773.62 1460
3774.20 1398
3774.78 1510
3775.36 1284
3775.94 1331
3776.52 1303
3777.10 1261
3777.67 1328
3778.25 1317
3778.83 1269
3779.41 1403
3779.99 1428
3780.57 1340
3781.15 1420
3781.73 1437
3782.31 1434
3782.89 1437
3783.47 1391
3784.05 1345
3784.63 1366
3785.21 1413
3785.79 1452
3786.37 1287
3786.95 1376
3787.54 1560
3788.12 1415
3788.70 1330
3789.28 1365
3789.86 1254
3790.44 1234
3791.02 1308
3791.60 1370
3792.18 1211
3792.76 1256
3793.34 1277
3793.92 1377
3794.50 1369
3795.08 1405
3795.66 1335
3796.25 1379
3796.83 1391
3797.41 1397
3797.99 1450
3798.57 1339
3799.15 1217
3799.73 1285
3800.31 1203
3800.90 1224
3801.48 1297
3802.06 1271
3802.64 1313
3803.22 1483
3803.80 1464
3804.39 1411
3804.97 1514
3805.55 1598
3806.13 1474
3806.71 1522
3807.29 1560
3807.88 1528
3808.46 1680
3809.04 1694
3809.62 1691
3810.20 1672
3810.79 1503
3811.37 1637
3811.95 1743
3812.53 1817
3813.12 1684
3813.70 1742
3814.28 1495
3814.86 1520
3815.45 1532
3816.03 1451
3816.61 1587
3817.19 1424
3817.78 1494
3818.36 1487
3818.94 1482
3819.52 1273
3820.11 1285
3820.69 1472
3821.27 1416
3821.86 1408
3822.44 1368
3823.02 1332
3823.61 1413
3824.19 1411
3824.77 1355
3825.36 1509
3825.94 1479
3826.52 1525
3827.11 1357
3827.69 1312
3828.27 1385
3828.86 1621
3829.44 1422
3830.02 1472
3830.61 1543
3831.19 1415
3831.77 1314
3832.36 1322
3832.94 1358
3833.53 1420
3834.11 1609
3834.69 1588
3835.28 1320
3835.86 1491
3836.45 1559
3837.03 1459
3837.61 1463
3838.20 1524
3838.78 1473
3839.37 1503
3839.95 1359
3840.54 1485
3841.12 1561
3841.70 1406
3842.29 1473
3842.87 1438
3843.46 1394
3844.04 1516
3844.63 1683
3845.21 1586
3845.80 1484
3846.38 1522
3846.97 1743
3847.55 1636
3848.14 1571
3848.72 1503
3849.31 1556
3849.89 1717
3850.48 1586
3851.06 1549
3851.65 1498
3852.23 1455
3852.82 1413
3853.40 1607
3853.99 1538
3854.58 1540
3855.16 1562
3855.75 1575
3856.33 1447
3856.92 1637
3857.50 1761
3858.09 2032
3858.68 2154
3859.26 2382
3859.85 2678
3860.43 2853
3861.02 3382
3861.60 3651
3862.19 3721
3862.78 3916
3863.36 3778
3863.95 3505
3864.54 3181
3865.12 2926
3865.71 2854
3866.29 2674
3866.88 2483
3867.47 2373
3868.05 1964
3868.64 1718
3869.23 1763
3869.81 1550
3870.40 1495
3870.99 1494
3871.57 1544
3872.16 1617
3872.75 1738
3873.33 1716
3873.92 1621
3874.51 1520
3875.10 1577
3875.68 1562
3876.27 1565
3876.86 1600
3877.44 1570
3878.03 1524
3878.62 1397
3879.21 1533
3879.79 1420
3880.38 1429
3880.97 1359
3881.56 1399
3882.14 1507
3882.73 1464
3883.32 1448
3883.91 1395
3884.49 1410
3885.08 1424
3885.67 1347
3886.26 1489
3886.85 1470
3887.43 1506
3888.02 1480
3888.61 1611
3889.20 1737
3889.79 1768
3890.38 1708
3890.96 1722
3891.55 1845
3892.14 1666
3892.73 1545
3893.32 1680
3893.91 1676
3894.49 1607
3895.08 1608
3895.67 1704
3896.26 1617
3896.85 1602
3897.44 1475
3898.03 1521
3898.61 1497
3899.20 1589
3899.79 1511
3900.38 1568
3900.97 1686
3901.56 1609
3902.15 1602
3902.74 1528
3903.33 1615
3903.92 1604
3904.51 1432
3905.09 1377
3905.68 1531
3906.27 1531
3906.86 1446
3907.45 1509
3908.04 1478
3908.63 1581
3909.22 1491
3909.81 1409
3910.40 1519
3910.99 1422
3911.58 1403
3912.17 1411
3912.76 1432
3913.35 1398
3913.94 1399
3914.53 1330
3915.12 1361
3915.71 1315
3916.30 1340
3916.89 1428
3917.48 1373
3918.07 1248
3918.66 1337
3919.25 1350
3919.84 1386
3920.43 1339
3921.02 1420
3921.61 1381
3922.20 1329
3922.80 1397
3923.39 1405
3923.98 1434
3924.57 1249
3925.16 1403
3925.75 1342
3926.34 1311
3926.93 1248
3927.52 1215
3928.11 1303
3928.70 1194
3929.30 1213
3929.89 1241
3930.48 1270
3931.07 1327
3931.66 1325
3932.25 1261
3932.84 1221
3933.44 1201
3934.03 1176
3934.62 1235
3935.21 1145
3935.80 1292
3936.39 1284
3936.98 1216
3937.58 1252
3938.17 1258
3938.76 1309
3939.35 1368
3939.94 1357
3940.54 1379
3941.13 1276
3941.72 1373
3942.31 1373
3942.90 1431
3943.50 1412
3944.09 1211
3944.68 1458
3945.27 1371
3945.87 1391
3946.46 1324
3947.05 1298
3947.64 1294
3948.24 1284
3948.83 1270
3949.42 1269
3950.01 1265
3950.61 1287
3951.20 1217
3951.79 1332
3952.39 1319
3952.98 1296
3953.57 1234
3954.16 1238
3954.76 1301
3955.35 1363
3955.94 1437
3956.54 1362
3957.13 1334
3957.72 1243
3958.32 1471
3958.91 1550
3959.50 1527
3960.10 1387
3960.69 1374
3961.28 1327
3961.88 1390
3962.47 1357
3963.07 1500
3963.66 1478
3964.25 1455
3964.85 1464
3965.44 1449
3966.03 1547
3966.63 1537
3967.22 1389
3967.82 1447
3968.41 1656
3969.00 1626
3969.60 1522
3970.19 1384
3970.79 1434
3971.38 1387
3971.98 1339
3972.57 1298
3973.17 1375
3973.76 1505
3974.35 1382
3974.95 1329
3975.54 1494
3976.14 1707
3976.73 1525
3977.33 1545
3977.92 1519
3978.52 1706
3979.11 1493
3979.71 1455
3980.30 1336
3980.90 1296
3981.49 1616
3982.09 1485
3982.68 1440
3983.28 1436
3983.87 1487
3984.47 1356
3985.06 1362
3985.66 1560
3986.25 1459
3986.85 1454
3987.45 1433
3988.04 1441
3988.64 1415
3989.23 1588
3989.83 1543
3990.42 1591
3991.02 1430
3991.62 1550
3992.21 1673
3992.81 1635
3993.40 1562
3994.00 1557
3994.60 1582
3995.19 1605
3995.79 1854
3996.38 1631
3996.98 1513
3997.58 1520
3998.17 1499
3998.77 1611
3999.37 1577
3999.96 1653
4000.56 1706
4001.15 1741
4001.75 1540
4002.35 1403
4002.94 1437
4003.54 1446
4004.14 1386
4004.73 1353
4005.33 1406
4005.93 1469
4006.53 1507
4007.12 1380
4007.72 1439
4008.32 1459
4008.91 1334
4009.51 1344
4010.11 1297
4010.71 1419
4011.30 1459
4011.90 1361
4012.50 1437
4013.10 1382
4013.69 1487
4014.29 1510
4014.89 1390
4015.49 1550
4016.08 1514
4016.68 1643
4017.28 1752
4017.88 1595
4018.47 1474
4019.07 1570
4019.67 1770
4020.27 1694
4020.87 1653
4021.46 1702
4022.06 1435
4022.66 1341
4023.26 1395
4023.86 1380
4024.45 1348
4025.05 1312
4025.65 1446
4026.25 1498
4026.85 1571
4027.45 1598
4028.05 1615
4028.64 1549
4029.24 1732
4029.84 1802
4030.44 1843
4031.04 1686
4031.64 1542
4032.24 1530
4032.84 1614
4033.43 1622
4034.03 1611
4034.63 1338
4035.23 1429
4035.83 1311
4036.43 1349
4037.03 1567
4037.63 1579
4038.23 1490
4038.83 1417
4039.43 1434
4040.03 1369
4040.63 1390
4041.22 1401
4041.82 1355
4042.42 1349
4043.02 1269
4043.62 1493
4044.22 1474
4044.82 1295
4045.42 1238
4046.02 1301
4046.62 1403
4047.22 1454
4047.82 1424
4048.42 1298
4049.02 1460
4049.62 1434
4050.22 1338
4050.82 1362
4051.42 1437
4052.02 1374
4052.62 1341
4053.22 1433
4053.83 1382
4054.43 1432
4055.03 1415
4055.63 1463
4056.23 1355
4056.83 1346
4057.43 1347
4058.03 1266
4058.63 1449
4059.23 1397
4059.83 1380
4060.43 1317
4061.03 1249
4061.64 1473
4062.24 1433
4062.84 1425
4063.44 1451
4064.04 1613
4064.64 1627
4065.24 1677
4065.84 1748
4066.45 1724
4067.05 1635
4067.65 1574
4068.25 1582
4068.85 1476
4069.45 1382
4070.05 1474
4070.66 1474
4071.26 1475
4071.86 1380
4072.46 1264
4073.06 1308
4073.67 1262
4074.27 1382
4074.87 1197
4075.47 1205
4076.07 1359
4076.68 1407
4077.28 1333
4077.88 1409
4078.48 1280
4079.09 1303
4079.69 1334
4080.29 1235
4080.89 1331
4081.50 1282
4082.10 1124
4082.70 1148
4083.30 1308
4083.91 1398
4084.51 1233
4085.11 1341
4085.71 1336
4086.32 1296
4086.92 1366
4087.52 1306
4088.13 1260
4088.73 1445
4089.33 1403
4089.94 1242
4090.54 1182
4091.14 1399
4091.74 1337
4092.35 1334
4092.95 1295
4093.55 1272
4094.16 1394
4094.76 1445
4095.37 1335
4095.97 1454
4096.57 1432
4097.18 1560
4097.78 1601
4098.38 1670
4098.99 1791
4099.59 1783
4100.20 1685
4100.80 1873
4101.40 1724
4102.01 1661
4102.61 1669
4103.22 1604
4103.82 1518
4104.42 1413
4105.03 1532
4105.63 1501
4106.24 1467
4106.84 1366
4107.45 1335
4108.05 1450
4108.65 1209
4109.26 1308
4109.86 1264
4110.47 1230
4111.07 1290
4111.68 1237
4112.28 1184
4112.89 1225
4113.49 1151
4114.10 1240
4114.70 1240
4115.31 1225
4115.91 1241
4116.52 1335
4117.12 1330
4117.73 1281
4118.33 1310
4118.94 1238
4119.54 1231
4120.15 1180
4120.75 1292
4121.36 1233
4121.97 1307
4122.57 1272
4123.18 1277
4123.78 1209
4124.39 1232
4124.99 1302
4125.60 1236
4126.21 1215
4126.81 1237
4127.42 1118
4128.02 1220
4128.63 1266
4129.24 1322
4129.84 1334
4130.45 1262
4131.05 1151
4131.66 1171
4132.27 1145
4132.87 1237
4133.48 1246
4134.08 1192
4134.69 1289
4135.30 1383
4135.90 1343
4136.51 1493
4137.12 1475
4137.72 1360
4138.33 1409
4138.94 1430
4139.54 1383
4140.15 1485
4140.76 1447
4141.37 1346
4141.97 1361
4142.58 1473
4143.19 1529
4143.79 1483
4144.40 1409
4145.01 1460
4145.61 1362
4146.22 1391
4146.83 1504
4147.44 1358
4148.04 1257
4148.65 1355
4149.26 1291
4149.87 1247
4150.47 1292
4151.08 1225
4151.69 1282
4152.30 1070
4152.91 1211
4153.51 1318
4154.12 1232
4154.73 1284
4155.34 1198
4155.94 1201
4156.55 1248
4157.16 1248
4157.77 1211
4158.38 1217
4158.99 1141
4159.59 1136
4160.20 1233
4160.81 1312
4161.42 1219
4162.03 1180
4162.64 1299
4163.24 1258
4163.85 1264
4164.46 1290
4165.07 1270
4165.68 1291
4166.29 1286
4166.90 1251
4167.51 1341
4168.11 1288
4168.72 1388
4169.33 1436
4169.94 1337
4170.55 1367
4171.16 1469
4171.77 1450
4172.38 1489
4172.99 1455
4173.60 1458
4174.21 1427
4174.81 1427
4175.42 1553
4176.03 1561
4176.64 1445
4177.25 1393
4177.86 1353
4178.47 1298
4179.08 1268
4179.69 1416
4180.30 1383
4180.91 1385
4181.52 1326
4182.13 1246
4182.74 1271
4183.35 1201
4183.96 1182
4184.57 1275
4185.18 1305
4185.79 1230
4186.40 1192
4187.01 1051
4187.62 1185
4188.23 1164
4188.84 1292
4189.45 1324
4190.06 1397
4190.67 1314
4191.29 1110
4191.90 1228
4192.51 1288
4193.12 1187
4193.73 1295
4194.34 1211
4194.95 1313
4195.56 1344
4196.17 1236
4196.78 1316
4197.39 1254
4198.00 1366
4198.62 1321
4199.23 1231
4199.84 1253
4200.45 1247
4201.06 1185
4201.67 1273
4202.28 1252
4202.89 1303
4203.51 1209
4204.12 1209
4204.73 1212
4205.34 1248
4205.95 1393
4206.56 1376
4207.18 1356
4207.79 1357
4208.40 1314
4209.01 1293
4209.62 1359
4210.24 1416
4210.85 1352
4211.46 1385
4212.07 1282
4212.68 1235
4213.30 1262
4213.91 1269
4214.52 1393
4215.13 1483
4215.74 1457
4216.36 1480
4216.97 1407
4217.58 1398
4218.19 1391
4218.81 1492
4219.42 1443
4220.03 1486
4220.65 1531
4221.26 1550
4221.87 1485
4222.48 1650
4223.10 1848
4223.71 1797
4224.32 1671
4224.94 1649
4225.55 1645
4226.16 1667
4226.78 1802
4227.39 1924
4228.00 1779
4228.61 1603
4229.23 1792
4229.84 1986
4230.46 1841
4231.07 1824
4231.68 1616
4232.30 1434
4232.91 1640
4233.52 1541
4234.14 1486
4234.75 1546
4235.36 1439
4235.98 1414
4236.59 1368
4237.21 1442
4237.82 1458
4238.43 1474
4239.05 1343
4239.66 1347
4240.28 1452
4240.89 1332
4241.50 1276
4242.12 1251
4242.73 1315
4243.35 1296
4243.96 1351
4244.58 1331
4245.19 1202
4245.81 1262
4246.42 1353
4247.03 1289
4247.65 1290
4248.26 1274
4248.88 1313
4249.49 1272
4250.11 1430
4250.72 1499
4251.34 1473
4251.95 1287
4252.57 1339
4253.18 1298
4253.80 1334
4254.41 1301
4255.03 1427
4255.64 1429
4256.26 1361
4256.88 1299
4257.49 1285
4258.11 1354
4258.72 1409
4259.34 1404
4259.95 1273
4260.57 1433
4261.18 1445
4261.80 1506
4262.42 1624
4263.03 1475
4263.65 1587
4264.26 1493
4264.88 1536
4265.49 1473
4266.11 1474
4266.73 1477
4267.34 1378
4267.96 1458
4268.58 1493
4269.19 1454
4269.81 1372
4270.42 1328
4271.04 1339
4271.66 1334
4272.27 1301
4272.89 1453
4273.51 1529
4274.12 1369
4274.74 1326
4275.36 1475
4275.97 1621
4276.59 1498
4277.21 1570
4277.82 1623
4278.44 1415
4279.06 1421
4279.67 1523
4280.29 1620
4280.91 1459
4281.53 1332
4282.14 1415
4282.76 1403
4283.38 1339
4283.99 1371
4284.61 1261
4285.23 1289
4285.85 1270
4286.46 1292
4287.08 1435
4287.70 1478
4288.32 1408
4288.93 1427
4289.55 1271
4290.17 1251
4290.79 1463
4291.41 1393
4292.02 1390
4292.64 1253
4293.26 1332
4293.88 1427
4294.50 1374
4295.11 1398
4295.73 1300
4296.35 1302
4296.97 1375
4297.59 1422
4298.21 1233
4298.82 1270
4299.44 1238
4300.06 1359
4300.68 1262
4301.30 1314
4301.92 1335
4302.53 1388
4303.15 1212
4303.77 1348
4304.39 1289
4305.01 1339
4305.63 1314
4306.25 1348
4306.87 1375
4307.49 1356
4308.10 1298
4308.72 1374
4309.34 1247
4309.96 1333
4310.58 1276
4311.20 1344
4311.82 1317
4312.44 1243
4313.06 1436
4313.68 1367
4314.30 1259
4314.92 1404
4315.54 1312
4316.16 1336
4316.78 1443
4317.40 1549
4318.02 1390
4318.64 1343
4319.26 1473
4319.88 1548
4320.50 1379
4321.11 1302
4321.74 1212
4322.36 1447
4322.98 1554
4323.60 1585
4324.22 1489
4324.84 1489
4325.46 1519
4326.08 1565
4326.70 1634
4327.32 1672
4327.94 1602
4328.56 1805
4329.18 1779
4329.80 1796
4330.42 1918
4331.04 2071
4331.66 2196
4332.28 2414
4332.90 2382
4333.52 2424
4334.15 2324
4334.77 2502
4335.39 2425
4336.01 2497
4336.63 2607
4337.25 2399
4337.87 2435
4338.49 2320
4339.11 2321
4339.74 2356
4340.36 2164
4340.98 2084
4341.60 1913
4342.22 1891
4342.84 1959
4343.46 2122
4344.09 2204
4344.71 2485
4345.33 2670
4345.95 2974
4346.57 2970
4347.19 3081
4347.82 3153
4348.44 3005
4349.06 2838
4349.68 2749
4350.30 2721
4350.93 2459
4351.55 2454
4352.17 2234
4352.79 2072
4353.42 2145
4354.04 2118
4354.66 1956
4355.28 1794
4355.91 1768
4356.53 1805
4357.15 1789
4357.77 1694
4358.40 1645
4359.02 1582
4359.64 1588
4360.26 1666
4360.89 1652
4361.51 1548
4362.13 1483
4362.76 1564
4363.38 1410
4364.00 1442
4364.62 1557
4365.25 1527
4365.87 1552
4366.49 1474
4367.12 1486
4367.74 1559
4368.36 1449
4368.99 1449
4369.61 1401
4370.23 1344
4370.86 1283
4371.48 1220
4372.11 1317
4372.73 1404
4373.35 1355
4373.98 1448
4374.60 1365
4375.22 1348
4375.85 1369
4376.47 1357
4377.10 1487
4377.72 1234
4378.34 1323
4378.97 1386
4379.59 1397
4380.22 1355
4380.84 1372
4381.47 1456
4382.09 1274
4382.71 1377
4383.34 1353
4383.96 1371
4384.59 1370
4385.21 1381
4385.84 1380
4386.46 1318
4387.09 1439
4387.71 1410
4388.34 1388
4388.96 1365
4389.59 1381
4390.21 1381
4390.84 1360
4391.46 1320
4392.09 1446
4392.71 1469
4393.34 1372
4393.96 1365
4394.59 1369
4395.21 1304
4395.84 1307
4396.46 1232
4397.09 1123
4397.71 1130
4398.34 1286
4398.96 1330
4399.59 1177
4400.22 1295
4400.84 1194
4401.47 1290
4402.09 1416
4402.72 1319
4403.34 1316
4403.97 1329
4404.60 1302
4405.22 1405
4405.85 1413
4406.47 1276
4407.10 1386
4407.73 1358
4408.35 1234
4408.98 1294
4409.61 1314
4410.23 1362
4410.86 1269
4411.48 1317
4412.11 1227
4412.74 1262
4413.36 1345
4413.99 1272
4414.62 1267
4415.24 1191
4415.87 1262
4416.50 1368
4417.12 1259
4417.75 1315
4418.38 1259
4419.01 1307
4419.63 1124
4420.26 1125
4420.89 1187
4421.51 1164
4422.14 1152
4422.77 1347
4423.40 1239
4424.02 1264
4424.65 1302
4425.28 1227
4425.91 1112
4426.53 1040
4427.16 1211
4427.79 1246
4428.42 1193
4429.04 1142
4429.67 1025
4430.30 1114
4430.93 1201
4431.55 1064
4432.18 1202
4432.81 1159
4433.44 1147
4434.07 1160
4434.69 1106
4435.32 1203
4435.95 1323
4436.58 1167
4437.21 1296
4437.84 1229
4438.46 1097
4439.09 1296
4439.72 1209
4440.35 1182
4440.98 1230
4441.61 1249
4442.24 1168
4442.86 1130
4443.49 1065
4444.12 1234
4444.75 1291
4445.38 1251
4446.01 1241
4446.64 1362
4447.27 1342
4447.90 1350
4448.52 1293
4449.15 1380
4449.78 1340
4450.41 1316
4451.04 1280
4451.67 1219
4452.30 1218
4452.93 1227
4453.56 1266
4454.19 1306
4454.82 1353
4455.45 1408
4456.08 1265
4456.71 1332
4457.34 1446
4457.97 1346
4458.60 1420
4459.23 1342
4459.86 1129
4460.49 1030
4461.12 1254
4461.75 1246
4462.38 1110
4463.01 1168
4463.64 1236
4464.27 1221
4464.90 1010
4465.53 1169
4466.16 1167
4466.79 1136
4467.42 1166
4468.05 1277
4468.68 1156
4469.31 1170
4469.94 1121
4470.57 1094
4471.20 1152
4471.83 1225
4472.46 1171
4473.09 1142
4473.72 1138
4474.35 1100
4474.99 1147
4475.62 1218
4476.25 1090
4476.88 1187
4477.51 1077
4478.14 1092
4478.77 1197
4479.40 1265
4480.03 1188
4480.67 1155
4481.30 1114
4481.93 1176
4482.56 1296
4483.19 1239
4483.82 1202
4484.46 1219
4485.09 1389
4485.72 1232
4486.35 1211
4486.98 1254
4487.61 1293
4488.25 1248
4488.88 1318
4489.51 1236
4490.14 1345
4490.77 1278
4491.41 1329
4492.04 1339
4492.67 1306
4493.30 1243
4493.94 1286
4494.57 1310
4495.20 1368
4495.83 1125
4496.46 1116
4497.10 1191
4497.73 1134
4498.36 1245
4498.99 1261
4499.63 1366
4500.26 1415
4500.89 1532
4501.53 1666
4502.16 1739
4502.79 1772
4503.42 1720
4504.06 1620
4504.69 1494
4505.32 1529
4505.96 1694
4506.59 1607
4507.22 1473
4507.86 1424
4508.49 1333
4509.12 1429
4509.76 1388
4510.39 1206
4511.02 1292
4511.66 1351
4512.29 1313
4512.92 1437
4513.56 1411
4514.19 1387
4514.83 1340
4515.46 1356
4516.09 1402
4516.73 1360
4517.36 1317
4517.99 1291
4518.63 1345
4519.26 1269
4519.90 1284
4520.53 1405
4521.17 1441
4521.80 1274
4522.43 1397
4523.07 1432
4523.70 1541
4524.34 1411
4524.97 1422
4525.61 1534
4526.24 1588
4526.88 1637
4527.51 1806
4528.14 1945
4528.78 2042
4529.41 2464
4530.05 2598
4530.68 2854
4531.32 3029
4531.95 3454
4532.59 3275
4533.22 3295
4533.86 3302
4534.49 3015
4535.13 2855
4535.76 2601
4536.40 2349
4537.04 2116
4537.67 2007
4538.31 1837
4538.94 1557
4539.58 1428
4540.21 1471
4540.85 1338
4541.48 1316
4542.12 1375
4542.76 1401
4543.39 1341
4544.03 1450
4544.66 1308
4545.30 1234
4545.93 1277
4546.57 1362
4547.21 1249
4547.84 1205
4548.48 1258
4549.11 1290
4549.75 1325
4550.39 1317
4551.02 1217
4551.66 1144
4552.30 1297
4552.93 1422
4553.57 1341
4554.21 1190
4554.84 1239
4555.48 1231
4556.12 1298
4556.75 1260
4557.39 1257
4558.03 1296
4558.66 1214
4559.30 1301
4559.94 1418
4560.57 1285
4561.21 1265
4561.85 1322
4562.48 1367
4563.12 1408
4563.76 1381
4564.40 1378
4565.03 1308
4565.67 1299
4566.31 1307
4566.95 1416
4567.58 1465
4568.22 1506
4568.86 1579
4569.50 1501
4570.13 1482
4570.77 1492
4571.41 1571
4572.05 1538
4572.68 1456
4573.32 1464
4573.96 1496
4574.60 1527
4575.24 1400
4575.87 1365
4576.51 1373
4577.15 1324
4577.79 1290
4578.43 1214
4579.06 1234
4579.70 1305
4580.34 1343
4580.98 1349
4581.62 1227
4582.26 1234
4582.90 1323
4583.53 1250
4584.17 1376
4584.81 1402
4585.45 1301
4586.09 1269
4586.73 1299
4587.37 1358
4588.01 1209
4588.64 1423
4589.28 1379
4589.92 1356
4590.56 1469
4591.20 1532
4591.84 1516
4592.48 1486
4593.12 1531
4593.76 1596
4594.40 1581
4595.04 1558
4595.68 1277
4596.31 1242
4596.95 1257
4597.59 1263
4598.23 1095
4598.87 1290
4599.51 1311
4600.15 1204
4600.79 1229
4601.43 1232
4602.07 1229
4602.71 1413
4603.35 1326
4603.99 1309
4604.63 1265
4605.27 1337
4605.91 1269
4606.55 1032
4607.19 1231
4607.83 1233
4608.47 1274
4609.11 1238
4609.75 1272
4610.39 1205
4611.03 1269
4611.68 1288
4612.32 1268
4612.96 1402
4613.60 1313
4614.24 1215
4614.88 1254
4615.52 1268
4616.16 1259
4616.80 1313
4617.44 1262
4618.08 1191
4618.72 1173
4619.36 1131
4620.01 1129
4620.65 1180
4621.29 1197
4621.93 1196
4622.57 1098
4623.21 1005
4623.85 1081
4624.50 1138
4625.14 1135
4625.78 1191
4626.42 1277
4627.06 1189
4627.70 1156
4628.34 1144
4628.99 1128
4629.63 1011
4630.27 1078
4630.91 1194
4631.55 1157
4632.20 1106
4632.84 1053
4633.48 1132
4634.12 1303
4634.76 1382
4635.41 1355
4636.05 1410
4636.69 1365
4637.33 1297
4637.98 1334
4638.62 1341
4639.26 1337
4639.90 1380
4640.55 1368
4641.19 1364
4641.83 1335
4642.47 1440
4643.12 1375
4643.76 1293
4644.40 1220
4645.04 1255
4645.69 1265
4646.33 1246
4646.97 1175
4647.62 1233
4648.26 1229
4648.90 1297
4649.55 1206
4650.19 1096
4650.83 1149
4651.48 1135
4652.12 1284
4652.76 1274
4653.41 1286
4654.05 1322
4654.69 1338
4655.34 1247
4655.98 1224
4656.62 1225
4657.27 1269
4657.91 1227
4658.55 1087
4659.20 1148
4659.84 1092
4660.49 1103
4661.13 1114
4661.77 1178
4662.42 1234
4663.06 1198
4663.71 1023
4664.35 1019
4664.99 1141
4665.64 1145
4666.28 1136
4666.93 1077
4667.57 1120
4668.22 1111
4668.86 1041
4669.51 1123
4670.15 1029
4670.79 1032
4671.44 1143
4672.08 1139
4672.73 1080
4673.37 1155
4674.02 1110
4674.66 1109
4675.31 1201
4675.95 1109
4676.60 1101
4677.24 1128
4677.89 1130
4678.53 1297
4679.18 1171
4679.82 1227
4680.47 1219
4681.12 1168
4681.76 1080
4682.41 1166
4683.05 1188
4683.70 1108
4684.34 1090
4684.99 1088
4685.63 1203
4686.28 1256
4686.93 1247
4687.57 1157
4688.22 1195
4688.86 1156
4689.51 1309
4690.15 1331
4690.80 1301
4691.45 1143
4692.09 1158
4692.74 1240
4693.39 1130
4694.03 1161
4694.68 1229
4695.32 1249
4695.97 1155
4696.62 1209
4697.26 1189
4697.91 1357
4698.56 1319
4699.20 1204
4699.85 1210
4700.50 1375
4701.14 1465
4701.79 1341
4702.44 1396
4703.08 1427
4703.73 1157
4704.38 1229
4705.02 1210
4705.67 1296
4706.32 1256
4706.97 1115
4707.61 1186
4708.26 1098
4708.91 1236
4709.55 1151
4710.20 1091
4710.85 1135
4711.50 1201
4712.14 1155
4712.79 1122
4713.44 1199
4714.09 1174
4714.73 1213
4715.38 1196
4716.03 1056
4716.68 1247
4717.33 1189
4717.97 1226
4718.62 1251
4719.27 1321
4719.92 1342
4720.57 1310
4721.21 1313
4721.86 1344
4722.51 1432
4723.16 1372
4723.81 1267
4724.45 1329
4725.10 1230
4725.75 1199
4726.40 1314
4727.05 1276
4727.70 1242
4728.35 1216
4728.99 1326
4729.64 1343
4730.29 1365
4730.94 1241
4731.59 1132
4732.24 1074
4732.89 1097
4733.54 1215
4734.19 1169
4734.83 1171
4735.48 1177
4736.13 1287
4736.78 1194
4737.43 1272
4738.08 1140
4738.73 1160
4739.38 1196
4740.03 1234
4740.68 1215
4741.33 1280
4741.98 1396
4742.63 1271
4743.28 1238
4743.93 1151
4744.58 1203
4745.23 1389
4745.87 1247
4746.52 1181
4747.17 1187
4747.82 1103
4748.47 1195
4749.12 1243
4749.77 1270
4750.42 1326
4751.08 1149
4751.73 1241
4752.38 1313
4753.03 1303
4753.68 1458
4754.33 1319
4754.98 1358
4755.63 1438
4756.28 1385
4756.93 1434
4757.58 1399
4758.23 1236
4758.88 1200
4759.53 1270
4760.18 1351
4760.83 1435
4761.48 1455
4762.13 1405
4762.79 1361
4763.44 1339
4764.09 1311
4764.74 1399
4765.39 1267
4766.04 1248
4766.69 1250
4767.34 1326
4767.99 1351
4768.65 1210
4769.30 1340
4769.95 1281
4770.60 1262
4771.25 1180
4771.90 1167
4772.56 1304
4773.21 1274
4773.86 1363
4774.51 1179
4775.16 1215
4775.81 1408
4776.47 1199
4777.12 1102
4777.77 1067
4778.42 1213
4779.07 1188
4779.73 1272
4780.38 1345
4781.03 1174
4781.68 1339
4782.34 1189
4782.99 1317
4783.64 1293
4784.29 1318
4784.94 1266
4785.60 1247
4786.25 1347
4786.90 1298
4787.56 1201
4788.21 1358
4788.86 1366
4789.51 1303
4790.17 1363
4790.82 1293
4791.47 1439
4792.13 1417
4792.78 1337
4793.43 1333
4794.08 1442
4794.74 1420
4795.39 1270
4796.04 1294
4796.70 1375
4797.35 1413
4798.00 1396
4798.66 1356
4799.31 1464
4799.96 1497
4800.62 1458
4801.27 1342
4801.93 1404
4802.58 1561
4803.23 1505
4803.89 1559
4804.54 1600
4805.19 1389
4805.85 1269
4806.50 1392
4807.16 1400
4807.81 1360
4808.46 1346
4809.12 1431
4809.77 1308
4810.43 1318
4811.08 1430
4811.73 1355
4812.39 1203
4813.04 1294
4813.70 1316
4814.35 1443
4815.01 1456
4815.66 1575
4816.32 1589
4816.97 1499
4817.63 1449
4818.28 1561
4818.94 1476
4819.59 1438
4820.24 1508
4820.90 1514
4821.55 1692
4822.21 1812
4822.86 1749
4823.52 1736
4824.18 1875
4824.83 1765
4825.49 1538
4826.14 1673
4826.80 1599
4827.45 1527
4828.11 1612
4828.76 1555
4829.42 1477
4830.07 1404
4830.73 1553
4831.38 1585
4832.04 1501
4832.70 1490
4833.35 1517
4834.01 1627
4834.66 1666
4835.32 1722
4835.98 1734
4836.63 1866
4837.29 1825
4837.94 1759
4838.60 1724
4839.26 2035
4839.91 1991
4840.57 1731
4841.22 1692
4841.88 1756
4842.54 1850
4843.19 1739
4843.85 1669
4844.51 1805
4845.16 1640
4845.82 1597
4846.48 1917
4847.13 1868
4847.79 2084
4848.45 2152
4849.10 2095
4849.76 2160
4850.42 2047
4851.07 2161
4851.73 2367
4852.39 2323
4853.05 2159
4853.70 2185
4854.36 2056
4855.02 2326
4855.68 2264
4856.33 2189
4856.99 2286
4857.65 2400
4858.30 2402
4858.96 2450
4859.62 2520
4860.28 2306
4860.94 2408
4861.59 2259
4862.25 2225
4862.91 2028
4863.57 2091
4864.22 2130
4864.88 1986
4865.54 1776
4866.20 1838
4866.86 2068
4867.51 1984
4868.17 2130
4868.83 1944
4869.49 1926
4870.15 2039
4870.81 1982
4871.46 1877
4872.12 1864
4872.78 1825
4873.44 1691
4874.10 1558
4874.76 1644
4875.41 1689
4876.07 1724
4876.73 1862
4877.39 1735
4878.05 1750
4878.71 1625
4879.37 1824
4880.03 1821
4880.69 1888
4881.34 1767
4882.00 1645
4882.66 1658
4883.32 1478
4883.98 1475
4884.64 1494
4885.30 1608
4885.96 1522
4886.62 1449
4887.28 1415
4887.94 1558
4888.60 1523
4889.26 1491
4889.92 1417
4890.58 1478
4891.24 1487
4891.89 1435
4892.55 1416
4893.21 1614
4893.87 1502
4894.53 1376
4895.19 1459
4895.85 1496
4896.51 1390
4897.17 1505
4897.83 1364
4898.49 1446
4899.16 1366
4899.82 1408
4900.48 1389
4901.14 1435
4901.80 1408
4902.46 1460
4903.12 1287
4903.78 1279
4904.44 1369
4905.10 1249
4905.76 1285
4906.42 1350
4907.08 1313
4907.74 1240
4908.40 1277
4909.06 1280
4909.72 1311
4910.39 1297
4911.05 1300
4911.71 1275
4912.37 1200
4913.03 1251
4913.69 1162
4914.35 1156
4915.01 1132
4915.68 1045
4916.34 1220
4917.00 1082
4917.66 1123
4918.32 1163
4918.98 1070
4919.64 1139
4920.31 1242
4920.97 1196
4921.63 1227
4922.29 1122
4922.95 1196
4923.62 1127
4924.28 1130
4924.94 1144
4925.60 1152
4926.26 1167
4926.93 1257
4927.59 1162
4928.25 1216
4928.91 1204
4929.57 1092
4930.24 1080
4930.90 1217
4931.56 1155
4932.22 1070
4932.89 1220
4933.55 1220
4934.21 1208
4934.87 1161
4935.54 1164
4936.20 1247
4936.86 1178
4937.53 1184
4938.19 1118
4938.85 1249
4939.51 1363
4940.18 1171
4940.84 1139
4941.50 1189
4942.17 1152
4942.83 1151
4943.49 1212
4944.16 1121
4944.82 1121
4945.48 1129
4946.15 1091
4946.81 1119
4947.47 1058
4948.14 1131
4948.80 1146
4949.46 1167
4950.13 1097
4950.79 1130
4951.45 1081
4952.12 1118
4952.78 1102
4953.45 1033
4954.11 987
4954.77 1029
4955.44 1087
4956.10 1118
4956.77 1125
4957.43 1228
4958.09 1262
4958.76 1096
4959.42 1249
4960.09 1283
4960.75 1269
4961.42 1445
4962.08 1538
4962.75 1518
4963.41 1573
4964.07 1396
4964.74 1370
4965.40 1327
4966.07 1338
4966.73 1274
4967.40 1109
4968.06 1101
4968.73 1233
4969.39 1144
4970.06 1116
4970.72 1234
4971.39 1042
4972.05 974
4972.72 1051
4973.38 1136
4974.05 1185
4974.71 1224
4975.38 1134
4976.05 1112
4976.71 1170
4977.38 1142
4978.04 1128
4978.71 1164
4979.37 999
4980.04 998
4980.70 1069
4981.37 984
4982.04 1023
4982.70 1044
4983.37 980
4984.03 1190
4984.70 1155
4985.37 1109
4986.03 1077
4986.70 1054
4987.36 1089
4988.03 1080
4988.70 1084
4989.36 1167
4990.03 1101
4990.70 1215
4991.36 1169
4992.03 1147
4992.69 1057
4993.36 1017
4994.03 982
4994.69 1027
4995.36 1099
4996.03 1110
4996.69 1224
4997.36 978
4998.03 1027
4998.70 1007
4999.36 1117
5000.03 1106
5000.70 1032
5001.36 1083
5002.03 1198
5002.70 1106
5003.37 1155
5004.03 1107
5004.70 1107
5005.37 947
5006.03 936
5006.70 990
5007.37 1025
5008.04 1028
5008.70 1012
5009.37 985
5010.04 1016
5010.71 1086
5011.38 1050
5012.04 1004
5012.71 1012
5013.38 1070
5014.05 1044
5014.72 995
5015.38 1023
5016.05 969
5016.72 1036
5017.39 1082
5018.06 1066
5018.72 1182
5019.39 1098
5020.06 1185
5020.73 1135
5021.40 1151
5022.07 1124
5022.73 1087
5023.40 1027
5024.07 1051
5024.74 1112
5025.41 1124
5026.08 1073
5026.75 1043
5027.42 1088
5028.08 1040
5028.75 1097
5029.42 1047
5030.09 1111
5030.76 1114
5031.43 1092
5032.10 1059
5032.77 1094
5033.44 994
5034.11 991
5034.78 971
5035.45 1006
5036.11 1098
5036.78 938
5037.45 926
5038.12 910
5038.79 1055
5039.46 1015
5040.13 1020
5040.80 1053
5041.47 1075
5042.14 1096
5042.81 1115
5043.48 1079
5044.15 1137
5044.82 925
5045.49 896
5046.16 969
5046.83 1090
5047.50 1027
5048.17 1090
5048.84 1156
5049.51 1128
5050.18 1089
5050.85 1022
5051.52 1038
5052.19 1013
5052.86 1064
5053.54 1088
5054.21 1051
5054.88 1036
5055.55 1099
5056.22 1060
5056.89 1014
5057.56 1095
5058.23 1141
5058.90 1037
5059.57 938
5060.24 1111
5060.91 1102
5061.59 1074
5062.26 1073
5062.93 1026
5063.60 1010
5064.27 974
5064.94 1029
5065.61 1109
5066.28 1001
5066.96 1082
5067.63 1142
5068.30 1023
5068.97 1095
5069.64 1104
5070.31 1129
5070.99 920
5071.66 1040
5072.33 1074
5073.00 987
5073.67 972
5074.35 1038
5075.02 1051
5075.69 1077
5076.36 1065
5077.03 1018
5077.71 1103
5078.38 1078
5079.05 1121
5079.72 1060
5080.39 1134
5081.07 1179
5081.74 1119
5082.41 1128
5083.08 1209
5083.76 1267
5084.43 1198
5085.10 1194
5085.78 1122
5086.45 1124
5087.12 1109
5087.79 1158
5088.47 1112
5089.14 1205
5089.81 1261
5090.49 1196
5091.16 1311
5091.83 1304
5092.51 1184
5093.18 1229
5093.85 1134
5094.52 1296
5095.20 1165
5095.87 1235
5096.54 1248
5097.22 1141
5097.89 1073
5098.57 1154
5099.24 1091
5099.91 1053
5100.59 1173
5101.26 1168
5101.93 1237
5102.61 1202
5103.28 1154
5103.96 1119
5104.63 1200
5105.30 1202
5105.98 1184
5106.65 1137
5107.33 1181
5108.00 1207
5108.67 1048
5109.35 1119
5110.02 1115
5110.70 1087
5111.37 1141
5112.05 1069
5112.72 1142
5113.40 1024
5114.07 1072
5114.74 1160
5115.42 1079
5116.09 1125
5116.77 1152
5117.44 1187
5118.12 1133
5118.79 1267
5119.47 1217
5120.14 1342
5120.82 1261
5121.49 1251
5122.17 1165
5122.84 1121
5123.52 1145
5124.19 1242
5124.87 1224
5125.54 1132
5126.22 985
5126.90 1157
5127.57 1101
5128.25 1063
5128.92 1008
5129.60 1127
5130.27 1054
5130.95 1003
5131.62 953
5132.30 1015
5132.98 1079
5133.65 1076
5134.33 1146
5135.00 1093
5135.68 1084
5136.36 1191
5137.03 1140
5137.71 1052
5138.38 1171
5139.06 1176
5139.74 1136
5140.41 1259
5141.09 1178
5141.77 1228
5142.44 1160
5143.12 1150
5143.80 1206
5144.47 1201
5145.15 1020
5145.83 1009
5146.50 1055
5147.18 952
5147.86 1028
5148.53 1049
5149.21 1018
5149.89 1056
5150.56 948
5151.24 909
5151.92 1083
5152.60 1158
5153.27 1082
5153.95 1069
5154.63 1046
5155.30 1124
5155.98 1036
5156.66 1065
5157.34 1022
5158.01 1049
5158.69 1043
5159.37 1062
5160.05 1066
5160.72 914
5161.40 1040
5162.08 1140
5162.76 1038
5163.44 1007
5164.11 1126
5164.79 1005
5165.47 969
5166.15 891
5166.83 926
5167.50 954
5168.18 976
5168.86 1136
5169.54 1080
5170.22 1011
5170.89 945
5171.57 922
5172.25 1006
5172.93 1003
5173.61 1012
5174.29 987
5174.97 1013
5175.64 1018
5176.32 936
5177.00 975
5177.68 1028
5178.36 1006
5179.04 1015
5179.72 1155
5180.40 1078
5181.08 986
5181.75 1100
5182.43 1062
5183.11 1085
5183.79 1065
5184.47 1085
5185.15 1086
5185.83 1038
5186.51 955
5187.19 988
5187.87 928
5188.55 937
5189.23 1061
5189.91 1117
5190.59 1009
5191.27 1080
5191.95 924
5192.63 1040
5193.31 982
5193.98 1010
5194.66 1016
5195.34 1010
5196.02 975
5196.70 981
5197.38 924
5198.07 986
5198.75 1024
5199.43 1007
5200.11 1052
5200.79 1017
5201.47 1030
5202.15 1068
5202.83 939
5203.51 897
5204.19 1041
5204.87 904
5205.55 1026
5206.23 986
5206.91 975
5207.59 1011
5208.27 1055
5208.95 1076
5209.63 1049
5210.31 966
5211.00 1021
5211.68 1095
5212.36 1034
5213.04 1182
5213.72 1105
5214.40 1103
5215.08 1044
5215.76 1214
5216.45 1114
5217.13 1059
5217.81 1054
5218.49 1082
5219.17 1081
5219.85 1032
5220.53 1052
5221.22 1006
5221.90 1188
5222.58 1161
5223.26 1138
5223.94 996
5224.62 1014
5225.31 1168
5225.99 1052
5226.67 1053
5227.35 942
5228.03 1025
5228.72 1068
5229.40 838
5230.08 932
5230.76 1067
5231.45 990
5232.13 969
5232.81 989
5233.49 1122
5234.18 1079
5234.86 1025
5235.54 1127
5236.22 1127
5236.91 1083
5237.59 1086
5238.27 1134
5238.95 1068
5239.64 1177
5240.32 1178
5241.00 1214
5241.69 1284
5242.37 1357
5243.05 1172
5243.73 1106
5244.42 1152
5245.10 1102
5245.78 1122
5246.47 1096
5247.15 1077
5247.83 1035
5248.52 991
5249.20 1139
5249.88 1173
5250.57 1127
5251.25 1046
5251.94 1056
5252.62 1042
5253.30 1060
5253.99 1060
5254.67 1039
5255.35 1048
5256.04 1067
5256.72 1124
5257.41 1059
5258.09 1079
5258.77 1086
5259.46 1136
5260.14 1054
5260.83 1013
5261.51 1141
5262.20 1218
5262.88 1243
5263.56 1176
5264.25 1126
5264.93 1040
5265.62 998
5266.30 1100
5266.99 1138
5267.67 1074
5268.36 1106
5269.04 1120
5269.73 1040
5270.41 1149
5271.10 1173
5271.78 1210
5272.47 1131
5273.15 1132
5273.84 1041
5274.52 1129
5275.21 1157
5275.89 1157
5276.58 1021
5277.26 1082
5277.95 1070
5278.63 980
5279.32 1037
5280.00 1095
5280.69 1195
5281.37 1294
5282.06 1132
5282.75 1263
5283.43 1260
5284.12 1223
5284.80 1205
5285.49 1138
5286.17 1085
5286.86 1176
5287.55 1162
5288.23 1142
5288.92 1125
5289.60 1062
5290.29 967
5290.98 1055
5291.66 1076
5292.35 1034
5293.04 1075
5293.72 1110
5294.41 1044
5295.10 1137
5295.78 1119
5296.47 1210
5297.15 1099
5297.84 1105
5298.53 1230
5299.21 1234
5299.90 1250
5300.59 1243
5301.28 1230
5301.96 1251
5302.65 1229
5303.34 1323
5304.02 1280
5304.71 1314
5305.40 1308
5306.08 1374
5306.77 1358
5307.46 1370
5308.15 1355
5308.83 1343
5309.52 1336
5310.21 1210
5310.90 1297
5311.58 1421
5312.27 1367
5312.96 1493
5313.65 1468
5314.33 1480
5315.02 1504
5315.71 1526
5316.40 1639
5317.09 1432
5317.77 1385
5318.46 1437
5319.15 1479
5319.84 1411
5320.53 1465
5321.21 1378
5321.90 1376
5322.59 1356
5323.28 1284
5323.97 1299
5324.65 1332
5325.34 1180
5326.03 1110
5326.72 1085
5327.41 1092
5328.10 1164
5328.79 1243
5329.47 1126
5330.16 1039
5330.85 989
5331.54 1146
5332.23 1224
5332.92 1295
5333.61 1174
5334.30 1066
5334.99 1103
5335.67 1083
5336.36 1001
5337.05 1107
5337.74 1192
5338.43 1080
5339.12 1098
5339.81 1134
5340.50 1144
5341.19 1087
5341.88 1060
5342.57 1214
5343.26 1200
5343.95 1144
5344.64 1155
5345.33 1200
5346.02 1237
5346.71 1208
5347.40 1262
5348.09 1375
5348.78 1447
5349.47 1482
5350.16 1462
5350.85 1530
5351.54 1538
5352.23 1770
5352.92 1757
5353.61 1714
5354.30 1599
5354.99 1533
5355.68 1399
5356.37 1425
5357.06 1437
5357.75 1186
5358.44 1165
5359.13 1116
5359.82 1193
5360.51 1158
5361.20 1136
5361.89 1126
5362.58 1191
5363.27 1157
5363.97 1059
5364.66 1056
5365.35 1219
5366.04 1154
5366.73 932
5367.42 1022
5368.11 1056
5368.80 1076
5369.49 1052
5370.19 1028
5370.88 1053
5371.57 1080
5372.26 1006
5372.95 997
5373.64 1030
5374.33 1048
5375.03 1015
5375.72 1094
5376.41 998
5377.10 1007
5377.79 1107
5378.49 1000
5379.18 1068
5379.87 1153
5380.56 998
5381.25 1032
5381.95 1077
5382.64 954
5383.33 963
5384.02 1060
5384.71 1090
5385.41 1040
5386.10 1019
5386.79 1096
5387.48 1201
5388.18 1074
5388.87 1189
5389.56 1121
5390.25 1276
5390.95 1224
5391.64 1200
5392.33 1193
5393.02 1089
5393.72 1139
5394.41 1104
5395.10 1170
5395.80 1100
5396.49 1092
5397.18 973
5397.88 1128
5398.57 1112
5399.26 1086
5399.95 1017
5400.65 999
5401.34 997
5402.03 964
5402.73 929
5403.42 1079
5404.12 1068
5404.81 1062
5405.50 993
5406.20 1082
5406.89 1105
5407.58 1088
5408.28 1098
5408.97 1134
5409.66 1119
5410.36 1149
5411.05 1069
5411.75 1101
5412.44 1088
5413.13 1104
5413.83 1003
5414.52 1101
5415.22 1121
5415.91 1163
5416.61 1133
5417.30 1092
5417.99 1108
5418.69 1069
5419.38 1098
5420.08 1215
5420.77 1193
5421.47 1137
5422.16 1099
5422.86 1117
5423.55 1173
5424.25 1160
5424.94 1202
5425.64 1194
5426.33 1033
5427.03 1102
5427.72 1128
5428.42 1049
5429.11 1235
5429.81 1181
5430.50 1100
5431.20 1200
5431.89 1206
5432.59 1223
5433.28 1111
5433.98 1148
5434.67 1103
5435.37 1086
5436.06 1126
5436.76 1181
5437.46 1055
5438.15 1089
5438.85 1158
5439.54 1055
5440.24 1164
5440.93 1224
5441.63 1179
5442.33 1149
5443.02 1150
5443.72 1147
5444.41 1254
5445.11 1375
5445.81 1488
5446.50 1329
5447.20 1363
5447.90 1540
5448.59 1551
5449.29 1464
5449.98 1564
5450.68 1520
5451.38 1464
5452.07 1449
5452.77 1470
5453.47 1534
5454.16 1220
5454.86 1294
5455.56 1274
5456.25 1318
5456.95 1283
5457.65 1213
5458.35 1144
5459.04 1282
5459.74 1227
5460.44 1157
5461.13 1204
5461.83 1450
5462.53 1450
5463.23 1445
5463.92 1403
5464.62 1288
5465.32 1363
5466.02 1382
5466.71 1420
5467.41 1366
5468.11 1316
5468.81 1357
5469.50 1392
5470.20 1312
5470.90 1328
5471.60 1503
5472.29 1439
5472.99 1439
5473.69 1541
5474.39 1448
5475.09 1480
5475.78 1423
5476.48 1452
5477.18 1653
5477.88 1622
5478.58 1605
5479.28 1815
5479.97 2039
5480.67 2188
5481.37 2081
5482.07 2177
5482.77 2166
5483.47 2088
5484.17 2023
5484.86 1834
5485.56 1702
5486.26 1648
5486.96 1495
5487.66 1577
5488.36 1655
5489.06 1578
5489.76 1581
5490.45 1635
5491.15 1652
5491.85 1522
5492.55 1529
5493.25 1659
5493.95 1764
5494.65 1770
5495.35 1689
5496.05 1721
5496.75 1728
5497.45 1859
5498.15 1906
5498.85 2150
5499.55 2329
5500.25 2567
5500.95 2844
5501.65 2936
5502.35 2967
5503.04 2815
5503.74 2716
5504.44 2419
5505.14 2056
5505.84 1934
5506.54 1804
5507.24 1806
5507.94 1718
5508.65 1635
5509.35 1522
5510.05 1582
5510.75 1627
5511.45 1452
5512.15 1530
5512.85 1499
5513.55 1456
5514.25 1560
5514.95 1502
5515.65 1554
5516.35 1362
5517.05 1361
5517.75 1381
5518.45 1435
5519.15 1342
5519.85 1384
5520.56 1449
5521.26 1423
5521.96 1434
5522.66 1394
5523.36 1381
5524.06 1370
5524.76 1260
5525.46 1267
5526.16 1353
5526.87 1288
5527.57 1309
5528.27 1245
5528.97 1194
5529.67 1209
5530.37 1255
5531.07 1215
5531.78 1124
5532.48 1296
5533.18 1313
5533.88 1208
5534.58 1225
5535.29 1213
5535.99 1213
5536.69 1206
5537.39 1258
5538.09 1223
5538.80 1191
5539.50 1187
5540.20 1128
5540.90 1187
5541.60 1134
5542.31 1168
5543.01 1280
5543.71 1202
5544.41 1126
5545.12 1241
5545.82 1152
5546.52 1175
5547.22 1147
5547.93 1142
5548.63 1198
5549.33 1102
5550.04 1090
5550.74 1185
5551.44 1227
5552.14 1225
5552.85 1235
5553.55 1213
5554.25 1040
5554.96 1162
5555.66 1134
5556.36 1150
5557.07 1307
5557.77 1169
5558.47 1193
5559.18 1184
5559.88 1217
5560.58 1181
5561.29 1217
5561.99 1178
5562.69 1249
5563.40 1261
5564.10 1253
5564.80 1148
5565.51 1244
5566.21 1267
5566.92 1239
5567.62 1279
5568.32 1258
5569.03 1183
5569.73 1210
5570.44 1154
5571.14 1172
5571.84 1118
5572.55 1014
5573.25 1140
5573.96 1207
5574.66 1144
5575.37 1185
5576.07 1204
5576.78 1146
5577.48 1136
5578.18 1191
5578.89 1156
5579.59 1035
5580.30 1164
5581.00 1102
5581.71 1109
5582.41 1128
5583.12 1001
5583.82 1049
5584.53 1108
5585.23 1099
5585.94 1033
5586.64 1005
5587.35 1050
5588.05 1062
5588.76 1036
5589.46 977
5590.17 940
5590.88 1020
5591.58 1192
5592.29 1109
5592.99 1030
5593.70 991
5594.40 1150
5595.11 1238
5595.81 1229
5596.52 1196
5597.23 1143
5597.93 1068
5598.64 1067
5599.34 1115
5600.05 1127
5600.76 1018
5601.46 985
5602.17 1004
5602.87 924
5603.58 961
5604.29 1006
5604.99 992
5605.70 1142
5606.41 1031
5607.11 1039
5607.82 1073
5608.52 986
5609.23 932
5609.94 1084
5610.64 1019
5611.35 1082
5612.06 1189
5612.76 1152
5613.47 1006
5614.18 953
5614.89 906
5615.59 964
5616.30 960
5617.01 1030
5617.71 1073
5618.42 1012
5619.13 1112
5619.84 1035
5620.54 976
5621.25 1113
5621.96 1003
5622.66 1012
5623.37 965
5624.08 1023
5624.79 1055
5625.49 1228
5626.20 1168
5626.91 1016
5627.62 996
5628.33 1087
5629.03 1132
5629.74 1067
5630.45 1111
5631.16 1113
5631.87 1197
5632.57 1199
5633.28 1249
5633.99 1241
5634.70 1157
5635.41 1202
5636.11 1201
5636.82 1191
5637.53 1214
5638.24 1265
5638.95 1185
5639.66 1215
5640.36 1198
5641.07 1256
5641.78 1199
5642.49 1160
5643.20 1172
5643.91 1143
5644.62 1138
5645.33 1217
5646.03 1150
5646.74 1159
5647.45 1112
5648.16 1177
5648.87 1218
5649.58 1111
5650.29 1071
5651.00 1022
5651.71 1176
5652.42 1137
5653.13 1133
5653.84 1213
5654.54 1200
5655.25 1060
5655.96 1147
5656.67 1109
5657.38 1170
5658.09 1101
5658.80 1127
5659.51 1227
5660.22 1242
5660.93 1215
5661.64 1175
5662.35 1172
5663.06 1166
5663.77 1274
5664.48 1165
5665.19 1168
5665.90 1161
5666.61 1048
5667.32 1029
5668.03 1170
5668.74 1201
5669.45 1208
5670.16 1240
5670.87 1274
5671.58 1336
5672.29 1216
5673.01 1370
5673.72 1377
5674.43 1289
5675.14 1204
5675.85 1353
5676.56 1159
5677.27 1084
5677.98 1160
5678.69 1168
5679.40 1169
5680.11 1136
5680.82 1121
5681.54 1127
5682.25 1035
5682.96 1044
5683.67 1106
5684.38 1140
5685.09 1167
5685.80 1129
5686.51 1113
5687.23 1122
5687.94 1128
5688.65 1123
5689.36 1071
5690.07 1106
5690.78 1053
5691.50 1082
5692.21 1151
5692.92 1091
5693.63 1092
5694.34 1138
5695.06 1182
5695.77 1120
5696.48 1073
5697.19 969
5697.90 1046
5698.62 1089
5699.33 1117
5700.04 1099
5700.75 1072
5701.46 1092
5702.18 1072
5702.89 1121
5703.60 1097
5704.31 1045
5705.03 1149
5705.74 1023
5706.45 1112
5707.17 1092
5707.88 1087
5708.59 1149
5709.30 1061
5710.02 991
5710.73 1090
5711.44 1133
5712.16 960
5712.87 996
5713.58 1079
5714.30 1042
5715.01 964
5715.72 1106
5716.43 1035
5717.15 1065
5717.86 1030
5718.58 1145
5719.29 1105
5720.00 1071
5720.72 1044
5721.43 1071
5722.14 1101
5722.86 1126
5723.57 1128
5724.28 1084
5725.00 1175
5725.71 1198
5726.43 1151
5727.14 1214
5727.85 1280
5728.57 1223
5729.28 1228
5730.00 1238
5730.71 1142
5731.42 1234
5732.14 1211
5732.85 1196
5733.57 1140
5734.28 1285
5735.00 1257
5735.71 1228
5736.43 1218
5737.14 1111
5737.85 1153
5738.57 1159
5739.28 1109
5740.00 990
5740.71 1140
5741.43 1127
5742.14 1056
5742.86 1054
5743.57 1016
5744.29 1075
5745.00 1123
5745.72 1135
5746.43 1260
5747.15 1261
5747.86 1132
5748.58 1161
5749.30 1177
5750.01 1226
5750.73 1226
5751.44 1238
5752.16 1283
5752.87 1276
5753.59 1290
5754.30 1341
5755.02 1331
5755.74 1532
5756.45 1443
5757.17 1438
5757.88 1345
5758.60 1470
5759.31 1396
5760.03 1379
5760.75 1466
5761.46 1392
5762.18 1515
5762.90 1544
5763.61 1470
5764.33 1517
5765.04 1492
5765.76 1421
5766.48 1588
5767.19 1706
5767.91 1769
5768.63 1965
5769.34 2138
5770.06 2477
5770.78 2555
5771.49 2566
5772.21 2681
5772.93 2678
5773.64 2566
5774.36 2263
5775.08 1972
5775.79 1779
5776.51 1572
5777.23 1652
5777.95 1581
5778.66 1618
5779.38 1758
5780.10 1636
5780.81 1645
5781.53 1719
5782.25 1667
5782.97 1672
5783.68 1674
5784.40 1676
5785.12 1552
5785.84 1556
5786.55 1653
5787.27 1673
5787.99 1622
5788.71 1473
5789.43 1508
5790.14 1464
5790.86 1508
5791.58 1596
5792.30 1473
5793.02 1479
5793.73 1412
5794.45 1397
5795.17 1416
5795.89 1392
5796.61 1399
5797.33 1386
5798.04 1357
5798.76 1542
5799.48 1504
5800.20 1625
5800.92 1683
5801.64 1665
5802.36 1621
5803.07 1488
5803.79 1610
5804.51 1552
5805.23 1499
5805.95 1411
5806.67 1409
5807.39 1494
5808.11 1542
5808.82 1511
5809.54 1244
5810.26 1246
5810.98 1283
5811.70 1341
5812.42 1267
5813.14 1252
5813.86 1297
5814.58 1291
5815.30 1453
5816.02 1379
5816.74 1313
5817.46 1226
5818.18 1160
5818.90 1168
5819.62 1193
5820.34 1133
5821.06 1154
5821.78 1283
5822.50 1268
5823.22 1272
5823.94 1272
5824.66 1224
5825.38 1221
5826.10 1120
5826.82 1093
5827.54 1176
5828.26 1085
5828.98 1208
5829.70 1246
5830.42 1250
5831.14 1252
5831.86 1168
5832.58 1121
5833.30 1221
5834.02 1291
5834.74 1255
5835.46 1180
5836.18 1146
5836.90 1173
5837.62 1138
5838.34 1193
5839.07 1060
5839.79 1065
5840.51 1227
5841.23 1157
5841.95 1104
5842.67 1037
5843.39 1078
5844.11 1195
5844.83 1030
5845.56 1110
5846.28 1249
5847.00 1163
5847.72 1170
5848.44 1267
5849.16 1132
5849.88 1162
5850.61 1211
5851.33 1183
5852.05 1171
5852.77 1147
5853.49 1050
5854.22 1170
5854.94 1295
5855.66 1211
5856.38 1149
5857.10 1108
5857.83 1084
5858.55 1206
5859.27 1090
5859.99 1167
5860.71 1171
5861.44 1086
5862.16 1118
5862.88 1223
5863.60 1254
5864.33 1169
5865.05 1086
5865.77 1197
5866.49 1178
5867.22 1195
5867.94 1174
5868.66 1082
5869.38 1119
5870.11 1172
5870.83 1099
5871.55 1172
5872.28 1279
5873.00 1147
5873.72 1200
5874.45 1192
5875.17 1156
5875.89 1202
5876.62 1374
5877.34 1409
5878.06 1253
5878.79 1250
5879.51 1267
5880.23 1113
5880.96 1187
5881.68 1153
5882.40 1137
5883.13 1257
5883.85 1305
5884.57 1264
5885.30 1216
5886.02 1224
5886.75 1261
5887.47 1350
5888.19 1270
5888.92 1218
5889.64 1268
5890.37 1122
5891.09 1187
5891.81 1207
5892.54 1136
5893.26 1161
5893.99 1287
5894.71 1310
5895.44 1224
5896.16 1297
5896.88 1206
5897.61 1150
5898.33 1163
5899.06 1209
5899.78 1301
5900.51 1246
5901.23 1297
5901.96 1296
5902.68 1265
5903.41 1443
5904.13 1354
5904.86 1349
5905.58 1354
5906.31 1263
5907.03 1307
5907.76 1170
5908.48 1349
5909.21 1369
5909.93 1377
5910.66 1442
5911.38 1375
5912.11 1367
5912.83 1455
5913.56 1536
5914.29 1409
5915.01 1471
5915.74 1454
5916.46 1433
5917.19 1453
5917.91 1484
5918.64 1585
5919.37 1492
5920.09 1395
5920.82 1523
5921.54 1497
5922.27 1496
5923.00 1522
5923.72 1523
5924.45 1633
5925.17 1624
5925.90 1528
5926.63 1597
5927.35 1594
5928.08 1794
5928.81 1704
5929.53 1682
5930.26 1717
5930.99 1816
5931.71 1820
5932.44 1904
5933.17 1849
5933.89 1857
5934.62 1661
5935.35 1783
5936.07 1867
5936.80 1951
5937.53 1947
5938.25 1878
5938.98 1873
5939.71 1859
5940.44 1968
5941.16 1952
5941.89 1960
5942.62 1947
5943.35 2149
5944.07 2184
5944.80 2175
5945.53 2223
5946.26 2293
5946.98 2251
5947.71 2314
5948.44 2449
5949.17 2437
5949.89 2245
5950.62 2431
5951.35 2616
5952.08 2715
5952.80 2913
5953.53 2928
5954.26 2916
5954.99 2927
5955.72 2878
5956.45 3035
5957.17 2945
5957.90 2981
5958.63 2856
5959.36 2827
5960.09 2808
5960.82 2814
5961.54 2733
5962.27 3018
5963.00 3035
5963.73 3076
5964.46 3033
5965.19 3121
5965.92 3475
5966.64 3800
5967.37 3940
5968.10 3884
5968.83 3930
5969.56 4031
5970.29 3905
5971.02 3814
5971.75 3516
5972.48 3305
5973.21 3209
5973.93 3488
5974.66 3438
5975.39 3335
5976.12 3438
5976.85 3436
5977.58 3268
5978.31 3243
5979.04 3430
5979.77 3495
5980.50 3589
5981.23 3647
5981.96 3650
5982.69 3780
5983.42 3816
5984.15 3845
5984.88 3949
5985.61 3948
5986.34 3813
5987.07 3840
5987.80 3933
5988.53 3887
5989.26 3884
5989.99 3985
5990.72 3979
5991.45 4257
5992.18 4414
5992.91 4358
5993.64 4145
5994.37 4243
5995.10 4381
5995.83 4265
5996.56 4341
5997.29 4303
5998.02 4257
5998.75 4335
5999.49 4294
6000.22 4290
6000.95 4393
6001.68 4218
6002.41 4294
6003.14 4313
6003.87 4123
6004.60 4024
6005.33 3934
6006.06 3845
6006.80 4187
6007.53 4143
6008.26 4545
6008.99 4792
6009.72 5487
6010.45 6166
6011.18 6859
6011.92 8226
6012.65 9103
6013.38 9858
6014.11 10520
6014.84 10911
6015.57 10700
6016.31 10134
6017.04 9766
6017.77 8739
6018.50 7817
6019.23 7001
6019.97 5857
6020.70 5256
6021.43 4768
6022.16 4215
6022.89 3877
6023.63 3675
6024.36 3544
6025.09 3267
6025.82 3146
6026.56 3217
6027.29 3197
6028.02 3274
6028.75 3225
6029.49 3195
6030.22 3197
6030.95 3356
6031.68 3304
6032.42 3090
6033.15 3081
6033.88 3043
6034.62 2757
6035.35 2806
6036.08 2801
6036.81 2812
6037.55 2880
6038.28 2804
6039.01 2833
6039.75 2866
6040.48 2917
6041.21 2956
6041.95 3143
6042.68 2973
6043.41 3026
6044.15 3079
6044.88 3053
6045.61 3036
6046.35 3198
6047.08 3138
6047.82 3261
6048.55 3201
6049.28 3370
6050.02 3300
6050.75 3373
6051.49 3524
6052.22 3668
6052.95 3892
6053.69 3834
6054.42 4036
6055.16 4075
6055.89 3955
6056.62 3809
6057.36 3785
6058.09 3416
6058.83 3403
6059.56 3205
6060.30 3146
6061.03 3084
6061.77 3070
6062.50 3130
6063.23 3092
6063.97 3044
6064.70 2947
6065.44 2814
6066.17 2715
6066.91 2901
6067.64 2810
6068.38 2746
6069.11 2855
6069.85 2828
6070.58 2735
6071.32 2799
6072.05 2731
6072.79 2766
6073.52 2716
6074.26 2653
6075.00 2546
6075.73 2510
6076.47 2611
6077.20 2465
6077.94 2528
6078.67 2633
6079.41 2441
6080.14 2342
6080.88 2448
6081.62 2376
6082.35 2409
6083.09 2412
6083.82 2535
6084.56 2398
6085.30 2374
6086.03 2313
6086.77 2334
6087.50 2379
6088.24 2345
6088.98 2344
6089.71 2343
6090.45 2559
6091.19 2467
6091.92 2403
6092.66 2414
6093.39 2346
6094.13 2388
6094.87 2450
6095.60 2293
6096.34 2322
6097.08 2329
6097.81 2337
6098.55 2193
6099.29 2163
6100.03 2176
6100.76 2153
6101.50 2275
6102.24 2317
6102.97 2239
6103.71 2169
6104.45 2233
6105.18 2076
6105.92 2195
6106.66 2077
6107.40 2037
6108.13 2085
6108.87 2135
6109.61 2082
6110.35 2084
6111.08 2150
6111.82 2195
6112.56 2217
6113.30 2260
6114.03 2389
6114.77 2305
6115.51 2348
6116.25 2347
6116.99 2405
6117.72 2344
6118.46 2322
6119.20 2462
6119.94 2319
6120.68 2398
6121.41 2362
6122.15 2341
6122.89 2452
6123.63 2364
6124.37 2451
6125.11 2520
6125.84 2416
6126.58 2359
6127.32 2533
6128.06 2486
6128.80 2320
6129.54 2376
6130.28 2500
6131.02 2500
6131.75 2514
6132.49 2727
6133.23 2912
6133.97 2780
6134.71 2682
6135.45 2628
6136.19 2683
6136.93 2799
6137.67 2855
6138.41 2879
6139.14 3133
6139.88 3101
6140.62 3127
6141.36 3267
6142.10 3340
6142.84 3351
6143.58 3505
6144.32 3393
6145.06 3232
6145.80 3132
6146.54 3024
6147.28 3040
6148.02 2945
6148.76 3146
6149.50 2969
6150.24 2975
6150.98 2931
6151.72 2948
6152.46 3100
6153.20 2965
6153.94 3061
6154.68 3112
6155.42 2955
6156.16 3089
6156.90 3233
6157.64 3338
6158.38 3271
6159.12 3358
6159.86 3351
6160.60 3276
6161.34 3263
6162.08 3442
6162.82 3498
6163.57 3548
6164.31 3797
6165.05 3879
6165.79 3980
6166.53 3998
6167.27 4113
6168.01 4406
6168.75 4607
6169.49 4667
6170.23 4587
6170.98 4440
6171.72 4346
6172.46 4472
6173.20 4418
6173.94 4574
6174.68 4240
6175.42 4382
6176.16 4175
6176.91 4297
6177.65 4616
6178.39 4656
6179.13 4828
6179.87 5220
6180.61 6020
6181.36 7033
6182.10 7856
6182.84 8738
6183.58 9491
6184.32 10014
6185.07 10084
6185.81 9896
6186.55 9678
6187.29 8818
6188.03 7773
6188.78 7170
6189.52 6486
6190.26 5908
6191.00 5131
6191.75 4925
6192.49 4782
6193.23 4643
6193.97 4471
6194.72 4421
6195.46 4487
6196.20 4479
6196.94 4379
6197.69 4421
6198.43 4338
6199.17 4406
6199.92 4518
6200.66 4508
6201.40 4219
6202.15 4231
6202.89 4153
6203.63 4404
6204.37 4587
6205.12 5017
6205.86 5720
6206.60 6685
6207.35 7789
6208.09 9212
6208.83 10953
6209.58 12354
6210.32 12898
6211.07 13197
6211.81 12907
6212.55 12416
6213.30 11234
6214.04 9838
6214.78 8280
6215.53 7255
6216.27 6386
6217.02 5337
6217.76 4524
6218.50 4272
6219.25 3889
6219.99 3766
6220.74 3708
6221.48 3577
6222.22 3540
6222.97 3582
6223.71 3705
6224.46 3647
6225.20 3597
6225.95 3403
6226.69 3386
6227.44 3325
6228.18 3114
6228.92 3200
6229.67 2975
6230.41 2829
6231.16 2796
6231.90 2925
6232.65 2719
6233.39 2753
6234.14 2672
6234.88 2634
6235.63 2578
6236.37 2679
6237.12 2811
6237.86 2850
6238.61 2807
6239.35 2880
6240.10 3059
6240.85 3006
6241.59 3191
6242.34 3380
6243.08 3017
6243.83 3152
6244.57 2986
6245.32 2910
6246.06 3018
6246.81 3019
6247.56 2928
6248.30 3116
6249.05 3065
6249.79 3060
6250.54 3188
6251.29 3001
6252.03 2895
6252.78 2878
6253.52 2805
6254.27 2830
6255.02 2762
6255.76 2721
6256.51 2731
6257.26 2608
6258.00 2712
6258.75 2486
6259.49 2454
6260.24 2496
6260.99 2411
6261.73 2432
6262.48 2445
6263.23 2454
6263.97 2492
6264.72 2351
6265.47 2373
6266.21 2213
6266.96 2381
6267.71 2410
6268.46 2331
6269.20 2329
6269.95 2359
6270.70 2367
6271.44 2314
6272.19 2216
6272.94 2410
6273.69 2334
6274.43 2297
6275.18 2250
6275.93 2386
6276.68 2488
6277.42 2380
6278.17 2452
6278.92 2472
6279.67 2423
6280.41 2407
6281.16 2174
6281.91 2224
6282.66 2151
6283.41 2163
6284.15 2124
6284.90 2091
6285.65 2049
6286.40 2091
6287.15 2018
6287.89 1885
6288.64 1967
6289.39 2025
6290.14 2002
6290.89 1918
6291.64 1872
6292.38 1928
6293.13 1867
6293.88 1870
6294.63 1878
6295.38 1883
6296.13 1830
6296.88 1965
6297.62 1995
6298.37 1856
6299.12 1898
6299.87 1794
6300.62 1849
6301.37 1877
6302.12 1810
6302.87 1847
6303.62 1868
6304.37 1756
6305.11 1801
6305.86 1868
6306.61 1984
6307.36 1806
6308.11 1719
6308.86 1785
6309.61 1796
6310.36 1924
6311.11 1797
6311.86 1819
6312.61 1938
6313.36 1981
6314.11 2094
6314.86 2124
6315.61 2105
6316.36 2054
6317.11 1965
6317.86 2088
6318.61 2010
6319.36 1928
6320.11 1873
6320.86 1900
6321.61 1839
6322.36 1812
6323.11 1946
6323.86 1872
6324.61 1755
6325.36 1733
6326.11 1706
6326.86 1732
6327.61 1741
6328.36 1745
6329.11 1697
6329.86 1787
6330.61 1659
6331.37 1648
6332.12 1639
6332.87 1694
6333.62 1745
6334.37 1738
6335.12 1707
6335.87 1713
6336.62 1758
6337.37 1711
6338.12 1647
6338.88 1621
6339.63 1638
6340.38 1571
6341.13 1641
6341.88 1575
6342.63 1469
6343.38 1589
6344.14 1719
6344.89 1775
6345.64 1703
6346.39 1598
6347.14 1598
6347.89 1685
6348.65 1590
6349.40 1722
6350.15 1752
6350.90 1770
6351.65 1796
6352.41 1824
6353.16 1833
6353.91 1890
6354.66 1956
6355.41 1870
6356.17 1853
6356.92 1872
6357.67 1695
6358.42 1765
6359.18 1831
6359.93 1767
6360.68 1631
6361.43 1804
6362.19 1785
6362.94 1789
6363.69 1670
6364.44 1698
6365.20 1795
6365.95 1676
6366.70 1636
6367.46 1689
6368.21 1705
6368.96 1657
6369.71 1661
6370.47 1674
6371.22 1662
6371.97 1634
6372.73 1622
6373.48 1700
6374.23 1628
6374.99 1640
6375.74 1586
6376.49 1615
6377.25 1688
6378.00 1650
6378.75 1667
6379.51 1489
6380.26 1574
6381.02 1805
6381.77 1741
6382.52 1687
6383.28 1619
6384.03 1735
6384.78 1772
6385.54 1626
6386.29 1532
6387.05 1642
6387.80 1701
6388.56 1692
6389.31 1713
6390.06 1649
6390.82 1593
6391.57 1611
6392.33 1588
6393.08 1496
6393.84 1596
6394.59 1621
6395.34 1572
6396.10 1685
6396.85 1595
6397.61 1477
6398.36 1496
6399.12 1581
6399.87 1585
6400.63 1597
6401.38 1592
6402.14 1616
6402.89 1596
6403.65 1634
6404.40 1605
6405.16 1551
6405.91 1572
6406.67 1582
6407.42 1569
6408.18 1593
6408.93 1625
6409.69 1597
6410.45 1591
6411.20 1647
6411.96 1650
6412.71 1551
6413.47 1673
6414.22 1543
6414.98 1532
6415.73 1541
6416.49 1779
6417.25 1677
6418.00 1644
6418.76 1702
6419.51 1702
6420.27 1632
6421.03 1597
6421.78 1600
6422.54 1657
6423.29 1665
6424.05 1632
6424.81 1681
6425.56 1596
6426.32 1634
6427.08 1672
6427.83 1523
6428.59 1574
6429.35 1583
6430.10 1541
6430.86 1532
6431.62 1568
6432.37 1687
6433.13 1757
6433.89 1724
6434.64 1697
6435.40 1728
6436.16 1699
6436.91 1654
6437.67 1583
6438.43 1742
6439.19 1812
6439.94 1730
6440.70 1775
6441.46 1719
6442.21 1644
6442.97 1703
6443.73 1769
6444.49 1723
6445.24 1765
6446.00 1830
6446.76 1870
6447.52 1809
6448.28 1830
6449.03 1905
6449.79 1763
6450.55 1823
6451.31 1944
6452.06 1943
6452.82 1928
6453.58 1907
6454.34 1911
6455.10 1898
6455.85 1901
6456.61 1803
6457.37 2085
6458.13 2075
6458.89 1954
6459.65 1879
6460.40 1954
6461.16 1941
6461.92 1943
6462.68 1954
6463.44 2163
6464.20 2045
6464.96 2086
6465.71 2230
6466.47 2122
6467.23 2159
6467.99 2284
6468.75 2194
6469.51 2261
6470.27 2245
6471.03 2213
6471.79 2202
6472.54 2184
6473.30 2239
6474.06 2352
6474.82 2315
6475.58 2451
6476.34 2242
6477.10 2418
6477.86 2341
6478.62 2354
6479.38 2342
6480.14 2617
6480.90 2597
6481.66 2625
6482.42 2462
6483.18 2459
6483.94 2530
6484.70 2658
6485.46 2681
6486.22 2623
6486.98 2848
6487.74 2863
6488.50 2757
6489.26 2712
6490.02 2939
6490.78 2895
6491.54 3051
6492.30 3042
6493.06 3120
6493.82 3229
6494.58 3331
6495.34 3342
6496.10 3352
6496.86 3482
6497.62 3302
6498.38 3464
6499.14 3519
6499.90 3323
6500.66 3352
6501.42 3288
6502.19 3467
6502.95 3323
6503.71 3574
6504.47 3858
6505.23 4188
6505.99 4790
6506.75 5658
6507.51 6722
6508.27 7557
6509.04 8512
6509.80 9465
6510.56 9833
6511.32 9588
6512.08 9217
6512.84 8606
6513.60 7472
6514.37 6501
6515.13 5749
6515.89 5204
6516.65 4733
6517.41 4386
6518.17 4122
6518.94 3978
6519.70 3803
6520.46 3772
6521.22 3761
6521.98 3864
6522.75 3859
6523.51 3953
6524.27 4155
6525.03 4498
6525.79 4609
6526.56 4559
6527.32 4679
6528.08 4944
6528.84 4855
6529.61 4874
6530.37 5011
6531.13 4873
6531.89 4820
6532.66 4806
6533.42 4832
6534.18 5591
6534.94 6218
6535.71 7063
6536.47 7752
6537.23 8678
6538.00 9423
6538.76 9427
6539.52 8932
6540.29 8125
6541.05 7623
6541.81 6885
6542.57 5969
6543.34 5444
6544.10 4740
6544.86 4249
6545.63 4049
6546.39 3841
6547.16 3825
6547.92 3801
6548.68 3798
6549.45 3714
6550.21 3514
6550.97 3461
6551.74 3728
6552.50 3947
6553.26 4145
6554.03 4141
6554.79 4367
6555.56 4458
6556.32 4788
6557.08 4527
6557.85 4443
6558.61 4388
6559.38 4170
6560.14 4012
6560.91 3779
6561.67 3740
6562.43 3724
6563.20 3605
6563.96 3561
6564.73 3477
6565.49 3626
6566.26 3563
6567.02 3677
6567.79 3576
6568.55 3585
6569.32 3515
6570.08 3462
6570.85 3330
6571.61 3679
6572.38 3699
6573.14 3515
6573.91 3555
6574.67 3692
6575.44 3757
6576.20 3724
6576.97 3790
6577.73 3740
6578.50 3673
6579.26 3798
6580.03 3645
6580.79 3734
6581.56 3594
6582.32 3411
6583.09 3694
6583.86 3800
6584.62 3656
6585.39 3659
6586.15 3633
6586.92 3764
6587.68 3476
6588.45 3806
6589.22 3831
6589.98 3799
6590.75 3926
6591.51 4084
6592.28 4132
6593.05 4162
6593.81 4545
6594.58 4874
6595.35 4946
6596.11 5089
6596.88 5104
6597.64 5140
6598.41 4635
6599.18 4775
6599.94 4539
6600.71 4387
6601.48 4223
6602.24 3811
6603.01 3582
6603.78 3456
6604.54 3222
6605.31 3352
6606.08 3283
6606.85 3098
6607.61 3211
6608.38 3049
6609.15 3054
6609.91 3081
6610.68 3067
6611.45 3019
6612.22 2888
6612.98 2960
6613.75 3023
6614.52 2955
6615.28 3068
6616.05 2980
6616.82 2912
6617.59 3027
6618.36 3099
6619.12 3223
6619.89 3278
6620.66 3251
6621.43 3353
6622.19 3473
6622.96 3481
6623.73 3605
6624.50 3746
6625.27 3715
6626.03 3629
6626.80 3645
6627.57 3540
6628.34 3421
6629.11 3234
6629.88 3226
6630.64 3074
6631.41 3205
6632.18 3092
6632.95 3066
6633.72 3466
6634.49 3612
6635.25 3786
6636.02 3852
6636.79 3784
6637.56 3912
6638.33 3929
6639.10 3787
6639.87 3928
6640.64 3917
6641.41 3783
6642.17 3872
6642.94 3929
6643.71 3559
6644.48 3514
6645.25 3514
6646.02 3373
6646.79 3141
6647.56 3018
6648.33 2997
6649.10 2734
6649.87 2690
6650.64 2611
6651.41 2550
6652.18 2581
6652.95 2480
6653.71 2521
6654.48 2404
6655.25 2296
6656.02 2400
6656.79 2426
6657.56 2459
6658.33 2400
6659.10 2344
6659.87 2438
6660.64 2356
6661.41 2384
6662.18 2372
6662.95 2313
6663.72 2380
6664.50 2331
6665.27 2314
6666.04 2378
6666.81 2249
6667.58 2368
6668.35 2428
6669.12 2320
6669.89 2468
6670.66 2469
6671.43 2489
6672.20 2498
6672.97 2490
6673.74 2553
6674.51 2480
6675.28 2490
6676.06 2417
6676.83 2428
6677.60 2451
6678.37 2292
6679.14 2285
6679.91 2517
6680.68 2555
6681.45 2608
6682.22 2667
6683.00 2672
6683.77 2541
6684.54 2780
6685.31 2844
6686.08 2917
6686.85 2852
6687.63 2807
6688.40 2911
6689.17 2769
6689.94 2607
6690.71 2464
6691.48 2408
6692.26 2422
6693.03 2417
6693.80 2264
6694.57 2166
6695.34 2131
6696.12 2168
6696.89 2057
6697.66 2082
6698.43 2044
6699.21 2104
6699.98 2203
6700.75 2080
6701.52 2234
6702.30 2068
6703.07 1990
6703.84 2142
6704.61 2123
6705.39 2033
6706.16 1971
6706.93 1897
6707.70 2003
6708.48 1945
6709.25 1979
6710.02 1948
6710.80 1968
6711.57 1929
6712.34 1908
6713.12 1840
6713.89 1926
6714.66 1889
6715.44 1793
6716.21 1886
6716.98 1852
6717.76 1943
6718.53 2004
6719.30 1946
6720.08 2047
6720.85 1795
6721.62 1934
6722.40 1904
6723.17 1820
6723.94 1945
6724.72 1890
6725.49 1865
6726.27 1883
6727.04 1869
6727.81 1821
6728.59 1815
6729.36 1857
6730.14 1896
6730.91 1864
6731.68 1904
6732.46 1956
6733.23 1808
6734.01 1995
6734.78 1984
6735.56 1828
6736.33 1873
6737.10 2020
6737.88 1968
6738.65 2003
6739.43 1913
6740.20 1933
6740.98 1960
6741.75 1977
6742.53 1905
6743.30 1955
6744.08 2028
6744.85 1936
6745.63 1925
6746.40 2038
6747.18 2088
6747.95 2073
6748.73 2146
6749.50 2188
6750.28 2186
6751.05 2200
6751.83 2350
6752.60 2457
6753.38 2458
6754.16 2468
6754.93 2527
6755.71 2402
6756.48 2290
6757.26 2274
6758.03 2190
6758.81 2035
6759.59 2082
6760.36 2048
6761.14 2112
6761.91 2087
6762.69 2094
6763.46 2172
6764.24 2074
6765.02 1906
6765.79 2025
6766.57 2047
6767.35 2021
6768.12 2071
6768.90 1887
6769.67 2033
6770.45 1990
6771.23 2133
6772.00 1923
6772.78 1873
6773.56 1893
6774.33 1919
6775.11 1906
6775.89 1933
6776.66 1869
6777.44 1821
6778.22 1722
6778.99 1693
6779.77 1808
6780.55 1834
6781.33 1748
6782.10 1787
6782.88 1856
6783.66 1833
6784.43 1690
6785.21 1794
6785.99 1835
6786.77 1837
6787.54 1825
6788.32 1773
6789.10 1820
6789.88 1743
6790.65 1763
6791.43 1719
6792.21 1636
6792.99 1778
6793.76 1696
6794.54 1643
6795.32 1592
6796.10 1650
6796.88 1547
6797.65 1649
6798.43 1762
6799.21 1662
6799.99 1756
6800.77 1841
6801.55 1654
6802.32 1706
6803.10 1651
6803.88 1840
6804.66 1790
6805.44 1736
6806.22 1831
6806.99 1758
6807.77 1798
6808.55 1724
6809.33 1694
6810.11 1668
6810.89 1743
6811.67 1627
6812.44 1576
6813.22 1541
6814.00 1643
6814.78 1737
6815.56 1797
6816.34 1806
6817.12 1825
6817.90 1764
6818.68 1577
6819.46 1702
6820.24 1675
6821.02 1652
6821.79 1640
6822.57 1604
6823.35 1617
6824.13 1726
6824.91 1690
6825.69 1656
6826.47 1772
6827.25 1769
6828.03 1767
6828.81 1618
6829.59 1687
6830.37 1734
6831.15 1735
6831.93 1519
6832.71 1800
6833.49 1709
6834.27 1753
6835.05 1883
6835.83 1882
6836.61 1869
6837.39 2010
6838.17 2154
6838.95 2284
6839.73 2556
6840.51 2469
6841.29 2693
6842.07 2594
6842.85 2445
6843.64 2304
6844.42 2253
6845.20 2155
6845.98 2069
6846.76 2033
6847.54 1957
6848.32 2101
6849.10 2114
6849.88 2348
6850.66 2404
6851.44 2570
6852.23 2683
6853.01 2807
6853.79 2683
6854.57 2611
6855.35 2581
6856.13 2467
6856.91 2239
6857.69 2093
6858.48 2101
6859.26 2042
6860.04 1973
6860.82 1902
6861.60 1892
6862.38 1863
6863.17 1845
6863.95 1740
6864.73 1851
6865.51 1843
6866.29 2007
6867.07 1960
6867.86 2013
6868.64 2011
6869.42 2073
6870.20 1935
6870.99 2006
6871.77 1979
6872.55 1879
6873.33 1946
6874.11 1911
6874.90 2058
6875.68 1951
6876.46 1927
6877.24 2089
6878.03 2065
6878.81 2075
6879.59 2154
6880.38 2207
6881.16 2467
6881.94 2347
6882.72 2345
6883.51 2341
6884.29 2440
6885.07 2458
6885.86 2611
6886.64 2706
6887.42 2970
6888.20 3283
6888.99 3585
6889.77 3935
6890.55 4071
6891.34 3802
6892.12 3495
6892.90 3242
6893.69 2973
6894.47 2789
6895.26 2650
6896.04 2533
6896.82 2558
6897.61 2555
6898.39 2363
6899.17 2344
6899.96 2416
6900.74 2346
6901.53 2303
6902.31 2409
6903.09 2496
6903.88 2434
6904.66 2438
6905.45 2429
6906.23 2515
6907.01 2489
6907.80 2488
6908.58 2577
6909.37 2486
6910.15 2352
6910.94 2300
6911.72 2339
6912.51 2217
6913.29 2459
6914.07 2578
6914.86 2271
6915.64 2387
6916.43 2353
6917.21 2300
6918.00 2334
6918.78 2249
6919.57 2313
6920.35 2380
6921.14 2408
6921.92 2513
6922.71 2587
6923.49 2667
6924.28 2418
6925.06 2366
6925.85 2527
6926.64 2447
6927.42 2482
6928.21 2535
6928.99 2581
6929.78 2651
6930.56 2637
6931.35 2675
6932.13 2690
6932.92 2649
6933.71 2766
6934.49 2725
6935.28 2706
6936.06 2781
6936.85 2728
6937.63 2817
6938.42 3020
6939.21 3032
6939.99 2855
6940.78 3262
6941.57 3510
6942.35 3592
6943.14 3680
6943.92 3873
6944.71 4074
6945.50 4279
6946.28 4322
6947.07 4013
6947.86 4171
6948.64 4351
6949.43 4213
6950.22 4310
6951.00 4191
6951.79 4056
6952.58 4118
6953.36 3948
6954.15 3607
6954.94 3533
6955.72 3553
6956.51 3412
6957.30 3413
6958.09 3527
6958.87 3686
6959.66 3739
6960.45 3731
6961.24 3649
6962.02 3680
6962.81 3839
6963.60 3951
6964.38 4031
6965.17 4078
6965.96 4258
6966.75 4197
6967.54 4688
6968.32 4788
6969.11 4888
6969.90 5117
6970.69 5267
6971.47 5243
6972.26 5411
6973.05 5655
6973.84 5606
6974.63 5756
6975.41 5564
6976.20 5256
6976.99 5212
6977.78 5202
6978.57 5295
6979.36 5757
6980.14 5781
6980.93 6320
6981.72 7171
6982.51 7993
6983.30 9725
6984.09 12003
6984.88 14668
6985.66 17081
6986.45 19059
6987.24 20641
6988.03 21097
6988.82 20682
6989.61 19504
6990.40 17291
6991.19 14969
6991.98 11819
6992.76 10350
6993.55 8388
6994.34 6976
6995.13 5808
6995.92 4992
6996.71 4369
6997.50 4196
6998.29 3840
6999.08 3680
6999.87 3583
7000.66 3538
7001.45 3636
7002.24 3469
7003.03 3494
7003.82 3362
7004.61 3294
7005.40 3223
7006.19 3081
7006.98 2995
7007.77 2759
7008.56 2801
7009.35 2703
7010.14 2741
7010.93 2772
7011.72 3009
7012.51 3143
7013.30 3175
7014.09 3406
7014.88 3376
7015.67 3348
7016.46 3424
7017.25 3295
7018.04 3259
7018.83 3053
7019.62 3043
7020.41 3017
7021.20 2917
7021.99 3140
7022.78 3410
7023.57 3289
7024.37 3498
7025.16 3519
7025.95 3753
7026.74 3706
7027.53 3719
7028.32 3647
7029.11 3558
7029.90 3352
7030.69 3420
7031.49 3241
7032.28 3121
7033.07 3079
7033.86 3044
7034.65 2934
7035.44 2845
7036.23 2732
7037.03 2796
7037.82 2857
7038.61 2788
7039.40 2885
7040.19 2824
7040.98 2916
7041.78 2912
7042.57 2763
7043.36 3005
7044.15 2881
7044.94 2923
7045.74 2991
7046.53 3005
7047.32 2958
7048.11 3044
7048.91 3159
7049.70 2976
7050.49 3235
7051.28 3325
7052.08 3361
7052.87 3312
7053.66 3251
7054.45 3355
7055.25 3175
7056.04 3007
7056.83 2809
7057.62 2708
7058.42 2639
7059.21 2750
7060.00 2791
7060.80 2663
7061.59 2526
7062.38 2632
7063.17 2848
7063.97 2717
7064.76 2617
7065.55 2605
7066.35 2601
7067.14 2455
7067.93 2392
7068.73 2291
7069.52 2317
7070.31 2253
7071.11 2227
7071.90 2172
7072.69 2197
7073.49 2176
7074.28 2130
7075.08 2047
7075.87 1963
7076.66 1999
7077.46 1922
7078.25 2044
7079.05 1978
7079.84 2045
7080.63 2018
7081.43 2027
7082.22 1942
7083.02 2051
7083.81 2051
7084.60 1967
7085.40 2041
7086.19 2151
7086.99 2097
7087.78 2309
7088.58 2284
7089.37 2412
7090.17 2562
7090.96 2423
7091.76 2372
7092.55 2297
7093.34 2282
7094.14 1880
7094.93 1868
7095.73 1886
7096.52 1832
7097.32 1852
7098.11 1771
7098.91 1732
7099.70 1752
7100.50 1702
7101.29 1699
7102.09 1714
7102.89 1609
7103.68 1604
7104.48 1578
7105.27 1578
7106.07 1623
7106.86 1569
7107.66 1644
7108.45 1693
7109.25 1635
7110.05 1611
7110.84 1652
7111.64 1615
7112.43 1514
7113.23 1510
7114.02 1479
7114.82 1555
7115.62 1620
7116.41 1428
7117.21 1489
7118.00 1551
7118.80 1556
7119.60 1490
7120.39 1559
7121.19 1655
7121.99 1509
7122.78 1426
7123.58 1573
7124.38 1521
7125.17 1483
7125.97 1421
7126.77 1507
7127.56 1533
7128.36 1493
7129.16 1387
7129.95 1507
7130.75 1492
7131.55 1580
7132.34 1561
7133.14 1521
7133.94 1543
7134.73 1516
7135.53 1445
7136.33 1501
7137.13 1460
7137.92 1493
7138.72 1446
7139.52 1353
7140.32 1388
7141.11 1354
7141.91 1316
7142.71 1356
7143.51 1383
7144.30 1342
7145.10 1369
7145.90 1366
7146.70 1363
7147.49 1293
7148.29 1266
7149.09 1314
7149.89 1358
7150.69 1322
7151.48 1338
7152.28 1390
7153.08 1370
7153.88 1343
7154.68 1281
7155.47 1387
7156.27 1267
7157.07 1254
7157.87 1293
7158.67 1284
7159.47 1276
7160.27 1309
7161.06 1302
7161.86 1263
7162.66 1348
7163.46 1345
7164.26 1217
7165.06 1210
7165.86 1279
7166.66 1233
7167.45 1307
7168.25 1286
7169.05 1307
7169.85 1298
7170.65 1297
7171.45 1331
7172.25 1206
7173.05 1211
7173.85 1238
7174.65 1258
7175.45 1176
7176.25 1158
7177.04 1109
7177.84 1092
7178.64 1083
7179.44 1143
7180.24 1212
7181.04 1235
7181.84 1156
7182.64 1150
7183.44 1184
7184.24 1118
7185.04 1155
7185.84 1174
7186.64 1141
7187.44 1234
7188.24 1224
7189.04 1190
7189.84 1194
7190.64 1160
7191.44 1119
7192.24 1058
7193.04 1108
7193.84 1089
7194.64 1061
7195.44 1113
7196.25 1074
7197.05 1121
7197.85 1060
7198.65 1093
7199.45 1082
7200.25 1187
7201.05 1065
7201.85 1070
7202.65 1020
7203.45 1049
7204.25 1022
7205.05 1061
7205.86 1093
7206.66 1091
7207.46 1161
7208.26 1098
7209.06 1087
7209.86 1068
7210.66 1149
7211.46 1153
7212.27 1073
7213.07 1028
7213.87 1078
7214.67 1067
7215.47 1111
7216.27 1071
7217.07 1136
7217.88 1099
7218.68 1037
7219.48 990
7220.28 1010
7221.08 1014
7221.89 1068
7222.69 1108
7223.49 1090
7224.29 1110
7225.09 1091
7225.90 1147
7226.70 1153
7227.50 1024
7228.30 1072
7229.11 1120
7229.91 1123
7230.71 1165
7231.51 1102
7232.32 1118
7233.12 1162
7233.92 1193
7234.72 1127
7235.53 1246
7236.33 1286
7237.13 1301
7237.93 1318
7238.74 1283
7239.54 1327
7240.34 1112
7241.15 1127
7241.95 1181
7242.75 1221
7243.56 1175
7244.36 1103
7245.16 1123
7245.97 1122
7246.77 1061
7247.57 1181
7248.38 1132
7249.18 1217
7249.98 1115
7250.79 1194
7251.59 1176
7252.39 1164
7253.20 1243
7254.00 1156
7254.81 1188
7255.61 1223
7256.41 1225
7257.22 1197
7258.02 1164
7258.82 1256
7259.63 1280
7260.43 1192
7261.24 1121
7262.04 1225
7262.85 1173
7263.65 1202
7264.45 1278
7265.26 1141
7266.06 1168
7266.87 1241
7267.67 1207
7268.48 1162
7269.28 1242
7270.09 1237
7270.89 1310
7271.70 1211
7272.50 1238
7273.30 1279
7274.11 1351
7274.91 1345
7275.72 1328
7276.52 1328
7277.33 1271
7278.13 1246
7278.94 1337
7279.74 1277
7280.55 1391
7281.36 1379
7282.16 1461
7282.97 1459
7283.77 1626
7284.58 1818
7285.38 1943
7286.19 2000
7286.99 2011
7287.80 2001
7288.60 2028
7289.41 1911
7290.22 1791
7291.02 1657
7291.83 1552
7292.63 1562
7293.44 1316
7294.25 1283
7295.05 1365
7295.86 1311
7296.66 1321
7297.47 1264
7298.28 1281
7299.08 1381
7299.89 1219
7300.70 1264
7301.50 1330
7302.31 1283
7303.11 1272
7303.92 1283
7304.73 1353
7305.53 1395
7306.34 1379
7307.15 1478
7307.95 1457
7308.76 1385
7309.57 1450
7310.37 1560
7311.18 1697
7311.99 1783
7312.80 1781
7313.60 1709
7314.41 1708
7315.22 1568
7316.02 1748
7316.83 1728
7317.64 1730
7318.45 1832
7319.25 2082
7320.06 2079
7320.87 2260
7321.68 2247
7322.48 2214
7323.29 2162
7324.10 1899
7324.91 1895
7325.71 1700
7326.52 1599
7327.33 1635
7328.14 1505
7328.95 1521
7329.75 1443
7330.56 1608
7331.37 1477
7332.18 1466
7332.99 1434
7333.79 1321
7334.60 1430
7335.41 1470
7336.22 1448
7337.03 1507
7337.84 1545
7338.64 1475
7339.45 1521
7340.26 1589
7341.07 1564
7341.88 1515
7342.69 1474
7343.50 1479
7344.30 1488
7345.11 1537
7345.92 1473
7346.73 1355
7347.54 1389
7348.35 1483
7349.16 1324
7349.97 1362
7350.78 1308
7351.58 1267
7352.39 1368
7353.20 1278
7354.01 1311
7354.82 1328
7355.63 1259
7356.44 1264
7357.25 1347
7358.06 1362
7358.87 1282
7359.68 1329
7360.49 1378
7361.30 1475
7362.11 1431
7362.92 1410
7363.73 1424
7364.54 1400
7365.35 1390
7366.16 1391
7366.97 1456
7367.78 1483
7368.59 1308
7369.40 1355
7370.21 1350
7371.02 1265
7371.83 1299
7372.64 1292
7373.45 1323
7374.26 1254
7375.07 1224
7375.88 1240
7376.69 1340
7377.50 1393
7378.31 1345
7379.12 1385
7379.93 1406
7380.74 1541
7381.55 1600
7382.37 1649
7383.18 1868
7383.99 1759
7384.80 1648
7385.61 1565
7386.42 1572
7387.23 1508
7388.04 1445
7388.85 1305
7389.67 1305
7390.48 1217
7391.29 1287
7392.10 1132
7392.91 1138
7393.72 1101
7394.53 1222
7395.35 1157
7396.16 1117
7396.97 1158
7397.78 1104
7398.59 1093
7399.40 1086
7400.22 1108
7401.03 1158
7401.84 1158
7402.65 1164
7403.46 1276
7404.28 1150
7405.09 1143
7405.90 1171
7406.71 1189
7407.52 1123
7408.34 1127
7409.15 1135
7409.96 1136
7410.77 1153
7411.59 1261
7412.40 1178
7413.21 1085
7414.02 1114
7414.84 1165
7415.65 1113
7416.46 1129
7417.27 1171
7418.09 1198
7418.90 1136
7419.71 1165
7420.53 1095
7421.34 1057
7422.15 966
7422.97 959
7423.78 952
7424.59 1017
7425.40 1050
7426.22 1023
7427.03 1002
7427.84 932
7428.66 895
7429.47 957
7430.28 1035
7431.10 983
7431.91 992
7432.73 921
7433.54 861
7434.35 924
7435.17 976
7435.98 932
7436.79 879
7437.61 929
7438.42 933
7439.24 966
7440.05 973
7440.86 875
7441.68 880
7442.49 1012
7443.31 1031
7444.12 1035
7444.94 969
7445.75 939
7446.56 871
7447.38 889
7448.19 933
7449.01 942
7449.82 927
7450.64 919
7451.45 853
7452.27 905
7453.08 903
7453.90 859
7454.71 914
7455.52 964
7456.34 955
7457.15 909
7457.97 892
7458.78 911
7459.60 890
7460.42 919
7461.23 912
7462.05 962
7462.86 903
7463.68 848
7464.49 900
7465.31 924
7466.12 887
7466.94 983
7467.75 880
7468.57 873
7469.38 930
7470.20 1007
7471.02 900
7471.83 944
7472.65 942
7473.46 963
7474.28 996
7475.10 980
7475.91 990
7476.73 952
7477.54 924
7478.36 957
7479.18 921
7479.99 930
7480.81 962
7481.62 942
7482.44 969
7483.26 922
7484.07 873
7484.89 948
7485.71 938
7486.52 869
7487.34 934
7488.16 985
7488.97 892
7489.79 884
7490.61 949
7491.42 846
7492.24 825
7493.06 866
7493.87 901
7494.69 909
7495.51 879
7496.33 859
7497.14 877
7497.96 896
7498.78 903
7499.59 873
7500.41 883
7501.23 914
7502.05 875
7502.86 926
7503.68 881
7504.50 933
7505.32 967
7506.13 958
7506.95 927
7507.77 832
7508.59 868
7509.40 922
7510.22 931
7511.04 918
7511.86 888
7512.68 994
7513.49 906
7514.31 894
7515.13 847
7515.95 813
7516.77 823
7517.59 869
7518.40 954
7519.22 851
7520.04 836
7520.86 977
7521.68 910
7522.50 870
7523.31 955
7524.13 876
7524.95 903
7525.77 929
7526.59 886
7527.41 826
7528.23 822
7529.05 840
7529.86 861
7530.68 824
7531.50 816
7532.32 933
7533.14 916
7533.96 799
7534.78 776
7535.60 832
7536.42 821
7537.24 817
7538.06 805
7538.88 782
7539.70 863
7540.51 885
7541.33 923
7542.15 877
7542.97 890
7543.79 930
7544.61 945
7545.43 931
7546.25 984
7547.07 935
7547.89 824
7548.71 882
7549.53 886
7550.35 937
7551.17 876
7551.99 842
7552.81 840
7553.63 893
7554.45 936
7555.27 933
7556.09 917
7556.91 836
7557.73 811
7558.56 859
7559.38 851
7560.20 874
7561.02 903
7561.84 1029
7562.66 940
7563.48 853
7564.30 870
7565.12 907
7565.94 858
7566.76 912
7567.58 956
7568.40 813
7569.23 844
7570.05 942
7570.87 917
7571.69 844
7572.51 926
7573.33 871
7574.15 836
7574.97 914
7575.80 884
7576.62 833
7577.44 872
7578.26 859
7579.08 983
7579.90 865
7580.73 846
7581.55 905
7582.37 926
7583.19 932
7584.01 908
7584.83 966
7585.66 959
7586.48 942
7587.30 963
7588.12 941
7588.95 900
7589.77 903
7590.59 954
7591.41 941
7592.23 939
7593.06 941
7593.88 949
7594.70 983
7595.52 1026
7596.35 1021
7597.17 994
7597.99 1002
7598.81 1061
7599.64 1006
7600.46 1031
7601.28 1053
7602.11 1109
7602.93 1047
7603.75 935
7604.57 1056
7605.40 1007
7606.22 1072
7607.04 1081
7607.87 1169
7608.69 1117
7609.51 1124
7610.34 1046
7611.16 1044
7611.98 989
7612.81 992
7613.63 977
7614.45 1068
7615.28 1115
7616.10 1255
7616.92 1172
7617.75 1118
7618.57 1141
7619.40 1236
7620.22 1178
7621.04 1229
7621.87 1234
7622.69 1241
7623.52 1202
7624.34 1276
7625.16 1213
7625.99 1172
7626.81 1139
7627.64 1095
7628.46 1089
7629.28 1109
7630.11 1081
7630.93 1111
7631.76 1089
7632.58 1097
7633.41 1120
7634.23 1097
7635.06 1109
7635.88 1137
7636.71 1027
7637.53 1068
7638.36 1077
7639.18 1041
7640.01 976
7640.83 980
7641.66 984
7642.48 977
7643.31 985
7644.13 947
7644.96 989
7645.78 1034
7646.61 1006
7647.43 1182
7648.26 1035
7649.08 1160
7649.91 1035
7650.73 1057
7651.56 1094
7652.38 1105
7653.21 1178
7654.04 1099
7654.86 1096
7655.69 1046
7656.51 1026
7657.34 1063
7658.16 1050
7658.99 980
7659.82 1079
7660.64 1041
7661.47 988
7662.29 929
7663.12 1075
7663.95 933
7664.77 918
7665.60 844
7666.43 947
7667.25 951
7668.08 928
7668.91 925
7669.73 911
7670.56 835
7671.38 908
7672.21 972
7673.04 917
7673.87 952
7674.69 975
7675.52 896
7676.35 934
7677.17 861
7678.00 841
7678.83 957
7679.65 888
7680.48 906
7681.31 904
7682.13 832
7682.96 840
7683.79 907
7684.62 944
7685.44 914
7686.27 944
7687.10 965
7687.93 889
7688.75 936
7689.58 942
7690.41 900
7691.24 890
7692.06 925
7692.89 870
7693.72 926
7694.55 934
7695.38 884
7696.20 822
7697.03 918
7697.86 948
7698.69 918
7699.52 972
7700.34 927
7701.17 992
7702.00 1046
7702.83 1001
7703.66 855
7704.49 857
7705.31 911
7706.14 933
7706.97 853
7707.80 854
7708.63 961
7709.46 857
7710.29 855
7711.11 911
7711.94 910
7712.77 927
7713.60 886
7714.43 924
7715.26 884
7716.09 845
7716.92 841
7717.75 831
7718.58 887
7719.40 972
7720.23 901
7721.06 849
7721.89 808
7722.72 808
7723.55 897
7724.38 959
7725.21 856
7726.04 815
7726.87 863
7727.70 868
7728.53 928
7729.36 935
7730.19 899
7731.02 960
7731.85 969
7732.68 936
7733.51 883
7734.34 978
7735.17 999
7736.00 953
7736.83 937
7737.66 902
7738.49 850
7739.32 809
7740.15 813
7740.98 815
7741.81 872
7742.64 911
7743.47 855
7744.30 907
7745.13 907
7745.96 861
7746.79 1002
7747.62 1052
7748.45 1185
7749.29 1224
7750.12 1162
7750.95 1170
7751.78 1097
7752.61 1132
7753.44 1010
7754.27 910
7755.10 963
7755.93 949
7756.76 925
7757.60 831
7758.43 886
7759.26 946
7760.09 897
7760.92 899
7761.75 885
7762.58 880
7763.42 830
7764.25 842
7765.08 859
7765.91 883
7766.74 1001
7767.57 921
7768.41 891
7769.24 843
7770.07 850
7770.90 859
7771.73 904
7772.57 884
7773.40 849
7774.23 770
7775.06 867
7775.90 926
7776.73 884
7777.56 853
7778.39 789
7779.22 784
7780.06 905
7780.89 904
7781.72 826
7782.55 797
7783.39 900
7784.22 909
7785.05 914
7785.89 919
7786.72 839
7787.55 897
7788.38 849
7789.22 958
7790.05 879
7790.88 849
7791.72 873
7792.55 803
7793.38 884
7794.22 844
7795.05 870
7795.88 845
7796.72 891
7797.55 889
7798.38 863
7799.22 837
7800.05 848
7800.88 853
7801.72 944
7802.55 950
7803.38 931
7804.22 958
7805.05 964
7805.89 997
7806.72 999
7807.55 979
7808.39 992
7809.22 917
7810.06 940
7810.89 968
7811.72 986
7812.56 970
7813.39 1001
7814.23 1072
7815.06 1113
7815.89 1140
7816.73 1099
7817.56 1174
7818.40 1095
7819.23 1079
7820.07 994
7820.90 1201
7821.74 1258
7822.57 1243
7823.41 1116
7824.24 1268
7825.08 1259
7825.91 1186
7826.75 1220
7827.58 1172
7828.42 1223
7829.25 1178
7830.09 1176
7830.92 1158
7831.76 1151
7832.59 1208
7833.43 1121
7834.26 1206
7835.10 1288
7835.93 1219
7836.77 1281
7837.60 1208
7838.44 1144
7839.28 1104
7840.11 1183
7840.95 1138
7841.78 1125
7842.62 1056
7843.45 1053
7844.29 946
7845.13 884
7845.96 979
7846.80 968
7847.63 999
7848.47 868
7849.31 966
7850.14 954
7850.98 1007
7851.82 1055
7852.65 1003
7853.49 950
7854.32 956
7855.16 999
7856.00 1004
7856.83 1017
7857.67 969
7858.51 1035
7859.34 991
7860.18 967
7861.02 952
7861.85 993
7862.69 948
7863.53 938
7864.37 985
7865.20 964
7866.04 890
7866.88 1009
7867.71 1029
7868.55 941
7869.39 920
7870.23 1063
7871.06 1048
7871.90 1024
7872.74 972
7873.57 1015
7874.41 1178
7875.25 1037
7876.09 1067
7876.93 1055
7877.76 1185
7878.60 1208
7879.44 1163
7880.28 1196
7881.11 1255
7881.95 1232
7882.79 1264
7883.63 1292
7884.47 1255
7885.30 1199
7886.14 1205
7886.98 1288
7887.82 1160
7888.66 1130
7889.50 1077
7890.33 1143
7891.17 1073
7892.01 1139
7892.85 1250
7893.69 1186
7894.53 1212
7895.36 1216
7896.20 1088
7897.04 1004
7897.88 1040
7898.72 1110
7899.56 1109
7900.40 1105
7901.24 1003
7902.08 1087
7902.91 1068
7903.75 1047
7904.59 966
7905.43 895
7906.27 933
7907.11 966
7907.95 1002
7908.79 1048
7909.63 1019
7910.47 1029
7911.31 1037
7912.15 961
7912.99 982
7913.83 1027
7914.67 1085
7915.50 1165
7916.34 1186
7917.18 1222
7918.02 1311
7918.86 1358
7919.70 1323
7920.54 1291
7921.38 1293
7922.22 1228
7923.06 1138
7923.90 1180
7924.74 1035
7925.58 1056
7926.42 1121
7927.27 944
7928.11 932
7928.95 862
7929.79 878
7930.63 863
7931.47 783
7932.31 834
7933.15 815
7933.99 917
7934.83 934
7935.67 843
7936.51 934
7937.35 861
7938.19 860
7939.03 954
7939.88 843
7940.72 865
7941.56 897
7942.40 895
7943.24 947
7944.08 961
7944.92 979
7945.76 942
7946.60 908
7947.45 847
7948.29 903
7949.13 905
7949.97 961
7950.81 933
7951.65 885
7952.50 921
7953.34 921
7954.18 958
7955.02 911
7955.86 900
7956.70 1006
7957.55 1067
7958.39 1012
7959.23 1034
7960.07 978
7960.91 994
7961.76 1020
7962.60 971
7963.44 968
7964.28 903
7965.13 928
7965.97 982
7966.81 1034
7967.65 1028
7968.50 1066
7969.34 1061
7970.18 1081
7971.02 1016
7971.87 945
7972.71 993
7973.55 908
7974.39 943
7975.24 919
7976.08 833
7976.92 795
7977.77 856
7978.61 806
7979.45 760
7980.30 879
7981.14 778
7981.98 786
7982.83 807
7983.67 851
7984.51 828
7985.36 841
7986.20 865
7987.04 832
7987.89 786
7988.73 831
7989.57 827
7990.42 908
7991.26 828
7992.10 865
7992.95 834
7993.79 786
7994.64 832
7995.48 809
7996.32 823
7997.17 712
7998.01 750
7998.86 748
7999.70 733
8000.54 797
8001.39 668
8002.23 649
8003.08 794
8003.92 804
8004.77 783
8005.61 757
8006.45 827
8007.30 788
8008.14 742
8008.99 775
8009.83 727
8010.68 812
8011.52 750
8012.37 802
8013.21 784
8014.06 871
8014.90 850
8015.75 770
8016.59 727
8017.44 766
8018.28 697
8019.13 759
8019.97 693
8020.82 741
8021.66 797
8022.51 836
8023.35 705
8024.20 757
8025.05 754
8025.89 780
8026.74 758
8027.58 772
8028.43 721
8029.27 730
8030.12 651
8030.96 672
8031.81 780
8032.66 759
8033.50 708
8034.35 658
8035.19 644
8036.04 702
8036.89 777
8037.73 726
8038.58 700
8039.43 724
8040.27 728
8041.12 731
8041.96 773
8042.81 764
8043.66 761
8044.50 720
8045.35 721
8046.20 798
8047.04 725
8047.89 774
8048.74 704
8049.58 679
8050.43 685
8051.28 698
8052.12 667
8052.97 711
8053.82 777
8054.67 779
8055.51 765
8056.36 715
8057.21 689
8058.05 703
8058.90 732
8059.75 646
8060.60 690
8061.44 701
8062.29 615
8063.14 608
8063.99 637
8064.83 585
8065.68 651
8066.53 704
8067.38 625
8068.22 662
8069.07 627
8069.92 693
8070.77 685
8071.62 636
8072.46 694
8073.31 685
8074.16 697
8075.01 630
8075.86 666
8076.71 620
8077.55 651
8078.40 683
8079.25 711
8080.10 677
8080.95 733
8081.80 746
8082.64 683
8083.49 701
8084.34 699
8085.19 687
8086.04 669
8086.89 692
8087.74 662
8088.58 652
8089.43 737
8090.28 655
8091.13 701
8091.98 654
8092.83 602
8093.68 699
8094.53 586
8095.38 638
8096.23 669
8097.08 666
8097.93 654
8098.77 630
8099.62 636
8100.47 701
8101.32 733
8102.17 690
8103.02 724
8103.87 672
8104.72 647
8105.57 684
8106.42 627
8107.27 643
8108.12 685
8108.97 723
8109.82 741
8110.67 688
8111.52 653
8112.37 677
8113.22 692
8114.07 681
8114.92 674
8115.77 655
8116.62 651
8117.47 724
8118.32 646
8119.17 705
8120.02 660
8120.87 656
8121.72 664
8122.58 724
8123.43 693
8124.28 666
8125.13 708
8125.98 781
8126.83 671
8127.68 775
8128.53 693
8129.38 782
8130.23 743
8131.08 701
8131.94 746
8132.79 724
8133.64 710
8134.49 730
8135.34 746
8136.19 781
8137.04 760
8137.89 723
8138.75 774
8139.60 689
8140.45 660
8141.30 705
8142.15 780
8143.00 689
8143.86 692
8144.71 733
8145.56 761
8146.41 703
8147.26 743
8148.12 741
8148.97 757
8149.82 740
8150.67 748
8151.52 715
8152.38 741
8153.23 830
8154.08 830
8154.93 886
8155.78 897
8156.64 863
8157.49 828
8158.34 805
8159.19 806
8160.05 818
8160.90 706
8161.75 704
8162.61 759
8163.46 752
8164.31 715
8165.16 775
8166.02 763
8166.87 786
8167.72 675
8168.58 693
8169.43 728
8170.28 665
8171.14 677
8171.99 694
8172.84 590
8173.70 596
8174.55 599
8175.40 684
8176.26 715
8177.11 614
8177.96 588
8178.82 688
8179.67 687
8180.52 683
8181.38 643
8182.23 639
8183.08 607
8183.94 605
8184.79 637
8185.65 612
8186.50 618
8187.35 698
8188.21 665
8189.06 637
8189.92 772
8190.77 692
8191.63 636
8192.48 660
8193.33 632
8194.19 707
8195.04 703
8195.90 690
8196.75 669
8197.61 700
8198.46 620
8199.32 661
8200.17 627
8201.02 702
8201.88 706
8202.73 625
8203.59 691
8204.44 662
8205.30 570
8206.15 599
8207.01 705
8207.86 723
8208.72 627
8209.57 596
8210.43 588
8211.29 659
8212.14 664
8213.00 634
8213.85 636
8214.71 685
8215.56 698
8216.42 733
8217.27 629
8218.13 681
8218.98 776
8219.84 743
8220.70 681
8221.55 663
8222.41 740
8223.26 681
8224.12 673
8224.98 625
8225.83 619
8226.69 646
8227.54 726
8228.40 700
8229.26 669
8230.11 653
8230.97 630
8231.83 693
8232.68 715
8233.54 720
8234.39 714
8235.25 687
8236.11 619
8236.96 755
8237.82 689
8238.68 663
8239.53 578
8240.39 633
8241.25 693
8242.11 641
8242.96 657
8243.82 614
8244.68 634
8245.53 637
8246.39 582
8247.25 709
8248.10 657
8248.96 572
8249.82 533
8250.68 644
8251.53 673
8252.39 646
8253.25 639
8254.11 710
8254.96 634
8255.82 658
8256.68 629
8257.54 637
8258.39 630
8259.25 629
8260.11 662
8260.97 619
8261.83 616
8262.68 617
8263.54 610
8264.40 599
8265.26 694
8266.12 662
8266.97 660
8267.83 679
8268.69 666
8269.55 740
8270.41 631
8271.27 765
8272.12 682
8272.98 655
8273.84 659
8274.70 671
8275.56 696
8276.42 671
8277.28 698
8278.13 644
8278.99 681
8279.85 742
8280.71 770
8281.57 661
8282.43 729
8283.29 714
8284.15 734
8285.01 704
8285.87 717
8286.72 636
8287.58 639
8288.44 679
8289.30 735
8290.16 612
8291.02 641
8291.88 731
8292.74 731
8293.60 755
8294.46 768
8295.32 760
8296.18 748
8297.04 651
8297.90 734
8298.76 785
8299.62 820
8300.48 759
8301.34 687
8302.20 737
8303.06 758
8303.92 707
8304.78 687
8305.64 796
8306.50 744
8307.36 673
8308.22 788
8309.08 679
8309.94 716
8310.80 674
8311.66 772
8312.52 648
8313.38 632
8314.24 633
8315.10 671
8315.96 649
8316.83 646
8317.69 730
8318.55 680
8319.41 731
8320.27 668
8321.13 693
8321.99 709
8322.85 684
8323.71 711
8324.57 689
8325.44 663
8326.30 683
8327.16 707
8328.02 568
8328.88 597
8329.74 677
8330.60 690
8331.47 662
8332.33 575
8333.19 571
8334.05 622
8334.91 794
8335.77 712
8336.64 634
8337.50 651
8338.36 720
8339.22 710
8340.08 732
8340.94 745
8341.81 714
8342.67 703
8343.53 757
8344.39 730
8345.26 701
8346.12 678
8346.98 731
8347.84 761
8348.71 715
8349.57 752
8350.43 719
8351.29 794
8352.16 663
8353.02 764
8353.88 730
8354.74 678
8355.61 709
8356.47 768
8357.33 734
8358.19 701
8359.06 721
8359.92 660
8360.78 653
8361.65 690
8362.51 735
8363.37 716
8364.24 689
8365.10 709
8365.96 625
8366.83 688
8367.69 671
8368.55 719
8369.42 706
8370.28 711
8371.14 692
8372.01 673
8372.87 713
8373.73 774
8374.60 765
8375.46 721
8376.33 672
8377.19 718
8378.05 711
8378.92 631
8379.78 730
8380.65 730
8381.51 677
8382.37 677
8383.24 706
8384.10 699
8384.97 747
8385.83 793
8386.70 742
8387.56 708
8388.42 750
8389.29 795
8390.15 808
8391.02 740
8391.88 778
8392.75 795
8393.61 796
8394.48 741
8395.34 759
8396.21 706
8397.07 716
8397.94 776
8398.80 801
8399.67 743
8400.53 834
8401.40 864
8402.26 825
8403.13 832
8403.99 836
8404.86 833
8405.72 824
8406.59 886
8407.45 787
8408.32 898
8409.19 833
8410.05 866
8410.92 814
8411.78 912
8412.65 870
8413.51 835
8414.38 892
8415.25 838
8416.11 822
8416.98 855
8417.84 963
8418.71 890
8419.58 836
8420.44 890
8421.31 804
8422.17 789
8423.04 831
8423.91 896
8424.77 962
8425.64 871
8426.51 983
8427.37 977
8428.24 963
8429.11 921
8429.97 971
8430.84 923
8431.71 979
8432.57 1009
8433.44 1035
8434.31 947
8435.17 958
8436.04 997
8436.91 955
8437.77 973
8438.64 988
8439.51 1002
8440.38 1111
8441.24 1229
8442.11 1188
8442.98 1189
8443.84 1170
8444.71 1204
8445.58 1263
8446.45 1247
8447.31 1300
8448.18 1221
8449.05 1201
8449.92 1203
8450.78 1301
8451.65 1249
8452.52 1202
8453.39 1236
8454.26 1516
8455.12 1757
8455.99 2123
8456.86 2368
8457.73 2578
8458.60 2628
8459.46 2646
8460.33 2572
8461.20 2371
8462.07 2138
8462.94 1997
8463.81 1739
8464.67 1524
8465.54 1341
8466.41 1284
8467.28 1237
8468.15 1174
8469.02 1107
8469.89 1223
8470.75 1141
8471.62 1093
8472.49 1055
8473.36 1077
8474.23 1075
8475.10 1078
8475.97 1038
8476.84 1032
8477.71 1045
8478.57 965
8479.44 884
8480.31 1023
8481.18 1066
8482.05 1068
8482.92 1070
8483.79 1140
8484.66 1152
8485.53 1091
8486.40 1087
8487.27 1162
8488.14 1037
8489.01 1072
8489.88 1174
8490.75 1044
8491.62 1069
8492.49 1073
8493.36 1029
8494.23 1064
8495.10 1092
8495.97 1147
8496.84 1126
8497.71 1119
8498.58 1138
8499.45 1016
8500.32 1003
8501.19 1072
8502.06 1113
8502.93 1091
8503.80 1080
8504.67 1151
8505.54 1001
8506.41 1021
8507.28 1048
8508.15 974
8509.02 1015
8509.89 1104
8510.76 1055
8511.63 1110
8512.51 1112
8513.38 1082
8514.25 1052
8515.12 1052
8515.99 1097
8516.86 1071
8517.73 1156
8518.60 1081
8519.47 1129
8520.35 1134
8521.22 1108
8522.09 1179
8522.96 1200
8523.83 1249
8524.70 1329
8525.57 1444
8526.45 1452
8527.32 1510
8528.19 1687
8529.06 1715
8529.93 1593
8530.80 1583
8531.68 1495
8532.55 1355
8533.42 1260
8534.29 1198
8535.16 1266
8536.04 1221
8536.91 1190
8537.78 1179
8538.65 1115
8539.52 1132
8540.40 1121
8541.27 1019
8542.14 1024
8543.01 1003
8543.89 1018
8544.76 963
8545.63 1068
8546.50 1035
8547.38 996
8548.25 1061
8549.12 983
8549.99 981
8550.87 988
8551.74 992
8552.61 1068
8553.49 1074
8554.36 1124
8555.23 1193
8556.11 1140
8556.98 1135
8557.85 1193
8558.73 1087
8559.60 1124
8560.47 1040
8561.35 1040
8562.22 1031
8563.09 992
8563.97 968
8564.84 931
8565.71 985
8566.59 957
8567.46 992
8568.33 1042
8569.21 1006
8570.08 1044
8570.96 963
8571.83 942
8572.70 1022
8573.58 1016
8574.45 1026
8575.33 1023
8576.20 975
8577.07 990
8577.95 986
8578.82 944
8579.70 1028
8580.57 979
8581.45 1003
8582.32 1077
8583.19 1058
8584.07 962
8584.94 1023
8585.82 979
8586.69 985
8587.57 1052
8588.44 1023
8589.32 1049
8590.19 1009
8591.07 988
8591.94 1029
8592.82 1038
8593.69 1061
8594.57 1084
8595.44 1172
8596.32 1110
8597.19 1127
8598.07 1120
8598.94 1259
8599.82 1194
8600.69 1191
8601.57 1118
8602.44 1192
8603.32 1153
8604.20 1202
8605.07 1159
8605.95 1208
8606.82 1208
8607.70 1226
8608.57 1272
8609.45 1274
8610.33 1214
8611.20 1222
8612.08 1195
8612.95 1210
8613.83 1307
8614.71 1256
8615.58 1295
8616.46 1312
8617.33 1276
8618.21 1296
8619.09 1187
8619.96 1262
8620.84 1332
8621.72 1335
8622.59 1334
8623.47 1321
8624.35 1339
8625.22 1358
8626.10 1417
8626.98 1429
8627.85 1461
8628.73 1436
8629.61 1478
8630.48 1495
8631.36 1533
8632.24 1639
8633.11 1608
8633.99 1567
8634.87 1450
8635.74 1576
8636.62 1497
8637.50 1511
8638.38 1565
8639.25 1685
8640.13 1591
8641.01 1631
8641.89 1736
8642.76 1697
8643.64 1742
8644.52 1770
8645.40 1901
8646.27 1933
8647.15 1921
8648.03 1940
8648.91 1955
8649.79 1901
8650.66 1918
8651.54 1968
8652.42 1997
8653.30 2008
8654.18 2178
8655.05 1986
8655.93 1901
8656.81 1995
8657.69 1975
8658.57 1940
8659.45 2102
8660.32 2292
8661.20 2368
8662.08 2431
8662.96 2545
8663.84 2913
8664.72 3116
8665.60 3324
8666.47 3622
8667.35 3650
8668.23 3540
8669.11 3369
8669.99 3285
8670.87 3162
8671.75 2969
8672.63 2944
8673.51 3083
8674.38 3004
8675.26 3372
8676.14 3385
8677.02 3338
8677.90 3215
8678.78 3031
8679.66 2874
8680.54 2838
8681.42 2615
8682.30 2276
8683.18 2200
8684.06 2078
8684.94 2129
8685.82 2024
8686.70 2034
8687.58 2060
8688.46 2069
8689.34 2117
8690.22 2253
8691.10 2407
8691.98 2806
8692.86 3293
8693.74 3507
8694.62 3728
8695.50 3857
8696.38 3622
8697.26 3504
8698.14 3504
8699.02 2975
8699.90 2770
8700.78 2607
8701.66 2551
8702.54 2430
8703.42 2306
8704.30 2350
8705.18 2232
8706.06 2190
8706.94 2115
8707.82 2031
8708.71 1988
8709.59 1819
8710.47 1687
8711.35 1580
8712.23 1541
8713.11 1596
8713.99 1579
8714.87 1377
8715.75 1433
8716.64 1453
8717.52 1392
8718.40 1438
8719.28 1380
8720.16 1331
8721.04 1302
8721.92 1381
8722.81 1367
8723.69 1291
8724.57 1376
8725.45 1308
8726.33 1308
8727.21 1319
8728.10 1370
8728.98 1365
8729.86 1513
8730.74 1477
8731.62 1482
8732.51 1511
8733.39 1482
8734.27 1487
8735.15 1491
8736.03 1489
8736.92 1454
8737.80 1388
8738.68 1438
8739.56 1418
8740.45 1498
8741.33 1442
8742.21 1409
8743.09 1404
8743.98 1333
8744.86 1377
8745.74 1350
8746.63 1371
8747.51 1348
8748.39 1230
8749.27 1263
8750.16 1319
8751.04 1273
8751.92 1342
8752.81 1259
8753.69 1277
8754.57 1332
8755.46 1291
8756.34 1275
8757.22 1298
8758.11 1242
8758.99 1336
8759.87 1222
8760.76 1301
8761.64 1315
8762.52 1288
8763.41 1277
8764.29 1298
8765.17 1274
8766.06 1238
8766.94 1177
8767.83 1221
8768.71 1251
8769.59 1275
8770.48 1256
8771.36 1258
8772.25 1237
8773.13 1241
8774.01 1235
8774.90 1308
8775.78 1190
8776.67 1256
8777.55 1134
8778.44 1130
8779.32 1187
8780.20 1211
8781.09 1321
8781.97 1352
8782.86 1327
8783.74 1397
8784.63 1371
8785.51 1327
8786.40 1327
8787.28 1355
8788.17 1372
8789.05 1182
8789.94 1203
8790.82 1209
8791.71 1100
8792.59 1060
8793.48 1093
8794.36 1034
8795.25 1053
8796.13 989
8797.02 995
8797.90 1017
8798.79 1025
8799.67 970
8800.56 964
8801.45 1011
8802.33 1071
8803.22 1070
8804.10 1087
8804.99 1024
8805.87 1019
8806.76 1012
8807.65 1019
8808.53 1004
8809.42 935
8810.30 950
8811.19 964
8812.08 933
8812.96 915
8813.85 946
8814.73 933
8815.62 941
8816.51 958
8817.39 905
8818.28 934
8819.17 984
8820.05 976
8820.94 991
8821.83 1004
8822.71 828
8823.60 823
8824.49 884
8825.37 855
8826.26 833
8827.15 877
8828.03 819
8828.92 808
8829.81 799
8830.69 872
8831.58 909
8832.47 858
8833.36 871
8834.24 885
8835.13 873
8836.02 956
8836.90 960
8837.79 865
8838.68 868
8839.57 874
8840.45 813
8841.34 861
8842.23 845
8843.12 872
8844.01 817
8844.89 849
8845.78 797
8846.67 800
8847.56 850
8848.44 866
8849.33 861
8850.22 818
8851.11 815
8852.00 803
8852.88 809
8853.77 798
8854.66 857
8855.55 744
8856.44 765
8857.33 859
8858.21 800
8859.10 778
8859.99 747
8860.88 698
8861.77 761
8862.66 780
8863.55 798
8864.43 809
8865.32 778
8866.21 714
8867.10 732
8867.99 726
8868.88 789
8869.77 809
8870.66 775
8871.55 770
8872.44 802
8873.32 773
8874.21 774
8875.10 813
8875.99 794
8876.88 728
8877.77 727
8878.66 746
8879.55 737
8880.44 761
8881.33 757
8882.22 729
8883.11 649
8884.00 649
8884.89 727
8885.78 702
8886.67 702
8887.56 747
8888.45 726
8889.34 735
8890.23 705
8891.12 655
8892.01 658
8892.90 668
8893.79 742
8894.68 678
8895.57 698
8896.46 708
8897.35 700
8898.24 746
8899.13 661
8900.02 688
8900.91 724
8901.80 669
8902.69 670
8903.58 662
8904.47 621
8905.36 613
8906.26 648
8907.15 674
8908.04 669
8908.93 690
8909.82 661
8910.71 675
8911.60 686
8912.49 695
8913.38 651
8914.28 657
8915.17 676
8916.06 709
8916.95 710
8917.84 632
8918.73 650
8919.62 685
8920.52 651
8921.41 640
8922.30 664
8923.19 663
8924.08 624
8924.97 616
8925.87 604
8926.76 719
8927.65 724
8928.54 661
8929.43 613
8930.33 695
8931.22 602
8932.11 573
8933.00 570
8933.89 640
8934.79 589
8935.68 619
8936.57 588
8937.46 624
8938.36 651
8939.25 643
8940.14 650
8941.03 610
8941.93 663
8942.82 633
8943.71 624
8944.60 564
8945.50 609
8946.39 629
8947.28 694
8948.18 675
8949.07 599
8949.96 562
8950.85 601
8951.75 584
8952.64 609
8953.53 590
8954.43 567
8955.32 591
8956.21 581
8957.11 602
8958.00 617
8958.89 590
8959.79 585
8960.68 615
8961.57 631
8962.47 633
8963.36 642
8964.26 599
8965.15 629
8966.04 622
8966.94 600
8967.83 604
8968.73 588
8969.62 626
8970.51 595
8971.41 652
8972.30 677
8973.20 601
8974.09 632
8974.98 617
8975.88 585
8976.77 580
8977.67 565
8978.56 599
8979.46 634
8980.35 640
8981.25 638
8982.14 602
8983.03 612
8983.93 583
8984.82 596
8985.72 609
8986.61 631
8987.51 638
8988.40 618
8989.30 652
8990.19 588
8991.09 616
8991.98 656
8992.88 630
8993.77 641
8994.67 625
8995.56 646
8996.46 624
8997.36 645
8998.25 590
8999.15 628
9000.04 596
9000.94 601
9001.83 555
9002.73 660
9003.62 613
9004.52 564
9005.42 565
9006.31 578
9007.21 596
9008.10 618
9009.00 595
9009.90 602
9010.79 513
9011.69 623
9012.58 658
9013.48 656
9014.38 612
9015.27 591
9016.17 608
9017.07 645
9017.96 592
9018.86 603
9019.76 591
9020.65 605
9021.55 600
9022.44 547
9023.34 552
9024.24 594
9025.14 613
9026.03 569
9026.93 545
9027.83 549
9028.72 555
9029.62 560
9030.52 588
9031.41 566
9032.31 598
9033.21 582
9034.11 600
9035.00 631
9035.90 600
9036.80 583
9037.69 584
9038.59 654
9039.49 621
9040.39 599
9041.28 617
9042.18 597
9043.08 540
9043.98 513
9044.88 546
9045.77 620
9046.67 644
9047.57 570
9048.47 645
9049.36 563
9050.26 602
9051.16 599
9052.06 605
9052.96 593
9053.86 581
9054.75 659
9055.65 625
9056.55 599
9057.45 586
9058.35 577
9059.25 576
9060.14 609
9061.04 611
9061.94 617
9062.84 625
9063.74 608
9064.64 580
9065.54 584
9066.44 628
9067.33 655
9068.23 667
9069.13 646
9070.03 602
9070.93 583
9071.83 623
9072.73 577
9073.63 556
9074.53 601
9075.43 569
9076.33 593
9077.22 601
9078.12 601
9079.02 616
9079.92 567
9080.82 605
9081.72 586
9082.62 558
9083.52 604
9084.42 634
9085.32 636
9086.22 628
9087.12 634
9088.02 564
9088.92 613
9089.82 659
9090.72 645
9091.62 608
9092.52 650
9093.42 566
9094.32 594
9095.22 589
9096.12 664
9097.02 587
9097.92 559
9098.82 582
9099.72 565
9100.62 557
9101.52 604
9102.43 631
9103.33 630
9104.23 565
9105.13 538
9106.03 568
9106.93 501
9107.83 594
9108.73 635
9109.63 565
9110.53 571
9111.43 559
9112.33 538
9113.24 591
9114.14 574
9115.04 629
9115.94 629
9116.84 654
9117.74 611
9118.64 638
9119.55 668
9120.45 634
9121.35 573
9122.25 602
9123.15 617
9124.05 638
9124.96 622
9125.86 549
9126.76 561
9127.66 581
9128.56 571
9129.46 606
9130.37 608
9131.27 579
9132.17 624
9133.07 602
9133.97 536
9134.88 507
9135.78 556
9136.68 582
9137.58 583
9138.49 569
9139.39 552
9140.29 582
9141.19 601
9142.10 553
9143.00 523
9143.90 591
9144.80 608
9145.71 617
9146.61 571
9147.51 578
9148.42 581
9149.32 540
9150.22 582
9151.12 617
9152.03 591
9152.93 563
9153.83 637
9154.74 632
9155.64 587
9156.54 556
9157.45 572
9158.35 522
9159.25 554
9160.16 540
9161.06 598
9161.96 565
9162.87 581
9163.77 579
9164.68 554
9165.58 579
9166.48 588
9167.39 640
9168.29 594
9169.19 560
9170.10 570
9171.00 578
9171.91 594
9172.81 611
9173.72 616
9174.62 562
9175.52 596
9176.43 671
9177.33 558
9178.24 554
9179.14 566
9180.05 570
9180.95 638
9181.85 586
9182.76 578
9183.66 563
9184.57 537
9185.47 545
9186.38 561
9187.28 594
9188.19 581
9189.09 523
9190.00 569
9190.90 579
9191.81 578
9192.71 630
9193.62 645
9194.52 636
9195.43 583
9196.33 601
9197.24 601
9198.14 602
9199.05 609
9199.96 630
9200.86 659
9201.77 714
9202.67 686
9203.58 705
9204.48 692
9205.39 655
9206.29 637
9207.20 632
9208.11 689
9209.01 604
9209.92 589
9210.82 586
9211.73 603
9212.64 564
9213.54 562
9214.45 591
9215.35 569
9216.26 582
9217.17 600
9218.07 606
9218.98 629
9219.89 586
9220.79 590
9221.70 598
9222.61 556
9223.51 567
9224.42 621
9225.33 603
9226.23 564
9227.14 534
9228.05 602
9228.95 582
9229.86 584
9230.77 645
9231.67 660
9232.58 564
9233.49 597
9234.40 621
9235.30 622
9236.21 563
9237.12 555
9238.02 605
9238.93 505
9239.84 512
9240.75 547
9241.65 545
9242.56 498
9243.47 551
9244.38 586
9245.28 556
9246.19 571
9247.10 602
9248.01 559
9248.92 590
9249.82 565
9250.73 560
9251.64 551
9252.55 570
9253.46 574
9254.36 581
9255.27 591
9256.18 513
9257.09 567
9258.00 558
9258.90 575
9259.81 563
9260.72 572
9261.63 597
9262.54 601
9263.45 542
9264.36 526
9265.26 612
9266.17 608
9267.08 580
9267.99 533
9268.90 564
9269.81 604
9270.72 604
9271.63 541
9272.54 540
9273.44 534
9274.35 592
9275.26 607
9276.17 588
9277.08 549
9277.99 609
9278.90 586
9279.81 555
9280.72 540
9281.63 518
9282.54 607
9283.45 532
9284.36 508
9285.27 573
9286.18 515
9287.09 536
9288.00 645
9288.91 631
9289.82 565
9290.73 627
9291.64 523
9292.55 587
9293.46 578
9294.37 593
9295.28 609
9296.19 582
9297.10 599
9298.01 633
9298.92 629
9299.83 605
9300.74 633
9301.65 604
9302.56 594
9303.47 641
9304.38 624
9305.29 597
9306.20 553
9307.11 590
9308.02 562
9308.93 613
9309.84 562
9310.75 613
9311.67 613
9312.58 631
9313.49 622
9314.40 621
9315.31 547
9316.22 579
9317.13 554
9318.04 564
9318.95 627
9319.87 630
9320.78 638
9321.69 615
9322.60 580
9323.51 584
9324.42 527
9325.34 524
9326.25 549
9327.16 550
9328.07 565
9328.98 526
9329.89 518
9330.81 547
9331.72 608
9332.63 598
9333.54 575
9334.45 579
9335.37 559
9336.28 523
9337.19 538
9338.10 575
9339.01 603
9339.93 595
9340.84 656
9341.75 573
9342.66 622
9343.58 607
9344.49 550
9345.40 605
9346.31 602
9347.23 573
9348.14 578
9349.05 611
9349.97 662
9350.88 582
9351.79 622
9352.70 615
9353.62 587
9354.53 656
9355.44 631
9356.36 576
9357.27 575
9358.18 607
9359.10 614
9360.01 546
9360.92 541
9361.84 536
9362.75 564
9363.66 578
9364.58 609
9365.49 610
9366.40 619
9367.32 580
9368.23 577
9369.15 573
9370.06 644
9370.97 569
9371.89 599
9372.80 636
9373.71 632
9374.63 560
9375.54 589
9376.46 633
9377.37 624
9378.29 610
9379.20 604
9380.11 572
9381.03 623
9381.94 635
9382.86 608
9383.77 646
9384.69 574
9385.60 549
9386.51 649
9387.43 627
9388.34 638
9389.26 644
9390.17 667
9391.09 701
9392.00 718
9392.92 674
9393.83 677
9394.75 701
9395.66 723
9396.58 706
9397.49 706
9398.41 671
9399.32 638
9400.24 637
9401.15 604
9402.07 666
9402.99 721
9403.90 637
9404.82 634
9405.73 667
9406.65 705
9407.56 645
9408.48 678
9409.39 684
9410.31 645
9411.23 697
9412.14 740
9413.06 697
9413.97 682
9414.89 641
9415.81 640
9416.72 661
9417.64 654
9418.55 671
9419.47 672
9420.39 719
9421.30 719
9422.22 677
9423.14 696
9424.05 735
9424.97 782
9425.89 686
9426.80 735
9427.72 774
9428.64 683
9429.55 773
9430.47 755
9431.39 688
9432.30 631
9433.22 711
9434.14 706
9435.05 748
9435.97 690
9436.89 718
9437.80 758
9438.72 714
9439.64 740
9440.56 763
9441.47 763
9442.39 835
9443.31 867
9444.23 809
9445.14 906
9446.06 816
9446.98 769
9447.90 812
9448.81 766
9449.73 809
9450.65 815
9451.57 806
9452.48 820
9453.40 868
9454.32 895
9455.24 877
9456.16 939
9457.07 930
9457.99 903
9458.91 864
9459.83 844
9460.75 854
9461.66 823
9462.58 790
9463.50 772
9464.42 720
9465.34 718
9466.26 755
9467.18 743
9468.09 783
9469.01 774
9469.93 760
9470.85 794
9471.77 708
9472.69 693
9473.61 727
9474.53 782
9475.44 697
9476.36 740
9477.28 758
9478.20 794
9479.12 793
9480.04 772
9480.96 776
9481.88 767
9482.80 828
9483.72 812
9484.64 763
9485.56 771
9486.47 801
9487.39 832
9488.31 786
9489.23 772
9490.15 789
9491.07 702
9491.99 751
9492.91 783
9493.83 748
9494.75 811
9495.67 781
9496.59 828
9497.51 820
9498.43 765
9499.35 789
9500.27 858
9501.19 764
9502.11 805
9503.03 786
9503.95 826
9504.87 845
9505.79 782
9506.71 819
9507.64 800
9508.56 860
9509.48 825
9510.40 778
9511.32 786
9512.24 775
9513.16 831
9514.08 767
9515.00 768
9515.92 769
9516.84 781
9517.76 808
9518.68 812
9519.61 860
9520.53 893
9521.45 863
9522.37 865
9523.29 923
9524.21 920
9525.13 925
9526.05 988
9526.98 985
9527.90 849
9528.82 958
9529.74 891
9530.66 970
9531.58 854
9532.51 901
9533.43 889
9534.35 896
9535.27 887
9536.19 878
9537.11 866
9538.04 854
9538.96 845
9539.88 852
9540.80 894
9541.73 874
9542.65 852
9543.57 871
9544.49 828
9545.41 844
9546.34 814
9547.26 863
9548.18 853
9549.10 902
9550.03 876
9550.95 852
9551.87 839
9552.79 914
9553.72 907
9554.64 797
9555.56 879
9556.49 947
9557.41 931
9558.33 970
9559.25 956
9560.18 948
9561.10 928
9562.02 869
9562.95 905
9563.87 958
9564.79 967
9565.72 979
9566.64 926
9567.56 955
9568.49 924
9569.41 978
9570.33 1005
9571.26 1013
9572.18 984
9573.11 980
9574.03 1016
9574.95 946
9575.88 960
9576.80 946
9577.72 928
9578.65 982
9579.57 912
9580.50 981
9581.42 989
9582.34 990
9583.27 955
9584.19 901
9585.12 1026
9586.04 1099
9586.97 1012
9587.89 980
9588.81 991
9589.74 927
9590.66 951
9591.59 1078
9592.51 1073
9593.44 1065
9594.36 1052
9595.29 1100
9596.21 1083
9597.14 1123
9598.06 1158
9598.99 1185
9599.91 1201
9600.84 1243
9601.76 1222
9602.69 1229
9603.61 1200
9604.54 1269
9605.46 1279
9606.39 1213
9607.31 1198
9608.24 1237
9609.16 1132
9610.09 1168
9611.01 1215
9611.94 1082
9612.87 1129
9613.79 1133
9614.72 1171
9615.64 1212
9616.57 1236
9617.49 1162
9618.42 1144
9619.35 1210
9620.27 1186
9621.20 1117
9622.12 1190
9623.05 1161
9623.98 1223
9624.90 1193
9625.83 1230
9626.76 1192
9627.68 1228
9628.61 1253
9629.53 1261
9630.46 1257
9631.39 1308
9632.31 1220
9633.24 1303
9634.17 1303
9635.09 1304
9636.02 1364
9636.95 1435
9637.87 1396
9638.80 1360
9639.73 1442
9640.65 1350
9641.58 1370
9642.51 1448
9643.44 1439
9644.36 1501
9645.29 1513
9646.22 1432
9647.14 1498
9648.07 1557
9649.00 1451
9649.93 1513
9650.85 1426
9651.78 1572
9652.71 1491
9653.64 1319
9654.56 1342
9655.49 1443
9656.42 1464
9657.35 1427
9658.27 1374
9659.20 1458
9660.13 1339
9661.06 1455
9661.99 1483
9662.91 1455
9663.84 1448
9664.77 1516
9665.70 1466
9666.63 1444
9667.56 1498
9668.48 1539
9669.41 1614
9670.34 1658
9671.27 1647
9672.20 1607
9673.13 1515
9674.05 1547
9674.98 1472
9675.91 1602
9676.84 1548
9677.77 1603
9678.70 1666
9679.63 1574
9680.56 1619
9681.48 1712
9682.41 1611
9683.34 1680
9684.27 1678
9685.20 1724
9686.13 1659
9687.06 1652
9687.99 1679
9688.92 1686
9689.85 1815
9690.78 1695
9691.71 1763
9692.63 1712
9693.56 1686
9694.49 1688
9695.42 1681
9696.35 1688
9697.28 1747
9698.21 1924
9699.14 2019
9700.07 2157
9701.00 2177
9701.93 2164
9702.86 2249
9703.79 2268
9704.72 2156
9705.65 2061
9706.58 1951
9707.51 1891
9708.44 1752
9709.37 1646
9710.30 1683
9711.23 1811
9712.16 1793
9713.09 1855
9714.02 1950
9714.95 2053
9715.89 2013
9716.82 1999
9717.75 1995
9718.68 1991
9719.61 2027
9720.54 2014
9721.47 2021
9722.40 1825
9723.33 1693
9724.26 1582
9725.19 1527
9726.12 1491
9727.06 1430
9727.99 1324
9728.92 1438
9729.85 1496
9730.78 1415
9731.71 1449
9732.64 1505
9733.57 1528
9734.51 1541
9735.44 1500
9736.37 1427
9737.30 1464
9738.23 1460
9739.16 1434
9740.10 1360
9741.03 1343
9741.96 1279
9742.89 1242
9743.82 1248
9744.75 1334
9745.69 1302
9746.62 1216
9747.55 1182
9748.48 1207
9749.41 1221
9750.35 1153
9751.28 1192
9752.21 1265
9753.14 1207
9754.08 1149
9755.01 1201
9755.94 1159
9756.87 1167
9757.81 1173
9758.74 1164
9759.67 1155
9760.60 1100
9761.54 1087
9762.47 1143
9763.40 1132
9764.34 1221
9765.27 1161
9766.20 1088
9767.13 1179
9768.07 1177
9769.00 1188
9769.93 1222
9770.87 1167
9771.80 1115
9772.73 1078
9773.67 1130
9774.60 1082
9775.53 1084
9776.47 1132
9777.40 1103
9778.33 1120
9779.27 1156
9780.20 1161
9781.14 1129
9782.07 1167
9783.00 1113
9783.94 1160
9784.87 1074
9785.80 1122
9786.74 1064
9787.67 1038
9788.61 1073
9789.54 1075
9790.47 1117
9791.41 1090
9792.34 1093
9793.28 1091
9794.21 1093
9795.15 966
9796.08 999
9797.01 1011
9797.95 1006
9798.88 1053
9799.82 1074
9800.75 997
9801.69 1095
9802.62 1096
9803.56 1073
9804.49 997
9805.43 975
9806.36 1012
9807.30 966
9808.23 922
9809.17 1047
9810.10 946
9811.04 1025
9811.97 927
9812.91 969
9813.84 976
9814.78 923
9815.71 946
9816.65 912
9817.58 901
9818.52 964
9819.46 926
9820.39 906
9821.33 896
9822.26 795
9823.20 925
9824.13 839
9825.07 806
9826.00 826
9826.94 765
9827.88 866
9828.81 871
9829.75 798
9830.68 832
9831.62 871
9832.56 785
9833.49 849
9834.43 858
9835.37 763
9836.30 772
9837.24 816
9838.17 790
9839.11 791
9840.05 839
9840.98 865
9841.92 799
9842.86 772
9843.79 851
9844.73 829
9845.67 862
9846.60 767
9847.54 801
9848.48 842
9849.42 878
9850.35 831
9851.29 774
9852.23 747
9853.16 750
9854.10 785
9855.04 779
9855.98 772
9856.91 765
9857.85 812
9858.79 753
9859.72 793
9860.66 784
9861.60 790
9862.54 777
9863.47 774
9864.41 786
9865.35 788
9866.29 719
9867.23 795
9868.16 785
9869.10 753
9870.04 777
9870.98 780
9871.92 809
9872.85 808
9873.79 802
9874.73 758
9875.67 683
9876.61 796
9877.54 747
9878.48 725
9879.42 746
9880.36 799
9881.30 734
9882.24 761
9883.18 770
9884.11 725
9885.05 689
9885.99 760
9886.93 720
9887.87 696
9888.81 752
9889.75 830
9890.69 716
9891.62 763
9892.56 763
9893.50 745
9894.44 757
9895.38 770
9896.32 737
9897.26 731
9898.20 754
9899.14 763
9900.08 690
9901.02 719
9901.96 713
9902.90 727
9903.83 702
9904.77 651
9905.71 689
9906.65 733
9907.59 721
9908.53 744
9909.47 764
9910.41 719
9911.35 658
9912.29 742
9913.23 747
9914.17 677
9915.11 746
9916.05 752
9916.99 702
9917.93 752
9918.87 712
9919.81 701
9920.75 719
9921.69 719
9922.64 762
9923.58 749
9924.52 797
9925.46 825
9926.40 801
9927.34 807
9928.28 945
9929.22 966
9930.16 871
9931.10 844
9932.04 823
9932.98 899
9933.92 855
9934.87 779
9935.81 796
9936.75 790
9937.69 755
9938.63 684
9939.57 685
9940.51 701
9941.45 665
9942.39 674
9943.34 678
9944.28 692
9945.22 746
9946.16 696
9947.10 663
9948.04 731
9948.99 739
9949.93 817
9950.87 754
9951.81 770
9952.75 772
9953.69 803
9954.64 760
9955.58 802
9956.52 740
9957.46 739
9958.41 737
9959.35 731
9960.29 687
9961.23 594
9962.17 618
9963.12 650
9964.06 689
9965.00 640
9965.94 607
9966.89 676
9967.83 636
9968.77 572
9969.71 593
9970.66 695
9971.60 671
9972.54 682
9973.49 646
9974.43 679
9975.37 684
9976.31 653
9977.26 686
9978.20 583
9979.14 623
9980.09 645
9981.03 619
9981.97 665
9982.92 603
9983.86 648
9984.80 685
9985.75 680
9986.69 616
9987.63 668
9988.58 732
9989.52 690
9990.46 649
9991.41 662
9992.35 687
9993.30 621
9994.24 655
9995.18 716
9996.13 632
9997.07 709
9998.02 616
9998.96 584
9999.90 652
10000.85 656
10001.79 672
10002.74 646
10003.68 687
10004.62 591
10005.57 614
10006.51 646
10007.46 654
10008.40 677
10009.35 659
10010.29 690
10011.24 659
10012.18 611
10013.13 645
10014.07 616
10015.01 626
10015.96 653
10016.90 641
10017.85 597
10018.79 663
10019.74 645
10020.68 586
10021.63 546
10022.58 590
10023.52 578
10024.47 625
10025.41 643
10026.36 625
10027.30 560
10028.25 632
10029.19 643
10030.14 596
10031.08 631
10032.03 623
10032.98 653
10033.92 633
10034.87 545
10035.81 617
10036.76 636
10037.70 630
10038.65 584
10039.60 625
10040.54 636
10041.49 546
10042.43 625
10043.38 578
10044.33 552
10045.27 616
10046.22 578
10047.17 606
10048.11 584
10049.06 586
10050.00 568
10050.95 575
10051.90 635
10052.84 606
10053.79 587
10054.74 616
10055.68 669
10056.63 630
10057.58 594
10058.52 571
10059.47 527
10060.42 610
10061.37 599
10062.31 602
10063.26 565
10064.21 579
10065.15 635
10066.10 613
10067.05 553
10068.00 573
10068.94 655
10069.89 604
10070.84 571
10071.79 607
10072.73 649
10073.68 586
10074.63 613
10075.58 628
10076.52 605
10077.47 591
10078.42 563
10079.37 566
10080.32 550
10081.26 604
10082.21 546
10083.16 578
10084.11 555
10085.06 511
10086.00 550
10086.95 556
10087.90 556
10088.85 485
10089.80 554
10090.75 540
10091.69 600
10092.64 627
10093.59 593
10094.54 628
10095.49 635
10096.44 537
10097.39 565
10098.33 551
10099.28 562
10100.23 643
10101.18 589
10102.13 599
10103.08 565
10104.03 616
10104.98 542
10105.93 542
10106.87 584
10107.82 596
10108.77 611
10109.72 579
10110.67 620
10111.62 615
10112.57 593
10113.52 577
10114.47 566
10115.42 672
10116.37 594
10117.32 620
10118.27 631
10119.22 622
10120.17 619
10121.12 619
10122.07 591
10123.02 540
10123.97 526
10124.92 589
10125.87 601
10126.82 650
10127.77 629
10128.72 529
10129.67 591
10130.62 586
10131.57 577
10132.52 609
10133.47 618
10134.42 553
10135.37 612
10136.32 642
10137.27 633
10138.22 603
10139.17 639
10140.12 609
10141.07 632
10142.02 600
10142.98 645
10143.93 578
10144.88 581
10145.83 592
10146.78 614
10147.73 646
10148.68 600
10149.63 627
10150.58 622
10151.54 644
10152.49 603
10153.44 665
10154.39 659
10155.34 602
10156.29 633
10157.24 622
10158.20 602
10159.15 636
10160.10 630
10161.05 604
10162.00 573
10162.95 619
10163.91 626
10164.86 702
10165.81 676
10166.76 654
10167.71 684
10168.67 646
10169.62 672
10170.57 672
10171.52 731
10172.47 762
10173.43 711
10174.38 676
10175.33 607
10176.28 655
10177.24 758
10178.19 722
10179.14 704
10180.09 673
10181.05 689
10182.00 710
10182.95 656
10183.90 714
10184.86 735
10185.81 604
10186.76 634
10187.72 649
10188.67 672
10189.62 740
10190.58 717
10191.53 657
10192.48 643
10193.43 687
10194.39 696
10195.34 708
10196.29 698
10197.25 642
10198.20 733
10199.16 737
10200.11 772
10201.06 733
10202.02 781
10202.97 741
10203.92 753
10204.88 714
10205.83 720
10206.78 751
10207.74 750
10208.69 820
10209.65 899
10210.60 760
10211.55 739
10212.51 766
10213.46 738
10214.42 750
10215.37 672
10216.33 720
10217.28 664
10218.23 626
10219.19 650
10220.14 704
10221.10 741
10222.05 696
10223.01 651
10223.96 681
10224.92 712
10225.87 659
10226.83 605
10227.78 633
10228.74 666
10229.69 647
10230.65 691
10231.60 703
10232.56 662
10233.51 662
10234.47 711
10235.42 745
10236.38 800
10237.33 915
10238.29 808
10239.24 881
10240.20 835
10241.15 788
10242.11 771
10243.06 754
10244.02 675
10244.98 744
10245.93 767
10246.89 661
10247.84 749
10248.80 700
10249.75 623
10250.71 685
10251.67 644
10252.62 689
10253.58 658
10254.53 671
10255.49 613
10256.45 637
10257.40 708
10258.36 637
10259.32 587
10260.27 590
10261.23 628
10262.18 618
10263.14 622
10264.10 596
10265.05 636
10266.01 603
10266.97 594
10267.92 590
10268.88 664
10269.84 602
10270.79 582
10271.75 613
10272.71 657
10273.67 661
10274.62 687
10275.58 610
10276.54 619
10277.49 697
10278.45 620
10279.41 540
10280.37 588
10281.32 530
10282.28 570
10283.24 606
10284.19 600
10285.15 615
10286.11 586
10287.07 590
10288.03 618
10288.98 601
10289.94 574
10290.90 641
10291.86 548
10292.81 563
10293.77 623
10294.73 562
10295.69 650
10296.65 595
10297.60 633
10298.56 578
10299.52 594
10300.48 598
10301.44 587
10302.40 603
10303.35 595
10304.31 596
10305.27 580
10306.23 599
10307.19 564
10308.15 636
10309.10 589
10310.06 590
10311.02 626
10311.98 601
10312.94 594
10313.90 619
10314.86 564
10315.82 578
10316.78 623
10317.73 591
10318.69 659
10319.65 623
10320.61 625
10321.57 568
10322.53 574
10323.49 611
10324.45 579
10325.41 590
10326.37 557
10327.33 575
10328.29 545
10329.25 544
10330.21 579
10331.17 613
10332.13 676
10333.09 606
10334.04 598
10335.00 588
10335.96 569
10336.92 623
10337.88 616
10338.84 591
10339.80 561
10340.76 566
10341.72 604
10342.68 608
10343.65 549
10344.61 532
10345.57 559
10346.53 544
10347.49 535
10348.45 555
10349.41 548
10350.37 555
10351.33 538
10352.29 531
10353.25 572
10354.21 543
10355.17 503
10356.13 546
10357.09 586
10358.05 523
10359.02 522
10359.98 500
10360.94 502
10361.90 525
10362.86 599
10363.82 554
10364.78 514
10365.74 496
10366.70 532
10367.67 544
10368.63 510
10369.59 486
10370.55 477
10371.51 562
10372.47 480
10373.43 524
10374.40 508
10375.36 509
10376.32 562
10377.28 495
10378.24 512
10379.21 546
10380.17 526
10381.13 555
10382.09 578
10383.05 572
10384.02 485
10384.98 545
10385.94 550
10386.90 513
10387.86 560
10388.83 536
10389.79 479
10390.75 531
10391.71 524
10392.68 545
10393.64 549
10394.60 498
10395.56 515
10396.53 498
10397.49 495
10398.45 535
10399.42 525
10400.38 500
10401.34 502
10402.30 495
10403.27 539
10404.23 538
10405.19 535
10406.16 528
10407.12 508
10408.08 508
10409.05 455
10410.01 542
10410.97 501
10411.94 539
10412.90 499
10413.86 550
10414.83 508
10415.79 494
10416.75 523
10417.72 526
10418.68 533
10419.65 518
10420.61 546
10421.57 534
10422.54 545
10423.50 535
10424.46 524
10425.43 556
10426.39 524
10427.36 513
10428.32 509
10429.29 496
10430.25 457
10431.21 476
10432.18 453
10433.14 442
10434.11 494
10435.07 520
10436.04 489
10437.00 442
10437.97 499
10438.93 492
10439.90 488
10440.86 514
10441.82 482
10442.79 508
10443.75 489
10444.72 498
10445.68 504
10446.65 472
10447.61 483
10448.58 517
10449.54 479
10450.51 533
10451.48 490
10452.44 514
10453.41 461
10454.37 477
10455.34 541
10456.30 529
10457.27 515
10458.23 507
10459.20 505
10460.16 521
10461.13 497
10462.10 509
10463.06 464
10464.03 481
10464.99 501
10465.96 481
10466.93 464
10467.89 529
10468.86 497
10469.82 464
10470.79 498
10471.76 479
10472.72 481
10473.69 482
10474.65 481
10475.62 499
10476.59 515
10477.55 492
10478.52 502
10479.49 483
10480.45 520
10481.42 488
10482.39 524
10483.35 575
10484.32 526
10485.29 493
10486.25 486
10487.22 476
10488.19 497
10489.15 556
10490.12 524
10491.09 501
10492.06 482
10493.02 513
10493.99 503
10494.96 535
10495.92 454
10496.89 515
10497.86 547
10498.83 527
10499.79 470
10500.76 476
10501.73 531
10502.70 567
10503.66 528
10504.63 560
10505.60 549
10506.57 515
10507.54 542
10508.50 503
10509.47 498
10510.44 454
10511.41 482
10512.38 495
10513.34 530
10514.31 521
10515.28 532
10516.25 508
10517.22 472
10518.19 496
10519.15 527
10520.12 508
10521.09 473
10522.06 512
10523.03 522
10524.00 539
10524.96 503
10525.93 504
10526.90 474
10527.87 471
10528.84 451
10529.81 480
10530.78 475
10531.75 470
10532.72 475
10533.68 497
10534.65 525
10535.62 527
10536.59 499
10537.56 475
10538.53 541
10539.50 504
10540.47 481
10541.44 505
10542.41 495
10543.38 500
10544.35 547
10545.32 523
10546.29 518
10547.26 531
10548.23 494
10549.20 524
10550.17 541
10551.13 472
10552.10 471
10553.07 496
10554.04 534
10555.01 560
10555.98 563
10556.96 571
10557.93 568
10558.90 527
10559.87 522
10560.84 526
10561.81 575
10562.78 496
10563.75 535
10564.72 565
10565.69 584
10566.66 569
10567.63 544
10568.60 534
10569.57 556
10570.54 556
10571.51 582
10572.48 526
10573.45 503
10574.42 511
10575.40 496
10576.37 504
10577.34 530
10578.31 494
10579.28 466
10580.25 476
10581.22 550
10582.19 531
10583.17 563
10584.14 521
10585.11 520
10586.08 566
10587.05 530
10588.02 547
10588.99 556
10589.97 555
10590.94 588
10591.91 597
10592.88 565
10593.85 570
10594.82 561
10595.80 517
10596.77 553
10597.74 533
10598.71 509
10599.68 498
10600.66 500
10601.63 585
10602.60 542
10603.57 550
10604.55 578
10605.52 504
10606.49 536
10607.46 575
10608.44 670
10609.41 676
10610.38 579
10611.35 596
10612.33 629
10613.30 682
10614.27 618
10615.24 646
10616.22 639
10617.19 603
10618.16 593
10619.14 583
10620.11 523
10621.08 506
10622.05 570
10623.03 615
10624.00 556
10624.97 571
10625.95 539
10626.92 546
10627.89 565
10628.87 580
10629.84 534
10630.81 559
10631.79 498
10632.76 515
10633.74 497
10634.71 523
10635.68 544
10636.66 529
10637.63 594
10638.60 609
10639.58 529
10640.55 613
10641.53 669
10642.50 628
10643.47 614
10644.45 669
10645.42 612
10646.40 574
10647.37 614
10648.35 596
10649.32 567
10650.29 590
10651.27 606
10652.24 556
10653.22 509
10654.19 514
10655.17 532
10656.14 591
10657.12 560
10658.09 472
10659.07 454
10660.04 518
10661.02 534
10661.99 481
10662.97 528
10663.94 487
10664.92 580
10665.89 505
10666.87 472
10667.84 476
10668.82 470
10669.79 496
10670.77 515
10671.74 531
10672.72 490
10673.69 533
10674.67 454
10675.65 457
10676.62 498
10677.60 533
10678.57 528
10679.55 499
10680.52 479
10681.50 500
10682.48 512
10683.45 551
10684.43 529
10685.40 480
10686.38 537
10687.36 560
10688.33 544
10689.31 476
10690.28 519
10691.26 494
10692.24 473
10693.21 482
10694.19 537
10695.17 503
10696.14 519
10697.12 473
10698.10 449
10699.07 449
10700.05 540
10701.03 546
10702.00 533
10702.98 474
10703.96 499
10704.93 508
10705.91 536
10706.89 458
10707.86 458
10708.84 526
10709.82 484
10710.80 496
10711.77 472
10712.75 448
10713.73 475
10714.70 468
10715.68 496
10716.66 467
10717.64 523
10718.61 518
10719.59 535
10720.57 534
10721.55 565
10722.53 549
10723.50 537
10724.48 559
10725.46 498
10726.44 483
10727.41 572
10728.39 496
10729.37 503
10730.35 429
10731.33 432
10732.31 453
10733.28 472
10734.26 493
10735.24 455
10736.22 503
10737.20 484
10738.17 588
10739.15 553
10740.13 509
10741.11 468
10742.09 491
10743.07 517
10744.05 498
10745.03 522
10746.00 445
10746.98 434
10747.96 451
10748.94 472
10749.92 474
10750.90 493
10751.88 479
10752.86 514
10753.84 476
10754.82 464
10755.79 498
10756.77 510
10757.75 536
10758.73 536
10759.71 469
10760.69 503
10761.67 473
10762.65 452
10763.63 475
10764.61 504
10765.59 458
10766.57 488
10767.55 576
10768.53 520
10769.51 458
10770.49 514
10771.47 484
10772.45 468
10773.43 447
10774.41 448
10775.39 522
10776.37 502
10777.35 519
10778.33 523
10779.31 501
10780.29 484
10781.27 468
10782.25 467
10783.23 491
10784.21 498
10785.19 548
10786.17 525
10787.15 531
10788.13 526
10789.12 532
10790.10 494
10791.08 520
10792.06 520
10793.04 530
10794.02 517
10795.00 530
10795.98 549
10796.96 489
10797.94 498
10798.93 536
10799.91 549
10800.89 545
10801.87 541
10802.85 496
10803.83 464
10804.81 497
10805.80 478
10806.78 481
10807.76 481
10808.74 474
10809.72 468
10810.70 491
10811.69 554
10812.67 527
10813.65 532
10814.63 563
10815.61 541
10816.59 538
10817.58 598
10818.56 523
10819.54 545
10820.52 563
10821.51 589
10822.49 600
10823.47 611
10824.45 573
10825.43 583
10826.42 564
10827.40 530
10828.38 471
10829.37 527
10830.35 591
10831.33 583
10832.31 608
10833.30 559
10834.28 516
10835.26 532
10836.24 648
10837.23 593
10838.21 537
10839.19 537
10840.18 576
10841.16 559
10842.14 626
10843.13 560
10844.11 595
10845.09 593
10846.08 596
10847.06 557
10848.04 581
10849.03 628
10850.01 665
10850.99 629
10851.98 577
10852.96 592
10853.94 615
10854.93 583
10855.91 582
10856.90 584
10857.88 627
10858.86 648
10859.85 609
10860.83 622
10861.82 583
10862.80 665
10863.78 603
10864.77 641
10865.75 661
10866.74 628
10867.72 602
10868.71 620
10869.69 667
10870.67 680
10871.66 668
10872.64 600
10873.63 610
10874.61 641
10875.60 631
10876.58 603
10877.57 609
10878.55 687
10879.54 635
10880.52 556
10881.51 600
10882.49 639
10883.48 689
10884.46 732
10885.45 671
10886.43 603
10887.42 714
10888.40 722
10889.39 706
10890.37 683
10891.36 675
10892.34 682
10893.33 694
10894.32 660
10895.30 648
10896.29 685
10897.27 775
10898.26 728
10899.24 714
10900.23 683
10901.22 700
10902.20 714
10903.19 774
10904.17 710
10905.16 689
10906.15 763
10907.13 764
10908.12 803
10909.10 778
10910.09 764
10911.08 769
10912.06 803
10913.05 742
10914.04 824
10915.02 756
10916.01 809
10917.00 792
10917.98 778
10918.97 779
10919.96 805
10920.94 912
10921.93 889
10922.92 819
10923.90 865
10924.89 910
10925.88 879
10926.86 892
10927.85 885
10928.84 876
10929.82 900
10930.81 818
10931.80 839
10932.79 877
10933.77 865
10934.76 873
10935.75 854
10936.74 880
10937.72 892
10938.71 828
10939.70 923
10940.69 901
10941.67 908
10942.66 949
10943.65 945
10944.64 920
10945.63 908
10946.61 960
10947.60 945
10948.59 952
10949.58 976
10950.57 963
10951.55 1044
10952.54 986
10953.53 1061
10954.52 1092
10955.51 1169
10956.49 1213
10957.48 1288
10958.47 1390
10959.46 1379
10960.45 1411
10961.44 1473
10962.43 1473
10963.41 1447
10964.40 1369
10965.39 1299
10966.38 1310
10967.37 1229
10968.36 1209
10969.35 1142
10970.34 1158
10971.33 1146
10972.31 1127
10973.30 1002
10974.29 1091
10975.28 1115
10976.27 1024
10977.26 1011
10978.25 1083
10979.24 1069
10980.23 970
10981.22 964
10982.21 926
10983.20 970
10984.19 1070
10985.18 1150
10986.17 1094
10987.16 1052
10988.15 1006
10989.14 1062
10990.13 1087
10991.12 1018
10992.11 1040
10993.10 1080
10994.09 1202
10995.08 1230
10996.07 1290
10997.06 1346
10998.05 1465
10999.04 1603
11000.03 1673
11001.02 1891
11002.01 1892
11003.00 1877
11003.99 1987
11004.98 1915
11005.97 1732
11006.96 1573
11007.95 1470
11008.94 1380
11009.93 1248
11010.92 1250
11011.91 1112
11012.91 1060
11013.90 1007
11014.89 953
11015.88 941
11016.87 982
11017.86 940
11018.85 934
11019.84 903
11020.83 907
11021.83 850
11022.82 843
11023.81 875
11024.80 835
11025.79 862
11026.78 793
11027.77 851
11028.77 783
11029.76 797
11030.75 869
11031.74 849
11032.73 792
11033.72 803
11034.72 830
11035.71 887
11036.70 857
11037.69 857
11038.68 850
11039.68 754
11040.67 810
11041.66 806
11042.65 809
11043.65 736
11044.64 783
11045.63 768
11046.62 735
11047.62 770
11048.61 776
11049.60 801
11050.59 787
11051.59 766
11052.58 695
11053.57 758
11054.56 751
11055.56 677
11056.55 714
11057.54 737
11058.54 654
11059.53 685
11060.52 728
11061.51 765
11062.51 762
11063.50 757
11064.49 718
11065.49 751
11066.48 762
11067.47 738
11068.47 807
11069.46 793
11070.45 732
11071.45 744
11072.44 727
11073.44 686
11074.43 741
11075.42 719
11076.42 711
11077.41 742
11078.40 739
11079.40 731
11080.39 761
11081.39 733
11082.38 695
11083.37 729
11084.37 720
11085.36 713
11086.36 764
11087.35 683
11088.35 665
11089.34 728
11090.33 674
11091.33 611
11092.32 676
11093.32 739
11094.31 675
11095.31 669
11096.30 651
11097.30 705
11098.29 647
11099.29 638
11100.28 715
11101.28 666
11102.27 584
11103.27 629
11104.26 646
11105.26 636
11106.25 618
11107.25 655
11108.24 605
11109.24 587
11110.23 571
11111.23 636
11112.22 562
11113.22 559
11114.21 606
11115.21 641
11116.20 607
11117.20 576
11118.20 592
11119.19 623
11120.19 618
11121.18 569
11122.18 600
11123.17 661
11124.17 650
11125.17 566
11126.16 561
11127.16 621
11128.15 632
11129.15 653
11130.15 667
11131.14 636
11132.14 631
11133.14 629
11134.13 600
11135.13 639
11136.13 659
11137.12 588
11138.12 570
11139.11 579
11140.11 543
11141.11 585
11142.10 559
11143.10 549
11144.10 566
11145.10 650
11146.09 600
11147.09 608
11148.09 622
11149.08 633
11150.08 656
11151.08 659
11152.07 604
11153.07 615
11154.07 579
11155.07 574
11156.06 561
11157.06 535
11158.06 565
11159.06 592
11160.05 557
11161.05 579
11162.05 581
11163.05 594
11164.04 629
11165.04 583
11166.04 573
11167.04 557
11168.04 552
11169.03 553
11170.03 592
11171.03 555
11172.03 553
11173.03 563
11174.02 573
11175.02 535
11176.02 569
11177.02 549
11178.02 542
11179.02 513
11180.01 525
11181.01 580
11182.01 550
11183.01 581
11184.01 581
11185.01 546
11186.00 535
11187.00 586
11188.00 621
11189.00 533
11190.00 549
11191.00 564
11192.00 562
11193.00 602
11194.00 574
11195.00 586
11195.99 584
11196.99 583
11197.99 566
11198.99 541
11199.99 591
11200.99 652
11201.99 638
11202.99 597
11203.99 544
11204.99 571
11205.99 614
11206.99 603
11207.99 578
11208.99 563
11209.99 570
11210.99 587
11211.99 610
11212.99 656
11213.99 631
11214.99 536
11215.99 579
11216.99 573
11217.99 601
11218.99 569
11219.99 551
11220.99 559
11221.99 550
11222.99 596
11223.99 552
11224.99 534
11225.99 592
11226.99 612
11227.99 607
11228.99 538
11229.99 559
11230.99 602
11231.99 608
11232.99 596
11233.99 599
11235.00 590
11236.00 589
11237.00 618
11238.00 637
11239.00 537
11240.00 547
11241.00 598
11242.00 653
11243.00 545
11244.01 625
11245.01 592
11246.01 629
11247.01 592
11248.01 613
11249.01 604
11250.01 649
11251.02 647
11252.02 614
11253.02 553
11254.02 577
11255.02 598
11256.02 555
11257.03 580
11258.03 612
11259.03 614
11260.03 615
11261.03 564
11262.04 611
11263.04 616
11264.04 618
11265.04 641
11266.05 621
11267.05 591
11268.05 644
11269.05 681
11270.05 658
11271.06 645
11272.06 715
11273.06 642
11274.07 582
11275.07 617
11276.07 626
11277.07 697
11278.08 675
11279.08 659
11280.08 673
11281.08 616
11282.09 645
11283.09 607
11284.09 644
11285.10 609
11286.10 644
11287.10 668
11288.11 656
11289.11 639
11290.11 597
11291.12 604
11292.12 625
11293.12 587
11294.13 576
11295.13 583
11296.13 567
11297.14 617
11298.14 607
11299.15 583
11300.15 640
11301.15 628
11302.16 551
11303.16 560
11304.16 596
11305.17 604
11306.17 628
11307.18 592
11308.18 548
11309.19 538
11310.19 590
11311.19 614
11312.20 627
11313.20 565
11314.21 609
11315.21 642
11316.22 622
11317.22 614
11318.23 562
11319.23 579
11320.23 618
11321.24 578
11322.24 587
11323.25 597
11324.25 636
11325.26 689
11326.26 580
11327.27 611
11328.27 629
11329.28 647
11330.28 631
11331.29 641
11332.29 607
11333.30 617
11334.30 628
11335.31 629
11336.32 610
11337.32 651
11338.33 632
11339.33 623
11340.34 698
11341.34 719
11342.35 706
11343.35 715
11344.36 747
11345.37 738
11346.37 681
11347.38 661
11348.38 657
11349.39 696
11350.40 664
11351.40 591
11352.41 604
11353.41 584
11354.42 615
11355.43 541
11356.43 595
11357.44 629
11358.45 626
11359.45 683
11360.46 640
11361.46 641
11362.47 637
11363.48 637
11364.48 612
11365.49 612
11366.50 607
11367.51 620
11368.51 644
11369.52 648
11370.53 625
11371.53 626
11372.54 650
11373.55 661
11374.55 572
11375.56 574
11376.57 626
11377.58 589
11378.58 602
11379.59 580
11380.60 553
11381.60 627
11382.61 643
11383.62 622
11384.63 612
11385.63 582
11386.64 620
11387.65 589
11388.66 600
11389.67 588
11390.67 556
11391.68 611
11392.69 601
11393.70 595
11394.71 599
11395.71 636
11396.72 663
11397.73 644
11398.74 633
11399.75 636
11400.75 602
11401.76 585
11402.77 586
11403.78 580
11404.79 567
11405.80 584
11406.80 642
11407.81 624
11408.82 615
11409.83 541
11410.84 611
11411.85 628
11412.86 614
11413.87 622
11414.87 588
11415.88 598
11416.89 619
11417.90 594
11418.91 571
11419.92 611
11420.93 615
11421.94 595
11422.95 623
11423.96 636
11424.97 631
11425.98 637
11426.98 639
11427.99 600
11429.00 642
11430.01 622
11431.02 640
11432.03 615
11433.04 619
11434.05 642
11435.06 655
11436.07 635
11437.08 657
11438.09 621
11439.10 592
11440.11 607
11441.12 579
11442.13 649
11443.14 574
11444.15 592
11445.16 662
11446.17 608
11447.18 662
11448.19 629
11449.20 642
11450.21 696
11451.22 626
11452.23 646
11453.25 675
11454.26 632
11455.27 661
11456.28 677
11457.29 663
11458.30 686
11459.31 651
11460.32 654
11461.33 677
11462.34 613
11463.35 669
11464.36 680
11465.38 644
11466.39 630
11467.40 666
11468.41 632
11469.42 650
11470.43 707
11471.44 660
11472.46 660
11473.47 638
11474.48 606
11475.49 711
11476.50 659
11477.51 658
11478.52 637
11479.54 642
11480.55 710
11481.56 699
11482.57 642
11483.58 652
11484.60 631
11485.61 731
11486.62 672
11487.63 683
11488.64 751
11489.66 706
11490.67 717
11491.68 739
11492.69 706
11493.71 718
11494.72 766
11495.73 802
11496.74 753
11497.76 798
11498.77 784
11499.78 790
11500.79 782
11501.81 724
11502.82 758
11503.83 767
11504.84 769
11505.86 805
11506.87 801
11507.88 813
11508.90 823
11509.91 832
11510.92 859
11511.94 822
11512.95 818
11513.96 890
11514.98 889
11515.99 853
11517.00 840
11518.02 913
11519.03 862
11520.04 882
11521.06 1031
11522.07 1001
11523.08 971
11524.10 1039
11525.11 1027
11526.13 1065
11527.14 1119
11528.15 1050
11529.17 1118
11530.18 1121
11531.20 1046
11532.21 1136
11533.22 1218
11534.24 1225
11535.25 1267
11536.27 1428
11537.28 1474
11538.29 1671
11539.31 1815
11540.32 1872
11541.34 2108
11542.35 2063
11543.37 2215
11544.38 2096
11545.40 2028
11546.41 2007
11547.43 1795
11548.44 1585
11549.46 1421
11550.47 1301
11551.49 1088
11552.50 1054
11553.52 1081
11554.53 998
11555.55 923
11556.56 897
11557.58 933
11558.59 891
11559.61 882
11560.62 758
11561.64 805
11562.65 814
11563.67 830
11564.68 825
11565.70 837
11566.71 795
11567.73 811
11568.75 803
11569.76 793
11570.78 861
11571.79 818
11572.81 789
11573.83 816
11574.84 828
11575.86 821
11576.87 772
11577.89 796
11578.91 786
11579.92 799
11580.94 815
11581.95 832
11582.97 804
11583.99 815
11585.00 807
11586.02 822
11587.04 856
11588.05 795
11589.07 773
11590.09 736
11591.10 786
11592.12 811
11593.14 787
11594.15 786
11595.17 825
11596.19 789
11597.20 799
11598.22 849
11599.24 969
11600.25 984
11601.27 1037
11602.29 1000
11603.31 1022
11604.32 1046
11605.34 995
11606.36 952
11607.38 954
11608.39 841
11609.41 795
11610.43 878
11611.45 886
11612.46 837
11613.48 798
11614.50 864
11615.52 813
11616.53 791
11617.55 867
11618.57 812
11619.59 793
11620.61 783
11621.62 795
11622.64 804
11623.66 881
11624.68 803
11625.70 832
11626.71 843
11627.73 773
11628.75 752
11629.77 766
11630.79 786
11631.81 745
11632.82 729
11633.84 770
11634.86 834
11635.88 808
11636.90 754
11637.92 717
11638.94 672
11639.96 718
11640.97 744
11641.99 800
11643.01 772
11644.03 730
11645.05 704
11646.07 723
11647.09 728
11648.11 657
11649.13 701
11650.15 687
11651.17 664
11652.18 673
11653.20 725
11654.22 697
11655.24 695
11656.26 673
11657.28 665
11658.30 674
11659.32 654
11660.34 624
11661.36 651
11662.38 612
11663.40 587
11664.42 573
11665.44 623
11666.46 635
11667.48 645
11668.50 587
11669.52 594
11670.54 617
11671.56 629
11672.58 584
11673.60 603
11674.62 590
11675.64 639
11676.66 678
11677.68 645
11678.70 554
11679.72 610
11680.74 595
11681.77 606
11682.79 556
11683.81 625
11684.83 588
11685.85 572
11686.87 606
11687.89 622
11688.91 557
11689.93 589
11690.95 652
11691.97 648
11693.00 589
11694.02 556
11695.04 592
11696.06 597
11697.08 579
11698.10 547
11699.12 578
11700.14 572
11701.17 584
11702.19 623
11703.21 562
11704.23 534
11705.25 586
11706.27 587
11707.30 614
11708.32 560
11709.34 554
11710.36 569
11711.38 558
11712.41 541
11713.43 549
11714.45 527
11715.47 549
11716.49 575
11717.52 546
11718.54 610
11719.56 603
11720.58 504
11721.61 572
11722.63 586
11723.65 513
11724.67 547
11725.70 489
11726.72 561
11727.74 579
11728.76 521
11729.79 541
11730.81 526
11731.83 579
11732.86 475
11733.88 556
11734.90 521
11735.92 532
11736.95 546
11737.97 594
11738.99 588
11740.02 545
11741.04 607
11742.06 555
11743.09 554
11744.11 572
11745.13 529
11746.16 518
11747.18 512
11748.20 526
11749.23 572
11750.25 498
11751.27 550
11752.30 547
11753.32 533
11754.35 540
11755.37 522
11756.39 571
11757.42 562
11758.44 547
11759.47 516
11760.49 499
11761.51 462
11762.54 492
11763.56 511
11764.59 507
11765.61 473
11766.64 557
11767.66 495
11768.68 534
11769.71 536
11770.73 570
11771.76 556
11772.78 642
11773.81 580
11774.83 496
11775.86 509
11776.88 564
11777.91 522
11778.93 551
11779.96 528
11780.98 560
11782.01 504
11783.03 513
11784.06 552
11785.08 564
11786.11 578
11787.13 509
11788.16 546
11789.18 617
11790.21 562
11791.23 570
11792.26 552
11793.28 528
11794.31 528
11795.34 552
11796.36 532
11797.39 514
11798.41 535
11799.44 575
11800.46 578
11801.49 596
11802.52 555
11803.54 550
11804.57 550
11805.59 557
11806.62 561
11807.65 546
11808.67 585
11809.70 595
11810.73 585
11811.75 540
11812.78 524
11813.80 538
11814.83 582
11815.86 562
11816.88 574
11817.91 604
11818.94 602
11819.96 641
11820.99 615
11822.02 597
11823.04 550
11824.07 607
11825.10 543
11826.13 615
11827.15 610
11828.18 586
11829.21 655
11830.23 624
11831.26 644
11832.29 617
11833.32 632
11834.34 574
11835.37 537
11836.40 590
11837.42 587
11838.45 589
11839.48 635
11840.51 641
11841.54 593
11842.56 617
11843.59 584
11844.62 583
11845.65 632
11846.67 590
11847.70 644
11848.73 625
11849.76 647
11850.79 706
11851.81 695
11852.84 635
11853.87 657
11854.90 675
11855.93 686
11856.95 668
11857.98 659
11859.01 662
11860.04 662
11861.07 699
11862.10 671
11863.13 656
11864.15 699
11865.18 687
11866.21 673
11867.24 644
11868.27 712
11869.30 672
11870.33 704
11871.36 674
11872.38 724
11873.41 696
11874.44 707
11875.47 709
11876.50 719
11877.53 664
11878.56 724
11879.59 700
11880.62 661
11881.65 664
11882.68 737
11883.71 723
11884.74 772
11885.77 802
11886.80 780
11887.82 762
11888.85 798
11889.88 822
11890.91 881
11891.94 848
11892.97 915
11894.00 847
11895.03 868
11896.06 862
11897.09 926
11898.12 892
11899.15 761
11900.18 918
11901.21 956
11902.24 1028
11903.27 1056
11904.31 1052
11905.34 1077
11906.37 1107
11907.40 1080
11908.43 1112
11909.46 1052
11910.49 1077
11911.52 1062
11912.55 1053
11913.58 947
11914.61 889
11915.64 925
11916.67 973
11917.70 955
11918.73 972
11919.77 884
11920.80 887
11921.83 943
11922.86 888
11923.89 876
11924.92 893
11925.95 857
11926.98 859
11928.02 889
11929.05 970
11930.08 1026
11931.11 1094
11932.14 1249
11933.17 1180
11934.21 1272
11935.24 1334
11936.27 1302
11937.30 1206
11938.33 1138
11939.36 1126
11940.40 1096
11941.43 1023
11942.46 952
11943.49 899
11944.52 891
11945.56 841
11946.59 850
11947.62 801
11948.65 765
11949.69 773
11950.72 769
11951.75 811
11952.78 798
11953.82 780
11954.85 775
11955.88 760
11956.91 794
11957.95 823
11958.98 794
11960.01 755
11961.04 781
11962.08 724
11963.11 725
11964.14 765
11965.18 748
11966.21 717
11967.24 708
11968.27 765
11969.31 779
11970.34 718
11971.37 781
11972.41 806
11973.44 842
11974.47 767
11975.51 791
11976.54 792
11977.58 808
11978.61 840
11979.64 824
11980.68 778
11981.71 817
11982.74 851
11983.78 767
11984.81 841
11985.85 738
11986.88 773
11987.91 751
11988.95 752
11989.98 758
11991.02 786
11992.05 838
11993.08 778
11994.12 778
11995.15 765
11996.19 838
11997.22 835
11998.26 833
11999.29 829
12000.32 797
12001.36 822
12002.39 877
12003.43 831
12004.46 802
12005.50 825
12006.53 902
12007.57 858
12008.60 872
12009.64 893
12010.67 862
12011.71 903
12012.74 870
12013.78 897
12014.81 847
12015.85 918
12016.88 933
12017.92 889
12018.95 908
12019.99 900
12021.02 867
12022.06 846
12023.10 943
12024.13 857
12025.17 858
12026.20 845
12027.24 845
12028.27 849
12029.31 845
12030.34 866
12031.38 869
12032.42 861
12033.45 834
12034.49 897
12035.52 890
12036.56 874
12037.60 887
12038.63 870
12039.67 906
12040.71 901
12041.74 889
12042.78 920
12043.81 868
12044.85 888
12045.89 857
12046.92 898
12047.96 921
12049.00 931
12050.03 889
12051.07 952
12052.11 949
12053.14 944
12054.18 951
12055.22 993
12056.25 994
12057.29 1062
12058.33 1015
12059.37 1100
12060.40 1080
12061.44 1028
12062.48 1132
12063.51 1028
12064.55 998
12065.59 970
12066.63 898
12067.66 922
12068.70 875
12069.74 872
12070.78 860
12071.81 870
12072.85 888
12073.89 880
12074.93 909
12075.97 858
12077.00 789
12078.04 840
12079.08 854
12080.12 927
12081.15 926
12082.19 826
12083.23 835
12084.27 876
12085.31 888
12086.35 845
12087.38 928
12088.42 865
12089.46 895
12090.50 879
12091.54 926
12092.58 849
12093.61 916
12094.65 956
12095.69 909
12096.73 942
12097.77 930
12098.81 934
12099.85 931
12100.89 1001
12101.92 1116
12102.96 1031
12104.00 1025
12105.04 1083
12106.08 1086
12107.12 1147
12108.16 1055
12109.20 1044
12110.24 988
12111.28 1001
12112.32 980
12113.36 914
12114.39 925
12115.43 851
12116.47 814
12117.51 797
12118.55 768
12119.59 805
12120.63 800
12121.67 759
12122.71 775
12123.75 712
12124.79 776
12125.83 734
12126.87 688
12127.91 718
12128.95 736
12129.99 771
12131.03 709
12132.07 718
12133.11 733
12134.15 739
12135.19 731
12136.23 692
12137.27 685
12138.31 696
12139.35 646
12140.40 729
12141.44 692
12142.48 714
12143.52 687
12144.56 684
12145.60 743
12146.64 698
12147.68 666
12148.72 669
12149.76 669
12150.80 650
12151.84 692
12152.89 648
12153.93 671
12154.97 702
12156.01 607
12157.05 615
12158.09 628
12159.13 604
12160.17 611
12161.22 619
12162.26 653
12163.30 640
12164.34 620
12165.38 617
12166.42 659
12167.47 637
12168.51 635
12169.55 585
12170.59 617
12171.63 625
12172.67 634
12173.72 561
12174.76 612
12175.80 646
12176.84 619
12177.89 613
12178.93 632
12179.97 614
12181.01 610
12182.05 631
12183.10 712
12184.14 712
12185.18 669
12186.22 663
12187.27 646
12188.31 643
12189.35 599
12190.39 602
12191.44 672
12192.48 606
12193.52 590
12194.57 599
12195.61 657
12196.65 658
12197.69 614
12198.74 608
12199.78 588
12200.82 618
12201.87 635
12202.91 595
12203.95 566
12205.00 603
12206.04 548
12207.08 623
12208.13 561
12209.17 554
12210.21 590
12211.26 602
12212.30 628
12213.35 595
12214.39 630
12215.43 653
12216.48 584
12217.52 616
12218.56 602
12219.61 566
12220.65 549
12221.70 582
12222.74 594
12223.78 554
12224.83 571
12225.87 586
12226.92 548
12227.96 571
12229.01 557
12230.05 537
12231.10 541
12232.14 592
12233.18 570
12234.23 573
12235.27 550
12236.32 521
12237.36 527
12238.41 592
12239.45 577
12240.50 565
12241.54 519
12242.59 549
12243.63 532
12244.68 537
12245.72 590
12246.77 557
12247.81 557
12248.86 564
12249.90 579
12250.95 534
12251.99 525
12253.04 576
12254.08 566
12255.13 544
12256.18 536
12257.22 520
12258.27 583
12259.31 536
12260.36 597
12261.40 522
12262.45 525
12263.50 482
12264.54 485
12265.59 483
12266.63 549
12267.68 522
12268.73 542
12269.77 495
12270.82 558
12271.86 514
12272.91 498
12273.96 472
12275.00 470
12276.05 437
12277.10 479
12278.14 550
12279.19 507
12280.23 549
12281.28 475
12282.33 495
12283.37 488
12284.42 437
12285.47 506
12286.52 530
12287.56 517
12288.61 479
12289.66 530
12290.70 527
12291.75 513
12292.80 502
12293.84 510
12294.89 531
12295.94 529
12296.99 530
12298.03 463
12299.08 482
12300.13 478
12301.18 435
12302.22 476
12303.27 474
12304.32 501
12305.37 535
12306.41 487
12307.46 515
12308.51 533
12309.56 562
12310.60 549
12311.65 498
12312.70 468
12313.75 452
12314.80 460
12315.84 468
12316.89 480
12317.94 553
12318.99 548
12320.04 511
12321.09 522
12322.13 479
12323.18 457
12324.23 506
12325.28 479
12326.33 502
12327.38 495
12328.42 491
12329.47 486
12330.52 466
12331.57 522
12332.62 460
12333.67 516
12334.72 514
12335.77 521
12336.82 457
12337.86 478
12338.91 507
12339.96 512
12341.01 477
12342.06 518
12343.11 527
12344.16 501
12345.21 444
12346.26 448
12347.31 473
12348.36 506
12349.41 434
12350.46 470
12351.51 564
12352.56 472
12353.60 470
12354.65 521
12355.70 477
12356.75 484
12357.80 458
12358.85 497
12359.90 515
12360.95 463
12362.00 438
12363.05 513
12364.10 515
12365.15 558
12366.20 464
12367.25 484
12368.31 486
12369.36 521
12370.41 505
12371.46 474
12372.51 513
12373.56 476
12374.61 465
12375.66 513
12376.71 521
12377.76 520
12378.81 500
12379.86 532
12380.91 496
12381.96 487
12383.01 487
12384.07 503
12385.12 490
12386.17 524
12387.22 468
12388.27 453
12389.32 478
12390.37 458
12391.42 493
12392.47 478
12393.53 471
12394.58 550
12395.63 504
12396.68 466
12397.73 499
12398.78 477
12399.84 501
12400.89 513
12401.94 498
12402.99 538
12404.04 526
12405.09 488
12406.15 512
12407.20 497
12408.25 476
12409.30 488
12410.35 507
12411.41 451
12412.46 499
12413.51 495
12414.56 524
12415.62 504
12416.67 485
12417.72 472
12418.77 568
12419.83 543
12420.88 532
12421.93 500
12422.98 507
12424.04 506
12425.09 519
12426.14 564
12427.19 559
12428.25 523
12429.30 506
12430.35 554
12431.41 573
12432.46 503
12433.51 477
12434.57 519
12435.62 514
12436.67 529
12437.72 500
12438.78 544
12439.83 556
12440.88 558
12441.94 543
12442.99 530
12444.05 546
12445.10 549
12446.15 544
12447.21 498
12448.26 523
12449.31 497
12450.37 476
12451.42 494
12452.48 474
12453.53 504
12454.58 581
12455.64 568
12456.69 564
12457.75 554
12458.80 556
12459.85 576
12460.91 599
12461.96 590
12463.02 585
12464.07 628
12465.13 623
12466.18 644
12467.23 597
12468.29 547
12469.34 590
12470.40 687
12471.45 679
12472.51 697
12473.56 705
12474.62 769
12475.67 842
12476.73 869
12477.78 904
12478.84 982
12479.89 979
12480.95 1008
12482.00 1028
12483.06 1110
12484.11 1045
12485.17 961
12486.22 804
12487.28 827
12488.33 770
12489.39 688
12490.45 689
12491.50 664
12492.56 672
12493.61 662
12494.67 657
12495.72 666
12496.78 609
12497.84 579
12498.89 585
12499.95 584
12501.00 578
12502.06 581
12503.11 634
12504.17 593
12505.23 595
12506.28 705
12507.34 674
12508.40 626
12509.45 610
12510.51 610
12511.56 637
12512.62 607
12513.68 587
12514.73 602
12515.79 566
12516.85 592
12517.90 608
12518.96 631
12520.02 617
12521.07 557
12522.13 606
12523.19 605
12524.24 575
12525.30 543
12526.36 553
12527.42 613
12528.47 590
12529.53 641
12530.59 656
12531.64 564
12532.70 516
12533.76 545
12534.82 556
12535.87 589
12536.93 586
12537.99 546
12539.05 557
12540.10 575
12541.16 619
12542.22 555
12543.28 614
12544.34 631
12545.39 655
12546.45 645
12547.51 666
12548.57 702
12549.62 646
12550.68 623
12551.74 650
12552.80 703
12553.86 721
12554.92 741
12555.97 682
12557.03 686
12558.09 696
12559.15 752
12560.21 682
12561.27 683
12562.32 708
12563.38 693
12564.44 656
12565.50 673
12566.56 606
12567.62 613
12568.68 667
12569.74 691
12570.79 663
12571.85 627
12572.91 626
12573.97 634
12575.03 601
12576.09 580
12577.15 647
12578.21 643
12579.27 682
12580.33 632
12581.39 593
12582.45 529
12583.50 560
12584.56 572
12585.62 566
12586.68 588
12587.74 612
12588.80 604
12589.86 620
12590.92 597
12591.98 566
12593.04 581
12594.10 639
12595.16 600
12596.22 551
12597.28 613
12598.34 597
12599.40 620
12600.46 584
12601.52 593
12602.58 590
12603.64 556
12604.70 553
12605.76 591
12606.82 587
12607.88 601
12608.94 582
12610.01 624
12611.07 596
12612.13 575
12613.19 594
12614.25 717
12615.31 589
12616.37 623
12617.43 632
12618.49 609
12619.55 630
12620.61 640
12621.67 667
12622.74 660
12623.80 704
12624.86 677
12625.92 639
12626.98 652
12628.04 684
12629.10 784
12630.16 738
12631.23 693
12632.29 738
12633.35 771
12634.41 729
12635.47 740
12636.53 747
12637.60 733
12638.66 711
12639.72 712
12640.78 675
12641.84 659
12642.90 651
12643.97 690
12645.03 648
12646.09 646
12647.15 627
12648.22 587
12649.28 606
12650.34 570
12651.40 588
12652.46 594
12653.53 570
12654.59 638
12655.65 611
12656.71 623
12657.78 542
12658.84 628
12659.90 622
12660.96 540
12662.03 556
12663.09 602
12664.15 617
12665.22 590
12666.28 581
12667.34 577
12668.41 650
12669.47 599
12670.53 613
12671.59 589
12672.66 600
12673.72 587
12674.78 569
12675.85 591
12676.91 548
12677.97 542
12679.04 564
12680.10 670
12681.16 616
12682.23 589
12683.29 626
12684.36 668
12685.42 604
12686.48 589
12687.55 604
12688.61 548
12689.67 605
12690.74 580
12691.80 543
12692.87 603
12693.93 623
12695.00 623
12696.06 562
12697.12 576
12698.19 624
12699.25 619
12700.32 681
12701.38 658
12702.45 665
12703.51 698
12704.57 643
12705.64 697
12706.70 697
12707.77 706
12708.83 640
12709.90 617
12710.96 645
12712.03 645
12713.09 665
12714.16 702
12715.22 696
12716.29 646
12717.35 600
12718.42 660
12719.48 717
12720.55 653
12721.61 693
12722.68 659
12723.74 631
12724.81 699
12725.87 689
12726.94 676
12728.01 738
12729.07 656
12730.14 673
12731.20 654
12732.27 663
12733.33 693
12734.40 705
12735.47 713
12736.53 652
12737.60 652
12738.66 636
12739.73 650
12740.80 656
12741.86 632
12742.93 582
12743.99 613
12745.06 608
12746.13 634
12747.19 638
12748.26 664
12749.33 625
12750.39 644
12751.46 602
12752.53 573
12753.59 570
12754.66 582
12755.73 577
12756.79 580
12757.86 608
12758.93 586
12759.99 612
12761.06 593
12762.13 616
12763.19 582
12764.26 566
12765.33 562
12766.39 572
12767.46 638
12768.53 561
12769.60 560
12770.66 537
12771.73 583
12772.80 508
12773.87 533
12774.93 595
12776.00 544
12777.07 536
12778.14 566
12779.20 571
12780.27 545
12781.34 517
12782.41 583
12783.47 568
12784.54 556
12785.61 539
12786.68 482
12787.75 472
12788.81 508
12789.88 478
12790.95 534
12792.02 537
12793.09 512
12794.16 529
12795.22 571
12796.29 528
12797.36 511
12798.43 501
12799.50 550
12800.57 583
12801.64 550
12802.70 536
12803.77 502
12804.84 488
12805.91 497
12806.98 504
12808.05 505
12809.12 511
12810.19 507
12811.25 518
12812.32 538
12813.39 521
12814.46 522
12815.53 556
12816.60 524
12817.67 543
12818.74 528
12819.81 541
12820.88 568
12821.95 510
12823.02 532
12824.09 536
12825.16 559
12826.23 530
12827.30 551
12828.36 484
12829.43 499
12830.50 568
12831.57 550
12832.64 517
12833.71 460
12834.78 482
12835.85 475
12836.92 517
12837.99 539
12839.06 505
12840.13 483
12841.21 505
12842.28 503
12843.35 471
12844.42 458
12845.49 486
12846.56 472
12847.63 469
12848.70 472
12849.77 490
12850.84 503
12851.91 455
12852.98 433
12854.05 512
12855.12 468
12856.19 471
12857.26 462
12858.34 463
12859.41 430
12860.48 418
12861.55 470
12862.62 482
12863.69 506
12864.76 507
12865.83 516
12866.91 479
12867.98 444
12869.05 442
12870.12 443
12871.19 477
12872.26 475
12873.33 490
12874.41 496
12875.48 478
12876.55 507
12877.62 479
12878.69 462
12879.76 467
12880.84 462
12881.91 500
12882.98 455
12884.05 430
12885.12 457
12886.20 476
12887.27 499
12888.34 469
12889.41 503
12890.49 440
12891.56 427
12892.63 430
12893.70 442
12894.78 469
12895.85 473
12896.92 464
12897.99 489
12899.07 463
12900.14 495
12901.21 508
12902.28 467
12903.36 434
12904.43 402
12905.50 455
12906.58 439
12907.65 491
12908.72 468
12909.80 422
12910.87 452
12911.94 428
12913.02 436
12914.09 438
12915.16 457
12916.24 449
12917.31 387
12918.38 422
12919.46 455
12920.53 473
12921.60 479
12922.68 446
12923.75 422
12924.82 416
12925.90 484
12926.97 490
12928.05 425
12929.12 438
12930.19 494
12931.27 454
12932.34 448
12933.42 444
12934.49 470
12935.56 448
12936.64 426
12937.71 429
12938.79 426
12939.86 406
12940.94 426
12942.01 434
12943.08 434
12944.16 458
12945.23 423
12946.31 405
12947.38 368
12948.46 406
12949.53 391
12950.61 393
12951.68 338
12952.76 387
12953.83 409
12954.91 418
12955.98 368
12957.06 361
12958.13 393
12959.21 398
12960.28 418
12961.36 392
12962.43 397
12963.51 393
12964.58 427
12965.66 409
12966.74 408
12967.81 366
12968.89 393
12969.96 391
12971.04 428
12972.11 448
12973.19 405
12974.27 381
12975.34 409
12976.42 451
12977.49 418
12978.57 423
12979.65 404
12980.72 422
12981.80 428
12982.87 372
12983.95 377
12985.03 432
12986.10 450
12987.18 401
12988.26 417
12989.33 445
12990.41 397
12991.48 446
12992.56 457
12993.64 447
12994.71 434
12995.79 368
12996.87 340
12997.94 392
12999.02 394
13000.10 418
13001.18 354
13002.25 418
13003.33 415
13004.41 395
13005.48 404
13006.56 385
13007.64 414
13008.72 393
13009.79 429
13010.87 420
13011.95 396
13013.02 435
13014.10 429
13015.18 399
13016.26 387
13017.33 380
13018.41 445
13019.49 416
13020.57 411
13021.65 389
13022.72 385
13023.80 427
13024.88 400
13025.96 421
13027.04 445
13028.11 410
13029.19 422
13030.27 429
13031.35 426
13032.43 370
13033.50 415
13034.58 444
13035.66 475
13036.74 457
13037.82 427
13038.90 435
13039.98 425
13041.05 415
13042.13 472
13043.21 477
13044.29 449
13045.37 480
13046.45 474
13047.53 419
13048.61 418
13049.68 436
13050.76 435
13051.84 475
13052.92 430
13054.00 375
13055.08 360
13056.16 428
13057.24 412
13058.32 462
13059.40 432
13060.48 434
13061.56 414
13062.64 404
13063.71 389
13064.79 412
13065.87 467
13066.95 458
13068.03 434
13069.11 401
13070.19 434
13071.27 421
13072.35 430
13073.43 405
13074.51 416
13075.59 452
13076.67 442
13077.75 437
13078.83 403
13079.91 399
13080.99 457
13082.07 465
13083.15 446
13084.23 418
13085.31 358
13086.40 396
13087.48 436
13088.56 396
13089.64 439
13090.72 419
13091.80 464
13092.88 456
13093.96 394
13095.04 454
13096.12 437
13097.20 398
13098.28 371
13099.36 398
13100.45 397
13101.53 422
13102.61 426
13103.69 376
13104.77 392
13105.85 411
13106.93 473
13108.01 421
13109.10 453
13110.18 426
13111.26 414
13112.34 413
13113.42 410
13114.50 371
13115.58 433
13116.67 413
13117.75 398
13118.83 426
13119.91 451
13120.99 428
13122.08 443
13123.16 459
13124.24 501
13125.32 481
13126.40 463
13127.49 375
13128.57 426
13129.65 431
13130.73 405
13131.82 424
13132.90 392
13133.98 447
13135.06 431
13136.15 396
13137.23 430
13138.31 421
13139.39 426
13140.48 415
13141.56 377
13142.64 434
13143.72 487
13144.81 463
13145.89 411
13146.97 449
13148.06 439
13149.14 425
13150.22 458
13151.31 485
13152.39 463
13153.47 432
13154.56 442
13155.64 407
13156.72 433
13157.81 416
13158.89 436
13159.97 457
13161.06 439
13162.14 436
13163.22 452
13164.31 412
13165.39 442
13166.47 443
13167.56 433
13168.64 482
13169.73 463
13170.81 407
13171.89 394
13172.98 403
13174.06 495
13175.15 445
13176.23 427
13177.31 417
13178.40 455
13179.48 411
13180.57 435
13181.65 456
13182.74 460
13183.82 489
13184.91 452
13185.99 483
13187.07 470
13188.16 421
13189.24 484
13190.33 404
13191.41 426
13192.50 473
13193.58 491
13194.67 419
13195.75 430
13196.84 431
13197.92 439
13199.01 466
13200.09 459
13201.18 429
13202.26 418
13203.35 429
13204.44 442
13205.52 442
13206.61 453
13207.69 412
13208.78 413
13209.86 427
13210.95 432
13212.03 465
13213.12 454
13214.21 473
13215.29 442
13216.38 480
13217.46 449
13218.55 450
13219.63 490
13220.72 489
13221.81 442
13222.89 425
13223.98 456
13225.07 490
13226.15 459
13227.24 467
13228.32 459
13229.41 474
13230.50 419
13231.58 470
13232.67 512
13233.76 467
13234.84 472
13235.93 461
13237.02 443
13238.10 425
13239.19 445
13240.28 492
13241.36 461
13242.45 478
13243.54 472
13244.62 450
13245.71 481
13246.80 508
13247.89 472
13248.97 491
13250.06 490
13251.15 492
13252.23 489
13253.32 542
13254.41 531
13255.50 488
13256.58 515
13257.67 535
13258.76 515
13259.85 502
13260.94 500
13262.02 513
13263.11 485
13264.20 533
13265.29 514
13266.37 521
13267.46 496
13268.55 518
13269.64 472
13270.73 511
13271.81 517
13272.90 527
13273.99 531
13275.08 503
13276.17 553
13277.26 524
13278.34 526
13279.43 488
13280.52 590
13281.61 521
13282.70 548
13283.79 561
13284.88 523
13285.96 575
13287.05 615
13288.14 605
13289.23 532
13290.32 561
13291.41 564
13292.50 551
13293.59 567
13294.68 554
13295.76 530
13296.85 595
13297.94 555
13299.03 592
13300.12 582
13301.21 574
13302.30 570
13303.39 602
13304.48 603
13305.57 595
13306.66 639
13307.75 589
13308.84 611
13309.93 607
13311.02 635
13312.11 614
13313.20 607
13314.29 650
13315.38 653
13316.47 667
13317.56 687
13318.65 655
13319.74 616
13320.83 622
13321.92 632
13323.01 612
13324.10 658
13325.19 630
13326.28 665
13327.37 656
13328.46 605
13329.55 639
13330.64 646
13331.73 593
13332.82 693
13333.91 686
13335.00 561
13336.09 689
13337.18 651
13338.27 696
13339.37 676
13340.46 660
13341.55 729
13342.64 747
13343.73 737
13344.82 724
13345.91 762
13347.00 747
13348.09 653
13349.19 677
13350.28 711
13351.37 703
13352.46 696
13353.55 660
13354.64 680
13355.73 683
13356.83 696
13357.92 747
13359.01 653
13360.10 734
13361.19 679
13362.28 708
13363.38 721
13364.47 752
13365.56 717
13366.65 653
13367.74 726
13368.84 796
13369.93 775
13371.02 771
13372.11 821
13373.21 758
13374.30 773
13375.39 787
13376.48 727
13377.58 693
13378.67 716
13379.76 675
13380.85 669
13381.95 652
13383.04 622
13384.13 656
13385.22 622
13386.32 643
13387.41 544
13388.50 541
13389.60 597
13390.69 645
13391.78 614
13392.87 566
13393.97 559
13395.06 569
13396.15 564
13397.25 574
13398.34 556
13399.43 600
13400.53 625
13401.62 661
13402.71 646
13403.81 596
13404.90 609
13406.00 598
13407.09 647
13408.18 646
13409.28 639
13410.37 646
13411.46 645
13412.56 584
13413.65 572
13414.75 575
13415.84 578
13416.93 579
13418.03 592
13419.12 602
13420.22 620
13421.31 633
13422.41 620
13423.50 591
13424.59 610
13425.69 636
13426.78 564
13427.88 578
13428.97 653
13430.07 660
13431.16 599
13432.26 558
13433.35 557
13434.45 601
13435.54 645
13436.64 590
13437.73 601
13438.82 607
13439.92 623
13441.02 593
13442.11 629
13443.21 617
13444.30 657
13445.40 691
13446.49 686
13447.59 620
13448.68 629
13449.78 668
13450.87 702
13451.97 685
13453.06 653
13454.16 661
13455.25 629
13456.35 672
13457.45 683
13458.54 732
13459.64 733
13460.73 675
13461.83 715
13462.93 703
13464.02 667
13465.12 679
13466.21 679
13467.31 658
13468.41 787
13469.50 693
13470.60 678
13471.70 653
13472.79 689
13473.89 753
13474.98 684
13476.08 723
13477.18 695
13478.27 735
13479.37 684
13480.47 698
13481.56 728
13482.66 713
13483.76 753
13484.85 728
13485.95 725
13487.05 732
13488.15 744
13489.24 742
13490.34 725
13491.44 772
13492.53 727
13493.63 697
13494.73 769
13495.83 721
13496.92 749
13498.02 838
13499.12 799
13500.22 903
13501.31 871
13502.41 823
13503.51 822
13504.61 872
13505.70 870
13506.80 825
13507.90 852
13509.00 912
13510.09 892
13511.19 856
13512.29 863
13513.39 816
13514.49 807
13515.58 797
13516.68 783
13517.78 749
13518.88 768
13519.98 765
13521.08 768
13522.17 741
13523.27 701
13524.37 703
13525.47 772
13526.57 658
13527.67 628
13528.77 683
13529.86 678
13530.96 612
13532.06 666
13533.16 723
13534.26 728
13535.36 698
13536.46 676
13537.56 681
13538.66 622
13539.75 670
13540.85 653
13541.95 614
13543.05 644
13544.15 630
13545.25 614
13546.35 622
13547.45 601
13548.55 583
13549.65 587
13550.75 575
13551.85 551
13552.95 602
13554.05 600
13555.15 606
13556.25 617
13557.35 576
13558.45 602
13559.55 628
13560.65 623
13561.75 585
13562.85 581
13563.95 544
13565.05 590
13566.15 572
13567.25 582
13568.35 627
13569.45 578
13570.55 575
13571.65 577
13572.75 572
13573.85 580
13574.95 572
13576.05 624
13577.15 621
13578.25 592
13579.35 583
13580.45 630
13581.55 607
13582.65 591
13583.75 587
13584.86 561
13585.96 601
13587.06 563
13588.16 562
13589.26 588
13590.36 562
13591.46 629
13592.56 580
13593.66 576
13594.77 558
13595.87 563
13596.97 585
13598.07 597
13599.17 590
13600.27 579
13601.37 592
13602.48 623
13603.58 651
13604.68 612
13605.78 630
13606.88 573
13607.99 583
13609.09 598
13610.19 619
13611.29 591
13612.39 541
13613.50 545
13614.60 558
13615.70 551
13616.80 603
13617.90 553
13619.01 618
13620.11 614
13621.21 587
13622.31 646
13623.42 602
13624.52 517
13625.62 556
13626.72 626
13627.83 615
13628.93 607
13630.03 574
13631.13 590
13632.24 543
13633.34 590
13634.44 602
13635.55 555
13636.65 555
13637.75 570
13638.86 566
13639.96 542
13641.06 583
13642.17 578
13643.27 603
13644.37 595
13645.48 617
13646.58 572
13647.68 552
13648.79 584
13649.89 651
13650.99 601
13652.10 555
13653.20 606
13654.30 580
13655.41 570
13656.51 581
13657.62 594
13658.72 559
13659.82 555
13660.93 555
13662.03 551
13663.14 543
13664.24 556
13665.34 538
13666.45 520
13667.55 564
13668.66 536
13669.76 588
13670.87 542
13671.97 559
13673.07 546
13674.18 622
13675.28 576
13676.39 562
13677.49 555
13678.60 544
13679.70 606
13680.81 592
13681.91 610
13683.02 592
13684.12 576
13685.23 611
13686.33 603
13687.44 568
13688.54 559
13689.65 588
13690.75 595
13691.86 616
13692.96 591
13694.07 553
13695.17 545
13696.28 537
13697.39 586
13698.49 658
13699.60 647
13700.70 596
13701.81 598
13702.91 643
13704.02 670
13705.13 643
13706.23 597
13707.34 600
13708.44 616
13709.55 592
13710.65 602
13711.76 586
13712.87 566
13713.97 624
13715.08 616
13716.19 604
13717.29 617
13718.40 673
13719.50 634
13720.61 642
13721.72 627
13722.82 659
13723.93 711
13725.04 680
13726.14 712
13727.25 697
13728.36 669
13729.46 645
13730.57 655
13731.68 730
13732.78 767
13733.89 825
13735.00 740
13736.11 721
13737.21 753
13738.32 792
13739.43 791
13740.53 660
13741.64 700
13742.75 755
13743.86 801
13744.96 801
13746.07 754
13747.18 747
13748.29 814
13749.39 723
13750.50 759
13751.61 789
13752.72 779
13753.82 797
13754.93 835
13756.04 792
13757.15 804
13758.26 813
13759.36 810
13760.47 791
13761.58 878
13762.69 847
13763.80 840
13764.91 958
13766.01 983
13767.12 969
13768.23 959
13769.34 1047
13770.45 1095
13771.56 1109
13772.66 1059
13773.77 1157
13774.88 1132
13775.99 1211
13777.10 1265
13778.21 1263
13779.32 1214
13780.42 1216
13781.53 1158
13782.64 1131
13783.75 1076
13784.86 1052
13785.97 1008
13787.08 957
13788.19 852
13789.30 868
13790.41 914
13791.52 789
13792.63 791
13793.73 742
13794.84 784
13795.95 778
13797.06 739
13798.17 727
13799.28 705
13800.39 731
13801.50 729
13802.61 762
13803.72 721
13804.83 661
13805.94 704
13807.05 694
13808.16 723
13809.27 703
13810.38 702
13811.49 667
13812.60 671
13813.71 714
13814.82 689
13815.93 634
13817.04 626
13818.15 642
13819.26 635
13820.37 661
13821.48 669
13822.59 650
13823.71 641
13824.82 624
13825.93 643
13827.04 642
13828.15 646
13829.26 640
13830.37 619
13831.48 595
13832.59 660
13833.70 622
13834.81 659
13835.92 668
13837.04 592
13838.15 626
13839.26 608
13840.37 630
13841.48 607
13842.59 576
13843.70 557
13844.81 586
13845.93 602
13847.04 562
13848.15 664
13849.26 705
13850.37 670
13851.48 696
13852.60 629
13853.71 583
13854.82 599
13855.93 586
13857.04 648
13858.16 624
13859.27 643
13860.38 719
13861.49 674
13862.60 639
13863.72 678
13864.83 661
13865.94 597
13867.05 637
13868.17 661
13869.28 709
13870.39 666
13871.50 612
13872.62 675
13873.73 707
13874.84 693
13875.95 650
13877.07 641
13878.18 659
13879.29 702
13880.40 653
13881.52 635
13882.63 630
13883.74 672
13884.86 645
13885.97 715
13887.08 709
13888.20 669
13889.31 664
13890.42 686
13891.54 691
13892.65 727
13893.76 738
13894.88 738
13895.99 751
13897.10 716
13898.22 715
13899.33 742
13900.44 730
13901.56 717
13902.67 728
13903.79 713
13904.90 737
13906.01 765
13907.13 676
13908.24 683
13909.36 672
13910.47 650
13911.58 636
13912.70 636
13913.81 627
13914.93 639
13916.04 647
13917.16 623
13918.27 644
13919.38 645
13920.50 574
13921.61 588
13922.73 575
13923.84 592
13924.96 611
13926.07 577
13927.19 566
13928.30 553
13929.42 585
13930.53 588
13931.65 589
13932.76 604
13933.88 574
13934.99 617
13936.11 659
13937.22 573
13938.34 597
13939.45 632
13940.57 568
13941.68 609
13942.80 628
13943.91 596
13945.03 602
13946.14 584
13947.26 572
13948.38 545
13949.49 534
13950.61 534
13951.72 570
13952.84 579
13953.95 568
13955.07 531
13956.19 543
13957.30 534
13958.42 553
13959.53 546
13960.65 538
13961.77 541
13962.88 573
13964.00 558
13965.11 555
13966.23 543
13967.35 571
13968.46 531
13969.58 513
13970.70 562
13971.81 561
13972.93 499
13974.05 495
13975.16 524
13976.28 574
13977.40 559
13978.51 559
13979.63 558
13980.75 540
13981.86 517
13982.98 547
13984.10 546
13985.22 525
13986.33 542
13987.45 547
13988.57 474
13989.68 559
13990.80 577
13991.92 552
13993.04 550
13994.15 575
13995.27 543
13996.39 545
13997.51 515
13998.62 501
13999.74 589
14000.86 564
14001.98 582
14003.10 576
14004.21 561
14005.33 566
14006.45 553
14007.57 535
14008.68 556
14009.80 530
14010.92 555
14012.04 532
14013.16 523
14014.28 537
14015.39 522
14016.51 529
14017.63 557
14018.75 555
14019.87 549
14020.99 583
14022.10 595
14023.22 528
14024.34 515
14025.46 550
14026.58 570
14027.70 543
14028.82 534
14029.94 533
14031.05 507
14032.17 551
14033.29 578
14034.41 566
14035.53 548
14036.65 548
14037.77 598
14038.89 577
14040.01 628
14041.13 587
14042.25 614
14043.37 585
14044.49 597
14045.60 614
14046.72 558
14047.84 528
14048.96 527
14050.08 571
14051.20 622
14052.32 543
14053.44 580
14054.56 591
14055.68 570
14056.80 549
14057.92 610
14059.04 612
14060.16 594
14061.28 636
14062.40 658
14063.52 638
14064.64 619
14065.76 613
14066.88 649
14068.00 665
14069.12 689
14070.25 675
14071.37 611
14072.49 640
14073.61 647
14074.73 699
14075.85 711
14076.97 714
14078.09 646
14079.21 768
14080.33 742
14081.45 708
14082.57 671
14083.69 709
14084.82 757
14085.94 672
14087.06 674
14088.18 668
14089.30 751
14090.42 740
14091.54 701
14092.66 718
14093.79 744
14094.91 701
14096.03 745
14097.15 700
14098.27 709
14099.39 787
14100.52 781
14101.64 782
14102.76 758
14103.88 790
14105.00 800
14106.12 751
14107.25 784
14108.37 778
14109.49 690
14110.61 734
14111.74 642
14112.86 633
14113.98 710
14115.10 662
14116.22 634
14117.35 629
14118.47 671
14119.59 666
14120.71 684
14121.84 702
14122.96 605
14124.08 558
14125.20 545
14126.33 554
14127.45 549
14128.57 565
14129.70 549
14130.82 545
14131.94 594
14133.06 613
14134.19 576
14135.31 546
14136.43 521
14137.56 556
14138.68 555
14139.80 495
14140.93 549
14142.05 549
14143.17 585
14144.30 554
14145.42 540
14146.54 544
14147.67 582
14148.79 571
14149.91 519
14151.04 508
14152.16 538
14153.29 526
14154.41 617
14155.53 600
14156.66 590
14157.78 596
14158.91 574
14160.03 525
14161.15 524
14162.28 529
14163.40 565
14164.53 552
14165.65 538
14166.78 531
14167.90 516
14169.02 567
14170.15 527
14171.27 522
14172.40 504
14173.52 580
14174.65 520
14175.77 523
14176.90 556
14178.02 512
14179.15 513
14180.27 521
14181.40 521
14182.52 526
14183.65 488
14184.77 488
14185.90 529
14187.02 514
14188.15 533
14189.27 511
14190.40 512
14191.52 531
14192.65 487
14193.77 454
14194.90 461
14196.02 431
14197.15 453
14198.27 497
14199.40 504
14200.53 534
14201.65 509
14202.78 492
14203.90 510
14205.03 524
14206.16 454
14207.28 470
14208.41 447
14209.53 485
14210.66 497
14211.79 488
14212.91 518
14214.04 491
14215.16 496
14216.29 484
14217.42 505
14218.54 487
14219.67 506
14220.80 489
14221.92 426
14223.05 444
14224.18 458
14225.30 433
14226.43 509
14227.56 517
14228.68 515
14229.81 496
14230.94 456
14232.06 459
14233.19 474
14234.32 488
14235.44 487
14236.57 505
14237.70 493
14238.83 455
14239.95 450
14241.08 430
14242.21 459
14243.34 462
14244.46 475
14245.59 460
14246.72 515
14247.85 489
14248.97 499
14250.10 505
14251.23 443
14252.36 481
14253.48 443
14254.61 398
14255.74 409
14256.87 417
14258.00 387
14259.12 419
14260.25 443
14261.38 454
14262.51 444
14263.64 414
14264.76 485
14265.89 439
14267.02 443
14268.15 447
14269.28 394
14270.41 411
14271.53 414
14272.66 439
14273.79 421
14274.92 400
14276.05 422
14277.18 432
14278.31 428
14279.44 435
14280.56 435
14281.69 382
14282.82 414
14283.95 382
14285.08 417
14286.21 420
14287.34 411
14288.47 434
14289.60 426
14290.73 411
14291.86 404
14292.98 454
14294.11 401
14295.24 413
14296.37 409
14297.50 443
14298.63 423
14299.76 426
14300.89 399
14302.02 427
14303.15 448
14304.28 426
14305.41 417
14306.54 420
14307.67 447
14308.80 437
14309.93 370
14311.06 395
14312.19 411
14313.32 397
14314.45 417
14315.58 430
14316.71 372
14317.84 375
14318.97 386
14320.10 382
14321.23 339
14322.36 357
14323.49 358
14324.62 366
14325.76 352
14326.89 354
14328.02 403
14329.15 378
14330.28 370
14331.41 397
14332.54 420
14333.67 354
14334.80 344
14335.93 339
14337.06 370
14338.20 375
14339.33 362
14340.46 370
14341.59 398
14342.72 372
14343.85 347
14344.98 384
14346.12 411
14347.25 403
14348.38 412
14349.51 401
14350.64 382
14351.77 382
14352.90 401
14354.04 402
14355.17 364
14356.30 400
14357.43 377
14358.56 358
14359.70 382
14360.83 397
14361.96 395
14363.09 359
14364.22 355
14365.36 386
14366.49 411
14367.62 398
14368.75 357
14369.89 363
14371.02 351
14372.15 343
14373.28 382
14374.42 381
14375.55 371
14376.68 364
14377.81 381
14378.95 384
14380.08 363
14381.21 371
14382.35 399
14383.48 350
14384.61 379
14385.74 348
14386.88 375
14388.01 397
14389.14 380
14390.28 423
14391.41 368
14392.54 367
14393.68 370
14394.81 365
14395.94 368
14397.08 330
14398.21 381
14399.34 349
14400.48 370
14401.61 346
14402.75 352
14403.88 343
14405.01 384
14406.15 379
14407.28 359
14408.41 389
14409.55 394
14410.68 381
14411.82 395
14412.95 364
14414.08 324
14415.22 369
14416.35 371
14417.49 358
14418.62 384
14419.76 394
14420.89 434
14422.02 384
14423.16 391
14424.29 371
14425.43 390
14426.56 383
14427.70 380
14428.83 373
14429.97 356
14431.10 382
14432.24 365
14433.37 389
14434.51 388
14435.64 374
14436.78 421
14437.91 437
14439.05 400
14440.18 426
14441.32 391
14442.45 435
14443.59 439
14444.72 365
14445.86 392
14446.99 382
14448.13 433
14449.27 404
14450.40 406
14451.54 372
14452.67 393
14453.81 399
14454.94 424
14456.08 437
14457.22 435
14458.35 411
14459.49 436
14460.62 426
14461.76 427
14462.90 428
14464.03 410
14465.17 416
14466.30 462
14467.44 386
14468.58 398
14469.71 387
14470.85 476
14471.99 434
14473.12 396
14474.26 459
14475.40 468
14476.53 426
14477.67 418
14478.81 421
14479.94 427
14481.08 458
14482.22 408
14483.35 431
14484.49 448
14485.63 443
14486.76 416
14487.90 418
14489.04 404
14490.17 429
14491.31 443
14492.45 474
14493.59 410
14494.72 425
14495.86 422
14497.00 432
14498.14 425
14499.27 444
14500.41 411
14501.55 421
14502.69 386
14503.82 374
14504.96 452
14506.10 446
14507.24 437
14508.37 451
14509.51 463
14510.65 454
14511.79 488
14512.93 451
14514.06 363
14515.20 410
14516.34 384
14517.48 404
14518.62 387
14519.76 434
14520.89 430
14522.03 392
14523.17 382
14524.31 397
14525.45 431
14526.59 369
14527.73 381
14528.86 435
14530.00 349
14531.14 360
14532.28 380
14533.42 415
14534.56 395
14535.70 416
14536.84 415
14537.98 386
14539.11 392
14540.25 430
14541.39 450
14542.53 404
14543.67 369
14544.81 420
14545.95 412
14547.09 436
14548.23 381
14549.37 377
14550.51 394
14551.65 436
14552.79 453
14553.93 446
14555.07 413
14556.21 433
14557.35 424
14558.49 425
14559.63 405
14560.77 445
14561.91 401
14563.05 346
14564.19 384
14565.33 405
14566.47 431
14567.61 409
14568.75 391
14569.89 397
14571.03 407
14572.17 415
14573.31 398
14574.45 408
14575.59 392
14576.73 392
14577.87 442
14579.01 454
14580.15 436
14581.29 439
14582.43 417
14583.57 400
14584.71 441
14585.85 387
14587.00 444
14588.14 443
14589.28 407
14590.42 408
14591.56 441
14592.70 451
14593.84 420
14594.98 459
14596.12 446
14597.27 448
14598.41 416
14599.55 439
14600.69 412
14601.83 407
14602.97 445
14604.12 396
14605.26 433
14606.40 485
14607.54 462
14608.68 473
14609.82 466
14610.97 470
14612.11 445
14613.25 461
14614.39 459
14615.53 504
14616.68 481
14617.82 492
14618.96 466
14620.10 494
14621.25 471
14622.39 485
14623.53 482
14624.67 448
14625.81 465
14626.96 490
14628.10 475
14629.24 536
14630.39 546
14631.53 522
14632.67 580
14633.81 487
14634.96 528
14636.10 551
14637.24 618
14638.38 632
14639.53 597
14640.67 604
14641.81 517
14642.96 588
14644.10 565
14645.24 526
14646.39 490
14647.53 485
14648.67 485
14649.82 482
14650.96 436
14652.10 449
14653.25 455
14654.39 470
14655.53 442
14656.68 435
14657.82 440
14658.97 408
14660.11 432
14661.25 438
14662.40 414
14663.54 399
14664.69 426
14665.83 402
14666.97 377
14668.12 381
14669.26 345
14670.41 374
14671.55 344
14672.69 376
14673.84 390
14674.98 387
14676.13 363
14677.27 394
14678.42 411
14679.56 365
14680.71 357
14681.85 392
14683.00 386
14684.14 367
14685.29 364
14686.43 352
14687.57 336
14688.72 352
14689.86 364
14691.01 410
14692.15 372
14693.30 357
14694.45 393
14695.59 389
14696.74 383
14697.88 390
14699.03 350
14700.17 363
14701.32 387
14702.46 358
14703.61 308
14704.75 360
14705.90 361
14707.04 369
14708.19 361
14709.34 364
14710.48 360
14711.63 349
14712.77 363
14713.92 355
14715.07 322
14716.21 315
14717.36 372
14718.50 349
14719.65 349
14720.80 348
14721.94 363
14723.09 328
14724.24 334
14725.38 308
14726.53 302
14727.67 362
14728.82 369
14729.97 352
14731.11 317
14732.26 317
14733.41 353
14734.55 355
14735.70 330
14736.85 380
14737.99 340
14739.14 346
14740.29 290
14741.44 370
14742.58 341
14743.73 307
14744.88 313
14746.02 307
14747.17 321
14748.32 325
14749.47 329
14750.61 335
14751.76 344
14752.91 333
14754.06 335
14755.20 334
14756.35 313
14757.50 342
14758.65 310
14759.79 336
14760.94 329
14762.09 304
14763.24 327
14764.38 317
14765.53 286
14766.68 277
14767.83 348
14768.98 316
14770.13 308
14771.27 328
14772.42 306
14773.57 335
14774.72 296
14775.87 299
14777.01 302
14778.16 330
14779.31 301
14780.46 277
14781.61 270
14782.76 273
14783.91 267
14785.05 293
14786.20 331
14787.35 297
14788.50 282
14789.65 307
14790.80 313
14791.95 326
14793.10 306
14794.25 282
14795.39 299
14796.54 271
14797.69 299
14798.84 290
14799.99 293
14801.14 305
14802.29 316
14803.44 266
14804.59 256
14805.74 309
14806.89 308
14808.04 321
14809.19 342
14810.34 318
14811.49 279
14812.64 273
14813.79 303
14814.94 272
14816.09 240
14817.24 297
14818.39 306
14819.54 244
14820.69 320
14821.84 297
14822.99 264
14824.14 259
14825.29 255
14826.44 311
14827.59 295
14828.74 294
14829.89 310
14831.04 265
14832.19 299
14833.34 328
14834.49 323
14835.64 325
14836.79 294
14837.94 347
14839.09 298
14840.24 299
14841.40 286
14842.55 276
14843.70 286
14844.85 291
14846.00 273
14847.15 257
14848.30 271
14849.45 251
14850.60 268
14851.76 246
14852.91 291
14854.06 310
14855.21 286
14856.36 269
14857.51 278
14858.66 243
14859.82 254
14860.97 274
14862.12 256
14863.27 279
14864.42 289
14865.57 256
14866.73 295
14867.88 301
14869.03 266
14870.18 293
14871.33 273
14872.49 241
14873.64 261
14874.79 253
14875.94 291
14877.10 241
14878.25 288
14879.40 294
14880.55 262
14881.71 246
14882.86 248
14884.01 239
14885.16 281
14886.32 255
14887.47 290
14888.62 259
14889.77 277
14890.93 302
14892.08 274
14893.23 240
14894.39 252
14895.54 284
14896.69 327
14897.84 274
14899.00 270
14900.15 265
14901.30 250
14902.46 317
14903.61 278
14904.76 278
14905.92 247
14907.07 263
14908.22 283
14909.38 293
14910.53 264
14911.69 252
14912.84 243
14913.99 285
14915.15 297
14916.30 284
14917.45 276
14918.61 278
14919.76 278
14920.92 269
14922.07 293
14923.22 289
14924.38 286
14925.53 277
14926.69 305
14927.84 297
14928.99 299
14930.15 279
14931.30 271
14932.46 264
14933.61 273
14934.77 258
14935.92 279
14937.08 235
14938.23 246
14939.39 269
14940.54 272
14941.70 285
14942.85 251
14944.00 264
14945.16 250
14946.31 246
14947.47 278
14948.62 318
14949.78 247
14950.94 278
14952.09 283
14953.25 284
14954.40 287
14955.56 273
14956.71 276
14957.87 287
14959.02 304
14960.18 295
14961.33 319
14962.49 262
14963.64 240
14964.80 251
14965.96 247
14967.11 277
14968.27 251
14969.42 256
14970.58 257
14971.74 281
14972.89 243
14974.05 259
14975.20 245
14976.36 264
14977.52 246
14978.67 292
14979.83 271
14980.98 250
14982.14 250
14983.30 257
14984.45 261
14985.61 263
14986.77 279
14987.92 267
14989.08 250
14990.24 244
14991.39 236
14992.55 250
14993.71 281
14994.86 279
14996.02 246
14997.18 243
14998.33 290
14999.49 317
15000.65 274
15001.81 220
15002.96 264
15004.12 250
15005.28 273
15006.43 275
15007.59 273
15008.75 257
15009.91 274
15011.06 284
15012.22 267
15013.38 246
15014.54 240
15015.69 294
15016.85 280
15018.01 281
15019.17 250
15020.33 277
15021.48 265
15022.64 274
15023.80 216
15024.96 201
15026.12 250
15027.27 271
15028.43 271
15029.59 248
15030.75 267
15031.91 269
15033.07 256
15034.22 259
15035.38 223
15036.54 222
15037.70 246
15038.86 247
15040.02 250
15041.17 266
15042.33 234
15043.49 263
15044.65 256
15045.81 251
15046.97 246
15048.13 241
15049.29 252
15050.45 266
15051.60 241
15052.76 225
15053.92 228
15055.08 275
15056.24 276
15057.40 235
15058.56 216
15059.72 250
15060.88 287
15062.04 258
15063.20 283
15064.36 260
15065.52 269
15066.68 251
15067.84 258
15069.00 248
15070.16 247
15071.32 286
15072.48 259
15073.63 289
15074.79 238
15075.95 231
15077.11 230
15078.27 246
15079.44 235
15080.60 257
15081.76 275
15082.92 249
15084.08 283
15085.24 238
15086.40 239
15087.56 261
15088.72 280
15089.88 275
15091.04 230
15092.20 228
15093.36 248
15094.52 255
15095.68 262
15096.84 220
15098.00 239
15099.16 273
15100.32 244
15101.49 249
15102.65 277
15103.81 279
15104.97 279
15106.13 253
15107.29 226
15108.45 261
15109.61 259
15110.78 285
15111.94 236
15113.10 252
15114.26 251
15115.42 287
15116.58 286
15117.74 317
15118.91 285
15120.07 317
15121.23 296
15122.39 250
15123.55 270
15124.71 259
15125.88 260
15127.04 237
15128.20 253
15129.36 253
15130.52 255
15131.69 272
15132.85 235
15134.01 281
15135.17 299
15136.34 232
15137.50 238
15138.66 269
15139.82 231
15140.99 229
15142.15 259
15143.31 265
15144.47 265
15145.64 305
15146.80 304
15147.96 296
15149.12 280
15150.29 282
15151.45 239
15152.61 233
15153.78 247
15154.94 272
15156.10 263
15157.27 279
15158.43 263
15159.59 286
15160.75 297
15161.92 264
15163.08 276
15164.24 315
15165.41 308
15166.57 299
15167.74 282
15168.90 236
15170.06 275
15171.23 283
15172.39 256
15173.55 314
15174.72 290
15175.88 268
15177.05 283
15178.21 327
15179.37 282
15180.54 285
15181.70 273
15182.87 281
15184.03 279
15185.19 288
15186.36 275
15187.52 302
15188.69 305
15189.85 291
15191.02 296
15192.18 283
15193.34 320
15194.51 340
15195.67 270
15196.84 320
15198.00 290
15199.17 284
15200.33 296
15201.50 310
15202.66 303
15203.83 281
15204.99 274
15206.16 307
15207.32 279
15208.49 298
15209.65 324
15210.82 316
15211.98 283
15213.15 301
15214.31 314
15215.48 297
15216.64 295
15217.81 274
15218.97 297
15220.14 271
15221.31 273
15222.47 275
15223.64 274
15224.80 285
15225.97 286
15227.13 290
15228.30 314
15229.47 324
15230.63 294
15231.80 285
15232.96 310
15234.13 331
15235.30 338
15236.46 336
15237.63 319
15238.79 325
15239.96 285
15241.13 300
15242.29 324
15243.46 323
15244.63 321
15245.79 346
15246.96 321
15248.13 282
15249.29 286
15250.46 285
15251.63 322
15252.79 320
15253.96 335
15255.13 330
15256.29 308
15257.46 342
15258.63 268
15259.80 291
15260.96 331
15262.13 294
15263.30 302
15264.46 289
15265.63 294
15266.80 285
15267.97 296
15269.13 310
15270.30 290
15271.47 267
15272.64 317
15273.80 262
15274.97 303
15276.14 287
15277.31 304
15278.47 310
15279.64 311
15280.81 293
15281.98 259
15283.15 274
15284.31 309
15285.48 286
15286.65 257
15287.82 315
15288.99 291
15290.15 277
15291.32 306
15292.49 289
15293.66 267
15294.83 300
15296.00 268
15297.16 276
15298.33 294
15299.50 293
15300.67 259
15301.84 264
15303.01 272
15304.18 267
15305.35 249
15306.51 263
15307.68 281
15308.85 295
15310.02 277
15311.19 242
15312.36 288
15313.53 261
15314.70 268
15315.87 330
15317.04 261
15318.21 269
15319.37 296
15320.54 304
15321.71 266
15322.88 288
15324.05 282
15325.22 305
15326.39 298
15327.56 265
15328.73 274
15329.90 272
15331.07 251
15332.24 294
15333.41 312
15334.58 283
15335.75 272
15336.92 245
15338.09 294
15339.26 279
15340.43 274
15341.60 250
15342.77 279
15343.94 300
15345.11 237
15346.28 302
15347.45 294
15348.62 260
15349.79 274
15350.96 273
15352.13 289
15353.31 248
15354.48 272
15355.65 318
15356.82 309
15357.99 310
15359.16 272
15360.33 303
15361.50 281
15362.67 280
15363.84 283
15365.01 311
15366.19 248
15367.36 257
15368.53 280
15369.70 304
15370.87 282
15372.04 280
15373.21 308
15374.38 266
15375.56 299
15376.73 268
15377.90 260
15379.07 275
15380.24 271
15381.41 282
15382.59 307
15383.76 299
15384.93 293
15386.10 266
15387.27 261
15388.45 293
15389.62 270
15390.79 250
15391.96 264
15393.13 287
15394.31 292
15395.48 261
15396.65 298
15397.82 330
15399.00 266
15400.17 301
15401.34 280
15402.51 297
15403.69 284
15404.86 275
15406.03 263
15407.20 287
15408.38 294
15409.55 266
15410.72 243
15411.89 272
15413.07 287
15414.24 281
15415.41 264
15416.59 260
15417.76 288
15418.93 272
15420.11 287
15421.28 243
15422.45 244
15423.63 276
15424.80 286
15425.97 259
15427.15 268
15428.32 275
15429.49 272
15430.67 280
15431.84 256
15433.01 254
15434.19 260
15435.36 228
15436.54 275
15437.71 284
15438.88 236
15440.06 258
15441.23 259
15442.41 239
15443.58 231
15444.75 295
15445.93 298
15447.10 292
15448.28 249
15449.45 256
15450.63 316
15451.80 312
15452.97 264
15454.15 282
15455.32 274
15456.50 297
15457.67 257
15458.85 260
15460.02 268
15461.20 280
15462.37 262
15463.55 224
15464.72 245
15465.90 273
15467.07 285
15468.25 292
15469.42 249
15470.60 216
15471.77 245
15472.95 294
15474.12 240
15475.30 270
15476.47 261
15477.65 322
15478.82 294
15480.00 266
15481.17 274
15482.35 269
15483.53 259
15484.70 261
15485.88 287
15487.05 263
15488.23 266
15489.40 246
15490.58 263
15491.76 274
15492.93 295
15494.11 277
15495.28 242
15496.46 271
15497.64 296
15498.81 256
15499.99 249
15501.17 284
15502.34 225
15503.52 277
15504.69 305
15505.87 276
15507.05 258
15508.22 283
15509.40 283
15510.58 305
15511.75 283
15512.93 265
15514.11 238
15515.28 277
15516.46 258
15517.64 254
15518.81 307
15519.99 293
15521.17 261
15522.35 235
15523.52 289
15524.70 248
15525.88 252
15527.05 279
15528.23 270
15529.41 269
15530.59 301
15531.76 264
15532.94 276
15534.12 275
15535.30 278
15536.47 277
15537.65 269
15538.83 295
15540.01 285
15541.19 273
15542.36 303
15543.54 328
15544.72 270
15545.90 289
15547.08 289
15548.25 300
15549.43 314
15550.61 254
15551.79 258
15552.97 295
15554.14 312
15555.32 292
15556.50 331
15557.68 335
15558.86 296
15560.04 293
15561.22 274
15562.39 310
15563.57 275
15564.75 308
15565.93 276
15567.11 295
15568.29 289
15569.47 273
15570.65 287
15571.82 324
15573.00 294
15574.18 318
15575.36 344
15576.54 296
15577.72 365
15578.90 300
15580.08 315
15581.26 293
15582.44 321
15583.62 356
15584.80 337
15585.98 318
15587.16 339
15588.34 316
15589.51 348
15590.69 318
15591.87 321
15593.05 324
15594.23 303
15595.41 313
15596.59 346
15597.77 363
15598.95 353
15600.13 330
15601.31 318
15602.49 357
15603.67 308
15604.85 344
15606.03 314
15607.21 369
15608.40 364
15609.58 414
15610.76 357
15611.94 328
15613.12 360
15614.30 331
15615.48 363
15616.66 320
15617.84 359
15619.02 332
15620.20 350
15621.38 357
15622.56 377
15623.74 320
15624.93 333
15626.11 351
15627.29 368
15628.47 346
15629.65 332
15630.83 386
15632.01 378
15633.19 355
15634.37 376
15635.56 378
15636.74 406
15637.92 407
15639.10 432
15640.28 374
15641.46 423
15642.65 463
15643.83 443
15645.01 420
15646.19 422
15647.37 423
15648.55 399
15649.74 408
15650.92 411
15652.10 358
15653.28 419
15654.46 427
15655.65 401
15656.83 366
15658.01 378
15659.19 392
15660.38 396
15661.56 386
15662.74 367
15663.92 402
15665.11 427
15666.29 394
15667.47 394
15668.65 438
15669.84 428
15671.02 432
15672.20 391
15673.38 374
15674.57 375
15675.75 355
15676.93 371
15678.12 420
15679.30 370
15680.48 360
15681.67 368
15682.85 379
15684.03 362
15685.22 371
15686.40 388
15687.58 358
15688.77 325
15689.95 373
15691.13 359
15692.32 411
15693.50 377
15694.68 363
15695.87 358
15697.05 332
15698.23 369
15699.42 431
15700.60 395
15701.79 349
15702.97 379
15704.15 403
15705.34 391
15706.52 370
15707.71 352
15708.89 380
15710.07 370
15711.26 381
15712.44 359
15713.63 424
15714.81 369
15716.00 347
15717.18 386
15718.37 368
15719.55 397
15720.73 371
15721.92 386
15723.10 391
15724.29 375
15725.47 383
15726.66 418
15727.84 386
15729.03 398
15730.21 395
15731.40 425
15732.58 418
15733.77 453
15734.95 373
15736.14 389
15737.32 391
15738.51 421
15739.69 399
15740.88 423
15742.07 384
15743.25 387
15744.44 392
15745.62 353
15746.81 459
15747.99 361
15749.18 430
15750.36 451
15751.55 427
15752.74 469
15753.92 430
15755.11 457
15756.29 441
15757.48 449
15758.67 447
15759.85 431
15761.04 482
15762.22 480
15763.41 467
15764.60 434
15765.78 458
15766.97 414
15768.16 430
15769.34 433
15770.53 506
15771.72 474
15772.90 443
15774.09 396
15775.28 416
15776.46 433
15777.65 409
15778.84 410
15780.02 380
15781.21 416
15782.40 377
15783.58 419
15784.77 413
15785.96 432
15787.14 405
15788.33 385
15789.52 434
15790.71 447
15791.89 426
15793.08 388
15794.27 416
15795.46 361
15796.64 385
15797.83 389
15799.02 356
15800.21 367
15801.39 402
15802.58 389
15803.77 357
15804.96 385
15806.14 384
15807.33 367
15808.52 348
15809.71 352
15810.90 322
15812.08 365
15813.27 397
15814.46 365
15815.65 356
15816.84 375
15818.03 375
15819.21 326
15820.40 371
15821.59 359
15822.78 329
15823.97 349
15825.16 394
15826.35 369
15827.53 347
15828.72 365
15829.91 360
15831.10 338
15832.29 343
15833.48 316
15834.67 352
15835.86 382
15837.04 332
15838.23 332
15839.42 357
15840.61 334
15841.80 330
15842.99 387
15844.18 370
15845.37 338
15846.56 309
15847.75 369
15848.94 333
15850.13 322
15851.32 337
15852.51 364
15853.70 355
15854.89 357
15856.07 333
15857.26 329
15858.45 347
15859.64 379
15860.83 312
15862.02 343
15863.21 324
15864.40 295
15865.59 309
15866.78 331
15867.97 307
15869.16 314
15870.36 367
15871.55 342
15872.74 343
15873.93 333
15875.12 317
15876.31 347
15877.50 323
15878.69 308
15879.88 301
15881.07 331
15882.26 395
15883.45 363
15884.64 357
15885.83 351
15887.02 302
15888.21 320
15889.41 384
15890.60 322
15891.79 329
15892.98 347
15894.17 382
15895.36 342
15896.55 344
15897.74 366
15898.93 328
15900.13 311
15901.32 327
15902.51 303
15903.70 306
15904.89 324
15906.08 365
15907.28 364
15908.47 359
15909.66 388
15910.85 366
15912.04 337
15913.23 325
15914.43 386
15915.62 390
15916.81 409
15918.00 371
15919.19 382
15920.39 314
15921.58 330
15922.77 392
15923.96 333
15925.16 307
15926.35 343
15927.54 328
15928.73 340
15929.93 309
15931.12 341
15932.31 343
15933.50 338
15934.70 359
15935.89 323
15937.08 349
15938.27 337
15939.47 339
15940.66 323
15941.85 345
15943.05 336
15944.24 377
15945.43 359
15946.63 345
15947.82 295
15949.01 325
15950.21 287
15951.40 313
15952.59 336
15953.79 335
15954.98 347
15956.17 303
15957.37 312
15958.56 277
15959.75 302
15960.95 286
15962.14 275
15963.33 270
15964.53 290
15965.72 288
15966.92 290
15968.11 279
15969.30 295
15970.50 310
15971.69 281
15972.89 261
15974.08 277
15975.27 271
15976.47 283
15977.66 293
15978.86 270
15980.05 250
15981.25 225
15982.44 273
15983.63 281
15984.83 270
15986.02 301
15987.22 272
15988.41 241
15989.61 262
15990.80 235
15992.00 258
15993.19 243
15994.39 227
15995.58 295
15996.78 268
15997.97 250
15999.17 264
16000.36 254
16001.56 267
16002.75 291
16003.95 307
16005.14 302
16006.34 245
16007.53 257
16008.73 248
16009.93 233
16011.12 255
16012.32 290
16013.51 289
16014.71 244
16015.90 279
16017.10 257
16018.30 259
16019.49 274
16020.69 302
16021.88 298
16023.08 291
16024.28 275
16025.47 294
16026.67 255
16027.86 241
16029.06 232
16030.26 255
16031.45 224
16032.65 243
16033.85 235
16035.04 250
16036.24 249
16037.43 256
16038.63 282
16039.83 257
16041.02 229
16042.22 247
16043.42 254
16044.61 243
16045.81 263
16047.01 259
16048.21 267
16049.40 245
16050.60 266
16051.80 239
16052.99 248
16054.19 245
16055.39 236
16056.59 242
16057.78 255
16058.98 272
16060.18 250
16061.37 242
16062.57 238
16063.77 251
16064.97 230
16066.16 240
16067.36 273
16068.56 239
16069.76 244
16070.96 266
16072.15 273
16073.35 223
16074.55 273
16075.75 274
16076.95 236
16078.14 225
16079.34 246
16080.54 218
16081.74 205
16082.94 207
16084.13 260
16085.33 249
16086.53 248
16087.73 252
16088.93 232
16090.13 252
16091.33 186
16092.52 198
16093.72 251
16094.92 259
16096.12 299
16097.32 289
16098.52 265
16099.72 244
16100.92 219
16102.11 224
16103.31 219
16104.51 266
16105.71 246
16106.91 243
16108.11 246
16109.31 284
16110.51 247
16111.71 236
16112.91 234
16114.11 257
16115.31 282
16116.51 244
16117.70 238
16118.90 247
16120.10 243
16121.30 235
16122.50 229
16123.70 243
16124.90 224
16126.10 251
16127.30 278
16128.50 262
16129.70 230
16130.90 243
16132.10 234
16133.30 235
16134.50 211
16135.70 227
16136.90 268
16138.10 215
16139.30 254
16140.50 248
16141.71 253
16142.91 278
16144.11 224
16145.31 243
16146.51 238
16147.71 298
16148.91 274
16150.11 237
16151.31 218
16152.51 265
16153.71 254
16154.91 241
16156.11 220
16157.31 224
16158.52 286
16159.72 247
16160.92 245
16162.12 273
16163.32 245
16164.52 254
16165.72 266
16166.92 238
16168.13 228
16169.33 261
16170.53 252
16171.73 235
16172.93 244
16174.13 226
16175.34 198
16176.54 219
16177.74 255
16178.94 233
16180.14 272
16181.34 261
16182.55 279
16183.75 242
16184.95 266
16186.15 228
16187.35 248
16188.56 223
16189.76 250
16190.96 249
16192.16 260
16193.37 285
16194.57 257
16195.77 251
16196.97 230
16198.18 245
16199.38 225
16200.58 265
16201.78 255
16202.99 254
16204.19 240
16205.39 238
16206.60 238
16207.80 225
16209.00 221
16210.20 234
16211.41 265
16212.61 250
16213.81 250
16215.02 242
16216.22 239
16217.42 238
16218.63 286
16219.83 247
16221.03 243
16222.24 254
16223.44 259
16224.64 223
16225.85 237
16227.05 241
16228.25 280
16229.46 272
16230.66 304
16231.87 273
16233.07 241
16234.27 219
16235.48 275
16236.68 278
16237.89 252
16239.09 265
16240.29 256
16241.50 280
16242.70 270
16243.91 271
16245.11 286
16246.31 279
16247.52 280
16248.72 252
16249.93 277
16251.13 263
16252.34 252
16253.54 258
16254.75 273
16255.95 251
16257.16 281
16258.36 270
16259.57 259
16260.77 285
16261.97 258
16263.18 292
16264.38 293
16265.59 266
16266.80 264
16268.00 268
16269.21 301
16270.41 285
16271.62 278
16272.82 256
16274.03 262
16275.23 274
16276.44 273
16277.64 257
16278.85 263
16280.05 290
16281.26 256
16282.47 282
16283.67 281
16284.88 276
16286.08 289
16287.29 250
16288.49 259
16289.70 284
16290.91 276
16292.11 262
16293.32 264
16294.52 296
16295.73 273
16296.94 261
16298.14 248
16299.35 272
16300.56 269
16301.76 283
16302.97 287
16304.18 259
16305.38 294
16306.59 263
16307.79 277
16309.00 295
16310.21 229
16311.42 277
16312.62 302
16313.83 276
16315.04 260
16316.24 256
16317.45 297
16318.66 283
16319.86 271
16321.07 255
16322.28 247
16323.49 279
16324.69 262
16325.90 275
16327.11 277
16328.31 255
16329.52 226
16330.73 238
16331.94 258
16333.14 248
16334.35 237
16335.56 273
16336.77 255
16337.98 248
16339.18 252
16340.39 259
16341.60 274
16342.81 301
16344.01 271
16345.22 276
16346.43 266
16347.64 272
16348.85 266
16350.05 250
16351.26 278
16352.47 236
16353.68 261
16354.89 257
16356.10 241
16357.30 219
16358.51 249
16359.72 245
16360.93 252
16362.14 222
16363.35 251
16364.56 238
16365.77 252
16366.97 212
16368.18 256
16369.39 274
16370.60 219
16371.81 215
16373.02 241
16374.23 226
16375.44 271
16376.65 258
16377.86 244
16379.06 267
16380.27 238
16381.48 250
16382.69 254
16383.90 229
16385.11 216
16386.32 219
16387.53 232
16388.74 236
16389.95 254
16391.16 221
16392.37 192
16393.58 251
16394.79 259
16396.00 251
16397.21 238
16398.42 236
16399.63 252
16400.84 230
16402.05 206
16403.26 231
16404.47 263
16405.68 270
16406.89 251
16408.10 248
16409.31 233
16410.52 221
16411.73 225
16412.94 250
16414.15 277
16415.36 241
16416.57 232
16417.78 240
16419.00 244
16420.21 257
16421.42 234
16422.63 251
16423.84 239
16425.05 284
16426.26 213
16427.47 197
16428.68 249
16429.89 264
16431.11 239
16432.32 265
16433.53 288
16434.74 222
16435.95 226
16437.16 244
16438.37 254
16439.59 285
16440.80 271
16442.01 224
16443.22 240
16444.43 216
16445.64 240
16446.86 261
16448.07 226
16449.28 237
16450.49 245
16451.70 230
16452.91 242
16454.13 235
16455.34 233
16456.55 218
16457.76 264
16458.98 253
16460.19 234
16461.40 217
16462.61 229
16463.82 251
16465.04 212
16466.25 221
16467.46 192
16468.67 230
16469.89 222
16471.10 240
16472.31 212
16473.53 241
16474.74 227
16475.95 207
16477.16 233
16478.38 219
16479.59 206
16480.80 225
16482.02 212
16483.23 236
16484.44 206
16485.66 250
16486.87 216
16488.08 216
16489.30 248
16490.51 213
16491.72 198
16492.94 236
16494.15 235
16495.36 212
16496.58 222
16497.79 230
16499.00 259
16500.22 225
16501.43 231
16502.65 217
16503.86 227
16505.07 243
16506.29 185
16507.50 212
16508.71 194
16509.93 234
16511.14 205
16512.36 227
16513.57 228
16514.79 234
16516.00 223
16517.21 216
16518.43 206
16519.64 235
16520.86 215
16522.07 215
16523.29 238
16524.50 203
16525.72 205
16526.93 212
16528.15 234
16529.36 250
16530.58 236
16531.79 199
16533.01 206
16534.22 236
16535.44 240
16536.65 215
16537.87 235
16539.08 246
16540.30 214
16541.51 207
16542.73 223
16543.94 221
16545.16 240
16546.37 229
16547.59 226
16548.80 271
16550.02 260
16551.24 246
16552.45 216
16553.67 253
16554.88 231
16556.10 221
16557.31 250
16558.53 223
16559.75 250
16560.96 251
16562.18 222
16563.39 252
16564.61 258
16565.83 258
16567.04 243
16568.26 239
16569.47 228
16570.69 233
16571.91 253
16573.12 240
16574.34 258
16575.56 236
16576.77 236
16577.99 276
16579.21 300
16580.42 234
16581.64 212
16582.86 255
16584.07 245
16585.29 263
16586.51 236
16587.72 246
16588.94 235
16590.16 214
16591.38 249
16592.59 215
16593.81 231
16595.03 242
16596.24 269
16597.46 227
16598.68 206
16599.90 241
16601.11 245
16602.33 222
16603.55 240
16604.77 224
16605.98 248
16607.20 227
16608.42 246
16609.64 248
16610.86 228
16612.07 226
16613.29 238
16614.51 257
16615.73 240
16616.95 207
16618.16 200
16619.38 233
16620.60 213
16621.82 205
16623.04 253
16624.25 249
16625.47 259
16626.69 224
16627.91 232
16629.13 221
16630.35 229
16631.57 225
16632.78 207
16634.00 186
16635.22 214
16636.44 183
16637.66 212
16638.88 206
16640.10 222
16641.32 197
16642.53 203
16643.75 212
16644.97 213
16646.19 234
16647.41 271
16648.63 241
16649.85 226
16651.07 197
16652.29 237
16653.51 245
16654.73 205
16655.95 198
16657.17 210
16658.39 232
16659.61 241
16660.83 220
16662.04 227
16663.26 232
16664.48 237
16665.70 259
16666.92 203
16668.14 178
16669.36 196
16670.58 238
16671.80 240
16673.02 226
16674.24 217
16675.46 242
16676.68 241
16677.91 215
16679.13 234
16680.35 228
16681.57 218
16682.79 205
16684.01 201
16685.23 238
16686.45 229
16687.67 227
16688.89 230
16690.11 214
16691.33 192
16692.55 222
16693.77 259
16694.99 202
16696.21 197
16697.44 204
16698.66 249
16699.88 223
16701.10 172
16702.32 201
16703.54 197
16704.76 231
16705.98 229
16707.21 203
16708.43 233
16709.65 189
16710.87 220
16712.09 236
16713.31 245
16714.53 204
16715.76 231
16716.98 259
16718.20 208
16719.42 210
16720.64 203
16721.87 206
16723.09 202
16724.31 226
16725.53 197
16726.75 223
16727.98 253
16729.20 217
16730.42 197
16731.64 199
16732.86 244
16734.09 195
16735.31 223
16736.53 217
16737.75 184
16738.98 189
16740.20 221
16741.42 249
16742.64 233
16743.87 222
16745.09 228
16746.31 181
16747.54 191
16748.76 191
16749.98 226
16751.20 197
16752.43 203
16753.65 212
16754.87 216
16756.10 210
16757.32 179
16758.54 218
16759.77 238
16760.99 220
16762.21 227
16763.44 213
16764.66 214
16765.88 194
16767.11 207
16768.33 218
16769.55 219
16770.78 189
16772.00 186
16773.23 196
16774.45 199
16775.67 220
16776.90 220
16778.12 191
16779.35 207
16780.57 246
16781.79 172
16783.02 186
16784.24 171
16785.47 193
16786.69 176
16787.91 217
16789.14 215
16790.36 215
16791.59 220
16792.81 214
16794.04 224
16795.26 204
16796.49 217
16797.71 187
16798.94 228
16800.16 216
16801.38 190
16802.61 269
16803.83 248
16805.06 222
16806.28 206
16807.51 218
16808.73 196
16809.96 212
16811.18 192
16812.41 188
16813.64 219
16814.86 277
16816.09 207
16817.31 244
16818.54 209
16819.76 207
16820.99 237
16822.21 213
16823.44 230
16824.66 195
16825.89 208
16827.12 192
16828.34 231
16829.57 225
16830.79 209
16832.02 250
16833.25 259
16834.47 245
16835.70 262
16836.92 258
16838.15 222
16839.38 205
16840.60 199
16841.83 187
16843.06 198
16844.28 244
16845.51 240
16846.73 241
16847.96 256
16849.19 239
16850.41 219
16851.64 203
16852.87 235
16854.09 236
16855.32 206
16856.55 250
16857.77 215
16859.00 237
16860.23 242
16861.46 232
16862.68 273
16863.91 264
16865.14 239
16866.36 227
16867.59 219
16868.82 218
16870.05 210
16871.27 199
16872.50 249
16873.73 278
16874.96 303
16876.18 286
16877.41 250
16878.64 211
16879.87 223
16881.09 228
16882.32 225
16883.55 262
16884.78 258
16886.01 252
16887.23 240
16888.46 229
16889.69 278
16890.92 235
16892.15 223
16893.37 220
16894.60 263
16895.83 265
16897.06 246
16898.29 244
16899.51 245
16900.74 259
16901.97 224
16903.20 237
16904.43 225
16905.66 235
16906.89 246
16908.12 251
16909.34 238
16910.57 238
16911.80 250
16913.03 263
16914.26 276
16915.49 239
16916.72 260
16917.95 212
16919.18 229
16920.40 250
16921.63 237
16922.86 265
16924.09 251
16925.32 238
16926.55 236
16927.78 242
16929.01 209
16930.24 242
16931.47 223
16932.70 214
16933.93 201
16935.16 214
16936.39 225
16937.62 253
16938.85 263
16940.08 240
16941.31 220
16942.54 217
16943.77 220
16945.00 233
16946.23 235
16947.46 191
16948.69 223
16949.92 210
16951.15 235
16952.38 241
16953.61 243
16954.84 271
16956.07 255
16957.30 233
16958.53 220
16959.76 209
16960.99 219
16962.22 232
16963.45 187
16964.68 206
16965.92 215
16967.15 255
16968.38 244
16969.61 194
16970.84 215
16972.07 230
16973.30 209
16974.53 227
16975.76 221
16976.99 224
16978.23 236
16979.46 215
16980.69 220
16981.92 205
16983.15 209
16984.38 199
16985.61 196
16986.85 204
16988.08 242
16989.31 227
16990.54 194
16991.77 238
16993.00 224
16994.24 208
16995.47 261
16996.70 231
16997.93 209
16999.16 223
17000.40 228
17001.63 244
17002.86 243
17004.09 209
17005.32 217
17006.56 208
17007.79 252
17009.02 229
17010.25 231
17011.49 236
17012.72 249
17013.95 219
17015.18 211
17016.42 224
17017.65 185
17018.88 249
17020.12 221
17021.35 250
17022.58 218
17023.81 189
17025.05 212
17026.28 223
17027.51 210
17028.75 218
17029.98 207
17031.21 209
17032.45 231
17033.68 206
17034.91 207
17036.15 217
17037.38 208
17038.61 195
17039.85 249
17041.08 226
17042.31 208
17043.55 189
17044.78 196
17046.01 241
17047.25 196
17048.48 200
17049.72 221
17050.95 204
17052.18 205
17053.42 209
17054.65 202
17055.89 169
17057.12 202
17058.35 182
17059.59 182
17060.82 203
17062.06 205
17063.29 186
17064.53 190
17065.76 217
17066.99 208
17068.23 236
17069.46 235
17070.70 244
17071.93 210
17073.17 209
17074.40 218
17075.64 205
17076.87 204
17078.11 192
17079.34 209
17080.58 231
17081.81 173
17083.05 178
17084.28 177
17085.52 176
17086.75 186
17087.99 219
17089.22 172
17090.46 206
17091.69 232
17092.93 197
17094.16 189
17095.40 219
17096.64 170
17097.87 216
17099.11 189
17100.34 182
17101.58 206
17102.81 218
17104.05 207
17105.29 184
17106.52 185
17107.76 194
17108.99 189
17110.23 197
17111.47 207
17112.70 167
17113.94 188
17115.17 188
17116.41 182
17117.65 194
17118.88 180
17120.12 185
17121.36 184
17122.59 177
17123.83 200
17125.07 209
17126.30 239
17127.54 218
17128.78 194
17130.01 186
17131.25 182
17132.49 226
17133.72 234
17134.96 206
17136.20 187
17137.43 198
17138.67 168
17139.91 184
17141.15 192
17142.38 215
17143.62 223
17144.86 221
17146.10 195
17147.33 188
17148.57 179
17149.81 191
17151.05 209
17152.28 188
17153.52 185
17154.76 188
17156.00 210
17157.23 208
17158.47 179
17159.71 224
17160.95 157
17162.19 208
17163.42 209
17164.66 194
17165.90 183
17167.14 171
17168.38 183
17169.61 214
17170.85 194
17172.09 210
17173.33 200
17174.57 196
17175.81 205
17177.04 220
17178.28 169
17179.52 195
17180.76 199
17182.00 192
17183.24 200
17184.48 174
17185.71 189
17186.95 167
17188.19 193
17189.43 195
17190.67 189
17191.91 181
17193.15 171
17194.39 155
17195.63 154
17196.87 199
17198.11 185
17199.34 215
17200.58 190
17201.82 195
17203.06 228
17204.30 205
17205.54 199
17206.78 163
17208.02 193
17209.26 163
17210.50 202
17211.74 182
17212.98 180
17214.22 188
17215.46 183
17216.70 196
17217.94 163
17219.18 204
17220.42 185
17221.66 166
17222.90 178
17224.14 147
17225.38 152
17226.62 176
17227.86 190
17229.10 164
17230.34 214
17231.58 198
17232.82 170
17234.06 168
17235.30 161
17236.54 179
17237.78 222
17239.03 205
17240.27 196
17241.51 207
17242.75 165
17243.99 172
17245.23 178
17246.47 162
17247.71 188
17248.95 191
17250.19 187
17251.43 206
17252.68 170
17253.92 163
17255.16 164
17256.40 214
17257.64 174
17258.88 178
17260.12 160
17261.37 174
17262.61 167
17263.85 178
17265.09 174
17266.33 168
17267.57 161
17268.82 197
17270.06 180
17271.30 163
17272.54 177
17273.78 169
17275.03 192
17276.27 167
17277.51 192
17278.75 168
17279.99 151
17281.24 164
17282.48 176
17283.72 182
17284.96 167
17286.21 180
17287.45 167
17288.69 179
17289.93 173
17291.18 171
17292.42 183
17293.66 155
17294.90 156
17296.15 173
17297.39 177
17298.63 189
17299.88 192
17301.12 209
17302.36 168
17303.60 171
17304.85 197
17306.09 183
17307.33 174
17308.58 175
17309.82 179
17311.06 171
17312.31 182
17313.55 195
17314.79 172
17316.04 211
17317.28 175
17318.52 159
17319.77 186
17321.01 173
17322.26 165
17323.50 146
17324.74 170
17325.99 168
17327.23 191
17328.48 179
17329.72 165
17330.96 180
17332.21 172
17333.45 202
17334.70 180
17335.94 147
17337.18 163
17338.43 171
17339.67 177
17340.92 193
17342.16 185
17343.41 163
17344.65 177
17345.90 204
17347.14 195
17348.38 152
17349.63 185
17350.87 192
17352.12 166
17353.36 159
17354.61 185
17355.85 196
17357.10 176
17358.34 190
17359.59 167
17360.83 187
17362.08 205
17363.32 195
17364.57 186
17365.81 188
17367.06 209
17368.31 189
17369.55 153
17370.80 172
17372.04 188
17373.29 187
17374.53 206
17375.78 164
17377.02 170
17378.27 200
17379.52 200
17380.76 197
17382.01 189
17383.25 162
17384.50 202
17385.75 177
17386.99 188
17388.24 216
17389.48 201
17390.73 212
17391.98 218
17393.22 199
17394.47 149
17395.71 169
17396.96 158
17398.21 202
17399.45 174
17400.70 163
17401.95 140
17403.19 166
17404.44 196
17405.69 175
17406.93 172
17408.18 159
17409.43 185
17410.67 163
17411.92 174
17413.17 238
17414.42 198
17415.66 194
17416.91 181
17418.16 174
17419.40 153
17420.65 150
17421.90 188
17423.15 168
17424.39 167
17425.64 183
17426.89 168
17428.14 174
17429.38 190
17430.63 186
17431.88 166
17433.13 183
17434.37 159
17435.62 195
17436.87 179
17438.12 161
17439.37 203
17440.61 207
17441.86 183
17443.11 159
17444.36 190
17445.61 190
17446.85 173
17448.10 182
17449.35 210
17450.60 166
17451.85 152
17453.10 165
17454.34 177
17455.59 190
17456.84 186
17458.09 191
17459.34 160
17460.59 143
17461.84 181
17463.09 166
17464.33 158
17465.58 155
17466.83 164
17468.08 185
17469.33 180
17470.58 170
17471.83 191
17473.08 211
17474.33 183
17475.58 168
17476.83 188
17478.07 156
17479.32 193
17480.57 183
17481.82 184
17483.07 178
17484.32 196
17485.57 182
17486.82 174
17488.07 186
17489.32 183
17490.57 171
17491.82 182
17493.07 181
17494.32 154
17495.57 209
17496.82 180
17498.07 199
17499.32 189
17500.57 206
17501.82 237
17503.07 181
17504.32 205
17505.57 192
17506.82 188
17508.07 178
17509.32 187
17510.57 184
17511.82 177
17513.07 182
17514.32 205
17515.58 192
17516.83 153
17518.08 166
17519.33 198
17520.58 156
17521.83 167
17523.08 183
17524.33 195
17525.58 201
17526.83 202
17528.08 195
17529.34 170
17530.59 167
17531.84 204
17533.09 190
17534.34 192
17535.59 186
17536.84 174
17538.09 183
17539.35 172
17540.60 167
17541.85 174
17543.10 187
17544.35 190
17545.60 188
17546.86 206
17548.11 193
17549.36 182
17550.61 166
17551.86 169
17553.12 206
17554.37 191
17555.62 179
17556.87 198
17558.12 186
17559.38 183
17560.63 196
17561.88 208
17563.13 211
17564.39 170
17565.64 172
17566.89 204
17568.14 192
17569.40 164
17570.65 176
17571.90 192
17573.15 183
17574.41 197
17575.66 208
17576.91 202
17578.17 173
17579.42 176
17580.67 200
17581.92 194
17583.18 214
17584.43 217
17585.68 218
17586.94 235
17588.19 185
17589.44 166
17590.70 187
17591.95 198
17593.20 182
17594.46 178
17595.71 191
17596.97 171
17598.22 163
17599.47 181
17600.73 215
17601.98 208
17603.23 203
17604.49 178
17605.74 170
17607.00 166
17608.25 180
17609.50 174
17610.76 179
17612.01 197
17613.27 190
17614.52 180
17615.77 178
17617.03 190
17618.28 209
17619.54 212
17620.79 190
17622.05 174
17623.30 182
17624.56 172
17625.81 183
17627.06 177
17628.32 162
17629.57 204
17630.83 208
17632.08 217
17633.34 194
17634.59 173
17635.85 186
17637.10 185
17638.36 169
17639.61 173
17640.87 169
17642.12 195
17643.38 232
17644.63 205
17645.89 185
17647.15 165
17648.40 181
17649.66 169
17650.91 146
17652.17 177
17653.42 181
17654.68 190
17655.93 188
17657.19 175
17658.45 187
17659.70 179
17660.96 198
17662.21 183
17663.47 193
17664.73 170
17665.98 168
17667.24 183
17668.49 221
17669.75 197
17671.01 203
17672.26 189
17673.52 185
17674.77 191
17676.03 196
17677.29 201
17678.54 173
17679.80 210
17681.06 195
17682.31 172
17683.57 209
17684.83 147
17686.08 163
17687.34 195
17688.60 179
17689.85 194
17691.11 202
17692.37 155
17693.63 176
17694.88 187
17696.14 176
17697.40 183
17698.65 185
17699.91 191
17701.17 169
17702.43 173
17703.68 216
17704.94 198
17706.20 175
17707.46 190
17708.71 166
17709.97 164
17711.23 185
17712.49 197
17713.74 185
17715.00 172
17716.26 199
17717.52 171
17718.78 159
17720.03 172
17721.29 169
17722.55 223
17723.81 177
17725.07 183
17726.32 164
17727.58 172
17728.84 205
17730.10 186
17731.36 185
17732.62 200
17733.87 176
17735.13 156
17736.39 191
17737.65 188
17738.91 215
17740.17 198
17741.43 184
17742.69 191
17743.94 173
17745.20 154
17746.46 160
17747.72 181
17748.98 195
17750.24 209
17751.50 177
17752.76 164
17754.02 144
17755.28 184
17756.53 173
17757.79 164
17759.05 166
17760.31 192
17761.57 180
17762.83 144
17764.09 153
17765.35 188
17766.61 161
17767.87 202
17769.13 168
17770.39 174
17771.65 178
17772.91 172
17774.17 164
17775.43 159
17776.69 184
17777.95 158
17779.21 199
17780.47 168
17781.73 177
17782.99 188
17784.25 194
17785.51 186
17786.77 154
17788.03 138
17789.29 161
17790.55 183
17791.81 189
17793.07 159
17794.33 143
17795.59 164
17796.86 158
17798.12 171
17799.38 169
17800.64 143
17801.90 159
17803.16 154
17804.42 167
17805.68 149
17806.94 148
17808.20 197
17809.47 161
17810.73 143
17811.99 166
17813.25 157
17814.51 181
17815.77 144
17817.03 124
17818.29 152
17819.56 166
17820.82 162
17822.08 180
17823.34 161
17824.60 191
17825.86 201
17827.13 152
17828.39 176
17829.65 195
17830.91 188
17832.17 167
17833.44 144
17834.70 151
17835.96 162
17837.22 171
17838.48 187
17839.75 160
17841.01 148
17842.27 196
17843.53 181
17844.80 154
17846.06 156
17847.32 177
17848.58 194
17849.85 169
17851.11 155
17852.37 172
17853.63 155
17854.90 171
17856.16 167
17857.42 171
17858.69 178
17859.95 182
17861.21 178
17862.47 157
17863.74 166
17865.00 150
17866.26 178
17867.53 167
17868.79 195
17870.05 158
17871.32 167
17872.58 199
17873.84 175
17875.11 175
17876.37 149
17877.63 172
17878.90 164
17880.16 142
17881.43 127
17882.69 150
17883.95 169
17885.22 181
17886.48 180
17887.74 165
17889.01 169
17890.27 183
17891.54 160
17892.80 199
17894.07 179
17895.33 156
17896.59 185
17897.86 160
17899.12 164
17900.39 207
17901.65 173
17902.92 175
17904.18 144
17905.44 184
17906.71 166
17907.97 166
17909.24 178
17910.50 158
17911.77 188
17913.03 143
17914.30 187
17915.56 175
17916.83 177
17918.09 182
17919.36 175
17920.62 154
17921.89 198
17923.15 185
17924.42 166
17925.68 164
17926.95 165
17928.21 159
17929.48 174
17930.75 176
17932.01 167
17933.28 196
17934.54 176
17935.81 190
17937.07 171
17938.34 166
17939.61 197
17940.87 172
17942.14 166
17943.40 192
17944.67 166
17945.93 169
17947.20 175
17948.47 186
17949.73 146
17951.00 162
17952.27 180
17953.53 185
17954.80 218
17956.06 183
17957.33 151
17958.60 184
17959.86 181
17961.13 155
17962.40 151
17963.66 146
17964.93 178
17966.20 164
17967.46 177
17968.73 120
17970.00 190
17971.26 181
17972.53 219
17973.80 160
17975.07 148
17976.33 176
17977.60 173
17978.87 196
17980.13 211
17981.40 177
17982.67 182
17983.94 161
17985.20 145
17986.47 129
17987.74 166
17989.01 188
17990.27 171
17991.54 165
17992.81 173
17994.08 183
17995.34 183
17996.61 179
17997.88 171
17999.15 170
18000.42 184
18001.68 182
18002.95 158
18004.22 118
18005.49 170
18006.76 185
18008.02 185
18009.29 150
18010.56 130
18011.83 149
18013.10 165
18014.37 150
18015.63 164
18016.90 156
18018.17 148
18019.44 163
18020.71 178
18021.98 183
18023.25 178
18024.51 164
18025.78 139
18027.05 137
18028.32 165
18029.59 196
18030.86 167
18032.13 182
18033.40 187
18034.67 164
18035.94 169
18037.20 158
18038.47 159
18039.74 190
18041.01 173
18042.28 184
18043.55 193
18044.82 165
18046.09 160
18047.36 163
18048.63 165
18049.90 152
18051.17 180
18052.44 190
18053.71 173
18054.98 181
18056.25 171
18057.52 152
18058.79 173
18060.06 160
18061.33 161
18062.60 185
18063.87 202
18065.14 144
18066.41 151
18067.68 163
18068.95 165
18070.22 176
18071.49 186
18072.76 159
18074.03 179
18075.30 195
18076.57 167
18077.84 197
18079.11 168
18080.39 183
18081.66 190
18082.93 200
18084.20 188
18085.47 172
18086.74 180
18088.01 193
18089.28 167
18090.55 181
18091.82 179
18093.10 170
18094.37 168
18095.64 181
18096.91 169
18098.18 184
18099.45 155
18100.72 185
18102.00 180
18103.27 154
18104.54 164
18105.81 171
18107.08 180
18108.35 172
18109.63 160
18110.90 189
18112.17 185
18113.44 175
18114.71 148
18115.98 208
18117.26 203
18118.53 188
18119.80 141
18121.07 176
18122.35 229
18123.62 170
18124.89 173
18126.16 164
18127.43 185
18128.71 164
18129.98 193
18131.25 181
18132.52 146
18133.80 174
18135.07 186
18136.34 163
18137.62 194
18138.89 188
18140.16 184
18141.43 169
18142.71 188
18143.98 210
18145.25 183
18146.53 181
18147.80 157
18149.07 167
18150.35 175
18151.62 151
18152.89 184
18154.17 171
18155.44 153
18156.71 167
18157.99 183
18159.26 189
18160.53 179
18161.81 179
18163.08 184
18164.35 171
18165.63 166
18166.90 176
18168.18 182
18169.45 176
18170.72 140
18172.00 161
18173.27 175
18174.55 196
18175.82 158
18177.09 155
18178.37 167
18179.64 206
18180.92 174
18182.19 157
18183.47 177
18184.74 209
18186.01 152
18187.29 175
18188.56 177
18189.84 177
18191.11 152
18192.39 152
18193.66 154
18194.94 154
18196.21 179
18197.49 157
18198.76 180
18200.04 184
18201.31 169
18202.59 158
18203.86 168
18205.14 187
18206.41 166
18207.69 171
18208.96 212
18210.24 170
18211.51 147
18212.79 204
18214.06 193
18215.34 170
18216.62 210
18217.89 173
18219.17 171
18220.44 176
18221.72 136
18222.99 171
18224.27 191
18225.55 176
18226.82 181
18228.10 176
18229.37 160
18230.65 181
18231.93 171
18233.20 190
18234.48 204
18235.75 193
18237.03 208
18238.31 184
18239.58 185
18240.86 153
18242.14 190
18243.41 158
18244.69 188
18245.97 178
18247.24 197
18248.52 165
18249.80 158
18251.07 153
18252.35 143
18253.63 141
18254.90 142
18256.18 172
18257.46 162
18258.73 176
18260.01 161
18261.29 191
18262.57 184
18263.84 195
18265.12 178
18266.40 159
18267.67 152
18268.95 180
18270.23 196
18271.51 167
18272.78 183
18274.06 161
18275.34 179
18276.62 168
18277.89 156
18279.17 163
18280.45 159
18281.73 181
18283.01 163
18284.28 178
18285.56 192
18286.84 186
18288.12 165
18289.40 191
18290.67 156
18291.95 172
18293.23 181
18294.51 144
18295.79 178
18297.07 143
18298.34 155
18299.62 146
18300.90 163
18302.18 159
18303.46 168
18304.74 171
18306.02 201
18307.29 194
18308.57 163
18309.85 155
18311.13 157
18312.41 148
18313.69 150
18314.97 154
18316.25 152
18317.53 188
18318.80 175
18320.08 133
18321.36 175
18322.64 150
18323.92 173
18325.20 166
18326.48 158
18327.76 159
18329.04 174
18330.32 191
18331.60 203
18332.88 198
18334.16 154
18335.44 174
18336.72 166
18338.00 178
18339.28 152
18340.56 199
18341.84 190
18343.12 178
18344.40 157
18345.68 171
18346.96 196
18348.24 157
18349.52 179
18350.80 192
18352.08 179
18353.36 165
18354.64 176
18355.92 199
18357.20 191
18358.48 218
18359.76 193
18361.04 217
18362.32 212
18363.60 199
18364.88 207
18366.16 192
18367.45 167
18368.73 160
18370.01 184
18371.29 202
18372.57 180
18373.85 165
18375.13 183
18376.41 189
18377.69 196
18378.98 171
18380.26 187
18381.54 213
18382.82 202
18384.10 173
18385.38 162
18386.66 195
18387.95 174
18389.23 215
18390.51 177
18391.79 177
18393.07 159
18394.35 169
18395.64 164
18396.92 155
18398.20 198
18399.48 180
18400.76 184
18402.05 168
18403.33 165
18404.61 186
18405.89 159
18407.17 138
18408.46 152
18409.74 151
18411.02 178
18412.30 189
18413.59 189
18414.87 184
18416.15 170
18417.43 168
18418.72 171
18420.00 176
18421.28 187
18422.56 176
18423.85 178
18425.13 173
18426.41 154
18427.70 181
18428.98 193
18430.26 182
18431.54 202
18432.83 185
18434.11 159
18435.39 169
18436.68 208
18437.96 197
18439.24 158
18440.53 161
18441.81 190
18443.09 163
18444.38 187
18445.66 167
18446.95 184
18448.23 210
18449.51 192
18450.80 189
18452.08 178
18453.36 174
18454.65 144
18455.93 150
18457.22 175
18458.50 153
18459.78 161
18461.07 188
18462.35 155
18463.64 159
18464.92 198
18466.21 168
18467.49 191
18468.77 175
18470.06 167
18471.34 163
18472.63 170
18473.91 205
18475.20 176
18476.48 174
18477.77 178
18479.05 159
18480.34 163
18481.62 170
18482.91 178
18484.19 176
18485.47 175
18486.76 173
18488.04 191
18489.33 184
18490.62 171
18491.90 178
18493.19 176
18494.47 175
18495.76 189
18497.04 163
18498.33 148
18499.61 164
18500.90 169
18502.18 166
18503.47 188
18504.75 167
18506.04 142
18507.33 159
18508.61 151
18509.90 168
18511.18 154
18512.47 159
18513.76 161
18515.04 208
18516.33 192
18517.61 197
18518.90 156
18520.19 159
18521.47 167
18522.76 164
18524.04 167
18525.33 161
18526.62 183
18527.90 174
18529.19 159
18530.48 144
18531.76 171
18533.05 199
18534.34 202
18535.62 197
18536.91 156
18538.20 182
18539.48 203
18540.77 184
18542.06 179
18543.34 179
18544.63 173
18545.92 172
18547.21 164
18548.49 147
18549.78 157
18551.07 139
18552.36 168
18553.64 186
18554.93 156
18556.22 153
18557.50 159
18558.79 178
18560.08 187
18561.37 172
18562.66 176
18563.94 192
18565.23 200
18566.52 190
18567.81 171
18569.09 149
18570.38 144
18571.67 178
18572.96 183
18574.25 204
18575.53 173
18576.82 184
18578.11 162
18579.40 142
18580.69 142
18581.98 162
18583.26 157
18584.55 182
18585.84 188
18587.13 165
18588.42 193
18589.71 197
18590.99 202
18592.28 225
18593.57 173
18594.86 167
18596.15 193
18597.44 168
18598.73 165
18600.02 158
18601.31 172
18602.59 170
18603.88 211
18605.17 192
18606.46 176
18607.75 187
18609.04 148
18610.33 159
18611.62 119
18612.91 169
18614.20 198
18615.49 187
18616.78 171
18618.07 201
18619.36 186
18620.65 177
18621.94 174
18623.23 158
18624.52 181
18625.81 196
18627.10 165
18628.39 168
18629.68 180
18630.97 182
18632.26 192
18633.55 163
18634.84 154
18636.13 154
18637.42 157
18638.71 184
18640.00 145
18641.29 172
18642.58 187
18643.87 194
18645.16 185
18646.45 177
18647.74 184
18649.03 179
18650.32 156
18651.61 175
18652.90 160
18654.19 160
18655.48 176
18656.78 179
18658.07 164
18659.36 160
18660.65 152
18661.94 168
18663.23 174
18664.52 170
18665.81 166
18667.10 186
18668.40 162
18669.69 133
18670.98 162
18672.27 165
18673.56 165
18674.85 184
18676.14 166
18677.44 197
18678.73 191
18680.02 182
18681.31 139
18682.60 149
18683.90 169
18685.19 140
18686.48 179
18687.77 150
18689.06 172
18690.36 170
18691.65 172
18692.94 160
18694.23 144
18695.52 163
18696.82 155
18698.11 163
18699.40 154
18700.69 167
18701.99 200
18703.28 180
18704.57 173
18705.86 178
18707.16 223
18708.45 180
18709.74 203
18711.04 146
18712.33 128
18713.62 155
18714.91 187
18716.21 163
18717.50 154
18718.79 168
18720.09 141
18721.38 144
18722.67 167
18723.97 147
18725.26 172
18726.55 152
18727.85 156
18729.14 128
18730.43 167
18731.73 149
18733.02 160
18734.31 181
18735.61 170
18736.90 184
18738.19 173
18739.49 161
18740.78 169
18742.08 195
18743.37 148
18744.66 145
18745.96 159
18747.25 171
18748.55 153
18749.84 183
18751.13 170
18752.43 158
18753.72 155
18755.02 147
18756.31 130
18757.61 150
18758.90 136
18760.20 150
18761.49 140
18762.78 152
18764.08 188
18765.37 185
18766.67 152
18767.96 143
18769.26 129
18770.55 154
18771.85 156
18773.14 131
18774.44 152
18775.73 145
18777.03 161
18778.32 158
18779.62 143
18780.91 122
18782.21 121
18783.50 144
18784.80 154
18786.10 163
18787.39 130
18788.69 171
18789.98 169
18791.28 157
18792.57 153
18793.87 126
18795.16 162
18796.46 179
18797.76 151
18799.05 132
18800.35 141
18801.64 153
18802.94 192
18804.24 155
18805.53 134
18806.83 156
18808.12 169
18809.42 150
18810.72 139
18812.01 170
18813.31 162
18814.61 168
18815.90 170
18817.20 135
18818.50 162
18819.79 149
18821.09 175
18822.39 155
18823.68 164
18824.98 171
18826.28 184
18827.57 180
18828.87 144
18830.17 162
18831.46 179
18832.76 176
18834.06 184
18835.35 162
18836.65 194
18837.95 172
18839.25 149
18840.54 110
18841.84 148
18843.14 157
18844.44 151
18845.73 174
18847.03 178
18848.33 189
18849.63 192
18850.92 168
18852.22 176
18853.52 148
18854.82 142
18856.11 177
18857.41 196
18858.71 174
18860.01 164
18861.31 180
18862.60 147
18863.90 154
18865.20 168
18866.50 184
18867.80 169
18869.10 169
18870.39 180
18871.69 164
18872.99 184
18874.29 180
18875.59 180
18876.89 181
18878.18 171
18879.48 168
18880.78 176
18882.08 183
18883.38 162
18884.68 162
18885.98 160
18887.28 152
18888.57 167
18889.87 176
18891.17 174
18892.47 155
18893.77 198
18895.07 166
18896.37 163
18897.67 167
18898.97 142
18900.27 165
18901.57 180
18902.87 125
18904.17 140
18905.47 182
18906.76 148
18908.06 170
18909.36 152
18910.66 177
18911.96 166
18913.26 163
18914.56 159
18915.86 164
18917.16 154
18918.46 167
18919.76 145
18921.06 134
18922.36 144
18923.66 175
18924.96 181
18926.26 191
18927.56 128
18928.86 137
18930.17 143
18931.47 144
18932.77 161
18934.07 173
18935.37 148
18936.67 168
18937.97 168
18939.27 168
18940.57 172
18941.87 144
18943.17 192
18944.47 208
18945.77 160
18947.07 159
18948.38 172
18949.68 166
18950.98 180
18952.28 136
18953.58 158
18954.88 146
18956.18 135
18957.48 134
18958.79 136
18960.09 121
18961.39 171
18962.69 137
18963.99 147
18965.29 152
18966.59 145
18967.90 133
18969.20 149
18970.50 150
18971.80 147
18973.10 129
18974.41 192
18975.71 178
18977.01 162
18978.31 153
18979.61 130
18980.92 174
18982.22 166
18983.52 165
18984.82 178
18986.12 179
18987.43 159
18988.73 149
18990.03 180
18991.33 168
18992.64 144
18993.94 162
18995.24 156
18996.54 143
18997.85 142
18999.15 176
19000.45 176
19001.76 163
19003.06 149
19004.36 156
19005.66 172
19006.97 137
19008.27 163
19009.57 180
19010.88 189
19012.18 178
19013.48 126
19014.79 164
19016.09 166
19017.39 170
19018.70 158
19020.00 154
19021.30 183
19022.61 173
19023.91 172
19025.22 136
19026.52 162
19027.82 163
19029.13 147
19030.43 156
19031.73 157
19033.04 144
19034.34 171
19035.65 160
19036.95 157
19038.25 160
19039.56 160
19040.86 152
19042.17 185
19043.47 159
19044.78 137
19046.08 173
19047.38 173
19048.69 169
19049.99 143
19051.30 171
19052.60 140
19053.91 167
19055.21 142
19056.52 165
19057.82 140
19059.13 149
19060.43 138
19061.74 179
19063.04 166
19064.35 154
19065.65 161
19066.96 183
19068.26 162
19069.57 148
19070.87 146
19072.18 158
19073.48 147
19074.79 158
19076.09 165
19077.40 150
19078.70 194
19080.01 156
19081.32 123
19082.62 163
19083.93 180
19085.23 125
19086.54 149
19087.84 158
19089.15 144
19090.46 144
19091.76 151
19093.07 173
19094.37 165
19095.68 158
19096.99 170
19098.29 171
19099.60 155
19100.90 165
19102.21 149
19103.52 138
19104.82 161
19106.13 164
19107.44 146
19108.74 140
19110.05 170
19111.36 190
19112.66 165
19113.97 173
19115.28 159
19116.58 159
19117.89 159
19119.20 192
19120.50 152
19121.81 167
19123.12 164
19124.43 142
19125.73 167
19127.04 156
19128.35 140
19129.65 134
19130.96 151
19132.27 156
19133.58 176
19134.88 154
19136.19 205
19137.50 175
19138.81 165
19140.11 148
19141.42 177
19142.73 177
19144.04 153
19145.34 151
19146.65 153
19147.96 162
19149.27 160
19150.58 165
19151.88 172
19153.19 166
19154.50 192
19155.81 160
19157.12 157
19158.42 155
19159.73 187
19161.04 175
19162.35 144
19163.66 144
19164.97 150
19166.28 142
19167.58 160
19168.89 168
19170.20 159
19171.51 171
19172.82 157
19174.13 133
19175.44 153
19176.75 156
19178.05 154
19179.36 149
19180.67 150
19181.98 187
19183.29 157
19184.60 187
19185.91 164
19187.22 173
19188.53 161
19189.84 150
19191.15 181
19192.46 161
19193.76 153
19195.07 162
19196.38 173
19197.69 159
19199.00 177
19200.31 188
19201.62 154
19202.93 138
19204.24 179
19205.55 144
19206.86 163
19208.17 174
19209.48 153
19210.79 138
19212.10 141
19213.41 164
19214.72 150
19216.03 139
19217.34 196
19218.65 187
19219.96 141
19221.27 182
19222.58 154
19223.89 148
19225.20 154
19226.52 138
19227.83 146
19229.14 184
19230.45 200
19231.76 171
19233.07 190
19234.38 197
19235.69 158
19237.00 188
19238.31 211
19239.62 143
19240.93 138
19242.25 130
19243.56 171
19244.87 172
19246.18 162
19247.49 165
19248.80 174
19250.11 154
19251.42 162
19252.74 158
19254.05 185
19255.36 158
19256.67 147
19257.98 187
19259.29 147
19260.61 160
19261.92 164
19263.23 173
19264.54 169
19265.85 159
19267.17 156
19268.48 153
19269.79 133
19271.10 143
19272.41 150
19273.73 186
19275.04 167
19276.35 145
19277.66 155
19278.98 168
19280.29 159
19281.60 164
19282.91 168
19284.23 164
19285.54 151
19286.85 173
19288.16 160
19289.48 158
19290.79 150
19292.10 140
19293.41 129
19294.73 155
19296.04 174
19297.35 194
19298.67 161
19299.98 142
19301.29 156
19302.61 150
19303.92 166
19305.23 154
19306.55 150
19307.86 149
19309.17 148
19310.49 180
19311.80 179
19313.11 164
19314.43 193
19315.74 188
19317.05 144
19318.37 147
19319.68 147
19320.99 161
19322.31 182
19323.62 142
19324.94 148
19326.25 179
19327.56 188
19328.88 150
19330.19 169
19331.51 169
19332.82 184
19334.14 119
19335.45 114
19336.76 132
19338.08 141
19339.39 180
19340.71 152
19342.02 142
19343.34 158
19344.65 160
19345.97 171
19347.28 129
19348.59 152
19349.91 160
19351.22 161
19352.54 127
19353.85 171
19355.17 157
19356.48 136
19357.80 144
19359.11 199
19360.43 184
19361.74 158
19363.06 164
19364.38 142
19365.69 149
19367.01 147
19368.32 124
19369.64 164
19370.95 140
19372.27 129
19373.58 150
19374.90 144
19376.21 158
19377.53 143
19378.85 157
19380.16 131
19381.48 151
19382.79 171
19384.11 139
19385.43 140
19386.74 140
19388.06 175
19389.37 145
19390.69 151
19392.01 175
19393.32 151
19394.64 168
19395.96 133
19397.27 144
19398.59 157
19399.91 155
19401.22 148
19402.54 141
19403.85 155
19405.17 166
19406.49 156
19407.80 159
19409.12 153
19410.44 179
19411.76 158
19413.07 141
19414.39 141
19415.71 157
19417.02 175
19418.34 153
19419.66 163
19420.98 150
19422.29 156
19423.61 181
19424.93 179
19426.24 164
19427.56 162
19428.88 153
19430.20 146
19431.51 144
19432.83 147
19434.15 167
19435.47 176
19436.79 148
19438.10 165
19439.42 151
19440.74 180
19442.06 197
19443.37 147
19444.69 160
19446.01 165
19447.33 186
19448.65 203
19449.97 165
19451.28 154
19452.60 155
19453.92 149
19455.24 157
19456.56 180
19457.88 153
19459.19 162
19460.51 165
19461.83 166
19463.15 182
19464.47 178
19465.79 164
19467.11 147
19468.42 153
19469.74 130
19471.06 142
19472.38 172
19473.70 133
19475.02 162
19476.34 165
19477.66 160
19478.98 147
19480.30 147
19481.62 141
19482.93 148
19484.25 161
19485.57 144
19486.89 180
19488.21 177
19489.53 171
19490.85 161
19492.17 156
19493.49 153
19494.81 163
19496.13 160
19497.45 129
19498.77 170
19500.09 171
19501.41 147
19502.73 142
19504.05 154
19505.37 172
19506.69 187
19508.01 164
19509.33 134
19510.65 133
19511.97 140
19513.29 160
19514.61 120
19515.93 152
19517.25 157
19518.57 132
19519.89 126
19521.21 166
19522.54 165
19523.86 152
19525.18 151
19526.50 159
19527.82 144
19529.14 174
19530.46 150
19531.78 128
19533.10 142
19534.42 170
19535.74 135
19537.07 142
19538.39 175
19539.71 151
19541.03 133
19542.35 161
19543.67 150
19544.99 165
19546.31 148
19547.64 169
19548.96 148
19550.28 161
19551.60 140
19552.92 153
19554.24 130
19555.57 168
19556.89 178
19558.21 154
19559.53 149
19560.85 124
19562.18 162
19563.50 174
19564.82 135
19566.14 129
19567.46 148
19568.79 167
19570.11 139
19571.43 139
19572.75 151
19574.08 127
19575.40 179
19576.72 150
19578.04 154
19579.37 168
19580.69 158
19582.01 178
19583.33 142
19584.66 137
19585.98 162
19587.30 151
19588.63 150
19589.95 178
19591.27 155
19592.59 168
19593.92 190
19595.24 179
19596.56 156
19597.89 197
19599.21 165
19600.53 147
19601.86 157
19603.18 139
19604.50 169
19605.83 163
19607.15 160
19608.47 163
19609.80 142
19611.12 163
19612.45 177
19613.77 149
19615.09 145
19616.42 156
19617.74 147
19619.06 140
19620.39 153
19621.71 129
19623.04 134
19624.36 151
19625.69 182
19627.01 205
19628.33 158
19629.66 136
19630.98 121
19632.31 181
19633.63 197
19634.96 147
19636.28 157
19637.60 161
19638.93 181
19640.25 151
19641.58 183
19642.90 147
19644.23 152
19645.55 182
19646.88 131
19648.20 166
19649.53 142
19650.85 156
19652.18 169
19653.50 172
19654.83 147
19656.15 165
19657.48 169
19658.80 167
19660.13 150
19661.45 172
19662.78 165
19664.11 153
19665.43 181
19666.76 165
19668.08 160
19669.41 145
19670.73 155
19672.06 172
19673.39 134
19674.71 128
19676.04 133
19677.36 144
19678.69 150
19680.01 138
19681.34 146
19682.67 139
19683.99 152
19685.32 170
19686.65 170
19687.97 164
19689.30 148
19690.62 161
19691.95 141
19693.28 145
19694.60 134
19695.93 156
19697.26 143
19698.58 140
19699.91 183
19701.24 179
19702.56 188
19703.89 144
19705.22 172
19706.54 172
19707.87 134
19709.20 138
19710.53 162
19711.85 167
19713.18 165
19714.51 142
19715.83 159
19717.16 161
19718.49 161
19719.82 134
19721.14 155
19722.47 139
19723.80 143
19725.13 146
19726.45 126
19727.78 122
19729.11 186
19730.44 198
19731.76 187
19733.09 160
19734.42 151
19735.75 188
19737.08 171
19738.40 142
19739.73 122
19741.06 165
19742.39 168
19743.72 155
19745.04 144
19746.37 157
19747.70 165
19749.03 140
19750.36 164
19751.69 169
19753.01 152
19754.34 160
19755.67 149
19757.00 158
19758.33 145
19759.66 153
19760.99 164
19762.31 201
19763.64 162
19764.97 134
19766.30 129
19767.63 147
19768.96 143
19770.29 145
19771.62 165
19772.95 149
19774.28 160
19775.60 130
19776.93 137
19778.26 192
19779.59 193
19780.92 183
19782.25 171
19783.58 160
19784.91 152
19786.24 199
19787.57 148
19788.90 155
19790.23 156
19791.56 160
19792.89 177
19794.22 152
19795.55 136
19796.88 145
19798.21 166
19799.54 159
19800.87 169
19802.20 158
19803.53 156
19804.86 122
19806.19 159
19807.52 166
19808.85 167
19810.18 150
19811.51 151
19812.84 154
19814.17 171
19815.50 149
19816.83 141
19818.16 145
19819.49 142
19820.83 134
19822.16 139
19823.49 148
19824.82 146
19826.15 144
19827.48 145
19828.81 154
19830.14 137
19831.47 142
19832.80 167
19834.14 147
19835.47 126
19836.80 204
19838.13 149
19839.46 137
19840.79 167
19842.12 148
19843.46 163
19844.79 172
19846.12 171
19847.45 164
19848.78 142
19850.11 165
19851.45 152
19852.78 139
19854.11 136
19855.44 132
19856.77 156
19858.11 153
19859.44 158
19860.77 186
19862.10 186
19863.43 149
19864.77 169
19866.10 160
19867.43 166
19868.76 141
19870.10 135
19871.43 153
19872.76 141
19874.09 125
19875.43 158
19876.76 182
19878.09 165
19879.42 139
19880.76 137
19882.09 142
19883.42 155
19884.75 165
19886.09 154
19887.42 116
19888.75 148
19890.09 149
19891.42 145
19892.75 146
19894.09 150
19895.42 176
19896.75 192
19898.09 137
19899.42 136
19900.75 149
19902.09 138
19903.42 166
19904.75 126
19906.09 129
19907.42 164
19908.75 137
19910.09 133
19911.42 149
19912.76 149
19914.09 158
19915.42 207
19916.76 155
19918.09 156
19919.43 158
19920.76 141
19922.09 117
19923.43 136
19924.76 135
19926.10 139
19927.43 156
19928.77 188
19930.10 157
19931.43 178
19932.77 137
19934.10 154
19935.44 152
19936.77 148
19938.11 138
19939.44 146
19940.78 138
19942.11 145
19943.45 130
19944.78 167
19946.12 154
19947.45 143
19948.79 145
19950.12 150
19951.46 194
19952.79 174
19954.13 166
19955.46 191
19956.80 172
19958.13 164
19959.47 149
19960.80 168
19962.14 191
19963.48 155
19964.81 141
19966.15 143
19967.48 170
19968.82 167
19970.15 162
19971.49 145
19972.83 163
19974.16 151
19975.50 132
19976.83 128
19978.17 135
19979.51 151
19980.84 162
19982.18 181
19983.51 141
19984.85 150
19986.19 144
19987.52 164
19988.86 178
19990.20 191
19991.53 157
19992.87 168
19994.21 187
19995.54 151
19996.88 150
19998.22 193
19999.55 164
20000.89 155
20002.23 140
20003.56 170
20004.90 194
20006.24 195
20007.57 155
20008.91 147
20010.25 145
20011.59 156
20012.92 154
20014.26 176
20015.60 161
20016.94 161
20018.27 185
20019.61 173
20020.95 141
20022.28 166
20023.62 128
20024.96 130
20026.30 150
20027.64 149
20028.97 156
20030.31 163
20031.65 141
20032.99 163
20034.32 179
20035.66 165
20037.00 138
20038.34 148
20039.68 176
20041.02 172
20042.35 160
20043.69 147
20045.03 141
20046.37 164
20047.71 146
20049.05 145
20050.38 152
20051.72 176
20053.06 155
20054.40 133
20055.74 139
20057.08 178
20058.42 141
20059.75 177
20061.09 151
20062.43 162
20063.77 146
20065.11 165
20066.45 161
20067.79 154
20069.13 147
20070.47 155
20071.81 134
20073.14 166
20074.48 176
20075.82 159
20077.16 160
20078.50 138
20079.84 179
20081.18 139
20082.52 117
20083.86 168
20085.20 150
20086.54 164
20087.88 168
20089.22 151
20090.56 156
20091.90 172
20093.24 186
20094.58 155
20095.92 155
20097.26 154
20098.60 127
20099.94 127
20101.28 134
20102.62 153
20103.96 133
20105.30 154
20106.64 153
20107.98 161
20109.32 169
20110.66 144
20112.00 166
20113.34 134
20114.68 175
20116.02 136
20117.36 151
20118.71 188
20120.05 148
20121.39 152
20122.73 156
20124.07 170
20125.41 163
20126.75 162
20128.09 174
20129.43 155
20130.77 184
20132.12 152
20133.46 155
20134.80 158
20136.14 168
20137.48 194
20138.82 171
20140.16 164
20141.51 124
20142.85 138
20144.19 152
20145.53 175
