# Supplementary material for: MALDI-TOF MS typing enables the classification of brewing yeasts of the genus Saccharomyces to major beer styles
Source: PLoS One. 2017 Aug 9;12(8):e0181694. doi: 10.1371/journal.pone.0181694 (PMC5549903; doi:10.1371/journal.pone.0181694)
Supplement: S6 File — The directory includes 90 raw files and was zipped to “.zip”; the folder has three strains with 30 spectra per strain; S1 Text explains the raw files with an example and Table 1 represents the yeast strains used within the experiment. (ZIP) [file pone.0181694.s009.zip › 16-18/30275-3470-Lag-Lag-Lag-YPG-18h-E-E_2015-07-08_2_0_B2_1.dat]

2000.66 1815
2001.08 1981
2001.50 1821
2001.92 1679
2002.34 1870
2002.77 1937
2003.19 1823
2003.61 1831
2004.03 1795
2004.45 1557
2004.88 1590
2005.30 1718
2005.72 1721
2006.14 1710
2006.56 1505
2006.99 1549
2007.41 1650
2007.83 1841
2008.25 1786
2008.67 1671
2009.10 1843
2009.52 1803
2009.94 1736
2010.36 1754
2010.79 1952
2011.21 1938
2011.63 1810
2012.06 1605
2012.48 1561
2012.90 1629
2013.32 1736
2013.75 1867
2014.17 1608
2014.59 1580
2015.02 1652
2015.44 1751
2015.86 1800
2016.28 1890
2016.71 2032
2017.13 1953
2017.55 1852
2017.98 1961
2018.40 1754
2018.82 1774
2019.25 1910
2019.67 1793
2020.09 1988
2020.52 2007
2020.94 2084
2021.37 1973
2021.79 1978
2022.21 1727
2022.64 1934
2023.06 1894
2023.48 1795
2023.91 1775
2024.33 2039
2024.76 1982
2025.18 1608
2025.60 1723
2026.03 1904
2026.45 1889
2026.88 1756
2027.30 1772
2027.73 1609
2028.15 1665
2028.57 1831
2029.00 1593
2029.42 1486
2029.85 1547
2030.27 1698
2030.70 1558
2031.12 1698
2031.55 1816
2031.97 1754
2032.40 1757
2032.82 1673
2033.25 1781
2033.67 1705
2034.10 1758
2034.52 1840
2034.95 1899
2035.37 1797
2035.80 1762
2036.22 1852
2036.65 1798
2037.07 1756
2037.50 1835
2037.92 1660
2038.35 1879
2038.77 1915
2039.20 1762
2039.63 1728
2040.05 1711
2040.48 1916
2040.90 1914
2041.33 1719
2041.75 1607
2042.18 1831
2042.61 1786
2043.03 1662
2043.46 1675
2043.88 1480
2044.31 1572
2044.74 1780
2045.16 1699
2045.59 1804
2046.01 1865
2046.44 1779
2046.87 1615
2047.29 1588
2047.72 1694
2048.15 1647
2048.57 1603
2049.00 1831
2049.43 1739
2049.85 1811
2050.28 1927
2050.71 1842
2051.13 1874
2051.56 1737
2051.99 1634
2052.41 1676
2052.84 1860
2053.27 1722
2053.69 1684
2054.12 1727
2054.55 1705
2054.98 1644
2055.40 1624
2055.83 1521
2056.26 1749
2056.68 1785
2057.11 2019
2057.54 2010
2057.97 1938
2058.39 1993
2058.82 1839
2059.25 1940
2059.68 1911
2060.11 2045
2060.53 1795
2060.96 1724
2061.39 1780
2061.82 1757
2062.24 1911
2062.67 1695
2063.10 1786
2063.53 1876
2063.96 1932
2064.39 2060
2064.81 2249
2065.24 2012
2065.67 2048
2066.10 1952
2066.53 1815
2066.95 1747
2067.38 1687
2067.81 1957
2068.24 1905
2068.67 1964
2069.10 1906
2069.53 1628
2069.96 1768
2070.38 1885
2070.81 1656
2071.24 1693
2071.67 1699
2072.10 1697
2072.53 1829
2072.96 1873
2073.39 1719
2073.82 1678
2074.24 1748
2074.67 1883
2075.10 1958
2075.53 1942
2075.96 1938
2076.39 1933
2076.82 1984
2077.25 1949
2077.68 1800
2078.11 1844
2078.54 2048
2078.97 2079
2079.40 1916
2079.83 1868
2080.26 1844
2080.69 1955
2081.12 2057
2081.55 2193
2081.98 2067
2082.41 1806
2082.84 1817
2083.27 1704
2083.70 1609
2084.13 1694
2084.56 1695
2084.99 1730
2085.42 1730
2085.85 1796
2086.28 1808
2086.71 1780
2087.14 1626
2087.57 1612
2088.00 1616
2088.43 1536
2088.86 1763
2089.29 1770
2089.73 1669
2090.16 1634
2090.59 1921
2091.02 1639
2091.45 1711
2091.88 1714
2092.31 1688
2092.74 1546
2093.17 1633
2093.60 1693
2094.04 1741
2094.47 1694
2094.90 1779
2095.33 1522
2095.76 1692
2096.19 1705
2096.62 1727
2097.06 1743
2097.49 1732
2097.92 1644
2098.35 1613
2098.78 1784
2099.21 1799
2099.65 1702
2100.08 1693
2100.51 1721
2100.94 1662
2101.37 1495
2101.81 1516
2102.24 1659
2102.67 1560
2103.10 1633
2103.53 1549
2103.97 1602
2104.40 1626
2104.83 1641
2105.26 1628
2105.70 1806
2106.13 1728
2106.56 1798
2106.99 1821
2107.43 1621
2107.86 1677
2108.29 1774
2108.72 1748
2109.16 1841
2109.59 1952
2110.02 1827
2110.46 1762
2110.89 1750
2111.32 1865
2111.75 1644
2112.19 1559
2112.62 1542
2113.05 1765
2113.49 1923
2113.92 1879
2114.35 1737
2114.79 1716
2115.22 1616
2115.65 1551
2116.09 1914
2116.52 1663
2116.95 1669
2117.39 1540
2117.82 1394
2118.26 1442
2118.69 1693
2119.12 1686
2119.56 1633
2119.99 1535
2120.42 1611
2120.86 1804
2121.29 1902
2121.73 1876
2122.16 1741
2122.59 1817
2123.03 1945
2123.46 1872
2123.90 1546
2124.33 1710
2124.77 1800
2125.20 1908
2125.64 1833
2126.07 1806
2126.50 1746
2126.94 1751
2127.37 1980
2127.81 1964
2128.24 1765
2128.68 1970
2129.11 2197
2129.55 2054
2129.98 2073
2130.42 2161
2130.85 2541
2131.29 2753
2131.72 2519
2132.16 2420
2132.59 2370
2133.03 2219
2133.46 2354
2133.90 2060
2134.33 1884
2134.77 1997
2135.20 1833
2135.64 1832
2136.08 1723
2136.51 1692
2136.95 1781
2137.38 1702
2137.82 1713
2138.25 1679
2138.69 1639
2139.13 1676
2139.56 1624
2140.00 1737
2140.43 1679
2140.87 1739
2141.31 1678
2141.74 1576
2142.18 1592
2142.61 1653
2143.05 1622
2143.49 1546
2143.92 1666
2144.36 1612
2144.80 1844
2145.23 1678
2145.67 1507
2146.11 1758
2146.54 1818
2146.98 1756
2147.42 1741
2147.85 1784
2148.29 2007
2148.73 2102
2149.16 2011
2149.60 2202
2150.04 2366
2150.47 2745
2150.91 2633
2151.35 2475
2151.79 2443
2152.22 2429
2152.66 2267
2153.10 2101
2153.53 2094
2153.97 2116
2154.41 1996
2154.85 1877
2155.28 1757
2155.72 1876
2156.16 1935
2156.60 1782
2157.03 1738
2157.47 1689
2157.91 1902
2158.35 1995
2158.79 1975
2159.22 1806
2159.66 1760
2160.10 1825
2160.54 1901
2160.98 1832
2161.41 1858
2161.85 1679
2162.29 1705
2162.73 1694
2163.17 1840
2163.60 1852
2164.04 1704
2164.48 2062
2164.92 2026
2165.36 1884
2165.80 1962
2166.24 1944
2166.67 1926
2167.11 1823
2167.55 1814
2167.99 1994
2168.43 1982
2168.87 1904
2169.31 2015
2169.75 1906
2170.19 1827
2170.62 1987
2171.06 2064
2171.50 2046
2171.94 1944
2172.38 1921
2172.82 2023
2173.26 1923
2173.70 1981
2174.14 1947
2174.58 1999
2175.02 2013
2175.46 2224
2175.90 2157
2176.34 1989
2176.78 2077
2177.22 2159
2177.66 2083
2178.10 2161
2178.54 2060
2178.97 2077
2179.41 2182
2179.85 2119
2180.29 2070
2180.74 2078
2181.18 2001
2181.62 1969
2182.06 1899
2182.50 1912
2182.94 1969
2183.38 1980
2183.82 1797
2184.26 1760
2184.70 1637
2185.14 1851
2185.58 1649
2186.02 1663
2186.46 1653
2186.90 1815
2187.34 1792
2187.78 1973
2188.22 1883
2188.66 2012
2189.11 2021
2189.55 1860
2189.99 1994
2190.43 1969
2190.87 2024
2191.31 1964
2191.75 1874
2192.19 1848
2192.63 1996
2193.08 2068
2193.52 1930
2193.96 1892
2194.40 2217
2194.84 2073
2195.28 2048
2195.72 2502
2196.17 2308
2196.61 2145
2197.05 2155
2197.49 2241
2197.93 2142
2198.37 2308
2198.82 2192
2199.26 1840
2199.70 2038
2200.14 1934
2200.58 1820
2201.03 1987
2201.47 1996
2201.91 1882
2202.35 1858
2202.80 1771
2203.24 1800
2203.68 1793
2204.12 1739
2204.57 1933
2205.01 1889
2205.45 1911
2205.89 1839
2206.34 1825
2206.78 1808
2207.22 1844
2207.66 1896
2208.11 2068
2208.55 2052
2208.99 2000
2209.44 1957
2209.88 1837
2210.32 1954
2210.76 2108
2211.21 1967
2211.65 2040
2212.09 2162
2212.54 2010
2212.98 2096
2213.42 2068
2213.87 1907
2214.31 1937
2214.75 1976
2215.20 2215
2215.64 1791
2216.09 1931
2216.53 1942
2216.97 1904
2217.42 1724
2217.86 1850
2218.30 1934
2218.75 1869
2219.19 1902
2219.64 1704
2220.08 1733
2220.52 1889
2220.97 1758
2221.41 1726
2221.86 1802
2222.30 1921
2222.75 2109
2223.19 1955
2223.63 2248
2224.08 2198
2224.52 2127
2224.97 2260
2225.41 2329
2225.86 2419
2226.30 2472
2226.75 2514
2227.19 2419
2227.64 2387
2228.08 2481
2228.53 2480
2228.97 2347
2229.42 2453
2229.86 2465
2230.31 2431
2230.75 2309
2231.20 2691
2231.64 2620
2232.09 2271
2232.53 2492
2232.98 2577
2233.42 2378
2233.87 2516
2234.31 2488
2234.76 2379
2235.20 2402
2235.65 2517
2236.10 2394
2236.54 2298
2236.99 2323
2237.43 2291
2237.88 2160
2238.32 2112
2238.77 2192
2239.22 2024
2239.66 1992
2240.11 2123
2240.55 1867
2241.00 1668
2241.45 1868
2241.89 1836
2242.34 1821
2242.79 1867
2243.23 1748
2243.68 1693
2244.12 1679
2244.57 1610
2245.02 1703
2245.46 1657
2245.91 1788
2246.36 1737
2246.80 1703
2247.25 1912
2247.70 1860
2248.14 1852
2248.59 1852
2249.04 1817
2249.49 1838
2249.93 1835
2250.38 1668
2250.83 1709
2251.27 1944
2251.72 1883
2252.17 1795
2252.62 1808
2253.06 1952
2253.51 1861
2253.96 1912
2254.40 1886
2254.85 1972
2255.30 1991
2255.75 2078
2256.20 1782
2256.64 1888
2257.09 1862
2257.54 1837
2257.99 1814
2258.43 1758
2258.88 1695
2259.33 1812
2259.78 1850
2260.23 1746
2260.67 1868
2261.12 1883
2261.57 2116
2262.02 2111
2262.47 2069
2262.92 2048
2263.36 2001
2263.81 1982
2264.26 2109
2264.71 2147
2265.16 2014
2265.61 1831
2266.05 1866
2266.50 1937
2266.95 1955
2267.40 2086
2267.85 2109
2268.30 2134
2268.75 2289
2269.20 2123
2269.65 2289
2270.09 2567
2270.54 2590
2270.99 2626
2271.44 2399
2271.89 2531
2272.34 2361
2272.79 2472
2273.24 2548
2273.69 2767
2274.14 2831
2274.59 2709
2275.04 2752
2275.49 2604
2275.94 2710
2276.38 2887
2276.83 2990
2277.28 3078
2277.73 3055
2278.18 3118
2278.63 2962
2279.08 2746
2279.53 2347
2279.98 2281
2280.43 2149
2280.88 2106
2281.33 1961
2281.78 2146
2282.23 1932
2282.68 1897
2283.13 1917
2283.59 1782
2284.04 1955
2284.49 1958
2284.94 1689
2285.39 1776
2285.84 1712
2286.29 1862
2286.74 2022
2287.19 2011
2287.64 2149
2288.09 2188
2288.54 2398
2288.99 2576
2289.44 2667
2289.89 2919
2290.35 3355
2290.80 3295
2291.25 3327
2291.70 3667
2292.15 3629
2292.60 3515
2293.05 3345
2293.50 2942
2293.96 2825
2294.41 2899
2294.86 2668
2295.31 2482
2295.76 2382
2296.21 2156
2296.66 2030
2297.12 1997
2297.57 1966
2298.02 2028
2298.47 1890
2298.92 1808
2299.38 1938
2299.83 1864
2300.28 1809
2300.73 1807
2301.18 1678
2301.64 1830
2302.09 1724
2302.54 1873
2302.99 1802
2303.44 1779
2303.90 1866
2304.35 1752
2304.80 1858
2305.25 2122
2305.71 1966
2306.16 1879
2306.61 1828
2307.07 1681
2307.52 1995
2307.97 2113
2308.42 2067
2308.88 1858
2309.33 1984
2309.78 2153
2310.23 2304
2310.69 2198
2311.14 2377
2311.59 2377
2312.05 2293
2312.50 2228
2312.95 2238
2313.41 2075
2313.86 2341
2314.31 2247
2314.77 2095
2315.22 2083
2315.67 2055
2316.13 2194
2316.58 2052
2317.04 1829
2317.49 1919
2317.94 2190
2318.40 2062
2318.85 1911
2319.30 2076
2319.76 2013
2320.21 2085
2320.67 1997
2321.12 1950
2321.57 2016
2322.03 2143
2322.48 2208
2322.94 2175
2323.39 2279
2323.85 2443
2324.30 2485
2324.75 2109
2325.21 2207
2325.66 2190
2326.12 2133
2326.57 2397
2327.03 2383
2327.48 2239
2327.94 2044
2328.39 2073
2328.85 2121
2329.30 2056
2329.76 2105
2330.21 2177
2330.67 2096
2331.12 2114
2331.58 1991
2332.03 2147
2332.49 1967
2332.94 1898
2333.40 2018
2333.85 1929
2334.31 1790
2334.76 1877
2335.22 1924
2335.67 1869
2336.13 1817
2336.58 1784
2337.04 1816
2337.50 1811
2337.95 1824
2338.41 1753
2338.86 1828
2339.32 1795
2339.77 1889
2340.23 2060
2340.69 1900
2341.14 1916
2341.60 1930
2342.05 1981
2342.51 2009
2342.97 2202
2343.42 1983
2343.88 2063
2344.34 1927
2344.79 1789
2345.25 1795
2345.70 1824
2346.16 1960
2346.62 2009
2347.07 2040
2347.53 2023
2347.99 1928
2348.44 2118
2348.90 2357
2349.36 2179
2349.81 2084
2350.27 2184
2350.73 2095
2351.19 1918
2351.64 2230
2352.10 2120
2352.56 1949
2353.01 1915
2353.47 2025
2353.93 2149
2354.39 1957
2354.84 1767
2355.30 1907
2355.76 1971
2356.22 1862
2356.67 1855
2357.13 1936
2357.59 2034
2358.05 1797
2358.50 1870
2358.96 2080
2359.42 1980
2359.88 1923
2360.33 1991
2360.79 1934
2361.25 2015
2361.71 1840
2362.17 1880
2362.62 2053
2363.08 2072
2363.54 2208
2364.00 2183
2364.46 2003
2364.92 2037
2365.37 1878
2365.83 2045
2366.29 2058
2366.75 2108
2367.21 2235
2367.67 2040
2368.12 2017
2368.58 1982
2369.04 2178
2369.50 2263
2369.96 2129
2370.42 1940
2370.88 1938
2371.34 1996
2371.80 1790
2372.25 2101
2372.71 2171
2373.17 2243
2373.63 2160
2374.09 2297
2374.55 2261
2375.01 2258
2375.47 2392
2375.93 2198
2376.39 2349
2376.85 2094
2377.31 2397
2377.77 2257
2378.23 1950
2378.69 1952
2379.15 2192
2379.61 2236
2380.06 2001
2380.52 2119
2380.98 2086
2381.44 2152
2381.90 1891
2382.36 1956
2382.82 1824
2383.28 1982
2383.74 1767
2384.20 1677
2384.67 1918
2385.13 1900
2385.59 1617
2386.05 1656
2386.51 1892
2386.97 1906
2387.43 2000
2387.89 2150
2388.35 2068
2388.81 1906
2389.27 1967
2389.73 1879
2390.19 1843
2390.65 2162
2391.11 2290
2391.57 2111
2392.03 2190
2392.50 2107
2392.96 2179
2393.42 2079
2393.88 2039
2394.34 2228
2394.80 2122
2395.26 1985
2395.72 2022
2396.19 1955
2396.65 1950
2397.11 1962
2397.57 1997
2398.03 1913
2398.49 1978
2398.95 1944
2399.42 1906
2399.88 1987
2400.34 1868
2400.80 1821
2401.26 1974
2401.73 1992
2402.19 1944
2402.65 1825
2403.11 1774
2403.57 1917
2404.04 1857
2404.50 1921
2404.96 1785
2405.42 1861
2405.88 1948
2406.35 2084
2406.81 1950
2407.27 1990
2407.73 2036
2408.20 2065
2408.66 2014
2409.12 2019
2409.58 1995
2410.05 1885
2410.51 1999
2410.97 1796
2411.43 2026
2411.90 2085
2412.36 1882
2412.82 1746
2413.29 1719
2413.75 1883
2414.21 2036
2414.68 2004
2415.14 2007
2415.60 1952
2416.07 1739
2416.53 1859
2416.99 1963
2417.46 1942
2417.92 1897
2418.38 1906
2418.85 1875
2419.31 2004
2419.77 1965
2420.24 2026
2420.70 2045
2421.16 1876
2421.63 1998
2422.09 1969
2422.56 1884
2423.02 2109
2423.48 2081
2423.95 2073
2424.41 2267
2424.88 2123
2425.34 2022
2425.80 1952
2426.27 1878
2426.73 1809
2427.20 1818
2427.66 1869
2428.13 1803
2428.59 1868
2429.05 1823
2429.52 1781
2429.98 1753
2430.45 1749
2430.91 1751
2431.38 1916
2431.84 1891
2432.31 1657
2432.77 1842
2433.24 1865
2433.70 1902
2434.17 1693
2434.63 1771
2435.10 1987
2435.56 1798
2436.03 1820
2436.49 1810
2436.96 1951
2437.42 1927
2437.89 1923
2438.35 1943
2438.82 1946
2439.28 1917
2439.75 1978
2440.22 1972
2440.68 1903
2441.15 2059
2441.61 2240
2442.08 2060
2442.54 2028
2443.01 1891
2443.48 1857
2443.94 1847
2444.41 2085
2444.87 2022
2445.34 1733
2445.81 1786
2446.27 1966
2446.74 1647
2447.20 1705
2447.67 1865
2448.14 1927
2448.60 1776
2449.07 1680
2449.54 1743
2450.00 1803
2450.47 1770
2450.94 1713
2451.40 1753
2451.87 1721
2452.34 1776
2452.80 1794
2453.27 1679
2453.74 1694
2454.20 1767
2454.67 1617
2455.14 1938
2455.60 1914
2456.07 1693
2456.54 1668
2457.01 1666
2457.47 1875
2457.94 1998
2458.41 1708
2458.88 1736
2459.34 1788
2459.81 1725
2460.28 1942
2460.74 1835
2461.21 1906
2461.68 1834
2462.15 1795
2462.62 1778
2463.08 1629
2463.55 1788
2464.02 1750
2464.49 1787
2464.95 1987
2465.42 1859
2465.89 1713
2466.36 1710
2466.83 1794
2467.30 1860
2467.76 1773
2468.23 1757
2468.70 2048
2469.17 2050
2469.64 1885
2470.10 1864
2470.57 1897
2471.04 1888
2471.51 1800
2471.98 2029
2472.45 1946
2472.92 1887
2473.39 1893
2473.85 1689
2474.32 1973
2474.79 1968
2475.26 1811
2475.73 1934
2476.20 1979
2476.67 1938
2477.14 1989
2477.61 1983
2478.07 1995
2478.54 1871
2479.01 1699
2479.48 1816
2479.95 1968
2480.42 1735
2480.89 1636
2481.36 1938
2481.83 1736
2482.30 1791
2482.77 1748
2483.24 1660
2483.71 1638
2484.18 1759
2484.65 1706
2485.12 1791
2485.59 1783
2486.06 1797
2486.53 1761
2487.00 1988
2487.47 1993
2487.94 1960
2488.41 1862
2488.88 1958
2489.35 1937
2489.82 1910
2490.29 1885
2490.76 2087
2491.23 1961
2491.70 1947
2492.17 2029
2492.64 1810
2493.11 1839
2493.58 1904
2494.05 1942
2494.52 1833
2494.99 1978
2495.47 1821
2495.94 2034
2496.41 2225
2496.88 1895
2497.35 1772
2497.82 1721
2498.29 1969
2498.76 1841
2499.23 1649
2499.70 1809
2500.18 1770
2500.65 1835
2501.12 1830
2501.59 1838
2502.06 1619
2502.53 1607
2503.00 1664
2503.48 1601
2503.95 1664
2504.42 1629
2504.89 1563
2505.36 1772
2505.83 1789
2506.31 1739
2506.78 1915
2507.25 1875
2507.72 1790
2508.19 1810
2508.67 1695
2509.14 2093
2509.61 2272
2510.08 2450
2510.56 2469
2511.03 2588
2511.50 2411
2511.97 2593
2512.44 2727
2512.92 2891
2513.39 2924
2513.86 2857
2514.33 2619
2514.81 2606
2515.28 2471
2515.75 2370
2516.23 2287
2516.70 2277
2517.17 2072
2517.64 1901
2518.12 1978
2518.59 1934
2519.06 1997
2519.54 2020
2520.01 1891
2520.48 1957
2520.96 2050
2521.43 2107
2521.90 2027
2522.38 1923
2522.85 1813
2523.32 1963
2523.80 1822
2524.27 1892
2524.74 1944
2525.22 1910
2525.69 1995
2526.16 1937
2526.64 1929
2527.11 2004
2527.59 2136
2528.06 2027
2528.53 2005
2529.01 2184
2529.48 2249
2529.96 2172
2530.43 1964
2530.90 1943
2531.38 1966
2531.85 1910
2532.33 2200
2532.80 2083
2533.28 1952
2533.75 2254
2534.22 1958
2534.70 1992
2535.17 2022
2535.65 1890
2536.12 1952
2536.60 1939
2537.07 1948
2537.55 1802
2538.02 1870
2538.50 1975
2538.97 1836
2539.45 1894
2539.92 1820
2540.40 1738
2540.87 1816
2541.35 1947
2541.82 2070
2542.30 1953
2542.77 1750
2543.25 1997
2543.72 1777
2544.20 2001
2544.67 1970
2545.15 1965
2545.62 2067
2546.10 2056
2546.58 2392
2547.05 2356
2547.53 2381
2548.00 2496
2548.48 2613
2548.95 2918
2549.43 2820
2549.91 2782
2550.38 2684
2550.86 2627
2551.33 2704
2551.81 2658
2552.29 2693
2552.76 2584
2553.24 2449
2553.72 2400
2554.19 2376
2554.67 2290
2555.14 2226
2555.62 2430
2556.10 2182
2556.57 2068
2557.05 2166
2557.53 2249
2558.00 2218
2558.48 2365
2558.96 2245
2559.43 1965
2559.91 1951
2560.39 2060
2560.87 2135
2561.34 1874
2561.82 1896
2562.30 2011
2562.77 1987
2563.25 1768
2563.73 1916
2564.21 1771
2564.68 1583
2565.16 1694
2565.64 1773
2566.11 1795
2566.59 1850
2567.07 1686
2567.55 1684
2568.03 1794
2568.50 1829
2568.98 1744
2569.46 1916
2569.94 1869
2570.41 1961
2570.89 1848
2571.37 1795
2571.85 1698
2572.33 1772
2572.80 1896
2573.28 2027
2573.76 1854
2574.24 1914
2574.72 1714
2575.19 1761
2575.67 1780
2576.15 1773
2576.63 2005
2577.11 2171
2577.59 1955
2578.07 2104
2578.54 2110
2579.02 1944
2579.50 1874
2579.98 1876
2580.46 1830
2580.94 1822
2581.42 1994
2581.90 1836
2582.37 1797
2582.85 1737
2583.33 1831
2583.81 1798
2584.29 1676
2584.77 1674
2585.25 1716
2585.73 1656
2586.21 1594
2586.69 1640
2587.17 1914
2587.65 1921
2588.13 1826
2588.61 1921
2589.08 1831
2589.56 1874
2590.04 1870
2590.52 1779
2591.00 1768
2591.48 1910
2591.96 1853
2592.44 1782
2592.92 1690
2593.40 1552
2593.88 1806
2594.36 1909
2594.84 1814
2595.32 1913
2595.80 1916
2596.28 1791
2596.76 1837
2597.24 1722
2597.72 1873
2598.21 1861
2598.69 1858
2599.17 1652
2599.65 1717
2600.13 1770
2600.61 1847
2601.09 1797
2601.57 1959
2602.05 1740
2602.53 1584
2603.01 1597
2603.49 1595
2603.97 1679
2604.45 1754
2604.94 1662
2605.42 1697
2605.90 1725
2606.38 1634
2606.86 1664
2607.34 1560
2607.82 1681
2608.30 1780
2608.79 1752
2609.27 1863
2609.75 1722
2610.23 1653
2610.71 1756
2611.19 1792
2611.68 1768
2612.16 1802
2612.64 1829
2613.12 1856
2613.60 1796
2614.08 1734
2614.57 1775
2615.05 1699
2615.53 1604
2616.01 1696
2616.49 1846
2616.98 1731
2617.46 1648
2617.94 1818
2618.42 1632
2618.91 1554
2619.39 1555
2619.87 1610
2620.35 1715
2620.84 1997
2621.32 1950
2621.80 1817
2622.28 1873
2622.77 1816
2623.25 1732
2623.73 1838
2624.21 1859
2624.70 1803
2625.18 1882
2625.66 2048
2626.15 1939
2626.63 1904
2627.11 1826
2627.60 1880
2628.08 1841
2628.56 1861
2629.05 1892
2629.53 1888
2630.01 1935
2630.50 2118
2630.98 2099
2631.46 2068
2631.95 2160
2632.43 2139
2632.91 1997
2633.40 1927
2633.88 2108
2634.36 2017
2634.85 1912
2635.33 1849
2635.82 2000
2636.30 1846
2636.78 1756
2637.27 1759
2637.75 1849
2638.24 1860
2638.72 1871
2639.20 1971
2639.69 1898
2640.17 1746
2640.66 1818
2641.14 1859
2641.63 1776
2642.11 1809
2642.60 1885
2643.08 1767
2643.56 1685
2644.05 1661
2644.53 1793
2645.02 1575
2645.50 1609
2645.99 1704
2646.47 1733
2646.96 1928
2647.44 1913
2647.93 1855
2648.41 1704
2648.90 1664
2649.38 2035
2649.87 1899
2650.35 2051
2650.84 1939
2651.32 2022
2651.81 1975
2652.30 1791
2652.78 1961
2653.27 1990
2653.75 1975
2654.24 1815
2654.72 1738
2655.21 1820
2655.69 1895
2656.18 1887
2656.67 1899
2657.15 1914
2657.64 1994
2658.12 1896
2658.61 1757
2659.10 1855
2659.58 1898
2660.07 1919
2660.55 1863
2661.04 1767
2661.53 1877
2662.01 1893
2662.50 1946
2662.99 1915
2663.47 2073
2663.96 2147
2664.44 2284
2664.93 2129
2665.42 1862
2665.90 1803
2666.39 1875
2666.88 1732
2667.36 1756
2667.85 1886
2668.34 1762
2668.83 1847
2669.31 1828
2669.80 1857
2670.29 1853
2670.77 1703
2671.26 1665
2671.75 1705
2672.24 1815
2672.72 2081
2673.21 2057
2673.70 2057
2674.18 2131
2674.67 1971
2675.16 1983
2675.65 2123
2676.13 2251
2676.62 2125
2677.11 2126
2677.60 2146
2678.09 2110
2678.57 2030
2679.06 2121
2679.55 1832
2680.04 1898
2680.53 1691
2681.01 1761
2681.50 1767
2681.99 1808
2682.48 1939
2682.97 1712
2683.45 1725
2683.94 1970
2684.43 1871
2684.92 2029
2685.41 1928
2685.90 1985
2686.38 2010
2686.87 2014
2687.36 1882
2687.85 1899
2688.34 1906
2688.83 1834
2689.32 1787
2689.81 1876
2690.29 1871
2690.78 1936
2691.27 1869
2691.76 1829
2692.25 1822
2692.74 1816
2693.23 2189
2693.72 2155
2694.21 2221
2694.70 2046
2695.19 1890
2695.68 1811
2696.16 2053
2696.65 2260
2697.14 2201
2697.63 1986
2698.12 2117
2698.61 2017
2699.10 1928
2699.59 2107
2700.08 1956
2700.57 2024
2701.06 1935
2701.55 2002
2702.04 2096
2702.53 1949
2703.02 1940
2703.51 1966
2704.00 1980
2704.49 1953
2704.98 1752
2705.47 1689
2705.96 1945
2706.45 1878
2706.94 1914
2707.43 1832
2707.92 1937
2708.41 1721
2708.91 1734
2709.40 1726
2709.89 1764
2710.38 1791
2710.87 1577
2711.36 1596
2711.85 1664
2712.34 1853
2712.83 2100
2713.32 1855
2713.81 1916
2714.30 1885
2714.80 1736
2715.29 1917
2715.78 1887
2716.27 1697
2716.76 1804
2717.25 1881
2717.74 1895
2718.23 1971
2718.73 1873
2719.22 1840
2719.71 2030
2720.20 1898
2720.69 1786
2721.18 1689
2721.68 1763
2722.17 1822
2722.66 1683
2723.15 1807
2723.64 1946
2724.14 1854
2724.63 1842
2725.12 1900
2725.61 1968
2726.10 1926
2726.60 1869
2727.09 1880
2727.58 1936
2728.07 1798
2728.56 1740
2729.06 1846
2729.55 1844
2730.04 1748
2730.53 1761
2731.03 1800
2731.52 1870
2732.01 1975
2732.51 1948
2733.00 1867
2733.49 2052
2733.98 1993
2734.48 1959
2734.97 1999
2735.46 2173
2735.96 1965
2736.45 2037
2736.94 2020
2737.43 2159
2737.93 2040
2738.42 2168
2738.91 2085
2739.41 2166
2739.90 1997
2740.39 1976
2740.89 2229
2741.38 2120
2741.88 2118
2742.37 2018
2742.86 2025
2743.36 2078
2743.85 2016
2744.34 1973
2744.84 1937
2745.33 2037
2745.83 1810
2746.32 1897
2746.81 1830
2747.31 1841
2747.80 1936
2748.30 2017
2748.79 1964
2749.28 1858
2749.78 1791
2750.27 2005
2750.77 1827
2751.26 1833
2751.76 1781
2752.25 1760
2752.74 1856
2753.24 1934
2753.73 1828
2754.23 1717
2754.72 1693
2755.22 1762
2755.71 1765
2756.21 1784
2756.70 1997
2757.20 1784
2757.69 1745
2758.19 1967
2758.68 1939
2759.18 1903
2759.67 1825
2760.17 1882
2760.66 2107
2761.16 2050
2761.65 1871
2762.15 1807
2762.64 1877
2763.14 1761
2763.64 1860
2764.13 2085
2764.63 2108
2765.12 1998
2765.62 2079
2766.11 2018
2766.61 1936
2767.11 1986
2767.60 2029
2768.10 1876
2768.59 1938
2769.09 2096
2769.59 2062
2770.08 1981
2770.58 1801
2771.07 1642
2771.57 1823
2772.07 1679
2772.56 1876
2773.06 1793
2773.56 1932
2774.05 1788
2774.55 1968
2775.04 2140
2775.54 2113
2776.04 2045
2776.53 2101
2777.03 2159
2777.53 2315
2778.03 2301
2778.52 2166
2779.02 1981
2779.52 2001
2780.01 1895
2780.51 1975
2781.01 2000
2781.50 1876
2782.00 2079
2782.50 1981
2783.00 2026
2783.49 1940
2783.99 1833
2784.49 1870
2784.99 1862
2785.48 1866
2785.98 1958
2786.48 1962
2786.98 1892
2787.47 1872
2787.97 1695
2788.47 1615
2788.97 1772
2789.46 1649
2789.96 1781
2790.46 1822
2790.96 1674
2791.46 1865
2791.95 1945
2792.45 1840
2792.95 1889
2793.45 1823
2793.95 1684
2794.44 1674
2794.94 1879
2795.44 2058
2795.94 1848
2796.44 1858
2796.94 1934
2797.44 1970
2797.93 1993
2798.43 1949
2798.93 2079
2799.43 2039
2799.93 1829
2800.43 1745
2800.93 1946
2801.43 2016
2801.92 2122
2802.42 1981
2802.92 2100
2803.42 2164
2803.92 2147
2804.42 1975
2804.92 2141
2805.42 2200
2805.92 2035
2806.42 2086
2806.92 2086
2807.42 2153
2807.91 2281
2808.41 2362
2808.91 2249
2809.41 2206
2809.91 2201
2810.41 2251
2810.91 2056
2811.41 2235
2811.91 2134
2812.41 2090
2812.91 2248
2813.41 2222
2813.91 2143
2814.41 2146
2814.91 2183
2815.41 2157
2815.91 1946
2816.41 1846
2816.91 2138
2817.41 1954
2817.91 1819
2818.41 1747
2818.91 1751
2819.42 1784
2819.92 1784
2820.42 1720
2820.92 1573
2821.42 1800
2821.92 1831
2822.42 1578
2822.92 1643
2823.42 1748
2823.92 1802
2824.42 1761
2824.92 1701
2825.42 1755
2825.93 1865
2826.43 1821
2826.93 1758
2827.43 1593
2827.93 1719
2828.43 1800
2828.93 1824
2829.43 1880
2829.94 1986
2830.44 1589
2830.94 1784
2831.44 1681
2831.94 1668
2832.44 1636
2832.95 1542
2833.45 1509
2833.95 1569
2834.45 1658
2834.95 1893
2835.45 1907
2835.96 1958
2836.46 1960
2836.96 1884
2837.46 1896
2837.97 1957
2838.47 1794
2838.97 1769
2839.47 1755
2839.97 1667
2840.48 1650
2840.98 1925
2841.48 1971
2841.98 1865
2842.49 1628
2842.99 1848
2843.49 1971
2843.99 1808
2844.50 1861
2845.00 1797
2845.50 1943
2846.01 1994
2846.51 1992
2847.01 2209
2847.51 2052
2848.02 2021
2848.52 2272
2849.02 2087
2849.53 1958
2850.03 1925
2850.53 1976
2851.04 1835
2851.54 1715
2852.04 1695
2852.55 1811
2853.05 1814
2853.55 1747
2854.06 1632
2854.56 1582
2855.06 1751
2855.57 1960
2856.07 1794
2856.58 1732
2857.08 1745
2857.58 1720
2858.09 1677
2858.59 1914
2859.10 1801
2859.60 1631
2860.10 1573
2860.61 1770
2861.11 1780
2861.62 1749
2862.12 1728
2862.62 1762
2863.13 1619
2863.63 1682
2864.14 1865
2864.64 1865
2865.15 1734
2865.65 1777
2866.16 1826
2866.66 1733
2867.17 1861
2867.67 2106
2868.18 1956
2868.68 2153
2869.19 2326
2869.69 2115
2870.20 2081
2870.70 2293
2871.21 2246
2871.71 2178
2872.22 2352
2872.72 2257
2873.23 2293
2873.73 2180
2874.24 2154
2874.74 2074
2875.25 2092
2875.75 2070
2876.26 2153
2876.76 2037
2877.27 1983
2877.78 1913
2878.28 1982
2878.79 1932
2879.29 1811
2879.80 1820
2880.30 1786
2880.81 1767
2881.32 1744
2881.82 1800
2882.33 1876
2882.83 1923
2883.34 1847
2883.85 1926
2884.35 2167
2884.86 2032
2885.37 1894
2885.87 1961
2886.38 1891
2886.88 2065
2887.39 2093
2887.90 2032
2888.40 2275
2888.91 2093
2889.42 2106
2889.92 2159
2890.43 1945
2890.94 1963
2891.45 1978
2891.95 1948
2892.46 1907
2892.97 1884
2893.47 1988
2893.98 2015
2894.49 1948
2894.99 2045
2895.50 2060
2896.01 2134
2896.52 2046
2897.02 1891
2897.53 2047
2898.04 2276
2898.55 2124
2899.05 2010
2899.56 1951
2900.07 1846
2900.58 2212
2901.08 1998
2901.59 1916
2902.10 2002
2902.61 2063
2903.12 1974
2903.62 2007
2904.13 1978
2904.64 2113
2905.15 2024
2905.66 1986
2906.16 1895
2906.67 1883
2907.18 2047
2907.69 1986
2908.20 1840
2908.71 1931
2909.21 1860
2909.72 1950
2910.23 1881
2910.74 1845
2911.25 1782
2911.76 1687
2912.26 1877
2912.77 1896
2913.28 1786
2913.79 1929
2914.30 1883
2914.81 1828
2915.32 1739
2915.83 1787
2916.34 1912
2916.85 2001
2917.35 2083
2917.86 1912
2918.37 1949
2918.88 1883
2919.39 2086
2919.90 1921
2920.41 1983
2920.92 2090
2921.43 2049
2921.94 2102
2922.45 2141
2922.96 2119
2923.47 2254
2923.98 2315
2924.49 2338
2925.00 2463
2925.51 2091
2926.02 2165
2926.53 1967
2927.04 2139
2927.55 2069
2928.06 2100
2928.57 1916
2929.08 1978
2929.59 2047
2930.10 1923
2930.61 1968
2931.12 1978
2931.63 1679
2932.14 1539
2932.65 1642
2933.16 1728
2933.67 1706
2934.18 1687
2934.69 1683
2935.20 1647
2935.71 1866
2936.22 1737
2936.73 1763
2937.25 1659
2937.76 1789
2938.27 2180
2938.78 2203
2939.29 2165
2939.80 2351
2940.31 2454
2940.82 2357
2941.33 2422
2941.85 2396
2942.36 2665
2942.87 2466
2943.38 2523
2943.89 2506
2944.40 2532
2944.91 2288
2945.43 2092
2945.94 2078
2946.45 2066
2946.96 1963
2947.47 1876
2947.98 1871
2948.50 1850
2949.01 2018
2949.52 1857
2950.03 1668
2950.54 1744
2951.06 1767
2951.57 1831
2952.08 1865
2952.59 1848
2953.10 1860
2953.62 1666
2954.13 1748
2954.64 1667
2955.15 1620
2955.67 1610
2956.18 1654
2956.69 1480
2957.20 1653
2957.72 1632
2958.23 1653
2958.74 1607
2959.25 1741
2959.77 1738
2960.28 1759
2960.79 1749
2961.31 1885
2961.82 1873
2962.33 1892
2962.85 2143
2963.36 2096
2963.87 2167
2964.39 2187
2964.90 2125
2965.41 1997
2965.93 2005
2966.44 2111
2966.95 2092
2967.47 1851
2967.98 2019
2968.49 1933
2969.01 1954
2969.52 1970
2970.03 1859
2970.55 1721
2971.06 1708
2971.58 1998
2972.09 1679
2972.60 1739
2973.12 1725
2973.63 1687
2974.15 1875
2974.66 1783
2975.17 1761
2975.69 1828
2976.20 1817
2976.72 1913
2977.23 1720
2977.74 1776
2978.26 1878
2978.77 1927
2979.29 1942
2979.80 1955
2980.32 1921
2980.83 2051
2981.35 1992
2981.86 1851
2982.38 1912
2982.89 2041
2983.41 1923
2983.92 1841
2984.44 1907
2984.95 2014
2985.47 2023
2985.98 2047
2986.50 2029
2987.01 2211
2987.53 2341
2988.04 2149
2988.56 2097
2989.07 2422
2989.59 2537
2990.10 2239
2990.62 2359
2991.13 2226
2991.65 2496
2992.17 2658
2992.68 2570
2993.20 2496
2993.71 2511
2994.23 2427
2994.74 2478
2995.26 2313
2995.78 2624
2996.29 2423
2996.81 2540
2997.32 2690
2997.84 2613
2998.36 2891
2998.87 2662
2999.39 2956
2999.91 3225
3000.42 2780
3000.94 2845
3001.45 2918
3001.97 3129
3002.49 3420
3003.00 3616
3003.52 4028
3004.04 4373
3004.55 4823
3005.07 5180
3005.59 5374
3006.10 5967
3006.62 5311
3007.14 5162
3007.66 4739
3008.17 4457
3008.69 4167
3009.21 3761
3009.72 3138
3010.24 2923
3010.76 2435
3011.28 2378
3011.79 2339
3012.31 2369
3012.83 2136
3013.35 2379
3013.86 2072
3014.38 2243
3014.90 2141
3015.42 2068
3015.93 2129
3016.45 2305
3016.97 2249
3017.49 2294
3018.00 2272
3018.52 2299
3019.04 2075
3019.56 2331
3020.08 2383
3020.59 2227
3021.11 2282
3021.63 2193
3022.15 2389
3022.67 2220
3023.19 2313
3023.70 2338
3024.22 2205
3024.74 2210
3025.26 2256
3025.78 2315
3026.30 2176
3026.81 2282
3027.33 2160
3027.85 2163
3028.37 2262
3028.89 2054
3029.41 2017
3029.93 1996
3030.45 1981
3030.97 1855
3031.48 1982
3032.00 2069
3032.52 2011
3033.04 1845
3033.56 2083
3034.08 2151
3034.60 2123
3035.12 2113
3035.64 2202
3036.16 2365
3036.68 2183
3037.20 2060
3037.72 2143
3038.24 1977
3038.76 1957
3039.27 1882
3039.79 1986
3040.31 1911
3040.83 2118
3041.35 2141
3041.87 2113
3042.39 1981
3042.91 2045
3043.43 1930
3043.95 2012
3044.47 1881
3044.99 2073
3045.51 1930
3046.03 1990
3046.56 1938
3047.08 2106
3047.60 1969
3048.12 1883
3048.64 1849
3049.16 1916
3049.68 1986
3050.20 1949
3050.72 1939
3051.24 1832
3051.76 1917
3052.28 1966
3052.80 1943
3053.32 1815
3053.84 1824
3054.37 1701
3054.89 1625
3055.41 1768
3055.93 1758
3056.45 1774
3056.97 1941
3057.49 1936
3058.01 1814
3058.53 1994
3059.06 1880
3059.58 1821
3060.10 1995
3060.62 1842
3061.14 1915
3061.66 1886
3062.19 2064
3062.71 1946
3063.23 2030
3063.75 2021
3064.27 2080
3064.79 2140
3065.32 2265
3065.84 2055
3066.36 1963
3066.88 2135
3067.40 2232
3067.93 2318
3068.45 2122
3068.97 2182
3069.49 2280
3070.02 2336
3070.54 2253
3071.06 2215
3071.58 2254
3072.10 2110
3072.63 1998
3073.15 2177
3073.67 2072
3074.20 1957
3074.72 2040
3075.24 1972
3075.76 2003
3076.29 1904
3076.81 2081
3077.33 2297
3077.86 2435
3078.38 2406
3078.90 2450
3079.42 2805
3079.95 2825
3080.47 2722
3080.99 2679
3081.52 2718
3082.04 2513
3082.56 2768
3083.09 2811
3083.61 2603
3084.13 2427
3084.66 2273
3085.18 2396
3085.71 2683
3086.23 2395
3086.75 2685
3087.28 2818
3087.80 2951
3088.32 3529
3088.85 3400
3089.37 3319
3089.90 3712
3090.42 4006
3090.94 4052
3091.47 4272
3091.99 4214
3092.52 3912
3093.04 3992
3093.57 3551
3094.09 3273
3094.61 3106
3095.14 2847
3095.66 2691
3096.19 2607
3096.71 2724
3097.24 2651
3097.76 2662
3098.29 2722
3098.81 2865
3099.34 2670
3099.86 2773
3100.39 3027
3100.91 3222
3101.44 3544
3101.96 3969
3102.49 4093
3103.01 4378
3103.54 4668
3104.06 4782
3104.59 4628
3105.11 4645
3105.64 4553
3106.16 4049
3106.69 3672
3107.21 3276
3107.74 3126
3108.26 3071
3108.79 2898
3109.32 2728
3109.84 2695
3110.37 2619
3110.89 2478
3111.42 2456
3111.94 2295
3112.47 2367
3113.00 2290
3113.52 2293
3114.05 2176
3114.57 2319
3115.10 2221
3115.63 2324
3116.15 2208
3116.68 2312
3117.21 2157
3117.73 2350
3118.26 2544
3118.78 2391
3119.31 2355
3119.84 2390
3120.36 2383
3120.89 2308
3121.42 2459
3121.94 2457
3122.47 2504
3123.00 2535
3123.52 2610
3124.05 2568
3124.58 2375
3125.11 2324
3125.63 2181
3126.16 2257
3126.69 2083
3127.21 2132
3127.74 2152
3128.27 2059
3128.80 1886
3129.32 2065
3129.85 2076
3130.38 2197
3130.91 2141
3131.43 2015
3131.96 1966
3132.49 2038
3133.02 1967
3133.54 2065
3134.07 2143
3134.60 1915
3135.13 1815
3135.65 1868
3136.18 1965
3136.71 1948
3137.24 2100
3137.77 1979
3138.29 1919
3138.82 1854
3139.35 1842
3139.88 1828
3140.41 1867
3140.94 1706
3141.46 1745
3141.99 1906
3142.52 1937
3143.05 1930
3143.58 1933
3144.11 1800
3144.64 1893
3145.16 1902
3145.69 2002
3146.22 2026
3146.75 1829
3147.28 1921
3147.81 2023
3148.34 1973
3148.87 1974
3149.40 1875
3149.92 2117
3150.45 2227
3150.98 2139
3151.51 2226
3152.04 2209
3152.57 2165
3153.10 2292
3153.63 2195
3154.16 2103
3154.69 2159
3155.22 1898
3155.75 1910
3156.28 2178
3156.81 2204
3157.34 2254
3157.87 2272
3158.40 2270
3158.93 2235
3159.46 2414
3159.99 2244
3160.52 2268
3161.05 2355
3161.58 2343
3162.11 2289
3162.64 2178
3163.17 2293
3163.70 2227
3164.23 2133
3164.76 2269
3165.29 2070
3165.82 1928
3166.35 1992
3166.88 2047
3167.41 2128
3167.94 1930
3168.47 1902
3169.00 1996
3169.53 1961
3170.06 2074
3170.59 1997
3171.12 1893
3171.65 2009
3172.19 2011
3172.72 2099
3173.25 2401
3173.78 2413
3174.31 2348
3174.84 2181
3175.37 2273
3175.90 2114
3176.44 2228
3176.97 2133
3177.50 1955
3178.03 2042
3178.56 2035
3179.09 2053
3179.62 1872
3180.16 1954
3180.69 1834
3181.22 1745
3181.75 1648
3182.28 1786
3182.81 1920
3183.35 2026
3183.88 1851
3184.41 1874
3184.94 1776
3185.47 1783
3186.01 1691
3186.54 1834
3187.07 1913
3187.60 1938
3188.14 1843
3188.67 1970
3189.20 1901
3189.73 1680
3190.26 1752
3190.80 1781
3191.33 2207
3191.86 1925
3192.39 1847
3192.93 1851
3193.46 1799
3193.99 1961
3194.53 2047
3195.06 2041
3195.59 1952
3196.12 2096
3196.66 1941
3197.19 2062
3197.72 2025
3198.26 2012
3198.79 1986
3199.32 2010
3199.86 2129
3200.39 2062
3200.92 2190
3201.46 2193
3201.99 2141
3202.52 2044
3203.06 2031
3203.59 2038
3204.12 2129
3204.66 2172
3205.19 2192
3205.73 2221
3206.26 2042
3206.79 2230
3207.33 2331
3207.86 2167
3208.39 2343
3208.93 2648
3209.46 2845
3210.00 2801
3210.53 2955
3211.07 3178
3211.60 3152
3212.13 3093
3212.67 3069
3213.20 3144
3213.74 3078
3214.27 2798
3214.81 2637
3215.34 2519
3215.88 2492
3216.41 2298
3216.94 1996
3217.48 2052
3218.01 2074
3218.55 2287
3219.08 2252
3219.62 2108
3220.15 2010
3220.69 2129
3221.22 2306
3221.76 2375
3222.29 2360
3222.83 2523
3223.36 2518
3223.90 2711
3224.43 3037
3224.97 3144
3225.51 3269
3226.04 3170
3226.58 2980
3227.11 3053
3227.65 2875
3228.18 2820
3228.72 2841
3229.25 2385
3229.79 2457
3230.33 2247
3230.86 2305
3231.40 2345
3231.93 2169
3232.47 2305
3233.01 2373
3233.54 2263
3234.08 2376
3234.61 2557
3235.15 2569
3235.69 2507
3236.22 2680
3236.76 2702
3237.30 2506
3237.83 2495
3238.37 2367
3238.91 2543
3239.44 2467
3239.98 2455
3240.51 2316
3241.05 2337
3241.59 2464
3242.13 2437
3242.66 2454
3243.20 2314
3243.74 2310
3244.27 2377
3244.81 2565
3245.35 2628
3245.88 2597
3246.42 2625
3246.96 2451
3247.50 2532
3248.03 2496
3248.57 2792
3249.11 2944
3249.64 3100
3250.18 3310
3250.72 3669
3251.26 3830
3251.79 4011
3252.33 4489
3252.87 4883
3253.41 5387
3253.95 5206
3254.48 5204
3255.02 5170
3255.56 4958
3256.10 4713
3256.64 4175
3257.17 4012
3257.71 3886
3258.25 3472
3258.79 3247
3259.33 3325
3259.86 3343
3260.40 3581
3260.94 3397
3261.48 3367
3262.02 3720
3262.56 4126
3263.09 4394
3263.63 4301
3264.17 4443
3264.71 4440
3265.25 5018
3265.79 5144
3266.33 5058
3266.87 5328
3267.40 5414
3267.94 5347
3268.48 5650
3269.02 5555
3269.56 5140
3270.10 5017
3270.64 4129
3271.18 3921
3271.72 3471
3272.26 3361
3272.80 3295
3273.33 3273
3273.87 3450
3274.41 3525
3274.95 3595
3275.49 3566
3276.03 3690
3276.57 3745
3277.11 3540
3277.65 3628
3278.19 3897
3278.73 3936
3279.27 3815
3279.81 3622
3280.35 3339
3280.89 3104
3281.43 3105
3281.97 3022
3282.51 3323
3283.05 3230
3283.59 3202
3284.13 3548
3284.67 3327
3285.21 3306
3285.75 3434
3286.29 3397
3286.83 3625
3287.37 3640
3287.91 3475
3288.45 3306
3289.00 3436
3289.54 3726
3290.08 3638
3290.62 3538
3291.16 3691
3291.70 3939
3292.24 3811
3292.78 3719
3293.32 4126
3293.86 4857
3294.40 5073
3294.95 5005
3295.49 5362
3296.03 5269
3296.57 5237
3297.11 5333
3297.65 5017
3298.19 5129
3298.74 4936
3299.28 4720
3299.82 4625
3300.36 4096
3300.90 3930
3301.44 3871
3301.98 3616
3302.53 3774
3303.07 3760
3303.61 3570
3304.15 3619
3304.69 3430
3305.24 3600
3305.78 3380
3306.32 3292
3306.86 3591
3307.40 3319
3307.95 3339
3308.49 3553
3309.03 3401
3309.57 3315
3310.12 3366
3310.66 3581
3311.20 3755
3311.74 3542
3312.29 3513
3312.83 3763
3313.37 3646
3313.91 3624
3314.46 3787
3315.00 3887
3315.54 3860
3316.09 4126
3316.63 4438
3317.17 4673
3317.71 4526
3318.26 4861
3318.80 5176
3319.34 5690
3319.89 5451
3320.43 5755
3320.97 6007
3321.52 5980
3322.06 6195
3322.60 6267
3323.15 5935
3323.69 6054
3324.23 5713
3324.78 5305
3325.32 5433
3325.86 5531
3326.41 5211
3326.95 4972
3327.50 4773
3328.04 4699
3328.58 4838
3329.13 4797
3329.67 5183
3330.22 5658
3330.76 6274
3331.30 7803
3331.85 9632
3332.39 12091
3332.94 14994
3333.48 19059
3334.03 22862
3334.57 26364
3335.11 29417
3335.66 32222
3336.20 33998
3336.75 34669
3337.29 34989
3337.84 34220
3338.38 33104
3338.93 31113
3339.47 27692
3340.02 24945
3340.56 21252
3341.11 17504
3341.65 14461
3342.20 11340
3342.74 9287
3343.29 7531
3343.83 6423
3344.38 5773
3344.92 5269
3345.47 4796
3346.01 4625
3346.56 4575
3347.10 4627
3347.65 4359
3348.19 4074
3348.74 4161
3349.29 4193
3349.83 4048
3350.38 3942
3350.92 3705
3351.47 4043
3352.01 3973
3352.56 3759
3353.11 3600
3353.65 3560
3354.20 3458
3354.74 3442
3355.29 3498
3355.84 3403
3356.38 3376
3356.93 3337
3357.47 3312
3358.02 3375
3358.57 3449
3359.11 3397
3359.66 3657
3360.21 3451
3360.75 3468
3361.30 3589
3361.85 3747
3362.39 3878
3362.94 3546
3363.49 3958
3364.03 3992
3364.58 4051
3365.13 3962
3365.67 4091
3366.22 3912
3366.77 3637
3367.31 3777
3367.86 3920
3368.41 3715
3368.96 3549
3369.50 3767
3370.05 4115
3370.60 4338
3371.15 4767
3371.69 4806
3372.24 4830
3372.79 5518
3373.34 5988
3373.88 6551
3374.43 6949
3374.98 6915
3375.53 6934
3376.07 6797
3376.62 6465
3377.17 6011
3377.72 5587
3378.27 5134
3378.81 4574
3379.36 4406
3379.91 4084
3380.46 3708
3381.01 3393
3381.55 3304
3382.10 3095
3382.65 2972
3383.20 3259
3383.75 3501
3384.30 3343
3384.84 3092
3385.39 2928
3385.94 2809
3386.49 2787
3387.04 2860
3387.59 2792
3388.14 2712
3388.69 2763
3389.23 2545
3389.78 2550
3390.33 2551
3390.88 2628
3391.43 2580
3391.98 2385
3392.53 2549
3393.08 2548
3393.63 2539
3394.18 2404
3394.72 2418
3395.27 2520
3395.82 2419
3396.37 2448
3396.92 2493
3397.47 2517
3398.02 2481
3398.57 2549
3399.12 2438
3399.67 2572
3400.22 2651
3400.77 2473
3401.32 2686
3401.87 2720
3402.42 2628
3402.97 2343
3403.52 2374
3404.07 2395
3404.62 2477
3405.17 2413
3405.72 2234
3406.27 2404
3406.82 2343
3407.37 2341
3407.92 2350
3408.47 2540
3409.02 2685
3409.57 2787
3410.12 2934
3410.67 3008
3411.22 3196
3411.78 3418
3412.33 3398
3412.88 3576
3413.43 3611
3413.98 3664
3414.53 3503
3415.08 3525
3415.63 3555
3416.18 3291
3416.73 2896
3417.28 3010
3417.84 2871
3418.39 2809
3418.94 2669
3419.49 2738
3420.04 2727
3420.59 2752
3421.14 2679
3421.69 2428
3422.25 2309
3422.80 2468
3423.35 2368
3423.90 2309
3424.45 2423
3425.00 2276
3425.56 2413
3426.11 2406
3426.66 2222
3427.21 2258
3427.76 2149
3428.32 2101
3428.87 2049
3429.42 2133
3429.97 2059
3430.52 1983
3431.08 1952
3431.63 2106
3432.18 1906
3432.73 1890
3433.29 2003
3433.84 2126
3434.39 2176
3434.94 1922
3435.50 1911
3436.05 1933
3436.60 2046
3437.15 2205
3437.71 2196
3438.26 2037
3438.81 2020
3439.37 2244
3439.92 2193
3440.47 2181
3441.02 2109
3441.58 1959
3442.13 2044
3442.68 1883
3443.24 1929
3443.79 2086
3444.34 1991
3444.90 2141
3445.45 2031
3446.00 1911
3446.56 1938
3447.11 2081
3447.66 1951
3448.22 2016
3448.77 2041
3449.33 2003
3449.88 1858
3450.43 1966
3450.99 2021
3451.54 1949
3452.09 1850
3452.65 2079
3453.20 2044
3453.76 1853
3454.31 2199
3454.86 2020
3455.42 2109
3455.97 2136
3456.53 2041
3457.08 2097
3457.64 2012
3458.19 1917
3458.75 1901
3459.30 2041
3459.85 1990
3460.41 2094
3460.96 1868
3461.52 1778
3462.07 1960
3462.63 1960
3463.18 2007
3463.74 1947
3464.29 1959
3464.85 2167
3465.40 2178
3465.96 2222
3466.51 2117
3467.07 2071
3467.62 2106
3468.18 2087
3468.73 2178
3469.29 2186
3469.84 1936
3470.40 2013
3470.95 2087
3471.51 2245
3472.07 2184
3472.62 2134
3473.18 2311
3473.73 2260
3474.29 2479
3474.84 2463
3475.40 2504
3475.96 2512
3476.51 2174
3477.07 2173
3477.62 2391
3478.18 2450
3478.74 2552
3479.29 2548
3479.85 2709
3480.40 2529
3480.96 2681
3481.52 2729
3482.07 2788
3482.63 2918
3483.19 2780
3483.74 2692
3484.30 2840
3484.86 2856
3485.41 2680
3485.97 2867
3486.53 2947
3487.08 2897
3487.64 3187
3488.20 3244
3488.75 4059
3489.31 4426
3489.87 5070
3490.42 6368
3490.98 7033
3491.54 7450
3492.09 8215
3492.65 8764
3493.21 9559
3493.77 9567
3494.32 8958
3494.88 8155
3495.44 7285
3496.00 6556
3496.55 5736
3497.11 4682
3497.67 4031
3498.23 3726
3498.78 3571
3499.34 3672
3499.90 3662
3500.46 3333
3501.01 3476
3501.57 3612
3502.13 3538
3502.69 3606
3503.25 3484
3503.80 3431
3504.36 3289
3504.92 3356
3505.48 3361
3506.04 3285
3506.60 3265
3507.15 3446
3507.71 3503
3508.27 3193
3508.83 3066
3509.39 2959
3509.95 3094
3510.50 2797
3511.06 2762
3511.62 2924
3512.18 3053
3512.74 2770
3513.30 2518
3513.86 2569
3514.42 2478
3514.98 2391
3515.53 2169
3516.09 2125
3516.65 2158
3517.21 2058
3517.77 2006
3518.33 2046
3518.89 2077
3519.45 2167
3520.01 2373
3520.57 2071
3521.13 2208
3521.69 2178
3522.25 2078
3522.81 2017
3523.36 2275
3523.92 2371
3524.48 2292
3525.04 2084
3525.60 2217
3526.16 2266
3526.72 2464
3527.28 2606
3527.84 2597
3528.40 2398
3528.96 2502
3529.52 2289
3530.08 2282
3530.64 2280
3531.20 2307
3531.76 2344
3532.32 2146
3532.89 1906
3533.45 2108
3534.01 2240
3534.57 2083
3535.13 1911
3535.69 1916
3536.25 1961
3536.81 1998
3537.37 1908
3537.93 2107
3538.49 2049
3539.05 1817
3539.61 1804
3540.17 2006
3540.74 2051
3541.30 2012
3541.86 2075
3542.42 2195
3542.98 1896
3543.54 2128
3544.10 2262
3544.66 1998
3545.22 1995
3545.79 2206
3546.35 2064
3546.91 1993
3547.47 2088
3548.03 2193
3548.59 2292
3549.16 2080
3549.72 2219
3550.28 2294
3550.84 2074
3551.40 1877
3551.96 1910
3552.53 2000
3553.09 2042
3553.65 1890
3554.21 1918
3554.77 1926
3555.34 1966
3555.90 1860
3556.46 1789
3557.02 1743
3557.59 1725
3558.15 1725
3558.71 1859
3559.27 1879
3559.84 1868
3560.40 1842
3560.96 1794
3561.52 1924
3562.09 1933
3562.65 1839
3563.21 1977
3563.77 1787
3564.34 1925
3564.90 1893
3565.46 1901
3566.03 1925
3566.59 1885
3567.15 1920
3567.72 1715
3568.28 1794
3568.84 1945
3569.41 1931
3569.97 1852
3570.53 1829
3571.10 1794
3571.66 1802
3572.22 1623
3572.79 1608
3573.35 1804
3573.91 1703
3574.48 1566
3575.04 1772
3575.60 1675
3576.17 1938
3576.73 2045
3577.30 1882
3577.86 2119
3578.42 1952
3578.99 2080
3579.55 2156
3580.12 1861
3580.68 1873
3581.24 1876
3581.81 1895
3582.37 1804
3582.94 1776
3583.50 1843
3584.07 1917
3584.63 1728
3585.20 1882
3585.76 1808
3586.32 1726
3586.89 1592
3587.45 1518
3588.02 1584
3588.58 1679
3589.15 1801
3589.71 1663
3590.28 1755
3590.84 1681
3591.41 1543
3591.97 1546
3592.54 1631
3593.10 1783
3593.67 1612
3594.23 1619
3594.80 1669
3595.36 1712
3595.93 1862
3596.50 1728
3597.06 1644
3597.63 1801
3598.19 1643
3598.76 1736
3599.32 1783
3599.89 1852
3600.45 1797
3601.02 1839
3601.59 1867
3602.15 1907
3602.72 1863
3603.28 1766
3603.85 1901
3604.42 1801
3604.98 1820
3605.55 1713
3606.11 1704
3606.68 1767
3607.25 1662
3607.81 1666
3608.38 1507
3608.95 1608
3609.51 1642
3610.08 1576
3610.65 1747
3611.21 1638
3611.78 1608
3612.35 1508
3612.91 1664
3613.48 1784
3614.05 1786
3614.61 1793
3615.18 1916
3615.75 2176
3616.31 2233
3616.88 2188
3617.45 2630
3618.01 2811
3618.58 2770
3619.15 3037
3619.72 2979
3620.28 2833
3620.85 2821
3621.42 2562
3621.99 2466
3622.55 2386
3623.12 2270
3623.69 2257
3624.26 2139
3624.82 1766
3625.39 1752
3625.96 1572
3626.53 1590
3627.09 1634
3627.66 1589
3628.23 1472
3628.80 1465
3629.37 1551
3629.93 1464
3630.50 1640
3631.07 1497
3631.64 1485
3632.21 1590
3632.77 1641
3633.34 1584
3633.91 1553
3634.48 1592
3635.05 1465
3635.62 1479
3636.19 1590
3636.75 1626
3637.32 1494
3637.89 1751
3638.46 1704
3639.03 1588
3639.60 1597
3640.17 1594
3640.73 1781
3641.30 1785
3641.87 1786
3642.44 1867
3643.01 1836
3643.58 1716
3644.15 1682
3644.72 1697
3645.29 1718
3645.86 1861
3646.43 1943
3647.00 1817
3647.57 1744
3648.13 1742
3648.70 1674
3649.27 1643
3649.84 1632
3650.41 1898
3650.98 1849
3651.55 1772
3652.12 1878
3652.69 1721
3653.26 1711
3653.83 1662
3654.40 1769
3654.97 1755
3655.54 1931
3656.11 1805
3656.68 1712
3657.25 1784
3657.82 1782
3658.39 1755
3658.96 1884
3659.53 1836
3660.10 1775
3660.67 1749
3661.24 1835
3661.82 1765
3662.39 1876
3662.96 1879
3663.53 1683
3664.10 1852
3664.67 1914
3665.24 1821
3665.81 1682
3666.38 1830
3666.95 1824
3667.52 1788
3668.09 1961
3668.67 1847
3669.24 1761
3669.81 1708
3670.38 1427
3670.95 1411
3671.52 1623
3672.09 1746
3672.66 1641
3673.24 1738
3673.81 1739
3674.38 1900
3674.95 1960
3675.52 1886
3676.09 2082
3676.66 2109
3677.24 2045
3677.81 1882
3678.38 1985
3678.95 1850
3679.52 1804
3680.10 1978
3680.67 2067
3681.24 1774
3681.81 1804
3682.38 1725
3682.96 1688
3683.53 1637
3684.10 1499
3684.67 1485
3685.25 1568
3685.82 1635
3686.39 1499
3686.96 1350
3687.54 1534
3688.11 1663
3688.68 1747
3689.25 1715
3689.83 1689
3690.40 1763
3690.97 1814
3691.54 1872
3692.12 1726
3692.69 1632
3693.26 1670
3693.84 1766
3694.41 1744
3694.98 1653
3695.56 1662
3696.13 1458
3696.70 1580
3697.28 1573
3697.85 1520
3698.42 1590
3699.00 1542
3699.57 1548
3700.14 1545
3700.72 1388
3701.29 1560
3701.86 1595
3702.44 1493
3703.01 1447
3703.58 1498
3704.16 1667
3704.73 1770
3705.31 1598
3705.88 1497
3706.45 1506
3707.03 1634
3707.60 1660
3708.18 1506
3708.75 1547
3709.33 1764
3709.90 1849
3710.47 1672
3711.05 1638
3711.62 1819
3712.20 1823
3712.77 1743
3713.35 1823
3713.92 1667
3714.50 1700
3715.07 1598
3715.64 1623
3716.22 1577
3716.79 1543
3717.37 1617
3717.94 1521
3718.52 1524
3719.09 1440
3719.67 1479
3720.24 1494
3720.82 1501
3721.39 1508
3721.97 1525
3722.54 1421
3723.12 1503
3723.70 1450
3724.27 1386
3724.85 1482
3725.42 1511
3726.00 1402
3726.57 1517
3727.15 1492
3727.72 1361
3728.30 1319
3728.88 1447
3729.45 1608
3730.03 1613
3730.60 1798
3731.18 2011
3731.75 1998
3732.33 1943
3732.91 2286
3733.48 2430
3734.06 2381
3734.64 2200
3735.21 2324
3735.79 2223
3736.36 2189
3736.94 1982
3737.52 2082
3738.09 1914
3738.67 1789
3739.25 1898
3739.82 1660
3740.40 1520
3740.98 1511
3741.55 1421
3742.13 1504
3742.71 1582
3743.28 1540
3743.86 1526
3744.44 1516
3745.01 1416
3745.59 1556
3746.17 1515
3746.75 1613
3747.32 1537
3747.90 1469
3748.48 1452
3749.05 1570
3749.63 1422
3750.21 1418
3750.79 1698
3751.36 1551
3751.94 1447
3752.52 1537
3753.10 1752
3753.67 1394
3754.25 1334
3754.83 1473
3755.41 1517
3755.99 1539
3756.56 1439
3757.14 1501
3757.72 1461
3758.30 1472
3758.88 1525
3759.45 1700
3760.03 1671
3760.61 1675
3761.19 1659
3761.77 1788
3762.35 1599
3762.92 1580
3763.50 1682
3764.08 1910
3764.66 1783
3765.24 1639
3765.82 1697
3766.39 1685
3766.97 1784
3767.55 1802
3768.13 1607
3768.71 1608
3769.29 1624
3769.87 1682
3770.45 1546
3771.03 1465
3771.60 1519
3772.18 1582
3772.76 1357
3773.34 1349
3773.92 1360
3774.50 1481
3775.08 1470
3775.66 1443
3776.24 1531
3776.82 1557
3777.40 1553
3777.98 1409
3778.56 1473
3779.14 1584
3779.72 1566
3780.30 1618
3780.88 1510
3781.46 1547
3782.04 1434
3782.61 1501
3783.19 1419
3783.77 1332
3784.35 1433
3784.93 1516
3785.52 1326
3786.10 1319
3786.68 1403
3787.26 1536
3787.84 1506
3788.42 1527
3789.00 1414
3789.58 1411
3790.16 1378
3790.74 1475
3791.32 1464
3791.90 1339
3792.48 1457
3793.06 1404
3793.64 1292
3794.22 1280
3794.80 1330
3795.38 1474
3795.96 1460
3796.55 1312
3797.13 1278
3797.71 1291
3798.29 1521
3798.87 1448
3799.45 1362
3800.03 1332
3800.61 1344
3801.19 1411
3801.78 1392
3802.36 1336
3802.94 1487
3803.52 1566
3804.10 1705
3804.68 1534
3805.27 1561
3805.85 1473
3806.43 1504
3807.01 1595
3807.59 1703
3808.17 1688
3808.76 1819
3809.34 1812
3809.92 1732
3810.50 1685
3811.08 1686
3811.67 1653
3812.25 1597
3812.83 1610
3813.41 1331
3814.00 1554
3814.58 1573
3815.16 1561
3815.74 1528
3816.32 1489
3816.91 1421
3817.49 1396
3818.07 1588
3818.66 1598
3819.24 1488
3819.82 1585
3820.40 1515
3820.99 1626
3821.57 1603
3822.15 1484
3822.73 1423
3823.32 1376
3823.90 1471
3824.48 1411
3825.07 1309
3825.65 1237
3826.23 1380
3826.82 1463
3827.40 1392
3827.98 1532
3828.57 1513
3829.15 1565
3829.73 1643
3830.32 1516
3830.90 1459
3831.48 1476
3832.07 1357
3832.65 1594
3833.24 1458
3833.82 1446
3834.40 1502
3834.99 1525
3835.57 1443
3836.16 1401
3836.74 1580
3837.32 1541
3837.91 1544
3838.49 1506
3839.08 1574
3839.66 1570
3840.24 1583
3840.83 1487
3841.41 1439
3842.00 1470
3842.58 1438
3843.17 1653
3843.75 1556
3844.34 1451
3844.92 1614
3845.51 1727
3846.09 1679
3846.67 1599
3847.26 1643
3847.84 1620
3848.43 1525
3849.01 1597
3849.60 1722
3850.18 1575
3850.77 1498
3851.35 1601
3851.94 1704
3852.53 1667
3853.11 1595
3853.70 1689
3854.28 1805
3854.87 1771
3855.45 1745
3856.04 1730
3856.62 1672
3857.21 1760
3857.79 1938
3858.38 2324
3858.97 2453
3859.55 2600
3860.14 2726
3860.72 3025
3861.31 3143
3861.90 3427
3862.48 3426
3863.07 3612
3863.65 3481
3864.24 3156
3864.83 3177
3865.41 2811
3866.00 2525
3866.58 2500
3867.17 2326
3867.76 2093
3868.34 1808
3868.93 1796
3869.52 1962
3870.10 1703
3870.69 1643
3871.28 1723
3871.86 1697
3872.45 1661
3873.04 1731
3873.62 1797
3874.21 1883
3874.80 1833
3875.38 1800
3875.97 1540
3876.56 1578
3877.15 1539
3877.73 1440
3878.32 1477
3878.91 1432
3879.49 1536
3880.08 1559
3880.67 1541
3881.26 1608
3881.84 1659
3882.43 1441
3883.02 1567
3883.61 1681
3884.19 1543
3884.78 1566
3885.37 1443
3885.96 1613
3886.55 1659
3887.13 1647
3887.72 1614
3888.31 1588
3888.90 1680
3889.49 1660
3890.07 1822
3890.66 1825
3891.25 1709
3891.84 1668
3892.43 1825
3893.01 1967
3893.60 1922
3894.19 1824
3894.78 1696
3895.37 1620
3895.96 1713
3896.55 1819
3897.13 1800
3897.72 1744
3898.31 1702
3898.90 1770
3899.49 1710
3900.08 1780
3900.67 1913
3901.26 1796
3901.84 1840
3902.43 1735
3903.02 1600
3903.61 1662
3904.20 1690
3904.79 1501
3905.38 1598
3905.97 1632
3906.56 1641
3907.15 1698
3907.74 1586
3908.33 1619
3908.92 1721
3909.50 1535
3910.09 1686
3910.68 1546
3911.27 1533
3911.86 1463
3912.45 1524
3913.04 1453
3913.63 1406
3914.22 1434
3914.81 1574
3915.40 1690
3915.99 1637
3916.58 1679
3917.17 1649
3917.76 1501
3918.35 1601
3918.94 1404
3919.53 1454
3920.12 1388
3920.72 1454
3921.31 1334
3921.90 1416
3922.49 1283
3923.08 1297
3923.67 1525
3924.26 1441
3924.85 1398
3925.44 1460
3926.03 1514
3926.62 1525
3927.21 1416
3927.80 1382
3928.39 1435
3928.99 1336
3929.58 1434
3930.17 1413
3930.76 1309
3931.35 1351
3931.94 1342
3932.53 1442
3933.12 1382
3933.72 1363
3934.31 1337
3934.90 1341
3935.49 1373
3936.08 1387
3936.67 1435
3937.26 1543
3937.86 1495
3938.45 1240
3939.04 1477
3939.63 1564
3940.22 1645
3940.82 1510
3941.41 1754
3942.00 1782
3942.59 1914
3943.18 1841
3943.78 1674
3944.37 1592
3944.96 1690
3945.55 1557
3946.14 1521
3946.74 1455
3947.33 1467
3947.92 1622
3948.51 1518
3949.11 1341
3949.70 1373
3950.29 1682
3950.88 1487
3951.48 1547
3952.07 1572
3952.66 1542
3953.26 1464
3953.85 1382
3954.44 1345
3955.03 1554
3955.63 1420
3956.22 1533
3956.81 1516
3957.41 1499
3958.00 1425
3958.59 1590
3959.19 1716
3959.78 1662
3960.37 1853
3960.97 1617
3961.56 1528
3962.15 1554
3962.75 1587
3963.34 1491
3963.93 1626
3964.53 1731
3965.12 1477
3965.72 1375
3966.31 1651
3966.90 1810
3967.50 1758
3968.09 1700
3968.69 1610
3969.28 1627
3969.87 1685
3970.47 1473
3971.06 1489
3971.66 1507
3972.25 1570
3972.85 1651
3973.44 1625
3974.03 1588
3974.63 1630
3975.22 1698
3975.82 1820
3976.41 1936
3977.01 1928
3977.60 1818
3978.20 1761
3978.79 1761
3979.39 1714
3979.98 1612
3980.58 1620
3981.17 1515
3981.77 1712
3982.36 1770
3982.96 1557
3983.55 1631
3984.15 1596
3984.74 1545
3985.34 1651
3985.93 1636
3986.53 1675
3987.12 1667
3987.72 1813
3988.31 1858
3988.91 1649
3989.50 1588
3990.10 1576
3990.70 1739
3991.29 1580
3991.89 1621
3992.48 1890
3993.08 1814
3993.67 1856
3994.27 2052
3994.87 1863
3995.46 1941
3996.06 1817
3996.65 2049
3997.25 2122
3997.85 1946
3998.44 2012
3999.04 2053
3999.64 1835
4000.23 1852
4000.83 1973
4001.43 1902
4002.02 1748
4002.62 1711
4003.21 1830
4003.81 1815
4004.41 1744
4005.00 1919
4005.60 1748
4006.20 1663
4006.80 1654
4007.39 1754
4007.99 1857
4008.59 1778
4009.18 1643
4009.78 1759
4010.38 1584
4010.97 1580
4011.57 1658
4012.17 1696
4012.77 1711
4013.36 1705
4013.96 1718
4014.56 1799
4015.16 1804
4015.75 1570
4016.35 1773
4016.95 1954
4017.55 1673
4018.14 1581
4018.74 1622
4019.34 1703
4019.94 1786
4020.54 1805
4021.13 1815
4021.73 1730
4022.33 1744
4022.93 1805
4023.53 1788
4024.12 1959
4024.72 1855
4025.32 1923
4025.92 1911
4026.52 2307
4027.12 2263
4027.71 2478
4028.31 2642
4028.91 2900
4029.51 2956
4030.11 2714
4030.71 2798
4031.31 2611
4031.90 2328
4032.50 2341
4033.10 2442
4033.70 2303
4034.30 2224
4034.90 2198
4035.50 2026
4036.10 1894
4036.70 1829
4037.29 1806
4037.89 2035
4038.49 1740
4039.09 1673
4039.69 1690
4040.29 1512
4040.89 1562
4041.49 1728
4042.09 1625
4042.69 1560
4043.29 1539
4043.89 1479
4044.49 1452
4045.09 1408
4045.69 1538
4046.29 1427
4046.89 1213
4047.49 1429
4048.09 1548
4048.69 1445
4049.29 1439
4049.89 1542
4050.49 1427
4051.09 1550
4051.69 1665
4052.29 1588
4052.89 1512
4053.49 1551
4054.09 1560
4054.69 1398
4055.29 1433
4055.89 1516
4056.49 1518
4057.09 1596
4057.69 1557
4058.29 1653
4058.89 1613
4059.49 1601
4060.09 1559
4060.70 1538
4061.30 1537
4061.90 1615
4062.50 1759
4063.10 1721
4063.70 1905
4064.30 1815
4064.90 1860
4065.50 1931
4066.11 1899
4066.71 1907
4067.31 1942
4067.91 2015
4068.51 1950
4069.11 1958
4069.71 1849
4070.32 1856
4070.92 1681
4071.52 1595
4072.12 1513
4072.72 1643
4073.32 1356
4073.93 1280
4074.53 1304
4075.13 1352
4075.73 1396
4076.33 1441
4076.94 1225
4077.54 1367
4078.14 1471
4078.74 1382
4079.34 1307
4079.95 1287
4080.55 1573
4081.15 1452
4081.75 1440
4082.36 1439
4082.96 1451
4083.56 1272
4084.16 1328
4084.77 1367
4085.37 1316
4085.97 1331
4086.58 1352
4087.18 1435
4087.78 1406
4088.38 1304
4088.99 1386
4089.59 1462
4090.19 1494
4090.80 1385
4091.40 1302
4092.00 1305
4092.61 1261
4093.21 1233
4093.81 1398
4094.42 1402
4095.02 1438
4095.62 1385
4096.23 1352
4096.83 1312
4097.43 1440
4098.04 1510
4098.64 1498
4099.24 1407
4099.85 1442
4100.45 1330
4101.06 1404
4101.66 1432
4102.26 1428
4102.87 1511
4103.47 1324
4104.08 1344
4104.68 1414
4105.28 1454
4105.89 1449
4106.49 1379
4107.10 1319
4107.70 1541
4108.31 1513
4108.91 1368
4109.51 1250
4110.12 1296
4110.72 1346
4111.33 1429
4111.93 1347
4112.54 1397
4113.14 1268
4113.75 1253
4114.35 1416
4114.96 1321
4115.56 1304
4116.17 1317
4116.77 1398
4117.38 1245
4117.98 1175
4118.59 1482
4119.19 1346
4119.80 1272
4120.40 1316
4121.01 1231
4121.61 1337
4122.22 1315
4122.82 1303
4123.43 1133
4124.04 1188
4124.64 1279
4125.25 1208
4125.85 1179
4126.46 1247
4127.06 1444
4127.67 1277
4128.28 1304
4128.88 1202
4129.49 1329
4130.09 1222
4130.70 1219
4131.31 1311
4131.91 1291
4132.52 1274
4133.12 1339
4133.73 1441
4134.34 1405
4134.94 1277
4135.55 1307
4136.16 1327
4136.76 1437
4137.37 1487
4137.98 1470
4138.58 1586
4139.19 1634
4139.80 1630
4140.40 1608
4141.01 1494
4141.62 1531
4142.22 1647
4142.83 1510
4143.44 1549
4144.04 1602
4144.65 1700
4145.26 1652
4145.86 1514
4146.47 1567
4147.08 1489
4147.69 1301
4148.29 1388
4148.90 1423
4149.51 1440
4150.12 1527
4150.72 1377
4151.33 1256
4151.94 1239
4152.55 1247
4153.15 1290
4153.76 1144
4154.37 1162
4154.98 1295
4155.59 1152
4156.19 1232
4156.80 1271
4157.41 1295
4158.02 1329
4158.63 1325
4159.23 1408
4159.84 1400
4160.45 1374
4161.06 1288
4161.67 1406
4162.28 1280
4162.88 1405
4163.49 1368
4164.10 1158
4164.71 1320
4165.32 1399
4165.93 1440
4166.53 1465
4167.14 1435
4167.75 1288
4168.36 1340
4168.97 1328
4169.58 1373
4170.19 1428
4170.80 1583
4171.41 1502
4172.01 1302
4172.62 1435
4173.23 1514
4173.84 1616
4174.45 1481
4175.06 1477
4175.67 1468
4176.28 1473
4176.89 1532
4177.50 1444
4178.11 1539
4178.72 1565
4179.33 1494
4179.94 1268
4180.55 1311
4181.16 1362
4181.77 1418
4182.38 1408
4182.99 1377
4183.60 1162
4184.21 1360
4184.82 1383
4185.43 1441
4186.04 1338
4186.65 1311
4187.26 1383
4187.87 1275
4188.48 1223
4189.09 1248
4189.70 1298
4190.31 1282
4190.92 1202
4191.53 1303
4192.14 1298
4192.75 1275
4193.36 1250
4193.97 1449
4194.58 1426
4195.19 1335
4195.80 1350
4196.41 1349
4197.03 1285
4197.64 1495
4198.25 1331
4198.86 1264
4199.47 1336
4200.08 1355
4200.69 1332
4201.30 1327
4201.91 1287
4202.53 1299
4203.14 1323
4203.75 1332
4204.36 1325
4204.97 1296
4205.58 1297
4206.19 1242
4206.81 1168
4207.42 1347
4208.03 1413
4208.64 1284
4209.25 1245
4209.86 1294
4210.48 1227
4211.09 1202
4211.70 1311
4212.31 1359
4212.92 1308
4213.54 1317
4214.15 1445
4214.76 1404
4215.37 1426
4215.99 1391
4216.60 1347
4217.21 1246
4217.82 1312
4218.43 1505
4219.05 1554
4219.66 1553
4220.27 1544
4220.89 1460
4221.50 1638
4222.11 1589
4222.72 1488
4223.34 1415
4223.95 1573
4224.56 1508
4225.17 1540
4225.79 1568
4226.40 1795
4227.01 1502
4227.63 1660
4228.24 1863
4228.85 1817
4229.47 1701
4230.08 1683
4230.69 1831
4231.31 1674
4231.92 1706
4232.53 1684
4233.15 1556
4233.76 1503
4234.37 1573
4234.99 1675
4235.60 1593
4236.22 1573
4236.83 1507
4237.44 1607
4238.06 1631
4238.67 1641
4239.28 1569
4239.90 1515
4240.51 1385
4241.13 1376
4241.74 1503
4242.36 1494
4242.97 1499
4243.58 1258
4244.20 1384
4244.81 1448
4245.43 1198
4246.04 1222
4246.66 1427
4247.27 1353
4247.89 1338
4248.50 1446
4249.11 1426
4249.73 1338
4250.34 1482
4250.96 1655
4251.57 1449
4252.19 1389
4252.80 1376
4253.42 1399
4254.03 1387
4254.65 1494
4255.26 1349
4255.88 1471
4256.49 1389
4257.11 1406
4257.72 1376
4258.34 1372
4258.96 1415
4259.57 1491
4260.19 1566
4260.80 1499
4261.42 1664
4262.03 1570
4262.65 1584
4263.26 1568
4263.88 1652
4264.50 1851
4265.11 1821
4265.73 1956
4266.34 1882
4266.96 1862
4267.58 1679
4268.19 1552
4268.81 1602
4269.42 1648
4270.04 1611
4270.66 1608
4271.27 1666
4271.89 1467
4272.51 1423
4273.12 1484
4273.74 1440
4274.36 1445
4274.97 1514
4275.59 1337
4276.20 1462
4276.82 1477
4277.44 1565
4278.06 1656
4278.67 1721
4279.29 1657
4279.91 1506
4280.52 1592
4281.14 1567
4281.76 1390
4282.37 1347
4282.99 1408
4283.61 1364
4284.23 1229
4284.84 1292
4285.46 1376
4286.08 1230
4286.69 1346
4287.31 1360
4287.93 1300
4288.55 1244
4289.16 1381
4289.78 1255
4290.40 1174
4291.02 1284
4291.64 1387
4292.25 1233
4292.87 1295
4293.49 1257
4294.11 1384
4294.73 1343
4295.34 1418
4295.96 1375
4296.58 1321
4297.20 1409
4297.82 1453
4298.43 1354
4299.05 1541
4299.67 1484
4300.29 1300
4300.91 1330
4301.53 1322
4302.14 1304
4302.76 1331
4303.38 1495
4304.00 1364
4304.62 1328
4305.24 1343
4305.86 1349
4306.48 1428
4307.09 1194
4307.71 1337
4308.33 1436
4308.95 1337
4309.57 1447
4310.19 1308
4310.81 1417
4311.43 1385
4312.05 1345
4312.67 1369
4313.29 1328
4313.90 1367
4314.52 1330
4315.14 1424
4315.76 1437
4316.38 1396
4317.00 1311
4317.62 1378
4318.24 1397
4318.86 1395
4319.48 1448
4320.10 1355
4320.72 1427
4321.34 1641
4321.96 1543
4322.58 1545
4323.20 1580
4323.82 1680
4324.44 1728
4325.06 1684
4325.68 1823
4326.30 1750
4326.92 1704
4327.54 1770
4328.16 1805
4328.78 1836
4329.40 1930
4330.02 2091
4330.64 2462
4331.27 2451
4331.89 2555
4332.51 2685
4333.13 2906
4333.75 2832
4334.37 2783
4334.99 2897
4335.61 3014
4336.23 3115
4336.85 3099
4337.47 3309
4338.09 3268
4338.72 3197
4339.34 3313
4339.96 3143
4340.58 2868
4341.20 2542
4341.82 2670
4342.44 2626
4343.07 2542
4343.69 2597
4344.31 2628
4344.93 2723
4345.55 3167
4346.17 3098
4346.79 3115
4347.42 3207
4348.04 3166
4348.66 3411
4349.28 3314
4349.90 2888
4350.53 3064
4351.15 2909
4351.77 3048
4352.39 2744
4353.01 2832
4353.64 2636
4354.26 2230
4354.88 2112
4355.50 2375
4356.13 2167
4356.75 2032
4357.37 1866
4357.99 1900
4358.62 1905
4359.24 2005
4359.86 1993
4360.48 1995
4361.11 1918
4361.73 1825
4362.35 1734
4362.98 1843
4363.60 1696
4364.22 1861
4364.84 1796
4365.47 1919
4366.09 1876
4366.71 1570
4367.34 1610
4367.96 1580
4368.58 1521
4369.21 1584
4369.83 1679
4370.45 1568
4371.08 1585
4371.70 1648
4372.32 1771
4372.95 1457
4373.57 1500
4374.20 1594
4374.82 1557
4375.44 1540
4376.07 1509
4376.69 1567
4377.31 1582
4377.94 1689
4378.56 1443
4379.19 1468
4379.81 1549
4380.43 1399
4381.06 1408
4381.68 1453
4382.31 1451
4382.93 1548
4383.56 1565
4384.18 1441
4384.80 1417
4385.43 1334
4386.05 1417
4386.68 1534
4387.30 1349
4387.93 1425
4388.55 1538
4389.18 1349
4389.80 1304
4390.43 1461
4391.05 1520
4391.68 1585
4392.30 1426
4392.93 1310
4393.55 1372
4394.18 1338
4394.80 1287
4395.43 1225
4396.05 1261
4396.68 1319
4397.30 1373
4397.93 1422
4398.55 1296
4399.18 1360
4399.80 1341
4400.43 1273
4401.06 1347
4401.68 1410
4402.31 1241
4402.93 1267
4403.56 1452
4404.18 1387
4404.81 1301
4405.44 1288
4406.06 1338
4406.69 1530
4407.31 1304
4407.94 1415
4408.57 1398
4409.19 1474
4409.82 1459
4410.45 1408
4411.07 1472
4411.70 1450
4412.32 1375
4412.95 1476
4413.58 1470
4414.20 1492
4414.83 1506
4415.46 1408
4416.08 1458
4416.71 1389
4417.34 1474
4417.96 1490
4418.59 1317
4419.22 1353
4419.84 1437
4420.47 1433
4421.10 1401
4421.73 1193
4422.35 1180
4422.98 1188
4423.61 1264
4424.23 1302
4424.86 1156
4425.49 1207
4426.12 1334
4426.74 1351
4427.37 1287
4428.00 1228
4428.63 1177
4429.25 1218
4429.88 1195
4430.51 1247
4431.14 1210
4431.77 1278
4432.39 1279
4433.02 1310
4433.65 1352
4434.28 1333
4434.90 1409
4435.53 1404
4436.16 1403
4436.79 1387
4437.42 1341
4438.05 1434
4438.67 1403
4439.30 1312
4439.93 1508
4440.56 1404
4441.19 1468
4441.82 1423
4442.44 1344
4443.07 1376
4443.70 1445
4444.33 1242
4444.96 1333
4445.59 1444
4446.22 1277
4446.85 1421
4447.47 1421
4448.10 1478
4448.73 1341
4449.36 1306
4449.99 1351
4450.62 1403
4451.25 1376
4451.88 1318
4452.51 1419
4453.14 1439
4453.77 1452
4454.40 1476
4455.02 1481
4455.65 1387
4456.28 1536
4456.91 1821
4457.54 1528
4458.17 1466
4458.80 1455
4459.43 1357
4460.06 1332
4460.69 1235
4461.32 1287
4461.95 1337
4462.58 1265
4463.21 1348
4463.84 1289
4464.47 1294
4465.10 1248
4465.73 1221
4466.36 1333
4466.99 1256
4467.62 1296
4468.25 1335
4468.88 1241
4469.51 1314
4470.14 1301
4470.78 1301
4471.41 1225
4472.04 1260
4472.67 1154
4473.30 1131
4473.93 1432
4474.56 1238
4475.19 1250
4475.82 1148
4476.45 1192
4477.08 1239
4477.71 1284
4478.35 1202
4478.98 1325
4479.61 1310
4480.24 1327
4480.87 1132
4481.50 1177
4482.13 1293
4482.76 1427
4483.40 1354
4484.03 1209
4484.66 1346
4485.29 1302
4485.92 1393
4486.55 1324
4487.19 1245
4487.82 1240
4488.45 1370
4489.08 1497
4489.71 1428
4490.34 1265
4490.98 1373
4491.61 1366
4492.24 1347
4492.87 1264
4493.50 1287
4494.14 1478
4494.77 1481
4495.40 1322
4496.03 1260
4496.67 1417
4497.30 1397
4497.93 1424
4498.56 1496
4499.20 1509
4499.83 1504
4500.46 1703
4501.09 1845
4501.73 1903
4502.36 2013
4502.99 2072
4503.63 2042
4504.26 2009
4504.89 2066
4505.52 1859
4506.16 1789
4506.79 1745
4507.42 1764
4508.06 1393
4508.69 1467
4509.32 1537
4509.96 1541
4510.59 1578
4511.22 1530
4511.86 1476
4512.49 1575
4513.12 1518
4513.76 1489
4514.39 1537
4515.02 1469
4515.66 1408
4516.29 1324
4516.93 1386
4517.56 1263
4518.19 1386
4518.83 1388
4519.46 1372
4520.10 1417
4520.73 1482
4521.36 1375
4522.00 1451
4522.63 1355
4523.27 1324
4523.90 1469
4524.54 1490
4525.17 1506
4525.80 1636
4526.44 1703
4527.07 1780
4527.71 1869
4528.34 1973
4528.98 2059
4529.61 2306
4530.25 2491
4530.88 2416
4531.52 2862
4532.15 2980
4532.79 3136
4533.42 3191
4534.06 2956
4534.69 2587
4535.33 2376
4535.96 2132
4536.60 1954
4537.23 1814
4537.87 1552
4538.50 1637
4539.14 1539
4539.77 1570
4540.41 1556
4541.04 1662
4541.68 1443
4542.31 1309
4542.95 1319
4543.59 1290
4544.22 1397
4544.86 1316
4545.49 1315
4546.13 1343
4546.77 1283
4547.40 1246
4548.04 1300
4548.67 1341
4549.31 1273
4549.95 1336
4550.58 1310
4551.22 1316
4551.85 1190
4552.49 1271
4553.13 1249
4553.76 1271
4554.40 1221
4555.04 1376
4555.67 1343
4556.31 1323
4556.95 1253
4557.58 1245
4558.22 1304
4558.86 1352
4559.49 1128
4560.13 1351
4560.77 1232
4561.40 1325
4562.04 1417
4562.68 1429
4563.31 1531
4563.95 1606
4564.59 1528
4565.23 1455
4565.86 1619
4566.50 1460
4567.14 1427
4567.77 1476
4568.41 1653
4569.05 1594
4569.69 1532
4570.32 1460
4570.96 1488
4571.60 1408
4572.24 1522
4572.88 1541
4573.51 1419
4574.15 1395
4574.79 1488
4575.43 1317
4576.06 1384
4576.70 1333
4577.34 1346
4577.98 1494
4578.62 1467
4579.26 1364
4579.89 1377
4580.53 1295
4581.17 1165
4581.81 1294
4582.45 1348
4583.09 1352
4583.72 1295
4584.36 1404
4585.00 1421
4585.64 1360
4586.28 1395
4586.92 1387
4587.56 1414
4588.19 1377
4588.83 1251
4589.47 1429
4590.11 1734
4590.75 1666
4591.39 1635
4592.03 1677
4592.67 1740
4593.31 1613
4593.95 1722
4594.58 1445
4595.22 1617
4595.86 1550
4596.50 1435
4597.14 1307
4597.78 1266
4598.42 1181
4599.06 1220
4599.70 1301
4600.34 1260
4600.98 1311
4601.62 1271
4602.26 1350
4602.90 1324
4603.54 1343
4604.18 1292
4604.82 1426
4605.46 1442
4606.10 1368
4606.74 1388
4607.38 1270
4608.02 1342
4608.66 1353
4609.30 1335
4609.94 1263
4610.58 1336
4611.22 1346
4611.86 1319
4612.50 1317
4613.14 1253
4613.78 1280
4614.42 1409
4615.06 1419
4615.70 1427
4616.35 1510
4616.99 1344
4617.63 1231
4618.27 1238
4618.91 1312
4619.55 1480
4620.19 1171
4620.83 1240
4621.47 1253
4622.11 1204
4622.76 1065
4623.40 1032
4624.04 1150
4624.68 1136
4625.32 1217
4625.96 1107
4626.60 1138
4627.25 1146
4627.89 1194
4628.53 1196
4629.17 1234
4629.81 1167
4630.45 1140
4631.10 1173
4631.74 1229
4632.38 1254
4633.02 1173
4633.66 1129
4634.30 1088
4634.95 1200
4635.59 1218
4636.23 1232
4636.87 1420
4637.52 1342
4638.16 1483
4638.80 1323
4639.44 1390
4640.08 1329
4640.73 1236
4641.37 1360
4642.01 1338
4642.66 1264
4643.30 1214
4643.94 1286
4644.58 1301
4645.23 1274
4645.87 1310
4646.51 1247
4647.15 1202
4647.80 1197
4648.44 1232
4649.08 1230
4649.73 1151
4650.37 1228
4651.01 1299
4651.66 1356
4652.30 1346
4652.94 1428
4653.59 1311
4654.23 1383
4654.87 1460
4655.52 1292
4656.16 1326
4656.80 1318
4657.45 1200
4658.09 1204
4658.73 1195
4659.38 1156
4660.02 1205
4660.67 1198
4661.31 1000
4661.95 1164
4662.60 1149
4663.24 1140
4663.89 1171
4664.53 1117
4665.17 1191
4665.82 1088
4666.46 1222
4667.11 1083
4667.75 1048
4668.40 1210
4669.04 1246
4669.68 1189
4670.33 1222
4670.97 1241
4671.62 1235
4672.26 1127
4672.91 1211
4673.55 1217
4674.20 1247
4674.84 1213
4675.49 1253
4676.13 1267
4676.78 1188
4677.42 1142
4678.07 1199
4678.71 1220
4679.36 1237
4680.00 1283
4680.65 1319
4681.29 1261
4681.94 1252
4682.58 1339
4683.23 1338
4683.87 1259
4684.52 1216
4685.16 1153
4685.81 1095
4686.46 1140
4687.10 1144
4687.75 1279
4688.39 1341
4689.04 1297
4689.68 1184
4690.33 1234
4690.98 1280
4691.62 1243
4692.27 1210
4692.91 1153
4693.56 1250
4694.21 1174
4694.85 1296
4695.50 1290
4696.15 1469
4696.79 1339
4697.44 1498
4698.08 1362
4698.73 1426
4699.38 1454
4700.02 1445
4700.67 1379
4701.32 1358
4701.96 1413
4702.61 1319
4703.26 1330
4703.90 1349
4704.55 1330
4705.20 1209
4705.84 1339
4706.49 1345
4707.14 1363
4707.79 1463
4708.43 1393
4709.08 1291
4709.73 1208
4710.37 1260
4711.02 1212
4711.67 1232
4712.32 1226
4712.96 1201
4713.61 1189
4714.26 1306
4714.91 1328
4715.55 1219
4716.20 1243
4716.85 1207
4717.50 1301
4718.15 1287
4718.79 1304
4719.44 1385
4720.09 1391
4720.74 1253
4721.39 1346
4722.03 1294
4722.68 1281
4723.33 1396
4723.98 1319
4724.63 1328
4725.27 1166
4725.92 1280
4726.57 1290
4727.22 1292
4727.87 1312
4728.52 1467
4729.16 1325
4729.81 1299
4730.46 1234
4731.11 1268
4731.76 1216
4732.41 1133
4733.06 1129
4733.71 1221
4734.36 1221
4735.00 1150
4735.65 1155
4736.30 1304
4736.95 1143
4737.60 1174
4738.25 1416
4738.90 1351
4739.55 1209
4740.20 1257
4740.85 1297
4741.50 1200
4742.15 1239
4742.80 1258
4743.44 1342
4744.09 1138
4744.74 1278
4745.39 1394
4746.04 1262
4746.69 1160
4747.34 1170
4747.99 1379
4748.64 1228
4749.29 1336
4749.94 1389
4750.59 1355
4751.24 1530
4751.89 1485
4752.54 1450
4753.19 1577
4753.84 1476
4754.49 1552
4755.14 1529
4755.79 1456
4756.44 1402
4757.10 1439
4757.75 1417
4758.40 1418
4759.05 1383
4759.70 1464
4760.35 1387
4761.00 1417
4761.65 1479
4762.30 1318
4762.95 1557
4763.60 1362
4764.25 1391
4764.90 1366
4765.56 1384
4766.21 1401
4766.86 1360
4767.51 1470
4768.16 1327
4768.81 1366
4769.46 1452
4770.11 1402
4770.77 1488
4771.42 1411
4772.07 1359
4772.72 1440
4773.37 1272
4774.02 1305
4774.67 1372
4775.33 1434
4775.98 1250
4776.63 1312
4777.28 1259
4777.93 1232
4778.59 1215
4779.24 1163
4779.89 1308
4780.54 1304
4781.19 1378
4781.85 1239
4782.50 1230
4783.15 1299
4783.80 1264
4784.46 1196
4785.11 1164
4785.76 1211
4786.41 1376
4787.07 1340
4787.72 1400
4788.37 1233
4789.02 1232
4789.68 1439
4790.33 1478
4790.98 1503
4791.63 1401
4792.29 1408
4792.94 1483
4793.59 1421
4794.25 1426
4794.90 1310
4795.55 1412
4796.21 1356
4796.86 1299
4797.51 1391
4798.17 1410
4798.82 1378
4799.47 1561
4800.13 1754
4800.78 1681
4801.43 1693
4802.09 1809
4802.74 1574
4803.39 1525
4804.05 1579
4804.70 1634
4805.35 1578
4806.01 1392
4806.66 1427
4807.32 1431
4807.97 1457
4808.62 1498
4809.28 1550
4809.93 1456
4810.59 1449
4811.24 1421
4811.89 1572
4812.55 1604
4813.20 1587
4813.86 1493
4814.51 1589
4815.17 1723
4815.82 1566
4816.48 1583
4817.13 1580
4817.78 1629
4818.44 1657
4819.09 1753
4819.75 1770
4820.40 1691
4821.06 1842
4821.71 1880
4822.37 1713
4823.02 1780
4823.68 1791
4824.33 1995
4824.99 1910
4825.64 1705
4826.30 1653
4826.95 1794
4827.61 1639
4828.26 1572
4828.92 1624
4829.58 1557
4830.23 1545
4830.89 1641
4831.54 1702
4832.20 1800
4832.85 1769
4833.51 1807
4834.16 1905
4834.82 1788
4835.48 1915
4836.13 2132
4836.79 2081
4837.44 1987
4838.10 2032
4838.76 2059
4839.41 1989
4840.07 2172
4840.72 2180
4841.38 1986
4842.04 2011
4842.69 2065
4843.35 2118
4844.01 1918
4844.66 1994
4845.32 2036
4845.98 2042
4846.63 2068
4847.29 2095
4847.95 2170
4848.60 2263
4849.26 2314
4849.92 2509
4850.57 2570
4851.23 2632
4851.89 2418
4852.54 2316
4853.20 2531
4853.86 2594
4854.51 2508
4855.17 2481
4855.83 2680
4856.49 2930
4857.14 2895
4857.80 3160
4858.46 3264
4859.12 3365
4859.77 3404
4860.43 3266
4861.09 3147
4861.75 2887
4862.40 2710
4863.06 2739
4863.72 2532
4864.38 2514
4865.03 2725
4865.69 2428
4866.35 2375
4867.01 2483
4867.67 2496
4868.32 2498
4868.98 2632
4869.64 2329
4870.30 2316
4870.96 2563
4871.62 2375
4872.27 2393
4872.93 2299
4873.59 2287
4874.25 2251
4874.91 2226
4875.57 2330
4876.22 2257
4876.88 2083
4877.54 2198
4878.20 2361
4878.86 2416
4879.52 2534
4880.18 2240
4880.84 2187
4881.49 2059
4882.15 2153
4882.81 2107
4883.47 2091
4884.13 1895
4884.79 1857
4885.45 1991
4886.11 1996
4886.77 1873
4887.43 1782
4888.09 1803
4888.75 1718
4889.41 1664
4890.07 1699
4890.72 1760
4891.38 1759
4892.04 1757
4892.70 1626
4893.36 1680
4894.02 1784
4894.68 1729
4895.34 1611
4896.00 1530
4896.66 1547
4897.32 1549
4897.98 1531
4898.64 1653
4899.30 1649
4899.96 1770
4900.62 1734
4901.28 1633
4901.94 1556
4902.60 1587
4903.27 1563
4903.93 1497
4904.59 1476
4905.25 1494
4905.91 1603
4906.57 1568
4907.23 1426
4907.89 1350
4908.55 1403
4909.21 1553
4909.87 1505
4910.53 1515
4911.19 1341
4911.85 1367
4912.52 1426
4913.18 1420
4913.84 1429
4914.50 1297
4915.16 1309
4915.82 1356
4916.48 1290
4917.14 1255
4917.81 1180
4918.47 1310
4919.13 1333
4919.79 1329
4920.45 1259
4921.11 1291
4921.77 1257
4922.44 1351
4923.10 1292
4923.76 1255
4924.42 1229
4925.08 1198
4925.75 1124
4926.41 1331
4927.07 1305
4927.73 1224
4928.39 1266
4929.06 1237
4929.72 1272
4930.38 1254
4931.04 1294
4931.71 1259
4932.37 1365
4933.03 1216
4933.69 1205
4934.36 1346
4935.02 1270
4935.68 1216
4936.34 1194
4937.01 1380
4937.67 1360
4938.33 1156
4938.99 1180
4939.66 1138
4940.32 1244
4940.98 1171
4941.65 1145
4942.31 1233
4942.97 1270
4943.63 1219
4944.30 1272
4944.96 1334
4945.62 1262
4946.29 1132
4946.95 1296
4947.61 1312
4948.28 1241
4948.94 1173
4949.61 1048
4950.27 1169
4950.93 1172
4951.60 1124
4952.26 1109
4952.92 1167
4953.59 1115
4954.25 1163
4954.92 1146
4955.58 1279
4956.24 983
4956.91 1139
4957.57 1355
4958.24 1201
4958.90 1193
4959.56 1364
4960.23 1321
4960.89 1431
4961.56 1452
4962.22 1489
4962.89 1482
4963.55 1515
4964.21 1634
4964.88 1485
4965.54 1443
4966.21 1373
4966.87 1304
4967.54 1269
4968.20 1169
4968.87 1335
4969.53 1232
4970.20 1214
4970.86 1168
4971.53 1182
4972.19 1193
4972.86 1102
4973.52 1213
4974.19 1277
4974.85 1275
4975.52 1298
4976.18 1340
4976.85 1353
4977.51 1416
4978.18 1370
4978.85 1319
4979.51 1296
4980.18 1226
4980.84 1300
4981.51 1204
4982.17 1354
4982.84 1227
4983.50 1215
4984.17 1126
4984.84 1110
4985.50 1176
4986.17 1221
4986.83 1147
4987.50 1189
4988.17 1134
4988.83 1034
4989.50 1079
4990.17 1109
4990.83 1132
4991.50 1085
4992.16 1171
4992.83 1188
4993.50 1150
4994.16 1336
4994.83 1252
4995.50 1256
4996.16 1138
4996.83 1174
4997.50 1209
4998.16 1108
4998.83 1131
4999.50 1149
5000.16 1120
5000.83 1007
5001.50 1032
5002.17 1157
5002.83 1126
5003.50 1094
5004.17 1053
5004.83 1044
5005.50 1089
5006.17 1142
5006.84 1089
5007.50 1161
5008.17 1168
5008.84 1069
5009.51 1009
5010.17 1022
5010.84 1244
5011.51 1197
5012.18 1150
5012.84 1132
5013.51 1168
5014.18 940
5014.85 1031
5015.52 982
5016.18 1057
5016.85 1062
5017.52 1092
5018.19 1027
5018.86 1114
5019.52 1067
5020.19 1052
5020.86 1054
5021.53 1131
5022.20 1087
5022.87 1148
5023.54 1129
5024.20 1104
5024.87 1174
5025.54 1255
5026.21 1185
5026.88 1184
5027.55 1294
5028.22 1142
5028.88 983
5029.55 1133
5030.22 1080
5030.89 1056
5031.56 1118
5032.23 1104
5032.90 986
5033.57 984
5034.24 1038
5034.91 1031
5035.58 984
5036.25 1001
5036.91 1090
5037.58 1030
5038.25 992
5038.92 1080
5039.59 1112
5040.26 956
5040.93 1013
5041.60 1052
5042.27 1070
5042.94 1046
5043.61 1036
5044.28 982
5044.95 1021
5045.62 1094
5046.29 1092
5046.96 1105
5047.63 1048
5048.30 1020
5048.97 1054
5049.64 1164
5050.31 1123
5050.98 1120
5051.65 1181
5052.32 1073
5052.99 1032
5053.66 1063
5054.33 1042
5055.00 1099
5055.68 1188
5056.35 1157
5057.02 1147
5057.69 1177
5058.36 1181
5059.03 1166
5059.70 1121
5060.37 1084
5061.04 1126
5061.71 1111
5062.38 1131
5063.06 1214
5063.73 1063
5064.40 956
5065.07 1023
5065.74 1089
5066.41 1133
5067.08 1078
5067.75 942
5068.43 1139
5069.10 1101
5069.77 1051
5070.44 1069
5071.11 1065
5071.78 1058
5072.46 1037
5073.13 1029
5073.80 986
5074.47 1001
5075.14 1160
5075.81 1191
5076.49 1146
5077.16 1068
5077.83 1031
5078.50 1086
5079.18 1304
5079.85 1235
5080.52 1174
5081.19 1165
5081.86 1140
5082.54 1136
5083.21 1128
5083.88 1124
5084.55 1138
5085.23 1178
5085.90 1200
5086.57 1140
5087.25 1190
5087.92 1274
5088.59 1315
5089.26 1270
5089.94 1478
5090.61 1586
5091.28 1423
5091.96 1543
5092.63 1573
5093.30 1526
5093.97 1346
5094.65 1268
5095.32 1298
5095.99 1265
5096.67 1338
5097.34 1288
5098.01 1239
5098.69 1167
5099.36 1176
5100.04 1124
5100.71 1013
5101.38 1127
5102.06 1114
5102.73 987
5103.40 1039
5104.08 1225
5104.75 1206
5105.43 1011
5106.10 1115
5106.77 1059
5107.45 1182
5108.12 1131
5108.80 1010
5109.47 1064
5110.14 1151
5110.82 1036
5111.49 1002
5112.17 1151
5112.84 1049
5113.52 1095
5114.19 902
5114.87 1097
5115.54 1215
5116.21 1193
5116.89 1154
5117.56 1275
5118.24 1321
5118.91 1446
5119.59 1368
5120.26 1432
5120.94 1428
5121.61 1460
5122.29 1329
5122.96 1283
5123.64 1272
5124.31 1277
5124.99 1152
5125.66 1278
5126.34 1294
5127.01 1120
5127.69 1037
5128.37 1068
5129.04 1087
5129.72 1179
5130.39 1211
5131.07 1069
5131.74 1097
5132.42 1095
5133.09 1143
5133.77 1210
5134.45 1195
5135.12 1230
5135.80 1163
5136.47 1105
5137.15 1114
5137.83 1014
5138.50 1006
5139.18 1140
5139.85 1058
5140.53 1056
5141.21 1140
5141.88 1079
5142.56 1156
5143.24 1069
5143.91 1032
5144.59 956
5145.27 1073
5145.94 1146
5146.62 994
5147.30 1086
5147.97 1169
5148.65 1071
5149.33 1064
5150.00 1015
5150.68 1092
5151.36 1160
5152.03 1044
5152.71 1113
5153.39 1128
5154.07 1100
5154.74 1086
5155.42 1127
5156.10 1080
5156.77 1143
5157.45 1172
5158.13 1142
5158.81 1086
5159.48 1144
5160.16 1181
5160.84 1129
5161.52 1099
5162.19 1135
5162.87 1137
5163.55 1152
5164.23 1137
5164.91 1232
5165.58 1181
5166.26 1111
5166.94 1139
5167.62 1066
5168.30 1058
5168.97 1091
5169.65 1125
5170.33 1026
5171.01 1155
5171.69 1156
5172.37 1082
5173.04 1157
5173.72 1019
5174.40 1024
5175.08 1050
5175.76 1062
5176.44 1000
5177.11 1049
5177.79 1071
5178.47 1133
5179.15 1078
5179.83 1080
5180.51 1038
5181.19 1118
5181.87 1110
5182.55 1053
5183.22 965
5183.90 991
5184.58 1093
5185.26 1029
5185.94 999
5186.62 1016
5187.30 1002
5187.98 1006
5188.66 977
5189.34 976
5190.02 996
5190.70 952
5191.38 1041
5192.06 1055
5192.74 959
5193.42 972
5194.10 949
5194.78 939
5195.46 1049
5196.14 982
5196.82 902
5197.50 927
5198.18 934
5198.86 909
5199.54 920
5200.22 1003
5200.90 1037
5201.58 1058
5202.26 1034
5202.94 1053
5203.62 928
5204.30 912
5204.98 932
5205.66 1000
5206.34 1138
5207.02 990
5207.70 954
5208.38 1059
5209.06 1083
5209.74 990
5210.42 934
5211.10 965
5211.79 960
5212.47 995
5213.15 1052
5213.83 1041
5214.51 1062
5215.19 1068
5215.87 1150
5216.55 1101
5217.23 985
5217.92 997
5218.60 1076
5219.28 1064
5219.96 911
5220.64 973
5221.32 947
5222.00 1022
5222.69 984
5223.37 1092
5224.05 1093
5224.73 1081
5225.41 1003
5226.10 958
5226.78 1010
5227.46 981
5228.14 1091
5228.82 1016
5229.51 947
5230.19 1005
5230.87 1071
5231.55 1000
5232.23 1055
5232.92 978
5233.60 868
5234.28 965
5234.96 1023
5235.65 1014
5236.33 996
5237.01 1083
5237.69 994
5238.38 1033
5239.06 1148
5239.74 1082
5240.42 1126
5241.11 1239
5241.79 1207
5242.47 1153
5243.16 1083
5243.84 1198
5244.52 1161
5245.21 1084
5245.89 1128
5246.57 1144
5247.26 1106
5247.94 1172
5248.62 1122
5249.31 1124
5249.99 1120
5250.67 988
5251.36 986
5252.04 1027
5252.72 1046
5253.41 1091
5254.09 998
5254.77 1007
5255.46 1030
5256.14 1101
5256.83 951
5257.51 1011
5258.19 1025
5258.88 1071
5259.56 1009
5260.25 941
5260.93 986
5261.61 1000
5262.30 1024
5262.98 1030
5263.67 918
5264.35 1018
5265.04 1092
5265.72 1151
5266.40 1071
5267.09 1212
5267.77 1116
5268.46 1184
5269.14 1155
5269.83 1080
5270.51 1074
5271.20 1081
5271.88 1153
5272.57 1122
5273.25 1173
5273.94 1184
5274.62 1059
5275.31 986
5275.99 1002
5276.68 982
5277.36 1004
5278.05 1020
5278.73 1059
5279.42 948
5280.10 1086
5280.79 980
5281.47 1088
5282.16 1168
5282.85 1151
5283.53 1132
5284.22 1107
5284.90 1108
5285.59 973
5286.27 1082
5286.96 1034
5287.65 1014
5288.33 982
5289.02 997
5289.70 988
5290.39 1007
5291.08 959
5291.76 959
5292.45 1074
5293.13 1165
5293.82 992
5294.51 1024
5295.19 1118
5295.88 1098
5296.57 1194
5297.25 1147
5297.94 1089
5298.63 1072
5299.31 1026
5300.00 1072
5300.69 1086
5301.37 1121
5302.06 1186
5302.75 1212
5303.43 1226
5304.12 1256
5304.81 1274
5305.49 1357
5306.18 1310
5306.87 1503
5307.56 1461
5308.24 1320
5308.93 1280
5309.62 1151
5310.30 1236
5310.99 1344
5311.68 1290
5312.37 1294
5313.05 1350
5313.74 1446
5314.43 1329
5315.12 1473
5315.81 1392
5316.49 1344
5317.18 1321
5317.87 1435
5318.56 1478
5319.24 1403
5319.93 1402
5320.62 1307
5321.31 1239
5322.00 1289
5322.68 1334
5323.37 1306
5324.06 1277
5324.75 1232
5325.44 1171
5326.13 1076
5326.81 1131
5327.50 1076
5328.19 1191
5328.88 1099
5329.57 1100
5330.26 1180
5330.95 1157
5331.63 1193
5332.32 1183
5333.01 1218
5333.70 1073
5334.39 1056
5335.08 1077
5335.77 1045
5336.46 1235
5337.15 1115
5337.84 1099
5338.52 1119
5339.21 1138
5339.90 1076
5340.59 1140
5341.28 1192
5341.97 1221
5342.66 1194
5343.35 1100
5344.04 1154
5344.73 1112
5345.42 1289
5346.11 1261
5346.80 1315
5347.49 1248
5348.18 1340
5348.87 1392
5349.56 1430
5350.25 1616
5350.94 1558
5351.63 1584
5352.32 1711
5353.01 1641
5353.70 1572
5354.39 1554
5355.08 1505
5355.77 1493
5356.46 1400
5357.15 1215
5357.84 1174
5358.53 1164
5359.22 1156
5359.91 1217
5360.60 1120
5361.29 1117
5361.98 1093
5362.67 1111
5363.36 1251
5364.06 1163
5364.75 1108
5365.44 1085
5366.13 1062
5366.82 1094
5367.51 992
5368.20 946
5368.89 1003
5369.58 997
5370.27 978
5370.97 1018
5371.66 939
5372.35 934
5373.04 1093
5373.73 963
5374.42 976
5375.11 957
5375.81 924
5376.50 938
5377.19 1053
5377.88 967
5378.57 981
5379.26 1005
5379.96 1006
5380.65 1176
5381.34 984
5382.03 917
5382.72 989
5383.42 1035
5384.11 1065
5384.80 1038
5385.49 996
5386.19 986
5386.88 996
5387.57 990
5388.26 1046
5388.96 1099
5389.65 1127
5390.34 1171
5391.03 1094
5391.73 1190
5392.42 1173
5393.11 1125
5393.80 1178
5394.50 1141
5395.19 1152
5395.88 1131
5396.57 1092
5397.27 1043
5397.96 954
5398.65 1142
5399.35 1069
5400.04 939
5400.73 911
5401.43 898
5402.12 1133
5402.81 1083
5403.51 1020
5404.20 1079
5404.89 1086
5405.59 1176
5406.28 1154
5406.97 1115
5407.67 1099
5408.36 1138
5409.06 1176
5409.75 1117
5410.44 1121
5411.14 1031
5411.83 917
5412.52 933
5413.22 1049
5413.91 1133
5414.61 1104
5415.30 1091
5415.99 1076
5416.69 1167
5417.38 1185
5418.08 1159
5418.77 1119
5419.47 997
5420.16 1147
5420.86 1221
5421.55 1130
5422.24 1209
5422.94 1021
5423.63 1094
5424.33 1024
5425.02 1119
5425.72 1148
5426.41 1056
5427.11 1006
5427.80 1179
5428.50 1150
5429.19 1162
5429.89 1081
5430.58 1213
5431.28 1222
5431.97 1041
5432.67 1055
5433.36 1068
5434.06 1173
5434.75 1190
5435.45 1086
5436.15 1119
5436.84 1124
5437.54 1087
5438.23 1129
5438.93 1148
5439.62 1114
5440.32 1070
5441.01 1179
5441.71 1105
5442.41 1252
5443.10 1160
5443.80 1285
5444.49 1252
5445.19 1280
5445.89 1291
5446.58 1426
5447.28 1483
5447.98 1554
5448.67 1516
5449.37 1516
5450.06 1504
5450.76 1440
5451.46 1394
5452.15 1270
5452.85 1390
5453.55 1347
5454.24 1259
5454.94 1272
5455.64 1250
5456.33 1352
5457.03 1372
5457.73 1374
5458.42 1469
5459.12 1429
5459.82 1381
5460.51 1346
5461.21 1384
5461.91 1413
5462.61 1543
5463.30 1388
5464.00 1596
5464.70 1563
5465.40 1571
5466.09 1629
5466.79 1710
5467.49 1542
5468.18 1538
5468.88 1396
5469.58 1342
5470.28 1340
5470.98 1530
5471.67 1345
5472.37 1369
5473.07 1463
5473.77 1571
5474.46 1329
5475.16 1341
5475.86 1465
5476.56 1597
5477.26 1756
5477.95 1835
5478.65 2091
5479.35 2219
5480.05 2363
5480.75 2328
5481.45 2416
5482.14 2300
5482.84 2448
5483.54 2217
5484.24 2143
5484.94 1927
5485.64 1831
5486.34 1826
5487.03 1811
5487.73 1856
5488.43 1796
5489.13 1751
5489.83 1790
5490.53 1846
5491.23 1858
5491.93 1798
5492.63 1928
5493.33 2011
5494.02 1990
5494.72 1955
5495.42 1898
5496.12 2019
5496.82 2317
5497.52 2479
5498.22 2715
5498.92 2952
5499.62 3231
5500.32 3827
5501.02 4009
5501.72 4233
5502.42 4219
5503.12 3632
5503.82 3357
5504.52 3055
5505.22 2557
5505.92 2153
5506.62 2069
5507.32 1810
5508.02 1917
5508.72 1914
5509.42 1780
5510.12 1649
5510.82 1531
5511.52 1657
5512.22 1748
5512.92 1747
5513.62 1693
5514.32 1736
5515.02 1550
5515.72 1671
5516.42 1731
5517.12 1738
5517.82 1710
5518.52 1665
5519.22 1721
5519.93 1669
5520.63 1709
5521.33 1675
5522.03 1583
5522.73 1551
5523.43 1484
5524.13 1540
5524.83 1390
5525.53 1336
5526.23 1336
5526.94 1297
5527.64 1339
5528.34 1233
5529.04 1260
5529.74 1218
5530.44 1257
5531.14 1298
5531.85 1225
5532.55 1294
5533.25 1164
5533.95 1197
5534.65 1285
5535.35 1269
5536.06 1240
5536.76 1249
5537.46 1304
5538.16 1198
5538.86 1230
5539.57 1308
5540.27 1264
5540.97 1214
5541.67 1337
5542.37 1191
5543.08 1197
5543.78 1214
5544.48 1243
5545.18 1192
5545.89 1140
5546.59 1152
5547.29 1094
5547.99 1177
5548.70 1225
5549.40 1187
5550.10 1179
5550.81 1112
5551.51 1134
5552.21 1271
5552.91 1254
5553.62 1185
5554.32 1174
5555.02 1207
5555.73 1091
5556.43 1184
5557.13 1072
5557.84 1048
5558.54 1219
5559.24 1126
5559.95 1181
5560.65 1136
5561.35 1100
5562.06 1168
5562.76 1153
5563.46 1226
5564.17 1227
5564.87 1218
5565.57 1237
5566.28 1242
5566.98 1071
5567.69 1056
5568.39 1077
5569.09 1160
5569.80 1142
5570.50 1050
5571.21 1004
5571.91 1037
5572.61 1029
5573.32 1184
5574.02 1277
5574.73 1166
5575.43 1246
5576.14 1168
5576.84 1188
5577.54 1109
5578.25 1078
5578.95 1184
5579.66 1053
5580.36 1103
5581.07 1036
5581.77 1121
5582.48 1225
5583.18 1064
5583.89 1116
5584.59 1089
5585.30 1075
5586.00 1007
5586.71 1113
5587.41 1067
5588.12 1136
5588.82 1143
5589.53 1209
5590.23 1038
5590.94 1017
5591.64 1029
5592.35 1081
5593.05 1063
5593.76 1002
5594.47 1014
5595.17 1097
5595.88 920
5596.58 884
5597.29 999
5597.99 1060
5598.70 1088
5599.41 1147
5600.11 951
5600.82 1007
5601.52 964
5602.23 1032
5602.94 981
5603.64 1029
5604.35 1037
5605.05 1043
5605.76 1023
5606.47 989
5607.17 1053
5607.88 989
5608.59 992
5609.29 1108
5610.00 1051
5610.70 983
5611.41 1031
5612.12 955
5612.82 959
5613.53 957
5614.24 986
5614.95 1046
5615.65 1039
5616.36 929
5617.07 1048
5617.77 957
5618.48 1035
5619.19 960
5619.89 867
5620.60 856
5621.31 999
5622.02 990
5622.72 1011
5623.43 1010
5624.14 1054
5624.85 1026
5625.55 968
5626.26 1102
5626.97 1059
5627.68 1026
5628.38 1104
5629.09 960
5629.80 918
5630.51 1007
5631.21 1104
5631.92 971
5632.63 944
5633.34 1002
5634.05 1037
5634.75 1109
5635.46 1052
5636.17 1100
5636.88 1028
5637.59 1047
5638.30 1186
5639.00 1150
5639.71 1037
5640.42 937
5641.13 1112
5641.84 1077
5642.55 999
5643.26 926
5643.96 980
5644.67 958
5645.38 1051
5646.09 943
5646.80 1023
5647.51 1012
5648.22 1060
5648.93 1071
5649.64 1092
5650.34 1162
5651.05 1121
5651.76 1106
5652.47 1064
5653.18 1001
5653.89 1112
5654.60 1109
5655.31 1056
5656.02 1086
5656.73 949
5657.44 1000
5658.15 972
5658.86 997
5659.57 986
5660.28 1061
5660.99 1126
5661.70 1007
5662.41 1055
5663.12 1117
5663.83 1015
5664.54 1020
5665.25 1090
5665.96 1056
5666.67 1016
5667.38 1026
5668.09 1010
5668.80 1126
5669.51 1137
5670.22 1198
5670.93 1205
5671.64 1320
5672.35 1227
5673.06 1218
5673.77 1144
5674.48 1050
5675.19 1039
5675.90 973
5676.61 1142
5677.32 1040
5678.03 1055
5678.74 1011
5679.45 1043
5680.17 1041
5680.88 992
5681.59 987
5682.30 1020
5683.01 980
5683.72 1104
5684.43 1036
5685.14 1075
5685.85 1077
5686.57 1112
5687.28 1033
5687.99 1052
5688.70 1055
5689.41 965
5690.12 1013
5690.84 1035
5691.55 1073
5692.26 1032
5692.97 958
5693.68 968
5694.39 1083
5695.11 1035
5695.82 988
5696.53 1084
5697.24 1105
5697.95 988
5698.67 991
5699.38 877
5700.09 1088
5700.80 1020
5701.51 1081
5702.23 1040
5702.94 965
5703.65 1015
5704.36 1055
5705.08 1079
5705.79 1038
5706.50 1017
5707.21 1025
5707.93 1009
5708.64 976
5709.35 1086
5710.07 976
5710.78 991
5711.49 990
5712.20 1021
5712.92 1010
5713.63 1053
5714.34 984
5715.06 951
5715.77 949
5716.48 963
5717.20 996
5717.91 1019
5718.62 956
5719.34 993
5720.05 999
5720.76 1014
5721.48 1069
5722.19 1069
5722.90 933
5723.62 943
5724.33 1011
5725.05 1062
5725.76 935
5726.47 979
5727.19 1067
5727.90 952
5728.61 849
5729.33 981
5730.04 967
5730.76 992
5731.47 894
5732.19 1000
5732.90 1076
5733.61 991
5734.33 959
5735.04 1021
5735.76 1067
5736.47 1004
5737.19 999
5737.90 964
5738.61 1014
5739.33 982
5740.04 1038
5740.76 1019
5741.47 943
5742.19 995
5742.90 944
5743.62 1042
5744.33 1097
5745.05 1032
5745.76 977
5746.48 1073
5747.19 1147
5747.91 1069
5748.62 1004
5749.34 1093
5750.05 1178
5750.77 1125
5751.49 1061
5752.20 1197
5752.92 1175
5753.63 1334
5754.35 1231
5755.06 1195
5755.78 1216
5756.49 1289
5757.21 1303
5757.93 1185
5758.64 1173
5759.36 1180
5760.07 1291
5760.79 1213
5761.51 1175
5762.22 1240
5762.94 1102
5763.65 1187
5764.37 1189
5765.09 1295
5765.80 1188
5766.52 1128
5767.24 1352
5767.95 1434
5768.67 1705
5769.39 1802
5770.10 2060
5770.82 2095
5771.53 1968
5772.25 1979
5772.97 1927
5773.69 1506
5774.40 1392
5775.12 1425
5775.84 1352
5776.55 1414
5777.27 1366
5777.99 1365
5778.70 1317
5779.42 1382
5780.14 1368
5780.86 1300
5781.57 1261
5782.29 1349
5783.01 1312
5783.72 1235
5784.44 1315
5785.16 1339
5785.88 1313
5786.59 1337
5787.31 1347
5788.03 1208
5788.75 1149
5789.47 1228
5790.18 1174
5790.90 1182
5791.62 1240
5792.34 1047
5793.06 1164
5793.77 1208
5794.49 1098
5795.21 1218
5795.93 1141
5796.65 1116
5797.36 1219
5798.08 1346
5798.80 1281
5799.52 1219
5800.24 1231
5800.96 1208
5801.67 1267
5802.39 1353
5803.11 1260
5803.83 1205
5804.55 1268
5805.27 1400
5805.99 1199
5806.71 1244
5807.42 1263
5808.14 1233
5808.86 1204
5809.58 1127
5810.30 1135
5811.02 1233
5811.74 1223
5812.46 1185
5813.18 1132
5813.90 1140
5814.62 1077
5815.34 1135
5816.05 1138
5816.77 1088
5817.49 1113
5818.21 1064
5818.93 1167
5819.65 1253
5820.37 1286
5821.09 1148
5821.81 1127
5822.53 1043
5823.25 1059
5823.97 1070
5824.69 1022
5825.41 1076
5826.13 1028
5826.85 1214
5827.57 1077
5828.29 1021
5829.01 1128
5829.73 1158
5830.45 1061
5831.17 1026
5831.89 955
5832.61 1028
5833.33 1169
5834.05 1057
5834.78 1125
5835.50 1128
5836.22 1060
5836.94 1040
5837.66 960
5838.38 1079
5839.10 1030
5839.82 1011
5840.54 1081
5841.26 1056
5841.98 1044
5842.70 1108
5843.43 1016
5844.15 1096
5844.87 1067
5845.59 1004
5846.31 1100
5847.03 1099
5847.75 1087
5848.47 1038
5849.20 1078
5849.92 1156
5850.64 1072
5851.36 983
5852.08 1027
5852.80 1121
5853.53 1041
5854.25 1010
5854.97 1093
5855.69 1114
5856.41 1115
5857.14 1120
5857.86 1143
5858.58 1125
5859.30 978
5860.02 1023
5860.75 1016
5861.47 1091
5862.19 1175
5862.91 1046
5863.64 1182
5864.36 1084
5865.08 1138
5865.80 1075
5866.52 1153
5867.25 1135
5867.97 1057
5868.69 1169
5869.42 1139
5870.14 1159
5870.86 1215
5871.58 1239
5872.31 1105
5873.03 1033
5873.75 1043
5874.48 1020
5875.20 1131
5875.92 1194
5876.65 1179
5877.37 1313
5878.09 1215
5878.81 1031
5879.54 1132
5880.26 1217
5880.99 1261
5881.71 1193
5882.43 1204
5883.16 1137
5883.88 1160
5884.60 1254
5885.33 1198
5886.05 1189
5886.77 1251
5887.50 1154
5888.22 1174
5888.95 1114
5889.67 1072
5890.39 1051
5891.12 1040
5891.84 1067
5892.57 1263
5893.29 1173
5894.01 1217
5894.74 1144
5895.46 1222
5896.19 1190
5896.91 1125
5897.64 1224
5898.36 1153
5899.09 1193
5899.81 1075
5900.53 1066
5901.26 1312
5901.98 1173
5902.71 1190
5903.43 1285
5904.16 1185
5904.88 1341
5905.61 1137
5906.33 1102
5907.06 1175
5907.78 1265
5908.51 1289
5909.23 1267
5909.96 1330
5910.68 1306
5911.41 1233
5912.14 1224
5912.86 1281
5913.59 1254
5914.31 1266
5915.04 1343
5915.76 1422
5916.49 1479
5917.21 1452
5917.94 1373
5918.67 1421
5919.39 1373
5920.12 1467
5920.84 1449
5921.57 1465
5922.29 1462
5923.02 1548
5923.75 1489
5924.47 1557
5925.20 1635
5925.93 1546
5926.65 1607
5927.38 1389
5928.10 1455
5928.83 1582
5929.56 1637
5930.28 1695
5931.01 1732
5931.74 1625
5932.46 1677
5933.19 1732
5933.92 1767
5934.64 1686
5935.37 1669
5936.10 1792
5936.82 1952
5937.55 2088
5938.28 1840
5939.00 1901
5939.73 1921
5940.46 1950
5941.19 1867
5941.91 1924
5942.64 2014
5943.37 2070
5944.09 2169
5944.82 2336
5945.55 2131
5946.28 2190
5947.00 2219
5947.73 2376
5948.46 2410
5949.19 2408
5949.92 2641
5950.64 2863
5951.37 2961
5952.10 3004
5952.83 3136
5953.55 3345
5954.28 3271
5955.01 3356
5955.74 3310
5956.47 3317
5957.19 3324
5957.92 3252
5958.65 3082
5959.38 3052
5960.11 2941
5960.84 3041
5961.56 3175
5962.29 3085
5963.02 3214
5963.75 3449
5964.48 3611
5965.21 4154
5965.94 4099
5966.66 4429
5967.39 4756
5968.12 4696
5968.85 4377
5969.58 4437
5970.31 4436
5971.04 4149
5971.77 4025
5972.50 3953
5973.22 3917
5973.95 3897
5974.68 3797
5975.41 3644
5976.14 3694
5976.87 3883
5977.60 3842
5978.33 3869
5979.06 3829
5979.79 3933
5980.52 4246
5981.25 4313
5981.98 4574
5982.71 4612
5983.44 4516
5984.17 4489
5984.90 4368
5985.63 4617
5986.36 4592
5987.09 4610
5987.82 4445
5988.55 4574
5989.28 4558
5990.01 4619
5990.74 4503
5991.47 4814
5992.20 4791
5992.93 4822
5993.66 4992
5994.39 5210
5995.12 4924
5995.85 5023
5996.58 4968
5997.31 5247
5998.04 5299
5998.77 5284
5999.50 5166
6000.23 5409
6000.96 5471
6001.69 5271
6002.42 5242
6003.16 5180
6003.89 5017
6004.62 4882
6005.35 5014
6006.08 4954
6006.81 4909
6007.54 5214
6008.27 5586
6009.00 6195
6009.74 7196
6010.47 8776
6011.20 10682
6011.93 12129
6012.66 13415
6013.39 15287
6014.13 16610
6014.86 16980
6015.59 16847
6016.32 15953
6017.05 14683
6017.78 13138
6018.52 11180
6019.25 9310
6019.98 8105
6020.71 6919
6021.44 6263
6022.18 5394
6022.91 4690
6023.64 4330
6024.37 4091
6025.10 4129
6025.84 3927
6026.57 3808
6027.30 3823
6028.03 3760
6028.77 3819
6029.50 3899
6030.23 4019
6030.96 4138
6031.70 3811
6032.43 3706
6033.16 3745
6033.90 3433
6034.63 3363
6035.36 3359
6036.09 3164
6036.83 3199
6037.56 3058
6038.29 3276
6039.03 3247
6039.76 3276
6040.49 3462
6041.23 3443
6041.96 3378
6042.69 3716
6043.43 3615
6044.16 3595
6044.89 3806
6045.63 3932
6046.36 3846
6047.09 3971
6047.83 3853
6048.56 3712
6049.29 4148
6050.03 4447
6050.76 4639
6051.50 4973
6052.23 5224
6052.96 5781
6053.70 5669
6054.43 5409
6055.17 4980
6055.90 4877
6056.63 4661
6057.37 4413
6058.10 4116
6058.84 4031
6059.57 3878
6060.31 3792
6061.04 3682
6061.77 3552
6062.51 3310
6063.24 3205
6063.98 3314
6064.71 3248
6065.45 3217
6066.18 3234
6066.92 3417
6067.65 3544
6068.39 3323
6069.12 3091
6069.86 2963
6070.59 3197
6071.33 3189
6072.06 3038
6072.80 3070
6073.53 2996
6074.27 2960
6075.00 2894
6075.74 2845
6076.47 2939
6077.21 2841
6077.95 2692
6078.68 2588
6079.42 2616
6080.15 2647
6080.89 2438
6081.62 2558
6082.36 2474
6083.09 2531
6083.83 2635
6084.57 2509
6085.30 2521
6086.04 2423
6086.77 2315
6087.51 2538
6088.25 2720
6088.98 2717
6089.72 2812
6090.46 2835
6091.19 2855
6091.93 2821
6092.66 2809
6093.40 2990
6094.14 2900
6094.87 2765
6095.61 2521
6096.35 2516
6097.08 2602
6097.82 2398
6098.56 2297
6099.29 2220
6100.03 2254
6100.77 2118
6101.50 2263
6102.24 2396
6102.98 2199
6103.72 2276
6104.45 2197
6105.19 2240
6105.93 2125
6106.66 2162
6107.40 2169
6108.14 2192
6108.88 2193
6109.61 2229
6110.35 2268
6111.09 2187
6111.83 2106
6112.56 2269
6113.30 2311
6114.04 2241
6114.78 2357
6115.51 2204
6116.25 2394
6116.99 2381
6117.73 2277
6118.47 2201
6119.20 2268
6119.94 2269
6120.68 2130
6121.42 2183
6122.16 2324
6122.89 2460
6123.63 2469
6124.37 2451
6125.11 2350
6125.85 2297
6126.59 2290
6127.32 2304
6128.06 2362
6128.80 2459
6129.54 2418
6130.28 2406
6131.02 2520
6131.76 2538
6132.49 2369
6133.23 2447
6133.97 2579
6134.71 2477
6135.45 2650
6136.19 2635
6136.93 2599
6137.67 2786
6138.41 2758
6139.15 2895
6139.88 2939
6140.62 2913
6141.36 2757
6142.10 2955
6142.84 3065
6143.58 2963
6144.32 2980
6145.06 2896
6145.80 2866
6146.54 2909
6147.28 2811
6148.02 2778
6148.76 2758
6149.50 2874
6150.24 2957
6150.98 2777
6151.72 2825
6152.46 2879
6153.20 2823
6153.94 2905
6154.68 2924
6155.42 2889
6156.16 2914
6156.90 3028
6157.64 2960
6158.38 3132
6159.12 3105
6159.86 3039
6160.60 3035
6161.34 3065
6162.08 3209
6162.82 3374
6163.56 3483
6164.30 3525
6165.05 3677
6165.79 3786
6166.53 3977
6167.27 4193
6168.01 4170
6168.75 4447
6169.49 4197
6170.23 4095
6170.97 3930
6171.71 4006
6172.46 4153
6173.20 3856
6173.94 3764
6174.68 3867
6175.42 4027
6176.16 3893
6176.90 3972
6177.64 4023
6178.39 4367
6179.13 4870
6179.87 5700
6180.61 6566
6181.35 7873
6182.09 9030
6182.84 10378
6183.58 11003
6184.32 11344
6185.06 11168
6185.80 10411
6186.55 9312
6187.29 8476
6188.03 7231
6188.77 6604
6189.52 5988
6190.26 5322
6191.00 4883
6191.74 4690
6192.48 4480
6193.23 4240
6193.97 4192
6194.71 4266
6195.45 4251
6196.20 4291
6196.94 4297
6197.68 4389
6198.43 4217
6199.17 4230
6199.91 4296
6200.65 4001
6201.40 4077
6202.14 3921
6202.88 4067
6203.63 4313
6204.37 4436
6205.11 5004
6205.86 5986
6206.60 7423
6207.34 8641
6208.09 10509
6208.83 12152
6209.57 13802
6210.32 14202
6211.06 14139
6211.80 13230
6212.55 12231
6213.29 10744
6214.03 9373
6214.78 8012
6215.52 6665
6216.26 5627
6217.01 4938
6217.75 4542
6218.50 4016
6219.24 3896
6219.98 3686
6220.73 3833
6221.47 3603
6222.22 3563
6222.96 3729
6223.71 3587
6224.45 3625
6225.19 3475
6225.94 3373
6226.68 3257
6227.43 3165
6228.17 2962
6228.92 2623
6229.66 2607
6230.41 2708
6231.15 2685
6231.90 2626
6232.64 2430
6233.39 2732
6234.13 2649
6234.87 2693
6235.62 2563
6236.36 2626
6237.11 2738
6237.86 2962
6238.60 2890
6239.35 2875
6240.09 2907
6240.84 3024
6241.58 3079
6242.33 2956
6243.07 2930
6243.82 2869
6244.56 2984
6245.31 2874
6246.05 3005
6246.80 3099
6247.55 3232
6248.29 3263
6249.04 3233
6249.78 3149
6250.53 3251
6251.27 3024
6252.02 2974
6252.77 2726
6253.51 2748
6254.26 2843
6255.01 2531
6255.75 2727
6256.50 2466
6257.24 2379
6257.99 2535
6258.74 2545
6259.48 2592
6260.23 2414
6260.98 2424
6261.72 2428
6262.47 2419
6263.22 2365
6263.96 2355
6264.71 2308
6265.46 2295
6266.20 2314
6266.95 2369
6267.70 2284
6268.44 2265
6269.19 2119
6269.94 2233
6270.68 2382
6271.43 2280
6272.18 2169
6272.93 2313
6273.67 2305
6274.42 2293
6275.17 2303
6275.92 2345
6276.66 2381
6277.41 2439
6278.16 2446
6278.91 2465
6279.65 2534
6280.40 2334
6281.15 2381
6281.90 2273
6282.64 2088
6283.39 2115
6284.14 2060
6284.89 2127
6285.64 2102
6286.38 2002
6287.13 1944
6287.88 1876
6288.63 1852
6289.38 1914
6290.12 2009
6290.87 1938
6291.62 1849
6292.37 1931
6293.12 1926
6293.87 1867
6294.61 1861
6295.36 1944
6296.11 1912
6296.86 2048
6297.61 1992
6298.36 1999
6299.11 1942
6299.86 1835
6300.60 1673
6301.35 1545
6302.10 1615
6302.85 1785
6303.60 2108
6304.35 1902
6305.10 1798
6305.85 1720
6306.60 1722
6307.35 1655
6308.10 1753
6308.85 1831
6309.59 1871
6310.34 1812
6311.09 1808
6311.84 1742
6312.59 1813
6313.34 1828
6314.09 1790
6314.84 2116
6315.59 2110
6316.34 2065
6317.09 2185
6317.84 2094
6318.59 1964
6319.34 1945
6320.09 1945
6320.84 1795
6321.59 1689
6322.34 1720
6323.09 1798
6323.84 1754
6324.59 1700
6325.34 1699
6326.09 1771
6326.84 1692
6327.59 1827
6328.34 1759
6329.09 1708
6329.85 1658
6330.60 1714
6331.35 1696
6332.10 1720
6332.85 1704
6333.60 1590
6334.35 1653
6335.10 1645
6335.85 1554
6336.60 1525
6337.35 1618
6338.10 1572
6338.86 1552
6339.61 1672
6340.36 1697
6341.11 1661
6341.86 1666
6342.61 1618
6343.36 1569
6344.12 1727
6344.87 1733
6345.62 1644
6346.37 1740
6347.12 1852
6347.87 1620
6348.62 1766
6349.38 1685
6350.13 1814
6350.88 1803
6351.63 1853
6352.38 1949
6353.14 1925
6353.89 1739
6354.64 1816
6355.39 1892
6356.14 1978
6356.90 1916
6357.65 1837
6358.40 1694
6359.15 1770
6359.91 1732
6360.66 1611
6361.41 1829
6362.16 1626
6362.92 1674
6363.67 1578
6364.42 1613
6365.17 1680
6365.93 1546
6366.68 1539
6367.43 1542
6368.19 1574
6368.94 1753
6369.69 1715
6370.44 1621
6371.20 1577
6371.95 1576
6372.70 1600
6373.46 1648
6374.21 1586
6374.96 1456
6375.72 1578
6376.47 1593
6377.22 1530
6377.98 1555
6378.73 1585
6379.48 1580
6380.24 1554
6380.99 1541
6381.75 1598
6382.50 1672
6383.25 1728
6384.01 1623
6384.76 1499
6385.51 1405
6386.27 1504
6387.02 1640
6387.78 1623
6388.53 1611
6389.28 1532
6390.04 1531
6390.79 1568
6391.55 1717
6392.30 1659
6393.06 1631
6393.81 1715
6394.56 1511
6395.32 1418
6396.07 1513
6396.83 1494
6397.58 1458
6398.34 1542
6399.09 1482
6399.85 1501
6400.60 1396
6401.36 1507
6402.11 1482
6402.87 1466
6403.62 1502
6404.38 1491
6405.13 1517
6405.89 1499
6406.64 1498
6407.40 1580
6408.15 1549
6408.91 1578
6409.66 1549
6410.42 1548
6411.17 1580
6411.93 1583
6412.68 1609
6413.44 1555
6414.20 1395
6414.95 1551
6415.71 1630
6416.46 1542
6417.22 1591
6417.97 1504
6418.73 1451
6419.49 1450
6420.24 1456
6421.00 1494
6421.75 1592
6422.51 1579
6423.27 1494
6424.02 1578
6424.78 1546
6425.54 1445
6426.29 1402
6427.05 1429
6427.80 1556
6428.56 1594
6429.32 1507
6430.07 1562
6430.83 1509
6431.59 1621
6432.34 1615
6433.10 1576
6433.86 1545
6434.61 1711
6435.37 1624
6436.13 1739
6436.88 1609
6437.64 1666
6438.40 1665
6439.16 1653
6439.91 1758
6440.67 1819
6441.43 1719
6442.18 1672
6442.94 1664
6443.70 1670
6444.46 1713
6445.21 1706
6445.97 1787
6446.73 1821
6447.49 1972
6448.24 1904
6449.00 1819
6449.76 1844
6450.52 1933
6451.28 1867
6452.03 1942
6452.79 1950
6453.55 1948
6454.31 1826
6455.06 1940
6455.82 1948
6456.58 1929
6457.34 1918
6458.10 1984
6458.86 1965
6459.61 1977
6460.37 2009
6461.13 2062
6461.89 2095
6462.65 2107
6463.41 2136
6464.16 2141
6464.92 2296
6465.68 2520
6466.44 2453
6467.20 2461
6467.96 2468
6468.72 2456
6469.48 2519
6470.23 2369
6470.99 2428
6471.75 2511
6472.51 2442
6473.27 2452
6474.03 2435
6474.79 2556
6475.55 2493
6476.31 2532
6477.07 2681
6477.83 2748
6478.59 2790
6479.35 2677
6480.10 2766
6480.86 2754
6481.62 2888
6482.38 2970
6483.14 2954
6483.90 3091
6484.66 3035
6485.42 3296
6486.18 3228
6486.94 3177
6487.70 3136
6488.46 3347
6489.22 3225
6489.98 3219
6490.74 3402
6491.50 3424
6492.26 3443
6493.02 3713
6493.78 3798
6494.54 3862
6495.30 3942
6496.06 3952
6496.82 3886
6497.59 3994
6498.35 3964
6499.11 3784
6499.87 3778
6500.63 3828
6501.39 3965
6502.15 3855
6502.91 4048
6503.67 4497
6504.43 5299
6505.19 6135
6505.95 7716
6506.71 9798
6507.48 11894
6508.24 13939
6509.00 15161
6509.76 16070
6510.52 16051
6511.28 15356
6512.04 13760
6512.80 12081
6513.57 10097
6514.33 8750
6515.09 7320
6515.85 6424
6516.61 5722
6517.37 5176
6518.14 4808
6518.90 4663
6519.66 4751
6520.42 4697
6521.18 4792
6521.95 4778
6522.71 4716
6523.47 4836
6524.23 5204
6524.99 5288
6525.76 5345
6526.52 5659
6527.28 5774
6528.04 6117
6528.80 6146
6529.57 6232
6530.33 5917
6531.09 5681
6531.85 5960
6532.62 6466
6533.38 7338
6534.14 8522
6534.91 10056
6535.67 12253
6536.43 14131
6537.19 15062
6537.96 15122
6538.72 14739
6539.48 13490
6540.25 12160
6541.01 10161
6541.77 8695
6542.53 7569
6543.30 6484
6544.06 5868
6544.82 5275
6545.59 5273
6546.35 5021
6547.11 5095
6547.88 4850
6548.64 4996
6549.41 4777
6550.17 4714
6550.93 4794
6551.70 4718
6552.46 5223
6553.22 5623
6553.99 5918
6554.75 6110
6555.52 6310
6556.28 6449
6557.04 6606
6557.81 5820
6558.57 5385
6559.34 4992
6560.10 4896
6560.86 4580
6561.63 4383
6562.39 4256
6563.16 4246
6563.92 4312
6564.69 4182
6565.45 4138
6566.21 3978
6566.98 3975
6567.74 4094
6568.51 4092
6569.27 4129
6570.04 4096
6570.80 3895
6571.57 4002
6572.33 4084
6573.10 4112
6573.86 4439
6574.63 4511
6575.39 4605
6576.16 4554
6576.92 4557
6577.69 4568
6578.45 4385
6579.22 4360
6579.98 4355
6580.75 4334
6581.51 4252
6582.28 4144
6583.05 4176
6583.81 4255
6584.58 4298
6585.34 4308
6586.11 4331
6586.87 4091
6587.64 4013
6588.41 4033
6589.17 4125
6589.94 4211
6590.70 4288
6591.47 4667
6592.24 4849
6593.00 5161
6593.77 5529
6594.53 5613
6595.30 5892
6596.07 5768
6596.83 5876
6597.60 5945
6598.37 5637
6599.13 5348
6599.90 4851
6600.66 4686
6601.43 4215
6602.20 4180
6602.96 3830
6603.73 3616
6604.50 3665
6605.26 3633
6606.03 3522
6606.80 3631
6607.57 3516
6608.33 3463
6609.10 3494
6609.87 3318
6610.63 3459
6611.40 3560
6612.17 3511
6612.94 3326
6613.70 3318
6614.47 3371
6615.24 3277
6616.00 3472
6616.77 3347
6617.54 3401
6618.31 3435
6619.08 3446
6619.84 3572
6620.61 3602
6621.38 3685
6622.15 3923
6622.91 4036
6623.68 4136
6624.45 3902
6625.22 3912
6625.99 3949
6626.75 3795
6627.52 3757
6628.29 3481
6629.06 3521
6629.83 3269
6630.59 3310
6631.36 3371
6632.13 3474
6632.90 3590
6633.67 3745
6634.44 3803
6635.21 4012
6635.97 4314
6636.74 4250
6637.51 4336
6638.28 4379
6639.05 4319
6639.82 4410
6640.59 4448
6641.36 4480
6642.12 4499
6642.89 4440
6643.66 4344
6644.43 4227
6645.20 4143
6645.97 3835
6646.74 3663
6647.51 3333
6648.28 2974
6649.05 3133
6649.82 2829
6650.59 2897
6651.36 2765
6652.12 2815
6652.89 2857
6653.66 2849
6654.43 2817
6655.20 2801
6655.97 2839
6656.74 2911
6657.51 2939
6658.28 2791
6659.05 2665
6659.82 2578
6660.59 2644
6661.36 2730
6662.13 2571
6662.90 2622
6663.67 2693
6664.44 2432
6665.21 2669
6665.98 2632
6666.75 2577
6667.52 2782
6668.30 2748
6669.07 2677
6669.84 2937
6670.61 2911
6671.38 2980
6672.15 3127
6672.92 2975
6673.69 2735
6674.46 2685
6675.23 2770
6676.00 2844
6676.77 2682
6677.54 2845
6678.32 2896
6679.09 2706
6679.86 2852
6680.63 3033
6681.40 2965
6682.17 3170
6682.94 3334
6683.71 3294
6684.49 3411
6685.26 3668
6686.03 3653
6686.80 3475
6687.57 3436
6688.34 3283
6689.11 2941
6689.89 2901
6690.66 2650
6691.43 2576
6692.20 2545
6692.97 2399
6693.75 2471
6694.52 2308
6695.29 2364
6696.06 2292
6696.83 2347
6697.61 2364
6698.38 2361
6699.15 2533
6699.92 2340
6700.70 2342
6701.47 2359
6702.24 2191
6703.01 2244
6703.79 2300
6704.56 2337
6705.33 2253
6706.10 2214
6706.88 2232
6707.65 2268
6708.42 2035
6709.19 2260
6709.97 2348
6710.74 2197
6711.51 2185
6712.29 2138
6713.06 2073
6713.83 2062
6714.61 1985
6715.38 1978
6716.15 2177
6716.92 2098
6717.70 2000
6718.47 1994
6719.24 1912
6720.02 2025
6720.79 1930
6721.57 1942
6722.34 1817
6723.11 1948
6723.89 1969
6724.66 2065
6725.43 1929
6726.21 1861
6726.98 1954
6727.76 1974
6728.53 1983
6729.30 1821
6730.08 1826
6730.85 1902
6731.63 1985
6732.40 1927
6733.17 1979
6733.95 1921
6734.72 2091
6735.50 2036
6736.27 1868
6737.05 1983
6737.82 2097
6738.59 2115
6739.37 1983
6740.14 2022
6740.92 2115
6741.69 2136
6742.47 2061
6743.24 2090
6744.02 2052
6744.79 1956
6745.57 2112
6746.34 2078
6747.12 2231
6747.89 2181
6748.67 2204
6749.44 2308
6750.22 2467
6750.99 2497
6751.77 2600
6752.54 2731
6753.32 2957
6754.09 2925
6754.87 2754
6755.65 2755
6756.42 2744
6757.20 2583
6757.97 2485
6758.75 2311
6759.52 2424
6760.30 2344
6761.08 2357
6761.85 2251
6762.63 2149
6763.40 2175
6764.18 2226
6764.96 2071
6765.73 2262
6766.51 2329
6767.28 2235
6768.06 2185
6768.84 2175
6769.61 2072
6770.39 2116
6771.17 1992
6771.94 2001
6772.72 1912
6773.50 1911
6774.27 1850
6775.05 1849
6775.82 1942
6776.60 2016
6777.38 1857
6778.16 1931
6778.93 2001
6779.71 1918
6780.49 1822
6781.26 1874
6782.04 1845
6782.82 1875
6783.59 1790
6784.37 1647
6785.15 1677
6785.93 1674
6786.70 1799
6787.48 1767
6788.26 1759
6789.04 1767
6789.81 1755
6790.59 1627
6791.37 1721
6792.15 1717
6792.92 1706
6793.70 1642
6794.48 1571
6795.26 1568
6796.03 1595
6796.81 1582
6797.59 1521
6798.37 1635
6799.15 1637
6799.92 1582
6800.70 1531
6801.48 1580
6802.26 1754
6803.04 1764
6803.81 1723
6804.59 1659
6805.37 1677
6806.15 1621
6806.93 1616
6807.71 1666
6808.49 1631
6809.26 1569
6810.04 1668
6810.82 1551
6811.60 1570
6812.38 1580
6813.16 1776
6813.94 1708
6814.72 1606
6815.49 1618
6816.27 1621
6817.05 1613
6817.83 1775
6818.61 1786
6819.39 1724
6820.17 1661
6820.95 1645
6821.73 1690
6822.51 1662
6823.29 1773
6824.07 1697
6824.85 1661
6825.62 1633
6826.40 1675
6827.18 1771
6827.96 1781
6828.74 1674
6829.52 1726
6830.30 1716
6831.08 1757
6831.86 1743
6832.64 1770
6833.42 1692
6834.20 1694
6834.98 1960
6835.76 2003
6836.54 2115
6837.32 2403
6838.10 2545
6838.88 2883
6839.66 3278
6840.44 3198
6841.22 3211
6842.01 3045
6842.79 2692
6843.57 2518
6844.35 2285
6845.13 2201
6845.91 2116
6846.69 2032
6847.47 2281
6848.25 2306
6849.03 2577
6849.81 2791
6850.59 3069
6851.37 3233
6852.16 3499
6852.94 3394
6853.72 3096
6854.50 2911
6855.28 2660
6856.06 2694
6856.84 2507
6857.62 2273
6858.41 1952
6859.19 1980
6859.97 1980
6860.75 2008
6861.53 1983
6862.31 1930
6863.09 1888
6863.88 1922
6864.66 1908
6865.44 1796
6866.22 2049
6867.00 2175
6867.79 2080
6868.57 2002
6869.35 2166
6870.13 2224
6870.91 2167
6871.70 2107
6872.48 2039
6873.26 1948
6874.04 1875
6874.83 2033
6875.61 2118
6876.39 2170
6877.17 2262
6877.96 2268
6878.74 2370
6879.52 2526
6880.30 2642
6881.09 2865
6881.87 2867
6882.65 2686
6883.43 2784
6884.22 2820
6885.00 2891
6885.78 3002
6886.57 3436
6887.35 3959
6888.13 4362
6888.92 4892
6889.70 5087
6890.48 4566
6891.26 4540
6892.05 4055
6892.83 3700
6893.62 3380
6894.40 3040
6895.18 2623
6895.97 2511
6896.75 2508
6897.53 2505
6898.32 2572
6899.10 2487
6899.88 2585
6900.67 2551
6901.45 2701
6902.24 2504
6903.02 2432
6903.80 2577
6904.59 2555
6905.37 2610
6906.16 2484
6906.94 2689
6907.72 2646
6908.51 2516
6909.29 2490
6910.08 2526
6910.86 2396
6911.65 2449
6912.43 2387
6913.21 2265
6914.00 2268
6914.78 2262
6915.57 2162
6916.35 2361
6917.14 2417
6917.92 2360
6918.71 2278
6919.49 2243
6920.28 2335
6921.06 2178
6921.85 2233
6922.63 2293
6923.42 2254
6924.20 2340
6924.99 2439
6925.77 2569
6926.56 2526
6927.34 2452
6928.13 2392
6928.91 2450
6929.70 2465
6930.49 2611
6931.27 2603
6932.06 2433
6932.84 2442
6933.63 2393
6934.41 2641
6935.20 2485
6935.99 2590
6936.77 2605
6937.56 2658
6938.34 2734
6939.13 2886
6939.92 3030
6940.70 3334
6941.49 3509
6942.27 3620
6943.06 4006
6943.85 4000
6944.63 3907
6945.42 3986
6946.21 4009
6946.99 4046
6947.78 3932
6948.57 4109
6949.35 4042
6950.14 3971
6950.92 3925
6951.71 3773
6952.50 3575
6953.29 3421
6954.07 3351
6954.86 3457
6955.65 3587
6956.43 3350
6957.22 3476
6958.01 3536
6958.79 3527
6959.58 3552
6960.37 3611
6961.16 3674
6961.94 3759
6962.73 3755
6963.52 3852
6964.31 3817
6965.09 3930
6965.88 4093
6966.67 4256
6967.46 4558
6968.24 4984
6969.03 4973
6969.82 5058
6970.61 5206
6971.39 5338
6972.18 5203
6972.97 5275
6973.76 5454
6974.55 5523
6975.33 5163
6976.12 5190
6976.91 5193
6977.70 5269
6978.49 5440
6979.27 5719
6980.06 5980
6980.85 6713
6981.64 7815
6982.43 9721
6983.22 12558
6984.01 15897
6984.79 19322
6985.58 22402
6986.37 24256
6987.16 25021
6987.95 24872
6988.74 23277
6989.53 20639
6990.32 17752
6991.10 14356
6991.89 11570
6992.68 9616
6993.47 7911
6994.26 6428
6995.05 5491
6995.84 4813
6996.63 4353
6997.42 4030
6998.21 3826
6999.00 3845
6999.79 3751
7000.58 3928
7001.36 3846
7002.15 3697
7002.94 3599
7003.73 3549
7004.52 3527
7005.31 3325
7006.10 3096
7006.89 2943
7007.68 2783
7008.47 2644
7009.26 2565
7010.05 2608
7010.84 2769
7011.63 2957
7012.42 3065
7013.21 3189
7014.00 3334
7014.79 3582
7015.58 3437
7016.37 3468
7017.16 3429
7017.96 3151
7018.75 3310
7019.54 3306
7020.33 3343
7021.12 3349
7021.91 3527
7022.70 3618
7023.49 4149
7024.28 4333
7025.07 4380
7025.86 4351
7026.65 4155
7027.44 3953
7028.24 3797
7029.03 3608
7029.82 3392
7030.61 3195
7031.40 3113
7032.19 2947
7032.98 2863
7033.77 2765
7034.57 2845
7035.36 2803
7036.15 2624
7036.94 2729
7037.73 2873
7038.52 2875
7039.32 3041
7040.11 2818
7040.90 2797
7041.69 2953
7042.48 3070
7043.27 3086
7044.07 3061
7044.86 3078
7045.65 3004
7046.44 2949
7047.23 3064
7048.03 3111
7048.82 3242
7049.61 3337
7050.40 3401
7051.20 3714
7051.99 3652
7052.78 3381
7053.57 3204
7054.37 3131
7055.16 3012
7055.95 3053
7056.74 2934
7057.54 2988
7058.33 3011
7059.12 2904
7059.91 3016
7060.71 3097
7061.50 2958
7062.29 2985
7063.09 2884
7063.88 2691
7064.67 2822
7065.47 2789
7066.26 2858
7067.05 2863
7067.85 2744
7068.64 2656
7069.43 2442
7070.23 2416
7071.02 2423
7071.81 2373
7072.61 2282
7073.40 2234
7074.19 2141
7074.99 2254
7075.78 2170
7076.57 2045
7077.37 2040
7078.16 1994
7078.96 2080
7079.75 2034
7080.54 2128
7081.34 2218
7082.13 2095
7082.93 2019
7083.72 1972
7084.51 2095
7085.31 2098
7086.10 2188
7086.90 2492
7087.69 2595
7088.49 2528
7089.28 2431
7090.08 2382
7090.87 2284
7091.66 2306
7092.46 2060
7093.25 2125
7094.05 2119
7094.84 1953
7095.64 1947
7096.43 1931
7097.23 1832
7098.02 1818
7098.82 2047
7099.61 1910
7100.41 2010
7101.20 1806
7102.00 1791
7102.79 1864
7103.59 1713
7104.38 1809
7105.18 1802
7105.98 1681
7106.77 1768
7107.57 1678
7108.36 1759
7109.16 1702
7109.95 1632
7110.75 1619
7111.54 1725
7112.34 1638
7113.14 1553
7113.93 1603
7114.73 1693
7115.52 1761
7116.32 1713
7117.12 1587
7117.91 1720
7118.71 1583
7119.50 1573
7120.30 1613
7121.10 1692
7121.89 1666
7122.69 1780
7123.49 1566
7124.28 1568
7125.08 1503
7125.88 1438
7126.67 1564
7127.47 1514
7128.27 1614
7129.06 1698
7129.86 1753
7130.66 1707
7131.45 1691
7132.25 1699
7133.05 1569
7133.84 1695
7134.64 1617
7135.44 1505
7136.23 1484
7137.03 1525
7137.83 1471
7138.63 1302
7139.42 1453
7140.22 1380
7141.02 1424
7141.82 1402
7142.61 1490
7143.41 1486
7144.21 1393
7145.01 1437
7145.80 1377
7146.60 1309
7147.40 1344
7148.20 1322
7148.99 1344
7149.79 1311
7150.59 1288
7151.39 1418
7152.19 1286
7152.98 1301
7153.78 1364
7154.58 1384
7155.38 1429
7156.18 1446
7156.98 1362
7157.77 1441
7158.57 1420
7159.37 1521
7160.17 1437
7160.97 1297
7161.77 1325
7162.56 1324
7163.36 1305
7164.16 1337
7164.96 1365
7165.76 1366
7166.56 1291
7167.36 1371
7168.16 1345
7168.95 1307
7169.75 1300
7170.55 1320
7171.35 1214
7172.15 1129
7172.95 1237
7173.75 1212
7174.55 1285
7175.35 1314
7176.15 1178
7176.95 1090
7177.75 1256
7178.55 1224
7179.35 1179
7180.14 1309
7180.94 1262
7181.74 1226
7182.54 1161
7183.34 1208
7184.14 1106
7184.94 1131
7185.74 1195
7186.54 1184
7187.34 1070
7188.14 1095
7188.94 1183
7189.74 1134
7190.54 1205
7191.34 1181
7192.14 1262
7192.94 1145
7193.74 1150
7194.54 1078
7195.35 1076
7196.15 1084
7196.95 1123
7197.75 1182
7198.55 1124
7199.35 1131
7200.15 1189
7200.95 1145
7201.75 1074
7202.55 1092
7203.35 1074
7204.15 1104
7204.95 1249
7205.75 1144
7206.56 1122
7207.36 1143
7208.16 1107
7208.96 1161
7209.76 1201
7210.56 1168
7211.36 1140
7212.16 1137
7212.97 1039
7213.77 1120
7214.57 1039
7215.37 1135
7216.17 1083
7216.97 1144
7217.78 1128
7218.58 1081
7219.38 1086
7220.18 1096
7220.98 1194
7221.78 1229
7222.59 1166
7223.39 1143
7224.19 1170
7224.99 1122
7225.79 1138
7226.60 1164
7227.40 1158
7228.20 1136
7229.00 1103
7229.81 1140
7230.61 1135
7231.41 1118
7232.21 1175
7233.02 1230
7233.82 1313
7234.62 1273
7235.42 1231
7236.23 1356
7237.03 1390
7237.83 1296
7238.63 1254
7239.44 1315
7240.24 1204
7241.04 1207
7241.85 1171
7242.65 1209
7243.45 1213
7244.26 1158
7245.06 1123
7245.86 1096
7246.67 1149
7247.47 1244
7248.27 1210
7249.08 1120
7249.88 1215
7250.68 1149
7251.49 1192
7252.29 1149
7253.09 1188
7253.90 1116
7254.70 1178
7255.50 1192
7256.31 1102
7257.11 1023
7257.92 1163
7258.72 1138
7259.52 1085
7260.33 1162
7261.13 1124
7261.94 1112
7262.74 1158
7263.54 1132
7264.35 1148
7265.15 1107
7265.96 1155
7266.76 1215
7267.57 1159
7268.37 1242
7269.18 1225
7269.98 1199
7270.78 1178
7271.59 1138
7272.39 1215
7273.20 1257
7274.00 1157
7274.81 1261
7275.61 1265
7276.42 1150
7277.22 1245
7278.03 1292
7278.83 1284
7279.64 1403
7280.44 1352
7281.25 1517
7282.05 1540
7282.86 1714
7283.66 1946
7284.47 2066
7285.28 2152
7286.08 2135
7286.89 2011
7287.69 2090
7288.50 2066
7289.30 1843
7290.11 1643
7290.91 1538
7291.72 1373
7292.53 1367
7293.33 1274
7294.14 1276
7294.94 1252
7295.75 1293
7296.56 1396
7297.36 1364
7298.17 1228
7298.97 1296
7299.78 1349
7300.59 1405
7301.39 1379
7302.20 1360
7303.01 1327
7303.81 1378
7304.62 1344
7305.43 1338
7306.23 1380
7307.04 1303
7307.85 1388
7308.65 1486
7309.46 1478
7310.27 1560
7311.07 1600
7311.88 1556
7312.69 1643
7313.49 1692
7314.30 1687
7315.11 1722
7315.91 1783
7316.72 1948
7317.53 2251
7318.34 2489
7319.14 2897
7319.95 2949
7320.76 2908
7321.57 2756
7322.37 2623
7323.18 2254
7323.99 1981
7324.80 1994
7325.60 1802
7326.41 1737
7327.22 1654
7328.03 1667
7328.83 1636
7329.64 1571
7330.45 1594
7331.26 1594
7332.07 1593
7332.87 1567
7333.68 1557
7334.49 1461
7335.30 1547
7336.11 1593
7336.92 1594
7337.72 1557
7338.53 1589
7339.34 1557
7340.15 1509
7340.96 1501
7341.77 1592
7342.57 1547
7343.38 1422
7344.19 1411
7345.00 1358
7345.81 1279
7346.62 1284
7347.43 1266
7348.24 1264
7349.05 1280
7349.85 1292
7350.66 1324
7351.47 1292
7352.28 1200
7353.09 1190
7353.90 1166
7354.71 1273
7355.52 1330
7356.33 1336
7357.14 1309
7357.95 1403
7358.76 1410
7359.57 1384
7360.38 1421
7361.18 1438
7361.99 1396
7362.80 1272
7363.61 1319
7364.42 1364
7365.23 1258
7366.04 1322
7366.85 1317
7367.66 1336
7368.47 1306
7369.28 1253
7370.09 1187
7370.90 1138
7371.71 1230
7372.52 1287
7373.33 1279
7374.14 1248
7374.96 1163
7375.77 1206
7376.58 1231
7377.39 1293
7378.20 1296
7379.01 1238
7379.82 1417
7380.63 1415
7381.44 1506
7382.25 1512
7383.06 1428
7383.87 1436
7384.68 1376
7385.49 1353
7386.31 1335
7387.12 1138
7387.93 1191
7388.74 1186
7389.55 1247
7390.36 1128
7391.17 1146
7391.98 1237
7392.79 1167
7393.61 1162
7394.42 1198
7395.23 1158
7396.04 1134
7396.85 1089
7397.66 1117
7398.48 1146
7399.29 1064
7400.10 1166
7400.91 1185
7401.72 1105
7402.53 1051
7403.35 1017
7404.16 1076
7404.97 1068
7405.78 1023
7406.59 1134
7407.41 1083
7408.22 1085
7409.03 1114
7409.84 1110
7410.66 1103
7411.47 1106
7412.28 1060
7413.09 1008
7413.91 1050
7414.72 937
7415.53 1030
7416.34 1120
7417.16 1039
7417.97 964
7418.78 1012
7419.60 1024
7420.41 1080
7421.22 1155
7422.03 1006
7422.85 1005
7423.66 985
7424.47 935
7425.29 869
7426.10 975
7426.91 923
7427.73 943
7428.54 1000
7429.35 1015
7430.17 908
7430.98 872
7431.79 922
7432.61 1062
7433.42 1000
7434.23 936
7435.05 997
7435.86 1004
7436.67 951
7437.49 973
7438.30 958
7439.12 979
7439.93 977
7440.74 1098
7441.56 994
7442.37 975
7443.19 1026
7444.00 875
7444.82 924
7445.63 977
7446.44 880
7447.26 979
7448.07 997
7448.89 962
7449.70 887
7450.52 857
7451.33 856
7452.15 980
7452.96 947
7453.77 883
7454.59 882
7455.40 912
7456.22 924
7457.03 899
7457.85 1011
7458.66 978
7459.48 908
7460.29 872
7461.11 961
7461.92 938
7462.74 874
7463.55 849
7464.37 819
7465.19 819
7466.00 843
7466.82 859
7467.63 832
7468.45 788
7469.26 847
7470.08 815
7470.89 923
7471.71 920
7472.53 866
7473.34 897
7474.16 981
7474.97 1002
7475.79 1021
7476.60 915
7477.42 832
7478.24 851
7479.05 904
7479.87 875
7480.69 933
7481.50 867
7482.32 889
7483.13 940
7483.95 927
7484.77 889
7485.58 877
7486.40 871
7487.22 912
7488.03 973
7488.85 864
7489.67 899
7490.48 878
7491.30 911
7492.12 902
7492.93 852
7493.75 897
7494.57 806
7495.38 893
7496.20 916
7497.02 855
7497.84 835
7498.65 808
7499.47 1001
7500.29 1045
7501.10 999
7501.92 954
7502.74 905
7503.56 963
7504.37 964
7505.19 990
7506.01 932
7506.83 860
7507.64 864
7508.46 882
7509.28 944
7510.10 802
7510.92 871
7511.73 941
7512.55 913
7513.37 883
7514.19 913
7515.01 937
7515.82 834
7516.64 889
7517.46 960
7518.28 857
7519.10 866
7519.91 856
7520.73 938
7521.55 876
7522.37 947
7523.19 921
7524.01 909
7524.83 866
7525.64 919
7526.46 940
7527.28 886
7528.10 953
7528.92 904
7529.74 872
7530.56 855
7531.38 881
7532.20 839
7533.01 830
7533.83 860
7534.65 902
7535.47 955
7536.29 966
7537.11 855
7537.93 863
7538.75 898
7539.57 871
7540.39 892
7541.21 860
7542.03 840
7542.85 833
7543.67 891
7544.49 915
7545.31 932
7546.12 893
7546.94 829
7547.76 716
7548.58 720
7549.40 788
7550.22 827
7551.04 883
7551.86 774
7552.68 771
7553.50 763
7554.33 859
7555.15 807
7555.97 777
7556.79 858
7557.61 982
7558.43 870
7559.25 834
7560.07 882
7560.89 911
7561.71 843
7562.53 902
7563.35 964
7564.17 867
7564.99 850
7565.81 848
7566.63 816
7567.45 774
7568.28 796
7569.10 890
7569.92 786
7570.74 806
7571.56 957
7572.38 928
7573.20 909
7574.02 860
7574.84 878
7575.67 812
7576.49 896
7577.31 850
7578.13 756
7578.95 823
7579.77 873
7580.60 878
7581.42 910
7582.24 874
7583.06 893
7583.88 895
7584.70 884
7585.53 844
7586.35 865
7587.17 895
7587.99 851
7588.81 842
7589.64 935
7590.46 919
7591.28 979
7592.10 965
7592.93 875
7593.75 899
7594.57 958
7595.39 946
7596.21 961
7597.04 886
7597.86 918
7598.68 958
7599.51 941
7600.33 931
7601.15 1043
7601.97 939
7602.80 942
7603.62 946
7604.44 991
7605.27 1040
7606.09 969
7606.91 907
7607.73 1016
7608.56 1057
7609.38 990
7610.20 997
7611.03 1024
7611.85 926
7612.67 934
7613.50 1088
7614.32 962
7615.14 1035
7615.97 1036
7616.79 1130
7617.62 1111
7618.44 1076
7619.26 1129
7620.09 1015
7620.91 1042
7621.73 1077
7622.56 1060
7623.38 1008
7624.21 1036
7625.03 1057
7625.85 1008
7626.68 1118
7627.50 1065
7628.33 1053
7629.15 1124
7629.98 1046
7630.80 985
7631.62 1030
7632.45 1090
7633.27 1087
7634.10 1081
7634.92 1031
7635.75 1066
7636.57 903
7637.40 878
7638.22 942
7639.05 936
7639.87 841
7640.70 961
7641.52 966
7642.35 879
7643.17 932
7644.00 955
7644.82 956
7645.65 967
7646.47 951
7647.30 934
7648.12 983
7648.95 1082
7649.77 944
7650.60 907
7651.42 975
7652.25 977
7653.07 995
7653.90 963
7654.73 943
7655.55 959
7656.38 879
7657.20 928
7658.03 928
7658.85 1026
7659.68 952
7660.51 922
7661.33 897
7662.16 916
7662.98 1016
7663.81 983
7664.64 947
7665.46 895
7666.29 902
7667.12 934
7667.94 838
7668.77 852
7669.59 868
7670.42 882
7671.25 839
7672.07 918
7672.90 945
7673.73 925
7674.55 886
7675.38 806
7676.21 761
7677.03 748
7677.86 766
7678.69 774
7679.52 812
7680.34 904
7681.17 860
7682.00 865
7682.82 916
7683.65 848
7684.48 927
7685.31 912
7686.13 886
7686.96 920
7687.79 887
7688.62 927
7689.44 931
7690.27 967
7691.10 956
7691.93 883
7692.75 828
7693.58 907
7694.41 826
7695.24 941
7696.07 917
7696.89 997
7697.72 875
7698.55 914
7699.38 778
7700.21 961
7701.03 926
7701.86 835
7702.69 937
7703.52 863
7704.35 855
7705.17 784
7706.00 777
7706.83 873
7707.66 828
7708.49 780
7709.32 819
7710.15 922
7710.97 946
7711.80 799
7712.63 900
7713.46 928
7714.29 905
7715.12 847
7715.95 853
7716.78 909
7717.61 805
7718.44 751
7719.26 808
7720.09 795
7720.92 801
7721.75 822
7722.58 831
7723.41 845
7724.24 782
7725.07 878
7725.90 792
7726.73 892
7727.56 978
7728.39 889
7729.22 1013
7730.05 1006
7730.88 1008
7731.71 990
7732.54 936
7733.37 878
7734.20 853
7735.03 862
7735.86 905
7736.69 925
7737.52 895
7738.35 780
7739.18 756
7740.01 879
7740.84 779
7741.67 869
7742.50 876
7743.33 841
7744.16 923
7744.99 947
7745.82 900
7746.65 983
7747.48 1025
7748.31 973
7749.14 988
7749.97 1026
7750.80 987
7751.64 923
7752.47 926
7753.30 973
7754.13 927
7754.96 908
7755.79 859
7756.62 849
7757.45 875
7758.28 857
7759.12 848
7759.95 779
7760.78 855
7761.61 849
7762.44 833
7763.27 871
7764.10 821
7764.94 821
7765.77 938
7766.60 953
7767.43 956
7768.26 872
7769.09 855
7769.93 990
7770.76 941
7771.59 877
7772.42 855
7773.25 846
7774.09 796
7774.92 838
7775.75 849
7776.58 799
7777.41 806
7778.25 779
7779.08 822
7779.91 867
7780.74 760
7781.58 849
7782.41 875
7783.24 790
7784.07 789
7784.91 855
7785.74 908
7786.57 845
7787.41 848
7788.24 776
7789.07 869
7789.90 852
7790.74 901
7791.57 876
7792.40 872
7793.24 817
7794.07 775
7794.90 834
7795.74 881
7796.57 833
7797.40 825
7798.24 844
7799.07 872
7799.90 917
7800.74 862
7801.57 880
7802.40 812
7803.24 866
7804.07 933
7804.90 876
7805.74 941
7806.57 860
7807.41 880
7808.24 847
7809.07 870
7809.91 956
7810.74 917
7811.58 881
7812.41 975
7813.24 1035
7814.08 1106
7814.91 1112
7815.75 1176
7816.58 1207
7817.42 1185
7818.25 1107
7819.09 1137
7819.92 1235
7820.75 1282
7821.59 1201
7822.42 1193
7823.26 1103
7824.09 1050
7824.93 1024
7825.76 1087
7826.60 1138
7827.43 1121
7828.27 1016
7829.10 868
7829.94 943
7830.77 1069
7831.61 1007
7832.44 1011
7833.28 1085
7834.11 1144
7834.95 1192
7835.78 1176
7836.62 1101
7837.46 1190
7838.29 1173
7839.13 1035
7839.96 1103
7840.80 1160
7841.63 1043
7842.47 970
7843.31 1051
7844.14 1032
7844.98 994
7845.81 1021
7846.65 934
7847.48 875
7848.32 920
7849.16 850
7849.99 874
7850.83 902
7851.67 945
7852.50 912
7853.34 999
7854.17 958
7855.01 921
7855.85 996
7856.68 902
7857.52 922
7858.36 972
7859.19 1008
7860.03 1040
7860.87 989
7861.70 937
7862.54 984
7863.38 985
7864.21 953
7865.05 891
7865.89 984
7866.73 941
7867.56 943
7868.40 980
7869.24 1086
7870.07 994
7870.91 1004
7871.75 1026
7872.59 1021
7873.42 968
7874.26 1018
7875.10 951
7875.94 978
7876.77 1086
7877.61 1117
7878.45 1097
7879.29 1129
7880.12 1264
7880.96 1250
7881.80 1411
7882.64 1401
7883.48 1501
7884.31 1417
7885.15 1342
7885.99 1165
7886.83 1115
7887.67 1052
7888.50 1021
7889.34 1057
7890.18 957
7891.02 1055
7891.86 1128
7892.70 998
7893.53 1087
7894.37 1124
7895.21 1101
7896.05 1021
7896.89 942
7897.73 1062
7898.57 1001
7899.41 954
7900.24 1000
7901.08 1010
7901.92 1028
7902.76 959
7903.60 990
7904.44 974
7905.28 966
7906.12 1039
7906.96 970
7907.80 977
7908.63 855
7909.47 948
7910.31 985
7911.15 954
7911.99 871
7912.83 946
7913.67 1075
7914.51 1114
7915.35 1170
7916.19 1275
7917.03 1362
7917.87 1460
7918.71 1460
7919.55 1459
7920.39 1403
7921.23 1356
7922.07 1398
7922.91 1226
7923.75 1110
7924.59 1133
7925.43 997
7926.27 1027
7927.11 951
7927.95 979
7928.79 946
7929.63 928
7930.47 855
7931.31 926
7932.15 879
7932.99 921
7933.83 1022
7934.67 927
7935.52 839
7936.36 834
7937.20 808
7938.04 825
7938.88 861
7939.72 849
7940.56 880
7941.40 837
7942.24 871
7943.08 914
7943.92 918
7944.77 972
7945.61 900
7946.45 954
7947.29 912
7948.13 900
7948.97 921
7949.81 914
7950.66 927
7951.50 938
7952.34 915
7953.18 875
7954.02 953
7954.86 901
7955.71 1025
7956.55 971
7957.39 924
7958.23 990
7959.07 1027
7959.92 987
7960.76 892
7961.60 956
7962.44 819
7963.28 950
7964.13 870
7964.97 946
7965.81 1015
7966.65 1019
7967.50 1078
7968.34 1070
7969.18 1066
7970.02 1043
7970.87 1022
7971.71 954
7972.55 894
7973.39 891
7974.24 894
7975.08 943
7975.92 911
7976.76 872
7977.61 902
7978.45 884
7979.29 887
7980.14 903
7980.98 855
7981.82 797
7982.67 833
7983.51 900
7984.35 872
7985.20 843
7986.04 876
7986.88 848
7987.73 922
7988.57 812
7989.41 729
7990.26 840
7991.10 811
7991.94 846
7992.79 897
7993.63 774
7994.48 797
7995.32 803
7996.16 822
7997.01 811
7997.85 719
7998.70 772
7999.54 805
8000.38 839
8001.23 795
8002.07 806
8002.92 840
8003.76 781
8004.61 813
8005.45 713
8006.29 734
8007.14 774
8007.98 745
8008.83 724
8009.67 762
8010.52 688
8011.36 721
8012.21 695
8013.05 734
8013.90 784
8014.74 705
8015.59 692
8016.43 720
8017.28 764
8018.12 671
8018.97 733
8019.81 749
8020.66 681
8021.50 760
8022.35 680
8023.19 777
8024.04 816
8024.88 713
8025.73 725
8026.57 628
8027.42 672
8028.27 709
8029.11 664
8029.96 650
8030.80 710
8031.65 749
8032.49 797
8033.34 837
8034.19 749
8035.03 756
8035.88 720
8036.72 710
8037.57 797
8038.42 809
8039.26 746
8040.11 662
8040.96 710
8041.80 693
8042.65 737
8043.49 789
8044.34 793
8045.19 735
8046.03 738
8046.88 701
8047.73 696
8048.57 694
8049.42 727
8050.27 737
8051.11 832
8051.96 700
8052.81 727
8053.66 765
8054.50 722
8055.35 769
8056.20 683
8057.04 732
8057.89 691
8058.74 728
8059.59 821
8060.43 691
8061.28 670
8062.13 671
8062.97 700
8063.82 724
8064.67 660
8065.52 637
8066.37 795
8067.21 664
8068.06 681
8068.91 686
8069.76 672
8070.60 700
8071.45 675
8072.30 637
8073.15 624
8074.00 639
8074.84 676
8075.69 753
8076.54 738
8077.39 717
8078.24 658
8079.08 692
8079.93 742
8080.78 742
8081.63 736
8082.48 728
8083.33 715
8084.18 789
8085.02 827
8085.87 766
8086.72 798
8087.57 802
8088.42 913
8089.27 753
8090.12 706
8090.97 670
8091.81 800
8092.66 787
8093.51 713
8094.36 723
8095.21 688
8096.06 792
8096.91 663
8097.76 687
8098.61 654
8099.46 606
8100.31 648
8101.16 659
8102.01 702
8102.86 692
8103.71 664
8104.55 642
8105.40 726
8106.25 697
8107.10 711
8107.95 743
8108.80 743
8109.65 786
8110.50 662
8111.35 698
8112.20 740
8113.05 720
8113.90 601
8114.75 647
8115.60 721
8116.45 741
8117.30 632
8118.16 666
8119.01 682
8119.86 838
8120.71 809
8121.56 785
8122.41 764
8123.26 769
8124.11 715
8124.96 654
8125.81 710
8126.66 749
8127.51 710
8128.36 662
8129.21 723
8130.06 725
8130.92 791
8131.77 786
8132.62 848
8133.47 804
8134.32 830
8135.17 809
8136.02 773
8136.87 727
8137.73 702
8138.58 681
8139.43 842
8140.28 697
8141.13 721
8141.98 693
8142.83 661
8143.69 710
8144.54 795
8145.39 811
8146.24 760
8147.09 750
8147.95 750
8148.80 796
8149.65 784
8150.50 742
8151.35 728
8152.21 821
8153.06 836
8153.91 808
8154.76 846
8155.61 944
8156.47 906
8157.32 907
8158.17 872
8159.02 805
8159.88 856
8160.73 852
8161.58 744
8162.44 770
8163.29 748
8164.14 751
8164.99 777
8165.85 766
8166.70 784
8167.55 703
8168.41 724
8169.26 782
8170.11 791
8170.96 719
8171.82 653
8172.67 668
8173.52 728
8174.38 682
8175.23 699
8176.08 731
8176.94 726
8177.79 740
8178.64 680
8179.50 676
8180.35 733
8181.21 737
8182.06 678
8182.91 686
8183.77 724
8184.62 700
8185.47 720
8186.33 728
8187.18 733
8188.04 682
8188.89 712
8189.74 689
8190.60 709
8191.45 663
8192.31 647
8193.16 722
8194.02 735
8194.87 816
8195.72 686
8196.58 667
8197.43 734
8198.29 747
8199.14 692
8200.00 701
8200.85 762
8201.71 745
8202.56 684
8203.42 669
8204.27 694
8205.13 810
8205.98 674
8206.84 670
8207.69 668
8208.55 708
8209.40 755
8210.26 709
8211.11 688
8211.97 704
8212.82 697
8213.68 690
8214.53 754
8215.39 717
8216.24 703
8217.10 749
8217.96 803
8218.81 766
8219.67 738
8220.52 687
8221.38 750
8222.23 768
8223.09 713
8223.95 741
8224.80 729
8225.66 792
8226.51 779
8227.37 721
8228.23 623
8229.08 695
8229.94 706
8230.79 716
8231.65 686
8232.51 653
8233.36 651
8234.22 693
8235.08 735
8235.93 685
8236.79 620
8237.65 659
8238.50 612
8239.36 687
8240.22 741
8241.07 710
8241.93 666
8242.79 689
8243.64 658
8244.50 645
8245.36 688
8246.21 643
8247.07 597
8247.93 654
8248.79 637
8249.64 586
8250.50 662
8251.36 660
8252.22 693
8253.07 639
8253.93 611
8254.79 697
8255.65 734
8256.50 690
8257.36 639
8258.22 637
8259.08 710
8259.93 651
8260.79 690
8261.65 688
8262.51 676
8263.37 667
8264.22 628
8265.08 800
8265.94 740
8266.80 791
8267.66 731
8268.51 739
8269.37 781
8270.23 712
8271.09 692
8271.95 735
8272.81 721
8273.66 727
8274.52 690
8275.38 682
8276.24 701
8277.10 704
8277.96 713
8278.82 806
8279.67 815
8280.53 747
8281.39 690
8282.25 839
8283.11 753
8283.97 701
8284.83 733
8285.69 711
8286.55 756
8287.41 773
8288.27 695
8289.12 678
8289.98 744
8290.84 746
8291.70 769
8292.56 729
8293.42 832
8294.28 836
8295.14 813
8296.00 748
8296.86 728
8297.72 767
8298.58 744
8299.44 717
8300.30 731
8301.16 679
8302.02 733
8302.88 728
8303.74 726
8304.60 703
8305.46 690
8306.32 706
8307.18 656
8308.04 787
8308.90 737
8309.76 642
8310.62 732
8311.48 694
8312.34 721
8313.20 694
8314.06 671
8314.92 715
8315.78 732
8316.65 667
8317.51 751
8318.37 813
8319.23 749
8320.09 660
8320.95 685
8321.81 700
8322.67 723
8323.53 684
8324.39 612
8325.26 650
8326.12 712
8326.98 677
8327.84 755
8328.70 723
8329.56 658
8330.42 674
8331.28 701
8332.15 703
8333.01 687
8333.87 610
8334.73 705
8335.59 722
8336.45 710
8337.32 683
8338.18 701
8339.04 632
8339.90 749
8340.76 672
8341.63 729
8342.49 736
8343.35 665
8344.21 714
8345.07 738
8345.94 796
8346.80 744
8347.66 696
8348.52 666
8349.39 748
8350.25 783
8351.11 816
8351.97 756
8352.84 823
8353.70 775
8354.56 759
8355.42 779
8356.29 760
8357.15 686
8358.01 771
8358.88 709
8359.74 641
8360.60 719
8361.46 679
8362.33 631
8363.19 678
8364.05 717
8364.92 603
8365.78 693
8366.64 728
8367.51 774
8368.37 726
8369.23 758
8370.10 746
8370.96 648
8371.82 672
8372.69 709
8373.55 641
8374.42 756
8375.28 683
8376.14 602
8377.01 736
8377.87 674
8378.73 735
8379.60 744
8380.46 780
8381.33 722
8382.19 684
8383.06 719
8383.92 756
8384.78 684
8385.65 760
8386.51 735
8387.38 711
8388.24 714
8389.11 758
8389.97 716
8390.83 781
8391.70 761
8392.56 717
8393.43 750
8394.29 697
8395.16 775
8396.02 751
8396.89 751
8397.75 758
8398.62 772
8399.48 732
8400.35 705
8401.21 735
8402.08 749
8402.94 749
8403.81 754
8404.67 761
8405.54 800
8406.40 784
8407.27 738
8408.14 770
8409.00 776
8409.87 828
8410.73 817
8411.60 802
8412.46 763
8413.33 728
8414.19 841
8415.06 788
8415.93 811
8416.79 826
8417.66 828
8418.52 873
8419.39 859
8420.26 812
8421.12 771
8421.99 875
8422.85 890
8423.72 907
8424.59 886
8425.45 852
8426.32 907
8427.19 900
8428.05 867
8428.92 844
8429.79 845
8430.65 834
8431.52 903
8432.39 880
8433.25 895
8434.12 923
8434.99 941
8435.85 875
8436.72 894
8437.59 919
8438.45 934
8439.32 1026
8440.19 1000
8441.06 967
8441.92 972
8442.79 1109
8443.66 1085
8444.52 1033
8445.39 1025
8446.26 971
8447.13 1085
8447.99 1005
8448.86 978
8449.73 1096
8450.60 1143
8451.47 1073
8452.33 1130
8453.20 1248
8454.07 1501
8454.94 1625
8455.80 1978
8456.67 2109
8457.54 2185
8458.41 2130
8459.28 2116
8460.14 1964
8461.01 1660
8461.88 1418
8462.75 1396
8463.62 1226
8464.49 1153
8465.35 1077
8466.22 1008
8467.09 1019
8467.96 1058
8468.83 1056
8469.70 1070
8470.57 1028
8471.43 1057
8472.30 955
8473.17 935
8474.04 1044
8474.91 949
8475.78 917
8476.65 864
8477.52 918
8478.39 1010
8479.25 947
8480.12 905
8480.99 950
8481.86 1016
8482.73 1098
8483.60 1091
8484.47 1030
8485.34 1085
8486.21 993
8487.08 1046
8487.95 1058
8488.82 1016
8489.69 961
8490.56 930
8491.43 991
8492.30 1006
8493.17 908
8494.04 984
8494.91 1101
8495.78 1058
8496.65 1101
8497.52 1011
8498.39 996
8499.26 1031
8500.13 1063
8501.00 1032
8501.87 1051
8502.74 996
8503.61 983
8504.48 974
8505.35 971
8506.22 960
8507.09 919
8507.96 975
8508.83 1048
8509.70 1114
8510.57 1024
8511.44 981
8512.31 1062
8513.19 1002
8514.06 1004
8514.93 1044
8515.80 1060
8516.67 1098
8517.54 1071
8518.41 1019
8519.28 1078
8520.15 1063
8521.03 1056
8521.90 1104
8522.77 1151
8523.64 1275
8524.51 1411
8525.38 1455
8526.25 1480
8527.13 1501
8528.00 1718
8528.87 1667
8529.74 1527
8530.61 1401
8531.48 1371
8532.36 1264
8533.23 1248
8534.10 1157
8534.97 1170
8535.84 1131
8536.72 1077
8537.59 1110
8538.46 1078
8539.33 1060
8540.20 1158
8541.08 1119
8541.95 1038
8542.82 1018
8543.69 1092
8544.57 1035
8545.44 1055
8546.31 1084
8547.18 991
8548.06 1145
8548.93 1056
8549.80 1081
8550.67 1154
8551.55 1119
8552.42 1203
8553.29 1337
8554.17 1376
8555.04 1361
8555.91 1249
8556.79 1458
8557.66 1295
8558.53 1203
8559.41 1134
8560.28 1159
8561.15 1092
8562.03 1028
8562.90 1028
8563.77 1024
8564.65 1036
8565.52 980
8566.39 990
8567.27 980
8568.14 1012
8569.01 959
8569.89 1051
8570.76 1013
8571.64 1003
8572.51 923
8573.38 970
8574.26 1039
8575.13 1061
8576.01 984
8576.88 891
8577.75 873
8578.63 1015
8579.50 1016
8580.38 1046
8581.25 1030
8582.12 966
8583.00 938
8583.87 991
8584.75 964
8585.62 980
8586.50 1042
8587.37 967
8588.25 996
8589.12 1014
8590.00 1055
8590.87 1042
8591.75 1061
8592.62 1063
8593.50 1058
8594.37 1092
8595.25 1083
8596.12 1132
8597.00 1030
8597.87 1117
8598.75 1111
8599.62 1107
8600.50 1101
8601.37 1073
8602.25 1121
8603.12 1188
8604.00 1141
8604.87 1108
8605.75 1157
8606.63 1221
8607.50 1273
8608.38 1268
8609.25 1219
8610.13 1140
8611.01 1163
8611.88 1270
8612.76 1219
8613.63 1280
8614.51 1240
8615.39 1215
8616.26 1334
8617.14 1314
8618.01 1209
8618.89 1279
8619.77 1315
8620.64 1408
8621.52 1392
8622.40 1413
8623.27 1419
8624.15 1444
8625.03 1551
8625.90 1491
8626.78 1508
8627.66 1530
8628.53 1600
8629.41 1651
8630.29 1639
8631.16 1634
8632.04 1679
8632.92 1690
8633.79 1625
8634.67 1605
8635.55 1713
8636.42 1707
8637.30 1692
8638.18 1660
8639.06 1570
8639.93 1745
8640.81 1735
8641.69 1759
8642.57 1692
8643.44 1753
8644.32 1758
8645.20 1928
8646.08 2019
8646.95 1993
8647.83 1988
8648.71 2045
8649.59 1902
8650.47 2004
8651.34 2107
8652.22 2094
8653.10 2015
8653.98 2047
8654.86 1891
8655.73 1900
8656.61 2008
8657.49 2254
8658.37 2375
8659.25 2340
8660.13 2449
8661.00 2585
8661.88 2801
8662.76 3016
8663.64 3380
8664.52 3651
8665.40 3881
8666.27 4010
8667.15 3842
8668.03 3821
8668.91 3606
8669.79 3555
8670.67 3502
8671.55 3432
8672.43 3727
8673.31 4137
8674.19 4444
8675.06 4468
8675.94 4783
8676.82 4651
8677.70 4368
8678.58 3973
8679.46 3688
8680.34 3540
8681.22 3061
8682.10 2790
8682.98 2505
8683.86 2550
8684.74 2377
8685.62 2221
8686.50 2236
8687.38 2282
8688.26 2354
8689.14 2545
8690.02 2920
8690.90 3198
8691.78 3550
8692.66 3881
8693.54 4145
8694.42 4087
8695.30 4110
8696.18 3886
8697.06 3504
8697.94 3182
8698.82 3070
8699.70 2962
8700.58 2886
8701.46 3146
8702.34 3173
8703.22 3098
8704.10 3083
8704.98 3174
8705.86 2990
8706.74 2819
8707.62 2573
8708.50 2288
8709.39 2142
8710.27 2047
8711.15 1905
8712.03 1879
8712.91 1704
8713.79 1722
8714.67 1738
8715.55 1582
8716.43 1549
8717.32 1574
8718.20 1503
8719.08 1546
8719.96 1583
8720.84 1553
8721.72 1453
8722.60 1489
8723.49 1450
8724.37 1458
8725.25 1438
8726.13 1417
8727.01 1450
8727.89 1494
8728.78 1514
8729.66 1551
8730.54 1695
8731.42 1690
8732.30 1590
8733.19 1627
8734.07 1581
8734.95 1560
8735.83 1571
8736.71 1560
8737.60 1461
8738.48 1461
8739.36 1529
8740.24 1464
8741.13 1506
8742.01 1460
8742.89 1436
8743.77 1455
8744.66 1505
8745.54 1484
8746.42 1499
8747.31 1374
8748.19 1326
8749.07 1389
8749.95 1546
8750.84 1467
8751.72 1411
8752.60 1442
8753.49 1387
8754.37 1370
8755.25 1454
8756.14 1429
8757.02 1437
8757.90 1400
8758.79 1488
8759.67 1379
8760.55 1427
8761.44 1428
8762.32 1460
8763.20 1565
8764.09 1517
8764.97 1408
8765.85 1370
8766.74 1395
8767.62 1385
8768.51 1355
8769.39 1370
8770.27 1399
8771.16 1522
8772.04 1533
8772.93 1382
8773.81 1375
8774.69 1342
8775.58 1301
8776.46 1285
8777.35 1277
8778.23 1290
8779.12 1308
8780.00 1318
8780.88 1330
8781.77 1325
8782.65 1209
8783.54 1284
8784.42 1326
8785.31 1305
8786.19 1253
8787.08 1304
8787.96 1344
8788.85 1302
8789.73 1192
8790.62 1196
8791.50 1224
8792.39 1205
8793.27 1137
8794.16 1102
8795.04 1110
8795.93 1023
8796.81 1115
8797.70 1173
8798.58 1177
8799.47 1052
8800.35 1028
8801.24 1038
8802.13 1073
8803.01 1042
8803.90 1003
8804.78 1133
8805.67 1159
8806.55 1054
8807.44 1120
8808.33 1058
8809.21 1047
8810.10 1086
8810.98 1071
8811.87 1074
8812.76 1052
8813.64 1057
8814.53 1057
8815.41 1085
8816.30 1024
8817.19 1106
8818.07 1244
8818.96 1230
8819.85 1146
8820.73 1134
8821.62 1234
8822.51 1066
8823.39 965
8824.28 970
8825.17 999
8826.05 1013
8826.94 952
8827.83 952
8828.71 999
8829.60 1019
8830.49 951
8831.37 1042
8832.26 911
8833.15 902
8834.04 920
8834.92 945
8835.81 943
8836.70 931
8837.58 980
8838.47 878
8839.36 865
8840.25 924
8841.13 910
8842.02 882
8842.91 916
8843.80 954
8844.69 966
8845.57 881
8846.46 843
8847.35 808
8848.24 853
8849.12 899
8850.01 886
8850.90 870
8851.79 894
8852.68 843
8853.56 840
8854.45 937
8855.34 908
8856.23 856
8857.12 834
8858.01 782
8858.89 789
8859.78 853
8860.67 765
8861.56 845
8862.45 863
8863.34 864
8864.23 799
8865.12 767
8866.00 749
8866.89 760
8867.78 779
8868.67 796
8869.56 815
8870.45 770
8871.34 825
8872.23 793
8873.12 867
8874.00 757
8874.89 697
8875.78 780
8876.67 724
8877.56 729
8878.45 773
8879.34 804
8880.23 802
8881.12 710
8882.01 731
8882.90 777
8883.79 745
8884.68 715
8885.57 697
8886.46 658
8887.35 703
8888.24 758
8889.13 767
8890.02 707
8890.91 668
8891.80 757
8892.69 729
8893.58 733
8894.47 758
8895.36 728
8896.25 720
8897.14 667
8898.03 653
8898.92 651
8899.81 703
8900.70 664
8901.59 693
8902.48 684
8903.37 676
8904.26 638
8905.15 655
8906.05 746
8906.94 695
8907.83 679
8908.72 701
8909.61 724
8910.50 777
8911.39 720
8912.28 681
8913.17 668
8914.06 725
8914.96 702
8915.85 619
8916.74 649
8917.63 616
8918.52 648
8919.41 679
8920.30 685
8921.20 674
8922.09 657
8922.98 655
8923.87 634
8924.76 619
8925.65 623
8926.55 715
8927.44 599
8928.33 616
8929.22 604
8930.11 563
8931.01 636
8931.90 631
8932.79 621
8933.68 640
8934.57 598
8935.47 650
8936.36 696
8937.25 701
8938.14 695
8939.04 646
8939.93 631
8940.82 597
8941.71 580
8942.61 664
8943.50 621
8944.39 575
8945.28 660
8946.18 628
8947.07 573
8947.96 643
8948.86 598
8949.75 633
8950.64 623
8951.54 616
8952.43 678
8953.32 690
8954.21 628
8955.11 577
8956.00 578
8956.89 593
8957.79 630
8958.68 604
8959.57 635
8960.47 678
8961.36 697
8962.26 657
8963.15 683
8964.04 646
8964.94 658
8965.83 623
8966.72 628
8967.62 621
8968.51 599
8969.41 584
8970.30 678
8971.19 657
8972.09 676
8972.98 636
8973.88 697
8974.77 680
8975.67 719
8976.56 647
8977.45 673
8978.35 640
8979.24 622
8980.14 645
8981.03 604
8981.93 667
8982.82 712
8983.72 624
8984.61 570
8985.51 669
8986.40 620
8987.29 717
8988.19 670
8989.08 673
8989.98 718
8990.87 692
8991.77 624
8992.66 565
8993.56 628
8994.46 581
8995.35 599
8996.25 539
8997.14 615
8998.04 660
8998.93 575
8999.83 651
9000.72 653
9001.62 644
9002.51 571
9003.41 614
9004.31 679
9005.20 689
9006.10 629
9006.99 620
9007.89 595
9008.78 657
9009.68 634
9010.58 629
9011.47 661
9012.37 647
9013.27 624
9014.16 551
9015.06 620
9015.95 592
9016.85 553
9017.75 653
9018.64 634
9019.54 609
9020.44 595
9021.33 585
9022.23 602
9023.13 611
9024.02 544
9024.92 585
9025.82 573
9026.71 608
9027.61 619
9028.51 618
9029.40 606
9030.30 622
9031.20 590
9032.09 610
9032.99 631
9033.89 577
9034.79 566
9035.68 571
9036.58 631
9037.48 581
9038.38 613
9039.27 611
9040.17 663
9041.07 579
9041.97 591
9042.86 603
9043.76 633
9044.66 657
9045.56 605
9046.45 675
9047.35 646
9048.25 594
9049.15 645
9050.05 688
9050.94 685
9051.84 688
9052.74 650
9053.64 607
9054.54 622
9055.44 698
9056.33 658
9057.23 608
9058.13 604
9059.03 671
9059.93 622
9060.83 681
9061.72 689
9062.62 627
9063.52 642
9064.42 661
9065.32 612
9066.22 564
9067.12 695
9068.02 651
9068.91 666
9069.81 602
9070.71 637
9071.61 620
9072.51 628
9073.41 671
9074.31 653
9075.21 613
9076.11 605
9077.01 608
9077.91 617
9078.81 623
9079.71 647
9080.60 641
9081.50 583
9082.40 592
9083.30 588
9084.20 609
9085.10 587
9086.00 613
9086.90 653
9087.80 582
9088.70 582
9089.60 656
9090.50 584
9091.40 623
9092.30 592
9093.20 607
9094.10 582
9095.00 616
9095.90 630
9096.80 580
9097.70 606
9098.60 575
9099.50 604
9100.41 583
9101.31 588
9102.21 583
9103.11 636
9104.01 610
9104.91 587
9105.81 569
9106.71 624
9107.61 610
9108.51 590
9109.41 608
9110.31 643
9111.21 561
9112.12 585
9113.02 674
9113.92 605
9114.82 566
9115.72 618
9116.62 550
9117.52 620
9118.42 620
9119.33 603
9120.23 634
9121.13 599
9122.03 590
9122.93 627
9123.83 634
9124.74 657
9125.64 650
9126.54 582
9127.44 583
9128.34 621
9129.24 632
9130.15 659
9131.05 576
9131.95 556
9132.85 592
9133.75 560
9134.66 541
9135.56 553
9136.46 583
9137.36 620
9138.27 614
9139.17 558
9140.07 530
9140.97 507
9141.88 480
9142.78 539
9143.68 612
9144.58 613
9145.49 586
9146.39 550
9147.29 607
9148.20 564
9149.10 622
9150.00 689
9150.90 630
9151.81 541
9152.71 539
9153.61 585
9154.52 631
9155.42 520
9156.32 589
9157.23 613
9158.13 593
9159.03 604
9159.94 661
9160.84 615
9161.74 590
9162.65 537
9163.55 584
9164.45 569
9165.36 596
9166.26 578
9167.17 581
9168.07 618
9168.97 598
9169.88 576
9170.78 586
9171.69 627
9172.59 636
9173.49 632
9174.40 577
9175.30 623
9176.21 568
9177.11 601
9178.01 643
9178.92 636
9179.82 606
9180.73 583
9181.63 595
9182.54 584
9183.44 569
9184.35 599
9185.25 530
9186.16 602
9187.06 583
9187.97 620
9188.87 566
9189.78 562
9190.68 558
9191.59 585
9192.49 617
9193.40 612
9194.30 549
9195.21 590
9196.11 643
9197.02 582
9197.92 594
9198.83 676
9199.73 724
9200.64 680
9201.54 616
9202.45 582
9203.35 654
9204.26 612
9205.17 629
9206.07 717
9206.98 644
9207.88 659
9208.79 613
9209.69 567
9210.60 557
9211.51 525
9212.41 603
9213.32 564
9214.22 631
9215.13 577
9216.04 597
9216.94 644
9217.85 633
9218.76 623
9219.66 605
9220.57 599
9221.48 661
9222.38 598
9223.29 550
9224.20 577
9225.10 640
9226.01 642
9226.92 569
9227.82 527
9228.73 588
9229.64 629
9230.54 625
9231.45 642
9232.36 631
9233.26 603
9234.17 584
9235.08 618
9235.99 626
9236.89 610
9237.80 544
9238.71 545
9239.61 557
9240.52 572
9241.43 600
9242.34 602
9243.24 544
9244.15 557
9245.06 566
9245.97 616
9246.88 523
9247.78 613
9248.69 627
9249.60 540
9250.51 562
9251.41 549
9252.32 561
9253.23 578
9254.14 616
9255.05 548
9255.96 572
9256.86 558
9257.77 561
9258.68 570
9259.59 627
9260.50 509
9261.41 558
9262.31 628
9263.22 639
9264.13 630
9265.04 521
9265.95 579
9266.86 597
9267.77 630
9268.67 634
9269.58 631
9270.49 580
9271.40 523
9272.31 543
9273.22 620
9274.13 536
9275.04 530
9275.95 600
9276.86 576
9277.76 556
9278.67 519
9279.58 539
9280.49 555
9281.40 595
9282.31 544
9283.22 620
9284.13 590
9285.04 610
9285.95 573
9286.86 557
9287.77 520
9288.68 553
9289.59 530
9290.50 620
9291.41 663
9292.32 571
9293.23 598
9294.14 567
9295.05 586
9295.96 575
9296.87 555
9297.78 570
9298.69 552
9299.60 555
9300.51 600
9301.42 530
9302.33 590
9303.24 632
9304.15 598
9305.06 551
9305.97 615
9306.88 564
9307.80 597
9308.71 562
9309.62 573
9310.53 587
9311.44 604
9312.35 617
9313.26 608
9314.17 618
9315.08 566
9315.99 625
9316.91 556
9317.82 596
9318.73 608
9319.64 571
9320.55 587
9321.46 610
9322.37 584
9323.28 645
9324.20 626
9325.11 545
9326.02 558
9326.93 570
9327.84 645
9328.75 619
9329.67 584
9330.58 579
9331.49 597
9332.40 600
9333.31 557
9334.23 505
9335.14 575
9336.05 634
9336.96 570
9337.87 628
9338.79 572
9339.70 582
9340.61 571
9341.52 625
9342.44 644
9343.35 613
9344.26 575
9345.17 567
9346.09 586
9347.00 567
9347.91 590
9348.82 624
9349.74 572
9350.65 627
9351.56 627
9352.48 678
9353.39 579
9354.30 557
9355.21 605
9356.13 595
9357.04 590
9357.95 658
9358.87 674
9359.78 626
9360.69 611
9361.61 571
9362.52 586
9363.43 593
9364.35 595
9365.26 622
9366.18 591
9367.09 596
9368.00 646
9368.92 611
9369.83 602
9370.74 665
9371.66 611
9372.57 657
9373.49 616
9374.40 625
9375.31 590
9376.23 586
9377.14 618
9378.06 596
9378.97 630
9379.88 644
9380.80 629
9381.71 627
9382.63 625
9383.54 605
9384.46 610
9385.37 669
9386.29 605
9387.20 587
9388.11 625
9389.03 622
9389.94 669
9390.86 681
9391.77 659
9392.69 641
9393.60 611
9394.52 620
9395.43 553
9396.35 663
9397.26 585
9398.18 610
9399.09 660
9400.01 641
9400.92 575
9401.84 625
9402.76 646
9403.67 660
9404.59 629
9405.50 640
9406.42 610
9407.33 609
9408.25 558
9409.16 629
9410.08 683
9411.00 591
9411.91 625
9412.83 662
9413.74 664
9414.66 671
9415.58 671
9416.49 669
9417.41 658
9418.32 615
9419.24 577
9420.16 605
9421.07 700
9421.99 685
9422.91 660
9423.82 613
9424.74 682
9425.65 658
9426.57 655
9427.49 638
9428.40 643
9429.32 674
9430.24 716
9431.15 703
9432.07 719
9432.99 772
9433.90 715
9434.82 755
9435.74 761
9436.66 747
9437.57 748
9438.49 753
9439.41 701
9440.32 762
9441.24 724
9442.16 727
9443.08 856
9443.99 774
9444.91 843
9445.83 829
9446.75 838
9447.66 812
9448.58 829
9449.50 777
9450.42 848
9451.33 868
9452.25 920
9453.17 969
9454.09 964
9455.01 981
9455.92 943
9456.84 924
9457.76 846
9458.68 901
9459.60 821
9460.51 786
9461.43 772
9462.35 729
9463.27 676
9464.19 658
9465.11 726
9466.02 751
9466.94 688
9467.86 779
9468.78 757
9469.70 683
9470.62 682
9471.54 699
9472.46 723
9473.37 725
9474.29 665
9475.21 681
9476.13 760
9477.05 744
9477.97 656
9478.89 758
9479.81 787
9480.73 784
9481.65 767
9482.56 791
9483.48 757
9484.40 791
9485.32 789
9486.24 815
9487.16 805
9488.08 737
9489.00 712
9489.92 759
9490.84 790
9491.76 790
9492.68 782
9493.60 747
9494.52 793
9495.44 767
9496.36 740
9497.28 821
9498.20 754
9499.12 750
9500.04 762
9500.96 747
9501.88 804
9502.80 848
9503.72 793
9504.64 756
9505.56 815
9506.48 842
9507.40 803
9508.32 722
9509.24 829
9510.16 817
9511.08 794
9512.00 762
9512.93 858
9513.85 846
9514.77 872
9515.69 834
9516.61 853
9517.53 858
9518.45 832
9519.37 895
9520.29 932
9521.21 989
9522.14 1048
9523.06 1102
9523.98 1114
9524.90 1027
9525.82 960
9526.74 1021
9527.66 964
9528.59 927
9529.51 966
9530.43 916
9531.35 929
9532.27 977
9533.19 968
9534.11 1013
9535.04 951
9535.96 918
9536.88 864
9537.80 834
9538.72 869
9539.65 859
9540.57 835
9541.49 841
9542.41 933
9543.34 889
9544.26 827
9545.18 809
9546.10 890
9547.02 911
9547.95 934
9548.87 921
9549.79 916
9550.71 931
9551.64 914
9552.56 875
9553.48 837
9554.41 886
9555.33 953
9556.25 941
9557.17 999
9558.10 908
9559.02 1022
9559.94 1000
9560.87 968
9561.79 942
9562.71 996
9563.64 1013
9564.56 963
9565.48 943
9566.41 994
9567.33 989
9568.25 945
9569.18 950
9570.10 1036
9571.02 1052
9571.95 965
9572.87 1040
9573.79 1003
9574.72 1089
9575.64 1029
9576.56 1024
9577.49 1140
9578.41 1074
9579.34 1120
9580.26 1122
9581.18 968
9582.11 983
9583.03 1140
9583.96 1087
9584.88 1057
9585.81 1099
9586.73 1073
9587.65 1060
9588.58 1130
9589.50 1079
9590.43 1029
9591.35 1107
9592.28 1162
9593.20 1104
9594.13 1138
9595.05 1178
9595.98 1191
9596.90 1198
9597.83 1327
9598.75 1394
9599.68 1316
9600.60 1378
9601.53 1302
9602.45 1368
9603.38 1369
9604.30 1329
9605.23 1307
9606.15 1231
9607.08 1344
9608.00 1392
9608.93 1248
9609.85 1317
9610.78 1347
9611.70 1306
9612.63 1353
9613.55 1329
9614.48 1259
9615.41 1299
9616.33 1258
9617.26 1290
9618.18 1273
9619.11 1254
9620.04 1306
9620.96 1303
9621.89 1300
9622.81 1294
9623.74 1298
9624.67 1314
9625.59 1292
9626.52 1300
9627.44 1311
9628.37 1428
9629.30 1451
9630.22 1419
9631.15 1461
9632.08 1325
9633.00 1264
9633.93 1436
9634.86 1365
9635.78 1432
9636.71 1499
9637.64 1438
9638.56 1483
9639.49 1484
9640.42 1479
9641.34 1515
9642.27 1595
9643.20 1661
9644.13 1723
9645.05 1670
9645.98 1799
9646.91 1853
9647.83 1783
9648.76 1718
9649.69 1586
9650.62 1688
9651.54 1638
9652.47 1592
9653.40 1548
9654.33 1640
9655.25 1673
9656.18 1578
9657.11 1593
9658.04 1586
9658.96 1613
9659.89 1682
9660.82 1660
9661.75 1669
9662.68 1650
9663.60 1695
9664.53 1608
9665.46 1662
9666.39 1663
9667.32 1670
9668.25 1664
9669.17 1762
9670.10 1769
9671.03 1905
9671.96 1827
9672.89 1837
9673.82 1706
9674.74 1862
9675.67 1910
9676.60 1901
9677.53 1785
9678.46 2035
9679.39 2073
9680.32 1911
9681.25 1966
9682.17 1891
9683.10 1975
9684.03 2071
9684.96 1986
9685.89 2013
9686.82 1985
9687.75 1992
9688.68 1980
9689.61 1928
9690.54 1973
9691.47 2051
9692.40 2076
9693.33 2086
9694.25 2166
9695.18 2086
9696.11 2052
9697.04 2281
9697.97 2385
9698.90 2605
9699.83 2566
9700.76 2680
9701.69 2567
9702.62 2530
9703.55 2460
9704.48 2378
9705.41 2292
9706.34 2256
9707.27 2138
9708.20 2124
9709.13 2124
9710.06 2070
9710.99 2194
9711.92 2355
9712.85 2474
9713.78 2574
9714.71 2649
9715.65 2709
9716.58 2901
9717.51 2799
9718.44 2866
9719.37 2730
9720.30 2375
9721.23 2407
9722.16 2233
9723.09 2172
9724.02 1883
9724.95 1811
9725.88 1757
9726.82 1623
9727.75 1699
9728.68 1829
9729.61 1718
9730.54 1806
9731.47 1901
9732.40 1785
9733.33 1864
9734.27 1776
9735.20 1832
9736.13 1856
9737.06 1825
9737.99 1761
9738.92 1769
9739.86 1738
9740.79 1603
9741.72 1595
9742.65 1504
9743.58 1568
9744.51 1495
9745.45 1530
9746.38 1569
9747.31 1472
9748.24 1459
9749.17 1543
9750.11 1467
9751.04 1468
9751.97 1367
9752.90 1306
9753.84 1405
9754.77 1386
9755.70 1333
9756.63 1367
9757.57 1286
9758.50 1287
9759.43 1291
9760.36 1247
9761.30 1285
9762.23 1231
9763.16 1221
9764.09 1260
9765.03 1395
9765.96 1337
9766.89 1292
9767.83 1342
9768.76 1353
9769.69 1358
9770.63 1299
9771.56 1268
9772.49 1208
9773.43 1238
9774.36 1229
9775.29 1235
9776.23 1330
9777.16 1215
9778.09 1214
9779.03 1289
9779.96 1284
9780.89 1322
9781.83 1291
9782.76 1306
9783.70 1297
9784.63 1255
9785.56 1242
9786.50 1199
9787.43 1206
9788.37 1179
9789.30 1220
9790.23 1197
9791.17 1196
9792.10 1158
9793.04 1219
9793.97 1147
9794.90 1260
9795.84 1170
9796.77 1097
9797.71 1099
9798.64 1193
9799.58 1177
9800.51 1181
9801.45 1094
9802.38 1097
9803.32 1125
9804.25 1181
9805.19 1080
9806.12 1067
9807.05 1054
9807.99 1050
9808.92 1006
9809.86 997
9810.80 1003
9811.73 1043
9812.67 964
9813.60 986
9814.54 1008
9815.47 966
9816.41 949
9817.34 976
9818.28 1050
9819.21 980
9820.15 912
9821.08 877
9822.02 933
9822.96 909
9823.89 952
9824.83 986
9825.76 925
9826.70 888
9827.63 955
9828.57 950
9829.51 966
9830.44 984
9831.38 889
9832.31 897
9833.25 880
9834.19 926
9835.12 913
9836.06 857
9837.00 851
9837.93 908
9838.87 882
9839.81 918
9840.74 834
9841.68 911
9842.61 863
9843.55 845
9844.49 856
9845.43 845
9846.36 830
9847.30 875
9848.24 864
9849.17 890
9850.11 869
9851.05 817
9851.98 890
9852.92 917
9853.86 957
9854.79 881
9855.73 922
9856.67 932
9857.61 892
9858.54 912
9859.48 908
9860.42 879
9861.36 860
9862.29 851
9863.23 852
9864.17 900
9865.11 870
9866.04 882
9866.98 825
9867.92 862
9868.86 864
9869.80 899
9870.73 820
9871.67 782
9872.61 849
9873.55 821
9874.49 805
9875.42 854
9876.36 894
9877.30 790
9878.24 774
9879.18 751
9880.12 776
9881.05 828
9881.99 844
9882.93 782
9883.87 748
9884.81 798
9885.75 837
9886.69 750
9887.63 771
9888.56 851
9889.50 844
9890.44 797
9891.38 764
9892.32 806
9893.26 802
9894.20 773
9895.14 710
9896.08 807
9897.02 800
9897.95 747
9898.89 801
9899.83 739
9900.77 762
9901.71 745
9902.65 730
9903.59 748
9904.53 839
9905.47 775
9906.41 808
9907.35 745
9908.29 781
9909.23 768
9910.17 769
9911.11 781
9912.05 792
9912.99 729
9913.93 716
9914.87 716
9915.81 755
9916.75 823
9917.69 790
9918.63 816
9919.57 850
9920.51 898
9921.45 859
9922.39 854
9923.33 901
9924.27 856
9925.21 944
9926.15 1094
9927.09 1129
9928.03 1062
9928.97 1098
9929.92 1068
9930.86 1021
9931.80 972
9932.74 950
9933.68 879
9934.62 810
9935.56 858
9936.50 787
9937.44 801
9938.38 821
9939.33 784
9940.27 780
9941.21 765
9942.15 738
9943.09 736
9944.03 733
9944.97 740
9945.92 782
9946.86 768
9947.80 847
9948.74 810
9949.68 837
9950.62 835
9951.57 802
9952.51 821
9953.45 845
9954.39 918
9955.33 906
9956.28 826
9957.22 689
9958.16 783
9959.10 739
9960.04 716
9960.99 687
9961.93 777
9962.87 787
9963.81 708
9964.76 693
9965.70 663
9966.64 675
9967.58 689
9968.53 742
9969.47 696
9970.41 697
9971.35 696
9972.30 725
9973.24 710
9974.18 684
9975.13 650
9976.07 688
9977.01 764
9977.95 706
9978.90 660
9979.84 689
9980.78 697
9981.73 681
9982.67 689
9983.61 717
9984.56 744
9985.50 693
9986.44 690
9987.39 680
9988.33 691
9989.27 717
9990.22 704
9991.16 685
9992.11 739
9993.05 751
9993.99 689
9994.94 700
9995.88 714
9996.82 725
9997.77 688
9998.71 743
9999.66 688
10000.60 710
10001.55 703
10002.49 716
10003.43 724
10004.38 660
10005.32 617
10006.27 647
10007.21 649
10008.16 668
10009.10 607
10010.04 609
10010.99 692
10011.93 648
10012.88 606
10013.82 629
10014.77 643
10015.71 652
10016.66 643
10017.60 687
10018.55 654
10019.49 733
10020.44 666
10021.38 670
10022.33 627
10023.27 662
10024.22 674
10025.16 624
10026.11 615
10027.05 592
10028.00 618
10028.95 660
10029.89 625
10030.84 662
10031.78 709
10032.73 684
10033.67 646
10034.62 675
10035.57 577
10036.51 600
10037.46 687
10038.40 654
10039.35 618
10040.30 601
10041.24 570
10042.19 599
10043.13 592
10044.08 569
10045.03 672
10045.97 559
10046.92 565
10047.86 604
10048.81 578
10049.76 607
10050.70 592
10051.65 561
10052.60 560
10053.54 579
10054.49 600
10055.44 584
10056.38 552
10057.33 652
10058.28 643
10059.22 623
10060.17 561
10061.12 570
10062.07 606
10063.01 614
10063.96 577
10064.91 562
10065.85 572
10066.80 609
10067.75 637
10068.70 615
10069.64 564
10070.59 544
10071.54 606
10072.49 549
10073.43 549
10074.38 536
10075.33 563
10076.28 595
10077.22 557
10078.17 565
10079.12 580
10080.07 546
10081.02 615
10081.96 585
10082.91 518
10083.86 574
10084.81 620
10085.76 596
10086.70 612
10087.65 607
10088.60 530
10089.55 600
10090.50 518
10091.45 544
10092.39 601
10093.34 606
10094.29 572
10095.24 599
10096.19 646
10097.14 659
10098.09 601
10099.03 635
10099.98 633
10100.93 616
10101.88 613
10102.83 603
10103.78 579
10104.73 630
10105.68 632
10106.63 622
10107.58 640
10108.53 641
10109.47 616
10110.42 576
10111.37 600
10112.32 567
10113.27 652
10114.22 666
10115.17 597
10116.12 626
10117.07 596
10118.02 593
10118.97 645
10119.92 663
10120.87 657
10121.82 569
10122.77 549
10123.72 541
10124.67 599
10125.62 583
10126.57 664
10127.52 672
10128.47 626
10129.42 592
10130.37 530
10131.32 550
10132.27 538
10133.22 518
10134.17 587
10135.12 591
10136.07 633
10137.02 591
10137.97 658
10138.92 652
10139.87 637
10140.83 618
10141.78 597
10142.73 603
10143.68 629
10144.63 621
10145.58 624
10146.53 649
10147.48 674
10148.43 669
10149.38 670
10150.34 639
10151.29 582
10152.24 622
10153.19 645
10154.14 621
10155.09 606
10156.04 636
10156.99 641
10157.95 740
10158.90 707
10159.85 644
10160.80 623
10161.75 625
10162.70 658
10163.66 604
10164.61 608
10165.56 614
10166.51 624
10167.46 596
10168.42 623
10169.37 657
10170.32 698
10171.27 708
10172.23 695
10173.18 661
10174.13 632
10175.08 654
10176.03 707
10176.99 690
10177.94 717
10178.89 695
10179.84 666
10180.80 626
10181.75 688
10182.70 668
10183.66 643
10184.61 652
10185.56 645
10186.51 650
10187.47 661
10188.42 695
10189.37 658
10190.33 644
10191.28 691
10192.23 734
10193.19 668
10194.14 651
10195.09 722
10196.05 663
10197.00 668
10197.95 671
10198.91 634
10199.86 636
10200.81 629
10201.77 685
10202.72 661
10203.67 670
10204.63 700
10205.58 687
10206.53 693
10207.49 718
10208.44 727
10209.40 727
10210.35 717
10211.30 707
10212.26 656
10213.21 610
10214.17 638
10215.12 716
10216.08 679
10217.03 666
10217.98 668
10218.94 646
10219.89 674
10220.85 691
10221.80 660
10222.76 653
10223.71 672
10224.67 632
10225.62 623
10226.58 622
10227.53 588
10228.49 648
10229.44 637
10230.40 601
10231.35 651
10232.31 670
10233.26 704
10234.22 761
10235.17 761
10236.13 766
10237.08 729
10238.04 767
10238.99 830
10239.95 788
10240.90 751
10241.86 643
10242.81 751
10243.77 708
10244.72 731
10245.68 679
10246.64 651
10247.59 633
10248.55 711
10249.50 695
10250.46 648
10251.42 635
10252.37 619
10253.33 688
10254.28 647
10255.24 645
10256.20 640
10257.15 675
10258.11 638
10259.06 603
10260.02 577
10260.98 636
10261.93 674
10262.89 588
10263.85 599
10264.80 641
10265.76 626
10266.72 614
10267.67 599
10268.63 559
10269.59 680
10270.54 602
10271.50 600
10272.46 595
10273.41 622
10274.37 669
10275.33 647
10276.29 610
10277.24 595
10278.20 567
10279.16 609
10280.11 638
10281.07 612
10282.03 617
10282.99 601
10283.94 596
10284.90 596
10285.86 588
10286.82 580
10287.77 590
10288.73 577
10289.69 583
10290.65 534
10291.61 534
10292.56 586
10293.52 645
10294.48 554
10295.44 556
10296.39 600
10297.35 545
10298.31 623
10299.27 626
10300.23 638
10301.19 582
10302.14 569
10303.10 622
10304.06 657
10305.02 646
10305.98 593
10306.94 601
10307.89 609
10308.85 607
10309.81 587
10310.77 575
10311.73 596
10312.69 595
10313.65 596
10314.61 674
10315.57 627
10316.52 607
10317.48 580
10318.44 615
10319.40 656
10320.36 623
10321.32 656
10322.28 667
10323.24 655
10324.20 638
10325.16 602
10326.12 687
10327.08 705
10328.04 598
10328.99 670
10329.95 675
10330.91 683
10331.87 645
10332.83 660
10333.79 637
10334.75 660
10335.71 621
10336.67 625
10337.63 653
10338.59 596
10339.55 575
10340.51 554
10341.47 594
10342.43 567
10343.39 587
10344.35 499
10345.31 532
10346.27 504
10347.23 608
10348.20 580
10349.16 577
10350.12 555
10351.08 558
10352.04 536
10353.00 567
10353.96 543
10354.92 553
10355.88 533
10356.84 498
10357.80 544
10358.76 554
10359.72 540
10360.69 558
10361.65 536
10362.61 513
10363.57 601
10364.53 571
10365.49 545
10366.45 572
10367.41 542
10368.38 549
10369.34 554
10370.30 486
10371.26 500
10372.22 553
10373.18 562
10374.14 542
10375.11 495
10376.07 544
10377.03 522
10377.99 548
10378.95 520
10379.92 542
10380.88 551
10381.84 549
10382.80 577
10383.76 553
10384.73 557
10385.69 498
10386.65 562
10387.61 562
10388.57 579
10389.54 535
10390.50 517
10391.46 499
10392.42 549
10393.39 533
10394.35 519
10395.31 542
10396.27 539
10397.24 604
10398.20 554
10399.16 570
10400.13 496
10401.09 552
10402.05 530
10403.02 619
10403.98 529
10404.94 516
10405.90 539
10406.87 528
10407.83 504
10408.79 521
10409.76 505
10410.72 495
10411.68 564
10412.65 585
10413.61 463
10414.57 495
10415.54 533
10416.50 579
10417.47 551
10418.43 501
10419.39 501
10420.36 527
10421.32 558
10422.28 511
10423.25 493
10424.21 505
10425.18 527
10426.14 515
10427.10 481
10428.07 466
10429.03 553
10430.00 553
10430.96 522
10431.93 528
10432.89 505
10433.85 476
10434.82 488
10435.78 533
10436.75 496
10437.71 526
10438.68 474
10439.64 521
10440.61 509
10441.57 499
10442.54 520
10443.50 549
10444.47 488
10445.43 450
10446.40 480
10447.36 436
10448.33 492
10449.29 451
10450.26 510
10451.22 493
10452.19 555
10453.15 480
10454.12 473
10455.08 509
10456.05 477
10457.01 503
10457.98 526
10458.95 505
10459.91 502
10460.88 512
10461.84 470
10462.81 518
10463.77 477
10464.74 457
10465.71 472
10466.67 471
10467.64 483
10468.60 459
10469.57 461
10470.54 524
10471.50 564
10472.47 570
10473.44 491
10474.40 492
10475.37 507
10476.33 511
10477.30 538
10478.27 459
10479.23 512
10480.20 526
10481.17 516
10482.13 556
10483.10 558
10484.07 516
10485.03 514
10486.00 471
10486.97 529
10487.93 474
10488.90 493
10489.87 562
10490.84 507
10491.80 500
10492.77 473
10493.74 455
10494.70 448
10495.67 438
10496.64 500
10497.61 511
10498.57 558
10499.54 534
10500.51 444
10501.48 471
10502.44 474
10503.41 505
10504.38 467
10505.35 494
10506.31 506
10507.28 511
10508.25 513
10509.22 473
10510.19 498
10511.15 501
10512.12 492
10513.09 518
10514.06 451
10515.03 474
10516.00 477
10516.96 476
10517.93 456
10518.90 519
10519.87 495
10520.84 479
10521.81 490
10522.77 503
10523.74 552
10524.71 513
10525.68 432
10526.65 521
10527.62 500
10528.59 487
10529.56 519
10530.52 506
10531.49 510
10532.46 505
10533.43 460
10534.40 532
10535.37 542
10536.34 458
10537.31 491
10538.28 498
10539.25 505
10540.22 534
10541.18 543
10542.15 519
10543.12 508
10544.09 509
10545.06 441
10546.03 431
10547.00 471
10547.97 489
10548.94 527
10549.91 507
10550.88 464
10551.85 453
10552.82 486
10553.79 480
10554.76 453
10555.73 470
10556.70 500
10557.67 500
10558.64 489
10559.61 426
10560.58 534
10561.55 556
10562.52 570
10563.49 508
10564.46 471
10565.43 488
10566.40 520
10567.38 483
10568.35 535
10569.32 515
10570.29 534
10571.26 511
10572.23 533
10573.20 542
10574.17 569
10575.14 520
10576.11 505
10577.08 548
10578.06 536
10579.03 527
10580.00 459
10580.97 491
10581.94 475
10582.91 535
10583.88 507
10584.85 501
10585.83 526
10586.80 529
10587.77 463
10588.74 509
10589.71 525
10590.68 532
10591.66 537
10592.63 568
10593.60 582
10594.57 564
10595.54 499
10596.51 496
10597.49 589
10598.46 563
10599.43 561
10600.40 541
10601.37 526
10602.35 565
10603.32 586
10604.29 609
10605.26 641
10606.24 618
10607.21 639
10608.18 644
10609.15 641
10610.13 690
10611.10 717
10612.07 683
10613.04 663
10614.02 642
10614.99 650
10615.96 625
10616.94 592
10617.91 567
10618.88 572
10619.85 617
10620.83 619
10621.80 571
10622.77 554
10623.75 588
10624.72 603
10625.69 606
10626.67 601
10627.64 558
10628.61 495
10629.59 579
10630.56 530
10631.53 593
10632.51 521
10633.48 521
10634.46 577
10635.43 538
10636.40 607
10637.38 681
10638.35 682
10639.32 647
10640.30 624
10641.27 684
10642.25 641
10643.22 576
10644.19 678
10645.17 606
10646.14 593
10647.12 571
10648.09 553
10649.07 612
10650.04 567
10651.01 503
10651.99 520
10652.96 563
10653.94 546
10654.91 519
10655.89 447
10656.86 505
10657.84 513
10658.81 488
10659.79 511
10660.76 537
10661.74 509
10662.71 509
10663.69 514
10664.66 468
10665.64 520
10666.61 524
10667.59 487
10668.56 474
10669.54 451
10670.51 477
10671.49 491
10672.46 503
10673.44 492
10674.42 496
10675.39 496
10676.37 486
10677.34 479
10678.32 508
10679.29 475
10680.27 528
10681.25 531
10682.22 575
10683.20 554
10684.17 588
10685.15 520
10686.12 527
10687.10 571
10688.08 582
10689.05 544
10690.03 574
10691.01 601
10691.98 497
10692.96 487
10693.94 448
10694.91 492
10695.89 544
10696.86 468
10697.84 503
10698.82 485
10699.79 505
10700.77 477
10701.75 496
10702.72 510
10703.70 492
10704.68 456
10705.66 477
10706.63 510
10707.61 516
10708.59 489
10709.56 512
10710.54 521
10711.52 503
10712.50 459
10713.47 491
10714.45 452
10715.43 510
10716.41 492
10717.38 450
10718.36 504
10719.34 519
10720.32 550
10721.29 553
10722.27 496
10723.25 505
10724.23 454
10725.20 479
10726.18 492
10727.16 515
10728.14 552
10729.12 584
10730.09 515
10731.07 543
10732.05 534
10733.03 473
10734.01 447
10734.99 444
10735.96 468
10736.94 495
10737.92 514
10738.90 496
10739.88 500
10740.86 450
10741.83 511
10742.81 494
10743.79 504
10744.77 485
10745.75 488
10746.73 508
10747.71 562
10748.69 515
10749.67 491
10750.64 439
10751.62 491
10752.60 512
10753.58 508
10754.56 479
10755.54 498
10756.52 501
10757.50 476
10758.48 546
10759.46 494
10760.44 558
10761.42 563
10762.40 525
10763.38 472
10764.35 524
10765.33 472
10766.31 431
10767.29 433
10768.27 531
10769.25 516
10770.23 477
10771.21 482
10772.19 481
10773.17 518
10774.15 480
10775.13 527
10776.11 538
10777.09 492
10778.07 504
10779.05 522
10780.04 488
10781.02 470
10782.00 471
10782.98 571
10783.96 562
10784.94 497
10785.92 518
10786.90 547
10787.88 591
10788.86 524
10789.84 537
10790.82 529
10791.80 526
10792.78 546
10793.77 538
10794.75 515
10795.73 475
10796.71 551
10797.69 507
10798.67 616
10799.65 543
10800.63 553
10801.61 546
10802.60 566
10803.58 519
10804.56 522
10805.54 552
10806.52 554
10807.50 557
10808.49 505
10809.47 568
10810.45 531
10811.43 556
10812.41 563
10813.39 529
10814.38 530
10815.36 544
10816.34 577
10817.32 545
10818.30 565
10819.29 603
10820.27 526
10821.25 590
10822.23 560
10823.22 546
10824.20 557
10825.18 549
10826.16 611
10827.15 579
10828.13 531
10829.11 535
10830.09 590
10831.08 568
10832.06 574
10833.04 502
10834.02 536
10835.01 602
10835.99 583
10836.97 534
10837.96 572
10838.94 589
10839.92 540
10840.90 547
10841.89 573
10842.87 598
10843.85 568
10844.84 559
10845.82 583
10846.80 593
10847.79 630
10848.77 605
10849.76 584
10850.74 553
10851.72 566
10852.71 585
10853.69 624
10854.67 585
10855.66 648
10856.64 643
10857.62 631
10858.61 627
10859.59 632
10860.58 646
10861.56 631
10862.55 648
10863.53 576
10864.51 631
10865.50 652
10866.48 673
10867.47 599
10868.45 717
10869.44 729
10870.42 654
10871.40 698
10872.39 597
10873.37 634
10874.36 630
10875.34 608
10876.33 640
10877.31 615
10878.30 691
10879.28 653
10880.27 712
10881.25 701
10882.24 689
10883.22 655
10884.21 676
10885.19 711
10886.18 701
10887.16 679
10888.15 665
10889.13 730
10890.12 647
10891.10 695
10892.09 678
10893.07 664
10894.06 671
10895.05 745
10896.03 670
10897.02 695
10898.00 811
10898.99 751
10899.97 765
10900.96 714
10901.95 741
10902.93 789
10903.92 843
10904.90 797
10905.89 819
10906.88 809
10907.86 859
10908.85 802
10909.84 831
10910.82 762
10911.81 818
10912.79 852
10913.78 805
10914.77 879
10915.75 817
10916.74 822
10917.73 869
10918.71 865
10919.70 876
10920.69 836
10921.67 817
10922.66 916
10923.65 860
10924.63 838
10925.62 797
10926.61 869
10927.60 835
10928.58 834
10929.57 837
10930.56 856
10931.54 907
10932.53 855
10933.52 961
10934.51 939
10935.49 950
10936.48 909
10937.47 993
10938.46 907
10939.44 961
10940.43 961
10941.42 918
10942.41 1016
10943.39 1050
10944.38 1075
10945.37 1085
10946.36 1026
10947.35 1106
10948.33 1126
10949.32 1094
10950.31 1196
10951.30 1218
10952.29 1177
10953.28 1256
10954.26 1374
10955.25 1332
10956.24 1437
10957.23 1533
10958.22 1520
10959.21 1571
10960.19 1757
10961.18 1648
10962.17 1680
10963.16 1615
10964.15 1479
10965.14 1415
10966.13 1379
10967.11 1340
10968.10 1297
10969.09 1282
10970.08 1193
10971.07 1184
10972.06 1149
10973.05 1113
10974.04 1118
10975.03 1166
10976.02 1195
10977.01 1136
10978.00 1172
10978.98 1185
10979.97 1117
10980.96 1199
10981.95 1173
10982.94 1180
10983.93 1269
10984.92 1311
10985.91 1292
10986.90 1302
10987.89 1252
10988.88 1172
10989.87 1197
10990.86 1345
10991.85 1329
10992.84 1329
10993.83 1399
10994.82 1521
10995.81 1702
10996.80 1839
10997.79 2070
10998.78 2241
10999.77 2306
11000.76 2421
11001.75 2535
11002.74 2476
11003.73 2308
11004.72 2276
11005.72 1972
11006.71 1835
11007.70 1630
11008.69 1481
11009.68 1395
11010.67 1284
11011.66 1240
11012.65 1181
11013.64 1081
11014.63 1038
11015.62 1117
11016.61 1031
11017.61 1005
11018.60 960
11019.59 1006
11020.58 1012
11021.57 1015
11022.56 982
11023.55 981
11024.55 955
11025.54 830
11026.53 894
11027.52 983
11028.51 887
11029.50 899
11030.49 919
11031.49 905
11032.48 986
11033.47 938
11034.46 967
11035.45 954
11036.45 1023
11037.44 936
11038.43 1014
11039.42 955
11040.41 896
11041.41 920
11042.40 878
11043.39 881
11044.38 834
11045.38 854
11046.37 826
11047.36 812
11048.35 809
11049.35 791
11050.34 747
11051.33 793
11052.32 784
11053.32 794
11054.31 767
11055.30 746
11056.30 764
11057.29 725
11058.28 743
11059.27 728
11060.27 745
11061.26 749
11062.25 765
11063.25 828
11064.24 798
11065.23 688
11066.23 768
11067.22 763
11068.21 745
11069.21 763
11070.20 794
11071.19 759
11072.19 787
11073.18 778
11074.17 776
11075.17 780
11076.16 795
11077.16 791
11078.15 746
11079.14 775
11080.14 791
11081.13 743
11082.13 764
11083.12 738
11084.11 756
11085.11 764
11086.10 751
11087.10 763
11088.09 720
11089.09 721
11090.08 713
11091.07 676
11092.07 709
11093.06 703
11094.06 686
11095.05 694
11096.05 618
11097.04 683
11098.04 657
11099.03 662
11100.03 700
11101.02 690
11102.02 708
11103.01 685
11104.01 686
11105.00 711
11106.00 682
11106.99 651
11107.99 635
11108.98 671
11109.98 607
11110.97 634
11111.97 662
11112.96 689
11113.96 639
11114.95 621
11115.95 622
11116.95 638
11117.94 682
11118.94 590
11119.93 632
11120.93 507
11121.92 546
11122.92 580
11123.92 618
11124.91 545
11125.91 587
11126.90 658
11127.90 627
11128.90 583
11129.89 595
11130.89 636
11131.89 599
11132.88 578
11133.88 570
11134.87 587
11135.87 614
11136.87 594
11137.86 571
11138.86 619
11139.86 575
11140.85 565
11141.85 597
11142.85 610
11143.84 612
11144.84 586
11145.84 567
11146.84 559
11147.83 588
11148.83 625
11149.83 576
11150.82 546
11151.82 577
11152.82 607
11153.82 529
11154.81 487
11155.81 546
11156.81 550
11157.80 500
11158.80 523
11159.80 598
11160.80 518
11161.79 544
11162.79 523
11163.79 555
11164.79 558
11165.79 525
11166.78 594
11167.78 500
11168.78 515
11169.78 513
11170.78 496
11171.77 555
11172.77 547
11173.77 537
11174.77 514
11175.77 537
11176.76 561
11177.76 561
11178.76 556
11179.76 619
11180.76 539
11181.76 552
11182.76 517
11183.75 558
11184.75 529
11185.75 499
11186.75 531
11187.75 510
11188.75 549
11189.75 547
11190.75 521
11191.74 551
11192.74 522
11193.74 558
11194.74 508
11195.74 533
11196.74 523
11197.74 513
11198.74 544
11199.74 528
11200.74 566
11201.74 498
11202.74 542
11203.74 548
11204.74 508
11205.73 573
11206.73 613
11207.73 575
11208.73 556
11209.73 465
11210.73 532
11211.73 559
11212.73 490
11213.73 587
11214.73 576
11215.73 601
11216.73 576
11217.73 543
11218.73 513
11219.73 540
11220.73 519
11221.73 513
11222.73 510
11223.74 487
11224.74 529
11225.74 546
11226.74 518
11227.74 541
11228.74 542
11229.74 539
11230.74 555
11231.74 507
11232.74 561
11233.74 565
11234.74 556
11235.74 560
11236.74 553
11237.75 575
11238.75 556
11239.75 541
11240.75 511
11241.75 520
11242.75 562
11243.75 543
11244.75 542
11245.76 532
11246.76 498
11247.76 541
11248.76 539
11249.76 559
11250.76 552
11251.76 559
11252.77 565
11253.77 530
11254.77 570
11255.77 527
11256.77 549
11257.78 541
11258.78 542
11259.78 549
11260.78 520
11261.78 514
11262.79 556
11263.79 504
11264.79 537
11265.79 604
11266.79 551
11267.80 511
11268.80 583
11269.80 604
11270.80 602
11271.81 650
11272.81 570
11273.81 553
11274.81 554
11275.82 552
11276.82 555
11277.82 546
11278.83 599
11279.83 531
11280.83 542
11281.83 579
11282.84 571
11283.84 534
11284.84 519
11285.85 537
11286.85 496
11287.85 527
11288.86 484
11289.86 507
11290.86 520
11291.87 519
11292.87 532
11293.87 525
11294.88 514
11295.88 528
11296.89 555
11297.89 525
11298.89 553
11299.90 511
11300.90 510
11301.90 564
11302.91 467
11303.91 487
11304.92 541
11305.92 563
11306.92 512
11307.93 529
11308.93 522
11309.94 523
11310.94 502
11311.95 517
11312.95 546
11313.95 515
11314.96 505
11315.96 496
11316.97 481
11317.97 521
11318.98 542
11319.98 525
11320.99 531
11321.99 523
11323.00 531
11324.00 520
11325.01 529
11326.01 435
11327.02 503
11328.02 524
11329.03 481
11330.03 503
11331.04 500
11332.04 510
11333.05 504
11334.05 537
11335.06 556
11336.06 574
11337.07 537
11338.07 568
11339.08 559
11340.09 537
11341.09 608
11342.10 678
11343.10 625
11344.11 607
11345.11 599
11346.12 596
11347.13 581
11348.13 573
11349.14 590
11350.14 548
11351.15 505
11352.16 510
11353.16 512
11354.17 518
11355.17 486
11356.18 499
11357.19 505
11358.19 491
11359.20 540
11360.21 534
11361.21 522
11362.22 470
11363.23 441
11364.23 471
11365.24 443
11366.25 512
11367.25 553
11368.26 531
11369.27 489
11370.27 505
11371.28 505
11372.29 500
11373.29 468
11374.30 514
11375.31 479
11376.32 462
11377.32 448
11378.33 483
11379.34 547
11380.35 517
11381.35 478
11382.36 484
11383.37 465
11384.38 501
11385.38 457
11386.39 462
11387.40 538
11388.41 534
11389.41 481
11390.42 497
11391.43 525
11392.44 492
11393.45 490
11394.45 481
11395.46 520
11396.47 482
11397.48 432
11398.49 503
11399.49 485
11400.50 504
11401.51 513
11402.52 508
11403.53 505
11404.54 540
11405.54 542
11406.55 448
11407.56 523
11408.57 520
11409.58 543
11410.59 521
11411.60 477
11412.61 502
11413.61 509
11414.62 475
11415.63 485
11416.64 534
11417.65 538
11418.66 531
11419.67 506
11420.68 489
11421.69 520
11422.70 529
11423.71 520
11424.71 572
11425.72 585
11426.73 511
11427.74 493
11428.75 549
11429.76 520
11430.77 476
11431.78 501
11432.79 555
11433.80 618
11434.81 564
11435.82 521
11436.83 494
11437.84 553
11438.85 490
11439.86 537
11440.87 530
11441.88 498
11442.89 490
11443.90 548
11444.91 552
11445.92 501
11446.93 523
11447.94 606
11448.95 549
11449.96 521
11450.97 536
11451.98 509
11452.99 538
11454.01 488
11455.02 476
11456.03 500
11457.04 556
11458.05 531
11459.06 536
11460.07 519
11461.08 517
11462.09 469
11463.10 505
11464.11 494
11465.13 515
11466.14 483
11467.15 475
11468.16 516
11469.17 563
11470.18 498
11471.19 553
11472.20 566
11473.22 533
11474.23 521
11475.24 523
11476.25 608
11477.26 617
11478.27 607
11479.29 581
11480.30 540
11481.31 562
11482.32 517
11483.33 565
11484.35 551
11485.36 579
11486.37 572
11487.38 588
11488.39 517
11489.41 563
11490.42 560
11491.43 557
11492.44 564
11493.46 602
11494.47 591
11495.48 551
11496.49 583
11497.51 621
11498.52 611
11499.53 552
11500.54 569
11501.56 626
11502.57 658
11503.58 548
11504.59 646
11505.61 584
11506.62 599
11507.63 598
11508.65 572
11509.66 628
11510.67 558
11511.69 635
11512.70 632
11513.71 654
11514.73 688
11515.74 624
11516.75 693
11517.77 669
11518.78 700
11519.79 668
11520.81 690
11521.82 691
11522.83 650
11523.85 667
11524.86 775
11525.88 839
11526.89 720
11527.90 711
11528.92 745
11529.93 748
11530.95 763
11531.96 800
11532.97 868
11533.99 940
11535.00 1051
11536.02 1025
11537.03 1101
11538.05 1197
11539.06 1345
11540.07 1303
11541.09 1393
11542.10 1315
11543.12 1252
11544.13 1153
11545.15 1060
11546.16 939
11547.18 972
11548.19 943
11549.21 841
11550.22 797
11551.24 729
11552.25 778
11553.27 718
11554.28 701
11555.30 658
11556.31 688
11557.33 711
11558.34 651
11559.36 637
11560.37 650
11561.39 676
11562.40 677
11563.42 676
11564.43 667
11565.45 606
11566.47 661
11567.48 726
11568.50 636
11569.51 664
11570.53 659
11571.54 603
11572.56 661
11573.58 718
11574.59 610
11575.61 635
11576.62 639
11577.64 712
11578.66 692
11579.67 667
11580.69 708
11581.70 639
11582.72 595
11583.74 596
11584.75 649
11585.77 608
11586.79 567
11587.80 573
11588.82 588
11589.84 596
11590.85 643
11591.87 607
11592.89 653
11593.90 637
11594.92 695
11595.94 690
11596.95 646
11597.97 643
11598.99 739
11600.01 774
11601.02 714
11602.04 680
11603.06 670
11604.07 700
11605.09 712
11606.11 716
11607.13 665
11608.14 718
11609.16 690
11610.18 616
11611.20 602
11612.21 635
11613.23 649
11614.25 595
11615.27 643
11616.29 653
11617.30 677
11618.32 641
11619.34 633
11620.36 651
11621.38 609
11622.39 600
11623.41 618
11624.43 639
11625.45 610
11626.47 587
11627.48 637
11628.50 560
11629.52 577
11630.54 569
11631.56 559
11632.58 589
11633.59 558
11634.61 581
11635.63 599
11636.65 620
11637.67 583
11638.69 571
11639.71 599
11640.73 635
11641.75 578
11642.76 598
11643.78 580
11644.80 489
11645.82 481
11646.84 545
11647.86 550
11648.88 505
11649.90 540
11650.92 579
11651.94 578
11652.96 517
11653.98 542
11655.00 558
11656.01 557
11657.03 510
11658.05 486
11659.07 515
11660.09 497
11661.11 502
11662.13 521
11663.15 525
11664.17 491
11665.19 549
11666.21 526
11667.23 484
11668.25 504
11669.27 523
11670.29 526
11671.31 543
11672.33 504
11673.35 569
11674.37 573
11675.39 558
11676.42 544
11677.44 526
11678.46 544
11679.48 490
11680.50 521
11681.52 535
11682.54 497
11683.56 482
11684.58 495
11685.60 513
11686.62 565
11687.64 500
11688.66 488
11689.69 498
11690.71 531
11691.73 575
11692.75 480
11693.77 546
11694.79 504
11695.81 517
11696.83 482
11697.85 484
11698.88 515
11699.90 553
11700.92 530
11701.94 483
11702.96 457
11703.98 474
11705.01 463
11706.03 443
11707.05 493
11708.07 499
11709.09 485
11710.12 488
11711.14 488
11712.16 478
11713.18 455
11714.20 429
11715.23 452
11716.25 457
11717.27 503
11718.29 481
11719.31 524
11720.34 441
11721.36 483
11722.38 491
11723.40 495
11724.43 503
11725.45 458
11726.47 470
11727.49 518
11728.52 505
11729.54 519
11730.56 485
11731.59 456
11732.61 497
11733.63 500
11734.65 460
11735.68 478
11736.70 497
11737.72 496
11738.75 537
11739.77 510
11740.79 504
11741.82 511
11742.84 477
11743.86 532
11744.89 491
11745.91 510
11746.93 494
11747.96 497
11748.98 457
11750.01 440
11751.03 502
11752.05 485
11753.08 428
11754.10 457
11755.12 538
11756.15 520
11757.17 535
11758.20 481
11759.22 530
11760.24 506
11761.27 491
11762.29 525
11763.32 505
11764.34 438
11765.37 470
11766.39 514
11767.41 488
11768.44 497
11769.46 525
11770.49 516
11771.51 505
11772.54 573
11773.56 479
11774.59 530
11775.61 525
11776.64 567
11777.66 553
11778.69 544
11779.71 521
11780.74 549
11781.76 524
11782.79 552
11783.81 493
11784.84 554
11785.86 531
11786.89 578
11787.91 582
11788.94 544
11789.96 482
11790.99 519
11792.01 584
11793.04 530
11794.07 543
11795.09 540
11796.12 532
11797.14 565
11798.17 525
11799.19 526
11800.22 524
11801.25 489
11802.27 503
11803.30 525
11804.32 538
11805.35 582
11806.38 534
11807.40 566
11808.43 512
11809.45 553
11810.48 514
11811.51 519
11812.53 517
11813.56 549
11814.59 575
11815.61 562
11816.64 538
11817.67 542
11818.69 570
11819.72 576
11820.75 608
11821.77 536
11822.80 563
11823.83 588
11824.85 598
11825.88 629
11826.91 598
11827.94 539
11828.96 555
11829.99 635
11831.02 607
11832.04 584
11833.07 571
11834.10 577
11835.13 620
11836.15 592
11837.18 636
11838.21 654
11839.24 600
11840.26 608
11841.29 662
11842.32 681
11843.35 690
11844.37 719
11845.40 616
11846.43 611
11847.46 648
11848.49 635
11849.51 671
11850.54 647
11851.57 662
11852.60 684
11853.63 629
11854.65 665
11855.68 668
11856.71 659
11857.74 656
11858.77 701
11859.80 646
11860.83 650
11861.85 690
11862.88 723
11863.91 712
11864.94 744
11865.97 723
11867.00 700
11868.03 713
11869.05 720
11870.08 773
11871.11 795
11872.14 762
11873.17 781
11874.20 727
11875.23 760
11876.26 721
11877.29 720
11878.32 787
11879.35 797
11880.38 866
11881.40 875
11882.43 840
11883.46 808
11884.49 871
11885.52 877
11886.55 889
11887.58 789
11888.61 806
11889.64 891
11890.67 885
11891.70 872
11892.73 837
11893.76 878
11894.79 884
11895.82 895
11896.85 955
11897.88 1000
11898.91 1018
11899.94 1089
11900.97 1128
11902.00 1058
11903.03 1129
11904.06 1353
11905.09 1262
11906.12 1311
11907.15 1186
11908.18 1183
11909.22 1090
11910.25 1110
11911.28 1126
11912.31 1098
11913.34 1071
11914.37 1021
11915.40 1001
11916.43 993
11917.46 980
11918.49 1001
11919.52 962
11920.55 970
11921.59 980
11922.62 1116
11923.65 1122
11924.68 1060
11925.71 1104
11926.74 1145
11927.77 1180
11928.81 1307
11929.84 1368
11930.87 1366
11931.90 1431
11932.93 1445
11933.96 1530
11935.00 1572
11936.03 1515
11937.06 1418
11938.09 1222
11939.12 1179
11940.15 1182
11941.19 1089
11942.22 1022
11943.25 987
11944.28 968
11945.31 886
11946.35 894
11947.38 901
11948.41 890
11949.44 811
11950.48 889
11951.51 867
11952.54 812
11953.57 807
11954.61 850
11955.64 832
11956.67 849
11957.70 860
11958.74 812
11959.77 786
11960.80 825
11961.84 845
11962.87 861
11963.90 920
11964.93 798
11965.97 756
11967.00 784
11968.03 811
11969.07 766
11970.10 806
11971.13 855
11972.17 876
11973.20 898
11974.23 897
11975.27 844
11976.30 824
11977.33 793
11978.37 842
11979.40 884
11980.44 847
11981.47 820
11982.50 844
11983.54 855
11984.57 791
11985.60 848
11986.64 844
11987.67 841
11988.71 854
11989.74 807
11990.77 835
11991.81 875
11992.84 843
11993.88 844
11994.91 839
11995.95 862
11996.98 875
11998.02 911
11999.05 881
12000.08 875
12001.12 833
12002.15 882
12003.19 956
12004.22 942
12005.26 919
12006.29 956
12007.33 915
12008.36 876
12009.40 884
12010.43 956
12011.47 1017
12012.50 1001
12013.54 977
12014.57 951
12015.61 915
12016.64 1008
12017.68 994
12018.71 1038
12019.75 961
12020.78 921
12021.82 967
12022.86 944
12023.89 983
12024.93 966
12025.96 911
12027.00 930
12028.03 955
12029.07 1012
12030.11 1043
12031.14 1009
12032.18 964
12033.21 982
12034.25 983
12035.29 1009
12036.32 1037
12037.36 1003
12038.39 1041
12039.43 1056
12040.47 1031
12041.50 1027
12042.54 1017
12043.58 1013
12044.61 1075
12045.65 1028
12046.69 1001
12047.72 1004
12048.76 1020
12049.80 1102
12050.83 1104
12051.87 1072
12052.91 1200
12053.94 1195
12054.98 1159
12056.02 1215
12057.05 1269
12058.09 1336
12059.13 1328
12060.16 1277
12061.20 1270
12062.24 1292
12063.28 1294
12064.31 1275
12065.35 1161
12066.39 1146
12067.43 1087
12068.46 1069
12069.50 1138
12070.54 1093
12071.58 1056
12072.61 1035
12073.65 1036
12074.69 1031
12075.73 1070
12076.76 993
12077.80 1020
12078.84 979
12079.88 1003
12080.92 1015
12081.95 996
12082.99 1014
12084.03 1082
12085.07 1012
12086.11 1040
12087.15 1064
12088.18 1003
12089.22 1043
12090.26 1116
12091.30 1087
12092.34 1085
12093.38 1136
12094.42 1074
12095.45 1117
12096.49 1146
12097.53 1209
12098.57 1262
12099.61 1309
12100.65 1274
12101.69 1327
12102.73 1348
12103.76 1455
12104.80 1450
12105.84 1412
12106.88 1377
12107.92 1439
12108.96 1343
12110.00 1197
12111.04 1171
12112.08 1151
12113.12 1122
12114.16 1035
12115.20 1003
12116.24 936
12117.28 911
12118.32 881
12119.36 892
12120.40 851
12121.44 870
12122.47 847
12123.51 850
12124.55 789
12125.59 782
12126.63 784
12127.67 851
12128.71 774
12129.76 844
12130.80 835
12131.84 835
12132.88 781
12133.92 724
12134.96 786
12136.00 730
12137.04 810
12138.08 811
12139.12 861
12140.16 790
12141.20 764
12142.24 766
12143.28 809
12144.32 759
12145.36 742
12146.40 768
12147.44 802
12148.49 749
12149.53 706
12150.57 702
12151.61 703
12152.65 717
12153.69 668
12154.73 740
12155.77 700
12156.81 758
12157.86 706
12158.90 681
12159.94 674
12160.98 672
12162.02 704
12163.06 686
12164.10 614
12165.15 648
12166.19 693
12167.23 693
12168.27 677
12169.31 640
12170.36 645
12171.40 654
12172.44 664
12173.48 721
12174.52 694
12175.57 697
12176.61 671
12177.65 681
12178.69 682
12179.73 661
12180.78 671
12181.82 667
12182.86 700
12183.90 740
12184.95 723
12185.99 740
12187.03 650
12188.07 651
12189.12 665
12190.16 741
12191.20 699
12192.25 613
12193.29 598
12194.33 643
12195.37 641
12196.42 654
12197.46 636
12198.50 605
12199.55 636
12200.59 664
12201.63 687
12202.68 651
12203.72 645
12204.76 662
12205.81 655
12206.85 665
12207.89 656
12208.94 634
12209.98 645
12211.02 612
12212.07 608
12213.11 649
12214.16 610
12215.20 620
12216.24 628
12217.29 552
12218.33 549
12219.37 562
12220.42 570
12221.46 627
12222.51 590
12223.55 587
12224.60 579
12225.64 592
12226.68 637
12227.73 624
12228.77 614
12229.82 602
12230.86 613
12231.91 593
12232.95 640
12234.00 590
12235.04 629
12236.08 635
12237.13 641
12238.17 575
12239.22 586
12240.26 651
12241.31 595
12242.35 650
12243.40 595
12244.44 558
12245.49 536
12246.53 581
12247.58 609
12248.62 542
12249.67 597
12250.72 563
12251.76 543
12252.81 546
12253.85 544
12254.90 565
12255.94 568
12256.99 557
12258.03 531
12259.08 560
12260.13 561
12261.17 576
12262.22 583
12263.26 537
12264.31 583
12265.35 579
12266.40 532
12267.45 517
12268.49 530
12269.54 506
12270.59 485
12271.63 499
12272.68 515
12273.72 561
12274.77 557
12275.82 582
12276.86 518
12277.91 550
12278.96 560
12280.00 593
12281.05 513
12282.10 513
12283.14 556
12284.19 516
12285.24 484
12286.28 472
12287.33 484
12288.38 458
12289.42 439
12290.47 515
12291.52 517
12292.57 491
12293.61 563
12294.66 540
12295.71 525
12296.75 526
12297.80 438
12298.85 489
12299.90 541
12300.94 533
12301.99 479
12303.04 559
12304.09 494
12305.13 507
12306.18 526
12307.23 517
12308.28 545
12309.33 503
12310.37 591
12311.42 552
12312.47 503
12313.52 467
12314.57 530
12315.61 521
12316.66 494
12317.71 481
12318.76 514
12319.81 533
12320.85 494
12321.90 494
12322.95 520
12324.00 516
12325.05 474
12326.10 420
12327.15 474
12328.19 498
12329.24 466
12330.29 487
12331.34 481
12332.39 476
12333.44 516
12334.49 516
12335.54 469
12336.59 509
12337.63 481
12338.68 486
12339.73 470
12340.78 509
12341.83 530
12342.88 508
12343.93 458
12344.98 470
12346.03 506
12347.08 471
12348.13 470
12349.18 502
12350.23 450
12351.28 495
12352.33 490
12353.38 460
12354.43 460
12355.48 504
12356.52 477
12357.57 483
12358.62 475
12359.67 495
12360.72 457
12361.77 528
12362.82 506
12363.88 444
12364.93 452
12365.98 519
12367.03 443
12368.08 463
12369.13 490
12370.18 442
12371.23 460
12372.28 434
12373.33 467
12374.38 502
12375.43 475
12376.48 495
12377.53 527
12378.58 485
12379.63 477
12380.68 458
12381.73 506
12382.79 474
12383.84 538
12384.89 535
12385.94 554
12386.99 503
12388.04 531
12389.09 513
12390.14 427
12391.20 472
12392.25 475
12393.30 543
12394.35 483
12395.40 465
12396.45 529
12397.50 494
12398.56 466
12399.61 497
12400.66 500
12401.71 468
12402.76 520
12403.81 497
12404.87 480
12405.92 489
12406.97 482
12408.02 487
12409.07 553
12410.13 470
12411.18 461
12412.23 474
12413.28 502
12414.34 508
12415.39 514
12416.44 514
12417.49 527
12418.55 496
12419.60 474
12420.65 530
12421.70 482
12422.76 489
12423.81 516
12424.86 485
12425.91 455
12426.97 449
12428.02 494
12429.07 549
12430.13 528
12431.18 541
12432.23 512
12433.29 483
12434.34 530
12435.39 518
12436.44 537
12437.50 526
12438.55 543
12439.61 499
12440.66 467
12441.71 512
12442.77 481
12443.82 521
12444.87 517
12445.93 519
12446.98 473
12448.03 488
12449.09 473
12450.14 550
12451.20 522
12452.25 507
12453.30 510
12454.36 476
12455.41 572
12456.47 554
12457.52 537
12458.57 544
12459.63 539
12460.68 537
12461.74 547
12462.79 571
12463.85 579
12464.90 569
12465.95 599
12467.01 585
12468.06 614
12469.12 592
12470.17 608
12471.23 650
12472.28 715
12473.34 716
12474.39 789
12475.45 890
12476.50 844
12477.56 878
12478.61 851
12479.67 903
12480.72 863
12481.78 869
12482.83 849
12483.89 831
12484.94 751
12486.00 703
12487.05 707
12488.11 692
12489.17 628
12490.22 563
12491.28 616
12492.33 596
12493.39 582
12494.44 585
12495.50 582
12496.55 586
12497.61 581
12498.67 603
12499.72 619
12500.78 572
12501.83 604
12502.89 605
12503.95 601
12505.00 552
12506.06 566
12507.12 523
12508.17 592
12509.23 665
12510.28 677
12511.34 594
12512.40 526
12513.45 586
12514.51 547
12515.57 551
12516.62 588
12517.68 610
12518.74 565
12519.79 603
12520.85 623
12521.91 580
12522.96 587
12524.02 614
12525.08 574
12526.14 554
12527.19 571
12528.25 605
12529.31 629
12530.36 584
12531.42 540
12532.48 593
12533.54 581
12534.59 603
12535.65 559
12536.71 578
12537.77 616
12538.82 600
12539.88 568
12540.94 549
12542.00 656
12543.05 673
12544.11 609
12545.17 604
12546.23 664
12547.29 664
12548.34 726
12549.40 706
12550.46 714
12551.52 784
12552.58 706
12553.64 709
12554.69 713
12555.75 729
12556.81 739
12557.87 723
12558.93 657
12559.99 622
12561.04 674
12562.10 701
12563.16 675
12564.22 651
12565.28 638
12566.34 635
12567.40 672
12568.45 671
12569.51 581
12570.57 556
12571.63 576
12572.69 571
12573.75 600
12574.81 610
12575.87 635
12576.93 575
12577.99 617
12579.05 555
12580.11 609
12581.16 635
12582.22 642
12583.28 574
12584.34 634
12585.40 590
12586.46 625
12587.52 612
12588.58 595
12589.64 603
12590.70 644
12591.76 681
12592.82 594
12593.88 579
12594.94 595
12596.00 558
12597.06 567
12598.12 581
12599.18 574
12600.24 585
12601.30 596
12602.36 551
12603.42 577
12604.48 547
12605.54 561
12606.60 590
12607.66 589
12608.72 570
12609.79 661
12610.85 596
12611.91 550
12612.97 633
12614.03 603
12615.09 599
12616.15 589
12617.21 599
12618.27 601
12619.33 624
12620.39 631
12621.45 620
12622.52 585
12623.58 615
12624.64 605
12625.70 638
12626.76 584
12627.82 625
12628.88 651
12629.95 631
12631.01 727
12632.07 738
12633.13 686
12634.19 655
12635.25 661
12636.31 681
12637.38 602
12638.44 649
12639.50 710
12640.56 642
12641.62 600
12642.69 666
12643.75 646
12644.81 597
12645.87 525
12646.93 587
12648.00 598
12649.06 586
12650.12 593
12651.18 561
12652.25 609
12653.31 569
12654.37 580
12655.43 569
12656.50 545
12657.56 566
12658.62 538
12659.68 579
12660.75 574
12661.81 595
12662.87 542
12663.94 539
12665.00 556
12666.06 580
12667.12 641
12668.19 585
12669.25 539
12670.31 515
12671.38 561
12672.44 566
12673.50 538
12674.57 513
12675.63 506
12676.69 583
12677.76 589
12678.82 611
12679.88 532
12680.95 567
12682.01 582
12683.07 555
12684.14 608
12685.20 532
12686.27 561
12687.33 556
12688.39 590
12689.46 593
12690.52 631
12691.59 614
12692.65 647
12693.71 623
12694.78 560
12695.84 565
12696.91 617
12697.97 570
12699.04 576
12700.10 634
12701.16 643
12702.23 652
12703.29 645
12704.36 641
12705.42 681
12706.49 646
12707.55 649
12708.62 671
12709.68 682
12710.75 710
12711.81 629
12712.88 624
12713.94 635
12715.01 696
12716.07 670
12717.14 608
12718.20 649
12719.27 599
12720.33 612
12721.40 617
12722.46 647
12723.53 689
12724.59 675
12725.66 672
12726.72 637
12727.79 589
12728.86 632
12729.92 598
12730.99 597
12732.05 644
12733.12 600
12734.18 609
12735.25 667
12736.32 671
12737.38 607
12738.45 612
12739.51 613
12740.58 554
12741.65 608
12742.71 635
12743.78 645
12744.85 591
12745.91 650
12746.98 608
12748.04 606
12749.11 659
12750.18 649
12751.24 600
12752.31 526
12753.38 583
12754.44 538
12755.51 593
12756.58 601
12757.64 581
12758.71 564
12759.78 555
12760.85 508
12761.91 516
12762.98 607
12764.05 547
12765.11 545
12766.18 567
12767.25 536
12768.32 517
12769.38 566
12770.45 555
12771.52 540
12772.58 522
12773.65 540
12774.72 530
12775.79 558
12776.86 562
12777.92 569
12778.99 537
12780.06 546
12781.13 530
12782.19 556
12783.26 530
12784.33 577
12785.40 519
12786.47 524
12787.53 504
12788.60 521
12789.67 505
12790.74 530
12791.81 502
12792.87 533
12793.94 526
12795.01 513
12796.08 519
12797.15 508
12798.22 523
12799.29 542
12800.35 548
12801.42 466
12802.49 525
12803.56 525
12804.63 553
12805.70 510
12806.77 499
12807.84 473
12808.90 512
12809.97 476
12811.04 466
12812.11 513
12813.18 512
12814.25 533
12815.32 565
12816.39 485
12817.46 575
12818.53 564
12819.60 557
12820.67 538
12821.74 560
12822.81 584
12823.88 496
12824.94 522
12826.01 489
12827.08 493
12828.15 510
12829.22 465
12830.29 485
12831.36 480
12832.43 519
12833.50 539
12834.57 501
12835.64 459
12836.71 464
12837.78 533
12838.85 481
12839.92 485
12840.99 439
12842.07 465
12843.14 459
12844.21 424
12845.28 514
12846.35 438
12847.42 474
12848.49 423
12849.56 469
12850.63 484
12851.70 498
12852.77 469
12853.84 463
12854.91 459
12855.98 436
12857.06 474
12858.13 470
12859.20 441
12860.27 423
12861.34 458
12862.41 411
12863.48 412
12864.55 487
12865.62 553
12866.70 536
12867.77 479
12868.84 499
12869.91 481
12870.98 453
12872.05 477
12873.13 420
12874.20 440
12875.27 455
12876.34 466
12877.41 472
12878.48 494
12879.56 443
12880.63 433
12881.70 487
12882.77 469
12883.84 426
12884.92 464
12885.99 486
12887.06 424
12888.13 427
12889.21 387
12890.28 416
12891.35 431
12892.42 435
12893.50 474
12894.57 453
12895.64 437
12896.71 433
12897.79 444
12898.86 422
12899.93 429
12901.00 423
12902.08 409
12903.15 407
12904.22 428
12905.30 385
12906.37 422
12907.44 444
12908.52 403
12909.59 424
12910.66 390
12911.73 423
12912.81 408
12913.88 422
12914.96 420
12916.03 450
12917.10 460
12918.18 435
12919.25 399
12920.32 397
12921.40 409
12922.47 450
12923.54 423
12924.62 406
12925.69 408
12926.77 397
12927.84 402
12928.91 346
12929.99 377
12931.06 427
12932.14 423
12933.21 423
12934.28 397
12935.36 402
12936.43 428
12937.51 414
12938.58 420
12939.66 388
12940.73 402
12941.80 416
12942.88 400
12943.95 409
12945.03 411
12946.10 379
12947.18 432
12948.25 434
12949.33 403
12950.40 425
12951.48 406
12952.55 377
12953.63 355
12954.70 434
12955.78 447
12956.85 433
12957.93 398
12959.00 422
12960.08 410
12961.15 403
12962.23 377
12963.30 396
12964.38 452
12965.46 479
12966.53 458
12967.61 429
12968.68 405
12969.76 362
12970.83 438
12971.91 417
12972.99 441
12974.06 400
12975.14 399
12976.21 383
12977.29 437
12978.37 407
12979.44 443
12980.52 472
12981.59 446
12982.67 441
12983.75 423
12984.82 424
12985.90 404
12986.98 498
12988.05 449
12989.13 372
12990.20 392
12991.28 466
12992.36 450
12993.43 416
12994.51 434
12995.59 431
12996.67 411
12997.74 448
12998.82 409
12999.90 395
13000.97 442
13002.05 418
13003.13 407
13004.20 396
13005.28 446
13006.36 417
13007.44 403
13008.51 404
13009.59 386
13010.67 426
13011.75 427
13012.82 421
13013.90 417
13014.98 401
13016.06 395
13017.13 399
13018.21 434
13019.29 431
13020.37 393
13021.44 410
13022.52 411
13023.60 461
13024.68 465
13025.76 410
13026.83 470
13027.91 441
13028.99 410
13030.07 456
13031.15 468
13032.23 422
13033.30 415
13034.38 367
13035.46 445
13036.54 457
13037.62 483
13038.70 456
13039.77 428
13040.85 434
13041.93 450
13043.01 508
13044.09 539
13045.17 452
13046.25 447
13047.33 402
13048.40 488
13049.48 501
13050.56 439
13051.64 437
13052.72 430
13053.80 360
13054.88 436
13055.96 440
13057.04 449
13058.12 497
13059.20 482
13060.28 476
13061.36 422
13062.44 450
13063.51 438
13064.59 449
13065.67 454
13066.75 418
13067.83 421
13068.91 397
13069.99 436
13071.07 402
13072.15 435
13073.23 430
13074.31 467
13075.39 400
13076.47 463
13077.55 469
13078.63 466
13079.71 491
13080.79 429
13081.87 430
13082.96 413
13084.04 451
13085.12 510
13086.20 468
13087.28 408
13088.36 452
13089.44 448
13090.52 406
13091.60 476
13092.68 446
13093.76 465
13094.84 479
13095.92 428
13097.00 441
13098.09 432
13099.17 472
13100.25 418
13101.33 392
13102.41 419
13103.49 404
13104.57 435
13105.65 433
13106.74 455
13107.82 445
13108.90 470
13109.98 452
13111.06 406
13112.14 440
13113.22 433
13114.31 477
13115.39 480
13116.47 439
13117.55 440
13118.63 453
13119.72 445
13120.80 449
13121.88 405
13122.96 442
13124.04 434
13125.13 437
13126.21 390
13127.29 411
13128.37 467
13129.45 434
13130.54 411
13131.62 424
13132.70 488
13133.78 515
13134.87 459
13135.95 402
13137.03 424
13138.11 421
13139.20 495
13140.28 452
13141.36 462
13142.45 503
13143.53 443
13144.61 458
13145.69 411
13146.78 400
13147.86 434
13148.94 473
13150.03 480
13151.11 463
13152.19 461
13153.28 473
13154.36 470
13155.44 467
13156.53 430
13157.61 398
13158.69 471
13159.78 464
13160.86 445
13161.94 454
13163.03 450
13164.11 493
13165.20 471
13166.28 501
13167.36 484
13168.45 475
13169.53 499
13170.62 411
13171.70 436
13172.78 506
13173.87 477
13174.95 513
13176.04 483
13177.12 488
13178.21 427
13179.29 442
13180.37 461
13181.46 474
13182.54 491
13183.63 445
13184.71 500
13185.80 529
13186.88 483
13187.97 434
13189.05 466
13190.14 493
13191.22 486
13192.31 473
13193.39 504
13194.48 542
13195.56 522
13196.65 489
13197.73 440
13198.82 479
13199.90 523
13200.99 520
13202.07 447
13203.16 468
13204.24 465
13205.33 468
13206.41 511
13207.50 475
13208.58 502
13209.67 523
13210.76 480
13211.84 463
13212.93 469
13214.01 470
13215.10 494
13216.19 484
13217.27 491
13218.36 507
13219.44 467
13220.53 504
13221.62 534
13222.70 534
13223.79 478
13224.87 460
13225.96 498
13227.05 461
13228.13 453
13229.22 527
13230.31 523
13231.39 540
13232.48 468
13233.57 483
13234.65 496
13235.74 508
13236.83 491
13237.91 489
13239.00 518
13240.09 534
13241.17 546
13242.26 485
13243.35 496
13244.43 507
13245.52 480
13246.61 570
13247.70 508
13248.78 512
13249.87 535
13250.96 555
13252.05 507
13253.13 516
13254.22 543
13255.31 510
13256.39 493
13257.48 538
13258.57 546
13259.66 523
13260.75 520
13261.83 557
13262.92 542
13264.01 519
13265.10 552
13266.19 553
13267.27 548
13268.36 546
13269.45 601
13270.54 592
13271.63 583
13272.71 682
13273.80 592
13274.89 592
13275.98 538
13277.07 574
13278.16 604
13279.24 569
13280.33 611
13281.42 629
13282.51 640
13283.60 581
13284.69 587
13285.78 620
13286.86 576
13287.95 605
13289.04 627
13290.13 579
13291.22 618
13292.31 625
13293.40 685
13294.49 667
13295.58 598
13296.67 625
13297.76 640
13298.84 655
13299.93 656
13301.02 661
13302.11 711
13303.20 695
13304.29 713
13305.38 692
13306.47 685
13307.56 725
13308.65 737
13309.74 749
13310.83 742
13311.92 708
13313.01 724
13314.10 684
13315.19 683
13316.28 752
13317.37 741
13318.46 722
13319.55 677
13320.64 730
13321.73 723
13322.82 670
13323.91 792
13325.00 780
13326.09 725
13327.18 765
13328.27 813
13329.36 786
13330.45 776
13331.54 760
13332.64 747
13333.73 811
13334.82 785
13335.91 811
13337.00 846
13338.09 787
13339.18 799
13340.27 860
13341.36 862
13342.45 822
13343.54 840
13344.64 846
13345.73 732
13346.82 796
13347.91 906
13349.00 846
13350.09 799
13351.18 812
13352.28 832
13353.37 858
13354.46 895
13355.55 825
13356.64 763
13357.73 839
13358.83 866
13359.92 849
13361.01 882
13362.10 885
13363.19 890
13364.29 871
13365.38 924
13366.47 951
13367.56 982
13368.65 1032
13369.75 1023
13370.84 1021
13371.93 966
13373.02 1009
13374.12 932
13375.21 1002
13376.30 957
13377.39 902
13378.49 849
13379.58 792
13380.67 824
13381.76 765
13382.86 822
13383.95 785
13385.04 741
13386.13 752
13387.23 705
13388.32 735
13389.41 775
13390.51 675
13391.60 676
13392.69 715
13393.79 751
13394.88 674
13395.97 712
13397.07 733
13398.16 698
13399.25 742
13400.35 741
13401.44 717
13402.53 720
13403.63 665
13404.72 688
13405.81 700
13406.91 732
13408.00 720
13409.10 642
13410.19 696
13411.28 708
13412.38 654
13413.47 707
13414.57 699
13415.66 653
13416.75 719
13417.85 677
13418.94 713
13420.04 676
13421.13 674
13422.22 677
13423.32 647
13424.41 650
13425.51 690
13426.60 622
13427.70 761
13428.79 729
13429.89 629
13430.98 660
13432.08 668
13433.17 707
13434.27 700
13435.36 695
13436.46 759
13437.55 789
13438.65 722
13439.74 667
13440.84 709
13441.93 707
13443.03 698
13444.12 753
13445.22 722
13446.31 697
13447.41 716
13448.50 754
13449.60 747
13450.69 717
13451.79 806
13452.89 843
13453.98 768
13455.08 718
13456.17 792
13457.27 739
13458.36 779
13459.46 752
13460.56 759
13461.65 794
13462.75 760
13463.84 778
13464.94 792
13466.04 764
13467.13 781
13468.23 815
13469.32 805
13470.42 844
13471.52 814
13472.61 784
13473.71 800
13474.81 772
13475.90 763
13477.00 806
13478.10 865
13479.19 851
13480.29 885
13481.39 885
13482.48 810
13483.58 826
13484.68 884
13485.77 828
13486.87 872
13487.97 833
13489.07 825
13490.16 832
13491.26 890
13492.36 953
13493.45 952
13494.55 829
13495.65 846
13496.75 856
13497.84 903
13498.94 967
13500.04 930
13501.14 902
13502.23 1029
13503.33 1015
13504.43 1027
13505.53 996
13506.63 1016
13507.72 1040
13508.82 1006
13509.92 1057
13511.02 975
13512.12 977
13513.21 917
13514.31 902
13515.41 831
13516.51 879
13517.61 876
13518.70 914
13519.80 889
13520.90 808
13522.00 819
13523.10 794
13524.20 812
13525.30 795
13526.39 760
13527.49 728
13528.59 736
13529.69 782
13530.79 774
13531.89 752
13532.99 774
13534.09 737
13535.18 761
13536.28 788
13537.38 750
13538.48 706
13539.58 708
13540.68 726
13541.78 683
13542.88 678
13543.98 747
13545.08 736
13546.18 720
13547.28 651
13548.38 663
13549.48 716
13550.57 695
13551.67 697
13552.77 628
13553.87 665
13554.97 629
13556.07 621
13557.17 625
13558.27 620
13559.37 639
13560.47 597
13561.57 643
13562.67 632
13563.77 624
13564.87 599
13565.97 652
13567.07 608
13568.17 585
13569.28 611
13570.38 618
13571.48 634
13572.58 636
13573.68 631
13574.78 611
13575.88 617
13576.98 600
13578.08 603
13579.18 691
13580.28 689
13581.38 622
13582.48 649
13583.58 687
13584.69 643
13585.79 659
13586.89 647
13587.99 660
13589.09 598
13590.19 614
13591.29 636
13592.39 661
13593.49 667
13594.60 658
13595.70 589
13596.80 597
13597.90 590
13599.00 616
13600.10 594
13601.21 601
13602.31 616
13603.41 639
13604.51 656
13605.61 617
13606.71 592
13607.82 585
13608.92 640
13610.02 596
13611.12 626
13612.22 610
13613.33 609
13614.43 641
13615.53 611
13616.63 624
13617.74 666
13618.84 631
13619.94 644
13621.04 626
13622.15 605
13623.25 619
13624.35 655
13625.45 644
13626.56 634
13627.66 614
13628.76 616
13629.86 617
13630.97 611
13632.07 607
13633.17 632
13634.28 614
13635.38 599
13636.48 598
13637.59 598
13638.69 601
13639.79 588
13640.90 581
13642.00 566
13643.10 619
13644.21 597
13645.31 582
13646.41 640
13647.52 587
13648.62 661
13649.72 620
13650.83 622
13651.93 556
13653.03 591
13654.14 579
13655.24 608
13656.35 615
13657.45 568
13658.55 585
13659.66 593
13660.76 602
13661.87 608
13662.97 635
13664.07 567
13665.18 672
13666.28 635
13667.39 614
13668.49 600
13669.60 649
13670.70 617
13671.81 596
13672.91 615
13674.01 644
13675.12 641
13676.22 617
13677.33 643
13678.43 580
13679.54 642
13680.64 621
13681.75 607
13682.85 670
13683.96 664
13685.06 641
13686.17 675
13687.27 615
13688.38 605
13689.48 612
13690.59 662
13691.69 602
13692.80 620
13693.91 614
13695.01 572
13696.12 620
13697.22 596
13698.33 646
13699.43 663
13700.54 700
13701.64 666
13702.75 671
13703.86 643
13704.96 689
13706.07 651
13707.17 645
13708.28 670
13709.39 657
13710.49 690
13711.60 651
13712.70 717
13713.81 659
13714.92 637
13716.02 619
13717.13 699
13718.24 767
13719.34 695
13720.45 686
13721.56 684
13722.66 689
13723.77 734
13724.88 806
13725.98 718
13727.09 745
13728.20 826
13729.30 800
13730.41 788
13731.52 829
13732.62 857
13733.73 810
13734.84 790
13735.94 850
13737.05 837
13738.16 851
13739.27 852
13740.37 838
13741.48 850
13742.59 820
13743.70 832
13744.80 852
13745.91 894
13747.02 844
13748.13 887
13749.23 864
13750.34 833
13751.45 848
13752.56 858
13753.67 951
13754.77 971
13755.88 994
13756.99 930
13758.10 992
13759.21 1036
13760.31 1047
13761.42 1020
13762.53 1109
13763.64 1041
13764.75 1141
13765.85 1130
13766.96 1191
13768.07 1270
13769.18 1301
13770.29 1332
13771.40 1402
13772.51 1480
13773.61 1452
13774.72 1509
13775.83 1528
13776.94 1521
13778.05 1559
13779.16 1517
13780.27 1498
13781.38 1456
13782.48 1285
13783.59 1309
13784.70 1230
13785.81 1204
13786.92 1080
13788.03 1093
13789.14 1046
13790.25 942
13791.36 877
13792.47 909
13793.58 890
13794.69 773
13795.80 815
13796.91 813
13798.02 805
13799.13 756
13800.24 768
13801.35 807
13802.45 793
13803.56 739
13804.67 771
13805.78 768
13806.89 791
13808.00 754
13809.11 781
13810.22 769
13811.34 741
13812.45 754
13813.56 720
13814.67 745
13815.78 771
13816.89 713
13818.00 739
13819.11 751
13820.22 760
13821.33 758
13822.44 684
13823.55 625
13824.66 641
13825.77 628
13826.88 676
13827.99 644
13829.10 641
13830.22 655
13831.33 655
13832.44 632
13833.55 639
13834.66 612
13835.77 640
13836.88 565
13837.99 646
13839.10 626
13840.22 618
13841.33 635
13842.44 679
13843.55 676
13844.66 676
13845.77 676
13846.88 666
13848.00 660
13849.11 616
13850.22 641
13851.33 679
13852.44 654
13853.56 652
13854.67 707
13855.78 697
13856.89 692
13858.00 601
13859.12 626
13860.23 627
13861.34 634
13862.45 675
13863.56 654
13864.68 659
13865.79 657
13866.90 648
13868.01 651
13869.13 750
13870.24 668
13871.35 681
13872.46 635
13873.58 637
13874.69 625
13875.80 652
13876.91 608
13878.03 602
13879.14 624
13880.25 662
13881.37 726
13882.48 648
13883.59 709
13884.71 679
13885.82 651
13886.93 654
13888.05 671
13889.16 654
13890.27 650
13891.39 634
13892.50 702
13893.61 729
13894.73 737
13895.84 687
13896.95 664
13898.07 668
13899.18 676
13900.29 729
13901.41 710
13902.52 627
13903.64 627
13904.75 652
13905.86 629
13906.98 640
13908.09 646
13909.21 646
13910.32 589
13911.43 624
13912.55 639
13913.66 560
13914.78 576
13915.89 584
13917.01 625
13918.12 643
13919.24 583
13920.35 572
13921.46 622
13922.58 481
13923.69 557
13924.81 603
13925.92 637
13927.04 606
13928.15 562
13929.27 643
13930.38 595
13931.50 609
13932.61 564
13933.73 593
13934.84 551
13935.96 541
13937.07 556
13938.19 556
13939.30 572
13940.42 537
13941.54 548
13942.65 568
13943.77 496
13944.88 501
13946.00 572
13947.11 585
13948.23 560
13949.34 580
13950.46 562
13951.58 561
13952.69 490
13953.81 518
13954.92 540
13956.04 559
13957.16 537
13958.27 524
13959.39 553
13960.50 525
13961.62 540
13962.74 546
13963.85 529
13964.97 517
13966.09 541
13967.20 530
13968.32 539
13969.44 509
13970.55 534
13971.67 548
13972.79 562
13973.90 522
13975.02 497
13976.14 570
13977.25 530
13978.37 547
13979.49 526
13980.60 531
13981.72 510
13982.84 510
13983.95 520
13985.07 620
13986.19 579
13987.31 579
13988.42 577
13989.54 488
13990.66 493
13991.78 557
13992.89 538
13994.01 527
13995.13 504
13996.25 515
13997.36 508
13998.48 512
13999.60 528
14000.72 505
14001.83 522
14002.95 547
14004.07 547
14005.19 536
14006.31 513
14007.42 539
14008.54 549
14009.66 576
14010.78 523
14011.90 498
14013.02 524
14014.13 529
14015.25 532
14016.37 536
14017.49 569
14018.61 525
14019.73 491
14020.84 520
14021.96 512
14023.08 542
14024.20 504
14025.32 541
14026.44 541
14027.56 555
14028.68 555
14029.80 586
14030.91 586
14032.03 554
14033.15 601
14034.27 531
14035.39 526
14036.51 542
14037.63 564
14038.75 570
14039.87 536
14040.99 565
14042.11 555
14043.23 595
14044.35 595
14045.47 573
14046.58 570
14047.70 554
14048.82 549
14049.94 633
14051.06 606
14052.18 591
14053.30 583
14054.42 579
14055.54 627
14056.66 575
14057.78 599
14058.90 607
14060.02 619
14061.14 668
14062.26 677
14063.38 599
14064.51 634
14065.63 669
14066.75 674
14067.87 670
14068.99 679
14070.11 685
14071.23 692
14072.35 721
14073.47 663
14074.59 687
14075.71 604
14076.83 681
14077.95 675
14079.07 689
14080.19 669
14081.32 708
14082.44 717
14083.56 677
14084.68 664
14085.80 690
14086.92 694
14088.04 748
14089.16 793
14090.29 740
14091.41 783
14092.53 789
14093.65 760
14094.77 784
14095.89 774
14097.01 802
14098.14 817
14099.26 807
14100.38 765
14101.50 775
14102.62 779
14103.75 817
14104.87 806
14105.99 768
14107.11 723
14108.23 735
14109.36 731
14110.48 741
14111.60 680
14112.72 738
14113.84 721
14114.97 682
14116.09 663
14117.21 687
14118.33 708
14119.46 674
14120.58 642
14121.70 655
14122.82 665
14123.95 674
14125.07 606
14126.19 598
14127.32 587
14128.44 659
14129.56 675
14130.68 651
14131.81 598
14132.93 644
14134.05 594
14135.18 648
14136.30 595
14137.42 545
14138.55 583
14139.67 617
14140.79 618
14141.92 608
14143.04 562
14144.16 585
14145.29 642
14146.41 658
14147.54 604
14148.66 574
14149.78 596
14150.91 602
14152.03 590
14153.15 591
14154.28 601
14155.40 571
14156.53 622
14157.65 553
14158.77 585
14159.90 605
14161.02 630
14162.15 571
14163.27 610
14164.40 616
14165.52 599
14166.64 566
14167.77 582
14168.89 593
14170.02 574
14171.14 592
14172.27 599
14173.39 586
14174.52 579
14175.64 583
14176.77 544
14177.89 505
14179.02 527
14180.14 632
14181.27 557
14182.39 571
14183.52 538
14184.64 558
14185.77 550
14186.89 548
14188.02 552
14189.14 547
14190.27 532
14191.39 543
14192.52 540
14193.64 533
14194.77 559
14195.90 538
14197.02 509
14198.15 534
14199.27 543
14200.40 530
14201.52 599
14202.65 554
14203.78 582
14204.90 523
14206.03 500
14207.15 552
14208.28 550
14209.41 577
14210.53 559
14211.66 491
14212.78 503
14213.91 512
14215.04 477
14216.16 489
14217.29 515
14218.42 545
14219.54 487
14220.67 568
14221.80 523
14222.92 485
14224.05 510
14225.18 530
14226.30 490
14227.43 527
14228.56 502
14229.68 544
14230.81 518
14231.94 499
14233.06 507
14234.19 493
14235.32 487
14236.45 485
14237.57 501
14238.70 499
14239.83 461
14240.96 499
14242.08 478
14243.21 503
14244.34 503
14245.47 513
14246.59 469
14247.72 476
14248.85 448
14249.98 495
14251.10 485
14252.23 442
14253.36 469
14254.49 471
14255.62 520
14256.74 497
14257.87 516
14259.00 494
14260.13 422
14261.26 409
14262.38 449
14263.51 474
14264.64 481
14265.77 464
14266.90 471
14268.03 471
14269.15 488
14270.28 474
14271.41 426
14272.54 426
14273.67 427
14274.80 427
14275.93 470
14277.06 494
14278.18 449
14279.31 421
14280.44 456
14281.57 435
14282.70 438
14283.83 465
14284.96 490
14286.09 426
14287.22 411
14288.35 415
14289.48 426
14290.60 446
14291.73 482
14292.86 449
14293.99 477
14295.12 442
14296.25 471
14297.38 467
14298.51 453
14299.64 429
14300.77 438
14301.90 433
14303.03 458
14304.16 404
14305.29 397
14306.42 435
14307.55 481
14308.68 452
14309.81 460
14310.94 432
14312.07 453
14313.20 420
14314.33 438
14315.46 414
14316.59 456
14317.72 445
14318.85 448
14319.98 428
14321.11 396
14322.24 449
14323.38 446
14324.51 440
14325.64 373
14326.77 387
14327.90 386
14329.03 395
14330.16 453
14331.29 423
14332.42 370
14333.55 375
14334.68 449
14335.82 411
14336.95 439
14338.08 423
14339.21 420
14340.34 452
14341.47 423
14342.60 384
14343.73 423
14344.87 387
14346.00 382
14347.13 378
14348.26 352
14349.39 398
14350.52 420
14351.66 410
14352.79 383
14353.92 374
14355.05 396
14356.18 399
14357.32 386
14358.45 377
14359.58 389
14360.71 440
14361.84 410
14362.98 437
14364.11 404
14365.24 402
14366.37 404
14367.51 425
14368.64 391
14369.77 411
14370.90 397
14372.04 407
14373.17 403
14374.30 380
14375.43 344
14376.57 346
14377.70 389
14378.83 384
14379.97 382
14381.10 370
14382.23 418
14383.36 438
14384.50 429
14385.63 442
14386.76 382
14387.90 422
14389.03 429
14390.16 378
14391.30 371
14392.43 393
14393.56 368
14394.70 376
14395.83 339
14396.96 396
14398.10 413
14399.23 401
14400.37 391
14401.50 381
14402.63 352
14403.77 404
14404.90 432
14406.03 427
14407.17 402
14408.30 401
14409.44 422
14410.57 402
14411.70 395
14412.84 342
14413.97 368
14415.11 392
14416.24 377
14417.38 388
14418.51 420
14419.64 364
14420.78 405
14421.91 411
14423.05 368
14424.18 405
14425.32 452
14426.45 454
14427.59 381
14428.72 406
14429.86 434
14430.99 464
14432.13 402
14433.26 439
14434.40 370
14435.53 393
14436.67 386
14437.80 428
14438.94 417
14440.07 388
14441.21 401
14442.34 386
14443.48 431
14444.61 415
14445.75 419
14446.89 474
14448.02 434
14449.16 448
14450.29 424
14451.43 411
14452.56 442
14453.70 436
14454.84 456
14455.97 472
14457.11 500
14458.24 423
14459.38 466
14460.52 449
14461.65 485
14462.79 478
14463.92 456
14465.06 401
14466.20 469
14467.33 509
14468.47 463
14469.61 465
14470.74 439
14471.88 465
14473.02 527
14474.15 523
14475.29 456
14476.43 446
14477.56 434
14478.70 475
14479.84 441
14480.97 404
14482.11 427
14483.25 452
14484.38 440
14485.52 410
14486.66 475
14487.79 419
14488.93 446
14490.07 423
14491.21 439
14492.34 436
14493.48 451
14494.62 433
14495.76 412
14496.89 450
14498.03 458
14499.17 458
14500.31 406
14501.44 410
14502.58 426
14503.72 460
14504.86 482
14506.00 453
14507.13 448
14508.27 402
14509.41 414
14510.55 469
14511.69 456
14512.82 446
14513.96 406
14515.10 426
14516.24 464
14517.38 447
14518.51 448
14519.65 459
14520.79 394
14521.93 435
14523.07 422
14524.21 436
14525.35 453
14526.48 419
14527.62 460
14528.76 421
14529.90 422
14531.04 436
14532.18 451
14533.32 451
14534.46 398
14535.60 427
14536.73 443
14537.87 424
14539.01 433
14540.15 478
14541.29 454
14542.43 469
14543.57 463
14544.71 507
14545.85 461
14546.99 456
14548.13 485
14549.27 468
14550.41 462
14551.55 487
14552.69 452
14553.83 441
14554.97 464
14556.11 472
14557.25 474
14558.39 476
14559.53 464
14560.67 444
14561.81 425
14562.95 453
14564.09 451
14565.23 489
14566.37 493
14567.51 506
14568.65 510
14569.79 531
14570.93 509
14572.07 508
14573.21 453
14574.35 514
14575.49 486
14576.63 516
14577.77 470
14578.91 513
14580.05 459
14581.19 474
14582.33 469
14583.48 495
14584.62 495
14585.76 476
14586.90 475
14588.04 540
14589.18 524
14590.32 535
14591.46 565
14592.60 534
14593.75 596
14594.89 602
14596.03 553
14597.17 555
14598.31 552
14599.45 585
14600.59 623
14601.74 587
14602.88 608
14604.02 651
14605.16 592
14606.30 639
14607.44 624
14608.59 608
14609.73 598
14610.87 564
14612.01 597
14613.15 675
14614.30 594
14615.44 594
14616.58 643
14617.72 650
14618.87 664
14620.01 637
14621.15 638
14622.29 628
14623.44 664
14624.58 663
14625.72 726
14626.86 701
14628.01 697
14629.15 697
14630.29 812
14631.43 839
14632.58 862
14633.72 777
14634.86 834
14636.01 838
14637.15 791
14638.29 890
14639.44 833
14640.58 901
14641.72 898
14642.86 836
14644.01 762
14645.15 778
14646.29 702
14647.44 700
14648.58 706
14649.73 716
14650.87 586
14652.01 568
14653.16 537
14654.30 583
14655.44 563
14656.59 563
14657.73 531
14658.87 559
14660.02 559
14661.16 531
14662.31 545
14663.45 535
14664.59 527
14665.74 501
14666.88 523
14668.03 482
14669.17 494
14670.32 495
14671.46 518
14672.60 510
14673.75 496
14674.89 501
14676.04 528
14677.18 494
14678.33 482
14679.47 473
14680.62 457
14681.76 484
14682.91 500
14684.05 538
14685.20 462
14686.34 463
14687.49 469
14688.63 473
14689.78 446
14690.92 407
14692.07 447
14693.21 451
14694.36 481
14695.50 440
14696.65 411
14697.79 413
14698.94 437
14700.08 452
14701.23 420
14702.38 452
14703.52 503
14704.67 447
14705.81 437
14706.96 418
14708.10 447
14709.25 440
14710.40 437
14711.54 426
14712.69 409
14713.83 404
14714.98 423
14716.13 439
14717.27 409
14718.42 429
14719.56 431
14720.71 472
14721.86 427
14723.00 447
14724.15 429
14725.30 428
14726.44 451
14727.59 443
14728.74 429
14729.88 409
14731.03 430
14732.18 438
14733.32 412
14734.47 407
14735.62 486
14736.76 380
14737.91 424
14739.06 403
14740.20 436
14741.35 388
14742.50 382
14743.65 382
14744.79 398
14745.94 391
14747.09 424
14748.23 412
14749.38 399
14750.53 439
14751.68 445
14752.82 412
14753.97 384
14755.12 377
14756.27 349
14757.42 362
14758.56 433
14759.71 390
14760.86 392
14762.01 354
14763.15 358
14764.30 376
14765.45 370
14766.60 389
14767.75 371
14768.90 388
14770.04 391
14771.19 353
14772.34 421
14773.49 410
14774.64 404
14775.79 370
14776.93 377
14778.08 391
14779.23 362
14780.38 390
14781.53 382
14782.68 358
14783.83 328
14784.97 355
14786.12 370
14787.27 425
14788.42 372
14789.57 373
14790.72 360
14791.87 384
14793.02 329
14794.17 336
14795.32 313
14796.46 365
14797.61 329
14798.76 336
14799.91 354
14801.06 323
14802.21 346
14803.36 356
14804.51 334
14805.66 319
14806.81 413
14807.96 396
14809.11 386
14810.26 339
14811.41 332
14812.56 356
14813.71 347
14814.86 336
14816.01 339
14817.16 354
14818.31 327
14819.46 372
14820.61 306
14821.76 314
14822.91 341
14824.06 337
14825.21 361
14826.36 368
14827.51 320
14828.66 314
14829.81 355
14830.96 328
14832.11 339
14833.26 366
14834.42 356
14835.57 337
14836.72 301
14837.87 308
14839.02 313
14840.17 321
14841.32 331
14842.47 314
14843.62 332
14844.77 275
14845.92 337
14847.08 320
14848.23 392
14849.38 354
14850.53 329
14851.68 336
14852.83 336
14853.98 314
14855.14 294
14856.29 337
14857.44 296
14858.59 320
14859.74 319
14860.89 349
14862.05 304
14863.20 363
14864.35 327
14865.50 326
14866.65 327
14867.81 327
14868.96 304
14870.11 346
14871.26 374
14872.41 308
14873.57 321
14874.72 348
14875.87 359
14877.02 318
14878.18 340
14879.33 313
14880.48 341
14881.63 306
14882.79 306
14883.94 322
14885.09 323
14886.24 341
14887.40 316
14888.55 296
14889.70 301
14890.86 303
14892.01 323
14893.16 345
14894.31 332
14895.47 343
14896.62 267
14897.77 316
14898.93 279
14900.08 306
14901.23 298
14902.39 333
14903.54 287
14904.69 328
14905.85 315
14907.00 313
14908.16 337
14909.31 302
14910.46 317
14911.62 280
14912.77 305
14913.92 305
14915.08 283
14916.23 279
14917.39 302
14918.54 329
14919.69 338
14920.85 319
14922.00 319
14923.16 341
14924.31 275
14925.46 323
14926.62 298
14927.77 341
14928.93 332
14930.08 287
14931.24 289
14932.39 281
14933.55 300
14934.70 300
14935.85 296
14937.01 339
14938.16 308
14939.32 285
14940.47 309
14941.63 306
14942.78 333
14943.94 308
14945.09 279
14946.25 336
14947.40 314
14948.56 288
14949.71 324
14950.87 309
14952.03 363
14953.18 323
14954.34 322
14955.49 310
14956.65 328
14957.80 299
14958.96 288
14960.11 307
14961.27 314
14962.42 316
14963.58 328
14964.74 297
14965.89 282
14967.05 292
14968.20 296
14969.36 307
14970.52 308
14971.67 314
14972.83 300
14973.98 347
14975.14 312
14976.30 344
14977.45 351
14978.61 324
14979.77 345
14980.92 349
14982.08 287
14983.24 315
14984.39 316
14985.55 318
14986.70 300
14987.86 326
14989.02 317
14990.18 341
14991.33 313
14992.49 323
14993.65 331
14994.80 295
14995.96 309
14997.12 284
14998.27 300
14999.43 268
15000.59 268
15001.75 273
15002.90 266
15004.06 293
15005.22 327
15006.37 305
15007.53 272
15008.69 326
15009.85 272
15011.00 278
15012.16 259
15013.32 314
15014.48 322
15015.64 327
15016.79 335
15017.95 299
15019.11 265
15020.27 313
15021.43 317
15022.58 318
15023.74 329
15024.90 280
15026.06 307
15027.22 277
15028.37 302
15029.53 304
15030.69 302
15031.85 260
15033.01 311
15034.17 390
15035.32 293
15036.48 316
15037.64 280
15038.80 276
15039.96 270
15041.12 307
15042.28 288
15043.44 305
15044.59 300
15045.75 301
15046.91 291
15048.07 302
15049.23 275
15050.39 262
15051.55 302
15052.71 284
15053.87 285
15055.03 306
15056.19 271
15057.35 258
15058.50 274
15059.66 264
15060.82 292
15061.98 298
15063.14 297
15064.30 319
15065.46 303
15066.62 279
15067.78 295
15068.94 278
15070.10 300
15071.26 276
15072.42 297
15073.58 293
15074.74 252
15075.90 284
15077.06 298
15078.22 272
15079.38 279
15080.54 320
15081.70 287
15082.86 291
15084.02 323
15085.18 283
15086.34 264
15087.50 265
15088.67 290
15089.83 301
15090.99 308
15092.15 288
15093.31 332
15094.47 309
15095.63 281
15096.79 257
15097.95 295
15099.11 268
15100.27 291
15101.43 279
15102.60 323
15103.76 321
15104.92 312
15106.08 317
15107.24 352
15108.40 310
15109.56 307
15110.72 267
15111.89 317
15113.05 262
15114.21 272
15115.37 314
15116.53 293
15117.69 291
15118.86 267
15120.02 317
15121.18 319
15122.34 301
15123.50 288
15124.67 295
15125.83 339
15126.99 299
15128.15 314
15129.31 315
15130.48 291
15131.64 292
15132.80 301
15133.96 291
15135.13 272
15136.29 280
15137.45 275
15138.61 291
15139.78 303
15140.94 319
15142.10 301
15143.26 299
15144.43 300
15145.59 291
15146.75 272
15147.91 307
15149.08 306
15150.24 283
15151.40 267
15152.57 309
15153.73 358
15154.89 279
15156.06 289
15157.22 329
15158.38 292
15159.55 325
15160.71 299
15161.87 285
15163.04 273
15164.20 311
15165.36 301
15166.53 270
15167.69 263
15168.85 292
15170.02 316
15171.18 345
15172.35 293
15173.51 340
15174.67 321
15175.84 318
15177.00 331
15178.17 309
15179.33 301
15180.49 312
15181.66 307
15182.82 296
15183.99 319
15185.15 301
15186.31 287
15187.48 279
15188.64 287
15189.81 300
15190.97 311
15192.14 325
15193.30 304
15194.47 312
15195.63 338
15196.80 354
15197.96 276
15199.13 329
15200.29 322
15201.46 333
15202.62 324
15203.79 311
15204.95 316
15206.12 321
15207.28 314
15208.45 331
15209.61 326
15210.78 311
15211.94 340
15213.11 346
15214.27 331
15215.44 319
15216.60 328
15217.77 320
15218.93 321
15220.10 289
15221.27 320
15222.43 327
15223.60 332
15224.76 327
15225.93 320
15227.10 333
15228.26 325
15229.43 332
15230.59 323
15231.76 340
15232.93 320
15234.09 347
15235.26 360
15236.42 366
15237.59 330
15238.76 333
15239.92 340
15241.09 368
15242.26 352
15243.42 337
15244.59 291
15245.76 331
15246.92 340
15248.09 360
15249.26 321
15250.42 294
15251.59 339
15252.76 348
15253.92 329
15255.09 357
15256.26 331
15257.43 298
15258.59 337
15259.76 321
15260.93 337
15262.09 352
15263.26 319
15264.43 327
15265.60 333
15266.76 293
15267.93 318
15269.10 319
15270.27 291
15271.43 316
15272.60 300
15273.77 312
15274.94 289
15276.10 301
15277.27 320
15278.44 320
15279.61 294
15280.78 300
15281.94 340
15283.11 319
15284.28 331
15285.45 331
15286.62 302
15287.79 315
15288.95 274
15290.12 315
15291.29 314
15292.46 284
15293.63 309
15294.80 266
15295.96 300
15297.13 310
15298.30 338
15299.47 307
15300.64 332
15301.81 316
15302.98 285
15304.15 328
15305.31 311
15306.48 328
15307.65 289
15308.82 284
15309.99 292
15311.16 310
15312.33 296
15313.50 336
15314.67 307
15315.84 293
15317.01 293
15318.18 311
15319.34 280
15320.51 311
15321.68 302
15322.85 325
15324.02 300
15325.19 269
15326.36 310
15327.53 275
15328.70 307
15329.87 289
15331.04 284
15332.21 294
15333.38 315
15334.55 303
15335.72 282
15336.89 302
15338.06 337
15339.23 327
15340.40 300
15341.57 326
15342.74 302
15343.91 303
15345.08 314
15346.26 302
15347.43 314
15348.60 319
15349.77 272
15350.94 344
15352.11 328
15353.28 326
15354.45 344
15355.62 323
15356.79 295
15357.96 282
15359.13 314
15360.30 302
15361.48 277
15362.65 318
15363.82 367
15364.99 286
15366.16 290
15367.33 246
15368.50 286
15369.67 307
15370.85 312
15372.02 368
15373.19 341
15374.36 305
15375.53 322
15376.70 297
15377.88 305
15379.05 344
15380.22 290
15381.39 305
15382.56 302
15383.73 305
15384.91 294
15386.08 314
15387.25 334
15388.42 301
15389.59 326
15390.77 297
15391.94 264
15393.11 275
15394.28 283
15395.46 292
15396.63 293
15397.80 307
15398.97 332
15400.15 314
15401.32 322
15402.49 308
15403.66 295
15404.84 338
15406.01 285
15407.18 287
15408.36 307
15409.53 280
15410.70 283
15411.87 318
15413.05 305
15414.22 277
15415.39 279
15416.57 287
15417.74 307
15418.91 287
15420.09 269
15421.26 273
15422.43 247
15423.61 242
15424.78 277
15425.95 329
15427.13 286
15428.30 304
15429.47 234
15430.65 314
15431.82 296
15433.00 315
15434.17 277
15435.34 270
15436.52 314
15437.69 294
15438.87 303
15440.04 274
15441.21 282
15442.39 276
15443.56 285
15444.74 301
15445.91 280
15447.09 321
15448.26 309
15449.43 272
15450.61 243
15451.78 263
15452.96 303
15454.13 257
15455.31 268
15456.48 281
15457.66 271
15458.83 263
15460.01 261
15461.18 255
15462.36 276
15463.53 285
15464.71 260
15465.88 288
15467.06 280
15468.23 246
15469.41 302
15470.58 284
15471.76 289
15472.93 318
15474.11 292
15475.28 281
15476.46 260
15477.63 290
15478.81 338
15479.99 285
15481.16 326
15482.34 293
15483.51 269
15484.69 295
15485.86 273
15487.04 289
15488.22 268
15489.39 276
15490.57 306
15491.74 283
15492.92 240
15494.10 282
15495.27 287
15496.45 300
15497.62 331
15498.80 275
15499.98 251
15501.15 263
15502.33 282
15503.51 287
15504.68 268
15505.86 288
15507.04 317
15508.21 294
15509.39 275
15510.57 265
15511.74 278
15512.92 272
15514.10 299
15515.27 248
15516.45 283
15517.63 265
15518.81 261
15519.98 288
15521.16 284
15522.34 273
15523.51 304
15524.69 299
15525.87 260
15527.05 288
15528.22 283
15529.40 284
15530.58 269
15531.76 282
15532.93 265
15534.11 320
15535.29 286
15536.47 313
15537.64 296
15538.82 274
15540.00 287
15541.18 293
15542.36 309
15543.53 325
15544.71 317
15545.89 311
15547.07 320
15548.25 315
15549.43 354
15550.60 325
15551.78 300
15552.96 263
15554.14 286
15555.32 302
15556.50 294
15557.67 312
15558.85 334
15560.03 314
15561.21 278
15562.39 314
15563.57 309
15564.75 310
15565.93 299
15567.10 331
15568.28 293
15569.46 295
15570.64 325
15571.82 329
15573.00 324
15574.18 301
15575.36 293
15576.54 300
15577.72 314
15578.90 319
15580.08 320
15581.26 341
15582.43 307
15583.61 311
15584.79 292
15585.97 282
15587.15 348
15588.33 338
15589.51 303
15590.69 343
15591.87 307
15593.05 377
15594.23 329
15595.41 354
15596.59 349
15597.77 328
15598.95 287
15600.13 316
15601.31 308
15602.49 325
15603.67 305
15604.85 299
15606.03 317
15607.21 335
15608.40 343
15609.58 300
15610.76 296
15611.94 363
15613.12 337
15614.30 355
15615.48 368
15616.66 303
15617.84 335
15619.02 293
15620.20 282
15621.38 299
15622.56 350
15623.75 343
15624.93 329
15626.11 301
15627.29 305
15628.47 364
15629.65 371
15630.83 347
15632.01 346
15633.20 328
15634.38 364
15635.56 331
15636.74 342
15637.92 321
15639.10 327
15640.29 380
15641.47 384
15642.65 405
15643.83 425
15645.01 389
15646.19 417
15647.38 445
15648.56 364
15649.74 373
15650.92 357
15652.10 358
15653.29 368
15654.47 350
15655.65 369
15656.83 406
15658.02 351
15659.20 366
15660.38 360
15661.56 347
15662.75 373
15663.93 345
15665.11 395
15666.29 429
15667.48 393
15668.66 350
15669.84 380
15671.03 368
15672.21 375
15673.39 430
15674.57 363
15675.76 354
15676.94 353
15678.12 375
15679.31 395
15680.49 379
15681.67 377
15682.86 391
15684.04 358
15685.22 380
15686.41 377
15687.59 357
15688.77 403
15689.96 392
15691.14 311
15692.32 341
15693.51 317
15694.69 336
15695.88 364
15697.06 362
15698.24 359
15699.43 364
15700.61 389
15701.80 348
15702.98 354
15704.16 346
15705.35 357
15706.53 358
15707.72 363
15708.90 382
15710.09 424
15711.27 364
15712.45 364
15713.64 407
15714.82 393
15716.01 389
15717.19 352
15718.38 381
15719.56 333
15720.75 394
15721.93 424
15723.12 414
15724.30 372
15725.49 372
15726.67 423
15727.86 386
15729.04 399
15730.23 330
15731.41 392
15732.60 425
15733.78 419
15734.97 415
15736.15 389
15737.34 351
15738.52 375
15739.71 367
15740.89 388
15742.08 395
15743.27 377
15744.45 380
15745.64 446
15746.82 449
15748.01 451
15749.19 402
15750.38 414
15751.57 396
15752.75 427
15753.94 455
15755.12 398
15756.31 378
15757.50 395
15758.68 389
15759.87 431
15761.05 442
15762.24 429
15763.43 432
15764.61 387
15765.80 413
15766.99 447
15768.17 439
15769.36 404
15770.55 403
15771.73 473
15772.92 409
15774.11 381
15775.29 403
15776.48 429
15777.67 403
15778.85 378
15780.04 409
15781.23 364
15782.42 410
15783.60 405
15784.79 348
15785.98 326
15787.16 345
15788.35 407
15789.54 372
15790.73 403
15791.91 374
15793.10 356
15794.29 381
15795.48 368
15796.66 344
15797.85 343
15799.04 343
15800.23 394
15801.41 366
15802.60 351
15803.79 360
15804.98 350
15806.17 340
15807.35 329
15808.54 378
15809.73 350
15810.92 348
15812.11 324
15813.30 339
15814.48 296
15815.67 305
15816.86 345
15818.05 334
15819.24 311
15820.43 341
15821.61 390
15822.80 349
15823.99 333
15825.18 359
15826.37 312
15827.56 349
15828.75 306
15829.94 342
15831.12 278
15832.31 336
15833.50 351
15834.69 383
15835.88 343
15837.07 350
15838.26 352
15839.45 323
15840.64 326
15841.83 358
15843.02 400
15844.21 388
15845.39 362
15846.58 310
15847.77 313
15848.96 319
15850.15 328
15851.34 324
15852.53 366
15853.72 315
15854.91 344
15856.10 328
15857.29 319
15858.48 336
15859.67 298
15860.86 309
15862.05 323
15863.24 312
15864.43 325
15865.62 330
15866.81 347
15868.00 299
15869.19 319
15870.38 306
15871.57 343
15872.76 331
15873.96 310
15875.15 302
15876.34 318
15877.53 334
15878.72 337
15879.91 321
15881.10 354
15882.29 344
15883.48 372
15884.67 328
15885.86 327
15887.05 325
15888.25 367
15889.44 342
15890.63 314
15891.82 361
15893.01 353
15894.20 346
15895.39 368
15896.58 358
15897.78 351
15898.97 307
15900.16 326
15901.35 368
15902.54 328
15903.73 335
15904.92 307
15906.12 373
15907.31 369
15908.50 323
15909.69 321
15910.88 340
15912.08 343
15913.27 358
15914.46 354
15915.65 313
15916.84 335
15918.04 359
15919.23 357
15920.42 297
15921.61 346
15922.81 369
15924.00 346
15925.19 352
15926.38 351
15927.58 330
15928.77 399
15929.96 397
15931.15 364
15932.35 378
15933.54 389
15934.73 346
15935.92 371
15937.12 389
15938.31 334
15939.50 386
15940.70 354
15941.89 301
15943.08 339
15944.28 348
15945.47 347
15946.66 355
15947.86 335
15949.05 325
15950.24 328
15951.44 318
15952.63 328
15953.82 328
15955.02 309
15956.21 316
15957.40 317
15958.60 294
15959.79 270
15960.99 308
15962.18 326
15963.37 270
15964.57 270
15965.76 285
15966.96 300
15968.15 323
15969.34 318
15970.54 268
15971.73 268
15972.93 323
15974.12 293
15975.31 290
15976.51 273
15977.70 264
15978.90 269
15980.09 304
15981.29 282
15982.48 275
15983.68 262
15984.87 325
15986.07 291
15987.26 265
15988.46 307
15989.65 308
15990.85 253
15992.04 269
15993.24 339
15994.43 302
15995.63 272
15996.82 253
15998.02 277
15999.21 254
16000.41 291
16001.60 295
16002.80 284
16003.99 265
16005.19 250
16006.38 300
16007.58 271
16008.77 268
16009.97 275
16011.17 301
16012.36 264
16013.56 297
16014.75 263
16015.95 285
16017.14 270
16018.34 253
16019.54 300
16020.73 301
16021.93 273
16023.13 264
16024.32 266
16025.52 241
16026.71 255
16027.91 247
16029.11 305
16030.30 244
16031.50 297
16032.70 304
16033.89 288
16035.09 253
16036.29 271
16037.48 241
16038.68 290
16039.88 262
16041.07 264
16042.27 261
16043.47 236
16044.66 255
16045.86 270
16047.06 245
16048.25 281
16049.45 276
16050.65 248
16051.85 246
16053.04 244
16054.24 290
16055.44 283
16056.64 275
16057.83 279
16059.03 270
16060.23 285
16061.43 283
16062.62 253
16063.82 227
16065.02 266
16066.22 260
16067.41 291
16068.61 227
16069.81 264
16071.01 241
16072.21 232
16073.40 276
16074.60 264
16075.80 268
16077.00 228
16078.20 268
16079.39 280
16080.59 243
16081.79 253
16082.99 280
16084.19 256
16085.39 265
16086.58 231
16087.78 239
16088.98 252
16090.18 235
16091.38 260
16092.58 246
16093.78 234
16094.98 246
16096.17 264
16097.37 307
16098.57 224
16099.77 222
16100.97 259
16102.17 250
16103.37 279
16104.57 314
16105.77 280
16106.97 249
16108.17 256
16109.36 228
16110.56 242
16111.76 275
16112.96 271
16114.16 241
16115.36 243
16116.56 252
16117.76 241
16118.96 285
16120.16 267
16121.36 249
16122.56 233
16123.76 244
16124.96 251
16126.16 245
16127.36 265
16128.56 245
16129.76 250
16130.96 276
16132.16 266
16133.36 229
16134.56 247
16135.76 270
16136.96 289
16138.16 241
16139.36 235
16140.56 227
16141.76 253
16142.97 262
16144.17 284
16145.37 247
16146.57 251
16147.77 272
16148.97 267
16150.17 257
16151.37 268
16152.57 286
16153.77 231
16154.97 251
16156.18 264
16157.38 263
16158.58 251
16159.78 237
16160.98 280
16162.18 260
16163.38 244
16164.58 306
16165.79 292
16166.99 263
16168.19 266
16169.39 270
16170.59 277
16171.79 241
16173.00 261
16174.20 231
16175.40 256
16176.60 270
16177.80 282
16179.01 251
16180.21 252
16181.41 281
16182.61 236
16183.81 246
16185.02 238
16186.22 256
16187.42 232
16188.62 260
16189.82 250
16191.03 278
16192.23 248
16193.43 248
16194.63 271
16195.84 258
16197.04 250
16198.24 257
16199.45 261
16200.65 294
16201.85 221
16203.05 255
16204.26 265
16205.46 289
16206.66 302
16207.87 272
16209.07 233
16210.27 247
16211.48 259
16212.68 279
16213.88 300
16215.08 243
16216.29 272
16217.49 280
16218.70 286
16219.90 259
16221.10 299
16222.31 269
16223.51 268
16224.71 305
16225.92 294
16227.12 301
16228.32 297
16229.53 242
16230.73 281
16231.94 298
16233.14 296
16234.34 311
16235.55 278
16236.75 276
16237.96 280
16239.16 258
16240.36 276
16241.57 284
16242.77 317
16243.98 283
16245.18 300
16246.39 297
16247.59 298
16248.80 282
16250.00 298
16251.21 275
16252.41 305
16253.61 320
16254.82 303
16256.02 267
16257.23 266
16258.43 280
16259.64 321
16260.84 282
16262.05 308
16263.25 288
16264.46 370
16265.66 332
16266.87 298
16268.08 301
16269.28 307
16270.49 329
16271.69 324
16272.90 337
16274.10 272
16275.31 283
16276.51 321
16277.72 301
16278.92 297
16280.13 298
16281.34 301
16282.54 328
16283.75 279
16284.95 308
16286.16 322
16287.37 295
16288.57 315
16289.78 316
16290.98 273
16292.19 338
16293.40 327
16294.60 289
16295.81 335
16297.02 311
16298.22 324
16299.43 292
16300.63 280
16301.84 271
16303.05 294
16304.25 306
16305.46 308
16306.67 325
16307.87 303
16309.08 329
16310.29 291
16311.50 299
16312.70 317
16313.91 314
16315.12 320
16316.32 293
16317.53 316
16318.74 326
16319.94 326
16321.15 336
16322.36 326
16323.57 287
16324.77 282
16325.98 291
16327.19 300
16328.40 319
16329.60 315
16330.81 273
16332.02 291
16333.23 268
16334.43 316
16335.64 282
16336.85 317
16338.06 303
16339.27 287
16340.47 292
16341.68 254
16342.89 298
16344.10 297
16345.31 265
16346.51 263
16347.72 324
16348.93 274
16350.14 302
16351.35 273
16352.56 268
16353.77 270
16354.97 266
16356.18 311
16357.39 305
16358.60 296
16359.81 295
16361.02 291
16362.23 264
16363.43 287
16364.64 284
16365.85 281
16367.06 286
16368.27 276
16369.48 288
16370.69 257
16371.90 262
16373.11 270
16374.32 285
16375.53 272
16376.73 288
16377.94 254
16379.15 269
16380.36 273
16381.57 280
16382.78 254
16383.99 278
16385.20 243
16386.41 268
16387.62 260
16388.83 246
16390.04 244
16391.25 256
16392.46 250
16393.67 269
16394.88 268
16396.09 238
16397.30 247
16398.51 221
16399.72 242
16400.93 261
16402.14 249
16403.35 265
16404.56 262
16405.77 243
16406.98 273
16408.19 279
16409.40 265
16410.61 302
16411.82 291
16413.04 231
16414.25 236
16415.46 212
16416.67 257
16417.88 271
16419.09 241
16420.30 239
16421.51 227
16422.72 281
16423.93 262
16425.14 269
16426.36 280
16427.57 259
16428.78 265
16429.99 254
16431.20 249
16432.41 217
16433.62 247
16434.83 282
16436.05 280
16437.26 253
16438.47 269
16439.68 264
16440.89 261
16442.10 282
16443.32 240
16444.53 252
16445.74 289
16446.95 273
16448.16 247
16449.38 266
16450.59 274
16451.80 276
16453.01 287
16454.22 257
16455.44 245
16456.65 233
16457.86 219
16459.07 215
16460.29 220
16461.50 240
16462.71 260
16463.92 252
16465.14 265
16466.35 248
16467.56 216
16468.77 239
16469.99 273
16471.20 277
16472.41 268
16473.63 275
16474.84 286
16476.05 243
16477.26 248
16478.48 231
16479.69 242
16480.90 253
16482.12 252
16483.33 265
16484.54 237
16485.76 263
16486.97 277
16488.18 254
16489.40 242
16490.61 237
16491.82 237
16493.04 224
16494.25 248
16495.47 229
16496.68 233
16497.89 257
16499.11 249
16500.32 224
16501.53 234
16502.75 239
16503.96 264
16505.18 258
16506.39 236
16507.61 198
16508.82 208
16510.03 227
16511.25 254
16512.46 250
16513.68 236
16514.89 245
16516.11 264
16517.32 221
16518.53 242
16519.75 233
16520.96 243
16522.18 209
16523.39 227
16524.61 249
16525.82 252
16527.04 243
16528.25 246
16529.47 265
16530.68 229
16531.90 231
16533.11 246
16534.33 238
16535.54 247
16536.76 253
16537.97 251
16539.19 236
16540.40 238
16541.62 259
16542.84 280
16544.05 264
16545.27 290
16546.48 274
16547.70 275
16548.91 244
16550.13 250
16551.35 240
16552.56 256
16553.78 256
16554.99 280
16556.21 290
16557.42 292
16558.64 284
16559.86 263
16561.07 277
16562.29 283
16563.51 301
16564.72 284
16565.94 302
16567.15 271
16568.37 269
16569.59 282
16570.80 287
16572.02 262
16573.24 238
16574.45 278
16575.67 265
16576.89 277
16578.10 260
16579.32 285
16580.54 272
16581.75 267
16582.97 288
16584.19 293
16585.41 258
16586.62 230
16587.84 277
16589.06 256
16590.27 265
16591.49 255
16592.71 287
16593.93 281
16595.14 300
16596.36 297
16597.58 318
16598.80 281
16600.01 269
16601.23 212
16602.45 251
16603.67 255
16604.88 247
16606.10 226
16607.32 251
16608.54 278
16609.76 264
16610.97 260
16612.19 248
16613.41 278
16614.63 227
16615.85 259
16617.06 256
16618.28 226
16619.50 235
16620.72 332
16621.94 285
16623.16 257
16624.37 250
16625.59 234
16626.81 258
16628.03 265
16629.25 251
16630.47 244
16631.69 231
16632.90 244
16634.12 247
16635.34 222
16636.56 235
16637.78 230
16639.00 267
16640.22 227
16641.44 236
16642.66 256
16643.88 251
16645.09 223
16646.31 228
16647.53 268
16648.75 217
16649.97 234
16651.19 255
16652.41 289
16653.63 254
16654.85 238
16656.07 277
16657.29 225
16658.51 213
16659.73 232
16660.95 231
16662.17 252
16663.39 250
16664.61 231
16665.83 221
16667.05 221
16668.27 235
16669.49 220
16670.71 237
16671.93 276
16673.15 267
16674.37 241
16675.59 246
16676.81 253
16678.03 272
16679.25 264
16680.47 267
16681.69 219
16682.91 232
16684.13 247
16685.35 239
16686.58 287
16687.80 264
16689.02 268
16690.24 242
16691.46 265
16692.68 260
16693.90 228
16695.12 206
16696.34 239
16697.56 212
16698.79 245
16700.01 240
16701.23 238
16702.45 261
16703.67 233
16704.89 236
16706.11 248
16707.34 256
16708.56 282
16709.78 270
16711.00 216
16712.22 238
16713.44 254
16714.67 237
16715.89 240
16717.11 237
16718.33 210
16719.55 182
16720.78 227
16722.00 228
16723.22 232
16724.44 234
16725.66 236
16726.89 256
16728.11 261
16729.33 226
16730.55 248
16731.78 220
16733.00 266
16734.22 206
16735.44 227
16736.67 254
16737.89 213
16739.11 247
16740.33 253
16741.56 220
16742.78 229
16744.00 190
16745.22 239
16746.45 228
16747.67 232
16748.89 232
16750.12 234
16751.34 240
16752.56 231
16753.79 239
16755.01 211
16756.23 238
16757.46 191
16758.68 244
16759.90 221
16761.13 200
16762.35 252
16763.57 259
16764.80 226
16766.02 240
16767.24 208
16768.47 228
16769.69 214
16770.92 244
16772.14 237
16773.36 248
16774.59 207
16775.81 243
16777.04 211
16778.26 216
16779.48 232
16780.71 224
16781.93 237
16783.16 238
16784.38 193
16785.61 222
16786.83 249
16788.05 238
16789.28 244
16790.50 229
16791.73 215
16792.95 270
16794.18 242
16795.40 218
16796.63 232
16797.85 238
16799.08 219
16800.30 250
16801.53 225
16802.75 241
16803.98 232
16805.20 246
16806.43 266
16807.65 229
16808.88 246
16810.10 233
16811.33 224
16812.55 230
16813.78 281
16815.00 266
16816.23 245
16817.46 223
16818.68 226
16819.91 217
16821.13 237
16822.36 246
16823.58 242
16824.81 236
16826.04 224
16827.26 271
16828.49 245
16829.71 251
16830.94 243
16832.17 267
16833.39 247
16834.62 253
16835.84 235
16837.07 264
16838.30 280
16839.52 286
16840.75 271
16841.98 224
16843.20 220
16844.43 232
16845.66 262
16846.88 229
16848.11 242
16849.34 258
16850.56 251
16851.79 281
16853.02 248
16854.24 197
16855.47 270
16856.70 228
16857.92 216
16859.15 244
16860.38 245
16861.61 227
16862.83 239
16864.06 208
16865.29 226
16866.52 269
16867.74 239
16868.97 264
16870.20 218
16871.42 246
16872.65 226
16873.88 241
16875.11 252
16876.34 247
16877.56 240
16878.79 264
16880.02 238
16881.25 228
16882.47 253
16883.70 270
16884.93 248
16886.16 252
16887.39 283
16888.62 230
16889.84 257
16891.07 298
16892.30 266
16893.53 240
16894.76 288
16895.98 295
16897.21 265
16898.44 315
16899.67 226
16900.90 243
16902.13 265
16903.36 290
16904.59 254
16905.81 224
16907.04 234
16908.27 260
16909.50 279
16910.73 266
16911.96 268
16913.19 295
16914.42 290
16915.65 251
16916.88 278
16918.10 247
16919.33 283
16920.56 232
16921.79 250
16923.02 227
16924.25 249
16925.48 290
16926.71 237
16927.94 270
16929.17 258
16930.40 241
16931.63 215
16932.86 234
16934.09 244
16935.32 241
16936.55 252
16937.78 277
16939.01 260
16940.24 257
16941.47 245
16942.70 206
16943.93 240
16945.16 264
16946.39 257
16947.62 301
16948.85 282
16950.08 251
16951.31 252
16952.54 255
16953.77 254
16955.00 246
16956.23 280
16957.46 269
16958.69 237
16959.93 228
16961.16 279
16962.39 245
16963.62 247
16964.85 238
16966.08 231
16967.31 249
16968.54 244
16969.77 258
16971.00 233
16972.24 256
16973.47 234
16974.70 252
16975.93 238
16977.16 250
16978.39 244
16979.62 255
16980.85 278
16982.09 259
16983.32 285
16984.55 256
16985.78 248
16987.01 239
16988.24 282
16989.48 243
16990.71 265
16991.94 235
16993.17 236
16994.40 249
16995.64 296
16996.87 289
16998.10 264
16999.33 246
17000.57 272
17001.80 258
17003.03 222
17004.26 247
17005.49 290
17006.73 288
17007.96 245
17009.19 266
17010.42 279
17011.66 230
17012.89 226
17014.12 257
17015.36 271
17016.59 230
17017.82 230
17019.05 234
17020.29 232
17021.52 254
17022.75 262
17023.99 256
17025.22 238
17026.45 196
17027.69 276
17028.92 229
17030.15 236
17031.39 251
17032.62 241
17033.85 246
17035.09 187
17036.32 226
17037.55 218
17038.79 235
17040.02 223
17041.25 181
17042.49 204
17043.72 236
17044.96 220
17046.19 227
17047.42 232
17048.66 217
17049.89 252
17051.13 235
17052.36 221
17053.59 239
17054.83 249
17056.06 277
17057.30 300
17058.53 276
17059.77 232
17061.00 208
17062.23 205
17063.47 256
17064.70 216
17065.94 228
17067.17 252
17068.41 251
17069.64 250
17070.88 230
17072.11 255
17073.35 233
17074.58 225
17075.82 224
17077.05 215
17078.29 231
17079.52 217
17080.76 219
17081.99 228
17083.23 281
17084.46 231
17085.70 251
17086.93 224
17088.17 245
17089.40 221
17090.64 221
17091.88 224
17093.11 222
17094.35 232
17095.58 199
17096.82 223
17098.05 245
17099.29 261
17100.53 263
17101.76 258
17103.00 212
17104.23 206
17105.47 233
17106.71 288
17107.94 239
17109.18 211
17110.41 210
17111.65 256
17112.89 202
17114.12 224
17115.36 271
17116.60 225
17117.83 233
17119.07 220
17120.31 228
17121.54 211
17122.78 229
17124.02 250
17125.25 222
17126.49 199
17127.73 218
17128.96 233
17130.20 216
17131.44 206
17132.67 248
17133.91 235
17135.15 233
17136.39 240
17137.62 240
17138.86 240
17140.10 223
17141.33 212
17142.57 220
17143.81 237
17145.05 218
17146.28 193
17147.52 213
17148.76 223
17150.00 227
17151.24 223
17152.47 222
17153.71 223
17154.95 214
17156.19 199
17157.42 209
17158.66 262
17159.90 245
17161.14 244
17162.38 232
17163.61 227
17164.85 242
17166.09 220
17167.33 215
17168.57 196
17169.81 219
17171.04 216
17172.28 188
17173.52 214
17174.76 236
17176.00 244
17177.24 183
17178.48 234
17179.72 238
17180.95 228
17182.19 239
17183.43 238
17184.67 225
17185.91 252
17187.15 238
17188.39 258
17189.63 213
17190.87 202
17192.10 224
17193.34 234
17194.58 244
17195.82 226
17197.06 230
17198.30 216
17199.54 232
17200.78 211
17202.02 219
17203.26 220
17204.50 216
17205.74 212
17206.98 210
17208.22 240
17209.46 205
17210.70 237
17211.94 221
17213.18 210
17214.42 191
17215.66 215
17216.90 215
17218.14 190
17219.38 202
17220.62 206
17221.86 189
17223.10 198
17224.34 257
17225.58 208
17226.82 203
17228.06 214
17229.30 207
17230.54 200
17231.78 227
17233.02 210
17234.26 215
17235.50 197
17236.75 191
17237.99 184
17239.23 246
17240.47 241
17241.71 212
17242.95 193
17244.19 196
17245.43 179
17246.67 166
17247.92 205
17249.16 211
17250.40 205
17251.64 184
17252.88 205
17254.12 196
17255.36 214
17256.60 232
17257.85 232
17259.09 211
17260.33 205
17261.57 202
17262.81 195
17264.05 206
17265.30 185
17266.54 233
17267.78 201
17269.02 205
17270.26 203
17271.51 203
17272.75 199
17273.99 207
17275.23 205
17276.48 186
17277.72 237
17278.96 231
17280.20 175
17281.44 168
17282.69 177
17283.93 187
17285.17 242
17286.41 222
17287.66 199
17288.90 212
17290.14 202
17291.39 174
17292.63 175
17293.87 212
17295.11 239
17296.36 215
17297.60 211
17298.84 193
17300.09 204
17301.33 224
17302.57 187
17303.82 228
17305.06 227
17306.30 202
17307.55 215
17308.79 215
17310.03 224
17311.28 215
17312.52 246
17313.76 208
17315.01 202
17316.25 187
17317.49 180
17318.74 216
17319.98 220
17321.23 222
17322.47 219
17323.71 214
17324.96 188
17326.20 231
17327.45 197
17328.69 202
17329.93 210
17331.18 217
17332.42 196
17333.67 202
17334.91 202
17336.16 203
17337.40 192
17338.64 215
17339.89 203
17341.13 217
17342.38 236
17343.62 222
17344.87 237
17346.11 246
17347.36 197
17348.60 217
17349.85 244
17351.09 197
17352.34 191
17353.58 203
17354.83 190
17356.07 220
17357.32 246
17358.56 205
17359.81 199
17361.05 193
17362.30 221
17363.54 200
17364.79 176
17366.03 183
17367.28 218
17368.53 219
17369.77 190
17371.02 178
17372.26 202
17373.51 193
17374.75 206
17376.00 208
17377.25 183
17378.49 215
17379.74 225
17380.98 196
17382.23 166
17383.48 215
17384.72 219
17385.97 218
17387.21 215
17388.46 225
17389.71 221
17390.95 198
17392.20 189
17393.45 212
17394.69 222
17395.94 210
17397.19 221
17398.43 239
17399.68 172
17400.93 196
17402.17 193
17403.42 216
17404.67 208
17405.91 227
17407.16 216
17408.41 189
17409.65 185
17410.90 214
17412.15 223
17413.40 202
17414.64 228
17415.89 200
17417.14 207
17418.39 224
17419.63 240
17420.88 220
17422.13 199
17423.38 211
17424.62 221
17425.87 196
17427.12 206
17428.37 187
17429.61 186
17430.86 191
17432.11 210
17433.36 234
17434.60 234
17435.85 197
17437.10 183
17438.35 158
17439.60 208
17440.85 204
17442.09 245
17443.34 201
17444.59 216
17445.84 211
17447.09 220
17448.34 209
17449.58 231
17450.83 229
17452.08 205
17453.33 204
17454.58 237
17455.83 216
17457.08 189
17458.32 186
17459.57 216
17460.82 224
17462.07 196
17463.32 225
17464.57 243
17465.82 258
17467.07 221
17468.32 177
17469.57 189
17470.81 216
17472.06 225
17473.31 203
17474.56 209
17475.81 249
17477.06 254
17478.31 199
17479.56 223
17480.81 229
17482.06 218
17483.31 231
17484.56 240
17485.81 203
17487.06 195
17488.31 205
17489.56 220
17490.81 244
17492.06 250
17493.31 237
17494.56 255
17495.81 226
17497.06 237
17498.31 227
17499.56 236
17500.81 235
17502.06 204
17503.31 240
17504.56 215
17505.81 197
17507.06 246
17508.31 228
17509.56 229
17510.81 243
17512.06 216
17513.32 232
17514.57 262
17515.82 238
17517.07 227
17518.32 227
17519.57 218
17520.82 196
17522.07 232
17523.32 225
17524.57 219
17525.83 221
17527.08 227
17528.33 248
17529.58 209
17530.83 209
17532.08 207
17533.33 234
17534.59 234
17535.84 228
17537.09 249
17538.34 225
17539.59 239
17540.84 221
17542.10 289
17543.35 236
17544.60 253
17545.85 253
17547.10 233
17548.36 272
17549.61 272
17550.86 262
17552.11 204
17553.36 191
17554.62 230
17555.87 247
17557.12 251
17558.37 283
17559.63 242
17560.88 235
17562.13 215
17563.38 225
17564.64 237
17565.89 229
17567.14 235
17568.39 238
17569.65 240
17570.90 243
17572.15 219
17573.41 200
17574.66 251
17575.91 253
17577.16 222
17578.42 256
17579.67 236
17580.92 224
17582.18 287
17583.43 240
17584.68 235
17585.94 229
17587.19 254
17588.44 301
17589.70 258
17590.95 249
17592.20 276
17593.46 261
17594.71 233
17595.97 246
17597.22 251
17598.47 267
17599.73 240
17600.98 236
17602.23 240
17603.49 256
17604.74 243
17606.00 254
17607.25 285
17608.51 239
17609.76 246
17611.01 243
17612.27 273
17613.52 229
17614.78 299
17616.03 265
17617.29 258
17618.54 235
17619.79 249
17621.05 255
17622.30 237
17623.56 230
17624.81 254
17626.07 303
17627.32 250
17628.58 245
17629.83 221
17631.09 260
17632.34 262
17633.60 292
17634.85 269
17636.11 286
17637.36 226
17638.62 263
17639.87 246
17641.13 215
17642.39 275
17643.64 247
17644.90 245
17646.15 229
17647.41 196
17648.66 245
17649.92 236
17651.17 275
17652.43 271
17653.69 221
17654.94 235
17656.20 217
17657.45 221
17658.71 227
17659.97 213
17661.22 234
17662.48 277
17663.73 262
17664.99 217
17666.25 247
17667.50 212
17668.76 204
17670.02 219
17671.27 236
17672.53 226
17673.78 222
17675.04 236
17676.30 203
17677.55 213
17678.81 255
17680.07 229
17681.32 236
17682.58 233
17683.84 202
17685.10 211
17686.35 210
17687.61 229
17688.87 209
17690.12 210
17691.38 218
17692.64 203
17693.89 197
17695.15 219
17696.41 229
17697.67 227
17698.92 189
17700.18 193
17701.44 199
17702.70 216
17703.95 216
17705.21 239
17706.47 219
17707.73 224
17708.98 243
17710.24 232
17711.50 192
17712.76 226
17714.02 204
17715.27 183
17716.53 220
17717.79 192
17719.05 187
17720.31 204
17721.57 192
17722.82 225
17724.08 207
17725.34 241
17726.60 236
17727.86 247
17729.12 211
17730.37 208
17731.63 237
17732.89 234
17734.15 209
17735.41 199
17736.67 202
17737.93 215
17739.18 205
17740.44 207
17741.70 222
17742.96 208
17744.22 195
17745.48 175
17746.74 207
17748.00 209
17749.26 212
17750.52 179
17751.78 193
17753.04 215
17754.29 210
17755.55 176
17756.81 165
17758.07 218
17759.33 212
17760.59 174
17761.85 195
17763.11 238
17764.37 219
17765.63 183
17766.89 206
17768.15 204
17769.41 204
17770.67 193
17771.93 200
17773.19 212
17774.45 200
17775.71 199
17776.97 242
17778.23 206
17779.49 225
17780.75 209
17782.01 210
17783.27 173
17784.53 209
17785.79 225
17787.05 210
17788.31 200
17789.58 196
17790.84 220
17792.10 189
17793.36 201
17794.62 211
17795.88 187
17797.14 174
17798.40 215
17799.66 208
17800.92 187
17802.18 211
17803.45 192
17804.71 199
17805.97 195
17807.23 172
17808.49 227
17809.75 207
17811.01 211
17812.27 233
17813.54 192
17814.80 180
17816.06 192
17817.32 195
17818.58 168
17819.84 190
17821.11 212
17822.37 209
17823.63 196
17824.89 210
17826.15 213
17827.42 199
17828.68 224
17829.94 194
17831.20 187
17832.46 185
17833.73 228
17834.99 198
17836.25 176
17837.51 194
17838.78 200
17840.04 183
17841.30 178
17842.56 212
17843.83 205
17845.09 182
17846.35 204
17847.61 201
17848.88 180
17850.14 198
17851.40 223
17852.66 197
17853.93 182
17855.19 222
17856.45 228
17857.72 202
17858.98 207
17860.24 201
17861.51 202
17862.77 215
17864.03 203
17865.30 217
17866.56 183
17867.82 172
17869.09 180
17870.35 193
17871.61 157
17872.88 149
17874.14 195
17875.40 153
17876.67 186
17877.93 195
17879.20 215
17880.46 233
17881.72 203
17882.99 212
17884.25 199
17885.52 191
17886.78 204
17888.04 222
17889.31 182
17890.57 190
17891.84 174
17893.10 202
17894.36 180
17895.63 178
17896.89 225
17898.16 216
17899.42 212
17900.69 168
17901.95 170
17903.22 244
17904.48 241
17905.75 237
17907.01 186
17908.28 197
17909.54 200
17910.81 197
17912.07 226
17913.34 214
17914.60 219
17915.87 235
17917.13 202
17918.40 187
17919.66 187
17920.93 197
17922.19 195
17923.46 205
17924.72 229
17925.99 167
17927.25 227
17928.52 202
17929.79 184
17931.05 201
17932.32 201
17933.58 202
17934.85 186
17936.11 199
17937.38 191
17938.65 168
17939.91 221
17941.18 192
17942.44 192
17943.71 192
17944.98 201
17946.24 196
17947.51 195
17948.77 210
17950.04 234
17951.31 213
17952.57 196
17953.84 238
17955.11 223
17956.37 223
17957.64 186
17958.91 192
17960.17 182
17961.44 188
17962.71 202
17963.97 215
17965.24 198
17966.51 192
17967.77 206
17969.04 187
17970.31 185
17971.58 168
17972.84 182
17974.11 197
17975.38 217
17976.64 176
17977.91 182
17979.18 208
17980.45 203
17981.71 195
17982.98 192
17984.25 185
17985.52 181
17986.78 160
17988.05 174
17989.32 234
17990.59 220
17991.86 195
17993.12 199
17994.39 189
17995.66 203
17996.93 231
17998.20 195
17999.46 206
18000.73 222
18002.00 193
18003.27 188
18004.54 202
18005.80 188
18007.07 200
18008.34 208
18009.61 218
18010.88 202
18012.15 188
18013.42 199
18014.68 166
18015.95 185
18017.22 220
18018.49 225
18019.76 180
18021.03 172
18022.30 219
18023.57 222
18024.83 204
18026.10 160
18027.37 227
18028.64 190
18029.91 171
18031.18 187
18032.45 189
18033.72 193
18034.99 202
18036.26 249
18037.53 221
18038.80 167
18040.07 210
18041.34 205
18042.60 222
18043.87 184
18045.14 188
18046.41 221
18047.68 188
18048.95 178
18050.22 169
18051.49 202
18052.76 198
18054.03 218
18055.30 195
18056.57 205
18057.84 190
18059.11 218
18060.38 210
18061.65 204
18062.92 172
18064.20 193
18065.47 229
18066.74 199
18068.01 169
18069.28 201
18070.55 213
18071.82 189
18073.09 166
18074.36 188
18075.63 226
18076.90 208
18078.17 227
18079.44 251
18080.71 201
18081.99 209
18083.26 283
18084.53 221
18085.80 216
18087.07 154
18088.34 183
18089.61 190
18090.88 205
18092.15 171
18093.43 207
18094.70 204
18095.97 234
18097.24 194
18098.51 207
18099.78 198
18101.06 186
18102.33 208
18103.60 209
18104.87 171
18106.14 175
18107.41 197
18108.69 200
18109.96 186
18111.23 180
18112.50 212
18113.77 203
18115.05 194
18116.32 177
18117.59 209
18118.86 184
18120.14 191
18121.41 198
18122.68 212
18123.95 238
18125.23 206
18126.50 195
18127.77 203
18129.04 159
18130.32 196
18131.59 248
18132.86 212
18134.13 195
18135.41 188
18136.68 205
18137.95 192
18139.23 179
18140.50 188
18141.77 194
18143.05 219
18144.32 168
18145.59 171
18146.87 190
18148.14 179
18149.41 195
18150.69 200
18151.96 174
18153.23 171
18154.51 223
18155.78 220
18157.05 199
18158.33 165
18159.60 189
18160.88 186
18162.15 204
18163.42 184
18164.70 198
18165.97 210
18167.24 185
18168.52 183
18169.79 208
18171.07 183
18172.34 175
18173.62 185
18174.89 189
18176.16 186
18177.44 201
18178.71 194
18179.99 204
18181.26 193
18182.54 177
18183.81 217
18185.09 202
18186.36 204
18187.63 197
18188.91 221
18190.18 200
18191.46 208
18192.73 181
18194.01 191
18195.28 199
18196.56 221
18197.83 219
18199.11 184
18200.38 196
18201.66 195
18202.94 192
18204.21 169
18205.49 205
18206.76 192
18208.04 197
18209.31 187
18210.59 188
18211.86 173
18213.14 201
18214.41 190
18215.69 172
18216.97 200
18218.24 221
18219.52 176
18220.79 180
18222.07 208
18223.35 207
18224.62 179
18225.90 196
18227.17 195
18228.45 212
18229.73 239
18231.00 195
18232.28 206
18233.56 161
18234.83 172
18236.11 180
18237.38 198
18238.66 195
18239.94 227
18241.21 229
18242.49 212
18243.77 175
18245.04 179
18246.32 208
18247.60 196
18248.87 219
18250.15 205
18251.43 219
18252.71 193
18253.98 208
18255.26 188
18256.54 174
18257.81 185
18259.09 196
18260.37 208
18261.65 182
18262.92 181
18264.20 180
18265.48 192
18266.76 182
18268.03 207
18269.31 184
18270.59 194
18271.87 196
18273.14 206
18274.42 198
18275.70 190
18276.98 177
18278.26 181
18279.53 179
18280.81 214
18282.09 187
18283.37 166
18284.65 194
18285.92 164
18287.20 213
18288.48 239
18289.76 223
18291.04 161
18292.32 194
18293.59 170
18294.87 196
18296.15 213
18297.43 220
18298.71 186
18299.99 223
18301.27 229
18302.54 236
18303.82 207
18305.10 189
18306.38 170
18307.66 198
18308.94 195
18310.22 172
18311.50 195
18312.78 221
18314.06 193
18315.33 186
18316.61 171
18317.89 190
18319.17 202
18320.45 179
18321.73 196
18323.01 187
18324.29 160
18325.57 188
18326.85 173
18328.13 183
18329.41 162
18330.69 178
18331.97 176
18333.25 190
18334.53 182
18335.81 211
18337.09 213
18338.37 180
18339.65 177
18340.93 192
18342.21 196
18343.49 214
18344.77 191
18346.05 194
18347.33 227
18348.61 211
18349.89 241
18351.17 195
18352.45 205
18353.73 206
18355.01 178
18356.29 177
18357.57 204
18358.85 178
18360.14 191
18361.42 199
18362.70 157
18363.98 158
18365.26 172
18366.54 194
18367.82 185
18369.10 194
18370.38 181
18371.66 210
18372.95 214
18374.23 213
18375.51 188
18376.79 207
18378.07 183
18379.35 191
18380.63 219
18381.92 219
18383.20 206
18384.48 214
18385.76 221
18387.04 204
18388.32 191
18389.61 202
18390.89 206
18392.17 202
18393.45 189
18394.73 174
18396.02 217
18397.30 217
18398.58 176
18399.86 183
18401.14 201
18402.43 194
18403.71 183
18404.99 215
18406.27 196
18407.56 225
18408.84 211
18410.12 213
18411.40 171
18412.69 166
18413.97 178
18415.25 214
18416.53 183
18417.82 185
18419.10 198
18420.38 163
18421.67 161
18422.95 188
18424.23 189
18425.51 177
18426.80 181
18428.08 194
18429.36 194
18430.65 183
18431.93 207
18433.21 186
18434.50 217
18435.78 174
18437.06 185
18438.35 191
18439.63 173
18440.92 172
18442.20 184
18443.48 208
18444.77 209
18446.05 205
18447.33 185
18448.62 207
18449.90 190
18451.19 204
18452.47 199
18453.75 190
18455.04 170
18456.32 182
18457.61 163
18458.89 171
18460.17 197
18461.46 208
18462.74 204
18464.03 184
18465.31 184
18466.60 212
18467.88 216
18469.17 202
18470.45 186
18471.74 201
18473.02 215
18474.30 198
18475.59 180
18476.87 172
18478.16 194
18479.44 191
18480.73 167
18482.01 186
18483.30 192
18484.58 177
18485.87 178
18487.16 180
18488.44 162
18489.73 176
18491.01 163
18492.30 189
18493.58 208
18494.87 180
18496.15 194
18497.44 176
18498.72 174
18500.01 168
18501.30 212
18502.58 214
18503.87 162
18505.15 180
18506.44 194
18507.73 176
18509.01 188
18510.30 185
18511.58 195
18512.87 197
18514.16 215
18515.44 208
18516.73 187
18518.01 177
18519.30 194
18520.59 185
18521.87 227
18523.16 216
18524.45 205
18525.73 173
18527.02 194
18528.31 202
18529.59 211
18530.88 187
18532.17 164
18533.45 181
18534.74 185
18536.03 186
18537.31 151
18538.60 180
18539.89 181
18541.18 188
18542.46 206
18543.75 185
18545.04 212
18546.32 186
18547.61 203
18548.90 212
18550.19 180
18551.47 194
18552.76 202
18554.05 192
18555.34 171
18556.62 187
18557.91 212
18559.20 168
18560.49 173
18561.78 168
18563.06 174
18564.35 193
18565.64 185
18566.93 201
18568.22 171
18569.50 171
18570.79 176
18572.08 204
18573.37 219
18574.66 188
18575.94 190
18577.23 185
18578.52 207
18579.81 180
18581.10 185
18582.39 181
18583.68 183
18584.96 193
18586.25 215
18587.54 199
18588.83 213
18590.12 184
18591.41 217
18592.70 188
18593.99 189
18595.27 205
18596.56 187
18597.85 190
18599.14 192
18600.43 190
18601.72 170
18603.01 184
18604.30 221
18605.59 184
18606.88 150
18608.17 183
18609.46 144
18610.75 152
18612.04 184
18613.33 177
18614.62 179
18615.90 181
18617.19 187
18618.48 216
18619.77 180
18621.06 168
18622.35 155
18623.64 210
18624.93 226
18626.22 187
18627.51 192
18628.80 205
18630.09 197
18631.39 198
18632.68 193
18633.97 186
18635.26 201
18636.55 196
18637.84 230
18639.13 180
18640.42 215
18641.71 190
18643.00 170
18644.29 171
18645.58 193
18646.87 183
18648.16 174
18649.45 187
18650.74 165
18652.04 170
18653.33 201
18654.62 184
18655.91 155
18657.20 202
18658.49 197
18659.78 205
18661.07 177
18662.36 223
18663.66 166
18664.95 170
18666.24 180
18667.53 163
18668.82 165
18670.11 173
18671.41 196
18672.70 217
18673.99 165
18675.28 200
18676.57 177
18677.86 167
18679.16 189
18680.45 192
18681.74 175
18683.03 160
18684.32 183
18685.62 171
18686.91 202
18688.20 176
18689.49 187
18690.79 177
18692.08 191
18693.37 169
18694.66 157
18695.96 187
18697.25 207
18698.54 187
18699.83 179
18701.13 188
18702.42 179
18703.71 181
18705.00 198
18706.30 186
18707.59 158
18708.88 180
18710.18 176
18711.47 171
18712.76 180
18714.05 170
18715.35 193
18716.64 197
18717.93 172
18719.23 116
18720.52 147
18721.81 172
18723.11 180
18724.40 161
18725.69 186
18726.99 162
18728.28 186
18729.58 166
18730.87 168
18732.16 176
18733.46 178
18734.75 175
18736.04 165
18737.34 193
18738.63 180
18739.93 193
18741.22 158
18742.51 172
18743.81 173
18745.10 196
18746.40 161
18747.69 149
18748.99 143
18750.28 171
18751.58 167
18752.87 208
18754.16 189
18755.46 205
18756.75 203
18758.05 184
18759.34 186
18760.64 149
18761.93 205
18763.23 189
18764.52 174
18765.82 165
18767.11 188
18768.41 161
18769.70 175
18771.00 152
18772.29 173
18773.59 188
18774.88 171
18776.18 175
18777.47 180
18778.77 194
18780.06 186
18781.36 209
18782.65 148
18783.95 146
18785.25 177
18786.54 188
18787.84 165
18789.13 177
18790.43 178
18791.72 216
18793.02 201
18794.32 213
18795.61 188
18796.91 174
18798.20 172
18799.50 176
18800.80 162
18802.09 170
18803.39 171
18804.69 164
18805.98 204
18807.28 168
18808.57 207
18809.87 188
18811.17 189
18812.46 181
18813.76 145
18815.06 163
18816.35 172
18817.65 190
18818.95 191
18820.24 173
18821.54 165
18822.84 173
18824.13 148
18825.43 167
18826.73 159
18828.03 186
18829.32 184
18830.62 152
18831.92 173
18833.21 151
18834.51 191
18835.81 214
18837.11 165
18838.40 180
18839.70 200
18841.00 184
18842.30 195
18843.59 161
18844.89 180
18846.19 180
18847.49 196
18848.79 162
18850.08 153
18851.38 170
18852.68 186
18853.98 188
18855.27 158
18856.57 193
18857.87 183
18859.17 172
18860.47 172
18861.77 146
18863.06 157
18864.36 183
18865.66 184
18866.96 168
18868.26 137
18869.56 155
18870.85 166
18872.15 174
18873.45 171
18874.75 170
18876.05 153
18877.35 164
18878.65 143
18879.95 174
18881.24 202
18882.54 149
18883.84 148
18885.14 133
18886.44 171
18887.74 167
18889.04 169
18890.34 157
18891.64 176
18892.94 187
18894.24 198
18895.54 169
18896.84 151
18898.13 144
18899.43 171
18900.73 184
18902.03 158
18903.33 186
18904.63 180
18905.93 190
18907.23 175
18908.53 162
18909.83 172
18911.13 196
18912.43 177
18913.73 195
18915.03 163
18916.33 194
18917.63 207
18918.93 189
18920.23 177
18921.53 169
18922.83 178
18924.13 184
18925.43 192
18926.74 168
18928.04 189
18929.34 183
18930.64 169
18931.94 173
18933.24 168
18934.54 235
18935.84 196
18937.14 176
18938.44 171
18939.74 172
18941.04 176
18942.34 185
18943.65 160
18944.95 175
18946.25 188
18947.55 206
18948.85 188
18950.15 185
18951.45 196
18952.75 195
18954.06 189
18955.36 187
18956.66 166
18957.96 142
18959.26 164
18960.56 181
18961.87 139
18963.17 146
18964.47 164
18965.77 190
18967.07 197
18968.37 158
18969.68 172
18970.98 182
18972.28 190
18973.58 169
18974.88 199
18976.19 145
18977.49 182
18978.79 189
18980.09 172
18981.40 175
18982.70 162
18984.00 185
18985.30 177
18986.61 167
18987.91 168
18989.21 177
18990.51 182
18991.82 194
18993.12 146
18994.42 188
18995.73 164
18997.03 190
18998.33 186
18999.63 177
19000.94 164
19002.24 148
19003.54 180
19004.85 156
19006.15 184
19007.45 175
19008.76 177
19010.06 151
19011.36 177
19012.67 171
19013.97 176
19015.27 154
19016.58 166
19017.88 163
19019.18 187
19020.49 178
19021.79 167
19023.10 177
19024.40 186
19025.70 171
19027.01 202
19028.31 209
19029.62 181
19030.92 223
19032.22 198
19033.53 186
19034.83 166
19036.14 230
19037.44 199
19038.75 177
19040.05 183
19041.35 169
19042.66 181
19043.96 220
19045.27 210
19046.57 187
19047.88 186
19049.18 190
19050.49 152
19051.79 169
19053.10 181
19054.40 153
19055.71 182
19057.01 172
19058.32 161
19059.62 167
19060.93 193
19062.23 160
19063.54 157
19064.84 167
19066.15 172
19067.45 181
19068.76 190
19070.06 208
19071.37 167
19072.67 192
19073.98 170
19075.29 191
19076.59 167
19077.90 187
19079.20 156
19080.51 175
19081.81 180
19083.12 141
19084.43 186
19085.73 166
19087.04 203
19088.34 175
19089.65 162
19090.96 139
19092.26 168
19093.57 154
19094.87 160
19096.18 186
19097.49 187
19098.79 193
19100.10 176
19101.41 150
19102.71 130
19104.02 158
19105.33 191
19106.63 176
19107.94 169
19109.25 190
19110.55 199
19111.86 168
19113.17 169
19114.47 172
19115.78 200
19117.09 167
19118.40 150
19119.70 180
19121.01 147
19122.32 203
19123.62 158
19124.93 187
19126.24 189
19127.55 202
19128.85 176
19130.16 195
19131.47 172
19132.78 173
19134.08 186
19135.39 179
19136.70 164
19138.01 161
19139.32 163
19140.62 183
19141.93 163
19143.24 174
19144.55 181
19145.85 176
19147.16 162
19148.47 164
19149.78 140
19151.09 158
19152.40 183
19153.70 199
19155.01 206
19156.32 191
19157.63 162
19158.94 189
19160.25 183
19161.55 193
19162.86 174
19164.17 191
19165.48 165
19166.79 184
19168.10 201
19169.41 173
19170.72 203
19172.02 204
19173.33 162
19174.64 170
19175.95 173
19177.26 178
19178.57 152
19179.88 166
19181.19 160
19182.50 174
19183.81 159
19185.12 199
19186.43 159
19187.74 183
19189.05 173
19190.35 172
19191.66 166
19192.97 156
19194.28 184
19195.59 173
19196.90 178
19198.21 188
19199.52 150
19200.83 184
19202.14 180
19203.45 163
19204.76 151
19206.07 150
19207.38 182
19208.69 189
19210.00 158
19211.31 172
19212.62 198
19213.93 174
19215.24 177
19216.56 154
19217.87 179
19219.18 180
19220.49 174
19221.80 180
19223.11 185
19224.42 176
19225.73 161
19227.04 204
19228.35 170
19229.66 189
19230.97 175
19232.28 216
19233.60 156
19234.91 156
19236.22 173
19237.53 227
19238.84 169
19240.15 181
19241.46 183
19242.77 162
19244.09 158
19245.40 156
19246.71 172
19248.02 156
19249.33 181
19250.64 167
19251.95 172
19253.27 174
19254.58 184
19255.89 182
19257.20 161
19258.51 164
19259.83 162
19261.14 179
19262.45 202
19263.76 201
19265.07 160
19266.39 190
19267.70 164
19269.01 169
19270.32 157
19271.63 197
19272.95 144
19274.26 162
19275.57 162
19276.88 187
19278.20 177
19279.51 173
19280.82 177
19282.14 190
19283.45 175
19284.76 188
19286.07 161
19287.39 158
19288.70 160
19290.01 165
19291.33 201
19292.64 166
19293.95 193
19295.26 152
19296.58 168
19297.89 197
19299.20 182
19300.52 164
19301.83 188
19303.14 197
19304.46 190
19305.77 194
19307.09 154
19308.40 157
19309.71 156
19311.03 175
19312.34 165
19313.65 168
19314.97 161
19316.28 162
19317.60 186
19318.91 196
19320.22 182
19321.54 169
19322.85 189
19324.17 157
19325.48 146
19326.79 157
19328.11 171
19329.42 189
19330.74 201
19332.05 170
19333.37 166
19334.68 170
19335.99 182
19337.31 142
19338.62 161
19339.94 167
19341.25 167
19342.57 180
19343.88 149
19345.20 185
19346.51 154
19347.83 173
19349.14 158
19350.46 162
19351.77 171
19353.09 190
19354.40 173
19355.72 168
19357.03 193
19358.35 202
19359.66 151
19360.98 153
19362.29 165
19363.61 178
19364.93 182
19366.24 153
19367.56 147
19368.87 170
19370.19 206
19371.50 188
19372.82 174
19374.14 153
19375.45 166
19376.77 195
19378.08 216
19379.40 164
19380.72 168
19382.03 207
19383.35 178
19384.66 204
19385.98 172
19387.30 156
19388.61 155
19389.93 184
19391.25 165
19392.56 160
19393.88 146
19395.20 205
19396.51 166
19397.83 174
19399.15 187
19400.46 180
19401.78 189
19403.10 175
19404.41 170
19405.73 143
19407.05 163
19408.36 162
19409.68 169
19411.00 149
19412.31 170
19413.63 181
19414.95 159
19416.27 172
19417.58 185
19418.90 181
19420.22 181
19421.54 176
19422.85 183
19424.17 183
19425.49 205
19426.81 196
19428.12 160
19429.44 155
19430.76 169
19432.08 191
19433.40 176
19434.71 192
19436.03 179
19437.35 177
19438.67 169
19439.99 176
19441.30 170
19442.62 162
19443.94 167
19445.26 177
19446.58 158
19447.89 137
19449.21 162
19450.53 172
19451.85 201
19453.17 176
19454.49 166
19455.81 184
19457.12 186
19458.44 175
19459.76 169
19461.08 171
19462.40 191
19463.72 178
19465.04 165
19466.36 171
19467.68 174
19468.99 168
19470.31 155
19471.63 158
19472.95 151
19474.27 146
19475.59 166
19476.91 204
19478.23 171
19479.55 165
19480.87 161
19482.19 194
19483.51 191
19484.83 179
19486.15 162
19487.47 157
19488.79 194
19490.11 175
19491.43 201
19492.75 163
19494.07 170
19495.39 167
19496.71 152
19498.03 162
19499.35 176
19500.67 158
19501.99 160
19503.31 152
19504.63 174
19505.95 152
19507.27 168
19508.59 172
19509.91 153
19511.23 164
19512.55 172
19513.87 172
19515.19 178
19516.51 207
19517.83 175
19519.15 197
19520.47 207
19521.79 162
19523.12 166
19524.44 168
19525.76 167
19527.08 180
19528.40 176
19529.72 145
19531.04 189
19532.36 162
19533.68 183
19535.01 156
19536.33 153
19537.65 166
19538.97 178
19540.29 156
19541.61 155
19542.93 156
19544.26 212
19545.58 178
19546.90 150
19548.22 160
19549.54 168
19550.87 146
19552.19 161
19553.51 179
19554.83 171
19556.15 195
19557.47 158
19558.80 191
19560.12 154
19561.44 161
19562.76 194
19564.09 150
19565.41 191
19566.73 177
19568.05 180
19569.38 183
19570.70 170
19572.02 162
19573.34 190
19574.67 170
19575.99 176
19577.31 172
19578.63 210
19579.96 175
19581.28 212
19582.60 191
19583.93 140
19585.25 177
19586.57 156
19587.90 172
19589.22 153
19590.54 187
19591.86 174
19593.19 174
19594.51 159
19595.83 192
19597.16 160
19598.48 142
19599.81 163
19601.13 163
19602.45 186
19603.78 170
19605.10 171
19606.42 190
19607.75 179
19609.07 181
19610.40 168
19611.72 175
19613.04 152
19614.37 151
19615.69 171
19617.02 185
19618.34 188
19619.66 157
19620.99 187
19622.31 138
19623.64 142
19624.96 156
19626.29 169
19627.61 199
19628.93 169
19630.26 139
19631.58 166
19632.91 172
19634.23 187
19635.56 175
19636.88 172
19638.21 161
19639.53 177
19640.86 168
19642.18 161
19643.51 177
19644.83 160
19646.16 143
19647.48 189
19648.81 156
19650.13 133
19651.46 158
19652.78 161
19654.11 160
19655.43 169
19656.76 149
19658.08 168
19659.41 161
19660.74 184
19662.06 181
19663.39 179
19664.71 160
19666.04 173
19667.36 173
19668.69 163
19670.02 182
19671.34 163
19672.67 183
19673.99 165
19675.32 178
19676.65 175
19677.97 187
19679.30 168
19680.63 197
19681.95 158
19683.28 182
19684.60 145
19685.93 135
19687.26 173
19688.58 167
19689.91 185
19691.24 164
19692.56 164
19693.89 170
19695.22 215
19696.54 196
19697.87 174
19699.20 153
19700.52 175
19701.85 161
19703.18 165
19704.51 175
19705.83 163
19707.16 165
19708.49 171
19709.81 183
19711.14 147
19712.47 161
19713.80 186
19715.12 176
19716.45 159
19717.78 195
19719.11 155
19720.43 136
19721.76 152
19723.09 135
19724.42 135
19725.74 185
19727.07 173
19728.40 181
19729.73 159
19731.06 163
19732.38 167
19733.71 188
19735.04 190
19736.37 153
19737.70 179
19739.02 155
19740.35 174
19741.68 163
19743.01 168
19744.34 138
19745.67 183
19747.00 184
19748.32 173
19749.65 171
19750.98 167
19752.31 155
19753.64 175
19754.97 165
19756.30 162
19757.62 171
19758.95 179
19760.28 175
19761.61 175
19762.94 172
19764.27 191
19765.60 181
19766.93 169
19768.26 153
19769.59 140
19770.92 170
19772.25 143
19773.57 165
19774.90 180
19776.23 200
19777.56 178
19778.89 165
19780.22 169
19781.55 169
19782.88 184
19784.21 166
19785.54 138
19786.87 143
19788.20 149
19789.53 179
19790.86 203
19792.19 172
19793.52 173
19794.85 190
19796.18 167
19797.51 162
19798.84 130
19800.17 163
19801.50 164
19802.83 178
19804.16 184
19805.49 160
19806.82 143
19808.16 168
19809.49 169
19810.82 179
19812.15 156
19813.48 202
19814.81 213
19816.14 164
19817.47 152
19818.80 178
19820.13 156
19821.46 164
19822.79 170
19824.13 158
19825.46 189
19826.79 176
19828.12 182
19829.45 148
19830.78 148
19832.11 171
19833.44 174
19834.78 141
19836.11 163
19837.44 156
19838.77 155
19840.10 146
19841.43 173
19842.77 173
19844.10 157
19845.43 186
19846.76 176
19848.09 152
19849.42 137
19850.76 159
19852.09 151
19853.42 161
19854.75 158
19856.09 163
19857.42 166
19858.75 185
19860.08 180
19861.41 178
19862.75 173
19864.08 153
19865.41 161
19866.74 159
19868.08 195
19869.41 149
19870.74 176
19872.08 191
19873.41 176
19874.74 166
19876.07 157
19877.41 149
19878.74 143
19880.07 138
19881.41 195
19882.74 181
19884.07 192
19885.40 167
19886.74 172
19888.07 164
19889.40 157
19890.74 164
19892.07 171
19893.40 158
19894.74 174
19896.07 177
19897.41 147
19898.74 153
19900.07 156
19901.41 176
19902.74 189
19904.07 154
19905.41 168
19906.74 168
19908.08 156
19909.41 159
19910.74 183
19912.08 167
19913.41 167
19914.75 172
19916.08 170
19917.41 177
19918.75 182
19920.08 172
19921.42 177
19922.75 173
19924.09 163
19925.42 199
19926.76 164
19928.09 156
19929.42 174
19930.76 195
19932.09 181
19933.43 181
19934.76 178
19936.10 196
19937.43 169
19938.77 175
19940.10 169
19941.44 187
19942.77 158
19944.11 173
19945.44 191
19946.78 153
19948.11 154
19949.45 167
19950.79 188
19952.12 146
19953.46 178
19954.79 169
19956.13 174
19957.46 169
19958.80 175
19960.13 173
19961.47 148
19962.81 152
19964.14 169
19965.48 178
19966.81 181
19968.15 177
19969.49 152
19970.82 203
19972.16 170
19973.49 192
19974.83 159
19976.17 171
19977.50 167
19978.84 166
19980.18 183
19981.51 167
19982.85 149
19984.18 167
19985.52 169
19986.86 169
19988.19 175
19989.53 179
19990.87 166
19992.20 164
19993.54 170
19994.88 154
19996.21 188
19997.55 158
19998.89 180
20000.23 155
20001.56 169
20002.90 156
20004.24 136
20005.57 184
20006.91 168
20008.25 177
20009.59 152
20010.92 145
20012.26 163
20013.60 160
20014.94 169
20016.27 158
20017.61 151
20018.95 180
20020.29 147
20021.62 158
20022.96 168
20024.30 189
20025.64 164
20026.98 133
20028.31 156
20029.65 178
20030.99 152
20032.33 147
20033.67 160
20035.00 191
20036.34 152
20037.68 182
20039.02 164
20040.36 172
20041.70 185
20043.03 188
20044.37 194
20045.71 155
20047.05 156
20048.39 152
20049.73 181
20051.07 151
20052.41 173
20053.74 171
20055.08 161
20056.42 159
20057.76 163
20059.10 173
20060.44 163
20061.78 154
20063.12 158
20064.46 164
20065.80 159
20067.13 150
20068.47 157
20069.81 164
20071.15 156
20072.49 186
20073.83 177
20075.17 151
20076.51 179
20077.85 183
20079.19 206
20080.53 210
20081.87 167
20083.21 141
20084.55 154
20085.89 157
20087.23 156
20088.57 167
20089.91 156
20091.25 148
20092.59 132
20093.93 151
20095.27 180
20096.61 158
20097.95 147
20099.29 182
20100.63 198
20101.97 190
20103.31 154
20104.65 179
20105.99 204
20107.33 171
20108.67 162
20110.02 178
20111.36 148
20112.70 163
20114.04 171
20115.38 153
20116.72 157
20118.06 159
20119.40 178
20120.74 169
20122.08 145
20123.43 139
20124.77 187
20126.11 168
20127.45 184
20128.79 172
20130.13 172
20131.47 157
20132.81 153
20134.16 149
20135.50 186
20136.84 174
20138.18 144
20139.52 164
20140.86 149
20142.21 181
20143.55 187
20144.89 157
