# Supplementary material for: MALDI-TOF MS typing enables the classification of brewing yeasts of the genus Saccharomyces to major beer styles
Source: PLoS One. 2017 Aug 9;12(8):e0181694. doi: 10.1371/journal.pone.0181694 (PMC5549903; doi:10.1371/journal.pone.0181694)
Supplement: S6 File — The directory includes 90 raw files and was zipped to “.zip”; the folder has three strains with 30 spectra per strain; S1 Text explains the raw files with an example and Table 1 represents the yeast strains used within the experiment. (ZIP) [file pone.0181694.s009.zip › 16-18/30277-59-Lag-Lag-Lag-YPG-18h-E-E_2016-09-20_1_0_A9_1.dat]

1999.90 687
2000.32 719
2000.75 765
2001.17 689
2001.59 747
2002.01 679
2002.43 745
2002.86 706
2003.28 711
2003.70 670
2004.12 679
2004.54 654
2004.97 681
2005.39 706
2005.81 655
2006.23 708
2006.66 649
2007.08 673
2007.50 661
2007.92 685
2008.35 676
2008.77 688
2009.19 681
2009.61 716
2010.04 759
2010.46 712
2010.88 654
2011.31 670
2011.73 639
2012.15 650
2012.57 654
2013.00 632
2013.42 636
2013.84 639
2014.27 616
2014.69 628
2015.11 688
2015.54 625
2015.96 657
2016.38 667
2016.81 681
2017.23 718
2017.65 687
2018.08 721
2018.50 726
2018.93 758
2019.35 689
2019.77 681
2020.20 713
2020.62 754
2021.04 723
2021.47 725
2021.89 752
2022.32 731
2022.74 746
2023.17 716
2023.59 630
2024.01 708
2024.44 746
2024.86 672
2025.29 669
2025.71 630
2026.14 649
2026.56 695
2026.98 686
2027.41 611
2027.83 676
2028.26 692
2028.68 708
2029.11 695
2029.53 642
2029.96 648
2030.38 651
2030.81 607
2031.23 627
2031.66 611
2032.08 633
2032.51 705
2032.93 685
2033.36 639
2033.78 584
2034.21 669
2034.63 718
2035.06 640
2035.49 624
2035.91 667
2036.34 653
2036.76 670
2037.19 684
2037.61 663
2038.04 686
2038.47 693
2038.89 707
2039.32 687
2039.74 707
2040.17 646
2040.59 698
2041.02 718
2041.45 691
2041.87 696
2042.30 691
2042.73 697
2043.15 672
2043.58 672
2044.00 729
2044.43 758
2044.86 684
2045.28 653
2045.71 690
2046.14 685
2046.56 693
2046.99 632
2047.42 606
2047.84 639
2048.27 628
2048.70 607
2049.12 666
2049.55 684
2049.98 658
2050.40 693
2050.83 693
2051.26 638
2051.69 653
2052.11 662
2052.54 663
2052.97 641
2053.40 669
2053.82 706
2054.25 723
2054.68 662
2055.10 697
2055.53 668
2055.96 710
2056.39 670
2056.82 643
2057.24 693
2057.67 670
2058.10 709
2058.53 731
2058.95 723
2059.38 738
2059.81 753
2060.24 728
2060.67 700
2061.09 676
2061.52 704
2061.95 716
2062.38 701
2062.81 664
2063.24 678
2063.66 692
2064.09 698
2064.52 747
2064.95 697
2065.38 715
2065.81 790
2066.24 804
2066.66 785
2067.09 808
2067.52 839
2067.95 789
2068.38 735
2068.81 717
2069.24 667
2069.67 676
2070.10 705
2070.52 683
2070.95 661
2071.38 609
2071.81 619
2072.24 622
2072.67 677
2073.10 660
2073.53 658
2073.96 678
2074.39 671
2074.82 748
2075.25 722
2075.68 712
2076.11 721
2076.54 746
2076.97 748
2077.40 749
2077.83 732
2078.26 715
2078.69 723
2079.12 716
2079.55 681
2079.98 709
2080.41 647
2080.84 679
2081.27 759
2081.70 701
2082.13 658
2082.56 711
2082.99 703
2083.42 679
2083.85 682
2084.28 620
2084.71 671
2085.14 711
2085.57 739
2086.00 705
2086.43 677
2086.86 641
2087.29 655
2087.73 632
2088.16 677
2088.59 641
2089.02 631
2089.45 679
2089.88 686
2090.31 708
2090.74 696
2091.17 732
2091.61 708
2092.04 688
2092.47 670
2092.90 679
2093.33 672
2093.76 720
2094.19 683
2094.63 653
2095.06 620
2095.49 646
2095.92 688
2096.35 716
2096.78 684
2097.22 672
2097.65 628
2098.08 588
2098.51 685
2098.94 647
2099.38 667
2099.81 650
2100.24 645
2100.67 603
2101.11 672
2101.54 648
2101.97 692
2102.40 642
2102.83 647
2103.27 655
2103.70 622
2104.13 699
2104.56 658
2105.00 601
2105.43 620
2105.86 623
2106.30 683
2106.73 697
2107.16 649
2107.59 679
2108.03 699
2108.46 775
2108.89 790
2109.33 741
2109.76 720
2110.19 692
2110.63 654
2111.06 656
2111.49 708
2111.93 665
2112.36 719
2112.79 704
2113.23 650
2113.66 696
2114.09 685
2114.53 668
2114.96 644
2115.40 662
2115.83 672
2116.26 657
2116.70 685
2117.13 662
2117.56 661
2118.00 687
2118.43 654
2118.87 628
2119.30 620
2119.73 684
2120.17 640
2120.60 640
2121.04 652
2121.47 657
2121.91 666
2122.34 670
2122.78 664
2123.21 688
2123.64 688
2124.08 626
2124.51 711
2124.95 728
2125.38 710
2125.82 695
2126.25 727
2126.69 670
2127.12 733
2127.56 676
2127.99 706
2128.43 719
2128.86 744
2129.30 800
2129.73 827
2130.17 834
2130.60 804
2131.04 741
2131.47 791
2131.91 777
2132.35 764
2132.78 838
2133.22 768
2133.65 801
2134.09 705
2134.52 685
2134.96 708
2135.40 700
2135.83 661
2136.27 665
2136.70 735
2137.14 770
2137.57 743
2138.01 730
2138.45 654
2138.88 725
2139.32 709
2139.76 654
2140.19 662
2140.63 700
2141.06 666
2141.50 611
2141.94 665
2142.37 669
2142.81 685
2143.25 680
2143.68 677
2144.12 658
2144.56 680
2144.99 648
2145.43 686
2145.87 737
2146.30 686
2146.74 683
2147.18 729
2147.62 738
2148.05 698
2148.49 712
2148.93 826
2149.36 834
2149.80 842
2150.24 899
2150.68 875
2151.11 935
2151.55 845
2151.99 779
2152.43 831
2152.86 828
2153.30 850
2153.74 800
2154.18 762
2154.61 782
2155.05 771
2155.49 699
2155.93 710
2156.37 757
2156.80 691
2157.24 689
2157.68 689
2158.12 698
2158.56 715
2158.99 730
2159.43 716
2159.87 734
2160.31 662
2160.75 730
2161.19 740
2161.62 705
2162.06 731
2162.50 718
2162.94 725
2163.38 718
2163.82 726
2164.26 798
2164.69 792
2165.13 809
2165.57 817
2166.01 809
2166.45 792
2166.89 774
2167.33 820
2167.77 779
2168.21 760
2168.65 737
2169.08 770
2169.52 725
2169.96 748
2170.40 810
2170.84 831
2171.28 816
2171.72 769
2172.16 778
2172.60 850
2173.04 784
2173.48 768
2173.92 730
2174.36 740
2174.80 774
2175.24 793
2175.68 777
2176.12 797
2176.56 782
2177.00 802
2177.44 841
2177.88 774
2178.32 796
2178.76 831
2179.20 834
2179.64 768
2180.08 817
2180.52 771
2180.96 832
2181.40 812
2181.84 786
2182.28 729
2182.72 765
2183.16 813
2183.60 750
2184.04 686
2184.48 692
2184.93 678
2185.37 710
2185.81 704
2186.25 741
2186.69 742
2187.13 701
2187.57 762
2188.01 758
2188.45 735
2188.89 715
2189.34 791
2189.78 795
2190.22 794
2190.66 731
2191.10 737
2191.54 730
2191.98 787
2192.43 835
2192.87 825
2193.31 782
2193.75 786
2194.19 860
2194.63 873
2195.08 896
2195.52 895
2195.96 834
2196.40 868
2196.84 913
2197.29 849
2197.73 799
2198.17 831
2198.61 821
2199.06 730
2199.50 720
2199.94 764
2200.38 713
2200.82 744
2201.27 722
2201.71 796
2202.15 740
2202.59 738
2203.04 751
2203.48 771
2203.92 745
2204.37 789
2204.81 803
2205.25 736
2205.69 755
2206.14 816
2206.58 844
2207.02 818
2207.47 847
2207.91 849
2208.35 840
2208.80 845
2209.24 850
2209.68 865
2210.13 857
2210.57 882
2211.01 853
2211.46 864
2211.90 846
2212.34 826
2212.79 774
2213.23 797
2213.67 792
2214.12 789
2214.56 763
2215.01 814
2215.45 779
2215.89 775
2216.34 780
2216.78 742
2217.23 739
2217.67 705
2218.11 783
2218.56 752
2219.00 728
2219.45 744
2219.89 748
2220.34 723
2220.78 770
2221.22 737
2221.67 791
2222.11 813
2222.56 812
2223.00 815
2223.45 723
2223.89 743
2224.34 781
2224.78 891
2225.23 875
2225.67 809
2226.12 812
2226.56 839
2227.01 889
2227.45 915
2227.90 921
2228.34 924
2228.79 930
2229.23 938
2229.68 920
2230.12 925
2230.57 942
2231.01 960
2231.46 942
2231.90 963
2232.35 997
2232.80 1021
2233.24 1009
2233.69 993
2234.13 924
2234.58 930
2235.02 944
2235.47 904
2235.92 926
2236.36 873
2236.81 840
2237.25 848
2237.70 896
2238.15 846
2238.59 856
2239.04 835
2239.49 814
2239.93 774
2240.38 779
2240.82 791
2241.27 789
2241.72 749
2242.16 704
2242.61 673
2243.06 680
2243.50 747
2243.95 756
2244.40 728
2244.84 749
2245.29 697
2245.74 649
2246.19 741
2246.63 721
2247.08 729
2247.53 764
2247.97 722
2248.42 711
2248.87 707
2249.32 792
2249.76 819
2250.21 791
2250.66 776
2251.10 737
2251.55 765
2252.00 840
2252.45 818
2252.89 773
2253.34 792
2253.79 750
2254.24 739
2254.69 694
2255.13 679
2255.58 711
2256.03 733
2256.48 714
2256.93 696
2257.37 714
2257.82 722
2258.27 697
2258.72 748
2259.17 719
2259.61 752
2260.06 758
2260.51 750
2260.96 755
2261.41 748
2261.86 757
2262.31 751
2262.75 797
2263.20 793
2263.65 856
2264.10 751
2264.55 796
2265.00 758
2265.45 763
2265.90 758
2266.34 756
2266.79 769
2267.24 802
2267.69 783
2268.14 764
2268.59 806
2269.04 848
2269.49 868
2269.94 904
2270.39 917
2270.84 905
2271.29 892
2271.74 911
2272.18 933
2272.63 932
2273.08 963
2273.53 965
2273.98 970
2274.43 867
2274.88 950
2275.33 980
2275.78 940
2276.23 970
2276.68 973
2277.13 1016
2277.58 977
2278.03 1025
2278.48 969
2278.93 924
2279.38 921
2279.83 952
2280.28 836
2280.73 834
2281.19 854
2281.64 832
2282.09 783
2282.54 805
2282.99 781
2283.44 777
2283.89 730
2284.34 732
2284.79 791
2285.24 745
2285.69 793
2286.14 782
2286.59 802
2287.04 789
2287.50 798
2287.95 779
2288.40 806
2288.85 866
2289.30 873
2289.75 924
2290.20 986
2290.65 1080
2291.11 1094
2291.56 1112
2292.01 1081
2292.46 1122
2292.91 1034
2293.36 1032
2293.82 986
2294.27 959
2294.72 944
2295.17 915
2295.62 852
2296.07 849
2296.53 842
2296.98 835
2297.43 846
2297.88 871
2298.33 834
2298.79 802
2299.24 838
2299.69 763
2300.14 796
2300.60 794
2301.05 783
2301.50 784
2301.95 814
2302.41 765
2302.86 766
2303.31 787
2303.76 777
2304.22 807
2304.67 740
2305.12 738
2305.57 741
2306.03 722
2306.48 692
2306.93 726
2307.39 774
2307.84 776
2308.29 782
2308.75 845
2309.20 833
2309.65 856
2310.11 879
2310.56 889
2311.01 918
2311.47 911
2311.92 877
2312.37 841
2312.83 873
2313.28 857
2313.73 878
2314.19 783
2314.64 807
2315.09 769
2315.55 801
2316.00 774
2316.46 808
2316.91 814
2317.36 813
2317.82 822
2318.27 822
2318.73 866
2319.18 858
2319.63 875
2320.09 785
2320.54 855
2321.00 852
2321.45 865
2321.91 883
2322.36 862
2322.82 856
2323.27 913
2323.72 883
2324.18 883
2324.63 857
2325.09 912
2325.54 897
2326.00 911
2326.45 948
2326.91 912
2327.36 935
2327.82 881
2328.27 834
2328.73 838
2329.18 872
2329.64 799
2330.09 843
2330.55 840
2331.00 856
2331.46 833
2331.92 786
2332.37 775
2332.83 758
2333.28 745
2333.74 773
2334.19 765
2334.65 727
2335.10 780
2335.56 752
2336.02 700
2336.47 769
2336.93 798
2337.38 791
2337.84 760
2338.30 777
2338.75 790
2339.21 778
2339.66 767
2340.12 781
2340.58 746
2341.03 772
2341.49 743
2341.95 791
2342.40 797
2342.86 776
2343.32 765
2343.77 751
2344.23 718
2344.68 739
2345.14 739
2345.60 798
2346.06 772
2346.51 801
2346.97 768
2347.43 755
2347.88 795
2348.34 733
2348.80 774
2349.25 806
2349.71 799
2350.17 795
2350.63 852
2351.08 822
2351.54 805
2352.00 755
2352.46 810
2352.91 769
2353.37 801
2353.83 767
2354.29 770
2354.74 730
2355.20 696
2355.66 721
2356.12 796
2356.57 769
2357.03 763
2357.49 765
2357.95 802
2358.41 792
2358.86 742
2359.32 813
2359.78 825
2360.24 819
2360.70 834
2361.15 874
2361.61 853
2362.07 793
2362.53 823
2362.99 808
2363.45 802
2363.91 821
2364.36 875
2364.82 793
2365.28 828
2365.74 771
2366.20 845
2366.66 855
2367.12 843
2367.57 833
2368.03 873
2368.49 814
2368.95 783
2369.41 814
2369.87 879
2370.33 819
2370.79 769
2371.25 711
2371.71 748
2372.17 791
2372.63 717
2373.09 757
2373.54 757
2374.00 793
2374.46 825
2374.92 845
2375.38 774
2375.84 791
2376.30 789
2376.76 835
2377.22 847
2377.68 863
2378.14 819
2378.60 796
2379.06 813
2379.52 829
2379.98 806
2380.44 860
2380.90 856
2381.36 833
2381.82 821
2382.28 746
2382.74 792
2383.20 792
2383.66 804
2384.12 816
2384.59 803
2385.05 791
2385.51 772
2385.97 763
2386.43 769
2386.89 803
2387.35 767
2387.81 793
2388.27 762
2388.73 809
2389.19 792
2389.65 793
2390.12 751
2390.58 885
2391.04 870
2391.50 866
2391.96 856
2392.42 862
2392.88 837
2393.34 810
2393.81 813
2394.27 804
2394.73 797
2395.19 786
2395.65 766
2396.11 779
2396.57 803
2397.04 751
2397.50 792
2397.96 816
2398.42 786
2398.88 769
2399.35 804
2399.81 781
2400.27 738
2400.73 757
2401.19 754
2401.66 766
2402.12 777
2402.58 772
2403.04 753
2403.51 780
2403.97 756
2404.43 781
2404.89 795
2405.36 752
2405.82 728
2406.28 740
2406.74 747
2407.21 756
2407.67 740
2408.13 724
2408.59 684
2409.06 717
2409.52 726
2409.98 738
2410.45 708
2410.91 731
2411.37 712
2411.84 732
2412.30 737
2412.76 702
2413.23 684
2413.69 741
2414.15 771
2414.62 785
2415.08 751
2415.54 726
2416.01 735
2416.47 799
2416.93 746
2417.40 824
2417.86 814
2418.32 761
2418.79 767
2419.25 839
2419.72 815
2420.18 784
2420.64 744
2421.11 738
2421.57 803
2422.04 791
2422.50 789
2422.96 838
2423.43 783
2423.89 707
2424.36 796
2424.82 792
2425.29 771
2425.75 740
2426.22 810
2426.68 768
2427.15 746
2427.61 716
2428.07 723
2428.54 697
2429.00 712
2429.47 728
2429.93 695
2430.40 722
2430.86 723
2431.33 732
2431.79 755
2432.26 736
2432.72 743
2433.19 751
2433.65 684
2434.12 729
2434.59 747
2435.05 760
2435.52 734
2435.98 798
2436.45 819
2436.91 763
2437.38 750
2437.84 766
2438.31 793
2438.78 818
2439.24 834
2439.71 748
2440.17 728
2440.64 802
2441.10 770
2441.57 783
2442.04 809
2442.50 830
2442.97 863
2443.44 852
2443.90 791
2444.37 793
2444.83 756
2445.30 761
2445.77 829
2446.23 756
2446.70 717
2447.17 736
2447.63 754
2448.10 768
2448.57 739
2449.03 785
2449.50 750
2449.97 744
2450.43 741
2450.90 750
2451.37 769
2451.83 780
2452.30 807
2452.77 789
2453.24 758
2453.70 810
2454.17 835
2454.64 775
2455.10 770
2455.57 805
2456.04 801
2456.51 763
2456.97 740
2457.44 713
2457.91 735
2458.38 769
2458.84 741
2459.31 704
2459.78 787
2460.25 746
2460.72 772
2461.18 784
2461.65 702
2462.12 731
2462.59 728
2463.06 759
2463.52 691
2463.99 756
2464.46 769
2464.93 728
2465.40 752
2465.86 763
2466.33 781
2466.80 682
2467.27 729
2467.74 758
2468.21 768
2468.68 753
2469.14 756
2469.61 733
2470.08 770
2470.55 751
2471.02 772
2471.49 730
2471.96 735
2472.43 800
2472.90 753
2473.36 764
2473.83 735
2474.30 767
2474.77 745
2475.24 748
2475.71 752
2476.18 818
2476.65 782
2477.12 791
2477.59 799
2478.06 788
2478.53 806
2479.00 824
2479.47 780
2479.94 745
2480.41 773
2480.87 726
2481.34 768
2481.81 726
2482.28 717
2482.75 733
2483.22 757
2483.69 698
2484.16 720
2484.63 688
2485.10 727
2485.57 734
2486.05 766
2486.52 766
2486.99 804
2487.46 789
2487.93 793
2488.40 834
2488.87 853
2489.34 888
2489.81 871
2490.28 940
2490.75 895
2491.22 841
2491.69 848
2492.16 799
2492.63 843
2493.10 912
2493.58 861
2494.05 845
2494.52 870
2494.99 846
2495.46 878
2495.93 851
2496.40 888
2496.87 809
2497.34 818
2497.82 844
2498.29 849
2498.76 794
2499.23 865
2499.70 868
2500.17 873
2500.64 695
2501.12 761
2501.59 802
2502.06 798
2502.53 749
2503.00 765
2503.48 767
2503.95 752
2504.42 775
2504.89 778
2505.36 771
2505.84 792
2506.31 769
2506.78 771
2507.25 827
2507.72 804
2508.20 784
2508.67 846
2509.14 868
2509.61 896
2510.09 906
2510.56 980
2511.03 1039
2511.50 1077
2511.98 1108
2512.45 1114
2512.92 1068
2513.40 1158
2513.87 1155
2514.34 1090
2514.81 1077
2515.29 1074
2515.76 1010
2516.23 1028
2516.71 972
2517.18 927
2517.65 896
2518.13 903
2518.60 947
2519.07 925
2519.55 893
2520.02 919
2520.49 911
2520.97 905
2521.44 922
2521.91 895
2522.39 889
2522.86 898
2523.34 867
2523.81 886
2524.28 892
2524.76 851
2525.23 841
2525.70 846
2526.18 868
2526.65 916
2527.13 901
2527.60 852
2528.08 889
2528.55 936
2529.02 873
2529.50 935
2529.97 881
2530.45 910
2530.92 880
2531.40 847
2531.87 868
2532.34 861
2532.82 941
2533.29 859
2533.77 851
2534.24 882
2534.72 798
2535.19 797
2535.67 903
2536.14 885
2536.62 845
2537.09 833
2537.57 849
2538.04 803
2538.52 838
2538.99 818
2539.47 825
2539.94 893
2540.42 860
2540.90 815
2541.37 809
2541.85 813
2542.32 832
2542.80 787
2543.27 796
2543.75 819
2544.22 780
2544.70 800
2545.18 852
2545.65 928
2546.13 845
2546.60 859
2547.08 912
2547.56 989
2548.03 1033
2548.51 1055
2548.98 1050
2549.46 1017
2549.94 1122
2550.41 1084
2550.89 1016
2551.37 947
2551.84 1086
2552.32 1111
2552.80 1049
2553.27 1025
2553.75 975
2554.23 954
2554.70 995
2555.18 911
2555.66 920
2556.13 889
2556.61 887
2557.09 928
2557.56 852
2558.04 828
2558.52 803
2558.99 849
2559.47 846
2559.95 850
2560.43 832
2560.90 828
2561.38 853
2561.86 833
2562.33 788
2562.81 802
2563.29 779
2563.77 776
2564.25 776
2564.72 778
2565.20 804
2565.68 810
2566.16 780
2566.63 783
2567.11 855
2567.59 832
2568.07 843
2568.55 768
2569.02 801
2569.50 782
2569.98 797
2570.46 809
2570.94 786
2571.41 811
2571.89 755
2572.37 811
2572.85 852
2573.33 792
2573.81 733
2574.28 797
2574.76 835
2575.24 798
2575.72 820
2576.20 788
2576.68 827
2577.16 816
2577.64 816
2578.11 840
2578.59 848
2579.07 821
2579.55 805
2580.03 770
2580.51 797
2580.99 809
2581.47 801
2581.95 854
2582.43 872
2582.91 835
2583.39 816
2583.86 837
2584.34 832
2584.82 762
2585.30 782
2585.78 813
2586.26 766
2586.74 785
2587.22 795
2587.70 776
2588.18 847
2588.66 859
2589.14 853
2589.62 756
2590.10 830
2590.58 760
2591.06 773
2591.54 788
2592.02 807
2592.50 747
2592.98 777
2593.46 775
2593.94 795
2594.42 820
2594.90 753
2595.38 781
2595.86 741
2596.35 707
2596.83 741
2597.31 754
2597.79 705
2598.27 719
2598.75 754
2599.23 730
2599.71 728
2600.19 756
2600.67 762
2601.15 792
2601.63 780
2602.12 827
2602.60 760
2603.08 781
2603.56 725
2604.04 760
2604.52 832
2605.00 799
2605.48 810
2605.97 808
2606.45 827
2606.93 849
2607.41 849
2607.89 781
2608.37 792
2608.86 803
2609.34 842
2609.82 841
2610.30 830
2610.78 779
2611.26 765
2611.75 757
2612.23 762
2612.71 771
2613.19 754
2613.68 748
2614.16 746
2614.64 780
2615.12 812
2615.60 759
2616.09 768
2616.57 788
2617.05 783
2617.53 773
2618.02 805
2618.50 820
2618.98 799
2619.46 831
2619.95 792
2620.43 793
2620.91 747
2621.40 830
2621.88 834
2622.36 781
2622.85 773
2623.33 766
2623.81 775
2624.29 766
2624.78 792
2625.26 849
2625.74 835
2626.23 801
2626.71 811
2627.19 858
2627.68 889
2628.16 845
2628.64 854
2629.13 864
2629.61 905
2630.10 944
2630.58 924
2631.06 990
2631.55 989
2632.03 984
2632.51 971
2633.00 932
2633.48 895
2633.97 898
2634.45 922
2634.94 915
2635.42 815
2635.90 860
2636.39 869
2636.87 845
2637.36 856
2637.84 798
2638.33 823
2638.81 825
2639.29 801
2639.78 768
2640.26 805
2640.75 836
2641.23 822
2641.72 873
2642.20 801
2642.69 808
2643.17 771
2643.66 763
2644.14 814
2644.63 818
2645.11 803
2645.60 781
2646.08 810
2646.57 803
2647.05 789
2647.54 829
2648.02 792
2648.51 797
2648.99 797
2649.48 788
2649.97 814
2650.45 775
2650.94 867
2651.42 860
2651.91 819
2652.39 753
2652.88 792
2653.37 831
2653.85 902
2654.34 868
2654.82 861
2655.31 841
2655.80 940
2656.28 958
2656.77 897
2657.25 864
2657.74 893
2658.23 901
2658.71 854
2659.20 845
2659.69 812
2660.17 805
2660.66 852
2661.14 810
2661.63 842
2662.12 793
2662.60 813
2663.09 820
2663.58 797
2664.06 812
2664.55 765
2665.04 825
2665.53 853
2666.01 830
2666.50 776
2666.99 757
2667.47 791
2667.96 765
2668.45 778
2668.94 784
2669.42 788
2669.91 836
2670.40 852
2670.88 902
2671.37 921
2671.86 841
2672.35 885
2672.83 920
2673.32 886
2673.81 928
2674.30 962
2674.79 976
2675.27 977
2675.76 985
2676.25 1043
2676.74 1047
2677.23 1044
2677.71 1025
2678.20 944
2678.69 953
2679.18 918
2679.67 891
2680.15 893
2680.64 844
2681.13 841
2681.62 829
2682.11 761
2682.60 815
2683.08 810
2683.57 793
2684.06 827
2684.55 818
2685.04 764
2685.53 797
2686.02 856
2686.51 785
2686.99 765
2687.48 776
2687.97 827
2688.46 842
2688.95 791
2689.44 834
2689.93 869
2690.42 816
2690.91 845
2691.40 822
2691.89 819
2692.38 805
2692.87 867
2693.35 911
2693.84 901
2694.33 856
2694.82 933
2695.31 901
2695.80 899
2696.29 806
2696.78 792
2697.27 842
2697.76 868
2698.25 791
2698.74 817
2699.23 812
2699.72 839
2700.21 870
2700.70 844
2701.19 827
2701.68 879
2702.17 880
2702.66 839
2703.15 885
2703.64 891
2704.13 887
2704.62 824
2705.12 827
2705.61 835
2706.10 888
2706.59 911
2707.08 863
2707.57 837
2708.06 861
2708.55 830
2709.04 810
2709.53 785
2710.02 794
2710.51 792
2711.01 765
2711.50 753
2711.99 741
2712.48 770
2712.97 793
2713.46 805
2713.95 787
2714.44 797
2714.94 786
2715.43 837
2715.92 806
2716.41 798
2716.90 803
2717.39 792
2717.89 815
2718.38 818
2718.87 796
2719.36 757
2719.85 805
2720.34 885
2720.84 866
2721.33 769
2721.82 833
2722.31 871
2722.80 906
2723.30 832
2723.79 836
2724.28 871
2724.77 899
2725.27 853
2725.76 875
2726.25 856
2726.74 795
2727.24 784
2727.73 807
2728.22 794
2728.71 802
2729.21 833
2729.70 830
2730.19 805
2730.69 843
2731.18 870
2731.67 844
2732.16 864
2732.66 829
2733.15 892
2733.64 825
2734.14 841
2734.63 892
2735.12 862
2735.62 925
2736.11 897
2736.60 936
2737.10 925
2737.59 939
2738.08 920
2738.58 848
2739.07 896
2739.56 870
2740.06 868
2740.55 932
2741.05 890
2741.54 910
2742.03 875
2742.53 832
2743.02 812
2743.52 830
2744.01 824
2744.50 803
2745.00 813
2745.49 790
2745.99 804
2746.48 852
2746.97 837
2747.47 866
2747.96 848
2748.46 858
2748.95 866
2749.45 911
2749.94 870
2750.44 776
2750.93 805
2751.43 840
2751.92 861
2752.42 780
2752.91 813
2753.41 861
2753.90 825
2754.40 866
2754.89 867
2755.39 883
2755.88 864
2756.38 847
2756.87 843
2757.37 803
2757.86 822
2758.36 839
2758.85 851
2759.35 832
2759.84 787
2760.34 831
2760.83 838
2761.33 858
2761.83 927
2762.32 887
2762.82 915
2763.31 908
2763.81 915
2764.30 928
2764.80 968
2765.30 893
2765.79 889
2766.29 809
2766.78 843
2767.28 852
2767.78 793
2768.27 839
2768.77 850
2769.27 752
2769.76 790
2770.26 807
2770.76 811
2771.25 852
2771.75 845
2772.24 817
2772.74 861
2773.24 844
2773.73 839
2774.23 883
2774.73 890
2775.23 953
2775.72 937
2776.22 948
2776.72 976
2777.21 982
2777.71 1010
2778.21 973
2778.70 957
2779.20 953
2779.70 908
2780.20 951
2780.69 912
2781.19 900
2781.69 829
2782.19 807
2782.68 791
2783.18 769
2783.68 813
2784.18 842
2784.67 778
2785.17 813
2785.67 803
2786.17 805
2786.67 803
2787.16 830
2787.66 850
2788.16 819
2788.66 832
2789.16 798
2789.65 752
2790.15 747
2790.65 823
2791.15 800
2791.65 731
2792.15 759
2792.64 758
2793.14 782
2793.64 856
2794.14 790
2794.64 852
2795.14 829
2795.64 815
2796.13 784
2796.63 791
2797.13 826
2797.63 886
2798.13 833
2798.63 817
2799.13 800
2799.63 802
2800.13 806
2800.62 754
2801.12 841
2801.62 876
2802.12 899
2802.62 842
2803.12 824
2803.62 761
2804.12 785
2804.62 802
2805.12 843
2805.62 828
2806.12 814
2806.62 856
2807.12 847
2807.62 807
2808.12 826
2808.62 793
2809.12 800
2809.62 870
2810.12 826
2810.62 800
2811.12 834
2811.62 850
2812.12 854
2812.62 866
2813.12 845
2813.62 835
2814.12 840
2814.62 862
2815.12 808
2815.62 859
2816.12 812
2816.62 783
2817.12 826
2817.62 798
2818.12 785
2818.62 788
2819.12 770
2819.63 787
2820.13 776
2820.63 784
2821.13 755
2821.63 786
2822.13 805
2822.63 784
2823.13 802
2823.63 812
2824.13 784
2824.64 809
2825.14 841
2825.64 802
2826.14 799
2826.64 770
2827.14 768
2827.64 822
2828.15 806
2828.65 814
2829.15 782
2829.65 780
2830.15 747
2830.65 760
2831.16 755
2831.66 758
2832.16 773
2832.66 764
2833.16 755
2833.67 794
2834.17 779
2834.67 794
2835.17 823
2835.68 827
2836.18 794
2836.68 835
2837.18 779
2837.68 813
2838.19 850
2838.69 840
2839.19 837
2839.70 838
2840.20 806
2840.70 764
2841.20 815
2841.71 855
2842.21 845
2842.71 852
2843.21 849
2843.72 858
2844.22 803
2844.72 834
2845.23 839
2845.73 855
2846.23 845
2846.74 870
2847.24 871
2847.74 873
2848.25 893
2848.75 901
2849.25 977
2849.76 927
2850.26 896
2850.76 874
2851.27 917
2851.77 883
2852.28 857
2852.78 885
2853.28 843
2853.79 837
2854.29 791
2854.79 770
2855.30 780
2855.80 784
2856.31 803
2856.81 762
2857.31 785
2857.82 802
2858.32 833
2858.83 836
2859.33 797
2859.84 790
2860.34 758
2860.85 828
2861.35 855
2861.85 793
2862.36 804
2862.86 800
2863.37 806
2863.87 830
2864.38 785
2864.88 777
2865.39 824
2865.89 832
2866.40 785
2866.90 785
2867.41 830
2867.91 819
2868.42 800
2868.92 810
2869.43 865
2869.93 863
2870.44 839
2870.94 836
2871.45 895
2871.96 955
2872.46 947
2872.97 899
2873.47 952
2873.98 1039
2874.48 985
2874.99 1003
2875.49 931
2876.00 910
2876.51 954
2877.01 1005
2877.52 887
2878.02 883
2878.53 917
2879.04 880
2879.54 870
2880.05 879
2880.55 821
2881.06 818
2881.57 820
2882.07 880
2882.58 859
2883.09 836
2883.59 815
2884.10 855
2884.61 906
2885.11 912
2885.62 860
2886.13 897
2886.63 895
2887.14 921
2887.65 824
2888.15 820
2888.66 911
2889.17 919
2889.67 922
2890.18 954
2890.69 938
2891.20 941
2891.70 922
2892.21 994
2892.72 916
2893.22 949
2893.73 946
2894.24 941
2894.75 898
2895.25 922
2895.76 893
2896.27 889
2896.78 884
2897.29 889
2897.79 919
2898.30 922
2898.81 903
2899.32 891
2899.82 913
2900.33 925
2900.84 899
2901.35 916
2901.86 918
2902.36 915
2902.87 905
2903.38 902
2903.89 857
2904.40 908
2904.91 964
2905.41 972
2905.92 923
2906.43 1020
2906.94 973
2907.45 942
2907.96 902
2908.47 946
2908.97 867
2909.48 919
2909.99 850
2910.50 834
2911.01 854
2911.52 832
2912.03 864
2912.54 837
2913.05 844
2913.55 863
2914.06 939
2914.57 893
2915.08 902
2915.59 852
2916.10 849
2916.61 881
2917.12 877
2917.63 835
2918.14 873
2918.65 879
2919.16 820
2919.67 891
2920.18 898
2920.69 873
2921.20 889
2921.71 901
2922.22 855
2922.73 804
2923.24 900
2923.75 857
2924.26 872
2924.77 883
2925.28 812
2925.79 810
2926.30 850
2926.81 848
2927.32 845
2927.83 927
2928.34 917
2928.85 942
2929.36 929
2929.87 877
2930.38 878
2930.89 809
2931.40 832
2931.91 816
2932.42 859
2932.93 804
2933.45 780
2933.96 832
2934.47 837
2934.98 811
2935.49 834
2936.00 855
2936.51 863
2937.02 902
2937.53 989
2938.04 934
2938.56 872
2939.07 973
2939.58 947
2940.09 969
2940.60 1034
2941.11 1066
2941.62 1028
2942.14 1008
2942.65 971
2943.16 1037
2943.67 994
2944.18 977
2944.70 1033
2945.21 954
2945.72 984
2946.23 916
2946.74 935
2947.26 895
2947.77 916
2948.28 894
2948.79 885
2949.30 896
2949.82 834
2950.33 829
2950.84 815
2951.35 809
2951.87 773
2952.38 830
2952.89 816
2953.40 875
2953.92 815
2954.43 826
2954.94 838
2955.45 867
2955.97 815
2956.48 851
2956.99 891
2957.51 846
2958.02 899
2958.53 927
2959.04 889
2959.56 882
2960.07 868
2960.58 889
2961.10 813
2961.61 832
2962.12 897
2962.64 929
2963.15 915
2963.66 873
2964.18 887
2964.69 888
2965.21 952
2965.72 901
2966.23 896
2966.75 899
2967.26 983
2967.77 931
2968.29 919
2968.80 912
2969.32 852
2969.83 878
2970.34 886
2970.86 882
2971.37 939
2971.89 908
2972.40 940
2972.91 954
2973.43 903
2973.94 925
2974.46 947
2974.97 906
2975.49 885
2976.00 930
2976.52 944
2977.03 1028
2977.55 927
2978.06 899
2978.57 954
2979.09 1004
2979.60 982
2980.12 949
2980.63 930
2981.15 944
2981.66 969
2982.18 1005
2982.69 957
2983.21 1051
2983.73 1073
2984.24 1091
2984.76 1106
2985.27 1091
2985.79 1056
2986.30 1064
2986.82 1141
2987.33 1075
2987.85 1002
2988.36 1082
2988.88 1104
2989.40 1095
2989.91 1089
2990.43 1145
2990.94 1142
2991.46 1153
2991.97 1149
2992.49 1099
2993.01 1174
2993.52 1158
2994.04 1163
2994.55 1125
2995.07 1179
2995.59 1242
2996.10 1276
2996.62 1248
2997.14 1252
2997.65 1311
2998.17 1322
2998.69 1381
2999.20 1389
2999.72 1463
3000.24 1478
3000.75 1451
3001.27 1556
3001.79 1537
3002.30 1619
3002.82 1788
3003.34 2070
3003.85 2269
3004.37 2316
3004.89 2625
3005.40 2818
3005.92 2805
3006.44 2712
3006.96 2690
3007.47 2582
3007.99 2334
3008.51 2183
3009.03 1936
3009.54 1727
3010.06 1630
3010.58 1465
3011.10 1277
3011.61 1255
3012.13 1187
3012.65 1174
3013.17 1130
3013.68 1159
3014.20 1149
3014.72 1143
3015.24 1091
3015.76 1089
3016.27 1085
3016.79 1085
3017.31 1071
3017.83 1104
3018.35 1127
3018.86 1090
3019.38 1074
3019.90 1156
3020.42 1114
3020.94 1071
3021.46 1167
3021.97 1088
3022.49 1038
3023.01 1057
3023.53 1090
3024.05 1046
3024.57 1029
3025.09 1010
3025.61 1050
3026.12 994
3026.64 1001
3027.16 1025
3027.68 1034
3028.20 1088
3028.72 1034
3029.24 978
3029.76 916
3030.28 1010
3030.80 1004
3031.32 1004
3031.84 981
3032.35 962
3032.87 1024
3033.39 992
3033.91 997
3034.43 1026
3034.95 1050
3035.47 994
3035.99 1048
3036.51 992
3037.03 996
3037.55 970
3038.07 985
3038.59 1006
3039.11 1011
3039.63 975
3040.15 991
3040.67 940
3041.19 963
3041.71 964
3042.23 931
3042.75 948
3043.27 901
3043.79 940
3044.31 958
3044.83 979
3045.35 960
3045.87 966
3046.40 945
3046.92 948
3047.44 923
3047.96 958
3048.48 941
3049.00 956
3049.52 880
3050.04 944
3050.56 969
3051.08 840
3051.60 931
3052.12 959
3052.65 948
3053.17 945
3053.69 994
3054.21 1010
3054.73 959
3055.25 870
3055.77 931
3056.30 897
3056.82 880
3057.34 970
3057.86 1016
3058.38 972
3058.90 929
3059.42 949
3059.95 892
3060.47 987
3060.99 981
3061.51 995
3062.03 954
3062.56 1010
3063.08 1056
3063.60 1083
3064.12 1028
3064.64 998
3065.17 1050
3065.69 1123
3066.21 1122
3066.73 1136
3067.26 1229
3067.78 1222
3068.30 1226
3068.82 1212
3069.35 1238
3069.87 1188
3070.39 1184
3070.91 1184
3071.44 1234
3071.96 1178
3072.48 1184
3073.01 1169
3073.53 1118
3074.05 1085
3074.57 1134
3075.10 1144
3075.62 1196
3076.14 1164
3076.67 1205
3077.19 1164
3077.71 1213
3078.24 1307
3078.76 1275
3079.28 1337
3079.81 1382
3080.33 1386
3080.85 1440
3081.38 1467
3081.90 1450
3082.42 1487
3082.95 1496
3083.47 1466
3084.00 1481
3084.52 1425
3085.04 1522
3085.57 1455
3086.09 1449
3086.62 1492
3087.14 1451
3087.66 1486
3088.19 1593
3088.71 1714
3089.24 1797
3089.76 1969
3090.29 2128
3090.81 2089
3091.33 2189
3091.86 2132
3092.38 2101
3092.91 2104
3093.43 1964
3093.96 1800
3094.48 1758
3095.01 1673
3095.53 1586
3096.06 1588
3096.58 1603
3097.11 1624
3097.63 1646
3098.16 1662
3098.68 1699
3099.21 1670
3099.73 1755
3100.26 1944
3100.78 2210
3101.31 2465
3101.83 2845
3102.36 3278
3102.88 3678
3103.41 3855
3103.93 4218
3104.46 4408
3104.99 4127
3105.51 3959
3106.04 3520
3106.56 3214
3107.09 2829
3107.61 2585
3108.14 2245
3108.67 1916
3109.19 1795
3109.72 1678
3110.24 1593
3110.77 1585
3111.30 1582
3111.82 1469
3112.35 1499
3112.87 1444
3113.40 1426
3113.93 1437
3114.45 1363
3114.98 1316
3115.51 1233
3116.03 1199
3116.56 1226
3117.09 1236
3117.61 1208
3118.14 1155
3118.67 1209
3119.19 1192
3119.72 1145
3120.25 1171
3120.77 1211
3121.30 1249
3121.83 1183
3122.35 1292
3122.88 1206
3123.41 1282
3123.94 1275
3124.46 1275
3124.99 1204
3125.52 1126
3126.05 1132
3126.57 1120
3127.10 1117
3127.63 1078
3128.16 1070
3128.68 1079
3129.21 1063
3129.74 1098
3130.27 1117
3130.79 1053
3131.32 1078
3131.85 1069
3132.38 1068
3132.91 1047
3133.43 1039
3133.96 1055
3134.49 1020
3135.02 1008
3135.55 1022
3136.07 997
3136.60 986
3137.13 1001
3137.66 1060
3138.19 1005
3138.72 927
3139.24 908
3139.77 968
3140.30 965
3140.83 939
3141.36 929
3141.89 961
3142.42 940
3142.95 956
3143.47 915
3144.00 936
3144.53 949
3145.06 958
3145.59 1009
3146.12 920
3146.65 925
3147.18 891
3147.71 1002
3148.24 977
3148.76 1048
3149.29 1061
3149.82 1019
3150.35 1093
3150.88 1046
3151.41 1117
3151.94 1054
3152.47 994
3153.00 1034
3153.53 1023
3154.06 994
3154.59 1020
3155.12 1079
3155.65 1037
3156.18 1039
3156.71 995
3157.24 1048
3157.77 981
3158.30 1058
3158.83 1085
3159.36 1067
3159.89 1097
3160.42 1122
3160.95 1068
3161.48 1126
3162.01 1054
3162.54 1053
3163.07 1016
3163.60 1042
3164.13 1056
3164.66 1038
3165.20 1024
3165.73 980
3166.26 999
3166.79 999
3167.32 987
3167.85 982
3168.38 963
3168.91 938
3169.44 970
3169.97 923
3170.50 913
3171.04 961
3171.57 950
3172.10 1000
3172.63 1038
3173.16 1110
3173.69 1166
3174.22 1172
3174.75 1179
3175.29 1235
3175.82 1194
3176.35 1112
3176.88 1074
3177.41 1032
3177.94 1072
3178.48 1004
3179.01 961
3179.54 982
3180.07 985
3180.60 921
3181.14 903
3181.67 882
3182.20 922
3182.73 929
3183.26 913
3183.80 931
3184.33 923
3184.86 900
3185.39 947
3185.93 899
3186.46 924
3186.99 958
3187.52 915
3188.06 936
3188.59 926
3189.12 901
3189.65 951
3190.19 911
3190.72 955
3191.25 928
3191.79 919
3192.32 923
3192.85 965
3193.38 1006
3193.92 1001
3194.45 961
3194.98 992
3195.52 961
3196.05 945
3196.58 995
3197.12 984
3197.65 991
3198.18 1037
3198.72 1028
3199.25 1005
3199.78 1001
3200.32 1045
3200.85 1001
3201.39 1015
3201.92 1049
3202.45 1095
3202.99 1086
3203.52 1060
3204.05 1096
3204.59 1067
3205.12 1095
3205.66 1071
3206.19 1099
3206.72 1099
3207.26 1140
3207.79 1182
3208.33 1260
3208.86 1384
3209.40 1427
3209.93 1438
3210.47 1497
3211.00 1541
3211.53 1529
3212.07 1474
3212.60 1416
3213.14 1455
3213.67 1416
3214.21 1379
3214.74 1261
3215.28 1264
3215.81 1195
3216.35 1052
3216.88 1108
3217.42 1063
3217.95 1006
3218.49 1059
3219.02 1012
3219.56 1053
3220.09 1051
3220.63 1076
3221.16 1053
3221.70 1054
3222.23 1136
3222.77 1163
3223.31 1144
3223.84 1183
3224.38 1224
3224.91 1172
3225.45 1231
3225.98 1202
3226.52 1216
3227.06 1221
3227.59 1190
3228.13 1164
3228.66 1079
3229.20 1120
3229.74 1122
3230.27 1152
3230.81 1129
3231.34 1082
3231.88 1100
3232.42 1109
3232.95 1101
3233.49 1094
3234.03 1110
3234.56 1118
3235.10 1173
3235.64 1080
3236.17 1215
3236.71 1195
3237.25 1245
3237.78 1256
3238.32 1216
3238.86 1295
3239.39 1283
3239.93 1231
3240.47 1303
3241.00 1221
3241.54 1262
3242.08 1209
3242.61 1183
3243.15 1153
3243.69 1238
3244.23 1286
3244.76 1234
3245.30 1270
3245.84 1297
3246.38 1380
3246.91 1394
3247.45 1391
3247.99 1438
3248.53 1432
3249.06 1546
3249.60 1595
3250.14 1658
3250.68 1776
3251.21 1973
3251.75 2193
3252.29 2341
3252.83 2611
3253.37 2756
3253.90 2933
3254.44 3038
3254.98 2890
3255.52 2861
3256.06 2629
3256.60 2375
3257.13 2366
3257.67 2242
3258.21 2046
3258.75 1865
3259.29 1814
3259.83 1772
3260.36 1714
3260.90 1784
3261.44 1830
3261.98 1823
3262.52 1940
3263.06 1896
3263.60 1902
3264.14 1931
3264.68 1972
3265.21 2003
3265.75 2037
3266.29 2027
3266.83 1989
3267.37 2039
3267.91 1996
3268.45 1965
3268.99 1841
3269.53 1896
3270.07 1755
3270.61 1734
3271.15 1617
3271.69 1555
3272.23 1516
3272.76 1590
3273.30 1519
3273.84 1520
3274.38 1513
3274.92 1446
3275.46 1491
3276.00 1513
3276.54 1515
3277.08 1517
3277.62 1480
3278.16 1436
3278.70 1520
3279.24 1519
3279.78 1505
3280.32 1501
3280.86 1540
3281.41 1447
3281.95 1428
3282.49 1441
3283.03 1589
3283.57 1548
3284.11 1461
3284.65 1557
3285.19 1536
3285.73 1453
3286.27 1479
3286.81 1595
3287.35 1632
3287.89 1596
3288.43 1607
3288.97 1596
3289.52 1670
3290.06 1634
3290.60 1679
3291.14 1724
3291.68 1773
3292.22 1773
3292.76 1848
3293.30 1971
3293.85 2206
3294.39 2279
3294.93 2350
3295.47 2480
3296.01 2545
3296.55 2626
3297.09 2661
3297.64 2571
3298.18 2563
3298.72 2464
3299.26 2359
3299.80 2261
3300.34 2205
3300.89 2069
3301.43 1995
3301.97 1993
3302.51 1885
3303.06 1799
3303.60 1855
3304.14 1748
3304.68 1741
3305.22 1735
3305.77 1655
3306.31 1706
3306.85 1608
3307.39 1753
3307.94 1693
3308.48 1761
3309.02 1743
3309.56 1802
3310.11 1901
3310.65 1872
3311.19 1789
3311.74 1793
3312.28 1935
3312.82 1816
3313.36 1820
3313.91 1830
3314.45 1881
3314.99 1979
3315.54 1976
3316.08 2045
3316.62 2092
3317.17 2195
3317.71 2334
3318.25 2477
3318.80 2499
3319.34 2532
3319.88 2748
3320.43 2770
3320.97 2821
3321.51 2787
3322.06 2785
3322.60 2795
3323.14 2861
3323.69 2714
3324.23 2616
3324.78 2501
3325.32 2413
3325.86 2413
3326.41 2347
3326.95 2358
3327.50 2266
3328.04 2262
3328.59 2194
3329.13 2201
3329.67 2211
3330.22 2310
3330.76 2495
3331.31 2794
3331.85 3150
3332.40 3731
3332.94 4340
3333.49 5232
3334.03 6344
3334.57 7538
3335.12 9004
3335.66 10188
3336.21 11109
3336.75 11909
3337.30 12041
3337.84 12049
3338.39 11317
3338.93 10712
3339.48 9910
3340.02 8637
3340.57 7440
3341.11 6469
3341.66 5410
3342.20 4469
3342.75 3822
3343.30 3088
3343.84 2724
3344.39 2386
3344.93 2095
3345.48 1972
3346.02 1867
3346.57 1769
3347.11 1752
3347.66 1667
3348.21 1600
3348.75 1561
3349.30 1594
3349.84 1602
3350.39 1549
3350.94 1503
3351.48 1521
3352.03 1498
3352.57 1547
3353.12 1456
3353.67 1368
3354.21 1399
3354.76 1390
3355.31 1428
3355.85 1466
3356.40 1362
3356.95 1375
3357.49 1433
3358.04 1497
3358.59 1500
3359.13 1511
3359.68 1472
3360.23 1470
3360.77 1534
3361.32 1533
3361.87 1533
3362.41 1507
3362.96 1498
3363.51 1512
3364.05 1595
3364.60 1573
3365.15 1612
3365.70 1560
3366.24 1572
3366.79 1492
3367.34 1514
3367.89 1468
3368.43 1501
3368.98 1433
3369.53 1418
3370.08 1427
3370.62 1435
3371.17 1464
3371.72 1566
3372.27 1540
3372.81 1591
3373.36 1696
3373.91 1763
3374.46 1847
3375.01 1835
3375.55 1894
3376.10 1890
3376.65 1765
3377.20 1651
3377.75 1628
3378.30 1575
3378.84 1511
3379.39 1459
3379.94 1403
3380.49 1361
3381.04 1333
3381.59 1297
3382.13 1260
3382.68 1299
3383.23 1284
3383.78 1230
3384.33 1150
3384.88 1192
3385.43 1263
3385.98 1194
3386.52 1145
3387.07 1205
3387.62 1121
3388.17 1165
3388.72 1153
3389.27 1117
3389.82 1141
3390.37 1104
3390.92 1134
3391.47 1140
3392.02 1107
3392.57 1117
3393.12 1124
3393.66 1126
3394.21 1179
3394.76 1130
3395.31 1124
3395.86 1125
3396.41 1161
3396.96 1249
3397.51 1249
3398.06 1270
3398.61 1264
3399.16 1287
3399.71 1223
3400.26 1343
3400.81 1334
3401.36 1286
3401.91 1307
3402.46 1205
3403.01 1245
3403.56 1141
3404.11 1154
3404.66 1118
3405.21 1030
3405.77 1067
3406.32 1117
3406.87 1077
3407.42 1045
3407.97 1009
3408.52 1014
3409.07 1072
3409.62 1129
3410.17 1122
3410.72 1050
3411.27 1046
3411.82 1058
3412.37 1131
3412.93 1126
3413.48 1164
3414.03 1121
3414.58 1146
3415.13 1154
3415.68 1225
3416.23 1238
3416.78 1164
3417.34 1223
3417.89 1157
3418.44 1174
3418.99 1254
3419.54 1268
3420.09 1155
3420.65 1191
3421.20 1196
3421.75 1176
3422.30 1132
3422.85 1122
3423.40 1100
3423.96 1129
3424.51 1094
3425.06 1087
3425.61 1096
3426.17 1058
3426.72 1057
3427.27 1106
3427.82 1062
3428.37 1016
3428.93 1043
3429.48 1015
3430.03 992
3430.58 929
3431.14 962
3431.69 996
3432.24 962
3432.79 969
3433.35 949
3433.90 988
3434.45 960
3435.01 1024
3435.56 1007
3436.11 995
3436.66 992
3437.22 999
3437.77 1028
3438.32 1054
3438.88 1058
3439.43 1045
3439.98 1058
3440.54 1040
3441.09 1012
3441.64 1074
3442.20 1055
3442.75 1023
3443.30 975
3443.86 1073
3444.41 967
3444.96 988
3445.52 973
3446.07 987
3446.63 925
3447.18 937
3447.73 1027
3448.29 1025
3448.84 936
3449.40 952
3449.95 976
3450.50 966
3451.06 972
3451.61 1004
3452.17 1001
3452.72 944
3453.27 915
3453.83 1014
3454.38 1002
3454.94 946
3455.49 952
3456.05 963
3456.60 992
3457.16 910
3457.71 991
3458.27 1038
3458.82 1004
3459.38 985
3459.93 1022
3460.49 1094
3461.04 1069
3461.60 1023
3462.15 1023
3462.71 1115
3463.26 1102
3463.82 1133
3464.37 1084
3464.93 1159
3465.48 1167
3466.04 1144
3466.59 1179
3467.15 1172
3467.70 1134
3468.26 1159
3468.81 1154
3469.37 1160
3469.93 1256
3470.48 1227
3471.04 1265
3471.59 1288
3472.15 1298
3472.70 1355
3473.26 1348
3473.82 1405
3474.37 1333
3474.93 1262
3475.48 1292
3476.04 1205
3476.60 1263
3477.15 1321
3477.71 1260
3478.27 1306
3478.82 1403
3479.38 1336
3479.93 1333
3480.49 1314
3481.05 1392
3481.60 1363
3482.16 1416
3482.72 1423
3483.27 1455
3483.83 1479
3484.39 1479
3484.95 1545
3485.50 1549
3486.06 1550
3486.62 1658
3487.17 1685
3487.73 1689
3488.29 1923
3488.84 2042
3489.40 2359
3489.96 2602
3490.52 2934
3491.07 3409
3491.63 3813
3492.19 4266
3492.75 4717
3493.30 4890
3493.86 4768
3494.42 4577
3494.98 4300
3495.53 3940
3496.09 3491
3496.65 3107
3497.21 2828
3497.77 2519
3498.32 2156
3498.88 1928
3499.44 2044
3500.00 1972
3500.56 1964
3501.11 1949
3501.67 2007
3502.23 2132
3502.79 2245
3503.35 2373
3503.91 2375
3504.46 2571
3505.02 2806
3505.58 2885
3506.14 2738
3506.70 2831
3507.26 2745
3507.81 2646
3508.37 2574
3508.93 2408
3509.49 2199
3510.05 2094
3510.61 1931
3511.17 1765
3511.73 1670
3512.29 1615
3512.85 1551
3513.40 1412
3513.96 1282
3514.52 1267
3515.08 1211
3515.64 1284
3516.20 1271
3516.76 1218
3517.32 1173
3517.88 1131
3518.44 1125
3519.00 1110
3519.56 1103
3520.12 1148
3520.68 1160
3521.24 1132
3521.80 1148
3522.36 1148
3522.92 1143
3523.48 1168
3524.04 1139
3524.60 1116
3525.16 1107
3525.72 1091
3526.28 1134
3526.84 1088
3527.40 1168
3527.96 1083
3528.52 1053
3529.08 1083
3529.64 1095
3530.20 1094
3530.76 1123
3531.32 1130
3531.88 1087
3532.44 1093
3533.00 1091
3533.56 1092
3534.12 1108
3534.68 1162
3535.25 1144
3535.81 1130
3536.37 1080
3536.93 1171
3537.49 1156
3538.05 1096
3538.61 1123
3539.17 1072
3539.73 1136
3540.30 1130
3540.86 1114
3541.42 1074
3541.98 1119
3542.54 1163
3543.10 1081
3543.66 1121
3544.23 1112
3544.79 1130
3545.35 1107
3545.91 1099
3546.47 1035
3547.03 1056
3547.60 1052
3548.16 1067
3548.72 1083
3549.28 1044
3549.84 1084
3550.41 1009
3550.97 1030
3551.53 1029
3552.09 1082
3552.65 1010
3553.22 951
3553.78 985
3554.34 1001
3554.90 968
3555.47 923
3556.03 958
3556.59 950
3557.15 1046
3557.72 951
3558.28 952
3558.84 971
3559.41 1037
3559.97 979
3560.53 1013
3561.09 1030
3561.66 979
3562.22 1033
3562.78 1107
3563.35 1053
3563.91 992
3564.47 1080
3565.04 1065
3565.60 1085
3566.16 1124
3566.73 1158
3567.29 1132
3567.85 1066
3568.42 1035
3568.98 1055
3569.54 1048
3570.11 1054
3570.67 1065
3571.23 1100
3571.80 1079
3572.36 1094
3572.93 1153
3573.49 1174
3574.05 1191
3574.62 1245
3575.18 1388
3575.75 1478
3576.31 1606
3576.87 1720
3577.44 1911
3578.00 1881
3578.57 1871
3579.13 1849
3579.70 1855
3580.26 1725
3580.82 1659
3581.39 1562
3581.95 1501
3582.52 1324
3583.08 1225
3583.65 1231
3584.21 1114
3584.78 1166
3585.34 1130
3585.91 1042
3586.47 997
3587.04 1014
3587.60 939
3588.17 967
3588.73 940
3589.30 923
3589.86 916
3590.43 943
3590.99 924
3591.56 921
3592.12 962
3592.69 872
3593.25 967
3593.82 932
3594.39 969
3594.95 945
3595.52 935
3596.08 1009
3596.65 945
3597.21 961
3597.78 943
3598.35 954
3598.91 978
3599.48 934
3600.04 963
3600.61 963
3601.18 904
3601.74 908
3602.31 912
3602.87 885
3603.44 874
3604.01 899
3604.57 849
3605.14 858
3605.71 887
3606.27 875
3606.84 864
3607.41 893
3607.97 843
3608.54 867
3609.11 900
3609.67 905
3610.24 827
3610.81 870
3611.37 920
3611.94 852
3612.51 879
3613.07 879
3613.64 865
3614.21 882
3614.78 896
3615.34 862
3615.91 938
3616.48 1005
3617.04 969
3617.61 1027
3618.18 1053
3618.75 1054
3619.31 1123
3619.88 1155
3620.45 1121
3621.02 1062
3621.58 996
3622.15 1009
3622.72 1027
3623.29 994
3623.86 948
3624.42 927
3624.99 920
3625.56 897
3626.13 905
3626.70 901
3627.26 880
3627.83 845
3628.40 852
3628.97 841
3629.54 862
3630.11 852
3630.67 848
3631.24 833
3631.81 778
3632.38 767
3632.95 803
3633.52 818
3634.08 803
3634.65 839
3635.22 861
3635.79 861
3636.36 816
3636.93 893
3637.50 870
3638.07 839
3638.64 876
3639.20 921
3639.77 877
3640.34 898
3640.91 938
3641.48 919
3642.05 962
3642.62 949
3643.19 979
3643.76 959
3644.33 907
3644.90 904
3645.47 917
3646.04 929
3646.61 912
3647.18 916
3647.75 852
3648.32 895
3648.89 908
3649.46 901
3650.03 885
3650.60 917
3651.17 926
3651.74 933
3652.31 967
3652.88 1035
3653.45 1030
3654.02 1009
3654.59 990
3655.16 965
3655.73 956
3656.30 923
3656.87 943
3657.44 883
3658.01 934
3658.58 932
3659.15 895
3659.72 939
3660.29 924
3660.86 886
3661.43 908
3662.00 930
3662.58 931
3663.15 962
3663.72 932
3664.29 960
3664.86 1012
3665.43 1009
3666.00 1075
3666.57 1059
3667.14 989
3667.72 940
3668.29 1039
3668.86 978
3669.43 899
3670.00 960
3670.57 902
3671.14 874
3671.72 880
3672.29 855
3672.86 919
3673.43 912
3674.00 900
3674.57 893
3675.15 879
3675.72 922
3676.29 922
3676.86 994
3677.43 935
3678.01 913
3678.58 953
3679.15 919
3679.72 980
3680.30 938
3680.87 877
3681.44 888
3682.01 867
3682.58 822
3683.16 861
3683.73 922
3684.30 826
3684.88 808
3685.45 845
3686.02 903
3686.59 898
3687.17 898
3687.74 925
3688.31 886
3688.88 915
3689.46 853
3690.03 881
3690.60 891
3691.18 884
3691.75 920
3692.32 943
3692.90 902
3693.47 935
3694.04 926
3694.62 899
3695.19 849
3695.76 863
3696.34 882
3696.91 880
3697.48 886
3698.06 892
3698.63 864
3699.21 825
3699.78 888
3700.35 894
3700.93 854
3701.50 831
3702.08 858
3702.65 840
3703.22 857
3703.80 851
3704.37 857
3704.95 901
3705.52 921
3706.09 964
3706.67 941
3707.24 940
3707.82 931
3708.39 910
3708.97 883
3709.54 907
3710.12 917
3710.69 932
3711.26 918
3711.84 909
3712.41 824
3712.99 818
3713.56 834
3714.14 901
3714.71 849
3715.29 876
3715.86 885
3716.44 833
3717.01 827
3717.59 823
3718.16 836
3718.74 848
3719.32 816
3719.89 798
3720.47 797
3721.04 835
3721.62 802
3722.19 876
3722.77 841
3723.34 785
3723.92 808
3724.49 778
3725.07 779
3725.65 799
3726.22 769
3726.80 757
3727.37 776
3727.95 813
3728.53 800
3729.10 847
3729.68 812
3730.25 853
3730.83 889
3731.41 918
3731.98 907
3732.56 955
3733.14 942
3733.71 993
3734.29 982
3734.87 928
3735.44 934
3736.02 1006
3736.60 960
3737.17 940
3737.75 929
3738.33 998
3738.90 968
3739.48 938
3740.06 956
3740.63 930
3741.21 898
3741.79 862
3742.36 814
3742.94 803
3743.52 853
3744.10 802
3744.67 783
3745.25 811
3745.83 781
3746.40 845
3746.98 803
3747.56 802
3748.14 823
3748.71 811
3749.29 825
3749.87 828
3750.45 805
3751.03 824
3751.60 819
3752.18 870
3752.76 890
3753.34 831
3753.92 787
3754.49 810
3755.07 808
3755.65 801
3756.23 816
3756.81 769
3757.38 743
3757.96 822
3758.54 860
3759.12 823
3759.70 844
3760.28 828
3760.85 848
3761.43 816
3762.01 847
3762.59 844
3763.17 863
3763.75 899
3764.33 939
3764.91 926
3765.48 863
3766.06 831
3766.64 880
3767.22 937
3767.80 858
3768.38 855
3768.96 852
3769.54 858
3770.12 790
3770.70 814
3771.28 811
3771.85 850
3772.43 858
3773.01 820
3773.59 865
3774.17 847
3774.75 826
3775.33 813
3775.91 844
3776.49 862
3777.07 858
3777.65 875
3778.23 866
3778.81 836
3779.39 855
3779.97 805
3780.55 826
3781.13 807
3781.71 798
3782.29 793
3782.87 813
3783.45 801
3784.03 765
3784.61 745
3785.19 736
3785.77 773
3786.35 832
3786.93 785
3787.51 766
3788.10 761
3788.68 759
3789.26 828
3789.84 840
3790.42 755
3791.00 840
3791.58 836
3792.16 831
3792.74 841
3793.32 857
3793.90 845
3794.48 855
3795.07 807
3795.65 851
3796.23 802
3796.81 866
3797.39 870
3797.97 844
3798.55 879
3799.14 815
3799.72 812
3800.30 791
3800.88 803
3801.46 821
3802.04 867
3802.62 873
3803.21 814
3803.79 845
3804.37 938
3804.95 878
3805.53 933
3806.12 925
3806.70 956
3807.28 1021
3807.86 1046
3808.44 1066
3809.03 1053
3809.61 1061
3810.19 1149
3810.77 1120
3811.36 1130
3811.94 1056
3812.52 1044
3813.10 1051
3813.69 1038
3814.27 1050
3814.85 972
3815.43 1012
3816.02 1000
3816.60 924
3817.18 914
3817.77 936
3818.35 917
3818.93 970
3819.51 902
3820.10 930
3820.68 962
3821.26 934
3821.85 925
3822.43 866
3823.01 851
3823.60 864
3824.18 925
3824.76 886
3825.35 892
3825.93 901
3826.51 874
3827.10 812
3827.68 814
3828.27 796
3828.85 775
3829.43 808
3830.02 860
3830.60 854
3831.18 886
3831.77 845
3832.35 860
3832.94 807
3833.52 862
3834.10 861
3834.69 799
3835.27 827
3835.86 829
3836.44 907
3837.03 852
3837.61 827
3838.19 863
3838.78 809
3839.36 814
3839.95 858
3840.53 814
3841.12 864
3841.70 846
3842.29 834
3842.87 809
3843.46 830
3844.04 862
3844.63 834
3845.21 823
3845.80 795
3846.38 811
3846.97 876
3847.55 857
3848.14 832
3848.72 856
3849.31 844
3849.89 870
3850.48 840
3851.06 881
3851.65 859
3852.23 886
3852.82 925
3853.41 865
3853.99 843
3854.58 863
3855.16 837
3855.75 840
3856.33 862
3856.92 869
3857.51 822
3858.09 830
3858.68 891
3859.26 924
3859.85 941
3860.44 990
3861.02 1054
3861.61 1019
3862.20 1086
3862.78 1021
3863.37 983
3863.95 986
3864.54 1041
3865.13 1024
3865.71 1023
3866.30 1026
3866.89 976
3867.47 929
3868.06 882
3868.65 822
3869.23 855
3869.82 869
3870.41 906
3870.99 838
3871.58 833
3872.17 880
3872.76 820
3873.34 830
3873.93 862
3874.52 855
3875.10 826
3875.69 809
3876.28 826
3876.87 822
3877.45 844
3878.04 855
3878.63 837
3879.22 844
3879.80 823
3880.39 803
3880.98 798
3881.57 766
3882.15 789
3882.74 748
3883.33 762
3883.92 819
3884.51 845
3885.09 886
3885.68 859
3886.27 873
3886.86 839
3887.45 856
3888.04 901
3888.62 902
3889.21 934
3889.80 970
3890.39 991
3890.98 991
3891.57 947
3892.15 969
3892.74 1003
3893.33 921
3893.92 923
3894.51 958
3895.10 946
3895.69 915
3896.28 858
3896.86 889
3897.45 891
3898.04 871
3898.63 894
3899.22 887
3899.81 851
3900.40 837
3900.99 872
3901.58 869
3902.17 831
3902.76 873
3903.34 813
3903.93 839
3904.52 831
3905.11 813
3905.70 840
3906.29 872
3906.88 891
3907.47 887
3908.06 877
3908.65 877
3909.24 842
3909.83 892
3910.42 913
3911.01 843
3911.60 817
3912.19 829
3912.78 787
3913.37 817
3913.96 819
3914.55 838
3915.14 829
3915.73 827
3916.32 779
3916.91 777
3917.50 797
3918.09 811
3918.68 850
3919.28 809
3919.87 795
3920.46 756
3921.05 779
3921.64 777
3922.23 786
3922.82 766
3923.41 807
3924.00 811
3924.59 759
3925.18 773
3925.77 768
3926.37 768
3926.96 773
3927.55 766
3928.14 838
3928.73 776
3929.32 740
3929.91 752
3930.51 735
3931.10 750
3931.69 763
3932.28 766
3932.87 722
3933.46 731
3934.05 721
3934.65 742
3935.24 725
3935.83 754
3936.42 739
3937.01 729
3937.61 778
3938.20 780
3938.79 745
3939.38 818
3939.97 791
3940.57 814
3941.16 830
3941.75 860
3942.34 836
3942.94 786
3943.53 788
3944.12 829
3944.71 810
3945.31 853
3945.90 854
3946.49 794
3947.08 849
3947.68 778
3948.27 757
3948.86 788
3949.45 794
3950.05 774
3950.64 752
3951.23 789
3951.83 789
3952.42 757
3953.01 823
3953.61 824
3954.20 797
3954.79 813
3955.39 879
3955.98 878
3956.57 818
3957.17 853
3957.76 892
3958.35 946
3958.95 940
3959.54 969
3960.13 1005
3960.73 940
3961.32 927
3961.92 902
3962.51 900
3963.10 908
3963.70 903
3964.29 935
3964.88 951
3965.48 948
3966.07 1005
3966.67 987
3967.26 912
3967.86 971
3968.45 1024
3969.04 1004
3969.64 963
3970.23 945
3970.83 938
3971.42 871
3972.02 897
3972.61 915
3973.21 885
3973.80 884
3974.40 897
3974.99 849
3975.58 870
3976.18 878
3976.77 915
3977.37 922
3977.96 895
3978.56 907
3979.15 924
3979.75 934
3980.35 950
3980.94 906
3981.54 956
3982.13 926
3982.73 858
3983.32 866
3983.92 879
3984.51 868
3985.11 839
3985.70 840
3986.30 865
3986.90 873
3987.49 886
3988.09 815
3988.68 881
3989.28 908
3989.87 947
3990.47 980
3991.07 945
3991.66 928
3992.26 949
3992.85 1004
3993.45 1009
3994.05 1012
3994.64 988
3995.24 1033
3995.84 981
3996.43 1007
3997.03 1052
3997.62 1086
3998.22 1035
3998.82 1014
3999.41 935
4000.01 916
4000.61 952
4001.20 940
4001.80 950
4002.40 945
4003.00 951
4003.59 904
4004.19 868
4004.79 860
4005.38 839
4005.98 860
4006.58 859
4007.17 864
4007.77 881
4008.37 829
4008.97 831
4009.56 860
4010.16 811
4010.76 832
4011.36 851
4011.95 852
4012.55 778
4013.15 787
4013.75 838
4014.34 795
4014.94 795
4015.54 787
4016.14 788
4016.74 846
4017.33 819
4017.93 866
4018.53 850
4019.13 825
4019.73 836
4020.32 882
4020.92 852
4021.52 858
4022.12 849
4022.72 885
4023.32 855
4023.91 819
4024.51 930
4025.11 898
4025.71 877
4026.31 884
4026.91 923
4027.51 903
4028.10 953
4028.70 962
4029.30 950
4029.90 970
4030.50 966
4031.10 949
4031.70 912
4032.30 951
4032.90 934
4033.49 933
4034.09 911
4034.69 815
4035.29 902
4035.89 888
4036.49 801
4037.09 789
4037.69 795
4038.29 815
4038.89 766
4039.49 746
4040.09 755
4040.69 771
4041.29 711
4041.89 695
4042.49 720
4043.09 764
4043.69 804
4044.29 749
4044.89 743
4045.49 755
4046.09 744
4046.69 755
4047.29 750
4047.89 712
4048.49 752
4049.09 744
4049.69 776
4050.29 810
4050.89 785
4051.49 815
4052.09 772
4052.69 802
4053.29 831
4053.89 802
4054.49 760
4055.09 848
4055.69 803
4056.30 784
4056.90 739
4057.50 741
4058.10 756
4058.70 736
4059.30 743
4059.90 743
4060.50 744
4061.10 741
4061.71 834
4062.31 800
4062.91 770
4063.51 758
4064.11 821
4064.71 811
4065.31 835
4065.92 805
4066.52 809
4067.12 777
4067.72 780
4068.32 787
4068.92 742
4069.53 801
4070.13 759
4070.73 765
4071.33 785
4071.93 759
4072.54 779
4073.14 765
4073.74 735
4074.34 758
4074.94 756
4075.55 719
4076.15 720
4076.75 763
4077.35 732
4077.96 757
4078.56 717
4079.16 715
4079.76 721
4080.37 760
4080.97 702
4081.57 758
4082.17 724
4082.78 707
4083.38 720
4083.98 739
4084.59 728
4085.19 712
4085.79 731
4086.39 695
4087.00 712
4087.60 696
4088.20 715
4088.81 724
4089.41 712
4090.01 751
4090.62 706
4091.22 760
4091.82 722
4092.43 746
4093.03 740
4093.63 761
4094.24 723
4094.84 711
4095.45 723
4096.05 815
4096.65 807
4097.26 755
4097.86 760
4098.47 772
4099.07 726
4099.67 728
4100.28 814
4100.88 729
4101.49 789
4102.09 764
4102.69 719
4103.30 737
4103.90 791
4104.51 769
4105.11 763
4105.72 679
4106.32 766
4106.93 766
4107.53 802
4108.13 753
4108.74 762
4109.34 789
4109.95 775
4110.55 744
4111.16 687
4111.76 714
4112.37 732
4112.97 703
4113.58 707
4114.18 741
4114.79 754
4115.39 712
4116.00 700
4116.60 697
4117.21 723
4117.82 698
4118.42 746
4119.03 716
4119.63 740
4120.24 744
4120.84 743
4121.45 667
4122.05 727
4122.66 703
4123.27 734
4123.87 728
4124.48 746
4125.08 723
4125.69 676
4126.30 697
4126.90 654
4127.51 697
4128.11 680
4128.72 698
4129.33 700
4129.93 701
4130.54 691
4131.15 757
4131.75 709
4132.36 734
4132.96 739
4133.57 759
4134.18 749
4134.78 787
4135.39 829
4136.00 799
4136.60 775
4137.21 787
4137.82 826
4138.43 824
4139.03 806
4139.64 753
4140.25 839
4140.85 827
4141.46 802
4142.07 824
4142.68 787
4143.28 783
4143.89 798
4144.50 810
4145.10 870
4145.71 894
4146.32 815
4146.93 807
4147.53 769
4148.14 778
4148.75 736
4149.36 769
4149.97 709
4150.57 740
4151.18 710
4151.79 731
4152.40 727
4153.00 735
4153.61 691
4154.22 696
4154.83 701
4155.44 729
4156.05 717
4156.65 731
4157.26 709
4157.87 715
4158.48 724
4159.09 725
4159.70 756
4160.30 740
4160.91 713
4161.52 763
4162.13 754
4162.74 730
4163.35 756
4163.96 755
4164.56 717
4165.17 738
4165.78 745
4166.39 761
4167.00 751
4167.61 802
4168.22 779
4168.83 798
4169.44 780
4170.05 788
4170.66 780
4171.26 747
4171.87 786
4172.48 772
4173.09 793
4173.70 786
4174.31 783
4174.92 767
4175.53 724
4176.14 737
4176.75 803
4177.36 771
4177.97 775
4178.58 752
4179.19 837
4179.80 834
4180.41 789
4181.02 807
4181.63 758
4182.24 774
4182.85 814
4183.46 811
4184.07 774
4184.68 736
4185.29 738
4185.90 802
4186.51 709
4187.12 731
4187.73 761
4188.34 705
4188.95 727
4189.56 737
4190.18 780
4190.79 700
4191.40 743
4192.01 725
4192.62 804
4193.23 820
4193.84 791
4194.45 796
4195.06 841
4195.67 819
4196.28 774
4196.90 787
4197.51 796
4198.12 843
4198.73 829
4199.34 795
4199.95 752
4200.56 743
4201.18 750
4201.79 733
4202.40 725
4203.01 701
4203.62 721
4204.23 725
4204.85 744
4205.46 753
4206.07 710
4206.68 753
4207.29 803
4207.90 778
4208.52 715
4209.13 756
4209.74 712
4210.35 752
4210.97 791
4211.58 777
4212.19 777
4212.80 817
4213.41 798
4214.03 808
4214.64 764
4215.25 784
4215.86 752
4216.48 775
4217.09 828
4217.70 871
4218.32 901
4218.93 844
4219.54 859
4220.15 877
4220.77 844
4221.38 836
4221.99 867
4222.61 865
4223.22 829
4223.83 849
4224.44 849
4225.06 798
4225.67 808
4226.28 816
4226.90 875
4227.51 891
4228.13 913
4228.74 920
4229.35 863
4229.97 884
4230.58 905
4231.19 898
4231.81 860
4232.42 936
4233.03 905
4233.65 851
4234.26 834
4234.88 870
4235.49 879
4236.10 848
4236.72 857
4237.33 838
4237.95 817
4238.56 790
4239.17 804
4239.79 814
4240.40 775
4241.02 783
4241.63 789
4242.25 773
4242.86 789
4243.48 742
4244.09 739
4244.71 807
4245.32 783
4245.93 807
4246.55 804
4247.16 804
4247.78 785
4248.39 801
4249.01 818
4249.62 838
4250.24 829
4250.85 905
4251.47 860
4252.08 873
4252.70 827
4253.32 819
4253.93 788
4254.55 765
4255.16 775
4255.78 825
4256.39 821
4257.01 816
4257.62 883
4258.24 836
4258.85 821
4259.47 866
4260.09 869
4260.70 806
4261.32 881
4261.93 909
4262.55 896
4263.17 945
4263.78 920
4264.40 937
4265.01 945
4265.63 981
4266.25 971
4266.86 942
4267.48 881
4268.10 863
4268.71 906
4269.33 916
4269.94 910
4270.56 870
4271.18 899
4271.79 839
4272.41 808
4273.03 799
4273.64 839
4274.26 865
4274.88 896
4275.49 908
4276.11 894
4276.73 853
4277.35 927
4277.96 900
4278.58 928
4279.20 942
4279.81 948
4280.43 913
4281.05 874
4281.67 891
4282.28 837
4282.90 819
4283.52 822
4284.14 767
4284.75 799
4285.37 807
4285.99 819
4286.61 773
4287.22 800
4287.84 782
4288.46 812
4289.08 747
4289.70 779
4290.31 840
4290.93 845
4291.55 769
4292.17 783
4292.79 799
4293.40 839
4294.02 842
4294.64 849
4295.26 821
4295.88 815
4296.50 795
4297.11 790
4297.73 761
4298.35 782
4298.97 850
4299.59 854
4300.21 802
4300.83 796
4301.44 876
4302.06 875
4302.68 881
4303.30 877
4303.92 879
4304.54 830
4305.16 824
4305.78 828
4306.40 884
4307.02 839
4307.63 861
4308.25 860
4308.87 821
4309.49 833
4310.11 876
4310.73 903
4311.35 915
4311.97 894
4312.59 901
4313.21 846
4313.83 844
4314.45 876
4315.07 862
4315.69 892
4316.31 870
4316.93 892
4317.55 921
4318.17 892
4318.79 882
4319.41 844
4320.03 855
4320.65 927
4321.27 924
4321.89 928
4322.51 921
4323.13 910
4323.75 949
4324.37 975
4324.99 1038
4325.61 955
4326.23 1008
4326.85 1097
4327.47 1091
4328.09 1125
4328.71 1133
4329.33 1181
4329.96 1212
4330.58 1249
4331.20 1300
4331.82 1427
4332.44 1520
4333.06 1627
4333.68 1655
4334.30 1730
4334.92 1734
4335.54 1797
4336.17 1689
4336.79 1705
4337.41 1718
4338.03 1603
4338.65 1580
4339.27 1480
4339.89 1506
4340.52 1423
4341.14 1362
4341.76 1271
4342.38 1385
4343.00 1407
4343.62 1355
4344.25 1334
4344.87 1462
4345.49 1480
4346.11 1663
4346.73 1700
4347.36 1787
4347.98 1721
4348.60 1703
4349.22 1727
4349.84 1690
4350.47 1655
4351.09 1589
4351.71 1562
4352.33 1573
4352.96 1520
4353.58 1424
4354.20 1332
4354.82 1279
4355.45 1191
4356.07 1214
4356.69 1149
4357.31 1113
4357.94 1089
4358.56 1030
4359.18 1034
4359.81 1091
4360.43 1048
4361.05 1072
4361.68 1073
4362.30 1045
4362.92 1045
4363.55 992
4364.17 995
4364.79 985
4365.42 1010
4366.04 1045
4366.66 1071
4367.29 994
4367.91 935
4368.53 902
4369.16 922
4369.78 932
4370.40 919
4371.03 919
4371.65 953
4372.27 904
4372.90 939
4373.52 915
4374.15 887
4374.77 878
4375.39 863
4376.02 877
4376.64 911
4377.27 892
4377.89 913
4378.52 904
4379.14 933
4379.76 923
4380.39 947
4381.01 968
4381.64 964
4382.26 911
4382.89 979
4383.51 923
4384.14 881
4384.76 876
4385.39 920
4386.01 917
4386.64 900
4387.26 923
4387.89 835
4388.51 830
4389.14 873
4389.76 843
4390.39 899
4391.01 854
4391.64 860
4392.26 795
4392.89 820
4393.51 835
4394.14 820
4394.76 860
4395.39 856
4396.01 824
4396.64 842
4397.26 867
4397.89 821
4398.52 828
4399.14 866
4399.77 854
4400.39 811
4401.02 844
4401.65 851
4402.27 818
4402.90 873
4403.52 863
4404.15 860
4404.78 844
4405.40 863
4406.03 868
4406.65 848
4407.28 845
4407.91 815
4408.53 815
4409.16 816
4409.79 785
4410.41 841
4411.04 839
4411.67 813
4412.29 864
4412.92 836
4413.55 857
4414.17 806
4414.80 825
4415.43 832
4416.05 839
4416.68 814
4417.31 801
4417.94 829
4418.56 834
4419.19 883
4419.82 873
4420.44 821
4421.07 857
4421.70 832
4422.33 800
4422.95 773
4423.58 786
4424.21 861
4424.84 825
4425.46 819
4426.09 801
4426.72 797
4427.35 756
4427.97 770
4428.60 773
4429.23 772
4429.86 761
4430.49 745
4431.11 804
4431.74 794
4432.37 745
4433.00 782
4433.63 793
4434.26 773
4434.88 844
4435.51 886
4436.14 865
4436.77 828
4437.40 805
4438.03 906
4438.65 877
4439.28 858
4439.91 799
4440.54 789
4441.17 837
4441.80 766
4442.43 835
4443.06 802
4443.68 778
4444.31 825
4444.94 827
4445.57 880
4446.20 911
4446.83 902
4447.46 901
4448.09 904
4448.72 919
4449.35 826
4449.98 858
4450.61 884
4451.24 842
4451.86 848
4452.49 835
4453.12 849
4453.75 856
4454.38 888
4455.01 872
4455.64 909
4456.27 944
4456.90 921
4457.53 932
4458.16 922
4458.79 887
4459.42 937
4460.05 877
4460.68 839
4461.31 847
4461.94 776
4462.57 778
4463.20 753
4463.83 765
4464.46 725
4465.09 752
4465.72 767
4466.36 829
4466.99 749
4467.62 731
4468.25 783
4468.88 776
4469.51 765
4470.14 781
4470.77 768
4471.40 830
4472.03 756
4472.66 729
4473.29 762
4473.93 745
4474.56 739
4475.19 738
4475.82 733
4476.45 721
4477.08 797
4477.71 782
4478.34 803
4478.98 793
4479.61 834
4480.24 754
4480.87 794
4481.50 801
4482.13 825
4482.76 749
4483.40 768
4484.03 792
4484.66 771
4485.29 883
4485.92 795
4486.56 835
4487.19 828
4487.82 879
4488.45 855
4489.08 846
4489.72 826
4490.35 831
4490.98 845
4491.61 818
4492.25 792
4492.88 792
4493.51 773
4494.14 753
4494.78 809
4495.41 740
4496.04 760
4496.67 803
4497.31 808
4497.94 802
4498.57 857
4499.20 883
4499.84 903
4500.47 880
4501.10 980
4501.74 958
4502.37 1018
4503.00 1047
4503.64 1000
4504.27 978
4504.90 1002
4505.53 986
4506.17 993
4506.80 948
4507.43 929
4508.07 897
4508.70 885
4509.34 928
4509.97 916
4510.60 941
4511.24 841
4511.87 857
4512.50 835
4513.14 834
4513.77 850
4514.41 850
4515.04 828
4515.67 838
4516.31 783
4516.94 765
4517.58 845
4518.21 754
4518.84 747
4519.48 705
4520.11 742
4520.75 773
4521.38 812
4522.02 775
4522.65 768
4523.28 771
4523.92 779
4524.55 806
4525.19 766
4525.82 781
4526.46 808
4527.09 802
4527.73 823
4528.36 782
4529.00 760
4529.63 811
4530.27 899
4530.90 882
4531.54 894
4532.17 911
4532.81 902
4533.44 858
4534.08 854
4534.71 900
4535.35 844
4535.99 850
4536.62 815
4537.26 788
4537.89 784
4538.53 807
4539.16 801
4539.80 751
4540.43 756
4541.07 789
4541.71 785
4542.34 783
4542.98 737
4543.61 724
4544.25 713
4544.89 745
4545.52 755
4546.16 769
4546.79 763
4547.43 709
4548.07 741
4548.70 760
4549.34 724
4549.98 715
4550.61 727
4551.25 707
4551.89 776
4552.52 768
4553.16 750
4553.80 766
4554.43 762
4555.07 727
4555.71 690
4556.34 706
4556.98 685
4557.62 738
4558.25 774
4558.89 718
4559.53 737
4560.16 761
4560.80 759
4561.44 773
4562.08 736
4562.71 741
4563.35 757
4563.99 775
4564.63 771
4565.26 742
4565.90 771
4566.54 728
4567.18 747
4567.81 745
4568.45 770
4569.09 816
4569.73 822
4570.36 786
4571.00 773
4571.64 795
4572.28 764
4572.92 790
4573.55 756
4574.19 781
4574.83 764
4575.47 758
4576.11 749
4576.75 713
4577.38 754
4578.02 744
4578.66 788
4579.30 814
4579.94 787
4580.58 771
4581.21 778
4581.85 793
4582.49 830
4583.13 851
4583.77 808
4584.41 786
4585.05 778
4585.69 811
4586.32 772
4586.96 810
4587.60 773
4588.24 750
4588.88 780
4589.52 886
4590.16 915
4590.80 945
4591.44 983
4592.08 956
4592.72 1077
4593.36 1099
4594.00 1069
4594.63 998
4595.27 967
4595.91 889
4596.55 910
4597.19 854
4597.83 810
4598.47 790
4599.11 766
4599.75 757
4600.39 812
4601.03 790
4601.67 779
4602.31 799
4602.95 829
4603.59 799
4604.23 783
4604.87 792
4605.51 726
4606.15 781
4606.79 731
4607.43 783
4608.08 760
4608.72 785
4609.36 748
4610.00 753
4610.64 769
4611.28 766
4611.92 777
4612.56 792
4613.20 738
4613.84 762
4614.48 772
4615.12 729
4615.76 743
4616.41 705
4617.05 776
4617.69 766
4618.33 737
4618.97 697
4619.61 733
4620.25 749
4620.89 750
4621.54 716
4622.18 720
4622.82 699
4623.46 719
4624.10 727
4624.74 690
4625.38 684
4626.03 720
4626.67 725
4627.31 732
4627.95 720
4628.59 701
4629.24 696
4629.88 720
4630.52 790
4631.16 765
4631.80 776
4632.45 789
4633.09 791
4633.73 778
4634.37 789
4635.02 768
4635.66 762
4636.30 805
4636.94 836
4637.58 838
4638.23 797
4638.87 804
4639.51 789
4640.16 821
4640.80 857
4641.44 826
4642.08 786
4642.73 799
4643.37 838
4644.01 764
4644.66 784
4645.30 812
4645.94 808
4646.58 782
4647.23 758
4647.87 750
4648.51 731
4649.16 733
4649.80 752
4650.44 754
4651.09 770
4651.73 763
4652.37 793
4653.02 798
4653.66 755
4654.31 829
4654.95 818
4655.59 807
4656.24 817
4656.88 809
4657.52 738
4658.17 753
4658.81 757
4659.46 741
4660.10 701
4660.75 699
4661.39 704
4662.03 690
4662.68 724
4663.32 743
4663.97 745
4664.61 715
4665.26 724
4665.90 722
4666.54 677
4667.19 683
4667.83 709
4668.48 649
4669.12 695
4669.77 709
4670.41 656
4671.06 679
4671.70 694
4672.35 715
4672.99 735
4673.64 716
4674.28 681
4674.93 716
4675.57 713
4676.22 701
4676.86 714
4677.51 735
4678.15 690
4678.80 713
4679.44 744
4680.09 752
4680.73 735
4681.38 767
4682.03 723
4682.67 727
4683.32 728
4683.96 734
4684.61 734
4685.25 771
4685.90 736
4686.55 744
4687.19 781
4687.84 767
4688.48 772
4689.13 746
4689.78 762
4690.42 767
4691.07 842
4691.72 822
4692.36 793
4693.01 843
4693.65 825
4694.30 863
4694.95 848
4695.59 784
4696.24 867
4696.89 876
4697.53 857
4698.18 890
4698.83 940
4699.47 870
4700.12 874
4700.77 907
4701.41 926
4702.06 849
4702.71 906
4703.36 868
4704.00 856
4704.65 857
4705.30 856
4705.94 822
4706.59 811
4707.24 820
4707.89 837
4708.53 806
4709.18 825
4709.83 851
4710.48 783
4711.12 766
4711.77 757
4712.42 791
4713.07 769
4713.71 806
4714.36 817
4715.01 794
4715.66 792
4716.31 809
4716.95 788
4717.60 780
4718.25 786
4718.90 820
4719.55 822
4720.19 771
4720.84 843
4721.49 869
4722.14 834
4722.79 843
4723.44 818
4724.08 851
4724.73 793
4725.38 913
4726.03 887
4726.68 852
4727.33 912
4727.98 942
4728.63 921
4729.27 874
4729.92 903
4730.57 837
4731.22 799
4731.87 797
4732.52 846
4733.17 842
4733.82 786
4734.47 795
4735.12 788
4735.77 777
4736.41 760
4737.06 760
4737.71 808
4738.36 807
4739.01 753
4739.66 768
4740.31 736
4740.96 809
4741.61 797
4742.26 822
4742.91 833
4743.56 790
4744.21 789
4744.86 818
4745.51 791
4746.16 795
4746.81 829
4747.46 842
4748.11 828
4748.76 790
4749.41 817
4750.06 904
4750.71 867
4751.36 846
4752.01 961
4752.66 940
4753.31 977
4753.96 931
4754.61 850
4755.26 896
4755.92 864
4756.57 874
4757.22 857
4757.87 941
4758.52 906
4759.17 855
4759.82 849
4760.47 972
4761.12 969
4761.77 944
4762.42 956
4763.08 988
4763.73 950
4764.38 954
4765.03 914
4765.68 890
4766.33 887
4766.98 870
4767.64 864
4768.29 802
4768.94 840
4769.59 837
4770.24 857
4770.89 810
4771.54 824
4772.20 824
4772.85 821
4773.50 833
4774.15 844
4774.80 821
4775.46 789
4776.11 832
4776.76 780
4777.41 819
4778.06 820
4778.72 876
4779.37 849
4780.02 831
4780.67 844
4781.33 855
4781.98 789
4782.63 800
4783.28 776
4783.94 795
4784.59 768
4785.24 772
4785.89 811
4786.55 827
4787.20 824
4787.85 803
4788.51 866
4789.16 849
4789.81 856
4790.46 851
4791.12 906
4791.77 841
4792.42 859
4793.08 883
4793.73 848
4794.38 873
4795.04 870
4795.69 923
4796.34 878
4797.00 874
4797.65 888
4798.30 926
4798.96 957
4799.61 924
4800.27 994
4800.92 982
4801.57 1021
4802.23 994
4802.88 1065
4803.53 1017
4804.19 1015
4804.84 952
4805.50 991
4806.15 941
4806.81 909
4807.46 910
4808.11 946
4808.77 961
4809.42 921
4810.08 901
4810.73 959
4811.39 936
4812.04 876
4812.69 909
4813.35 930
4814.00 904
4814.66 930
4815.31 958
4815.97 906
4816.62 937
4817.28 878
4817.93 961
4818.59 927
4819.24 966
4819.90 971
4820.55 1026
4821.21 1029
4821.86 997
4822.52 1039
4823.17 1049
4823.83 1071
4824.48 1046
4825.14 1018
4825.79 1039
4826.45 976
4827.11 1005
4827.76 920
4828.42 968
4829.07 1051
4829.73 1081
4830.38 1057
4831.04 1015
4831.70 1042
4832.35 1115
4833.01 1120
4833.66 1051
4834.32 1063
4834.98 1099
4835.63 1115
4836.29 1119
4836.94 1085
4837.60 1112
4838.26 1145
4838.91 1253
4839.57 1169
4840.23 1190
4840.88 1164
4841.54 1181
4842.20 1244
4842.85 1202
4843.51 1145
4844.17 1179
4844.82 1155
4845.48 1227
4846.14 1293
4846.79 1259
4847.45 1271
4848.11 1263
4848.76 1270
4849.42 1368
4850.08 1399
4850.73 1444
4851.39 1444
4852.05 1455
4852.71 1451
4853.36 1366
4854.02 1368
4854.68 1420
4855.34 1414
4855.99 1468
4856.65 1553
4857.31 1644
4857.97 1726
4858.62 1777
4859.28 1754
4859.94 1744
4860.60 1727
4861.25 1660
4861.91 1671
4862.57 1513
4863.23 1426
4863.89 1491
4864.54 1482
4865.20 1431
4865.86 1411
4866.52 1412
4867.18 1479
4867.84 1412
4868.49 1460
4869.15 1391
4869.81 1353
4870.47 1395
4871.13 1357
4871.79 1347
4872.44 1301
4873.10 1219
4873.76 1242
4874.42 1208
4875.08 1143
4875.74 1204
4876.40 1220
4877.06 1190
4877.72 1219
4878.37 1241
4879.03 1244
4879.69 1241
4880.35 1218
4881.01 1258
4881.67 1213
4882.33 1221
4882.99 1168
4883.65 1185
4884.31 1149
4884.97 1053
4885.63 1065
4886.29 1043
4886.95 1131
4887.61 1033
4888.26 979
4888.92 991
4889.58 1006
4890.24 1006
4890.90 996
4891.56 1022
4892.22 1001
4892.88 1040
4893.54 1045
4894.20 1005
4894.86 960
4895.52 1037
4896.18 1017
4896.84 1029
4897.51 1037
4898.17 977
4898.83 1076
4899.49 1024
4900.15 999
4900.81 1043
4901.47 994
4902.13 954
4902.79 926
4903.45 947
4904.11 910
4904.77 902
4905.43 886
4906.09 911
4906.75 897
4907.41 886
4908.08 897
4908.74 913
4909.40 891
4910.06 936
4910.72 936
4911.38 965
4912.04 877
4912.70 899
4913.37 901
4914.03 874
4914.69 870
4915.35 885
4916.01 841
4916.67 823
4917.33 854
4918.00 790
4918.66 772
4919.32 831
4919.98 821
4920.64 854
4921.31 902
4921.97 863
4922.63 827
4923.29 885
4923.95 902
4924.62 887
4925.28 826
4925.94 795
4926.60 805
4927.26 826
4927.93 830
4928.59 807
4929.25 833
4929.91 782
4930.58 819
4931.24 795
4931.90 769
4932.56 799
4933.23 781
4933.89 793
4934.55 822
4935.22 829
4935.88 824
4936.54 846
4937.20 872
4937.87 811
4938.53 801
4939.19 821
4939.86 778
4940.52 814
4941.18 792
4941.85 827
4942.51 780
4943.17 781
4943.84 801
4944.50 805
4945.16 824
4945.83 831
4946.49 771
4947.15 740
4947.82 797
4948.48 760
4949.15 822
4949.81 771
4950.47 834
4951.14 772
4951.80 746
4952.47 728
4953.13 776
4953.79 767
4954.46 783
4955.12 706
4955.79 718
4956.45 741
4957.11 782
4957.78 742
4958.44 799
4959.11 742
4959.77 786
4960.44 783
4961.10 800
4961.77 892
4962.43 851
4963.10 867
4963.76 891
4964.42 838
4965.09 881
4965.75 944
4966.42 870
4967.08 855
4967.75 783
4968.41 818
4969.08 837
4969.74 798
4970.41 785
4971.08 815
4971.74 745
4972.41 749
4973.07 781
4973.74 823
4974.40 884
4975.07 879
4975.73 898
4976.40 866
4977.06 821
4977.73 864
4978.40 876
4979.06 881
4979.73 826
4980.39 801
4981.06 802
4981.73 773
4982.39 762
4983.06 727
4983.72 778
4984.39 752
4985.06 719
4985.72 746
4986.39 700
4987.05 719
4987.72 727
4988.39 724
4989.05 758
4989.72 709
4990.39 680
4991.05 747
4991.72 790
4992.39 678
4993.05 692
4993.72 711
4994.39 733
4995.05 751
4995.72 757
4996.39 748
4997.05 711
4997.72 701
4998.39 745
4999.06 726
4999.72 725
5000.39 736
5001.06 720
5001.73 693
5002.39 702
5003.06 687
5003.73 689
5004.39 702
5005.06 688
5005.73 689
5006.40 677
5007.07 690
5007.73 663
5008.40 726
5009.07 685
5009.74 703
5010.40 676
5011.07 748
5011.74 728
5012.41 717
5013.08 712
5013.74 723
5014.41 736
5015.08 742
5015.75 741
5016.42 744
5017.09 749
5017.75 715
5018.42 703
5019.09 677
5019.76 719
5020.43 702
5021.10 709
5021.76 742
5022.43 695
5023.10 704
5023.77 713
5024.44 759
5025.11 664
5025.78 756
5026.45 722
5027.12 708
5027.78 668
5028.45 718
5029.12 696
5029.79 726
5030.46 712
5031.13 718
5031.80 691
5032.47 693
5033.14 726
5033.81 720
5034.48 737
5035.15 707
5035.82 721
5036.49 731
5037.16 700
5037.83 722
5038.50 748
5039.16 727
5039.83 686
5040.50 673
5041.17 669
5041.84 701
5042.51 698
5043.18 693
5043.85 676
5044.52 722
5045.20 687
5045.87 689
5046.54 733
5047.21 715
5047.88 723
5048.55 722
5049.22 663
5049.89 703
5050.56 708
5051.23 685
5051.90 739
5052.57 719
5053.24 694
5053.91 687
5054.58 698
5055.25 665
5055.92 641
5056.60 646
5057.27 653
5057.94 663
5058.61 711
5059.28 718
5059.95 697
5060.62 719
5061.29 759
5061.96 690
5062.64 696
5063.31 726
5063.98 719
5064.65 717
5065.32 678
5065.99 695
5066.66 684
5067.34 695
5068.01 702
5068.68 713
5069.35 697
5070.02 705
5070.70 654
5071.37 652
5072.04 642
5072.71 662
5073.38 691
5074.06 686
5074.73 663
5075.40 701
5076.07 740
5076.74 685
5077.42 717
5078.09 721
5078.76 740
5079.43 765
5080.11 778
5080.78 781
5081.45 790
5082.12 690
5082.80 747
5083.47 793
5084.14 731
5084.82 749
5085.49 753
5086.16 761
5086.83 747
5087.51 716
5088.18 708
5088.85 745
5089.53 726
5090.20 788
5090.87 820
5091.55 809
5092.22 812
5092.89 786
5093.57 765
5094.24 839
5094.91 764
5095.59 773
5096.26 777
5096.93 799
5097.61 752
5098.28 771
5098.96 792
5099.63 758
5100.30 780
5100.98 757
5101.65 773
5102.32 751
5103.00 764
5103.67 746
5104.35 764
5105.02 777
5105.70 764
5106.37 762
5107.04 758
5107.72 755
5108.39 744
5109.07 721
5109.74 727
5110.42 757
5111.09 747
5111.77 779
5112.44 750
5113.11 790
5113.79 760
5114.46 769
5115.14 753
5115.81 779
5116.49 804
5117.16 771
5117.84 836
5118.51 877
5119.19 888
5119.86 888
5120.54 909
5121.21 913
5121.89 906
5122.57 880
5123.24 855
5123.92 871
5124.59 892
5125.27 864
5125.94 786
5126.62 804
5127.29 821
5127.97 826
5128.64 806
5129.32 719
5130.00 778
5130.67 755
5131.35 765
5132.02 766
5132.70 755
5133.38 807
5134.05 804
5134.73 831
5135.40 816
5136.08 769
5136.76 764
5137.43 749
5138.11 786
5138.79 759
5139.46 727
5140.14 734
5140.82 731
5141.49 686
5142.17 709
5142.85 735
5143.52 756
5144.20 708
5144.88 709
5145.55 647
5146.23 676
5146.91 691
5147.58 683
5148.26 655
5148.94 681
5149.61 708
5150.29 657
5150.97 692
5151.65 704
5152.32 706
5153.00 657
5153.68 664
5154.36 645
5155.03 691
5155.71 658
5156.39 681
5157.07 658
5157.74 659
5158.42 676
5159.10 683
5159.78 714
5160.45 691
5161.13 680
5161.81 660
5162.49 661
5163.17 659
5163.84 679
5164.52 641
5165.20 649
5165.88 685
5166.56 675
5167.24 636
5167.91 640
5168.59 666
5169.27 707
5169.95 661
5170.63 655
5171.31 673
5171.98 702
5172.66 655
5173.34 656
5174.02 650
5174.70 675
5175.38 694
5176.06 716
5176.74 686
5177.41 715
5178.09 691
5178.77 714
5179.45 702
5180.13 703
5180.81 728
5181.49 704
5182.17 687
5182.85 703
5183.53 669
5184.21 684
5184.89 615
5185.57 666
5186.24 686
5186.92 675
5187.60 670
5188.28 639
5188.96 625
5189.64 645
5190.32 641
5191.00 662
5191.68 674
5192.36 652
5193.04 669
5193.72 664
5194.40 652
5195.08 623
5195.76 640
5196.44 610
5197.12 663
5197.80 653
5198.48 684
5199.16 664
5199.84 670
5200.52 638
5201.21 611
5201.89 638
5202.57 680
5203.25 655
5203.93 668
5204.61 682
5205.29 646
5205.97 614
5206.65 654
5207.33 653
5208.01 651
5208.69 704
5209.37 699
5210.06 675
5210.74 667
5211.42 699
5212.10 686
5212.78 703
5213.46 686
5214.14 741
5214.82 706
5215.51 659
5216.19 728
5216.87 722
5217.55 694
5218.23 623
5218.91 651
5219.60 639
5220.28 688
5220.96 692
5221.64 738
5222.32 711
5223.00 746
5223.69 744
5224.37 805
5225.05 777
5225.73 713
5226.41 737
5227.10 675
5227.78 677
5228.46 628
5229.14 728
5229.83 720
5230.51 696
5231.19 687
5231.87 734
5232.56 699
5233.24 709
5233.92 667
5234.60 722
5235.29 689
5235.97 682
5236.65 689
5237.34 753
5238.02 751
5238.70 741
5239.38 779
5240.07 776
5240.75 775
5241.43 783
5242.12 802
5242.80 744
5243.48 710
5244.17 720
5244.85 741
5245.53 707
5246.22 691
5246.90 717
5247.58 686
5248.27 701
5248.95 672
5249.63 698
5250.32 732
5251.00 776
5251.69 756
5252.37 705
5253.05 715
5253.74 694
5254.42 716
5255.11 783
5255.79 730
5256.47 738
5257.16 690
5257.84 696
5258.53 668
5259.21 672
5259.89 692
5260.58 692
5261.26 727
5261.95 719
5262.63 788
5263.32 771
5264.00 719
5264.69 771
5265.37 714
5266.06 695
5266.74 760
5267.43 780
5268.11 706
5268.79 683
5269.48 714
5270.16 807
5270.85 736
5271.53 715
5272.22 743
5272.91 726
5273.59 643
5274.28 687
5274.96 737
5275.65 743
5276.33 737
5277.02 654
5277.70 660
5278.39 754
5279.07 736
5279.76 685
5280.45 690
5281.13 710
5281.82 736
5282.50 685
5283.19 716
5283.87 718
5284.56 738
5285.25 777
5285.93 717
5286.62 692
5287.30 689
5287.99 696
5288.68 698
5289.36 705
5290.05 705
5290.74 683
5291.42 708
5292.11 708
5292.79 676
5293.48 723
5294.17 713
5294.85 718
5295.54 682
5296.23 749
5296.91 774
5297.60 801
5298.29 781
5298.98 772
5299.66 761
5300.35 758
5301.04 764
5301.72 764
5302.41 775
5303.10 849
5303.78 890
5304.47 897
5305.16 884
5305.85 935
5306.53 912
5307.22 908
5307.91 947
5308.60 946
5309.28 883
5309.97 906
5310.66 916
5311.35 935
5312.03 939
5312.72 925
5313.41 894
5314.10 889
5314.79 853
5315.47 871
5316.16 892
5316.85 864
5317.54 891
5318.23 864
5318.91 899
5319.60 831
5320.29 858
5320.98 838
5321.67 861
5322.36 856
5323.04 834
5323.73 819
5324.42 798
5325.11 804
5325.80 793
5326.49 801
5327.18 764
5327.86 744
5328.55 798
5329.24 722
5329.93 755
5330.62 679
5331.31 685
5332.00 708
5332.69 727
5333.38 727
5334.06 751
5334.75 713
5335.44 757
5336.13 729
5336.82 718
5337.51 667
5338.20 656
5338.89 672
5339.58 707
5340.27 696
5340.96 687
5341.65 714
5342.34 730
5343.03 699
5343.72 691
5344.41 760
5345.10 728
5345.79 758
5346.48 780
5347.17 761
5347.86 778
5348.55 783
5349.24 769
5349.93 824
5350.62 824
5351.31 809
5352.00 790
5352.69 768
5353.38 755
5354.07 768
5354.76 711
5355.45 701
5356.14 696
5356.83 689
5357.52 718
5358.21 730
5358.90 723
5359.59 737
5360.29 724
5360.98 716
5361.67 710
5362.36 729
5363.05 744
5363.74 769
5364.43 735
5365.12 712
5365.81 754
5366.50 738
5367.20 714
5367.89 783
5368.58 730
5369.27 771
5369.96 733
5370.65 716
5371.34 673
5372.04 693
5372.73 695
5373.42 721
5374.11 738
5374.80 703
5375.49 741
5376.19 670
5376.88 730
5377.57 709
5378.26 732
5378.95 728
5379.65 709
5380.34 750
5381.03 764
5381.72 716
5382.42 651
5383.11 684
5383.80 705
5384.49 705
5385.19 644
5385.88 703
5386.57 724
5387.26 704
5387.96 712
5388.65 703
5389.34 712
5390.03 738
5390.73 766
5391.42 743
5392.11 750
5392.80 750
5393.50 776
5394.19 765
5394.88 709
5395.58 732
5396.27 746
5396.96 684
5397.66 742
5398.35 711
5399.04 719
5399.74 690
5400.43 719
5401.12 677
5401.82 675
5402.51 729
5403.20 715
5403.90 721
5404.59 750
5405.29 757
5405.98 734
5406.67 743
5407.37 772
5408.06 803
5408.75 726
5409.45 746
5410.14 752
5410.84 739
5411.53 730
5412.23 734
5412.92 755
5413.61 761
5414.31 791
5415.00 769
5415.70 782
5416.39 781
5417.09 788
5417.78 783
5418.47 805
5419.17 821
5419.86 812
5420.56 808
5421.25 842
5421.95 808
5422.64 782
5423.34 790
5424.03 830
5424.73 819
5425.42 793
5426.12 802
5426.81 769
5427.51 817
5428.20 832
5428.90 827
5429.59 810
5430.29 833
5430.99 776
5431.68 793
5432.38 821
5433.07 836
5433.77 822
5434.46 858
5435.16 854
5435.85 835
5436.55 875
5437.25 885
5437.94 872
5438.64 862
5439.33 847
5440.03 854
5440.73 869
5441.42 876
5442.12 860
5442.81 907
5443.51 905
5444.21 926
5444.90 950
5445.60 935
5446.29 993
5446.99 1046
5447.69 1113
5448.38 1163
5449.08 1137
5449.78 1180
5450.47 1168
5451.17 1116
5451.87 1125
5452.56 1097
5453.26 1079
5453.96 1005
5454.65 998
5455.35 951
5456.05 951
5456.75 958
5457.44 983
5458.14 989
5458.84 997
5459.53 1040
5460.23 1023
5460.93 942
5461.63 1053
5462.32 1004
5463.02 1012
5463.72 1082
5464.42 1060
5465.11 1065
5465.81 1070
5466.51 1055
5467.21 1077
5467.90 1083
5468.60 1096
5469.30 1091
5470.00 1105
5470.70 1083
5471.39 1152
5472.09 1206
5472.79 1185
5473.49 1213
5474.19 1195
5474.88 1224
5475.58 1184
5476.28 1197
5476.98 1301
5477.68 1318
5478.38 1447
5479.07 1642
5479.77 1749
5480.47 1886
5481.17 1954
5481.87 1970
5482.57 2005
5483.27 1903
5483.96 1758
5484.66 1659
5485.36 1561
5486.06 1485
5486.76 1443
5487.46 1399
5488.16 1413
5488.86 1403
5489.56 1368
5490.26 1407
5490.96 1368
5491.65 1434
5492.35 1414
5493.05 1432
5493.75 1441
5494.45 1448
5495.15 1524
5495.85 1560
5496.55 1562
5497.25 1545
5497.95 1614
5498.65 1720
5499.35 1966
5500.05 2276
5500.75 2406
5501.45 2640
5502.15 2715
5502.85 2693
5503.55 2592
5504.25 2461
5504.95 2206
5505.65 1986
5506.35 1782
5507.05 1634
5507.75 1437
5508.45 1331
5509.15 1290
5509.85 1316
5510.55 1235
5511.25 1237
5511.95 1207
5512.65 1191
5513.35 1115
5514.05 1130
5514.76 1175
5515.46 1139
5516.16 1185
5516.86 1196
5517.56 1194
5518.26 1128
5518.96 1155
5519.66 1103
5520.36 1094
5521.06 1118
5521.77 1094
5522.47 1022
5523.17 1077
5523.87 1048
5524.57 979
5525.27 956
5525.97 1005
5526.67 963
5527.38 920
5528.08 946
5528.78 987
5529.48 980
5530.18 886
5530.88 913
5531.59 916
5532.29 960
5532.99 884
5533.69 884
5534.39 931
5535.10 897
5535.80 877
5536.50 869
5537.20 872
5537.90 883
5538.61 915
5539.31 926
5540.01 931
5540.71 890
5541.42 875
5542.12 892
5542.82 851
5543.52 860
5544.23 852
5544.93 878
5545.63 837
5546.33 796
5547.04 830
5547.74 877
5548.44 823
5549.15 783
5549.85 792
5550.55 828
5551.26 833
5551.96 820
5552.66 827
5553.36 876
5554.07 807
5554.77 817
5555.47 855
5556.18 851
5556.88 852
5557.58 834
5558.29 834
5558.99 848
5559.70 848
5560.40 816
5561.10 855
5561.81 857
5562.51 800
5563.21 855
5563.92 886
5564.62 858
5565.33 837
5566.03 871
5566.73 886
5567.44 905
5568.14 833
5568.85 844
5569.55 848
5570.25 818
5570.96 807
5571.66 838
5572.37 812
5573.07 803
5573.78 812
5574.48 827
5575.19 853
5575.89 835
5576.59 862
5577.30 868
5578.00 856
5578.71 836
5579.41 819
5580.12 820
5580.82 790
5581.53 772
5582.23 807
5582.94 812
5583.64 765
5584.35 761
5585.05 779
5585.76 820
5586.46 851
5587.17 848
5587.88 776
5588.58 814
5589.29 794
5589.99 768
5590.70 742
5591.40 744
5592.11 747
5592.81 745
5593.52 719
5594.23 726
5594.93 750
5595.64 766
5596.34 725
5597.05 755
5597.76 774
5598.46 751
5599.17 696
5599.87 751
5600.58 759
5601.29 771
5601.99 746
5602.70 728
5603.41 778
5604.11 764
5604.82 746
5605.52 759
5606.23 796
5606.94 776
5607.64 738
5608.35 777
5609.06 734
5609.76 733
5610.47 722
5611.18 777
5611.88 833
5612.59 758
5613.30 792
5614.01 793
5614.71 790
5615.42 807
5616.13 785
5616.83 766
5617.54 748
5618.25 781
5618.96 796
5619.66 815
5620.37 797
5621.08 792
5621.79 779
5622.49 795
5623.20 836
5623.91 793
5624.62 802
5625.32 804
5626.03 768
5626.74 802
5627.45 815
5628.16 872
5628.86 804
5629.57 810
5630.28 810
5630.99 801
5631.70 798
5632.40 824
5633.11 813
5633.82 792
5634.53 809
5635.24 834
5635.95 843
5636.65 859
5637.36 864
5638.07 853
5638.78 855
5639.49 851
5640.20 900
5640.91 851
5641.61 831
5642.32 830
5643.03 904
5643.74 855
5644.45 866
5645.16 815
5645.87 831
5646.58 789
5647.29 822
5648.00 828
5648.70 832
5649.41 806
5650.12 775
5650.83 793
5651.54 809
5652.25 790
5652.96 774
5653.67 794
5654.38 847
5655.09 868
5655.80 839
5656.51 799
5657.22 864
5657.93 889
5658.64 906
5659.35 899
5660.06 900
5660.77 891
5661.48 971
5662.19 913
5662.90 877
5663.61 838
5664.32 839
5665.03 854
5665.74 785
5666.45 791
5667.16 841
5667.87 815
5668.58 819
5669.29 831
5670.00 856
5670.71 894
5671.42 862
5672.13 952
5672.84 950
5673.56 900
5674.27 876
5674.98 843
5675.69 834
5676.40 851
5677.11 788
5677.82 857
5678.53 794
5679.24 809
5679.95 794
5680.67 793
5681.38 831
5682.09 824
5682.80 833
5683.51 803
5684.22 837
5684.93 815
5685.65 784
5686.36 829
5687.07 819
5687.78 792
5688.49 797
5689.20 801
5689.92 753
5690.63 764
5691.34 749
5692.05 770
5692.76 772
5693.47 749
5694.19 745
5694.90 742
5695.61 761
5696.32 756
5697.04 787
5697.75 731
5698.46 739
5699.17 781
5699.89 764
5700.60 822
5701.31 770
5702.02 747
5702.74 780
5703.45 759
5704.16 833
5704.87 728
5705.59 740
5706.30 745
5707.01 784
5707.72 802
5708.44 770
5709.15 725
5709.86 749
5710.58 792
5711.29 726
5712.00 737
5712.72 773
5713.43 779
5714.14 738
5714.86 723
5715.57 759
5716.28 758
5717.00 706
5717.71 717
5718.42 731
5719.14 700
5719.85 718
5720.56 761
5721.28 735
5721.99 745
5722.71 746
5723.42 763
5724.13 763
5724.85 769
5725.56 763
5726.28 768
5726.99 745
5727.70 746
5728.42 773
5729.13 784
5729.85 762
5730.56 737
5731.28 765
5731.99 723
5732.70 729
5733.42 741
5734.13 779
5734.85 748
5735.56 712
5736.28 715
5736.99 727
5737.71 715
5738.42 773
5739.14 766
5739.85 744
5740.57 699
5741.28 721
5742.00 755
5742.71 790
5743.43 756
5744.14 720
5744.86 779
5745.57 745
5746.29 758
5747.00 796
5747.72 751
5748.43 707
5749.15 693
5749.87 720
5750.58 702
5751.30 723
5752.01 720
5752.73 728
5753.44 713
5754.16 697
5754.88 728
5755.59 737
5756.31 762
5757.02 737
5757.74 739
5758.46 773
5759.17 751
5759.89 752
5760.60 807
5761.32 782
5762.04 765
5762.75 749
5763.47 763
5764.19 779
5764.90 763
5765.62 748
5766.34 807
5767.05 749
5767.77 792
5768.49 800
5769.20 857
5769.92 853
5770.64 896
5771.35 992
5772.07 986
5772.79 913
5773.50 866
5774.22 855
5774.94 849
5775.65 824
5776.37 798
5777.09 766
5777.81 769
5778.52 775
5779.24 777
5779.96 772
5780.68 769
5781.39 769
5782.11 810
5782.83 783
5783.55 775
5784.26 746
5784.98 733
5785.70 754
5786.42 729
5787.14 764
5787.85 769
5788.57 766
5789.29 787
5790.01 775
5790.73 772
5791.44 769
5792.16 740
5792.88 777
5793.60 739
5794.32 709
5795.03 758
5795.75 797
5796.47 799
5797.19 776
5797.91 752
5798.63 774
5799.35 773
5800.06 784
5800.78 768
5801.50 763
5802.22 742
5802.94 766
5803.66 764
5804.38 791
5805.10 786
5805.82 772
5806.53 766
5807.25 766
5807.97 744
5808.69 791
5809.41 789
5810.13 758
5810.85 803
5811.57 798
5812.29 799
5813.01 802
5813.73 803
5814.45 792
5815.17 784
5815.89 763
5816.61 754
5817.33 761
5818.05 779
5818.77 751
5819.49 794
5820.20 762
5820.92 741
5821.64 792
5822.36 795
5823.09 843
5823.81 805
5824.53 772
5825.25 804
5825.97 800
5826.69 743
5827.41 778
5828.13 820
5828.85 802
5829.57 792
5830.29 785
5831.01 787
5831.73 793
5832.45 825
5833.17 798
5833.89 786
5834.61 802
5835.33 762
5836.05 810
5836.78 783
5837.50 799
5838.22 809
5838.94 817
5839.66 778
5840.38 746
5841.10 810
5841.82 813
5842.54 768
5843.27 787
5843.99 765
5844.71 812
5845.43 783
5846.15 800
5846.87 804
5847.59 832
5848.32 799
5849.04 791
5849.76 826
5850.48 807
5851.20 822
5851.93 822
5852.65 804
5853.37 802
5854.09 895
5854.81 839
5855.54 832
5856.26 856
5856.98 850
5857.70 860
5858.42 835
5859.15 810
5859.87 861
5860.59 857
5861.31 864
5862.04 817
5862.76 836
5863.48 862
5864.20 867
5864.93 882
5865.65 907
5866.37 919
5867.10 875
5867.82 827
5868.54 879
5869.26 840
5869.99 847
5870.71 908
5871.43 917
5872.16 911
5872.88 884
5873.60 895
5874.33 900
5875.05 839
5875.77 872
5876.50 877
5877.22 929
5877.94 954
5878.67 924
5879.39 1003
5880.11 966
5880.84 972
5881.56 1022
5882.28 990
5883.01 1004
5883.73 969
5884.46 1008
5885.18 1015
5885.90 1005
5886.63 985
5887.35 963
5888.08 1002
5888.80 1010
5889.52 975
5890.25 1006
5890.97 1055
5891.70 1059
5892.42 1047
5893.15 1022
5893.87 1025
5894.59 1027
5895.32 974
5896.04 1047
5896.77 1093
5897.49 1062
5898.22 1048
5898.94 1025
5899.67 1055
5900.39 1053
5901.12 1065
5901.84 1065
5902.57 1086
5903.29 1101
5904.02 1171
5904.74 1073
5905.47 1087
5906.19 1138
5906.92 1143
5907.64 1148
5908.37 1196
5909.09 1186
5909.82 1173
5910.55 1217
5911.27 1216
5912.00 1241
5912.72 1210
5913.45 1204
5914.17 1231
5914.90 1215
5915.63 1226
5916.35 1255
5917.08 1302
5917.80 1238
5918.53 1306
5919.25 1267
5919.98 1299
5920.71 1370
5921.43 1359
5922.16 1336
5922.89 1386
5923.61 1397
5924.34 1406
5925.06 1429
5925.79 1455
5926.52 1424
5927.24 1490
5927.97 1516
5928.70 1502
5929.42 1449
5930.15 1485
5930.88 1491
5931.60 1509
5932.33 1550
5933.06 1535
5933.78 1573
5934.51 1633
5935.24 1688
5935.97 1692
5936.69 1704
5937.42 1763
5938.15 1812
5938.87 1820
5939.60 1832
5940.33 1787
5941.06 1866
5941.78 1919
5942.51 1965
5943.24 1954
5943.97 1938
5944.69 1902
5945.42 2024
5946.15 2079
5946.88 2073
5947.60 2079
5948.33 2070
5949.06 2142
5949.79 2317
5950.52 2370
5951.24 2434
5951.97 2551
5952.70 2650
5953.43 2745
5954.16 2839
5954.88 2799
5955.61 2994
5956.34 2914
5957.07 2903
5957.80 2690
5958.53 2676
5959.25 2735
5959.98 2764
5960.71 2725
5961.44 2715
5962.17 2703
5962.90 2730
5963.63 2815
5964.36 2814
5965.08 2876
5965.81 3100
5966.54 3199
5967.27 3286
5968.00 3429
5968.73 3486
5969.46 3399
5970.19 3381
5970.92 3332
5971.65 3314
5972.37 3258
5973.10 3176
5973.83 3233
5974.56 3287
5975.29 3197
5976.02 3188
5976.75 3159
5977.48 3214
5978.21 3209
5978.94 3321
5979.67 3393
5980.40 3470
5981.13 3488
5981.86 3689
5982.59 3692
5983.32 3759
5984.05 3801
5984.78 3729
5985.51 3741
5986.24 3778
5986.97 3766
5987.70 3849
5988.43 3893
5989.16 3762
5989.89 3889
5990.62 3929
5991.35 3971
5992.08 3889
5992.81 3942
5993.54 4044
5994.27 4096
5995.00 4002
5995.74 4105
5996.47 4161
5997.20 4277
5997.93 4451
5998.66 4462
5999.39 4345
6000.12 4355
6000.85 4338
6001.58 4193
6002.31 4222
6003.04 4061
6003.78 4000
6004.51 3942
6005.24 3958
6005.97 3962
6006.70 3874
6007.43 3950
6008.16 4212
6008.90 4501
6009.63 4982
6010.36 5668
6011.09 6337
6011.82 7329
6012.55 8296
6013.29 9211
6014.02 9796
6014.75 10204
6015.48 10411
6016.21 10283
6016.95 9541
6017.68 8696
6018.41 7767
6019.14 7046
6019.87 6241
6020.61 5535
6021.34 4829
6022.07 4247
6022.80 3884
6023.54 3608
6024.27 3383
6025.00 3273
6025.73 3193
6026.47 3015
6027.20 3023
6027.93 3075
6028.66 2988
6029.40 2998
6030.13 2997
6030.86 3013
6031.59 2972
6032.33 2964
6033.06 2803
6033.79 2713
6034.53 2664
6035.26 2651
6035.99 2579
6036.73 2536
6037.46 2491
6038.19 2512
6038.93 2553
6039.66 2678
6040.39 2624
6041.13 2529
6041.86 2577
6042.59 2676
6043.33 2667
6044.06 2717
6044.79 2741
6045.53 2732
6046.26 2719
6047.00 2714
6047.73 2737
6048.46 2842
6049.20 2951
6049.93 2974
6050.67 3023
6051.40 3115
6052.13 3141
6052.87 3203
6053.60 3305
6054.34 3349
6055.07 3333
6055.81 3389
6056.54 3243
6057.27 3125
6058.01 3040
6058.74 3040
6059.48 2999
6060.21 2930
6060.95 2960
6061.68 2916
6062.42 2966
6063.15 2916
6063.89 2879
6064.62 2867
6065.36 2930
6066.09 2756
6066.83 2685
6067.56 2666
6068.30 2707
6069.03 2652
6069.77 2586
6070.50 2581
6071.24 2580
6071.97 2509
6072.71 2509
6073.44 2528
6074.18 2449
6074.91 2450
6075.65 2391
6076.39 2446
6077.12 2485
6077.86 2353
6078.59 2371
6079.33 2437
6080.06 2307
6080.80 2252
6081.54 2289
6082.27 2307
6083.01 2217
6083.74 2203
6084.48 2164
6085.22 2120
6085.95 2082
6086.69 2117
6087.42 2072
6088.16 2164
6088.90 2162
6089.63 2103
6090.37 2106
6091.11 2095
6091.84 2170
6092.58 2206
6093.32 2123
6094.05 2102
6094.79 2127
6095.53 2146
6096.26 2132
6097.00 2176
6097.74 2165
6098.47 2090
6099.21 2106
6099.95 2086
6100.69 2117
6101.42 2093
6102.16 2053
6102.90 2137
6103.63 2098
6104.37 2008
6105.11 1987
6105.85 2036
6106.58 2036
6107.32 2076
6108.06 2110
6108.80 2152
6109.53 2130
6110.27 2153
6111.01 2127
6111.75 2164
6112.49 2191
6113.22 2230
6113.96 2188
6114.70 2245
6115.44 2220
6116.17 2247
6116.91 2388
6117.65 2354
6118.39 2347
6119.13 2371
6119.87 2323
6120.60 2323
6121.34 2366
6122.08 2413
6122.82 2420
6123.56 2375
6124.30 2442
6125.03 2466
6125.77 2419
6126.51 2470
6127.25 2399
6127.99 2406
6128.73 2409
6129.47 2434
6130.21 2457
6130.94 2483
6131.68 2487
6132.42 2507
6133.16 2570
6133.90 2583
6134.64 2658
6135.38 2765
6136.12 2755
6136.86 2821
6137.60 2883
6138.34 2932
6139.08 3022
6139.81 3173
6140.55 3207
6141.29 3235
6142.03 3162
6142.77 3278
6143.51 3230
6144.25 3226
6144.99 3112
6145.73 3146
6146.47 3083
6147.21 3086
6147.95 3071
6148.69 3090
6149.43 3064
6150.17 3040
6150.91 2991
6151.65 2994
6152.39 3076
6153.13 3097
6153.87 3111
6154.61 3102
6155.35 3135
6156.09 3057
6156.83 3203
6157.58 3248
6158.32 3221
6159.06 3298
6159.80 3270
6160.54 3357
6161.28 3396
6162.02 3439
6162.76 3516
6163.50 3647
6164.24 3806
6164.98 3961
6165.72 4197
6166.46 4338
6167.21 4538
6167.95 4705
6168.69 4709
6169.43 4874
6170.17 4868
6170.91 4701
6171.65 4586
6172.39 4651
6173.14 4561
6173.88 4507
6174.62 4311
6175.36 4325
6176.10 4245
6176.84 4396
6177.59 4406
6178.33 4647
6179.07 4793
6179.81 5028
6180.55 5297
6181.30 5868
6182.04 6496
6182.78 7109
6183.52 7755
6184.26 8107
6185.01 8279
6185.75 8340
6186.49 8029
6187.23 7607
6187.97 7156
6188.72 6605
6189.46 6139
6190.20 5699
6190.94 5496
6191.69 5295
6192.43 5198
6193.17 5147
6193.92 5018
6194.66 5020
6195.40 5044
6196.14 5027
6196.89 4965
6197.63 4851
6198.37 4837
6199.12 4844
6199.86 4782
6200.60 4788
6201.34 4766
6202.09 4805
6202.83 4800
6203.57 5010
6204.32 5299
6205.06 5869
6205.80 6377
6206.55 7408
6207.29 8941
6208.03 10785
6208.78 12955
6209.52 14837
6210.27 16128
6211.01 16860
6211.75 16722
6212.50 16118
6213.24 14968
6213.98 13247
6214.73 11268
6215.47 9563
6216.22 8219
6216.96 6951
6217.71 5941
6218.45 5111
6219.19 4491
6219.94 4080
6220.68 3857
6221.43 3647
6222.17 3480
6222.92 3380
6223.66 3374
6224.40 3304
6225.15 3265
6225.89 3228
6226.64 3171
6227.38 3149
6228.13 2995
6228.87 2867
6229.62 2780
6230.36 2658
6231.11 2511
6231.85 2369
6232.60 2405
6233.34 2438
6234.09 2458
6234.83 2426
6235.58 2414
6236.32 2494
6237.07 2519
6237.81 2479
6238.56 2529
6239.30 2569
6240.05 2570
6240.80 2662
6241.54 2761
6242.29 2717
6243.03 2713
6243.78 2740
6244.52 2694
6245.27 2735
6246.02 2756
6246.76 2759
6247.51 2843
6248.25 2825
6249.00 2850
6249.75 2877
6250.49 2917
6251.24 2857
6251.98 2824
6252.73 2789
6253.48 2729
6254.22 2725
6254.97 2689
6255.72 2568
6256.46 2562
6257.21 2547
6257.95 2566
6258.70 2579
6259.45 2599
6260.19 2603
6260.94 2549
6261.69 2472
6262.43 2474
6263.18 2472
6263.93 2461
6264.68 2432
6265.42 2370
6266.17 2357
6266.92 2323
6267.66 2304
6268.41 2309
6269.16 2258
6269.91 2255
6270.65 2252
6271.40 2239
6272.15 2259
6272.89 2199
6273.64 2203
6274.39 2254
6275.14 2229
6275.88 2167
6276.63 2155
6277.38 2171
6278.13 2184
6278.88 2181
6279.62 2171
6280.37 2173
6281.12 2073
6281.87 2005
6282.62 2038
6283.36 2048
6284.11 1903
6284.86 1890
6285.61 1801
6286.36 1861
6287.10 1828
6287.85 1792
6288.60 1814
6289.35 1744
6290.10 1733
6290.85 1726
6291.59 1712
6292.34 1732
6293.09 1735
6293.84 1681
6294.59 1608
6295.34 1620
6296.09 1675
6296.84 1640
6297.58 1685
6298.33 1617
6299.08 1583
6299.83 1564
6300.58 1594
6301.33 1586
6302.08 1563
6302.83 1548
6303.58 1550
6304.33 1567
6305.08 1533
6305.83 1531
6306.58 1534
6307.32 1541
6308.07 1502
6308.82 1569
6309.57 1546
6310.32 1548
6311.07 1603
6311.82 1610
6312.57 1629
6313.32 1652
6314.07 1639
6314.82 1674
6315.57 1638
6316.32 1697
6317.07 1652
6317.82 1642
6318.57 1622
6319.32 1563
6320.07 1689
6320.82 1605
6321.57 1629
6322.32 1590
6323.07 1455
6323.82 1474
6324.58 1440
6325.33 1436
6326.08 1403
6326.83 1417
6327.58 1394
6328.33 1354
6329.08 1370
6329.83 1342
6330.58 1353
6331.33 1399
6332.08 1425
6332.83 1431
6333.58 1399
6334.34 1396
6335.09 1372
6335.84 1366
6336.59 1388
6337.34 1366
6338.09 1394
6338.84 1414
6339.59 1415
6340.35 1380
6341.10 1346
6341.85 1334
6342.60 1343
6343.35 1399
6344.10 1348
6344.86 1321
6345.61 1345
6346.36 1317
6347.11 1320
6347.86 1324
6348.62 1383
6349.37 1372
6350.12 1466
6350.87 1407
6351.62 1384
6352.38 1451
6353.13 1566
6353.88 1570
6354.63 1606
6355.38 1609
6356.14 1580
6356.89 1567
6357.64 1582
6358.39 1543
6359.15 1526
6359.90 1483
6360.65 1500
6361.40 1495
6362.16 1429
6362.91 1331
6363.66 1382
6364.42 1377
6365.17 1350
6365.92 1331
6366.67 1376
6367.43 1410
6368.18 1465
6368.93 1448
6369.69 1424
6370.44 1417
6371.19 1398
6371.95 1395
6372.70 1376
6373.45 1404
6374.21 1353
6374.96 1288
6375.71 1338
6376.47 1293
6377.22 1328
6377.98 1357
6378.73 1339
6379.48 1373
6380.24 1378
6380.99 1334
6381.74 1367
6382.50 1381
6383.25 1361
6384.01 1392
6384.76 1392
6385.51 1369
6386.27 1355
6387.02 1292
6387.78 1272
6388.53 1337
6389.29 1332
6390.04 1273
6390.79 1269
6391.55 1251
6392.30 1251
6393.06 1232
6393.81 1271
6394.57 1321
6395.32 1257
6396.08 1252
6396.83 1245
6397.59 1279
6398.34 1291
6399.10 1191
6399.85 1267
6400.61 1209
6401.36 1199
6402.12 1276
6402.87 1279
6403.63 1254
6404.38 1203
6405.14 1228
6405.89 1284
6406.65 1283
6407.40 1290
6408.16 1249
6408.91 1269
6409.67 1272
6410.43 1339
6411.18 1336
6411.94 1359
6412.69 1346
6413.45 1325
6414.20 1298
6414.96 1293
6415.72 1321
6416.47 1316
6417.23 1377
6417.98 1322
6418.74 1268
6419.50 1378
6420.25 1359
6421.01 1296
6421.77 1315
6422.52 1366
6423.28 1341
6424.03 1317
6424.79 1341
6425.55 1317
6426.30 1372
6427.06 1332
6427.82 1368
6428.57 1382
6429.33 1348
6430.09 1358
6430.84 1340
6431.60 1353
6432.36 1386
6433.11 1397
6433.87 1410
6434.63 1485
6435.39 1500
6436.14 1467
6436.90 1447
6437.66 1448
6438.41 1508
6439.17 1477
6439.93 1486
6440.69 1537
6441.44 1534
6442.20 1622
6442.96 1603
6443.72 1591
6444.47 1612
6445.23 1591
6445.99 1582
6446.75 1609
6447.50 1602
6448.26 1634
6449.02 1673
6449.78 1742
6450.54 1725
6451.29 1682
6452.05 1747
6452.81 1721
6453.57 1739
6454.33 1703
6455.08 1709
6455.84 1740
6456.60 1753
6457.36 1766
6458.12 1775
6458.88 1786
6459.64 1779
6460.39 1782
6461.15 1736
6461.91 1849
6462.67 1832
6463.43 1872
6464.19 2002
6464.95 2067
6465.70 2067
6466.46 2054
6467.22 2144
6467.98 2126
6468.74 2180
6469.50 2151
6470.26 2137
6471.02 2168
6471.78 2247
6472.54 2232
6473.30 2158
6474.05 2143
6474.81 2221
6475.57 2211
6476.33 2285
6477.09 2266
6477.85 2290
6478.61 2343
6479.37 2378
6480.13 2471
6480.89 2465
6481.65 2491
6482.41 2500
6483.17 2558
6483.93 2622
6484.69 2702
6485.45 2684
6486.21 2622
6486.97 2610
6487.73 2696
6488.49 2742
6489.25 2774
6490.01 2775
6490.77 2831
6491.53 3013
6492.29 3107
6493.05 3055
6493.81 3204
6494.57 3189
6495.33 3201
6496.10 3261
6496.86 3161
6497.62 3165
6498.38 3145
6499.14 3116
6499.90 3063
6500.66 3088
6501.42 3144
6502.18 3217
6502.94 3204
6503.70 3300
6504.47 3704
6505.23 4221
6505.99 4842
6506.75 5805
6507.51 7084
6508.27 8574
6509.03 10030
6509.79 11192
6510.56 11755
6511.32 11580
6512.08 10866
6512.84 10036
6513.60 8814
6514.36 7615
6515.13 6507
6515.89 5589
6516.65 4865
6517.41 4377
6518.17 4023
6518.94 3763
6519.70 3561
6520.46 3457
6521.22 3367
6521.98 3354
6522.75 3254
6523.51 3302
6524.27 3422
6525.03 3424
6525.79 3499
6526.56 3579
6527.32 3689
6528.08 3734
6528.84 3790
6529.61 3688
6530.37 3697
6531.13 3677
6531.90 3696
6532.66 3590
6533.42 3733
6534.18 3722
6534.95 3919
6535.71 4388
6536.47 4740
6537.24 5083
6538.00 5356
6538.76 5473
6539.53 5325
6540.29 5026
6541.05 4702
6541.82 4352
6542.58 4022
6543.34 3757
6544.11 3492
6544.87 3340
6545.63 3259
6546.40 3232
6547.16 3218
6547.92 3306
6548.69 3134
6549.45 3130
6550.21 3133
6550.98 3086
6551.74 3124
6552.51 3131
6553.27 3107
6554.03 3068
6554.80 3008
6555.56 3061
6556.33 3061
6557.09 3082
6557.85 3093
6558.62 3089
6559.38 3182
6560.15 3188
6560.91 3119
6561.68 3223
6562.44 3319
6563.21 3275
6563.97 3243
6564.74 3242
6565.50 3344
6566.26 3282
6567.03 3269
6567.79 3300
6568.56 3315
6569.32 3300
6570.09 3286
6570.85 3257
6571.62 3279
6572.38 3271
6573.15 3364
6573.91 3336
6574.68 3286
6575.44 3339
6576.21 3262
6576.98 3360
6577.74 3437
6578.51 3335
6579.27 3354
6580.04 3406
6580.80 3293
6581.57 3281
6582.33 3361
6583.10 3322
6583.87 3342
6584.63 3374
6585.40 3295
6586.16 3198
6586.93 3241
6587.70 3334
6588.46 3243
6589.23 3362
6589.99 3407
6590.76 3470
6591.53 3555
6592.29 3734
6593.06 3961
6593.82 4251
6594.59 4403
6595.36 4601
6596.12 4790
6596.89 4866
6597.66 4818
6598.42 4619
6599.19 4416
6599.96 4169
6600.72 4085
6601.49 3760
6602.26 3465
6603.02 3173
6603.79 3023
6604.56 2971
6605.33 2886
6606.09 2806
6606.86 2863
6607.63 2856
6608.39 2775
6609.16 2831
6609.93 2826
6610.70 2818
6611.46 2756
6612.23 2704
6613.00 2703
6613.77 2759
6614.53 2778
6615.30 2722
6616.07 2677
6616.84 2645
6617.60 2695
6618.37 2706
6619.14 2762
6619.91 2676
6620.68 2759
6621.44 2850
6622.21 2973
6622.98 3008
6623.75 3089
6624.52 3117
6625.28 3171
6626.05 3104
6626.82 3084
6627.59 3094
6628.36 2998
6629.13 2883
6629.89 2850
6630.66 2825
6631.43 2744
6632.20 2787
6632.97 2850
6633.74 2874
6634.51 2962
6635.27 3064
6636.04 3138
6636.81 3190
6637.58 3325
6638.35 3432
6639.12 3512
6639.89 3633
6640.66 3670
6641.43 3717
6642.19 3852
6642.96 3909
6643.73 3795
6644.50 3806
6645.27 3653
6646.04 3460
6646.81 3313
6647.58 3045
6648.35 2935
6649.12 2699
6649.89 2642
6650.66 2602
6651.43 2520
6652.20 2441
6652.97 2444
6653.74 2389
6654.51 2359
6655.28 2429
6656.05 2425
6656.82 2370
6657.59 2261
6658.36 2273
6659.13 2222
6659.90 2305
6660.67 2198
6661.44 2146
6662.21 2134
6662.98 2217
6663.75 2147
6664.52 2108
6665.29 2111
6666.06 2103
6666.83 2113
6667.60 2139
6668.37 2087
6669.14 2058
6669.91 2155
6670.68 2196
6671.46 2218
6672.23 2186
6673.00 2145
6673.77 2186
6674.54 2163
6675.31 2157
6676.08 2131
6676.85 2191
6677.62 2158
6678.40 2129
6679.17 2181
6679.94 2241
6680.71 2373
6681.48 2266
6682.25 2306
6683.02 2383
6683.80 2388
6684.57 2470
6685.34 2560
6686.11 2549
6686.88 2547
6687.65 2526
6688.43 2495
6689.20 2466
6689.97 2376
6690.74 2367
6691.51 2218
6692.29 2113
6693.06 2072
6693.83 2036
6694.60 2071
6695.37 2018
6696.15 1999
6696.92 1946
6697.69 1957
6698.46 1974
6699.24 1942
6700.01 1910
6700.78 1925
6701.55 1851
6702.33 1835
6703.10 1835
6703.87 1860
6704.64 1840
6705.42 1842
6706.19 1815
6706.96 1732
6707.74 1772
6708.51 1834
6709.28 1753
6710.06 1797
6710.83 1752
6711.60 1739
6712.37 1725
6713.15 1680
6713.92 1715
6714.69 1724
6715.47 1759
6716.24 1707
6717.01 1688
6717.79 1740
6718.56 1711
6719.34 1672
6720.11 1713
6720.88 1743
6721.66 1704
6722.43 1706
6723.20 1719
6723.98 1765
6724.75 1708
6725.53 1676
6726.30 1678
6727.07 1669
6727.85 1698
6728.62 1691
6729.40 1641
6730.17 1690
6730.95 1684
6731.72 1634
6732.49 1644
6733.27 1687
6734.04 1683
6734.82 1661
6735.59 1694
6736.37 1706
6737.14 1636
6737.92 1680
6738.69 1666
6739.47 1683
6740.24 1705
6741.01 1672
6741.79 1644
6742.56 1687
6743.34 1726
6744.11 1717
6744.89 1743
6745.67 1749
6746.44 1794
6747.22 1767
6747.99 1737
6748.77 1790
6749.54 1806
6750.32 1848
6751.09 1908
6751.87 2017
6752.64 2033
6753.42 2092
6754.19 2024
6754.97 2047
6755.75 2056
6756.52 2055
6757.30 1954
6758.07 1969
6758.85 1902
6759.63 1878
6760.40 1851
6761.18 1831
6761.95 1828
6762.73 1847
6763.51 1796
6764.28 1831
6765.06 1809
6765.83 1926
6766.61 1929
6767.39 1886
6768.16 1870
6768.94 1871
6769.72 1878
6770.49 1871
6771.27 1836
6772.05 1689
6772.82 1745
6773.60 1725
6774.38 1698
6775.15 1708
6775.93 1621
6776.71 1648
6777.48 1647
6778.26 1593
6779.04 1650
6779.82 1627
6780.59 1614
6781.37 1547
6782.15 1600
6782.92 1596
6783.70 1508
6784.48 1531
6785.26 1553
6786.03 1543
6786.81 1495
6787.59 1479
6788.37 1499
6789.14 1468
6789.92 1519
6790.70 1458
6791.48 1433
6792.25 1431
6793.03 1424
6793.81 1400
6794.59 1390
6795.37 1335
6796.14 1365
6796.92 1392
6797.70 1364
6798.48 1402
6799.26 1410
6800.04 1431
6800.81 1408
6801.59 1369
6802.37 1452
6803.15 1403
6803.93 1399
6804.71 1433
6805.48 1506
6806.26 1460
6807.04 1403
6807.82 1455
6808.60 1441
6809.38 1476
6810.16 1446
6810.94 1476
6811.71 1445
6812.49 1416
6813.27 1434
6814.05 1495
6814.83 1505
6815.61 1511
6816.39 1515
6817.17 1504
6817.95 1514
6818.73 1516
6819.51 1554
6820.29 1511
6821.07 1438
6821.84 1489
6822.62 1465
6823.40 1486
6824.18 1442
6824.96 1483
6825.74 1446
6826.52 1453
6827.30 1466
6828.08 1476
6828.86 1502
6829.64 1498
6830.42 1457
6831.20 1510
6831.98 1501
6832.76 1436
6833.54 1515
6834.32 1548
6835.10 1558
6835.88 1655
6836.66 1709
6837.44 1829
6838.22 2014
6839.01 2225
6839.79 2382
6840.57 2558
6841.35 2523
6842.13 2544
6842.91 2497
6843.69 2310
6844.47 2191
6845.25 2068
6846.03 1953
6846.81 1847
6847.59 1793
6848.37 1825
6849.16 1805
6849.94 1886
6850.72 2026
6851.50 2107
6852.28 2199
6853.06 2169
6853.84 2181
6854.62 2206
6855.41 2109
6856.19 2000
6856.97 1879
6857.75 1838
6858.53 1717
6859.31 1642
6860.10 1692
6860.88 1649
6861.66 1640
6862.44 1567
6863.22 1583
6864.00 1560
6864.79 1615
6865.57 1677
6866.35 1636
6867.13 1664
6867.91 1698
6868.70 1706
6869.48 1723
6870.26 1729
6871.04 1756
6871.83 1772
6872.61 1747
6873.39 1752
6874.17 1732
6874.96 1783
6875.74 1814
6876.52 1789
6877.30 1816
6878.09 1875
6878.87 1887
6879.65 1952
6880.43 2064
6881.22 2091
6882.00 2154
6882.78 2150
6883.57 2224
6884.35 2297
6885.13 2331
6885.92 2374
6886.70 2546
6887.48 2713
6888.27 3120
6889.05 3194
6889.83 3223
6890.62 3310
6891.40 3350
6892.18 3195
6892.97 3061
6893.75 2880
6894.53 2704
6895.32 2559
6896.10 2371
6896.88 2322
6897.67 2272
6898.45 2208
6899.24 2207
6900.02 2241
6900.80 2201
6901.59 2166
6902.37 2201
6903.16 2274
6903.94 2215
6904.73 2244
6905.51 2237
6906.29 2220
6907.08 2163
6907.86 2109
6908.65 2068
6909.43 2060
6910.22 2019
6911.00 2037
6911.79 2073
6912.57 2083
6913.35 2028
6914.14 2007
6914.92 2005
6915.71 1977
6916.49 2083
6917.28 2043
6918.06 2031
6918.85 2170
6919.63 2076
6920.42 2079
6921.20 2007
6921.99 1988
6922.78 2039
6923.56 2008
6924.35 2040
6925.13 2082
6925.92 2180
6926.70 2205
6927.49 2226
6928.27 2211
6929.06 2252
6929.84 2190
6930.63 2215
6931.42 2264
6932.20 2223
6932.99 2264
6933.77 2268
6934.56 2342
6935.35 2360
6936.13 2383
6936.92 2309
6937.70 2369
6938.49 2570
6939.28 2571
6940.06 2605
6940.85 2754
6941.63 2938
6942.42 3095
6943.21 3108
6943.99 3309
6944.78 3519
6945.57 3576
6946.35 3646
6947.14 3648
6947.93 3659
6948.71 3717
6949.50 3687
6950.29 3642
6951.07 3684
6951.86 3610
6952.65 3487
6953.44 3269
6954.22 3160
6955.01 3145
6955.80 3237
6956.58 3152
6957.37 3204
6958.16 3081
6958.95 3068
6959.73 3098
6960.52 3192
6961.31 3207
6962.09 3207
6962.88 3273
6963.67 3295
6964.46 3323
6965.25 3389
6966.03 3482
6966.82 3676
6967.61 3776
6968.40 4034
6969.18 4066
6969.97 4234
6970.76 4299
6971.55 4415
6972.34 4526
6973.12 4550
6973.91 4468
6974.70 4441
6975.49 4362
6976.28 4357
6977.07 4365
6977.85 4415
6978.64 4556
6979.43 4640
6980.22 4691
6981.01 5025
6981.80 5621
6982.59 6415
6983.37 7605
6984.16 8937
6984.95 10661
6985.74 12668
6986.53 14425
6987.32 15761
6988.11 16077
6988.90 16014
6989.69 14950
6990.47 13413
6991.26 11735
6992.05 10053
6992.84 8287
6993.63 7064
6994.42 5887
6995.21 4963
6996.00 4366
6996.79 3923
6997.58 3603
6998.37 3226
6999.16 3043
6999.95 3015
7000.74 2912
7001.53 2775
7002.32 2701
7003.11 2627
7003.90 2615
7004.69 2562
7005.48 2445
7006.27 2308
7007.06 2208
7007.85 2105
7008.64 2046
7009.43 1988
7010.22 1991
7011.01 1985
7011.80 2112
7012.59 2133
7013.38 2102
7014.17 2174
7014.96 2255
7015.75 2309
7016.54 2330
7017.33 2346
7018.12 2241
7018.91 2246
7019.70 2174
7020.49 2191
7021.28 2137
7022.07 2234
7022.87 2294
7023.66 2366
7024.45 2367
7025.24 2421
7026.03 2410
7026.82 2459
7027.61 2482
7028.40 2417
7029.19 2357
7029.99 2300
7030.78 2263
7031.57 2221
7032.36 2159
7033.15 2153
7033.94 2191
7034.74 2213
7035.53 2143
7036.32 2101
7037.11 2188
7037.90 2292
7038.69 2262
7039.49 2241
7040.28 2271
7041.07 2313
7041.86 2299
7042.65 2333
7043.45 2467
7044.24 2499
7045.03 2479
7045.82 2407
7046.61 2378
7047.41 2393
7048.20 2389
7048.99 2437
7049.78 2415
7050.58 2511
7051.37 2557
7052.16 2607
7052.95 2557
7053.75 2416
7054.54 2342
7055.33 2339
7056.13 2259
7056.92 2141
7057.71 2145
7058.50 2152
7059.30 2116
7060.09 2043
7060.88 2062
7061.68 2024
7062.47 2078
7063.26 1946
7064.06 1922
7064.85 1921
7065.64 1858
7066.44 1808
7067.23 1793
7068.02 1835
7068.82 1777
7069.61 1747
7070.40 1663
7071.20 1637
7071.99 1661
7072.78 1680
7073.58 1615
7074.37 1605
7075.17 1561
7075.96 1552
7076.75 1478
7077.55 1506
7078.34 1493
7079.14 1410
7079.93 1400
7080.72 1416
7081.52 1446
7082.31 1469
7083.11 1409
7083.90 1377
7084.70 1398
7085.49 1400
7086.28 1417
7087.08 1391
7087.87 1388
7088.67 1349
7089.46 1353
7090.26 1346
7091.05 1332
7091.85 1372
7092.64 1311
7093.44 1248
7094.23 1200
7095.03 1217
7095.82 1221
7096.62 1289
7097.41 1255
7098.21 1208
7099.00 1198
7099.80 1189
7100.59 1201
7101.39 1255
7102.18 1220
7102.98 1228
7103.77 1208
7104.57 1167
7105.37 1153
7106.16 1170
7106.96 1161
7107.75 1125
7108.55 1112
7109.34 1138
7110.14 1152
7110.94 1146
7111.73 1101
7112.53 1118
7113.32 1090
7114.12 1136
7114.92 1159
7115.71 1103
7116.51 1098
7117.30 1101
7118.10 1135
7118.90 1097
7119.69 1077
7120.49 1075
7121.29 1091
7122.08 1095
7122.88 1112
7123.68 1141
7124.47 1096
7125.27 1024
7126.07 1083
7126.86 1062
7127.66 1064
7128.46 1143
7129.25 1097
7130.05 1143
7130.85 1210
7131.64 1189
7132.44 1146
7133.24 1134
7134.04 1088
7134.83 1142
7135.63 1146
7136.43 1099
7137.23 1021
7138.02 1023
7138.82 991
7139.62 1010
7140.42 1001
7141.21 1004
7142.01 1039
7142.81 984
7143.61 943
7144.40 926
7145.20 956
7146.00 1007
7146.80 943
7147.59 945
7148.39 906
7149.19 904
7149.99 965
7150.79 912
7151.59 882
7152.38 902
7153.18 922
7153.98 925
7154.78 945
7155.58 900
7156.38 924
7157.17 892
7157.97 951
7158.77 976
7159.57 1008
7160.37 967
7161.17 979
7161.97 950
7162.76 965
7163.56 915
7164.36 932
7165.16 909
7165.96 925
7166.76 931
7167.56 866
7168.36 879
7169.16 891
7169.96 877
7170.75 864
7171.55 860
7172.35 925
7173.15 897
7173.95 871
7174.75 875
7175.55 857
7176.35 832
7177.15 839
7177.95 799
7178.75 792
7179.55 819
7180.35 808
7181.15 819
7181.95 811
7182.75 875
7183.55 885
7184.35 849
7185.15 858
7185.95 894
7186.75 876
7187.55 827
7188.35 863
7189.15 833
7189.95 823
7190.75 812
7191.55 799
7192.35 775
7193.15 755
7193.95 769
7194.75 791
7195.55 793
7196.35 811
7197.15 769
7197.95 786
7198.76 771
7199.56 777
7200.36 794
7201.16 775
7201.96 784
7202.76 786
7203.56 797
7204.36 820
7205.16 765
7205.96 744
7206.77 787
7207.57 791
7208.37 753
7209.17 744
7209.97 756
7210.77 764
7211.57 780
7212.38 768
7213.18 766
7213.98 762
7214.78 815
7215.58 755
7216.38 746
7217.19 804
7217.99 816
7218.79 799
7219.59 752
7220.39 781
7221.20 781
7222.00 838
7222.80 800
7223.60 815
7224.40 810
7225.21 828
7226.01 771
7226.81 800
7227.61 768
7228.42 783
7229.22 773
7230.02 807
7230.82 793
7231.63 784
7232.43 868
7233.23 848
7234.03 842
7234.84 807
7235.64 815
7236.44 870
7237.25 897
7238.05 907
7238.85 905
7239.65 897
7240.46 934
7241.26 873
7242.06 838
7242.87 869
7243.67 902
7244.47 843
7245.28 858
7246.08 837
7246.88 833
7247.69 789
7248.49 802
7249.30 820
7250.10 759
7250.90 745
7251.71 802
7252.51 807
7253.31 814
7254.12 814
7254.92 829
7255.73 844
7256.53 830
7257.33 852
7258.14 820
7258.94 829
7259.75 838
7260.55 859
7261.35 844
7262.16 825
7262.96 806
7263.77 827
7264.57 862
7265.38 874
7266.18 846
7266.99 832
7267.79 857
7268.59 886
7269.40 838
7270.20 844
7271.01 870
7271.81 890
7272.62 876
7273.42 869
7274.23 887
7275.03 850
7275.84 847
7276.64 887
7277.45 878
7278.25 906
7279.06 913
7279.86 911
7280.67 906
7281.48 996
7282.28 1052
7283.09 1150
7283.89 1235
7284.70 1362
7285.50 1449
7286.31 1484
7287.11 1517
7287.92 1488
7288.73 1491
7289.53 1358
7290.34 1233
7291.14 1186
7291.95 1106
7292.76 1063
7293.56 979
7294.37 972
7295.17 952
7295.98 892
7296.79 932
7297.59 948
7298.40 966
7299.21 953
7300.01 970
7300.82 991
7301.62 964
7302.43 922
7303.24 977
7304.04 1004
7304.85 993
7305.66 1015
7306.46 942
7307.27 989
7308.08 1011
7308.89 1011
7309.69 1046
7310.50 1040
7311.31 1077
7312.11 1085
7312.92 1088
7313.73 1103
7314.53 1103
7315.34 1079
7316.15 1147
7316.96 1208
7317.76 1293
7318.57 1383
7319.38 1544
7320.19 1658
7320.99 1726
7321.80 1723
7322.61 1576
7323.42 1578
7324.22 1348
7325.03 1335
7325.84 1311
7326.65 1193
7327.46 1165
7328.26 1139
7329.07 1090
7329.88 1072
7330.69 1047
7331.50 1038
7332.30 1037
7333.11 996
7333.92 1083
7334.73 1051
7335.54 1018
7336.35 1053
7337.15 1060
7337.96 1003
7338.77 1022
7339.58 1043
7340.39 1000
7341.20 977
7342.01 998
7342.82 962
7343.62 969
7344.43 950
7345.24 945
7346.05 915
7346.86 940
7347.67 927
7348.48 909
7349.29 861
7350.10 888
7350.91 882
7351.71 875
7352.52 897
7353.33 869
7354.14 816
7354.95 822
7355.76 844
7356.57 856
7357.38 824
7358.19 885
7359.00 865
7359.81 837
7360.62 848
7361.43 865
7362.24 835
7363.05 831
7363.86 845
7364.67 846
7365.48 889
7366.29 904
7367.10 835
7367.91 884
7368.72 860
7369.53 847
7370.34 852
7371.15 885
7371.96 864
7372.77 864
7373.58 904
7374.39 861
7375.20 838
7376.01 867
7376.82 871
7377.63 838
7378.45 842
7379.26 828
7380.07 889
7380.88 926
7381.69 932
7382.50 1032
7383.31 1033
7384.12 1018
7384.93 1005
7385.74 1003
7386.56 919
7387.37 909
7388.18 856
7388.99 824
7389.80 836
7390.61 817
7391.42 800
7392.24 808
7393.05 764
7393.86 808
7394.67 824
7395.48 807
7396.29 796
7397.10 794
7397.92 780
7398.73 695
7399.54 759
7400.35 733
7401.16 772
7401.98 748
7402.79 773
7403.60 766
7404.41 754
7405.23 791
7406.04 774
7406.85 791
7407.66 761
7408.47 718
7409.29 734
7410.10 732
7410.91 727
7411.72 755
7412.54 755
7413.35 698
7414.16 734
7414.98 701
7415.79 703
7416.60 702
7417.41 683
7418.23 710
7419.04 737
7419.85 705
7420.67 709
7421.48 715
7422.29 707
7423.11 701
7423.92 707
7424.73 731
7425.54 668
7426.36 669
7427.17 668
7427.99 652
7428.80 683
7429.61 678
7430.43 691
7431.24 714
7432.05 717
7432.87 705
7433.68 676
7434.49 718
7435.31 703
7436.12 691
7436.94 676
7437.75 726
7438.56 692
7439.38 705
7440.19 729
7441.01 755
7441.82 702
7442.64 701
7443.45 708
7444.26 722
7445.08 694
7445.89 675
7446.71 670
7447.52 721
7448.34 696
7449.15 692
7449.97 663
7450.78 698
7451.59 678
7452.41 683
7453.22 698
7454.04 675
7454.85 670
7455.67 676
7456.48 688
7457.30 651
7458.11 652
7458.93 673
7459.74 721
7460.56 660
7461.38 668
7462.19 661
7463.01 653
7463.82 680
7464.64 679
7465.45 648
7466.27 706
7467.08 673
7467.90 685
7468.72 665
7469.53 655
7470.35 679
7471.16 677
7471.98 658
7472.79 657
7473.61 694
7474.43 742
7475.24 719
7476.06 711
7476.87 708
7477.69 678
7478.51 709
7479.32 712
7480.14 714
7480.96 686
7481.77 673
7482.59 684
7483.41 679
7484.22 656
7485.04 656
7485.85 691
7486.67 655
7487.49 697
7488.31 683
7489.12 682
7489.94 695
7490.76 651
7491.57 642
7492.39 668
7493.21 681
7494.02 668
7494.84 654
7495.66 657
7496.48 651
7497.29 685
7498.11 702
7498.93 645
7499.74 636
7500.56 630
7501.38 662
7502.20 713
7503.01 697
7503.83 680
7504.65 678
7505.47 674
7506.29 664
7507.10 658
7507.92 642
7508.74 642
7509.56 678
7510.37 655
7511.19 620
7512.01 611
7512.83 670
7513.65 662
7514.47 727
7515.28 653
7516.10 679
7516.92 649
7517.74 659
7518.56 638
7519.38 617
7520.19 636
7521.01 674
7521.83 630
7522.65 665
7523.47 653
7524.29 633
7525.11 693
7525.92 705
7526.74 699
7527.56 694
7528.38 674
7529.20 713
7530.02 673
7530.84 673
7531.66 704
7532.48 666
7533.30 740
7534.12 703
7534.93 730
7535.75 726
7536.57 709
7537.39 704
7538.21 729
7539.03 695
7539.85 709
7540.67 698
7541.49 715
7542.31 717
7543.13 674
7543.95 712
7544.77 689
7545.59 738
7546.41 714
7547.23 750
7548.05 725
7548.87 694
7549.69 727
7550.51 681
7551.33 685
7552.15 682
7552.97 692
7553.79 715
7554.61 691
7555.43 730
7556.25 687
7557.07 719
7557.89 736
7558.71 698
7559.53 735
7560.36 699
7561.18 711
7562.00 692
7562.82 710
7563.64 724
7564.46 714
7565.28 680
7566.10 713
7566.92 731
7567.74 741
7568.56 730
7569.39 747
7570.21 751
7571.03 712
7571.85 736
7572.67 706
7573.49 760
7574.31 763
7575.14 723
7575.96 743
7576.78 758
7577.60 726
7578.42 743
7579.24 733
7580.06 748
7580.89 755
7581.71 765
7582.53 770
7583.35 762
7584.17 758
7585.00 779
7585.82 827
7586.64 793
7587.46 809
7588.29 789
7589.11 823
7589.93 812
7590.75 842
7591.57 859
7592.40 843
7593.22 864
7594.04 821
7594.86 851
7595.69 811
7596.51 888
7597.33 896
7598.15 892
7598.98 905
7599.80 898
7600.62 874
7601.45 875
7602.27 898
7603.09 963
7603.92 943
7604.74 970
7605.56 1006
7606.38 942
7607.21 1006
7608.03 996
7608.85 967
7609.68 932
7610.50 986
7611.32 900
7612.15 909
7612.97 919
7613.80 897
7614.62 921
7615.44 917
7616.27 984
7617.09 1032
7617.91 1120
7618.74 1084
7619.56 1127
7620.39 1181
7621.21 1245
7622.03 1158
7622.86 1158
7623.68 1111
7624.51 1054
7625.33 1070
7626.15 1072
7626.98 1049
7627.80 1100
7628.63 1107
7629.45 1050
7630.28 1035
7631.10 1128
7631.93 1117
7632.75 1093
7633.58 1104
7634.40 1121
7635.22 1114
7636.05 1064
7636.87 1093
7637.70 997
7638.52 981
7639.35 889
7640.17 908
7641.00 920
7641.82 890
7642.65 862
7643.47 846
7644.30 898
7645.13 902
7645.95 899
7646.78 867
7647.60 913
7648.43 965
7649.25 965
7650.08 921
7650.90 915
7651.73 883
7652.55 883
7653.38 856
7654.21 850
7655.03 865
7655.86 818
7656.68 810
7657.51 826
7658.34 794
7659.16 777
7659.99 760
7660.81 728
7661.64 825
7662.47 807
7663.29 791
7664.12 781
7664.95 783
7665.77 768
7666.60 781
7667.42 821
7668.25 790
7669.08 763
7669.90 798
7670.73 818
7671.56 785
7672.38 778
7673.21 783
7674.04 770
7674.87 761
7675.69 792
7676.52 716
7677.35 749
7678.17 717
7679.00 773
7679.83 755
7680.65 780
7681.48 770
7682.31 748
7683.14 761
7683.96 841
7684.79 886
7685.62 897
7686.45 857
7687.27 897
7688.10 870
7688.93 873
7689.76 901
7690.58 845
7691.41 819
7692.24 817
7693.07 821
7693.90 789
7694.72 775
7695.55 794
7696.38 837
7697.21 833
7698.04 794
7698.86 859
7699.69 877
7700.52 903
7701.35 858
7702.18 868
7703.01 850
7703.83 837
7704.66 781
7705.49 788
7706.32 779
7707.15 740
7707.98 764
7708.81 751
7709.63 722
7710.46 702
7711.29 726
7712.12 694
7712.95 725
7713.78 722
7714.61 768
7715.44 712
7716.27 706
7717.10 672
7717.93 686
7718.75 677
7719.58 694
7720.41 692
7721.24 679
7722.07 685
7722.90 673
7723.73 663
7724.56 674
7725.39 712
7726.22 698
7727.05 700
7727.88 724
7728.71 678
7729.54 745
7730.37 741
7731.20 755
7732.03 789
7732.86 725
7733.69 690
7734.52 719
7735.35 736
7736.18 715
7737.01 672
7737.84 702
7738.67 685
7739.50 673
7740.33 671
7741.16 684
7741.99 678
7742.82 648
7743.65 665
7744.48 684
7745.31 671
7746.14 688
7746.98 664
7747.81 670
7748.64 694
7749.47 706
7750.30 701
7751.13 687
7751.96 740
7752.79 646
7753.62 662
7754.45 658
7755.29 648
7756.12 643
7756.95 651
7757.78 642
7758.61 638
7759.44 647
7760.27 625
7761.11 669
7761.94 671
7762.77 648
7763.60 654
7764.43 610
7765.26 629
7766.10 674
7766.93 662
7767.76 667
7768.59 669
7769.42 653
7770.26 670
7771.09 705
7771.92 689
7772.75 666
7773.58 661
7774.42 620
7775.25 653
7776.08 673
7776.91 685
7777.75 606
7778.58 698
7779.41 660
7780.24 651
7781.08 619
7781.91 706
7782.74 709
7783.57 648
7784.41 623
7785.24 637
7786.07 688
7786.91 633
7787.74 628
7788.57 665
7789.40 674
7790.24 649
7791.07 687
7791.90 696
7792.74 735
7793.57 695
7794.40 679
7795.24 709
7796.07 710
7796.90 703
7797.74 693
7798.57 745
7799.40 746
7800.24 736
7801.07 712
7801.91 713
7802.74 727
7803.57 773
7804.41 739
7805.24 743
7806.07 726
7806.91 714
7807.74 760
7808.58 759
7809.41 740
7810.25 769
7811.08 794
7811.91 788
7812.75 810
7813.58 819
7814.42 904
7815.25 930
7816.09 985
7816.92 979
7817.75 969
7818.59 938
7819.42 993
7820.26 997
7821.09 1004
7821.93 1031
7822.76 1039
7823.60 980
7824.43 978
7825.27 1004
7826.10 954
7826.94 950
7827.77 921
7828.61 942
7829.44 924
7830.28 923
7831.11 893
7831.95 926
7832.78 891
7833.62 951
7834.46 945
7835.29 984
7836.13 1038
7836.96 984
7837.80 947
7838.63 929
7839.47 940
7840.31 925
7841.14 842
7841.98 871
7842.81 826
7843.65 817
7844.48 825
7845.32 754
7846.16 774
7846.99 786
7847.83 774
7848.67 764
7849.50 727
7850.34 696
7851.17 731
7852.01 698
7852.85 712
7853.68 713
7854.52 761
7855.36 728
7856.19 682
7857.03 735
7857.87 726
7858.70 736
7859.54 722
7860.38 791
7861.21 796
7862.05 727
7862.89 754
7863.72 756
7864.56 729
7865.40 726
7866.24 733
7867.07 735
7867.91 737
7868.75 732
7869.59 727
7870.42 727
7871.26 763
7872.10 731
7872.94 716
7873.77 778
7874.61 780
7875.45 783
7876.29 773
7877.12 756
7877.96 830
7878.80 901
7879.64 866
7880.47 945
7881.31 930
7882.15 910
7882.99 862
7883.83 906
7884.66 937
7885.50 866
7886.34 866
7887.18 832
7888.02 836
7888.86 836
7889.69 817
7890.53 823
7891.37 850
7892.21 822
7893.05 792
7893.89 842
7894.73 845
7895.56 828
7896.40 821
7897.24 793
7898.08 785
7898.92 762
7899.76 774
7900.60 797
7901.44 767
7902.28 746
7903.12 734
7903.95 723
7904.79 747
7905.63 760
7906.47 709
7907.31 749
7908.15 744
7908.99 773
7909.83 757
7910.67 738
7911.51 748
7912.35 757
7913.19 756
7914.03 763
7914.87 809
7915.71 835
7916.55 879
7917.39 894
7918.23 983
7919.07 1000
7919.91 966
7920.75 964
7921.59 989
7922.43 947
7923.27 905
7924.11 874
7924.95 845
7925.79 792
7926.63 757
7927.47 754
7928.31 701
7929.15 707
7929.99 699
7930.83 706
7931.67 695
7932.51 725
7933.35 686
7934.19 675
7935.04 661
7935.88 676
7936.72 644
7937.56 675
7938.40 675
7939.24 701
7940.08 695
7940.92 665
7941.76 709
7942.60 717
7943.45 666
7944.29 645
7945.13 646
7945.97 688
7946.81 700
7947.65 739
7948.49 730
7949.34 706
7950.18 745
7951.02 745
7951.86 705
7952.70 751
7953.54 764
7954.39 778
7955.23 774
7956.07 771
7956.91 796
7957.75 787
7958.60 805
7959.44 852
7960.28 774
7961.12 781
7961.96 803
7962.81 766
7963.65 768
7964.49 770
7965.33 845
7966.18 896
7967.02 945
7967.86 978
7968.70 1005
7969.55 1019
7970.39 1025
7971.23 961
7972.08 989
7972.92 930
7973.76 873
7974.60 817
7975.45 774
7976.29 717
7977.13 727
7977.98 750
7978.82 743
7979.66 739
7980.51 701
7981.35 753
7982.19 730
7983.04 706
7983.88 707
7984.72 680
7985.57 656
7986.41 684
7987.25 674
7988.10 654
7988.94 627
7989.78 635
7990.63 673
7991.47 641
7992.32 631
7993.16 662
7994.00 634
7994.85 598
7995.69 603
7996.54 606
7997.38 608
7998.22 601
7999.07 626
7999.91 571
8000.76 574
8001.60 555
8002.45 590
8003.29 623
8004.13 621
8004.98 606
8005.82 577
8006.67 559
8007.51 553
8008.36 580
8009.20 584
8010.05 582
8010.89 551
8011.74 552
8012.58 518
8013.43 550
8014.27 545
8015.12 545
8015.96 544
8016.81 531
8017.65 589
8018.50 537
8019.34 548
8020.19 535
8021.03 514
8021.88 540
8022.72 529
8023.57 536
8024.41 516
8025.26 545
8026.11 548
8026.95 535
8027.80 557
8028.64 530
8029.49 508
8030.33 562
8031.18 570
8032.03 544
8032.87 573
8033.72 548
8034.56 544
8035.41 551
8036.26 569
8037.10 559
8037.95 579
8038.80 598
8039.64 569
8040.49 556
8041.34 562
8042.18 564
8043.03 562
8043.87 566
8044.72 524
8045.57 549
8046.41 572
8047.26 559
8048.11 547
8048.96 519
8049.80 573
8050.65 560
8051.50 538
8052.34 550
8053.19 565
8054.04 563
8054.88 494
8055.73 555
8056.58 517
8057.43 538
8058.27 517
8059.12 483
8059.97 514
8060.82 542
8061.66 498
8062.51 542
8063.36 500
8064.21 503
8065.05 487
8065.90 494
8066.75 495
8067.60 476
8068.44 528
8069.29 520
8070.14 490
8070.99 497
8071.84 525
8072.68 530
8073.53 501
8074.38 510
8075.23 492
8076.08 497
8076.93 522
8077.77 498
8078.62 513
8079.47 508
8080.32 523
8081.17 536
8082.02 485
8082.87 483
8083.71 495
8084.56 528
8085.41 499
8086.26 523
8087.11 539
8087.96 524
8088.81 535
8089.66 520
8090.51 512
8091.35 520
8092.20 527
8093.05 513
8093.90 514
8094.75 503
8095.60 485
8096.45 535
8097.30 511
8098.15 496
8099.00 488
8099.85 503
8100.70 502
8101.55 468
8102.40 486
8103.25 517
8104.10 513
8104.95 493
8105.80 487
8106.65 524
8107.50 490
8108.35 491
8109.20 489
8110.05 478
8110.90 499
8111.75 488
8112.60 499
8113.45 503
8114.30 508
8115.15 531
8116.00 504
8116.85 523
8117.70 504
8118.55 518
8119.40 508
8120.25 534
8121.10 518
8121.95 515
8122.80 528
8123.65 474
8124.50 501
8125.35 539
8126.20 519
8127.06 547
8127.91 507
8128.76 530
8129.61 548
8130.46 547
8131.31 584
8132.16 593
8133.01 577
8133.86 562
8134.72 612
8135.57 590
8136.42 557
8137.27 584
8138.12 586
8138.97 592
8139.83 527
8140.68 565
8141.53 540
8142.38 544
8143.23 529
8144.08 513
8144.94 547
8145.79 550
8146.64 552
8147.49 532
8148.34 546
8149.20 544
8150.05 529
8150.90 544
8151.75 571
8152.60 560
8153.46 602
8154.31 602
8155.16 620
8156.01 613
8156.87 648
8157.72 626
8158.57 613
8159.42 631
8160.28 607
8161.13 582
8161.98 596
8162.84 559
8163.69 535
8164.54 510
8165.39 520
8166.25 510
8167.10 531
8167.95 520
8168.81 529
8169.66 516
8170.51 543
8171.37 557
8172.22 508
8173.07 488
8173.93 523
8174.78 490
8175.63 484
8176.49 505
8177.34 513
8178.19 477
8179.05 517
8179.90 487
8180.76 517
8181.61 476
8182.46 534
8183.32 469
8184.17 450
8185.02 499
8185.88 491
8186.73 488
8187.59 507
8188.44 513
8189.30 517
8190.15 504
8191.00 478
8191.86 490
8192.71 522
8193.57 509
8194.42 508
8195.28 533
8196.13 515
8196.99 497
8197.84 452
8198.69 508
8199.55 515
8200.40 511
8201.26 499
8202.11 481
8202.97 480
8203.82 460
8204.68 496
8205.53 492
8206.39 488
8207.24 498
8208.10 501
8208.95 493
8209.81 484
8210.67 544
8211.52 530
8212.38 513
8213.23 525
8214.09 504
8214.94 501
8215.80 523
8216.65 518
8217.51 501
8218.37 517
8219.22 511
8220.08 490
8220.93 490
8221.79 496
8222.64 511
8223.50 488
8224.36 471
8225.21 500
8226.07 485
8226.92 530
8227.78 503
8228.64 522
8229.49 467
8230.35 483
8231.21 510
8232.06 493
8232.92 455
8233.78 499
8234.63 497
8235.49 476
8236.35 458
8237.20 489
8238.06 476
8238.92 476
8239.77 460
8240.63 469
8241.49 479
8242.34 468
8243.20 481
8244.06 476
8244.91 455
8245.77 473
8246.63 474
8247.49 472
8248.34 497
8249.20 452
8250.06 469
8250.92 484
8251.77 469
8252.63 466
8253.49 505
8254.35 501
8255.20 444
8256.06 495
8256.92 516
8257.78 459
8258.63 484
8259.49 508
8260.35 492
8261.21 466
8262.07 499
8262.92 490
8263.78 476
8264.64 463
8265.50 486
8266.36 474
8267.22 483
8268.07 514
8268.93 504
8269.79 486
8270.65 504
8271.51 493
8272.37 506
8273.22 505
8274.08 501
8274.94 513
8275.80 527
8276.66 516
8277.52 522
8278.38 545
8279.24 566
8280.09 573
8280.95 578
8281.81 590
8282.67 602
8283.53 594
8284.39 563
8285.25 560
8286.11 533
8286.97 532
8287.83 540
8288.69 542
8289.55 543
8290.41 522
8291.26 534
8292.12 568
8292.98 536
8293.84 536
8294.70 580
8295.56 576
8296.42 556
8297.28 509
8298.14 584
8299.00 571
8299.86 528
8300.72 493
8301.58 536
8302.44 557
8303.30 547
8304.16 502
8305.02 491
8305.88 500
8306.74 468
8307.60 508
8308.46 513
8309.33 502
8310.19 478
8311.05 538
8311.91 471
8312.77 484
8313.63 507
8314.49 501
8315.35 484
8316.21 505
8317.07 507
8317.93 507
8318.79 496
8319.65 476
8320.52 471
8321.38 485
8322.24 503
8323.10 499
8323.96 502
8324.82 453
8325.68 445
8326.54 477
8327.41 489
8328.27 468
8329.13 468
8329.99 512
8330.85 491
8331.71 481
8332.57 483
8333.44 509
8334.30 489
8335.16 474
8336.02 492
8336.88 494
8337.75 496
8338.61 491
8339.47 494
8340.33 502
8341.19 504
8342.06 490
8342.92 477
8343.78 493
8344.64 458
8345.50 499
8346.37 504
8347.23 503
8348.09 514
8348.95 505
8349.82 498
8350.68 519
8351.54 471
8352.40 477
8353.27 509
8354.13 519
8354.99 525
8355.86 525
8356.72 506
8357.58 498
8358.45 489
8359.31 552
8360.17 489
8361.03 466
8361.90 500
8362.76 504
8363.62 463
8364.49 464
8365.35 477
8366.21 497
8367.08 493
8367.94 495
8368.80 517
8369.67 537
8370.53 522
8371.40 507
8372.26 540
8373.12 514
8373.99 508
8374.85 524
8375.71 529
8376.58 516
8377.44 519
8378.31 476
8379.17 489
8380.03 476
8380.90 471
8381.76 536
8382.63 529
8383.49 546
8384.36 520
8385.22 537
8386.08 531
8386.95 512
8387.81 527
8388.68 546
8389.54 521
8390.41 546
8391.27 538
8392.14 522
8393.00 505
8393.87 501
8394.73 520
8395.60 539
8396.46 534
8397.33 547
8398.19 531
8399.06 520
8399.92 494
8400.79 498
8401.65 522
8402.52 532
8403.38 532
8404.25 534
8405.11 537
8405.98 551
8406.84 537
8407.71 538
8408.58 522
8409.44 551
8410.31 570
8411.17 549
8412.04 529
8412.90 539
8413.77 573
8414.64 585
8415.50 552
8416.37 578
8417.23 546
8418.10 604
8418.97 566
8419.83 554
8420.70 581
8421.56 582
8422.43 590
8423.30 607
8424.16 612
8425.03 619
8425.90 676
8426.76 610
8427.63 647
8428.50 641
8429.36 620
8430.23 620
8431.10 652
8431.96 623
8432.83 613
8433.70 635
8434.56 638
8435.43 664
8436.30 635
8437.16 658
8438.03 660
8438.90 706
8439.77 711
8440.63 705
8441.50 726
8442.37 734
8443.24 743
8444.10 736
8444.97 754
8445.84 812
8446.71 765
8447.57 828
8448.44 792
8449.31 800
8450.18 756
8451.04 822
8451.91 781
8452.78 836
8453.65 872
8454.52 873
8455.38 947
8456.25 1048
8457.12 1114
8457.99 1147
8458.86 1188
8459.72 1174
8460.59 1159
8461.46 1070
8462.33 1041
8463.20 1002
8464.07 912
8464.93 866
8465.80 851
8466.67 839
8467.54 789
8468.41 759
8469.28 779
8470.15 743
8471.02 731
8471.88 729
8472.75 713
8473.62 719
8474.49 739
8475.36 689
8476.23 709
8477.10 707
8477.97 711
8478.84 702
8479.71 730
8480.58 743
8481.44 752
8482.31 782
8483.18 791
8484.05 781
8484.92 772
8485.79 762
8486.66 783
8487.53 804
8488.40 751
8489.27 769
8490.14 752
8491.01 732
8491.88 753
8492.75 719
8493.62 727
8494.49 721
8495.36 736
8496.23 752
8497.10 739
8497.97 737
8498.84 773
8499.71 732
8500.58 722
8501.45 726
8502.32 790
8503.19 765
8504.06 741
8504.93 755
8505.80 725
8506.67 765
8507.55 791
8508.42 767
8509.29 774
8510.16 784
8511.03 820
8511.90 820
8512.77 810
8513.64 790
8514.51 813
8515.38 836
8516.25 825
8517.13 837
8518.00 869
8518.87 836
8519.74 824
8520.61 851
8521.48 848
8522.35 870
8523.23 933
8524.10 984
8524.97 1074
8525.84 1149
8526.71 1225
8527.58 1338
8528.46 1278
8529.33 1279
8530.20 1283
8531.07 1223
8531.94 1127
8532.81 1109
8533.69 1040
8534.56 1034
8535.43 981
8536.30 931
8537.18 877
8538.05 854
8538.92 825
8539.79 857
8540.66 867
8541.54 806
8542.41 800
8543.28 795
8544.15 817
8545.03 825
8545.90 782
8546.77 770
8547.64 792
8548.52 801
8549.39 770
8550.26 796
8551.14 870
8552.01 876
8552.88 888
8553.76 962
8554.63 1004
8555.50 1023
8556.37 1068
8557.25 1069
8558.12 1050
8558.99 1001
8559.87 948
8560.74 858
8561.61 895
8562.49 836
8563.36 867
8564.24 839
8565.11 834
8565.98 794
8566.86 796
8567.73 750
8568.60 768
8569.48 818
8570.35 815
8571.23 829
8572.10 753
8572.97 775
8573.85 747
8574.72 751
8575.60 742
8576.47 790
8577.34 807
8578.22 778
8579.09 789
8579.97 820
8580.84 794
8581.72 804
8582.59 800
8583.47 832
8584.34 761
8585.21 816
8586.09 837
8586.96 856
8587.84 803
8588.71 836
8589.59 870
8590.46 924
8591.34 912
8592.21 915
8593.09 877
8593.96 893
8594.84 864
8595.71 894
8596.59 912
8597.46 938
8598.34 948
8599.22 923
8600.09 914
8600.97 941
8601.84 934
8602.72 1005
8603.59 931
8604.47 972
8605.34 959
8606.22 953
8607.10 909
8607.97 993
8608.85 966
8609.72 962
8610.60 1019
8611.47 1016
8612.35 1011
8613.23 1008
8614.10 1040
8614.98 1087
8615.86 1071
8616.73 1065
8617.61 1094
8618.48 1151
8619.36 1148
8620.24 1159
8621.11 1154
8621.99 1164
8622.87 1145
8623.74 1173
8624.62 1176
8625.50 1189
8626.37 1247
8627.25 1271
8628.13 1224
8629.00 1241
8629.88 1288
8630.76 1296
8631.64 1281
8632.51 1270
8633.39 1303
8634.27 1300
8635.14 1290
8636.02 1283
8636.90 1306
8637.78 1329
8638.65 1293
8639.53 1313
8640.41 1325
8641.29 1320
8642.16 1370
8643.04 1390
8643.92 1377
8644.80 1401
8645.67 1469
8646.55 1471
8647.43 1520
8648.31 1499
8649.18 1532
8650.06 1545
8650.94 1605
8651.82 1585
8652.70 1552
8653.58 1572
8654.45 1581
8655.33 1635
8656.21 1630
8657.09 1735
8657.97 1753
8658.84 1680
8659.72 1759
8660.60 1844
8661.48 1923
8662.36 2056
8663.24 2275
8664.12 2453
8664.99 2596
8665.87 2648
8666.75 2799
8667.63 2809
8668.51 2720
8669.39 2694
8670.27 2561
8671.15 2421
8672.03 2436
8672.91 2465
8673.78 2374
8674.66 2432
8675.54 2352
8676.42 2367
8677.30 2328
8678.18 2250
8679.06 2205
8679.94 2097
8680.82 2003
8681.70 1935
8682.58 1811
8683.46 1756
8684.34 1666
8685.22 1680
8686.10 1653
8686.98 1617
8687.86 1631
8688.74 1678
8689.62 1727
8690.50 1859
8691.38 2000
8692.26 2118
8693.14 2252
8694.02 2386
8694.90 2466
8695.78 2439
8696.66 2351
8697.54 2190
8698.42 2193
8699.30 2046
8700.18 1989
8701.06 1945
8701.94 1927
8702.82 1866
8703.70 1828
8704.58 1808
8705.46 1774
8706.34 1703
8707.23 1629
8708.11 1575
8708.99 1498
8709.87 1387
8710.75 1312
8711.63 1315
8712.51 1234
8713.39 1187
8714.27 1105
8715.16 1124
8716.04 1104
8716.92 1059
8717.80 1059
8718.68 1024
8719.56 1013
8720.44 1049
8721.33 1044
8722.21 1048
8723.09 1023
8723.97 1047
8724.85 1040
8725.73 1006
8726.62 1041
8727.50 1010
8728.38 1057
8729.26 1070
8730.14 1085
8731.03 1066
8731.91 1054
8732.79 1075
8733.67 1100
8734.55 1090
8735.44 1100
8736.32 1069
8737.20 1039
8738.08 1039
8738.97 1024
8739.85 1061
8740.73 1039
8741.61 1052
8742.50 1061
8743.38 1002
8744.26 1005
8745.14 1042
8746.03 1018
8746.91 1002
8747.79 1024
8748.68 1017
8749.56 1035
8750.44 975
8751.33 1018
8752.21 979
8753.09 1033
8753.97 1045
8754.86 1062
8755.74 1041
8756.62 994
8757.51 1046
8758.39 1049
8759.28 1032
8760.16 1075
8761.04 1093
8761.93 1037
8762.81 1049
8763.69 1018
8764.58 1047
8765.46 1062
8766.34 1029
8767.23 996
8768.11 1005
8769.00 1017
8769.88 1027
8770.76 1009
8771.65 958
8772.53 987
8773.42 1007
8774.30 937
8775.19 932
8776.07 908
8776.95 913
8777.84 950
8778.72 932
8779.61 960
8780.49 889
8781.38 928
8782.26 884
8783.15 882
8784.03 879
8784.92 850
8785.80 896
8786.69 913
8787.57 906
8788.46 918
8789.34 885
8790.23 909
8791.11 882
8792.00 886
8792.88 893
8793.77 859
8794.65 918
8795.54 875
8796.42 870
8797.31 867
8798.19 856
8799.08 846
8799.96 838
8800.85 801
8801.74 810
8802.62 831
8803.51 803
8804.39 767
8805.28 809
8806.16 798
8807.05 801
8807.94 804
8808.82 830
8809.71 800
8810.59 779
8811.48 767
8812.37 756
8813.25 798
8814.14 780
8815.03 790
8815.91 821
8816.80 854
8817.68 863
8818.57 819
8819.46 798
8820.34 786
8821.23 804
8822.12 847
8823.00 829
8823.89 812
8824.78 813
8825.66 802
8826.55 789
8827.44 781
8828.33 735
8829.21 762
8830.10 761
8830.99 760
8831.87 740
8832.76 697
8833.65 717
8834.54 711
8835.42 748
8836.31 683
8837.20 664
8838.08 677
8838.97 652
8839.86 637
8840.75 635
8841.64 625
8842.52 626
8843.41 623
8844.30 661
8845.19 681
8846.07 651
8846.96 647
8847.85 638
8848.74 603
8849.63 631
8850.51 594
8851.40 584
8852.29 582
8853.18 581
8854.07 586
8854.96 633
8855.84 617
8856.73 577
8857.62 572
8858.51 577
8859.40 582
8860.29 566
8861.17 588
8862.06 560
8862.95 545
8863.84 536
8864.73 550
8865.62 554
8866.51 605
8867.40 606
8868.29 570
8869.17 558
8870.06 576
8870.95 576
8871.84 535
8872.73 507
8873.62 537
8874.51 562
8875.40 556
8876.29 558
8877.18 561
8878.07 536
8878.96 540
8879.85 518
8880.74 534
8881.63 528
8882.51 516
8883.40 539
8884.29 499
8885.18 542
8886.07 541
8886.96 533
8887.85 503
8888.74 513
8889.63 548
8890.52 530
8891.41 532
8892.30 556
8893.19 515
8894.09 485
8894.98 510
8895.87 520
8896.76 513
8897.65 499
8898.54 510
8899.43 500
8900.32 500
8901.21 467
8902.10 487
8902.99 502
8903.88 506
8904.77 522
8905.66 501
8906.55 505
8907.44 517
8908.34 486
8909.23 453
8910.12 470
8911.01 462
8911.90 475
8912.79 467
8913.68 447
8914.57 463
8915.47 472
8916.36 533
8917.25 496
8918.14 494
8919.03 473
8919.92 474
8920.81 480
8921.71 501
8922.60 467
8923.49 460
8924.38 477
8925.27 465
8926.16 450
8927.06 444
8927.95 473
8928.84 469
8929.73 492
8930.62 473
8931.52 485
8932.41 490
8933.30 491
8934.19 492
8935.09 479
8935.98 433
8936.87 445
8937.76 452
8938.66 463
8939.55 449
8940.44 461
8941.33 443
8942.23 421
8943.12 457
8944.01 454
8944.90 460
8945.80 440
8946.69 440
8947.58 434
8948.48 460
8949.37 446
8950.26 434
8951.16 485
8952.05 476
8952.94 434
8953.84 436
8954.73 458
8955.62 446
8956.52 437
8957.41 417
8958.30 446
8959.20 446
8960.09 473
8960.98 463
8961.88 452
8962.77 443
8963.66 434
8964.56 416
8965.45 445
8966.35 455
8967.24 458
8968.13 469
8969.03 429
8969.92 426
8970.82 433
8971.71 466
8972.60 450
8973.50 476
8974.39 417
8975.29 457
8976.18 433
8977.08 457
8977.97 450
8978.87 463
8979.76 438
8980.65 447
8981.55 462
8982.44 416
8983.34 461
8984.23 436
8985.13 428
8986.02 435
8986.92 416
8987.81 456
8988.71 469
8989.60 445
8990.50 465
8991.39 486
8992.29 484
8993.18 434
8994.08 459
8994.97 476
8995.87 461
8996.76 455
8997.66 452
8998.56 417
8999.45 414
9000.35 422
9001.24 441
9002.14 449
9003.03 437
9003.93 409
9004.83 421
9005.72 445
9006.62 440
9007.51 422
9008.41 438
9009.31 471
9010.20 440
9011.10 416
9011.99 421
9012.89 461
9013.79 440
9014.68 442
9015.58 429
9016.48 411
9017.37 441
9018.27 442
9019.16 442
9020.06 434
9020.96 434
9021.85 404
9022.75 439
9023.65 416
9024.54 425
9025.44 404
9026.34 444
9027.24 439
9028.13 430
9029.03 387
9029.93 374
9030.82 432
9031.72 453
9032.62 465
9033.52 415
9034.41 460
9035.31 437
9036.21 428
9037.10 421
9038.00 416
9038.90 438
9039.80 432
9040.69 445
9041.59 440
9042.49 421
9043.39 438
9044.29 433
9045.18 461
9046.08 442
9046.98 427
9047.88 419
9048.78 470
9049.67 448
9050.57 402
9051.47 437
9052.37 425
9053.27 468
9054.16 417
9055.06 441
9055.96 474
9056.86 479
9057.76 461
9058.66 472
9059.55 437
9060.45 416
9061.35 468
9062.25 444
9063.15 442
9064.05 405
9064.95 415
9065.85 464
9066.74 453
9067.64 483
9068.54 458
9069.44 462
9070.34 432
9071.24 447
9072.14 431
9073.04 416
9073.94 437
9074.84 466
9075.74 460
9076.64 451
9077.53 438
9078.43 490
9079.33 444
9080.23 454
9081.13 416
9082.03 434
9082.93 428
9083.83 413
9084.73 418
9085.63 482
9086.53 450
9087.43 443
9088.33 470
9089.23 434
9090.13 444
9091.03 463
9091.93 471
9092.83 471
9093.73 473
9094.63 435
9095.53 476
9096.43 463
9097.33 444
9098.23 488
9099.13 461
9100.04 433
9100.94 421
9101.84 468
9102.74 450
9103.64 447
9104.54 434
9105.44 450
9106.34 451
9107.24 441
9108.14 443
9109.04 446
9109.94 443
9110.85 463
9111.75 453
9112.65 416
9113.55 411
9114.45 427
9115.35 456
9116.25 430
9117.15 423
9118.06 445
9118.96 435
9119.86 457
9120.76 453
9121.66 418
9122.56 453
9123.46 461
9124.37 449
9125.27 436
9126.17 436
9127.07 433
9127.97 417
9128.88 461
9129.78 451
9130.68 423
9131.58 430
9132.48 439
9133.39 424
9134.29 415
9135.19 410
9136.09 442
9137.00 454
9137.90 429
9138.80 433
9139.70 439
9140.61 428
9141.51 438
9142.41 436
9143.31 413
9144.22 425
9145.12 406
9146.02 430
9146.92 416
9147.83 420
9148.73 419
9149.63 429
9150.54 442
9151.44 413
9152.34 435
9153.25 431
9154.15 422
9155.05 418
9155.96 449
9156.86 422
9157.76 411
9158.67 421
9159.57 453
9160.47 430
9161.38 438
9162.28 428
9163.18 405
9164.09 422
9164.99 459
9165.90 435
9166.80 416
9167.70 453
9168.61 440
9169.51 459
9170.42 456
9171.32 440
9172.22 469
9173.13 442
9174.03 397
9174.94 410
9175.84 432
9176.74 431
9177.65 445
9178.55 433
9179.46 463
9180.36 440
9181.27 416
9182.17 454
9183.08 416
9183.98 441
9184.89 439
9185.79 428
9186.70 449
9187.60 443
9188.51 463
9189.41 422
9190.32 456
9191.22 439
9192.13 427
9193.03 434
9193.94 452
9194.84 428
9195.75 411
9196.65 419
9197.56 451
9198.46 484
9199.37 480
9200.27 505
9201.18 487
9202.08 509
9202.99 501
9203.90 514
9204.80 502
9205.71 490
9206.61 476
9207.52 456
9208.42 449
9209.33 473
9210.24 452
9211.14 444
9212.05 455
9212.95 434
9213.86 449
9214.77 406
9215.67 449
9216.58 434
9217.49 430
9218.39 414
9219.30 410
9220.21 449
9221.11 437
9222.02 461
9222.93 448
9223.83 442
9224.74 421
9225.65 424
9226.55 420
9227.46 434
9228.37 441
9229.27 399
9230.18 417
9231.09 447
9231.99 450
9232.90 422
9233.81 431
9234.72 460
9235.62 439
9236.53 422
9237.44 437
9238.34 422
9239.25 429
9240.16 410
9241.07 435
9241.97 441
9242.88 432
9243.79 420
9244.70 451
9245.61 436
9246.51 449
9247.42 430
9248.33 424
9249.24 415
9250.14 422
9251.05 436
9251.96 457
9252.87 430
9253.78 413
9254.69 442
9255.59 427
9256.50 425
9257.41 390
9258.32 415
9259.23 421
9260.14 425
9261.04 401
9261.95 400
9262.86 422
9263.77 452
9264.68 440
9265.59 411
9266.50 421
9267.40 418
9268.31 475
9269.22 436
9270.13 416
9271.04 401
9271.95 439
9272.86 416
9273.77 415
9274.68 418
9275.59 433
9276.49 424
9277.40 422
9278.31 417
9279.22 429
9280.13 443
9281.04 427
9281.95 423
9282.86 431
9283.77 472
9284.68 418
9285.59 427
9286.50 420
9287.41 436
9288.32 445
9289.23 406
9290.14 410
9291.05 420
9291.96 427
9292.87 450
9293.78 469
9294.69 423
9295.60 439
9296.51 423
9297.42 439
9298.33 441
9299.24 482
9300.15 468
9301.06 452
9301.97 440
9302.88 436
9303.79 467
9304.70 490
9305.61 451
9306.53 424
9307.44 431
9308.35 481
9309.26 496
9310.17 507
9311.08 472
9311.99 479
9312.90 478
9313.81 444
9314.72 472
9315.63 492
9316.55 493
9317.46 478
9318.37 499
9319.28 494
9320.19 461
9321.10 459
9322.01 433
9322.93 471
9323.84 451
9324.75 465
9325.66 488
9326.57 469
9327.48 449
9328.40 489
9329.31 480
9330.22 494
9331.13 454
9332.04 451
9332.96 468
9333.87 450
9334.78 460
9335.69 488
9336.60 463
9337.52 480
9338.43 500
9339.34 490
9340.25 501
9341.17 455
9342.08 455
9342.99 468
9343.90 477
9344.82 480
9345.73 490
9346.64 470
9347.55 467
9348.47 486
9349.38 478
9350.29 475
9351.21 464
9352.12 482
9353.03 465
9353.94 484
9354.86 477
9355.77 466
9356.68 477
9357.60 504
9358.51 496
9359.42 483
9360.34 508
9361.25 468
9362.16 462
9363.08 519
9363.99 485
9364.90 486
9365.82 525
9366.73 476
9367.65 524
9368.56 522
9369.47 486
9370.39 527
9371.30 479
9372.21 528
9373.13 486
9374.04 467
9374.96 499
9375.87 510
9376.79 520
9377.70 529
9378.61 517
9379.53 501
9380.44 503
9381.36 514
9382.27 517
9383.19 528
9384.10 506
9385.01 482
9385.93 524
9386.84 541
9387.76 517
9388.67 525
9389.59 526
9390.50 557
9391.42 574
9392.33 568
9393.25 561
9394.16 556
9395.08 546
9395.99 564
9396.91 584
9397.82 541
9398.74 556
9399.65 595
9400.57 568
9401.48 572
9402.40 553
9403.32 599
9404.23 579
9405.15 546
9406.06 570
9406.98 570
9407.89 561
9408.81 576
9409.73 563
9410.64 589
9411.56 578
9412.47 552
9413.39 603
9414.30 559
9415.22 523
9416.14 576
9417.05 572
9417.97 571
9418.89 543
9419.80 556
9420.72 588
9421.63 577
9422.55 583
9423.47 604
9424.38 581
9425.30 573
9426.22 582
9427.13 576
9428.05 641
9428.97 595
9429.88 597
9430.80 603
9431.72 619
9432.63 613
9433.55 596
9434.47 595
9435.38 618
9436.30 622
9437.22 635
9438.14 646
9439.05 647
9439.97 653
9440.89 667
9441.81 708
9442.72 708
9443.64 737
9444.56 727
9445.47 745
9446.39 736
9447.31 739
9448.23 731
9449.15 697
9450.06 695
9450.98 733
9451.90 756
9452.82 739
9453.73 751
9454.65 775
9455.57 742
9456.49 738
9457.41 735
9458.32 771
9459.24 723
9460.16 700
9461.08 668
9462.00 644
9462.92 648
9463.83 642
9464.75 673
9465.67 651
9466.59 634
9467.51 641
9468.43 614
9469.35 629
9470.26 613
9471.18 625
9472.10 603
9473.02 654
9473.94 645
9474.86 636
9475.78 635
9476.70 626
9477.62 648
9478.54 635
9479.45 637
9480.37 652
9481.29 630
9482.21 613
9483.13 628
9484.05 607
9484.97 624
9485.89 631
9486.81 652
9487.73 648
9488.65 650
9489.57 639
9490.49 608
9491.41 623
9492.33 648
9493.25 659
9494.17 680
9495.09 635
9496.01 633
9496.93 622
9497.85 620
9498.77 615
9499.69 656
9500.61 709
9501.53 649
9502.45 684
9503.37 686
9504.29 685
9505.21 697
9506.13 730
9507.05 742
9507.97 703
9508.89 717
9509.81 720
9510.73 687
9511.65 730
9512.57 736
9513.49 725
9514.42 751
9515.34 790
9516.26 794
9517.18 780
9518.10 810
9519.02 845
9519.94 869
9520.86 915
9521.78 970
9522.71 985
9523.63 990
9524.55 993
9525.47 978
9526.39 956
9527.31 985
9528.23 929
9529.16 898
9530.08 894
9531.00 886
9531.92 872
9532.84 823
9533.76 830
9534.69 841
9535.61 785
9536.53 799
9537.45 824
9538.37 803
9539.30 773
9540.22 777
9541.14 764
9542.06 776
9542.98 752
9543.91 760
9544.83 773
9545.75 747
9546.67 779
9547.60 798
9548.52 755
9549.44 778
9550.36 769
9551.29 751
9552.21 747
9553.13 798
9554.06 785
9554.98 798
9555.90 782
9556.82 760
9557.75 806
9558.67 782
9559.59 748
9560.52 791
9561.44 793
9562.36 789
9563.29 836
9564.21 774
9565.13 813
9566.06 837
9566.98 807
9567.90 798
9568.83 805
9569.75 845
9570.67 841
9571.60 842
9572.52 836
9573.44 877
9574.37 850
9575.29 878
9576.22 930
9577.14 875
9578.06 890
9578.99 901
9579.91 901
9580.84 895
9581.76 963
9582.68 940
9583.61 934
9584.53 902
9585.46 904
9586.38 977
9587.31 945
9588.23 923
9589.15 946
9590.08 936
9591.00 925
9591.93 943
9592.85 946
9593.78 959
9594.70 973
9595.63 954
9596.55 958
9597.48 1034
9598.40 1085
9599.33 1134
9600.25 1149
9601.18 1177
9602.10 1140
9603.03 1189
9603.95 1130
9604.88 1117
9605.80 1113
9606.73 1127
9607.65 1072
9608.58 1037
9609.50 1074
9610.43 1029
9611.35 964
9612.28 1011
9613.21 1004
9614.13 1004
9615.06 1013
9615.98 1030
9616.91 1041
9617.84 979
9618.76 994
9619.69 1009
9620.61 1019
9621.54 1036
9622.47 1028
9623.39 1036
9624.32 1012
9625.24 1020
9626.17 1019
9627.10 1050
9628.02 1041
9628.95 1085
9629.88 1058
9630.80 1130
9631.73 1096
9632.65 1111
9633.58 1086
9634.51 1103
9635.43 1101
9636.36 1089
9637.29 1125
9638.22 1083
9639.14 1166
9640.07 1158
9641.00 1149
9641.92 1192
9642.85 1169
9643.78 1209
9644.70 1250
9645.63 1209
9646.56 1276
9647.49 1239
9648.41 1252
9649.34 1279
9650.27 1285
9651.20 1269
9652.12 1292
9653.05 1247
9653.98 1294
9654.91 1296
9655.83 1330
9656.76 1310
9657.69 1261
9658.62 1211
9659.55 1243
9660.47 1261
9661.40 1217
9662.33 1221
9663.26 1305
9664.19 1292
9665.11 1305
9666.04 1348
9666.97 1370
9667.90 1323
9668.83 1327
9669.75 1324
9670.68 1378
9671.61 1372
9672.54 1358
9673.47 1406
9674.40 1392
9675.33 1375
9676.25 1385
9677.18 1415
9678.11 1436
9679.04 1451
9679.97 1428
9680.90 1423
9681.83 1483
9682.76 1521
9683.69 1467
9684.61 1503
9685.54 1517
9686.47 1458
9687.40 1486
9688.33 1539
9689.26 1543
9690.19 1463
9691.12 1491
9692.05 1535
9692.98 1495
9693.91 1518
9694.84 1487
9695.77 1559
9696.70 1614
9697.63 1591
9698.56 1606
9699.49 1579
9700.42 1639
9701.35 1597
9702.28 1671
9703.21 1644
9704.14 1582
9705.07 1557
9706.00 1564
9706.93 1496
9707.86 1514
9708.79 1539
9709.72 1548
9710.65 1536
9711.58 1510
9712.51 1546
9713.44 1614
9714.37 1654
9715.30 1665
9716.23 1714
9717.16 1703
9718.09 1673
9719.02 1677
9719.95 1653
9720.88 1604
9721.81 1518
9722.75 1504
9723.68 1434
9724.61 1366
9725.54 1390
9726.47 1359
9727.40 1313
9728.33 1257
9729.26 1250
9730.19 1246
9731.13 1262
9732.06 1266
9732.99 1265
9733.92 1293
9734.85 1264
9735.78 1244
9736.71 1273
9737.65 1214
9738.58 1184
9739.51 1162
9740.44 1126
9741.37 1138
9742.30 1147
9743.24 1137
9744.17 1097
9745.10 1111
9746.03 1057
9746.96 1039
9747.90 1020
9748.83 1035
9749.76 998
9750.69 1006
9751.63 1027
9752.56 1020
9753.49 1019
9754.42 996
9755.36 971
9756.29 1002
9757.22 992
9758.15 988
9759.09 968
9760.02 980
9760.95 963
9761.88 969
9762.82 989
9763.75 1020
9764.68 1028
9765.62 982
9766.55 938
9767.48 959
9768.41 1023
9769.35 988
9770.28 959
9771.21 986
9772.15 962
9773.08 1010
9774.01 985
9774.95 997
9775.88 1045
9776.81 995
9777.75 958
9778.68 977
9779.62 1015
9780.55 999
9781.48 1026
9782.42 982
9783.35 961
9784.28 972
9785.22 1025
9786.15 972
9787.09 995
9788.02 979
9788.95 966
9789.89 978
9790.82 972
9791.76 924
9792.69 939
9793.63 914
9794.56 941
9795.49 986
9796.43 1001
9797.36 968
9798.30 964
9799.23 965
9800.17 951
9801.10 1020
9802.04 977
9802.97 961
9803.91 950
9804.84 921
9805.78 910
9806.71 911
9807.65 888
9808.58 838
9809.52 835
9810.45 844
9811.39 853
9812.32 858
9813.26 868
9814.19 821
9815.13 833
9816.06 831
9817.00 800
9817.93 825
9818.87 846
9819.80 774
9820.74 744
9821.68 778
9822.61 760
9823.55 769
9824.48 774
9825.42 754
9826.35 734
9827.29 778
9828.23 761
9829.16 774
9830.10 773
9831.03 749
9831.97 752
9832.91 735
9833.84 738
9834.78 742
9835.72 753
9836.65 765
9837.59 756
9838.52 706
9839.46 706
9840.40 704
9841.33 727
9842.27 690
9843.21 744
9844.14 727
9845.08 761
9846.02 773
9846.95 721
9847.89 730
9848.83 711
9849.77 742
9850.70 716
9851.64 751
9852.58 751
9853.51 763
9854.45 777
9855.39 724
9856.33 707
9857.26 737
9858.20 705
9859.14 737
9860.08 679
9861.01 685
9861.95 700
9862.89 716
9863.83 699
9864.76 686
9865.70 698
9866.64 742
9867.58 743
9868.51 715
9869.45 693
9870.39 710
9871.33 707
9872.27 699
9873.20 687
9874.14 677
9875.08 701
9876.02 707
9876.96 732
9877.90 721
9878.83 669
9879.77 676
9880.71 673
9881.65 644
9882.59 679
9883.53 683
9884.47 709
9885.40 662
9886.34 673
9887.28 626
9888.22 655
9889.16 682
9890.10 679
9891.04 672
9891.98 663
9892.91 689
9893.85 688
9894.79 657
9895.73 641
9896.67 632
9897.61 644
9898.55 687
9899.49 652
9900.43 628
9901.37 642
9902.31 680
9903.25 686
9904.19 680
9905.13 645
9906.07 672
9907.01 642
9907.95 665
9908.89 663
9909.83 655
9910.77 682
9911.71 636
9912.65 678
9913.59 599
9914.53 628
9915.47 632
9916.41 671
9917.35 663
9918.29 623
9919.23 678
9920.17 698
9921.11 729
9922.05 743
9922.99 729
9923.93 747
9924.87 805
9925.81 803
9926.75 817
9927.69 861
9928.63 862
9929.57 881
9930.51 831
9931.45 808
9932.39 813
9933.34 766
9934.28 770
9935.22 756
9936.16 723
9937.10 709
9938.04 680
9938.98 663
9939.92 637
9940.87 647
9941.81 652
9942.75 654
9943.69 639
9944.63 647
9945.57 680
9946.51 697
9947.46 713
9948.40 759
9949.34 707
9950.28 746
9951.22 798
9952.16 832
9953.11 845
9954.05 823
9954.99 820
9955.93 743
9956.87 726
9957.82 698
9958.76 719
9959.70 715
9960.64 674
9961.59 664
9962.53 654
9963.47 636
9964.41 599
9965.35 609
9966.30 597
9967.24 571
9968.18 561
9969.13 608
9970.07 581
9971.01 581
9971.95 572
9972.90 568
9973.84 568
9974.78 543
9975.73 538
9976.67 588
9977.61 556
9978.55 555
9979.50 562
9980.44 566
9981.38 581
9982.33 549
9983.27 583
9984.21 574
9985.16 545
9986.10 554
9987.04 570
9987.99 585
9988.93 539
9989.88 573
9990.82 550
9991.76 579
9992.71 599
9993.65 587
9994.59 562
9995.54 555
9996.48 538
9997.43 533
9998.37 551
9999.31 566
10000.26 560
10001.20 542
10002.15 537
10003.09 546
10004.04 558
10004.98 569
10005.92 535
10006.87 533
10007.81 566
10008.76 575
10009.70 561
10010.65 538
10011.59 541
10012.54 531
10013.48 532
10014.43 525
10015.37 547
10016.32 523
10017.26 542
10018.21 530
10019.15 572
10020.10 519
10021.04 566
10021.99 527
10022.93 535
10023.88 573
10024.82 541
10025.77 561
10026.71 529
10027.66 565
10028.60 506
10029.55 556
10030.49 507
10031.44 536
10032.39 540
10033.33 520
10034.28 504
10035.22 515
10036.17 552
10037.11 545
10038.06 541
10039.01 490
10039.95 528
10040.90 502
10041.84 493
10042.79 504
10043.74 543
10044.68 498
10045.63 503
10046.58 509
10047.52 480
10048.47 459
10049.41 495
10050.36 496
10051.31 508
10052.25 512
10053.20 499
10054.15 503
10055.09 491
10056.04 505
10056.99 505
10057.93 496
10058.88 492
10059.83 470
10060.78 461
10061.72 507
10062.67 509
10063.62 500
10064.56 504
10065.51 487
10066.46 506
10067.41 465
10068.35 487
10069.30 487
10070.25 487
10071.20 483
10072.14 489
10073.09 494
10074.04 478
10074.99 493
10075.93 521
10076.88 491
10077.83 507
10078.78 526
10079.72 439
10080.67 500
10081.62 506
10082.57 479
10083.52 461
10084.46 511
10085.41 456
10086.36 493
10087.31 459
10088.26 466
10089.21 480
10090.15 494
10091.10 490
10092.05 485
10093.00 466
10093.95 495
10094.90 479
10095.85 480
10096.79 487
10097.74 485
10098.69 479
10099.64 483
10100.59 481
10101.54 462
10102.49 496
10103.44 485
10104.39 476
10105.33 457
10106.28 472
10107.23 478
10108.18 445
10109.13 463
10110.08 454
10111.03 467
10111.98 471
10112.93 480
10113.88 468
10114.83 504
10115.78 504
10116.73 455
10117.68 450
10118.63 462
10119.58 470
10120.53 460
10121.48 454
10122.43 484
10123.38 484
10124.33 480
10125.28 503
10126.23 471
10127.18 491
10128.13 476
10129.08 483
10130.03 458
10130.98 510
10131.93 484
10132.88 517
10133.83 493
10134.78 503
10135.73 479
10136.68 484
10137.63 471
10138.58 467
10139.53 479
10140.48 476
10141.43 495
10142.38 486
10143.33 497
10144.29 520
10145.24 545
10146.19 509
10147.14 491
10148.09 527
10149.04 516
10149.99 519
10150.94 543
10151.89 523
10152.85 538
10153.80 551
10154.75 544
10155.70 563
10156.65 522
10157.60 510
10158.55 536
10159.51 546
10160.46 537
10161.41 546
10162.36 536
10163.31 562
10164.26 550
10165.22 560
10166.17 532
10167.12 556
10168.07 574
10169.02 579
10169.98 576
10170.93 573
10171.88 570
10172.83 586
10173.79 606
10174.74 568
10175.69 620
10176.64 626
10177.60 621
10178.55 634
10179.50 604
10180.45 603
10181.41 580
10182.36 583
10183.31 586
10184.26 622
10185.22 608
10186.17 625
10187.12 648
10188.08 656
10189.03 589
10189.98 633
10190.93 612
10191.89 608
10192.84 595
10193.79 639
10194.75 613
10195.70 608
10196.65 620
10197.61 642
10198.56 616
10199.51 619
10200.47 640
10201.42 634
10202.38 642
10203.33 589
10204.28 632
10205.24 639
10206.19 668
10207.14 671
10208.10 717
10209.05 674
10210.01 683
10210.96 672
10211.91 676
10212.87 724
10213.82 660
10214.78 667
10215.73 648
10216.69 641
10217.64 629
10218.59 624
10219.55 645
10220.50 608
10221.46 598
10222.41 610
10223.37 579
10224.32 575
10225.28 584
10226.23 584
10227.19 568
10228.14 566
10229.10 612
10230.05 574
10231.01 623
10231.96 647
10232.92 665
10233.87 656
10234.83 691
10235.78 706
10236.74 721
10237.69 771
10238.65 802
10239.60 768
10240.56 754
10241.51 754
10242.47 749
10243.42 688
10244.38 672
10245.34 655
10246.29 589
10247.25 610
10248.20 612
10249.16 593
10250.11 592
10251.07 560
10252.03 559
10252.98 569
10253.94 547
10254.89 566
10255.85 563
10256.81 552
10257.76 577
10258.72 549
10259.68 525
10260.63 499
10261.59 529
10262.55 511
10263.50 512
10264.46 500
10265.41 513
10266.37 508
10267.33 521
10268.28 496
10269.24 500
10270.20 495
10271.16 529
10272.11 515
10273.07 496
10274.03 470
10274.98 506
10275.94 490
10276.90 503
10277.85 486
10278.81 491
10279.77 489
10280.73 513
10281.68 486
10282.64 478
10283.60 486
10284.56 479
10285.51 463
10286.47 478
10287.43 487
10288.39 478
10289.34 485
10290.30 488
10291.26 476
10292.22 482
10293.18 459
10294.13 502
10295.09 499
10296.05 485
10297.01 481
10297.97 452
10298.92 448
10299.88 472
10300.84 458
10301.80 453
10302.76 476
10303.72 478
10304.67 480
10305.63 479
10306.59 455
10307.55 489
10308.51 480
10309.47 490
10310.43 473
10311.38 478
10312.34 498
10313.30 477
10314.26 472
10315.22 510
10316.18 490
10317.14 490
10318.10 487
10319.06 506
10320.01 503
10320.97 483
10321.93 515
10322.89 482
10323.85 494
10324.81 464
10325.77 486
10326.73 503
10327.69 486
10328.65 489
10329.61 488
10330.57 489
10331.53 489
10332.49 493
10333.45 513
10334.41 525
10335.37 461
10336.33 513
10337.29 472
10338.25 427
10339.21 446
10340.17 475
10341.13 466
10342.09 441
10343.05 432
10344.01 451
10344.97 468
10345.93 461
10346.89 448
10347.85 445
10348.81 445
10349.77 428
10350.73 426
10351.69 429
10352.65 424
10353.61 422
10354.57 424
10355.53 445
10356.49 402
10357.46 435
10358.42 449
10359.38 410
10360.34 408
10361.30 401
10362.26 418
10363.22 426
10364.18 425
10365.14 428
10366.11 416
10367.07 404
10368.03 419
10368.99 398
10369.95 390
10370.91 412
10371.87 409
10372.84 391
10373.80 409
10374.76 401
10375.72 448
10376.68 418
10377.64 399
10378.61 383
10379.57 392
10380.53 418
10381.49 433
10382.45 411
10383.42 416
10384.38 447
10385.34 418
10386.30 421
10387.27 444
10388.23 446
10389.19 396
10390.15 408
10391.11 415
10392.08 404
10393.04 403
10394.00 433
10394.96 381
10395.93 368
10396.89 402
10397.85 410
10398.82 396
10399.78 409
10400.74 385
10401.70 372
10402.67 389
10403.63 386
10404.59 401
10405.56 398
10406.52 366
10407.48 390
10408.45 384
10409.41 393
10410.37 399
10411.34 389
10412.30 400
10413.26 389
10414.23 381
10415.19 373
10416.15 380
10417.12 383
10418.08 383
10419.04 383
10420.01 381
10420.97 389
10421.94 381
10422.90 395
10423.86 369
10424.83 377
10425.79 382
10426.76 351
10427.72 381
10428.68 362
10429.65 377
10430.61 393
10431.58 398
10432.54 400
10433.51 386
10434.47 382
10435.44 398
10436.40 393
10437.36 376
10438.33 380
10439.29 376
10440.26 383
10441.22 364
10442.19 360
10443.15 365
10444.12 389
10445.08 380
10446.05 373
10447.01 356
10447.98 366
10448.94 387
10449.91 396
10450.87 384
10451.84 407
10452.80 384
10453.77 381
10454.73 400
10455.70 369
10456.67 389
10457.63 395
10458.60 399
10459.56 381
10460.53 368
10461.49 378
10462.46 393
10463.43 389
10464.39 378
10465.36 394
10466.32 388
10467.29 394
10468.25 372
10469.22 383
10470.19 365
10471.15 366
10472.12 406
10473.09 392
10474.05 385
10475.02 386
10475.98 386
10476.95 394
10477.92 380
10478.88 417
10479.85 423
10480.82 455
10481.78 418
10482.75 437
10483.72 431
10484.68 404
10485.65 426
10486.62 415
10487.58 404
10488.55 412
10489.52 399
10490.49 401
10491.45 394
10492.42 388
10493.39 390
10494.35 393
10495.32 395
10496.29 379
10497.26 403
10498.22 394
10499.19 375
10500.16 339
10501.13 355
10502.09 355
10503.06 378
10504.03 405
10505.00 358
10505.96 375
10506.93 390
10507.90 396
10508.87 381
10509.84 387
10510.80 381
10511.77 357
10512.74 369
10513.71 385
10514.68 409
10515.64 392
10516.61 399
10517.58 360
10518.55 389
10519.52 373
10520.49 356
10521.45 342
10522.42 368
10523.39 361
10524.36 383
10525.33 411
10526.30 402
10527.27 384
10528.23 400
10529.20 390
10530.17 353
10531.14 379
10532.11 395
10533.08 398
10534.05 412
10535.02 354
10535.99 384
10536.96 384
10537.93 391
10538.89 398
10539.86 373
10540.83 363
10541.80 412
10542.77 402
10543.74 398
10544.71 402
10545.68 375
10546.65 393
10547.62 382
10548.59 376
10549.56 403
10550.53 396
10551.50 413
10552.47 396
10553.44 388
10554.41 392
10555.38 381
10556.35 409
10557.32 420
10558.29 419
10559.26 386
10560.23 399
10561.20 408
10562.17 371
10563.14 383
10564.11 388
10565.08 414
10566.05 400
10567.02 394
10567.99 415
10568.96 444
10569.93 414
10570.91 393
10571.88 404
10572.85 401
10573.82 398
10574.79 432
10575.76 425
10576.73 422
10577.70 447
10578.67 433
10579.64 424
10580.62 438
10581.59 422
10582.56 399
10583.53 417
10584.50 411
10585.47 427
10586.44 411
10587.42 400
10588.39 399
10589.36 407
10590.33 433
10591.30 430
10592.27 464
10593.25 450
10594.22 449
10595.19 428
10596.16 431
10597.13 401
10598.10 434
10599.08 437
10600.05 444
10601.02 427
10601.99 433
10602.97 457
10603.94 439
10604.91 439
10605.88 488
10606.85 485
10607.83 499
10608.80 538
10609.77 513
10610.74 533
10611.72 512
10612.69 523
10613.66 522
10614.64 497
10615.61 528
10616.58 520
10617.55 519
10618.53 504
10619.50 489
10620.47 456
10621.45 450
10622.42 481
10623.39 456
10624.37 446
10625.34 441
10626.31 447
10627.29 414
10628.26 425
10629.23 435
10630.21 461
10631.18 455
10632.15 426
10633.13 424
10634.10 429
10635.07 443
10636.05 430
10637.02 456
10638.00 450
10638.97 444
10639.94 467
10640.92 501
10641.89 472
10642.87 474
10643.84 471
10644.81 447
10645.79 471
10646.76 456
10647.74 433
10648.71 441
10649.68 441
10650.66 417
10651.63 416
10652.61 452
10653.58 422
10654.56 418
10655.53 390
10656.51 475
10657.48 419
10658.46 404
10659.43 439
10660.41 410
10661.38 418
10662.36 395
10663.33 422
10664.31 391
10665.28 416
10666.26 400
10667.23 373
10668.21 374
10669.18 386
10670.16 395
10671.13 402
10672.11 399
10673.08 404
10674.06 424
10675.03 404
10676.01 382
10676.99 417
10677.96 412
10678.94 414
10679.91 396
10680.89 380
10681.86 423
10682.84 428
10683.82 418
10684.79 436
10685.77 438
10686.74 415
10687.72 393
10688.70 403
10689.67 410
10690.65 399
10691.63 416
10692.60 385
10693.58 390
10694.55 385
10695.53 380
10696.51 400
10697.48 400
10698.46 409
10699.44 364
10700.41 409
10701.39 420
10702.37 430
10703.34 404
10704.32 410
10705.30 418
10706.27 420
10707.25 403
10708.23 409
10709.21 412
10710.18 428
10711.16 394
10712.14 414
10713.11 420
10714.09 411
10715.07 443
10716.05 418
10717.02 430
10718.00 426
10718.98 422
10719.96 418
10720.93 402
10721.91 413
10722.89 431
10723.87 445
10724.85 411
10725.82 445
10726.80 428
10727.78 405
10728.76 391
10729.74 406
10730.71 444
10731.69 435
10732.67 424
10733.65 413
10734.63 396
10735.60 411
10736.58 426
10737.56 430
10738.54 415
10739.52 438
10740.50 430
10741.48 444
10742.45 422
10743.43 437
10744.41 437
10745.39 420
10746.37 435
10747.35 428
10748.33 414
10749.31 432
10750.28 434
10751.26 435
10752.24 439
10753.22 413
10754.20 449
10755.18 469
10756.16 422
10757.14 425
10758.12 454
10759.10 430
10760.08 445
10761.06 434
10762.04 417
10763.01 449
10763.99 466
10764.97 455
10765.95 440
10766.93 451
10767.91 416
10768.89 438
10769.87 484
10770.85 467
10771.83 451
10772.81 455
10773.79 470
10774.77 448
10775.75 457
10776.73 445
10777.71 446
10778.69 434
10779.67 427
10780.65 473
10781.63 474
10782.62 460
10783.60 455
10784.58 463
10785.56 484
10786.54 460
10787.52 485
10788.50 483
10789.48 468
10790.46 459
10791.44 484
10792.42 444
10793.40 480
10794.38 487
10795.37 476
10796.35 460
10797.33 514
10798.31 489
10799.29 473
10800.27 476
10801.25 475
10802.23 480
10803.21 488
10804.20 479
10805.18 485
10806.16 530
10807.14 472
10808.12 487
10809.10 491
10810.09 472
10811.07 505
10812.05 513
10813.03 510
10814.01 546
10815.00 527
10815.98 504
10816.96 480
10817.94 497
10818.92 504
10819.91 500
10820.89 542
10821.87 512
10822.85 498
10823.83 503
10824.82 521
10825.80 532
10826.78 524
10827.76 530
10828.75 557
10829.73 519
10830.71 527
10831.69 516
10832.68 509
10833.66 532
10834.64 511
10835.63 543
10836.61 554
10837.59 550
10838.57 543
10839.56 532
10840.54 533
10841.52 561
10842.51 578
10843.49 581
10844.47 560
10845.46 564
10846.44 555
10847.42 586
10848.41 578
10849.39 549
10850.37 570
10851.36 560
10852.34 564
10853.32 589
10854.31 594
10855.29 575
10856.28 602
10857.26 585
10858.24 600
10859.23 584
10860.21 598
10861.20 592
10862.18 637
10863.16 615
10864.15 629
10865.13 601
10866.12 650
10867.10 645
10868.08 628
10869.07 646
10870.05 610
10871.04 667
10872.02 650
10873.01 633
10873.99 632
10874.98 679
10875.96 642
10876.95 645
10877.93 644
10878.92 640
10879.90 691
10880.89 712
10881.87 687
10882.86 683
10883.84 707
10884.83 702
10885.81 733
10886.80 699
10887.78 676
10888.77 697
10889.75 730
10890.74 720
10891.72 718
10892.71 739
10893.69 742
10894.68 766
10895.66 792
10896.65 757
10897.64 739
10898.62 773
10899.61 727
10900.59 768
10901.58 782
10902.56 796
10903.55 811
10904.54 809
10905.52 795
10906.51 803
10907.49 791
10908.48 811
10909.47 845
10910.45 859
10911.44 887
10912.43 858
10913.41 848
10914.40 861
10915.39 863
10916.37 865
10917.36 898
10918.35 929
10919.33 886
10920.32 921
10921.31 908
10922.29 896
10923.28 940
10924.27 894
10925.25 934
10926.24 960
10927.23 926
10928.21 938
10929.20 942
10930.19 927
10931.18 923
10932.16 946
10933.15 959
10934.14 955
10935.12 977
10936.11 974
10937.10 964
10938.09 996
10939.07 1022
10940.06 1030
10941.05 1041
10942.04 1058
10943.02 1049
10944.01 1013
10945.00 1009
10945.99 1049
10946.98 1061
10947.96 1123
10948.95 1106
10949.94 1100
10950.93 1152
10951.92 1158
10952.90 1175
10953.89 1250
10954.88 1352
10955.87 1352
10956.86 1357
10957.85 1455
10958.83 1504
10959.82 1487
10960.81 1507
10961.80 1567
10962.79 1541
10963.78 1501
10964.77 1507
10965.75 1439
10966.74 1369
10967.73 1331
10968.72 1342
10969.71 1263
10970.70 1227
10971.69 1248
10972.68 1227
10973.67 1161
10974.66 1162
10975.64 1165
10976.63 1204
10977.62 1172
10978.61 1162
10979.60 1115
10980.59 1107
10981.58 1126
10982.57 1198
10983.56 1202
10984.55 1181
10985.54 1123
10986.53 1181
10987.52 1179
10988.51 1239
10989.50 1219
10990.49 1201
10991.48 1260
10992.47 1254
10993.46 1293
10994.45 1328
10995.44 1423
10996.43 1509
10997.42 1575
10998.41 1663
10999.40 1736
11000.39 1839
11001.38 1913
11002.37 1982
11003.36 1905
11004.35 1857
11005.34 1826
11006.33 1739
11007.32 1682
11008.31 1545
11009.30 1465
11010.30 1407
11011.29 1320
11012.28 1272
11013.27 1234
11014.26 1139
11015.25 1120
11016.24 1068
11017.23 1009
11018.22 956
11019.21 929
11020.21 917
11021.20 968
11022.19 924
11023.18 886
11024.17 900
11025.16 828
11026.15 856
11027.14 801
11028.14 815
11029.13 825
11030.12 825
11031.11 830
11032.10 814
11033.09 807
11034.09 836
11035.08 845
11036.07 800
11037.06 825
11038.05 806
11039.05 837
11040.04 817
11041.03 757
11042.02 808
11043.02 754
11044.01 780
11045.00 749
11045.99 760
11046.98 742
11047.98 758
11048.97 767
11049.96 770
11050.95 739
11051.95 732
11052.94 742
11053.93 752
11054.93 725
11055.92 674
11056.91 719
11057.90 709
11058.90 729
11059.89 704
11060.88 738
11061.88 744
11062.87 743
11063.86 736
11064.86 752
11065.85 732
11066.84 701
11067.84 681
11068.83 724
11069.82 768
11070.82 727
11071.81 716
11072.80 734
11073.80 735
11074.79 699
11075.78 709
11076.78 718
11077.77 687
11078.77 730
11079.76 737
11080.75 706
11081.75 724
11082.74 737
11083.74 710
11084.73 710
11085.72 679
11086.72 696
11087.71 709
11088.71 699
11089.70 662
11090.70 676
11091.69 689
11092.68 660
11093.68 661
11094.67 669
11095.67 653
11096.66 669
11097.66 644
11098.65 631
11099.65 655
11100.64 640
11101.64 639
11102.63 634
11103.63 652
11104.62 613
11105.62 610
11106.61 621
11107.61 628
11108.60 599
11109.60 608
11110.59 597
11111.59 605
11112.58 621
11113.58 636
11114.57 609
11115.57 584
11116.56 588
11117.56 604
11118.56 611
11119.55 586
11120.55 568
11121.54 584
11122.54 587
11123.54 576
11124.53 563
11125.53 580
11126.52 593
11127.52 571
11128.51 586
11129.51 573
11130.51 548
11131.50 565
11132.50 553
11133.50 574
11134.49 516
11135.49 569
11136.49 543
11137.48 533
11138.48 556
11139.47 529
11140.47 556
11141.47 553
11142.46 529
11143.46 558
11144.46 514
11145.46 562
11146.45 529
11147.45 532
11148.45 538
11149.44 556
11150.44 549
11151.44 539
11152.43 534
11153.43 521
11154.43 487
11155.43 505
11156.42 518
11157.42 526
11158.42 522
11159.42 512
11160.41 504
11161.41 523
11162.41 515
11163.41 493
11164.40 480
11165.40 529
11166.40 523
11167.40 493
11168.39 531
11169.39 507
11170.39 474
11171.39 494
11172.39 496
11173.38 524
11174.38 491
11175.38 476
11176.38 495
11177.38 487
11178.38 474
11179.37 483
11180.37 502
11181.37 492
11182.37 527
11183.37 485
11184.37 500
11185.37 488
11186.36 518
11187.36 503
11188.36 525
11189.36 481
11190.36 466
11191.36 482
11192.36 520
11193.36 513
11194.36 516
11195.35 506
11196.35 513
11197.35 521
11198.35 480
11199.35 499
11200.35 511
11201.35 523
11202.35 496
11203.35 519
11204.35 519
11205.35 542
11206.35 498
11207.35 522
11208.35 530
11209.35 512
11210.35 513
11211.35 529
11212.35 549
11213.35 540
11214.35 557
11215.34 532
11216.35 516
11217.35 523
11218.35 549
11219.35 560
11220.35 526
11221.35 516
11222.35 546
11223.35 507
11224.35 491
11225.35 515
11226.35 525
11227.35 501
11228.35 493
11229.35 484
11230.35 505
11231.35 528
11232.35 508
11233.35 493
11234.35 481
11235.35 489
11236.35 490
11237.36 475
11238.36 496
11239.36 520
11240.36 514
11241.36 484
11242.36 494
11243.36 509
11244.36 532
11245.36 525
11246.37 509
11247.37 499
11248.37 504
11249.37 505
11250.37 478
11251.37 491
11252.38 511
11253.38 494
11254.38 506
11255.38 498
11256.38 505
11257.38 480
11258.39 521
11259.39 524
11260.39 509
11261.39 496
11262.39 517
11263.40 504
11264.40 500
11265.40 499
11266.40 517
11267.40 506
11268.41 495
11269.41 485
11270.41 524
11271.41 529
11272.42 521
11273.42 530
11274.42 541
11275.42 538
11276.43 542
11277.43 532
11278.43 530
11279.44 557
11280.44 545
11281.44 539
11282.44 567
11283.45 525
11284.45 514
11285.45 521
11286.46 526
11287.46 478
11288.46 503
11289.47 492
11290.47 515
11291.47 515
11292.48 477
11293.48 475
11294.48 486
11295.49 453
11296.49 472
11297.49 503
11298.50 461
11299.50 479
11300.51 492
11301.51 489
11302.51 469
11303.52 472
11304.52 486
11305.53 481
11306.53 475
11307.53 470
11308.54 487
11309.54 484
11310.55 485
11311.55 474
11312.55 490
11313.56 496
11314.56 501
11315.57 471
11316.57 480
11317.58 460
11318.58 506
11319.59 522
11320.59 510
11321.59 509
11322.60 527
11323.60 480
11324.61 471
11325.61 499
11326.62 499
11327.62 500
11328.63 480
11329.63 504
11330.64 495
11331.64 508
11332.65 490
11333.65 477
11334.66 497
11335.67 490
11336.67 476
11337.68 527
11338.68 565
11339.69 540
11340.69 488
11341.70 531
11342.70 578
11343.71 566
11344.72 578
11345.72 557
11346.73 571
11347.73 504
11348.74 521
11349.74 499
11350.75 474
11351.76 480
11352.76 503
11353.77 465
11354.78 481
11355.78 469
11356.79 488
11357.79 501
11358.80 451
11359.81 463
11360.81 444
11361.82 443
11362.83 438
11363.83 466
11364.84 425
11365.85 451
11366.85 431
11367.86 436
11368.87 461
11369.87 427
11370.88 412
11371.89 449
11372.89 410
11373.90 451
11374.91 421
11375.92 430
11376.92 446
11377.93 415
11378.94 446
11379.94 424
11380.95 423
11381.96 421
11382.97 429
11383.97 426
11384.98 409
11385.99 415
11387.00 413
11388.00 418
11389.01 449
11390.02 431
11391.03 418
11392.04 395
11393.04 405
11394.05 439
11395.06 423
11396.07 419
11397.08 431
11398.08 412
11399.09 442
11400.10 420
11401.11 393
11402.12 418
11403.12 408
11404.13 437
11405.14 416
11406.15 420
11407.16 403
11408.17 431
11409.18 399
11410.18 372
11411.19 411
11412.20 430
11413.21 426
11414.22 418
11415.23 415
11416.24 385
11417.25 394
11418.25 429
11419.26 394
11420.27 393
11421.28 422
11422.29 439
11423.30 415
11424.31 431
11425.32 404
11426.33 404
11427.34 419
11428.35 440
11429.36 409
11430.37 421
11431.38 446
11432.39 409
11433.39 381
11434.40 429
11435.41 436
11436.42 435
11437.43 426
11438.44 408
11439.45 396
11440.46 405
11441.47 417
11442.48 409
11443.49 386
11444.50 411
11445.51 392
11446.52 382
11447.53 370
11448.55 408
11449.56 396
11450.57 430
11451.58 421
11452.59 420
11453.60 401
11454.61 409
11455.62 401
11456.63 402
11457.64 385
11458.65 390
11459.66 379
11460.67 397
11461.68 385
11462.69 386
11463.71 400
11464.72 385
11465.73 379
11466.74 384
11467.75 399
11468.76 404
11469.77 395
11470.78 373
11471.80 381
11472.81 376
11473.82 397
11474.83 419
11475.84 392
11476.85 399
11477.86 419
11478.88 396
11479.89 387
11480.90 381
11481.91 386
11482.92 398
11483.93 399
11484.95 367
11485.96 367
11486.97 385
11487.98 378
11489.00 386
11490.01 402
11491.02 383
11492.03 410
11493.04 386
11494.06 398
11495.07 384
11496.08 403
11497.09 400
11498.11 377
11499.12 396
11500.13 392
11501.14 397
11502.16 388
11503.17 402
11504.18 390
11505.20 406
11506.21 411
11507.22 427
11508.23 391
11509.25 394
11510.26 413
11511.27 423
11512.29 428
11513.30 418
11514.31 393
11515.33 393
11516.34 406
11517.35 429
11518.37 415
11519.38 432
11520.39 406
11521.41 381
11522.42 427
11523.43 414
11524.45 435
11525.46 395
11526.47 398
11527.49 421
11528.50 448
11529.52 466
11530.53 440
11531.54 439
11532.56 435
11533.57 471
11534.59 463
11535.60 481
11536.62 488
11537.63 493
11538.64 513
11539.66 531
11540.67 508
11541.69 558
11542.70 516
11543.72 536
11544.73 491
11545.75 511
11546.76 502
11547.77 512
11548.79 468
11549.80 464
11550.82 436
11551.83 453
11552.85 419
11553.86 405
11554.88 405
11555.89 412
11556.91 430
11557.92 399
11558.94 403
11559.95 389
11560.97 385
11561.99 403
11563.00 379
11564.02 389
11565.03 387
11566.05 413
11567.06 390
11568.08 405
11569.09 380
11570.11 382
11571.13 396
11572.14 363
11573.16 345
11574.17 386
11575.19 370
11576.20 376
11577.22 373
11578.24 377
11579.25 395
11580.27 374
11581.29 390
11582.30 365
11583.32 368
11584.33 396
11585.35 386
11586.37 366
11587.38 353
11588.40 376
11589.42 373
11590.43 349
11591.45 354
11592.47 354
11593.48 342
11594.50 374
11595.52 355
11596.53 352
11597.55 382
11598.57 359
11599.58 333
11600.60 369
11601.62 375
11602.64 360
11603.65 365
11604.67 366
11605.69 391
11606.70 392
11607.72 376
11608.74 375
11609.76 361
11610.77 379
11611.79 395
11612.81 383
11613.83 369
11614.84 358
11615.86 382
11616.88 387
11617.90 376
11618.92 367
11619.93 376
11620.95 387
11621.97 363
11622.99 374
11624.01 355
11625.02 363
11626.04 370
11627.06 364
11628.08 362
11629.10 355
11630.11 363
11631.13 402
11632.15 386
11633.17 396
11634.19 378
11635.21 383
11636.23 355
11637.24 371
11638.26 383
11639.28 365
11640.30 378
11641.32 369
11642.34 342
11643.36 384
11644.38 369
11645.39 366
11646.41 346
11647.43 357
11648.45 352
11649.47 352
11650.49 386
11651.51 372
11652.53 382
11653.55 399
11654.57 383
11655.59 360
11656.61 360
11657.63 377
11658.65 361
11659.67 364
11660.69 369
11661.70 368
11662.72 359
11663.74 374
11664.76 378
11665.78 361
11666.80 367
11667.82 397
11668.84 374
11669.86 368
11670.88 361
11671.90 385
11672.92 349
11673.95 379
11674.97 367
11675.99 375
11677.01 363
11678.03 358
11679.05 384
11680.07 377
11681.09 372
11682.11 377
11683.13 376
11684.15 348
11685.17 365
11686.19 344
11687.21 354
11688.23 372
11689.25 379
11690.28 369
11691.30 348
11692.32 366
11693.34 374
11694.36 394
11695.38 373
11696.40 372
11697.42 379
11698.44 359
11699.47 364
11700.49 366
11701.51 360
11702.53 366
11703.55 358
11704.57 381
11705.60 363
11706.62 346
11707.64 354
11708.66 381
11709.68 343
11710.70 361
11711.73 368
11712.75 398
11713.77 381
11714.79 391
11715.81 372
11716.84 360
11717.86 370
11718.88 386
11719.90 387
11720.92 355
11721.95 347
11722.97 379
11723.99 391
11725.01 381
11726.04 359
11727.06 386
11728.08 389
11729.11 368
11730.13 386
11731.15 405
11732.17 386
11733.20 382
11734.22 351
11735.24 406
11736.26 377
11737.29 361
11738.31 387
11739.33 393
11740.36 367
11741.38 379
11742.40 394
11743.43 374
11744.45 416
11745.47 373
11746.50 412
11747.52 386
11748.54 372
11749.57 406
11750.59 403
11751.62 384
11752.64 394
11753.66 409
11754.69 415
11755.71 386
11756.73 384
11757.76 405
11758.78 412
11759.81 411
11760.83 396
11761.85 390
11762.88 375
11763.90 405
11764.93 410
11765.95 408
11766.98 418
11768.00 402
11769.02 452
11770.05 397
11771.07 402
11772.10 408
11773.12 415
11774.15 413
11775.17 384
11776.20 401
11777.22 432
11778.25 396
11779.27 422
11780.30 426
11781.32 445
11782.35 437
11783.37 457
11784.40 472
11785.42 440
11786.45 441
11787.47 423
11788.50 449
11789.52 465
11790.55 434
11791.57 430
11792.60 446
11793.62 425
11794.65 442
11795.67 445
11796.70 446
11797.73 439
11798.75 449
11799.78 465
11800.80 458
11801.83 460
11802.85 455
11803.88 467
11804.91 455
11805.93 481
11806.96 456
11807.98 453
11809.01 458
11810.04 472
11811.06 505
11812.09 494
11813.12 474
11814.14 495
11815.17 480
11816.19 474
11817.22 498
11818.25 495
11819.27 509
11820.30 472
11821.33 507
11822.35 503
11823.38 526
11824.41 535
11825.44 493
11826.46 477
11827.49 477
11828.52 545
11829.54 517
11830.57 515
11831.60 502
11832.62 525
11833.65 536
11834.68 536
11835.71 505
11836.73 522
11837.76 544
11838.79 543
11839.82 536
11840.84 551
11841.87 539
11842.90 530
11843.93 548
11844.95 554
11845.98 550
11847.01 570
11848.04 541
11849.07 582
11850.09 595
11851.12 575
11852.15 556
11853.18 557
11854.21 572
11855.23 582
11856.26 596
11857.29 608
11858.32 624
11859.35 587
11860.38 591
11861.40 588
11862.43 614
11863.46 612
11864.49 626
11865.52 646
11866.55 628
11867.58 591
11868.60 616
11869.63 665
11870.66 633
11871.69 641
11872.72 624
11873.75 633
11874.78 627
11875.81 651
11876.84 636
11877.86 651
11878.89 661
11879.92 679
11880.95 693
11881.98 683
11883.01 684
11884.04 699
11885.07 713
11886.10 738
11887.13 726
11888.16 707
11889.19 724
11890.22 684
11891.25 734
11892.28 718
11893.31 716
11894.34 736
11895.37 803
11896.40 824
11897.43 811
11898.46 814
11899.49 813
11900.52 879
11901.55 918
11902.58 931
11903.61 915
11904.64 945
11905.67 953
11906.70 1003
11907.73 1013
11908.76 969
11909.79 996
11910.82 975
11911.85 912
11912.88 903
11913.91 887
11914.94 940
11915.97 891
11917.01 818
11918.04 875
11919.07 841
11920.10 837
11921.13 800
11922.16 823
11923.19 784
11924.22 787
11925.25 826
11926.28 874
11927.32 881
11928.35 901
11929.38 879
11930.41 953
11931.44 980
11932.47 976
11933.50 991
11934.54 981
11935.57 993
11936.60 925
11937.63 937
11938.66 911
11939.70 933
11940.73 896
11941.76 832
11942.79 819
11943.82 778
11944.85 767
11945.89 726
11946.92 739
11947.95 717
11948.98 722
11950.02 708
11951.05 690
11952.08 666
11953.11 706
11954.15 688
11955.18 663
11956.21 699
11957.24 687
11958.28 692
11959.31 701
11960.34 662
11961.37 674
11962.41 660
11963.44 665
11964.47 664
11965.51 646
11966.54 684
11967.57 674
11968.60 670
11969.64 701
11970.67 705
11971.70 703
11972.74 695
11973.77 668
11974.80 664
11975.84 705
11976.87 691
11977.90 710
11978.94 677
11979.97 689
11981.00 689
11982.04 722
11983.07 684
11984.11 697
11985.14 702
11986.17 705
11987.21 716
11988.24 719
11989.28 727
11990.31 713
11991.34 714
11992.38 751
11993.41 707
11994.45 714
11995.48 738
11996.51 736
11997.55 722
11998.58 738
11999.62 733
12000.65 749
12001.69 735
12002.72 735
12003.76 756
12004.79 743
12005.82 756
12006.86 750
12007.89 761
12008.93 748
12009.96 771
12011.00 774
12012.03 798
12013.07 780
12014.10 800
12015.14 762
12016.17 793
12017.21 806
12018.24 777
12019.28 774
12020.32 806
12021.35 823
12022.39 808
12023.42 806
12024.46 797
12025.49 820
12026.53 838
12027.56 835
12028.60 834
12029.64 814
12030.67 820
12031.71 826
12032.74 800
12033.78 778
12034.81 803
12035.85 789
12036.89 810
12037.92 841
12038.96 844
12039.99 805
12041.03 775
12042.07 802
12043.10 803
12044.14 786
12045.18 823
12046.21 812
12047.25 796
12048.29 824
12049.32 778
12050.36 798
12051.40 817
12052.43 799
12053.47 849
12054.51 849
12055.54 853
12056.58 899
12057.62 917
12058.65 896
12059.69 938
12060.73 866
12061.76 884
12062.80 910
12063.84 910
12064.88 876
12065.91 851
12066.95 839
12067.99 811
12069.03 808
12070.06 778
12071.10 776
12072.14 749
12073.18 772
12074.21 748
12075.25 724
12076.29 745
12077.33 709
12078.36 707
12079.40 741
12080.44 732
12081.48 689
12082.52 685
12083.55 707
12084.59 732
12085.63 681
12086.67 694
12087.71 699
12088.74 731
12089.78 728
12090.82 715
12091.86 716
12092.90 744
12093.94 722
12094.98 712
12096.01 722
12097.05 734
12098.09 721
12099.13 738
12100.17 767
12101.21 729
12102.25 792
12103.28 811
12104.32 818
12105.36 813
12106.40 804
12107.44 792
12108.48 805
12109.52 787
12110.56 814
12111.60 737
12112.64 728
12113.68 739
12114.72 728
12115.76 672
12116.79 675
12117.83 694
12118.87 671
12119.91 665
12120.95 632
12121.99 614
12123.03 608
12124.07 608
12125.11 625
12126.15 608
12127.19 593
12128.23 581
12129.27 604
12130.31 592
12131.35 579
12132.39 567
12133.43 604
12134.47 602
12135.51 583
12136.55 555
12137.59 591
12138.63 581
12139.67 578
12140.71 589
12141.76 592
12142.80 592
12143.84 585
12144.88 610
12145.92 553
12146.96 581
12148.00 580
12149.04 568
12150.08 541
12151.12 535
12152.16 552
12153.20 568
12154.25 594
12155.29 565
12156.33 559
12157.37 584
12158.41 571
12159.45 554
12160.49 552
12161.53 564
12162.58 554
12163.62 568
12164.66 563
12165.70 537
12166.74 553
12167.78 561
12168.82 560
12169.87 557
12170.91 550
12171.95 545
12172.99 548
12174.03 537
12175.08 534
12176.12 546
12177.16 531
12178.20 551
12179.24 546
12180.29 523
12181.33 542
12182.37 540
12183.41 550
12184.46 564
12185.50 549
12186.54 550
12187.58 518
12188.63 529
12189.67 540
12190.71 537
12191.75 530
12192.80 518
12193.84 518
12194.88 516
12195.92 545
12196.97 547
12198.01 522
12199.05 527
12200.10 550
12201.14 521
12202.18 564
12203.23 551
12204.27 511
12205.31 527
12206.36 530
12207.40 525
12208.44 492
12209.49 489
12210.53 490
12211.57 518
12212.62 516
12213.66 522
12214.70 498
12215.75 498
12216.79 479
12217.84 511
12218.88 474
12219.92 479
12220.97 477
12222.01 476
12223.06 475
12224.10 485
12225.14 484
12226.19 511
12227.23 510
12228.28 496
12229.32 481
12230.36 493
12231.41 504
12232.45 481
12233.50 473
12234.54 490
12235.59 484
12236.63 504
12237.68 497
12238.72 483
12239.77 455
12240.81 469
12241.86 459
12242.90 483
12243.94 463
12244.99 487
12246.03 461
12247.08 473
12248.13 474
12249.17 477
12250.22 504
12251.26 494
12252.31 480
12253.35 463
12254.40 475
12255.44 472
12256.49 451
12257.53 463
12258.58 441
12259.62 455
12260.67 428
12261.72 430
12262.76 437
12263.81 426
12264.85 439
12265.90 445
12266.94 431
12267.99 445
12269.04 442
12270.08 424
12271.13 454
12272.17 437
12273.22 438
12274.27 448
12275.31 427
12276.36 411
12277.41 427
12278.45 432
12279.50 420
12280.55 438
12281.59 434
12282.64 450
12283.69 429
12284.73 436
12285.78 422
12286.83 412
12287.87 398
12288.92 408
12289.97 421
12291.01 389
12292.06 422
12293.11 413
12294.15 414
12295.20 431
12296.25 413
12297.30 424
12298.34 426
12299.39 410
12300.44 401
12301.48 406
12302.53 425
12303.58 414
12304.63 427
12305.67 426
12306.72 434
12307.77 445
12308.82 419
12309.87 430
12310.91 424
12311.96 421
12313.01 424
12314.06 427
12315.10 407
12316.15 431
12317.20 451
12318.25 425
12319.30 432
12320.34 439
12321.39 426
12322.44 420
12323.49 422
12324.54 439
12325.59 443
12326.63 394
12327.68 415
12328.73 410
12329.78 449
12330.83 429
12331.88 408
12332.93 396
12333.98 426
12335.02 422
12336.07 427
12337.12 428
12338.17 406
12339.22 411
12340.27 416
12341.32 402
12342.37 405
12343.42 393
12344.47 391
12345.51 414
12346.56 421
12347.61 446
12348.66 405
12349.71 423
12350.76 412
12351.81 418
12352.86 427
12353.91 428
12354.96 421
12356.01 405
12357.06 424
12358.11 410
12359.16 423
12360.21 406
12361.26 424
12362.31 415
12363.36 411
12364.41 422
12365.46 450
12366.51 402
12367.56 409
12368.61 407
12369.66 395
12370.71 417
12371.76 403
12372.81 400
12373.86 413
12374.91 432
12375.96 406
12377.01 395
12378.06 416
12379.11 392
12380.17 390
12381.22 403
12382.27 411
12383.32 415
12384.37 415
12385.42 408
12386.47 425
12387.52 447
12388.57 480
12389.62 451
12390.67 421
12391.73 415
12392.78 446
12393.83 429
12394.88 434
12395.93 415
12396.98 437
12398.03 441
12399.09 426
12400.14 435
12401.19 417
12402.24 440
12403.29 404
12404.34 424
12405.40 425
12406.45 426
12407.50 441
12408.55 438
12409.60 430
12410.66 429
12411.71 445
12412.76 464
12413.81 427
12414.86 448
12415.92 454
12416.97 442
12418.02 436
12419.07 441
12420.13 459
12421.18 447
12422.23 464
12423.28 451
12424.34 434
12425.39 446
12426.44 442
12427.49 421
12428.55 440
12429.60 439
12430.65 456
12431.71 474
12432.76 459
12433.81 436
12434.86 424
12435.92 455
12436.97 449
12438.02 468
12439.08 450
12440.13 468
12441.18 450
12442.24 439
12443.29 440
12444.34 472
12445.40 439
12446.45 455
12447.50 473
12448.56 463
12449.61 469
12450.67 461
12451.72 453
12452.77 467
12453.83 469
12454.88 471
12455.94 486
12456.99 484
12458.04 493
12459.10 466
12460.15 517
12461.21 483
12462.26 500
12463.31 517
12464.37 508
12465.42 556
12466.48 505
12467.53 510
12468.59 550
12469.64 547
12470.70 598
12471.75 592
12472.80 608
12473.86 637
12474.91 634
12475.97 674
12477.02 707
12478.08 725
12479.13 747
12480.19 756
12481.24 707
12482.30 715
12483.35 726
12484.41 707
12485.46 725
12486.52 688
12487.57 658
12488.63 633
12489.69 604
12490.74 598
12491.80 599
12492.85 580
12493.91 575
12494.96 547
12496.02 524
12497.07 506
12498.13 496
12499.19 525
12500.24 501
12501.30 489
12502.35 490
12503.41 529
12504.47 521
12505.52 484
12506.58 531
12507.63 560
12508.69 512
12509.75 514
12510.80 499
12511.86 498
12512.91 467
12513.97 492
12515.03 512
12516.08 519
12517.14 535
12518.20 512
12519.25 510
12520.31 522
12521.37 513
12522.42 541
12523.48 513
12524.54 490
12525.59 526
12526.65 516
12527.71 518
12528.77 534
12529.82 570
12530.88 524
12531.94 518
12532.99 505
12534.05 520
12535.11 533
12536.17 528
12537.22 523
12538.28 495
12539.34 530
12540.40 524
12541.45 544
12542.51 547
12543.57 540
12544.63 539
12545.68 545
12546.74 551
12547.80 526
12548.86 596
12549.92 602
12550.97 620
12552.03 601
12553.09 621
12554.15 621
12555.21 658
12556.26 601
12557.32 629
12558.38 596
12559.44 621
12560.50 621
12561.56 621
12562.61 645
12563.67 615
12564.73 600
12565.79 588
12566.85 587
12567.91 577
12568.97 565
12570.02 552
12571.08 572
12572.14 550
12573.20 534
12574.26 561
12575.32 573
12576.38 548
12577.44 538
12578.50 543
12579.56 544
12580.61 550
12581.67 555
12582.73 562
12583.79 516
12584.85 549
12585.91 540
12586.97 523
12588.03 520
12589.09 513
12590.15 526
12591.21 516
12592.27 502
12593.33 515
12594.39 533
12595.45 517
12596.51 538
12597.57 499
12598.63 532
12599.69 540
12600.75 542
12601.81 513
12602.87 523
12603.93 531
12604.99 545
12606.05 522
12607.11 526
12608.17 510
12609.23 503
12610.29 551
12611.35 536
12612.41 577
12613.47 540
12614.53 581
12615.59 559
12616.66 571
12617.72 557
12618.78 578
12619.84 602
12620.90 579
12621.96 581
12623.02 580
12624.08 585
12625.14 606
12626.20 599
12627.26 564
12628.33 600
12629.39 631
12630.45 597
12631.51 585
12632.57 592
12633.63 593
12634.69 614
12635.76 600
12636.82 586
12637.88 616
12638.94 604
12640.00 581
12641.06 584
12642.13 540
12643.19 573
12644.25 574
12645.31 578
12646.37 563
12647.44 517
12648.50 536
12649.56 495
12650.62 523
12651.68 536
12652.75 532
12653.81 532
12654.87 526
12655.93 529
12657.00 513
12658.06 534
12659.12 497
12660.18 499
12661.25 506
12662.31 535
12663.37 496
12664.43 525
12665.50 501
12666.56 531
12667.62 495
12668.69 515
12669.75 537
12670.81 515
12671.88 519
12672.94 547
12674.00 552
12675.06 515
12676.13 526
12677.19 537
12678.25 534
12679.32 490
12680.38 553
12681.44 525
12682.51 555
12683.57 534
12684.64 544
12685.70 542
12686.76 550
12687.83 542
12688.89 554
12689.95 579
12691.02 529
12692.08 534
12693.15 538
12694.21 511
12695.27 541
12696.34 531
12697.40 531
12698.47 523
12699.53 545
12700.59 542
12701.66 550
12702.72 540
12703.79 542
12704.85 567
12705.92 556
12706.98 544
12708.05 552
12709.11 586
12710.18 551
12711.24 556
12712.30 570
12713.37 574
12714.43 577
12715.50 568
12716.56 544
12717.63 604
12718.69 582
12719.76 580
12720.82 562
12721.89 589
12722.95 588
12724.02 574
12725.09 554
12726.15 600
12727.22 593
12728.28 612
12729.35 603
12730.41 566
12731.48 591
12732.54 580
12733.61 593
12734.68 575
12735.74 600
12736.81 585
12737.87 590
12738.94 582
12740.00 573
12741.07 560
12742.14 565
12743.20 543
12744.27 569
12745.33 548
12746.40 568
12747.47 550
12748.53 521
12749.60 530
12750.67 521
12751.73 553
12752.80 531
12753.87 516
12754.93 528
12756.00 495
12757.07 490
12758.13 518
12759.20 488
12760.27 516
12761.33 521
12762.40 496
12763.47 494
12764.53 529
12765.60 512
12766.67 492
12767.73 459
12768.80 477
12769.87 457
12770.94 483
12772.00 502
12773.07 477
12774.14 468
12775.21 458
12776.27 473
12777.34 445
12778.41 461
12779.48 457
12780.54 487
12781.61 470
12782.68 466
12783.75 473
12784.81 478
12785.88 458
12786.95 460
12788.02 474
12789.09 487
12790.15 475
12791.22 466
12792.29 440
12793.36 440
12794.43 424
12795.49 436
12796.56 435
12797.63 454
12798.70 458
12799.77 433
12800.84 443
12801.90 423
12802.97 454
12804.04 473
12805.11 437
12806.18 439
12807.25 435
12808.32 456
12809.39 463
12810.45 439
12811.52 442
12812.59 457
12813.66 448
12814.73 470
12815.80 443
12816.87 450
12817.94 461
12819.01 460
12820.08 448
12821.15 447
12822.21 450
12823.28 468
12824.35 455
12825.42 454
12826.49 444
12827.56 437
12828.63 491
12829.70 470
12830.77 466
12831.84 459
12832.91 460
12833.98 466
12835.05 456
12836.12 485
12837.19 442
12838.26 431
12839.33 416
12840.40 448
12841.47 447
12842.54 428
12843.61 426
12844.68 405
12845.75 428
12846.82 417
12847.89 401
12848.96 414
12850.03 408
12851.10 410
12852.18 411
12853.25 397
12854.32 397
12855.39 399
12856.46 405
12857.53 396
12858.60 402
12859.67 419
12860.74 416
12861.81 410
12862.88 374
12863.96 401
12865.03 376
12866.10 382
12867.17 404
12868.24 374
12869.31 395
12870.38 379
12871.45 387
12872.53 395
12873.60 386
12874.67 369
12875.74 384
12876.81 380
12877.88 386
12878.96 376
12880.03 375
12881.10 393
12882.17 392
12883.24 387
12884.31 366
12885.39 382
12886.46 410
12887.53 385
12888.60 370
12889.68 377
12890.75 394
12891.82 381
12892.89 390
12893.96 356
12895.04 393
12896.11 346
12897.18 383
12898.25 375
12899.33 360
12900.40 373
12901.47 381
12902.54 380
12903.62 376
12904.69 415
12905.76 400
12906.84 384
12907.91 373
12908.98 349
12910.06 363
12911.13 395
12912.20 396
12913.27 367
12914.35 356
12915.42 363
12916.49 358
12917.57 374
12918.64 365
12919.71 363
12920.79 372
12921.86 386
12922.94 371
12924.01 355
12925.08 374
12926.16 381
12927.23 365
12928.30 357
12929.38 361
12930.45 357
12931.53 361
12932.60 338
12933.67 337
12934.75 326
12935.82 347
12936.90 374
12937.97 367
12939.04 344
12940.12 357
12941.19 361
12942.27 364
12943.34 338
12944.42 346
12945.49 347
12946.56 357
12947.64 333
12948.71 323
12949.79 344
12950.86 369
12951.94 334
12953.01 370
12954.09 339
12955.16 343
12956.24 349
12957.31 366
12958.39 348
12959.46 320
12960.54 357
12961.61 347
12962.69 334
12963.76 347
12964.84 347
12965.91 369
12966.99 363
12968.07 315
12969.14 340
12970.22 357
12971.29 352
12972.37 354
12973.44 377
12974.52 321
12975.59 344
12976.67 355
12977.75 348
12978.82 336
12979.90 344
12980.97 369
12982.05 361
12983.13 347
12984.20 349
12985.28 383
12986.35 362
12987.43 352
12988.51 359
12989.58 369
12990.66 341
12991.74 356
12992.81 344
12993.89 351
12994.97 338
12996.04 343
12997.12 371
12998.20 355
12999.27 342
13000.35 337
13001.43 362
13002.50 374
13003.58 360
13004.66 352
13005.73 364
13006.81 363
13007.89 378
13008.97 385
13010.04 363
13011.12 349
13012.20 372
13013.27 383
13014.35 361
13015.43 353
13016.51 340
13017.58 353
13018.66 343
13019.74 362
13020.82 340
13021.89 365
13022.97 367
13024.05 378
13025.13 351
13026.21 381
13027.28 380
13028.36 347
13029.44 349
13030.52 350
13031.60 372
13032.67 383
13033.75 391
13034.83 352
13035.91 376
13036.99 371
13038.07 387
13039.14 358
13040.22 337
13041.30 335
13042.38 385
13043.46 409
13044.54 377
13045.62 359
13046.69 336
13047.77 371
13048.85 382
13049.93 374
13051.01 376
13052.09 393
13053.17 372
13054.25 358
13055.33 357
13056.40 360
13057.48 358
13058.56 372
13059.64 389
13060.72 351
13061.80 343
13062.88 354
13063.96 367
13065.04 335
13066.12 358
13067.20 334
13068.28 372
13069.36 336
13070.44 385
13071.52 352
13072.60 378
13073.68 374
13074.76 383
13075.84 355
13076.92 375
13078.00 332
13079.08 359
13080.16 379
13081.24 370
13082.32 386
13083.40 378
13084.48 355
13085.56 362
13086.64 379
13087.72 367
13088.80 354
13089.88 343
13090.96 381
13092.04 388
13093.12 340
13094.20 336
13095.28 366
13096.36 382
13097.44 374
13098.52 360
13099.61 367
13100.69 394
13101.77 365
13102.85 381
13103.93 362
13105.01 393
13106.09 378
13107.17 389
13108.25 360
13109.34 398
13110.42 370
13111.50 396
13112.58 388
13113.66 378
13114.74 371
13115.82 386
13116.91 393
13117.99 404
13119.07 423
13120.15 409
13121.23 393
13122.31 392
13123.40 404
13124.48 373
13125.56 396
13126.64 406
13127.72 398
13128.81 402
13129.89 387
13130.97 408
13132.05 395
13133.14 413
13134.22 398
13135.30 422
13136.38 401
13137.47 408
13138.55 391
13139.63 398
13140.71 412
13141.80 421
13142.88 387
13143.96 402
13145.04 365
13146.13 374
13147.21 370
13148.29 403
13149.38 392
13150.46 399
13151.54 418
13152.62 364
13153.71 404
13154.79 408
13155.87 447
13156.96 411
13158.04 420
13159.12 428
13160.21 426
13161.29 445
13162.37 385
13163.46 419
13164.54 403
13165.62 402
13166.71 416
13167.79 433
13168.88 409
13169.96 417
13171.04 387
13172.13 404
13173.21 400
13174.30 419
13175.38 424
13176.46 430
13177.55 416
13178.63 410
13179.72 417
13180.80 445
13181.88 443
13182.97 404
13184.05 427
13185.14 448
13186.22 436
13187.31 428
13188.39 413
13189.48 422
13190.56 404
13191.65 411
13192.73 414
13193.81 436
13194.90 427
13195.98 463
13197.07 425
13198.15 433
13199.24 420
13200.32 442
13201.41 437
13202.49 476
13203.58 454
13204.67 448
13205.75 444
13206.84 435
13207.92 433
13209.01 454
13210.09 414
13211.18 431
13212.26 460
13213.35 444
13214.43 447
13215.52 446
13216.61 437
13217.69 439
13218.78 421
13219.86 414
13220.95 427
13222.04 439
13223.12 466
13224.21 442
13225.29 436
13226.38 452
13227.47 456
13228.55 422
13229.64 456
13230.72 448
13231.81 414
13232.90 475
13233.98 435
13235.07 455
13236.16 461
13237.24 478
13238.33 432
13239.42 468
13240.50 454
13241.59 437
13242.68 437
13243.76 454
13244.85 456
13245.94 475
13247.02 490
13248.11 470
13249.20 493
13250.29 483
13251.37 501
13252.46 494
13253.55 520
13254.63 489
13255.72 484
13256.81 503
13257.90 534
13258.98 501
13260.07 487
13261.16 509
13262.25 524
13263.33 554
13264.42 522
13265.51 536
13266.60 521
13267.69 514
13268.77 546
13269.86 518
13270.95 550
13272.04 538
13273.13 520
13274.21 545
13275.30 535
13276.39 509
13277.48 545
13278.57 540
13279.65 534
13280.74 558
13281.83 574
13282.92 563
13284.01 602
13285.10 571
13286.19 607
13287.27 605
13288.36 581
13289.45 559
13290.54 548
13291.63 571
13292.72 567
13293.81 585
13294.90 578
13295.98 587
13297.07 604
13298.16 606
13299.25 621
13300.34 637
13301.43 605
13302.52 608
13303.61 632
13304.70 624
13305.79 634
13306.88 656
13307.97 653
13309.06 616
13310.15 632
13311.24 636
13312.32 666
13313.41 662
13314.50 662
13315.59 649
13316.68 651
13317.77 657
13318.86 633
13319.95 643
13321.04 662
13322.13 709
13323.22 680
13324.31 651
13325.40 654
13326.49 605
13327.58 648
13328.68 688
13329.77 680
13330.86 684
13331.95 663
13333.04 686
13334.13 675
13335.22 701
13336.31 719
13337.40 705
13338.49 679
13339.58 700
13340.67 715
13341.76 669
13342.85 684
13343.94 712
13345.04 738
13346.13 731
13347.22 733
13348.31 695
13349.40 699
13350.49 735
13351.58 724
13352.67 705
13353.77 734
13354.86 708
13355.95 737
13357.04 778
13358.13 739
13359.22 739
13360.31 751
13361.41 766
13362.50 752
13363.59 764
13364.68 772
13365.77 822
13366.87 770
13367.96 783
13369.05 809
13370.14 808
13371.23 788
13372.33 773
13373.42 765
13374.51 747
13375.60 749
13376.69 733
13377.79 744
13378.88 702
13379.97 744
13381.06 715
13382.16 708
13383.25 678
13384.34 685
13385.43 702
13386.53 693
13387.62 675
13388.71 631
13389.81 623
13390.90 652
13391.99 656
13393.08 642
13394.18 656
13395.27 641
13396.36 681
13397.46 621
13398.55 629
13399.64 601
13400.74 616
13401.83 602
13402.92 628
13404.02 650
13405.11 608
13406.20 625
13407.30 648
13408.39 638
13409.48 623
13410.58 613
13411.67 602
13412.77 637
13413.86 622
13414.95 604
13416.05 605
13417.14 602
13418.23 629
13419.33 616
13420.42 639
13421.52 620
13422.61 621
13423.71 650
13424.80 644
13425.89 633
13426.99 648
13428.08 614
13429.18 661
13430.27 633
13431.37 660
13432.46 658
13433.56 681
13434.65 682
13435.74 654
13436.84 654
13437.93 662
13439.03 665
13440.12 677
13441.22 643
13442.31 648
13443.41 668
13444.50 653
13445.60 710
13446.69 683
13447.79 678
13448.88 683
13449.98 718
13451.08 673
13452.17 660
13453.27 676
13454.36 722
13455.46 706
13456.55 701
13457.65 726
13458.74 690
13459.84 716
13460.94 726
13462.03 725
13463.13 713
13464.22 725
13465.32 719
13466.41 744
13467.51 723
13468.61 696
13469.70 751
13470.80 784
13471.90 751
13472.99 722
13474.09 736
13475.18 724
13476.28 734
13477.38 705
13478.47 771
13479.57 732
13480.67 739
13481.76 734
13482.86 756
13483.96 741
13485.05 716
13486.15 757
13487.25 776
13488.34 769
13489.44 780
13490.54 805
13491.63 763
13492.73 775
13493.83 800
13494.93 831
13496.02 819
13497.12 826
13498.22 839
13499.31 819
13500.41 819
13501.51 806
13502.61 857
13503.70 896
13504.80 846
13505.90 857
13507.00 849
13508.09 822
13509.19 804
13510.29 815
13511.39 858
13512.49 814
13513.58 791
13514.68 805
13515.78 786
13516.88 783
13517.98 776
13519.07 771
13520.17 797
13521.27 741
13522.37 769
13523.47 773
13524.57 734
13525.66 743
13526.76 720
13527.86 728
13528.96 685
13530.06 706
13531.16 703
13532.25 725
13533.35 733
13534.45 720
13535.55 708
13536.65 695
13537.75 686
13538.85 688
13539.95 721
13541.05 679
13542.14 642
13543.24 643
13544.34 684
13545.44 649
13546.54 652
13547.64 665
13548.74 662
13549.84 637
13550.94 623
13552.04 604
13553.14 621
13554.24 645
13555.34 656
13556.44 638
13557.54 595
13558.64 601
13559.74 638
13560.84 655
13561.94 633
13563.04 605
13564.13 604
13565.23 600
13566.34 593
13567.44 598
13568.54 607
13569.64 608
13570.74 602
13571.84 623
13572.94 613
13574.04 602
13575.14 609
13576.24 592
13577.34 613
13578.44 591
13579.54 620
13580.64 619
13581.74 601
13582.84 591
13583.94 614
13585.04 623
13586.14 621
13587.24 627
13588.35 645
13589.45 650
13590.55 610
13591.65 649
13592.75 596
13593.85 599
13594.95 599
13596.05 625
13597.15 619
13598.26 598
13599.36 574
13600.46 606
13601.56 634
13602.66 617
13603.76 613
13604.86 641
13605.97 623
13607.07 608
13608.17 630
13609.27 611
13610.37 637
13611.47 620
13612.58 597
13613.68 597
13614.78 623
13615.88 620
13616.98 646
13618.09 625
13619.19 635
13620.29 623
13621.39 651
13622.50 614
13623.60 591
13624.70 651
13625.80 632
13626.91 633
13628.01 608
13629.11 641
13630.21 652
13631.32 678
13632.42 654
13633.52 646
13634.62 626
13635.73 662
13636.83 627
13637.93 655
13639.04 645
13640.14 628
13641.24 662
13642.35 644
13643.45 631
13644.55 626
13645.65 655
13646.76 637
13647.86 654
13648.96 629
13650.07 663
13651.17 639
13652.28 642
13653.38 652
13654.48 674
13655.59 664
13656.69 676
13657.79 630
13658.90 594
13660.00 640
13661.11 644
13662.21 618
13663.31 618
13664.42 629
13665.52 648
13666.63 628
13667.73 607
13668.83 656
13669.94 634
13671.04 644
13672.15 638
13673.25 652
13674.36 660
13675.46 648
13676.56 655
13677.67 632
13678.77 673
13679.88 656
13680.98 664
13682.09 620
13683.19 628
13684.30 620
13685.40 671
13686.51 649
13687.61 664
13688.72 662
13689.82 669
13690.93 657
13692.03 705
13693.14 680
13694.24 657
13695.35 636
13696.45 628
13697.56 690
13698.66 654
13699.77 659
13700.87 642
13701.98 686
13703.09 670
13704.19 683
13705.30 696
13706.40 701
13707.51 696
13708.61 690
13709.72 714
13710.83 674
13711.93 727
13713.04 711
13714.14 726
13715.25 694
13716.36 716
13717.46 709
13718.57 745
13719.67 742
13720.78 765
13721.89 711
13722.99 774
13724.10 755
13725.21 758
13726.31 772
13727.42 772
13728.53 791
13729.63 785
13730.74 832
13731.85 844
13732.95 828
13734.06 803
13735.17 829
13736.27 824
13737.38 812
13738.49 802
13739.59 844
13740.70 852
13741.81 868
13742.92 850
13744.02 858
13745.13 835
13746.24 834
13747.35 856
13748.45 841
13749.56 879
13750.67 885
13751.78 865
13752.88 876
13753.99 933
13755.10 942
13756.21 975
13757.31 1003
13758.42 968
13759.53 957
13760.64 1013
13761.75 1052
13762.85 988
13763.96 1048
13765.07 1043
13766.18 1092
13767.29 1120
13768.39 1187
13769.50 1214
13770.61 1209
13771.72 1223
13772.83 1269
13773.94 1304
13775.04 1307
13776.15 1330
13777.26 1295
13778.37 1277
13779.48 1290
13780.59 1256
13781.70 1195
13782.80 1184
13783.91 1146
13785.02 1147
13786.13 1036
13787.24 1051
13788.35 1037
13789.46 1008
13790.57 985
13791.68 971
13792.79 901
13793.90 906
13795.00 899
13796.11 870
13797.22 838
13798.33 805
13799.44 772
13800.55 801
13801.66 740
13802.77 737
13803.88 744
13804.99 769
13806.10 765
13807.21 697
13808.32 725
13809.43 725
13810.54 712
13811.65 676
13812.76 718
13813.87 699
13814.98 699
13816.09 688
13817.20 711
13818.31 705
13819.42 659
13820.53 679
13821.64 655
13822.75 676
13823.86 668
13824.97 690
13826.08 672
13827.19 660
13828.30 647
13829.41 640
13830.53 660
13831.64 639
13832.75 641
13833.86 653
13834.97 650
13836.08 664
13837.19 687
13838.30 637
13839.41 658
13840.52 613
13841.64 656
13842.75 672
13843.86 668
13844.97 621
13846.08 655
13847.19 659
13848.30 664
13849.41 670
13850.53 671
13851.64 703
13852.75 645
13853.86 649
13854.97 668
13856.08 645
13857.20 629
13858.31 659
13859.42 653
13860.53 644
13861.64 653
13862.76 674
13863.87 642
13864.98 664
13866.09 655
13867.20 722
13868.32 683
13869.43 673
13870.54 687
13871.65 657
13872.77 708
13873.88 698
13874.99 686
13876.10 711
13877.22 679
13878.33 689
13879.44 716
13880.55 665
13881.67 731
13882.78 739
13883.89 710
13885.01 695
13886.12 684
13887.23 721
13888.34 725
13889.46 723
13890.57 750
13891.68 787
13892.80 784
13893.91 757
13895.02 766
13896.14 787
13897.25 752
13898.36 774
13899.48 784
13900.59 761
13901.70 761
13902.82 750
13903.93 740
13905.05 746
13906.16 732
13907.27 716
13908.39 705
13909.50 709
13910.61 681
13911.73 675
13912.84 681
13913.96 669
13915.07 648
13916.19 658
13917.30 615
13918.41 629
13919.53 618
13920.64 620
13921.76 616
13922.87 632
13923.99 611
13925.10 603
13926.21 607
13927.33 626
13928.44 615
13929.56 620
13930.67 607
13931.79 581
13932.90 593
13934.02 585
13935.13 605
13936.25 598
13937.36 592
13938.48 587
13939.59 615
13940.71 615
13941.82 581
13942.94 583
13944.05 598
13945.17 576
13946.28 579
13947.40 580
13948.52 617
13949.63 542
13950.75 558
13951.86 560
13952.98 567
13954.09 548
13955.21 567
13956.32 575
13957.44 566
13958.56 555
13959.67 561
13960.79 541
13961.90 525
13963.02 527
13964.14 548
13965.25 544
13966.37 536
13967.48 550
13968.60 532
13969.72 549
13970.83 583
13971.95 543
13973.07 552
13974.18 539
13975.30 535
13976.42 537
13977.53 520
13978.65 518
13979.77 555
13980.88 546
13982.00 529
13983.12 543
13984.23 558
13985.35 555
13986.47 539
13987.58 548
13988.70 538
13989.82 548
13990.94 554
13992.05 578
13993.17 529
13994.29 553
13995.40 564
13996.52 561
13997.64 560
13998.76 542
13999.87 538
14000.99 554
14002.11 505
14003.23 535
14004.35 544
14005.46 553
14006.58 549
14007.70 549
14008.82 557
14009.93 574
14011.05 571
14012.17 544
14013.29 537
14014.41 536
14015.52 573
14016.64 582
14017.76 534
14018.88 556
14020.00 551
14021.12 556
14022.23 579
14023.35 554
14024.47 554
14025.59 560
14026.71 534
14027.83 527
14028.95 568
14030.06 562
14031.18 574
14032.30 569
14033.42 556
14034.54 580
14035.66 549
14036.78 558
14037.90 581
14039.02 575
14040.14 576
14041.25 562
14042.37 571
14043.49 561
14044.61 578
14045.73 555
14046.85 571
14047.97 555
14049.09 548
14050.21 582
14051.33 593
14052.45 602
14053.57 628
14054.69 591
14055.81 619
14056.93 596
14058.05 616
14059.17 592
14060.29 613
14061.41 606
14062.53 600
14063.65 609
14064.77 612
14065.89 607
14067.01 604
14068.13 630
14069.25 648
14070.37 669
14071.49 652
14072.61 666
14073.73 643
14074.85 691
14075.97 668
14077.09 670
14078.21 665
14079.33 679
14080.45 692
14081.57 694
14082.69 668
14083.82 701
14084.94 712
14086.06 683
14087.18 726
14088.30 691
14089.42 698
14090.54 723
14091.66 745
14092.78 688
14093.91 669
14095.03 725
14096.15 674
14097.27 706
14098.39 708
14099.51 723
14100.63 708
14101.76 706
14102.88 644
14104.00 645
14105.12 677
14106.24 707
14107.36 648
14108.49 672
14109.61 647
14110.73 659
14111.85 651
14112.97 646
14114.10 684
14115.22 627
14116.34 661
14117.46 604
14118.58 628
14119.71 585
14120.83 576
14121.95 610
14123.07 564
14124.20 573
14125.32 585
14126.44 575
14127.56 538
14128.69 561
14129.81 537
14130.93 541
14132.06 516
14133.18 528
14134.30 525
14135.42 559
14136.55 540
14137.67 522
14138.79 488
14139.92 506
14141.04 496
14142.16 509
14143.29 480
14144.41 507
14145.53 498
14146.66 529
14147.78 532
14148.90 503
14150.03 541
14151.15 537
14152.27 520
14153.40 489
14154.52 472
14155.64 493
14156.77 507
14157.89 481
14159.02 500
14160.14 501
14161.26 538
14162.39 496
14163.51 493
14164.64 499
14165.76 527
14166.88 483
14168.01 472
14169.13 479
14170.26 481
14171.38 489
14172.51 501
14173.63 495
14174.75 463
14175.88 478
14177.00 469
14178.13 498
14179.25 476
14180.38 510
14181.50 505
14182.63 458
14183.75 447
14184.88 449
14186.00 467
14187.13 487
14188.25 493
14189.38 492
14190.50 493
14191.63 496
14192.75 473
14193.88 477
14195.00 465
14196.13 460
14197.25 474
14198.38 498
14199.50 444
14200.63 458
14201.76 493
14202.88 491
14204.01 465
14205.13 451
14206.26 458
14207.38 458
14208.51 471
14209.64 471
14210.76 423
14211.89 446
14213.01 466
14214.14 467
14215.27 463
14216.39 437
14217.52 456
14218.64 462
14219.77 459
14220.90 433
14222.02 443
14223.15 424
14224.28 454
14225.40 431
14226.53 422
14227.66 442
14228.78 427
14229.91 425
14231.04 441
14232.16 454
14233.29 473
14234.42 423
14235.54 410
14236.67 434
14237.80 447
14238.92 440
14240.05 416
14241.18 425
14242.31 424
14243.43 431
14244.56 426
14245.69 405
14246.82 430
14247.94 431
14249.07 431
14250.20 417
14251.33 418
14252.45 443
14253.58 407
14254.71 409
14255.84 400
14256.96 410
14258.09 425
14259.22 404
14260.35 398
14261.47 398
14262.60 412
14263.73 406
14264.86 403
14265.99 410
14267.12 404
14268.24 387
14269.37 414
14270.50 404
14271.63 371
14272.76 375
14273.89 400
14275.01 393
14276.14 410
14277.27 410
14278.40 393
14279.53 389
14280.66 368
14281.79 377
14282.91 388
14284.04 421
14285.17 398
14286.30 400
14287.43 379
14288.56 374
14289.69 355
14290.82 376
14291.95 361
14293.08 368
14294.20 377
14295.33 389
14296.46 392
14297.59 371
14298.72 392
14299.85 386
14300.98 363
14302.11 390
14303.24 379
14304.37 364
14305.50 364
14306.63 370
14307.76 370
14308.89 370
14310.02 341
14311.15 363
14312.28 361
14313.41 363
14314.54 349
14315.67 350
14316.80 341
14317.93 366
14319.06 361
14320.19 355
14321.32 369
14322.45 360
14323.58 359
14324.71 339
14325.84 349
14326.97 338
14328.10 338
14329.23 348
14330.36 348
14331.49 349
14332.62 352
14333.76 366
14334.89 342
14336.02 348
14337.15 333
14338.28 345
14339.41 339
14340.54 339
14341.67 338
14342.80 338
14343.93 380
14345.07 334
14346.20 341
14347.33 330
14348.46 343
14349.59 343
14350.72 339
14351.85 328
14352.99 341
14354.12 333
14355.25 343
14356.38 310
14357.51 324
14358.64 332
14359.78 350
14360.91 341
14362.04 345
14363.17 355
14364.30 339
14365.44 340
14366.57 323
14367.70 333
14368.83 332
14369.96 339
14371.10 348
14372.23 342
14373.36 322
14374.49 327
14375.63 330
14376.76 351
14377.89 331
14379.02 337
14380.16 354
14381.29 347
14382.42 353
14383.55 321
14384.69 334
14385.82 328
14386.95 338
14388.09 328
14389.22 322
14390.35 355
14391.49 323
14392.62 353
14393.75 326
14394.89 350
14396.02 332
14397.15 345
14398.28 332
14399.42 341
14400.55 352
14401.69 356
14402.82 338
14403.95 341
14405.09 319
14406.22 321
14407.35 347
14408.49 354
14409.62 309
14410.75 331
14411.89 342
14413.02 321
14414.16 340
14415.29 352
14416.42 364
14417.56 350
14418.69 308
14419.83 354
14420.96 336
14422.10 358
14423.23 347
14424.36 339
14425.50 367
14426.63 334
14427.77 342
14428.90 356
14430.04 335
14431.17 344
14432.31 356
14433.44 385
14434.58 369
14435.71 366
14436.85 369
14437.98 355
14439.12 348
14440.25 340
14441.39 351
14442.52 368
14443.66 338
14444.79 323
14445.93 312
14447.06 338
14448.20 382
14449.33 358
14450.47 342
14451.60 342
14452.74 340
14453.87 349
14455.01 370
14456.14 325
14457.28 359
14458.42 344
14459.55 363
14460.69 342
14461.82 359
14462.96 377
14464.10 355
14465.23 384
14466.37 360
14467.50 372
14468.64 362
14469.78 356
14470.91 381
14472.05 366
14473.18 355
14474.32 364
14475.46 361
14476.59 354
14477.73 325
14478.87 359
14480.00 360
14481.14 360
14482.28 360
14483.41 379
14484.55 387
14485.69 354
14486.82 377
14487.96 344
14489.10 339
14490.23 346
14491.37 355
14492.51 342
14493.65 343
14494.78 338
14495.92 333
14497.06 350
14498.19 369
14499.33 364
14500.47 361
14501.61 339
14502.74 350
14503.88 354
14505.02 365
14506.16 357
14507.29 360
14508.43 385
14509.57 346
14510.71 381
14511.85 366
14512.98 368
14514.12 354
14515.26 358
14516.40 350
14517.54 349
14518.67 371
14519.81 328
14520.95 371
14522.09 379
14523.23 385
14524.36 363
14525.50 360
14526.64 348
14527.78 347
14528.92 349
14530.06 378
14531.19 352
14532.33 365
14533.47 372
14534.61 338
14535.75 372
14536.89 346
14538.03 361
14539.17 366
14540.31 367
14541.44 362
14542.58 365
14543.72 366
14544.86 350
14546.00 345
14547.14 361
14548.28 374
14549.42 379
14550.56 381
14551.70 371
14552.84 407
14553.98 386
14555.12 376
14556.25 388
14557.39 376
14558.53 380
14559.67 389
14560.81 387
14561.95 386
14563.09 365
14564.23 420
14565.37 385
14566.51 387
14567.65 388
14568.79 393
14569.93 370
14571.07 392
14572.21 407
14573.35 410
14574.49 429
14575.63 413
14576.77 435
14577.92 364
14579.06 378
14580.20 392
14581.34 438
14582.48 405
14583.62 405
14584.76 412
14585.90 454
14587.04 424
14588.18 424
14589.32 430
14590.46 442
14591.60 441
14592.74 441
14593.89 444
14595.03 446
14596.17 452
14597.31 434
14598.45 454
14599.59 423
14600.73 444
14601.87 443
14603.02 481
14604.16 471
14605.30 463
14606.44 476
14607.58 471
14608.72 476
14609.86 487
14611.01 461
14612.15 454
14613.29 473
14614.43 452
14615.57 486
14616.72 492
14617.86 508
14619.00 486
14620.14 510
14621.28 500
14622.43 496
14623.57 527
14624.71 534
14625.85 550
14627.00 518
14628.14 559
14629.28 573
14630.42 569
14631.56 554
14632.71 562
14633.85 581
14634.99 592
14636.14 559
14637.28 564
14638.42 563
14639.56 573
14640.71 572
14641.85 558
14642.99 581
14644.14 580
14645.28 571
14646.42 523
14647.56 530
14648.71 503
14649.85 506
14650.99 495
14652.14 464
14653.28 477
14654.42 504
14655.57 450
14656.71 476
14657.85 434
14659.00 430
14660.14 434
14661.29 430
14662.43 433
14663.57 411
14664.72 414
14665.86 398
14667.00 420
14668.15 408
14669.29 389
14670.44 369
14671.58 407
14672.73 369
14673.87 381
14675.01 398
14676.16 392
14677.30 392
14678.45 358
14679.59 359
14680.74 362
14681.88 358
14683.02 351
14684.17 376
14685.31 339
14686.46 355
14687.60 341
14688.75 360
14689.89 336
14691.04 363
14692.18 338
14693.33 370
14694.47 353
14695.62 316
14696.76 344
14697.91 367
14699.05 367
14700.20 357
14701.34 329
14702.49 321
14703.63 352
14704.78 374
14705.92 349
14707.07 306
14708.22 334
14709.36 343
14710.51 330
14711.65 342
14712.80 339
14713.94 355
14715.09 341
14716.23 335
14717.38 337
14718.53 354
14719.67 343
14720.82 322
14721.96 321
14723.11 331
14724.26 330
14725.40 369
14726.55 321
14727.70 332
14728.84 341
14729.99 339
14731.13 352
14732.28 332
14733.43 347
14734.57 335
14735.72 365
14736.87 325
14738.01 338
14739.16 308
14740.31 314
14741.45 329
14742.60 334
14743.75 318
14744.89 315
14746.04 351
14747.19 339
14748.34 318
14749.48 310
14750.63 311
14751.78 340
14752.92 334
14754.07 312
14755.22 327
14756.37 311
14757.51 338
14758.66 279
14759.81 315
14760.96 305
14762.10 304
14763.25 323
14764.40 336
14765.55 303
14766.70 295
14767.84 298
14768.99 304
14770.14 308
14771.29 277
14772.43 316
14773.58 320
14774.73 297
14775.88 303
14777.03 324
14778.18 291
14779.32 300
14780.47 283
14781.62 307
14782.77 323
14783.92 283
14785.07 292
14786.21 305
14787.36 305
14788.51 268
14789.66 297
14790.81 283
14791.96 310
14793.11 257
14794.26 303
14795.40 287
14796.55 287
14797.70 288
14798.85 283
14800.00 304
14801.15 307
14802.30 271
14803.45 260
14804.60 295
14805.75 273
14806.90 284
14808.05 289
14809.19 297
14810.34 275
14811.49 292
14812.64 273
14813.79 293
14814.94 285
14816.09 267
14817.24 262
14818.39 279
14819.54 298
14820.69 270
14821.84 284
14822.99 256
14824.14 275
14825.29 275
14826.44 283
14827.59 262
14828.74 284
14829.89 252
14831.04 250
14832.19 263
14833.34 275
14834.49 266
14835.64 266
14836.79 254
14837.95 257
14839.10 257
14840.25 258
14841.40 267
14842.55 232
14843.70 265
14844.85 228
14846.00 261
14847.15 253
14848.30 258
14849.45 263
14850.60 274
14851.76 259
14852.91 275
14854.06 255
14855.21 253
14856.36 244
14857.51 258
14858.66 258
14859.81 258
14860.97 266
14862.12 248
14863.27 254
14864.42 269
14865.57 277
14866.72 244
14867.88 263
14869.03 238
14870.18 264
14871.33 269
14872.48 293
14873.64 283
14874.79 238
14875.94 237
14877.09 239
14878.24 259
14879.40 243
14880.55 232
14881.70 250
14882.85 264
14884.00 249
14885.16 254
14886.31 223
14887.46 237
14888.61 259
14889.77 247
14890.92 247
14892.07 240
14893.23 260
14894.38 244
14895.53 236
14896.68 241
14897.84 261
14898.99 237
14900.14 250
14901.30 256
14902.45 253
14903.60 228
14904.75 246
14905.91 261
14907.06 250
14908.21 258
14909.37 236
14910.52 253
14911.67 230
14912.83 224
14913.98 229
14915.14 244
14916.29 232
14917.44 235
14918.60 220
14919.75 246
14920.90 248
14922.06 243
14923.21 240
14924.37 239
14925.52 241
14926.67 248
14927.83 253
14928.98 224
14930.14 220
14931.29 233
14932.44 248
14933.60 251
14934.75 245
14935.91 244
14937.06 254
14938.22 232
14939.37 255
14940.52 214
14941.68 240
14942.83 242
14943.99 247
14945.14 261
14946.30 242
14947.45 246
14948.61 251
14949.76 274
14950.92 224
14952.07 233
14953.23 250
14954.38 257
14955.54 261
14956.69 255
14957.85 238
14959.00 260
14960.16 254
14961.31 258
14962.47 250
14963.62 244
14964.78 241
14965.94 236
14967.09 245
14968.25 233
14969.40 261
14970.56 233
14971.71 261
14972.87 241
14974.03 257
14975.18 259
14976.34 274
14977.49 244
14978.65 232
14979.81 235
14980.96 265
14982.12 233
14983.27 232
14984.43 228
14985.59 240
14986.74 266
14987.90 250
14989.06 249
14990.21 235
14991.37 228
14992.53 227
14993.68 259
14994.84 235
14996.00 240
14997.15 241
14998.31 238
14999.47 258
15000.62 245
15001.78 218
15002.94 229
15004.09 242
15005.25 213
15006.41 249
15007.56 245
15008.72 246
15009.88 225
15011.04 241
15012.19 246
15013.35 261
15014.51 246
15015.67 244
15016.82 241
15017.98 236
15019.14 210
15020.30 228
15021.45 228
15022.61 237
15023.77 229
15024.93 241
15026.08 236
15027.24 223
15028.40 228
15029.56 230
15030.72 251
15031.87 226
15033.03 210
15034.19 249
15035.35 223
15036.51 239
15037.67 236
15038.82 242
15039.98 219
15041.14 220
15042.30 220
15043.46 241
15044.62 235
15045.78 240
15046.93 222
15048.09 237
15049.25 226
15050.41 226
15051.57 213
15052.73 218
15053.89 218
15055.05 243
15056.20 246
15057.36 219
15058.52 249
15059.68 247
15060.84 228
15062.00 229
15063.16 235
15064.32 222
15065.48 241
15066.64 223
15067.80 220
15068.96 231
15070.12 224
15071.28 220
15072.44 215
15073.60 262
15074.76 239
15075.91 241
15077.07 243
15078.23 237
15079.39 217
15080.55 206
15081.71 211
15082.87 230
15084.03 215
15085.19 221
15086.35 223
15087.51 225
15088.68 246
15089.84 240
15091.00 238
15092.16 229
15093.32 246
15094.48 243
15095.64 223
15096.80 224
15097.96 231
15099.12 226
15100.28 236
15101.44 224
15102.60 242
15103.76 252
15104.92 245
15106.08 241
15107.25 243
15108.41 251
15109.57 245
15110.73 218
15111.89 230
15113.05 246
15114.21 223
15115.37 206
15116.54 247
15117.70 273
15118.86 250
15120.02 234
15121.18 229
15122.34 257
15123.50 252
15124.67 256
15125.83 270
15126.99 264
15128.15 264
15129.31 245
15130.47 248
15131.64 238
15132.80 239
15133.96 258
15135.12 242
15136.28 250
15137.45 236
15138.61 242
15139.77 238
15140.93 247
15142.10 272
15143.26 244
15144.42 257
15145.58 239
15146.75 240
15147.91 257
15149.07 247
15150.23 270
15151.40 253
15152.56 260
15153.72 250
15154.88 261
15156.05 254
15157.21 251
15158.37 240
15159.54 255
15160.70 259
15161.86 268
15163.03 257
15164.19 266
15165.35 270
15166.52 254
15167.68 244
15168.84 254
15170.01 280
15171.17 283
15172.33 274
15173.50 258
15174.66 294
15175.82 286
15176.99 279
15178.15 255
15179.31 284
15180.48 273
15181.64 285
15182.81 289
15183.97 259
15185.13 288
15186.30 283
15187.46 267
15188.63 279
15189.79 310
15190.95 302
15192.12 288
15193.28 289
15194.45 280
15195.61 285
15196.78 275
15197.94 303
15199.10 299
15200.27 312
15201.43 299
15202.60 289
15203.76 279
15204.93 302
15206.09 305
15207.26 298
15208.42 308
15209.59 306
15210.75 291
15211.92 303
15213.08 267
15214.25 281
15215.41 307
15216.58 291
15217.74 296
15218.91 315
15220.07 306
15221.24 303
15222.40 321
15223.57 319
15224.74 314
15225.90 321
15227.07 333
15228.23 342
15229.40 323
15230.56 322
15231.73 313
15232.89 365
15234.06 339
15235.23 327
15236.39 320
15237.56 334
15238.72 309
15239.89 331
15241.06 355
15242.22 339
15243.39 354
15244.56 324
15245.72 351
15246.89 336
15248.05 310
15249.22 334
15250.39 325
15251.55 353
15252.72 313
15253.89 362
15255.05 344
15256.22 319
15257.39 334
15258.55 315
15259.72 333
15260.89 316
15262.05 305
15263.22 321
15264.39 329
15265.56 308
15266.72 313
15267.89 316
15269.06 287
15270.22 310
15271.39 321
15272.56 293
15273.73 299
15274.89 295
15276.06 297
15277.23 305
15278.40 281
15279.56 305
15280.73 303
15281.90 295
15283.07 273
15284.23 302
15285.40 335
15286.57 320
15287.74 303
15288.91 286
15290.07 282
15291.24 290
15292.41 318
15293.58 269
15294.75 269
15295.92 304
15297.08 313
15298.25 320
15299.42 306
15300.59 301
15301.76 307
15302.93 297
15304.09 305
15305.26 295
15306.43 300
15307.60 306
15308.77 295
15309.94 291
15311.11 285
15312.28 288
15313.44 280
15314.61 292
15315.78 285
15316.95 300
15318.12 292
15319.29 285
15320.46 279
15321.63 302
15322.80 305
15323.97 321
15325.14 324
15326.30 322
15327.47 311
15328.64 297
15329.81 293
15330.98 311
15332.15 321
15333.32 326
15334.49 325
15335.66 288
15336.83 312
15338.00 325
15339.17 311
15340.34 296
15341.51 313
15342.68 312
15343.85 314
15345.02 321
15346.19 331
15347.36 336
15348.53 308
15349.70 326
15350.87 320
15352.04 318
15353.21 314
15354.38 334
15355.55 319
15356.72 343
15357.90 321
15359.07 314
15360.24 321
15361.41 356
15362.58 349
15363.75 354
15364.92 355
15366.09 344
15367.26 366
15368.43 350
15369.60 364
15370.77 342
15371.95 364
15373.12 377
15374.29 337
15375.46 336
15376.63 343
15377.80 353
15378.97 349
15380.15 344
15381.32 346
15382.49 332
15383.66 336
15384.83 324
15386.00 347
15387.17 339
15388.35 334
15389.52 331
15390.69 338
15391.86 335
15393.03 327
15394.21 325
15395.38 350
15396.55 326
15397.72 341
15398.89 335
15400.07 322
15401.24 321
15402.41 323
15403.58 292
15404.76 331
15405.93 315
15407.10 305
15408.27 308
15409.45 316
15410.62 314
15411.79 302
15412.96 285
15414.14 282
15415.31 275
15416.48 271
15417.66 274
15418.83 303
15420.00 283
15421.17 281
15422.35 269
15423.52 276
15424.69 264
15425.87 265
15427.04 281
15428.21 287
15429.39 291
15430.56 281
15431.73 277
15432.91 270
15434.08 279
15435.25 261
15436.43 280
15437.60 263
15438.77 265
15439.95 259
15441.12 263
15442.30 265
15443.47 282
15444.64 282
15445.82 285
15446.99 301
15448.17 264
15449.34 257
15450.51 249
15451.69 279
15452.86 260
15454.04 247
15455.21 258
15456.39 256
15457.56 263
15458.73 273
15459.91 273
15461.08 273
15462.26 254
15463.43 268
15464.61 263
15465.78 266
15466.96 266
15468.13 249
15469.31 266
15470.48 268
15471.66 294
15472.83 263
15474.01 263
15475.18 260
15476.36 281
15477.53 246
15478.71 274
15479.88 268
15481.06 266
15482.23 259
15483.41 273
15484.58 295
15485.76 255
15486.93 261
15488.11 256
15489.29 237
15490.46 245
15491.64 262
15492.81 287
15493.99 259
15495.16 261
15496.34 264
15497.52 283
15498.69 277
15499.87 262
15501.04 269
15502.22 271
15503.40 265
15504.57 249
15505.75 265
15506.92 250
15508.10 269
15509.28 249
15510.45 276
15511.63 285
15512.81 263
15513.98 272
15515.16 267
15516.34 269
15517.51 257
15518.69 281
15519.87 274
15521.04 280
15522.22 279
15523.40 285
15524.57 276
15525.75 277
15526.93 267
15528.11 291
15529.28 291
15530.46 288
15531.64 286
15532.81 262
15533.99 262
15535.17 251
15536.35 282
15537.52 301
15538.70 292
15539.88 284
15541.06 284
15542.23 292
15543.41 283
15544.59 260
15545.77 282
15546.95 279
15548.12 243
15549.30 258
15550.48 275
15551.66 286
15552.83 261
15554.01 283
15555.19 304
15556.37 277
15557.55 267
15558.73 287
15559.90 290
15561.08 308
15562.26 286
15563.44 295
15564.62 286
15565.80 282
15566.97 294
15568.15 290
15569.33 275
15570.51 260
15571.69 302
15572.87 289
15574.05 313
15575.23 272
15576.40 290
15577.58 286
15578.76 283
15579.94 275
15581.12 295
15582.30 297
15583.48 287
15584.66 295
15585.84 288
15587.02 292
15588.20 312
15589.38 307
15590.56 313
15591.73 293
15592.91 299
15594.09 299
15595.27 294
15596.45 311
15597.63 317
15598.81 329
15599.99 316
15601.17 314
15602.35 316
15603.53 329
15604.71 313
15605.89 312
15607.07 327
15608.25 300
15609.43 300
15610.61 313
15611.79 322
15612.97 323
15614.15 301
15615.33 345
15616.51 353
15617.69 343
15618.88 350
15620.06 348
15621.24 336
15622.42 344
15623.60 376
15624.78 361
15625.96 349
15627.14 359
15628.32 358
15629.50 402
15630.68 387
15631.86 361
15633.05 360
15634.23 354
15635.41 351
15636.59 352
15637.77 394
15638.95 390
15640.13 378
15641.31 362
15642.50 399
15643.68 390
15644.86 367
15646.04 355
15647.22 373
15648.40 389
15649.58 379
15650.77 414
15651.95 393
15653.13 376
15654.31 401
15655.49 372
15656.68 399
15657.86 385
15659.04 389
15660.22 364
15661.40 381
15662.59 415
15663.77 404
15664.95 397
15666.13 416
15667.32 382
15668.50 376
15669.68 387
15670.86 388
15672.05 401
15673.23 396
15674.41 365
15675.59 379
15676.78 366
15677.96 403
15679.14 390
15680.32 380
15681.51 354
15682.69 383
15683.87 344
15685.06 354
15686.24 376
15687.42 358
15688.61 353
15689.79 361
15690.97 360
15692.16 340
15693.34 358
15694.52 371
15695.71 355
15696.89 344
15698.07 337
15699.26 338
15700.44 364
15701.62 361
15702.81 369
15703.99 343
15705.17 375
15706.36 361
15707.54 360
15708.73 347
15709.91 354
15711.09 348
15712.28 347
15713.46 360
15714.65 386
15715.83 381
15717.02 334
15718.20 343
15719.38 342
15720.57 359
15721.75 343
15722.94 358
15724.12 356
15725.31 346
15726.49 352
15727.68 372
15728.86 356
15730.04 369
15731.23 368
15732.41 391
15733.60 390
15734.78 368
15735.97 361
15737.15 352
15738.34 363
15739.52 383
15740.71 376
15741.89 355
15743.08 371
15744.27 370
15745.45 359
15746.64 380
15747.82 383
15749.01 374
15750.19 386
15751.38 396
15752.56 396
15753.75 395
15754.93 400
15756.12 403
15757.31 386
15758.49 388
15759.68 409
15760.86 396
15762.05 406
15763.24 392
15764.42 409
15765.61 406
15766.79 411
15767.98 379
15769.17 388
15770.35 429
15771.54 415
15772.72 403
15773.91 393
15775.10 368
15776.28 372
15777.47 382
15778.66 347
15779.84 381
15781.03 393
15782.22 391
15783.40 364
15784.59 375
15785.78 386
15786.96 385
15788.15 373
15789.34 358
15790.53 353
15791.71 365
15792.90 367
15794.09 341
15795.27 365
15796.46 388
15797.65 338
15798.84 327
15800.02 315
15801.21 323
15802.40 309
15803.59 350
15804.77 318
15805.96 332
15807.15 309
15808.34 337
15809.52 323
15810.71 333
15811.90 346
15813.09 335
15814.28 327
15815.46 315
15816.65 326
15817.84 343
15819.03 324
15820.22 340
15821.40 316
15822.59 306
15823.78 325
15824.97 313
15826.16 307
15827.35 317
15828.53 303
15829.72 325
15830.91 333
15832.10 326
15833.29 299
15834.48 313
15835.67 332
15836.85 314
15838.04 347
15839.23 346
15840.42 327
15841.61 317
15842.80 326
15843.99 311
15845.18 313
15846.37 306
15847.55 303
15848.74 332
15849.93 334
15851.12 322
15852.31 334
15853.50 339
15854.69 335
15855.88 293
15857.07 329
15858.26 315
15859.45 329
15860.64 321
15861.83 334
15863.02 338
15864.21 326
15865.40 322
15866.59 350
15867.78 354
15868.97 333
15870.16 310
15871.35 316
15872.54 354
15873.73 326
15874.92 327
15876.11 321
15877.30 341
15878.49 331
15879.68 330
15880.87 302
15882.06 311
15883.25 340
15884.44 327
15885.63 346
15886.82 356
15888.01 342
15889.20 332
15890.39 351
15891.59 335
15892.78 364
15893.97 341
15895.16 374
15896.35 362
15897.54 343
15898.73 343
15899.92 322
15901.11 354
15902.30 359
15903.50 372
15904.69 362
15905.88 384
15907.07 369
15908.26 374
15909.45 364
15910.64 381
15911.84 383
15913.03 384
15914.22 392
15915.41 375
15916.60 390
15917.79 389
15918.99 389
15920.18 383
15921.37 365
15922.56 418
15923.75 397
15924.95 407
15926.14 392
15927.33 379
15928.52 407
15929.71 381
15930.91 395
15932.10 392
15933.29 385
15934.48 393
15935.68 379
15936.87 397
15938.06 385
15939.25 397
15940.45 390
15941.64 403
15942.83 388
15944.03 358
15945.22 356
15946.41 362
15947.60 366
15948.80 363
15949.99 348
15951.18 336
15952.38 327
15953.57 335
15954.76 307
15955.96 293
15957.15 302
15958.34 313
15959.54 328
15960.73 302
15961.92 300
15963.12 283
15964.31 303
15965.50 282
15966.70 308
15967.89 293
15969.08 305
15970.28 303
15971.47 314
15972.67 300
15973.86 285
15975.05 300
15976.25 264
15977.44 253
15978.64 276
15979.83 281
15981.02 282
15982.22 282
15983.41 277
15984.61 293
15985.80 273
15987.00 290
15988.19 263
15989.38 269
15990.58 258
15991.77 259
15992.97 260
15994.16 251
15995.36 218
15996.55 272
15997.75 260
15998.94 259
16000.14 245
16001.33 260
16002.53 250
16003.72 257
16004.92 244
16006.11 261
16007.31 270
16008.50 244
16009.70 251
16010.89 235
16012.09 246
16013.28 260
16014.48 265
16015.67 267
16016.87 247
16018.07 253
16019.26 254
16020.46 249
16021.65 214
16022.85 235
16024.04 277
16025.24 266
16026.44 234
16027.63 256
16028.83 273
16030.02 242
16031.22 264
16032.42 272
16033.61 251
16034.81 236
16036.00 266
16037.20 269
16038.40 227
16039.59 237
16040.79 242
16041.99 245
16043.18 246
16044.38 229
16045.58 263
16046.77 250
16047.97 223
16049.17 239
16050.36 259
16051.56 226
16052.76 232
16053.95 256
16055.15 237
16056.35 223
16057.54 221
16058.74 237
16059.94 236
16061.14 261
16062.33 226
16063.53 238
16064.73 235
16065.92 243
16067.12 245
16068.32 262
16069.52 246
16070.71 225
16071.91 226
16073.11 236
16074.31 248
16075.50 230
16076.70 233
16077.90 245
16079.10 240
16080.30 235
16081.49 239
16082.69 224
16083.89 219
16085.09 224
16086.29 221
16087.48 223
16088.68 210
16089.88 212
16091.08 231
16092.28 245
16093.48 235
16094.67 223
16095.87 235
16097.07 231
16098.27 228
16099.47 241
16100.67 232
16101.87 234
16103.06 214
16104.26 239
16105.46 228
16106.66 209
16107.86 203
16109.06 221
16110.26 222
16111.46 213
16112.66 206
16113.86 205
16115.05 211
16116.25 218
16117.45 232
16118.65 250
16119.85 240
16121.05 203
16122.25 229
16123.45 228
16124.65 204
16125.85 220
16127.05 224
16128.25 240
16129.45 227
16130.65 233
16131.85 200
16133.05 206
16134.25 195
16135.45 217
16136.65 240
16137.85 224
16139.05 220
16140.25 215
16141.45 216
16142.65 217
16143.85 216
16145.05 219
16146.25 206
16147.45 212
16148.65 212
16149.85 208
16151.05 242
16152.25 212
16153.45 224
16154.65 215
16155.85 215
16157.05 214
16158.25 220
16159.46 203
16160.66 214
16161.86 218
16163.06 203
16164.26 225
16165.46 195
16166.66 205
16167.86 211
16169.06 226
16170.27 219
16171.47 221
16172.67 226
16173.87 210
16175.07 212
16176.27 220
16177.47 219
16178.67 202
16179.88 222
16181.08 235
16182.28 234
16183.48 217
16184.68 232
16185.89 219
16187.09 223
16188.29 199
16189.49 207
16190.69 215
16191.90 204
16193.10 214
16194.30 234
16195.50 216
16196.70 212
16197.91 212
16199.11 216
16200.31 231
16201.51 207
16202.72 208
16203.92 219
16205.12 219
16206.32 222
16207.53 245
16208.73 211
16209.93 225
16211.13 208
16212.34 237
16213.54 220
16214.74 203
16215.95 215
16217.15 234
16218.35 216
16219.55 211
16220.76 233
16221.96 219
16223.16 234
16224.37 198
16225.57 237
16226.77 216
16227.98 213
16229.18 217
16230.38 249
16231.59 236
16232.79 237
16233.99 226
16235.20 250
16236.40 227
16237.61 225
16238.81 223
16240.01 217
16241.22 232
16242.42 227
16243.63 262
16244.83 236
16246.03 235
16247.24 244
16248.44 220
16249.65 251
16250.85 242
16252.05 247
16253.26 226
16254.46 237
16255.67 233
16256.87 245
16258.08 233
16259.28 268
16260.49 258
16261.69 238
16262.89 248
16264.10 254
16265.30 241
16266.51 233
16267.71 256
16268.92 238
16270.12 225
16271.33 234
16272.53 241
16273.74 255
16274.94 246
16276.15 247
16277.35 247
16278.56 234
16279.77 255
16280.97 259
16282.18 245
16283.38 236
16284.59 233
16285.79 219
16287.00 213
16288.20 236
16289.41 238
16290.61 238
16291.82 231
16293.03 252
16294.23 229
16295.44 261
16296.64 231
16297.85 245
16299.06 243
16300.26 263
16301.47 250
16302.67 231
16303.88 235
16305.09 253
16306.29 244
16307.50 261
16308.71 245
16309.91 243
16311.12 246
16312.33 250
16313.53 244
16314.74 232
16315.95 256
16317.15 248
16318.36 271
16319.57 255
16320.77 259
16321.98 224
16323.19 245
16324.39 235
16325.60 240
16326.81 215
16328.01 244
16329.22 255
16330.43 244
16331.64 215
16332.84 229
16334.05 233
16335.26 225
16336.47 235
16337.67 227
16338.88 228
16340.09 216
16341.30 212
16342.50 196
16343.71 235
16344.92 208
16346.13 235
16347.33 213
16348.54 206
16349.75 207
16350.96 214
16352.17 218
16353.37 196
16354.58 211
16355.79 202
16357.00 223
16358.21 217
16359.41 204
16360.62 206
16361.83 224
16363.04 206
16364.25 205
16365.46 219
16366.67 217
16367.87 213
16369.08 194
16370.29 205
16371.50 216
16372.71 223
16373.92 187
16375.13 218
16376.34 190
16377.54 227
16378.75 205
16379.96 208
16381.17 198
16382.38 183
16383.59 221
16384.80 204
16386.01 204
16387.22 209
16388.43 221
16389.64 195
16390.85 215
16392.05 206
16393.26 221
16394.47 212
16395.68 220
16396.89 226
16398.10 193
16399.31 179
16400.52 195
16401.73 215
16402.94 201
16404.15 197
16405.36 213
16406.57 222
16407.78 200
16408.99 211
16410.20 198
16411.41 217
16412.62 221
16413.83 223
16415.04 213
16416.25 209
16417.46 204
16418.67 216
16419.88 223
16421.10 194
16422.31 201
16423.52 210
16424.73 210
16425.94 200
16427.15 208
16428.36 206
16429.57 201
16430.78 193
16431.99 219
16433.20 219
16434.41 189
16435.63 211
16436.84 203
16438.05 201
16439.26 218
16440.47 206
16441.68 207
16442.89 206
16444.10 207
16445.32 200
16446.53 197
16447.74 209
16448.95 202
16450.16 207
16451.37 198
16452.59 185
16453.80 201
16455.01 223
16456.22 203
16457.43 217
16458.64 194
16459.86 215
16461.07 197
16462.28 199
16463.49 216
16464.70 200
16465.92 195
16467.13 184
16468.34 206
16469.55 200
16470.77 188
16471.98 204
16473.19 191
16474.40 216
16475.62 178
16476.83 194
16478.04 201
16479.25 203
16480.47 201
16481.68 211
16482.89 190
16484.11 202
16485.32 203
16486.53 206
16487.74 198
16488.96 206
16490.17 199
16491.38 209
16492.60 195
16493.81 181
16495.02 192
16496.24 193
16497.45 199
16498.66 187
16499.88 213
16501.09 201
16502.30 191
16503.52 200
16504.73 195
16505.94 185
16507.16 191
16508.37 184
16509.59 202
16510.80 215
16512.01 199
16513.23 207
16514.44 188
16515.66 234
16516.87 207
16518.08 227
16519.30 191
16520.51 196
16521.73 212
16522.94 213
16524.16 200
16525.37 204
16526.58 193
16527.80 210
16529.01 216
16530.23 200
16531.44 201
16532.66 195
16533.87 203
16535.09 210
16536.30 227
16537.52 217
16538.73 225
16539.95 232
16541.16 244
16542.38 222
16543.59 238
16544.81 214
16546.02 236
16547.24 222
16548.45 225
16549.67 220
16550.88 219
16552.10 224
16553.31 240
16554.53 221
16555.74 223
16556.96 211
16558.18 224
16559.39 234
16560.61 220
16561.82 221
16563.04 243
16564.25 236
16565.47 200
16566.69 234
16567.90 243
16569.12 217
16570.33 222
16571.55 227
16572.77 219
16573.98 236
16575.20 213
16576.41 233
16577.63 227
16578.85 219
16580.06 228
16581.28 240
16582.50 256
16583.71 230
16584.93 232
16586.15 213
16587.36 218
16588.58 226
16589.80 218
16591.01 214
16592.23 217
16593.45 212
16594.66 210
16595.88 211
16597.10 193
16598.32 212
16599.53 210
16600.75 205
16601.97 181
16603.18 210
16604.40 217
16605.62 200
16606.84 203
16608.05 197
16609.27 182
16610.49 202
16611.71 207
16612.92 205
16614.14 193
16615.36 193
16616.58 192
16617.79 202
16619.01 198
16620.23 167
16621.45 187
16622.67 194
16623.88 178
16625.10 185
16626.32 199
16627.54 208
16628.76 202
16629.97 173
16631.19 193
16632.41 189
16633.63 193
16634.85 191
16636.07 179
16637.29 180
16638.50 201
16639.72 216
16640.94 189
16642.16 178
16643.38 182
16644.60 202
16645.82 193
16647.03 191
16648.25 178
16649.47 186
16650.69 195
16651.91 173
16653.13 183
16654.35 204
16655.57 199
16656.79 188
16658.01 190
16659.23 188
16660.45 180
16661.66 192
16662.88 186
16664.10 179
16665.32 196
16666.54 181
16667.76 214
16668.98 178
16670.20 186
16671.42 176
16672.64 183
16673.86 164
16675.08 177
16676.30 185
16677.52 184
16678.74 201
16679.96 191
16681.18 193
16682.40 180
16683.62 200
16684.84 185
16686.06 174
16687.28 184
16688.50 163
16689.72 199
16690.94 186
16692.16 179
16693.39 174
16694.61 199
16695.83 189
16697.05 178
16698.27 175
16699.49 186
16700.71 186
16701.93 183
16703.15 167
16704.37 191
16705.59 191
16706.81 193
16708.04 187
16709.26 184
16710.48 178
16711.70 164
16712.92 184
16714.14 166
16715.36 180
16716.58 179
16717.81 194
16719.03 173
16720.25 168
16721.47 158
16722.69 182
16723.91 179
16725.14 181
16726.36 186
16727.58 174
16728.80 170
16730.02 176
16731.24 176
16732.47 181
16733.69 172
16734.91 171
16736.13 189
16737.36 150
16738.58 170
16739.80 174
16741.02 195
16742.24 172
16743.47 178
16744.69 182
16745.91 176
16747.13 163
16748.36 190
16749.58 190
16750.80 171
16752.02 183
16753.25 186
16754.47 188
16755.69 173
16756.92 181
16758.14 171
16759.36 165
16760.59 179
16761.81 185
16763.03 191
16764.25 165
16765.48 176
16766.70 184
16767.92 170
16769.15 189
16770.37 204
16771.59 178
16772.82 172
16774.04 167
16775.27 182
16776.49 184
16777.71 178
16778.94 169
16780.16 175
16781.38 168
16782.61 167
16783.83 158
16785.06 179
16786.28 188
16787.50 165
16788.73 181
16789.95 180
16791.18 173
16792.40 166
16793.62 179
16794.85 163
16796.07 180
16797.30 192
16798.52 163
16799.75 176
16800.97 169
16802.19 180
16803.42 179
16804.64 169
16805.87 158
16807.09 195
16808.32 179
16809.54 167
16810.77 163
16811.99 181
16813.22 212
16814.44 166
16815.67 180
16816.89 181
16818.12 169
16819.34 166
16820.57 182
16821.79 174
16823.02 164
16824.24 172
16825.47 187
16826.70 190
16827.92 187
16829.15 180
16830.37 178
16831.60 193
16832.82 180
16834.05 173
16835.27 170
16836.50 184
16837.73 178
16838.95 179
16840.18 200
16841.40 182
16842.63 196
16843.86 203
16845.08 192
16846.31 179
16847.53 162
16848.76 189
16849.99 204
16851.21 206
16852.44 192
16853.67 205
16854.89 198
16856.12 178
16857.35 196
16858.57 204
16859.80 175
16861.03 203
16862.25 201
16863.48 188
16864.71 200
16865.93 202
16867.16 203
16868.39 187
16869.61 186
16870.84 199
16872.07 211
16873.30 211
16874.52 199
16875.75 192
16876.98 222
16878.20 202
16879.43 207
16880.66 221
16881.89 228
16883.11 200
16884.34 218
16885.57 222
16886.80 215
16888.02 221
16889.25 201
16890.48 220
16891.71 194
16892.94 193
16894.16 219
16895.39 210
16896.62 225
16897.85 225
16899.08 207
16900.30 202
16901.53 198
16902.76 211
16903.99 221
16905.22 214
16906.45 201
16907.67 220
16908.90 225
16910.13 195
16911.36 194
16912.59 203
16913.82 207
16915.04 186
16916.27 204
16917.50 202
16918.73 203
16919.96 214
16921.19 225
16922.42 200
16923.65 191
16924.88 184
16926.10 204
16927.33 207
16928.56 194
16929.79 184
16931.02 193
16932.25 199
16933.48 197
16934.71 187
16935.94 170
16937.17 183
16938.40 190
16939.63 194
16940.86 187
16942.09 217
16943.32 214
16944.55 203
16945.78 194
16947.01 179
16948.24 192
16949.47 195
16950.70 200
16951.93 180
16953.16 216
16954.39 198
16955.62 202
16956.85 202
16958.08 199
16959.31 203
16960.54 204
16961.77 199
16963.00 200
16964.23 206
16965.46 184
16966.69 196
16967.92 192
16969.15 216
16970.38 198
16971.61 188
16972.84 189
16974.07 181
16975.30 202
16976.54 201
16977.77 188
16979.00 202
16980.23 189
16981.46 183
16982.69 172
16983.92 182
16985.15 178
16986.38 181
16987.62 205
16988.85 180
16990.08 191
16991.31 187
16992.54 185
16993.77 181
16995.00 198
16996.24 209
16997.47 168
16998.70 204
16999.93 204
17001.16 206
17002.39 187
17003.63 193
17004.86 192
17006.09 186
17007.32 193
17008.55 204
17009.79 174
17011.02 182
17012.25 185
17013.48 190
17014.72 203
17015.95 194
17017.18 187
17018.41 185
17019.64 178
17020.88 174
17022.11 192
17023.34 179
17024.58 186
17025.81 183
17027.04 162
17028.27 166
17029.51 190
17030.74 177
17031.97 177
17033.21 189
17034.44 196
17035.67 187
17036.90 193
17038.14 174
17039.37 152
17040.60 180
17041.84 181
17043.07 179
17044.30 162
17045.54 167
17046.77 181
17048.00 168
17049.24 153
17050.47 184
17051.70 193
17052.94 167
17054.17 181
17055.41 188
17056.64 178
17057.87 152
17059.11 153
17060.34 151
17061.58 181
17062.81 168
17064.04 188
17065.28 185
17066.51 174
17067.75 160
17068.98 177
17070.21 182
17071.45 178
17072.68 186
17073.92 168
17075.15 176
17076.39 162
17077.62 173
17078.86 170
17080.09 200
17081.33 164
17082.56 170
17083.80 167
17085.03 183
17086.26 161
17087.50 171
17088.73 171
17089.97 172
17091.20 164
17092.44 157
17093.68 161
17094.91 152
17096.15 155
17097.38 155
17098.62 158
17099.85 162
17101.09 147
17102.32 177
17103.56 176
17104.79 165
17106.03 178
17107.26 168
17108.50 175
17109.74 178
17110.97 178
17112.21 160
17113.44 161
17114.68 149
17115.92 160
17117.15 161
17118.39 158
17119.62 164
17120.86 179
17122.10 168
17123.33 172
17124.57 187
17125.80 156
17127.04 154
17128.28 146
17129.51 159
17130.75 162
17131.99 165
17133.22 157
17134.46 177
17135.70 159
17136.93 160
17138.17 177
17139.41 168
17140.64 170
17141.88 147
17143.12 153
17144.35 156
17145.59 164
17146.83 155
17148.07 164
17149.30 164
17150.54 161
17151.78 168
17153.02 153
17154.25 145
17155.49 164
17156.73 161
17157.96 159
17159.20 151
17160.44 161
17161.68 162
17162.92 145
17164.15 161
17165.39 176
17166.63 153
17167.87 175
17169.10 160
17170.34 190
17171.58 163
17172.82 162
17174.06 166
17175.29 144
17176.53 162
17177.77 142
17179.01 145
17180.25 164
17181.49 150
17182.72 164
17183.96 154
17185.20 165
17186.44 155
17187.68 172
17188.92 154
17190.15 159
17191.39 170
17192.63 154
17193.87 153
17195.11 164
17196.35 160
17197.59 159
17198.83 153
17200.07 172
17201.30 159
17202.54 138
17203.78 150
17205.02 145
17206.26 161
17207.50 155
17208.74 158
17209.98 147
17211.22 159
17212.46 161
17213.70 146
17214.94 152
17216.18 160
17217.42 175
17218.66 152
17219.90 156
17221.14 147
17222.38 153
17223.62 173
17224.86 140
17226.10 142
17227.34 156
17228.58 157
17229.82 154
17231.06 150
17232.30 138
17233.54 149
17234.78 152
17236.02 165
17237.26 142
17238.50 144
17239.74 144
17240.98 147
17242.22 156
17243.46 157
17244.70 148
17245.94 145
17247.18 146
17248.42 140
17249.66 141
17250.90 143
17252.14 170
17253.39 150
17254.63 164
17255.87 143
17257.11 165
17258.35 154
17259.59 144
17260.83 166
17262.07 143
17263.31 131
17264.56 153
17265.80 144
17267.04 152
17268.28 145
17269.52 147
17270.76 140
17272.00 156
17273.25 150
17274.49 134
17275.73 129
17276.97 158
17278.21 152
17279.45 150
17280.70 138
17281.94 164
17283.18 133
17284.42 144
17285.66 140
17286.91 154
17288.15 145
17289.39 153
17290.63 133
17291.88 150
17293.12 147
17294.36 138
17295.60 139
17296.85 135
17298.09 152
17299.33 146
17300.57 156
17301.82 150
17303.06 156
17304.30 157
17305.54 140
17306.79 127
17308.03 139
17309.27 133
17310.52 141
17311.76 157
17313.00 139
17314.25 146
17315.49 157
17316.73 148
17317.97 147
17319.22 147
17320.46 141
17321.71 154
17322.95 158
17324.19 148
17325.44 132
17326.68 142
17327.92 132
17329.17 163
17330.41 160
17331.65 127
17332.90 159
17334.14 149
17335.39 161
17336.63 153
17337.87 149
17339.12 143
17340.36 158
17341.61 138
17342.85 146
17344.09 147
17345.34 154
17346.58 146
17347.83 151
17349.07 139
17350.32 127
17351.56 147
17352.80 131
17354.05 144
17355.29 132
17356.54 150
17357.78 149
17359.03 140
17360.27 141
17361.52 148
17362.76 156
17364.01 154
17365.25 135
17366.50 138
17367.74 152
17368.99 158
17370.23 153
17371.48 143
17372.72 165
17373.97 137
17375.21 141
17376.46 156
17377.70 149
17378.95 158
17380.19 147
17381.44 144
17382.69 117
17383.93 141
17385.18 143
17386.42 135
17387.67 160
17388.91 157
17390.16 148
17391.41 134
17392.65 155
17393.90 134
17395.14 170
17396.39 149
17397.64 154
17398.88 158
17400.13 136
17401.37 142
17402.62 152
17403.87 165
17405.11 149
17406.36 138
17407.61 154
17408.85 162
17410.10 155
17411.35 159
17412.59 147
17413.84 142
17415.09 129
17416.33 156
17417.58 140
17418.83 148
17420.07 142
17421.32 135
17422.57 152
17423.82 143
17425.06 149
17426.31 138
17427.56 161
17428.80 159
17430.05 150
17431.30 140
17432.55 165
17433.79 147
17435.04 151
17436.29 151
17437.54 168
17438.78 154
17440.03 134
17441.28 169
17442.53 150
17443.77 144
17445.02 149
17446.27 163
17447.52 148
17448.77 136
17450.01 136
17451.26 156
17452.51 161
17453.76 173
17455.01 167
17456.25 151
17457.50 154
17458.75 143
17460.00 147
17461.25 159
17462.50 147
17463.74 149
17464.99 150
17466.24 150
17467.49 147
17468.74 141
17469.99 153
17471.24 158
17472.49 144
17473.73 173
17474.98 152
17476.23 160
17477.48 159
17478.73 166
17479.98 161
17481.23 155
17482.48 166
17483.73 162
17484.98 153
17486.23 141
17487.47 154
17488.72 155
17489.97 163
17491.22 169
17492.47 171
17493.72 142
17494.97 144
17496.22 151
17497.47 178
17498.72 166
17499.97 166
17501.22 174
17502.47 155
17503.72 154
17504.97 157
17506.22 166
17507.47 150
17508.72 168
17509.97 158
17511.22 150
17512.47 165
17513.72 159
17514.97 153
17516.22 165
17517.47 151
17518.72 154
17519.97 151
17521.22 138
17522.47 183
17523.72 176
17524.98 170
17526.23 170
17527.48 159
17528.73 180
17529.98 177
17531.23 162
17532.48 170
17533.73 173
17534.98 167
17536.23 159
17537.48 167
17538.74 172
17539.99 159
17541.24 140
17542.49 172
17543.74 167
17544.99 162
17546.24 138
17547.50 158
17548.75 168
17550.00 170
17551.25 172
17552.50 180
17553.75 168
17555.01 168
17556.26 182
17557.51 161
17558.76 170
17560.01 168
17561.26 160
17562.52 190
17563.77 169
17565.02 165
17566.27 177
17567.53 183
17568.78 163
17570.03 170
17571.28 165
17572.53 187
17573.79 181
17575.04 195
17576.29 176
17577.54 184
17578.80 173
17580.05 186
17581.30 157
17582.56 182
17583.81 178
17585.06 192
17586.31 193
17587.57 156
17588.82 186
17590.07 168
17591.33 200
17592.58 172
17593.83 180
17595.08 177
17596.34 168
17597.59 204
17598.84 195
17600.10 178
17601.35 198
17602.61 192
17603.86 191
17605.11 197
17606.37 185
17607.62 177
17608.87 174
17610.13 201
17611.38 179
17612.63 185
17613.89 173
17615.14 185
17616.40 178
17617.65 181
17618.90 184
17620.16 185
17621.41 186
17622.67 196
17623.92 191
17625.17 175
17626.43 188
17627.68 176
17628.94 186
17630.19 183
17631.45 190
17632.70 183
17633.96 193
17635.21 180
17636.47 202
17637.72 190
17638.97 187
17640.23 203
17641.48 196
17642.74 195
17643.99 184
17645.25 177
17646.50 175
17647.76 190
17649.01 179
17650.27 210
17651.52 203
17652.78 187
17654.04 157
17655.29 171
17656.55 177
17657.80 188
17659.06 187
17660.31 194
17661.57 196
17662.82 174
17664.08 175
17665.33 151
17666.59 176
17667.85 187
17669.10 185
17670.36 182
17671.61 190
17672.87 163
17674.13 172
17675.38 158
17676.64 189
17677.89 168
17679.15 168
17680.41 182
17681.66 165
17682.92 164
17684.18 175
17685.43 170
17686.69 160
17687.95 171
17689.20 167
17690.46 182
17691.71 178
17692.97 163
17694.23 146
17695.49 155
17696.74 145
17698.00 155
17699.26 153
17700.51 147
17701.77 157
17703.03 148
17704.28 163
17705.54 144
17706.80 158
17708.06 161
17709.31 184
17710.57 170
17711.83 157
17713.08 142
17714.34 145
17715.60 147
17716.86 151
17718.11 145
17719.37 156
17720.63 156
17721.89 169
17723.15 162
17724.40 155
17725.66 157
17726.92 155
17728.18 159
17729.43 164
17730.69 141
17731.95 136
17733.21 146
17734.47 145
17735.73 138
17736.98 160
17738.24 159
17739.50 147
17740.76 154
17742.02 150
17743.28 137
17744.53 149
17745.79 167
17747.05 164
17748.31 144
17749.57 155
17750.83 151
17752.09 152
17753.34 167
17754.60 137
17755.86 162
17757.12 139
17758.38 149
17759.64 144
17760.90 156
17762.16 165
17763.42 162
17764.68 142
17765.94 168
17767.19 160
17768.45 149
17769.71 151
17770.97 158
17772.23 142
17773.49 146
17774.75 176
17776.01 128
17777.27 166
17778.53 142
17779.79 131
17781.05 128
17782.31 153
17783.57 156
17784.83 161
17786.09 152
17787.35 142
17788.61 141
17789.87 154
17791.13 130
17792.39 131
17793.65 143
17794.91 139
17796.17 152
17797.43 139
17798.69 134
17799.95 137
17801.21 135
17802.47 145
17803.73 155
17805.00 148
17806.26 145
17807.52 152
17808.78 140
17810.04 148
17811.30 126
17812.56 141
17813.82 141
17815.08 147
17816.34 143
17817.60 128
17818.87 139
17820.13 139
17821.39 135
17822.65 149
17823.91 135
17825.17 138
17826.43 134
17827.69 149
17828.96 147
17830.22 136
17831.48 138
17832.74 150
17834.00 139
17835.26 150
17836.53 127
17837.79 165
17839.05 140
17840.31 138
17841.57 135
17842.84 142
17844.10 150
17845.36 148
17846.62 136
17847.88 139
17849.15 143
17850.41 141
17851.67 167
17852.93 146
17854.20 141
17855.46 136
17856.72 159
17857.98 131
17859.25 127
17860.51 150
17861.77 140
17863.03 145
17864.30 146
17865.56 141
17866.82 127
17868.09 145
17869.35 127
17870.61 151
17871.87 123
17873.14 129
17874.40 122
17875.66 148
17876.93 148
17878.19 143
17879.45 139
17880.72 140
17881.98 134
17883.24 129
17884.51 155
17885.77 161
17887.03 138
17888.30 131
17889.56 155
17890.83 131
17892.09 152
17893.35 136
17894.62 134
17895.88 136
17897.14 141
17898.41 138
17899.67 137
17900.94 136
17902.20 126
17903.46 135
17904.73 117
17905.99 128
17907.26 133
17908.52 148
17909.79 140
17911.05 131
17912.32 119
17913.58 142
17914.84 138
17916.11 133
17917.37 130
17918.64 129
17919.90 128
17921.17 132
17922.43 144
17923.70 138
17924.96 137
17926.23 155
17927.49 143
17928.76 130
17930.02 143
17931.29 137
17932.55 156
17933.82 155
17935.08 136
17936.35 130
17937.61 145
17938.88 138
17940.14 141
17941.41 119
17942.68 135
17943.94 138
17945.21 150
17946.47 136
17947.74 128
17949.00 130
17950.27 155
17951.54 153
17952.80 152
17954.07 143
17955.33 135
17956.60 148
17957.87 138
17959.13 130
17960.40 138
17961.66 143
17962.93 138
17964.20 144
17965.46 145
17966.73 138
17968.00 133
17969.26 119
17970.53 148
17971.80 149
17973.06 135
17974.33 133
17975.60 142
17976.86 145
17978.13 148
17979.40 130
17980.66 135
17981.93 135
17983.20 137
17984.46 123
17985.73 128
17987.00 117
17988.26 127
17989.53 146
17990.80 128
17992.07 124
17993.33 127
17994.60 146
17995.87 130
17997.14 147
17998.40 138
17999.67 141
18000.94 140
18002.21 151
18003.47 145
18004.74 135
18006.01 144
18007.28 162
18008.55 131
18009.81 140
18011.08 137
18012.35 110
18013.62 133
18014.89 131
18016.15 130
18017.42 121
18018.69 140
18019.96 141
18021.23 135
18022.49 120
18023.76 124
18025.03 148
18026.30 141
18027.57 139
18028.84 140
18030.11 153
18031.37 130
18032.64 150
18033.91 141
18035.18 140
18036.45 130
18037.72 135
18038.99 145
18040.26 134
18041.53 149
18042.79 126
18044.06 141
18045.33 136
18046.60 151
18047.87 138
18049.14 146
18050.41 133
18051.68 146
18052.95 149
18054.22 140
18055.49 149
18056.76 135
18058.03 143
18059.30 141
18060.57 154
18061.84 129
18063.11 131
18064.38 147
18065.65 159
18066.92 156
18068.19 152
18069.46 128
18070.73 141
18072.00 132
18073.27 138
18074.54 123
18075.81 126
18077.08 141
18078.35 131
18079.62 140
18080.89 129
18082.16 132
18083.43 138
18084.70 145
18085.97 140
18087.24 145
18088.51 121
18089.78 138
18091.05 128
18092.32 140
18093.59 131
18094.87 144
18096.14 151
18097.41 138
18098.68 160
18099.95 131
18101.22 131
18102.49 139
18103.76 136
18105.03 140
18106.31 146
18107.58 127
18108.85 128
18110.12 136
18111.39 144
18112.66 148
18113.93 130
18115.21 131
18116.48 137
18117.75 160
18119.02 150
18120.29 145
18121.56 133
18122.84 126
18124.11 152
18125.38 144
18126.65 138
18127.92 143
18129.20 141
18130.47 137
18131.74 149
18133.01 132
18134.29 115
18135.56 126
18136.83 141
18138.10 141
18139.38 127
18140.65 128
18141.92 157
18143.19 162
18144.47 141
18145.74 134
18147.01 142
18148.28 151
18149.56 149
18150.83 121
18152.10 118
18153.38 134
18154.65 140
18155.92 150
18157.19 139
18158.47 138
18159.74 128
18161.01 136
18162.29 114
18163.56 131
18164.83 138
18166.11 150
18167.38 133
18168.65 144
18169.93 153
18171.20 139
18172.48 156
18173.75 150
18175.02 135
18176.30 131
18177.57 155
18178.84 142
18180.12 129
18181.39 138
18182.67 127
18183.94 132
18185.21 119
18186.49 126
18187.76 124
18189.04 138
18190.31 139
18191.59 126
18192.86 130
18194.13 126
18195.41 128
18196.68 142
18197.96 133
18199.23 125
18200.51 141
18201.78 115
18203.06 147
18204.33 133
18205.61 123
18206.88 127
18208.16 130
18209.43 128
18210.71 134
18211.98 129
18213.26 131
18214.53 139
18215.81 155
18217.08 150
18218.36 145
18219.63 122
18220.91 132
18222.18 135
18223.46 147
18224.73 140
18226.01 161
18227.28 152
18228.56 131
18229.84 132
18231.11 154
18232.39 165
18233.66 138
18234.94 126
18236.21 129
18237.49 154
18238.77 129
18240.04 143
18241.32 145
18242.59 135
18243.87 152
18245.15 136
18246.42 141
18247.70 127
18248.98 141
18250.25 137
18251.53 154
18252.81 123
18254.08 140
18255.36 131
18256.63 137
18257.91 135
18259.19 130
18260.46 133
18261.74 138
18263.02 143
18264.30 134
18265.57 157
18266.85 137
18268.13 138
18269.40 161
18270.68 136
18271.96 133
18273.23 121
18274.51 142
18275.79 138
18277.07 152
18278.34 148
18279.62 145
18280.90 135
18282.18 133
18283.45 140
18284.73 152
18286.01 144
18287.29 146
18288.56 153
18289.84 152
18291.12 137
18292.40 144
18293.68 139
18294.95 124
18296.23 145
18297.51 138
18298.79 141
18300.07 153
18301.34 139
18302.62 138
18303.90 147
18305.18 140
18306.46 159
18307.74 138
18309.01 127
18310.29 130
18311.57 133
18312.85 135
18314.13 137
18315.41 127
18316.69 126
18317.96 123
18319.24 124
18320.52 158
18321.80 132
18323.08 139
18324.36 129
18325.64 135
18326.92 131
18328.20 134
18329.47 122
18330.75 140
18332.03 139
18333.31 153
18334.59 136
18335.87 127
18337.15 145
18338.43 142
18339.71 133
18340.99 153
18342.27 156
18343.55 141
18344.83 135
18346.11 138
18347.39 140
18348.67 123
18349.95 150
18351.23 136
18352.51 132
18353.79 147
18355.07 142
18356.35 137
18357.63 130
18358.91 129
18360.19 136
18361.47 142
18362.75 121
18364.03 143
18365.31 141
18366.59 135
18367.87 132
18369.15 148
18370.43 136
18371.71 134
18372.99 121
18374.27 135
18375.55 127
18376.83 148
18378.12 123
18379.40 143
18380.68 128
18381.96 125
18383.24 126
18384.52 118
18385.80 125
18387.08 135
18388.36 141
18389.65 120
18390.93 123
18392.21 140
18393.49 126
18394.77 132
18396.05 123
18397.33 133
18398.62 141
18399.90 135
18401.18 131
18402.46 139
18403.74 130
18405.02 132
18406.31 119
18407.59 143
18408.87 137
18410.15 125
18411.43 128
18412.72 133
18414.00 128
18415.28 126
18416.56 122
18417.84 134
18419.13 153
18420.41 137
18421.69 130
18422.97 117
18424.26 132
18425.54 119
18426.82 118
18428.10 111
18429.39 117
18430.67 139
18431.95 143
18433.23 136
18434.52 142
18435.80 141
18437.08 120
18438.37 137
18439.65 129
18440.93 132
18442.22 131
18443.50 136
18444.78 126
18446.06 137
18447.35 127
18448.63 141
18449.91 126
18451.20 133
18452.48 135
18453.76 127
18455.05 121
18456.33 130
18457.62 122
18458.90 151
18460.18 139
18461.47 142
18462.75 124
18464.03 151
18465.32 139
18466.60 130
18467.89 133
18469.17 118
18470.45 127
18471.74 140
18473.02 134
18474.31 137
18475.59 141
18476.88 143
18478.16 120
18479.44 120
18480.73 143
18482.01 129
18483.30 131
18484.58 147
18485.87 137
18487.15 131
18488.44 137
18489.72 123
18491.01 146
18492.29 126
18493.58 147
18494.86 136
18496.15 127
18497.43 150
18498.72 122
18500.00 136
18501.29 129
18502.57 151
18503.86 147
18505.14 136
18506.43 130
18507.71 126
18509.00 129
18510.28 129
18511.57 136
18512.85 121
18514.14 131
18515.42 132
18516.71 141
18518.00 126
18519.28 134
18520.57 131
18521.85 118
18523.14 139
18524.43 126
18525.71 135
18527.00 129
18528.28 159
18529.57 136
18530.86 139
18532.14 119
18533.43 132
18534.71 117
18536.00 137
18537.29 146
18538.57 113
18539.86 128
18541.15 129
18542.43 139
18543.72 126
18545.01 123
18546.29 130
18547.58 130
18548.87 123
18550.15 121
18551.44 128
18552.73 143
18554.01 142
18555.30 146
18556.59 122
18557.88 138
18559.16 142
18560.45 134
18561.74 132
18563.02 124
18564.31 125
18565.60 138
18566.89 146
18568.17 122
18569.46 143
18570.75 123
18572.04 145
18573.32 152
18574.61 140
18575.90 139
18577.19 136
18578.48 128
18579.76 147
18581.05 146
18582.34 134
18583.63 117
18584.92 138
18586.20 142
18587.49 130
18588.78 137
18590.07 154
18591.36 152
18592.64 160
18593.93 124
18595.22 140
18596.51 120
18597.80 121
18599.09 134
18600.38 123
18601.66 149
18602.95 141
18604.24 130
18605.53 117
18606.82 141
18608.11 140
18609.40 151
18610.69 144
18611.98 139
18613.26 143
18614.55 149
18615.84 140
18617.13 147
18618.42 130
18619.71 140
18621.00 126
18622.29 129
18623.58 140
18624.87 137
18626.16 147
18627.45 129
18628.74 143
18630.03 144
18631.32 133
18632.61 129
18633.89 131
18635.18 151
18636.47 134
18637.76 150
18639.05 138
18640.34 123
18641.63 137
18642.92 124
18644.21 117
18645.50 129
18646.79 124
18648.09 138
18649.38 125
18650.67 140
18651.96 122
18653.25 126
18654.54 134
18655.83 126
18657.12 130
18658.41 133
18659.70 139
18660.99 123
18662.28 123
18663.57 124
18664.86 127
18666.15 127
18667.44 126
18668.74 135
18670.03 142
18671.32 112
18672.61 133
18673.90 124
18675.19 122
18676.48 137
18677.77 121
18679.06 131
18680.36 112
18681.65 124
18682.94 122
18684.23 123
18685.52 142
18686.81 123
18688.11 138
18689.40 132
18690.69 134
18691.98 119
18693.27 136
18694.56 134
18695.86 138
18697.15 127
18698.44 134
18699.73 126
18701.02 140
18702.32 132
18703.61 131
18704.90 112
18706.19 122
18707.48 115
18708.78 132
18710.07 122
18711.36 129
18712.65 134
18713.95 126
18715.24 105
18716.53 129
18717.83 129
18719.12 118
18720.41 130
18721.70 125
18723.00 134
18724.29 117
18725.58 124
18726.87 112
18728.17 122
18729.46 136
18730.75 135
18732.05 125
18733.34 115
18734.63 118
18735.93 121
18737.22 153
18738.51 122
18739.81 122
18741.10 134
18742.39 124
18743.69 125
18744.98 136
18746.27 115
18747.57 138
18748.86 117
18750.16 128
18751.45 117
18752.74 132
18754.04 117
18755.33 132
18756.63 139
18757.92 125
18759.21 127
18760.51 124
18761.80 119
18763.10 120
18764.39 136
18765.69 135
18766.98 127
18768.27 126
18769.57 127
18770.86 127
18772.16 138
18773.45 133
18774.75 127
18776.04 131
18777.34 125
18778.63 130
18779.93 100
18781.22 129
18782.52 138
18783.81 121
18785.11 126
18786.40 118
18787.70 129
18788.99 102
18790.29 120
18791.58 135
18792.88 137
18794.17 114
18795.47 127
18796.76 125
18798.06 131
18799.35 113
18800.65 132
18801.94 135
18803.24 129
18804.54 125
18805.83 137
18807.13 124
18808.42 112
18809.72 106
18811.01 118
18812.31 137
18813.61 109
18814.90 121
18816.20 112
18817.49 124
18818.79 117
18820.09 127
18821.38 98
18822.68 111
18823.98 97
18825.27 121
18826.57 115
18827.87 108
18829.16 116
18830.46 133
18831.75 130
18833.05 121
18834.35 133
18835.64 111
18836.94 113
18838.24 112
18839.54 123
18840.83 111
18842.13 111
18843.43 117
18844.72 120
18846.02 133
18847.32 137
18848.61 113
18849.91 112
18851.21 126
18852.51 126
18853.80 137
18855.10 121
18856.40 127
18857.70 108
18858.99 109
18860.29 124
18861.59 135
18862.89 117
18864.18 120
18865.48 122
18866.78 116
18868.08 128
18869.38 132
18870.67 132
18871.97 116
18873.27 137
18874.57 107
18875.87 142
18877.16 133
18878.46 126
18879.76 114
18881.06 142
18882.36 133
18883.66 117
18884.95 125
18886.25 129
18887.55 136
18888.85 132
18890.15 136
18891.45 122
18892.75 131
18894.04 119
18895.34 130
18896.64 126
18897.94 119
18899.24 111
18900.54 113
18901.84 116
18903.14 126
18904.44 124
18905.74 99
18907.03 129
18908.33 127
18909.63 132
18910.93 94
18912.23 151
18913.53 136
18914.83 116
18916.13 107
18917.43 119
18918.73 112
18920.03 116
18921.33 127
18922.63 123
18923.93 127
18925.23 134
18926.53 127
18927.83 111
18929.13 127
18930.43 128
18931.73 131
18933.03 140
18934.33 120
18935.63 112
18936.93 141
18938.23 135
18939.53 122
18940.83 115
18942.13 121
18943.43 125
18944.73 132
18946.03 122
18947.33 114
18948.63 121
18949.93 122
18951.23 122
18952.53 115
18953.84 133
18955.14 110
18956.44 122
18957.74 116
18959.04 114
18960.34 115
18961.64 122
18962.94 114
18964.24 112
18965.54 116
18966.85 132
18968.15 134
18969.45 122
18970.75 114
18972.05 132
18973.35 139
18974.65 109
18975.96 123
18977.26 129
18978.56 114
18979.86 117
18981.16 109
18982.46 120
18983.77 112
18985.07 107
18986.37 123
18987.67 140
18988.97 120
18990.28 117
18991.58 137
18992.88 117
18994.18 133
18995.49 102
18996.79 115
18998.09 124
18999.39 122
19000.69 117
19002.00 115
19003.30 106
19004.60 129
19005.90 117
19007.21 132
19008.51 134
19009.81 119
19011.12 131
19012.42 134
19013.72 111
19015.02 121
19016.33 121
19017.63 109
19018.93 116
19020.24 128
19021.54 103
19022.84 110
19024.15 109
19025.45 117
19026.75 122
19028.06 116
19029.36 108
19030.66 107
19031.97 133
19033.27 123
19034.57 140
19035.88 120
19037.18 122
19038.48 127
19039.79 124
19041.09 117
19042.40 133
19043.70 134
19045.00 120
19046.31 115
19047.61 118
19048.92 108
19050.22 113
19051.52 138
19052.83 136
19054.13 124
19055.44 132
19056.74 120
19058.05 115
19059.35 106
19060.65 103
19061.96 120
19063.26 126
19064.57 131
19065.87 124
19067.18 143
19068.48 136
19069.79 116
19071.09 110
19072.40 119
19073.70 129
19075.01 115
19076.31 115
19077.62 124
19078.92 112
19080.23 126
19081.53 122
19082.84 127
19084.14 131
19085.45 128
19086.75 130
19088.06 122
19089.36 135
19090.67 128
19091.98 115
19093.28 120
19094.59 130
19095.89 129
19097.20 133
19098.50 135
19099.81 128
19101.12 121
19102.42 117
19103.73 122
19105.03 130
19106.34 128
19107.65 120
19108.95 125
19110.26 134
19111.56 125
19112.87 116
19114.18 126
19115.48 122
19116.79 138
19118.10 141
19119.40 131
19120.71 128
19122.02 128
19123.32 139
19124.63 127
19125.94 129
19127.24 119
19128.55 123
19129.86 120
19131.16 127
19132.47 119
19133.78 131
19135.08 124
19136.39 133
19137.70 119
19139.01 132
19140.31 119
19141.62 124
19142.93 123
19144.23 107
19145.54 130
19146.85 124
19148.16 125
19149.46 104
19150.77 120
19152.08 134
19153.39 140
19154.69 134
19156.00 130
19157.31 124
19158.62 128
19159.93 114
19161.23 133
19162.54 127
19163.85 122
19165.16 129
19166.47 113
19167.77 114
19169.08 114
19170.39 124
19171.70 119
19173.01 116
19174.32 130
19175.62 125
19176.93 137
19178.24 137
19179.55 142
19180.86 130
19182.17 134
19183.48 142
19184.78 122
19186.09 122
19187.40 123
19188.71 123
19190.02 126
19191.33 118
19192.64 106
19193.95 115
19195.26 117
19196.56 128
19197.87 112
19199.18 117
19200.49 122
19201.80 114
19203.11 105
19204.42 131
19205.73 123
19207.04 137
19208.35 128
19209.66 119
19210.97 114
19212.28 126
19213.59 121
19214.90 110
19216.21 139
19217.52 122
19218.83 124
19220.14 129
19221.45 136
19222.76 124
19224.07 130
19225.38 127
19226.69 127
19228.00 111
19229.31 120
19230.62 121
19231.93 116
19233.24 114
19234.55 109
19235.86 117
19237.17 115
19238.48 111
19239.79 117
19241.10 128
19242.41 122
19243.72 130
19245.03 118
19246.35 117
19247.66 118
19248.97 127
19250.28 125
19251.59 114
19252.90 107
19254.21 126
19255.52 117
19256.83 106
19258.14 139
19259.46 130
19260.77 135
19262.08 140
19263.39 126
19264.70 110
19266.01 113
19267.32 129
19268.64 108
19269.95 117
19271.26 125
19272.57 121
19273.88 123
19275.20 114
19276.51 126
19277.82 117
19279.13 124
19280.44 121
19281.75 107
19283.07 117
19284.38 132
19285.69 137
19287.00 127
19288.32 125
19289.63 136
19290.94 144
19292.25 125
19293.57 115
19294.88 108
19296.19 129
19297.50 118
19298.82 120
19300.13 138
19301.44 123
19302.75 137
19304.07 128
19305.38 116
19306.69 138
19308.01 108
19309.32 114
19310.63 119
19311.94 123
19313.26 119
19314.57 127
19315.88 130
19317.20 124
19318.51 127
19319.82 133
19321.14 125
19322.45 110
19323.76 104
19325.08 132
19326.39 128
19327.70 124
19329.02 116
19330.33 121
19331.65 120
19332.96 116
19334.27 125
19335.59 113
19336.90 113
19338.22 122
19339.53 134
19340.84 124
19342.16 124
19343.47 109
19344.79 120
19346.10 116
19347.41 118
19348.73 129
19350.04 128
19351.36 112
19352.67 106
19353.99 117
19355.30 115
19356.62 126
19357.93 121
19359.25 117
19360.56 129
19361.87 113
19363.19 107
19364.50 137
19365.82 127
19367.13 124
19368.45 113
19369.76 128
19371.08 122
19372.39 116
19373.71 134
19375.02 116
19376.34 126
19377.66 130
19378.97 127
19380.29 115
19381.60 123
19382.92 117
19384.23 114
19385.55 113
19386.86 130
19388.18 122
19389.50 122
19390.81 134
19392.13 114
19393.44 132
19394.76 131
19396.07 131
19397.39 117
19398.71 118
19400.02 129
19401.34 124
19402.65 115
19403.97 132
19405.29 112
19406.60 128
19407.92 126
19409.24 122
19410.55 128
19411.87 108
19413.19 124
19414.50 118
19415.82 122
19417.14 123
19418.45 123
19419.77 140
19421.09 119
19422.40 112
19423.72 111
19425.04 123
19426.35 133
19427.67 131
19428.99 125
19430.30 128
19431.62 128
19432.94 124
19434.26 120
19435.57 126
19436.89 124
19438.21 118
19439.53 126
19440.84 132
19442.16 124
19443.48 129
19444.80 123
19446.11 124
19447.43 127
19448.75 118
19450.07 141
19451.38 117
19452.70 120
19454.02 127
19455.34 127
19456.66 108
19457.97 136
19459.29 142
19460.61 135
19461.93 111
19463.25 129
19464.57 129
19465.88 118
19467.20 118
19468.52 121
19469.84 106
19471.16 88
19472.48 126
19473.79 107
19475.11 119
19476.43 118
19477.75 115
19479.07 134
19480.39 117
19481.71 105
19483.03 118
19484.34 135
19485.66 122
19486.98 120
19488.30 105
19489.62 117
19490.94 129
19492.26 125
19493.58 115
19494.90 111
19496.22 128
19497.54 141
19498.86 130
19500.18 140
19501.50 127
19502.81 117
19504.13 125
19505.45 108
19506.77 108
19508.09 126
19509.41 110
19510.73 125
19512.05 140
19513.37 121
19514.69 116
19516.01 135
19517.33 114
19518.65 119
19519.97 108
19521.29 122
19522.61 132
19523.93 129
19525.25 126
19526.57 134
19527.89 125
19529.22 105
19530.54 97
19531.86 131
19533.18 127
19534.50 101
19535.82 103
19537.14 134
19538.46 134
19539.78 119
19541.10 118
19542.42 131
19543.74 130
19545.06 114
19546.39 123
19547.71 130
19549.03 109
19550.35 108
19551.67 136
19552.99 115
19554.31 129
19555.63 137
19556.96 135
19558.28 136
19559.60 125
19560.92 121
19562.24 115
19563.56 129
19564.88 114
19566.21 131
19567.53 109
19568.85 124
19570.17 111
19571.49 129
19572.82 123
19574.14 108
19575.46 119
19576.78 116
19578.10 134
19579.43 140
19580.75 133
19582.07 117
19583.39 118
19584.72 116
19586.04 112
19587.36 110
19588.68 117
19590.01 141
19591.33 126
19592.65 129
19593.97 109
19595.30 122
19596.62 127
19597.94 117
19599.26 103
19600.59 124
19601.91 130
19603.23 134
19604.56 115
19605.88 112
19607.20 92
19608.53 122
19609.85 114
19611.17 131
19612.49 134
19613.82 132
19615.14 138
19616.47 146
19617.79 130
19619.11 135
19620.44 130
19621.76 123
19623.08 125
19624.41 127
19625.73 109
19627.05 116
19628.38 122
19629.70 130
19631.03 122
19632.35 110
19633.67 110
19635.00 126
19636.32 123
19637.65 113
19638.97 111
19640.29 122
19641.62 119
19642.94 111
19644.27 112
19645.59 126
19646.92 126
19648.24 119
19649.57 118
19650.89 133
19652.21 114
19653.54 116
19654.86 131
19656.19 135
19657.51 117
19658.84 142
19660.16 138
19661.49 123
19662.81 135
19664.14 123
19665.46 117
19666.79 118
19668.11 116
19669.44 135
19670.76 122
19672.09 127
19673.41 125
19674.74 122
19676.07 126
19677.39 111
19678.72 117
19680.04 114
19681.37 113
19682.69 125
19684.02 135
19685.34 125
19686.67 138
19688.00 133
19689.32 144
19690.65 115
19691.97 120
19693.30 115
19694.63 130
19695.95 119
19697.28 136
19698.60 117
19699.93 125
19701.26 118
19702.58 129
19703.91 123
19705.24 127
19706.56 127
19707.89 131
19709.22 133
19710.54 117
19711.87 135
19713.20 108
19714.52 120
19715.85 123
19717.18 142
19718.50 129
19719.83 129
19721.16 109
19722.48 135
19723.81 112
19725.14 121
19726.47 134
19727.79 145
19729.12 124
19730.45 120
19731.77 153
19733.10 128
19734.43 138
19735.76 111
19737.08 122
19738.41 120
19739.74 132
19741.07 107
19742.39 125
19743.72 137
19745.05 142
19746.38 130
19747.71 133
19749.03 123
19750.36 116
19751.69 121
19753.02 137
19754.35 122
19755.67 107
19757.00 128
19758.33 114
19759.66 128
19760.99 109
19762.31 127
19763.64 149
19764.97 118
19766.30 117
19767.63 116
19768.96 108
19770.29 112
19771.61 143
19772.94 124
19774.27 130
19775.60 110
19776.93 124
19778.26 129
19779.59 119
19780.92 107
19782.25 123
19783.57 139
19784.90 131
19786.23 124
19787.56 115
19788.89 115
19790.22 122
19791.55 113
19792.88 113
19794.21 119
19795.54 116
19796.87 131
19798.20 132
19799.53 119
19800.86 110
19802.19 117
19803.52 132
19804.85 129
19806.18 144
19807.50 112
19808.83 125
19810.16 118
19811.49 124
19812.82 134
19814.15 129
19815.49 106
19816.82 112
19818.15 114
19819.48 130
19820.81 113
19822.14 122
19823.47 114
19824.80 126
19826.13 114
19827.46 125
19828.79 115
19830.12 117
19831.45 124
19832.78 124
19834.11 128
19835.44 126
19836.77 125
19838.10 117
19839.44 125
19840.77 110
19842.10 120
19843.43 128
19844.76 143
19846.09 123
19847.42 131
19848.75 115
19850.08 136
19851.42 129
19852.75 140
19854.08 105
19855.41 111
19856.74 121
19858.07 128
19859.40 119
19860.74 109
19862.07 143
19863.40 112
19864.73 136
19866.06 120
19867.40 129
19868.73 121
19870.06 124
19871.39 133
19872.72 122
19874.06 123
19875.39 120
19876.72 136
19878.05 120
19879.38 116
19880.72 101
19882.05 120
19883.38 111
19884.71 134
19886.05 120
19887.38 139
19888.71 118
19890.04 118
19891.38 121
19892.71 129
19894.04 117
19895.38 120
19896.71 123
19898.04 122
19899.37 124
19900.71 103
19902.04 121
19903.37 120
19904.71 120
19906.04 140
19907.37 143
19908.71 115
19910.04 129
19911.37 127
19912.71 129
19914.04 105
19915.37 110
19916.71 147
19918.04 118
19919.37 124
19920.71 128
19922.04 122
19923.37 124
19924.71 109
19926.04 123
19927.38 146
19928.71 135
19930.04 139
19931.38 112
19932.71 111
19934.05 145
19935.38 118
19936.71 124
19938.05 127
19939.38 128
19940.72 115
19942.05 141
19943.39 128
19944.72 130
19946.06 130
19947.39 148
19948.72 136
19950.06 142
19951.39 128
19952.73 126
19954.06 127
19955.40 134
19956.73 128
19958.07 134
19959.40 119
19960.74 122
19962.07 129
19963.41 104
19964.74 131
19966.08 125
19967.41 147
19968.75 108
19970.08 128
19971.42 126
19972.76 135
19974.09 131
19975.43 117
19976.76 123
19978.10 121
19979.43 136
19980.77 138
19982.10 135
19983.44 126
19984.78 142
19986.11 148
19987.45 141
19988.78 118
19990.12 127
19991.46 141
19992.79 136
19994.13 140
19995.46 119
19996.80 154
19998.14 164
19999.47 149
20000.81 134
20002.15 133
20003.48 133
20004.82 135
20006.16 117
20007.49 142
20008.83 139
20010.17 151
20011.50 128
20012.84 125
20014.18 135
20015.51 126
20016.85 133
20018.19 116
20019.52 129
20020.86 140
20022.20 140
20023.53 146
20024.87 132
20026.21 131
20027.55 150
20028.88 110
20030.22 135
20031.56 126
20032.90 135
20034.23 137
20035.57 125
20036.91 124
20038.25 132
20039.58 125
20040.92 124
20042.26 140
20043.60 118
20044.93 133
20046.27 143
20047.61 143
20048.95 117
20050.29 155
20051.62 111
20052.96 130
20054.30 129
20055.64 143
20056.98 129
20058.32 139
20059.65 131
20060.99 154
20062.33 136
20063.67 108
20065.01 123
20066.35 134
20067.68 125
20069.02 105
20070.36 125
20071.70 136
20073.04 126
20074.38 128
20075.72 127
20077.06 137
20078.40 129
20079.73 145
20081.07 124
20082.41 117
20083.75 133
20085.09 140
20086.43 121
20087.77 132
20089.11 119
20090.45 116
20091.79 123
20093.13 139
20094.47 120
20095.81 125
20097.15 127
20098.48 124
20099.82 119
20101.16 129
20102.50 117
20103.84 138
20105.18 130
20106.52 135
20107.86 116
20109.20 100
20110.54 136
20111.88 130
20113.22 132
20114.56 120
20115.90 126
20117.24 125
20118.58 132
20119.93 136
20121.27 125
20122.61 122
20123.95 120
20125.29 129
20126.63 127
20127.97 145
20129.31 104
20130.65 144
20131.99 132
20133.33 123
20134.67 129
20136.01 116
20137.35 124
20138.69 108
