# Supplementary material for: MALDI-TOF MS typing enables the classification of brewing yeasts of the genus Saccharomyces to major beer styles
Source: PLoS One. 2017 Aug 9;12(8):e0181694. doi: 10.1371/journal.pone.0181694 (PMC5549903; doi:10.1371/journal.pone.0181694)
Supplement: S6 File — The directory includes 90 raw files and was zipped to “.zip”; the folder has three strains with 30 spectra per strain; S1 Text explains the raw files with an example and Table 1 represents the yeast strains used within the experiment. (ZIP) [file pone.0181694.s009.zip › 16-18/30275-3470-Lag-Lag-Lag-YPG-18h-E-E_2015-07-17_2_0_B11_1.dat]

1999.70 1280
2000.13 1527
2000.55 1371
2000.97 1365
2001.39 1269
2001.81 1255
2002.23 1394
2002.66 1290
2003.08 1289
2003.50 1117
2003.92 1109
2004.34 1161
2004.77 1247
2005.19 1197
2005.61 1086
2006.03 1113
2006.46 1381
2006.88 1311
2007.30 1186
2007.72 1237
2008.15 1310
2008.57 1284
2008.99 1273
2009.41 1372
2009.84 1308
2010.26 1275
2010.68 1263
2011.10 1253
2011.53 1261
2011.95 1173
2012.37 1116
2012.80 1187
2013.22 1109
2013.64 1211
2014.07 1223
2014.49 1261
2014.91 1124
2015.33 1191
2015.76 1284
2016.18 1212
2016.60 1312
2017.03 1363
2017.45 1431
2017.88 1348
2018.30 1413
2018.72 1264
2019.15 1325
2019.57 1325
2019.99 1321
2020.42 1356
2020.84 1320
2021.26 1268
2021.69 1382
2022.11 1318
2022.54 1273
2022.96 1200
2023.38 1218
2023.81 1273
2024.23 1226
2024.66 1351
2025.08 1310
2025.51 1217
2025.93 1123
2026.35 1181
2026.78 1255
2027.20 1302
2027.63 1174
2028.05 1189
2028.48 1215
2028.90 1196
2029.33 1152
2029.75 1137
2030.18 1009
2030.60 1218
2031.03 1215
2031.45 1068
2031.88 1072
2032.30 1026
2032.73 1185
2033.15 1253
2033.58 1221
2034.00 1169
2034.43 1168
2034.85 1251
2035.28 1317
2035.70 1218
2036.13 1173
2036.55 1075
2036.98 1211
2037.40 1236
2037.83 1386
2038.26 1214
2038.68 1201
2039.11 1209
2039.53 1192
2039.96 1187
2040.39 1234
2040.81 1147
2041.24 1078
2041.66 1069
2042.09 1228
2042.52 1063
2042.94 1129
2043.37 1143
2043.79 1232
2044.22 1084
2044.65 1110
2045.07 1144
2045.50 1181
2045.93 1221
2046.35 1283
2046.78 1292
2047.21 1219
2047.63 1243
2048.06 1136
2048.49 1052
2048.91 1226
2049.34 1284
2049.77 1216
2050.19 1291
2050.62 1185
2051.05 1224
2051.47 1331
2051.90 1244
2052.33 1092
2052.75 1190
2053.18 1269
2053.61 1338
2054.04 1110
2054.46 1273
2054.89 1166
2055.32 1208
2055.75 1404
2056.17 1169
2056.60 1401
2057.03 1370
2057.46 1396
2057.88 1328
2058.31 1131
2058.74 1316
2059.17 1331
2059.60 1297
2060.02 1397
2060.45 1232
2060.88 1325
2061.31 1225
2061.74 1269
2062.16 1257
2062.59 1287
2063.02 1292
2063.45 1415
2063.88 1478
2064.31 1539
2064.73 1485
2065.16 1508
2065.59 1509
2066.02 1502
2066.45 1582
2066.88 1355
2067.30 1313
2067.73 1324
2068.16 1182
2068.59 1232
2069.02 1405
2069.45 1388
2069.88 1324
2070.31 1122
2070.74 1224
2071.16 1250
2071.59 1187
2072.02 1143
2072.45 1218
2072.88 1197
2073.31 1217
2073.74 1356
2074.17 1355
2074.60 1321
2075.03 1400
2075.46 1485
2075.89 1521
2076.32 1361
2076.75 1296
2077.18 1320
2077.61 1345
2078.04 1350
2078.47 1458
2078.90 1327
2079.33 1402
2079.76 1344
2080.19 1351
2080.62 1285
2081.05 1278
2081.48 1295
2081.91 1355
2082.34 1256
2082.77 1385
2083.20 1363
2083.63 1302
2084.06 1102
2084.49 1272
2084.92 1295
2085.35 1248
2085.78 1274
2086.21 1038
2086.64 1148
2087.07 1267
2087.50 1383
2087.93 1327
2088.36 1259
2088.80 1172
2089.23 1120
2089.66 1135
2090.09 1218
2090.52 1097
2090.95 1087
2091.38 1185
2091.81 1203
2092.24 1223
2092.68 1217
2093.11 1275
2093.54 1236
2093.97 1249
2094.40 1194
2094.83 1163
2095.26 1082
2095.70 1196
2096.13 1229
2096.56 1141
2096.99 1243
2097.42 1307
2097.85 1217
2098.29 1180
2098.72 978
2099.15 982
2099.58 1100
2100.01 1162
2100.45 1106
2100.88 1078
2101.31 1080
2101.74 1139
2102.18 1195
2102.61 1254
2103.04 1367
2103.47 1244
2103.90 1207
2104.34 1227
2104.77 1331
2105.20 1270
2105.64 1189
2106.07 1264
2106.50 1325
2106.93 1303
2107.37 1259
2107.80 1306
2108.23 1216
2108.66 1317
2109.10 1292
2109.53 1328
2109.96 1228
2110.40 1332
2110.83 1449
2111.26 1337
2111.70 1236
2112.13 1180
2112.56 1139
2113.00 1086
2113.43 1164
2113.86 1145
2114.30 1054
2114.73 1053
2115.16 1163
2115.60 1205
2116.03 1177
2116.47 1155
2116.90 1132
2117.33 1053
2117.77 1039
2118.20 1064
2118.64 1181
2119.07 1170
2119.50 1181
2119.94 1213
2120.37 1113
2120.81 1269
2121.24 1313
2121.67 1279
2122.11 1163
2122.54 1251
2122.98 1168
2123.41 1174
2123.85 1234
2124.28 1275
2124.72 1128
2125.15 1259
2125.58 1265
2126.02 1207
2126.45 1244
2126.89 1208
2127.32 1294
2127.76 1366
2128.19 1272
2128.63 1324
2129.06 1426
2129.50 1440
2129.93 1541
2130.37 1412
2130.80 1506
2131.24 1470
2131.67 1354
2132.11 1643
2132.55 1447
2132.98 1354
2133.42 1388
2133.85 1293
2134.29 1230
2134.72 1205
2135.16 1295
2135.59 1321
2136.03 1237
2136.47 1242
2136.90 1097
2137.34 1057
2137.77 1142
2138.21 1184
2138.65 1384
2139.08 1301
2139.52 1174
2139.95 1119
2140.39 1117
2140.83 1178
2141.26 1076
2141.70 1154
2142.14 1313
2142.57 1290
2143.01 1239
2143.44 1179
2143.88 1135
2144.32 1197
2144.75 1344
2145.19 1364
2145.63 1312
2146.06 1369
2146.50 1211
2146.94 1210
2147.38 1270
2147.81 1333
2148.25 1297
2148.69 1598
2149.12 1572
2149.56 1552
2150.00 1558
2150.44 1455
2150.87 1397
2151.31 1395
2151.75 1488
2152.18 1533
2152.62 1318
2153.06 1271
2153.50 1300
2153.93 1274
2154.37 1280
2154.81 1200
2155.25 1257
2155.69 1211
2156.12 1150
2156.56 1307
2157.00 1316
2157.44 1262
2157.87 1290
2158.31 1278
2158.75 1426
2159.19 1354
2159.63 1310
2160.07 1210
2160.50 1108
2160.94 1105
2161.38 1260
2161.82 1501
2162.26 1377
2162.70 1371
2163.13 1429
2163.57 1302
2164.01 1375
2164.45 1526
2164.89 1578
2165.33 1466
2165.77 1455
2166.20 1333
2166.64 1293
2167.08 1419
2167.52 1215
2167.96 1319
2168.40 1261
2168.84 1396
2169.28 1403
2169.72 1409
2170.16 1485
2170.60 1542
2171.03 1537
2171.47 1581
2171.91 1484
2172.35 1477
2172.79 1533
2173.23 1573
2173.67 1710
2174.11 1586
2174.55 1751
2174.99 1670
2175.43 1579
2175.87 1713
2176.31 1592
2176.75 1498
2177.19 1565
2177.63 1359
2178.07 1392
2178.51 1467
2178.95 1436
2179.39 1243
2179.83 1226
2180.27 1310
2180.71 1398
2181.15 1523
2181.59 1565
2182.03 1392
2182.47 1264
2182.91 1327
2183.35 1288
2183.79 1249
2184.23 1343
2184.68 1251
2185.12 1299
2185.56 1469
2186.00 1305
2186.44 1113
2186.88 1242
2187.32 1285
2187.76 1258
2188.20 1256
2188.64 1390
2189.08 1305
2189.53 1332
2189.97 1240
2190.41 1438
2190.85 1409
2191.29 1147
2191.73 1201
2192.17 1403
2192.62 1448
2193.06 1472
2193.50 1394
2193.94 1399
2194.38 1382
2194.82 1591
2195.27 1641
2195.71 1666
2196.15 1582
2196.59 1494
2197.03 1450
2197.47 1542
2197.92 1467
2198.36 1456
2198.80 1449
2199.24 1345
2199.69 1386
2200.13 1256
2200.57 1242
2201.01 1160
2201.45 1153
2201.90 1137
2202.34 1309
2202.78 1291
2203.22 1326
2203.67 1267
2204.11 1172
2204.55 1413
2205.00 1339
2205.44 1328
2205.88 1440
2206.32 1357
2206.77 1346
2207.21 1308
2207.65 1389
2208.10 1424
2208.54 1494
2208.98 1538
2209.43 1438
2209.87 1416
2210.31 1414
2210.76 1409
2211.20 1509
2211.64 1347
2212.09 1485
2212.53 1414
2212.97 1393
2213.42 1303
2213.86 1213
2214.30 1221
2214.75 1342
2215.19 1426
2215.63 1324
2216.08 1157
2216.52 1284
2216.97 1223
2217.41 1195
2217.85 1150
2218.30 1309
2218.74 1309
2219.19 1347
2219.63 1383
2220.07 1271
2220.52 1368
2220.96 1366
2221.41 1350
2221.85 1361
2222.30 1401
2222.74 1423
2223.19 1379
2223.63 1314
2224.08 1614
2224.52 1690
2224.96 1407
2225.41 1636
2225.85 1556
2226.30 1542
2226.74 1529
2227.19 1565
2227.63 1645
2228.08 1513
2228.52 1420
2228.97 1476
2229.41 1632
2229.86 1732
2230.31 1769
2230.75 1540
2231.20 1554
2231.64 1749
2232.09 1582
2232.53 1460
2232.98 1661
2233.42 1587
2233.87 1844
2234.31 1675
2234.76 1582
2235.21 1503
2235.65 1452
2236.10 1429
2236.54 1245
2236.99 1373
2237.44 1314
2237.88 1377
2238.33 1286
2238.77 1198
2239.22 1345
2239.67 1181
2240.11 1210
2240.56 1321
2241.01 1276
2241.45 1198
2241.90 1289
2242.34 1356
2242.79 1297
2243.24 1146
2243.68 1243
2244.13 1327
2244.58 1272
2245.02 1224
2245.47 1127
2245.92 1108
2246.36 1206
2246.81 1247
2247.26 1166
2247.71 1411
2248.15 1362
2248.60 1263
2249.05 1209
2249.49 1119
2249.94 1248
2250.39 1226
2250.84 1164
2251.28 1261
2251.73 1225
2252.18 1131
2252.63 1191
2253.07 1225
2253.52 1267
2253.97 1397
2254.42 1247
2254.86 1183
2255.31 1153
2255.76 1168
2256.21 1105
2256.66 1175
2257.10 1328
2257.55 1261
2258.00 1310
2258.45 1193
2258.90 1121
2259.34 1339
2259.79 1411
2260.24 1370
2260.69 1278
2261.14 1253
2261.58 1353
2262.03 1431
2262.48 1421
2262.93 1421
2263.38 1393
2263.83 1347
2264.28 1468
2264.72 1355
2265.17 1254
2265.62 1342
2266.07 1347
2266.52 1275
2266.97 1523
2267.42 1524
2267.87 1363
2268.32 1370
2268.77 1325
2269.21 1383
2269.66 1461
2270.11 1594
2270.56 1549
2271.01 1591
2271.46 1563
2271.91 1561
2272.36 1742
2272.81 1803
2273.26 1631
2273.71 1472
2274.16 1775
2274.61 1676
2275.06 1731
2275.51 1803
2275.96 1824
2276.41 1909
2276.86 2011
2277.31 1925
2277.76 1778
2278.21 1594
2278.66 1569
2279.11 1664
2279.56 1616
2280.01 1539
2280.46 1513
2280.91 1394
2281.36 1393
2281.81 1423
2282.26 1471
2282.71 1359
2283.16 1167
2283.61 1215
2284.06 1300
2284.51 1384
2284.96 1332
2285.41 1429
2285.86 1356
2286.31 1483
2286.77 1400
2287.22 1513
2287.67 1442
2288.12 1390
2288.57 1583
2289.02 1585
2289.47 1909
2289.92 1862
2290.37 1868
2290.83 1881
2291.28 2012
2291.73 2006
2292.18 1943
2292.63 1765
2293.08 1838
2293.53 1645
2293.99 1591
2294.44 1648
2294.89 1720
2295.34 1444
2295.79 1463
2296.24 1425
2296.70 1425
2297.15 1286
2297.60 1366
2298.05 1370
2298.50 1324
2298.96 1360
2299.41 1329
2299.86 1234
2300.31 1346
2300.77 1242
2301.22 1212
2301.67 1220
2302.12 1173
2302.57 1203
2303.03 1292
2303.48 1269
2303.93 1191
2304.38 1243
2304.84 1223
2305.29 1098
2305.74 1237
2306.20 1437
2306.65 1378
2307.10 1299
2307.55 1239
2308.01 1413
2308.46 1502
2308.91 1558
2309.37 1498
2309.82 1514
2310.27 1561
2310.73 1382
2311.18 1395
2311.63 1301
2312.09 1378
2312.54 1377
2312.99 1319
2313.45 1404
2313.90 1458
2314.35 1334
2314.81 1419
2315.26 1525
2315.71 1596
2316.17 1429
2316.62 1211
2317.08 1392
2317.53 1350
2317.98 1365
2318.44 1498
2318.89 1410
2319.35 1448
2319.80 1561
2320.25 1530
2320.71 1431
2321.16 1315
2321.62 1503
2322.07 1504
2322.53 1529
2322.98 1543
2323.44 1619
2323.89 1879
2324.34 1751
2324.80 1759
2325.25 1826
2325.71 1871
2326.16 1688
2326.62 1718
2327.07 1581
2327.53 1680
2327.98 1544
2328.44 1428
2328.89 1396
2329.35 1315
2329.80 1443
2330.26 1434
2330.71 1345
2331.17 1399
2331.62 1268
2332.08 1170
2332.53 1288
2332.99 1284
2333.45 1279
2333.90 1427
2334.36 1241
2334.81 1320
2335.27 1451
2335.72 1305
2336.18 1286
2336.63 1290
2337.09 1343
2337.55 1180
2338.00 1475
2338.46 1428
2338.91 1274
2339.37 1131
2339.83 1168
2340.28 1225
2340.74 1339
2341.19 1233
2341.65 1361
2342.11 1374
2342.56 1403
2343.02 1416
2343.48 1211
2343.93 1214
2344.39 1285
2344.85 1350
2345.30 1269
2345.76 1312
2346.22 1439
2346.67 1415
2347.13 1406
2347.59 1435
2348.04 1320
2348.50 1296
2348.96 1326
2349.41 1306
2349.87 1429
2350.33 1259
2350.79 1209
2351.24 1260
2351.70 1278
2352.16 1323
2352.61 1236
2353.07 1221
2353.53 1297
2353.99 1138
2354.44 1187
2354.90 1198
2355.36 1126
2355.82 1201
2356.28 1138
2356.73 1185
2357.19 1175
2357.65 1276
2358.11 1235
2358.56 1294
2359.02 1367
2359.48 1432
2359.94 1445
2360.40 1406
2360.85 1260
2361.31 1450
2361.77 1485
2362.23 1457
2362.69 1446
2363.15 1341
2363.60 1457
2364.06 1482
2364.52 1475
2364.98 1351
2365.44 1363
2365.90 1364
2366.36 1408
2366.81 1341
2367.27 1486
2367.73 1471
2368.19 1277
2368.65 1387
2369.11 1252
2369.57 1335
2370.03 1418
2370.49 1270
2370.94 1254
2371.40 1343
2371.86 1298
2372.32 1368
2372.78 1408
2373.24 1463
2373.70 1394
2374.16 1406
2374.62 1359
2375.08 1450
2375.54 1516
2376.00 1519
2376.46 1457
2376.92 1447
2377.38 1347
2377.84 1458
2378.30 1622
2378.76 1384
2379.22 1358
2379.68 1287
2380.14 1261
2380.60 1211
2381.06 1218
2381.52 1262
2381.98 1347
2382.44 1204
2382.90 1190
2383.36 1257
2383.82 1175
2384.28 1238
2384.74 1168
2385.20 1191
2385.66 1233
2386.12 1252
2386.58 1230
2387.04 1158
2387.50 1241
2387.96 1464
2388.42 1362
2388.89 1360
2389.35 1338
2389.81 1146
2390.27 1329
2390.73 1380
2391.19 1297
2391.65 1496
2392.11 1497
2392.57 1268
2393.03 1344
2393.50 1403
2393.96 1445
2394.42 1342
2394.88 1240
2395.34 1322
2395.80 1387
2396.26 1317
2396.73 1330
2397.19 1217
2397.65 1380
2398.11 1357
2398.57 1360
2399.04 1354
2399.50 1293
2399.96 1364
2400.42 1266
2400.88 1415
2401.35 1364
2401.81 1264
2402.27 1296
2402.73 1428
2403.19 1405
2403.66 1384
2404.12 1320
2404.58 1161
2405.04 1247
2405.51 1175
2405.97 1183
2406.43 1224
2406.89 1226
2407.36 1419
2407.82 1221
2408.28 1247
2408.74 1324
2409.21 1256
2409.67 1402
2410.13 1350
2410.60 1221
2411.06 1330
2411.52 1381
2411.98 1335
2412.45 1350
2412.91 1172
2413.37 1057
2413.84 1204
2414.30 1239
2414.76 1267
2415.23 1309
2415.69 1270
2416.15 1355
2416.62 1320
2417.08 1195
2417.54 1187
2418.01 1140
2418.47 1295
2418.94 1374
2419.40 1281
2419.86 1326
2420.33 1377
2420.79 1338
2421.26 1408
2421.72 1289
2422.18 1338
2422.65 1428
2423.11 1367
2423.58 1305
2424.04 1135
2424.50 1263
2424.97 1234
2425.43 1179
2425.90 1188
2426.36 1136
2426.83 1256
2427.29 1193
2427.76 1033
2428.22 1133
2428.69 1138
2429.15 1219
2429.61 1261
2430.08 1227
2430.54 1103
2431.01 1011
2431.47 1090
2431.94 1070
2432.40 1251
2432.87 1265
2433.33 1065
2433.80 1181
2434.26 1328
2434.73 1172
2435.20 1150
2435.66 1210
2436.13 1155
2436.59 1184
2437.06 1165
2437.52 1248
2437.99 1221
2438.45 1332
2438.92 1370
2439.38 1390
2439.85 1437
2440.32 1410
2440.78 1358
2441.25 1458
2441.71 1385
2442.18 1258
2442.65 1369
2443.11 1276
2443.58 1331
2444.04 1218
2444.51 1284
2444.98 1242
2445.44 1107
2445.91 1350
2446.38 1352
2446.84 1228
2447.31 1354
2447.78 1302
2448.24 1222
2448.71 1266
2449.18 1234
2449.64 1193
2450.11 1176
2450.58 1259
2451.04 1196
2451.51 1304
2451.98 1318
2452.44 1275
2452.91 1241
2453.38 1370
2453.84 1246
2454.31 1103
2454.78 1197
2455.25 1254
2455.71 1108
2456.18 1112
2456.65 1076
2457.11 1033
2457.58 1188
2458.05 1218
2458.52 1149
2458.98 1125
2459.45 1222
2459.92 1307
2460.39 1249
2460.86 1046
2461.32 1132
2461.79 1225
2462.26 1204
2462.73 1033
2463.19 1094
2463.66 1146
2464.13 1325
2464.60 1264
2465.07 1207
2465.54 1128
2466.00 1249
2466.47 1358
2466.94 1352
2467.41 1256
2467.88 1149
2468.35 1320
2468.81 1291
2469.28 1263
2469.75 1196
2470.22 1308
2470.69 1230
2471.16 1173
2471.63 1212
2472.09 1176
2472.56 1251
2473.03 1392
2473.50 1160
2473.97 1119
2474.44 1040
2474.91 1154
2475.38 1234
2475.85 1358
2476.32 1336
2476.79 1312
2477.25 1249
2477.72 1262
2478.19 1242
2478.66 1145
2479.13 1205
2479.60 1414
2480.07 1250
2480.54 1174
2481.01 1153
2481.48 1087
2481.95 1214
2482.42 1080
2482.89 1252
2483.36 1299
2483.83 1131
2484.30 981
2484.77 1165
2485.24 1238
2485.71 1297
2486.18 1308
2486.65 1418
2487.12 1384
2487.59 1396
2488.06 1373
2488.53 1479
2489.00 1453
2489.47 1293
2489.94 1332
2490.41 1330
2490.88 1326
2491.35 1294
2491.83 1192
2492.30 1288
2492.77 1368
2493.24 1273
2493.71 1336
2494.18 1223
2494.65 1253
2495.12 1360
2495.59 1272
2496.06 1364
2496.53 1305
2497.01 1312
2497.48 1270
2497.95 1182
2498.42 1163
2498.89 1254
2499.36 1198
2499.83 1256
2500.31 1224
2500.78 1095
2501.25 1214
2501.72 1271
2502.19 1237
2502.66 1226
2503.14 1143
2503.61 1245
2504.08 1249
2504.55 1159
2505.02 1286
2505.49 1267
2505.97 1404
2506.44 1245
2506.91 1174
2507.38 1329
2507.86 1327
2508.33 1255
2508.80 1334
2509.27 1489
2509.74 1517
2510.22 1716
2510.69 1703
2511.16 1612
2511.63 1744
2512.11 1728
2512.58 1632
2513.05 1724
2513.53 1586
2514.00 1612
2514.47 1568
2514.94 1629
2515.42 1651
2515.89 1505
2516.36 1574
2516.84 1328
2517.31 1335
2517.78 1460
2518.26 1402
2518.73 1406
2519.20 1357
2519.68 1253
2520.15 1351
2520.62 1426
2521.10 1329
2521.57 1394
2522.04 1255
2522.52 1349
2522.99 1316
2523.46 1330
2523.94 1293
2524.41 1454
2524.88 1397
2525.36 1562
2525.83 1548
2526.31 1482
2526.78 1517
2527.25 1497
2527.73 1676
2528.20 1660
2528.68 1480
2529.15 1419
2529.62 1424
2530.10 1500
2530.57 1420
2531.05 1384
2531.52 1413
2532.00 1237
2532.47 1302
2532.95 1389
2533.42 1356
2533.90 1309
2534.37 1242
2534.84 1332
2535.32 1220
2535.79 1248
2536.27 1302
2536.74 1367
2537.22 1347
2537.69 1319
2538.17 1388
2538.64 1312
2539.12 1329
2539.59 1195
2540.07 1205
2540.54 1365
2541.02 1542
2541.50 1524
2541.97 1449
2542.45 1388
2542.92 1350
2543.40 1367
2543.87 1292
2544.35 1387
2544.82 1335
2545.30 1381
2545.78 1422
2546.25 1529
2546.73 1556
2547.20 1570
2547.68 1651
2548.16 1627
2548.63 1796
2549.11 1687
2549.58 1719
2550.06 1857
2550.54 1901
2551.01 1800
2551.49 1804
2551.96 1750
2552.44 1695
2552.92 1526
2553.39 1369
2553.87 1553
2554.35 1591
2554.82 1507
2555.30 1416
2555.78 1437
2556.25 1396
2556.73 1381
2557.21 1324
2557.68 1214
2558.16 1445
2558.64 1409
2559.12 1449
2559.59 1468
2560.07 1453
2560.55 1332
2561.02 1315
2561.50 1261
2561.98 1389
2562.46 1290
2562.93 1356
2563.41 1271
2563.89 1332
2564.37 1365
2564.84 1378
2565.32 1250
2565.80 1343
2566.28 1383
2566.75 1324
2567.23 1234
2567.71 1239
2568.19 1232
2568.66 1314
2569.14 1266
2569.62 1123
2570.10 998
2570.58 1101
2571.06 1137
2571.53 1086
2572.01 1176
2572.49 1256
2572.97 1268
2573.45 1247
2573.92 1403
2574.40 1310
2574.88 1119
2575.36 1309
2575.84 1316
2576.32 1169
2576.80 1153
2577.27 1384
2577.75 1276
2578.23 1338
2578.71 1296
2579.19 1265
2579.67 1290
2580.15 1203
2580.63 1335
2581.11 1207
2581.59 1184
2582.06 1263
2582.54 1175
2583.02 1168
2583.50 1196
2583.98 1282
2584.46 1135
2584.94 1012
2585.42 1049
2585.90 1236
2586.38 1177
2586.86 1117
2587.34 1297
2587.82 1501
2588.30 1356
2588.78 1358
2589.26 1268
2589.74 1202
2590.22 1423
2590.70 1357
2591.18 1316
2591.66 1234
2592.14 1235
2592.62 1369
2593.10 1199
2593.58 1270
2594.06 1249
2594.54 1105
2595.02 1119
2595.50 1125
2595.98 1186
2596.46 1315
2596.94 1257
2597.42 1327
2597.90 1267
2598.38 1276
2598.86 1276
2599.34 1139
2599.82 1015
2600.30 1151
2600.79 1355
2601.27 1240
2601.75 1101
2602.23 1121
2602.71 1090
2603.19 1100
2603.67 1141
2604.15 1294
2604.63 1221
2605.12 1325
2605.60 1205
2606.08 1264
2606.56 1113
2607.04 1230
2607.52 1195
2608.00 1116
2608.49 1199
2608.97 1220
2609.45 1243
2609.93 1354
2610.41 1293
2610.89 1205
2611.38 1363
2611.86 1397
2612.34 1264
2612.82 1248
2613.30 1231
2613.79 1264
2614.27 1255
2614.75 1210
2615.23 1136
2615.72 1219
2616.20 1242
2616.68 1238
2617.16 1299
2617.64 1391
2618.13 1248
2618.61 1160
2619.09 1315
2619.57 1130
2620.06 1275
2620.54 1298
2621.02 1246
2621.51 1257
2621.99 1330
2622.47 1267
2622.95 1050
2623.44 1254
2623.92 1117
2624.40 1073
2624.89 1230
2625.37 1216
2625.85 1154
2626.34 1159
2626.82 1262
2627.30 1269
2627.79 1225
2628.27 1432
2628.75 1349
2629.24 1228
2629.72 1481
2630.20 1422
2630.69 1334
2631.17 1417
2631.65 1531
2632.14 1605
2632.62 1469
2633.11 1484
2633.59 1406
2634.07 1395
2634.56 1372
2635.04 1499
2635.53 1261
2636.01 1235
2636.49 1245
2636.98 1296
2637.46 1377
2637.95 1221
2638.43 1051
2638.92 1285
2639.40 1162
2639.89 1085
2640.37 1228
2640.85 1253
2641.34 1252
2641.82 1195
2642.31 1231
2642.79 1231
2643.28 1209
2643.76 1184
2644.25 1149
2644.73 1285
2645.22 1312
2645.70 1164
2646.19 1211
2646.67 1106
2647.16 1302
2647.64 1315
2648.13 1220
2648.61 1235
2649.10 1275
2649.58 1239
2650.07 1110
2650.56 1222
2651.04 1326
2651.53 1202
2652.01 1425
2652.50 1420
2652.98 1400
2653.47 1318
2653.95 1169
2654.44 1320
2654.93 1293
2655.41 1337
2655.90 1210
2656.38 1203
2656.87 1193
2657.36 1228
2657.84 1243
2658.33 1152
2658.81 1255
2659.30 1107
2659.79 1116
2660.27 1074
2660.76 1173
2661.25 1098
2661.73 1196
2662.22 1123
2662.71 1247
2663.19 1149
2663.68 1152
2664.17 1219
2664.65 1274
2665.14 1292
2665.63 1369
2666.11 1348
2666.60 1383
2667.09 1111
2667.57 1242
2668.06 1204
2668.55 1236
2669.04 1361
2669.52 1393
2670.01 1273
2670.50 1132
2670.99 1294
2671.47 1361
2671.96 1395
2672.45 1537
2672.93 1462
2673.42 1463
2673.91 1592
2674.40 1531
2674.89 1500
2675.37 1586
2675.86 1466
2676.35 1399
2676.84 1492
2677.32 1355
2677.81 1413
2678.30 1381
2678.79 1419
2679.28 1277
2679.76 1351
2680.25 1301
2680.74 1162
2681.23 1231
2681.72 1192
2682.21 1332
2682.69 1171
2683.18 1222
2683.67 1259
2684.16 1262
2684.65 1317
2685.14 1181
2685.63 1357
2686.11 1274
2686.60 1346
2687.09 1163
2687.58 1196
2688.07 1289
2688.56 1331
2689.05 1317
2689.54 1274
2690.03 1265
2690.52 1301
2691.00 1397
2691.49 1257
2691.98 1327
2692.47 1337
2692.96 1244
2693.45 1387
2693.94 1297
2694.43 1381
2694.92 1249
2695.41 1329
2695.90 1335
2696.39 1371
2696.88 1360
2697.37 1453
2697.86 1322
2698.35 1416
2698.84 1303
2699.33 1139
2699.82 1093
2700.31 1402
2700.80 1309
2701.29 1271
2701.78 1303
2702.27 1333
2702.76 1292
2703.25 1255
2703.74 1231
2704.23 1180
2704.72 1101
2705.21 1241
2705.70 1317
2706.19 1318
2706.68 1316
2707.17 1355
2707.66 1172
2708.15 1155
2708.64 1184
2709.13 1217
2709.63 1265
2710.12 1303
2710.61 1337
2711.10 1266
2711.59 1212
2712.08 1155
2712.57 1091
2713.06 1204
2713.55 1313
2714.05 1240
2714.54 1186
2715.03 1295
2715.52 1333
2716.01 1270
2716.50 1392
2716.99 1365
2717.49 1253
2717.98 1188
2718.47 1216
2718.96 1348
2719.45 1301
2719.94 1398
2720.44 1405
2720.93 1277
2721.42 1426
2721.91 1451
2722.40 1472
2722.90 1328
2723.39 1327
2723.88 1360
2724.37 1411
2724.86 1287
2725.36 1255
2725.85 1262
2726.34 1258
2726.83 1296
2727.33 1366
2727.82 1163
2728.31 1140
2728.80 1266
2729.30 1189
2729.79 1179
2730.28 1365
2730.77 1252
2731.27 1286
2731.76 1344
2732.25 1337
2732.75 1304
2733.24 1266
2733.73 1254
2734.23 1268
2734.72 1337
2735.21 1350
2735.70 1421
2736.20 1359
2736.69 1433
2737.18 1354
2737.68 1293
2738.17 1384
2738.66 1374
2739.16 1477
2739.65 1503
2740.15 1374
2740.64 1345
2741.13 1420
2741.63 1464
2742.12 1336
2742.61 1315
2743.11 1353
2743.60 1282
2744.10 1347
2744.59 1274
2745.08 1223
2745.58 1161
2746.07 1379
2746.57 1474
2747.06 1291
2747.56 1403
2748.05 1355
2748.54 1353
2749.04 1335
2749.53 1211
2750.03 1287
2750.52 1398
2751.02 1340
2751.51 1221
2752.01 1282
2752.50 1353
2753.00 1338
2753.49 1055
2753.98 1177
2754.48 1378
2754.97 1313
2755.47 1257
2755.96 1268
2756.46 1377
2756.95 1348
2757.45 1311
2757.95 1197
2758.44 1185
2758.94 1140
2759.43 1192
2759.93 1366
2760.42 1272
2760.92 1270
2761.41 1381
2761.91 1423
2762.40 1223
2762.90 1286
2763.40 1301
2763.89 1348
2764.39 1338
2764.88 1305
2765.38 1318
2765.87 1251
2766.37 1246
2766.87 1288
2767.36 1297
2767.86 1237
2768.36 1276
2768.85 1340
2769.35 1266
2769.84 1313
2770.34 1254
2770.84 1305
2771.33 1256
2771.83 1361
2772.33 1460
2772.82 1303
2773.32 1189
2773.82 1312
2774.31 1300
2774.81 1290
2775.31 1265
2775.80 1251
2776.30 1271
2776.80 1437
2777.29 1475
2777.79 1388
2778.29 1477
2778.78 1265
2779.28 1322
2779.78 1345
2780.28 1240
2780.77 1269
2781.27 1314
2781.77 1205
2782.27 1198
2782.76 1173
2783.26 1068
2783.76 1178
2784.26 1476
2784.75 1491
2785.25 1216
2785.75 1201
2786.25 1181
2786.74 1192
2787.24 1118
2787.74 1078
2788.24 1076
2788.74 1211
2789.23 1305
2789.73 1311
2790.23 1099
2790.73 1161
2791.23 1269
2791.72 1214
2792.22 1150
2792.72 1189
2793.22 1222
2793.72 1274
2794.22 1223
2794.72 1230
2795.21 1298
2795.71 1320
2796.21 1433
2796.71 1414
2797.21 1390
2797.71 1380
2798.21 1323
2798.70 1335
2799.20 1258
2799.70 1332
2800.20 1255
2800.70 1265
2801.20 1281
2801.70 1172
2802.20 1208
2802.70 1227
2803.20 1155
2803.70 1201
2804.20 1253
2804.69 1237
2805.19 1380
2805.69 1441
2806.19 1127
2806.69 1293
2807.19 1413
2807.69 1466
2808.19 1294
2808.69 1367
2809.19 1391
2809.69 1328
2810.19 1341
2810.69 1285
2811.19 1388
2811.69 1406
2812.19 1578
2812.69 1562
2813.19 1499
2813.69 1543
2814.19 1509
2814.69 1425
2815.19 1478
2815.69 1398
2816.19 1452
2816.69 1481
2817.19 1356
2817.69 1323
2818.20 1224
2818.70 1290
2819.20 1226
2819.70 1228
2820.20 1193
2820.70 1221
2821.20 1253
2821.70 1241
2822.20 1142
2822.70 1215
2823.20 1392
2823.70 1354
2824.21 1318
2824.71 1228
2825.21 1238
2825.71 1282
2826.21 1183
2826.71 1289
2827.21 1142
2827.72 1232
2828.22 1123
2828.72 1181
2829.22 1252
2829.72 1181
2830.22 1099
2830.72 1157
2831.23 1258
2831.73 1193
2832.23 1251
2832.73 1317
2833.23 1259
2833.74 1110
2834.24 1143
2834.74 1107
2835.24 1265
2835.74 1285
2836.25 1195
2836.75 1287
2837.25 1169
2837.75 1157
2838.26 1240
2838.76 1433
2839.26 1198
2839.76 1240
2840.27 1258
2840.77 1201
2841.27 1268
2841.77 1223
2842.28 1254
2842.78 1184
2843.28 1138
2843.79 1195
2844.29 1246
2844.79 1298
2845.29 1344
2845.80 1269
2846.30 1351
2846.80 1339
2847.31 1347
2847.81 1431
2848.31 1506
2848.82 1511
2849.32 1343
2849.82 1288
2850.33 1243
2850.83 1282
2851.33 1314
2851.84 1380
2852.34 1205
2852.84 1204
2853.35 1247
2853.85 1214
2854.36 1242
2854.86 1310
2855.36 1209
2855.87 1227
2856.37 1336
2856.88 1254
2857.38 1257
2857.88 1229
2858.39 1266
2858.89 1295
2859.40 1292
2859.90 1281
2860.41 1417
2860.91 1274
2861.41 1172
2861.92 1195
2862.42 1146
2862.93 1270
2863.43 1327
2863.94 1192
2864.44 1278
2864.95 1308
2865.45 1331
2865.96 1282
2866.46 1161
2866.97 1272
2867.47 1226
2867.98 1015
2868.48 1316
2868.99 1255
2869.49 1320
2870.00 1393
2870.50 1368
2871.01 1450
2871.51 1356
2872.02 1295
2872.52 1475
2873.03 1329
2873.53 1370
2874.04 1545
2874.54 1561
2875.05 1466
2875.56 1390
2876.06 1378
2876.57 1318
2877.07 1343
2877.58 1302
2878.09 1337
2878.59 1315
2879.10 1255
2879.60 1291
2880.11 1339
2880.62 1247
2881.12 1156
2881.63 1290
2882.13 1332
2882.64 1336
2883.15 1304
2883.65 1140
2884.16 1224
2884.67 1485
2885.17 1356
2885.68 1288
2886.19 1547
2886.69 1502
2887.20 1472
2887.71 1430
2888.21 1466
2888.72 1521
2889.23 1514
2889.73 1506
2890.24 1558
2890.75 1403
2891.25 1480
2891.76 1500
2892.27 1429
2892.78 1316
2893.28 1578
2893.79 1604
2894.30 1592
2894.81 1523
2895.31 1594
2895.82 1758
2896.33 1463
2896.84 1529
2897.34 1422
2897.85 1506
2898.36 1474
2898.87 1380
2899.37 1421
2899.88 1478
2900.39 1369
2900.90 1380
2901.41 1407
2901.91 1340
2902.42 1464
2902.93 1371
2903.44 1439
2903.95 1364
2904.45 1373
2904.96 1360
2905.47 1319
2905.98 1452
2906.49 1426
2907.00 1466
2907.50 1423
2908.01 1297
2908.52 1242
2909.03 1249
2909.54 1517
2910.05 1264
2910.56 1270
2911.06 1400
2911.57 1229
2912.08 1176
2912.59 1291
2913.10 1466
2913.61 1253
2914.12 1263
2914.63 1350
2915.14 1369
2915.65 1441
2916.16 1303
2916.66 1335
2917.17 1220
2917.68 1264
2918.19 1418
2918.70 1231
2919.21 1195
2919.72 1269
2920.23 1236
2920.74 1455
2921.25 1460
2921.76 1307
2922.27 1365
2922.78 1432
2923.29 1317
2923.80 1490
2924.31 1589
2924.82 1358
2925.33 1422
2925.84 1471
2926.35 1415
2926.86 1489
2927.37 1321
2927.88 1321
2928.39 1353
2928.90 1343
2929.41 1415
2929.92 1357
2930.43 1351
2930.94 1413
2931.45 1224
2931.96 1203
2932.47 1202
2932.99 1156
2933.50 1383
2934.01 1325
2934.52 1288
2935.03 1259
2935.54 1232
2936.05 1326
2936.56 1269
2937.07 1414
2937.58 1362
2938.09 1430
2938.61 1475
2939.12 1551
2939.63 1775
2940.14 1778
2940.65 1643
2941.16 1715
2941.67 1875
2942.19 1839
2942.70 1656
2943.21 1636
2943.72 1796
2944.23 1616
2944.74 1585
2945.26 1531
2945.77 1388
2946.28 1462
2946.79 1443
2947.30 1331
2947.82 1245
2948.33 1343
2948.84 1204
2949.35 1243
2949.86 1165
2950.38 1282
2950.89 1247
2951.40 1187
2951.91 1213
2952.43 1350
2952.94 1141
2953.45 1089
2953.96 1227
2954.48 1223
2954.99 1288
2955.50 1446
2956.01 1403
2956.53 1280
2957.04 1245
2957.55 1256
2958.06 1197
2958.58 1318
2959.09 1221
2959.60 1244
2960.12 1205
2960.63 1213
2961.14 1332
2961.66 1277
2962.17 1404
2962.68 1384
2963.20 1495
2963.71 1507
2964.22 1556
2964.74 1459
2965.25 1591
2965.76 1503
2966.28 1357
2966.79 1312
2967.30 1400
2967.82 1387
2968.33 1284
2968.85 1303
2969.36 1413
2969.87 1330
2970.39 1355
2970.90 1337
2971.42 1441
2971.93 1212
2972.44 1252
2972.96 1279
2973.47 1341
2973.99 1310
2974.50 1372
2975.02 1468
2975.53 1481
2976.04 1495
2976.56 1273
2977.07 1271
2977.59 1348
2978.10 1576
2978.62 1408
2979.13 1360
2979.65 1530
2980.16 1424
2980.68 1443
2981.19 1491
2981.71 1526
2982.22 1575
2982.74 1452
2983.25 1484
2983.77 1614
2984.28 1593
2984.80 1523
2985.31 1721
2985.83 1790
2986.34 1767
2986.86 1699
2987.37 1581
2987.89 1729
2988.40 1848
2988.92 1768
2989.44 1653
2989.95 1645
2990.47 1771
2990.98 1675
2991.50 1701
2992.01 1784
2992.53 2039
2993.05 1805
2993.56 1702
2994.08 1856
2994.59 2011
2995.11 1935
2995.63 2155
2996.14 2129
2996.66 2026
2997.17 2103
2997.69 2156
2998.21 2069
2998.72 2047
2999.24 1981
2999.76 2119
3000.27 2211
3000.79 2399
3001.31 2759
3001.82 3062
3002.34 3244
3002.86 3700
3003.37 4003
3003.89 4117
3004.41 4080
3004.92 4299
3005.44 4309
3005.96 4503
3006.48 4705
3006.99 4314
3007.51 3613
3008.03 3316
3008.54 2931
3009.06 2502
3009.58 2213
3010.10 2051
3010.61 1984
3011.13 1813
3011.65 1685
3012.17 1715
3012.68 1739
3013.20 1832
3013.72 1628
3014.24 1603
3014.75 1697
3015.27 1658
3015.79 1681
3016.31 1652
3016.83 1558
3017.34 1568
3017.86 1597
3018.38 1518
3018.90 1617
3019.42 1582
3019.94 1506
3020.45 1436
3020.97 1537
3021.49 1603
3022.01 1587
3022.53 1675
3023.05 1570
3023.56 1491
3024.08 1607
3024.60 1637
3025.12 1674
3025.64 1678
3026.16 1672
3026.68 1622
3027.20 1602
3027.71 1527
3028.23 1433
3028.75 1485
3029.27 1522
3029.79 1584
3030.31 1475
3030.83 1274
3031.35 1400
3031.87 1491
3032.39 1480
3032.91 1385
3033.43 1368
3033.94 1364
3034.46 1395
3034.98 1449
3035.50 1489
3036.02 1378
3036.54 1461
3037.06 1497
3037.58 1398
3038.10 1509
3038.62 1453
3039.14 1410
3039.66 1519
3040.18 1456
3040.70 1414
3041.22 1441
3041.74 1362
3042.26 1374
3042.78 1593
3043.30 1435
3043.82 1541
3044.34 1491
3044.86 1425
3045.38 1425
3045.90 1469
3046.42 1562
3046.94 1450
3047.47 1537
3047.99 1462
3048.51 1466
3049.03 1544
3049.55 1535
3050.07 1486
3050.59 1494
3051.11 1409
3051.63 1455
3052.15 1375
3052.67 1376
3053.20 1404
3053.72 1405
3054.24 1394
3054.76 1462
3055.28 1353
3055.80 1389
3056.32 1397
3056.84 1527
3057.37 1471
3057.89 1327
3058.41 1354
3058.93 1355
3059.45 1444
3059.97 1399
3060.49 1611
3061.02 1468
3061.54 1475
3062.06 1523
3062.58 1595
3063.10 1470
3063.63 1624
3064.15 1566
3064.67 1478
3065.19 1770
3065.71 1789
3066.24 1519
3066.76 1782
3067.28 1839
3067.80 1661
3068.33 1713
3068.85 1923
3069.37 1671
3069.89 1637
3070.42 1640
3070.94 1742
3071.46 1717
3071.98 1560
3072.51 1644
3073.03 1707
3073.55 1752
3074.08 1606
3074.60 1682
3075.12 1743
3075.64 1815
3076.17 1799
3076.69 1833
3077.21 1853
3077.74 1918
3078.26 2191
3078.78 2119
3079.31 2167
3079.83 2097
3080.35 2277
3080.88 2218
3081.40 2382
3081.92 2399
3082.45 2318
3082.97 2339
3083.49 2195
3084.02 2192
3084.54 2629
3085.07 2481
3085.59 2270
3086.11 2613
3086.64 2422
3087.16 2595
3087.69 3123
3088.21 3091
3088.73 3498
3089.26 3760
3089.78 4068
3090.31 4419
3090.83 4932
3091.35 4467
3091.88 3752
3092.40 3817
3092.93 3501
3093.45 3228
3093.98 3073
3094.50 2802
3095.03 2744
3095.55 2518
3096.08 2824
3096.60 2711
3097.13 2605
3097.65 2509
3098.18 2677
3098.70 2767
3099.23 3170
3099.75 3387
3100.28 3768
3100.80 3897
3101.33 4759
3101.85 5410
3102.38 5321
3102.90 5465
3103.43 5646
3103.95 5931
3104.48 5706
3105.00 5112
3105.53 4953
3106.05 4320
3106.58 4074
3107.11 3456
3107.63 3328
3108.16 2999
3108.68 2693
3109.21 2626
3109.73 2533
3110.26 2529
3110.79 2517
3111.31 2423
3111.84 2285
3112.36 2303
3112.89 2275
3113.42 2097
3113.94 1972
3114.47 2038
3115.00 2071
3115.52 2056
3116.05 1906
3116.58 1829
3117.10 1751
3117.63 1700
3118.16 1876
3118.68 2195
3119.21 2152
3119.74 2110
3120.26 2119
3120.79 2068
3121.32 1964
3121.84 1973
3122.37 1982
3122.90 2002
3123.42 1831
3123.95 1834
3124.48 1964
3125.01 1854
3125.53 1811
3126.06 1800
3126.59 1898
3127.11 1800
3127.64 1920
3128.17 1948
3128.70 1932
3129.22 1748
3129.75 1744
3130.28 1721
3130.81 1673
3131.33 1576
3131.86 1596
3132.39 1809
3132.92 1680
3133.45 1502
3133.97 1489
3134.50 1479
3135.03 1500
3135.56 1539
3136.09 1612
3136.61 1674
3137.14 1574
3137.67 1368
3138.20 1516
3138.73 1544
3139.26 1445
3139.78 1396
3140.31 1446
3140.84 1503
3141.37 1364
3141.90 1500
3142.43 1478
3142.96 1491
3143.48 1430
3144.01 1269
3144.54 1408
3145.07 1456
3145.60 1476
3146.13 1577
3146.66 1589
3147.19 1664
3147.72 1729
3148.25 1513
3148.77 1583
3149.30 1669
3149.83 1794
3150.36 1747
3150.89 1724
3151.42 1717
3151.95 1658
3152.48 1627
3153.01 1578
3153.54 1610
3154.07 1696
3154.60 1648
3155.13 1651
3155.66 1686
3156.19 1536
3156.72 1537
3157.25 1770
3157.78 1805
3158.31 1738
3158.84 1798
3159.37 1784
3159.90 1679
3160.43 1891
3160.96 1786
3161.49 1791
3162.02 1802
3162.55 1831
3163.08 1644
3163.61 1620
3164.14 1648
3164.67 1697
3165.20 1612
3165.73 1549
3166.26 1497
3166.79 1588
3167.32 1572
3167.86 1518
3168.39 1449
3168.92 1519
3169.45 1529
3169.98 1636
3170.51 1542
3171.04 1578
3171.57 1637
3172.10 1660
3172.63 1782
3173.17 1709
3173.70 1714
3174.23 1731
3174.76 1961
3175.29 1868
3175.82 1812
3176.35 1855
3176.89 1855
3177.42 1757
3177.95 1586
3178.48 1574
3179.01 1553
3179.54 1591
3180.08 1551
3180.61 1489
3181.14 1504
3181.67 1273
3182.20 1492
3182.74 1469
3183.27 1305
3183.80 1400
3184.33 1331
3184.86 1487
3185.40 1388
3185.93 1354
3186.46 1345
3186.99 1397
3187.53 1442
3188.06 1419
3188.59 1504
3189.12 1420
3189.66 1538
3190.19 1569
3190.72 1560
3191.25 1489
3191.79 1488
3192.32 1476
3192.85 1438
3193.39 1468
3193.92 1522
3194.45 1480
3194.98 1536
3195.52 1623
3196.05 1603
3196.58 1615
3197.12 1639
3197.65 1538
3198.18 1623
3198.72 1522
3199.25 1523
3199.78 1597
3200.32 1547
3200.85 1529
3201.39 1528
3201.92 1550
3202.45 1536
3202.99 1569
3203.52 1806
3204.05 1799
3204.59 1742
3205.12 1900
3205.66 2071
3206.19 2181
3206.72 2096
3207.26 2032
3207.79 2093
3208.33 2167
3208.86 2231
3209.39 2323
3209.93 2554
3210.46 2493
3211.00 2544
3211.53 2535
3212.07 2205
3212.60 2255
3213.14 2455
3213.67 2472
3214.20 2312
3214.74 2012
3215.27 1998
3215.81 1854
3216.34 1692
3216.88 1761
3217.41 1783
3217.95 1644
3218.48 1620
3219.02 1731
3219.55 1750
3220.09 1923
3220.62 1673
3221.16 1644
3221.70 1674
3222.23 1930
3222.77 2153
3223.30 1997
3223.84 2133
3224.37 2185
3224.91 2116
3225.44 2038
3225.98 2060
3226.51 2043
3227.05 1993
3227.59 1957
3228.12 1953
3228.66 2048
3229.19 2069
3229.73 1928
3230.27 2092
3230.80 1939
3231.34 1910
3231.87 1893
3232.41 1896
3232.95 2002
3233.48 2147
3234.02 2082
3234.56 2134
3235.09 2105
3235.63 2061
3236.16 1980
3236.70 1978
3237.24 2258
3237.77 2185
3238.31 2187
3238.85 2052
3239.38 2026
3239.92 2115
3240.46 2176
3241.00 2097
3241.53 2261
3242.07 2080
3242.61 2085
3243.14 2095
3243.68 2066
3244.22 2325
3244.75 2300
3245.29 2340
3245.83 2435
3246.37 2288
3246.90 2423
3247.44 2442
3247.98 2496
3248.52 2734
3249.05 3085
3249.59 3562
3250.13 3802
3250.67 3933
3251.20 4253
3251.74 4378
3252.28 4944
3252.82 5218
3253.36 5040
3253.89 5026
3254.43 5250
3254.97 5222
3255.51 4990
3256.05 4495
3256.58 3946
3257.12 3839
3257.66 3588
3258.20 3532
3258.74 3313
3259.28 3376
3259.81 3447
3260.35 3384
3260.89 3329
3261.43 3747
3261.97 4082
3262.51 4255
3263.05 4361
3263.59 4562
3264.12 4673
3264.66 4802
3265.20 4856
3265.74 5472
3266.28 5683
3266.82 6079
3267.36 5940
3267.90 5282
3268.44 5305
3268.98 5187
3269.51 4675
3270.05 4615
3270.59 4276
3271.13 3956
3271.67 3585
3272.21 3184
3272.75 3195
3273.29 3040
3273.83 3410
3274.37 3124
3274.91 3176
3275.45 3447
3275.99 3385
3276.53 3160
3277.07 3225
3277.61 3234
3278.15 3326
3278.69 3461
3279.23 3403
3279.77 3441
3280.31 3286
3280.85 3019
3281.39 2981
3281.93 3084
3282.47 3027
3283.01 2857
3283.55 2866
3284.09 3033
3284.63 3246
3285.17 3123
3285.71 3097
3286.25 3322
3286.79 3370
3287.34 3220
3287.88 3214
3288.42 3491
3288.96 3598
3289.50 3383
3290.04 3454
3290.58 3938
3291.12 4039
3291.66 3878
3292.20 4390
3292.74 4727
3293.29 4880
3293.83 5019
3294.37 5375
3294.91 5691
3295.45 5765
3295.99 5682
3296.53 5424
3297.08 5477
3297.62 5237
3298.16 4719
3298.70 4636
3299.24 4353
3299.78 4416
3300.33 4076
3300.87 3808
3301.41 3683
3301.95 3910
3302.49 3573
3303.04 3601
3303.58 3534
3304.12 3688
3304.66 3725
3305.20 3498
3305.75 3433
3306.29 3322
3306.83 3379
3307.37 3624
3307.92 3807
3308.46 3768
3309.00 3687
3309.54 3739
3310.09 3842
3310.63 3817
3311.17 3760
3311.71 3700
3312.26 3788
3312.80 3773
3313.34 3609
3313.89 3979
3314.43 4200
3314.97 4588
3315.51 4377
3316.06 4434
3316.60 4682
3317.14 5115
3317.69 5411
3318.23 5863
3318.77 6316
3319.32 6579
3319.86 6518
3320.40 6661
3320.95 6937
3321.49 7024
3322.03 7008
3322.58 6751
3323.12 6737
3323.67 6443
3324.21 6188
3324.75 6015
3325.30 5814
3325.84 5106
3326.38 5116
3326.93 5515
3327.47 5500
3328.02 5219
3328.56 5327
3329.10 5741
3329.65 6267
3330.19 7062
3330.74 8655
3331.28 10524
3331.83 13365
3332.37 15321
3332.92 17157
3333.46 19411
3334.00 21168
3334.55 22914
3335.09 24289
3335.64 26153
3336.18 27653
3336.73 27799
3337.27 28229
3337.82 27467
3338.36 26140
3338.91 24419
3339.45 22505
3340.00 20539
3340.54 18192
3341.09 15266
3341.63 12610
3342.18 10438
3342.72 8478
3343.27 7291
3343.81 6158
3344.36 5374
3344.90 4802
3345.45 4469
3346.00 4465
3346.54 4332
3347.09 4455
3347.63 4465
3348.18 4620
3348.72 4652
3349.27 4457
3349.82 4488
3350.36 4446
3350.91 4738
3351.45 4717
3352.00 4873
3352.55 4903
3353.09 4920
3353.64 4649
3354.18 4283
3354.73 4332
3355.28 4132
3355.82 3865
3356.37 3758
3356.92 3516
3357.46 3472
3358.01 3559
3358.56 3513
3359.10 3328
3359.65 3218
3360.20 3468
3360.74 3405
3361.29 3440
3361.84 3421
3362.38 3429
3362.93 3404
3363.48 3651
3364.02 3624
3364.57 3814
3365.12 3808
3365.66 3756
3366.21 3750
3366.76 3727
3367.31 3557
3367.85 3672
3368.40 3593
3368.95 3538
3369.50 3389
3370.04 3661
3370.59 3927
3371.14 3943
3371.69 4210
3372.23 4433
3372.78 4261
3373.33 4296
3373.88 4476
3374.42 4705
3374.97 4920
3375.52 4530
3376.07 4200
3376.62 4018
3377.16 3870
3377.71 3591
3378.26 3377
3378.81 3241
3379.36 3114
3379.91 3332
3380.45 3139
3381.00 2946
3381.55 3015
3382.10 3111
3382.65 2909
3383.20 2931
3383.75 2968
3384.29 2902
3384.84 2871
3385.39 2727
3385.94 2635
3386.49 2712
3387.04 2525
3387.59 2553
3388.14 2333
3388.68 2244
3389.23 2269
3389.78 2356
3390.33 2093
3390.88 1956
3391.43 2045
3391.98 2047
3392.53 2227
3393.08 2091
3393.63 2077
3394.18 2068
3394.73 2153
3395.28 2054
3395.83 1818
3396.38 1991
3396.93 2143
3397.48 1973
3398.02 2100
3398.57 1951
3399.12 1889
3399.67 1894
3400.22 1990
3400.77 1903
3401.32 1929
3401.87 1915
3402.42 2019
3402.97 1833
3403.52 1879
3404.08 1799
3404.63 1861
3405.18 1854
3405.73 1940
3406.28 1876
3406.83 1937
3407.38 1992
3407.93 1823
3408.48 1880
3409.03 2042
3409.58 2130
3410.13 2189
3410.68 2327
3411.23 2467
3411.78 2500
3412.33 2467
3412.89 2297
3413.44 2334
3413.99 2152
3414.54 2150
3415.09 2254
3415.64 2082
3416.19 2038
3416.74 2000
3417.29 1939
3417.85 2248
3418.40 2124
3418.95 2042
3419.50 2184
3420.05 2214
3420.60 2111
3421.16 2050
3421.71 2110
3422.26 2170
3422.81 2126
3423.36 1976
3423.91 1915
3424.47 1982
3425.02 2073
3425.57 1910
3426.12 1927
3426.67 1821
3427.23 1863
3427.78 1957
3428.33 1741
3428.88 1683
3429.44 1782
3429.99 1615
3430.54 1502
3431.09 1554
3431.64 1756
3432.20 1734
3432.75 1597
3433.30 1774
3433.86 1700
3434.41 1572
3434.96 1626
3435.51 1599
3436.07 1578
3436.62 1670
3437.17 1769
3437.73 1704
3438.28 1564
3438.83 1647
3439.38 1644
3439.94 1741
3440.49 1721
3441.04 1965
3441.60 1812
3442.15 1769
3442.70 1614
3443.26 1668
3443.81 1685
3444.36 1647
3444.92 1510
3445.47 1664
3446.03 1685
3446.58 1621
3447.13 1656
3447.69 1502
3448.24 1647
3448.79 1745
3449.35 1636
3449.90 1585
3450.46 1768
3451.01 1671
3451.56 1512
3452.12 1578
3452.67 1579
3453.23 1584
3453.78 1554
3454.34 1664
3454.89 1604
3455.44 1578
3456.00 1579
3456.55 1766
3457.11 1625
3457.66 1598
3458.22 1580
3458.77 1740
3459.33 1780
3459.88 1758
3460.44 1738
3460.99 1658
3461.55 1588
3462.10 1564
3462.66 1727
3463.21 1884
3463.77 1832
3464.32 1898
3464.88 1991
3465.43 1992
3465.99 1860
3466.54 1802
3467.10 1907
3467.65 2121
3468.21 1944
3468.76 1938
3469.32 2093
3469.87 2290
3470.43 2199
3470.99 2196
3471.54 2047
3472.10 2148
3472.65 2130
3473.21 2207
3473.76 2181
3474.32 2051
3474.88 1869
3475.43 2007
3475.99 2108
3476.54 2121
3477.10 2129
3477.66 2246
3478.21 2299
3478.77 2503
3479.33 2479
3479.88 2454
3480.44 2480
3480.99 2708
3481.55 2894
3482.11 2612
3482.66 2584
3483.22 2848
3483.78 2744
3484.33 2746
3484.89 2495
3485.45 2629
3486.00 2891
3486.56 2915
3487.12 3221
3487.68 3514
3488.23 4459
3488.79 5192
3489.35 5347
3489.90 6373
3490.46 7178
3491.02 7611
3491.58 8099
3492.13 8604
3492.69 9210
3493.25 9389
3493.81 9284
3494.36 8707
3494.92 7794
3495.48 6718
3496.04 5795
3496.59 5356
3497.15 4440
3497.71 3843
3498.27 3633
3498.82 3468
3499.38 3560
3499.94 3703
3500.50 3342
3501.06 3774
3501.61 3994
3502.17 4057
3502.73 4166
3503.29 4414
3503.85 4508
3504.41 4548
3504.96 4603
3505.52 4687
3506.08 4628
3506.64 4647
3507.20 4474
3507.76 4393
3508.32 4219
3508.87 3716
3509.43 3537
3509.99 3443
3510.55 3131
3511.11 2937
3511.67 2765
3512.23 2432
3512.79 2359
3513.34 2429
3513.90 2037
3514.46 2002
3515.02 2040
3515.58 1895
3516.14 1717
3516.70 1699
3517.26 1750
3517.82 1788
3518.38 1901
3518.94 1836
3519.50 1845
3520.06 1837
3520.62 1907
3521.18 1866
3521.74 1802
3522.30 1733
3522.86 1781
3523.42 1625
3523.97 1714
3524.53 1840
3525.09 1793
3525.65 1889
3526.21 1739
3526.77 1733
3527.34 1827
3527.90 1701
3528.46 1721
3529.02 1594
3529.58 1747
3530.14 1729
3530.70 1845
3531.26 1921
3531.82 1906
3532.38 1747
3532.94 1730
3533.50 1685
3534.06 1612
3534.62 1791
3535.18 1769
3535.74 1709
3536.30 1849
3536.86 1836
3537.43 2026
3537.99 1813
3538.55 1573
3539.11 1711
3539.67 1640
3540.23 1713
3540.79 1759
3541.35 1806
3541.91 1806
3542.48 1715
3543.04 1714
3543.60 1596
3544.16 1754
3544.72 1754
3545.28 1705
3545.84 1669
3546.41 1757
3546.97 1824
3547.53 1628
3548.09 1454
3548.65 1726
3549.22 1625
3549.78 1597
3550.34 1670
3550.90 1713
3551.46 1579
3552.03 1488
3552.59 1540
3553.15 1586
3553.71 1486
3554.27 1442
3554.84 1531
3555.40 1542
3555.96 1494
3556.52 1460
3557.09 1515
3557.65 1430
3558.21 1488
3558.77 1676
3559.34 1562
3559.90 1500
3560.46 1640
3561.03 1571
3561.59 1537
3562.15 1587
3562.71 1658
3563.28 1724
3563.84 1704
3564.40 1616
3564.97 1570
3565.53 1664
3566.09 1708
3566.66 1680
3567.22 1602
3567.78 1417
3568.35 1424
3568.91 1577
3569.47 1522
3570.04 1440
3570.60 1385
3571.16 1379
3571.73 1440
3572.29 1533
3572.85 1639
3573.42 1634
3573.98 1752
3574.55 1654
3575.11 1861
3575.67 2070
3576.24 2216
3576.80 2364
3577.37 2594
3577.93 2771
3578.49 2379
3579.06 2277
3579.62 2277
3580.19 1998
3580.75 2079
3581.32 1996
3581.88 1921
3582.45 1787
3583.01 1654
3583.57 1527
3584.14 1473
3584.70 1771
3585.27 1541
3585.83 1350
3586.40 1340
3586.96 1424
3587.53 1321
3588.09 1508
3588.66 1472
3589.22 1392
3589.79 1389
3590.35 1389
3590.92 1332
3591.48 1442
3592.05 1451
3592.61 1379
3593.18 1480
3593.75 1337
3594.31 1336
3594.88 1418
3595.44 1372
3596.01 1407
3596.57 1501
3597.14 1427
3597.70 1374
3598.27 1456
3598.84 1369
3599.40 1347
3599.97 1333
3600.53 1639
3601.10 1508
3601.67 1365
3602.23 1361
3602.80 1356
3603.36 1388
3603.93 1319
3604.50 1195
3605.06 1351
3605.63 1316
3606.20 1367
3606.76 1409
3607.33 1235
3607.89 1253
3608.46 1270
3609.03 1148
3609.59 1193
3610.16 1317
3610.73 1347
3611.29 1266
3611.86 1309
3612.43 1297
3613.00 1282
3613.56 1400
3614.13 1537
3614.70 1564
3615.26 1688
3615.83 1836
3616.40 1806
3616.97 1862
3617.53 1874
3618.10 2027
3618.67 2016
3619.23 2121
3619.80 2017
3620.37 2051
3620.94 1771
3621.50 1748
3622.07 1741
3622.64 1661
3623.21 1588
3623.78 1340
3624.34 1454
3624.91 1378
3625.48 1417
3626.05 1487
3626.61 1388
3627.18 1202
3627.75 1174
3628.32 1233
3628.89 1207
3629.46 1303
3630.02 1291
3630.59 1242
3631.16 1242
3631.73 1259
3632.30 1282
3632.87 1207
3633.43 1098
3634.00 1236
3634.57 1204
3635.14 1241
3635.71 1276
3636.28 1194
3636.85 1218
3637.41 1339
3637.98 1382
3638.55 1339
3639.12 1321
3639.69 1448
3640.26 1442
3640.83 1448
3641.40 1482
3641.97 1481
3642.54 1528
3643.11 1511
3643.68 1679
3644.24 1571
3644.81 1661
3645.38 1550
3645.95 1532
3646.52 1423
3647.09 1376
3647.66 1479
3648.23 1341
3648.80 1399
3649.37 1509
3649.94 1463
3650.51 1522
3651.08 1651
3651.65 1594
3652.22 1551
3652.79 1621
3653.36 1588
3653.93 1657
3654.50 1550
3655.07 1497
3655.64 1617
3656.21 1435
3656.78 1489
3657.35 1639
3657.92 1639
3658.49 1590
3659.06 1558
3659.63 1693
3660.20 1673
3660.78 1526
3661.35 1644
3661.92 1786
3662.49 1542
3663.06 1624
3663.63 1647
3664.20 1640
3664.77 1722
3665.34 1613
3665.91 1715
3666.48 1815
3667.06 1761
3667.63 1753
3668.20 1777
3668.77 1705
3669.34 1538
3669.91 1516
3670.48 1476
3671.05 1542
3671.63 1628
3672.20 1433
3672.77 1399
3673.34 1432
3673.91 1504
3674.48 1540
3675.06 1570
3675.63 1353
3676.20 1436
3676.77 1500
3677.34 1505
3677.92 1614
3678.49 1647
3679.06 1511
3679.63 1482
3680.20 1333
3680.78 1287
3681.35 1229
3681.92 1331
3682.49 1339
3683.07 1399
3683.64 1181
3684.21 1153
3684.78 1296
3685.36 1224
3685.93 1231
3686.50 1248
3687.07 1289
3687.65 1264
3688.22 1546
3688.79 1403
3689.37 1455
3689.94 1467
3690.51 1515
3691.08 1372
3691.66 1376
3692.23 1393
3692.80 1318
3693.38 1269
3693.95 1312
3694.52 1306
3695.10 1243
3695.67 1325
3696.24 1242
3696.82 1233
3697.39 1175
3697.96 1382
3698.54 1260
3699.11 1266
3699.68 1214
3700.26 1334
3700.83 1206
3701.41 1361
3701.98 1344
3702.55 1212
3703.13 1304
3703.70 1319
3704.28 1323
3704.85 1254
3705.42 1493
3706.00 1592
3706.57 1303
3707.15 1422
3707.72 1542
3708.30 1365
3708.87 1351
3709.44 1242
3710.02 1270
3710.59 1456
3711.17 1402
3711.74 1260
3712.32 1432
3712.89 1382
3713.47 1337
3714.04 1277
3714.62 1197
3715.19 1373
3715.77 1401
3716.34 1141
3716.92 1290
3717.49 1162
3718.07 1264
3718.64 1382
3719.22 1293
3719.79 1293
3720.37 1202
3720.94 1115
3721.52 1164
3722.09 1174
3722.67 1076
3723.24 1156
3723.82 1067
3724.40 1149
3724.97 1292
3725.55 1209
3726.12 1191
3726.70 1263
3727.27 1100
3727.85 1117
3728.43 1145
3729.00 1388
3729.58 1387
3730.15 1380
3730.73 1552
3731.31 1519
3731.88 1522
3732.46 1585
3733.03 1442
3733.61 1618
3734.19 1777
3734.76 1762
3735.34 1642
3735.92 1568
3736.49 1452
3737.07 1550
3737.65 1463
3738.22 1315
3738.80 1327
3739.38 1341
3739.95 1336
3740.53 1291
3741.11 1270
3741.68 1179
3742.26 1162
3742.84 1143
3743.42 1289
3743.99 1389
3744.57 1259
3745.15 1288
3745.72 1366
3746.30 1253
3746.88 1322
3747.46 1312
3748.03 1404
3748.61 1296
3749.19 1298
3749.77 1339
3750.34 1327
3750.92 1369
3751.50 1246
3752.08 1104
3752.65 1127
3753.23 1335
3753.81 1384
3754.39 1307
3754.97 1315
3755.54 1178
3756.12 1279
3756.70 1215
3757.28 1097
3757.86 1305
3758.44 1187
3759.01 1122
3759.59 1160
3760.17 1388
3760.75 1345
3761.33 1382
3761.91 1295
3762.48 1262
3763.06 1343
3763.64 1345
3764.22 1409
3764.80 1343
3765.38 1404
3765.96 1373
3766.53 1206
3767.11 1292
3767.69 1185
3768.27 1371
3768.85 1176
3769.43 1263
3770.01 1280
3770.59 1252
3771.17 1186
3771.75 1177
3772.33 1124
3772.91 1230
3773.48 1054
3774.06 1101
3774.64 1238
3775.22 1213
3775.80 1337
3776.38 1242
3776.96 1185
3777.54 1282
3778.12 1246
3778.70 1199
3779.28 1268
3779.86 1272
3780.44 1073
3781.02 1079
3781.60 1181
3782.18 1120
3782.76 1235
3783.34 1064
3783.92 1142
3784.50 1035
3785.08 1121
3785.66 1209
3786.24 1106
3786.82 1057
3787.40 1045
3787.98 1097
3788.56 1318
3789.15 1300
3789.73 1168
3790.31 1195
3790.89 1159
3791.47 1111
3792.05 1229
3792.63 1185
3793.21 1092
3793.79 1037
3794.37 1172
3794.95 1152
3795.53 1289
3796.12 1184
3796.70 1220
3797.28 1138
3797.86 1189
3798.44 1244
3799.02 1122
3799.60 1248
3800.18 1213
3800.77 1153
3801.35 1151
3801.93 1238
3802.51 1200
3803.09 1135
3803.67 1390
3804.26 1337
3804.84 1291
3805.42 1420
3806.00 1343
3806.58 1284
3807.17 1252
3807.75 1477
3808.33 1495
3808.91 1516
3809.49 1489
3810.08 1402
3810.66 1504
3811.24 1539
3811.82 1463
3812.41 1457
3812.99 1325
3813.57 1402
3814.15 1369
3814.74 1243
3815.32 1221
3815.90 1257
3816.48 1287
3817.07 1448
3817.65 1369
3818.23 1338
3818.81 1293
3819.40 1208
3819.98 1199
3820.56 1305
3821.15 1190
3821.73 1117
3822.31 1280
3822.90 1201
3823.48 1250
3824.06 1360
3824.65 1270
3825.23 1072
3825.81 1300
3826.40 1234
3826.98 1274
3827.56 1261
3828.15 1300
3828.73 1142
3829.31 1184
3829.90 1174
3830.48 1211
3831.06 1334
3831.65 1258
3832.23 1233
3832.82 1202
3833.40 1075
3833.98 1186
3834.57 1212
3835.15 1302
3835.74 1116
3836.32 1222
3836.91 1206
3837.49 1193
3838.07 1226
3838.66 1131
3839.24 1133
3839.83 1122
3840.41 1237
3841.00 1267
3841.58 1405
3842.17 1320
3842.75 1210
3843.34 1204
3843.92 1314
3844.50 1277
3845.09 1354
3845.67 1284
3846.26 1319
3846.84 1415
3847.43 1372
3848.01 1441
3848.60 1380
3849.18 1145
3849.77 1332
3850.36 1224
3850.94 1321
3851.53 1472
3852.11 1328
3852.70 1267
3853.28 1298
3853.87 1252
3854.45 1200
3855.04 1290
3855.62 1354
3856.21 1337
3856.80 1269
3857.38 1443
3857.97 1456
3858.55 1448
3859.14 1802
3859.73 2009
3860.31 2066
3860.90 2065
3861.48 2061
3862.07 2356
3862.66 2355
3863.24 2312
3863.83 2226
3864.42 2056
3865.00 2138
3865.59 1812
3866.17 1777
3866.76 1614
3867.35 1593
3867.93 1450
3868.52 1525
3869.11 1482
3869.69 1499
3870.28 1319
3870.87 1298
3871.45 1295
3872.04 1286
3872.63 1459
3873.22 1296
3873.80 1270
3874.39 1326
3874.98 1367
3875.56 1268
3876.15 1250
3876.74 1224
3877.33 1307
3877.91 1192
3878.50 1207
3879.09 1264
3879.68 1201
3880.26 1255
3880.85 1226
3881.44 1169
3882.03 1353
3882.61 1290
3883.20 1152
3883.79 1167
3884.38 1194
3884.97 1231
3885.55 1220
3886.14 1158
3886.73 1272
3887.32 1364
3887.91 1348
3888.49 1310
3889.08 1348
3889.67 1380
3890.26 1505
3890.85 1402
3891.44 1336
3892.02 1339
3892.61 1338
3893.20 1295
3893.79 1328
3894.38 1309
3894.97 1224
3895.56 1188
3896.14 1164
3896.73 1259
3897.32 1302
3897.91 1249
3898.50 1262
3899.09 1314
3899.68 1358
3900.27 1346
3900.86 1403
3901.44 1252
3902.03 1316
3902.62 1351
3903.21 1221
3903.80 1311
3904.39 1201
3904.98 1319
3905.57 1278
3906.16 1290
3906.75 1210
3907.34 1180
3907.93 1405
3908.52 1370
3909.11 1356
3909.70 1223
3910.29 1166
3910.88 1229
3911.47 1206
3912.06 1277
3912.65 1128
3913.24 1195
3913.83 1109
3914.42 1160
3915.01 1064
3915.60 1073
3916.19 1166
3916.78 1147
3917.37 1240
3917.96 1242
3918.55 1183
3919.14 1241
3919.73 1220
3920.32 1206
3920.91 1141
3921.50 1196
3922.09 1032
3922.68 1066
3923.27 1205
3923.87 1209
3924.46 1090
3925.05 1045
3925.64 1068
3926.23 1065
3926.82 900
3927.41 1048
3928.00 1062
3928.59 1191
3929.18 1136
3929.78 1068
3930.37 1049
3930.96 978
3931.55 1036
3932.14 924
3932.73 1036
3933.32 919
3933.92 1021
3934.51 1208
3935.10 1125
3935.69 1059
3936.28 1135
3936.87 1074
3937.47 1108
3938.06 1164
3938.65 1114
3939.24 1198
3939.83 1333
3940.43 1355
3941.02 1328
3941.61 1170
3942.20 1241
3942.80 1250
3943.39 1123
3943.98 1150
3944.57 1104
3945.17 1126
3945.76 1093
3946.35 1086
3946.94 1087
3947.54 1114
3948.13 1133
3948.72 1199
3949.31 1138
3949.91 1130
3950.50 1055
3951.09 1084
3951.68 1281
3952.28 1072
3952.87 1090
3953.46 1171
3954.06 1110
3954.65 1062
3955.24 1146
3955.84 1122
3956.43 1141
3957.02 1185
3957.62 1354
3958.21 1312
3958.80 1344
3959.40 1191
3959.99 1283
3960.58 1382
3961.18 1328
3961.77 1328
3962.37 1261
3962.96 1334
3963.55 1241
3964.15 1422
3964.74 1463
3965.33 1461
3965.93 1556
3966.52 1446
3967.12 1482
3967.71 1502
3968.31 1500
3968.90 1505
3969.49 1526
3970.09 1484
3970.68 1493
3971.28 1253
3971.87 1391
3972.47 1473
3973.06 1241
3973.65 1374
3974.25 1483
3974.84 1503
3975.44 1565
3976.03 1504
3976.63 1494
3977.22 1579
3977.82 1650
3978.41 1519
3979.01 1593
3979.60 1498
3980.20 1447
3980.79 1305
3981.39 1292
3981.98 1423
3982.58 1460
3983.17 1245
3983.77 1204
3984.36 1272
3984.96 1312
3985.56 1409
3986.15 1329
3986.75 1148
3987.34 1251
3987.94 1381
3988.53 1402
3989.13 1345
3989.73 1284
3990.32 1434
3990.92 1486
3991.51 1415
3992.11 1448
3992.71 1506
3993.30 1514
3993.90 1475
3994.49 1485
3995.09 1650
3995.69 1601
3996.28 1392
3996.88 1493
3997.47 1533
3998.07 1458
3998.67 1495
3999.26 1509
3999.86 1594
4000.46 1522
4001.05 1529
4001.65 1464
4002.25 1369
4002.84 1397
4003.44 1306
4004.04 1154
4004.63 1171
4005.23 1276
4005.83 1383
4006.43 1341
4007.02 1284
4007.62 1275
4008.22 1321
4008.81 1230
4009.41 1125
4010.01 1194
4010.61 1326
4011.20 1294
4011.80 1282
4012.40 1244
4013.00 1299
4013.59 1250
4014.19 1249
4014.79 1225
4015.39 1257
4015.98 1349
4016.58 1289
4017.18 1307
4017.78 1234
4018.38 1187
4018.97 1316
4019.57 1359
4020.17 1246
4020.77 1282
4021.37 1326
4021.96 1561
4022.56 1424
4023.16 1446
4023.76 1336
4024.36 1506
4024.96 1560
4025.55 1511
4026.15 1526
4026.75 1570
4027.35 1599
4027.95 1694
4028.55 1769
4029.15 1724
4029.74 1791
4030.34 1872
4030.94 1858
4031.54 1713
4032.14 1754
4032.74 1687
4033.34 1552
4033.94 1606
4034.54 1618
4035.14 1614
4035.73 1401
4036.33 1255
4036.93 1397
4037.53 1199
4038.13 1293
4038.73 1285
4039.33 1181
4039.93 1123
4040.53 1160
4041.13 1261
4041.73 1154
4042.33 1150
4042.93 1297
4043.53 1223
4044.13 1084
4044.73 1065
4045.33 1199
4045.93 1143
4046.53 1074
4047.13 1108
4047.73 1117
4048.33 1066
4048.93 1124
4049.53 1254
4050.13 1167
4050.73 1099
4051.33 1138
4051.93 1118
4052.53 1056
4053.13 1088
4053.73 1213
4054.33 1156
4054.93 1141
4055.53 1159
4056.13 1200
4056.74 1147
4057.34 1210
4057.94 1123
4058.54 1101
4059.14 1117
4059.74 1202
4060.34 1228
4060.94 1167
4061.54 1155
4062.14 1107
4062.75 1165
4063.35 1273
4063.95 1326
4064.55 1324
4065.15 1419
4065.75 1377
4066.35 1329
4066.96 1256
4067.56 1295
4068.16 1065
4068.76 1238
4069.36 1226
4069.96 1164
4070.57 1182
4071.17 1141
4071.77 1098
4072.37 1085
4072.97 1066
4073.58 1061
4074.18 1110
4074.78 1105
4075.38 1018
4075.98 1043
4076.59 1063
4077.19 988
4077.79 943
4078.39 928
4079.00 978
4079.60 1021
4080.20 1049
4080.80 1047
4081.41 1053
4082.01 956
4082.61 1066
4083.21 1049
4083.82 1029
4084.42 1060
4085.02 989
4085.63 1000
4086.23 1053
4086.83 1091
4087.43 1033
4088.04 1047
4088.64 954
4089.24 1029
4089.85 1104
4090.45 1060
4091.05 1151
4091.66 1076
4092.26 1044
4092.86 1048
4093.47 993
4094.07 1010
4094.67 1070
4095.28 1155
4095.88 1140
4096.49 1087
4097.09 1200
4097.69 1085
4098.30 1086
4098.90 1068
4099.50 1165
4100.11 1059
4100.71 952
4101.32 1086
4101.92 1227
4102.52 1098
4103.13 1110
4103.73 1098
4104.34 1004
4104.94 1026
4105.55 976
4106.15 990
4106.76 1037
4107.36 1134
4107.96 1045
4108.57 1072
4109.17 995
4109.78 1079
4110.38 1082
4110.99 928
4111.59 1036
4112.20 1057
4112.80 1006
4113.41 1086
4114.01 1081
4114.62 988
4115.22 1003
4115.83 995
4116.43 994
4117.04 1188
4117.64 1166
4118.25 1003
4118.85 1003
4119.46 1017
4120.06 1031
4120.67 1105
4121.28 1106
4121.88 952
4122.49 978
4123.09 1046
4123.70 1060
4124.30 1092
4124.91 1024
4125.52 960
4126.12 1014
4126.73 1190
4127.33 1162
4127.94 956
4128.55 983
4129.15 999
4129.76 1026
4130.36 1119
4130.97 1020
4131.58 1038
4132.18 1080
4132.79 1024
4133.40 1074
4134.00 1093
4134.61 1031
4135.22 1054
4135.82 998
4136.43 1002
4137.04 1181
4137.64 1132
4138.25 1035
4138.86 1110
4139.46 1056
4140.07 1151
4140.68 1144
4141.28 1116
4141.89 1191
4142.50 1244
4143.11 1235
4143.71 1173
4144.32 1256
4144.93 1257
4145.53 1155
4146.14 1268
4146.75 1093
4147.36 1043
4147.96 1098
4148.57 1067
4149.18 1063
4149.79 1060
4150.39 1088
4151.00 1062
4151.61 1146
4152.22 1022
4152.83 1040
4153.43 1042
4154.04 1035
4154.65 976
4155.26 1021
4155.87 1058
4156.47 1106
4157.08 952
4157.69 951
4158.30 1000
4158.91 949
4159.52 1113
4160.12 1027
4160.73 1014
4161.34 970
4161.95 1134
4162.56 1062
4163.17 1065
4163.77 1072
4164.38 1114
4164.99 1070
4165.60 1040
4166.21 1129
4166.82 1034
4167.43 1090
4168.04 974
4168.65 966
4169.25 1064
4169.86 1254
4170.47 1034
4171.08 1097
4171.69 1189
4172.30 1145
4172.91 1260
4173.52 1148
4174.13 1174
4174.74 1233
4175.35 1157
4175.96 1158
4176.57 1242
4177.18 1235
4177.79 1051
4178.40 1162
4179.01 1110
4179.62 1120
4180.23 1150
4180.84 1080
4181.45 1044
4182.06 1092
4182.67 1097
4183.28 1002
4183.89 1088
4184.50 1267
4185.11 1208
4185.72 1154
4186.33 1059
4186.94 1132
4187.55 1127
4188.16 968
4188.77 1126
4189.38 1061
4189.99 1014
4190.60 971
4191.21 1059
4191.82 1147
4192.43 1141
4193.04 1162
4193.65 1242
4194.26 1302
4194.88 1343
4195.49 1185
4196.10 1105
4196.71 1245
4197.32 1109
4197.93 1146
4198.54 1330
4199.15 1188
4199.76 1166
4200.38 1089
4200.99 939
4201.60 1092
4202.21 1114
4202.82 1092
4203.43 1115
4204.05 1083
4204.66 1106
4205.27 1102
4205.88 1162
4206.49 1231
4207.10 1222
4207.72 1099
4208.33 1171
4208.94 1170
4209.55 983
4210.16 1162
4210.78 1094
4211.39 1059
4212.00 1122
4212.61 1168
4213.22 1035
4213.84 1127
4214.45 1214
4215.06 1185
4215.67 1296
4216.29 1120
4216.90 1215
4217.51 1297
4218.12 1263
4218.74 1204
4219.35 1305
4219.96 1278
4220.58 1213
4221.19 1151
4221.80 1148
4222.41 1238
4223.03 1296
4223.64 1328
4224.25 1327
4224.87 1281
4225.48 1427
4226.09 1406
4226.71 1476
4227.32 1570
4227.93 1491
4228.55 1615
4229.16 1834
4229.77 1601
4230.39 1608
4231.00 1490
4231.61 1430
4232.23 1498
4232.84 1487
4233.45 1366
4234.07 1329
4234.68 1168
4235.30 1114
4235.91 1187
4236.52 1346
4237.14 1260
4237.75 1157
4238.37 1161
4238.98 1296
4239.59 1110
4240.21 986
4240.82 1092
4241.44 1187
4242.05 1249
4242.67 1093
4243.28 1001
4243.90 1084
4244.51 1142
4245.12 1142
4245.74 1245
4246.35 1325
4246.97 1327
4247.58 1238
4248.20 1163
4248.81 1175
4249.43 1155
4250.04 1174
4250.66 1317
4251.27 1148
4251.89 1210
4252.50 1152
4253.12 1214
4253.73 1179
4254.35 1301
4254.96 1065
4255.58 1151
4256.19 1186
4256.81 1178
4257.43 1270
4258.04 1277
4258.66 1214
4259.27 1232
4259.89 1225
4260.50 1328
4261.12 1330
4261.73 1328
4262.35 1388
4262.97 1373
4263.58 1551
4264.20 1447
4264.81 1446
4265.43 1301
4266.05 1195
4266.66 1363
4267.28 1288
4267.90 1333
4268.51 1212
4269.13 1315
4269.74 1291
4270.36 1395
4270.98 1361
4271.59 1284
4272.21 1286
4272.83 1332
4273.44 1238
4274.06 1345
4274.68 1283
4275.29 1384
4275.91 1475
4276.53 1373
4277.14 1400
4277.76 1357
4278.38 1413
4279.00 1522
4279.61 1347
4280.23 1265
4280.85 1137
4281.46 1162
4282.08 1210
4282.70 1078
4283.32 1224
4283.93 1182
4284.55 1090
4285.17 1115
4285.79 1121
4286.40 1090
4287.02 1094
4287.64 1069
4288.26 1139
4288.87 1183
4289.49 1214
4290.11 1130
4290.73 1076
4291.35 963
4291.96 971
4292.58 1126
4293.20 1102
4293.82 1116
4294.44 1067
4295.05 1099
4295.67 1077
4296.29 1177
4296.91 998
4297.53 1004
4298.15 1007
4298.76 1195
4299.38 1160
4300.00 1169
4300.62 1212
4301.24 1320
4301.86 1177
4302.48 1184
4303.09 1187
4303.71 1051
4304.33 1175
4304.95 1272
4305.57 1226
4306.19 1250
4306.81 1235
4307.43 1148
4308.05 1161
4308.67 1219
4309.28 1223
4309.90 1206
4310.52 1213
4311.14 1180
4311.76 1247
4312.38 1250
4313.00 1300
4313.62 1213
4314.24 1239
4314.86 1231
4315.48 1294
4316.10 1121
4316.72 1275
4317.34 1337
4317.96 1289
4318.58 1333
4319.20 1558
4319.82 1465
4320.44 1378
4321.06 1264
4321.68 1430
4322.30 1410
4322.92 1530
4323.54 1617
4324.16 1559
4324.78 1480
4325.40 1544
4326.02 1478
4326.64 1556
4327.26 1662
4327.88 1744
4328.50 2032
4329.12 1976
4329.74 2157
4330.36 2276
4330.99 2297
4331.61 2458
4332.23 2615
4332.85 2703
4333.47 2905
4334.09 2904
4334.71 2998
4335.33 2729
4335.95 2818
4336.57 2959
4337.20 2778
4337.82 2791
4338.44 2871
4339.06 2826
4339.68 2589
4340.30 2444
4340.92 2546
4341.55 2457
4342.17 2447
4342.79 2284
4343.41 2398
4344.03 2634
4344.65 2674
4345.28 2801
4345.90 3071
4346.52 3281
4347.14 3458
4347.76 3680
4348.39 3638
4349.01 3311
4349.63 3281
4350.25 3085
4350.87 2804
4351.50 2546
4352.12 2584
4352.74 2395
4353.36 2102
4353.99 1969
4354.61 1840
4355.23 1826
4355.85 1801
4356.48 1742
4357.10 1596
4357.72 1493
4358.34 1564
4358.97 1595
4359.59 1605
4360.21 1498
4360.84 1540
4361.46 1514
4362.08 1513
4362.70 1606
4363.33 1430
4363.95 1388
4364.57 1384
4365.20 1391
4365.82 1418
4366.44 1362
4367.07 1386
4367.69 1409
4368.31 1346
4368.94 1412
4369.56 1273
4370.19 1264
4370.81 1308
4371.43 1303
4372.06 1398
4372.68 1232
4373.30 1388
4373.93 1231
4374.55 1307
4375.18 1242
4375.80 1243
4376.42 1356
4377.05 1317
4377.67 1272
4378.30 1337
4378.92 1283
4379.54 1337
4380.17 1276
4380.79 1256
4381.42 1327
4382.04 1288
4382.67 1295
4383.29 1333
4383.92 1399
4384.54 1330
4385.16 1245
4385.79 1247
4386.41 1145
4387.04 1144
4387.66 1167
4388.29 1219
4388.91 1199
4389.54 1154
4390.16 1196
4390.79 1067
4391.41 1241
4392.04 1203
4392.66 1092
4393.29 1164
4393.91 1178
4394.54 1175
4395.17 1194
4395.79 1136
4396.42 1095
4397.04 1227
4397.67 1179
4398.29 1302
4398.92 1176
4399.54 1150
4400.17 1106
4400.80 1205
4401.42 1211
4402.05 1099
4402.67 1224
4403.30 1181
4403.93 1053
4404.55 1188
4405.18 1219
4405.80 1154
4406.43 1144
4407.06 1039
4407.68 999
4408.31 1086
4408.93 1201
4409.56 1170
4410.19 1227
4410.81 1320
4411.44 1203
4412.07 1149
4412.69 1096
4413.32 983
4413.95 1129
4414.57 1161
4415.20 1216
4415.83 1205
4416.45 1180
4417.08 1276
4417.71 1177
4418.34 1139
4418.96 1069
4419.59 1154
4420.22 1235
4420.84 1174
4421.47 1056
4422.10 1090
4422.73 1044
4423.35 1055
4423.98 1027
4424.61 1008
4425.24 931
4425.86 1027
4426.49 1124
4427.12 1128
4427.75 1046
4428.37 1010
4429.00 934
4429.63 1020
4430.26 1012
4430.89 1029
4431.51 1014
4432.14 1073
4432.77 1059
4433.40 1034
4434.03 1185
4434.65 1251
4435.28 1314
4435.91 1448
4436.54 1289
4437.17 1133
4437.80 1236
4438.42 1296
4439.05 1267
4439.68 1242
4440.31 1140
4440.94 1110
4441.57 1200
4442.20 1149
4442.82 1184
4443.45 1102
4444.08 1226
4444.71 1170
4445.34 1162
4445.97 1157
4446.60 1178
4447.23 1251
4447.86 1332
4448.48 1404
4449.11 1169
4449.74 1214
4450.37 1306
4451.00 1331
4451.63 1342
4452.26 1365
4452.89 1413
4453.52 1344
4454.15 1494
4454.78 1415
4455.41 1532
4456.04 1403
4456.67 1471
4457.30 1472
4457.93 1362
4458.56 1374
4459.19 1355
4459.82 1328
4460.45 1242
4461.08 1145
4461.71 1098
4462.34 1095
4462.97 1150
4463.60 1118
4464.23 1082
4464.86 1093
4465.49 1059
4466.12 1104
4466.75 972
4467.38 1036
4468.01 1036
4468.64 1096
4469.27 1059
4469.90 1004
4470.53 1072
4471.16 1050
4471.80 1009
4472.43 1205
4473.06 1120
4473.69 1097
4474.32 1138
4474.95 1151
4475.58 1098
4476.21 1092
4476.84 1149
4477.47 1084
4478.11 993
4478.74 1104
4479.37 1110
4480.00 1117
4480.63 1160
4481.26 1251
4481.89 1169
4482.53 1035
4483.16 1062
4483.79 1183
4484.42 1227
4485.05 1179
4485.68 1028
4486.32 1136
4486.95 1184
4487.58 1173
4488.21 1224
4488.84 1307
4489.48 1270
4490.11 1263
4490.74 1370
4491.37 1292
4492.00 1279
4492.64 1271
4493.27 1215
4493.90 1241
4494.53 1148
4495.17 1211
4495.80 1190
4496.43 1240
4497.06 1183
4497.70 1288
4498.33 1553
4498.96 1633
4499.60 1539
4500.23 1352
4500.86 1528
4501.49 1798
4502.13 1704
4502.76 1723
4503.39 1662
4504.03 1799
4504.66 1683
4505.29 1524
4505.93 1583
4506.56 1529
4507.19 1417
4507.83 1299
4508.46 1365
4509.09 1461
4509.73 1411
4510.36 1403
4510.99 1330
4511.63 1442
4512.26 1384
4512.89 1273
4513.53 1297
4514.16 1311
4514.80 1196
4515.43 1193
4516.06 1193
4516.70 1151
4517.33 1138
4517.96 1134
4518.60 1185
4519.23 1215
4519.87 1244
4520.50 1221
4521.14 1276
4521.77 1191
4522.40 1147
4523.04 1200
4523.67 1151
4524.31 1246
4524.94 1200
4525.58 1290
4526.21 1421
4526.85 1296
4527.48 1373
4528.12 1497
4528.75 1635
4529.39 1749
4530.02 1756
4530.66 1765
4531.29 1997
4531.93 1950
4532.56 1897
4533.20 2140
4533.83 2104
4534.47 2204
4535.10 1939
4535.74 1696
4536.37 1687
4537.01 1412
4537.64 1377
4538.28 1460
4538.91 1226
4539.55 1289
4540.19 1131
4540.82 1102
4541.46 1083
4542.09 1079
4542.73 1230
4543.36 1141
4544.00 1094
4544.64 1175
4545.27 1048
4545.91 1035
4546.54 1038
4547.18 982
4547.82 1094
4548.45 1045
4549.09 1138
4549.73 1074
4550.36 997
4551.00 1105
4551.63 1195
4552.27 1178
4552.91 1134
4553.54 1151
4554.18 1116
4554.82 1042
4555.45 1134
4556.09 1028
4556.73 1020
4557.36 1121
4558.00 1050
4558.64 1073
4559.27 1079
4559.91 1160
4560.55 1132
4561.19 1313
4561.82 1230
4562.46 1166
4563.10 1095
4563.73 1237
4564.37 1171
4565.01 1092
4565.65 1090
4566.28 1178
4566.92 1255
4567.56 1215
4568.20 1263
4568.83 1254
4569.47 1267
4570.11 1160
4570.75 1245
4571.39 1268
4572.02 1257
4572.66 1210
4573.30 1058
4573.94 1079
4574.58 997
4575.21 1103
4575.85 1277
4576.49 1229
4577.13 1198
4577.77 1255
4578.40 1252
4579.04 1214
4579.68 1139
4580.32 1216
4580.96 1148
4581.60 1076
4582.24 1224
4582.87 1293
4583.51 1342
4584.15 1211
4584.79 1171
4585.43 1107
4586.07 1213
4586.71 1163
4587.35 1250
4587.98 1490
4588.62 1579
4589.26 1682
4589.90 1661
4590.54 1751
4591.18 1790
4591.82 1823
4592.46 1774
4593.10 1714
4593.74 1892
4594.38 1593
4595.02 1614
4595.66 1513
4596.29 1337
4596.93 1217
4597.57 1245
4598.21 1213
4598.85 1330
4599.49 1245
4600.13 1226
4600.77 1239
4601.41 1216
4602.05 1199
4602.69 1309
4603.33 1386
4603.97 1336
4604.61 1207
4605.25 1115
4605.89 1234
4606.53 1296
4607.17 1096
4607.81 1073
4608.45 1004
4609.10 1076
4609.74 1020
4610.38 1135
4611.02 1157
4611.66 1064
4612.30 1063
4612.94 1134
4613.58 1123
4614.22 1117
4614.86 1074
4615.50 1128
4616.14 1204
4616.78 1199
4617.42 1123
4618.07 1072
4618.71 1085
4619.35 1075
4619.99 967
4620.63 1016
4621.27 1026
4621.91 1105
4622.55 1089
4623.20 1062
4623.84 951
4624.48 1013
4625.12 1005
4625.76 982
4626.40 1022
4627.05 1027
4627.69 1068
4628.33 1133
4628.97 1045
4629.61 1010
4630.25 1059
4630.90 1088
4631.54 1079
4632.18 1139
4632.82 1238
4633.46 1195
4634.11 1241
4634.75 1150
4635.39 1037
4636.03 1131
4636.68 1339
4637.32 1406
4637.96 1342
4638.60 1292
4639.25 1162
4639.89 1183
4640.53 1207
4641.17 1226
4641.82 1205
4642.46 1162
4643.10 1220
4643.75 1342
4644.39 1194
4645.03 989
4645.67 1073
4646.32 1014
4646.96 1104
4647.60 1073
4648.25 1192
4648.89 1076
4649.53 1099
4650.18 1103
4650.82 1131
4651.46 1107
4652.11 1154
4652.75 1092
4653.39 1023
4654.04 1029
4654.68 1138
4655.32 1032
4655.97 1091
4656.61 993
4657.26 1065
4657.90 1110
4658.54 1085
4659.19 1055
4659.83 1009
4660.47 1034
4661.12 1096
4661.76 1108
4662.41 1099
4663.05 963
4663.70 990
4664.34 1052
4664.98 975
4665.63 1118
4666.27 1016
4666.92 1040
4667.56 1038
4668.21 970
4668.85 1062
4669.50 981
4670.14 974
4670.78 1018
4671.43 1063
4672.07 989
4672.72 995
4673.36 1021
4674.01 1057
4674.65 1056
4675.30 1110
4675.94 1026
4676.59 1026
4677.23 987
4677.88 1125
4678.52 991
4679.17 989
4679.82 996
4680.46 1077
4681.11 1118
4681.75 1040
4682.40 1055
4683.04 1085
4683.69 1095
4684.33 1136
4684.98 1050
4685.63 1120
4686.27 1259
4686.92 1216
4687.56 1168
4688.21 1068
4688.85 1121
4689.50 1089
4690.15 1238
4690.79 1254
4691.44 1237
4692.09 1150
4692.73 1396
4693.38 1168
4694.02 1166
4694.67 1344
4695.32 1355
4695.96 1473
4696.61 1482
4697.26 1298
4697.90 1257
4698.55 1318
4699.20 1479
4699.84 1452
4700.49 1514
4701.14 1386
4701.78 1573
4702.43 1455
4703.08 1342
4703.72 1264
4704.37 1408
4705.02 1386
4705.67 1205
4706.31 1140
4706.96 1143
4707.61 1279
4708.25 1217
4708.90 1282
4709.55 1277
4710.20 1149
4710.84 1167
4711.49 1072
4712.14 1115
4712.79 1225
4713.43 1226
4714.08 1166
4714.73 1129
4715.38 1137
4716.03 1160
4716.67 1227
4717.32 1186
4717.97 1142
4718.62 1180
4719.27 1234
4719.91 1217
4720.56 1185
4721.21 1203
4721.86 1255
4722.51 1261
4723.15 1254
4723.80 1164
4724.45 1324
4725.10 1355
4725.75 1468
4726.40 1297
4727.05 1234
4727.69 1261
4728.34 1274
4728.99 1385
4729.64 1278
4730.29 1293
4730.94 1295
4731.59 1223
4732.24 1194
4732.89 1265
4733.53 1112
4734.18 1181
4734.83 1372
4735.48 1177
4736.13 1093
4736.78 1089
4737.43 1126
4738.08 1210
4738.73 1251
4739.38 1296
4740.03 1184
4740.68 1163
4741.33 1254
4741.98 1315
4742.63 1266
4743.28 1244
4743.92 1195
4744.57 1158
4745.22 1096
4745.87 1213
4746.52 1175
4747.17 1129
4747.82 1134
4748.47 1129
4749.12 1204
4749.77 1205
4750.42 1339
4751.08 1256
4751.73 1282
4752.38 1505
4753.03 1260
4753.68 1251
4754.33 1282
4754.98 1329
4755.63 1381
4756.28 1300
4756.93 1194
4757.58 1328
4758.23 1362
4758.88 1342
4759.53 1315
4760.18 1267
4760.83 1268
4761.49 1245
4762.14 1242
4762.79 1298
4763.44 1368
4764.09 1362
4764.74 1372
4765.39 1286
4766.04 1234
4766.69 1308
4767.35 1209
4768.00 1375
4768.65 1372
4769.30 1268
4769.95 1274
4770.60 1259
4771.25 1252
4771.91 1254
4772.56 1122
4773.21 1237
4773.86 1331
4774.51 1331
4775.17 1114
4775.82 1140
4776.47 1190
4777.12 1212
4777.77 1201
4778.43 1122
4779.08 1138
4779.73 1075
4780.38 1210
4781.03 1167
4781.69 1181
4782.34 1249
4782.99 1240
4783.64 1308
4784.30 1306
4784.95 1110
4785.60 1119
4786.25 1228
4786.91 1272
4787.56 1156
4788.21 1099
4788.87 1165
4789.52 1175
4790.17 1304
4790.82 1304
4791.48 1411
4792.13 1279
4792.78 1330
4793.44 1328
4794.09 1215
4794.74 1258
4795.40 1172
4796.05 1235
4796.70 1280
4797.36 1442
4798.01 1410
4798.66 1496
4799.32 1408
4799.97 1442
4800.62 1509
4801.28 1635
4801.93 1599
4802.59 1555
4803.24 1500
4803.89 1538
4804.55 1472
4805.20 1426
4805.85 1394
4806.51 1344
4807.16 1359
4807.82 1363
4808.47 1291
4809.13 1333
4809.78 1432
4810.43 1383
4811.09 1360
4811.74 1353
4812.40 1496
4813.05 1411
4813.71 1322
4814.36 1412
4815.02 1514
4815.67 1447
4816.32 1469
4816.98 1467
4817.63 1461
4818.29 1350
4818.94 1596
4819.60 1589
4820.25 1535
4820.91 1497
4821.56 1729
4822.22 1702
4822.87 1785
4823.53 1831
4824.18 1669
4824.84 1643
4825.50 1662
4826.15 1568
4826.81 1697
4827.46 1571
4828.12 1632
4828.77 1731
4829.43 1691
4830.08 1751
4830.74 1716
4831.40 1849
4832.05 1738
4832.71 1710
4833.36 1633
4834.02 1489
4834.67 1736
4835.33 1789
4835.99 1921
4836.64 2025
4837.30 1992
4837.95 1938
4838.61 2084
4839.27 2049
4839.92 2031
4840.58 1987
4841.24 1970
4841.89 1893
4842.55 1876
4843.21 1910
4843.86 1856
4844.52 1988
4845.18 1979
4845.83 2128
4846.49 2164
4847.15 2271
4847.80 2305
4848.46 2240
4849.12 2336
4849.77 2255
4850.43 2367
4851.09 2604
4851.74 2536
4852.40 2616
4853.06 2519
4853.72 2287
4854.37 2294
4855.03 2483
4855.69 2448
4856.35 2642
4857.00 2692
4857.66 2863
4858.32 3089
4858.98 2769
4859.63 3086
4860.29 2936
4860.95 2546
4861.61 2646
4862.26 2738
4862.92 2563
4863.58 2283
4864.24 2225
4864.90 2277
4865.55 2305
4866.21 2374
4866.87 2457
4867.53 2533
4868.19 2448
4868.85 2281
4869.50 2128
4870.16 2136
4870.82 2175
4871.48 2078
4872.14 2050
4872.80 1995
4873.45 2103
4874.11 1914
4874.77 2048
4875.43 2282
4876.09 2185
4876.75 2247
4877.41 2111
4878.07 2296
4878.72 2278
4879.38 2160
4880.04 2166
4880.70 1980
4881.36 1970
4882.02 1903
4882.68 1980
4883.34 1892
4884.00 1756
4884.66 1892
4885.32 1782
4885.98 1631
4886.64 1590
4887.29 1696
4887.95 1722
4888.61 1582
4889.27 1543
4889.93 1517
4890.59 1568
4891.25 1595
4891.91 1591
4892.57 1505
4893.23 1483
4893.89 1391
4894.55 1519
4895.21 1397
4895.87 1396
4896.53 1348
4897.19 1408
4897.85 1358
4898.51 1544
4899.17 1427
4899.83 1532
4900.49 1505
4901.16 1452
4901.82 1425
4902.48 1315
4903.14 1298
4903.80 1331
4904.46 1391
4905.12 1371
4905.78 1256
4906.44 1255
4907.10 1330
4907.76 1287
4908.42 1391
4909.08 1333
4909.74 1341
4910.41 1359
4911.07 1309
4911.73 1309
4912.39 1191
4913.05 1229
4913.71 1299
4914.37 1293
4915.03 1146
4915.70 1092
4916.36 1139
4917.02 1234
4917.68 1217
4918.34 1146
4919.00 1276
4919.67 1316
4920.33 1146
4920.99 1082
4921.65 1295
4922.31 1184
4922.97 1163
4923.64 1209
4924.30 1199
4924.96 1200
4925.62 1241
4926.29 1247
4926.95 1079
4927.61 1106
4928.27 1343
4928.93 1320
4929.60 1116
4930.26 1170
4930.92 1123
4931.58 1082
4932.25 1009
4932.91 1079
4933.57 1085
4934.23 1111
4934.90 1187
4935.56 1037
4936.22 1057
4936.89 1030
4937.55 1022
4938.21 1056
4938.87 1128
4939.54 1184
4940.20 1100
4940.86 1072
4941.53 1103
4942.19 1138
4942.85 1129
4943.52 1148
4944.18 1012
4944.84 1089
4945.51 1072
4946.17 1069
4946.83 1161
4947.50 1179
4948.16 1062
4948.82 1136
4949.49 1103
4950.15 1142
4950.82 1024
4951.48 1009
4952.14 954
4952.81 1010
4953.47 918
4954.14 1134
4954.80 1168
4955.46 1109
4956.13 1213
4956.79 1183
4957.46 1220
4958.12 1187
4958.79 1221
4959.45 1211
4960.11 1313
4960.78 1226
4961.44 1256
4962.11 1308
4962.77 1448
4963.44 1355
4964.10 1312
4964.77 1224
4965.43 1319
4966.10 1218
4966.76 1276
4967.43 1268
4968.09 1247
4968.76 1363
4969.42 1287
4970.09 1145
4970.75 1155
4971.42 1067
4972.08 1031
4972.75 1163
4973.41 1287
4974.08 1188
4974.74 1157
4975.41 1144
4976.07 1200
4976.74 1087
4977.40 1113
4978.07 1239
4978.74 1324
4979.40 1130
4980.07 1131
4980.73 1017
4981.40 1026
4982.06 1103
4982.73 1096
4983.40 1157
4984.06 1002
4984.73 1082
4985.39 1058
4986.06 1130
4986.73 1157
4987.39 1120
4988.06 1097
4988.73 1119
4989.39 1125
4990.06 1088
4990.73 1037
4991.39 1045
4992.06 997
4992.73 1069
4993.39 1005
4994.06 1004
4994.73 963
4995.39 953
4996.06 1004
4996.73 1037
4997.39 911
4998.06 903
4998.73 1086
4999.39 1073
5000.06 1097
5000.73 916
5001.39 962
5002.06 948
5002.73 907
5003.40 883
5004.06 1040
5004.73 1048
5005.40 1051
5006.07 1044
5006.73 1097
5007.40 968
5008.07 911
5008.74 988
5009.40 923
5010.07 866
5010.74 977
5011.41 1019
5012.08 1045
5012.74 1073
5013.41 994
5014.08 1021
5014.75 1056
5015.42 1074
5016.08 1121
5016.75 963
5017.42 953
5018.09 1005
5018.76 941
5019.43 916
5020.09 912
5020.76 956
5021.43 904
5022.10 973
5022.77 950
5023.44 1020
5024.11 1062
5024.77 1064
5025.44 1108
5026.11 1043
5026.78 1101
5027.45 1006
5028.12 1012
5028.79 943
5029.46 967
5030.13 904
5030.80 913
5031.46 970
5032.13 988
5032.80 1016
5033.47 892
5034.14 907
5034.81 944
5035.48 971
5036.15 894
5036.82 936
5037.49 930
5038.16 956
5038.83 1012
5039.50 937
5040.17 884
5040.84 920
5041.51 966
5042.18 978
5042.85 1051
5043.52 1070
5044.19 1067
5044.86 969
5045.53 967
5046.20 954
5046.87 926
5047.54 936
5048.21 984
5048.88 1147
5049.55 951
5050.22 907
5050.89 968
5051.56 950
5052.23 975
5052.90 961
5053.57 977
5054.24 986
5054.91 943
5055.58 945
5056.26 915
5056.93 831
5057.60 929
5058.27 902
5058.94 961
5059.61 1006
5060.28 1010
5060.95 1019
5061.62 1006
5062.30 975
5062.97 1012
5063.64 873
5064.31 921
5064.98 960
5065.65 904
5066.32 1041
5067.00 972
5067.67 1009
5068.34 987
5069.01 962
5069.68 945
5070.35 970
5071.03 1023
5071.70 1140
5072.37 954
5073.04 926
5073.71 970
5074.39 982
5075.06 1007
5075.73 941
5076.40 1003
5077.07 1033
5077.75 1115
5078.42 951
5079.09 1003
5079.76 934
5080.44 971
5081.11 1051
5081.78 1117
5082.45 1004
5083.13 1111
5083.80 1133
5084.47 1104
5085.14 1147
5085.82 1098
5086.49 998
5087.16 1058
5087.84 1098
5088.51 1070
5089.18 1059
5089.85 1196
5090.53 1032
5091.20 1075
5091.87 1192
5092.55 1363
5093.22 1200
5093.89 1149
5094.57 1177
5095.24 1223
5095.91 1037
5096.59 926
5097.26 1090
5097.93 1041
5098.61 996
5099.28 964
5099.96 1029
5100.63 1093
5101.30 1017
5101.98 1042
5102.65 1129
5103.33 1077
5104.00 1140
5104.67 1303
5105.35 1177
5106.02 1104
5106.70 1059
5107.37 1009
5108.04 1013
5108.72 1041
5109.39 1000
5110.07 1013
5110.74 981
5111.42 977
5112.09 1076
5112.77 1078
5113.44 1059
5114.11 933
5114.79 1060
5115.46 1021
5116.14 1136
5116.81 1095
5117.49 1119
5118.16 1153
5118.84 1179
5119.51 1209
5120.19 1308
5120.86 1307
5121.54 1190
5122.21 1140
5122.89 1168
5123.56 1252
5124.24 1159
5124.92 1053
5125.59 1019
5126.27 1148
5126.94 1103
5127.62 1081
5128.29 1071
5128.97 1057
5129.64 1124
5130.32 1153
5131.00 1177
5131.67 1033
5132.35 1084
5133.02 1037
5133.70 1092
5134.38 1086
5135.05 906
5135.73 1005
5136.40 1009
5137.08 991
5137.76 1069
5138.43 1018
5139.11 1000
5139.79 1074
5140.46 1062
5141.14 1030
5141.81 1084
5142.49 1002
5143.17 953
5143.84 955
5144.52 956
5145.20 998
5145.87 1040
5146.55 930
5147.23 872
5147.91 995
5148.58 955
5149.26 986
5149.94 1058
5150.61 954
5151.29 895
5151.97 973
5152.64 948
5153.32 1032
5154.00 956
5154.68 968
5155.35 1071
5156.03 1045
5156.71 1023
5157.39 1065
5158.06 995
5158.74 948
5159.42 897
5160.10 913
5160.77 954
5161.45 995
5162.13 979
5162.81 1039
5163.49 952
5164.16 924
5164.84 1026
5165.52 1083
5166.20 1010
5166.88 1000
5167.55 1037
5168.23 977
5168.91 963
5169.59 1011
5170.27 951
5170.95 1002
5171.62 958
5172.30 889
5172.98 887
5173.66 984
5174.34 914
5175.02 901
5175.70 926
5176.38 905
5177.05 900
5177.73 853
5178.41 888
5179.09 995
5179.77 880
5180.45 783
5181.13 903
5181.81 975
5182.49 924
5183.17 966
5183.84 877
5184.52 973
5185.20 872
5185.88 881
5186.56 899
5187.24 903
5187.92 993
5188.60 922
5189.28 956
5189.96 929
5190.64 917
5191.32 893
5192.00 947
5192.68 917
5193.36 967
5194.04 930
5194.72 948
5195.40 882
5196.08 864
5196.76 893
5197.44 1001
5198.12 1044
5198.80 896
5199.48 999
5200.16 982
5200.84 930
5201.52 881
5202.20 933
5202.88 854
5203.56 850
5204.24 876
5204.92 957
5205.60 1006
5206.29 976
5206.97 965
5207.65 835
5208.33 884
5209.01 902
5209.69 960
5210.37 1021
5211.05 1027
5211.73 963
5212.41 854
5213.10 919
5213.78 1051
5214.46 1011
5215.14 1030
5215.82 1064
5216.50 928
5217.18 966
5217.86 1081
5218.55 958
5219.23 908
5219.91 910
5220.59 1038
5221.27 1100
5221.95 945
5222.64 969
5223.32 1041
5224.00 1071
5224.68 968
5225.36 1045
5226.05 1025
5226.73 1056
5227.41 977
5228.09 885
5228.77 918
5229.46 980
5230.14 928
5230.82 956
5231.50 974
5232.19 932
5232.87 1006
5233.55 974
5234.23 986
5234.92 925
5235.60 1126
5236.28 1126
5236.96 892
5237.65 926
5238.33 964
5239.01 1043
5239.70 1054
5240.38 907
5241.06 1014
5241.75 918
5242.43 1046
5243.11 1100
5243.79 1024
5244.48 1059
5245.16 898
5245.84 1052
5246.53 1000
5247.21 957
5247.89 975
5248.58 940
5249.26 1003
5249.95 998
5250.63 1023
5251.31 1081
5252.00 1001
5252.68 1052
5253.36 1021
5254.05 1007
5254.73 947
5255.42 995
5256.10 1106
5256.78 921
5257.47 1040
5258.15 1081
5258.84 1039
5259.52 990
5260.20 975
5260.89 943
5261.57 1072
5262.26 1030
5262.94 1028
5263.63 1045
5264.31 1023
5265.00 1084
5265.68 1051
5266.37 1072
5267.05 1061
5267.73 1139
5268.42 1118
5269.10 1152
5269.79 1098
5270.47 1044
5271.16 991
5271.84 925
5272.53 997
5273.21 1072
5273.90 1041
5274.58 981
5275.27 986
5275.95 978
5276.64 893
5277.33 1028
5278.01 1014
5278.70 1048
5279.38 1098
5280.07 909
5280.75 894
5281.44 1073
5282.12 887
5282.81 935
5283.50 938
5284.18 1001
5284.87 1036
5285.55 984
5286.24 922
5286.93 1029
5287.61 1053
5288.30 1067
5288.98 1005
5289.67 1039
5290.36 950
5291.04 897
5291.73 1017
5292.42 997
5293.10 976
5293.79 973
5294.47 998
5295.16 938
5295.85 983
5296.53 1009
5297.22 1044
5297.91 1018
5298.59 976
5299.28 961
5299.97 1106
5300.65 1237
5301.34 1172
5302.03 1315
5302.72 1283
5303.40 1285
5304.09 1403
5304.78 1347
5305.46 1423
5306.15 1344
5306.84 1423
5307.53 1343
5308.21 1272
5308.90 1243
5309.59 1323
5310.28 1396
5310.96 1362
5311.65 1232
5312.34 1330
5313.03 1289
5313.71 1302
5314.40 1408
5315.09 1484
5315.78 1362
5316.47 1320
5317.15 1288
5317.84 1282
5318.53 1297
5319.22 1287
5319.91 1168
5320.59 1256
5321.28 1350
5321.97 1333
5322.66 1300
5323.35 1315
5324.04 1139
5324.72 1131
5325.41 1109
5326.10 1076
5326.79 931
5327.48 1025
5328.17 1040
5328.86 1132
5329.54 1010
5330.23 1035
5330.92 930
5331.61 1015
5332.30 980
5332.99 981
5333.68 973
5334.37 970
5335.06 981
5335.75 1004
5336.43 940
5337.12 980
5337.81 976
5338.50 1004
5339.19 1102
5339.88 983
5340.57 966
5341.26 984
5341.95 1016
5342.64 1062
5343.33 991
5344.02 995
5344.71 1168
5345.40 1127
5346.09 1149
5346.78 1123
5347.47 1165
5348.16 1149
5348.85 1156
5349.54 1221
5350.23 1165
5350.92 1198
5351.61 1229
5352.30 1216
5352.99 1246
5353.68 1148
5354.37 1164
5355.06 1116
5355.75 1145
5356.44 1136
5357.13 1145
5357.82 1142
5358.51 1125
5359.20 1130
5359.89 1089
5360.58 991
5361.28 863
5361.97 926
5362.66 1032
5363.35 960
5364.04 884
5364.73 926
5365.42 976
5366.11 959
5366.80 1061
5367.50 1092
5368.19 913
5368.88 960
5369.57 988
5370.26 1007
5370.95 920
5371.64 955
5372.33 974
5373.03 1025
5373.72 945
5374.41 1008
5375.10 1021
5375.79 939
5376.48 990
5377.18 949
5377.87 895
5378.56 844
5379.25 782
5379.94 869
5380.64 939
5381.33 938
5382.02 834
5382.71 942
5383.41 1003
5384.10 939
5384.79 902
5385.48 823
5386.17 1026
5386.87 1030
5387.56 924
5388.25 983
5388.94 1034
5389.64 1047
5390.33 1012
5391.02 942
5391.72 1050
5392.41 1098
5393.10 1035
5393.79 1038
5394.49 1050
5395.18 1001
5395.87 922
5396.57 981
5397.26 1041
5397.95 1047
5398.65 1062
5399.34 1076
5400.03 1043
5400.73 1054
5401.42 972
5402.11 963
5402.81 972
5403.50 955
5404.19 922
5404.89 957
5405.58 1000
5406.27 1027
5406.97 983
5407.66 996
5408.36 1022
5409.05 1013
5409.74 1022
5410.44 1103
5411.13 954
5411.83 946
5412.52 947
5413.21 983
5413.91 983
5414.60 1052
5415.30 1085
5415.99 967
5416.69 1059
5417.38 1113
5418.07 1064
5418.77 1116
5419.46 1019
5420.16 1079
5420.85 1075
5421.55 1078
5422.24 1069
5422.94 1137
5423.63 1078
5424.33 1074
5425.02 1151
5425.72 1044
5426.41 919
5427.11 943
5427.80 1032
5428.50 1060
5429.19 1086
5429.89 1109
5430.58 1082
5431.28 1098
5431.97 1018
5432.67 1042
5433.36 1103
5434.06 1149
5434.75 1272
5435.45 1177
5436.15 1173
5436.84 1190
5437.54 1199
5438.23 1081
5438.93 1169
5439.62 1144
5440.32 1154
5441.02 1102
5441.71 1170
5442.41 1189
5443.10 1165
5443.80 1132
5444.50 1169
5445.19 1273
5445.89 1282
5446.59 1215
5447.28 1324
5447.98 1478
5448.68 1502
5449.37 1441
5450.07 1398
5450.76 1360
5451.46 1408
5452.16 1369
5452.85 1322
5453.55 1298
5454.25 1240
5454.94 1186
5455.64 1244
5456.34 1180
5457.04 1253
5457.73 1267
5458.43 1343
5459.13 1316
5459.82 1416
5460.52 1242
5461.22 1269
5461.92 1367
5462.61 1425
5463.31 1392
5464.01 1436
5464.71 1498
5465.40 1460
5466.10 1505
5466.80 1499
5467.50 1535
5468.19 1446
5468.89 1539
5469.59 1471
5470.29 1510
5470.98 1399
5471.68 1551
5472.38 1494
5473.08 1615
5473.78 1652
5474.47 1688
5475.17 1785
5475.87 1739
5476.57 1858
5477.27 1945
5477.97 2042
5478.66 1995
5479.36 2179
5480.06 2564
5480.76 2830
5481.46 2905
5482.16 2824
5482.85 2774
5483.55 2408
5484.25 2340
5484.95 2215
5485.65 2216
5486.35 1992
5487.05 1914
5487.75 2063
5488.45 1940
5489.14 1946
5489.84 2018
5490.54 2075
5491.24 1981
5491.94 1996
5492.64 1898
5493.34 1991
5494.04 2035
5494.74 2093
5495.44 2085
5496.14 2165
5496.84 2203
5497.54 2236
5498.24 2671
5498.94 3093
5499.63 3460
5500.33 3761
5501.03 4000
5501.73 3942
5502.43 3990
5503.13 3932
5503.83 3633
5504.53 3401
5505.23 3039
5505.93 2497
5506.63 2197
5507.33 1982
5508.03 2002
5508.73 1839
5509.44 1767
5510.14 1787
5510.84 1857
5511.54 1804
5512.24 1695
5512.94 1639
5513.64 1773
5514.34 1613
5515.04 1419
5515.74 1502
5516.44 1441
5517.14 1537
5517.84 1489
5518.54 1548
5519.24 1645
5519.95 1440
5520.65 1483
5521.35 1446
5522.05 1415
5522.75 1292
5523.45 1388
5524.15 1325
5524.85 1354
5525.55 1291
5526.26 1231
5526.96 1217
5527.66 1274
5528.36 1174
5529.06 1170
5529.76 1106
5530.47 1267
5531.17 1180
5531.87 1109
5532.57 1235
5533.27 1219
5533.97 1076
5534.68 1140
5535.38 1099
5536.08 1106
5536.78 1103
5537.48 1136
5538.19 1158
5538.89 1172
5539.59 1047
5540.29 1174
5541.00 1261
5541.70 1093
5542.40 1176
5543.10 1186
5543.81 1129
5544.51 1100
5545.21 1018
5545.91 1156
5546.62 1033
5547.32 1089
5548.02 1093
5548.72 1060
5549.43 1069
5550.13 1272
5550.83 1202
5551.54 1198
5552.24 1157
5552.94 1098
5553.64 1107
5554.35 1147
5555.05 1094
5555.75 977
5556.46 1012
5557.16 1034
5557.86 996
5558.57 1080
5559.27 1132
5559.97 1185
5560.68 1220
5561.38 1101
5562.09 1073
5562.79 944
5563.49 1076
5564.20 1168
5564.90 1099
5565.60 1105
5566.31 1129
5567.01 1206
5567.72 1114
5568.42 1224
5569.12 1127
5569.83 1105
5570.53 1067
5571.24 1045
5571.94 948
5572.65 1053
5573.35 1039
5574.05 1106
5574.76 1049
5575.46 1100
5576.17 1104
5576.87 1006
5577.58 1020
5578.28 997
5578.99 900
5579.69 955
5580.40 1026
5581.10 1052
5581.81 934
5582.51 1029
5583.22 1050
5583.92 1129
5584.63 1031
5585.33 1033
5586.04 1026
5586.74 926
5587.45 916
5588.15 990
5588.86 971
5589.56 1003
5590.27 1018
5590.97 965
5591.68 905
5592.39 1011
5593.09 1067
5593.80 1092
5594.50 953
5595.21 1013
5595.91 952
5596.62 947
5597.33 934
5598.03 914
5598.74 932
5599.44 910
5600.15 887
5600.86 866
5601.56 940
5602.27 1001
5602.97 893
5603.68 995
5604.39 896
5605.09 896
5605.80 901
5606.51 829
5607.21 919
5607.92 874
5608.63 942
5609.33 970
5610.04 961
5610.75 975
5611.45 905
5612.16 952
5612.87 992
5613.57 1056
5614.28 1026
5614.99 988
5615.69 919
5616.40 1004
5617.11 1071
5617.82 1016
5618.52 1048
5619.23 999
5619.94 1093
5620.64 1055
5621.35 931
5622.06 937
5622.77 950
5623.47 1038
5624.18 937
5624.89 1103
5625.60 1060
5626.30 982
5627.01 1003
5627.72 1060
5628.43 1073
5629.14 966
5629.84 1060
5630.55 1124
5631.26 1058
5631.97 1084
5632.68 979
5633.38 1020
5634.09 1103
5634.80 1134
5635.51 1123
5636.22 1143
5636.93 1102
5637.63 1111
5638.34 1133
5639.05 1242
5639.76 1169
5640.47 1151
5641.18 1079
5641.89 1171
5642.59 1064
5643.30 1033
5644.01 1020
5644.72 1118
5645.43 1061
5646.14 967
5646.85 1048
5647.56 1021
5648.27 1002
5648.98 1013
5649.68 1012
5650.39 1081
5651.10 1069
5651.81 1034
5652.52 931
5653.23 1082
5653.94 1084
5654.65 1022
5655.36 1027
5656.07 1145
5656.78 1121
5657.49 1034
5658.20 1104
5658.91 1174
5659.62 1186
5660.33 1148
5661.04 973
5661.75 938
5662.46 1027
5663.17 1117
5663.88 1158
5664.59 1096
5665.30 1056
5666.01 1008
5666.72 982
5667.43 1054
5668.14 1147
5668.85 1211
5669.56 1199
5670.27 1219
5670.98 1188
5671.69 1163
5672.40 1249
5673.11 1292
5673.82 1114
5674.53 1084
5675.24 1117
5675.96 1096
5676.67 1046
5677.38 1048
5678.09 1033
5678.80 1039
5679.51 1008
5680.22 1058
5680.93 952
5681.64 943
5682.36 992
5683.07 975
5683.78 1002
5684.49 1015
5685.20 1047
5685.91 1125
5686.62 1102
5687.34 984
5688.05 894
5688.76 943
5689.47 1027
5690.18 1041
5690.89 982
5691.61 899
5692.32 919
5693.03 983
5693.74 987
5694.45 999
5695.17 954
5695.88 896
5696.59 903
5697.30 987
5698.01 958
5698.73 1007
5699.44 938
5700.15 999
5700.86 1002
5701.58 936
5702.29 941
5703.00 880
5703.71 900
5704.43 980
5705.14 953
5705.85 878
5706.56 1014
5707.28 955
5707.99 922
5708.70 929
5709.42 969
5710.13 1007
5710.84 941
5711.55 974
5712.27 1017
5712.98 880
5713.69 842
5714.41 859
5715.12 941
5715.83 936
5716.55 901
5717.26 835
5717.97 885
5718.69 889
5719.40 935
5720.11 888
5720.83 885
5721.54 923
5722.26 888
5722.97 936
5723.68 1033
5724.40 974
5725.11 980
5725.82 1090
5726.54 958
5727.25 938
5727.97 971
5728.68 1012
5729.40 935
5730.11 953
5730.82 979
5731.54 1000
5732.25 973
5732.97 989
5733.68 928
5734.40 973
5735.11 988
5735.83 937
5736.54 908
5737.25 982
5737.97 962
5738.68 947
5739.40 1060
5740.11 1012
5740.83 923
5741.54 1019
5742.26 1093
5742.97 978
5743.69 886
5744.40 1013
5745.12 1008
5745.83 1020
5746.55 1043
5747.26 969
5747.98 943
5748.70 961
5749.41 1020
5750.13 955
5750.84 1053
5751.56 996
5752.27 1052
5752.99 929
5753.70 993
5754.42 1010
5755.14 993
5755.85 1055
5756.57 1025
5757.28 1097
5758.00 1128
5758.72 1055
5759.43 1128
5760.15 1126
5760.86 1035
5761.58 1106
5762.30 1230
5763.01 1174
5763.73 1089
5764.44 1014
5765.16 1071
5765.88 1185
5766.59 1232
5767.31 1221
5768.03 1361
5768.74 1428
5769.46 1611
5770.18 1818
5770.89 1804
5771.61 1941
5772.33 1888
5773.04 1868
5773.76 1784
5774.48 1696
5775.20 1526
5775.91 1383
5776.63 1287
5777.35 1181
5778.06 1294
5778.78 1267
5779.50 1202
5780.22 1273
5780.93 1296
5781.65 1203
5782.37 1242
5783.09 1232
5783.80 1203
5784.52 1112
5785.24 1142
5785.96 1236
5786.67 1262
5787.39 1188
5788.11 1253
5788.83 1212
5789.55 1118
5790.26 1149
5790.98 1081
5791.70 1038
5792.42 1210
5793.14 1121
5793.85 1020
5794.57 1075
5795.29 1094
5796.01 1136
5796.73 1085
5797.45 1121
5798.16 1083
5798.88 1120
5799.60 1097
5800.32 1076
5801.04 976
5801.76 1148
5802.48 1199
5803.19 1159
5803.91 1116
5804.63 1062
5805.35 1143
5806.07 1140
5806.79 1008
5807.51 1122
5808.23 1046
5808.95 956
5809.67 978
5810.38 1097
5811.10 1043
5811.82 990
5812.54 1081
5813.26 1059
5813.98 983
5814.70 1015
5815.42 1077
5816.14 1053
5816.86 1052
5817.58 1063
5818.30 973
5819.02 998
5819.74 1021
5820.46 1053
5821.18 937
5821.90 944
5822.62 1020
5823.34 1034
5824.06 1005
5824.78 1067
5825.50 1019
5826.22 1130
5826.94 1078
5827.66 1047
5828.38 1048
5829.10 1032
5829.82 1104
5830.54 1095
5831.26 1065
5831.98 978
5832.70 989
5833.42 1011
5834.14 955
5834.86 1064
5835.59 1004
5836.31 962
5837.03 966
5837.75 991
5838.47 998
5839.19 959
5839.91 958
5840.63 944
5841.35 1067
5842.07 1003
5842.80 937
5843.52 1008
5844.24 1135
5844.96 1012
5845.68 976
5846.40 891
5847.12 1005
5847.85 1117
5848.57 997
5849.29 1014
5850.01 1112
5850.73 1098
5851.45 960
5852.18 1042
5852.90 1085
5853.62 1161
5854.34 1162
5855.06 1138
5855.79 1074
5856.51 1087
5857.23 957
5857.95 1087
5858.67 1089
5859.40 1031
5860.12 1084
5860.84 975
5861.56 1102
5862.29 1019
5863.01 984
5863.73 978
5864.45 1097
5865.18 1129
5865.90 1078
5866.62 1022
5867.34 1098
5868.07 1076
5868.79 1052
5869.51 1161
5870.24 1008
5870.96 975
5871.68 1121
5872.40 1096
5873.13 1000
5873.85 1081
5874.57 1087
5875.30 1053
5876.02 1046
5876.74 1041
5877.47 1115
5878.19 1088
5878.91 1120
5879.64 1107
5880.36 1113
5881.08 1097
5881.81 1104
5882.53 1128
5883.26 1184
5883.98 1170
5884.70 1116
5885.43 1116
5886.15 1123
5886.88 1186
5887.60 1286
5888.32 1239
5889.05 1240
5889.77 1198
5890.50 1101
5891.22 1152
5891.94 1123
5892.67 1183
5893.39 1152
5894.12 1304
5894.84 1382
5895.57 1236
5896.29 1085
5897.01 1063
5897.74 1182
5898.46 1244
5899.19 1210
5899.91 1345
5900.64 1315
5901.36 1202
5902.09 1256
5902.81 1189
5903.54 1133
5904.26 1236
5904.99 1259
5905.71 1269
5906.44 1203
5907.16 1275
5907.89 1236
5908.61 1254
5909.34 1356
5910.06 1313
5910.79 1413
5911.52 1414
5912.24 1281
5912.97 1364
5913.69 1462
5914.42 1387
5915.14 1402
5915.87 1441
5916.60 1468
5917.32 1417
5918.05 1505
5918.77 1430
5919.50 1388
5920.22 1312
5920.95 1370
5921.68 1466
5922.40 1519
5923.13 1567
5923.86 1408
5924.58 1495
5925.31 1542
5926.03 1544
5926.76 1605
5927.49 1536
5928.21 1561
5928.94 1554
5929.67 1620
5930.39 1708
5931.12 1678
5931.85 1811
5932.57 1901
5933.30 1714
5934.03 1694
5934.75 1794
5935.48 1881
5936.21 1888
5936.94 1943
5937.66 2012
5938.39 1970
5939.12 1890
5939.84 2031
5940.57 2091
5941.30 2041
5942.03 2019
5942.75 2123
5943.48 2181
5944.21 2129
5944.94 2137
5945.66 2210
5946.39 2468
5947.12 2485
5947.85 2333
5948.57 2444
5949.30 2592
5950.03 2736
5950.76 2868
5951.48 3141
5952.21 3364
5952.94 3498
5953.67 3559
5954.40 3420
5955.13 3380
5955.85 3453
5956.58 3429
5957.31 3351
5958.04 3357
5958.77 3220
5959.49 3263
5960.22 3168
5960.95 3116
5961.68 3277
5962.41 3362
5963.14 3195
5963.87 3258
5964.60 3546
5965.32 3773
5966.05 4124
5966.78 4329
5967.51 4345
5968.24 4551
5968.97 4829
5969.70 4551
5970.43 4340
5971.16 4046
5971.88 4057
5972.61 3927
5973.34 3775
5974.07 3942
5974.80 3934
5975.53 3744
5976.26 3688
5976.99 3597
5977.72 3760
5978.45 3756
5979.18 3753
5979.91 3891
5980.64 4076
5981.37 4128
5982.10 4269
5982.83 4153
5983.56 4134
5984.29 4200
5985.02 4171
5985.75 3979
5986.48 4189
5987.21 4326
5987.94 4138
5988.67 3973
5989.40 4086
5990.13 4376
5990.86 4499
5991.59 4371
5992.32 4418
5993.05 4381
5993.78 4508
5994.51 4627
5995.24 4261
5995.97 4413
5996.70 4627
5997.43 4805
5998.16 4730
5998.90 4726
5999.63 4678
6000.36 4875
6001.09 4519
6001.82 4467
6002.55 4420
6003.28 4457
6004.01 4469
6004.74 4349
6005.47 3986
6006.21 4201
6006.94 4690
6007.67 4939
6008.40 5190
6009.13 5885
6009.86 6538
6010.59 7336
6011.33 8087
6012.06 9071
6012.79 9970
6013.52 10702
6014.25 11492
6014.98 11859
6015.72 11512
6016.45 10983
6017.18 10184
6017.91 9345
6018.64 8273
6019.38 7414
6020.11 6394
6020.84 5669
6021.57 4975
6022.30 4541
6023.04 4119
6023.77 4007
6024.50 3669
6025.23 3372
6025.97 3442
6026.70 3246
6027.43 3301
6028.16 3299
6028.90 3585
6029.63 3523
6030.36 3568
6031.10 3462
6031.83 3331
6032.56 3277
6033.29 3124
6034.03 3138
6034.76 3081
6035.49 2959
6036.23 2882
6036.96 2857
6037.69 2825
6038.43 2833
6039.16 2934
6039.89 2960
6040.63 3054
6041.36 2981
6042.09 3099
6042.83 2963
6043.56 3154
6044.29 3126
6045.03 3365
6045.76 3482
6046.49 3316
6047.23 3309
6047.96 3303
6048.70 3497
6049.43 3560
6050.16 3685
6050.90 3830
6051.63 4051
6052.37 4139
6053.10 4075
6053.83 4235
6054.57 4192
6055.30 4142
6056.04 4023
6056.77 3734
6057.50 3771
6058.24 3648
6058.97 3324
6059.71 3257
6060.44 3294
6061.18 3317
6061.91 3272
6062.65 3138
6063.38 3179
6064.12 3123
6064.85 2998
6065.59 2939
6066.32 2972
6067.06 3148
6067.79 3007
6068.53 2983
6069.26 2925
6070.00 2734
6070.73 2736
6071.47 2794
6072.20 2819
6072.94 2799
6073.67 2609
6074.41 2534
6075.14 2629
6075.88 2522
6076.61 2502
6077.35 2418
6078.09 2468
6078.82 2407
6079.56 2429
6080.29 2352
6081.03 2370
6081.76 2303
6082.50 2296
6083.24 2189
6083.97 2320
6084.71 2433
6085.44 2409
6086.18 2263
6086.92 2311
6087.65 2264
6088.39 2406
6089.13 2460
6089.86 2423
6090.60 2319
6091.33 2385
6092.07 2362
6092.81 2428
6093.54 2445
6094.28 2430
6095.02 2414
6095.75 2454
6096.49 2268
6097.23 2258
6097.96 2304
6098.70 2339
6099.44 2361
6100.18 2109
6100.91 2260
6101.65 2336
6102.39 2267
6103.12 2162
6103.86 2205
6104.60 2252
6105.34 2418
6106.07 2392
6106.81 2160
6107.55 2188
6108.28 2325
6109.02 2410
6109.76 2429
6110.50 2473
6111.24 2474
6111.97 2184
6112.71 2234
6113.45 2462
6114.19 2455
6114.92 2401
6115.66 2478
6116.40 2537
6117.14 2351
6117.88 2592
6118.61 2520
6119.35 2422
6120.09 2459
6120.83 2347
6121.57 2493
6122.31 2509
6123.04 2585
6123.78 2705
6124.52 2679
6125.26 2676
6126.00 2481
6126.74 2502
6127.47 2573
6128.21 2691
6128.95 2748
6129.69 2713
6130.43 2580
6131.17 2720
6131.91 2758
6132.65 2871
6133.39 2729
6134.12 2796
6134.86 2880
6135.60 2850
6136.34 2871
6137.08 2991
6137.82 3028
6138.56 3329
6139.30 3182
6140.04 3254
6140.78 3481
6141.52 3408
6142.26 3395
6143.00 3514
6143.74 3434
6144.48 3476
6145.21 3454
6145.95 3242
6146.69 3489
6147.43 3254
6148.17 3292
6148.91 3402
6149.65 3368
6150.39 3346
6151.13 3200
6151.87 3363
6152.61 3440
6153.35 3477
6154.09 3534
6154.83 3396
6155.58 3322
6156.32 3524
6157.06 3603
6157.80 3554
6158.54 3630
6159.28 3645
6160.02 3628
6160.76 3496
6161.50 3643
6162.24 4139
6162.98 3988
6163.72 4064
6164.46 4195
6165.20 4399
6165.94 4598
6166.69 4580
6167.43 4862
6168.17 5055
6168.91 5121
6169.65 5181
6170.39 5194
6171.13 5069
6171.87 5072
6172.61 5005
6173.36 4920
6174.10 4846
6174.84 4848
6175.58 4695
6176.32 4720
6177.06 4776
6177.81 4839
6178.55 5052
6179.29 5644
6180.03 6484
6180.77 7065
6181.51 8383
6182.26 9133
6183.00 10208
6183.74 11276
6184.48 12199
6185.22 12039
6185.97 11854
6186.71 11234
6187.45 10347
6188.19 9381
6188.94 8200
6189.68 7408
6190.42 6617
6191.16 5949
6191.91 5763
6192.65 5614
6193.39 5332
6194.13 5144
6194.88 5448
6195.62 5322
6196.36 5263
6197.10 5327
6197.85 5315
6198.59 5337
6199.33 5420
6200.08 5455
6200.82 5241
6201.56 5415
6202.31 5575
6203.05 5367
6203.79 5631
6204.53 5806
6205.28 6099
6206.02 6961
6206.76 8241
6207.51 9500
6208.25 11211
6209.00 13040
6209.74 14167
6210.48 15232
6211.23 15913
6211.97 15516
6212.71 14688
6213.46 13465
6214.20 11803
6214.94 10375
6215.69 8680
6216.43 7405
6217.18 6280
6217.92 5553
6218.67 4911
6219.41 4524
6220.15 4389
6220.90 4193
6221.64 4232
6222.39 4204
6223.13 4114
6223.88 3985
6224.62 4086
6225.36 4248
6226.11 4266
6226.85 4395
6227.60 3978
6228.34 3837
6229.09 3599
6229.83 3474
6230.58 3336
6231.32 3130
6232.07 3018
6232.81 2988
6233.56 3036
6234.30 2937
6235.05 2902
6235.79 2957
6236.54 3046
6237.28 3252
6238.03 3194
6238.77 3241
6239.52 3324
6240.26 3299
6241.01 3487
6241.75 3743
6242.50 3520
6243.25 3452
6243.99 3460
6244.74 3298
6245.48 3141
6246.23 3204
6246.97 3374
6247.72 3376
6248.47 3134
6249.21 3212
6249.96 3255
6250.70 3255
6251.45 3145
6252.20 3079
6252.94 2858
6253.69 2873
6254.43 2995
6255.18 2829
6255.93 2932
6256.67 2975
6257.42 2914
6258.17 2882
6258.91 2964
6259.66 2919
6260.41 2838
6261.15 2643
6261.90 2780
6262.65 2686
6263.39 2688
6264.14 2598
6264.89 2605
6265.63 2625
6266.38 2646
6267.13 2502
6267.87 2635
6268.62 2697
6269.37 2594
6270.12 2561
6270.86 2510
6271.61 2474
6272.36 2532
6273.11 2519
6273.85 2539
6274.60 2530
6275.35 2482
6276.10 2636
6276.84 2571
6277.59 2542
6278.34 2637
6279.09 2596
6279.83 2618
6280.58 2618
6281.33 2519
6282.08 2337
6282.83 2266
6283.57 2374
6284.32 2240
6285.07 2033
6285.82 2004
6286.57 2166
6287.31 2105
6288.06 2075
6288.81 2129
6289.56 2178
6290.31 2140
6291.06 2145
6291.80 2046
6292.55 2044
6293.30 1965
6294.05 1985
6294.80 2085
6295.55 2048
6296.30 2003
6297.04 2027
6297.79 1997
6298.54 1783
6299.29 1807
6300.04 1924
6300.79 1820
6301.54 1878
6302.29 1872
6303.04 1866
6303.79 1847
6304.53 1856
6305.28 1819
6306.03 1814
6306.78 1816
6307.53 1895
6308.28 1909
6309.03 1845
6309.78 1829
6310.53 1989
6311.28 1885
6312.03 2030
6312.78 2136
6313.53 2124
6314.28 2157
6315.03 2126
6315.78 2280
6316.53 2003
6317.28 2000
6318.03 2155
6318.78 2147
6319.53 2093
6320.28 2028
6321.03 1980
6321.78 2032
6322.53 1954
6323.28 1897
6324.03 1790
6324.78 1710
6325.53 1781
6326.28 1774
6327.03 1810
6327.78 1771
6328.53 1841
6329.28 1779
6330.04 1720
6330.79 1693
6331.54 1717
6332.29 1630
6333.04 1715
6333.79 1642
6334.54 1623
6335.29 1670
6336.04 1731
6336.79 1741
6337.55 1563
6338.30 1669
6339.05 1642
6339.80 1615
6340.55 1570
6341.30 1658
6342.05 1563
6342.81 1578
6343.56 1593
6344.31 1745
6345.06 1795
6345.81 1694
6346.56 1662
6347.32 1612
6348.07 1645
6348.82 1637
6349.57 1656
6350.32 1684
6351.07 1804
6351.83 1749
6352.58 1695
6353.33 1861
6354.08 1979
6354.84 2042
6355.59 1948
6356.34 2083
6357.09 2073
6357.84 1918
6358.60 1832
6359.35 1852
6360.10 1758
6360.85 1790
6361.61 1694
6362.36 1598
6363.11 1747
6363.87 1742
6364.62 1704
6365.37 1653
6366.12 1733
6366.88 1639
6367.63 1652
6368.38 1767
6369.14 1743
6369.89 1634
6370.64 1622
6371.40 1721
6372.15 1560
6372.90 1542
6373.66 1588
6374.41 1579
6375.16 1685
6375.92 1558
6376.67 1598
6377.42 1717
6378.18 1605
6378.93 1632
6379.68 1615
6380.44 1698
6381.19 1699
6381.95 1679
6382.70 1621
6383.45 1683
6384.21 1655
6384.96 1694
6385.71 1633
6386.47 1670
6387.22 1522
6387.98 1601
6388.73 1555
6389.49 1540
6390.24 1587
6390.99 1534
6391.75 1477
6392.50 1575
6393.26 1458
6394.01 1569
6394.77 1595
6395.52 1662
6396.28 1538
6397.03 1524
6397.79 1472
6398.54 1539
6399.30 1412
6400.05 1392
6400.81 1539
6401.56 1512
6402.32 1567
6403.07 1532
6403.83 1515
6404.58 1498
6405.34 1542
6406.09 1596
6406.85 1612
6407.60 1631
6408.36 1494
6409.11 1560
6409.87 1691
6410.62 1833
6411.38 1676
6412.13 1672
6412.89 1679
6413.65 1658
6414.40 1685
6415.16 1548
6415.91 1683
6416.67 1677
6417.43 1740
6418.18 1587
6418.94 1657
6419.69 1714
6420.45 1736
6421.21 1709
6421.96 1706
6422.72 1705
6423.47 1621
6424.23 1596
6424.99 1610
6425.74 1658
6426.50 1625
6427.26 1531
6428.01 1591
6428.77 1708
6429.53 1665
6430.28 1697
6431.04 1714
6431.80 1712
6432.55 1717
6433.31 1751
6434.07 1772
6434.82 1766
6435.58 1809
6436.34 1863
6437.10 1741
6437.85 1885
6438.61 1910
6439.37 1863
6440.12 1801
6440.88 1890
6441.64 1896
6442.40 1815
6443.15 1908
6443.91 1857
6444.67 1789
6445.43 1906
6446.18 2038
6446.94 2104
6447.70 1815
6448.46 1960
6449.21 2002
6449.97 2037
6450.73 2137
6451.49 2134
6452.25 2048
6453.00 2033
6453.76 2077
6454.52 1945
6455.28 2051
6456.04 2145
6456.80 2176
6457.55 2145
6458.31 2066
6459.07 2161
6459.83 2282
6460.59 2249
6461.35 2146
6462.10 2070
6462.86 2232
6463.62 2329
6464.38 2355
6465.14 2494
6465.90 2587
6466.66 2614
6467.42 2615
6468.17 2689
6468.93 2633
6469.69 2738
6470.45 2610
6471.21 2746
6471.97 2590
6472.73 2836
6473.49 2835
6474.25 2794
6475.01 2846
6475.77 2760
6476.53 2729
6477.28 2769
6478.04 2863
6478.80 3059
6479.56 3041
6480.32 3073
6481.08 3243
6481.84 3233
6482.60 3275
6483.36 3013
6484.12 3096
6484.88 3144
6485.64 3295
6486.40 3489
6487.16 3410
6487.92 3330
6488.68 3483
6489.44 3573
6490.20 3591
6490.96 3633
6491.72 3893
6492.48 3879
6493.24 3974
6494.00 4041
6494.76 4170
6495.53 4483
6496.29 4353
6497.05 4293
6497.81 4325
6498.57 4218
6499.33 4317
6500.09 4455
6500.85 4285
6501.61 4213
6502.37 4591
6503.13 4662
6503.89 4922
6504.65 5386
6505.42 6108
6506.18 7355
6506.94 8667
6507.70 10318
6508.46 11824
6509.22 13528
6509.98 13938
6510.74 14956
6511.51 14735
6512.27 13638
6513.03 12194
6513.79 11012
6514.55 9436
6515.31 7977
6516.08 7257
6516.84 6699
6517.60 5561
6518.36 5241
6519.12 5110
6519.89 5037
6520.65 4999
6521.41 5063
6522.17 5120
6522.93 5092
6523.70 5112
6524.46 5185
6525.22 5359
6525.98 5730
6526.74 5815
6527.51 5929
6528.27 6181
6529.03 6281
6529.79 6283
6530.56 6042
6531.32 6032
6532.08 6120
6532.85 6237
6533.61 6613
6534.37 7468
6535.13 9257
6535.90 10713
6536.66 11485
6537.42 12662
6538.19 13372
6538.95 13702
6539.71 13159
6540.47 12289
6541.24 10975
6542.00 9515
6542.76 8318
6543.53 7014
6544.29 6172
6545.05 5486
6545.82 5208
6546.58 4826
6547.35 4691
6548.11 4578
6548.87 4393
6549.64 4469
6550.40 4376
6551.16 4347
6551.93 4616
6552.69 4819
6553.46 5107
6554.22 5612
6554.98 5692
6555.75 5791
6556.51 5819
6557.28 5894
6558.04 5935
6558.80 5683
6559.57 5258
6560.33 4853
6561.10 4637
6561.86 4445
6562.63 4412
6563.39 4375
6564.15 4256
6564.92 4324
6565.68 4305
6566.45 4227
6567.21 4186
6567.98 4188
6568.74 4059
6569.51 4179
6570.27 4101
6571.04 3864
6571.80 4055
6572.57 4278
6573.33 4111
6574.10 4270
6574.86 4275
6575.63 4122
6576.39 4394
6577.16 4402
6577.92 4192
6578.69 4088
6579.45 4155
6580.22 4238
6580.99 4184
6581.75 4065
6582.52 4082
6583.28 4126
6584.05 4274
6584.81 4359
6585.58 4207
6586.35 4064
6587.11 4286
6587.88 4347
6588.64 4212
6589.41 4159
6590.18 4368
6590.94 4438
6591.71 4765
6592.47 4883
6593.24 4995
6594.01 5156
6594.77 5362
6595.54 5680
6596.31 5676
6597.07 5760
6597.84 5553
6598.61 5362
6599.37 5223
6600.14 4975
6600.91 4635
6601.67 4233
6602.44 4123
6603.21 3900
6603.97 3679
6604.74 3714
6605.51 3661
6606.27 3597
6607.04 3433
6607.81 3467
6608.57 3285
6609.34 3516
6610.11 3466
6610.88 3447
6611.64 3401
6612.41 3413
6613.18 3405
6613.95 3473
6614.71 3384
6615.48 3350
6616.25 3390
6617.02 3332
6617.78 3436
6618.55 3518
6619.32 3612
6620.09 3579
6620.85 3616
6621.62 3843
6622.39 4156
6623.16 4245
6623.93 4069
6624.69 3865
6625.46 4035
6626.23 3959
6627.00 3812
6627.77 3794
6628.54 3620
6629.30 3537
6630.07 3531
6630.84 3458
6631.61 3366
6632.38 3305
6633.15 3564
6633.91 3673
6634.68 3881
6635.45 4011
6636.22 4139
6636.99 4144
6637.76 4258
6638.53 4295
6639.30 4290
6640.06 4219
6640.83 4315
6641.60 4454
6642.37 4520
6643.14 4216
6643.91 4074
6644.68 3945
6645.45 3891
6646.22 3658
6646.99 3586
6647.76 3273
6648.53 3052
6649.30 3127
6650.07 2854
6650.83 2965
6651.60 2883
6652.37 2824
6653.14 2813
6653.91 2833
6654.68 2911
6655.45 2934
6656.22 2896
6656.99 2981
6657.76 2820
6658.53 2854
6659.30 2758
6660.07 2653
6660.84 2614
6661.61 2599
6662.38 2677
6663.15 2771
6663.92 2723
6664.70 2648
6665.47 2687
6666.24 2732
6667.01 2767
6667.78 2634
6668.55 2513
6669.32 2530
6670.09 2734
6670.86 2632
6671.63 2777
6672.40 2852
6673.17 2800
6673.94 2925
6674.71 2859
6675.49 2734
6676.26 2705
6677.03 2767
6677.80 2726
6678.57 2776
6679.34 2911
6680.11 2927
6680.88 2899
6681.65 3042
6682.43 3164
6683.20 3167
6683.97 3319
6684.74 3440
6685.51 3676
6686.28 3569
6687.06 3724
6687.83 3604
6688.60 3276
6689.37 3090
6690.14 3098
6690.91 2947
6691.69 2663
6692.46 2602
6693.23 2618
6694.00 2620
6694.77 2584
6695.55 2573
6696.32 2472
6697.09 2458
6697.86 2458
6698.64 2468
6699.41 2491
6700.18 2371
6700.95 2447
6701.73 2466
6702.50 2410
6703.27 2380
6704.04 2349
6704.82 2294
6705.59 2218
6706.36 2215
6707.13 2186
6707.91 2109
6708.68 2169
6709.45 2207
6710.23 2287
6711.00 2241
6711.77 2210
6712.55 2120
6713.32 2178
6714.09 2120
6714.87 2005
6715.64 2076
6716.41 2031
6717.19 2022
6717.96 2036
6718.73 2115
6719.51 2195
6720.28 2116
6721.05 2007
6721.83 2006
6722.60 1978
6723.37 2023
6724.15 2046
6724.92 2035
6725.70 2042
6726.47 2102
6727.24 2210
6728.02 1998
6728.79 2061
6729.57 2015
6730.34 2005
6731.11 2037
6731.89 2078
6732.66 2081
6733.44 2001
6734.21 1974
6734.99 2084
6735.76 2082
6736.54 2142
6737.31 2143
6738.08 2207
6738.86 2147
6739.63 2162
6740.41 2159
6741.18 2129
6741.96 2208
6742.73 2138
6743.51 2135
6744.28 2439
6745.06 2379
6745.83 2283
6746.61 2281
6747.38 2365
6748.16 2469
6748.93 2461
6749.71 2504
6750.48 2544
6751.26 2658
6752.04 2646
6752.81 2861
6753.59 2980
6754.36 2928
6755.14 2860
6755.91 2918
6756.69 2790
6757.46 2688
6758.24 2646
6759.02 2512
6759.79 2358
6760.57 2456
6761.34 2436
6762.12 2370
6762.90 2370
6763.67 2464
6764.45 2472
6765.22 2330
6766.00 2301
6766.78 2366
6767.55 2424
6768.33 2361
6769.11 2201
6769.88 2142
6770.66 2256
6771.44 2211
6772.21 2133
6772.99 2092
6773.77 2077
6774.54 2200
6775.32 2070
6776.10 1814
6776.87 1749
6777.65 1746
6778.43 1909
6779.20 1897
6779.98 1979
6780.76 1819
6781.53 1829
6782.31 1871
6783.09 1831
6783.87 1729
6784.64 1969
6785.42 1913
6786.20 1857
6786.98 1876
6787.75 1945
6788.53 1883
6789.31 1952
6790.09 1861
6790.86 1910
6791.64 1785
6792.42 1762
6793.20 1749
6793.97 1811
6794.75 1771
6795.53 1760
6796.31 1690
6797.09 1789
6797.86 1716
6798.64 1739
6799.42 1712
6800.20 1782
6800.98 1836
6801.76 1713
6802.53 1756
6803.31 1803
6804.09 1870
6804.87 1859
6805.65 1921
6806.43 2021
6807.20 1927
6807.98 1919
6808.76 1869
6809.54 1917
6810.32 1922
6811.10 1780
6811.88 1779
6812.66 1897
6813.44 1765
6814.21 1813
6814.99 1777
6815.77 1739
6816.55 1882
6817.33 1700
6818.11 1699
6818.89 1761
6819.67 1795
6820.45 1917
6821.23 1861
6822.01 1807
6822.79 1832
6823.57 1879
6824.35 1860
6825.12 1884
6825.90 1904
6826.68 1885
6827.46 1865
6828.24 1829
6829.02 1911
6829.80 1885
6830.58 1843
6831.36 1790
6832.14 1838
6832.92 1816
6833.70 1996
6834.48 1893
6835.26 1866
6836.04 1960
6836.82 2106
6837.60 2381
6838.39 2368
6839.17 2538
6839.95 2843
6840.73 2793
6841.51 2914
6842.29 2843
6843.07 2691
6843.85 2620
6844.63 2455
6845.41 2336
6846.19 2273
6846.97 2175
6847.75 2249
6848.53 2297
6849.32 2346
6850.10 2541
6850.88 2590
6851.66 2798
6852.44 3256
6853.22 3147
6854.00 3186
6854.78 3146
6855.56 2866
6856.35 2777
6857.13 2569
6857.91 2391
6858.69 2387
6859.47 2277
6860.25 2200
6861.04 2185
6861.82 2150
6862.60 2223
6863.38 2093
6864.16 2036
6864.94 2137
6865.73 2241
6866.51 2205
6867.29 2393
6868.07 2397
6868.85 2425
6869.64 2258
6870.42 2219
6871.20 2249
6871.98 2201
6872.77 2288
6873.55 2243
6874.33 2234
6875.11 2229
6875.90 2227
6876.68 2344
6877.46 2476
6878.24 2324
6879.03 2297
6879.81 2594
6880.59 2713
6881.37 2656
6882.16 2658
6882.94 2701
6883.72 2764
6884.51 2846
6885.29 3066
6886.07 3258
6886.86 3752
6887.64 3991
6888.42 4329
6889.21 4506
6889.99 4950
6890.77 4857
6891.56 4790
6892.34 4397
6893.12 3969
6893.91 3458
6894.69 3348
6895.47 3127
6896.26 2964
6897.04 2867
6897.82 2868
6898.61 2897
6899.39 2885
6900.18 2703
6900.96 2503
6901.74 2679
6902.53 2952
6903.31 2871
6904.10 2648
6904.88 2757
6905.66 2721
6906.45 2674
6907.23 2666
6908.02 2679
6908.80 2596
6909.59 2565
6910.37 2526
6911.16 2515
6911.94 2469
6912.72 2606
6913.51 2527
6914.29 2505
6915.08 2402
6915.86 2394
6916.65 2393
6917.43 2442
6918.22 2470
6919.00 2446
6919.79 2472
6920.57 2630
6921.36 2563
6922.14 2467
6922.93 2286
6923.71 2339
6924.50 2470
6925.28 2526
6926.07 2678
6926.86 2809
6927.64 2806
6928.43 2785
6929.21 2850
6930.00 2792
6930.78 2851
6931.57 2613
6932.35 2866
6933.14 2818
6933.93 2763
6934.71 2912
6935.50 2852
6936.28 2682
6937.07 2774
6937.86 2908
6938.64 2989
6939.43 3188
6940.21 3324
6941.00 3323
6941.79 3572
6942.57 3882
6943.36 4334
6944.15 4386
6944.93 4209
6945.72 4293
6946.51 4604
6947.29 4558
6948.08 4537
6948.86 4516
6949.65 4643
6950.44 4314
6951.23 4377
6952.01 4272
6952.80 4021
6953.59 4122
6954.37 4016
6955.16 3754
6955.95 3850
6956.73 3782
6957.52 3825
6958.31 3797
6959.10 3926
6959.88 3846
6960.67 3933
6961.46 3966
6962.25 4128
6963.03 4012
6963.82 3949
6964.61 4258
6965.40 4316
6966.18 4424
6966.97 4545
6967.76 4763
6968.55 5095
6969.33 5295
6970.12 5489
6970.91 5614
6971.70 5848
6972.49 5868
6973.27 5720
6974.06 5546
6974.85 5787
6975.64 5598
6976.43 5447
6977.21 5634
6978.00 5455
6978.79 5615
6979.58 6107
6980.37 6493
6981.16 6877
6981.95 7689
6982.73 8988
6983.52 10985
6984.31 13165
6985.10 16062
6985.89 18402
6986.68 19938
6987.47 20526
6988.26 21111
6989.04 20858
6989.83 19605
6990.62 17547
6991.41 15230
6992.20 12840
6992.99 10514
6993.78 8493
6994.57 7193
6995.36 6174
6996.15 5334
6996.94 4835
6997.73 4413
6998.51 4082
6999.30 3988
7000.09 3908
7000.88 3888
7001.67 3894
7002.46 3895
7003.25 3910
7004.04 3901
7004.83 3755
7005.62 3525
7006.41 3215
7007.20 3033
7007.99 2812
7008.78 2689
7009.57 2463
7010.36 2554
7011.15 2538
7011.94 2669
7012.73 2807
7013.52 2870
7014.31 2963
7015.10 3005
7015.89 2974
7016.69 3100
7017.48 3028
7018.27 2940
7019.06 2952
7019.85 2934
7020.64 2782
7021.43 2837
7022.22 2888
7023.01 2961
7023.80 3089
7024.59 2979
7025.38 3050
7026.17 3042
7026.97 3099
7027.76 3178
7028.55 3083
7029.34 3157
7030.13 3100
7030.92 3070
7031.71 3042
7032.50 2783
7033.30 2885
7034.09 2761
7034.88 2851
7035.67 2797
7036.46 2869
7037.25 2768
7038.05 2943
7038.84 2886
7039.63 2922
7040.42 3065
7041.21 2950
7042.01 3014
7042.80 2996
7043.59 3077
7044.38 3083
7045.17 3201
7045.97 3303
7046.76 3122
7047.55 3213
7048.34 3381
7049.13 3326
7049.93 3404
7050.72 3479
7051.51 3489
7052.30 3664
7053.10 3753
7053.89 3453
7054.68 3260
7055.47 3010
7056.27 3059
7057.06 2893
7057.85 2918
7058.65 2970
7059.44 2800
7060.23 2701
7061.02 2795
7061.82 2752
7062.61 2838
7063.40 2630
7064.20 2553
7064.99 2442
7065.78 2493
7066.58 2423
7067.37 2331
7068.16 2340
7068.96 2295
7069.75 2255
7070.54 2228
7071.34 2215
7072.13 2143
7072.93 2183
7073.72 2025
7074.51 1936
7075.31 2059
7076.10 2202
7076.89 2091
7077.69 1972
7078.48 1896
7079.28 1897
7080.07 1888
7080.86 1970
7081.66 2008
7082.45 2059
7083.25 1888
7084.04 1817
7084.84 1904
7085.63 1994
7086.42 1929
7087.22 1937
7088.01 2035
7088.81 2017
7089.60 2072
7090.40 2011
7091.19 1903
7091.99 1926
7092.78 1933
7093.58 1886
7094.37 1868
7095.17 1737
7095.96 1618
7096.76 1611
7097.55 1701
7098.35 1745
7099.14 1635
7099.94 1582
7100.73 1563
7101.53 1582
7102.32 1559
7103.12 1627
7103.91 1583
7104.71 1592
7105.50 1630
7106.30 1560
7107.10 1545
7107.89 1498
7108.69 1475
7109.48 1656
7110.28 1519
7111.07 1500
7111.87 1379
7112.67 1388
7113.46 1402
7114.26 1532
7115.05 1533
7115.85 1463
7116.65 1439
7117.44 1521
7118.24 1535
7119.03 1501
7119.83 1431
7120.63 1373
7121.42 1406
7122.22 1321
7123.02 1498
7123.81 1552
7124.61 1344
7125.41 1430
7126.20 1502
7127.00 1526
7127.80 1342
7128.59 1483
7129.39 1510
7130.19 1590
7130.98 1640
7131.78 1657
7132.58 1577
7133.37 1528
7134.17 1527
7134.97 1529
7135.77 1524
7136.56 1493
7137.36 1492
7138.16 1345
7138.96 1458
7139.75 1335
7140.55 1297
7141.35 1301
7142.15 1307
7142.94 1331
7143.74 1430
7144.54 1380
7145.34 1343
7146.13 1276
7146.93 1216
7147.73 1280
7148.53 1221
7149.33 1236
7150.12 1242
7150.92 1168
7151.72 1199
7152.52 1337
7153.32 1180
7154.11 1141
7154.91 1267
7155.71 1251
7156.51 1264
7157.31 1270
7158.11 1239
7158.90 1357
7159.70 1264
7160.50 1154
7161.30 1208
7162.10 1168
7162.90 1278
7163.70 1244
7164.50 1051
7165.29 1168
7166.09 1211
7166.89 1244
7167.69 1152
7168.49 1175
7169.29 1142
7170.09 1205
7170.89 1253
7171.69 1129
7172.49 1189
7173.29 1049
7174.08 1082
7174.88 1234
7175.68 1123
7176.48 1117
7177.28 1177
7178.08 1189
7178.88 1114
7179.68 1125
7180.48 1056
7181.28 1196
7182.08 1063
7182.88 1143
7183.68 1116
7184.48 1067
7185.28 1066
7186.08 1082
7186.88 1099
7187.68 1088
7188.48 1179
7189.28 1116
7190.08 1068
7190.88 1074
7191.68 1002
7192.48 1014
7193.28 1075
7194.08 1052
7194.88 1076
7195.68 1086
7196.48 962
7197.28 966
7198.09 1002
7198.89 1069
7199.69 1080
7200.49 1003
7201.29 1045
7202.09 1057
7202.89 1036
7203.69 983
7204.49 1005
7205.29 1008
7206.09 1009
7206.90 985
7207.70 1054
7208.50 1106
7209.30 1065
7210.10 1011
7210.90 1076
7211.70 1131
7212.51 1165
7213.31 1085
7214.11 1099
7214.91 1076
7215.71 1105
7216.51 1065
7217.32 1091
7218.12 1065
7218.92 1015
7219.72 1009
7220.52 1098
7221.32 1074
7222.13 1160
7222.93 1059
7223.73 1046
7224.53 1087
7225.34 1030
7226.14 1040
7226.94 1034
7227.74 1099
7228.54 1009
7229.35 1079
7230.15 1018
7230.95 1052
7231.75 1139
7232.56 1154
7233.36 1108
7234.16 1118
7234.96 1182
7235.77 1234
7236.57 1186
7237.37 1302
7238.18 1300
7238.98 1347
7239.78 1274
7240.59 1249
7241.39 1302
7242.19 1247
7242.99 1102
7243.80 1056
7244.60 1165
7245.40 1118
7246.21 1083
7247.01 1203
7247.81 1034
7248.62 961
7249.42 1045
7250.23 1076
7251.03 1091
7251.83 1140
7252.64 1086
7253.44 1099
7254.24 1180
7255.05 1227
7255.85 1158
7256.66 1188
7257.46 1151
7258.26 1241
7259.07 1245
7259.87 1186
7260.68 1154
7261.48 1125
7262.28 1193
7263.09 1179
7263.89 1036
7264.70 1061
7265.50 1081
7266.31 1118
7267.11 1214
7267.92 1385
7268.72 1304
7269.52 1203
7270.33 1229
7271.13 1199
7271.94 1167
7272.74 1116
7273.55 1185
7274.35 1153
7275.16 1161
7275.96 1279
7276.77 1262
7277.57 1327
7278.38 1257
7279.18 1326
7279.99 1276
7280.79 1334
7281.60 1478
7282.41 1554
7283.21 1835
7284.02 1904
7284.82 1967
7285.63 2204
7286.43 2285
7287.24 2221
7288.04 2197
7288.85 2286
7289.66 2109
7290.46 1784
7291.27 1568
7292.07 1605
7292.88 1504
7293.68 1499
7294.49 1391
7295.30 1345
7296.10 1395
7296.91 1296
7297.72 1309
7298.52 1314
7299.33 1360
7300.13 1360
7300.94 1468
7301.75 1455
7302.55 1388
7303.36 1359
7304.17 1309
7304.97 1259
7305.78 1334
7306.59 1344
7307.39 1284
7308.20 1357
7309.01 1305
7309.81 1469
7310.62 1551
7311.43 1438
7312.24 1678
7313.04 1647
7313.85 1675
7314.66 1535
7315.46 1544
7316.27 1717
7317.08 1734
7317.89 2060
7318.69 2340
7319.50 2585
7320.31 2636
7321.12 2649
7321.92 2615
7322.73 2367
7323.54 2259
7324.35 2122
7325.15 1981
7325.96 1621
7326.77 1675
7327.58 1746
7328.38 1559
7329.19 1623
7330.00 1495
7330.81 1523
7331.62 1414
7332.43 1419
7333.23 1466
7334.04 1544
7334.85 1587
7335.66 1518
7336.47 1480
7337.27 1359
7338.08 1514
7338.89 1468
7339.70 1522
7340.51 1474
7341.32 1443
7342.13 1447
7342.93 1469
7343.74 1360
7344.55 1320
7345.36 1354
7346.17 1390
7346.98 1470
7347.79 1257
7348.60 1299
7349.41 1304
7350.22 1246
7351.02 1147
7351.83 1255
7352.64 1290
7353.45 1193
7354.26 1173
7355.07 1176
7355.88 1191
7356.69 1169
7357.50 1239
7358.31 1241
7359.12 1256
7359.93 1276
7360.74 1274
7361.55 1133
7362.36 1205
7363.17 1216
7363.98 1236
7364.79 1305
7365.60 1245
7366.41 1253
7367.22 1264
7368.03 1308
7368.84 1250
7369.65 1211
7370.46 1179
7371.27 1200
7372.08 1126
7372.89 1175
7373.70 1145
7374.51 1179
7375.32 1205
7376.13 1150
7376.94 1172
7377.75 1175
7378.56 1319
7379.37 1462
7380.18 1428
7380.99 1354
7381.81 1385
7382.62 1424
7383.43 1466
7384.24 1553
7385.05 1420
7385.86 1301
7386.67 1248
7387.48 1295
7388.29 1217
7389.11 1115
7389.92 1153
7390.73 1164
7391.54 1088
7392.35 1052
7393.16 1080
7393.97 1108
7394.79 1095
7395.60 1055
7396.41 1032
7397.22 887
7398.03 952
7398.84 1029
7399.66 1048
7400.47 1060
7401.28 1039
7402.09 1159
7402.90 1144
7403.72 1087
7404.53 1099
7405.34 1013
7406.15 1006
7406.96 1068
7407.78 921
7408.59 985
7409.40 913
7410.21 931
7411.03 933
7411.84 989
7412.65 970
7413.46 1069
7414.28 1013
7415.09 1001
7415.90 979
7416.71 873
7417.53 893
7418.34 929
7419.15 899
7419.97 931
7420.78 898
7421.59 830
7422.41 864
7423.22 816
7424.03 835
7424.84 837
7425.66 802
7426.47 869
7427.28 1011
7428.10 868
7428.91 808
7429.72 969
7430.54 983
7431.35 849
7432.17 849
7432.98 845
7433.79 806
7434.61 825
7435.42 915
7436.23 898
7437.05 878
7437.86 921
7438.68 942
7439.49 921
7440.30 855
7441.12 890
7441.93 942
7442.75 969
7443.56 912
7444.38 844
7445.19 859
7446.00 925
7446.82 828
7447.63 807
7448.45 851
7449.26 838
7450.08 837
7450.89 760
7451.71 845
7452.52 901
7453.34 835
7454.15 880
7454.97 897
7455.78 875
7456.60 844
7457.41 770
7458.23 731
7459.04 815
7459.86 846
7460.67 766
7461.49 853
7462.30 851
7463.12 806
7463.93 741
7464.75 833
7465.56 785
7466.38 817
7467.19 850
7468.01 850
7468.82 865
7469.64 873
7470.46 872
7471.27 881
7472.09 950
7472.90 876
7473.72 836
7474.54 819
7475.35 932
7476.17 862
7476.98 839
7477.80 808
7478.62 857
7479.43 824
7480.25 780
7481.06 899
7481.88 831
7482.70 823
7483.51 823
7484.33 897
7485.15 960
7485.96 880
7486.78 903
7487.60 940
7488.41 880
7489.23 959
7490.05 856
7490.86 808
7491.68 899
7492.50 930
7493.31 793
7494.13 809
7494.95 883
7495.77 872
7496.58 837
7497.40 818
7498.22 826
7499.03 745
7499.85 772
7500.67 889
7501.49 916
7502.30 945
7503.12 938
7503.94 928
7504.76 816
7505.57 827
7506.39 888
7507.21 857
7508.03 818
7508.85 827
7509.66 810
7510.48 860
7511.30 854
7512.12 759
7512.94 839
7513.75 956
7514.57 918
7515.39 789
7516.21 811
7517.03 777
7517.84 787
7518.66 735
7519.48 831
7520.30 834
7521.12 785
7521.94 744
7522.76 828
7523.57 853
7524.39 863
7525.21 826
7526.03 821
7526.85 871
7527.67 892
7528.49 833
7529.31 809
7530.12 921
7530.94 875
7531.76 926
7532.58 892
7533.40 830
7534.22 890
7535.04 890
7535.86 892
7536.68 853
7537.50 834
7538.32 808
7539.14 824
7539.96 817
7540.78 751
7541.59 830
7542.41 768
7543.23 787
7544.05 821
7544.87 769
7545.69 767
7546.51 721
7547.33 863
7548.15 770
7548.97 809
7549.79 773
7550.61 789
7551.43 768
7552.25 764
7553.07 760
7553.89 734
7554.71 872
7555.53 867
7556.36 851
7557.18 816
7558.00 832
7558.82 862
7559.64 826
7560.46 773
7561.28 830
7562.10 834
7562.92 755
7563.74 757
7564.56 754
7565.38 702
7566.20 699
7567.02 784
7567.85 778
7568.67 748
7569.49 847
7570.31 870
7571.13 842
7571.95 896
7572.77 837
7573.59 774
7574.42 919
7575.24 855
7576.06 808
7576.88 819
7577.70 846
7578.52 844
7579.34 745
7580.17 834
7580.99 816
7581.81 856
7582.63 866
7583.45 886
7584.28 811
7585.10 853
7585.92 907
7586.74 816
7587.56 862
7588.39 862
7589.21 964
7590.03 965
7590.85 923
7591.67 943
7592.50 970
7593.32 1057
7594.14 936
7594.96 930
7595.79 1021
7596.61 960
7597.43 897
7598.26 922
7599.08 942
7599.90 989
7600.72 897
7601.55 946
7602.37 997
7603.19 1006
7604.02 1062
7604.84 1007
7605.66 1039
7606.48 1019
7607.31 996
7608.13 995
7608.95 997
7609.78 1046
7610.60 1061
7611.42 1006
7612.25 1062
7613.07 1026
7613.89 1046
7614.72 1055
7615.54 1098
7616.37 1140
7617.19 1121
7618.01 1246
7618.84 1253
7619.66 1192
7620.48 1255
7621.31 1208
7622.13 1184
7622.96 1076
7623.78 1058
7624.60 1049
7625.43 1044
7626.25 1035
7627.08 1017
7627.90 1043
7628.73 1134
7629.55 1146
7630.37 1040
7631.20 1000
7632.02 941
7632.85 1041
7633.67 1100
7634.50 1125
7635.32 1084
7636.15 1077
7636.97 961
7637.80 940
7638.62 938
7639.45 940
7640.27 919
7641.10 914
7641.92 950
7642.75 921
7643.57 971
7644.40 965
7645.22 936
7646.05 880
7646.87 954
7647.70 951
7648.52 961
7649.35 1055
7650.17 1050
7651.00 1002
7651.83 1109
7652.65 988
7653.48 924
7654.30 987
7655.13 1007
7655.95 924
7656.78 893
7657.61 835
7658.43 941
7659.26 913
7660.08 893
7660.91 894
7661.74 824
7662.56 899
7663.39 936
7664.21 908
7665.04 883
7665.87 833
7666.69 773
7667.52 840
7668.35 921
7669.17 910
7670.00 823
7670.83 803
7671.65 839
7672.48 911
7673.31 762
7674.13 837
7674.96 814
7675.79 786
7676.61 824
7677.44 822
7678.27 746
7679.09 783
7679.92 810
7680.75 756
7681.58 748
7682.40 737
7683.23 870
7684.06 856
7684.89 794
7685.71 879
7686.54 908
7687.37 845
7688.19 888
7689.02 821
7689.85 909
7690.68 854
7691.51 822
7692.33 838
7693.16 871
7693.99 825
7694.82 866
7695.64 824
7696.47 871
7697.30 854
7698.13 844
7698.96 869
7699.79 877
7700.61 875
7701.44 871
7702.27 866
7703.10 862
7703.93 862
7704.76 840
7705.58 863
7706.41 784
7707.24 763
7708.07 763
7708.90 839
7709.73 807
7710.56 742
7711.38 817
7712.21 888
7713.04 857
7713.87 769
7714.70 804
7715.53 761
7716.36 800
7717.19 809
7718.02 795
7718.85 805
7719.67 690
7720.50 781
7721.33 783
7722.16 762
7722.99 769
7723.82 794
7724.65 804
7725.48 794
7726.31 792
7727.14 741
7727.97 792
7728.80 809
7729.63 854
7730.46 883
7731.29 961
7732.12 866
7732.95 908
7733.78 910
7734.61 828
7735.44 859
7736.27 855
7737.10 798
7737.93 745
7738.76 729
7739.59 802
7740.42 732
7741.25 765
7742.08 807
7742.91 799
7743.74 779
7744.57 823
7745.40 896
7746.23 883
7747.06 873
7747.90 826
7748.73 874
7749.56 876
7750.39 849
7751.22 810
7752.05 867
7752.88 831
7753.71 857
7754.54 817
7755.37 766
7756.21 776
7757.04 707
7757.87 769
7758.70 730
7759.53 747
7760.36 698
7761.19 801
7762.03 740
7762.86 677
7763.69 772
7764.52 832
7765.35 782
7766.18 755
7767.02 739
7767.85 797
7768.68 864
7769.51 802
7770.34 784
7771.18 796
7772.01 761
7772.84 829
7773.67 873
7774.50 859
7775.34 852
7776.17 766
7777.00 848
7777.83 846
7778.67 855
7779.50 817
7780.33 812
7781.16 825
7782.00 767
7782.83 793
7783.66 796
7784.49 869
7785.33 908
7786.16 801
7786.99 771
7787.82 767
7788.66 770
7789.49 885
7790.32 841
7791.16 792
7791.99 762
7792.82 770
7793.66 725
7794.49 803
7795.32 867
7796.16 846
7796.99 766
7797.82 889
7798.66 938
7799.49 880
7800.32 827
7801.16 882
7801.99 778
7802.82 863
7803.66 844
7804.49 905
7805.33 894
7806.16 917
7806.99 870
7807.83 921
7808.66 920
7809.50 890
7810.33 966
7811.16 949
7812.00 876
7812.83 902
7813.67 969
7814.50 956
7815.34 949
7816.17 1032
7817.00 1136
7817.84 1228
7818.67 1174
7819.51 1172
7820.34 1182
7821.18 1266
7822.01 1231
7822.85 1192
7823.68 1301
7824.52 1258
7825.35 1127
7826.19 1193
7827.02 1213
7827.86 1099
7828.69 1167
7829.53 1066
7830.36 1139
7831.20 1238
7832.03 1179
7832.87 1250
7833.70 1179
7834.54 1240
7835.37 1291
7836.21 1290
7837.04 1237
7837.88 1174
7838.72 1055
7839.55 1054
7840.39 1019
7841.22 949
7842.06 1065
7842.89 1026
7843.73 1051
7844.57 933
7845.40 933
7846.24 949
7847.07 919
7847.91 914
7848.75 916
7849.58 864
7850.42 873
7851.26 970
7852.09 948
7852.93 900
7853.77 888
7854.60 1001
7855.44 941
7856.27 879
7857.11 897
7857.95 891
7858.78 986
7859.62 970
7860.46 1105
7861.29 1023
7862.13 909
7862.97 971
7863.81 1007
7864.64 1013
7865.48 896
7866.32 913
7867.15 989
7867.99 996
7868.83 949
7869.67 971
7870.50 964
7871.34 1004
7872.18 1025
7873.02 1032
7873.85 1081
7874.69 996
7875.53 1112
7876.37 1202
7877.20 1128
7878.04 1159
7878.88 1187
7879.72 1287
7880.55 1336
7881.39 1309
7882.23 1303
7883.07 1279
7883.91 1207
7884.74 1268
7885.58 1191
7886.42 1262
7887.26 1198
7888.10 1217
7888.94 1163
7889.77 1122
7890.61 1120
7891.45 1105
7892.29 1105
7893.13 1162
7893.97 1264
7894.80 1220
7895.64 1168
7896.48 1158
7897.32 1090
7898.16 1055
7899.00 1090
7899.84 986
7900.68 1067
7901.52 1057
7902.35 956
7903.19 998
7904.03 906
7904.87 985
7905.71 1008
7906.55 1002
7907.39 997
7908.23 948
7909.07 956
7909.91 913
7910.75 944
7911.59 878
7912.43 1061
7913.27 1014
7914.11 1016
7914.94 980
7915.78 1095
7916.62 1134
7917.46 1186
7918.30 1288
7919.14 1221
7919.98 1246
7920.82 1265
7921.66 1291
7922.50 1153
7923.34 1138
7924.18 1003
7925.02 993
7925.87 930
7926.71 902
7927.55 913
7928.39 926
7929.23 907
7930.07 885
7930.91 916
7931.75 889
7932.59 842
7933.43 779
7934.27 908
7935.11 848
7935.95 872
7936.79 845
7937.63 914
7938.47 857
7939.32 906
7940.16 871
7941.00 881
7941.84 828
7942.68 846
7943.52 928
7944.36 904
7945.20 884
7946.04 784
7946.89 826
7947.73 959
7948.57 865
7949.41 887
7950.25 897
7951.09 849
7951.94 811
7952.78 861
7953.62 944
7954.46 971
7955.30 951
7956.14 910
7956.99 916
7957.83 959
7958.67 977
7959.51 936
7960.35 1014
7961.20 949
7962.04 966
7962.88 1025
7963.72 1000
7964.57 933
7965.41 989
7966.25 1022
7967.09 1124
7967.94 1064
7968.78 1208
7969.62 1225
7970.46 1092
7971.31 1144
7972.15 1077
7972.99 930
7973.83 912
7974.68 1056
7975.52 930
7976.36 928
7977.21 913
7978.05 890
7978.89 863
7979.74 885
7980.58 878
7981.42 877
7982.26 863
7983.11 806
7983.95 883
7984.79 808
7985.64 882
7986.48 821
7987.33 753
7988.17 820
7989.01 818
7989.86 750
7990.70 854
7991.54 869
7992.39 732
7993.23 759
7994.08 706
7994.92 670
7995.76 651
7996.61 721
7997.45 789
7998.30 827
7999.14 724
7999.98 680
8000.83 743
8001.67 766
8002.52 783
8003.36 828
8004.21 685
8005.05 702
8005.89 697
8006.74 701
8007.58 740
8008.43 741
8009.27 674
8010.12 655
8010.96 750
8011.81 687
8012.65 672
8013.50 648
8014.34 710
8015.19 682
8016.03 641
8016.88 663
8017.72 734
8018.57 643
8019.41 662
8020.26 725
8021.10 710
8021.95 656
8022.79 652
8023.64 697
8024.48 686
8025.33 659
8026.18 640
8027.02 643
8027.87 623
8028.71 734
8029.56 764
8030.40 730
8031.25 679
8032.10 625
8032.94 657
8033.79 710
8034.63 739
8035.48 734
8036.33 693
8037.17 653
8038.02 663
8038.86 650
8039.71 683
8040.56 609
8041.40 658
8042.25 676
8043.10 735
8043.94 671
8044.79 683
8045.64 658
8046.48 678
8047.33 641
8048.18 652
8049.02 649
8049.87 746
8050.72 702
8051.56 652
8052.41 656
8053.26 687
8054.10 624
8054.95 679
8055.80 655
8056.65 641
8057.49 680
8058.34 578
8059.19 641
8060.04 660
8060.88 672
8061.73 647
8062.58 624
8063.43 556
8064.27 681
8065.12 620
8065.97 625
8066.82 637
8067.66 645
8068.51 662
8069.36 642
8070.21 602
8071.06 631
8071.90 623
8072.75 608
8073.60 647
8074.45 706
8075.30 645
8076.14 653
8076.99 662
8077.84 662
8078.69 634
8079.54 656
8080.39 653
8081.23 668
8082.08 665
8082.93 628
8083.78 651
8084.63 577
8085.48 688
8086.33 679
8087.17 652
8088.02 647
8088.87 668
8089.72 653
8090.57 678
8091.42 623
8092.27 584
8093.12 590
8093.97 587
8094.82 603
8095.67 647
8096.51 615
8097.36 589
8098.21 666
8099.06 671
8099.91 621
8100.76 664
8101.61 686
8102.46 693
8103.31 626
8104.16 601
8105.01 670
8105.86 674
8106.71 619
8107.56 652
8108.41 632
8109.26 718
8110.11 689
8110.96 665
8111.81 610
8112.66 621
8113.51 694
8114.36 669
8115.21 694
8116.06 626
8116.91 618
8117.76 624
8118.61 608
8119.46 597
8120.31 725
8121.16 706
8122.01 676
8122.86 751
8123.72 741
8124.57 624
8125.42 644
8126.27 697
8127.12 694
8127.97 740
8128.82 717
8129.67 674
8130.52 727
8131.37 763
8132.22 723
8133.08 732
8133.93 796
8134.78 809
8135.63 701
8136.48 706
8137.33 730
8138.18 751
8139.04 823
8139.89 744
8140.74 751
8141.59 734
8142.44 707
8143.29 778
8144.15 710
8145.00 712
8145.85 754
8146.70 726
8147.55 665
8148.41 722
8149.26 690
8150.11 735
8150.96 714
8151.81 731
8152.67 759
8153.52 803
8154.37 809
8155.22 767
8156.08 765
8156.93 754
8157.78 806
8158.63 873
8159.49 810
8160.34 732
8161.19 814
8162.04 730
8162.90 700
8163.75 697
8164.60 676
8165.45 731
8166.31 611
8167.16 619
8168.01 679
8168.87 675
8169.72 646
8170.57 633
8171.43 580
8172.28 620
8173.13 646
8173.99 621
8174.84 605
8175.69 739
8176.55 701
8177.40 647
8178.25 630
8179.11 630
8179.96 664
8180.81 625
8181.67 634
8182.52 596
8183.38 549
8184.23 568
8185.08 652
8185.94 650
8186.79 641
8187.65 575
8188.50 587
8189.35 622
8190.21 550
8191.06 565
8191.92 616
8192.77 652
8193.63 630
8194.48 546
8195.33 534
8196.19 570
8197.04 679
8197.90 618
8198.75 646
8199.61 553
8200.46 623
8201.32 665
8202.17 606
8203.03 598
8203.88 656
8204.74 686
8205.59 625
8206.45 703
8207.30 651
8208.16 667
8209.01 706
8209.87 653
8210.72 647
8211.58 652
8212.43 610
8213.29 681
8214.14 610
8215.00 618
8215.86 581
8216.71 668
8217.57 684
8218.42 697
8219.28 619
8220.13 675
8220.99 676
8221.85 634
8222.70 665
8223.56 684
8224.41 690
8225.27 772
8226.13 695
8226.98 746
8227.84 725
8228.69 660
8229.55 599
8230.41 584
8231.26 613
8232.12 667
8232.98 650
8233.83 651
8234.69 605
8235.54 579
8236.40 596
8237.26 615
8238.11 575
8238.97 556
8239.83 565
8240.69 569
8241.54 552
8242.40 549
8243.26 572
8244.11 596
8244.97 598
8245.83 595
8246.68 616
8247.54 518
8248.40 561
8249.26 620
8250.11 624
8250.97 672
8251.83 550
8252.69 563
8253.54 583
8254.40 593
8255.26 602
8256.12 640
8256.97 658
8257.83 602
8258.69 577
8259.55 623
8260.40 549
8261.26 542
8262.12 595
8262.98 589
8263.84 609
8264.69 573
8265.55 546
8266.41 553
8267.27 585
8268.13 631
8268.99 679
8269.84 621
8270.70 558
8271.56 569
8272.42 648
8273.28 621
8274.14 645
8275.00 652
8275.85 591
8276.71 650
8277.57 617
8278.43 573
8279.29 595
8280.15 595
8281.01 598
8281.87 628
8282.72 635
8283.58 642
8284.44 610
8285.30 605
8286.16 578
8287.02 574
8287.88 606
8288.74 590
8289.60 627
8290.46 678
8291.32 628
8292.18 614
8293.04 641
8293.90 689
8294.76 601
8295.62 591
8296.47 710
8297.33 664
8298.19 614
8299.05 638
8299.91 607
8300.77 552
8301.63 585
8302.49 610
8303.35 593
8304.21 563
8305.07 593
8305.93 654
8306.80 615
8307.66 630
8308.52 631
8309.38 682
8310.24 592
8311.10 592
8311.96 632
8312.82 685
8313.68 602
8314.54 601
8315.40 626
8316.26 588
8317.12 587
8317.98 557
8318.84 614
8319.70 639
8320.57 705
8321.43 695
8322.29 617
8323.15 579
8324.01 584
8324.87 583
8325.73 593
8326.59 617
8327.46 628
8328.32 673
8329.18 637
8330.04 621
8330.90 653
8331.76 663
8332.62 613
8333.49 622
8334.35 636
8335.21 637
8336.07 608
8336.93 580
8337.79 608
8338.66 610
8339.52 582
8340.38 694
8341.24 632
8342.10 609
8342.97 610
8343.83 646
8344.69 648
8345.55 646
8346.42 623
8347.28 568
8348.14 656
8349.00 654
8349.87 672
8350.73 620
8351.59 590
8352.45 628
8353.32 542
8354.18 633
8355.04 602
8355.90 598
8356.77 714
8357.63 654
8358.49 592
8359.36 607
8360.22 674
8361.08 583
8361.95 623
8362.81 633
8363.67 571
8364.53 626
8365.40 648
8366.26 603
8367.12 583
8367.99 629
8368.85 617
8369.72 606
8370.58 588
8371.44 595
8372.31 591
8373.17 680
8374.03 675
8374.90 552
8375.76 578
8376.63 686
8377.49 622
8378.35 601
8379.22 625
8380.08 610
8380.95 637
8381.81 617
8382.67 639
8383.54 610
8384.40 653
8385.27 612
8386.13 640
8387.00 624
8387.86 708
8388.72 704
8389.59 683
8390.45 697
8391.32 672
8392.18 688
8393.05 680
8393.91 669
8394.78 723
8395.64 665
8396.51 648
8397.37 757
8398.24 703
8399.10 654
8399.97 668
8400.83 698
8401.70 711
8402.56 682
8403.43 700
8404.29 694
8405.16 725
8406.02 717
8406.89 715
8407.75 703
8408.62 710
8409.49 640
8410.35 697
8411.22 778
8412.08 697
8412.95 715
8413.81 724
8414.68 712
8415.55 742
8416.41 822
8417.28 764
8418.14 753
8419.01 813
8419.88 748
8420.74 765
8421.61 777
8422.48 831
8423.34 839
8424.21 791
8425.07 825
8425.94 843
8426.81 893
8427.67 844
8428.54 831
8429.41 820
8430.27 863
8431.14 807
8432.01 886
8432.87 900
8433.74 866
8434.61 861
8435.47 971
8436.34 927
8437.21 941
8438.08 925
8438.94 883
8439.81 953
8440.68 997
8441.54 1007
8442.41 1039
8443.28 1054
8444.15 1066
8445.01 1052
8445.88 1077
8446.75 1128
8447.62 973
8448.48 1036
8449.35 1038
8450.22 1037
8451.09 1023
8451.95 1081
8452.82 1100
8453.69 1171
8454.56 1350
8455.43 1521
8456.29 1737
8457.16 1969
8458.03 2138
8458.90 2387
8459.77 2265
8460.63 2108
8461.50 1924
8462.37 1665
8463.24 1523
8464.11 1345
8464.98 1176
8465.84 1072
8466.71 1050
8467.58 960
8468.45 996
8469.32 1074
8470.19 1061
8471.06 1077
8471.93 998
8472.79 952
8473.66 932
8474.53 886
8475.40 907
8476.27 982
8477.14 878
8478.01 876
8478.88 941
8479.75 932
8480.62 912
8481.48 936
8482.35 920
8483.22 960
8484.09 947
8484.96 1046
8485.83 963
8486.70 949
8487.57 938
8488.44 909
8489.31 846
8490.18 864
8491.05 872
8491.92 860
8492.79 820
8493.66 856
8494.53 928
8495.40 889
8496.27 852
8497.14 939
8498.01 1080
8498.88 988
8499.75 929
8500.62 886
8501.49 854
8502.36 899
8503.23 849
8504.10 916
8504.97 896
8505.84 910
8506.71 926
8507.58 931
8508.45 915
8509.33 955
8510.20 962
8511.07 944
8511.94 882
8512.81 1055
8513.68 970
8514.55 991
8515.42 980
8516.29 1038
8517.16 1022
8518.04 927
8518.91 1013
8519.78 1062
8520.65 972
8521.52 1069
8522.39 1088
8523.26 1135
8524.13 1255
8525.01 1214
8525.88 1335
8526.75 1447
8527.62 1538
8528.49 1546
8529.36 1523
8530.24 1463
8531.11 1460
8531.98 1351
8532.85 1239
8533.72 1218
8534.60 1186
8535.47 1105
8536.34 1117
8537.21 1015
8538.08 1052
8538.96 1087
8539.83 1042
8540.70 1044
8541.57 1035
8542.45 1054
8543.32 1026
8544.19 958
8545.06 982
8545.94 942
8546.81 929
8547.68 961
8548.55 943
8549.43 920
8550.30 929
8551.17 1035
8552.05 1001
8552.92 1083
8553.79 1126
8554.66 1185
8555.54 1301
8556.41 1274
8557.28 1292
8558.16 1245
8559.03 1172
8559.90 1157
8560.78 1048
8561.65 1040
8562.52 1065
8563.40 1044
8564.27 977
8565.14 910
8566.02 933
8566.89 934
8567.77 1005
8568.64 944
8569.51 928
8570.39 884
8571.26 861
8572.13 859
8573.01 914
8573.88 937
8574.76 944
8575.63 879
8576.50 920
8577.38 859
8578.25 847
8579.13 823
8580.00 882
8580.88 933
8581.75 1018
8582.63 901
8583.50 999
8584.37 1031
8585.25 929
8586.12 897
8587.00 919
8587.87 971
8588.75 984
8589.62 1004
8590.50 993
8591.37 952
8592.25 1000
8593.12 955
8594.00 1042
8594.87 1012
8595.75 1037
8596.62 1036
8597.50 1005
8598.37 1137
8599.25 1081
8600.12 1021
8601.00 1015
8601.87 1080
8602.75 1037
8603.63 1108
8604.50 1125
8605.38 1133
8606.25 1157
8607.13 1173
8608.00 1232
8608.88 1110
8609.76 1163
8610.63 1124
8611.51 1176
8612.38 1271
8613.26 1287
8614.14 1166
8615.01 1196
8615.89 1214
8616.76 1180
8617.64 1188
8618.52 1231
8619.39 1280
8620.27 1310
8621.15 1294
8622.02 1338
8622.90 1393
8623.78 1355
8624.65 1458
8625.53 1455
8626.41 1505
8627.28 1445
8628.16 1462
8629.04 1457
8629.91 1408
8630.79 1410
8631.67 1478
8632.54 1572
8633.42 1504
8634.30 1538
8635.17 1525
8636.05 1577
8636.93 1674
8637.81 1615
8638.68 1579
8639.56 1447
8640.44 1615
8641.32 1679
8642.19 1565
8643.07 1531
8643.95 1565
8644.83 1682
8645.70 1736
8646.58 1635
8647.46 1836
8648.34 1847
8649.22 1883
8650.09 1940
8650.97 1907
8651.85 2038
8652.73 1878
8653.61 2038
8654.48 2053
8655.36 1943
8656.24 2006
8657.12 1998
8658.00 1933
8658.87 2061
8659.75 2148
8660.63 2168
8661.51 2221
8662.39 2348
8663.27 2727
8664.15 3071
8665.02 3176
8665.90 3509
8666.78 3731
8667.66 3693
8668.54 3752
8669.42 3286
8670.30 3148
8671.18 3134
8672.06 3048
8672.93 3033
8673.81 3103
8674.69 3177
8675.57 3339
8676.45 3392
8677.33 3340
8678.21 3241
8679.09 3147
8679.97 3009
8680.85 2816
8681.73 2448
8682.61 2400
8683.49 2255
8684.37 2010
8685.25 1879
8686.13 1970
8687.01 2091
8687.89 2078
8688.77 2071
8689.65 2241
8690.53 2441
8691.41 2643
8692.29 3064
8693.17 3474
8694.05 3718
8694.93 3768
8695.81 3892
8696.69 3634
8697.57 3443
8698.45 3146
8699.33 2999
8700.21 2722
8701.09 2346
8701.97 2219
8702.85 2350
8703.73 2317
8704.61 2419
8705.49 2262
8706.37 2166
8707.25 1955
8708.13 1859
8709.01 1756
8709.90 1647
8710.78 1557
8711.66 1389
8712.54 1314
8713.42 1397
8714.30 1292
8715.18 1335
8716.06 1219
8716.94 1171
8717.83 1143
8718.71 1193
8719.59 1231
8720.47 1151
8721.35 1191
8722.23 1185
8723.11 1155
8724.00 1294
8724.88 1299
8725.76 1303
8726.64 1261
8727.52 1204
8728.41 1237
8729.29 1285
8730.17 1328
8731.05 1352
8731.93 1339
8732.82 1294
8733.70 1289
8734.58 1284
8735.46 1321
8736.34 1206
8737.23 1213
8738.11 1240
8738.99 1223
8739.87 1247
8740.76 1182
8741.64 1296
8742.52 1308
8743.40 1236
8744.29 1241
8745.17 1152
8746.05 1227
8746.94 1187
8747.82 1157
8748.70 1100
8749.58 1200
8750.47 1186
8751.35 1146
8752.23 1190
8753.12 1180
8754.00 1167
8754.88 1177
8755.77 1245
8756.65 1224
8757.53 1182
8758.42 1200
8759.30 1230
8760.18 1175
8761.07 1161
8761.95 1256
8762.83 1275
8763.72 1242
8764.60 1220
8765.48 1204
8766.37 1163
8767.25 1239
8768.14 1221
8769.02 1164
8769.90 1191
8770.79 1221
8771.67 1148
8772.56 1181
8773.44 1138
8774.32 1151
8775.21 1100
8776.09 1150
8776.98 1091
8777.86 1084
8778.75 1044
8779.63 1067
8780.52 1091
8781.40 1126
8782.28 1111
8783.17 1096
8784.05 1089
8784.94 1115
8785.82 1087
8786.71 1009
8787.59 1097
8788.48 1064
8789.36 1035
8790.25 1013
8791.13 946
8792.02 1011
8792.90 1034
8793.79 944
8794.67 937
8795.56 920
8796.44 983
8797.33 995
8798.22 957
8799.10 941
8799.99 981
8800.87 982
8801.76 1002
8802.64 1000
8803.53 900
8804.41 927
8805.30 946
8806.19 916
8807.07 1009
8807.96 959
8808.84 944
8809.73 1009
8810.62 930
8811.50 952
8812.39 932
8813.27 865
8814.16 913
8815.05 912
8815.93 850
8816.82 915
8817.71 960
8818.59 989
8819.48 1038
8820.36 938
8821.25 980
8822.14 1009
8823.02 904
8823.91 907
8824.80 811
8825.68 863
8826.57 872
8827.46 852
8828.35 840
8829.23 808
8830.12 796
8831.01 784
8831.89 791
8832.78 811
8833.67 763
8834.56 803
8835.44 867
8836.33 786
8837.22 783
8838.10 791
8838.99 766
8839.88 826
8840.77 803
8841.65 716
8842.54 755
8843.43 754
8844.32 757
8845.21 825
8846.09 695
8846.98 707
8847.87 771
8848.76 832
8849.65 755
8850.53 711
8851.42 669
8852.31 641
8853.20 675
8854.09 687
8854.97 704
8855.86 759
8856.75 670
8857.64 707
8858.53 796
8859.42 698
8860.30 683
8861.19 730
8862.08 711
8862.97 644
8863.86 672
8864.75 727
8865.64 743
8866.53 665
8867.41 583
8868.30 607
8869.19 669
8870.08 690
8870.97 679
8871.86 638
8872.75 677
8873.64 638
8874.53 565
8875.42 628
8876.31 657
8877.20 606
8878.08 576
8878.97 588
8879.86 566
8880.75 627
8881.64 666
8882.53 599
8883.42 540
8884.31 619
8885.20 638
8886.09 622
8886.98 616
8887.87 673
8888.76 609
8889.65 555
8890.54 598
8891.43 560
8892.32 566
8893.21 638
8894.10 635
8894.99 594
8895.88 591
8896.77 604
8897.66 656
8898.55 662
8899.44 556
8900.33 568
8901.23 580
8902.12 599
8903.01 601
8903.90 602
8904.79 592
8905.68 655
8906.57 639
8907.46 664
8908.35 607
8909.24 573
8910.13 572
8911.02 656
8911.92 616
8912.81 612
8913.70 590
8914.59 556
8915.48 593
8916.37 642
8917.26 570
8918.15 609
8919.05 633
8919.94 576
8920.83 514
8921.72 572
8922.61 554
8923.50 594
8924.40 540
8925.29 527
8926.18 581
8927.07 600
8927.96 588
8928.86 539
8929.75 576
8930.64 609
8931.53 547
8932.42 542
8933.32 495
8934.21 538
8935.10 524
8935.99 507
8936.89 616
8937.78 547
8938.67 570
8939.56 525
8940.46 536
8941.35 540
8942.24 541
8943.13 488
8944.03 548
8944.92 495
8945.81 502
8946.70 561
8947.60 575
8948.49 619
8949.38 565
8950.28 542
8951.17 565
8952.06 577
8952.96 565
8953.85 553
8954.74 548
8955.64 514
8956.53 542
8957.42 578
8958.32 604
8959.21 537
8960.10 563
8961.00 580
8961.89 612
8962.78 582
8963.68 537
8964.57 496
8965.46 503
8966.36 543
8967.25 579
8968.15 550
8969.04 605
8969.93 523
8970.83 553
8971.72 536
8972.62 564
8973.51 568
8974.41 543
8975.30 566
8976.19 533
8977.09 562
8977.98 553
8978.88 534
8979.77 558
8980.67 560
8981.56 559
8982.46 521
8983.35 520
8984.25 512
8985.14 496
8986.03 508
8986.93 599
8987.82 587
8988.72 549
8989.61 530
8990.51 543
8991.40 563
8992.30 541
8993.19 562
8994.09 567
8994.99 535
8995.88 514
8996.78 620
8997.67 571
8998.57 546
8999.46 516
9000.36 528
9001.25 533
9002.15 521
9003.04 582
9003.94 543
9004.84 538
9005.73 518
9006.63 522
9007.52 469
9008.42 526
9009.32 566
9010.21 615
9011.11 522
9012.00 542
9012.90 593
9013.80 551
9014.69 572
9015.59 517
9016.49 570
9017.38 510
9018.28 523
9019.17 557
9020.07 558
9020.97 553
9021.86 540
9022.76 542
9023.66 531
9024.55 508
9025.45 473
9026.35 539
9027.25 482
9028.14 542
9029.04 528
9029.94 575
9030.83 467
9031.73 431
9032.63 513
9033.52 530
9034.42 565
9035.32 582
9036.22 639
9037.11 543
9038.01 551
9038.91 512
9039.81 512
9040.70 534
9041.60 520
9042.50 602
9043.40 578
9044.29 509
9045.19 530
9046.09 549
9046.99 575
9047.89 547
9048.78 484
9049.68 550
9050.58 561
9051.48 542
9052.38 501
9053.27 537
9054.17 570
9055.07 543
9055.97 613
9056.87 556
9057.77 582
9058.66 588
9059.56 543
9060.46 554
9061.36 526
9062.26 612
9063.16 596
9064.06 574
9064.95 542
9065.85 528
9066.75 552
9067.65 518
9068.55 617
9069.45 576
9070.35 535
9071.25 527
9072.15 523
9073.05 604
9073.94 499
9074.84 528
9075.74 513
9076.64 572
9077.54 544
9078.44 545
9079.34 540
9080.24 561
9081.14 524
9082.04 539
9082.94 519
9083.84 535
9084.74 591
9085.64 603
9086.54 560
9087.44 555
9088.34 533
9089.24 561
9090.14 549
9091.04 544
9091.94 478
9092.84 501
9093.74 593
9094.64 561
9095.54 524
9096.44 560
9097.34 561
9098.24 586
9099.14 559
9100.04 549
9100.94 537
9101.84 493
9102.74 553
9103.64 594
9104.54 561
9105.44 514
9106.35 547
9107.25 598
9108.15 561
9109.05 595
9109.95 498
9110.85 462
9111.75 465
9112.65 544
9113.55 577
9114.46 482
9115.36 554
9116.26 497
9117.16 519
9118.06 591
9118.96 505
9119.86 486
9120.76 537
9121.67 531
9122.57 538
9123.47 546
9124.37 512
9125.27 545
9126.17 534
9127.08 543
9127.98 552
9128.88 587
9129.78 603
9130.68 549
9131.59 490
9132.49 485
9133.39 481
9134.29 589
9135.20 562
9136.10 524
9137.00 496
9137.90 487
9138.80 483
9139.71 504
9140.61 464
9141.51 528
9142.41 566
9143.32 486
9144.22 443
9145.12 512
9146.03 495
9146.93 430
9147.83 480
9148.73 522
9149.64 454
9150.54 563
9151.44 575
9152.35 475
9153.25 552
9154.15 533
9155.06 539
9155.96 532
9156.86 532
9157.77 543
9158.67 556
9159.57 510
9160.48 544
9161.38 565
9162.28 550
9163.19 481
9164.09 513
9164.99 602
9165.90 572
9166.80 563
9167.71 566
9168.61 531
9169.51 560
9170.42 577
9171.32 527
9172.23 524
9173.13 535
9174.03 499
9174.94 532
9175.84 524
9176.75 462
9177.65 528
9178.56 538
9179.46 518
9180.36 488
9181.27 539
9182.17 533
9183.08 531
9183.98 532
9184.89 464
9185.79 502
9186.70 573
9187.60 563
9188.51 552
9189.41 493
9190.32 535
9191.22 540
9192.13 557
9193.03 552
9193.94 526
9194.84 513
9195.75 538
9196.65 616
9197.56 602
9198.46 568
9199.37 553
9200.27 540
9201.18 612
9202.09 710
9202.99 660
9203.90 602
9204.80 621
9205.71 600
9206.61 579
9207.52 569
9208.43 552
9209.33 619
9210.24 568
9211.14 529
9212.05 542
9212.96 515
9213.86 592
9214.77 603
9215.67 532
9216.58 543
9217.49 628
9218.39 572
9219.30 551
9220.21 617
9221.11 533
9222.02 593
9222.93 558
9223.83 472
9224.74 529
9225.65 484
9226.55 492
9227.46 486
9228.37 493
9229.27 543
9230.18 546
9231.09 618
9231.99 568
9232.90 501
9233.81 513
9234.71 465
9235.62 516
9236.53 523
9237.44 511
9238.34 506
9239.25 479
9240.16 508
9241.07 501
9241.97 475
9242.88 482
9243.79 551
9244.70 483
9245.60 485
9246.51 501
9247.42 471
9248.33 477
9249.24 526
9250.14 491
9251.05 429
9251.96 461
9252.87 494
9253.78 531
9254.68 542
9255.59 515
9256.50 552
9257.41 547
9258.32 554
9259.22 514
9260.13 465
9261.04 541
9261.95 550
9262.86 550
9263.77 571
9264.68 550
9265.58 486
9266.49 508
9267.40 519
9268.31 485
9269.22 494
9270.13 486
9271.04 525
9271.95 460
9272.86 509
9273.76 536
9274.67 495
9275.58 505
9276.49 525
9277.40 517
9278.31 547
9279.22 544
9280.13 504
9281.04 498
9281.95 461
9282.86 504
9283.77 537
9284.68 562
9285.59 569
9286.50 512
9287.41 512
9288.32 503
9289.23 507
9290.14 482
9291.05 535
9291.96 540
9292.87 481
9293.78 525
9294.69 528
9295.60 537
9296.51 510
9297.42 559
9298.33 507
9299.24 532
9300.15 563
9301.06 536
9301.97 492
9302.88 545
9303.79 561
9304.70 586
9305.61 620
9306.52 541
9307.43 509
9308.34 574
9309.25 587
9310.16 562
9311.08 495
9311.99 510
9312.90 500
9313.81 502
9314.72 500
9315.63 533
9316.54 580
9317.45 505
9318.36 596
9319.28 534
9320.19 484
9321.10 549
9322.01 576
9322.92 511
9323.83 552
9324.74 493
9325.66 560
9326.57 620
9327.48 536
9328.39 515
9329.30 560
9330.21 570
9331.13 572
9332.04 571
9332.95 535
9333.86 559
9334.77 494
9335.69 548
9336.60 547
9337.51 487
9338.42 487
9339.34 484
9340.25 520
9341.16 478
9342.07 544
9342.98 573
9343.90 501
9344.81 550
9345.72 610
9346.64 590
9347.55 567
9348.46 568
9349.37 611
9350.29 540
9351.20 566
9352.11 450
9353.03 533
9353.94 584
9354.85 511
9355.76 519
9356.68 579
9357.59 536
9358.50 552
9359.42 537
9360.33 513
9361.24 538
9362.16 553
9363.07 517
9363.98 547
9364.90 559
9365.81 586
9366.72 537
9367.64 593
9368.55 544
9369.47 551
9370.38 592
9371.29 548
9372.21 578
9373.12 609
9374.04 552
9374.95 544
9375.86 600
9376.78 577
9377.69 552
9378.61 605
9379.52 564
9380.43 636
9381.35 621
9382.26 572
9383.18 592
9384.09 594
9385.01 542
9385.92 551
9386.84 554
9387.75 565
9388.67 610
9389.58 610
9390.49 633
9391.41 543
9392.32 608
9393.24 697
9394.15 640
9395.07 554
9395.98 592
9396.90 570
9397.81 617
9398.73 651
9399.65 688
9400.56 648
9401.48 616
9402.39 591
9403.31 594
9404.22 619
9405.14 638
9406.05 619
9406.97 624
9407.88 655
9408.80 703
9409.72 574
9410.63 659
9411.55 644
9412.46 653
9413.38 606
9414.30 607
9415.21 620
9416.13 701
9417.04 670
9417.96 640
9418.88 632
9419.79 597
9420.71 611
9421.62 662
9422.54 625
9423.46 640
9424.37 622
9425.29 672
9426.21 680
9427.12 648
9428.04 636
9428.96 637
9429.87 659
9430.79 660
9431.71 593
9432.62 606
9433.54 690
9434.46 712
9435.37 661
9436.29 725
9437.21 728
9438.13 789
9439.04 787
9439.96 702
9440.88 811
9441.79 723
9442.71 728
9443.63 745
9444.55 735
9445.46 820
9446.38 829
9447.30 826
9448.22 770
9449.13 714
9450.05 746
9450.97 779
9451.89 746
9452.81 782
9453.72 849
9454.64 888
9455.56 984
9456.48 950
9457.40 901
9458.31 910
9459.23 881
9460.15 835
9461.07 834
9461.99 830
9462.90 722
9463.82 644
9464.74 697
9465.66 695
9466.58 709
9467.50 675
9468.42 702
9469.33 780
9470.25 779
9471.17 745
9472.09 733
9473.01 697
9473.93 675
9474.85 726
9475.77 734
9476.68 772
9477.60 735
9478.52 679
9479.44 687
9480.36 733
9481.28 785
9482.20 884
9483.12 739
9484.04 772
9484.96 787
9485.88 807
9486.80 852
9487.72 766
9488.64 734
9489.56 809
9490.48 813
9491.39 777
9492.31 790
9493.23 787
9494.15 750
9495.07 732
9495.99 741
9496.91 762
9497.83 763
9498.75 780
9499.67 718
9500.59 784
9501.51 749
9502.43 729
9503.36 765
9504.28 798
9505.20 779
9506.12 713
9507.04 799
9507.96 801
9508.88 755
9509.80 729
9510.72 812
9511.64 817
9512.56 835
9513.48 841
9514.40 842
9515.32 863
9516.24 843
9517.16 803
9518.09 852
9519.01 931
9519.93 917
9520.85 1003
9521.77 995
9522.69 1018
9523.61 1099
9524.53 1129
9525.46 1125
9526.38 1136
9527.30 1060
9528.22 1075
9529.14 1026
9530.06 965
9530.98 917
9531.91 895
9532.83 901
9533.75 861
9534.67 850
9535.59 914
9536.52 942
9537.44 984
9538.36 903
9539.28 826
9540.20 858
9541.13 900
9542.05 893
9542.97 854
9543.89 859
9544.81 816
9545.74 823
9546.66 846
9547.58 875
9548.50 888
9549.43 831
9550.35 861
9551.27 897
9552.19 899
9553.12 913
9554.04 886
9554.96 892
9555.89 934
9556.81 909
9557.73 857
9558.65 917
9559.58 950
9560.50 971
9561.42 960
9562.35 919
9563.27 980
9564.19 986
9565.12 989
9566.04 1066
9566.96 951
9567.89 1001
9568.81 962
9569.73 935
9570.66 844
9571.58 849
9572.50 931
9573.43 932
9574.35 979
9575.28 1059
9576.20 1051
9577.12 1042
9578.05 1076
9578.97 1046
9579.89 1034
9580.82 1034
9581.74 1057
9582.67 1001
9583.59 1053
9584.52 1066
9585.44 1076
9586.36 1010
9587.29 1118
9588.21 1042
9589.14 1044
9590.06 1019
9590.99 1023
9591.91 1174
9592.84 1103
9593.76 1077
9594.68 1146
9595.61 1075
9596.53 1101
9597.46 1158
9598.38 1221
9599.31 1248
9600.23 1293
9601.16 1349
9602.08 1355
9603.01 1285
9603.93 1383
9604.86 1423
9605.78 1274
9606.71 1322
9607.64 1205
9608.56 1225
9609.49 1206
9610.41 1210
9611.34 1150
9612.26 1173
9613.19 1158
9614.11 1155
9615.04 1152
9615.97 1257
9616.89 1171
9617.82 1182
9618.74 1171
9619.67 1251
9620.59 1249
9621.52 1334
9622.45 1293
9623.37 1322
9624.30 1222
9625.22 1327
9626.15 1264
9627.08 1223
9628.00 1264
9628.93 1330
9629.86 1282
9630.78 1350
9631.71 1305
9632.64 1366
9633.56 1275
9634.49 1335
9635.42 1288
9636.34 1425
9637.27 1382
9638.20 1303
9639.12 1423
9640.05 1448
9640.98 1450
9641.90 1367
9642.83 1453
9643.76 1495
9644.69 1533
9645.61 1601
9646.54 1608
9647.47 1601
9648.39 1493
9649.32 1597
9650.25 1608
9651.18 1618
9652.10 1588
9653.03 1653
9653.96 1649
9654.89 1586
9655.81 1596
9656.74 1518
9657.67 1594
9658.60 1711
9659.53 1581
9660.45 1612
9661.38 1604
9662.31 1604
9663.24 1589
9664.16 1546
9665.09 1582
9666.02 1703
9666.95 1682
9667.88 1660
9668.81 1679
9669.73 1638
9670.66 1669
9671.59 1736
9672.52 1705
9673.45 1712
9674.38 1744
9675.31 1827
9676.23 1804
9677.16 1760
9678.09 1817
9679.02 1876
9679.95 1778
9680.88 1850
9681.81 1843
9682.74 1855
9683.66 1918
9684.59 1903
9685.52 1897
9686.45 1845
9687.38 1884
9688.31 1862
9689.24 1870
9690.17 1932
9691.10 1812
9692.03 1842
9692.96 1868
9693.89 1794
9694.82 1812
9695.75 1881
9696.68 1955
9697.60 1922
9698.53 2125
9699.46 2072
9700.39 2322
9701.32 2252
9702.25 2462
9703.18 2462
9704.11 2287
9705.04 2239
9705.97 2143
9706.90 2026
9707.83 1960
9708.76 1950
9709.69 1904
9710.62 1842
9711.56 1812
9712.49 1836
9713.42 1971
9714.35 2053
9715.28 2184
9716.21 2243
9717.14 2312
9718.07 2252
9719.00 2242
9719.93 2108
9720.86 2127
9721.79 1982
9722.72 1879
9723.65 1776
9724.58 1619
9725.52 1640
9726.45 1550
9727.38 1485
9728.31 1536
9729.24 1560
9730.17 1578
9731.10 1483
9732.03 1536
9732.97 1611
9733.90 1585
9734.83 1662
9735.76 1547
9736.69 1479
9737.62 1545
9738.55 1431
9739.49 1472
9740.42 1355
9741.35 1368
9742.28 1385
9743.21 1287
9744.15 1228
9745.08 1311
9746.01 1271
9746.94 1322
9747.87 1284
9748.81 1262
9749.74 1192
9750.67 1290
9751.60 1236
9752.53 1230
9753.47 1314
9754.40 1246
9755.33 1290
9756.26 1227
9757.20 1202
9758.13 1198
9759.06 1144
9759.99 1168
9760.93 1121
9761.86 1138
9762.79 1267
9763.73 1196
9764.66 1146
9765.59 1240
9766.52 1180
9767.46 1214
9768.39 1080
9769.32 1107
9770.26 1159
9771.19 1119
9772.12 1178
9773.06 1143
9773.99 1187
9774.92 1207
9775.86 1184
9776.79 1169
9777.72 1110
9778.66 1083
9779.59 1127
9780.52 1100
9781.46 1165
9782.39 1136
9783.33 1246
9784.26 1215
9785.19 1188
9786.13 1111
9787.06 1160
9787.99 1149
9788.93 1171
9789.86 1183
9790.80 1128
9791.73 1110
9792.67 1155
9793.60 1120
9794.53 1040
9795.47 1024
9796.40 1020
9797.34 1085
9798.27 1142
9799.21 1111
9800.14 1104
9801.08 1091
9802.01 1033
9802.94 1045
9803.88 1059
9804.81 976
9805.75 965
9806.68 981
9807.62 875
9808.55 901
9809.49 973
9810.42 935
9811.36 976
9812.29 945
9813.23 899
9814.16 948
9815.10 885
9816.04 912
9816.97 924
9817.91 875
9818.84 876
9819.78 894
9820.71 863
9821.65 854
9822.58 826
9823.52 812
9824.46 801
9825.39 903
9826.33 845
9827.26 814
9828.20 855
9829.14 828
9830.07 803
9831.01 819
9831.94 840
9832.88 866
9833.82 806
9834.75 816
9835.69 888
9836.62 845
9837.56 831
9838.50 889
9839.43 872
9840.37 908
9841.31 830
9842.24 867
9843.18 919
9844.12 849
9845.05 762
9845.99 812
9846.93 825
9847.86 816
9848.80 789
9849.74 804
9850.67 763
9851.61 796
9852.55 767
9853.49 788
9854.42 760
9855.36 794
9856.30 791
9857.23 758
9858.17 813
9859.11 807
9860.05 809
9860.98 795
9861.92 789
9862.86 821
9863.80 750
9864.73 766
9865.67 840
9866.61 813
9867.55 757
9868.49 749
9869.42 754
9870.36 737
9871.30 831
9872.24 803
9873.18 819
9874.11 845
9875.05 784
9875.99 792
9876.93 799
9877.87 748
9878.81 757
9879.74 734
9880.68 752
9881.62 741
9882.56 705
9883.50 729
9884.44 743
9885.37 770
9886.31 774
9887.25 779
9888.19 789
9889.13 790
9890.07 693
9891.01 737
9891.95 646
9892.89 713
9893.82 737
9894.76 784
9895.70 778
9896.64 825
9897.58 766
9898.52 742
9899.46 777
9900.40 730
9901.34 743
9902.28 735
9903.22 654
9904.16 654
9905.10 732
9906.04 699
9906.98 699
9907.92 752
9908.86 699
9909.80 736
9910.73 812
9911.67 753
9912.61 744
9913.55 768
9914.49 804
9915.43 778
9916.38 836
9917.32 782
9918.26 724
9919.20 799
9920.14 721
9921.08 732
9922.02 741
9922.96 799
9923.90 800
9924.84 830
9925.78 775
9926.72 945
9927.66 1023
9928.60 1028
9929.54 1029
9930.48 1015
9931.42 912
9932.36 907
9933.30 903
9934.25 828
9935.19 768
9936.13 722
9937.07 710
9938.01 728
9938.95 835
9939.89 755
9940.83 678
9941.78 719
9942.72 697
9943.66 702
9944.60 679
9945.54 766
9946.48 750
9947.42 776
9948.37 791
9949.31 733
9950.25 768
9951.19 758
9952.13 760
9953.07 858
9954.02 772
9954.96 823
9955.90 812
9956.84 877
9957.78 834
9958.73 762
9959.67 736
9960.61 731
9961.55 711
9962.50 666
9963.44 696
9964.38 680
9965.32 677
9966.27 664
9967.21 706
9968.15 694
9969.09 677
9970.04 666
9970.98 660
9971.92 652
9972.86 706
9973.81 686
9974.75 639
9975.69 649
9976.64 680
9977.58 662
9978.52 712
9979.46 665
9980.41 656
9981.35 679
9982.29 653
9983.24 700
9984.18 672
9985.12 657
9986.07 651
9987.01 708
9987.95 689
9988.90 672
9989.84 644
9990.79 636
9991.73 653
9992.67 630
9993.62 643
9994.56 648
9995.50 637
9996.45 651
9997.39 680
9998.34 599
9999.28 591
10000.22 640
10001.17 693
10002.11 670
10003.06 628
10004.00 658
10004.95 646
10005.89 613
10006.83 644
10007.78 603
10008.72 562
10009.67 607
10010.61 602
10011.56 556
10012.50 582
10013.45 580
10014.39 565
10015.34 582
10016.28 623
10017.23 646
10018.17 618
10019.12 608
10020.06 581
10021.01 609
10021.95 589
10022.90 598
10023.84 621
10024.79 601
10025.73 574
10026.68 617
10027.62 645
10028.57 596
10029.51 612
10030.46 596
10031.40 611
10032.35 614
10033.30 612
10034.24 616
10035.19 595
10036.13 547
10037.08 564
10038.03 530
10038.97 570
10039.92 609
10040.86 589
10041.81 570
10042.76 591
10043.70 580
10044.65 563
10045.59 602
10046.54 601
10047.49 596
10048.43 587
10049.38 596
10050.33 630
10051.27 576
10052.22 605
10053.17 563
10054.11 627
10055.06 576
10056.01 556
10056.95 552
10057.90 573
10058.85 622
10059.79 553
10060.74 598
10061.69 535
10062.63 539
10063.58 569
10064.53 552
10065.48 518
10066.42 535
10067.37 604
10068.32 569
10069.26 498
10070.21 584
10071.16 603
10072.11 539
10073.05 572
10074.00 584
10074.95 595
10075.90 581
10076.84 531
10077.79 595
10078.74 609
10079.69 559
10080.64 543
10081.58 565
10082.53 558
10083.48 549
10084.43 566
10085.38 522
10086.32 576
10087.27 523
10088.22 510
10089.17 550
10090.12 602
10091.07 581
10092.01 594
10092.96 557
10093.91 571
10094.86 595
10095.81 572
10096.76 618
10097.71 569
10098.65 614
10099.60 575
10100.55 535
10101.50 528
10102.45 584
10103.40 610
10104.35 616
10105.30 571
10106.25 609
10107.20 599
10108.14 502
10109.09 536
10110.04 494
10110.99 541
10111.94 502
10112.89 599
10113.84 544
10114.79 555
10115.74 560
10116.69 501
10117.64 538
10118.59 541
10119.54 597
10120.49 566
10121.44 563
10122.39 564
10123.34 557
10124.29 590
10125.24 598
10126.19 574
10127.14 569
10128.09 553
10129.04 486
10129.99 545
10130.94 553
10131.89 556
10132.84 553
10133.79 556
10134.74 579
10135.69 570
10136.64 546
10137.59 550
10138.54 630
10139.49 550
10140.44 499
10141.39 554
10142.34 593
10143.30 590
10144.25 591
10145.20 570
10146.15 560
10147.10 605
10148.05 570
10149.00 518
10149.95 574
10150.90 572
10151.86 635
10152.81 574
10153.76 616
10154.71 609
10155.66 583
10156.61 624
10157.56 611
10158.52 630
10159.47 645
10160.42 612
10161.37 598
10162.32 692
10163.27 612
10164.23 606
10165.18 633
10166.13 680
10167.08 616
10168.03 640
10168.99 678
10169.94 713
10170.89 664
10171.84 663
10172.79 636
10173.75 645
10174.70 631
10175.65 668
10176.60 682
10177.56 693
10178.51 707
10179.46 716
10180.41 731
10181.37 726
10182.32 663
10183.27 702
10184.22 759
10185.18 734
10186.13 703
10187.08 713
10188.04 727
10188.99 697
10189.94 707
10190.89 722
10191.85 711
10192.80 717
10193.75 686
10194.71 697
10195.66 694
10196.61 717
10197.57 754
10198.52 710
10199.47 762
10200.43 726
10201.38 715
10202.34 711
10203.29 748
10204.24 673
10205.20 700
10206.15 803
10207.10 846
10208.06 744
10209.01 853
10209.97 842
10210.92 776
10211.87 788
10212.83 813
10213.78 744
10214.74 707
10215.69 662
10216.64 713
10217.60 689
10218.55 646
10219.51 714
10220.46 760
10221.42 699
10222.37 687
10223.33 674
10224.28 630
10225.24 739
10226.19 741
10227.14 732
10228.10 639
10229.05 666
10230.01 700
10230.96 661
10231.92 688
10232.87 716
10233.83 671
10234.78 766
10235.74 795
10236.70 776
10237.65 763
10238.61 848
10239.56 836
10240.52 829
10241.47 832
10242.43 773
10243.38 780
10244.34 682
10245.29 729
10246.25 637
10247.21 615
10248.16 665
10249.12 628
10250.07 632
10251.03 572
10251.98 615
10252.94 655
10253.90 596
10254.85 603
10255.81 597
10256.76 588
10257.72 565
10258.68 603
10259.63 628
10260.59 587
10261.55 557
10262.50 564
10263.46 534
10264.42 557
10265.37 556
10266.33 538
10267.29 559
10268.24 568
10269.20 559
10270.16 608
10271.11 618
10272.07 613
10273.03 535
10273.98 581
10274.94 606
10275.90 605
10276.85 531
10277.81 533
10278.77 492
10279.73 539
10280.68 588
10281.64 585
10282.60 596
10283.56 554
10284.51 523
10285.47 559
10286.43 548
10287.39 523
10288.34 555
10289.30 587
10290.26 516
10291.22 523
10292.17 528
10293.13 497
10294.09 575
10295.05 585
10296.01 552
10296.96 512
10297.92 528
10298.88 555
10299.84 500
10300.80 555
10301.75 532
10302.71 620
10303.67 568
10304.63 563
10305.59 510
10306.55 570
10307.51 561
10308.46 534
10309.42 588
10310.38 568
10311.34 608
10312.30 611
10313.26 605
10314.22 595
10315.18 567
10316.13 555
10317.09 608
10318.05 567
10319.01 543
10319.97 557
10320.93 607
10321.89 613
10322.85 554
10323.81 614
10324.77 586
10325.73 534
10326.69 566
10327.64 588
10328.60 544
10329.56 602
10330.52 549
10331.48 577
10332.44 617
10333.40 572
10334.36 638
10335.32 571
10336.28 531
10337.24 520
10338.20 512
10339.16 560
10340.12 547
10341.08 573
10342.04 542
10343.00 539
10343.96 507
10344.92 502
10345.88 523
10346.84 506
10347.80 461
10348.76 518
10349.72 503
10350.69 564
10351.65 502
10352.61 467
10353.57 515
10354.53 541
10355.49 507
10356.45 514
10357.41 473
10358.37 525
10359.33 488
10360.29 524
10361.25 454
10362.22 460
10363.18 566
10364.14 501
10365.10 456
10366.06 528
10367.02 485
10367.98 457
10368.94 518
10369.91 486
10370.87 530
10371.83 512
10372.79 533
10373.75 454
10374.71 487
10375.67 479
10376.64 521
10377.60 515
10378.56 482
10379.52 470
10380.48 435
10381.45 415
10382.41 449
10383.37 469
10384.33 481
10385.29 476
10386.26 462
10387.22 482
10388.18 483
10389.14 545
10390.11 482
10391.07 442
10392.03 475
10392.99 499
10393.96 473
10394.92 467
10395.88 501
10396.84 457
10397.81 477
10398.77 506
10399.73 452
10400.69 455
10401.66 466
10402.62 481
10403.58 461
10404.55 418
10405.51 487
10406.47 503
10407.44 498
10408.40 475
10409.36 444
10410.33 465
10411.29 467
10412.25 435
10413.22 405
10414.18 454
10415.14 440
10416.11 460
10417.07 500
10418.03 492
10419.00 459
10419.96 461
10420.93 481
10421.89 464
10422.85 454
10423.82 449
10424.78 452
10425.74 425
10426.71 415
10427.67 500
10428.64 462
10429.60 398
10430.57 428
10431.53 438
10432.49 421
10433.46 431
10434.42 396
10435.39 444
10436.35 398
10437.32 391
10438.28 421
10439.25 447
10440.21 500
10441.18 458
10442.14 424
10443.10 436
10444.07 436
10445.03 482
10446.00 473
10446.96 424
10447.93 385
10448.89 421
10449.86 457
10450.83 493
10451.79 409
10452.76 402
10453.72 399
10454.69 409
10455.65 419
10456.62 421
10457.58 506
10458.55 467
10459.51 431
10460.48 472
10461.45 483
10462.41 419
10463.38 452
10464.34 443
10465.31 468
10466.27 489
10467.24 469
10468.21 442
10469.17 414
10470.14 462
10471.10 419
10472.07 442
10473.04 434
10474.00 398
10474.97 450
10475.94 422
10476.90 410
10477.87 441
10478.83 447
10479.80 434
10480.77 440
10481.73 505
10482.70 526
10483.67 433
10484.63 451
10485.60 460
10486.57 452
10487.54 427
10488.50 433
10489.47 428
10490.44 409
10491.40 379
10492.37 424
10493.34 411
10494.30 403
10495.27 416
10496.24 424
10497.21 435
10498.17 425
10499.14 426
10500.11 417
10501.08 438
10502.04 426
10503.01 426
10503.98 428
10504.95 429
10505.91 413
10506.88 397
10507.85 416
10508.82 390
10509.79 379
10510.75 419
10511.72 388
10512.69 459
10513.66 462
10514.63 389
10515.59 421
10516.56 438
10517.53 446
10518.50 419
10519.47 414
10520.44 440
10521.40 447
10522.37 414
10523.34 437
10524.31 429
10525.28 480
10526.25 450
10527.22 467
10528.18 458
10529.15 437
10530.12 444
10531.09 394
10532.06 375
10533.03 453
10534.00 432
10534.97 425
10535.94 415
10536.91 417
10537.87 444
10538.84 432
10539.81 435
10540.78 471
10541.75 392
10542.72 443
10543.69 446
10544.66 516
10545.63 497
10546.60 424
10547.57 441
10548.54 433
10549.51 419
10550.48 438
10551.45 445
10552.42 477
10553.39 454
10554.36 430
10555.33 457
10556.30 457
10557.27 438
10558.24 466
10559.21 432
10560.18 392
10561.15 377
10562.12 404
10563.09 420
10564.06 442
10565.03 432
10566.00 451
10566.97 475
10567.94 488
10568.91 449
10569.88 460
10570.85 450
10571.82 443
10572.80 417
10573.77 420
10574.74 479
10575.71 509
10576.68 453
10577.65 411
10578.62 430
10579.59 430
10580.56 439
10581.54 496
10582.51 445
10583.48 405
10584.45 447
10585.42 510
10586.39 469
10587.36 457
10588.33 462
10589.31 394
10590.28 453
10591.25 500
10592.22 524
10593.19 549
10594.16 515
10595.14 543
10596.11 469
10597.08 525
10598.05 534
10599.02 485
10600.00 532
10600.97 527
10601.94 518
10602.91 477
10603.89 522
10604.86 551
10605.83 599
10606.80 558
10607.77 549
10608.75 615
10609.72 616
10610.69 673
10611.66 681
10612.64 660
10613.61 653
10614.58 580
10615.56 615
10616.53 584
10617.50 572
10618.47 582
10619.45 554
10620.42 577
10621.39 487
10622.37 466
10623.34 477
10624.31 473
10625.29 450
10626.26 508
10627.23 521
10628.21 451
10629.18 449
10630.15 488
10631.13 490
10632.10 454
10633.07 536
10634.05 562
10635.02 495
10635.99 486
10636.97 500
10637.94 570
10638.92 565
10639.89 563
10640.86 648
10641.84 627
10642.81 558
10643.79 579
10644.76 605
10645.73 566
10646.71 554
10647.68 564
10648.66 492
10649.63 448
10650.61 443
10651.58 477
10652.55 489
10653.53 521
10654.50 485
10655.48 518
10656.45 499
10657.43 489
10658.40 519
10659.38 407
10660.35 402
10661.33 495
10662.30 550
10663.28 418
10664.25 441
10665.23 437
10666.20 423
10667.18 395
10668.15 441
10669.13 445
10670.10 474
10671.08 483
10672.05 451
10673.03 439
10674.00 449
10674.98 457
10675.96 408
10676.93 427
10677.91 420
10678.88 429
10679.86 471
10680.83 476
10681.81 457
10682.79 496
10683.76 487
10684.74 422
10685.71 386
10686.69 436
10687.67 439
10688.64 433
10689.62 431
10690.59 427
10691.57 408
10692.55 363
10693.52 444
10694.50 475
10695.48 436
10696.45 472
10697.43 471
10698.41 415
10699.38 378
10700.36 411
10701.34 419
10702.31 460
10703.29 472
10704.27 401
10705.24 445
10706.22 464
10707.20 419
10708.17 402
10709.15 445
10710.13 406
10711.10 464
10712.08 465
10713.06 460
10714.04 480
10715.01 466
10715.99 448
10716.97 453
10717.95 462
10718.92 469
10719.90 447
10720.88 472
10721.86 454
10722.83 449
10723.81 479
10724.79 512
10725.77 485
10726.75 470
10727.72 417
10728.70 497
10729.68 467
10730.66 430
10731.64 434
10732.61 457
10733.59 446
10734.57 467
10735.55 499
10736.53 440
10737.51 462
10738.48 472
10739.46 436
10740.44 457
10741.42 451
10742.40 429
10743.38 481
10744.35 490
10745.33 438
10746.31 438
10747.29 440
10748.27 467
10749.25 421
10750.23 437
10751.21 452
10752.19 479
10753.17 470
10754.14 431
10755.12 482
10756.10 475
10757.08 472
10758.06 457
10759.04 467
10760.02 449
10761.00 436
10761.98 436
10762.96 460
10763.94 472
10764.92 478
10765.90 485
10766.88 445
10767.86 520
10768.84 440
10769.82 454
10770.80 429
10771.78 452
10772.76 438
10773.74 478
10774.72 471
10775.70 489
10776.68 445
10777.66 483
10778.64 471
10779.62 503
10780.60 522
10781.58 555
10782.56 556
10783.54 498
10784.52 520
10785.50 527
10786.48 511
10787.46 456
10788.44 444
10789.42 494
10790.40 466
10791.38 471
10792.36 496
10793.35 506
10794.33 504
10795.31 543
10796.29 544
10797.27 496
10798.25 527
10799.23 545
10800.21 510
10801.19 461
10802.18 454
10803.16 475
10804.14 505
10805.12 515
10806.10 447
10807.08 490
10808.06 520
10809.05 478
10810.03 460
10811.01 459
10811.99 453
10812.97 496
10813.96 517
10814.94 496
10815.92 479
10816.90 487
10817.88 488
10818.87 558
10819.85 523
10820.83 500
10821.81 532
10822.79 500
10823.78 484
10824.76 498
10825.74 514
10826.72 530
10827.71 547
10828.69 543
10829.67 570
10830.65 494
10831.64 505
10832.62 531
10833.60 590
10834.58 543
10835.57 540
10836.55 564
10837.53 521
10838.52 582
10839.50 637
10840.48 550
10841.47 564
10842.45 561
10843.43 570
10844.41 568
10845.40 577
10846.38 558
10847.36 565
10848.35 632
10849.33 560
10850.32 582
10851.30 602
10852.28 561
10853.27 614
10854.25 618
10855.23 570
10856.22 588
10857.20 621
10858.18 583
10859.17 619
10860.15 627
10861.14 624
10862.12 610
10863.10 620
10864.09 571
10865.07 594
10866.06 612
10867.04 667
10868.03 614
10869.01 645
10869.99 588
10870.98 569
10871.96 617
10872.95 647
10873.93 588
10874.92 577
10875.90 605
10876.89 634
10877.87 637
10878.86 697
10879.84 669
10880.83 646
10881.81 617
10882.80 694
10883.78 702
10884.77 636
10885.75 663
10886.74 669
10887.72 699
10888.71 646
10889.69 636
10890.68 682
10891.66 714
10892.65 718
10893.63 716
10894.62 684
10895.60 719
10896.59 743
10897.58 705
10898.56 692
10899.55 691
10900.53 692
10901.52 705
10902.50 725
10903.49 839
10904.48 774
10905.46 725
10906.45 727
10907.44 784
10908.42 821
10909.41 864
10910.39 828
10911.38 776
10912.37 819
10913.35 761
10914.34 816
10915.33 858
10916.31 835
10917.30 850
10918.29 915
10919.27 897
10920.26 941
10921.25 903
10922.23 860
10923.22 900
10924.21 881
10925.19 951
10926.18 892
10927.17 936
10928.15 892
10929.14 854
10930.13 893
10931.11 903
10932.10 888
10933.09 967
10934.08 980
10935.06 930
10936.05 928
10937.04 986
10938.03 1018
10939.01 981
10940.00 1104
10940.99 1031
10941.98 966
10942.96 1019
10943.95 994
10944.94 1021
10945.93 1117
10946.92 1017
10947.90 1049
10948.89 1136
10949.88 1121
10950.87 1080
10951.86 1100
10952.84 1239
10953.83 1230
10954.82 1261
10955.81 1349
10956.80 1403
10957.79 1440
10958.77 1519
10959.76 1561
10960.75 1597
10961.74 1577
10962.73 1651
10963.72 1670
10964.71 1629
10965.69 1460
10966.68 1415
10967.67 1448
10968.66 1366
10969.65 1238
10970.64 1300
10971.63 1254
10972.62 1250
10973.61 1199
10974.59 1192
10975.58 1120
10976.57 1172
10977.56 1149
10978.55 1134
10979.54 1201
10980.53 1145
10981.52 1150
10982.51 1226
10983.50 1205
10984.49 1182
10985.48 1204
10986.47 1230
10987.46 1267
10988.45 1193
10989.44 1271
10990.43 1262
10991.42 1266
10992.41 1285
10993.40 1379
10994.39 1362
10995.38 1410
10996.37 1466
10997.36 1604
10998.35 1798
10999.34 1967
11000.33 2031
11001.32 2170
11002.31 2343
11003.30 2350
11004.29 2281
11005.28 2134
11006.27 1995
11007.26 1960
11008.25 1731
11009.24 1574
11010.23 1433
11011.22 1377
11012.21 1212
11013.21 1137
11014.20 1065
11015.19 1084
11016.18 1038
11017.17 1046
11018.16 957
11019.15 979
11020.14 1070
11021.13 1045
11022.13 946
11023.12 919
11024.11 888
11025.10 924
11026.09 851
11027.08 807
11028.07 798
11029.07 863
11030.06 835
11031.05 809
11032.04 820
11033.03 773
11034.02 820
11035.02 787
11036.01 817
11037.00 810
11037.99 867
11038.98 839
11039.98 820
11040.97 813
11041.96 804
11042.95 810
11043.94 837
11044.94 782
11045.93 737
11046.92 803
11047.91 786
11048.91 826
11049.90 797
11050.89 750
11051.88 741
11052.88 773
11053.87 781
11054.86 715
11055.86 727
11056.85 695
11057.84 719
11058.83 732
11059.83 762
11060.82 705
11061.81 706
11062.81 732
11063.80 708
11064.79 691
11065.79 685
11066.78 706
11067.77 660
11068.77 686
11069.76 734
11070.75 697
11071.75 733
11072.74 705
11073.73 772
11074.73 722
11075.72 677
11076.71 708
11077.71 804
11078.70 751
11079.70 695
11080.69 728
11081.68 713
11082.68 781
11083.67 838
11084.67 770
11085.66 779
11086.65 755
11087.65 685
11088.64 696
11089.64 719
11090.63 734
11091.63 678
11092.62 613
11093.62 639
11094.61 625
11095.60 616
11096.60 636
11097.59 661
11098.59 610
11099.58 658
11100.58 664
11101.57 619
11102.57 575
11103.56 609
11104.56 595
11105.55 620
11106.55 611
11107.54 560
11108.54 622
11109.53 601
11110.53 558
11111.52 620
11112.52 555
11113.51 578
11114.51 541
11115.51 551
11116.50 600
11117.50 551
11118.49 531
11119.49 541
11120.48 553
11121.48 572
11122.48 584
11123.47 599
11124.47 594
11125.46 565
11126.46 603
11127.45 603
11128.45 596
11129.45 587
11130.44 526
11131.44 574
11132.44 599
11133.43 613
11134.43 560
11135.42 523
11136.42 556
11137.42 489
11138.41 569
11139.41 500
11140.41 474
11141.40 553
11142.40 532
11143.40 497
11144.39 543
11145.39 547
11146.39 602
11147.38 662
11148.38 571
11149.38 540
11150.38 508
11151.37 522
11152.37 569
11153.37 579
11154.36 566
11155.36 549
11156.36 505
11157.36 507
11158.35 506
11159.35 524
11160.35 537
11161.35 580
11162.34 529
11163.34 533
11164.34 522
11165.34 511
11166.33 535
11167.33 520
11168.33 502
11169.33 539
11170.33 535
11171.32 555
11172.32 582
11173.32 543
11174.32 530
11175.32 542
11176.31 557
11177.31 548
11178.31 529
11179.31 512
11180.31 482
11181.31 491
11182.30 480
11183.30 507
11184.30 497
11185.30 522
11186.30 499
11187.30 574
11188.30 583
11189.30 555
11190.29 429
11191.29 498
11192.29 494
11193.29 520
11194.29 512
11195.29 559
11196.29 559
11197.29 500
11198.29 510
11199.29 575
11200.28 533
11201.28 524
11202.28 553
11203.28 574
11204.28 540
11205.28 587
11206.28 564
11207.28 572
11208.28 522
11209.28 565
11210.28 567
11211.28 573
11212.28 653
11213.28 632
11214.28 548
11215.28 534
11216.28 543
11217.28 593
11218.28 558
11219.28 576
11220.28 597
11221.28 569
11222.28 594
11223.28 583
11224.28 591
11225.28 601
11226.28 531
11227.28 477
11228.28 545
11229.28 556
11230.28 542
11231.28 516
11232.29 524
11233.29 508
11234.29 511
11235.29 626
11236.29 588
11237.29 567
11238.29 557
11239.29 594
11240.29 598
11241.29 508
11242.29 501
11243.30 542
11244.30 533
11245.30 580
11246.30 611
11247.30 593
11248.30 529
11249.30 497
11250.31 541
11251.31 659
11252.31 590
11253.31 592
11254.31 585
11255.31 626
11256.32 662
11257.32 622
11258.32 606
11259.32 556
11260.32 601
11261.33 592
11262.33 537
11263.33 564
11264.33 614
11265.33 612
11266.34 599
11267.34 602
11268.34 594
11269.34 607
11270.35 655
11271.35 558
11272.35 650
11273.35 691
11274.36 678
11275.36 641
11276.36 598
11277.36 649
11278.37 614
11279.37 685
11280.37 590
11281.37 580
11282.38 583
11283.38 621
11284.38 593
11285.39 553
11286.39 542
11287.39 463
11288.40 489
11289.40 525
11290.40 567
11291.41 561
11292.41 569
11293.41 491
11294.42 511
11295.42 498
11296.42 516
11297.43 533
11298.43 562
11299.43 499
11300.44 515
11301.44 468
11302.45 525
11303.45 484
11304.45 463
11305.46 511
11306.46 483
11307.47 520
11308.47 479
11309.47 558
11310.48 505
11311.48 473
11312.49 479
11313.49 489
11314.50 496
11315.50 578
11316.50 541
11317.51 446
11318.51 496
11319.52 542
11320.52 536
11321.53 527
11322.53 493
11323.54 496
11324.54 482
11325.55 519
11326.55 523
11327.56 516
11328.56 495
11329.57 533
11330.57 508
11331.58 563
11332.58 583
11333.59 534
11334.59 532
11335.60 543
11336.60 514
11337.61 502
11338.61 497
11339.62 574
11340.63 566
11341.63 587
11342.64 663
11343.64 680
11344.65 681
11345.65 557
11346.66 592
11347.67 584
11348.67 574
11349.68 537
11350.68 518
11351.69 502
11352.70 557
11353.70 607
11354.71 544
11355.71 496
11356.72 535
11357.73 489
11358.73 513
11359.74 549
11360.75 515
11361.75 502
11362.76 537
11363.76 471
11364.77 474
11365.78 485
11366.78 480
11367.79 435
11368.80 533
11369.81 508
11370.81 453
11371.82 484
11372.83 476
11373.83 477
11374.84 479
11375.85 461
11376.85 472
11377.86 551
11378.87 494
11379.88 493
11380.88 448
11381.89 492
11382.90 517
11383.91 494
11384.91 437
11385.92 466
11386.93 475
11387.94 470
11388.94 472
11389.95 453
11390.96 469
11391.97 487
11392.97 471
11393.98 486
11394.99 464
11396.00 477
11397.01 451
11398.01 465
11399.02 453
11400.03 464
11401.04 477
11402.05 507
11403.06 472
11404.06 482
11405.07 454
11406.08 496
11407.09 479
11408.10 428
11409.11 417
11410.12 475
11411.12 474
11412.13 456
11413.14 452
11414.15 474
11415.16 473
11416.17 434
11417.18 487
11418.19 476
11419.19 468
11420.20 466
11421.21 484
11422.22 505
11423.23 493
11424.24 456
11425.25 425
11426.26 464
11427.27 421
11428.28 418
11429.29 457
11430.30 434
11431.31 426
11432.32 426
11433.33 415
11434.34 437
11435.35 538
11436.36 472
11437.36 436
11438.37 437
11439.38 488
11440.39 490
11441.40 447
11442.41 506
11443.42 473
11444.43 472
11445.45 505
11446.46 459
11447.47 464
11448.48 465
11449.49 482
11450.50 470
11451.51 435
11452.52 486
11453.53 496
11454.54 444
11455.55 470
11456.56 455
11457.57 448
11458.58 426
11459.59 450
11460.60 495
11461.61 481
11462.63 484
11463.64 472
11464.65 439
11465.66 476
11466.67 449
11467.68 487
11468.69 488
11469.70 432
11470.71 471
11471.73 484
11472.74 462
11473.75 433
11474.76 495
11475.77 527
11476.78 518
11477.79 474
11478.81 473
11479.82 469
11480.83 482
11481.84 461
11482.85 458
11483.87 476
11484.88 463
11485.89 488
11486.90 521
11487.91 537
11488.93 504
11489.94 522
11490.95 470
11491.96 541
11492.97 522
11493.99 496
11495.00 512
11496.01 534
11497.02 512
11498.04 556
11499.05 527
11500.06 536
11501.07 520
11502.09 545
11503.10 588
11504.11 573
11505.13 561
11506.14 515
11507.15 500
11508.16 530
11509.18 535
11510.19 552
11511.20 551
11512.22 600
11513.23 580
11514.24 574
11515.26 583
11516.27 538
11517.28 611
11518.30 536
11519.31 603
11520.32 648
11521.34 586
11522.35 603
11523.36 634
11524.38 674
11525.39 694
11526.40 697
11527.42 745
11528.43 695
11529.45 666
11530.46 667
11531.47 723
11532.49 735
11533.50 771
11534.52 781
11535.53 794
11536.54 880
11537.56 934
11538.57 1037
11539.59 1092
11540.60 1143
11541.62 1128
11542.63 1100
11543.65 1038
11544.66 1080
11545.67 1033
11546.69 989
11547.70 906
11548.72 874
11549.73 794
11550.75 703
11551.76 641
11552.78 644
11553.79 591
11554.81 594
11555.82 660
11556.84 600
11557.85 631
11558.87 589
11559.88 572
11560.90 559
11561.91 507
11562.93 554
11563.95 499
11564.96 541
11565.98 542
11566.99 530
11568.01 557
11569.02 503
11570.04 508
11571.05 519
11572.07 552
11573.09 569
11574.10 563
11575.12 556
11576.13 507
11577.15 554
11578.17 510
11579.18 539
11580.20 498
11581.21 513
11582.23 521
11583.25 479
11584.26 500
11585.28 499
11586.30 528
11587.31 505
11588.33 476
11589.35 474
11590.36 514
11591.38 489
11592.40 455
11593.41 455
11594.43 471
11595.45 473
11596.46 480
11597.48 531
11598.50 544
11599.51 558
11600.53 537
11601.55 574
11602.56 621
11603.58 555
11604.60 535
11605.62 570
11606.63 599
11607.65 579
11608.67 516
11609.69 522
11610.70 536
11611.72 534
11612.74 538
11613.76 486
11614.77 527
11615.79 509
11616.81 537
11617.83 521
11618.84 547
11619.86 487
11620.88 575
11621.90 491
11622.92 492
11623.93 497
11624.95 483
11625.97 479
11626.99 487
11628.01 481
11629.03 498
11630.04 453
11631.06 452
11632.08 476
11633.10 487
11634.12 472
11635.14 472
11636.15 507
11637.17 537
11638.19 540
11639.21 456
11640.23 440
11641.25 487
11642.27 476
11643.29 505
11644.30 441
11645.32 471
11646.34 488
11647.36 476
11648.38 414
11649.40 493
11650.42 453
11651.44 472
11652.46 462
11653.48 439
11654.50 434
11655.52 426
11656.54 468
11657.55 448
11658.57 471
11659.59 539
11660.61 472
11661.63 560
11662.65 466
11663.67 416
11664.69 457
11665.71 437
11666.73 436
11667.75 465
11668.77 476
11669.79 455
11670.81 399
11671.83 384
11672.85 467
11673.87 448
11674.89 446
11675.91 439
11676.93 480
11677.95 434
11678.98 479
11680.00 484
11681.02 490
11682.04 461
11683.06 419
11684.08 419
11685.10 445
11686.12 415
11687.14 411
11688.16 435
11689.18 441
11690.20 437
11691.22 417
11692.25 428
11693.27 429
11694.29 419
11695.31 416
11696.33 417
11697.35 439
11698.37 433
11699.39 462
11700.42 429
11701.44 431
11702.46 420
11703.48 407
11704.50 409
11705.52 417
11706.54 395
11707.57 416
11708.59 439
11709.61 448
11710.63 478
11711.65 392
11712.68 449
11713.70 399
11714.72 391
11715.74 404
11716.76 451
11717.79 450
11718.81 435
11719.83 379
11720.85 445
11721.88 408
11722.90 443
11723.92 423
11724.94 463
11725.97 418
11726.99 475
11728.01 433
11729.03 465
11730.06 438
11731.08 428
11732.10 420
11733.12 439
11734.15 439
11735.17 417
11736.19 402
11737.22 390
11738.24 429
11739.26 403
11740.29 434
11741.31 444
11742.33 432
11743.35 468
11744.38 462
11745.40 455
11746.43 461
11747.45 403
11748.47 445
11749.50 455
11750.52 440
11751.54 445
11752.57 466
11753.59 452
11754.61 503
11755.64 442
11756.66 421
11757.69 448
11758.71 476
11759.73 480
11760.76 477
11761.78 515
11762.81 407
11763.83 449
11764.85 449
11765.88 444
11766.90 448
11767.93 484
11768.95 490
11769.98 477
11771.00 447
11772.02 502
11773.05 453
11774.07 492
11775.10 476
11776.12 415
11777.15 449
11778.17 525
11779.20 516
11780.22 511
11781.25 515
11782.27 511
11783.30 517
11784.32 514
11785.35 489
11786.37 473
11787.40 501
11788.42 411
11789.45 502
11790.47 491
11791.50 464
11792.53 549
11793.55 495
11794.58 485
11795.60 486
11796.63 479
11797.65 454
11798.68 466
11799.70 448
11800.73 467
11801.76 504
11802.78 519
11803.81 505
11804.83 496
11805.86 490
11806.89 499
11807.91 470
11808.94 496
11809.96 517
11810.99 538
11812.02 515
11813.04 514
11814.07 492
11815.10 523
11816.12 480
11817.15 524
11818.18 552
11819.20 507
11820.23 519
11821.26 536
11822.28 540
11823.31 545
11824.34 532
11825.36 564
11826.39 550
11827.42 566
11828.44 556
11829.47 559
11830.50 547
11831.52 546
11832.55 595
11833.58 600
11834.61 543
11835.63 545
11836.66 571
11837.69 600
11838.72 588
11839.74 621
11840.77 591
11841.80 647
11842.83 629
11843.85 599
11844.88 537
11845.91 660
11846.94 596
11847.96 597
11848.99 602
11850.02 634
11851.05 586
11852.08 596
11853.10 650
11854.13 619
11855.16 595
11856.19 637
11857.22 616
11858.25 641
11859.27 651
11860.30 703
11861.33 648
11862.36 658
11863.39 707
11864.42 668
11865.44 646
11866.47 657
11867.50 741
11868.53 721
11869.56 731
11870.59 681
11871.62 783
11872.65 787
11873.68 721
11874.70 654
11875.73 672
11876.76 701
11877.79 695
11878.82 744
11879.85 714
11880.88 770
11881.91 786
11882.94 799
11883.97 810
11885.00 844
11886.03 813
11887.06 746
11888.09 835
11889.11 850
11890.14 789
11891.17 829
11892.20 877
11893.23 836
11894.26 862
11895.29 860
11896.32 848
11897.35 898
11898.38 858
11899.41 817
11900.44 984
11901.47 1143
11902.50 1236
11903.53 1054
11904.56 1138
11905.60 1197
11906.63 1192
11907.66 1154
11908.69 1199
11909.72 1199
11910.75 1013
11911.78 1037
11912.81 1086
11913.84 1052
11914.87 1033
11915.90 1038
11916.93 1030
11917.96 971
11918.99 1008
11920.02 952
11921.06 1008
11922.09 908
11923.12 995
11924.15 917
11925.18 1006
11926.21 1044
11927.24 985
11928.27 1065
11929.31 1169
11930.34 1344
11931.37 1320
11932.40 1370
11933.43 1424
11934.46 1529
11935.49 1483
11936.53 1369
11937.56 1271
11938.59 1297
11939.62 1193
11940.65 1146
11941.69 1040
11942.72 975
11943.75 1010
11944.78 924
11945.81 963
11946.85 934
11947.88 859
11948.91 884
11949.94 890
11950.97 841
11952.01 797
11953.04 816
11954.07 771
11955.10 811
11956.14 819
11957.17 771
11958.20 752
11959.23 785
11960.27 786
11961.30 768
11962.33 757
11963.37 785
11964.40 749
11965.43 727
11966.46 774
11967.50 775
11968.53 764
11969.56 716
11970.60 713
11971.63 761
11972.66 801
11973.70 737
11974.73 754
11975.76 760
11976.80 782
11977.83 810
11978.86 870
11979.90 739
11980.93 756
11981.96 764
11983.00 723
11984.03 713
11985.07 757
11986.10 734
11987.13 829
11988.17 841
11989.20 806
11990.24 814
11991.27 808
11992.30 747
11993.34 765
11994.37 676
11995.41 720
11996.44 760
11997.48 739
11998.51 805
11999.54 832
12000.58 825
12001.61 829
12002.65 795
12003.68 817
12004.72 863
12005.75 923
12006.79 813
12007.82 879
12008.86 815
12009.89 867
12010.93 865
12011.96 847
12013.00 868
12014.03 844
12015.07 844
12016.10 920
12017.14 889
12018.17 889
12019.21 897
12020.24 873
12021.28 881
12022.31 934
12023.35 902
12024.38 895
12025.42 849
12026.45 892
12027.49 864
12028.53 827
12029.56 834
12030.60 874
12031.63 844
12032.67 880
12033.70 872
12034.74 949
12035.78 929
12036.81 900
12037.85 913
12038.88 849
12039.92 899
12040.96 877
12041.99 891
12043.03 930
12044.07 955
12045.10 964
12046.14 936
12047.18 948
12048.21 970
12049.25 889
12050.28 947
12051.32 939
12052.36 967
12053.39 986
12054.43 1025
12055.47 1036
12056.51 1039
12057.54 1014
12058.58 957
12059.62 1006
12060.65 1107
12061.69 1035
12062.73 1017
12063.76 1002
12064.80 1028
12065.84 1016
12066.88 1031
12067.91 981
12068.95 909
12069.99 924
12071.03 899
12072.06 896
12073.10 871
12074.14 863
12075.18 860
12076.21 875
12077.25 836
12078.29 820
12079.33 893
12080.37 884
12081.40 866
12082.44 823
12083.48 900
12084.52 936
12085.56 962
12086.59 908
12087.63 812
12088.67 841
12089.71 817
12090.75 843
12091.79 857
12092.82 834
12093.86 877
12094.90 974
12095.94 864
12096.98 894
12098.02 897
12099.06 968
12100.09 975
12101.13 916
12102.17 928
12103.21 997
12104.25 1105
12105.29 1074
12106.33 1100
12107.37 1063
12108.41 1009
12109.45 1001
12110.48 932
12111.52 948
12112.56 892
12113.60 905
12114.64 809
12115.68 789
12116.72 741
12117.76 797
12118.80 766
12119.84 712
12120.88 685
12121.92 742
12122.96 760
12124.00 753
12125.04 682
12126.08 688
12127.12 664
12128.16 681
12129.20 665
12130.24 647
12131.28 664
12132.32 678
12133.36 632
12134.40 648
12135.44 685
12136.48 699
12137.52 656
12138.56 661
12139.60 624
12140.64 629
12141.68 679
12142.72 632
12143.76 641
12144.80 685
12145.84 667
12146.88 654
12147.93 635
12148.97 603
12150.01 588
12151.05 614
12152.09 607
12153.13 623
12154.17 590
12155.21 567
12156.25 593
12157.29 631
12158.34 624
12159.38 597
12160.42 599
12161.46 620
12162.50 604
12163.54 605
12164.58 605
12165.63 618
12166.67 622
12167.71 556
12168.75 618
12169.79 605
12170.83 612
12171.88 609
12172.92 589
12173.96 601
12175.00 604
12176.04 577
12177.09 588
12178.13 590
12179.17 622
12180.21 623
12181.25 600
12182.30 595
12183.34 536
12184.38 575
12185.42 662
12186.47 585
12187.51 553
12188.55 612
12189.59 589
12190.64 546
12191.68 569
12192.72 577
12193.77 537
12194.81 532
12195.85 570
12196.89 568
12197.94 606
12198.98 595
12200.02 544
12201.07 541
12202.11 512
12203.15 506
12204.20 538
12205.24 564
12206.28 553
12207.33 556
12208.37 531
12209.41 554
12210.46 561
12211.50 602
12212.54 563
12213.59 566
12214.63 560
12215.67 497
12216.72 544
12217.76 516
12218.81 567
12219.85 532
12220.89 507
12221.94 532
12222.98 548
12224.03 530
12225.07 509
12226.11 543
12227.16 552
12228.20 540
12229.25 536
12230.29 558
12231.33 520
12232.38 544
12233.42 543
12234.47 602
12235.51 564
12236.56 483
12237.60 491
12238.65 509
12239.69 539
12240.74 505
12241.78 591
12242.83 527
12243.87 531
12244.92 559
12245.96 517
12247.01 584
12248.05 602
12249.10 536
12250.14 505
12251.19 491
12252.23 525
12253.28 582
12254.32 533
12255.37 526
12256.41 507
12257.46 517
12258.50 510
12259.55 495
12260.60 481
12261.64 446
12262.69 461
12263.73 478
12264.78 443
12265.82 461
12266.87 405
12267.92 448
12268.96 477
12270.01 524
12271.05 502
12272.10 492
12273.15 524
12274.19 509
12275.24 517
12276.29 479
12277.33 467
12278.38 518
12279.42 483
12280.47 471
12281.52 430
12282.56 464
12283.61 484
12284.66 513
12285.70 490
12286.75 452
12287.80 450
12288.84 479
12289.89 444
12290.94 453
12291.99 454
12293.03 506
12294.08 446
12295.13 443
12296.17 400
12297.22 439
12298.27 461
12299.32 434
12300.36 451
12301.41 477
12302.46 508
12303.51 460
12304.55 425
12305.60 426
12306.65 453
12307.70 434
12308.74 470
12309.79 471
12310.84 497
12311.89 455
12312.93 445
12313.98 467
12315.03 464
12316.08 435
12317.13 465
12318.17 472
12319.22 447
12320.27 469
12321.32 457
12322.37 424
12323.42 445
12324.46 430
12325.51 469
12326.56 438
12327.61 454
12328.66 432
12329.71 432
12330.76 431
12331.80 406
12332.85 442
12333.90 408
12334.95 431
12336.00 466
12337.05 469
12338.10 476
12339.15 471
12340.19 457
12341.24 449
12342.29 438
12343.34 444
12344.39 509
12345.44 464
12346.49 466
12347.54 476
12348.59 481
12349.64 459
12350.69 452
12351.74 461
12352.79 450
12353.84 416
12354.89 461
12355.94 450
12356.99 455
12358.04 514
12359.09 507
12360.14 514
12361.18 533
12362.23 495
12363.28 479
12364.33 475
12365.39 462
12366.44 452
12367.49 437
12368.54 491
12369.59 443
12370.64 446
12371.69 450
12372.74 486
12373.79 487
12374.84 476
12375.89 464
12376.94 488
12377.99 468
12379.04 472
12380.09 518
12381.14 446
12382.19 491
12383.24 477
12384.29 445
12385.35 460
12386.40 511
12387.45 459
12388.50 450
12389.55 434
12390.60 465
12391.65 472
12392.70 478
12393.75 493
12394.81 402
12395.86 429
12396.91 474
12397.96 483
12399.01 465
12400.06 447
12401.12 504
12402.17 507
12403.22 505
12404.27 489
12405.32 471
12406.37 494
12407.43 438
12408.48 415
12409.53 436
12410.58 471
12411.63 503
12412.69 549
12413.74 503
12414.79 479
12415.84 443
12416.90 499
12417.95 518
12419.00 482
12420.05 488
12421.10 472
12422.16 508
12423.21 462
12424.26 478
12425.32 467
12426.37 460
12427.42 500
12428.47 503
12429.53 502
12430.58 501
12431.63 476
12432.68 516
12433.74 500
12434.79 486
12435.84 480
12436.90 508
12437.95 525
12439.00 519
12440.06 519
12441.11 507
12442.16 524
12443.22 534
12444.27 521
12445.32 553
12446.38 483
12447.43 480
12448.48 452
12449.54 496
12450.59 462
12451.65 492
12452.70 546
12453.75 527
12454.81 469
12455.86 535
12456.92 533
12457.97 552
12459.02 528
12460.08 519
12461.13 559
12462.19 537
12463.24 541
12464.29 567
12465.35 634
12466.40 594
12467.46 584
12468.51 617
12469.57 671
12470.62 602
12471.68 583
12472.73 684
12473.79 785
12474.84 815
12475.90 887
12476.95 965
12478.00 913
12479.06 1003
12480.11 1010
12481.17 989
12482.22 975
12483.28 923
12484.34 891
12485.39 818
12486.45 786
12487.50 700
12488.56 669
12489.61 721
12490.67 693
12491.72 631
12492.78 547
12493.83 602
12494.89 576
12495.94 591
12497.00 583
12498.06 559
12499.11 536
12500.17 575
12501.22 610
12502.28 612
12503.34 515
12504.39 600
12505.45 556
12506.50 563
12507.56 546
12508.62 563
12509.67 541
12510.73 550
12511.79 543
12512.84 572
12513.90 530
12514.95 551
12516.01 499
12517.07 550
12518.12 569
12519.18 574
12520.24 550
12521.29 576
12522.35 509
12523.41 534
12524.46 577
12525.52 585
12526.58 567
12527.64 537
12528.69 536
12529.75 561
12530.81 546
12531.86 518
12532.92 511
12533.98 508
12535.04 544
12536.09 493
12537.15 533
12538.21 540
12539.27 580
12540.32 507
12541.38 560
12542.44 572
12543.50 530
12544.55 609
12545.61 602
12546.67 620
12547.73 658
12548.78 643
12549.84 652
12550.90 655
12551.96 688
12553.02 698
12554.07 702
12555.13 739
12556.19 797
12557.25 712
12558.31 729
12559.37 719
12560.42 732
12561.48 690
12562.54 673
12563.60 769
12564.66 688
12565.72 668
12566.78 596
12567.83 625
12568.89 635
12569.95 606
12571.01 596
12572.07 581
12573.13 565
12574.19 579
12575.25 548
12576.31 574
12577.36 561
12578.42 569
12579.48 607
12580.54 611
12581.60 621
12582.66 616
12583.72 518
12584.78 541
12585.84 559
12586.90 564
12587.96 567
12589.02 539
12590.08 543
12591.14 538
12592.20 598
12593.26 586
12594.32 585
12595.38 559
12596.44 516
12597.50 509
12598.56 518
12599.62 534
12600.68 540
12601.74 565
12602.80 566
12603.86 579
12604.92 504
12605.98 517
12607.04 516
12608.10 543
12609.16 558
12610.22 529
12611.28 518
12612.34 486
12613.40 508
12614.46 561
12615.52 604
12616.58 601
12617.64 561
12618.70 512
12619.76 525
12620.83 558
12621.89 632
12622.95 576
12624.01 594
12625.07 554
12626.13 559
12627.19 589
12628.25 625
12629.31 665
12630.38 602
12631.44 622
12632.50 659
12633.56 571
12634.62 639
12635.68 649
12636.74 651
12637.81 675
12638.87 594
12639.93 560
12640.99 527
12642.05 510
12643.12 567
12644.18 527
12645.24 543
12646.30 526
12647.36 523
12648.43 526
12649.49 569
12650.55 564
12651.61 519
12652.67 509
12653.74 492
12654.80 582
12655.86 550
12656.92 489
12657.99 501
12659.05 513
12660.11 526
12661.17 561
12662.24 508
12663.30 504
12664.36 481
12665.42 455
12666.49 482
12667.55 511
12668.61 474
12669.68 536
12670.74 534
12671.80 548
12672.87 538
12673.93 507
12674.99 497
12676.06 489
12677.12 522
12678.18 500
12679.25 495
12680.31 497
12681.37 487
12682.44 489
12683.50 465
12684.56 513
12685.63 523
12686.69 498
12687.75 494
12688.82 507
12689.88 497
12690.95 467
12692.01 506
12693.07 512
12694.14 535
12695.20 509
12696.27 577
12697.33 516
12698.39 540
12699.46 496
12700.52 511
12701.59 522
12702.65 522
12703.72 536
12704.78 533
12705.84 508
12706.91 555
12707.97 520
12709.04 493
12710.10 565
12711.17 593
12712.23 618
12713.30 560
12714.36 607
12715.43 605
12716.49 527
12717.56 568
12718.62 578
12719.69 556
12720.75 479
12721.82 477
12722.88 535
12723.95 544
12725.01 539
12726.08 543
12727.14 554
12728.21 533
12729.28 588
12730.34 541
12731.41 527
12732.47 511
12733.54 554
12734.60 521
12735.67 488
12736.73 539
12737.80 550
12738.87 547
12739.93 542
12741.00 518
12742.06 512
12743.13 496
12744.20 551
12745.26 474
12746.33 465
12747.40 523
12748.46 523
12749.53 483
12750.59 496
12751.66 514
12752.73 489
12753.79 486
12754.86 472
12755.93 461
12756.99 482
12758.06 441
12759.13 484
12760.19 488
12761.26 494
12762.33 488
12763.39 508
12764.46 510
12765.53 510
12766.60 450
12767.66 409
12768.73 408
12769.80 418
12770.86 413
12771.93 462
12773.00 442
12774.07 428
12775.13 434
12776.20 453
12777.27 438
12778.34 457
12779.40 498
12780.47 481
12781.54 448
12782.61 447
12783.67 476
12784.74 455
12785.81 448
12786.88 474
12787.95 441
12789.01 450
12790.08 429
12791.15 464
12792.22 426
12793.29 437
12794.35 462
12795.42 441
12796.49 410
12797.56 447
12798.63 392
12799.70 418
12800.76 434
12801.83 456
12802.90 436
12803.97 422
12805.04 458
12806.11 400
12807.18 442
12808.25 460
12809.31 405
12810.38 443
12811.45 406
12812.52 458
12813.59 449
12814.66 452
12815.73 406
12816.80 437
12817.87 453
12818.94 426
12820.01 430
12821.07 444
12822.14 398
12823.21 459
12824.28 462
12825.35 453
12826.42 455
12827.49 467
12828.56 457
12829.63 451
12830.70 472
12831.77 521
12832.84 477
12833.91 449
12834.98 465
12836.05 465
12837.12 475
12838.19 449
12839.26 395
12840.33 411
12841.40 390
12842.47 385
12843.54 418
12844.61 410
12845.68 393
12846.75 364
12847.82 416
12848.89 462
12849.96 419
12851.03 419
12852.10 387
12853.18 442
12854.25 450
12855.32 416
12856.39 402
12857.46 422
12858.53 384
12859.60 363
12860.67 406
12861.74 380
12862.81 346
12863.88 370
12864.96 414
12866.03 411
12867.10 402
12868.17 407
12869.24 372
12870.31 386
12871.38 401
12872.46 428
12873.53 390
12874.60 381
12875.67 378
12876.74 395
12877.81 389
12878.88 354
12879.96 367
12881.03 414
12882.10 393
12883.17 376
12884.24 356
12885.32 345
12886.39 375
12887.46 394
12888.53 372
12889.60 419
12890.68 397
12891.75 398
12892.82 374
12893.89 356
12894.97 396
12896.04 364
12897.11 338
12898.18 338
12899.26 408
12900.33 392
12901.40 367
12902.47 356
12903.55 366
12904.62 343
12905.69 378
12906.77 364
12907.84 366
12908.91 361
12909.99 379
12911.06 388
12912.13 354
12913.20 359
12914.28 401
12915.35 388
12916.42 365
12917.50 386
12918.57 375
12919.64 417
12920.72 359
12921.79 390
12922.87 393
12923.94 375
12925.01 385
12926.09 389
12927.16 340
12928.23 379
12929.31 359
12930.38 365
12931.46 362
12932.53 347
12933.60 350
12934.68 331
12935.75 362
12936.83 321
12937.90 346
12938.97 355
12940.05 355
12941.12 336
12942.20 351
12943.27 341
12944.35 345
12945.42 366
12946.50 364
12947.57 350
12948.64 389
12949.72 342
12950.79 307
12951.87 347
12952.94 343
12954.02 361
12955.09 364
12956.17 336
12957.24 334
12958.32 382
12959.39 403
12960.47 367
12961.54 357
12962.62 358
12963.69 363
12964.77 327
12965.85 358
12966.92 359
12968.00 334
12969.07 386
12970.15 367
12971.22 353
12972.30 361
12973.37 336
12974.45 369
12975.53 366
12976.60 381
12977.68 399
12978.75 340
12979.83 391
12980.90 348
12981.98 331
12983.06 302
12984.13 330
12985.21 315
12986.29 369
12987.36 368
12988.44 361
12989.51 336
12990.59 359
12991.67 370
12992.74 399
12993.82 391
12994.90 364
12995.97 421
12997.05 378
12998.13 382
12999.20 422
13000.28 380
13001.36 402
13002.43 403
13003.51 387
13004.59 360
13005.67 353
13006.74 352
13007.82 391
13008.90 408
13009.97 352
13011.05 360
13012.13 388
13013.21 362
13014.28 323
13015.36 354
13016.44 350
13017.52 350
13018.59 324
13019.67 366
13020.75 370
13021.83 375
13022.90 386
13023.98 415
13025.06 366
13026.14 329
13027.22 349
13028.29 349
13029.37 350
13030.45 348
13031.53 363
13032.61 377
13033.68 396
13034.76 372
13035.84 383
13036.92 398
13038.00 384
13039.08 393
13040.15 398
13041.23 391
13042.31 394
13043.39 415
13044.47 394
13045.55 377
13046.63 361
13047.70 381
13048.78 373
13049.86 415
13050.94 378
13052.02 355
13053.10 381
13054.18 391
13055.26 352
13056.34 370
13057.42 349
13058.49 359
13059.57 386
13060.65 368
13061.73 365
13062.81 392
13063.89 381
13064.97 354
13066.05 361
13067.13 402
13068.21 366
13069.29 383
13070.37 400
13071.45 379
13072.53 387
13073.61 408
13074.69 411
13075.77 390
13076.85 405
13077.93 395
13079.01 399
13080.09 422
13081.17 386
13082.25 328
13083.33 354
13084.41 413
13085.49 363
13086.57 361
13087.65 393
13088.73 341
13089.81 354
13090.89 415
13091.97 365
13093.05 341
13094.13 345
13095.21 351
13096.30 355
13097.38 350
13098.46 346
13099.54 406
13100.62 409
13101.70 408
13102.78 351
13103.86 378
13104.94 385
13106.02 415
13107.11 384
13108.19 396
13109.27 413
13110.35 374
13111.43 389
13112.51 402
13113.59 400
13114.68 399
13115.76 415
13116.84 361
13117.92 377
13119.00 396
13120.08 375
13121.17 369
13122.25 387
13123.33 389
13124.41 342
13125.49 381
13126.58 391
13127.66 365
13128.74 371
13129.82 416
13130.90 380
13131.99 381
13133.07 350
13134.15 372
13135.23 409
13136.32 377
13137.40 382
13138.48 424
13139.56 449
13140.65 413
13141.73 365
13142.81 368
13143.89 413
13144.98 399
13146.06 406
13147.14 428
13148.23 416
13149.31 419
13150.39 386
13151.47 391
13152.56 408
13153.64 416
13154.72 397
13155.81 400
13156.89 380
13157.97 408
13159.06 443
13160.14 435
13161.22 441
13162.31 446
13163.39 462
13164.47 441
13165.56 405
13166.64 385
13167.73 436
13168.81 445
13169.89 413
13170.98 426
13172.06 414
13173.14 416
13174.23 424
13175.31 374
13176.40 409
13177.48 458
13178.57 440
13179.65 429
13180.73 406
13181.82 436
13182.90 439
13183.99 402
13185.07 415
13186.16 430
13187.24 423
13188.32 395
13189.41 405
13190.49 428
13191.58 423
13192.66 431
13193.75 424
13194.83 379
13195.92 364
13197.00 420
13198.09 412
13199.17 435
13200.26 396
13201.34 391
13202.43 473
13203.51 493
13204.60 453
13205.68 399
13206.77 425
13207.86 457
13208.94 429
13210.03 393
13211.11 427
13212.20 425
13213.28 413
13214.37 387
13215.45 404
13216.54 418
13217.63 415
13218.71 415
13219.80 423
13220.88 445
13221.97 437
13223.06 434
13224.14 397
13225.23 448
13226.31 449
13227.40 444
13228.49 442
13229.57 462
13230.66 423
13231.74 448
13232.83 453
13233.92 472
13235.00 456
13236.09 447
13237.18 436
13238.26 438
13239.35 489
13240.44 458
13241.52 449
13242.61 469
13243.70 471
13244.78 441
13245.87 435
13246.96 482
13248.05 466
13249.13 452
13250.22 455
13251.31 499
13252.39 481
13253.48 463
13254.57 481
13255.66 537
13256.74 483
13257.83 469
13258.92 491
13260.01 481
13261.09 451
13262.18 512
13263.27 489
13264.36 513
13265.44 462
13266.53 451
13267.62 498
13268.71 504
13269.80 472
13270.88 499
13271.97 514
13273.06 494
13274.15 505
13275.24 486
13276.32 502
13277.41 525
13278.50 446
13279.59 520
13280.68 464
13281.77 509
13282.85 559
13283.94 581
13285.03 550
13286.12 498
13287.21 518
13288.30 584
13289.39 554
13290.48 525
13291.56 563
13292.65 540
13293.74 584
13294.83 545
13295.92 575
13297.01 591
13298.10 633
13299.19 589
13300.28 606
13301.37 601
13302.46 547
13303.54 600
13304.63 573
13305.72 576
13306.81 590
13307.90 614
13308.99 689
13310.08 665
13311.17 643
13312.26 654
13313.35 694
13314.44 678
13315.53 644
13316.62 680
13317.71 697
13318.80 681
13319.89 657
13320.98 651
13322.07 730
13323.16 761
13324.25 678
13325.34 685
13326.43 656
13327.52 702
13328.61 669
13329.70 717
13330.79 692
13331.88 657
13332.97 706
13334.06 679
13335.15 644
13336.24 665
13337.34 691
13338.43 697
13339.52 704
13340.61 676
13341.70 736
13342.79 735
13343.88 758
13344.97 775
13346.06 708
13347.15 729
13348.25 749
13349.34 749
13350.43 696
13351.52 698
13352.61 706
13353.70 695
13354.79 725
13355.88 705
13356.98 667
13358.07 765
13359.16 749
13360.25 737
13361.34 721
13362.43 723
13363.53 786
13364.62 811
13365.71 782
13366.80 824
13367.89 797
13368.99 808
13370.08 839
13371.17 879
13372.26 872
13373.35 876
13374.45 820
13375.54 818
13376.63 806
13377.72 747
13378.82 753
13379.91 724
13381.00 716
13382.09 700
13383.19 689
13384.28 702
13385.37 710
13386.46 673
13387.56 705
13388.65 657
13389.74 629
13390.84 606
13391.93 651
13393.02 618
13394.11 639
13395.21 620
13396.30 602
13397.39 645
13398.49 629
13399.58 568
13400.67 565
13401.77 651
13402.86 636
13403.95 581
13405.05 603
13406.14 631
13407.23 630
13408.33 605
13409.42 601
13410.52 615
13411.61 591
13412.70 594
13413.80 555
13414.89 621
13415.98 597
13417.08 613
13418.17 667
13419.27 647
13420.36 585
13421.45 610
13422.55 586
13423.64 598
13424.74 644
13425.83 562
13426.93 648
13428.02 644
13429.12 647
13430.21 609
13431.30 589
13432.40 660
13433.49 620
13434.59 606
13435.68 621
13436.78 672
13437.87 642
13438.97 618
13440.06 651
13441.16 615
13442.25 643
13443.35 659
13444.44 650
13445.54 695
13446.63 684
13447.73 651
13448.82 685
13449.92 632
13451.01 664
13452.11 649
13453.20 662
13454.30 637
13455.40 715
13456.49 711
13457.59 661
13458.68 685
13459.78 703
13460.87 701
13461.97 743
13463.07 711
13464.16 686
13465.26 740
13466.35 738
13467.45 717
13468.55 700
13469.64 689
13470.74 706
13471.83 695
13472.93 720
13474.03 737
13475.12 726
13476.22 771
13477.32 747
13478.41 688
13479.51 722
13480.61 767
13481.70 746
13482.80 818
13483.90 775
13484.99 763
13486.09 716
13487.19 755
13488.28 759
13489.38 711
13490.48 702
13491.57 741
13492.67 779
13493.77 781
13494.86 836
13495.96 800
13497.06 795
13498.16 853
13499.25 833
13500.35 845
13501.45 919
13502.55 905
13503.64 921
13504.74 895
13505.84 893
13506.94 843
13508.03 926
13509.13 855
13510.23 877
13511.33 883
13512.43 828
13513.52 857
13514.62 810
13515.72 775
13516.82 746
13517.92 751
13519.01 795
13520.11 752
13521.21 770
13522.31 745
13523.41 722
13524.50 774
13525.60 759
13526.70 737
13527.80 784
13528.90 651
13530.00 710
13531.10 692
13532.19 656
13533.29 670
13534.39 683
13535.49 667
13536.59 666
13537.69 697
13538.79 612
13539.89 682
13540.99 657
13542.08 644
13543.18 646
13544.28 582
13545.38 594
13546.48 624
13547.58 592
13548.68 610
13549.78 667
13550.88 596
13551.98 607
13553.08 580
13554.18 571
13555.28 560
13556.38 581
13557.48 596
13558.58 582
13559.68 527
13560.78 533
13561.88 646
13562.98 665
13564.08 591
13565.18 516
13566.28 588
13567.38 563
13568.48 541
13569.58 591
13570.68 599
13571.78 604
13572.88 577
13573.98 560
13575.08 572
13576.18 570
13577.28 618
13578.38 618
13579.48 560
13580.58 576
13581.68 578
13582.78 651
13583.88 592
13584.98 634
13586.08 643
13587.19 555
13588.29 581
13589.39 637
13590.49 623
13591.59 624
13592.69 598
13593.79 582
13594.89 600
13595.99 585
13597.10 629
13598.20 603
13599.30 542
13600.40 595
13601.50 602
13602.60 619
13603.70 570
13604.81 551
13605.91 589
13607.01 545
13608.11 569
13609.21 597
13610.31 608
13611.42 521
13612.52 555
13613.62 535
13614.72 570
13615.82 578
13616.93 548
13618.03 582
13619.13 602
13620.23 547
13621.34 516
13622.44 579
13623.54 575
13624.64 596
13625.75 578
13626.85 595
13627.95 571
13629.05 595
13630.16 550
13631.26 606
13632.36 575
13633.46 595
13634.57 619
13635.67 589
13636.77 548
13637.88 564
13638.98 577
13640.08 535
13641.18 553
13642.29 547
13643.39 580
13644.49 558
13645.60 537
13646.70 617
13647.80 590
13648.91 616
13650.01 591
13651.11 549
13652.22 528
13653.32 531
13654.43 566
13655.53 586
13656.63 624
13657.74 630
13658.84 536
13659.94 521
13661.05 546
13662.15 538
13663.26 553
13664.36 557
13665.46 535
13666.57 553
13667.67 566
13668.78 551
13669.88 548
13670.99 576
13672.09 614
13673.19 619
13674.30 597
13675.40 611
13676.51 566
13677.61 542
13678.72 624
13679.82 565
13680.93 528
13682.03 569
13683.14 648
13684.24 600
13685.35 583
13686.45 592
13687.56 606
13688.66 640
13689.77 610
13690.87 601
13691.98 585
13693.08 627
13694.19 644
13695.29 649
13696.40 625
13697.50 562
13698.61 636
13699.71 642
13700.82 665
13701.92 629
13703.03 563
13704.14 621
13705.24 612
13706.35 620
13707.45 645
13708.56 646
13709.66 623
13710.77 605
13711.88 603
13712.98 655
13714.09 681
13715.19 668
13716.30 673
13717.41 591
13718.51 653
13719.62 622
13720.73 706
13721.83 666
13722.94 699
13724.04 745
13725.15 690
13726.26 648
13727.36 715
13728.47 703
13729.58 717
13730.68 791
13731.79 748
13732.90 730
13734.00 744
13735.11 733
13736.22 771
13737.33 823
13738.43 776
13739.54 774
13740.65 807
13741.75 815
13742.86 749
13743.97 743
13745.08 712
13746.18 765
13747.29 814
13748.40 809
13749.51 823
13750.61 829
13751.72 815
13752.83 923
13753.94 855
13755.04 857
13756.15 902
13757.26 925
13758.37 943
13759.47 983
13760.58 939
13761.69 940
13762.80 965
13763.91 1004
13765.01 1023
13766.12 1117
13767.23 1179
13768.34 1229
13769.45 1191
13770.56 1202
13771.66 1309
13772.77 1293
13773.88 1309
13774.99 1454
13776.10 1422
13777.21 1320
13778.32 1353
13779.42 1310
13780.53 1315
13781.64 1248
13782.75 1221
13783.86 1125
13784.97 1093
13786.08 1074
13787.19 1055
13788.30 950
13789.40 933
13790.51 957
13791.62 854
13792.73 821
13793.84 861
13794.95 840
13796.06 786
13797.17 756
13798.28 728
13799.39 728
13800.50 697
13801.61 764
13802.72 756
13803.83 714
13804.94 697
13806.05 747
13807.16 663
13808.27 614
13809.38 627
13810.49 693
13811.60 655
13812.71 599
13813.82 594
13814.93 598
13816.04 704
13817.15 678
13818.26 608
13819.37 647
13820.48 667
13821.59 610
13822.70 646
13823.81 653
13824.92 609
13826.03 604
13827.14 582
13828.25 616
13829.36 581
13830.47 616
13831.58 596
13832.69 613
13833.81 569
13834.92 569
13836.03 569
13837.14 615
13838.25 619
13839.36 601
13840.47 627
13841.58 682
13842.69 646
13843.81 608
13844.92 563
13846.03 572
13847.14 596
13848.25 614
13849.36 668
13850.47 585
13851.59 609
13852.70 660
13853.81 602
13854.92 614
13856.03 616
13857.14 698
13858.26 701
13859.37 642
13860.48 661
13861.59 603
13862.70 547
13863.82 587
13864.93 616
13866.04 619
13867.15 642
13868.26 645
13869.38 651
13870.49 609
13871.60 654
13872.71 632
13873.83 683
13874.94 644
13876.05 658
13877.16 632
13878.28 642
13879.39 637
13880.50 674
13881.62 625
13882.73 657
13883.84 676
13884.95 625
13886.07 632
13887.18 631
13888.29 680
13889.41 667
13890.52 674
13891.63 614
13892.75 678
13893.86 800
13894.97 734
13896.09 669
13897.20 677
13898.31 620
13899.43 714
13900.54 707
13901.65 678
13902.77 711
13903.88 662
13904.99 669
13906.11 668
13907.22 664
13908.34 682
13909.45 581
13910.56 549
13911.68 552
13912.79 601
13913.91 658
13915.02 646
13916.13 598
13917.25 522
13918.36 535
13919.48 585
13920.59 583
13921.71 544
13922.82 557
13923.94 576
13925.05 574
13926.16 573
13927.28 555
13928.39 591
13929.51 565
13930.62 566
13931.74 536
13932.85 545
13933.97 535
13935.08 553
13936.20 545
13937.31 569
13938.43 618
13939.54 590
13940.66 548
13941.77 572
13942.89 511
13944.00 509
13945.12 514
13946.23 553
13947.35 587
13948.47 522
13949.58 543
13950.70 549
13951.81 523
13952.93 508
13954.04 489
13955.16 521
13956.28 530
13957.39 528
13958.51 503
13959.62 504
13960.74 511
13961.85 541
13962.97 535
13964.09 514
13965.20 517
13966.32 528
13967.44 530
13968.55 538
13969.67 529
13970.78 601
13971.90 553
13973.02 534
13974.13 491
13975.25 567
13976.37 520
13977.48 516
13978.60 498
13979.72 508
13980.83 547
13981.95 599
13983.07 533
13984.18 519
13985.30 578
13986.42 485
13987.54 514
13988.65 509
13989.77 476
13990.89 483
13992.00 585
13993.12 557
13994.24 527
13995.36 518
13996.47 501
13997.59 501
13998.71 485
13999.83 567
14000.94 542
14002.06 524
14003.18 549
14004.30 518
14005.41 517
14006.53 500
14007.65 473
14008.77 496
14009.89 523
14011.00 544
14012.12 564
14013.24 493
14014.36 511
14015.48 503
14016.60 496
14017.71 572
14018.83 559
14019.95 519
14021.07 530
14022.19 497
14023.31 550
14024.42 491
14025.54 517
14026.66 521
14027.78 502
14028.90 465
14030.02 487
14031.14 545
14032.25 495
14033.37 511
14034.49 547
14035.61 513
14036.73 490
14037.85 532
14038.97 543
14040.09 552
14041.21 575
14042.33 557
14043.45 503
14044.57 525
14045.68 546
14046.80 574
14047.92 571
14049.04 527
14050.16 532
14051.28 535
14052.40 584
14053.52 591
14054.64 619
14055.76 582
14056.88 561
14058.00 591
14059.12 597
14060.24 602
14061.36 624
14062.48 629
14063.60 621
14064.72 651
14065.84 658
14066.96 668
14068.08 644
14069.20 640
14070.32 669
14071.44 673
14072.56 684
14073.68 736
14074.80 714
14075.92 666
14077.05 644
14078.17 654
14079.29 723
14080.41 721
14081.53 673
14082.65 680
14083.77 692
14084.89 766
14086.01 715
14087.13 690
14088.25 736
14089.38 783
14090.50 778
14091.62 744
14092.74 765
14093.86 798
14094.98 802
14096.10 785
14097.22 794
14098.35 776
14099.47 827
14100.59 809
14101.71 794
14102.83 763
14103.95 806
14105.08 844
14106.20 785
14107.32 749
14108.44 734
14109.56 753
14110.69 692
14111.81 671
14112.93 648
14114.05 681
14115.17 670
14116.30 654
14117.42 695
14118.54 667
14119.66 683
14120.79 624
14121.91 619
14123.03 657
14124.15 619
14125.28 600
14126.40 632
14127.52 592
14128.64 542
14129.77 627
14130.89 639
14132.01 575
14133.13 513
14134.26 516
14135.38 570
14136.50 606
14137.63 620
14138.75 572
14139.87 499
14141.00 550
14142.12 573
14143.24 532
14144.37 531
14145.49 509
14146.61 522
14147.74 509
14148.86 503
14149.98 555
14151.11 493
14152.23 520
14153.35 532
14154.48 502
14155.60 517
14156.72 556
14157.85 497
14158.97 509
14160.10 497
14161.22 536
14162.34 506
14163.47 493
14164.59 528
14165.72 561
14166.84 539
14167.97 545
14169.09 535
14170.21 469
14171.34 524
14172.46 575
14173.59 532
14174.71 530
14175.84 574
14176.96 494
14178.09 502
14179.21 510
14180.34 458
14181.46 500
14182.58 505
14183.71 527
14184.83 544
14185.96 511
14187.08 518
14188.21 512
14189.33 538
14190.46 513
14191.59 544
14192.71 513
14193.84 495
14194.96 456
14196.09 549
14197.21 500
14198.34 504
14199.46 504
14200.59 505
14201.71 497
14202.84 499
14203.97 493
14205.09 513
14206.22 531
14207.34 514
14208.47 542
14209.59 504
14210.72 520
14211.85 479
14212.97 422
14214.10 496
14215.22 479
14216.35 430
14217.48 492
14218.60 482
14219.73 471
14220.86 454
14221.98 441
14223.11 457
14224.24 470
14225.36 491
14226.49 452
14227.62 479
14228.74 452
14229.87 420
14231.00 449
14232.12 479
14233.25 442
14234.38 453
14235.50 430
14236.63 418
14237.76 399
14238.88 393
14240.01 420
14241.14 402
14242.27 435
14243.39 451
14244.52 420
14245.65 435
14246.77 439
14247.90 485
14249.03 443
14250.16 462
14251.28 480
14252.41 498
14253.54 440
14254.67 463
14255.80 408
14256.92 398
14258.05 383
14259.18 414
14260.31 428
14261.43 429
14262.56 418
14263.69 422
14264.82 426
14265.95 391
14267.08 443
14268.20 416
14269.33 429
14270.46 409
14271.59 425
14272.72 458
14273.85 438
14274.97 416
14276.10 412
14277.23 402
14278.36 417
14279.49 413
14280.62 392
14281.75 386
14282.87 349
14284.00 364
14285.13 374
14286.26 367
14287.39 404
14288.52 426
14289.65 377
14290.78 429
14291.91 381
14293.04 384
14294.17 379
14295.29 373
14296.42 409
14297.55 368
14298.68 392
14299.81 423
14300.94 366
14302.07 346
14303.20 391
14304.33 395
14305.46 374
14306.59 357
14307.72 371
14308.85 363
14309.98 360
14311.11 370
14312.24 354
14313.37 357
14314.50 371
14315.63 367
14316.76 401
14317.89 386
14319.02 357
14320.15 352
14321.28 351
14322.41 385
14323.54 355
14324.67 341
14325.80 305
14326.93 357
14328.06 365
14329.20 357
14330.33 342
14331.46 372
14332.59 359
14333.72 373
14334.85 331
14335.98 374
14337.11 314
14338.24 308
14339.37 311
14340.50 326
14341.64 364
14342.77 345
14343.90 323
14345.03 336
14346.16 319
14347.29 333
14348.42 325
14349.55 340
14350.69 408
14351.82 369
14352.95 363
14354.08 326
14355.21 340
14356.34 334
14357.48 340
14358.61 357
14359.74 371
14360.87 405
14362.00 370
14363.14 370
14364.27 380
14365.40 402
14366.53 347
14367.66 348
14368.80 336
14369.93 354
14371.06 352
14372.19 351
14373.33 333
14374.46 347
14375.59 310
14376.72 321
14377.86 356
14378.99 325
14380.12 328
14381.25 353
14382.39 392
14383.52 330
14384.65 345
14385.78 347
14386.92 358
14388.05 319
14389.18 353
14390.32 353
14391.45 330
14392.58 347
14393.72 336
14394.85 340
14395.98 352
14397.12 323
14398.25 326
14399.38 331
14400.52 315
14401.65 367
14402.78 349
14403.92 308
14405.05 344
14406.18 359
14407.32 376
14408.45 378
14409.59 355
14410.72 369
14411.85 333
14412.99 321
14414.12 342
14415.26 395
14416.39 384
14417.52 350
14418.66 364
14419.79 358
14420.93 378
14422.06 353
14423.20 339
14424.33 347
14425.46 385
14426.60 338
14427.73 342
14428.87 386
14430.00 381
14431.14 371
14432.27 346
14433.41 364
14434.54 334
14435.68 334
14436.81 368
14437.95 369
14439.08 351
14440.22 359
14441.35 355
14442.49 369
14443.62 355
14444.76 354
14445.89 353
14447.03 350
14448.16 379
14449.30 374
14450.43 384
14451.57 389
14452.70 394
14453.84 377
14454.98 343
14456.11 360
14457.25 405
14458.38 401
14459.52 379
14460.65 380
14461.79 403
14462.93 376
14464.06 364
14465.20 382
14466.33 404
14467.47 385
14468.61 432
14469.74 454
14470.88 400
14472.02 378
14473.15 378
14474.29 399
14475.42 402
14476.56 389
14477.70 366
14478.83 399
14479.97 370
14481.11 390
14482.24 367
14483.38 372
14484.52 386
14485.65 400
14486.79 409
14487.93 397
14489.07 390
14490.20 349
14491.34 398
14492.48 340
14493.61 356
14494.75 392
14495.89 374
14497.03 363
14498.16 383
14499.30 410
14500.44 399
14501.57 373
14502.71 387
14503.85 417
14504.99 394
14506.13 412
14507.26 371
14508.40 393
14509.54 380
14510.68 375
14511.81 397
14512.95 368
14514.09 368
14515.23 382
14516.37 406
14517.50 345
14518.64 396
14519.78 338
14520.92 372
14522.06 400
14523.20 392
14524.33 339
14525.47 402
14526.61 395
14527.75 380
14528.89 358
14530.03 353
14531.16 380
14532.30 391
14533.44 405
14534.58 398
14535.72 326
14536.86 393
14538.00 352
14539.14 387
14540.28 359
14541.41 352
14542.55 347
14543.69 327
14544.83 347
14545.97 376
14547.11 344
14548.25 336
14549.39 387
14550.53 398
14551.67 374
14552.81 421
14553.95 426
14555.09 451
14556.23 426
14557.37 396
14558.50 378
14559.64 409
14560.78 428
14561.92 357
14563.06 342
14564.20 357
14565.34 407
14566.48 423
14567.62 440
14568.76 421
14569.90 370
14571.04 428
14572.18 451
14573.32 425
14574.47 366
14575.61 406
14576.75 455
14577.89 402
14579.03 449
14580.17 406
14581.31 444
14582.45 443
14583.59 407
14584.73 432
14585.87 476
14587.01 473
14588.15 488
14589.29 480
14590.43 460
14591.58 470
14592.72 539
14593.86 505
14595.00 448
14596.14 445
14597.28 492
14598.42 469
14599.56 520
14600.70 464
14601.85 480
14602.99 499
14604.13 547
14605.27 467
14606.41 506
14607.55 513
14608.70 514
14609.84 519
14610.98 489
14612.12 488
14613.26 509
14614.40 485
14615.55 512
14616.69 581
14617.83 530
14618.97 519
14620.11 550
14621.26 504
14622.40 573
14623.54 552
14624.68 514
14625.83 567
14626.97 562
14628.11 571
14629.25 602
14630.40 636
14631.54 664
14632.68 616
14633.82 674
14634.97 672
14636.11 636
14637.25 678
14638.39 692
14639.54 650
14640.68 672
14641.82 647
14642.97 603
14644.11 599
14645.25 574
14646.40 571
14647.54 559
14648.68 583
14649.83 506
14650.97 486
14652.11 495
14653.26 507
14654.40 474
14655.54 518
14656.69 484
14657.83 467
14658.97 479
14660.12 437
14661.26 420
14662.40 372
14663.55 426
14664.69 447
14665.84 407
14666.98 425
14668.12 454
14669.27 416
14670.41 385
14671.56 406
14672.70 438
14673.84 419
14674.99 412
14676.13 390
14677.28 414
14678.42 401
14679.57 375
14680.71 370
14681.86 358
14683.00 370
14684.14 379
14685.29 359
14686.43 362
14687.58 410
14688.72 384
14689.87 340
14691.01 353
14692.16 356
14693.30 349
14694.45 373
14695.59 369
14696.74 354
14697.88 309
14699.03 323
14700.17 369
14701.32 332
14702.46 331
14703.61 313
14704.75 330
14705.90 376
14707.05 328
14708.19 317
14709.34 297
14710.48 342
14711.63 369
14712.77 342
14713.92 323
14715.07 347
14716.21 359
14717.36 366
14718.50 322
14719.65 295
14720.80 381
14721.94 367
14723.09 331
14724.23 332
14725.38 326
14726.53 316
14727.67 367
14728.82 339
14729.97 324
14731.11 354
14732.26 368
14733.41 301
14734.55 326
14735.70 329
14736.84 360
14737.99 318
14739.14 353
14740.29 304
14741.43 347
14742.58 371
14743.73 377
14744.87 328
14746.02 299
14747.17 315
14748.31 319
14749.46 355
14750.61 349
14751.76 336
14752.90 300
14754.05 327
14755.20 315
14756.35 316
14757.49 328
14758.64 366
14759.79 351
14760.94 335
14762.08 313
14763.23 296
14764.38 356
14765.53 310
14766.67 326
14767.82 276
14768.97 324
14770.12 313
14771.27 311
14772.41 330
14773.56 261
14774.71 298
14775.86 296
14777.01 323
14778.15 291
14779.30 299
14780.45 262
14781.60 285
14782.75 296
14783.90 310
14785.05 299
14786.19 298
14787.34 295
14788.49 332
14789.64 283
14790.79 272
14791.94 259
14793.09 275
14794.24 274
14795.38 276
14796.53 256
14797.68 293
14798.83 251
14799.98 284
14801.13 259
14802.28 272
14803.43 272
14804.58 278
14805.73 315
14806.88 277
14808.03 287
14809.18 303
14810.33 253
14811.47 278
14812.62 292
14813.77 311
14814.92 307
14816.07 271
14817.22 275
14818.37 204
14819.52 225
14820.67 246
14821.82 262
14822.97 246
14824.12 260
14825.27 268
14826.42 259
14827.57 261
14828.72 271
14829.87 261
14831.02 277
14832.17 286
14833.33 287
14834.48 238
14835.63 287
14836.78 206
14837.93 233
14839.08 267
14840.23 273
14841.38 258
14842.53 266
14843.68 278
14844.83 221
14845.98 254
14847.13 231
14848.28 252
14849.44 249
14850.59 250
14851.74 263
14852.89 248
14854.04 276
14855.19 303
14856.34 227
14857.49 250
14858.65 237
14859.80 246
14860.95 235
14862.10 229
14863.25 241
14864.40 270
14865.56 266
14866.71 242
14867.86 255
14869.01 274
14870.16 258
14871.31 231
14872.47 243
14873.62 261
14874.77 254
14875.92 245
14877.07 251
14878.23 255
14879.38 241
14880.53 276
14881.68 280
14882.84 259
14883.99 275
14885.14 270
14886.29 226
14887.45 249
14888.60 259
14889.75 243
14890.90 277
14892.06 262
14893.21 238
14894.36 238
14895.52 268
14896.67 237
14897.82 250
14898.97 275
14900.13 285
14901.28 236
14902.43 266
14903.59 287
14904.74 274
14905.89 212
14907.05 253
14908.20 260
14909.35 245
14910.51 245
14911.66 210
14912.81 220
14913.97 240
14915.12 246
14916.27 227
14917.43 262
14918.58 244
14919.74 215
14920.89 265
14922.04 248
14923.20 286
14924.35 277
14925.50 256
14926.66 267
14927.81 233
14928.97 323
14930.12 264
14931.28 235
14932.43 233
14933.58 241
14934.74 258
14935.89 269
14937.05 228
14938.20 255
14939.36 265
14940.51 285
14941.67 242
14942.82 236
14943.98 236
14945.13 268
14946.28 265
14947.44 249
14948.59 227
14949.75 229
14950.90 243
14952.06 249
14953.21 285
14954.37 262
14955.52 270
14956.68 262
14957.84 256
14958.99 265
14960.15 241
14961.30 260
14962.46 240
14963.61 246
14964.77 234
14965.92 238
14967.08 257
14968.23 280
14969.39 270
14970.55 248
14971.70 281
14972.86 248
14974.01 240
14975.17 265
14976.33 290
14977.48 254
14978.64 238
14979.79 248
14980.95 284
14982.11 254
14983.26 258
14984.42 260
14985.58 277
14986.73 241
14987.89 299
14989.04 295
14990.20 230
14991.36 227
14992.51 226
14993.67 236
14994.83 249
14995.98 236
14997.14 266
14998.30 227
14999.45 239
15000.61 237
15001.77 245
15002.93 256
15004.08 212
15005.24 223
15006.40 229
15007.55 247
15008.71 205
15009.87 207
15011.03 250
15012.18 263
15013.34 253
15014.50 232
15015.66 230
15016.81 245
15017.97 257
15019.13 222
15020.29 247
15021.44 244
15022.60 214
15023.76 238
15024.92 209
15026.08 211
15027.23 254
15028.39 241
15029.55 244
15030.71 224
15031.87 243
15033.02 251
15034.18 239
15035.34 233
15036.50 215
15037.66 226
15038.81 228
15039.97 236
15041.13 190
15042.29 239
15043.45 254
15044.61 267
15045.77 206
15046.93 247
15048.08 243
15049.24 230
15050.40 238
15051.56 223
15052.72 223
15053.88 198
15055.04 214
15056.20 264
15057.36 237
15058.51 261
15059.67 230
15060.83 230
15061.99 219
15063.15 241
15064.31 230
15065.47 224
15066.63 218
15067.79 224
15068.95 234
15070.11 255
15071.27 254
15072.43 245
15073.59 223
15074.75 213
15075.91 210
15077.07 209
15078.23 216
15079.39 229
15080.55 238
15081.71 219
15082.87 222
15084.03 220
15085.19 209
15086.35 219
15087.51 222
15088.67 265
15089.83 238
15090.99 267
15092.15 225
15093.31 215
15094.47 199
15095.63 214
15096.79 222
15097.95 249
15099.11 198
15100.27 226
15101.43 280
15102.60 223
15103.76 245
15104.92 248
15106.08 208
15107.24 224
15108.40 242
15109.56 224
15110.72 234
15111.88 236
15113.05 244
15114.21 246
15115.37 226
15116.53 246
15117.69 226
15118.85 260
15120.01 212
15121.18 235
15122.34 236
15123.50 240
15124.66 234
15125.82 264
15126.98 247
15128.15 229
15129.31 256
15130.47 266
15131.63 243
15132.79 220
15133.96 235
15135.12 255
15136.28 274
15137.44 225
15138.60 223
15139.77 240
15140.93 221
15142.09 254
15143.25 235
15144.42 222
15145.58 234
15146.74 268
15147.90 274
15149.07 250
15150.23 251
15151.39 236
15152.55 247
15153.72 225
15154.88 250
15156.04 264
15157.21 240
15158.37 220
15159.53 249
15160.70 245
15161.86 230
15163.02 242
15164.19 218
15165.35 187
15166.51 234
15167.68 230
15168.84 228
15170.00 239
15171.17 214
15172.33 208
15173.49 240
15174.66 273
15175.82 263
15176.98 273
15178.15 261
15179.31 253
15180.48 266
15181.64 273
15182.80 243
15183.97 259
15185.13 246
15186.30 265
15187.46 259
15188.62 242
15189.79 296
15190.95 306
15192.12 271
15193.28 251
15194.44 259
15195.61 270
15196.77 289
15197.94 325
15199.10 298
15200.27 302
15201.43 252
15202.60 264
15203.76 290
15204.93 258
15206.09 247
15207.26 257
15208.42 278
15209.59 252
15210.75 273
15211.92 290
15213.08 285
15214.25 286
15215.41 289
15216.58 299
15217.74 304
15218.91 288
15220.07 258
15221.24 260
15222.40 249
15223.57 299
15224.73 280
15225.90 297
15227.07 280
15228.23 277
15229.40 283
15230.56 287
15231.73 274
15232.89 276
15234.06 269
15235.23 269
15236.39 280
15237.56 247
15238.73 294
15239.89 274
15241.06 266
15242.22 266
15243.39 309
15244.56 292
15245.72 289
15246.89 304
15248.06 270
15249.22 296
15250.39 276
15251.55 277
15252.72 284
15253.89 272
15255.06 311
15256.22 301
15257.39 243
15258.56 269
15259.72 253
15260.89 285
15262.06 226
15263.22 265
15264.39 295
15265.56 333
15266.72 285
15267.89 234
15269.06 246
15270.23 262
15271.39 257
15272.56 234
15273.73 263
15274.90 245
15276.06 245
15277.23 267
15278.40 274
15279.57 235
15280.73 246
15281.90 257
15283.07 233
15284.24 260
15285.41 292
15286.57 257
15287.74 240
15288.91 227
15290.08 219
15291.25 238
15292.41 237
15293.58 256
15294.75 206
15295.92 221
15297.09 282
15298.26 252
15299.42 242
15300.59 285
15301.76 240
15302.93 258
15304.10 244
15305.27 242
15306.44 213
15307.60 171
15308.77 186
15309.94 213
15311.11 226
15312.28 250
15313.45 256
15314.62 227
15315.79 206
15316.96 224
15318.12 247
15319.29 250
15320.46 244
15321.63 225
15322.80 248
15323.97 261
15325.14 256
15326.31 259
15327.48 266
15328.65 234
15329.82 228
15330.99 261
15332.16 283
15333.33 250
15334.50 218
15335.67 252
15336.84 260
15338.01 248
15339.18 264
15340.35 235
15341.52 215
15342.69 241
15343.86 266
15345.03 237
15346.20 253
15347.37 252
15348.54 265
15349.71 272
15350.88 262
15352.05 246
15353.22 278
15354.39 274
15355.56 274
15356.73 260
15357.90 241
15359.07 246
15360.24 266
15361.41 254
15362.58 270
15363.76 285
15364.93 249
15366.10 263
15367.27 254
15368.44 242
15369.61 276
15370.78 328
15371.95 303
15373.12 290
15374.30 282
15375.47 279
15376.64 266
15377.81 246
15378.98 246
15380.15 252
15381.32 250
15382.50 276
15383.67 234
15384.84 268
15386.01 265
15387.18 238
15388.35 251
15389.53 248
15390.70 259
15391.87 272
15393.04 257
15394.21 241
15395.39 262
15396.56 259
15397.73 271
15398.90 206
15400.08 234
15401.25 259
15402.42 256
15403.59 283
15404.76 202
15405.94 250
15407.11 241
15408.28 243
15409.45 249
15410.63 236
15411.80 224
15412.97 242
15414.15 254
15415.32 215
15416.49 226
15417.66 229
15418.84 230
15420.01 214
15421.18 241
15422.36 245
15423.53 275
15424.70 246
15425.88 204
15427.05 219
15428.22 232
15429.40 201
15430.57 206
15431.74 205
15432.92 222
15434.09 232
15435.26 249
15436.44 218
15437.61 211
15438.79 260
15439.96 245
15441.13 254
15442.31 247
15443.48 207
15444.65 227
15445.83 212
15447.00 228
15448.18 198
15449.35 235
15450.53 250
15451.70 226
15452.87 240
15454.05 209
15455.22 248
15456.40 227
15457.57 240
15458.75 233
15459.92 224
15461.09 230
15462.27 237
15463.44 216
15464.62 200
15465.79 232
15466.97 238
15468.14 233
15469.32 231
15470.49 267
15471.67 252
15472.84 227
15474.02 240
15475.19 256
15476.37 248
15477.54 249
15478.72 248
15479.89 244
15481.07 212
15482.25 206
15483.42 234
15484.60 242
15485.77 227
15486.95 215
15488.12 206
15489.30 245
15490.47 219
15491.65 214
15492.83 224
15494.00 240
15495.18 227
15496.35 245
15497.53 288
15498.71 233
15499.88 224
15501.06 226
15502.23 226
15503.41 255
15504.59 240
15505.76 253
15506.94 271
15508.12 269
15509.29 236
15510.47 264
15511.64 223
15512.82 220
15514.00 249
15515.17 249
15516.35 248
15517.53 216
15518.70 268
15519.88 253
15521.06 223
15522.24 219
15523.41 234
15524.59 216
15525.77 231
15526.94 238
15528.12 271
15529.30 276
15530.48 242
15531.65 264
15532.83 220
15534.01 256
15535.18 277
15536.36 260
15537.54 227
15538.72 271
15539.89 273
15541.07 256
15542.25 268
15543.43 229
15544.61 257
15545.78 247
15546.96 257
15548.14 259
15549.32 246
15550.50 232
15551.67 235
15552.85 233
15554.03 249
15555.21 249
15556.39 256
15557.56 264
15558.74 234
15559.92 242
15561.10 257
15562.28 279
15563.46 259
15564.63 253
15565.81 264
15566.99 247
15568.17 259
15569.35 258
15570.53 279
15571.71 269
15572.89 267
15574.06 267
15575.24 269
15576.42 294
15577.60 289
15578.78 308
15579.96 297
15581.14 287
15582.32 285
15583.50 300
15584.68 275
15585.86 289
15587.04 306
15588.21 274
15589.39 333
15590.57 291
15591.75 284
15592.93 318
15594.11 313
15595.29 297
15596.47 265
15597.65 284
15598.83 301
15600.01 315
15601.19 296
15602.37 306
15603.55 315
15604.73 339
15605.91 333
15607.09 328
15608.27 287
15609.45 305
15610.63 269
15611.81 288
15612.99 282
15614.17 329
15615.35 309
15616.53 324
15617.71 315
15618.90 350
15620.08 367
15621.26 316
15622.44 314
15623.62 322
15624.80 310
15625.98 308
15627.16 364
15628.34 367
15629.52 344
15630.70 298
15631.89 333
15633.07 348
15634.25 346
15635.43 360
15636.61 340
15637.79 341
15638.97 331
15640.15 357
15641.34 344
15642.52 317
15643.70 344
15644.88 357
15646.06 375
15647.24 325
15648.42 384
15649.61 356
15650.79 326
15651.97 344
15653.15 350
15654.33 356
15655.52 347
15656.70 347
15657.88 401
15659.06 378
15660.24 365
15661.43 358
15662.61 342
15663.79 359
15664.97 371
15666.16 400
15667.34 349
15668.52 371
15669.70 367
15670.89 403
15672.07 362
15673.25 349
15674.43 361
15675.62 337
15676.80 325
15677.98 322
15679.17 347
15680.35 364
15681.53 326
15682.71 332
15683.90 322
15685.08 346
15686.26 356
15687.45 339
15688.63 341
15689.81 347
15691.00 337
15692.18 347
15693.36 333
15694.55 312
15695.73 325
15696.91 371
15698.10 349
15699.28 311
15700.46 342
15701.65 419
15702.83 373
15704.02 365
15705.20 323
15706.38 340
15707.57 337
15708.75 342
15709.94 341
15711.12 361
15712.30 382
15713.49 344
15714.67 340
15715.86 345
15717.04 348
15718.23 364
15719.41 316
15720.59 346
15721.78 337
15722.96 319
15724.15 339
15725.33 372
15726.52 334
15727.70 340
15728.89 362
15730.07 340
15731.26 339
15732.44 355
15733.63 385
15734.81 376
15736.00 392
15737.18 403
15738.37 354
15739.55 352
15740.74 387
15741.92 391
15743.11 350
15744.29 359
15745.48 381
15746.66 411
15747.85 381
15749.03 425
15750.22 416
15751.41 412
15752.59 392
15753.78 450
15754.96 439
15756.15 392
15757.33 415
15758.52 436
15759.71 461
15760.89 440
15762.08 407
15763.26 428
15764.45 446
15765.64 412
15766.82 428
15768.01 424
15769.19 404
15770.38 417
15771.57 400
15772.75 396
15773.94 439
15775.13 422
15776.31 349
15777.50 393
15778.69 392
15779.87 359
15781.06 359
15782.25 332
15783.43 357
15784.62 381
15785.81 385
15786.99 416
15788.18 387
15789.37 368
15790.56 323
15791.74 321
15792.93 357
15794.12 338
15795.30 335
15796.49 368
15797.68 362
15798.87 339
15800.05 353
15801.24 359
15802.43 346
15803.62 341
15804.80 317
15805.99 320
15807.18 363
15808.37 321
15809.55 334
15810.74 325
15811.93 267
15813.12 300
15814.31 279
15815.49 305
15816.68 327
15817.87 359
15819.06 360
15820.25 314
15821.44 294
15822.62 349
15823.81 351
15825.00 330
15826.19 337
15827.38 345
15828.57 320
15829.75 343
15830.94 364
15832.13 303
15833.32 358
15834.51 304
15835.70 295
15836.89 279
15838.08 311
15839.26 307
15840.45 311
15841.64 319
15842.83 320
15844.02 278
15845.21 293
15846.40 291
15847.59 294
15848.78 331
15849.97 350
15851.16 328
15852.35 294
15853.53 311
15854.72 299
15855.91 281
15857.10 306
15858.29 311
15859.48 310
15860.67 313
15861.86 304
15863.05 356
15864.24 306
15865.43 324
15866.62 312
15867.81 301
15869.00 332
15870.19 328
15871.38 345
15872.57 342
15873.76 353
15874.95 325
15876.14 299
15877.33 278
15878.52 296
15879.71 335
15880.90 309
15882.10 284
15883.29 313
15884.48 293
15885.67 290
15886.86 356
15888.05 332
15889.24 299
15890.43 324
15891.62 308
15892.81 294
15894.00 334
15895.19 338
15896.39 301
15897.58 260
15898.77 306
15899.96 311
15901.15 327
15902.34 356
15903.53 317
15904.72 338
15905.92 307
15907.11 349
15908.30 321
15909.49 323
15910.68 316
15911.87 305
15913.06 385
15914.26 301
15915.45 334
15916.64 304
15917.83 329
15919.02 308
15920.22 303
15921.41 346
15922.60 317
15923.79 349
15924.98 385
15926.18 368
15927.37 347
15928.56 323
15929.75 336
15930.95 346
15932.14 323
15933.33 357
15934.52 323
15935.72 309
15936.91 320
15938.10 336
15939.29 331
15940.49 304
15941.68 302
15942.87 275
15944.06 307
15945.26 343
15946.45 314
15947.64 312
15948.84 291
15950.03 295
15951.22 269
15952.42 264
15953.61 284
15954.80 265
15956.00 273
15957.19 270
15958.38 236
15959.58 281
15960.77 249
15961.96 277
15963.16 279
15964.35 257
15965.54 222
15966.74 231
15967.93 266
15969.12 265
15970.32 291
15971.51 225
15972.71 230
15973.90 258
15975.09 253
15976.29 259
15977.48 251
15978.68 226
15979.87 248
15981.07 229
15982.26 218
15983.45 234
15984.65 238
15985.84 234
15987.04 229
15988.23 219
15989.43 243
15990.62 237
15991.82 231
15993.01 225
15994.20 217
15995.40 218
15996.59 236
15997.79 198
15998.98 198
16000.18 226
16001.37 272
16002.57 227
16003.76 224
16004.96 236
16006.15 225
16007.35 241
16008.55 223
16009.74 223
16010.94 232
16012.13 243
16013.33 276
16014.52 207
16015.72 223
16016.91 243
16018.11 238
16019.30 240
16020.50 245
16021.70 223
16022.89 219
16024.09 211
16025.28 192
16026.48 207
16027.68 215
16028.87 252
16030.07 203
16031.26 216
16032.46 234
16033.66 213
16034.85 242
16036.05 197
16037.25 227
16038.44 219
16039.64 256
16040.83 253
16042.03 253
16043.23 240
16044.42 244
16045.62 246
16046.82 199
16048.01 248
16049.21 238
16050.41 249
16051.60 242
16052.80 229
16054.00 230
16055.20 224
16056.39 296
16057.59 235
16058.79 257
16059.98 204
16061.18 207
16062.38 215
16063.58 204
16064.77 217
16065.97 187
16067.17 252
16068.37 226
16069.56 180
16070.76 182
16071.96 209
16073.16 216
16074.35 191
16075.55 223
16076.75 245
16077.95 224
16079.15 219
16080.34 217
16081.54 220
16082.74 224
16083.94 203
16085.14 208
16086.33 226
16087.53 230
16088.73 206
16089.93 232
16091.13 233
16092.33 212
16093.52 220
16094.72 234
16095.92 221
16097.12 191
16098.32 236
16099.52 228
16100.72 210
16101.91 204
16103.11 210
16104.31 217
16105.51 214
16106.71 226
16107.91 175
16109.11 220
16110.31 242
16111.51 221
16112.71 229
16113.90 229
16115.10 196
16116.30 248
16117.50 206
16118.70 219
16119.90 188
16121.10 208
16122.30 167
16123.50 191
16124.70 202
16125.90 194
16127.10 205
16128.30 210
16129.50 202
16130.70 216
16131.90 204
16133.10 192
16134.30 208
16135.50 204
16136.70 206
16137.90 189
16139.10 208
16140.30 240
16141.50 219
16142.70 198
16143.90 202
16145.10 206
16146.30 216
16147.50 206
16148.70 249
16149.90 231
16151.10 195
16152.30 198
16153.50 207
16154.70 199
16155.91 231
16157.11 194
16158.31 199
16159.51 232
16160.71 219
16161.91 204
16163.11 185
16164.31 207
16165.51 213
16166.71 230
16167.92 202
16169.12 227
16170.32 222
16171.52 236
16172.72 223
16173.92 210
16175.12 241
16176.33 208
16177.53 218
16178.73 202
16179.93 208
16181.13 224
16182.33 195
16183.54 203
16184.74 200
16185.94 207
16187.14 225
16188.34 239
16189.55 225
16190.75 211
16191.95 196
16193.15 224
16194.35 201
16195.56 200
16196.76 216
16197.96 219
16199.16 185
16200.37 217
16201.57 231
16202.77 221
16203.97 252
16205.18 239
16206.38 213
16207.58 240
16208.78 230
16209.99 216
16211.19 234
16212.39 221
16213.60 227
16214.80 218
16216.00 241
16217.20 179
16218.41 217
16219.61 226
16220.81 247
16222.02 236
16223.22 261
16224.42 244
16225.63 257
16226.83 256
16228.03 239
16229.24 273
16230.44 216
16231.64 215
16232.85 232
16234.05 239
16235.26 268
16236.46 239
16237.66 222
16238.87 208
16240.07 262
16241.28 246
16242.48 263
16243.68 278
16244.89 239
16246.09 225
16247.30 264
16248.50 276
16249.70 270
16250.91 260
16252.11 279
16253.32 234
16254.52 273
16255.73 306
16256.93 291
16258.14 239
16259.34 247
16260.54 256
16261.75 252
16262.95 257
16264.16 227
16265.36 236
16266.57 243
16267.77 222
16268.98 272
16270.18 245
16271.39 246
16272.59 282
16273.80 278
16275.00 275
16276.21 238
16277.41 233
16278.62 268
16279.83 258
16281.03 272
16282.24 260
16283.44 240
16284.65 262
16285.85 273
16287.06 255
16288.26 240
16289.47 238
16290.68 245
16291.88 242
16293.09 248
16294.29 255
16295.50 279
16296.71 283
16297.91 251
16299.12 257
16300.32 246
16301.53 260
16302.74 253
16303.94 266
16305.15 263
16306.36 248
16307.56 262
16308.77 293
16309.97 263
16311.18 253
16312.39 287
16313.59 232
16314.80 219
16316.01 232
16317.21 257
16318.42 260
16319.63 228
16320.84 252
16322.04 270
16323.25 235
16324.46 254
16325.66 254
16326.87 246
16328.08 228
16329.28 193
16330.49 237
16331.70 236
16332.91 229
16334.11 240
16335.32 213
16336.53 214
16337.74 199
16338.94 243
16340.15 224
16341.36 227
16342.57 214
16343.78 219
16344.98 201
16346.19 207
16347.40 232
16348.61 215
16349.81 193
16351.02 210
16352.23 201
16353.44 236
16354.65 216
16355.86 209
16357.06 182
16358.27 198
16359.48 222
16360.69 196
16361.90 243
16363.11 228
16364.31 221
16365.52 193
16366.73 229
16367.94 199
16369.15 178
16370.36 207
16371.57 218
16372.77 210
16373.98 214
16375.19 218
16376.40 230
16377.61 231
16378.82 228
16380.03 209
16381.24 201
16382.45 216
16383.66 214
16384.87 230
16386.08 228
16387.28 196
16388.49 231
16389.70 215
16390.91 186
16392.12 238
16393.33 296
16394.54 209
16395.75 181
16396.96 179
16398.17 218
16399.38 215
16400.59 221
16401.80 224
16403.01 203
16404.22 236
16405.43 225
16406.64 236
16407.85 200
16409.06 198
16410.27 221
16411.48 219
16412.69 217
16413.90 166
16415.11 194
16416.32 198
16417.53 222
16418.74 204
16419.95 214
16421.17 218
16422.38 187
16423.59 206
16424.80 204
16426.01 215
16427.22 235
16428.43 185
16429.64 189
16430.85 214
16432.06 203
16433.27 193
16434.48 187
16435.70 207
16436.91 215
16438.12 204
16439.33 187
16440.54 175
16441.75 215
16442.96 216
16444.18 187
16445.39 164
16446.60 203
16447.81 188
16449.02 225
16450.23 211
16451.45 201
16452.66 203
16453.87 216
16455.08 185
16456.29 188
16457.50 170
16458.72 200
16459.93 219
16461.14 195
16462.35 172
16463.57 196
16464.78 194
16465.99 189
16467.20 179
16468.41 185
16469.63 164
16470.84 166
16472.05 177
16473.26 190
16474.48 191
16475.69 181
16476.90 184
16478.12 195
16479.33 229
16480.54 235
16481.75 167
16482.97 209
16484.18 196
16485.39 205
16486.61 213
16487.82 182
16489.03 170
16490.24 166
16491.46 186
16492.67 158
16493.88 190
16495.10 164
16496.31 194
16497.52 185
16498.74 193
16499.95 195
16501.17 192
16502.38 178
16503.59 191
16504.81 179
16506.02 197
16507.23 172
16508.45 178
16509.66 196
16510.88 183
16512.09 177
16513.30 185
16514.52 192
16515.73 209
16516.95 206
16518.16 190
16519.37 203
16520.59 230
16521.80 196
16523.02 186
16524.23 182
16525.45 171
16526.66 185
16527.88 186
16529.09 173
16530.30 190
16531.52 200
16532.73 222
16533.95 201
16535.16 177
16536.38 199
16537.59 182
16538.81 178
16540.02 183
16541.24 213
16542.45 169
16543.67 166
16544.88 204
16546.10 204
16547.31 191
16548.53 167
16549.75 181
16550.96 206
16552.18 202
16553.39 207
16554.61 194
16555.82 213
16557.04 225
16558.25 200
16559.47 215
16560.69 187
16561.90 205
16563.12 215
16564.33 202
16565.55 201
16566.77 176
16567.98 186
16569.20 218
16570.41 212
16571.63 221
16572.85 196
16574.06 205
16575.28 250
16576.50 242
16577.71 194
16578.93 179
16580.14 212
16581.36 207
16582.58 187
16583.79 213
16585.01 260
16586.23 200
16587.44 187
16588.66 196
16589.88 182
16591.09 201
16592.31 215
16593.53 231
16594.75 192
16595.96 201
16597.18 170
16598.40 190
16599.61 179
16600.83 178
16602.05 184
16603.27 185
16604.48 199
16605.70 186
16606.92 159
16608.14 175
16609.35 169
16610.57 175
16611.79 160
16613.01 215
16614.22 224
16615.44 165
16616.66 177
16617.88 201
16619.10 209
16620.31 195
16621.53 178
16622.75 171
16623.97 200
16625.19 219
16626.40 202
16627.62 166
16628.84 164
16630.06 199
16631.28 182
16632.50 149
16633.71 161
16634.93 168
16636.15 173
16637.37 168
16638.59 166
16639.81 192
16641.03 204
16642.24 202
16643.46 153
16644.68 135
16645.90 159
16647.12 161
16648.34 164
16649.56 167
16650.78 170
16652.00 199
16653.22 196
16654.44 168
16655.65 188
16656.87 169
16658.09 194
16659.31 227
16660.53 190
16661.75 173
16662.97 173
16664.19 166
16665.41 159
16666.63 184
16667.85 213
16669.07 214
16670.29 187
16671.51 171
16672.73 139
16673.95 169
16675.17 196
16676.39 174
16677.61 168
16678.83 203
16680.05 201
16681.27 186
16682.49 174
16683.71 202
16684.93 178
16686.15 181
16687.37 179
16688.59 175
16689.81 173
16691.03 148
16692.25 175
16693.47 190
16694.69 169
16695.92 165
16697.14 188
16698.36 186
16699.58 203
16700.80 199
16702.02 186
16703.24 167
16704.46 185
16705.68 177
16706.90 174
16708.13 183
16709.35 189
16710.57 175
16711.79 205
16713.01 185
16714.23 185
16715.45 166
16716.67 173
16717.90 173
16719.12 184
16720.34 167
16721.56 173
16722.78 175
16724.00 178
16725.23 179
16726.45 132
16727.67 171
16728.89 160
16730.11 171
16731.34 147
16732.56 164
16733.78 184
16735.00 157
16736.23 175
16737.45 168
16738.67 155
16739.89 189
16741.11 174
16742.34 177
16743.56 149
16744.78 138
16746.00 156
16747.23 153
16748.45 183
16749.67 179
16750.90 160
16752.12 227
16753.34 177
16754.56 192
16755.79 174
16757.01 177
16758.23 181
16759.46 198
16760.68 170
16761.90 159
16763.13 179
16764.35 162
16765.57 160
16766.80 172
16768.02 188
16769.24 177
16770.47 173
16771.69 193
16772.91 195
16774.14 161
16775.36 154
16776.58 160
16777.81 192
16779.03 175
16780.25 160
16781.48 180
16782.70 186
16783.93 169
16785.15 160
16786.37 170
16787.60 161
16788.82 183
16790.05 162
16791.27 156
16792.50 177
16793.72 174
16794.94 188
16796.17 178
16797.39 173
16798.62 194
16799.84 215
16801.07 240
16802.29 219
16803.52 190
16804.74 186
16805.97 205
16807.19 185
16808.42 170
16809.64 146
16810.87 169
16812.09 183
16813.32 190
16814.54 170
16815.77 172
16816.99 172
16818.22 186
16819.44 157
16820.67 138
16821.89 189
16823.12 198
16824.34 177
16825.57 190
16826.79 188
16828.02 195
16829.25 199
16830.47 186
16831.70 180
16832.92 187
16834.15 176
16835.37 203
16836.60 203
16837.83 181
16839.05 189
16840.28 187
16841.50 177
16842.73 190
16843.96 169
16845.18 194
16846.41 217
16847.63 181
16848.86 182
16850.09 163
16851.31 187
16852.54 209
16853.77 191
16854.99 218
16856.22 209
16857.45 220
16858.67 217
16859.90 204
16861.13 197
16862.35 192
16863.58 215
16864.81 153
16866.03 195
16867.26 199
16868.49 193
16869.72 204
16870.94 258
16872.17 220
16873.40 206
16874.62 197
16875.85 212
16877.08 219
16878.31 217
16879.53 229
16880.76 220
16881.99 219
16883.22 223
16884.44 234
16885.67 248
16886.90 253
16888.13 208
16889.36 232
16890.58 234
16891.81 208
16893.04 195
16894.27 210
16895.50 244
16896.72 238
16897.95 216
16899.18 215
16900.41 189
16901.64 204
16902.86 192
16904.09 185
16905.32 192
16906.55 228
16907.78 225
16909.01 200
16910.24 216
16911.46 212
16912.69 212
16913.92 205
16915.15 201
16916.38 201
16917.61 258
16918.84 191
16920.07 196
16921.29 191
16922.52 190
16923.75 188
16924.98 203
16926.21 197
16927.44 168
16928.67 195
16929.90 200
16931.13 217
16932.36 210
16933.59 188
16934.82 178
16936.05 217
16937.28 219
16938.51 197
16939.73 189
16940.96 190
16942.19 197
16943.42 185
16944.65 217
16945.88 230
16947.11 220
16948.34 187
16949.57 200
16950.80 203
16952.03 234
16953.26 186
16954.49 198
16955.72 204
16956.95 195
16958.18 210
16959.42 191
16960.65 199
16961.88 191
16963.11 210
16964.34 191
16965.57 199
16966.80 207
16968.03 190
16969.26 201
16970.49 212
16971.72 155
16972.95 179
16974.18 174
16975.41 180
16976.65 176
16977.88 201
16979.11 199
16980.34 197
16981.57 226
16982.80 215
16984.03 201
16985.26 196
16986.49 188
16987.73 209
16988.96 202
16990.19 179
16991.42 166
16992.65 161
16993.88 188
16995.12 191
16996.35 203
16997.58 192
16998.81 179
17000.04 148
17001.27 155
17002.51 185
17003.74 194
17004.97 190
17006.20 195
17007.43 210
17008.67 191
17009.90 172
17011.13 162
17012.36 163
17013.60 162
17014.83 174
17016.06 172
17017.29 200
17018.53 154
17019.76 155
17020.99 188
17022.22 179
17023.46 172
17024.69 174
17025.92 193
17027.15 200
17028.39 180
17029.62 210
17030.85 163
17032.09 166
17033.32 199
17034.55 189
17035.79 177
17037.02 159
17038.25 197
17039.49 200
17040.72 180
17041.95 150
17043.19 188
17044.42 168
17045.65 168
17046.89 173
17048.12 160
17049.35 202
17050.59 169
17051.82 194
17053.05 180
17054.29 178
17055.52 172
17056.76 160
17057.99 155
17059.22 166
17060.46 158
17061.69 155
17062.93 182
17064.16 170
17065.39 160
17066.63 159
17067.86 141
17069.10 136
17070.33 187
17071.57 168
17072.80 157
17074.04 166
17075.27 159
17076.50 148
17077.74 177
17078.97 150
17080.21 154
17081.44 180
17082.68 209
17083.91 157
17085.15 150
17086.38 152
17087.62 181
17088.85 158
17090.09 157
17091.32 175
17092.56 164
17093.79 152
17095.03 137
17096.26 165
17097.50 156
17098.74 157
17099.97 188
17101.21 172
17102.44 141
17103.68 161
17104.91 156
17106.15 161
17107.38 148
17108.62 172
17109.86 144
17111.09 151
17112.33 150
17113.56 188
17114.80 185
17116.04 190
17117.27 201
17118.51 170
17119.74 149
17120.98 199
17122.22 166
17123.45 170
17124.69 167
17125.93 157
17127.16 194
17128.40 162
17129.64 193
17130.87 179
17132.11 180
17133.35 174
17134.58 181
17135.82 159
17137.06 144
17138.29 185
17139.53 173
17140.77 177
17142.00 162
17143.24 161
17144.48 156
17145.72 163
17146.95 169
17148.19 178
17149.43 165
17150.66 151
17151.90 140
17153.14 152
17154.38 196
17155.61 177
17156.85 145
17158.09 150
17159.33 141
17160.56 165
17161.80 149
17163.04 134
17164.28 149
17165.52 166
17166.75 171
17167.99 158
17169.23 143
17170.47 161
17171.71 164
17172.94 164
17174.18 166
17175.42 170
17176.66 188
17177.90 188
17179.13 181
17180.37 143
17181.61 179
17182.85 159
17184.09 139
17185.33 146
17186.57 158
17187.80 162
17189.04 166
17190.28 136
17191.52 132
17192.76 131
17194.00 158
17195.24 154
17196.48 138
17197.72 152
17198.95 180
17200.19 167
17201.43 179
17202.67 152
17203.91 154
17205.15 152
17206.39 166
17207.63 188
17208.87 168
17210.11 151
17211.35 138
17212.59 151
17213.83 150
17215.07 146
17216.31 158
17217.55 174
17218.79 158
17220.03 166
17221.26 137
17222.50 152
17223.74 146
17224.98 148
17226.22 135
17227.46 164
17228.71 167
17229.95 160
17231.19 155
17232.43 130
17233.67 114
17234.91 137
17236.15 168
17237.39 105
17238.63 132
17239.87 159
17241.11 169
17242.35 178
17243.59 149
17244.83 155
17246.07 142
17247.31 165
17248.55 166
17249.79 136
17251.04 118
17252.28 134
17253.52 145
17254.76 133
17256.00 135
17257.24 173
17258.48 159
17259.72 147
17260.96 143
17262.21 140
17263.45 145
17264.69 140
17265.93 165
17267.17 157
17268.41 132
17269.65 141
17270.90 134
17272.14 134
17273.38 172
17274.62 162
17275.86 152
17277.11 140
17278.35 148
17279.59 152
17280.83 113
17282.07 124
17283.32 145
17284.56 163
17285.80 157
17287.04 132
17288.28 138
17289.53 153
17290.77 156
17292.01 147
17293.25 165
17294.50 147
17295.74 131
17296.98 156
17298.22 155
17299.47 141
17300.71 143
17301.95 142
17303.19 144
17304.44 135
17305.68 104
17306.92 129
17308.17 126
17309.41 126
17310.65 143
17311.90 158
17313.14 163
17314.38 155
17315.63 131
17316.87 145
17318.11 130
17319.36 151
17320.60 165
17321.84 148
17323.09 136
17324.33 146
17325.57 148
17326.82 156
17328.06 127
17329.30 119
17330.55 159
17331.79 154
17333.04 147
17334.28 155
17335.52 166
17336.77 140
17338.01 152
17339.26 148
17340.50 128
17341.74 120
17342.99 149
17344.23 167
17345.48 149
17346.72 141
17347.97 152
17349.21 124
17350.46 128
17351.70 140
17352.94 143
17354.19 125
17355.43 131
17356.68 141
17357.92 148
17359.17 124
17360.41 145
17361.66 146
17362.90 144
17364.15 129
17365.39 151
17366.64 150
17367.88 149
17369.13 130
17370.37 114
17371.62 149
17372.86 177
17374.11 179
17375.35 146
17376.60 149
17377.85 164
17379.09 144
17380.34 153
17381.58 132
17382.83 123
17384.07 117
17385.32 159
17386.57 159
17387.81 168
17389.06 190
17390.30 146
17391.55 160
17392.80 142
17394.04 133
17395.29 154
17396.53 141
17397.78 159
17399.03 128
17400.27 141
17401.52 143
17402.77 148
17404.01 168
17405.26 140
17406.50 147
17407.75 141
17409.00 130
17410.24 167
17411.49 137
17412.74 134
17413.99 164
17415.23 179
17416.48 121
17417.73 157
17418.97 151
17420.22 171
17421.47 188
17422.71 153
17423.96 153
17425.21 148
17426.46 155
17427.70 159
17428.95 136
17430.20 156
17431.45 176
17432.69 141
17433.94 154
17435.19 136
17436.44 153
17437.68 167
17438.93 127
17440.18 143
17441.43 191
17442.67 177
17443.92 155
17445.17 145
17446.42 144
17447.67 115
17448.91 118
17450.16 133
17451.41 163
17452.66 144
17453.91 140
17455.15 156
17456.40 136
17457.65 136
17458.90 147
17460.15 162
17461.40 170
17462.65 163
17463.89 165
17465.14 160
17466.39 181
17467.64 173
17468.89 136
17470.14 150
17471.39 172
17472.64 164
17473.88 147
17475.13 156
17476.38 154
17477.63 161
17478.88 173
17480.13 169
17481.38 170
17482.63 194
17483.88 184
17485.13 194
17486.38 180
17487.63 164
17488.88 174
17490.12 152
17491.37 157
17492.62 184
17493.87 169
17495.12 152
17496.37 155
17497.62 151
17498.87 151
17500.12 156
17501.37 170
17502.62 195
17503.87 171
17505.12 162
17506.37 170
17507.62 172
17508.87 149
17510.12 159
17511.37 161
17512.62 166
17513.87 148
17515.12 183
17516.38 156
17517.63 128
17518.88 189
17520.13 196
17521.38 202
17522.63 174
17523.88 217
17525.13 190
17526.38 158
17527.63 161
17528.88 161
17530.13 159
17531.38 167
17532.64 182
17533.89 195
17535.14 157
17536.39 203
17537.64 180
17538.89 172
17540.14 180
17541.39 183
17542.65 221
17543.90 166
17545.15 181
17546.40 175
17547.65 183
17548.90 179
17550.16 161
17551.41 151
17552.66 154
17553.91 174
17555.16 153
17556.41 170
17557.67 187
17558.92 189
17560.17 192
17561.42 177
17562.67 184
17563.93 188
17565.18 155
17566.43 193
17567.68 193
17568.94 187
17570.19 195
17571.44 209
17572.69 168
17573.95 160
17575.20 191
17576.45 182
17577.70 165
17578.96 180
17580.21 155
17581.46 166
17582.71 183
17583.97 222
17585.22 224
17586.47 185
17587.73 180
17588.98 181
17590.23 163
17591.49 178
17592.74 208
17593.99 186
17595.25 230
17596.50 180
17597.75 208
17599.01 195
17600.26 209
17601.51 214
17602.77 197
17604.02 208
17605.27 172
17606.53 192
17607.78 163
17609.03 157
17610.29 179
17611.54 154
17612.80 177
17614.05 196
17615.30 196
17616.56 193
17617.81 197
17619.07 162
17620.32 200
17621.58 180
17622.83 184
17624.08 208
17625.34 190
17626.59 168
17627.85 180
17629.10 175
17630.36 180
17631.61 233
17632.87 188
17634.12 190
17635.37 168
17636.63 148
17637.88 162
17639.14 189
17640.39 171
17641.65 184
17642.90 166
17644.16 167
17645.41 167
17646.67 191
17647.92 190
17649.18 195
17650.44 189
17651.69 188
17652.95 167
17654.20 160
17655.46 175
17656.71 182
17657.97 176
17659.22 170
17660.48 169
17661.73 177
17662.99 173
17664.25 139
17665.50 143
17666.76 197
17668.01 179
17669.27 162
17670.53 175
17671.78 143
17673.04 149
17674.29 139
17675.55 139
17676.81 162
17678.06 164
17679.32 192
17680.57 160
17681.83 151
17683.09 144
17684.34 154
17685.60 143
17686.86 172
17688.11 138
17689.37 162
17690.63 145
17691.88 156
17693.14 148
17694.40 142
17695.65 171
17696.91 159
17698.17 155
17699.43 164
17700.68 178
17701.94 154
17703.20 132
17704.45 146
17705.71 155
17706.97 139
17708.23 122
17709.48 165
17710.74 131
17712.00 170
17713.26 156
17714.51 183
17715.77 132
17717.03 140
17718.29 126
17719.54 161
17720.80 166
17722.06 147
17723.32 123
17724.58 125
17725.83 139
17727.09 134
17728.35 127
17729.61 148
17730.87 147
17732.12 158
17733.38 152
17734.64 132
17735.90 143
17737.16 138
17738.42 166
17739.67 140
17740.93 124
17742.19 148
17743.45 155
17744.71 137
17745.97 128
17747.23 155
17748.48 157
17749.74 159
17751.00 138
17752.26 133
17753.52 146
17754.78 141
17756.04 152
17757.30 145
17758.56 137
17759.81 135
17761.07 138
17762.33 137
17763.59 119
17764.85 121
17766.11 145
17767.37 163
17768.63 148
17769.89 171
17771.15 160
17772.41 158
17773.67 117
17774.93 132
17776.19 161
17777.45 126
17778.71 154
17779.97 137
17781.23 125
17782.49 136
17783.75 127
17785.01 129
17786.27 130
17787.53 148
17788.79 143
17790.05 141
17791.31 107
17792.57 143
17793.83 115
17795.09 132
17796.35 149
17797.61 142
17798.87 125
17800.13 118
17801.39 147
17802.65 128
17803.91 140
17805.17 117
17806.44 127
17807.70 151
17808.96 130
17810.22 131
17811.48 137
17812.74 120
17814.00 156
17815.26 161
17816.52 152
17817.78 135
17819.05 131
17820.31 128
17821.57 130
17822.83 133
17824.09 116
17825.35 108
17826.61 140
17827.88 113
17829.14 131
17830.40 101
17831.66 136
17832.92 160
17834.18 178
17835.45 138
17836.71 153
17837.97 129
17839.23 119
17840.49 148
17841.76 139
17843.02 147
17844.28 152
17845.54 144
17846.81 110
17848.07 130
17849.33 135
17850.59 135
17851.85 127
17853.12 119
17854.38 113
17855.64 129
17856.90 109
17858.17 123
17859.43 133
17860.69 134
17861.96 127
17863.22 114
17864.48 102
17865.74 121
17867.01 122
17868.27 108
17869.53 120
17870.80 118
17872.06 133
17873.32 125
17874.59 119
17875.85 110
17877.11 123
17878.38 126
17879.64 118
17880.90 129
17882.17 116
17883.43 124
17884.69 130
17885.96 150
17887.22 108
17888.48 118
17889.75 149
17891.01 151
17892.28 131
17893.54 134
17894.80 130
17896.07 136
17897.33 159
17898.60 165
17899.86 140
17901.12 170
17902.39 186
17903.65 131
17904.92 156
17906.18 149
17907.45 172
17908.71 139
17909.97 159
17911.24 145
17912.50 132
17913.77 139
17915.03 156
17916.30 126
17917.56 125
17918.83 138
17920.09 146
17921.36 174
17922.62 162
17923.89 165
17925.15 128
17926.42 128
17927.68 139
17928.95 119
17930.21 133
17931.48 125
17932.74 147
17934.01 153
17935.27 162
17936.54 160
17937.81 141
17939.07 121
17940.34 136
17941.60 115
17942.87 146
17944.13 171
17945.40 160
17946.66 120
17947.93 126
17949.20 134
17950.46 152
17951.73 136
17952.99 113
17954.26 129
17955.53 140
17956.79 134
17958.06 124
17959.33 147
17960.59 151
17961.86 128
17963.12 149
17964.39 135
17965.66 123
17966.92 115
17968.19 161
17969.46 127
17970.72 152
17971.99 135
17973.26 138
17974.52 134
17975.79 128
17977.06 125
17978.32 132
17979.59 145
17980.86 150
17982.12 145
17983.39 134
17984.66 155
17985.93 164
17987.19 149
17988.46 142
17989.73 145
17991.00 163
17992.26 133
17993.53 133
17994.80 131
17996.07 139
17997.33 140
17998.60 151
17999.87 137
18001.14 138
18002.40 145
18003.67 123
18004.94 131
18006.21 165
18007.48 150
18008.74 113
18010.01 137
18011.28 140
18012.55 135
18013.82 142
18015.08 136
18016.35 149
18017.62 148
18018.89 166
18020.16 153
18021.43 146
18022.69 143
18023.96 138
18025.23 158
18026.50 147
18027.77 149
18029.04 119
18030.31 128
18031.57 123
18032.84 133
18034.11 145
18035.38 148
18036.65 128
18037.92 120
18039.19 142
18040.46 177
18041.73 138
18043.00 139
18044.27 136
18045.53 138
18046.80 158
18048.07 138
18049.34 138
18050.61 145
18051.88 150
18053.15 122
18054.42 141
18055.69 140
18056.96 128
18058.23 121
18059.50 103
18060.77 133
18062.04 140
18063.31 159
18064.58 136
18065.85 130
18067.12 155
18068.39 165
18069.66 136
18070.93 141
18072.20 141
18073.47 137
18074.74 113
18076.01 182
18077.28 149
18078.55 140
18079.82 110
18081.09 133
18082.36 158
18083.63 154
18084.90 146
18086.18 134
18087.45 161
18088.72 149
18089.99 152
18091.26 137
18092.53 138
18093.80 144
18095.07 153
18096.34 137
18097.61 131
18098.88 133
18100.16 147
18101.43 136
18102.70 160
18103.97 149
18105.24 146
18106.51 151
18107.78 130
18109.06 143
18110.33 161
18111.60 123
18112.87 129
18114.14 121
18115.41 121
18116.69 132
18117.96 139
18119.23 143
18120.50 128
18121.77 123
18123.05 129
18124.32 145
18125.59 138
18126.86 138
18128.13 131
18129.41 148
18130.68 119
18131.95 140
18133.22 143
18134.50 125
18135.77 132
18137.04 140
18138.31 125
18139.59 144
18140.86 162
18142.13 140
18143.40 140
18144.68 123
18145.95 117
18147.22 120
18148.50 142
18149.77 140
18151.04 129
18152.31 156
18153.59 135
18154.86 150
18156.13 148
18157.41 152
18158.68 123
18159.95 127
18161.23 151
18162.50 146
18163.77 124
18165.05 136
18166.32 157
18167.59 131
18168.87 133
18170.14 134
18171.42 186
18172.69 135
18173.96 127
18175.24 108
18176.51 122
18177.78 128
18179.06 143
18180.33 124
18181.61 139
18182.88 141
18184.15 118
18185.43 118
18186.70 123
18187.98 131
18189.25 131
18190.53 167
18191.80 101
18193.08 113
18194.35 120
18195.62 149
18196.90 153
18198.17 179
18199.45 162
18200.72 118
18202.00 114
18203.27 135
18204.55 116
18205.82 103
18207.10 119
18208.37 121
18209.65 135
18210.92 139
18212.20 121
18213.47 125
18214.75 140
18216.02 126
18217.30 140
18218.57 110
18219.85 132
18221.13 122
18222.40 148
18223.68 102
18224.95 116
18226.23 145
18227.50 147
18228.78 144
18230.05 136
18231.33 133
18232.61 119
18233.88 144
18235.16 162
18236.43 121
18237.71 116
18238.99 121
18240.26 124
18241.54 132
18242.81 132
18244.09 151
18245.37 133
18246.64 131
18247.92 157
18249.20 156
18250.47 151
18251.75 105
18253.03 132
18254.30 158
18255.58 128
18256.86 118
18258.13 133
18259.41 129
18260.69 153
18261.96 119
18263.24 124
18264.52 131
18265.79 115
18267.07 129
18268.35 145
18269.63 113
18270.90 135
18272.18 116
18273.46 127
18274.74 139
18276.01 126
18277.29 128
18278.57 118
18279.84 119
18281.12 123
18282.40 139
18283.68 149
18284.96 169
18286.23 126
18287.51 133
18288.79 159
18290.07 128
18291.34 128
18292.62 136
18293.90 142
18295.18 163
18296.46 142
18297.74 131
18299.01 130
18300.29 127
18301.57 170
18302.85 141
18304.13 150
18305.40 145
18306.68 152
18307.96 149
18309.24 125
18310.52 147
18311.80 134
18313.08 161
18314.36 147
18315.63 155
18316.91 151
18318.19 150
18319.47 136
18320.75 174
18322.03 136
18323.31 141
18324.59 165
18325.87 153
18327.14 160
18328.42 154
18329.70 153
18330.98 163
18332.26 155
18333.54 140
18334.82 164
18336.10 175
18337.38 164
18338.66 142
18339.94 129
18341.22 136
18342.50 133
18343.78 160
18345.06 146
18346.34 143
18347.62 160
18348.90 166
18350.18 160
18351.46 132
18352.74 139
18354.02 130
18355.30 140
18356.58 131
18357.86 141
18359.14 151
18360.42 162
18361.70 148
18362.98 137
18364.26 116
18365.54 130
18366.82 134
18368.10 129
18369.38 119
18370.66 121
18371.94 131
18373.23 127
18374.51 131
18375.79 152
18377.07 137
18378.35 119
18379.63 164
18380.91 160
18382.19 130
18383.47 160
18384.75 164
18386.04 164
18387.32 135
18388.60 119
18389.88 119
18391.16 151
18392.44 144
18393.72 154
18395.01 136
18396.29 119
18397.57 129
18398.85 139
18400.13 141
18401.41 140
18402.70 145
18403.98 143
18405.26 144
18406.54 109
18407.82 128
18409.11 121
18410.39 107
18411.67 132
18412.95 137
18414.23 140
18415.52 129
18416.80 125
18418.08 128
18419.36 152
18420.65 137
18421.93 155
18423.21 127
18424.49 123
18425.78 131
18427.06 151
18428.34 125
18429.62 119
18430.91 153
18432.19 130
18433.47 127
18434.76 115
18436.04 121
18437.32 142
18438.61 136
18439.89 138
18441.17 135
18442.45 119
18443.74 111
18445.02 147
18446.30 151
18447.59 181
18448.87 155
18450.15 100
18451.44 154
18452.72 158
18454.01 144
18455.29 125
18456.57 148
18457.86 130
18459.14 146
18460.42 147
18461.71 128
18462.99 146
18464.28 147
18465.56 148
18466.84 140
18468.13 112
18469.41 122
18470.70 143
18471.98 144
18473.27 132
18474.55 131
18475.83 125
18477.12 141
18478.40 154
18479.69 136
18480.97 146
18482.26 133
18483.54 143
18484.83 146
18486.11 143
18487.40 124
18488.68 112
18489.97 150
18491.25 139
18492.54 130
18493.82 144
18495.11 144
18496.39 123
18497.68 154
18498.96 130
18500.25 142
18501.53 154
18502.82 141
18504.10 111
18505.39 123
18506.67 133
18507.96 143
18509.24 116
18510.53 129
18511.81 124
18513.10 122
18514.39 114
18515.67 133
18516.96 139
18518.24 117
18519.53 136
18520.82 114
18522.10 119
18523.39 165
18524.67 148
18525.96 115
18527.25 150
18528.53 156
18529.82 130
18531.10 118
18532.39 131
18533.68 123
18534.96 151
18536.25 137
18537.54 141
18538.82 104
18540.11 122
18541.40 124
18542.68 142
18543.97 129
18545.26 125
18546.54 166
18547.83 148
18549.12 124
18550.40 143
18551.69 127
18552.98 123
18554.27 165
18555.55 130
18556.84 147
18558.13 113
18559.41 108
18560.70 115
18561.99 117
18563.28 139
18564.56 145
18565.85 161
18567.14 141
18568.43 170
18569.71 137
18571.00 154
18572.29 130
18573.58 140
18574.87 138
18576.15 144
18577.44 134
18578.73 147
18580.02 122
18581.31 146
18582.59 146
18583.88 147
18585.17 157
18586.46 136
18587.75 127
18589.03 137
18590.32 129
18591.61 139
18592.90 135
18594.19 136
18595.48 125
18596.77 125
18598.05 127
18599.34 144
18600.63 128
18601.92 175
18603.21 146
18604.50 134
18605.79 146
18607.08 133
18608.36 141
18609.65 159
18610.94 132
18612.23 112
18613.52 130
18614.81 153
18616.10 123
18617.39 146
18618.68 161
18619.97 147
18621.26 143
18622.55 116
18623.84 115
18625.13 154
18626.42 137
18627.71 139
18628.99 111
18630.28 139
18631.57 132
18632.86 133
18634.15 135
18635.44 127
18636.73 112
18638.02 149
18639.31 131
18640.60 124
18641.89 133
18643.18 137
18644.47 129
18645.77 131
18647.06 132
18648.35 115
18649.64 119
18650.93 114
18652.22 124
18653.51 137
18654.80 105
18656.09 113
18657.38 118
18658.67 123
18659.96 125
18661.25 115
18662.54 116
18663.83 138
18665.12 154
18666.42 103
18667.71 111
18669.00 108
18670.29 142
18671.58 143
18672.87 128
18674.16 131
18675.45 149
18676.75 126
18678.04 124
18679.33 122
18680.62 151
18681.91 155
18683.20 145
18684.49 120
18685.79 115
18687.08 114
18688.37 153
18689.66 170
18690.95 160
18692.25 125
18693.54 121
18694.83 125
18696.12 134
18697.41 112
18698.71 127
18700.00 107
18701.29 130
18702.58 120
18703.87 121
18705.17 115
18706.46 117
18707.75 130
18709.04 150
18710.34 125
18711.63 111
18712.92 133
18714.21 136
18715.51 131
18716.80 134
18718.09 127
18719.39 131
18720.68 140
18721.97 141
18723.26 114
18724.56 139
18725.85 145
18727.14 116
18728.44 130
18729.73 123
18731.02 115
18732.32 129
18733.61 120
18734.90 114
18736.20 132
18737.49 108
18738.78 133
18740.08 108
18741.37 127
18742.66 143
18743.96 117
18745.25 152
18746.55 129
18747.84 130
18749.13 125
18750.43 132
18751.72 139
18753.02 133
18754.31 122
18755.60 150
18756.90 106
18758.19 104
18759.49 110
18760.78 127
18762.07 134
18763.37 124
18764.66 109
18765.96 117
18767.25 126
18768.55 181
18769.84 128
18771.14 155
18772.43 121
18773.73 128
18775.02 130
18776.32 151
18777.61 125
18778.91 134
18780.20 112
18781.49 126
18782.79 122
18784.09 130
18785.38 121
18786.68 121
18787.97 118
18789.27 107
18790.56 102
18791.86 125
18793.15 100
18794.45 123
18795.74 135
18797.04 128
18798.33 145
18799.63 112
18800.93 104
18802.22 82
18803.52 111
18804.81 146
18806.11 124
18807.40 133
18808.70 103
18810.00 111
18811.29 122
18812.59 104
18813.88 116
18815.18 147
18816.48 111
18817.77 140
18819.07 119
18820.37 113
18821.66 129
18822.96 142
18824.25 120
18825.55 106
18826.85 131
18828.14 117
18829.44 114
18830.74 146
18832.03 138
18833.33 117
18834.63 119
18835.93 99
18837.22 130
18838.52 121
18839.82 129
18841.11 139
18842.41 154
18843.71 141
18845.00 113
18846.30 93
18847.60 111
18848.90 127
18850.19 128
18851.49 145
18852.79 109
18854.09 110
18855.38 121
18856.68 137
18857.98 116
18859.28 120
18860.57 116
18861.87 112
18863.17 96
18864.47 93
18865.77 124
18867.06 118
18868.36 146
18869.66 119
18870.96 139
18872.26 141
18873.55 124
18874.85 123
18876.15 110
18877.45 128
18878.75 139
18880.05 123
18881.34 115
18882.64 121
18883.94 115
18885.24 95
18886.54 133
18887.84 114
18889.14 129
18890.43 143
18891.73 123
18893.03 136
18894.33 119
18895.63 133
18896.93 119
18898.23 112
18899.53 124
18900.83 131
18902.13 118
18903.42 108
18904.72 152
18906.02 110
18907.32 141
18908.62 112
18909.92 138
18911.22 122
18912.52 113
18913.82 115
18915.12 131
18916.42 118
18917.72 133
18919.02 115
18920.32 116
18921.62 107
18922.92 139
18924.22 115
18925.52 154
18926.82 134
18928.12 127
18929.42 153
18930.72 119
18932.02 115
18933.32 139
18934.62 121
18935.92 129
18937.22 124
18938.52 131
18939.82 110
18941.12 102
18942.42 101
18943.72 109
18945.02 124
18946.32 110
18947.62 124
18948.92 146
18950.23 138
18951.53 111
18952.83 142
18954.13 145
18955.43 148
18956.73 116
18958.03 107
18959.33 97
18960.63 119
18961.94 109
18963.24 123
18964.54 116
18965.84 115
18967.14 122
18968.44 125
18969.74 148
18971.04 113
18972.35 118
18973.65 102
18974.95 111
18976.25 120
18977.55 124
18978.85 109
18980.16 131
18981.46 140
18982.76 111
18984.06 120
18985.36 110
18986.67 115
18987.97 102
18989.27 110
18990.57 127
18991.88 118
18993.18 93
18994.48 105
18995.78 147
18997.08 143
18998.39 142
18999.69 110
19000.99 124
19002.30 142
19003.60 157
19004.90 118
19006.20 127
19007.51 139
19008.81 134
19010.11 123
19011.41 131
19012.72 125
19014.02 132
19015.32 129
19016.63 136
19017.93 108
19019.23 128
19020.54 122
19021.84 118
19023.14 143
19024.45 115
19025.75 122
19027.05 127
19028.36 125
19029.66 101
19030.96 115
19032.27 102
19033.57 126
19034.87 126
19036.18 147
19037.48 129
19038.79 120
19040.09 102
19041.39 114
19042.70 96
19044.00 117
19045.31 146
19046.61 134
19047.91 149
19049.22 126
19050.52 127
19051.83 147
19053.13 124
19054.44 90
19055.74 145
19057.05 143
19058.35 123
19059.65 137
19060.96 134
19062.26 116
19063.57 101
19064.87 139
19066.18 139
19067.48 117
19068.79 120
19070.09 112
19071.40 119
19072.70 120
19074.01 109
19075.31 128
19076.62 153
19077.92 141
19079.23 120
19080.53 126
19081.84 106
19083.14 124
19084.45 112
19085.76 104
19087.06 109
19088.37 130
19089.67 121
19090.98 96
19092.28 110
19093.59 103
19094.89 103
19096.20 124
19097.51 101
19098.81 116
19100.12 116
19101.42 122
19102.73 138
19104.04 128
19105.34 140
19106.65 157
19107.96 126
19109.26 121
19110.57 130
19111.87 114
19113.18 110
19114.49 114
19115.79 102
19117.10 115
19118.41 124
19119.71 138
19121.02 111
19122.33 111
19123.63 135
19124.94 119
19126.25 118
19127.55 117
19128.86 146
19130.17 116
19131.48 111
19132.78 122
19134.09 132
19135.40 140
19136.70 119
19138.01 109
19139.32 102
19140.63 137
19141.93 141
19143.24 132
19144.55 101
19145.86 131
19147.16 144
19148.47 130
19149.78 118
19151.09 125
19152.39 130
19153.70 131
19155.01 111
19156.32 112
19157.63 128
19158.93 146
19160.24 139
19161.55 116
19162.86 130
19164.17 126
19165.47 148
19166.78 108
19168.09 113
19169.40 112
19170.71 139
19172.02 128
19173.32 125
19174.63 114
19175.94 117
19177.25 150
19178.56 133
19179.87 105
19181.18 114
19182.48 142
19183.79 126
19185.10 124
19186.41 108
19187.72 116
19189.03 115
19190.34 161
19191.65 145
19192.96 107
19194.27 115
19195.58 131
19196.88 148
19198.19 122
19199.50 112
19200.81 126
19202.12 153
19203.43 136
19204.74 115
19206.05 111
19207.36 122
19208.67 126
19209.98 149
19211.29 99
19212.60 103
19213.91 103
19215.22 113
19216.53 99
19217.84 115
19219.15 132
19220.46 135
19221.77 118
19223.08 128
19224.39 132
19225.70 113
19227.01 153
19228.32 112
19229.63 123
19230.94 144
19232.25 128
19233.56 129
19234.87 110
19236.18 111
19237.49 101
19238.81 137
19240.12 119
19241.43 131
19242.74 132
19244.05 113
19245.36 136
19246.67 129
19247.98 138
19249.29 117
19250.60 119
19251.91 123
19253.23 109
19254.54 104
19255.85 111
19257.16 117
19258.47 106
19259.78 105
19261.09 118
19262.41 108
19263.72 114
19265.03 126
19266.34 125
19267.65 136
19268.96 121
19270.28 107
19271.59 144
19272.90 112
19274.21 91
19275.52 117
19276.84 135
19278.15 140
19279.46 138
19280.77 111
19282.08 120
19283.40 105
19284.71 128
19286.02 151
19287.33 124
19288.65 111
19289.96 132
19291.27 125
19292.58 91
19293.90 117
19295.21 113
19296.52 117
19297.83 115
19299.15 101
19300.46 109
19301.77 135
19303.09 107
19304.40 115
19305.71 152
19307.02 132
19308.34 127
19309.65 110
19310.96 112
19312.28 131
19313.59 119
19314.90 158
19316.22 136
19317.53 128
19318.84 113
19320.16 110
19321.47 107
19322.78 129
19324.10 115
19325.41 133
19326.73 135
19328.04 140
19329.35 128
19330.67 129
19331.98 100
19333.29 110
19334.61 117
19335.92 120
19337.24 121
19338.55 135
19339.87 119
19341.18 142
19342.49 133
19343.81 126
19345.12 136
19346.44 103
19347.75 121
19349.07 122
19350.38 108
19351.69 104
19353.01 158
19354.32 148
19355.64 132
19356.95 143
19358.27 133
19359.58 110
19360.90 135
19362.21 109
19363.53 143
19364.84 116
19366.16 126
19367.47 100
19368.79 84
19370.10 117
19371.42 113
19372.73 122
19374.05 126
19375.36 125
19376.68 143
19378.00 107
19379.31 136
19380.63 138
19381.94 114
19383.26 126
19384.57 133
19385.89 125
19387.20 100
19388.52 111
19389.84 138
19391.15 150
19392.47 113
19393.78 116
19395.10 121
19396.42 104
19397.73 103
19399.05 117
19400.37 122
19401.68 125
19403.00 125
19404.31 127
19405.63 136
19406.95 114
19408.26 122
19409.58 152
19410.90 109
19412.21 106
19413.53 111
19414.85 108
19416.16 103
19417.48 127
19418.80 111
19420.11 139
19421.43 103
19422.75 108
19424.07 117
19425.38 113
19426.70 119
19428.02 112
19429.33 107
19430.65 119
19431.97 114
19433.29 129
19434.60 114
19435.92 108
19437.24 103
19438.56 113
19439.87 118
19441.19 84
19442.51 127
19443.83 115
19445.14 123
19446.46 111
19447.78 115
19449.10 100
19450.42 111
19451.73 128
19453.05 144
19454.37 89
19455.69 109
19457.01 128
19458.32 162
19459.64 138
19460.96 111
19462.28 103
19463.60 122
19464.92 104
19466.23 127
19467.55 145
19468.87 111
19470.19 118
19471.51 156
19472.83 108
19474.15 100
19475.46 123
19476.78 112
19478.10 124
19479.42 125
19480.74 111
19482.06 90
19483.38 103
19484.70 113
19486.02 123
19487.34 136
19488.65 117
19489.97 117
19491.29 103
19492.61 115
19493.93 113
19495.25 126
19496.57 116
19497.89 119
19499.21 107
19500.53 115
19501.85 124
19503.17 126
19504.49 138
19505.81 125
19507.13 134
19508.45 99
19509.77 109
19511.09 116
19512.41 105
19513.73 120
19515.05 106
19516.37 94
19517.69 94
19519.01 104
19520.33 113
19521.65 99
19522.97 124
19524.29 112
19525.61 115
19526.93 126
19528.25 107
19529.57 109
19530.89 125
19532.21 117
19533.54 109
19534.86 130
19536.18 113
19537.50 104
19538.82 124
19540.14 150
19541.46 101
19542.78 110
19544.10 133
19545.42 110
19546.75 137
19548.07 94
19549.39 123
19550.71 121
19552.03 132
19553.35 125
19554.67 112
19555.99 104
19557.32 114
19558.64 144
19559.96 121
19561.28 114
19562.60 125
19563.92 120
19565.25 106
19566.57 110
19567.89 120
19569.21 139
19570.53 119
19571.86 122
19573.18 105
19574.50 124
19575.82 135
19577.15 119
19578.47 131
19579.79 102
19581.11 98
19582.43 101
19583.76 123
19585.08 115
19586.40 126
19587.72 125
19589.05 123
19590.37 109
19591.69 102
19593.02 103
19594.34 124
19595.66 107
19596.98 128
19598.31 118
19599.63 117
19600.95 109
19602.28 103
19603.60 109
19604.92 112
19606.25 120
19607.57 129
19608.89 105
19610.22 114
19611.54 119
19612.86 121
19614.19 111
19615.51 122
19616.83 106
19618.16 126
19619.48 135
19620.80 110
19622.13 104
19623.45 131
19624.78 132
19626.10 107
19627.42 104
19628.75 110
19630.07 126
19631.40 149
19632.72 140
19634.04 107
19635.37 114
19636.69 134
19638.02 127
19639.34 105
19640.66 132
19641.99 133
19643.31 146
19644.64 134
19645.96 122
19647.29 114
19648.61 143
19649.94 136
19651.26 130
19652.59 128
19653.91 111
19655.24 112
19656.56 134
19657.89 101
19659.21 111
19660.54 108
19661.86 90
19663.19 111
19664.51 116
19665.84 101
19667.16 120
19668.49 113
19669.81 133
19671.14 128
19672.46 117
19673.79 142
19675.11 124
19676.44 117
19677.77 117
19679.09 130
19680.42 122
19681.74 114
19683.07 116
19684.39 99
19685.72 118
19687.05 127
19688.37 107
19689.70 107
19691.02 111
19692.35 119
19693.68 117
19695.00 122
19696.33 114
19697.66 128
19698.98 114
19700.31 121
19701.63 125
19702.96 141
19704.29 132
19705.61 116
19706.94 118
19708.27 108
19709.59 98
19710.92 121
19712.25 108
19713.57 113
19714.90 117
19716.23 106
19717.56 114
19718.88 143
19720.21 117
19721.54 120
19722.86 115
19724.19 88
19725.52 120
19726.85 134
19728.17 121
19729.50 101
19730.83 115
19732.16 124
19733.48 108
19734.81 126
19736.14 118
19737.47 119
19738.79 124
19740.12 118
19741.45 126
19742.78 94
19744.10 109
19745.43 110
19746.76 112
19748.09 128
19749.42 114
19750.74 112
19752.07 104
19753.40 134
19754.73 111
19756.06 109
19757.39 118
19758.71 119
19760.04 160
19761.37 124
19762.70 121
19764.03 111
19765.36 119
19766.69 137
19768.01 104
19769.34 105
19770.67 93
19772.00 118
19773.33 95
19774.66 119
19775.99 115
19777.32 111
19778.65 123
19779.97 118
19781.30 106
19782.63 112
19783.96 142
19785.29 110
19786.62 126
19787.95 122
19789.28 127
19790.61 118
19791.94 139
19793.27 136
19794.60 119
19795.93 126
19797.26 128
19798.59 129
19799.92 120
19801.25 134
19802.58 125
19803.91 123
19805.24 121
19806.57 129
19807.90 148
19809.23 126
19810.56 123
19811.89 132
19813.22 135
19814.55 117
19815.88 114
19817.21 124
19818.54 116
19819.87 108
19821.20 103
19822.53 110
19823.86 129
19825.19 125
19826.52 99
19827.85 92
19829.18 132
19830.51 104
19831.84 113
19833.17 129
19834.51 107
19835.84 133
19837.17 120
19838.50 139
19839.83 153
19841.16 113
19842.49 144
19843.82 147
19845.15 109
19846.49 110
19847.82 124
19849.15 123
19850.48 112
19851.81 117
19853.14 131
19854.47 130
19855.81 128
19857.14 120
19858.47 101
19859.80 117
19861.13 145
19862.47 116
19863.80 139
19865.13 100
19866.46 118
19867.79 113
19869.13 118
19870.46 99
19871.79 113
19873.12 117
19874.45 125
19875.79 107
19877.12 106
19878.45 113
19879.78 128
19881.12 138
19882.45 98
19883.78 107
19885.11 126
19886.45 111
19887.78 99
19889.11 95
19890.44 111
19891.78 115
19893.11 123
19894.44 129
19895.78 126
19897.11 125
19898.44 124
19899.78 114
19901.11 123
19902.44 107
19903.78 112
19905.11 130
19906.44 151
19907.78 137
19909.11 143
19910.44 117
19911.78 111
19913.11 121
19914.44 135
19915.78 122
19917.11 145
19918.44 150
19919.78 125
19921.11 130
19922.45 149
19923.78 171
19925.11 106
19926.45 117
19927.78 129
19929.12 131
19930.45 124
19931.78 139
19933.12 129
19934.45 121
19935.79 166
19937.12 110
19938.46 151
19939.79 131
19941.12 102
19942.46 129
19943.79 125
19945.13 121
19946.46 146
19947.80 126
19949.13 117
19950.47 116
19951.80 128
19953.14 119
19954.47 139
19955.81 130
19957.14 129
19958.48 120
19959.81 121
19961.15 138
19962.48 126
19963.82 87
19965.15 127
19966.49 124
19967.82 109
19969.16 114
19970.50 123
19971.83 131
19973.17 114
19974.50 137
19975.84 138
19977.17 121
19978.51 109
19979.85 89
19981.18 124
19982.52 120
19983.85 113
19985.19 112
19986.52 135
19987.86 113
19989.20 127
19990.53 117
19991.87 148
19993.21 124
19994.54 108
19995.88 123
19997.21 124
19998.55 116
19999.89 142
20001.22 120
20002.56 92
20003.90 99
20005.23 109
20006.57 142
20007.91 129
20009.24 111
20010.58 129
20011.92 146
20013.25 122
20014.59 114
20015.93 123
20017.27 114
20018.60 132
20019.94 116
20021.28 132
20022.61 146
20023.95 94
20025.29 106
20026.63 119
20027.96 121
20029.30 119
20030.64 125
20031.98 125
20033.31 128
20034.65 112
20035.99 142
20037.33 148
20038.66 131
20040.00 118
20041.34 121
20042.68 122
20044.02 118
20045.35 113
20046.69 114
20048.03 132
20049.37 139
20050.71 120
20052.05 102
20053.38 125
20054.72 120
20056.06 148
20057.40 121
20058.74 134
20060.08 125
20061.41 130
20062.75 99
20064.09 119
20065.43 105
20066.77 112
20068.11 124
20069.45 133
20070.79 137
20072.12 93
20073.46 121
20074.80 143
20076.14 134
20077.48 120
20078.82 94
20080.16 141
20081.50 128
20082.84 123
20084.18 109
20085.52 111
20086.85 117
20088.19 119
20089.53 134
20090.87 103
20092.21 120
20093.55 120
20094.89 103
20096.23 114
20097.57 115
20098.91 116
20100.25 122
20101.59 142
20102.93 129
20104.27 107
20105.61 127
20106.95 146
20108.29 116
20109.63 128
20110.97 141
20112.31 130
20113.65 103
20114.99 131
20116.33 121
20117.67 128
20119.01 133
20120.35 139
20121.69 126
20123.04 102
20124.38 133
20125.72 133
20127.06 118
20128.40 120
20129.74 153
20131.08 107
20132.42 105
20133.76 124
20135.10 133
20136.44 114
20137.79 130
20139.13 137
20140.47 133
20141.81 115
20143.15 107
