# Supplementary material for: MALDI-TOF MS typing enables the classification of brewing yeasts of the genus Saccharomyces to major beer styles
Source: PLoS One. 2017 Aug 9;12(8):e0181694. doi: 10.1371/journal.pone.0181694 (PMC5549903; doi:10.1371/journal.pone.0181694)
Supplement: S6 File — The directory includes 90 raw files and was zipped to “.zip”; the folder has three strains with 30 spectra per strain; S1 Text explains the raw files with an example and Table 1 represents the yeast strains used within the experiment. (ZIP) [file pone.0181694.s009.zip › 16-18/30276-3478-Lag-Lag-Lag-YPG-18h-E-E_2016-09-21_3_0_A2_1.dat]

1999.90 1681
2000.32 1669
2000.75 1697
2001.17 1661
2001.59 1604
2002.01 1669
2002.43 1636
2002.86 1663
2003.28 1702
2003.70 1708
2004.12 1679
2004.54 1648
2004.97 1674
2005.39 1762
2005.81 1743
2006.23 1658
2006.66 1623
2007.08 1688
2007.50 1745
2007.92 1680
2008.35 1643
2008.77 1654
2009.19 1705
2009.61 1646
2010.04 1651
2010.46 1645
2010.88 1633
2011.31 1719
2011.73 1678
2012.15 1662
2012.57 1689
2013.00 1648
2013.42 1656
2013.84 1742
2014.27 1744
2014.69 1805
2015.11 1869
2015.54 1949
2015.96 1925
2016.38 1905
2016.81 2043
2017.23 2082
2017.65 1973
2018.08 1976
2018.50 2031
2018.93 2022
2019.35 1953
2019.77 1994
2020.20 1906
2020.62 1935
2021.04 1882
2021.47 1846
2021.89 1865
2022.32 1766
2022.74 1738
2023.17 1741
2023.59 1724
2024.01 1691
2024.44 1693
2024.86 1724
2025.29 1755
2025.71 1654
2026.14 1637
2026.56 1697
2026.98 1652
2027.41 1687
2027.83 1615
2028.26 1588
2028.68 1619
2029.11 1672
2029.53 1622
2029.96 1652
2030.38 1665
2030.81 1641
2031.23 1567
2031.66 1663
2032.08 1655
2032.51 1622
2032.93 1600
2033.36 1669
2033.78 1713
2034.21 1662
2034.63 1650
2035.06 1662
2035.49 1702
2035.91 1716
2036.34 1678
2036.76 1664
2037.19 1740
2037.61 1698
2038.04 1566
2038.47 1707
2038.89 1746
2039.32 1651
2039.74 1584
2040.17 1616
2040.59 1593
2041.02 1628
2041.45 1571
2041.87 1564
2042.30 1596
2042.73 1628
2043.15 1574
2043.58 1648
2044.00 1559
2044.43 1594
2044.86 1632
2045.28 1645
2045.71 1635
2046.14 1635
2046.56 1569
2046.99 1508
2047.42 1599
2047.84 1616
2048.27 1656
2048.70 1671
2049.12 1745
2049.55 1649
2049.98 1701
2050.40 1744
2050.83 1703
2051.26 1671
2051.69 1690
2052.11 1744
2052.54 1685
2052.97 1696
2053.40 1620
2053.82 1547
2054.25 1544
2054.68 1555
2055.10 1671
2055.53 1610
2055.96 1643
2056.39 1646
2056.82 1580
2057.24 1655
2057.67 1710
2058.10 1612
2058.53 1659
2058.95 1663
2059.38 1688
2059.81 1678
2060.24 1753
2060.67 1701
2061.09 1751
2061.52 1761
2061.95 1683
2062.38 1761
2062.81 1749
2063.24 1725
2063.66 1713
2064.09 1710
2064.52 1771
2064.95 1776
2065.38 1748
2065.81 1684
2066.24 1691
2066.66 1638
2067.09 1688
2067.52 1641
2067.95 1612
2068.38 1638
2068.81 1548
2069.24 1646
2069.67 1623
2070.10 1603
2070.52 1676
2070.95 1728
2071.38 1744
2071.81 1690
2072.24 1687
2072.67 1687
2073.10 1699
2073.53 1659
2073.96 1695
2074.39 1714
2074.82 1845
2075.25 1773
2075.68 1768
2076.11 1779
2076.54 1752
2076.97 1807
2077.40 1789
2077.83 1688
2078.26 1702
2078.69 1633
2079.12 1684
2079.55 1624
2079.98 1673
2080.41 1643
2080.84 1583
2081.27 1650
2081.70 1674
2082.13 1648
2082.56 1753
2082.99 1652
2083.42 1700
2083.85 1735
2084.28 1671
2084.71 1648
2085.14 1635
2085.57 1693
2086.00 1671
2086.43 1790
2086.86 1752
2087.29 1754
2087.73 1811
2088.16 1828
2088.59 1733
2089.02 1730
2089.45 1747
2089.88 1711
2090.31 1804
2090.74 1773
2091.17 1728
2091.61 1724
2092.04 1709
2092.47 1659
2092.90 1674
2093.33 1650
2093.76 1651
2094.19 1637
2094.63 1634
2095.06 1698
2095.49 1712
2095.92 1681
2096.35 1696
2096.78 1733
2097.22 1769
2097.65 1793
2098.08 1689
2098.51 1742
2098.94 1718
2099.38 1661
2099.81 1569
2100.24 1642
2100.67 1723
2101.11 1690
2101.54 1735
2101.97 1688
2102.40 1680
2102.83 1620
2103.27 1649
2103.70 1670
2104.13 1707
2104.56 1710
2105.00 1691
2105.43 1680
2105.86 1707
2106.30 1678
2106.73 1748
2107.16 1731
2107.59 1761
2108.03 1774
2108.46 1856
2108.89 1856
2109.33 1837
2109.76 1814
2110.19 1779
2110.63 1866
2111.06 1934
2111.49 1890
2111.93 1802
2112.36 1791
2112.79 1793
2113.23 1731
2113.66 1745
2114.09 1684
2114.53 1722
2114.96 1614
2115.40 1600
2115.83 1607
2116.26 1720
2116.70 1691
2117.13 1620
2117.56 1651
2118.00 1695
2118.43 1713
2118.87 1711
2119.30 1705
2119.73 1754
2120.17 1831
2120.60 1708
2121.04 1736
2121.47 1749
2121.91 1788
2122.34 1749
2122.78 1710
2123.21 1724
2123.64 1810
2124.08 1799
2124.51 1759
2124.95 1759
2125.38 1786
2125.82 1835
2126.25 1794
2126.69 1862
2127.12 1866
2127.56 1895
2127.99 1824
2128.43 1892
2128.86 1963
2129.30 1902
2129.73 1954
2130.17 1974
2130.60 1939
2131.04 1931
2131.47 1860
2131.91 1846
2132.35 1804
2132.78 1847
2133.22 1882
2133.65 1893
2134.09 1785
2134.52 1770
2134.96 1773
2135.40 1790
2135.83 1800
2136.27 1718
2136.70 1664
2137.14 1686
2137.57 1754
2138.01 1709
2138.45 1728
2138.88 1745
2139.32 1800
2139.76 1758
2140.19 1722
2140.63 1683
2141.06 1766
2141.50 1793
2141.94 1792
2142.37 1948
2142.81 1909
2143.25 1841
2143.68 1841
2144.12 1904
2144.56 1957
2144.99 1948
2145.43 1967
2145.87 1950
2146.30 1939
2146.74 1988
2147.18 1981
2147.62 1966
2148.05 2083
2148.49 2141
2148.93 2008
2149.36 2038
2149.80 2105
2150.24 2193
2150.68 2201
2151.11 2148
2151.55 2116
2151.99 2124
2152.43 2024
2152.86 1959
2153.30 2008
2153.74 2020
2154.18 1943
2154.61 1876
2155.05 1890
2155.49 1876
2155.93 1859
2156.37 1817
2156.80 1859
2157.24 1841
2157.68 1871
2158.12 1981
2158.56 1941
2158.99 1979
2159.43 2058
2159.87 2005
2160.31 2080
2160.75 2171
2161.19 2217
2161.62 2226
2162.06 2286
2162.50 2378
2162.94 2291
2163.38 2268
2163.82 2183
2164.26 2091
2164.69 2069
2165.13 2040
2165.57 2002
2166.01 1992
2166.45 1976
2166.89 1980
2167.33 1924
2167.77 1877
2168.21 1947
2168.65 1978
2169.08 1909
2169.52 1896
2169.96 1977
2170.40 1979
2170.84 2019
2171.28 2050
2171.72 1977
2172.16 2082
2172.60 2039
2173.04 2103
2173.48 2082
2173.92 2062
2174.36 2172
2174.80 2083
2175.24 2125
2175.68 2184
2176.12 2165
2176.56 2142
2177.00 2138
2177.44 2116
2177.88 2211
2178.32 2248
2178.76 2250
2179.20 2294
2179.64 2337
2180.08 2297
2180.52 2178
2180.96 2203
2181.40 2238
2181.84 2116
2182.28 2205
2182.72 2171
2183.16 2162
2183.60 2137
2184.04 2017
2184.48 1976
2184.93 2027
2185.37 2024
2185.81 2049
2186.25 2195
2186.69 2075
2187.13 2125
2187.57 2186
2188.01 2147
2188.45 2150
2188.89 2158
2189.34 2210
2189.78 2197
2190.22 2128
2190.66 2118
2191.10 2092
2191.54 2089
2191.98 1981
2192.43 1959
2192.87 1984
2193.31 2025
2193.75 2039
2194.19 2032
2194.63 2018
2195.08 2132
2195.52 2074
2195.96 2103
2196.40 2039
2196.84 2102
2197.29 2104
2197.73 2103
2198.17 2093
2198.61 2046
2199.06 2089
2199.50 1996
2199.94 2022
2200.38 1949
2200.82 1968
2201.27 2000
2201.71 1974
2202.15 1971
2202.59 1962
2203.04 1939
2203.48 2031
2203.92 2086
2204.37 1975
2204.81 2002
2205.25 2104
2205.69 2055
2206.14 2098
2206.58 2088
2207.02 2133
2207.47 2239
2207.91 2289
2208.35 2341
2208.80 2419
2209.24 2493
2209.68 2498
2210.13 2427
2210.57 2367
2211.01 2468
2211.46 2434
2211.90 2417
2212.34 2365
2212.79 2339
2213.23 2190
2213.67 2129
2214.12 2025
2214.56 2066
2215.01 2120
2215.45 2063
2215.89 2025
2216.34 1984
2216.78 1970
2217.23 1933
2217.67 1912
2218.11 1903
2218.56 1917
2219.00 1906
2219.45 1924
2219.89 1894
2220.34 1878
2220.78 1920
2221.22 1970
2221.67 2063
2222.11 2055
2222.56 2133
2223.00 2203
2223.45 2287
2223.89 2281
2224.34 2307
2224.78 2401
2225.23 2368
2225.67 2433
2226.12 2387
2226.56 2448
2227.01 2409
2227.45 2385
2227.90 2413
2228.34 2305
2228.79 2305
2229.23 2327
2229.68 2219
2230.12 2222
2230.57 2233
2231.01 2242
2231.46 2276
2231.90 2219
2232.35 2220
2232.80 2122
2233.24 2102
2233.69 2162
2234.13 2125
2234.58 2081
2235.02 2042
2235.47 2027
2235.92 2115
2236.36 2070
2236.81 2113
2237.25 2065
2237.70 2065
2238.15 2047
2238.59 2067
2239.04 2023
2239.49 2094
2239.93 2048
2240.38 2026
2240.82 1986
2241.27 2031
2241.72 2009
2242.16 1925
2242.61 1936
2243.06 2033
2243.50 2040
2243.95 1991
2244.40 2028
2244.84 2057
2245.29 2010
2245.74 1956
2246.19 1942
2246.63 1938
2247.08 1957
2247.53 1982
2247.97 1986
2248.42 1954
2248.87 1946
2249.32 1891
2249.76 1915
2250.21 1913
2250.66 1900
2251.10 2016
2251.55 1983
2252.00 1971
2252.45 1880
2252.89 1975
2253.34 2027
2253.79 1994
2254.24 2008
2254.69 2017
2255.13 2063
2255.58 2010
2256.03 2005
2256.48 1961
2256.93 2023
2257.37 1958
2257.82 1967
2258.27 1962
2258.72 1980
2259.17 1974
2259.61 1978
2260.06 1930
2260.51 1863
2260.96 1979
2261.41 2018
2261.86 1930
2262.31 1901
2262.75 1984
2263.20 2031
2263.65 2042
2264.10 2064
2264.55 2025
2265.00 2027
2265.45 1973
2265.90 1995
2266.34 2010
2266.79 2068
2267.24 2024
2267.69 2056
2268.14 2039
2268.59 2035
2269.04 2025
2269.49 2103
2269.94 2146
2270.39 2164
2270.84 2232
2271.29 2196
2271.74 2242
2272.18 2304
2272.63 2395
2273.08 2451
2273.53 2584
2273.98 2682
2274.43 2845
2274.88 2917
2275.33 3079
2275.78 3183
2276.23 3108
2276.68 3191
2277.13 3134
2277.58 3062
2278.03 3051
2278.48 2899
2278.93 2876
2279.38 2747
2279.83 2543
2280.28 2505
2280.73 2419
2281.19 2330
2281.64 2196
2282.09 2138
2282.54 2156
2282.99 2128
2283.44 2138
2283.89 2125
2284.34 2115
2284.79 2062
2285.24 2042
2285.69 2095
2286.14 2134
2286.59 2212
2287.04 2173
2287.50 2235
2287.95 2292
2288.40 2374
2288.85 2525
2289.30 2696
2289.75 2774
2290.20 2830
2290.65 2885
2291.11 2868
2291.56 2897
2292.01 2881
2292.46 2773
2292.91 2662
2293.36 2622
2293.82 2555
2294.27 2553
2294.72 2483
2295.17 2395
2295.62 2315
2296.07 2261
2296.53 2283
2296.98 2174
2297.43 2150
2297.88 2109
2298.33 2031
2298.79 2049
2299.24 2138
2299.69 2121
2300.14 2110
2300.60 2093
2301.05 2047
2301.50 2076
2301.95 2154
2302.41 2132
2302.86 2123
2303.31 2144
2303.76 2129
2304.22 2140
2304.67 2184
2305.12 2246
2305.57 2303
2306.03 2271
2306.48 2315
2306.93 2252
2307.39 2225
2307.84 2269
2308.29 2236
2308.75 2189
2309.20 2107
2309.65 2107
2310.11 2100
2310.56 2130
2311.01 2085
2311.47 2091
2311.92 2121
2312.37 2128
2312.83 2147
2313.28 2126
2313.73 2147
2314.19 2049
2314.64 2114
2315.09 2147
2315.55 2166
2316.00 2180
2316.46 2196
2316.91 2142
2317.36 2092
2317.82 2121
2318.27 2174
2318.73 2241
2319.18 2194
2319.63 2246
2320.09 2228
2320.54 2242
2321.00 2147
2321.45 2182
2321.91 2322
2322.36 2243
2322.82 2164
2323.27 2194
2323.72 2212
2324.18 2197
2324.63 2089
2325.09 2134
2325.54 2073
2326.00 2024
2326.45 2082
2326.91 2100
2327.36 2140
2327.82 2122
2328.27 2102
2328.73 2160
2329.18 2174
2329.64 2073
2330.09 2038
2330.55 2074
2331.00 2143
2331.46 2063
2331.92 2067
2332.37 2056
2332.83 2124
2333.28 2152
2333.74 2117
2334.19 2124
2334.65 2194
2335.10 2198
2335.56 2171
2336.02 2133
2336.47 2207
2336.93 2176
2337.38 2128
2337.84 2116
2338.30 2157
2338.75 2197
2339.21 2224
2339.66 2194
2340.12 2142
2340.58 2112
2341.03 2020
2341.49 2092
2341.95 2128
2342.40 2148
2342.86 1990
2343.32 2046
2343.77 2044
2344.23 1953
2344.68 1977
2345.14 1964
2345.60 1977
2346.06 2008
2346.51 1970
2346.97 2004
2347.43 1900
2347.88 1857
2348.34 1852
2348.80 1956
2349.25 2015
2349.71 1940
2350.17 2053
2350.63 2080
2351.08 2051
2351.54 2068
2352.00 2127
2352.46 2110
2352.91 2100
2353.37 1970
2353.83 2062
2354.29 2143
2354.74 2187
2355.20 2137
2355.66 2133
2356.12 2079
2356.57 2130
2357.03 2116
2357.49 2100
2357.95 2133
2358.41 2165
2358.86 2089
2359.32 2080
2359.78 2101
2360.24 2183
2360.70 2105
2361.15 2153
2361.61 2211
2362.07 2255
2362.53 2248
2362.99 2258
2363.45 2203
2363.91 2318
2364.36 2371
2364.82 2337
2365.28 2421
2365.74 2326
2366.20 2279
2366.66 2281
2367.12 2229
2367.57 2213
2368.03 2159
2368.49 2109
2368.95 2178
2369.41 2181
2369.87 2154
2370.33 2198
2370.79 2235
2371.25 2224
2371.71 2328
2372.17 2387
2372.63 2455
2373.09 2587
2373.54 2539
2374.00 2594
2374.46 2723
2374.92 2599
2375.38 2614
2375.84 2711
2376.30 2676
2376.76 2692
2377.22 2582
2377.68 2552
2378.14 2549
2378.60 2494
2379.06 2402
2379.52 2379
2379.98 2332
2380.44 2363
2380.90 2381
2381.36 2409
2381.82 2388
2382.28 2312
2382.74 2149
2383.20 2163
2383.66 2167
2384.12 2180
2384.59 2167
2385.05 2146
2385.51 2155
2385.97 2116
2386.43 2101
2386.89 2112
2387.35 2189
2387.81 2326
2388.27 2260
2388.73 2271
2389.19 2244
2389.65 2380
2390.12 2380
2390.58 2454
2391.04 2478
2391.50 2471
2391.96 2504
2392.42 2452
2392.88 2458
2393.34 2515
2393.81 2534
2394.27 2389
2394.73 2425
2395.19 2323
2395.65 2383
2396.11 2354
2396.57 2324
2397.04 2305
2397.50 2334
2397.96 2386
2398.42 2394
2398.88 2404
2399.35 2306
2399.81 2398
2400.27 2374
2400.73 2304
2401.19 2321
2401.66 2275
2402.12 2341
2402.58 2235
2403.04 2173
2403.51 2156
2403.97 2174
2404.43 2179
2404.89 2229
2405.36 2244
2405.82 2265
2406.28 2161
2406.74 2232
2407.21 2235
2407.67 2209
2408.13 2249
2408.59 2200
2409.06 2233
2409.52 2190
2409.98 2148
2410.45 2231
2410.91 2137
2411.37 2070
2411.84 2087
2412.30 2114
2412.76 2193
2413.23 2182
2413.69 2095
2414.15 2199
2414.62 2139
2415.08 2167
2415.54 2395
2416.01 2376
2416.47 2321
2416.93 2419
2417.40 2410
2417.86 2607
2418.32 2732
2418.79 2686
2419.25 2675
2419.72 2720
2420.18 2752
2420.64 2726
2421.11 2725
2421.57 2732
2422.04 2606
2422.50 2605
2422.96 2579
2423.43 2513
2423.89 2447
2424.36 2309
2424.82 2418
2425.29 2351
2425.75 2384
2426.22 2346
2426.68 2309
2427.15 2313
2427.61 2186
2428.07 2234
2428.54 2301
2429.00 2281
2429.47 2275
2429.93 2277
2430.40 2214
2430.86 2239
2431.33 2308
2431.79 2304
2432.26 2339
2432.72 2344
2433.19 2356
2433.65 2431
2434.12 2428
2434.59 2392
2435.05 2492
2435.52 2481
2435.98 2435
2436.45 2409
2436.91 2488
2437.38 2491
2437.84 2443
2438.31 2380
2438.78 2393
2439.24 2435
2439.71 2436
2440.17 2393
2440.64 2361
2441.10 2229
2441.57 2221
2442.04 2189
2442.50 2225
2442.97 2247
2443.44 2132
2443.90 2195
2444.37 2201
2444.83 2213
2445.30 2250
2445.77 2265
2446.23 2290
2446.70 2271
2447.17 2279
2447.63 2278
2448.10 2359
2448.57 2322
2449.03 2336
2449.50 2292
2449.97 2388
2450.43 2403
2450.90 2345
2451.37 2406
2451.83 2364
2452.30 2405
2452.77 2294
2453.24 2356
2453.70 2339
2454.17 2280
2454.64 2202
2455.10 2212
2455.57 2211
2456.04 2199
2456.51 2175
2456.97 2180
2457.44 2168
2457.91 2178
2458.38 2210
2458.84 2221
2459.31 2098
2459.78 2124
2460.25 2124
2460.72 2156
2461.18 2232
2461.65 2201
2462.12 2169
2462.59 2204
2463.06 2187
2463.52 2157
2463.99 2318
2464.46 2341
2464.93 2297
2465.40 2382
2465.86 2389
2466.33 2381
2466.80 2404
2467.27 2414
2467.74 2548
2468.21 2435
2468.68 2443
2469.14 2456
2469.61 2598
2470.08 2453
2470.55 2381
2471.02 2352
2471.49 2350
2471.96 2265
2472.43 2263
2472.90 2278
2473.36 2242
2473.83 2264
2474.30 2279
2474.77 2308
2475.24 2274
2475.71 2290
2476.18 2271
2476.65 2340
2477.12 2300
2477.59 2261
2478.06 2174
2478.53 2218
2479.00 2105
2479.47 2116
2479.94 2086
2480.41 2069
2480.87 2185
2481.34 2045
2481.81 2134
2482.28 2192
2482.75 2124
2483.22 2149
2483.69 2137
2484.16 2165
2484.63 2166
2485.10 2179
2485.57 2160
2486.05 2140
2486.52 2195
2486.99 2197
2487.46 2205
2487.93 2157
2488.40 2229
2488.87 2242
2489.34 2200
2489.81 2341
2490.28 2334
2490.75 2240
2491.22 2320
2491.69 2344
2492.16 2388
2492.63 2339
2493.10 2369
2493.58 2448
2494.05 2423
2494.52 2330
2494.99 2390
2495.46 2377
2495.93 2333
2496.40 2342
2496.87 2259
2497.34 2191
2497.82 2242
2498.29 2230
2498.76 2234
2499.23 2179
2499.70 2180
2500.17 2167
2500.64 2099
2501.12 2103
2501.59 2137
2502.06 2098
2502.53 2105
2503.00 2176
2503.48 2162
2503.95 2082
2504.42 2199
2504.89 2198
2505.36 2284
2505.84 2237
2506.31 2278
2506.78 2233
2507.25 2342
2507.72 2354
2508.20 2389
2508.67 2379
2509.14 2379
2509.61 2306
2510.09 2346
2510.56 2403
2511.03 2430
2511.50 2353
2511.98 2218
2512.45 2283
2512.92 2292
2513.40 2270
2513.87 2239
2514.34 2333
2514.81 2220
2515.29 2267
2515.76 2309
2516.23 2260
2516.71 2228
2517.18 2206
2517.65 2233
2518.13 2226
2518.60 2271
2519.07 2252
2519.55 2201
2520.02 2201
2520.49 2165
2520.97 2135
2521.44 2097
2521.91 2138
2522.39 2217
2522.86 2147
2523.34 2171
2523.81 2186
2524.28 2154
2524.76 2141
2525.23 2129
2525.70 2151
2526.18 2183
2526.65 2164
2527.13 2220
2527.60 2151
2528.08 2111
2528.55 2074
2529.02 2139
2529.50 2141
2529.97 2143
2530.45 2215
2530.92 2185
2531.40 2134
2531.87 2131
2532.34 2168
2532.82 2220
2533.29 2165
2533.77 2211
2534.24 2188
2534.72 2192
2535.19 2242
2535.67 2210
2536.14 2152
2536.62 2171
2537.09 2260
2537.57 2291
2538.04 2275
2538.52 2311
2538.99 2304
2539.47 2210
2539.94 2246
2540.42 2320
2540.90 2290
2541.37 2379
2541.85 2307
2542.32 2280
2542.80 2228
2543.27 2177
2543.75 2180
2544.22 2236
2544.70 2347
2545.18 2361
2545.65 2353
2546.13 2608
2546.60 2664
2547.08 2642
2547.56 2620
2548.03 2716
2548.51 2749
2548.98 2760
2549.46 2719
2549.94 2730
2550.41 2658
2550.89 2651
2551.37 2683
2551.84 2556
2552.32 2480
2552.80 2513
2553.27 2542
2553.75 2489
2554.23 2552
2554.70 2414
2555.18 2464
2555.66 2415
2556.13 2392
2556.61 2360
2557.09 2419
2557.56 2376
2558.04 2382
2558.52 2406
2558.99 2414
2559.47 2397
2559.95 2380
2560.43 2405
2560.90 2295
2561.38 2337
2561.86 2346
2562.33 2352
2562.81 2319
2563.29 2290
2563.77 2305
2564.25 2274
2564.72 2219
2565.20 2289
2565.68 2238
2566.16 2194
2566.63 2183
2567.11 2318
2567.59 2326
2568.07 2229
2568.55 2286
2569.02 2263
2569.50 2185
2569.98 2251
2570.46 2260
2570.94 2276
2571.41 2271
2571.89 2208
2572.37 2160
2572.85 2194
2573.33 2203
2573.81 2227
2574.28 2134
2574.76 2185
2575.24 2224
2575.72 2234
2576.20 2223
2576.68 2260
2577.16 2142
2577.64 2195
2578.11 2240
2578.59 2298
2579.07 2339
2579.55 2306
2580.03 2237
2580.51 2270
2580.99 2185
2581.47 2258
2581.95 2285
2582.43 2313
2582.91 2316
2583.39 2316
2583.86 2207
2584.34 2180
2584.82 2310
2585.30 2344
2585.78 2222
2586.26 2259
2586.74 2302
2587.22 2276
2587.70 2161
2588.18 2249
2588.66 2306
2589.14 2243
2589.62 2194
2590.10 2217
2590.58 2247
2591.06 2275
2591.54 2248
2592.02 2224
2592.50 2197
2592.98 2215
2593.46 2337
2593.94 2330
2594.42 2311
2594.90 2266
2595.38 2226
2595.86 2257
2596.35 2283
2596.83 2272
2597.31 2288
2597.79 2331
2598.27 2274
2598.75 2209
2599.23 2248
2599.71 2251
2600.19 2204
2600.67 2147
2601.15 2192
2601.63 2272
2602.12 2232
2602.60 2193
2603.08 2219
2603.56 2283
2604.04 2300
2604.52 2171
2605.00 2247
2605.48 2224
2605.97 2219
2606.45 2213
2606.93 2258
2607.41 2194
2607.89 2122
2608.37 2245
2608.86 2263
2609.34 2191
2609.82 2153
2610.30 2085
2610.78 2178
2611.26 2250
2611.75 2194
2612.23 2145
2612.71 2206
2613.19 2228
2613.68 2178
2614.16 2257
2614.64 2241
2615.12 2296
2615.60 2301
2616.09 2394
2616.57 2299
2617.05 2372
2617.53 2481
2618.02 2439
2618.50 2471
2618.98 2480
2619.46 2484
2619.95 2536
2620.43 2546
2620.91 2444
2621.40 2457
2621.88 2528
2622.36 2498
2622.85 2509
2623.33 2563
2623.81 2583
2624.29 2498
2624.78 2581
2625.26 2568
2625.74 2550
2626.23 2446
2626.71 2441
2627.19 2413
2627.68 2412
2628.16 2463
2628.64 2408
2629.13 2435
2629.61 2405
2630.10 2412
2630.58 2462
2631.06 2468
2631.55 2445
2632.03 2497
2632.51 2405
2633.00 2438
2633.48 2493
2633.97 2377
2634.45 2380
2634.94 2353
2635.42 2371
2635.90 2331
2636.39 2411
2636.87 2410
2637.36 2358
2637.84 2356
2638.33 2354
2638.81 2344
2639.29 2340
2639.78 2315
2640.26 2396
2640.75 2339
2641.23 2322
2641.72 2290
2642.20 2462
2642.69 2400
2643.17 2364
2643.66 2304
2644.14 2346
2644.63 2330
2645.11 2287
2645.60 2308
2646.08 2318
2646.57 2360
2647.05 2421
2647.54 2402
2648.02 2395
2648.51 2408
2648.99 2489
2649.48 2448
2649.97 2445
2650.45 2498
2650.94 2564
2651.42 2587
2651.91 2461
2652.39 2521
2652.88 2490
2653.37 2494
2653.85 2502
2654.34 2496
2654.82 2388
2655.31 2307
2655.80 2284
2656.28 2313
2656.77 2210
2657.25 2213
2657.74 2216
2658.23 2244
2658.71 2318
2659.20 2253
2659.69 2293
2660.17 2214
2660.66 2259
2661.14 2234
2661.63 2233
2662.12 2302
2662.60 2370
2663.09 2278
2663.58 2325
2664.06 2412
2664.55 2350
2665.04 2361
2665.53 2380
2666.01 2298
2666.50 2328
2666.99 2345
2667.47 2342
2667.96 2378
2668.45 2355
2668.94 2323
2669.42 2314
2669.91 2319
2670.40 2326
2670.88 2361
2671.37 2418
2671.86 2388
2672.35 2424
2672.83 2451
2673.32 2384
2673.81 2463
2674.30 2496
2674.79 2510
2675.27 2483
2675.76 2509
2676.25 2553
2676.74 2521
2677.23 2428
2677.71 2465
2678.20 2401
2678.69 2418
2679.18 2393
2679.67 2344
2680.15 2275
2680.64 2325
2681.13 2351
2681.62 2369
2682.11 2371
2682.60 2314
2683.08 2280
2683.57 2318
2684.06 2356
2684.55 2354
2685.04 2330
2685.53 2419
2686.02 2353
2686.51 2375
2686.99 2376
2687.48 2324
2687.97 2379
2688.46 2370
2688.95 2471
2689.44 2377
2689.93 2446
2690.42 2449
2690.91 2470
2691.40 2420
2691.89 2418
2692.38 2436
2692.87 2481
2693.35 2545
2693.84 2467
2694.33 2392
2694.82 2387
2695.31 2484
2695.80 2459
2696.29 2292
2696.78 2373
2697.27 2411
2697.76 2418
2698.25 2431
2698.74 2325
2699.23 2426
2699.72 2401
2700.21 2405
2700.70 2325
2701.19 2287
2701.68 2197
2702.17 2254
2702.66 2227
2703.15 2262
2703.64 2201
2704.13 2096
2704.62 2209
2705.12 2206
2705.61 2279
2706.10 2285
2706.59 2156
2707.08 2180
2707.57 2264
2708.06 2258
2708.55 2253
2709.04 2196
2709.53 2307
2710.02 2317
2710.51 2318
2711.01 2331
2711.50 2434
2711.99 2406
2712.48 2513
2712.97 2455
2713.46 2413
2713.95 2412
2714.44 2389
2714.94 2400
2715.43 2416
2715.92 2331
2716.41 2290
2716.90 2273
2717.39 2305
2717.89 2226
2718.38 2207
2718.87 2314
2719.36 2261
2719.85 2215
2720.34 2164
2720.84 2118
2721.33 2171
2721.82 2275
2722.31 2336
2722.80 2313
2723.30 2353
2723.79 2428
2724.28 2350
2724.77 2378
2725.27 2367
2725.76 2330
2726.25 2354
2726.74 2257
2727.24 2252
2727.73 2387
2728.22 2372
2728.71 2434
2729.21 2416
2729.70 2414
2730.19 2419
2730.69 2475
2731.18 2571
2731.67 2514
2732.16 2412
2732.66 2419
2733.15 2544
2733.64 2545
2734.14 2639
2734.63 2646
2735.12 2554
2735.62 2533
2736.11 2582
2736.60 2601
2737.10 2669
2737.59 2671
2738.08 2676
2738.58 2743
2739.07 2656
2739.56 2561
2740.06 2607
2740.55 2563
2741.05 2576
2741.54 2434
2742.03 2401
2742.53 2381
2743.02 2409
2743.52 2403
2744.01 2378
2744.50 2398
2745.00 2312
2745.49 2362
2745.99 2395
2746.48 2439
2746.97 2418
2747.47 2401
2747.96 2415
2748.46 2343
2748.95 2359
2749.45 2314
2749.94 2288
2750.44 2395
2750.93 2356
2751.43 2253
2751.92 2368
2752.42 2414
2752.91 2489
2753.41 2444
2753.90 2377
2754.40 2455
2754.89 2320
2755.39 2280
2755.88 2284
2756.38 2360
2756.87 2351
2757.37 2412
2757.86 2388
2758.36 2362
2758.85 2435
2759.35 2373
2759.84 2447
2760.34 2436
2760.83 2469
2761.33 2360
2761.83 2424
2762.32 2371
2762.82 2479
2763.31 2521
2763.81 2639
2764.30 2603
2764.80 2560
2765.30 2525
2765.79 2409
2766.29 2466
2766.78 2515
2767.28 2580
2767.78 2637
2768.27 2517
2768.77 2478
2769.27 2448
2769.76 2487
2770.26 2460
2770.76 2508
2771.25 2458
2771.75 2421
2772.24 2422
2772.74 2400
2773.24 2424
2773.73 2398
2774.23 2312
2774.73 2344
2775.23 2342
2775.72 2385
2776.22 2344
2776.72 2347
2777.21 2317
2777.71 2240
2778.21 2351
2778.70 2288
2779.20 2282
2779.70 2274
2780.20 2435
2780.69 2397
2781.19 2346
2781.69 2405
2782.19 2391
2782.68 2401
2783.18 2484
2783.68 2455
2784.18 2441
2784.67 2447
2785.17 2427
2785.67 2401
2786.17 2403
2786.67 2460
2787.16 2406
2787.66 2554
2788.16 2544
2788.66 2582
2789.16 2571
2789.65 2518
2790.15 2555
2790.65 2546
2791.15 2464
2791.65 2537
2792.15 2528
2792.64 2439
2793.14 2480
2793.64 2413
2794.14 2444
2794.64 2333
2795.14 2347
2795.64 2352
2796.13 2326
2796.63 2385
2797.13 2340
2797.63 2343
2798.13 2405
2798.63 2452
2799.13 2389
2799.63 2376
2800.13 2438
2800.62 2420
2801.12 2347
2801.62 2409
2802.12 2379
2802.62 2337
2803.12 2412
2803.62 2508
2804.12 2483
2804.62 2450
2805.12 2466
2805.62 2461
2806.12 2506
2806.62 2582
2807.12 2564
2807.62 2523
2808.12 2530
2808.62 2499
2809.12 2473
2809.62 2538
2810.12 2608
2810.62 2583
2811.12 2539
2811.62 2448
2812.12 2467
2812.62 2315
2813.12 2414
2813.62 2488
2814.12 2523
2814.62 2466
2815.12 2351
2815.62 2370
2816.12 2336
2816.62 2411
2817.12 2399
2817.62 2380
2818.12 2302
2818.62 2290
2819.12 2311
2819.63 2327
2820.13 2275
2820.63 2277
2821.13 2209
2821.63 2218
2822.13 2236
2822.63 2278
2823.13 2240
2823.63 2262
2824.13 2261
2824.64 2300
2825.14 2365
2825.64 2277
2826.14 2250
2826.64 2244
2827.14 2257
2827.64 2303
2828.15 2348
2828.65 2370
2829.15 2201
2829.65 2166
2830.15 2152
2830.65 2198
2831.16 2208
2831.66 2249
2832.16 2235
2832.66 2337
2833.16 2252
2833.67 2190
2834.17 2209
2834.67 2176
2835.17 2262
2835.68 2273
2836.18 2320
2836.68 2290
2837.18 2263
2837.68 2222
2838.19 2262
2838.69 2305
2839.19 2301
2839.70 2270
2840.20 2288
2840.70 2354
2841.20 2312
2841.71 2254
2842.21 2229
2842.71 2308
2843.21 2244
2843.72 2193
2844.22 2288
2844.72 2345
2845.23 2328
2845.73 2366
2846.23 2308
2846.74 2325
2847.24 2344
2847.74 2312
2848.25 2336
2848.75 2401
2849.25 2368
2849.76 2324
2850.26 2280
2850.76 2264
2851.27 2320
2851.77 2325
2852.28 2274
2852.78 2339
2853.28 2327
2853.79 2319
2854.29 2303
2854.79 2355
2855.30 2419
2855.80 2392
2856.31 2329
2856.81 2329
2857.31 2400
2857.82 2367
2858.32 2337
2858.83 2373
2859.33 2430
2859.84 2379
2860.34 2334
2860.85 2392
2861.35 2464
2861.85 2422
2862.36 2445
2862.86 2405
2863.37 2438
2863.87 2464
2864.38 2391
2864.88 2416
2865.39 2381
2865.89 2380
2866.40 2442
2866.90 2398
2867.41 2537
2867.91 2583
2868.42 2554
2868.92 2594
2869.43 2615
2869.93 2606
2870.44 2621
2870.94 2438
2871.45 2522
2871.96 2548
2872.46 2465
2872.97 2511
2873.47 2434
2873.98 2443
2874.48 2522
2874.99 2588
2875.49 2545
2876.00 2572
2876.51 2583
2877.01 2511
2877.52 2550
2878.02 2506
2878.53 2508
2879.04 2532
2879.54 2522
2880.05 2544
2880.55 2434
2881.06 2415
2881.57 2417
2882.07 2364
2882.58 2390
2883.09 2335
2883.59 2358
2884.10 2336
2884.61 2231
2885.11 2295
2885.62 2289
2886.13 2264
2886.63 2227
2887.14 2229
2887.65 2214
2888.15 2346
2888.66 2340
2889.17 2256
2889.67 2251
2890.18 2241
2890.69 2302
2891.20 2273
2891.70 2301
2892.21 2419
2892.72 2368
2893.22 2373
2893.73 2469
2894.24 2462
2894.75 2413
2895.25 2473
2895.76 2448
2896.27 2492
2896.78 2494
2897.29 2519
2897.79 2520
2898.30 2551
2898.81 2510
2899.32 2528
2899.82 2589
2900.33 2491
2900.84 2537
2901.35 2528
2901.86 2484
2902.36 2484
2902.87 2485
2903.38 2526
2903.89 2561
2904.40 2516
2904.91 2448
2905.41 2421
2905.92 2418
2906.43 2449
2906.94 2417
2907.45 2350
2907.96 2375
2908.47 2406
2908.97 2399
2909.48 2425
2909.99 2386
2910.50 2343
2911.01 2360
2911.52 2420
2912.03 2421
2912.54 2304
2913.05 2367
2913.55 2308
2914.06 2356
2914.57 2402
2915.08 2400
2915.59 2416
2916.10 2435
2916.61 2433
2917.12 2393
2917.63 2427
2918.14 2513
2918.65 2582
2919.16 2536
2919.67 2532
2920.18 2469
2920.69 2535
2921.20 2496
2921.71 2517
2922.22 2546
2922.73 2423
2923.24 2577
2923.75 2529
2924.26 2485
2924.77 2557
2925.28 2522
2925.79 2518
2926.30 2486
2926.81 2485
2927.32 2554
2927.83 2549
2928.34 2512
2928.85 2417
2929.36 2414
2929.87 2458
2930.38 2507
2930.89 2465
2931.40 2502
2931.91 2480
2932.42 2508
2932.93 2440
2933.45 2493
2933.96 2566
2934.47 2587
2934.98 2545
2935.49 2627
2936.00 2690
2936.51 2763
2937.02 2786
2937.53 2869
2938.04 2904
2938.56 2897
2939.07 2898
2939.58 2924
2940.09 2808
2940.60 2769
2941.11 2917
2941.62 2826
2942.14 2747
2942.65 2701
2943.16 2606
2943.67 2604
2944.18 2639
2944.70 2574
2945.21 2604
2945.72 2652
2946.23 2653
2946.74 2574
2947.26 2615
2947.77 2638
2948.28 2565
2948.79 2563
2949.30 2484
2949.82 2459
2950.33 2460
2950.84 2437
2951.35 2494
2951.87 2472
2952.38 2431
2952.89 2359
2953.40 2336
2953.92 2317
2954.43 2379
2954.94 2319
2955.45 2365
2955.97 2532
2956.48 2480
2956.99 2359
2957.51 2354
2958.02 2404
2958.53 2506
2959.04 2458
2959.56 2455
2960.07 2471
2960.58 2460
2961.10 2436
2961.61 2427
2962.12 2454
2962.64 2540
2963.15 2566
2963.66 2501
2964.18 2469
2964.69 2519
2965.21 2469
2965.72 2463
2966.23 2525
2966.75 2516
2967.26 2502
2967.77 2451
2968.29 2480
2968.80 2473
2969.32 2457
2969.83 2487
2970.34 2557
2970.86 2547
2971.37 2635
2971.89 2680
2972.40 2706
2972.91 2654
2973.43 2760
2973.94 2859
2974.46 2918
2974.97 2907
2975.49 2862
2976.00 2848
2976.52 2794
2977.03 2777
2977.55 2678
2978.06 2664
2978.57 2656
2979.09 2631
2979.60 2537
2980.12 2570
2980.63 2648
2981.15 2519
2981.66 2634
2982.18 2651
2982.69 2588
2983.21 2552
2983.73 2569
2984.24 2580
2984.76 2582
2985.27 2494
2985.79 2561
2986.30 2687
2986.82 2567
2987.33 2624
2987.85 2628
2988.36 2712
2988.88 2594
2989.40 2644
2989.91 2663
2990.43 2592
2990.94 2615
2991.46 2707
2991.97 2731
2992.49 2709
2993.01 2724
2993.52 2712
2994.04 2725
2994.55 2658
2995.07 2697
2995.59 2750
2996.10 2771
2996.62 2754
2997.14 2715
2997.65 2695
2998.17 2735
2998.69 2769
2999.20 2849
2999.72 2815
3000.24 2806
3000.75 2782
3001.27 2820
3001.79 3056
3002.30 3089
3002.82 3219
3003.34 3349
3003.85 3505
3004.37 3523
3004.89 3674
3005.40 3783
3005.92 3574
3006.44 3594
3006.96 3442
3007.47 3350
3007.99 3236
3008.51 3096
3009.03 3025
3009.54 2945
3010.06 2761
3010.58 2766
3011.10 2705
3011.61 2667
3012.13 2671
3012.65 2792
3013.17 2657
3013.68 2606
3014.20 2572
3014.72 2549
3015.24 2627
3015.76 2664
3016.27 2649
3016.79 2568
3017.31 2551
3017.83 2614
3018.35 2631
3018.86 2592
3019.38 2577
3019.90 2647
3020.42 2591
3020.94 2639
3021.46 2649
3021.97 2686
3022.49 2703
3023.01 2657
3023.53 2672
3024.05 2769
3024.57 2645
3025.09 2630
3025.61 2670
3026.12 2686
3026.64 2629
3027.16 2500
3027.68 2516
3028.20 2578
3028.72 2523
3029.24 2519
3029.76 2528
3030.28 2558
3030.80 2572
3031.32 2569
3031.84 2639
3032.35 2561
3032.87 2575
3033.39 2550
3033.91 2652
3034.43 2698
3034.95 2675
3035.47 2681
3035.99 2805
3036.51 2663
3037.03 2699
3037.55 2607
3038.07 2644
3038.59 2621
3039.11 2599
3039.63 2621
3040.15 2600
3040.67 2620
3041.19 2566
3041.71 2492
3042.23 2524
3042.75 2541
3043.27 2578
3043.79 2562
3044.31 2637
3044.83 2605
3045.35 2555
3045.87 2619
3046.40 2576
3046.92 2578
3047.44 2517
3047.96 2555
3048.48 2569
3049.00 2588
3049.52 2570
3050.04 2569
3050.56 2485
3051.08 2571
3051.60 2558
3052.12 2499
3052.65 2571
3053.17 2590
3053.69 2547
3054.21 2511
3054.73 2484
3055.25 2453
3055.77 2520
3056.30 2558
3056.82 2564
3057.34 2570
3057.86 2505
3058.38 2481
3058.90 2506
3059.42 2528
3059.95 2551
3060.47 2606
3060.99 2585
3061.51 2594
3062.03 2529
3062.56 2574
3063.08 2711
3063.60 2748
3064.12 2702
3064.64 2673
3065.17 2610
3065.69 2633
3066.21 2659
3066.73 2558
3067.26 2542
3067.78 2606
3068.30 2642
3068.82 2594
3069.35 2525
3069.87 2565
3070.39 2639
3070.91 2564
3071.44 2531
3071.96 2518
3072.48 2527
3073.01 2592
3073.53 2650
3074.05 2609
3074.57 2691
3075.10 2593
3075.62 2675
3076.14 2735
3076.67 2648
3077.19 2790
3077.71 2900
3078.24 2898
3078.76 2965
3079.28 3009
3079.81 2924
3080.33 2922
3080.85 3015
3081.38 3079
3081.90 3095
3082.42 3034
3082.95 3097
3083.47 3122
3084.00 3191
3084.52 3063
3085.04 2994
3085.57 3010
3086.09 3141
3086.62 3277
3087.14 3304
3087.66 3165
3088.19 3360
3088.71 3385
3089.24 3557
3089.76 3617
3090.29 3629
3090.81 3543
3091.33 3489
3091.86 3394
3092.38 3311
3092.91 3297
3093.43 3206
3093.96 3091
3094.48 3007
3095.01 2986
3095.53 2882
3096.06 2936
3096.58 2880
3097.11 2817
3097.63 2827
3098.16 2863
3098.68 2954
3099.21 3080
3099.73 3086
3100.26 3241
3100.78 3342
3101.31 3527
3101.83 3726
3102.36 3831
3102.88 3603
3103.41 3831
3103.93 3921
3104.46 3676
3104.99 3625
3105.51 3610
3106.04 3336
3106.56 3209
3107.09 3234
3107.61 3106
3108.14 3001
3108.67 2964
3109.19 2901
3109.72 2882
3110.24 2849
3110.77 2808
3111.30 2726
3111.82 2742
3112.35 2755
3112.87 2706
3113.40 2678
3113.93 2759
3114.45 2731
3114.98 2730
3115.51 2529
3116.03 2650
3116.56 2704
3117.09 2701
3117.61 2767
3118.14 2737
3118.67 2810
3119.19 2884
3119.72 2894
3120.25 2884
3120.77 2912
3121.30 2938
3121.83 3004
3122.35 2967
3122.88 2880
3123.41 2868
3123.94 2871
3124.46 2811
3124.99 2859
3125.52 2909
3126.05 2902
3126.57 2820
3127.10 2800
3127.63 2837
3128.16 2744
3128.68 2790
3129.21 2800
3129.74 2697
3130.27 2699
3130.79 2721
3131.32 2662
3131.85 2536
3132.38 2633
3132.91 2641
3133.43 2620
3133.96 2522
3134.49 2544
3135.02 2583
3135.55 2581
3136.07 2512
3136.60 2546
3137.13 2543
3137.66 2468
3138.19 2471
3138.72 2523
3139.24 2519
3139.77 2497
3140.30 2515
3140.83 2545
3141.36 2491
3141.89 2390
3142.42 2489
3142.95 2483
3143.47 2542
3144.00 2475
3144.53 2571
3145.06 2486
3145.59 2520
3146.12 2598
3146.65 2691
3147.18 2606
3147.71 2524
3148.24 2623
3148.76 2731
3149.29 2691
3149.82 2705
3150.35 2653
3150.88 2646
3151.41 2749
3151.94 2730
3152.47 2657
3153.00 2730
3153.53 2751
3154.06 2713
3154.59 2740
3155.12 2678
3155.65 2771
3156.18 2715
3156.71 2781
3157.24 2782
3157.77 2841
3158.30 2924
3158.83 2868
3159.36 2937
3159.89 2968
3160.42 2970
3160.95 3001
3161.48 2971
3162.01 2857
3162.54 2774
3163.07 2777
3163.60 2789
3164.13 2714
3164.66 2681
3165.20 2645
3165.73 2686
3166.26 2628
3166.79 2552
3167.32 2526
3167.85 2564
3168.38 2497
3168.91 2543
3169.44 2563
3169.97 2545
3170.50 2528
3171.04 2568
3171.57 2639
3172.10 2611
3172.63 2751
3173.16 2730
3173.69 2754
3174.22 2835
3174.75 2847
3175.29 2784
3175.82 2796
3176.35 2780
3176.88 2610
3177.41 2660
3177.94 2600
3178.48 2564
3179.01 2554
3179.54 2553
3180.07 2579
3180.60 2586
3181.14 2548
3181.67 2527
3182.20 2581
3182.73 2567
3183.26 2539
3183.80 2536
3184.33 2570
3184.86 2554
3185.39 2572
3185.93 2545
3186.46 2543
3186.99 2548
3187.52 2576
3188.06 2551
3188.59 2531
3189.12 2564
3189.65 2671
3190.19 2681
3190.72 2645
3191.25 2619
3191.79 2587
3192.32 2707
3192.85 2641
3193.38 2564
3193.92 2619
3194.45 2691
3194.98 2753
3195.52 2706
3196.05 2672
3196.58 2627
3197.12 2604
3197.65 2674
3198.18 2667
3198.72 2739
3199.25 2686
3199.78 2621
3200.32 2674
3200.85 2673
3201.39 2665
3201.92 2652
3202.45 2631
3202.99 2659
3203.52 2677
3204.05 2591
3204.59 2597
3205.12 2761
3205.66 2705
3206.19 2739
3206.72 2860
3207.26 2946
3207.79 2968
3208.33 3044
3208.86 3057
3209.40 3263
3209.93 3265
3210.47 3312
3211.00 3390
3211.53 3300
3212.07 3306
3212.60 3267
3213.14 3265
3213.67 3208
3214.21 3138
3214.74 3092
3215.28 2988
3215.81 2865
3216.35 2902
3216.88 2845
3217.42 2806
3217.95 2764
3218.49 2680
3219.02 2815
3219.56 2780
3220.09 2843
3220.63 2906
3221.16 3009
3221.70 3068
3222.23 3199
3222.77 3202
3223.31 3104
3223.84 3172
3224.38 3222
3224.91 3285
3225.45 3251
3225.98 3221
3226.52 3189
3227.06 3111
3227.59 3043
3228.13 2980
3228.66 2942
3229.20 2909
3229.74 2899
3230.27 2861
3230.81 2826
3231.34 2820
3231.88 2815
3232.42 2849
3232.95 2905
3233.49 2955
3234.03 2776
3234.56 2871
3235.10 2910
3235.64 2923
3236.17 2809
3236.71 2820
3237.25 2870
3237.78 2889
3238.32 2885
3238.86 2801
3239.39 2825
3239.93 2941
3240.47 2829
3241.00 2729
3241.54 2750
3242.08 2741
3242.61 2796
3243.15 2818
3243.69 2843
3244.23 2910
3244.76 2786
3245.30 2894
3245.84 2852
3246.38 2750
3246.91 2715
3247.45 2913
3247.99 2864
3248.53 2939
3249.06 3003
3249.60 3118
3250.14 3352
3250.68 3471
3251.21 3440
3251.75 3502
3252.29 3593
3252.83 3719
3253.37 3713
3253.90 3699
3254.44 3552
3254.98 3578
3255.52 3643
3256.06 3505
3256.60 3433
3257.13 3396
3257.67 3318
3258.21 3253
3258.75 3280
3259.29 3247
3259.83 3243
3260.36 3214
3260.90 3318
3261.44 3385
3261.98 3330
3262.52 3529
3263.06 3650
3263.60 3725
3264.14 3744
3264.68 3775
3265.21 3909
3265.75 3760
3266.29 3665
3266.83 3645
3267.37 3672
3267.91 3523
3268.45 3581
3268.99 3459
3269.53 3349
3270.07 3179
3270.61 3162
3271.15 3005
3271.69 3036
3272.23 3017
3272.76 3028
3273.30 3062
3273.84 3140
3274.38 3135
3274.92 3036
3275.46 2946
3276.00 3039
3276.54 3107
3277.08 3076
3277.62 3135
3278.16 3241
3278.70 3277
3279.24 3281
3279.78 3229
3280.32 3244
3280.86 3228
3281.41 3245
3281.95 3217
3282.49 2997
3283.03 3039
3283.57 3059
3284.11 3021
3284.65 2989
3285.19 3012
3285.73 2918
3286.27 2959
3286.81 2986
3287.35 2995
3287.89 2991
3288.43 3017
3288.97 3064
3289.52 3139
3290.06 3223
3290.60 3306
3291.14 3292
3291.68 3323
3292.22 3271
3292.76 3466
3293.30 3453
3293.85 3560
3294.39 3514
3294.93 3597
3295.47 3594
3296.01 3466
3296.55 3482
3297.09 3467
3297.64 3338
3298.18 3155
3298.72 3163
3299.26 3269
3299.80 3157
3300.34 3080
3300.89 3105
3301.43 3128
3301.97 3035
3302.51 2891
3303.06 3015
3303.60 2984
3304.14 2996
3304.68 3002
3305.22 2835
3305.77 2904
3306.31 2876
3306.85 2906
3307.39 2910
3307.94 2896
3308.48 2804
3309.02 2954
3309.56 2966
3310.11 2932
3310.65 2893
3311.19 2858
3311.74 2861
3312.28 2868
3312.82 2917
3313.36 2946
3313.91 3008
3314.45 2967
3314.99 2897
3315.54 2920
3316.08 3011
3316.62 3114
3317.17 3130
3317.71 3196
3318.25 3321
3318.80 3360
3319.34 3345
3319.88 3334
3320.43 3426
3320.97 3495
3321.51 3405
3322.06 3360
3322.60 3244
3323.14 3156
3323.69 3187
3324.23 3063
3324.78 3097
3325.32 3097
3325.86 2968
3326.41 3004
3326.95 2974
3327.50 3011
3328.04 3029
3328.59 2976
3329.13 3030
3329.67 3110
3330.22 3102
3330.76 3259
3331.31 3324
3331.85 3538
3332.40 3767
3332.94 3980
3333.49 4141
3334.03 4505
3334.57 4833
3335.12 5210
3335.66 5450
3336.21 5502
3336.75 5453
3337.30 5416
3337.84 5270
3338.39 5013
3338.93 4727
3339.48 4489
3340.02 4283
3340.57 3981
3341.11 3667
3341.66 3514
3342.20 3413
3342.75 3073
3343.30 3099
3343.84 3128
3344.39 3024
3344.93 2940
3345.48 2845
3346.02 2921
3346.57 2875
3347.11 2848
3347.66 2974
3348.21 2963
3348.75 2907
3349.30 2907
3349.84 2865
3350.39 2790
3350.94 2821
3351.48 2872
3352.03 2825
3352.57 2714
3353.12 2728
3353.67 2699
3354.21 2676
3354.76 2614
3355.31 2560
3355.85 2647
3356.40 2683
3356.95 2637
3357.49 2575
3358.04 2581
3358.59 2518
3359.13 2538
3359.68 2530
3360.23 2517
3360.77 2473
3361.32 2497
3361.87 2556
3362.41 2536
3362.96 2558
3363.51 2535
3364.05 2505
3364.60 2520
3365.15 2594
3365.70 2568
3366.24 2567
3366.79 2622
3367.34 2643
3367.89 2590
3368.43 2557
3368.98 2699
3369.53 2560
3370.08 2555
3370.62 2563
3371.17 2561
3371.72 2547
3372.27 2610
3372.81 2656
3373.36 2622
3373.91 2606
3374.46 2552
3375.01 2581
3375.55 2570
3376.10 2600
3376.65 2603
3377.20 2594
3377.75 2500
3378.30 2450
3378.84 2450
3379.39 2426
3379.94 2556
3380.49 2502
3381.04 2439
3381.59 2456
3382.13 2444
3382.68 2442
3383.23 2480
3383.78 2488
3384.33 2504
3384.88 2538
3385.43 2548
3385.98 2586
3386.52 2502
3387.07 2538
3387.62 2585
3388.17 2676
3388.72 2644
3389.27 2604
3389.82 2653
3390.37 2515
3390.92 2520
3391.47 2571
3392.02 2573
3392.57 2579
3393.12 2554
3393.66 2531
3394.21 2524
3394.76 2516
3395.31 2527
3395.86 2483
3396.41 2518
3396.96 2454
3397.51 2551
3398.06 2565
3398.61 2425
3399.16 2487
3399.71 2652
3400.26 2678
3400.81 2599
3401.36 2679
3401.91 2711
3402.46 2663
3403.01 2594
3403.56 2748
3404.11 2770
3404.66 2699
3405.21 2687
3405.77 2645
3406.32 2627
3406.87 2576
3407.42 2526
3407.97 2526
3408.52 2515
3409.07 2541
3409.62 2496
3410.17 2499
3410.72 2486
3411.27 2553
3411.82 2527
3412.37 2467
3412.93 2509
3413.48 2519
3414.03 2533
3414.58 2487
3415.13 2576
3415.68 2659
3416.23 2648
3416.78 2653
3417.34 2609
3417.89 2566
3418.44 2682
3418.99 2757
3419.54 2736
3420.09 2647
3420.65 2667
3421.20 2675
3421.75 2684
3422.30 2733
3422.85 2655
3423.40 2567
3423.96 2605
3424.51 2580
3425.06 2523
3425.61 2465
3426.17 2460
3426.72 2544
3427.27 2554
3427.82 2559
3428.37 2631
3428.93 2472
3429.48 2550
3430.03 2621
3430.58 2578
3431.14 2579
3431.69 2522
3432.24 2532
3432.79 2576
3433.35 2594
3433.90 2515
3434.45 2576
3435.01 2585
3435.56 2615
3436.11 2560
3436.66 2578
3437.22 2521
3437.77 2519
3438.32 2522
3438.88 2536
3439.43 2445
3439.98 2510
3440.54 2517
3441.09 2539
3441.64 2521
3442.20 2607
3442.75 2629
3443.30 2510
3443.86 2535
3444.41 2581
3444.96 2588
3445.52 2528
3446.07 2484
3446.63 2523
3447.18 2577
3447.73 2497
3448.29 2462
3448.84 2569
3449.40 2579
3449.95 2581
3450.50 2598
3451.06 2564
3451.61 2624
3452.17 2714
3452.72 2679
3453.27 2692
3453.83 2745
3454.38 2740
3454.94 2775
3455.49 2718
3456.05 2774
3456.60 2792
3457.16 2827
3457.71 2848
3458.27 2832
3458.82 2802
3459.38 2764
3459.93 2729
3460.49 2687
3461.04 2674
3461.60 2711
3462.15 2615
3462.71 2625
3463.26 2737
3463.82 2610
3464.37 2704
3464.93 2718
3465.48 2717
3466.04 2793
3466.59 2807
3467.15 2878
3467.70 2912
3468.26 2734
3468.81 2719
3469.37 2804
3469.93 2813
3470.48 2819
3471.04 2844
3471.59 2800
3472.15 2749
3472.70 2778
3473.26 2703
3473.82 2777
3474.37 2797
3474.93 2801
3475.48 2825
3476.04 2883
3476.60 2897
3477.15 2863
3477.71 2840
3478.27 2909
3478.82 3011
3479.38 2992
3479.93 3010
3480.49 3026
3481.05 3039
3481.60 3093
3482.16 3073
3482.72 3125
3483.27 3009
3483.83 3045
3484.39 3025
3484.95 2921
3485.50 2962
3486.06 3025
3486.62 3029
3487.17 3110
3487.73 3242
3488.29 3353
3488.84 3606
3489.40 3861
3489.96 4064
3490.52 4237
3491.07 4415
3491.63 4567
3492.19 4563
3492.75 4642
3493.30 4619
3493.86 4424
3494.42 4309
3494.98 3976
3495.53 4045
3496.09 3855
3496.65 3676
3497.21 3465
3497.77 3362
3498.32 3366
3498.88 3434
3499.44 3444
3500.00 3454
3500.56 3420
3501.11 3531
3501.67 3636
3502.23 3629
3502.79 3842
3503.35 4052
3503.91 4036
3504.46 4104
3505.02 4117
3505.58 4027
3506.14 4014
3506.70 3888
3507.26 3815
3507.81 3658
3508.37 3570
3508.93 3427
3509.49 3328
3510.05 3248
3510.61 3104
3511.17 3005
3511.73 2902
3512.29 2907
3512.85 2835
3513.40 2977
3513.96 2948
3514.52 2930
3515.08 2792
3515.64 2889
3516.20 2848
3516.76 2813
3517.32 2843
3517.88 2837
3518.44 2699
3519.00 2721
3519.56 2731
3520.12 2739
3520.68 2730
3521.24 2762
3521.80 2704
3522.36 2617
3522.92 2663
3523.48 2665
3524.04 2603
3524.60 2609
3525.16 2659
3525.72 2763
3526.28 2853
3526.84 2854
3527.40 2712
3527.96 2767
3528.52 2752
3529.08 2652
3529.64 2779
3530.20 2709
3530.76 2653
3531.32 2752
3531.88 2726
3532.44 2714
3533.00 2669
3533.56 2660
3534.12 2693
3534.68 2715
3535.25 2747
3535.81 2678
3536.37 2742
3536.93 2688
3537.49 2656
3538.05 2562
3538.61 2638
3539.17 2611
3539.73 2593
3540.30 2635
3540.86 2652
3541.42 2676
3541.98 2661
3542.54 2565
3543.10 2587
3543.66 2633
3544.23 2652
3544.79 2689
3545.35 2708
3545.91 2728
3546.47 2648
3547.03 2618
3547.60 2574
3548.16 2589
3548.72 2572
3549.28 2545
3549.84 2579
3550.41 2517
3550.97 2616
3551.53 2600
3552.09 2616
3552.65 2594
3553.22 2430
3553.78 2468
3554.34 2528
3554.90 2539
3555.47 2586
3556.03 2546
3556.59 2514
3557.15 2537
3557.72 2528
3558.28 2554
3558.84 2513
3559.41 2561
3559.97 2550
3560.53 2603
3561.09 2578
3561.66 2626
3562.22 2644
3562.78 2664
3563.35 2767
3563.91 2646
3564.47 2684
3565.04 2656
3565.60 2526
3566.16 2589
3566.73 2581
3567.29 2577
3567.85 2590
3568.42 2595
3568.98 2508
3569.54 2618
3570.11 2578
3570.67 2554
3571.23 2614
3571.80 2553
3572.36 2581
3572.93 2598
3573.49 2572
3574.05 2631
3574.62 2752
3575.18 2675
3575.75 2746
3576.31 2740
3576.87 2700
3577.44 2723
3578.00 2714
3578.57 2733
3579.13 2674
3579.70 2748
3580.26 2679
3580.82 2599
3581.39 2652
3581.95 2649
3582.52 2587
3583.08 2547
3583.65 2505
3584.21 2582
3584.78 2618
3585.34 2542
3585.91 2511
3586.47 2507
3587.04 2650
3587.60 2536
3588.17 2525
3588.73 2557
3589.30 2596
3589.86 2631
3590.43 2602
3590.99 2607
3591.56 2573
3592.12 2542
3592.69 2629
3593.25 2681
3593.82 2683
3594.39 2645
3594.95 2698
3595.52 2774
3596.08 2830
3596.65 2917
3597.21 2845
3597.78 2816
3598.35 2865
3598.91 2785
3599.48 2759
3600.04 2794
3600.61 2706
3601.18 2757
3601.74 2745
3602.31 2726
3602.87 2704
3603.44 2635
3604.01 2588
3604.57 2708
3605.14 2751
3605.71 2613
3606.27 2608
3606.84 2649
3607.41 2592
3607.97 2570
3608.54 2614
3609.11 2602
3609.67 2603
3610.24 2534
3610.81 2469
3611.37 2503
3611.94 2528
3612.51 2619
3613.07 2548
3613.64 2474
3614.21 2553
3614.78 2628
3615.34 2659
3615.91 2733
3616.48 2807
3617.04 2761
3617.61 2847
3618.18 2912
3618.75 2841
3619.31 2830
3619.88 2898
3620.45 2829
3621.02 2784
3621.58 2735
3622.15 2734
3622.72 2622
3623.29 2619
3623.86 2684
3624.42 2496
3624.99 2542
3625.56 2541
3626.13 2491
3626.70 2505
3627.26 2418
3627.83 2456
3628.40 2447
3628.97 2477
3629.54 2456
3630.11 2510
3630.67 2457
3631.24 2503
3631.81 2520
3632.38 2533
3632.95 2468
3633.52 2539
3634.08 2498
3634.65 2497
3635.22 2543
3635.79 2505
3636.36 2495
3636.93 2530
3637.50 2461
3638.07 2501
3638.64 2487
3639.20 2480
3639.77 2520
3640.34 2475
3640.91 2542
3641.48 2575
3642.05 2597
3642.62 2558
3643.19 2552
3643.76 2587
3644.33 2557
3644.90 2558
3645.47 2584
3646.04 2560
3646.61 2568
3647.18 2589
3647.75 2541
3648.32 2563
3648.89 2484
3649.46 2485
3650.03 2487
3650.60 2604
3651.17 2538
3651.74 2499
3652.31 2517
3652.88 2552
3653.45 2572
3654.02 2509
3654.59 2542
3655.16 2488
3655.73 2474
3656.30 2463
3656.87 2530
3657.44 2440
3658.01 2463
3658.58 2566
3659.15 2571
3659.72 2559
3660.29 2548
3660.86 2546
3661.43 2486
3662.00 2532
3662.58 2495
3663.15 2472
3663.72 2585
3664.29 2587
3664.86 2519
3665.43 2648
3666.00 2555
3666.57 2585
3667.14 2555
3667.72 2507
3668.29 2546
3668.86 2522
3669.43 2531
3670.00 2496
3670.57 2554
3671.14 2460
3671.72 2495
3672.29 2489
3672.86 2536
3673.43 2633
3674.00 2601
3674.57 2594
3675.15 2617
3675.72 2652
3676.29 2638
3676.86 2566
3677.43 2596
3678.01 2541
3678.58 2495
3679.15 2530
3679.72 2520
3680.30 2546
3680.87 2531
3681.44 2510
3682.01 2504
3682.58 2437
3683.16 2434
3683.73 2459
3684.30 2403
3684.88 2372
3685.45 2425
3686.02 2385
3686.59 2403
3687.17 2446
3687.74 2432
3688.31 2394
3688.88 2404
3689.46 2549
3690.03 2576
3690.60 2569
3691.18 2671
3691.75 2647
3692.32 2682
3692.90 2647
3693.47 2588
3694.04 2601
3694.62 2633
3695.19 2579
3695.76 2545
3696.34 2544
3696.91 2577
3697.48 2536
3698.06 2516
3698.63 2471
3699.21 2447
3699.78 2377
3700.35 2486
3700.93 2541
3701.50 2495
3702.08 2473
3702.65 2557
3703.22 2531
3703.80 2487
3704.37 2537
3704.95 2588
3705.52 2567
3706.09 2511
3706.67 2486
3707.24 2564
3707.82 2652
3708.39 2627
3708.97 2552
3709.54 2534
3710.12 2467
3710.69 2614
3711.26 2575
3711.84 2567
3712.41 2520
3712.99 2590
3713.56 2490
3714.14 2499
3714.71 2526
3715.29 2474
3715.86 2439
3716.44 2473
3717.01 2456
3717.59 2415
3718.16 2409
3718.74 2510
3719.32 2528
3719.89 2555
3720.47 2542
3721.04 2570
3721.62 2554
3722.19 2533
3722.77 2523
3723.34 2497
3723.92 2488
3724.49 2504
3725.07 2539
3725.65 2552
3726.22 2517
3726.80 2486
3727.37 2502
3727.95 2573
3728.53 2556
3729.10 2646
3729.68 2647
3730.25 2688
3730.83 2748
3731.41 2780
3731.98 2811
3732.56 2744
3733.14 2838
3733.71 2792
3734.29 2800
3734.87 2830
3735.44 2793
3736.02 2748
3736.60 2686
3737.17 2603
3737.75 2576
3738.33 2564
3738.90 2532
3739.48 2529
3740.06 2472
3740.63 2354
3741.21 2376
3741.79 2435
3742.36 2443
3742.94 2386
3743.52 2365
3744.10 2347
3744.67 2369
3745.25 2413
3745.83 2368
3746.40 2331
3746.98 2436
3747.56 2510
3748.14 2495
3748.71 2437
3749.29 2424
3749.87 2407
3750.45 2396
3751.03 2492
3751.60 2528
3752.18 2465
3752.76 2543
3753.34 2553
3753.92 2514
3754.49 2435
3755.07 2539
3755.65 2557
3756.23 2516
3756.81 2468
3757.38 2534
3757.96 2563
3758.54 2600
3759.12 2591
3759.70 2575
3760.28 2622
3760.85 2662
3761.43 2751
3762.01 2740
3762.59 2792
3763.17 2690
3763.75 2678
3764.33 2802
3764.91 2776
3765.48 2736
3766.06 2726
3766.64 2789
3767.22 2707
3767.80 2712
3768.38 2631
3768.96 2688
3769.54 2568
3770.12 2500
3770.70 2480
3771.28 2508
3771.85 2495
3772.43 2499
3773.01 2535
3773.59 2458
3774.17 2430
3774.75 2513
3775.33 2590
3775.91 2516
3776.49 2495
3777.07 2459
3777.65 2481
3778.23 2466
3778.81 2429
3779.39 2510
3779.97 2491
3780.55 2562
3781.13 2516
3781.71 2524
3782.29 2456
3782.87 2492
3783.45 2474
3784.03 2370
3784.61 2447
3785.19 2422
3785.77 2465
3786.35 2491
3786.93 2473
3787.51 2405
3788.10 2380
3788.68 2456
3789.26 2430
3789.84 2403
3790.42 2473
3791.00 2533
3791.58 2572
3792.16 2505
3792.74 2511
3793.32 2457
3793.90 2439
3794.48 2520
3795.07 2471
3795.65 2499
3796.23 2501
3796.81 2468
3797.39 2500
3797.97 2482
3798.55 2558
3799.14 2496
3799.72 2487
3800.30 2461
3800.88 2475
3801.46 2482
3802.04 2455
3802.62 2501
3803.21 2460
3803.79 2425
3804.37 2586
3804.95 2611
3805.53 2610
3806.12 2536
3806.70 2636
3807.28 2718
3807.86 2737
3808.44 2649
3809.03 2685
3809.61 2567
3810.19 2669
3810.77 2587
3811.36 2518
3811.94 2559
3812.52 2505
3813.10 2533
3813.69 2527
3814.27 2547
3814.85 2528
3815.43 2512
3816.02 2467
3816.60 2463
3817.18 2416
3817.77 2521
3818.35 2486
3818.93 2462
3819.51 2450
3820.10 2420
3820.68 2453
3821.26 2499
3821.85 2589
3822.43 2551
3823.01 2532
3823.60 2565
3824.18 2483
3824.76 2572
3825.35 2481
3825.93 2495
3826.51 2547
3827.10 2463
3827.68 2540
3828.27 2589
3828.85 2535
3829.43 2517
3830.02 2470
3830.60 2506
3831.18 2430
3831.77 2389
3832.35 2441
3832.94 2412
3833.52 2473
3834.10 2467
3834.69 2514
3835.27 2549
3835.86 2593
3836.44 2567
3837.03 2596
3837.61 2575
3838.19 2601
3838.78 2694
3839.36 2618
3839.95 2553
3840.53 2590
3841.12 2583
3841.70 2438
3842.29 2519
3842.87 2453
3843.46 2496
3844.04 2540
3844.63 2517
3845.21 2504
3845.80 2502
3846.38 2527
3846.97 2483
3847.55 2571
3848.14 2583
3848.72 2593
3849.31 2609
3849.89 2582
3850.48 2552
3851.06 2579
3851.65 2592
3852.23 2585
3852.82 2525
3853.41 2612
3853.99 2720
3854.58 2643
3855.16 2601
3855.75 2663
3856.33 2692
3856.92 2802
3857.51 2880
3858.09 3037
3858.68 3058
3859.26 3165
3859.85 3212
3860.44 3383
3861.02 3486
3861.61 3544
3862.20 3576
3862.78 3521
3863.37 3395
3863.95 3260
3864.54 3163
3865.13 3030
3865.71 2949
3866.30 2900
3866.89 2867
3867.47 2746
3868.06 2602
3868.65 2673
3869.23 2548
3869.82 2462
3870.41 2437
3870.99 2536
3871.58 2531
3872.17 2556
3872.76 2598
3873.34 2583
3873.93 2629
3874.52 2571
3875.10 2625
3875.69 2637
3876.28 2594
3876.87 2565
3877.45 2640
3878.04 2607
3878.63 2488
3879.22 2531
3879.80 2499
3880.39 2492
3880.98 2418
3881.57 2421
3882.15 2393
3882.74 2410
3883.33 2443
3883.92 2366
3884.51 2490
3885.09 2456
3885.68 2506
3886.27 2471
3886.86 2503
3887.45 2573
3888.04 2589
3888.62 2594
3889.21 2600
3889.80 2707
3890.39 2750
3890.98 2759
3891.57 2740
3892.15 2687
3892.74 2684
3893.33 2783
3893.92 2771
3894.51 2683
3895.10 2688
3895.69 2651
3896.28 2635
3896.86 2697
3897.45 2650
3898.04 2573
3898.63 2604
3899.22 2476
3899.81 2424
3900.40 2453
3900.99 2391
3901.58 2441
3902.17 2537
3902.76 2463
3903.34 2483
3903.93 2413
3904.52 2499
3905.11 2464
3905.70 2496
3906.29 2516
3906.88 2545
3907.47 2615
3908.06 2525
3908.65 2437
3909.24 2389
3909.83 2379
3910.42 2402
3911.01 2370
3911.60 2346
3912.19 2391
3912.78 2309
3913.37 2298
3913.96 2344
3914.55 2425
3915.14 2469
3915.73 2399
3916.32 2311
3916.91 2410
3917.50 2450
3918.09 2300
3918.68 2268
3919.28 2397
3919.87 2459
3920.46 2364
3921.05 2317
3921.64 2311
3922.23 2350
3922.82 2352
3923.41 2392
3924.00 2391
3924.59 2402
3925.18 2391
3925.77 2340
3926.37 2391
3926.96 2401
3927.55 2381
3928.14 2360
3928.73 2366
3929.32 2410
3929.91 2378
3930.51 2344
3931.10 2411
3931.69 2381
3932.28 2372
3932.87 2328
3933.46 2362
3934.05 2379
3934.65 2371
3935.24 2328
3935.83 2386
3936.42 2399
3937.01 2353
3937.61 2375
3938.20 2418
3938.79 2464
3939.38 2497
3939.97 2458
3940.57 2380
3941.16 2475
3941.75 2520
3942.34 2455
3942.94 2446
3943.53 2467
3944.12 2463
3944.71 2417
3945.31 2481
3945.90 2411
3946.49 2393
3947.08 2362
3947.68 2372
3948.27 2355
3948.86 2396
3949.45 2444
3950.05 2402
3950.64 2446
3951.23 2399
3951.83 2414
3952.42 2285
3953.01 2326
3953.61 2357
3954.20 2415
3954.79 2424
3955.39 2411
3955.98 2504
3956.57 2494
3957.17 2436
3957.76 2464
3958.35 2520
3958.95 2450
3959.54 2442
3960.13 2413
3960.73 2393
3961.32 2387
3961.92 2412
3962.51 2375
3963.10 2447
3963.70 2442
3964.29 2438
3964.88 2435
3965.48 2433
3966.07 2442
3966.67 2443
3967.26 2505
3967.86 2558
3968.45 2532
3969.04 2597
3969.64 2581
3970.23 2483
3970.83 2454
3971.42 2461
3972.02 2414
3972.61 2422
3973.21 2397
3973.80 2421
3974.40 2425
3974.99 2445
3975.58 2376
3976.18 2375
3976.77 2366
3977.37 2364
3977.96 2388
3978.56 2439
3979.15 2406
3979.75 2357
3980.35 2307
3980.94 2353
3981.54 2433
3982.13 2404
3982.73 2370
3983.32 2408
3983.92 2391
3984.51 2402
3985.11 2383
3985.70 2366
3986.30 2438
3986.90 2407
3987.49 2408
3988.09 2341
3988.68 2338
3989.28 2377
3989.87 2430
3990.47 2383
3991.07 2410
3991.66 2477
3992.26 2432
3992.85 2418
3993.45 2621
3994.05 2606
3994.64 2577
3995.24 2622
3995.84 2565
3996.43 2452
3997.03 2516
3997.62 2532
3998.22 2498
3998.82 2476
3999.41 2476
4000.01 2482
4000.61 2444
4001.20 2461
4001.80 2476
4002.40 2495
4003.00 2505
4003.59 2491
4004.19 2568
4004.79 2573
4005.38 2591
4005.98 2487
4006.58 2475
4007.17 2501
4007.77 2409
4008.37 2327
4008.97 2394
4009.56 2370
4010.16 2365
4010.76 2405
4011.36 2358
4011.95 2348
4012.55 2348
4013.15 2384
4013.75 2335
4014.34 2361
4014.94 2347
4015.54 2439
4016.14 2388
4016.74 2400
4017.33 2425
4017.93 2343
4018.53 2407
4019.13 2413
4019.73 2417
4020.32 2452
4020.92 2495
4021.52 2462
4022.12 2465
4022.72 2405
4023.32 2499
4023.91 2631
4024.51 2675
4025.11 2746
4025.71 2761
4026.31 2701
4026.91 2857
4027.51 2964
4028.10 2917
4028.70 2845
4029.30 2832
4029.90 2855
4030.50 2663
4031.10 2619
4031.70 2668
4032.30 2620
4032.90 2538
4033.49 2556
4034.09 2579
4034.69 2494
4035.29 2517
4035.89 2491
4036.49 2401
4037.09 2371
4037.69 2398
4038.29 2375
4038.89 2334
4039.49 2249
4040.09 2262
4040.69 2281
4041.29 2300
4041.89 2334
4042.49 2279
4043.09 2196
4043.69 2258
4044.29 2293
4044.89 2292
4045.49 2331
4046.09 2297
4046.69 2365
4047.29 2372
4047.89 2382
4048.49 2396
4049.09 2486
4049.69 2517
4050.29 2501
4050.89 2510
4051.49 2514
4052.09 2538
4052.69 2458
4053.29 2501
4053.89 2513
4054.49 2562
4055.09 2457
4055.69 2387
4056.30 2376
4056.90 2423
4057.50 2461
4058.10 2449
4058.70 2437
4059.30 2403
4059.90 2536
4060.50 2465
4061.10 2513
4061.71 2631
4062.31 2595
4062.91 2684
4063.51 2689
4064.11 2642
4064.71 2515
4065.31 2589
4065.92 2574
4066.52 2511
4067.12 2536
4067.72 2498
4068.32 2484
4068.92 2518
4069.53 2519
4070.13 2369
4070.73 2332
4071.33 2383
4071.93 2320
4072.54 2374
4073.14 2314
4073.74 2273
4074.34 2243
4074.94 2279
4075.55 2237
4076.15 2240
4076.75 2211
4077.35 2260
4077.96 2308
4078.56 2256
4079.16 2293
4079.76 2271
4080.37 2322
4080.97 2425
4081.57 2293
4082.17 2278
4082.78 2334
4083.38 2347
4083.98 2385
4084.59 2367
4085.19 2238
4085.79 2373
4086.39 2352
4087.00 2312
4087.60 2388
4088.20 2358
4088.81 2356
4089.41 2376
4090.01 2346
4090.62 2446
4091.22 2391
4091.82 2410
4092.43 2405
4093.03 2408
4093.63 2400
4094.24 2376
4094.84 2398
4095.45 2471
4096.05 2467
4096.65 2456
4097.26 2464
4097.86 2409
4098.47 2408
4099.07 2410
4099.67 2344
4100.28 2297
4100.88 2306
4101.49 2251
4102.09 2354
4102.69 2344
4103.30 2369
4103.90 2272
4104.51 2290
4105.11 2318
4105.72 2279
4106.32 2272
4106.93 2305
4107.53 2380
4108.13 2367
4108.74 2392
4109.34 2353
4109.95 2357
4110.55 2331
4111.16 2318
4111.76 2349
4112.37 2338
4112.97 2336
4113.58 2300
4114.18 2418
4114.79 2454
4115.39 2449
4116.00 2349
4116.60 2401
4117.21 2389
4117.82 2319
4118.42 2302
4119.03 2365
4119.63 2286
4120.24 2349
4120.84 2242
4121.45 2267
4122.05 2339
4122.66 2313
4123.27 2165
4123.87 2263
4124.48 2289
4125.08 2210
4125.69 2180
4126.30 2231
4126.90 2184
4127.51 2239
4128.11 2236
4128.72 2221
4129.33 2280
4129.93 2314
4130.54 2314
4131.15 2331
4131.75 2291
4132.36 2341
4132.96 2344
4133.57 2458
4134.18 2400
4134.78 2406
4135.39 2520
4136.00 2466
4136.60 2491
4137.21 2498
4137.82 2451
4138.43 2515
4139.03 2473
4139.64 2473
4140.25 2442
4140.85 2469
4141.46 2497
4142.07 2423
4142.68 2458
4143.28 2405
4143.89 2337
4144.50 2425
4145.10 2442
4145.71 2396
4146.32 2369
4146.93 2367
4147.53 2189
4148.14 2225
4148.75 2298
4149.36 2265
4149.97 2240
4150.57 2237
4151.18 2173
4151.79 2164
4152.40 2106
4153.00 2144
4153.61 2169
4154.22 2156
4154.83 2150
4155.44 2110
4156.05 2091
4156.65 2125
4157.26 2115
4157.87 2139
4158.48 2115
4159.09 2152
4159.70 2059
4160.30 2208
4160.91 2203
4161.52 2132
4162.13 2130
4162.74 2170
4163.35 2163
4163.96 2171
4164.56 2211
4165.17 2213
4165.78 2223
4166.39 2204
4167.00 2283
4167.61 2238
4168.22 2207
4168.83 2224
4169.44 2206
4170.05 2225
4170.66 2232
4171.26 2251
4171.87 2336
4172.48 2367
4173.09 2332
4173.70 2317
4174.31 2407
4174.92 2404
4175.53 2399
4176.14 2378
4176.75 2348
4177.36 2366
4177.97 2416
4178.58 2358
4179.19 2381
4179.80 2266
4180.41 2250
4181.02 2217
4181.63 2175
4182.24 2169
4182.85 2221
4183.46 2218
4184.07 2172
4184.68 2179
4185.29 2152
4185.90 2153
4186.51 2202
4187.12 2195
4187.73 2188
4188.34 2272
4188.95 2251
4189.56 2253
4190.18 2281
4190.79 2176
4191.40 2204
4192.01 2194
4192.62 2286
4193.23 2217
4193.84 2271
4194.45 2220
4195.06 2227
4195.67 2115
4196.28 2188
4196.90 2254
4197.51 2195
4198.12 2144
4198.73 2185
4199.34 2176
4199.95 2071
4200.56 2134
4201.18 2149
4201.79 2180
4202.40 2164
4203.01 2182
4203.62 2200
4204.23 2235
4204.85 2128
4205.46 2124
4206.07 2206
4206.68 2242
4207.29 2188
4207.90 2176
4208.52 2203
4209.13 2174
4209.74 2224
4210.35 2303
4210.97 2227
4211.58 2218
4212.19 2199
4212.80 2147
4213.41 2210
4214.03 2293
4214.64 2219
4215.25 2247
4215.86 2304
4216.48 2297
4217.09 2261
4217.70 2310
4218.32 2351
4218.93 2327
4219.54 2312
4220.15 2315
4220.77 2200
4221.38 2325
4221.99 2352
4222.61 2245
4223.22 2240
4223.83 2303
4224.44 2350
4225.06 2356
4225.67 2338
4226.28 2354
4226.90 2416
4227.51 2346
4228.13 2387
4228.74 2376
4229.35 2413
4229.97 2478
4230.58 2408
4231.19 2467
4231.81 2495
4232.42 2430
4233.03 2410
4233.65 2490
4234.26 2508
4234.88 2556
4235.49 2504
4236.10 2514
4236.72 2471
4237.33 2480
4237.95 2507
4238.56 2409
4239.17 2357
4239.79 2368
4240.40 2378
4241.02 2256
4241.63 2306
4242.25 2269
4242.86 2345
4243.48 2288
4244.09 2329
4244.71 2336
4245.32 2266
4245.93 2303
4246.55 2328
4247.16 2281
4247.78 2270
4248.39 2337
4249.01 2438
4249.62 2395
4250.24 2375
4250.85 2375
4251.47 2297
4252.08 2312
4252.70 2364
4253.32 2326
4253.93 2274
4254.55 2252
4255.16 2329
4255.78 2317
4256.39 2306
4257.01 2345
4257.62 2395
4258.24 2412
4258.85 2431
4259.47 2437
4260.09 2413
4260.70 2406
4261.32 2472
4261.93 2545
4262.55 2596
4263.17 2580
4263.78 2517
4264.40 2522
4265.01 2530
4265.63 2575
4266.25 2625
4266.86 2553
4267.48 2453
4268.10 2498
4268.71 2471
4269.33 2508
4269.94 2553
4270.56 2491
4271.18 2535
4271.79 2554
4272.41 2522
4273.03 2544
4273.64 2549
4274.26 2578
4274.88 2626
4275.49 2585
4276.11 2648
4276.73 2592
4277.35 2622
4277.96 2527
4278.58 2564
4279.20 2504
4279.81 2412
4280.43 2445
4281.05 2314
4281.67 2295
4282.28 2302
4282.90 2267
4283.52 2208
4284.14 2192
4284.75 2145
4285.37 2161
4285.99 2127
4286.61 2088
4287.22 2144
4287.84 2085
4288.46 2077
4289.08 2113
4289.70 2145
4290.31 2151
4290.93 2110
4291.55 2103
4292.17 2142
4292.79 2163
4293.40 2190
4294.02 2133
4294.64 2122
4295.26 2154
4295.88 2204
4296.50 2204
4297.11 2156
4297.73 2205
4298.35 2293
4298.97 2231
4299.59 2289
4300.21 2279
4300.83 2330
4301.44 2260
4302.06 2404
4302.68 2397
4303.30 2302
4303.92 2242
4304.54 2210
4305.16 2211
4305.78 2225
4306.40 2225
4307.02 2191
4307.63 2162
4308.25 2205
4308.87 2156
4309.49 2253
4310.11 2249
4310.73 2192
4311.35 2219
4311.97 2309
4312.59 2340
4313.21 2189
4313.83 2232
4314.45 2246
4315.07 2295
4315.69 2329
4316.31 2342
4316.93 2319
4317.55 2263
4318.17 2218
4318.79 2276
4319.41 2214
4320.03 2193
4320.65 2274
4321.27 2284
4321.89 2228
4322.51 2301
4323.13 2303
4323.75 2273
4324.37 2323
4324.99 2252
4325.61 2163
4326.23 2222
4326.85 2256
4327.47 2298
4328.09 2298
4328.71 2451
4329.33 2462
4329.96 2442
4330.58 2431
4331.20 2453
4331.82 2487
4332.44 2601
4333.06 2631
4333.68 2540
4334.30 2498
4334.92 2484
4335.54 2366
4336.17 2393
4336.79 2393
4337.41 2324
4338.03 2277
4338.65 2312
4339.27 2325
4339.89 2284
4340.52 2261
4341.14 2281
4341.76 2250
4342.38 2344
4343.00 2371
4343.62 2395
4344.25 2406
4344.87 2518
4345.49 2556
4346.11 2545
4346.73 2532
4347.36 2460
4347.98 2475
4348.60 2497
4349.22 2473
4349.84 2452
4350.47 2500
4351.09 2498
4351.71 2373
4352.33 2341
4352.96 2355
4353.58 2435
4354.20 2337
4354.82 2391
4355.45 2302
4356.07 2346
4356.69 2325
4357.31 2330
4357.94 2317
4358.56 2268
4359.18 2306
4359.81 2304
4360.43 2271
4361.05 2232
4361.68 2236
4362.30 2197
4362.92 2198
4363.55 2305
4364.17 2259
4364.79 2230
4365.42 2172
4366.04 2162
4366.66 2237
4367.29 2221
4367.91 2173
4368.53 2181
4369.16 2194
4369.78 2125
4370.40 2174
4371.03 2194
4371.65 2280
4372.27 2247
4372.90 2164
4373.52 2183
4374.15 2188
4374.77 2220
4375.39 2165
4376.02 2249
4376.64 2189
4377.27 2180
4377.89 2191
4378.52 2130
4379.14 2232
4379.76 2217
4380.39 2247
4381.01 2191
4381.64 2179
4382.26 2199
4382.89 2216
4383.51 2165
4384.14 2159
4384.76 2200
4385.39 2214
4386.01 2213
4386.64 2172
4387.26 2245
4387.89 2258
4388.51 2134
4389.14 2214
4389.76 2253
4390.39 2198
4391.01 2196
4391.64 2170
4392.26 2186
4392.89 2194
4393.51 2170
4394.14 2165
4394.76 2194
4395.39 2173
4396.01 2147
4396.64 2095
4397.26 2099
4397.89 2080
4398.52 2093
4399.14 2062
4399.77 2085
4400.39 2062
4401.02 2109
4401.65 2113
4402.27 2054
4402.90 2033
4403.52 2109
4404.15 2103
4404.78 2127
4405.40 2156
4406.03 2191
4406.65 2203
4407.28 2210
4407.91 2215
4408.53 2198
4409.16 2214
4409.79 2244
4410.41 2343
4411.04 2243
4411.67 2259
4412.29 2240
4412.92 2174
4413.55 2210
4414.17 2186
4414.80 2108
4415.43 2107
4416.05 2121
4416.68 2151
4417.31 2209
4417.94 2105
4418.56 2077
4419.19 2096
4419.82 2065
4420.44 2099
4421.07 2075
4421.70 2055
4422.33 2155
4422.95 2032
4423.58 2034
4424.21 2040
4424.84 1991
4425.46 2057
4426.09 1994
4426.72 1995
4427.35 2042
4427.97 2116
4428.60 2085
4429.23 2047
4429.86 2024
4430.49 2065
4431.11 2080
4431.74 2058
4432.37 2051
4433.00 2062
4433.63 2120
4434.26 2151
4434.88 2067
4435.51 2039
4436.14 2055
4436.77 2056
4437.40 2012
4438.03 2003
4438.65 1998
4439.28 2010
4439.91 2050
4440.54 2010
4441.17 2046
4441.80 2004
4442.43 1948
4443.06 2081
4443.68 2019
4444.31 1998
4444.94 2082
4445.57 2076
4446.20 2110
4446.83 2091
4447.46 2101
4448.09 2077
4448.72 2073
4449.35 2072
4449.98 2018
4450.61 1980
4451.24 1985
4451.86 2016
4452.49 2055
4453.12 2110
4453.75 2093
4454.38 2067
4455.01 2095
4455.64 2127
4456.27 2114
4456.90 2178
4457.53 2099
4458.16 2059
4458.79 2089
4459.42 2026
4460.05 2093
4460.68 2060
4461.31 2002
4461.94 2054
4462.57 2020
4463.20 1953
4463.83 1972
4464.46 1990
4465.09 2041
4465.72 2060
4466.36 2012
4466.99 1974
4467.62 2039
4468.25 2093
4468.88 2060
4469.51 2078
4470.14 2081
4470.77 2114
4471.40 2073
4472.03 2071
4472.66 1996
4473.29 2081
4473.93 2069
4474.56 2083
4475.19 2032
4475.82 2099
4476.45 2061
4477.08 2026
4477.71 2019
4478.34 2062
4478.98 2001
4479.61 2038
4480.24 2041
4480.87 2101
4481.50 2108
4482.13 2014
4482.76 2090
4483.40 2144
4484.03 2150
4484.66 2083
4485.29 2119
4485.92 2141
4486.56 2205
4487.19 2183
4487.82 2121
4488.45 2161
4489.08 2072
4489.72 2124
4490.35 2106
4490.98 2118
4491.61 2094
4492.25 2047
4492.88 2043
4493.51 2103
4494.14 2112
4494.78 2091
4495.41 2009
4496.04 2070
4496.67 2161
4497.31 2159
4497.94 2214
4498.57 2264
4499.20 2331
4499.84 2327
4500.47 2416
4501.10 2543
4501.74 2462
4502.37 2553
4503.00 2542
4503.64 2625
4504.27 2526
4504.90 2420
4505.53 2379
4506.17 2399
4506.80 2348
4507.43 2271
4508.07 2195
4508.70 2215
4509.34 2197
4509.97 2142
4510.60 2133
4511.24 2155
4511.87 2227
4512.50 2203
4513.14 2237
4513.77 2240
4514.41 2223
4515.04 2162
4515.67 2154
4516.31 2115
4516.94 2149
4517.58 2219
4518.21 2212
4518.84 2165
4519.48 2140
4520.11 2109
4520.75 2145
4521.38 2238
4522.02 2260
4522.65 2252
4523.28 2295
4523.92 2376
4524.55 2410
4525.19 2388
4525.82 2427
4526.46 2521
4527.09 2553
4527.73 2698
4528.36 2759
4529.00 2948
4529.63 3147
4530.27 3216
4530.90 3223
4531.54 3264
4532.17 3257
4532.81 3266
4533.44 3132
4534.08 3060
4534.71 3055
4535.35 2882
4535.99 2791
4536.62 2723
4537.26 2672
4537.89 2550
4538.53 2504
4539.16 2522
4539.80 2406
4540.43 2352
4541.07 2363
4541.71 2426
4542.34 2303
4542.98 2317
4543.61 2307
4544.25 2232
4544.89 2240
4545.52 2224
4546.16 2177
4546.79 2192
4547.43 2176
4548.07 2260
4548.70 2234
4549.34 2177
4549.98 2176
4550.61 2170
4551.25 2190
4551.89 2164
4552.52 2245
4553.16 2164
4553.80 2126
4554.43 2151
4555.07 2147
4555.71 2117
4556.34 2086
4556.98 2130
4557.62 2163
4558.25 2193
4558.89 2193
4559.53 2206
4560.16 2208
4560.80 2158
4561.44 2199
4562.08 2142
4562.71 2161
4563.35 2158
4563.99 2194
4564.63 2223
4565.26 2236
4565.90 2242
4566.54 2299
4567.18 2293
4567.81 2306
4568.45 2306
4569.09 2316
4569.73 2313
4570.36 2343
4571.00 2272
4571.64 2278
4572.28 2250
4572.92 2233
4573.55 2314
4574.19 2359
4574.83 2297
4575.47 2303
4576.11 2231
4576.75 2180
4577.38 2187
4578.02 2147
4578.66 2183
4579.30 2148
4579.94 2230
4580.58 2181
4581.21 2217
4581.85 2153
4582.49 2201
4583.13 2221
4583.77 2237
4584.41 2288
4585.05 2240
4585.69 2195
4586.32 2263
4586.96 2328
4587.60 2303
4588.24 2217
4588.88 2275
4589.52 2195
4590.16 2191
4590.80 2240
4591.44 2228
4592.08 2170
4592.72 2223
4593.36 2136
4594.00 2180
4594.63 2170
4595.27 2102
4595.91 2165
4596.55 2270
4597.19 2295
4597.83 2247
4598.47 2325
4599.11 2464
4599.75 2421
4600.39 2466
4601.03 2667
4601.67 2637
4602.31 2695
4602.95 2805
4603.59 2836
4604.23 2772
4604.87 2644
4605.51 2663
4606.15 2635
4606.79 2599
4607.43 2528
4608.08 2459
4608.72 2441
4609.36 2343
4610.00 2299
4610.64 2377
4611.28 2421
4611.92 2380
4612.56 2399
4613.20 2392
4613.84 2405
4614.48 2332
4615.12 2341
4615.76 2381
4616.41 2380
4617.05 2361
4617.69 2229
4618.33 2296
4618.97 2257
4619.61 2208
4620.25 2228
4620.89 2207
4621.54 2191
4622.18 2096
4622.82 2102
4623.46 2171
4624.10 2126
4624.74 2143
4625.38 2159
4626.03 2127
4626.67 2183
4627.31 2196
4627.95 2141
4628.59 2206
4629.24 2174
4629.88 2202
4630.52 2243
4631.16 2222
4631.80 2149
4632.45 2138
4633.09 2220
4633.73 2286
4634.37 2266
4635.02 2201
4635.66 2260
4636.30 2247
4636.94 2252
4637.58 2348
4638.23 2310
4638.87 2318
4639.51 2312
4640.16 2240
4640.80 2267
4641.44 2238
4642.08 2240
4642.73 2170
4643.37 2158
4644.01 2221
4644.66 2232
4645.30 2152
4645.94 2144
4646.58 2143
4647.23 2146
4647.87 2129
4648.51 2139
4649.16 2124
4649.80 2109
4650.44 2170
4651.09 2202
4651.73 2201
4652.37 2207
4653.02 2185
4653.66 2217
4654.31 2240
4654.95 2210
4655.59 2117
4656.24 2014
4656.88 2086
4657.52 2078
4658.17 2065
4658.81 2070
4659.46 2067
4660.10 2062
4660.75 2024
4661.39 2015
4662.03 2097
4662.68 2028
4663.32 2081
4663.97 2013
4664.61 2069
4665.26 2028
4665.90 2031
4666.54 2098
4667.19 2054
4667.83 2128
4668.48 2166
4669.12 2192
4669.77 2083
4670.41 2124
4671.06 2154
4671.70 2197
4672.35 2143
4672.99 2111
4673.64 2150
4674.28 2188
4674.93 2175
4675.57 2147
4676.22 2086
4676.86 2082
4677.51 2105
4678.15 2137
4678.80 2170
4679.44 2106
4680.09 2102
4680.73 2180
4681.38 2155
4682.03 2181
4682.67 2102
4683.32 2126
4683.96 2206
4684.61 2111
4685.25 2200
4685.90 2133
4686.55 2099
4687.19 2108
4687.84 2148
4688.48 2141
4689.13 2123
4689.78 2077
4690.42 2108
4691.07 2157
4691.72 2128
4692.36 2039
4693.01 2122
4693.65 2104
4694.30 2142
4694.95 2200
4695.59 2149
4696.24 2108
4696.89 2127
4697.53 2224
4698.18 2156
4698.83 2201
4699.47 2196
4700.12 2184
4700.77 2199
4701.41 2108
4702.06 2187
4702.71 2193
4703.36 2128
4704.00 2147
4704.65 2129
4705.30 2095
4705.94 2179
4706.59 2122
4707.24 2127
4707.89 2080
4708.53 2061
4709.18 2064
4709.83 2040
4710.48 2063
4711.12 2026
4711.77 2089
4712.42 2103
4713.07 2094
4713.71 2077
4714.36 2066
4715.01 2032
4715.66 2028
4716.31 2034
4716.95 2031
4717.60 2045
4718.25 2079
4718.90 2064
4719.55 2035
4720.19 2032
4720.84 2058
4721.49 2111
4722.14 2170
4722.79 2124
4723.44 2172
4724.08 2130
4724.73 2118
4725.38 2166
4726.03 2151
4726.68 2135
4727.33 2143
4727.98 2167
4728.63 2108
4729.27 2127
4729.92 2107
4730.57 2153
4731.22 2212
4731.87 2174
4732.52 2166
4733.17 2092
4733.82 2090
4734.47 2065
4735.12 2060
4735.77 2161
4736.41 2095
4737.06 2080
4737.71 2133
4738.36 2145
4739.01 2156
4739.66 2150
4740.31 2199
4740.96 2224
4741.61 2152
4742.26 2150
4742.91 2178
4743.56 2228
4744.21 2196
4744.86 2232
4745.51 2189
4746.16 2184
4746.81 2269
4747.46 2289
4748.11 2352
4748.76 2433
4749.41 2405
4750.06 2476
4750.71 2602
4751.36 2637
4752.01 2498
4752.66 2503
4753.31 2528
4753.96 2482
4754.61 2503
4755.26 2410
4755.92 2343
4756.57 2392
4757.22 2468
4757.87 2379
4758.52 2284
4759.17 2234
4759.82 2241
4760.47 2244
4761.12 2228
4761.77 2177
4762.42 2244
4763.08 2240
4763.73 2198
4764.38 2216
4765.03 2281
4765.68 2235
4766.33 2292
4766.98 2266
4767.64 2236
4768.29 2335
4768.94 2318
4769.59 2402
4770.24 2426
4770.89 2400
4771.54 2335
4772.20 2264
4772.85 2314
4773.50 2294
4774.15 2305
4774.80 2198
4775.46 2210
4776.11 2213
4776.76 2279
4777.41 2159
4778.06 2123
4778.72 2187
4779.37 2128
4780.02 2115
4780.67 2127
4781.33 2193
4781.98 2166
4782.63 2183
4783.28 2248
4783.94 2217
4784.59 2223
4785.24 2339
4785.89 2371
4786.55 2352
4787.20 2377
4787.85 2546
4788.51 2577
4789.16 2579
4789.81 2661
4790.46 2767
4791.12 2721
4791.77 2688
4792.42 2711
4793.08 2764
4793.73 2753
4794.38 2576
4795.04 2534
4795.69 2498
4796.34 2341
4797.00 2484
4797.65 2473
4798.30 2380
4798.96 2333
4799.61 2372
4800.27 2434
4800.92 2365
4801.57 2284
4802.23 2298
4802.88 2322
4803.53 2296
4804.19 2288
4804.84 2219
4805.50 2242
4806.15 2307
4806.81 2231
4807.46 2128
4808.11 2139
4808.77 2227
4809.42 2285
4810.08 2222
4810.73 2297
4811.39 2261
4812.04 2256
4812.69 2277
4813.35 2273
4814.00 2237
4814.66 2226
4815.31 2215
4815.97 2225
4816.62 2251
4817.28 2316
4817.93 2313
4818.59 2381
4819.24 2287
4819.90 2346
4820.55 2395
4821.21 2286
4821.86 2368
4822.52 2246
4823.17 2405
4823.83 2445
4824.48 2468
4825.14 2415
4825.79 2357
4826.45 2317
4827.11 2341
4827.76 2470
4828.42 2396
4829.07 2358
4829.73 2385
4830.38 2381
4831.04 2357
4831.70 2405
4832.35 2370
4833.01 2418
4833.66 2472
4834.32 2523
4834.98 2475
4835.63 2503
4836.29 2446
4836.94 2505
4837.60 2652
4838.26 2549
4838.91 2594
4839.57 2640
4840.23 2604
4840.88 2572
4841.54 2490
4842.20 2541
4842.85 2560
4843.51 2577
4844.17 2641
4844.82 2567
4845.48 2492
4846.14 2438
4846.79 2507
4847.45 2439
4848.11 2567
4848.76 2640
4849.42 2588
4850.08 2597
4850.73 2503
4851.39 2468
4852.05 2524
4852.71 2541
4853.36 2439
4854.02 2496
4854.68 2546
4855.34 2585
4855.99 2672
4856.65 2729
4857.31 2814
4857.97 2768
4858.62 2708
4859.28 2729
4859.94 2810
4860.60 2661
4861.25 2628
4861.91 2636
4862.57 2719
4863.23 2612
4863.89 2549
4864.54 2534
4865.20 2579
4865.86 2480
4866.52 2577
4867.18 2546
4867.84 2574
4868.49 2469
4869.15 2474
4869.81 2533
4870.47 2433
4871.13 2496
4871.79 2479
4872.44 2412
4873.10 2524
4873.76 2540
4874.42 2533
4875.08 2444
4875.74 2453
4876.40 2416
4877.06 2457
4877.72 2425
4878.37 2341
4879.03 2363
4879.69 2381
4880.35 2339
4881.01 2403
4881.67 2391
4882.33 2304
4882.99 2245
4883.65 2296
4884.31 2340
4884.97 2334
4885.63 2334
4886.29 2246
4886.95 2252
4887.61 2210
4888.26 2218
4888.92 2122
4889.58 2157
4890.24 2222
4890.90 2192
4891.56 2150
4892.22 2172
4892.88 2184
4893.54 2155
4894.20 2158
4894.86 2155
4895.52 2111
4896.18 2099
4896.84 2178
4897.51 2212
4898.17 2232
4898.83 2202
4899.49 2249
4900.15 2240
4900.81 2234
4901.47 2239
4902.13 2228
4902.79 2188
4903.45 2145
4904.11 2183
4904.77 2147
4905.43 2120
4906.09 2163
4906.75 2235
4907.41 2186
4908.08 2131
4908.74 2124
4909.40 2198
4910.06 2168
4910.72 2127
4911.38 2095
4912.04 2064
4912.70 2072
4913.37 2060
4914.03 2088
4914.69 2042
4915.35 2083
4916.01 2023
4916.67 1981
4917.33 2001
4918.00 2059
4918.66 2085
4919.32 2051
4919.98 2022
4920.64 1963
4921.31 1936
4921.97 2040
4922.63 2042
4923.29 1973
4923.95 2006
4924.62 1972
4925.28 1854
4925.94 1938
4926.60 1999
4927.26 2026
4927.93 1932
4928.59 1930
4929.25 1954
4929.91 1976
4930.58 2040
4931.24 2086
4931.90 2037
4932.56 1989
4933.23 2019
4933.89 2073
4934.55 2032
4935.22 2039
4935.88 2006
4936.54 2024
4937.20 2072
4937.87 1990
4938.53 1987
4939.19 2027
4939.86 1984
4940.52 2018
4941.18 1985
4941.85 1957
4942.51 1996
4943.17 2050
4943.84 2047
4944.50 2026
4945.16 1995
4945.83 2044
4946.49 2026
4947.15 2010
4947.82 1968
4948.48 1942
4949.15 1981
4949.81 1974
4950.47 1983
4951.14 1993
4951.80 2028
4952.47 2010
4953.13 2028
4953.79 1979
4954.46 1998
4955.12 2012
4955.79 2068
4956.45 2039
4957.11 1988
4957.78 2038
4958.44 2076
4959.11 2146
4959.77 2115
4960.44 2166
4961.10 2215
4961.77 2209
4962.43 2193
4963.10 2158
4963.76 2155
4964.42 2146
4965.09 2088
4965.75 2017
4966.42 1980
4967.08 1995
4967.75 2040
4968.41 1954
4969.08 1950
4969.74 1929
4970.41 1971
4971.08 2011
4971.74 1926
4972.41 1954
4973.07 1970
4973.74 1977
4974.40 2008
4975.07 2005
4975.73 2009
4976.40 2010
4977.06 2007
4977.73 1952
4978.40 1954
4979.06 2033
4979.73 2052
4980.39 2020
4981.06 2018
4981.73 2053
4982.39 2082
4983.06 2031
4983.72 2011
4984.39 1978
4985.06 1978
4985.72 2016
4986.39 2035
4987.05 1962
4987.72 1988
4988.39 2032
4989.05 1903
4989.72 1985
4990.39 2042
4991.05 1964
4991.72 2042
4992.39 1993
4993.05 2007
4993.72 1983
4994.39 2028
4995.05 2055
4995.72 2005
4996.39 2015
4997.05 2016
4997.72 2080
4998.39 2020
4999.06 1968
4999.72 2001
5000.39 1950
5001.06 1966
5001.73 2030
5002.39 1921
5003.06 1920
5003.73 1952
5004.39 1923
5005.06 1944
5005.73 1922
5006.40 1996
5007.07 2093
5007.73 2033
5008.40 1980
5009.07 1977
5009.74 1965
5010.40 1984
5011.07 2009
5011.74 2082
5012.41 2073
5013.08 1965
5013.74 2065
5014.41 2097
5015.08 2034
5015.75 2036
5016.42 2004
5017.09 2047
5017.75 2095
5018.42 2124
5019.09 2160
5019.76 2254
5020.43 2277
5021.10 2225
5021.76 2371
5022.43 2366
5023.10 2352
5023.77 2371
5024.44 2320
5025.11 2388
5025.78 2307
5026.45 2265
5027.12 2242
5027.78 2135
5028.45 2161
5029.12 2106
5029.79 2076
5030.46 2053
5031.13 2063
5031.80 2049
5032.47 2108
5033.14 2068
5033.81 2064
5034.48 2009
5035.15 2043
5035.82 2028
5036.49 2044
5037.16 1969
5037.83 1969
5038.50 2017
5039.16 2002
5039.83 2037
5040.50 1977
5041.17 1940
5041.84 2007
5042.51 1957
5043.18 1973
5043.85 1975
5044.52 2094
5045.20 2025
5045.87 2002
5046.54 2053
5047.21 2107
5047.88 2192
5048.55 2184
5049.22 2167
5049.89 2202
5050.56 2209
5051.23 2138
5051.90 2139
5052.57 2099
5053.24 2121
5053.91 2099
5054.58 2112
5055.25 2108
5055.92 2151
5056.60 2078
5057.27 2054
5057.94 2116
5058.61 2132
5059.28 2043
5059.95 2017
5060.62 2016
5061.29 2072
5061.96 2047
5062.64 2045
5063.31 2090
5063.98 2057
5064.65 2034
5065.32 2038
5065.99 2037
5066.66 2036
5067.34 2093
5068.01 2078
5068.68 2112
5069.35 2117
5070.02 2120
5070.70 2078
5071.37 2137
5072.04 2093
5072.71 2071
5073.38 2148
5074.06 2099
5074.73 2091
5075.40 2086
5076.07 2093
5076.74 2031
5077.42 2137
5078.09 2184
5078.76 2130
5079.43 2098
5080.11 2095
5080.78 2163
5081.45 2105
5082.12 2092
5082.80 2107
5083.47 2152
5084.14 2159
5084.82 2140
5085.49 2165
5086.16 2225
5086.83 2241
5087.51 2309
5088.18 2419
5088.85 2531
5089.53 2637
5090.20 2646
5090.87 2610
5091.55 2585
5092.22 2535
5092.89 2582
5093.57 2530
5094.24 2426
5094.91 2397
5095.59 2356
5096.26 2317
5096.93 2276
5097.61 2163
5098.28 2119
5098.96 2152
5099.63 2213
5100.30 2195
5100.98 2167
5101.65 2172
5102.32 2175
5103.00 2156
5103.67 2176
5104.35 2217
5105.02 2260
5105.70 2279
5106.37 2215
5107.04 2139
5107.72 2156
5108.39 2135
5109.07 2125
5109.74 2030
5110.42 2100
5111.09 2142
5111.77 2156
5112.44 2112
5113.11 2167
5113.79 2181
5114.46 2215
5115.14 2289
5115.81 2257
5116.49 2347
5117.16 2416
5117.84 2407
5118.51 2465
5119.19 2482
5119.86 2504
5120.54 2519
5121.21 2522
5121.89 2382
5122.57 2314
5123.24 2253
5123.92 2225
5124.59 2213
5125.27 2175
5125.94 2163
5126.62 2159
5127.29 2147
5127.97 2140
5128.64 2120
5129.32 2128
5130.00 2177
5130.67 2125
5131.35 2096
5132.02 2155
5132.70 2101
5133.38 2093
5134.05 2087
5134.73 2043
5135.40 2032
5136.08 2033
5136.76 1992
5137.43 2053
5138.11 2026
5138.79 2076
5139.46 1984
5140.14 2038
5140.82 2021
5141.49 2010
5142.17 2012
5142.85 2061
5143.52 2033
5144.20 1993
5144.88 2018
5145.55 2066
5146.23 2015
5146.91 2041
5147.58 2071
5148.26 1998
5148.94 2035
5149.61 2002
5150.29 1973
5150.97 1937
5151.65 2097
5152.32 2025
5153.00 1995
5153.68 1948
5154.36 1973
5155.03 2019
5155.71 1994
5156.39 2021
5157.07 1976
5157.74 1961
5158.42 1973
5159.10 1948
5159.78 1959
5160.45 2006
5161.13 1947
5161.81 1996
5162.49 2008
5163.17 1967
5163.84 1941
5164.52 1982
5165.20 1968
5165.88 1993
5166.56 1939
5167.24 1910
5167.91 1898
5168.59 1928
5169.27 1940
5169.95 1948
5170.63 1937
5171.31 1950
5171.98 1907
5172.66 1881
5173.34 1968
5174.02 1957
5174.70 1948
5175.38 1992
5176.06 1947
5176.74 1950
5177.41 1931
5178.09 1900
5178.77 1958
5179.45 1930
5180.13 1945
5180.81 1914
5181.49 1910
5182.17 1959
5182.85 1910
5183.53 1961
5184.21 1945
5184.89 2004
5185.57 1943
5186.24 1944
5186.92 1973
5187.60 1926
5188.28 1873
5188.96 1816
5189.64 1860
5190.32 1880
5191.00 1858
5191.68 1869
5192.36 1956
5193.04 1977
5193.72 1906
5194.40 1905
5195.08 1864
5195.76 1894
5196.44 1890
5197.12 1906
5197.80 1883
5198.48 1879
5199.16 1917
5199.84 1943
5200.52 1937
5201.21 1902
5201.89 1884
5202.57 1903
5203.25 1899
5203.93 1864
5204.61 1839
5205.29 1855
5205.97 1882
5206.65 1864
5207.33 1880
5208.01 1898
5208.69 1891
5209.37 1885
5210.06 1910
5210.74 1898
5211.42 1856
5212.10 1843
5212.78 1874
5213.46 1913
5214.14 1835
5214.82 1849
5215.51 1888
5216.19 1858
5216.87 1859
5217.55 1890
5218.23 1870
5218.91 1821
5219.60 1822
5220.28 1852
5220.96 1896
5221.64 1868
5222.32 1865
5223.00 1875
5223.69 1834
5224.37 1857
5225.05 1907
5225.73 1876
5226.41 1853
5227.10 1805
5227.78 1845
5228.46 1779
5229.14 1829
5229.83 1791
5230.51 1780
5231.19 1875
5231.87 1904
5232.56 1854
5233.24 1931
5233.92 1948
5234.60 1956
5235.29 1909
5235.97 1915
5236.65 1949
5237.34 2000
5238.02 2024
5238.70 1931
5239.38 1978
5240.07 1961
5240.75 1926
5241.43 1946
5242.12 1950
5242.80 1939
5243.48 1992
5244.17 2030
5244.85 1995
5245.53 2002
5246.22 2032
5246.90 2060
5247.58 1987
5248.27 1947
5248.95 2022
5249.63 2054
5250.32 1989
5251.00 1963
5251.69 1932
5252.37 1928
5253.05 1901
5253.74 1870
5254.42 1853
5255.11 1838
5255.79 1844
5256.47 1839
5257.16 1764
5257.84 1794
5258.53 1805
5259.21 1780
5259.89 1783
5260.58 1848
5261.26 1870
5261.95 1817
5262.63 1841
5263.32 1887
5264.00 1856
5264.69 1825
5265.37 1841
5266.06 1842
5266.74 1834
5267.43 1873
5268.11 1851
5268.79 1847
5269.48 1856
5270.16 1894
5270.85 1921
5271.53 1845
5272.22 1802
5272.91 1790
5273.59 1821
5274.28 1854
5274.96 1884
5275.65 1857
5276.33 1869
5277.02 1889
5277.70 1862
5278.39 1872
5279.07 1854
5279.76 1855
5280.45 1852
5281.13 1848
5281.82 1908
5282.50 1890
5283.19 1849
5283.87 1880
5284.56 1854
5285.25 1846
5285.93 1839
5286.62 1857
5287.30 1834
5287.99 1897
5288.68 1841
5289.36 1879
5290.05 1850
5290.74 1803
5291.42 1847
5292.11 1827
5292.79 1904
5293.48 1906
5294.17 1914
5294.85 1953
5295.54 1982
5296.23 2014
5296.91 2024
5297.60 2055
5298.29 2031
5298.98 2005
5299.66 2071
5300.35 2030
5301.04 2019
5301.72 1993
5302.41 2028
5303.10 1932
5303.78 1990
5304.47 2044
5305.16 2058
5305.85 2053
5306.53 2092
5307.22 2073
5307.91 2039
5308.60 2038
5309.28 2007
5309.97 2060
5310.66 1998
5311.35 2037
5312.03 2073
5312.72 2046
5313.41 2173
5314.10 2142
5314.79 2160
5315.47 2150
5316.16 2186
5316.85 2210
5317.54 2151
5318.23 2248
5318.91 2209
5319.60 2136
5320.29 2133
5320.98 2045
5321.67 2026
5322.36 1964
5323.04 1897
5323.73 1948
5324.42 1805
5325.11 1814
5325.80 1907
5326.49 1888
5327.18 1826
5327.86 1851
5328.55 1827
5329.24 1859
5329.93 1877
5330.62 1857
5331.31 1842
5332.00 1847
5332.69 1867
5333.38 1851
5334.06 1846
5334.75 1884
5335.44 1876
5336.13 1900
5336.82 1915
5337.51 1900
5338.20 1944
5338.89 1988
5339.58 1912
5340.27 1862
5340.96 1822
5341.65 1890
5342.34 1921
5343.03 1988
5343.72 1979
5344.41 1907
5345.10 1973
5345.79 2060
5346.48 2041
5347.17 2119
5347.86 2154
5348.55 2080
5349.24 2085
5349.93 2201
5350.62 2239
5351.31 2113
5352.00 2076
5352.69 2127
5353.38 2025
5354.07 2099
5354.76 2018
5355.45 1944
5356.14 1948
5356.83 2042
5357.52 1980
5358.21 1990
5358.90 2005
5359.59 2054
5360.29 2015
5360.98 2033
5361.67 2068
5362.36 2014
5363.05 1930
5363.74 1907
5364.43 1906
5365.12 1856
5365.81 1836
5366.50 1798
5367.20 1837
5367.89 1792
5368.58 1780
5369.27 1803
5369.96 1803
5370.65 1797
5371.34 1754
5372.04 1803
5372.73 1815
5373.42 1787
5374.11 1762
5374.80 1714
5375.49 1734
5376.19 1746
5376.88 1746
5377.57 1746
5378.26 1733
5378.95 1755
5379.65 1751
5380.34 1752
5381.03 1770
5381.72 1792
5382.42 1794
5383.11 1735
5383.80 1733
5384.49 1745
5385.19 1786
5385.88 1843
5386.57 1847
5387.26 1874
5387.96 1880
5388.65 1853
5389.34 1854
5390.03 1899
5390.73 1890
5391.42 1898
5392.11 1879
5392.80 1876
5393.50 1867
5394.19 1829
5394.88 1804
5395.58 1809
5396.27 1800
5396.96 1807
5397.66 1850
5398.35 1801
5399.04 1786
5399.74 1777
5400.43 1792
5401.12 1756
5401.82 1788
5402.51 1736
5403.20 1803
5403.90 1773
5404.59 1827
5405.29 1796
5405.98 1817
5406.67 1802
5407.37 1812
5408.06 1755
5408.75 1728
5409.45 1786
5410.14 1805
5410.84 1803
5411.53 1791
5412.23 1793
5412.92 1796
5413.61 1753
5414.31 1755
5415.00 1812
5415.70 1830
5416.39 1822
5417.09 1800
5417.78 1788
5418.47 1963
5419.17 1915
5419.86 1805
5420.56 1788
5421.25 1895
5421.95 1814
5422.64 1821
5423.34 1830
5424.03 1827
5424.73 1815
5425.42 1795
5426.12 1782
5426.81 1779
5427.51 1809
5428.20 1829
5428.90 1824
5429.59 1772
5430.29 1789
5430.99 1823
5431.68 1801
5432.38 1824
5433.07 1859
5433.77 1858
5434.46 1888
5435.16 1889
5435.85 1885
5436.55 1873
5437.25 1840
5437.94 1826
5438.64 1883
5439.33 1873
5440.03 1810
5440.73 1850
5441.42 1873
5442.12 1908
5442.81 1957
5443.51 2094
5444.21 2091
5444.90 2080
5445.60 2149
5446.29 2172
5446.99 2183
5447.69 2228
5448.38 2211
5449.08 2212
5449.78 2206
5450.47 2184
5451.17 2111
5451.87 2115
5452.56 2040
5453.26 1944
5453.96 2000
5454.65 1944
5455.35 2007
5456.05 1992
5456.75 1948
5457.44 1961
5458.14 2007
5458.84 2019
5459.53 2004
5460.23 1982
5460.93 2121
5461.63 2114
5462.32 2124
5463.02 2090
5463.72 2081
5464.42 2152
5465.11 2151
5465.81 2093
5466.51 2101
5467.21 2091
5467.90 2024
5468.60 2014
5469.30 2038
5470.00 2036
5470.70 2046
5471.39 2008
5472.09 1954
5472.79 1913
5473.49 1916
5474.19 1957
5474.88 2000
5475.58 1981
5476.28 1991
5476.98 2115
5477.68 2144
5478.38 2177
5479.07 2186
5479.77 2162
5480.47 2221
5481.17 2271
5481.87 2251
5482.57 2190
5483.27 2183
5483.96 2133
5484.66 2076
5485.36 2083
5486.06 2046
5486.76 2083
5487.46 2043
5488.16 2031
5488.86 2038
5489.56 2074
5490.26 2096
5490.96 2088
5491.65 2137
5492.35 2110
5493.05 2093
5493.75 2072
5494.45 2131
5495.15 2168
5495.85 2149
5496.55 2246
5497.25 2355
5497.95 2407
5498.65 2485
5499.35 2568
5500.05 2588
5500.75 2517
5501.45 2550
5502.15 2540
5502.85 2395
5503.55 2286
5504.25 2225
5504.95 2170
5505.65 2073
5506.35 2066
5507.05 2029
5507.75 2028
5508.45 1969
5509.15 1959
5509.85 1942
5510.55 1945
5511.25 1921
5511.95 1900
5512.65 1955
5513.35 1990
5514.05 1934
5514.76 1964
5515.46 1960
5516.16 1969
5516.86 1943
5517.56 1942
5518.26 1929
5518.96 1933
5519.66 1993
5520.36 1881
5521.06 1837
5521.77 1874
5522.47 1858
5523.17 1869
5523.87 1849
5524.57 1798
5525.27 1820
5525.97 1844
5526.67 1824
5527.38 1872
5528.08 1788
5528.78 1775
5529.48 1800
5530.18 1811
5530.88 1838
5531.59 1817
5532.29 1771
5532.99 1807
5533.69 1775
5534.39 1796
5535.10 1839
5535.80 1868
5536.50 1822
5537.20 1842
5537.90 1823
5538.61 1792
5539.31 1832
5540.01 1816
5540.71 1830
5541.42 1783
5542.12 1814
5542.82 1778
5543.52 1802
5544.23 1732
5544.93 1683
5545.63 1795
5546.33 1785
5547.04 1728
5547.74 1763
5548.44 1753
5549.15 1744
5549.85 1744
5550.55 1803
5551.26 1768
5551.96 1771
5552.66 1713
5553.36 1638
5554.07 1705
5554.77 1678
5555.47 1733
5556.18 1757
5556.88 1742
5557.58 1775
5558.29 1751
5558.99 1758
5559.70 1812
5560.40 1746
5561.10 1741
5561.81 1796
5562.51 1864
5563.21 1821
5563.92 1801
5564.62 1905
5565.33 1963
5566.03 1895
5566.73 1913
5567.44 1802
5568.14 1810
5568.85 1824
5569.55 1759
5570.25 1811
5570.96 1761
5571.66 1798
5572.37 1834
5573.07 1839
5573.78 1768
5574.48 1806
5575.19 1757
5575.89 1768
5576.59 1864
5577.30 1824
5578.00 1809
5578.71 1715
5579.41 1732
5580.12 1706
5580.82 1682
5581.53 1698
5582.23 1719
5582.94 1717
5583.64 1704
5584.35 1668
5585.05 1616
5585.76 1690
5586.46 1675
5587.17 1751
5587.88 1691
5588.58 1731
5589.29 1691
5589.99 1686
5590.70 1761
5591.40 1766
5592.11 1718
5592.81 1782
5593.52 1788
5594.23 1750
5594.93 1726
5595.64 1730
5596.34 1703
5597.05 1673
5597.76 1705
5598.46 1690
5599.17 1708
5599.87 1728
5600.58 1744
5601.29 1751
5601.99 1775
5602.70 1741
5603.41 1752
5604.11 1702
5604.82 1698
5605.52 1648
5606.23 1667
5606.94 1673
5607.64 1684
5608.35 1690
5609.06 1696
5609.76 1778
5610.47 1773
5611.18 1718
5611.88 1674
5612.59 1694
5613.30 1716
5614.01 1760
5614.71 1768
5615.42 1712
5616.13 1701
5616.83 1677
5617.54 1670
5618.25 1606
5618.96 1649
5619.66 1694
5620.37 1648
5621.08 1710
5621.79 1715
5622.49 1693
5623.20 1673
5623.91 1624
5624.62 1617
5625.32 1619
5626.03 1689
5626.74 1727
5627.45 1720
5628.16 1713
5628.86 1718
5629.57 1679
5630.28 1685
5630.99 1670
5631.70 1727
5632.40 1747
5633.11 1754
5633.82 1795
5634.53 1765
5635.24 1746
5635.95 1766
5636.65 1746
5637.36 1800
5638.07 1812
5638.78 1748
5639.49 1747
5640.20 1735
5640.91 1741
5641.61 1725
5642.32 1715
5643.03 1786
5643.74 1740
5644.45 1756
5645.16 1785
5645.87 1727
5646.58 1710
5647.29 1747
5648.00 1733
5648.70 1802
5649.41 1718
5650.12 1739
5650.83 1768
5651.54 1814
5652.25 1837
5652.96 1749
5653.67 1791
5654.38 1828
5655.09 1830
5655.80 1899
5656.51 1922
5657.22 1948
5657.93 1944
5658.64 1931
5659.35 1923
5660.06 1894
5660.77 1871
5661.48 1822
5662.19 1786
5662.90 1735
5663.61 1755
5664.32 1704
5665.03 1788
5665.74 1693
5666.45 1697
5667.16 1753
5667.87 1770
5668.58 1778
5669.29 1804
5670.00 1741
5670.71 1777
5671.42 1797
5672.13 1740
5672.84 1750
5673.56 1727
5674.27 1698
5674.98 1669
5675.69 1670
5676.40 1711
5677.11 1755
5677.82 1719
5678.53 1710
5679.24 1684
5679.95 1728
5680.67 1785
5681.38 1779
5682.09 1732
5682.80 1704
5683.51 1699
5684.22 1753
5684.93 1730
5685.65 1701
5686.36 1693
5687.07 1692
5687.78 1683
5688.49 1730
5689.20 1703
5689.92 1693
5690.63 1714
5691.34 1728
5692.05 1773
5692.76 1819
5693.47 1723
5694.19 1737
5694.90 1717
5695.61 1681
5696.32 1678
5697.04 1664
5697.75 1729
5698.46 1683
5699.17 1646
5699.89 1627
5700.60 1637
5701.31 1675
5702.02 1666
5702.74 1701
5703.45 1719
5704.16 1656
5704.87 1687
5705.59 1713
5706.30 1682
5707.01 1717
5707.72 1656
5708.44 1622
5709.15 1641
5709.86 1663
5710.58 1664
5711.29 1647
5712.00 1670
5712.72 1681
5713.43 1653
5714.14 1642
5714.86 1622
5715.57 1687
5716.28 1696
5717.00 1681
5717.71 1666
5718.42 1702
5719.14 1654
5719.85 1623
5720.56 1684
5721.28 1672
5721.99 1677
5722.71 1653
5723.42 1691
5724.13 1697
5724.85 1723
5725.56 1704
5726.28 1719
5726.99 1731
5727.70 1714
5728.42 1667
5729.13 1748
5729.85 1729
5730.56 1683
5731.28 1688
5731.99 1707
5732.70 1740
5733.42 1732
5734.13 1674
5734.85 1688
5735.56 1715
5736.28 1727
5736.99 1688
5737.71 1712
5738.42 1750
5739.14 1703
5739.85 1665
5740.57 1626
5741.28 1631
5742.00 1655
5742.71 1671
5743.43 1673
5744.14 1690
5744.86 1667
5745.57 1671
5746.29 1724
5747.00 1669
5747.72 1709
5748.43 1691
5749.15 1723
5749.87 1717
5750.58 1748
5751.30 1693
5752.01 1698
5752.73 1720
5753.44 1763
5754.16 1820
5754.88 1812
5755.59 1816
5756.31 1835
5757.02 1858
5757.74 1880
5758.46 1841
5759.17 1825
5759.89 1831
5760.60 1848
5761.32 1874
5762.04 1844
5762.75 1818
5763.47 1873
5764.19 1886
5764.90 1835
5765.62 1954
5766.34 2011
5767.05 2085
5767.77 2111
5768.49 2177
5769.20 2319
5769.92 2439
5770.64 2536
5771.35 2514
5772.07 2489
5772.79 2352
5773.50 2257
5774.22 2186
5774.94 2140
5775.65 2045
5776.37 1954
5777.09 1946
5777.81 1907
5778.52 1924
5779.24 1822
5779.96 1857
5780.68 1825
5781.39 1770
5782.11 1865
5782.83 1897
5783.55 1845
5784.26 1745
5784.98 1815
5785.70 1840
5786.42 1779
5787.14 1777
5787.85 1795
5788.57 1761
5789.29 1783
5790.01 1726
5790.73 1747
5791.44 1750
5792.16 1811
5792.88 1794
5793.60 1787
5794.32 1796
5795.03 1805
5795.75 1816
5796.47 1820
5797.19 1852
5797.91 1911
5798.63 1956
5799.35 1938
5800.06 1944
5800.78 2033
5801.50 1989
5802.22 1981
5802.94 1924
5803.66 1902
5804.38 1808
5805.10 1842
5805.82 1946
5806.53 1849
5807.25 1892
5807.97 1848
5808.69 1839
5809.41 1873
5810.13 1875
5810.85 1873
5811.57 1894
5812.29 1858
5813.01 1822
5813.73 1879
5814.45 1791
5815.17 1831
5815.89 1819
5816.61 1785
5817.33 1785
5818.05 1810
5818.77 1789
5819.49 1814
5820.20 1834
5820.92 1858
5821.64 1882
5822.36 1863
5823.09 1859
5823.81 1879
5824.53 1883
5825.25 1815
5825.97 1907
5826.69 1870
5827.41 1814
5828.13 1780
5828.85 1741
5829.57 1833
5830.29 1760
5831.01 1748
5831.73 1723
5832.45 1706
5833.17 1725
5833.89 1693
5834.61 1661
5835.33 1723
5836.05 1788
5836.78 1800
5837.50 1798
5838.22 1715
5838.94 1713
5839.66 1744
5840.38 1753
5841.10 1737
5841.82 1739
5842.54 1747
5843.27 1736
5843.99 1770
5844.71 1770
5845.43 1742
5846.15 1739
5846.87 1774
5847.59 1714
5848.32 1697
5849.04 1776
5849.76 1707
5850.48 1705
5851.20 1758
5851.93 1781
5852.65 1805
5853.37 1795
5854.09 1771
5854.81 1709
5855.54 1651
5856.26 1689
5856.98 1716
5857.70 1739
5858.42 1647
5859.15 1719
5859.87 1722
5860.59 1718
5861.31 1691
5862.04 1717
5862.76 1765
5863.48 1802
5864.20 1808
5864.93 1826
5865.65 1835
5866.37 1754
5867.10 1792
5867.82 1799
5868.54 1760
5869.26 1779
5869.99 1758
5870.71 1768
5871.43 1796
5872.16 1791
5872.88 1759
5873.60 1732
5874.33 1839
5875.05 1847
5875.77 1827
5876.50 1816
5877.22 1840
5877.94 1800
5878.67 1773
5879.39 1771
5880.11 1805
5880.84 1766
5881.56 1824
5882.28 1844
5883.01 1806
5883.73 1835
5884.46 1864
5885.18 1797
5885.90 1805
5886.63 1853
5887.35 1779
5888.08 1784
5888.80 1783
5889.52 1820
5890.25 1797
5890.97 1733
5891.70 1718
5892.42 1830
5893.15 1800
5893.87 1824
5894.59 1829
5895.32 1809
5896.04 1799
5896.77 1795
5897.49 1831
5898.22 1858
5898.94 1855
5899.67 1896
5900.39 1857
5901.12 1875
5901.84 1828
5902.57 1863
5903.29 1889
5904.02 1875
5904.74 1907
5905.47 1873
5906.19 1890
5906.92 1912
5907.64 1907
5908.37 1929
5909.09 1875
5909.82 1921
5910.55 1905
5911.27 1973
5912.00 1995
5912.72 2051
5913.45 1961
5914.17 1981
5914.90 1981
5915.63 1979
5916.35 1985
5917.08 2043
5917.80 2032
5918.53 1969
5919.25 2063
5919.98 2041
5920.71 2036
5921.43 2079
5922.16 2104
5922.89 2072
5923.61 2063
5924.34 2207
5925.06 2127
5925.79 2157
5926.52 2199
5927.24 2213
5927.97 2197
5928.70 2238
5929.42 2215
5930.15 2219
5930.88 2226
5931.60 2260
5932.33 2298
5933.06 2245
5933.78 2290
5934.51 2328
5935.24 2362
5935.97 2341
5936.69 2472
5937.42 2502
5938.15 2441
5938.87 2465
5939.60 2491
5940.33 2491
5941.06 2429
5941.78 2503
5942.51 2537
5943.24 2605
5943.97 2582
5944.69 2548
5945.42 2684
5946.15 2653
5946.88 2692
5947.60 2666
5948.33 2649
5949.06 2734
5949.79 2819
5950.52 2782
5951.24 2922
5951.97 2945
5952.70 3026
5953.43 3086
5954.16 3023
5954.88 3059
5955.61 3044
5956.34 3081
5957.07 3183
5957.80 3088
5958.53 3072
5959.25 3183
5959.98 3169
5960.71 3190
5961.44 3134
5962.17 3201
5962.90 3244
5963.63 3314
5964.36 3396
5965.08 3414
5965.81 3442
5966.54 3508
5967.27 3560
5968.00 3623
5968.73 3739
5969.46 3657
5970.19 3693
5970.92 3659
5971.65 3617
5972.37 3631
5973.10 3623
5973.83 3643
5974.56 3669
5975.29 3671
5976.02 3560
5976.75 3584
5977.48 3710
5978.21 3770
5978.94 3871
5979.67 3901
5980.40 3874
5981.13 4005
5981.86 4035
5982.59 4062
5983.32 4119
5984.05 4135
5984.78 4177
5985.51 4218
5986.24 4163
5986.97 4182
5987.70 4177
5988.43 4209
5989.16 4237
5989.89 4327
5990.62 4393
5991.35 4392
5992.08 4366
5992.81 4437
5993.54 4468
5994.27 4477
5995.00 4598
5995.74 4662
5996.47 4625
5997.20 4607
5997.93 4656
5998.66 4616
5999.39 4641
6000.12 4653
6000.85 4582
6001.58 4578
6002.31 4432
6003.04 4364
6003.78 4350
6004.51 4341
6005.24 4309
6005.97 4430
6006.70 4540
6007.43 4759
6008.16 4945
6008.90 5534
6009.63 6279
6010.36 7118
6011.09 7961
6011.82 8807
6012.55 9606
6013.29 10147
6014.02 10504
6014.75 10235
6015.48 9788
6016.21 9075
6016.95 8280
6017.68 7476
6018.41 6761
6019.14 5861
6019.87 5255
6020.61 4810
6021.34 4445
6022.07 4122
6022.80 3920
6023.54 3767
6024.27 3712
6025.00 3602
6025.73 3432
6026.47 3454
6027.20 3559
6027.93 3514
6028.66 3455
6029.40 3388
6030.13 3407
6030.86 3302
6031.59 3260
6032.33 3104
6033.06 3085
6033.79 3065
6034.53 3052
6035.26 3029
6035.99 3041
6036.73 3052
6037.46 3034
6038.19 3112
6038.93 3128
6039.66 3167
6040.39 3167
6041.13 3190
6041.86 3149
6042.59 3224
6043.33 3142
6044.06 3149
6044.79 3193
6045.53 3220
6046.26 3261
6047.00 3277
6047.73 3296
6048.46 3312
6049.20 3367
6049.93 3433
6050.67 3520
6051.40 3610
6052.13 3702
6052.87 3699
6053.60 3706
6054.34 3609
6055.07 3531
6055.81 3597
6056.54 3659
6057.27 3608
6058.01 3509
6058.74 3466
6059.48 3494
6060.21 3400
6060.95 3530
6061.68 3426
6062.42 3455
6063.15 3422
6063.89 3418
6064.62 3338
6065.36 3339
6066.09 3298
6066.83 3258
6067.56 3287
6068.30 3199
6069.03 3229
6069.77 3137
6070.50 3078
6071.24 3008
6071.97 3008
6072.71 3003
6073.44 2979
6074.18 3019
6074.91 3075
6075.65 3087
6076.39 2987
6077.12 2917
6077.86 2894
6078.59 2899
6079.33 2851
6080.06 2785
6080.80 2782
6081.54 2784
6082.27 2766
6083.01 2807
6083.74 2804
6084.48 2730
6085.22 2812
6085.95 2716
6086.69 2642
6087.42 2700
6088.16 2705
6088.90 2761
6089.63 2697
6090.37 2727
6091.11 2773
6091.84 2768
6092.58 2712
6093.32 2740
6094.05 2653
6094.79 2678
6095.53 2631
6096.26 2656
6097.00 2702
6097.74 2707
6098.47 2618
6099.21 2589
6099.95 2607
6100.69 2626
6101.42 2623
6102.16 2620
6102.90 2558
6103.63 2589
6104.37 2612
6105.11 2558
6105.85 2551
6106.58 2534
6107.32 2506
6108.06 2535
6108.80 2548
6109.53 2567
6110.27 2577
6111.01 2638
6111.75 2592
6112.49 2584
6113.22 2556
6113.96 2534
6114.70 2597
6115.44 2613
6116.17 2619
6116.91 2607
6117.65 2602
6118.39 2565
6119.13 2610
6119.87 2652
6120.60 2692
6121.34 2705
6122.08 2735
6122.82 2686
6123.56 2702
6124.30 2754
6125.03 2703
6125.77 2733
6126.51 2729
6127.25 2809
6127.99 2835
6128.73 2858
6129.47 2807
6130.21 2800
6130.94 2860
6131.68 2862
6132.42 2923
6133.16 2925
6133.90 2915
6134.64 2960
6135.38 3107
6136.12 3088
6136.86 3185
6137.60 3229
6138.34 3265
6139.08 3302
6139.81 3428
6140.55 3440
6141.29 3435
6142.03 3427
6142.77 3411
6143.51 3411
6144.25 3430
6144.99 3348
6145.73 3381
6146.47 3309
6147.21 3242
6147.95 3253
6148.69 3387
6149.43 3355
6150.17 3302
6150.91 3315
6151.65 3352
6152.39 3418
6153.13 3388
6153.87 3443
6154.61 3418
6155.35 3503
6156.09 3530
6156.83 3562
6157.58 3653
6158.32 3578
6159.06 3640
6159.80 3677
6160.54 3671
6161.28 3825
6162.02 3865
6162.76 3965
6163.50 4062
6164.24 4190
6164.98 4262
6165.72 4453
6166.46 4547
6167.21 4536
6167.95 4585
6168.69 4504
6169.43 4506
6170.17 4434
6170.91 4421
6171.65 4387
6172.39 4372
6173.14 4408
6173.88 4426
6174.62 4445
6175.36 4359
6176.10 4459
6176.84 4706
6177.59 5052
6178.33 5288
6179.07 5765
6179.81 6398
6180.55 6949
6181.30 7555
6182.04 7957
6182.78 8244
6183.52 8296
6184.26 8179
6185.01 7844
6185.75 7351
6186.49 6867
6187.23 6393
6187.97 5913
6188.72 5490
6189.46 5136
6190.20 4881
6190.94 4740
6191.69 4710
6192.43 4587
6193.17 4644
6193.92 4532
6194.66 4450
6195.40 4328
6196.14 4325
6196.89 4229
6197.63 4253
6198.37 4216
6199.12 4203
6199.86 4221
6200.60 4296
6201.34 4386
6202.09 4513
6202.83 4761
6203.57 5058
6204.32 5523
6205.06 6275
6205.80 7126
6206.55 8068
6207.29 8950
6208.03 9630
6208.78 10166
6209.52 10440
6210.27 10029
6211.01 9461
6211.75 8780
6212.50 7869
6213.24 7079
6213.98 6307
6214.73 5573
6215.47 5041
6216.22 4522
6216.96 4246
6217.71 3946
6218.45 3663
6219.19 3571
6219.94 3524
6220.68 3542
6221.43 3491
6222.17 3440
6222.92 3308
6223.66 3263
6224.40 3327
6225.15 3245
6225.89 3160
6226.64 3096
6227.38 3051
6228.13 2987
6228.87 2917
6229.62 2923
6230.36 2923
6231.11 2907
6231.85 2909
6232.60 2905
6233.34 2956
6234.09 2908
6234.83 2952
6235.58 2902
6236.32 2956
6237.07 3006
6237.81 3053
6238.56 3011
6239.30 3114
6240.05 3046
6240.80 3142
6241.54 3194
6242.29 3163
6243.03 3229
6243.78 3273
6244.52 3263
6245.27 3249
6246.02 3266
6246.76 3298
6247.51 3233
6248.25 3221
6249.00 3292
6249.75 3211
6250.49 3195
6251.24 3167
6251.98 3121
6252.73 3105
6253.48 3148
6254.22 3054
6254.97 2998
6255.72 3017
6256.46 3004
6257.21 2993
6257.95 2946
6258.70 2984
6259.45 2948
6260.19 2956
6260.94 2985
6261.69 2976
6262.43 2866
6263.18 2906
6263.93 2872
6264.68 2847
6265.42 2810
6266.17 2810
6266.92 2757
6267.66 2782
6268.41 2764
6269.16 2759
6269.91 2734
6270.65 2772
6271.40 2769
6272.15 2671
6272.89 2678
6273.64 2720
6274.39 2745
6275.14 2769
6275.88 2770
6276.63 2804
6277.38 2791
6278.13 2756
6278.88 2655
6279.62 2627
6280.37 2539
6281.12 2572
6281.87 2571
6282.62 2512
6283.36 2560
6284.11 2458
6284.86 2449
6285.61 2371
6286.36 2375
6287.10 2384
6287.85 2369
6288.60 2413
6289.35 2340
6290.10 2296
6290.85 2335
6291.59 2312
6292.34 2357
6293.09 2370
6293.84 2335
6294.59 2292
6295.34 2314
6296.09 2370
6296.84 2326
6297.58 2298
6298.33 2239
6299.08 2266
6299.83 2228
6300.58 2247
6301.33 2231
6302.08 2178
6302.83 2211
6303.58 2160
6304.33 2162
6305.08 2131
6305.83 2180
6306.58 2184
6307.32 2203
6308.07 2177
6308.82 2202
6309.57 2182
6310.32 2191
6311.07 2206
6311.82 2196
6312.57 2186
6313.32 2139
6314.07 2121
6314.82 2141
6315.57 2136
6316.32 2113
6317.07 2208
6317.82 2169
6318.57 2023
6319.32 2047
6320.07 2123
6320.82 2095
6321.57 2003
6322.32 2020
6323.07 2036
6323.82 2034
6324.58 2035
6325.33 2081
6326.08 2130
6326.83 2026
6327.58 2060
6328.33 2112
6329.08 2031
6329.83 2026
6330.58 2076
6331.33 2092
6332.08 2049
6332.83 2011
6333.58 1992
6334.34 2005
6335.09 2060
6335.84 2016
6336.59 2042
6337.34 2015
6338.09 2039
6338.84 2047
6339.59 2011
6340.35 1992
6341.10 2067
6341.85 2061
6342.60 2062
6343.35 2003
6344.10 1964
6344.86 1996
6345.61 1972
6346.36 2025
6347.11 2056
6347.86 2049
6348.62 2055
6349.37 2074
6350.12 2051
6350.87 2123
6351.62 2204
6352.38 2195
6353.13 2253
6353.88 2171
6354.63 2169
6355.38 2144
6356.14 2170
6356.89 2136
6357.64 2139
6358.39 2157
6359.15 2058
6359.90 2070
6360.65 2055
6361.40 2096
6362.16 2092
6362.91 2166
6363.66 2113
6364.42 2098
6365.17 2089
6365.92 2104
6366.67 2088
6367.43 2076
6368.18 2133
6368.93 2105
6369.69 2074
6370.44 2099
6371.19 2104
6371.95 2060
6372.70 2061
6373.45 2028
6374.21 2012
6374.96 1997
6375.71 2008
6376.47 1972
6377.22 2067
6377.98 2006
6378.73 2023
6379.48 2072
6380.24 2096
6380.99 2064
6381.74 2008
6382.50 2013
6383.25 1985
6384.01 2003
6384.76 1996
6385.51 1957
6386.27 1945
6387.02 1929
6387.78 1997
6388.53 1988
6389.29 1962
6390.04 1960
6390.79 1977
6391.55 1939
6392.30 2038
6393.06 1932
6393.81 1978
6394.57 1976
6395.32 1936
6396.08 1969
6396.83 1987
6397.59 1951
6398.34 1987
6399.10 1936
6399.85 1913
6400.61 1882
6401.36 1907
6402.12 1928
6402.87 1915
6403.63 1877
6404.38 1872
6405.14 1886
6405.89 1950
6406.65 1984
6407.40 2066
6408.16 1960
6408.91 1910
6409.67 1893
6410.43 1993
6411.18 2004
6411.94 1988
6412.69 1999
6413.45 2085
6414.20 1995
6414.96 1975
6415.72 1937
6416.47 1925
6417.23 2003
6417.98 1992
6418.74 1935
6419.50 1909
6420.25 2013
6421.01 2020
6421.77 1989
6422.52 1977
6423.28 1945
6424.03 1982
6424.79 1985
6425.55 2003
6426.30 2003
6427.06 2006
6427.82 2013
6428.57 2019
6429.33 2059
6430.09 2050
6430.84 2098
6431.60 2097
6432.36 2074
6433.11 2010
6433.87 1995
6434.63 2105
6435.39 2125
6436.14 2042
6436.90 2108
6437.66 2169
6438.41 2148
6439.17 2185
6439.93 2180
6440.69 2238
6441.44 2194
6442.20 2196
6442.96 2213
6443.72 2191
6444.47 2194
6445.23 2263
6445.99 2251
6446.75 2304
6447.50 2280
6448.26 2287
6449.02 2288
6449.78 2353
6450.54 2327
6451.29 2326
6452.05 2266
6452.81 2277
6453.57 2329
6454.33 2417
6455.08 2444
6455.84 2371
6456.60 2449
6457.36 2486
6458.12 2423
6458.88 2434
6459.64 2474
6460.39 2492
6461.15 2489
6461.91 2515
6462.67 2530
6463.43 2566
6464.19 2641
6464.95 2691
6465.70 2704
6466.46 2716
6467.22 2715
6467.98 2653
6468.74 2768
6469.50 2755
6470.26 2700
6471.02 2762
6471.78 2785
6472.54 2843
6473.30 2827
6474.05 2761
6474.81 2812
6475.57 2876
6476.33 2879
6477.09 3017
6477.85 3042
6478.61 3019
6479.37 3100
6480.13 3136
6480.89 3187
6481.65 3136
6482.41 3174
6483.17 3240
6483.93 3283
6484.69 3300
6485.45 3377
6486.21 3375
6486.97 3279
6487.73 3315
6488.49 3412
6489.25 3423
6490.01 3462
6490.77 3436
6491.53 3536
6492.29 3566
6493.05 3648
6493.81 3666
6494.57 3629
6495.33 3618
6496.10 3487
6496.86 3571
6497.62 3583
6498.38 3583
6499.14 3640
6499.90 3515
6500.66 3627
6501.42 3830
6502.18 3913
6502.94 4253
6503.70 4732
6504.47 5372
6505.23 6317
6505.99 7476
6506.75 8280
6507.51 9155
6508.27 9683
6509.03 9932
6509.79 9849
6510.56 9223
6511.32 8337
6512.08 7603
6512.84 6811
6513.60 6040
6514.36 5427
6515.13 4772
6515.89 4420
6516.65 4123
6517.41 3978
6518.17 4005
6518.94 3899
6519.70 3873
6520.46 3865
6521.22 3892
6521.98 3891
6522.75 3896
6523.51 3979
6524.27 4001
6525.03 4022
6525.79 4123
6526.56 4195
6527.32 4209
6528.08 4096
6528.84 4107
6529.61 4152
6530.37 4148
6531.13 4257
6531.90 4547
6532.66 4789
6533.42 5255
6534.18 5741
6534.95 6337
6535.71 6751
6536.47 7074
6537.24 7067
6538.00 6801
6538.76 6365
6539.53 5762
6540.29 5319
6541.05 4864
6541.82 4501
6542.58 4250
6543.34 3956
6544.11 3945
6544.87 3834
6545.63 3706
6546.40 3695
6547.16 3673
6547.92 3614
6548.69 3587
6549.45 3543
6550.21 3636
6550.98 3703
6551.74 3573
6552.51 3568
6553.27 3542
6554.03 3589
6554.80 3585
6555.56 3561
6556.33 3507
6557.09 3527
6557.85 3587
6558.62 3580
6559.38 3623
6560.15 3627
6560.91 3642
6561.68 3757
6562.44 3737
6563.21 3617
6563.97 3601
6564.74 3661
6565.50 3720
6566.26 3662
6567.03 3629
6567.79 3663
6568.56 3713
6569.32 3617
6570.09 3661
6570.85 3735
6571.62 3734
6572.38 3796
6573.15 3707
6573.91 3739
6574.68 3768
6575.44 3816
6576.21 3792
6576.98 3848
6577.74 3769
6578.51 3703
6579.27 3721
6580.04 3749
6580.80 3856
6581.57 3879
6582.33 3866
6583.10 3951
6583.87 3946
6584.63 3903
6585.40 3860
6586.16 3896
6586.93 3823
6587.70 3836
6588.46 3895
6589.23 3855
6589.99 4005
6590.76 4128
6591.53 4204
6592.29 4341
6593.06 4487
6593.82 4613
6594.59 4711
6595.36 4593
6596.12 4563
6596.89 4515
6597.66 4389
6598.42 4231
6599.19 4037
6599.96 3929
6600.72 3819
6601.49 3687
6602.26 3641
6603.02 3551
6603.79 3468
6604.56 3444
6605.33 3411
6606.09 3367
6606.86 3399
6607.63 3452
6608.39 3374
6609.16 3359
6609.93 3387
6610.70 3454
6611.46 3382
6612.23 3276
6613.00 3230
6613.77 3186
6614.53 3258
6615.30 3273
6616.07 3331
6616.84 3307
6617.60 3324
6618.37 3339
6619.14 3427
6619.91 3516
6620.68 3575
6621.44 3669
6622.21 3793
6622.98 3788
6623.75 3778
6624.52 3820
6625.28 3718
6626.05 3578
6626.82 3465
6627.59 3382
6628.36 3235
6629.13 3144
6629.89 3239
6630.66 3283
6631.43 3303
6632.20 3412
6632.97 3489
6633.74 3532
6634.51 3575
6635.27 3601
6636.04 3726
6636.81 3729
6637.58 3816
6638.35 3956
6639.12 3975
6639.89 4058
6640.66 4224
6641.43 4259
6642.19 4128
6642.96 4064
6643.73 3964
6644.50 3792
6645.27 3631
6646.04 3407
6646.81 3263
6647.58 3083
6648.35 3011
6649.12 2948
6649.89 2955
6650.66 2817
6651.43 2760
6652.20 2736
6652.97 2675
6653.74 2686
6654.51 2615
6655.28 2623
6656.05 2704
6656.82 2592
6657.59 2586
6658.36 2655
6659.13 2554
6659.90 2520
6660.67 2570
6661.44 2635
6662.21 2583
6662.98 2548
6663.75 2561
6664.52 2502
6665.29 2537
6666.06 2552
6666.83 2610
6667.60 2605
6668.37 2547
6669.14 2612
6669.91 2643
6670.68 2612
6671.46 2631
6672.23 2612
6673.00 2645
6673.77 2574
6674.54 2579
6675.31 2582
6676.08 2589
6676.85 2490
6677.62 2565
6678.40 2560
6679.17 2552
6679.94 2603
6680.71 2679
6681.48 2657
6682.25 2704
6683.02 2709
6683.80 2697
6684.57 2718
6685.34 2726
6686.11 2631
6686.88 2615
6687.65 2540
6688.43 2570
6689.20 2536
6689.97 2520
6690.74 2512
6691.51 2444
6692.29 2369
6693.06 2423
6693.83 2326
6694.60 2382
6695.37 2323
6696.15 2374
6696.92 2257
6697.69 2274
6698.46 2271
6699.24 2254
6700.01 2252
6700.78 2239
6701.55 2232
6702.33 2226
6703.10 2205
6703.87 2211
6704.64 2190
6705.42 2242
6706.19 2188
6706.96 2173
6707.74 2162
6708.51 2123
6709.28 2168
6710.06 2166
6710.83 2125
6711.60 2111
6712.37 2110
6713.15 2109
6713.92 2059
6714.69 2050
6715.47 2012
6716.24 2051
6717.01 2077
6717.79 2033
6718.56 2052
6719.34 1993
6720.11 2020
6720.88 2023
6721.66 2048
6722.43 2055
6723.20 2085
6723.98 2051
6724.75 2017
6725.53 1992
6726.30 1919
6727.07 1996
6727.85 2059
6728.62 1988
6729.40 1970
6730.17 1994
6730.95 1954
6731.72 2011
6732.49 2037
6733.27 1967
6734.04 1945
6734.82 1908
6735.59 1970
6736.37 2005
6737.14 1927
6737.92 1931
6738.69 1967
6739.47 1959
6740.24 1938
6741.01 1959
6741.79 2032
6742.56 2046
6743.34 2007
6744.11 2055
6744.89 2036
6745.67 1947
6746.44 1969
6747.22 2041
6747.99 2057
6748.77 2108
6749.54 2123
6750.32 2117
6751.09 2150
6751.87 2170
6752.64 2149
6753.42 2129
6754.19 2110
6754.97 2102
6755.75 2075
6756.52 2102
6757.30 2052
6758.07 1983
6758.85 1996
6759.63 1992
6760.40 1942
6761.18 2042
6761.95 1992
6762.73 1980
6763.51 1992
6764.28 1973
6765.06 1982
6765.83 2006
6766.61 1980
6767.39 1969
6768.16 1956
6768.94 1955
6769.72 1940
6770.49 1927
6771.27 1955
6772.05 1954
6772.82 1902
6773.60 1916
6774.38 1837
6775.15 1869
6775.93 1876
6776.71 1880
6777.48 1913
6778.26 1869
6779.04 1812
6779.82 1811
6780.59 1796
6781.37 1755
6782.15 1829
6782.92 1845
6783.70 1820
6784.48 1780
6785.26 1802
6786.03 1822
6786.81 1807
6787.59 1797
6788.37 1754
6789.14 1773
6789.92 1785
6790.70 1702
6791.48 1737
6792.25 1741
6793.03 1725
6793.81 1749
6794.59 1773
6795.37 1765
6796.14 1736
6796.92 1775
6797.70 1829
6798.48 1835
6799.26 1790
6800.04 1759
6800.81 1817
6801.59 1835
6802.37 1759
6803.15 1735
6803.93 1724
6804.71 1826
6805.48 1804
6806.26 1787
6807.04 1759
6807.82 1724
6808.60 1748
6809.38 1746
6810.16 1697
6810.94 1757
6811.71 1712
6812.49 1716
6813.27 1706
6814.05 1755
6814.83 1769
6815.61 1808
6816.39 1766
6817.17 1741
6817.95 1788
6818.73 1725
6819.51 1767
6820.29 1764
6821.07 1783
6821.84 1786
6822.62 1818
6823.40 1762
6824.18 1770
6824.96 1687
6825.74 1773
6826.52 1761
6827.30 1786
6828.08 1806
6828.86 1771
6829.64 1796
6830.42 1827
6831.20 1812
6831.98 1788
6832.76 1816
6833.54 1903
6834.32 2000
6835.10 2098
6835.88 2246
6836.66 2429
6837.44 2588
6838.22 2623
6839.01 2627
6839.79 2713
6840.57 2706
6841.35 2571
6842.13 2476
6842.91 2361
6843.69 2244
6844.47 2197
6845.25 2118
6846.03 2027
6846.81 2079
6847.59 2060
6848.37 2151
6849.16 2193
6849.94 2214
6850.72 2323
6851.50 2251
6852.28 2231
6853.06 2128
6853.84 2137
6854.62 2155
6855.41 2086
6856.19 2020
6856.97 2012
6857.75 2003
6858.53 1977
6859.31 1991
6860.10 1933
6860.88 1952
6861.66 1959
6862.44 1919
6863.22 1870
6864.00 1855
6864.79 1918
6865.57 1985
6866.35 1933
6867.13 2042
6867.91 2001
6868.70 2014
6869.48 2049
6870.26 2026
6871.04 2083
6871.83 2100
6872.61 2058
6873.39 2081
6874.17 2080
6874.96 2104
6875.74 2109
6876.52 2064
6877.30 2150
6878.09 2192
6878.87 2207
6879.65 2291
6880.43 2326
6881.22 2394
6882.00 2393
6882.78 2359
6883.57 2423
6884.35 2409
6885.13 2450
6885.92 2450
6886.70 2499
6887.48 2492
6888.27 2463
6889.05 2505
6889.83 2537
6890.62 2471
6891.40 2528
6892.18 2459
6892.97 2445
6893.75 2379
6894.53 2339
6895.32 2311
6896.10 2337
6896.88 2409
6897.67 2336
6898.45 2306
6899.24 2331
6900.02 2385
6900.80 2324
6901.59 2343
6902.37 2274
6903.16 2271
6903.94 2331
6904.73 2317
6905.51 2220
6906.29 2247
6907.08 2244
6907.86 2169
6908.65 2184
6909.43 2254
6910.22 2255
6911.00 2226
6911.79 2282
6912.57 2284
6913.35 2245
6914.14 2292
6914.92 2285
6915.71 2239
6916.49 2316
6917.28 2300
6918.06 2352
6918.85 2287
6919.63 2307
6920.42 2306
6921.20 2360
6921.99 2369
6922.78 2412
6923.56 2412
6924.35 2437
6925.13 2449
6925.92 2458
6926.70 2479
6927.49 2516
6928.27 2501
6929.06 2558
6929.84 2593
6930.63 2569
6931.42 2548
6932.20 2584
6932.99 2574
6933.77 2618
6934.56 2730
6935.35 2695
6936.13 2671
6936.92 2743
6937.70 2769
6938.49 2908
6939.28 3015
6940.06 3129
6940.85 3168
6941.63 3263
6942.42 3310
6943.21 3366
6943.99 3501
6944.78 3480
6945.57 3474
6946.35 3479
6947.14 3430
6947.93 3452
6948.71 3393
6949.50 3369
6950.29 3337
6951.07 3196
6951.86 3152
6952.65 3149
6953.44 3196
6954.22 3132
6955.01 3133
6955.80 3153
6956.58 3214
6957.37 3189
6958.16 3334
6958.95 3201
6959.73 3221
6960.52 3256
6961.31 3316
6962.09 3367
6962.88 3366
6963.67 3567
6964.46 3540
6965.25 3677
6966.03 3790
6966.82 3879
6967.61 3938
6968.40 4068
6969.18 4110
6969.97 4238
6970.76 4252
6971.55 4175
6972.34 4160
6973.12 4230
6973.91 4181
6974.70 4204
6975.49 4223
6976.28 4277
6977.07 4526
6977.85 4569
6978.64 4829
6979.43 5155
6980.22 5697
6981.01 6227
6981.80 7268
6982.59 8561
6983.37 9854
6984.16 10949
6984.95 11728
6985.74 12176
6986.53 12272
6987.32 11459
6988.11 10507
6988.90 9366
6989.69 8301
6990.47 7169
6991.26 6059
6992.05 5341
6992.84 4771
6993.63 4286
6994.42 3875
6995.21 3549
6996.00 3427
6996.79 3280
6997.58 3126
6998.37 3043
6999.16 2940
6999.95 2859
7000.74 2871
7001.53 2856
7002.32 2736
7003.11 2658
7003.90 2592
7004.69 2493
7005.48 2493
7006.27 2449
7007.06 2436
7007.85 2369
7008.64 2341
7009.43 2504
7010.22 2603
7011.01 2597
7011.80 2616
7012.59 2652
7013.38 2782
7014.17 2676
7014.96 2648
7015.75 2639
7016.54 2576
7017.33 2550
7018.12 2596
7018.91 2538
7019.70 2526
7020.49 2608
7021.28 2655
7022.07 2714
7022.87 2658
7023.66 2696
7024.45 2673
7025.24 2679
7026.03 2713
7026.82 2659
7027.61 2610
7028.40 2654
7029.19 2597
7029.99 2578
7030.78 2499
7031.57 2471
7032.36 2537
7033.15 2541
7033.94 2477
7034.74 2554
7035.53 2575
7036.32 2538
7037.11 2571
7037.90 2559
7038.69 2555
7039.49 2551
7040.28 2501
7041.07 2522
7041.86 2612
7042.65 2614
7043.45 2608
7044.24 2664
7045.03 2569
7045.82 2583
7046.61 2585
7047.41 2628
7048.20 2607
7048.99 2712
7049.78 2700
7050.58 2687
7051.37 2667
7052.16 2620
7052.95 2578
7053.75 2546
7054.54 2530
7055.33 2523
7056.13 2527
7056.92 2438
7057.71 2442
7058.50 2492
7059.30 2467
7060.09 2441
7060.88 2392
7061.68 2430
7062.47 2380
7063.26 2394
7064.06 2364
7064.85 2355
7065.64 2347
7066.44 2312
7067.23 2335
7068.02 2254
7068.82 2277
7069.61 2252
7070.40 2240
7071.20 2234
7071.99 2291
7072.78 2249
7073.58 2173
7074.37 2198
7075.17 2249
7075.96 2187
7076.75 2109
7077.55 2077
7078.34 2059
7079.14 2065
7079.93 2089
7080.72 2062
7081.52 2017
7082.31 2024
7083.11 2005
7083.90 1975
7084.70 1985
7085.49 2076
7086.28 2086
7087.08 2107
7087.87 2086
7088.67 2046
7089.46 2032
7090.26 2028
7091.05 2038
7091.85 1980
7092.64 1892
7093.44 1940
7094.23 1864
7095.03 1852
7095.82 1812
7096.62 1889
7097.41 1893
7098.21 1890
7099.00 1871
7099.80 1886
7100.59 1938
7101.39 1873
7102.18 1944
7102.98 1887
7103.77 1892
7104.57 1844
7105.37 1838
7106.16 1837
7106.96 1797
7107.75 1773
7108.55 1738
7109.34 1688
7110.14 1721
7110.94 1669
7111.73 1699
7112.53 1676
7113.32 1705
7114.12 1683
7114.92 1728
7115.71 1732
7116.51 1661
7117.30 1711
7118.10 1702
7118.90 1727
7119.69 1677
7120.49 1643
7121.29 1658
7122.08 1611
7122.88 1681
7123.68 1647
7124.47 1637
7125.27 1662
7126.07 1619
7126.86 1612
7127.66 1651
7128.46 1644
7129.25 1644
7130.05 1719
7130.85 1711
7131.64 1676
7132.44 1632
7133.24 1684
7134.04 1718
7134.83 1637
7135.63 1589
7136.43 1663
7137.23 1623
7138.02 1671
7138.82 1614
7139.62 1654
7140.42 1627
7141.21 1602
7142.01 1618
7142.81 1614
7143.61 1629
7144.40 1615
7145.20 1590
7146.00 1558
7146.80 1603
7147.59 1611
7148.39 1624
7149.19 1570
7149.99 1600
7150.79 1600
7151.59 1576
7152.38 1575
7153.18 1539
7153.98 1549
7154.78 1617
7155.58 1635
7156.38 1572
7157.17 1588
7157.97 1637
7158.77 1589
7159.57 1583
7160.37 1608
7161.17 1594
7161.97 1635
7162.76 1623
7163.56 1549
7164.36 1607
7165.16 1613
7165.96 1617
7166.76 1546
7167.56 1517
7168.36 1543
7169.16 1508
7169.96 1523
7170.75 1527
7171.55 1499
7172.35 1533
7173.15 1559
7173.95 1523
7174.75 1496
7175.55 1491
7176.35 1472
7177.15 1452
7177.95 1479
7178.75 1450
7179.55 1457
7180.35 1436
7181.15 1499
7181.95 1524
7182.75 1480
7183.55 1469
7184.35 1509
7185.15 1507
7185.95 1470
7186.75 1480
7187.55 1487
7188.35 1514
7189.15 1444
7189.95 1427
7190.75 1427
7191.55 1435
7192.35 1446
7193.15 1419
7193.95 1419
7194.75 1388
7195.55 1409
7196.35 1431
7197.15 1466
7197.95 1452
7198.76 1469
7199.56 1432
7200.36 1466
7201.16 1488
7201.96 1446
7202.76 1483
7203.56 1411
7204.36 1391
7205.16 1410
7205.96 1403
7206.77 1396
7207.57 1382
7208.37 1390
7209.17 1420
7209.97 1416
7210.77 1409
7211.57 1380
7212.38 1378
7213.18 1409
7213.98 1364
7214.78 1418
7215.58 1382
7216.38 1424
7217.19 1377
7217.99 1409
7218.79 1419
7219.59 1391
7220.39 1440
7221.20 1391
7222.00 1426
7222.80 1477
7223.60 1478
7224.40 1404
7225.21 1402
7226.01 1398
7226.81 1422
7227.61 1413
7228.42 1410
7229.22 1408
7230.02 1437
7230.82 1438
7231.63 1386
7232.43 1439
7233.23 1465
7234.03 1513
7234.84 1516
7235.64 1528
7236.44 1524
7237.25 1512
7238.05 1529
7238.85 1536
7239.65 1523
7240.46 1467
7241.26 1489
7242.06 1501
7242.87 1461
7243.67 1413
7244.47 1444
7245.28 1433
7246.08 1428
7246.88 1398
7247.69 1371
7248.49 1390
7249.30 1429
7250.10 1390
7250.90 1364
7251.71 1375
7252.51 1421
7253.31 1429
7254.12 1494
7254.92 1432
7255.73 1394
7256.53 1430
7257.33 1438
7258.14 1418
7258.94 1411
7259.75 1460
7260.55 1474
7261.35 1449
7262.16 1469
7262.96 1429
7263.77 1487
7264.57 1508
7265.38 1441
7266.18 1470
7266.99 1420
7267.79 1429
7268.59 1449
7269.40 1465
7270.20 1427
7271.01 1458
7271.81 1485
7272.62 1440
7273.42 1442
7274.23 1447
7275.03 1518
7275.84 1530
7276.64 1526
7277.45 1555
7278.25 1523
7279.06 1551
7279.86 1538
7280.67 1645
7281.48 1695
7282.28 1686
7283.09 1720
7283.89 1732
7284.70 1778
7285.50 1772
7286.31 1759
7287.11 1712
7287.92 1648
7288.73 1634
7289.53 1608
7290.34 1527
7291.14 1514
7291.95 1492
7292.76 1478
7293.56 1440
7294.37 1505
7295.17 1474
7295.98 1479
7296.79 1471
7297.59 1480
7298.40 1528
7299.21 1476
7300.01 1476
7300.82 1491
7301.62 1545
7302.43 1544
7303.24 1508
7304.04 1532
7304.85 1540
7305.66 1528
7306.46 1516
7307.27 1562
7308.08 1600
7308.89 1635
7309.69 1641
7310.50 1588
7311.31 1616
7312.11 1649
7312.92 1662
7313.73 1686
7314.53 1689
7315.34 1660
7316.15 1711
7316.96 1837
7317.76 1909
7318.57 1933
7319.38 1982
7320.19 2019
7320.99 1917
7321.80 1873
7322.61 1854
7323.42 1824
7324.22 1773
7325.03 1723
7325.84 1677
7326.65 1613
7327.46 1603
7328.26 1569
7329.07 1555
7329.88 1532
7330.69 1504
7331.50 1519
7332.30 1534
7333.11 1524
7333.92 1558
7334.73 1549
7335.54 1551
7336.35 1551
7337.15 1624
7337.96 1608
7338.77 1633
7339.58 1621
7340.39 1536
7341.20 1570
7342.01 1564
7342.82 1556
7343.62 1523
7344.43 1556
7345.24 1579
7346.05 1515
7346.86 1537
7347.67 1575
7348.48 1493
7349.29 1497
7350.10 1507
7350.91 1510
7351.71 1460
7352.52 1431
7353.33 1464
7354.14 1495
7354.95 1448
7355.76 1429
7356.57 1445
7357.38 1505
7358.19 1517
7359.00 1521
7359.81 1536
7360.62 1513
7361.43 1578
7362.24 1596
7363.05 1563
7363.86 1469
7364.67 1522
7365.48 1543
7366.29 1523
7367.10 1524
7367.91 1476
7368.72 1484
7369.53 1420
7370.34 1438
7371.15 1450
7371.96 1453
7372.77 1380
7373.58 1394
7374.39 1419
7375.20 1449
7376.01 1431
7376.82 1455
7377.63 1515
7378.45 1529
7379.26 1505
7380.07 1559
7380.88 1581
7381.69 1579
7382.50 1549
7383.31 1560
7384.12 1548
7384.93 1464
7385.74 1490
7386.56 1501
7387.37 1473
7388.18 1449
7388.99 1446
7389.80 1411
7390.61 1338
7391.42 1356
7392.24 1360
7393.05 1380
7393.86 1383
7394.67 1383
7395.48 1367
7396.29 1366
7397.10 1378
7397.92 1393
7398.73 1400
7399.54 1402
7400.35 1403
7401.16 1374
7401.98 1430
7402.79 1416
7403.60 1433
7404.41 1392
7405.23 1347
7406.04 1358
7406.85 1377
7407.66 1366
7408.47 1367
7409.29 1361
7410.10 1347
7410.91 1281
7411.72 1318
7412.54 1288
7413.35 1327
7414.16 1360
7414.98 1324
7415.79 1321
7416.60 1318
7417.41 1301
7418.23 1330
7419.04 1293
7419.85 1305
7420.67 1270
7421.48 1255
7422.29 1276
7423.11 1243
7423.92 1249
7424.73 1278
7425.54 1314
7426.36 1250
7427.17 1250
7427.99 1292
7428.80 1270
7429.61 1286
7430.43 1256
7431.24 1231
7432.05 1213
7432.87 1237
7433.68 1226
7434.49 1241
7435.31 1260
7436.12 1211
7436.94 1256
7437.75 1235
7438.56 1298
7439.38 1236
7440.19 1256
7441.01 1237
7441.82 1232
7442.64 1208
7443.45 1241
7444.26 1204
7445.08 1204
7445.89 1217
7446.71 1220
7447.52 1230
7448.34 1190
7449.15 1218
7449.97 1221
7450.78 1202
7451.59 1204
7452.41 1218
7453.22 1178
7454.04 1229
7454.85 1213
7455.67 1148
7456.48 1180
7457.30 1207
7458.11 1207
7458.93 1173
7459.74 1199
7460.56 1218
7461.38 1158
7462.19 1225
7463.01 1210
7463.82 1155
7464.64 1138
7465.45 1211
7466.27 1262
7467.08 1240
7467.90 1267
7468.72 1237
7469.53 1245
7470.35 1224
7471.16 1243
7471.98 1241
7472.79 1220
7473.61 1200
7474.43 1194
7475.24 1220
7476.06 1240
7476.87 1208
7477.69 1257
7478.51 1260
7479.32 1259
7480.14 1242
7480.96 1230
7481.77 1221
7482.59 1215
7483.41 1218
7484.22 1231
7485.04 1326
7485.85 1273
7486.67 1247
7487.49 1228
7488.31 1259
7489.12 1188
7489.94 1187
7490.76 1204
7491.57 1205
7492.39 1191
7493.21 1194
7494.02 1177
7494.84 1190
7495.66 1221
7496.48 1199
7497.29 1204
7498.11 1215
7498.93 1206
7499.74 1245
7500.56 1214
7501.38 1179
7502.20 1178
7503.01 1169
7503.83 1187
7504.65 1173
7505.47 1192
7506.29 1212
7507.10 1191
7507.92 1173
7508.74 1193
7509.56 1223
7510.37 1179
7511.19 1223
7512.01 1208
7512.83 1206
7513.65 1219
7514.47 1223
7515.28 1204
7516.10 1202
7516.92 1174
7517.74 1267
7518.56 1246
7519.38 1225
7520.19 1212
7521.01 1221
7521.83 1193
7522.65 1237
7523.47 1278
7524.29 1260
7525.11 1288
7525.92 1295
7526.74 1277
7527.56 1268
7528.38 1272
7529.20 1275
7530.02 1249
7530.84 1262
7531.66 1240
7532.48 1268
7533.30 1281
7534.12 1267
7534.93 1268
7535.75 1260
7536.57 1253
7537.39 1259
7538.21 1269
7539.03 1247
7539.85 1199
7540.67 1208
7541.49 1225
7542.31 1178
7543.13 1176
7543.95 1178
7544.77 1232
7545.59 1165
7546.41 1150
7547.23 1190
7548.05 1203
7548.87 1211
7549.69 1170
7550.51 1184
7551.33 1168
7552.15 1212
7552.97 1243
7553.79 1226
7554.61 1198
7555.43 1189
7556.25 1275
7557.07 1250
7557.89 1257
7558.71 1245
7559.53 1219
7560.36 1280
7561.18 1270
7562.00 1264
7562.82 1247
7563.64 1204
7564.46 1247
7565.28 1233
7566.10 1213
7566.92 1243
7567.74 1239
7568.56 1249
7569.39 1277
7570.21 1230
7571.03 1227
7571.85 1235
7572.67 1263
7573.49 1245
7574.31 1237
7575.14 1241
7575.96 1242
7576.78 1220
7577.60 1233
7578.42 1205
7579.24 1204
7580.06 1206
7580.89 1203
7581.71 1228
7582.53 1236
7583.35 1193
7584.17 1211
7585.00 1282
7585.82 1213
7586.64 1220
7587.46 1274
7588.29 1269
7589.11 1266
7589.93 1279
7590.75 1264
7591.57 1262
7592.40 1240
7593.22 1301
7594.04 1316
7594.86 1215
7595.69 1308
7596.51 1260
7597.33 1289
7598.15 1305
7598.98 1300
7599.80 1281
7600.62 1295
7601.45 1318
7602.27 1303
7603.09 1261
7603.92 1253
7604.74 1303
7605.56 1321
7606.38 1315
7607.21 1311
7608.03 1294
7608.85 1279
7609.68 1302
7610.50 1309
7611.32 1321
7612.15 1286
7612.97 1282
7613.80 1388
7614.62 1378
7615.44 1390
7616.27 1476
7617.09 1540
7617.91 1483
7618.74 1454
7619.56 1489
7620.39 1467
7621.21 1426
7622.03 1412
7622.86 1401
7623.68 1432
7624.51 1423
7625.33 1348
7626.15 1374
7626.98 1305
7627.80 1333
7628.63 1322
7629.45 1395
7630.28 1376
7631.10 1377
7631.93 1404
7632.75 1358
7633.58 1353
7634.40 1344
7635.22 1308
7636.05 1308
7636.87 1297
7637.70 1304
7638.52 1312
7639.35 1288
7640.17 1263
7641.00 1246
7641.82 1317
7642.65 1308
7643.47 1342
7644.30 1334
7645.13 1352
7645.95 1317
7646.78 1407
7647.60 1414
7648.43 1374
7649.25 1354
7650.08 1362
7650.90 1339
7651.73 1395
7652.55 1318
7653.38 1275
7654.21 1266
7655.03 1243
7655.86 1235
7656.68 1231
7657.51 1244
7658.34 1229
7659.16 1224
7659.99 1235
7660.81 1183
7661.64 1166
7662.47 1221
7663.29 1228
7664.12 1200
7664.95 1212
7665.77 1233
7666.60 1234
7667.42 1185
7668.25 1200
7669.08 1217
7669.90 1222
7670.73 1205
7671.56 1170
7672.38 1184
7673.21 1248
7674.04 1200
7674.87 1201
7675.69 1215
7676.52 1188
7677.35 1192
7678.17 1217
7679.00 1213
7679.83 1275
7680.65 1210
7681.48 1222
7682.31 1199
7683.14 1187
7683.96 1215
7684.79 1198
7685.62 1224
7686.45 1191
7687.27 1224
7688.10 1190
7688.93 1227
7689.76 1178
7690.58 1181
7691.41 1210
7692.24 1186
7693.07 1187
7693.90 1236
7694.72 1209
7695.55 1206
7696.38 1217
7697.21 1239
7698.04 1246
7698.86 1209
7699.69 1285
7700.52 1257
7701.35 1180
7702.18 1180
7703.01 1220
7703.83 1261
7704.66 1208
7705.49 1216
7706.32 1245
7707.15 1195
7707.98 1189
7708.81 1207
7709.63 1252
7710.46 1217
7711.29 1249
7712.12 1189
7712.95 1205
7713.78 1227
7714.61 1240
7715.44 1225
7716.27 1198
7717.10 1198
7717.93 1176
7718.75 1206
7719.58 1187
7720.41 1207
7721.24 1269
7722.07 1205
7722.90 1160
7723.73 1157
7724.56 1169
7725.39 1152
7726.22 1184
7727.05 1223
7727.88 1217
7728.71 1270
7729.54 1191
7730.37 1223
7731.20 1200
7732.03 1178
7732.86 1160
7733.69 1158
7734.52 1179
7735.35 1163
7736.18 1152
7737.01 1201
7737.84 1194
7738.67 1184
7739.50 1172
7740.33 1185
7741.16 1216
7741.99 1239
7742.82 1198
7743.65 1298
7744.48 1307
7745.31 1354
7746.14 1423
7746.98 1458
7747.81 1429
7748.64 1434
7749.47 1405
7750.30 1330
7751.13 1305
7751.96 1238
7752.79 1240
7753.62 1273
7754.45 1260
7755.29 1227
7756.12 1227
7756.95 1218
7757.78 1245
7758.61 1228
7759.44 1215
7760.27 1191
7761.11 1180
7761.94 1173
7762.77 1183
7763.60 1169
7764.43 1205
7765.26 1181
7766.10 1184
7766.93 1184
7767.76 1183
7768.59 1202
7769.42 1181
7770.26 1121
7771.09 1174
7771.92 1149
7772.75 1149
7773.58 1142
7774.42 1158
7775.25 1151
7776.08 1102
7776.91 1157
7777.75 1159
7778.58 1134
7779.41 1134
7780.24 1104
7781.08 1128
7781.91 1130
7782.74 1129
7783.57 1135
7784.41 1139
7785.24 1129
7786.07 1172
7786.91 1163
7787.74 1143
7788.57 1144
7789.40 1135
7790.24 1138
7791.07 1112
7791.90 1117
7792.74 1144
7793.57 1157
7794.40 1161
7795.24 1178
7796.07 1103
7796.90 1135
7797.74 1138
7798.57 1143
7799.40 1166
7800.24 1177
7801.07 1131
7801.91 1150
7802.74 1116
7803.57 1112
7804.41 1163
7805.24 1165
7806.07 1193
7806.91 1201
7807.74 1193
7808.58 1185
7809.41 1164
7810.25 1200
7811.08 1214
7811.91 1212
7812.75 1209
7813.58 1234
7814.42 1242
7815.25 1305
7816.09 1267
7816.92 1265
7817.75 1274
7818.59 1285
7819.42 1222
7820.26 1270
7821.09 1279
7821.93 1242
7822.76 1265
7823.60 1276
7824.43 1293
7825.27 1293
7826.10 1234
7826.94 1247
7827.77 1227
7828.61 1208
7829.44 1214
7830.28 1184
7831.11 1204
7831.95 1224
7832.78 1207
7833.62 1185
7834.46 1203
7835.29 1213
7836.13 1228
7836.96 1182
7837.80 1200
7838.63 1184
7839.47 1174
7840.31 1143
7841.14 1190
7841.98 1099
7842.81 1142
7843.65 1131
7844.48 1156
7845.32 1119
7846.16 1094
7846.99 1114
7847.83 1141
7848.67 1133
7849.50 1091
7850.34 1154
7851.17 1101
7852.01 1108
7852.85 1114
7853.68 1165
7854.52 1103
7855.36 1135
7856.19 1119
7857.03 1122
7857.87 1106
7858.70 1111
7859.54 1114
7860.38 1120
7861.21 1079
7862.05 1074
7862.89 1161
7863.72 1107
7864.56 1131
7865.40 1182
7866.24 1131
7867.07 1164
7867.91 1153
7868.75 1145
7869.59 1133
7870.42 1141
7871.26 1142
7872.10 1236
7872.94 1172
7873.77 1194
7874.61 1235
7875.45 1248
7876.29 1233
7877.12 1214
7877.96 1243
7878.80 1264
7879.64 1279
7880.47 1248
7881.31 1202
7882.15 1208
7882.99 1218
7883.83 1207
7884.66 1187
7885.50 1192
7886.34 1179
7887.18 1166
7888.02 1183
7888.86 1176
7889.69 1179
7890.53 1161
7891.37 1138
7892.21 1139
7893.05 1184
7893.89 1136
7894.73 1197
7895.56 1139
7896.40 1186
7897.24 1177
7898.08 1154
7898.92 1152
7899.76 1154
7900.60 1185
7901.44 1157
7902.28 1159
7903.12 1147
7903.95 1149
7904.79 1194
7905.63 1190
7906.47 1167
7907.31 1145
7908.15 1144
7908.99 1134
7909.83 1141
7910.67 1148
7911.51 1206
7912.35 1177
7913.19 1193
7914.03 1217
7914.87 1277
7915.71 1292
7916.55 1327
7917.39 1391
7918.23 1396
7919.07 1366
7919.91 1426
7920.75 1395
7921.59 1355
7922.43 1314
7923.27 1269
7924.11 1273
7924.95 1188
7925.79 1159
7926.63 1205
7927.47 1149
7928.31 1137
7929.15 1118
7929.99 1134
7930.83 1107
7931.67 1135
7932.51 1124
7933.35 1090
7934.19 1099
7935.04 1088
7935.88 1124
7936.72 1118
7937.56 1100
7938.40 1058
7939.24 1104
7940.08 1126
7940.92 1151
7941.76 1137
7942.60 1146
7943.45 1179
7944.29 1242
7945.13 1267
7945.97 1231
7946.81 1175
7947.65 1162
7948.49 1144
7949.34 1191
7950.18 1202
7951.02 1155
7951.86 1125
7952.70 1124
7953.54 1164
7954.39 1126
7955.23 1152
7956.07 1133
7956.91 1104
7957.75 1110
7958.60 1079
7959.44 1126
7960.28 1123
7961.12 1141
7961.96 1160
7962.81 1112
7963.65 1153
7964.49 1162
7965.33 1166
7966.18 1120
7967.02 1151
7967.86 1187
7968.70 1174
7969.55 1146
7970.39 1197
7971.23 1165
7972.08 1144
7972.92 1136
7973.76 1135
7974.60 1127
7975.45 1152
7976.29 1128
7977.13 1123
7977.98 1097
7978.82 1105
7979.66 1074
7980.51 1110
7981.35 1066
7982.19 1094
7983.04 1100
7983.88 1084
7984.72 1039
7985.57 1080
7986.41 1027
7987.25 1031
7988.10 1068
7988.94 1093
7989.78 1083
7990.63 1048
7991.47 1048
7992.32 1070
7993.16 1058
7994.00 1067
7994.85 1000
7995.69 1043
7996.54 1033
7997.38 1005
7998.22 986
7999.07 958
7999.91 1011
8000.76 1033
8001.60 1046
8002.45 1017
8003.29 1001
8004.13 992
8004.98 1004
8005.82 975
8006.67 964
8007.51 985
8008.36 941
8009.20 997
8010.05 1005
8010.89 981
8011.74 981
8012.58 986
8013.43 1004
8014.27 951
8015.12 1007
8015.96 996
8016.81 993
8017.65 1003
8018.50 978
8019.34 944
8020.19 952
8021.03 975
8021.88 941
8022.72 992
8023.57 988
8024.41 980
8025.26 969
8026.11 942
8026.95 978
8027.80 980
8028.64 956
8029.49 973
8030.33 1000
8031.18 1032
8032.03 1004
8032.87 994
8033.72 982
8034.56 1015
8035.41 991
8036.26 1015
8037.10 933
8037.95 929
8038.80 946
8039.64 951
8040.49 966
8041.34 947
8042.18 973
8043.03 1014
8043.87 933
8044.72 947
8045.57 954
8046.41 979
8047.26 970
8048.11 983
8048.96 967
8049.80 957
8050.65 973
8051.50 956
8052.34 939
8053.19 987
8054.04 938
8054.88 949
8055.73 985
8056.58 917
8057.43 946
8058.27 933
8059.12 934
8059.97 917
8060.82 920
8061.66 920
8062.51 910
8063.36 944
8064.21 898
8065.05 904
8065.90 906
8066.75 909
8067.60 913
8068.44 921
8069.29 879
8070.14 924
8070.99 923
8071.84 908
8072.68 916
8073.53 901
8074.38 904
8075.23 900
8076.08 908
8076.93 897
8077.77 893
8078.62 915
8079.47 887
8080.32 898
8081.17 943
8082.02 897
8082.87 869
8083.71 909
8084.56 856
8085.41 892
8086.26 874
8087.11 886
8087.96 922
8088.81 915
8089.66 934
8090.51 907
8091.35 876
8092.20 885
8093.05 899
8093.90 884
8094.75 907
8095.60 926
8096.45 935
8097.30 906
8098.15 913
8099.00 889
8099.85 917
8100.70 923
8101.55 849
8102.40 845
8103.25 890
8104.10 906
8104.95 876
8105.80 879
8106.65 898
8107.50 902
8108.35 896
8109.20 899
8110.05 909
8110.90 879
8111.75 876
8112.60 920
8113.45 920
8114.30 921
8115.15 887
8116.00 915
8116.85 919
8117.70 905
8118.55 909
8119.40 923
8120.25 918
8121.10 889
8121.95 925
8122.80 916
8123.65 924
8124.50 904
8125.35 876
8126.20 915
8127.06 905
8127.91 915
8128.76 925
8129.61 903
8130.46 950
8131.31 883
8132.16 894
8133.01 865
8133.86 850
8134.72 878
8135.57 873
8136.42 906
8137.27 935
8138.12 897
8138.97 908
8139.83 857
8140.68 932
8141.53 943
8142.38 883
8143.23 892
8144.08 913
8144.94 888
8145.79 903
8146.64 895
8147.49 912
8148.34 901
8149.20 911
8150.05 899
8150.90 881
8151.75 970
8152.60 954
8153.46 946
8154.31 929
8155.16 935
8156.01 939
8156.87 909
8157.72 915
8158.57 933
8159.42 890
8160.28 883
8161.13 902
8161.98 915
8162.84 904
8163.69 856
8164.54 872
8165.39 879
8166.25 877
8167.10 903
8167.95 893
8168.81 872
8169.66 907
8170.51 906
8171.37 899
8172.22 886
8173.07 890
8173.93 882
8174.78 866
8175.63 900
8176.49 839
8177.34 836
8178.19 877
8179.05 910
8179.90 899
8180.76 873
8181.61 902
8182.46 901
8183.32 874
8184.17 873
8185.02 934
8185.88 888
8186.73 856
8187.59 884
8188.44 904
8189.30 864
8190.15 855
8191.00 852
8191.86 915
8192.71 926
8193.57 892
8194.42 908
8195.28 901
8196.13 867
8196.99 862
8197.84 874
8198.69 880
8199.55 891
8200.40 865
8201.26 872
8202.11 845
8202.97 864
8203.82 861
8204.68 896
8205.53 856
8206.39 852
8207.24 883
8208.10 860
8208.95 889
8209.81 894
8210.67 858
8211.52 887
8212.38 860
8213.23 897
8214.09 923
8214.94 872
8215.80 888
8216.65 903
8217.51 874
8218.37 893
8219.22 856
8220.08 886
8220.93 917
8221.79 924
8222.64 925
8223.50 934
8224.36 922
8225.21 905
8226.07 904
8226.92 905
8227.78 866
8228.64 874
8229.49 883
8230.35 882
8231.21 833
8232.06 890
8232.92 876
8233.78 883
8234.63 909
8235.49 896
8236.35 877
8237.20 852
8238.06 877
8238.92 911
8239.77 859
8240.63 893
8241.49 909
8242.34 861
8243.20 866
8244.06 874
8244.91 865
8245.77 861
8246.63 897
8247.49 891
8248.34 876
8249.20 892
8250.06 916
8250.92 905
8251.77 936
8252.63 905
8253.49 880
8254.35 911
8255.20 933
8256.06 918
8256.92 919
8257.78 911
8258.63 909
8259.49 958
8260.35 940
8261.21 931
8262.07 979
8262.92 981
8263.78 989
8264.64 972
8265.50 957
8266.36 999
8267.22 983
8268.07 946
8268.93 940
8269.79 933
8270.65 957
8271.51 917
8272.37 914
8273.22 918
8274.08 931
8274.94 901
8275.80 982
8276.66 936
8277.52 913
8278.38 933
8279.24 920
8280.09 927
8280.95 948
8281.81 911
8282.67 892
8283.53 910
8284.39 923
8285.25 911
8286.11 954
8286.97 949
8287.83 914
8288.69 894
8289.55 952
8290.41 978
8291.26 953
8292.12 943
8292.98 943
8293.84 942
8294.70 918
8295.56 911
8296.42 905
8297.28 952
8298.14 936
8299.00 969
8299.86 955
8300.72 933
8301.58 908
8302.44 958
8303.30 976
8304.16 957
8305.02 936
8305.88 961
8306.74 1000
8307.60 910
8308.46 929
8309.33 970
8310.19 959
8311.05 953
8311.91 957
8312.77 925
8313.63 903
8314.49 986
8315.35 955
8316.21 976
8317.07 937
8317.93 933
8318.79 972
8319.65 964
8320.52 994
8321.38 985
8322.24 950
8323.10 997
8323.96 994
8324.82 1010
8325.68 987
8326.54 1014
8327.41 978
8328.27 952
8329.13 972
8329.99 973
8330.85 990
8331.71 945
8332.57 948
8333.44 940
8334.30 977
8335.16 919
8336.02 940
8336.88 924
8337.75 896
8338.61 991
8339.47 992
8340.33 941
8341.19 971
8342.06 976
8342.92 967
8343.78 956
8344.64 1001
8345.50 1004
8346.37 1012
8347.23 998
8348.09 1018
8348.95 1019
8349.82 1047
8350.68 1021
8351.54 1020
8352.40 964
8353.27 983
8354.13 1000
8354.99 997
8355.86 990
8356.72 957
8357.58 980
8358.45 967
8359.31 962
8360.17 925
8361.03 908
8361.90 907
8362.76 1018
8363.62 994
8364.49 939
8365.35 965
8366.21 962
8367.08 975
8367.94 1008
8368.80 973
8369.67 1020
8370.53 1037
8371.40 981
8372.26 999
8373.12 989
8373.99 985
8374.85 1002
8375.71 991
8376.58 1011
8377.44 1004
8378.31 969
8379.17 1019
8380.03 978
8380.90 954
8381.76 940
8382.63 959
8383.49 996
8384.36 996
8385.22 1023
8386.08 1018
8386.95 976
8387.81 988
8388.68 1013
8389.54 946
8390.41 956
8391.27 990
8392.14 984
8393.00 963
8393.87 947
8394.73 976
8395.60 1008
8396.46 1030
8397.33 1006
8398.19 975
8399.06 982
8399.92 1019
8400.79 959
8401.65 975
8402.52 968
8403.38 1034
8404.25 1035
8405.11 979
8405.98 998
8406.84 1026
8407.71 1000
8408.58 983
8409.44 1034
8410.31 1014
8411.17 1044
8412.04 1052
8412.90 1074
8413.77 1031
8414.64 1059
8415.50 1027
8416.37 1031
8417.23 1017
8418.10 1038
8418.97 1059
8419.83 1077
8420.70 1079
8421.56 1072
8422.43 1118
8423.30 1067
8424.16 1083
8425.03 1124
8425.90 1092
8426.76 1101
8427.63 1137
8428.50 1131
8429.36 1112
8430.23 1128
8431.10 1128
8431.96 1167
8432.83 1086
8433.70 1121
8434.56 1140
8435.43 1146
8436.30 1156
8437.16 1142
8438.03 1196
8438.90 1166
8439.77 1188
8440.63 1171
8441.50 1188
8442.37 1219
8443.24 1208
8444.10 1207
8444.97 1204
8445.84 1221
8446.71 1226
8447.57 1221
8448.44 1195
8449.31 1227
8450.18 1248
8451.04 1356
8451.91 1412
8452.78 1430
8453.65 1565
8454.52 1705
8455.38 1776
8456.25 1770
8457.12 1829
8457.99 1753
8458.86 1685
8459.72 1542
8460.59 1520
8461.46 1460
8462.33 1402
8463.20 1322
8464.07 1257
8464.93 1239
8465.80 1190
8466.67 1157
8467.54 1167
8468.41 1168
8469.28 1184
8470.15 1191
8471.02 1194
8471.88 1163
8472.75 1136
8473.62 1162
8474.49 1108
8475.36 1131
8476.23 1146
8477.10 1168
8477.97 1153
8478.84 1151
8479.71 1156
8480.58 1183
8481.44 1195
8482.31 1176
8483.18 1170
8484.05 1219
8484.92 1240
8485.79 1167
8486.66 1115
8487.53 1161
8488.40 1141
8489.27 1157
8490.14 1164
8491.01 1129
8491.88 1146
8492.75 1132
8493.62 1172
8494.49 1169
8495.36 1176
8496.23 1213
8497.10 1208
8497.97 1170
8498.84 1113
8499.71 1128
8500.58 1180
8501.45 1141
8502.32 1121
8503.19 1127
8504.06 1143
8504.93 1167
8505.80 1155
8506.67 1178
8507.55 1205
8508.42 1201
8509.29 1220
8510.16 1194
8511.03 1166
8511.90 1180
8512.77 1222
8513.64 1234
8514.51 1236
8515.38 1259
8516.25 1223
8517.13 1245
8518.00 1283
8518.87 1275
8519.74 1295
8520.61 1341
8521.48 1343
8522.35 1444
8523.23 1532
8524.10 1591
8524.97 1642
8525.84 1688
8526.71 1708
8527.58 1625
8528.46 1607
8529.33 1548
8530.20 1497
8531.07 1424
8531.94 1381
8532.81 1388
8533.69 1299
8534.56 1298
8535.43 1260
8536.30 1222
8537.18 1178
8538.05 1190
8538.92 1206
8539.79 1242
8540.66 1200
8541.54 1191
8542.41 1152
8543.28 1140
8544.15 1193
8545.03 1194
8545.90 1180
8546.77 1141
8547.64 1180
8548.52 1169
8549.39 1254
8550.26 1273
8551.14 1314
8552.01 1317
8552.88 1325
8553.76 1360
8554.63 1380
8555.50 1332
8556.37 1298
8557.25 1275
8558.12 1235
8558.99 1254
8559.87 1210
8560.74 1180
8561.61 1181
8562.49 1161
8563.36 1185
8564.24 1135
8565.11 1138
8565.98 1117
8566.86 1149
8567.73 1086
8568.60 1127
8569.48 1155
8570.35 1112
8571.23 1125
8572.10 1075
8572.97 1130
8573.85 1136
8574.72 1078
8575.60 1105
8576.47 1117
8577.34 1109
8578.22 1108
8579.09 1105
8579.97 1130
8580.84 1119
8581.72 1113
8582.59 1122
8583.47 1081
8584.34 1138
8585.21 1181
8586.09 1156
8586.96 1173
8587.84 1158
8588.71 1201
8589.59 1180
8590.46 1173
8591.34 1158
8592.21 1178
8593.09 1192
8593.96 1167
8594.84 1203
8595.71 1169
8596.59 1196
8597.46 1173
8598.34 1212
8599.22 1239
8600.09 1283
8600.97 1283
8601.84 1286
8602.72 1281
8603.59 1208
8604.47 1255
8605.34 1312
8606.22 1298
8607.10 1241
8607.97 1269
8608.85 1275
8609.72 1244
8610.60 1258
8611.47 1250
8612.35 1286
8613.23 1262
8614.10 1241
8614.98 1302
8615.86 1331
8616.73 1309
8617.61 1334
8618.48 1333
8619.36 1312
8620.24 1342
8621.11 1341
8621.99 1368
8622.87 1379
8623.74 1391
8624.62 1385
8625.50 1381
8626.37 1387
8627.25 1396
8628.13 1461
8629.00 1394
8629.88 1382
8630.76 1361
8631.64 1386
8632.51 1387
8633.39 1412
8634.27 1389
8635.14 1405
8636.02 1392
8636.90 1411
8637.78 1399
8638.65 1453
8639.53 1487
8640.41 1445
8641.29 1438
8642.16 1466
8643.04 1473
8643.92 1571
8644.80 1527
8645.67 1513
8646.55 1559
8647.43 1502
8648.31 1492
8649.18 1539
8650.06 1543
8650.94 1532
8651.82 1577
8652.70 1552
8653.58 1580
8654.45 1599
8655.33 1641
8656.21 1674
8657.09 1701
8657.97 1679
8658.84 1719
8659.72 1860
8660.60 2006
8661.48 2159
8662.36 2195
8663.24 2315
8664.12 2373
8664.99 2437
8665.87 2353
8666.75 2257
8667.63 2263
8668.51 2142
8669.39 1966
8670.27 1858
8671.15 1893
8672.03 1840
8672.91 1785
8673.78 1753
8674.66 1772
8675.54 1769
8676.42 1707
8677.30 1650
8678.18 1595
8679.06 1591
8679.94 1521
8680.82 1485
8681.70 1443
8682.58 1489
8683.46 1458
8684.34 1529
8685.22 1532
8686.10 1551
8686.98 1583
8687.86 1588
8688.74 1654
8689.62 1737
8690.50 1818
8691.38 1788
8692.26 1834
8693.14 1939
8694.02 1920
8694.90 1865
8695.78 1694
8696.66 1668
8697.54 1644
8698.42 1632
8699.30 1621
8700.18 1612
8701.06 1601
8701.94 1616
8702.82 1636
8703.70 1595
8704.58 1558
8705.46 1510
8706.34 1441
8707.23 1447
8708.11 1354
8708.99 1339
8709.87 1284
8710.75 1282
8711.63 1251
8712.51 1220
8713.39 1256
8714.27 1224
8715.16 1220
8716.04 1219
8716.92 1208
8717.80 1269
8718.68 1218
8719.56 1215
8720.44 1270
8721.33 1204
8722.21 1233
8723.09 1228
8723.97 1239
8724.85 1224
8725.73 1265
8726.62 1256
8727.50 1241
8728.38 1272
8729.26 1283
8730.14 1264
8731.03 1235
8731.91 1235
8732.79 1226
8733.67 1282
8734.55 1261
8735.44 1207
8736.32 1220
8737.20 1265
8738.08 1273
8738.97 1245
8739.85 1242
8740.73 1184
8741.61 1270
8742.50 1228
8743.38 1194
8744.26 1209
8745.14 1206
8746.03 1216
8746.91 1170
8747.79 1178
8748.68 1210
8749.56 1220
8750.44 1269
8751.33 1242
8752.21 1248
8753.09 1246
8753.97 1209
8754.86 1230
8755.74 1212
8756.62 1257
8757.51 1258
8758.39 1230
8759.28 1231
8760.16 1241
8761.04 1206
8761.93 1237
8762.81 1244
8763.69 1281
8764.58 1244
8765.46 1246
8766.34 1243
8767.23 1239
8768.11 1208
8769.00 1212
8769.88 1154
8770.76 1204
8771.65 1209
8772.53 1138
8773.42 1186
8774.30 1182
8775.19 1224
8776.07 1187
8776.95 1229
8777.84 1272
8778.72 1336
8779.61 1317
8780.49 1365
8781.38 1366
8782.26 1372
8783.15 1402
8784.03 1366
8784.92 1312
8785.80 1269
8786.69 1212
8787.57 1213
8788.46 1128
8789.34 1127
8790.23 1124
8791.11 1100
8792.00 1069
8792.88 1072
8793.77 1036
8794.65 1056
8795.54 1071
8796.42 1092
8797.31 1075
8798.19 1007
8799.08 1006
8799.96 1029
8800.85 1015
8801.74 1022
8802.62 1036
8803.51 1013
8804.39 990
8805.28 972
8806.16 1031
8807.05 1024
8807.94 972
8808.82 953
8809.71 954
8810.59 1014
8811.48 956
8812.37 964
8813.25 982
8814.14 985
8815.03 1012
8815.91 981
8816.80 973
8817.68 1013
8818.57 970
8819.46 960
8820.34 968
8821.23 946
8822.12 1014
8823.00 976
8823.89 947
8824.78 997
8825.66 999
8826.55 958
8827.44 973
8828.33 946
8829.21 905
8830.10 906
8830.99 938
8831.87 984
8832.76 900
8833.65 981
8834.54 942
8835.42 942
8836.31 964
8837.20 932
8838.08 937
8838.97 950
8839.86 960
8840.75 966
8841.64 984
8842.52 966
8843.41 948
8844.30 937
8845.19 958
8846.07 959
8846.96 950
8847.85 918
8848.74 932
8849.63 904
8850.51 924
8851.40 916
8852.29 937
8853.18 929
8854.07 891
8854.96 888
8855.84 903
8856.73 886
8857.62 906
8858.51 924
8859.40 910
8860.29 876
8861.17 886
8862.06 927
8862.95 915
8863.84 915
8864.73 888
8865.62 931
8866.51 893
8867.40 886
8868.29 897
8869.17 874
8870.06 905
8870.95 899
8871.84 871
8872.73 875
8873.62 832
8874.51 903
8875.40 900
8876.29 892
8877.18 893
8878.07 883
8878.96 870
8879.85 853
8880.74 897
8881.63 853
8882.51 851
8883.40 885
8884.29 872
8885.18 870
8886.07 851
8886.96 846
8887.85 841
8888.74 893
8889.63 891
8890.52 853
8891.41 876
8892.30 848
8893.19 838
8894.09 816
8894.98 816
8895.87 818
8896.76 806
8897.65 866
8898.54 818
8899.43 835
8900.32 815
8901.21 821
8902.10 805
8902.99 825
8903.88 812
8904.77 811
8905.66 792
8906.55 799
8907.44 812
8908.34 808
8909.23 845
8910.12 823
8911.01 832
8911.90 818
8912.79 841
8913.68 823
8914.57 813
8915.47 808
8916.36 820
8917.25 822
8918.14 833
8919.03 825
8919.92 847
8920.81 845
8921.71 812
8922.60 796
8923.49 805
8924.38 832
8925.27 844
8926.16 779
8927.06 821
8927.95 790
8928.84 789
8929.73 806
8930.62 819
8931.52 798
8932.41 807
8933.30 788
8934.19 788
8935.09 800
8935.98 838
8936.87 813
8937.76 827
8938.66 806
8939.55 793
8940.44 816
8941.33 780
8942.23 723
8943.12 778
8944.01 808
8944.90 821
8945.80 829
8946.69 754
8947.58 792
8948.48 795
8949.37 770
8950.26 763
8951.16 801
8952.05 833
8952.94 824
8953.84 794
8954.73 800
8955.62 769
8956.52 780
8957.41 812
8958.30 794
8959.20 785
8960.09 777
8960.98 804
8961.88 788
8962.77 793
8963.66 772
8964.56 796
8965.45 790
8966.35 769
8967.24 779
8968.13 748
8969.03 803
8969.92 745
8970.82 766
8971.71 824
8972.60 813
8973.50 796
8974.39 808
8975.29 777
8976.18 754
8977.08 718
8977.97 748
8978.87 757
8979.76 754
8980.65 774
8981.55 746
8982.44 769
8983.34 745
8984.23 782
8985.13 787
8986.02 783
8986.92 782
8987.81 808
8988.71 835
8989.60 760
8990.50 757
8991.39 758
8992.29 760
8993.18 772
8994.08 764
8994.97 757
8995.87 783
8996.76 766
8997.66 743
8998.56 758
8999.45 745
9000.35 752
9001.24 744
9002.14 766
9003.03 759
9003.93 721
9004.83 772
9005.72 781
9006.62 775
9007.51 758
9008.41 776
9009.31 762
9010.20 764
9011.10 777
9011.99 742
9012.89 761
9013.79 750
9014.68 773
9015.58 775
9016.48 761
9017.37 758
9018.27 766
9019.16 754
9020.06 769
9020.96 738
9021.85 759
9022.75 776
9023.65 761
9024.54 750
9025.44 763
9026.34 758
9027.24 779
9028.13 770
9029.03 729
9029.93 754
9030.82 772
9031.72 757
9032.62 762
9033.52 757
9034.41 766
9035.31 777
9036.21 788
9037.10 803
9038.00 791
9038.90 750
9039.80 739
9040.69 794
9041.59 811
9042.49 783
9043.39 770
9044.29 798
9045.18 767
9046.08 770
9046.98 800
9047.88 794
9048.78 781
9049.67 797
9050.57 796
9051.47 739
9052.37 783
9053.27 775
9054.16 784
9055.06 786
9055.96 760
9056.86 798
9057.76 809
9058.66 783
9059.55 795
9060.45 824
9061.35 841
9062.25 862
9063.15 831
9064.05 835
9064.95 840
9065.85 832
9066.74 863
9067.64 828
9068.54 804
9069.44 821
9070.34 806
9071.24 809
9072.14 825
9073.04 799
9073.94 842
9074.84 836
9075.74 835
9076.64 797
9077.53 801
9078.43 772
9079.33 766
9080.23 776
9081.13 800
9082.03 798
9082.93 781
9083.83 782
9084.73 805
9085.63 775
9086.53 787
9087.43 754
9088.33 770
9089.23 779
9090.13 772
9091.03 805
9091.93 772
9092.83 768
9093.73 764
9094.63 787
9095.53 774
9096.43 773
9097.33 787
9098.23 795
9099.13 778
9100.04 779
9100.94 774
9101.84 772
9102.74 800
9103.64 788
9104.54 775
9105.44 781
9106.34 775
9107.24 770
9108.14 798
9109.04 776
9109.94 765
9110.85 768
9111.75 766
9112.65 783
9113.55 763
9114.45 742
9115.35 770
9116.25 771
9117.15 760
9118.06 744
9118.96 778
9119.86 771
9120.76 758
9121.66 770
9122.56 752
9123.46 811
9124.37 828
9125.27 782
9126.17 780
9127.07 778
9127.97 785
9128.88 776
9129.78 755
9130.68 788
9131.58 773
9132.48 758
9133.39 772
9134.29 798
9135.19 797
9136.09 792
9137.00 791
9137.90 798
9138.80 739
9139.70 752
9140.61 743
9141.51 757
9142.41 787
9143.31 776
9144.22 773
9145.12 787
9146.02 789
9146.92 801
9147.83 796
9148.73 823
9149.63 801
9150.54 794
9151.44 824
9152.34 776
9153.25 785
9154.15 783
9155.05 794
9155.96 811
9156.86 819
9157.76 775
9158.67 727
9159.57 787
9160.47 803
9161.38 783
9162.28 750
9163.18 796
9164.09 762
9164.99 763
9165.90 795
9166.80 786
9167.70 781
9168.61 784
9169.51 780
9170.42 750
9171.32 760
9172.22 770
9173.13 801
9174.03 787
9174.94 777
9175.84 753
9176.74 808
9177.65 840
9178.55 794
9179.46 791
9180.36 820
9181.27 795
9182.17 804
9183.08 781
9183.98 793
9184.89 781
9185.79 797
9186.70 781
9187.60 784
9188.51 778
9189.41 809
9190.32 841
9191.22 809
9192.13 769
9193.03 801
9193.94 824
9194.84 803
9195.75 827
9196.65 869
9197.56 892
9198.46 911
9199.37 872
9200.27 896
9201.18 902
9202.08 871
9202.99 844
9203.90 848
9204.80 876
9205.71 864
9206.61 808
9207.52 811
9208.42 821
9209.33 814
9210.24 824
9211.14 796
9212.05 813
9212.95 794
9213.86 816
9214.77 813
9215.67 798
9216.58 799
9217.49 853
9218.39 835
9219.30 835
9220.21 838
9221.11 838
9222.02 830
9222.93 831
9223.83 850
9224.74 831
9225.65 847
9226.55 837
9227.46 867
9228.37 808
9229.27 787
9230.18 789
9231.09 810
9231.99 772
9232.90 759
9233.81 787
9234.72 758
9235.62 768
9236.53 799
9237.44 783
9238.34 787
9239.25 809
9240.16 801
9241.07 793
9241.97 804
9242.88 804
9243.79 796
9244.70 757
9245.61 786
9246.51 791
9247.42 777
9248.33 744
9249.24 771
9250.14 776
9251.05 800
9251.96 766
9252.87 779
9253.78 738
9254.69 766
9255.59 781
9256.50 758
9257.41 810
9258.32 747
9259.23 792
9260.14 767
9261.04 775
9261.95 773
9262.86 748
9263.77 764
9264.68 760
9265.59 743
9266.50 762
9267.40 786
9268.31 799
9269.22 775
9270.13 741
9271.04 750
9271.95 757
9272.86 767
9273.77 777
9274.68 795
9275.59 769
9276.49 788
9277.40 782
9278.31 734
9279.22 802
9280.13 818
9281.04 797
9281.95 760
9282.86 784
9283.77 758
9284.68 777
9285.59 768
9286.50 764
9287.41 750
9288.32 792
9289.23 798
9290.14 793
9291.05 762
9291.96 770
9292.87 799
9293.78 807
9294.69 800
9295.60 802
9296.51 772
9297.42 794
9298.33 831
9299.24 787
9300.15 785
9301.06 803
9301.97 789
9302.88 773
9303.79 778
9304.70 817
9305.61 838
9306.53 809
9307.44 800
9308.35 820
9309.26 814
9310.17 830
9311.08 808
9311.99 767
9312.90 796
9313.81 802
9314.72 766
9315.63 795
9316.55 782
9317.46 756
9318.37 763
9319.28 752
9320.19 814
9321.10 765
9322.01 754
9322.93 800
9323.84 760
9324.75 718
9325.66 743
9326.57 771
9327.48 792
9328.40 774
9329.31 767
9330.22 758
9331.13 779
9332.04 769
9332.96 765
9333.87 753
9334.78 796
9335.69 793
9336.60 793
9337.52 781
9338.43 749
9339.34 765
9340.25 767
9341.17 773
9342.08 774
9342.99 789
9343.90 752
9344.82 754
9345.73 765
9346.64 753
9347.55 774
9348.47 769
9349.38 787
9350.29 792
9351.21 771
9352.12 753
9353.03 763
9353.94 773
9354.86 790
9355.77 781
9356.68 782
9357.60 779
9358.51 792
9359.42 810
9360.34 783
9361.25 803
9362.16 809
9363.08 792
9363.99 777
9364.90 796
9365.82 807
9366.73 777
9367.65 784
9368.56 767
9369.47 793
9370.39 806
9371.30 775
9372.21 794
9373.13 807
9374.04 807
9374.96 810
9375.87 764
9376.79 796
9377.70 802
9378.61 822
9379.53 799
9380.44 774
9381.36 792
9382.27 785
9383.19 776
9384.10 786
9385.01 811
9385.93 792
9386.84 800
9387.76 831
9388.67 804
9389.59 833
9390.50 843
9391.42 799
9392.33 849
9393.25 801
9394.16 844
9395.08 817
9395.99 844
9396.91 827
9397.82 859
9398.74 817
9399.65 825
9400.57 856
9401.48 847
9402.40 854
9403.32 852
9404.23 805
9405.15 831
9406.06 806
9406.98 819
9407.89 809
9408.81 801
9409.73 804
9410.64 824
9411.56 776
9412.47 802
9413.39 840
9414.30 853
9415.22 810
9416.14 813
9417.05 818
9417.97 850
9418.89 852
9419.80 829
9420.72 844
9421.63 802
9422.55 800
9423.47 844
9424.38 848
9425.30 813
9426.22 793
9427.13 830
9428.05 821
9428.97 824
9429.88 850
9430.80 838
9431.72 844
9432.63 861
9433.55 823
9434.47 835
9435.38 872
9436.30 893
9437.22 894
9438.14 883
9439.05 861
9439.97 865
9440.89 905
9441.81 927
9442.72 930
9443.64 887
9444.56 839
9445.47 887
9446.39 930
9447.31 943
9448.23 896
9449.15 903
9450.06 935
9450.98 932
9451.90 944
9452.82 918
9453.73 949
9454.65 929
9455.57 935
9456.49 910
9457.41 911
9458.32 934
9459.24 924
9460.16 868
9461.08 879
9462.00 864
9462.92 863
9463.83 888
9464.75 887
9465.67 890
9466.59 847
9467.51 825
9468.43 849
9469.35 876
9470.26 849
9471.18 888
9472.10 891
9473.02 889
9473.94 846
9474.86 860
9475.78 854
9476.70 886
9477.62 893
9478.54 902
9479.45 901
9480.37 950
9481.29 922
9482.21 907
9483.13 886
9484.05 897
9484.97 859
9485.89 862
9486.81 896
9487.73 880
9488.65 880
9489.57 873
9490.49 875
9491.41 881
9492.33 897
9493.25 913
9494.17 914
9495.09 929
9496.01 934
9496.93 908
9497.85 922
9498.77 926
9499.69 891
9500.61 904
9501.53 914
9502.45 919
9503.37 905
9504.29 890
9505.21 926
9506.13 958
9507.05 958
9507.97 912
9508.89 926
9509.81 934
9510.73 944
9511.65 962
9512.57 925
9513.49 927
9514.42 980
9515.34 955
9516.26 918
9517.18 927
9518.10 957
9519.02 966
9519.94 1018
9520.86 998
9521.78 1057
9522.71 1015
9523.63 1026
9524.55 1031
9525.47 1007
9526.39 1007
9527.31 985
9528.23 987
9529.16 993
9530.08 975
9531.00 948
9531.92 970
9532.84 1007
9533.76 1036
9534.69 1005
9535.61 1042
9536.53 1017
9537.45 1041
9538.37 1036
9539.30 970
9540.22 1012
9541.14 1054
9542.06 1048
9542.98 1021
9543.91 1034
9544.83 999
9545.75 1011
9546.67 1048
9547.60 1051
9548.52 1033
9549.44 1038
9550.36 1062
9551.29 1053
9552.21 1062
9553.13 1065
9554.06 1052
9554.98 1087
9555.90 1080
9556.82 1068
9557.75 1102
9558.67 1093
9559.59 1100
9560.52 1100
9561.44 1095
9562.36 1069
9563.29 1151
9564.21 1157
9565.13 1084
9566.06 1100
9566.98 1139
9567.90 1134
9568.83 1155
9569.75 1138
9570.67 1110
9571.60 1135
9572.52 1165
9573.44 1184
9574.37 1191
9575.29 1189
9576.22 1159
9577.14 1181
9578.06 1214
9578.99 1195
9579.91 1191
9580.84 1214
9581.76 1209
9582.68 1206
9583.61 1224
9584.53 1223
9585.46 1227
9586.38 1238
9587.31 1258
9588.23 1247
9589.15 1234
9590.08 1219
9591.00 1254
9591.93 1270
9592.85 1275
9593.78 1338
9594.70 1366
9595.63 1369
9596.55 1402
9597.48 1452
9598.40 1410
9599.33 1458
9600.25 1427
9601.18 1465
9602.10 1431
9603.03 1384
9603.95 1406
9604.88 1347
9605.80 1339
9606.73 1343
9607.65 1342
9608.58 1377
9609.50 1329
9610.43 1322
9611.35 1362
9612.28 1349
9613.21 1326
9614.13 1301
9615.06 1326
9615.98 1275
9616.91 1347
9617.84 1356
9618.76 1375
9619.69 1332
9620.61 1320
9621.54 1376
9622.47 1370
9623.39 1343
9624.32 1360
9625.24 1380
9626.17 1419
9627.10 1390
9628.02 1374
9628.95 1434
9629.88 1364
9630.80 1411
9631.73 1437
9632.65 1382
9633.58 1395
9634.51 1432
9635.43 1447
9636.36 1463
9637.29 1477
9638.22 1473
9639.14 1448
9640.07 1514
9641.00 1508
9641.92 1568
9642.85 1603
9643.78 1605
9644.70 1626
9645.63 1614
9646.56 1630
9647.49 1671
9648.41 1631
9649.34 1650
9650.27 1604
9651.20 1635
9652.12 1621
9653.05 1546
9653.98 1570
9654.91 1582
9655.83 1578
9656.76 1528
9657.69 1530
9658.62 1558
9659.55 1546
9660.47 1569
9661.40 1595
9662.33 1528
9663.26 1520
9664.19 1581
9665.11 1577
9666.04 1571
9666.97 1624
9667.90 1657
9668.83 1697
9669.75 1652
9670.68 1689
9671.61 1723
9672.54 1700
9673.47 1671
9674.40 1692
9675.33 1667
9676.25 1698
9677.18 1680
9678.11 1667
9679.04 1716
9679.97 1708
9680.90 1695
9681.83 1667
9682.76 1718
9683.69 1737
9684.61 1721
9685.54 1765
9686.47 1704
9687.40 1706
9688.33 1715
9689.26 1747
9690.19 1783
9691.12 1759
9692.05 1777
9692.98 1773
9693.91 1771
9694.84 1791
9695.77 1805
9696.70 1818
9697.63 1809
9698.56 1809
9699.49 1829
9700.42 1843
9701.35 1801
9702.28 1748
9703.21 1721
9704.14 1702
9705.07 1672
9706.00 1670
9706.93 1730
9707.86 1675
9708.79 1702
9709.72 1684
9710.65 1737
9711.58 1832
9712.51 1869
9713.44 1907
9714.37 1897
9715.30 1928
9716.23 1855
9717.16 1893
9718.09 1862
9719.02 1771
9719.95 1732
9720.88 1627
9721.81 1624
9722.75 1541
9723.68 1474
9724.61 1487
9725.54 1483
9726.47 1497
9727.40 1483
9728.33 1457
9729.26 1456
9730.19 1461
9731.13 1501
9732.06 1512
9732.99 1518
9733.92 1507
9734.85 1481
9735.78 1446
9736.71 1436
9737.65 1405
9738.58 1388
9739.51 1331
9740.44 1371
9741.37 1333
9742.30 1304
9743.24 1308
9744.17 1287
9745.10 1246
9746.03 1271
9746.96 1281
9747.90 1274
9748.83 1281
9749.76 1299
9750.69 1290
9751.63 1303
9752.56 1247
9753.49 1252
9754.42 1261
9755.36 1258
9756.29 1263
9757.22 1250
9758.15 1230
9759.09 1226
9760.02 1224
9760.95 1243
9761.88 1262
9762.82 1249
9763.75 1241
9764.68 1216
9765.62 1236
9766.55 1239
9767.48 1282
9768.41 1248
9769.35 1248
9770.28 1260
9771.21 1261
9772.15 1186
9773.08 1180
9774.01 1219
9774.95 1251
9775.88 1220
9776.81 1216
9777.75 1210
9778.68 1233
9779.62 1258
9780.55 1225
9781.48 1252
9782.42 1251
9783.35 1211
9784.28 1225
9785.22 1237
9786.15 1229
9787.09 1205
9788.02 1190
9788.95 1171
9789.89 1155
9790.82 1181
9791.76 1200
9792.69 1205
9793.63 1163
9794.56 1162
9795.49 1167
9796.43 1198
9797.36 1170
9798.30 1168
9799.23 1145
9800.17 1149
9801.10 1082
9802.04 1093
9802.97 1088
9803.91 1100
9804.84 1104
9805.78 1053
9806.71 1070
9807.65 1108
9808.58 1084
9809.52 1079
9810.45 1089
9811.39 1057
9812.32 1044
9813.26 1019
9814.19 1020
9815.13 1035
9816.06 1021
9817.00 1000
9817.93 1048
9818.87 1022
9819.80 1035
9820.74 1031
9821.68 1023
9822.61 970
9823.55 988
9824.48 1000
9825.42 980
9826.35 944
9827.29 981
9828.23 982
9829.16 982
9830.10 971
9831.03 958
9831.97 937
9832.91 921
9833.84 965
9834.78 964
9835.72 948
9836.65 1009
9837.59 992
9838.52 949
9839.46 955
9840.40 970
9841.33 954
9842.27 971
9843.21 985
9844.14 967
9845.08 922
9846.02 973
9846.95 931
9847.89 921
9848.83 965
9849.77 956
9850.70 963
9851.64 989
9852.58 987
9853.51 954
9854.45 938
9855.39 945
9856.33 906
9857.26 919
9858.20 916
9859.14 942
9860.08 952
9861.01 912
9861.95 916
9862.89 921
9863.83 969
9864.76 952
9865.70 946
9866.64 903
9867.58 911
9868.51 909
9869.45 915
9870.39 922
9871.33 925
9872.27 889
9873.20 907
9874.14 899
9875.08 920
9876.02 884
9876.96 905
9877.90 877
9878.83 895
9879.77 910
9880.71 888
9881.65 885
9882.59 898
9883.53 914
9884.47 841
9885.40 896
9886.34 945
9887.28 902
9888.22 851
9889.16 895
9890.10 871
9891.04 889
9891.98 887
9892.91 866
9893.85 878
9894.79 883
9895.73 908
9896.67 883
9897.61 865
9898.55 904
9899.49 847
9900.43 864
9901.37 880
9902.31 887
9903.25 901
9904.19 890
9905.13 884
9906.07 860
9907.01 848
9907.95 878
9908.89 871
9909.83 865
9910.77 848
9911.71 892
9912.65 872
9913.59 872
9914.53 870
9915.47 895
9916.41 900
9917.35 898
9918.29 914
9919.23 892
9920.17 884
9921.11 937
9922.05 969
9922.99 917
9923.93 984
9924.87 1002
9925.81 1025
9926.75 1053
9927.69 1028
9928.63 1050
9929.57 1013
9930.51 1015
9931.45 976
9932.39 987
9933.34 935
9934.28 910
9935.22 886
9936.16 847
9937.10 827
9938.04 841
9938.98 840
9939.92 834
9940.87 865
9941.81 836
9942.75 862
9943.69 851
9944.63 872
9945.57 885
9946.51 897
9947.46 902
9948.40 918
9949.34 916
9950.28 946
9951.22 953
9952.16 935
9953.11 898
9954.05 881
9954.99 846
9955.93 881
9956.87 867
9957.82 809
9958.76 829
9959.70 818
9960.64 802
9961.59 817
9962.53 830
9963.47 827
9964.41 831
9965.35 835
9966.30 804
9967.24 774
9968.18 771
9969.13 751
9970.07 747
9971.01 761
9971.95 784
9972.90 774
9973.84 822
9974.78 779
9975.73 832
9976.67 775
9977.61 764
9978.55 748
9979.50 757
9980.44 755
9981.38 796
9982.33 770
9983.27 772
9984.21 755
9985.16 789
9986.10 752
9987.04 781
9987.99 784
9988.93 771
9989.88 773
9990.82 764
9991.76 801
9992.71 777
9993.65 782
9994.59 775
9995.54 782
9996.48 767
9997.43 764
9998.37 755
9999.31 766
10000.26 753
10001.20 728
10002.15 789
10003.09 774
10004.04 784
10004.98 785
10005.92 755
10006.87 764
10007.81 758
10008.76 760
10009.70 786
10010.65 771
10011.59 773
10012.54 797
10013.48 786
10014.43 786
10015.37 768
10016.32 781
10017.26 770
10018.21 752
10019.15 758
10020.10 776
10021.04 773
10021.99 763
10022.93 759
10023.88 769
10024.82 780
10025.77 784
10026.71 755
10027.66 766
10028.60 793
10029.55 787
10030.49 768
10031.44 744
10032.39 735
10033.33 761
10034.28 780
10035.22 787
10036.17 747
10037.11 734
10038.06 765
10039.01 747
10039.95 749
10040.90 737
10041.84 738
10042.79 762
10043.74 772
10044.68 747
10045.63 733
10046.58 729
10047.52 738
10048.47 716
10049.41 744
10050.36 761
10051.31 721
10052.25 743
10053.20 755
10054.15 754
10055.09 743
10056.04 742
10056.99 756
10057.93 761
10058.88 790
10059.83 749
10060.78 714
10061.72 699
10062.67 743
10063.62 711
10064.56 720
10065.51 741
10066.46 755
10067.41 764
10068.35 760
10069.30 729
10070.25 752
10071.20 724
10072.14 724
10073.09 738
10074.04 766
10074.99 724
10075.93 767
10076.88 791
10077.83 766
10078.78 747
10079.72 775
10080.67 735
10081.62 745
10082.57 714
10083.52 765
10084.46 753
10085.41 750
10086.36 743
10087.31 765
10088.26 737
10089.21 727
10090.15 757
10091.10 741
10092.05 709
10093.00 753
10093.95 724
10094.90 746
10095.85 721
10096.79 717
10097.74 718
10098.69 732
10099.64 706
10100.59 729
10101.54 762
10102.49 764
10103.44 755
10104.39 729
10105.33 728
10106.28 724
10107.23 718
10108.18 730
10109.13 739
10110.08 712
10111.03 728
10111.98 782
10112.93 784
10113.88 745
10114.83 751
10115.78 728
10116.73 738
10117.68 738
10118.63 741
10119.58 717
10120.53 754
10121.48 770
10122.43 753
10123.38 733
10124.33 750
10125.28 742
10126.23 715
10127.18 718
10128.13 748
10129.08 748
10130.03 747
10130.98 747
10131.93 740
10132.88 737
10133.83 729
10134.78 740
10135.73 748
10136.68 720
10137.63 731
10138.58 774
10139.53 761
10140.48 772
10141.43 766
10142.38 717
10143.33 759
10144.29 800
10145.24 761
10146.19 760
10147.14 760
10148.09 750
10149.04 767
10149.99 785
10150.94 743
10151.89 777
10152.85 770
10153.80 788
10154.75 752
10155.70 765
10156.65 777
10157.60 754
10158.55 741
10159.51 774
10160.46 795
10161.41 779
10162.36 781
10163.31 758
10164.26 809
10165.22 781
10166.17 776
10167.12 788
10168.07 772
10169.02 776
10169.98 792
10170.93 770
10171.88 764
10172.83 757
10173.79 801
10174.74 800
10175.69 795
10176.64 802
10177.60 801
10178.55 794
10179.50 815
10180.45 796
10181.41 778
10182.36 787
10183.31 800
10184.26 818
10185.22 819
10186.17 805
10187.12 792
10188.08 825
10189.03 829
10189.98 825
10190.93 780
10191.89 832
10192.84 813
10193.79 817
10194.75 805
10195.70 804
10196.65 818
10197.61 844
10198.56 834
10199.51 821
10200.47 847
10201.42 853
10202.38 850
10203.33 863
10204.28 891
10205.24 902
10206.19 884
10207.14 910
10208.10 898
10209.05 852
10210.01 842
10210.96 877
10211.91 839
10212.87 839
10213.82 839
10214.78 822
10215.73 810
10216.69 836
10217.64 839
10218.59 850
10219.55 863
10220.50 865
10221.46 829
10222.41 863
10223.37 806
10224.32 818
10225.28 838
10226.23 865
10227.19 865
10228.14 882
10229.10 871
10230.05 902
10231.01 922
10231.96 956
10232.92 964
10233.87 963
10234.83 1038
10235.78 1064
10236.74 1036
10237.69 1008
10238.65 1015
10239.60 979
10240.56 965
10241.51 909
10242.47 871
10243.42 893
10244.38 873
10245.34 836
10246.29 828
10247.25 867
10248.20 823
10249.16 828
10250.11 850
10251.07 840
10252.03 819
10252.98 803
10253.94 786
10254.89 744
10255.85 784
10256.81 783
10257.76 794
10258.72 813
10259.68 826
10260.63 782
10261.59 776
10262.55 789
10263.50 744
10264.46 810
10265.41 831
10266.37 795
10267.33 800
10268.28 804
10269.24 805
10270.20 822
10271.16 790
10272.11 763
10273.07 784
10274.03 781
10274.98 770
10275.94 802
10276.90 780
10277.85 771
10278.81 801
10279.77 807
10280.73 762
10281.68 760
10282.64 733
10283.60 779
10284.56 739
10285.51 763
10286.47 773
10287.43 755
10288.39 782
10289.34 799
10290.30 777
10291.26 763
10292.22 751
10293.18 779
10294.13 795
10295.09 781
10296.05 772
10297.01 741
10297.97 750
10298.92 748
10299.88 731
10300.84 753
10301.80 758
10302.76 765
10303.72 759
10304.67 718
10305.63 715
10306.59 751
10307.55 762
10308.51 771
10309.47 734
10310.43 770
10311.38 768
10312.34 774
10313.30 796
10314.26 752
10315.22 773
10316.18 770
10317.14 774
10318.10 774
10319.06 741
10320.01 728
10320.97 762
10321.93 788
10322.89 774
10323.85 770
10324.81 745
10325.77 786
10326.73 787
10327.69 783
10328.65 804
10329.61 794
10330.57 830
10331.53 809
10332.49 773
10333.45 773
10334.41 756
10335.37 772
10336.33 770
10337.29 767
10338.25 768
10339.21 785
10340.17 763
10341.13 755
10342.09 736
10343.05 766
10344.01 723
10344.97 777
10345.93 727
10346.89 734
10347.85 742
10348.81 736
10349.77 741
10350.73 730
10351.69 725
10352.65 721
10353.61 696
10354.57 710
10355.53 720
10356.49 752
10357.46 715
10358.42 730
10359.38 719
10360.34 722
10361.30 700
10362.26 709
10363.22 714
10364.18 731
10365.14 756
10366.11 746
10367.07 750
10368.03 717
10368.99 719
10369.95 700
10370.91 742
10371.87 714
10372.84 738
10373.80 734
10374.76 740
10375.72 714
10376.68 711
10377.64 750
10378.61 701
10379.57 716
10380.53 721
10381.49 729
10382.45 720
10383.42 706
10384.38 711
10385.34 715
10386.30 716
10387.27 717
10388.23 729
10389.19 690
10390.15 683
10391.11 727
10392.08 696
10393.04 713
10394.00 714
10394.96 743
10395.93 768
10396.89 725
10397.85 719
10398.82 724
10399.78 743
10400.74 713
10401.70 727
10402.67 709
10403.63 704
10404.59 695
10405.56 723
10406.52 702
10407.48 686
10408.45 701
10409.41 740
10410.37 717
10411.34 769
10412.30 714
10413.26 740
10414.23 734
10415.19 689
10416.15 709
10417.12 724
10418.08 714
10419.04 729
10420.01 708
10420.97 714
10421.94 717
10422.90 708
10423.86 732
10424.83 712
10425.79 714
10426.76 718
10427.72 706
10428.68 699
10429.65 721
10430.61 732
10431.58 712
10432.54 697
10433.51 691
10434.47 712
10435.44 716
10436.40 675
10437.36 685
10438.33 688
10439.29 694
10440.26 692
10441.22 702
10442.19 720
10443.15 709
10444.12 711
10445.08 710
10446.05 691
10447.01 678
10447.98 694
10448.94 686
10449.91 684
10450.87 705
10451.84 676
10452.80 702
10453.77 737
10454.73 693
10455.70 688
10456.67 696
10457.63 682
10458.60 716
10459.56 713
10460.53 696
10461.49 719
10462.46 707
10463.43 703
10464.39 709
10465.36 707
10466.32 703
10467.29 699
10468.25 714
10469.22 736
10470.19 679
10471.15 677
10472.12 692
10473.09 706
10474.05 746
10475.02 704
10475.98 710
10476.95 686
10477.92 712
10478.88 732
10479.85 743
10480.82 727
10481.78 727
10482.75 716
10483.72 693
10484.68 735
10485.65 727
10486.62 737
10487.58 722
10488.55 707
10489.52 691
10490.49 686
10491.45 716
10492.42 719
10493.39 719
10494.35 695
10495.32 691
10496.29 715
10497.26 725
10498.22 708
10499.19 708
10500.16 696
10501.13 684
10502.09 700
10503.06 718
10504.03 699
10505.00 725
10505.96 716
10506.93 732
10507.90 718
10508.87 720
10509.84 705
10510.80 677
10511.77 699
10512.74 667
10513.71 648
10514.68 699
10515.64 706
10516.61 691
10517.58 679
10518.55 666
10519.52 683
10520.49 686
10521.45 732
10522.42 705
10523.39 727
10524.36 715
10525.33 720
10526.30 698
10527.27 704
10528.23 701
10529.20 711
10530.17 665
10531.14 669
10532.11 703
10533.08 676
10534.05 695
10535.02 715
10535.99 697
10536.96 688
10537.93 690
10538.89 708
10539.86 714
10540.83 704
10541.80 691
10542.77 708
10543.74 707
10544.71 668
10545.68 671
10546.65 697
10547.62 686
10548.59 654
10549.56 664
10550.53 705
10551.50 690
10552.47 698
10553.44 687
10554.41 699
10555.38 695
10556.35 716
10557.32 719
10558.29 695
10559.26 695
10560.23 732
10561.20 719
10562.17 710
10563.14 708
10564.11 726
10565.08 712
10566.05 706
10567.02 731
10567.99 720
10568.96 729
10569.93 717
10570.91 717
10571.88 709
10572.85 691
10573.82 680
10574.79 692
10575.76 685
10576.73 719
10577.70 717
10578.67 708
10579.64 707
10580.62 683
10581.59 676
10582.56 720
10583.53 787
10584.50 721
10585.47 728
10586.44 744
10587.42 737
10588.39 745
10589.36 726
10590.33 757
10591.30 731
10592.27 752
10593.25 759
10594.22 743
10595.19 704
10596.16 728
10597.13 731
10598.10 728
10599.08 757
10600.05 731
10601.02 725
10601.99 732
10602.97 752
10603.94 749
10604.91 750
10605.88 773
10606.85 715
10607.83 737
10608.80 765
10609.77 761
10610.74 778
10611.72 714
10612.69 736
10613.66 761
10614.64 717
10615.61 707
10616.58 716
10617.55 730
10618.53 738
10619.50 731
10620.47 703
10621.45 712
10622.42 711
10623.39 704
10624.37 682
10625.34 713
10626.31 714
10627.29 708
10628.26 680
10629.23 678
10630.21 719
10631.18 703
10632.15 702
10633.13 708
10634.10 710
10635.07 727
10636.05 709
10637.02 713
10638.00 728
10638.97 742
10639.94 738
10640.92 701
10641.89 726
10642.87 678
10643.84 713
10644.81 715
10645.79 683
10646.76 681
10647.74 684
10648.71 700
10649.68 708
10650.66 688
10651.63 695
10652.61 674
10653.58 667
10654.56 679
10655.53 695
10656.51 684
10657.48 684
10658.46 708
10659.43 660
10660.41 692
10661.38 668
10662.36 693
10663.33 695
10664.31 655
10665.28 654
10666.26 677
10667.23 687
10668.21 684
10669.18 657
10670.16 687
10671.13 659
10672.11 680
10673.08 710
10674.06 679
10675.03 645
10676.01 681
10676.99 650
10677.96 649
10678.94 639
10679.91 690
10680.89 664
10681.86 663
10682.84 676
10683.82 670
10684.79 670
10685.77 676
10686.74 697
10687.72 689
10688.70 667
10689.67 675
10690.65 677
10691.63 688
10692.60 675
10693.58 650
10694.55 656
10695.53 684
10696.51 682
10697.48 651
10698.46 673
10699.44 647
10700.41 650
10701.39 662
10702.37 660
10703.34 666
10704.32 662
10705.30 685
10706.27 625
10707.25 651
10708.23 682
10709.21 677
10710.18 653
10711.16 636
10712.14 674
10713.11 649
10714.09 632
10715.07 658
10716.05 641
10717.02 654
10718.00 689
10718.98 647
10719.96 649
10720.93 650
10721.91 662
10722.89 667
10723.87 652
10724.85 633
10725.82 651
10726.80 641
10727.78 645
10728.76 656
10729.74 654
10730.71 663
10731.69 650
10732.67 651
10733.65 632
10734.63 633
10735.60 645
10736.58 678
10737.56 620
10738.54 672
10739.52 644
10740.50 668
10741.48 697
10742.45 652
10743.43 649
10744.41 674
10745.39 653
10746.37 660
10747.35 687
10748.33 654
10749.31 624
10750.28 658
10751.26 650
10752.24 649
10753.22 633
10754.20 645
10755.18 673
10756.16 641
10757.14 667
10758.12 642
10759.10 668
10760.08 638
10761.06 663
10762.04 660
10763.01 650
10763.99 677
10764.97 669
10765.95 665
10766.93 647
10767.91 654
10768.89 661
10769.87 668
10770.85 645
10771.83 678
10772.81 669
10773.79 707
10774.77 670
10775.75 682
10776.73 707
10777.71 694
10778.69 666
10779.67 653
10780.65 674
10781.63 654
10782.62 647
10783.60 664
10784.58 666
10785.56 689
10786.54 673
10787.52 668
10788.50 697
10789.48 671
10790.46 699
10791.44 713
10792.42 664
10793.40 678
10794.38 656
10795.37 650
10796.35 713
10797.33 714
10798.31 673
10799.29 686
10800.27 694
10801.25 688
10802.23 681
10803.21 675
10804.20 683
10805.18 671
10806.16 695
10807.14 707
10808.12 679
10809.10 707
10810.09 707
10811.07 706
10812.05 673
10813.03 691
10814.01 709
10815.00 713
10815.98 686
10816.96 713
10817.94 699
10818.92 700
10819.91 687
10820.89 696
10821.87 729
10822.85 715
10823.83 683
10824.82 709
10825.80 750
10826.78 728
10827.76 696
10828.75 737
10829.73 739
10830.71 698
10831.69 703
10832.68 697
10833.66 736
10834.64 698
10835.63 697
10836.61 734
10837.59 738
10838.57 736
10839.56 738
10840.54 726
10841.52 727
10842.51 712
10843.49 717
10844.47 716
10845.46 715
10846.44 721
10847.42 738
10848.41 791
10849.39 771
10850.37 748
10851.36 747
10852.34 772
10853.32 775
10854.31 746
10855.29 795
10856.28 785
10857.26 790
10858.24 769
10859.23 769
10860.21 792
10861.20 781
10862.18 780
10863.16 777
10864.15 776
10865.13 762
10866.12 794
10867.10 757
10868.08 806
10869.07 797
10870.05 794
10871.04 774
10872.02 819
10873.01 796
10873.99 814
10874.98 773
10875.96 823
10876.95 781
10877.93 763
10878.92 765
10879.90 809
10880.89 794
10881.87 771
10882.86 821
10883.84 847
10884.83 818
10885.81 818
10886.80 862
10887.78 869
10888.77 835
10889.75 819
10890.74 842
10891.72 884
10892.71 832
10893.69 845
10894.68 830
10895.66 869
10896.65 854
10897.64 854
10898.62 866
10899.61 836
10900.59 856
10901.58 885
10902.56 865
10903.55 893
10904.54 871
10905.52 856
10906.51 859
10907.49 889
10908.48 898
10909.47 871
10910.45 902
10911.44 905
10912.43 891
10913.41 904
10914.40 908
10915.39 910
10916.37 916
10917.36 956
10918.35 916
10919.33 920
10920.32 947
10921.31 972
10922.29 960
10923.28 928
10924.27 913
10925.25 920
10926.24 913
10927.23 956
10928.21 935
10929.20 935
10930.19 949
10931.18 955
10932.16 954
10933.15 943
10934.14 966
10935.12 995
10936.11 998
10937.10 975
10938.09 995
10939.07 1052
10940.06 985
10941.05 971
10942.04 1018
10943.02 996
10944.01 1031
10945.00 1042
10945.99 1026
10946.98 1047
10947.96 1064
10948.95 1059
10949.94 1092
10950.93 1097
10951.92 1124
10952.90 1134
10953.89 1201
10954.88 1162
10955.87 1215
10956.86 1231
10957.85 1208
10958.83 1192
10959.82 1232
10960.81 1245
10961.80 1220
10962.79 1218
10963.78 1170
10964.77 1168
10965.75 1098
10966.74 1103
10967.73 1066
10968.72 1048
10969.71 1053
10970.70 1075
10971.69 1054
10972.68 1065
10973.67 1057
10974.66 1039
10975.64 1024
10976.63 1002
10977.62 1046
10978.61 1089
10979.60 1029
10980.59 1059
10981.58 1032
10982.57 1088
10983.56 1104
10984.55 1078
10985.54 1083
10986.53 1091
10987.52 1079
10988.51 1070
10989.50 1133
10990.49 1127
10991.48 1140
10992.47 1189
10993.46 1226
10994.45 1263
10995.44 1318
10996.43 1407
10997.42 1446
10998.41 1471
10999.40 1485
11000.39 1478
11001.38 1427
11002.37 1410
11003.36 1350
11004.35 1302
11005.34 1232
11006.33 1208
11007.32 1131
11008.31 1111
11009.30 1054
11010.30 1048
11011.29 956
11012.28 990
11013.27 1008
11014.26 973
11015.25 992
11016.24 944
11017.23 953
11018.22 937
11019.21 926
11020.21 899
11021.20 931
11022.19 947
11023.18 948
11024.17 929
11025.16 892
11026.15 873
11027.14 896
11028.14 931
11029.13 923
11030.12 875
11031.11 859
11032.10 903
11033.09 886
11034.09 879
11035.08 904
11036.07 894
11037.06 894
11038.05 887
11039.05 867
11040.04 874
11041.03 856
11042.02 862
11043.02 872
11044.01 873
11045.00 815
11045.99 866
11046.98 875
11047.98 817
11048.97 823
11049.96 818
11050.95 806
11051.95 833
11052.94 839
11053.93 787
11054.93 833
11055.92 833
11056.91 823
11057.90 848
11058.90 850
11059.89 848
11060.88 825
11061.88 820
11062.87 797
11063.86 842
11064.86 810
11065.85 801
11066.84 800
11067.84 807
11068.83 848
11069.82 858
11070.82 831
11071.81 845
11072.80 826
11073.80 855
11074.79 853
11075.78 850
11076.78 838
11077.77 846
11078.77 839
11079.76 811
11080.75 834
11081.75 834
11082.74 858
11083.74 824
11084.73 799
11085.72 816
11086.72 793
11087.71 816
11088.71 805
11089.70 779
11090.70 757
11091.69 803
11092.68 802
11093.68 786
11094.67 777
11095.67 781
11096.66 772
11097.66 777
11098.65 773
11099.65 802
11100.64 834
11101.64 805
11102.63 777
11103.63 760
11104.62 766
11105.62 743
11106.61 795
11107.61 776
11108.60 773
11109.60 769
11110.59 744
11111.59 744
11112.58 722
11113.58 747
11114.57 736
11115.57 752
11116.56 750
11117.56 759
11118.56 737
11119.55 763
11120.55 762
11121.54 730
11122.54 746
11123.54 759
11124.53 698
11125.53 740
11126.52 768
11127.52 750
11128.51 736
11129.51 716
11130.51 710
11131.50 729
11132.50 721
11133.50 732
11134.49 728
11135.49 709
11136.49 722
11137.48 704
11138.48 692
11139.47 698
11140.47 712
11141.47 697
11142.46 710
11143.46 691
11144.46 679
11145.46 689
11146.45 681
11147.45 728
11148.45 708
11149.44 724
11150.44 734
11151.44 718
11152.43 720
11153.43 699
11154.43 727
11155.43 692
11156.42 675
11157.42 667
11158.42 671
11159.42 672
11160.41 687
11161.41 676
11162.41 671
11163.41 682
11164.40 697
11165.40 696
11166.40 692
11167.40 693
11168.39 677
11169.39 688
11170.39 674
11171.39 698
11172.39 655
11173.38 652
11174.38 676
11175.38 693
11176.38 661
11177.38 649
11178.38 622
11179.37 682
11180.37 657
11181.37 684
11182.37 676
11183.37 702
11184.37 721
11185.37 721
11186.36 699
11187.36 656
11188.36 646
11189.36 656
11190.36 684
11191.36 668
11192.36 669
11193.36 678
11194.36 668
11195.35 662
11196.35 659
11197.35 647
11198.35 654
11199.35 680
11200.35 678
11201.35 666
11202.35 672
11203.35 697
11204.35 719
11205.35 691
11206.35 655
11207.35 651
11208.35 676
11209.35 682
11210.35 652
11211.35 672
11212.35 683
11213.35 679
11214.35 685
11215.34 678
11216.35 660
11217.35 641
11218.35 663
11219.35 649
11220.35 676
11221.35 675
11222.35 662
11223.35 680
11224.35 675
11225.35 621
11226.35 619
11227.35 642
11228.35 664
11229.35 691
11230.35 682
11231.35 652
11232.35 654
11233.35 683
11234.35 692
11235.35 695
11236.35 707
11237.36 683
11238.36 663
11239.36 645
11240.36 646
11241.36 662
11242.36 660
11243.36 670
11244.36 657
11245.36 690
11246.37 692
11247.37 656
11248.37 638
11249.37 659
11250.37 644
11251.37 694
11252.38 658
11253.38 679
11254.38 692
11255.38 673
11256.38 681
11257.38 691
11258.39 690
11259.39 674
11260.39 708
11261.39 705
11262.39 690
11263.40 701
11264.40 691
11265.40 700
11266.40 707
11267.40 703
11268.41 717
11269.41 716
11270.41 687
11271.41 695
11272.42 711
11273.42 710
11274.42 704
11275.42 704
11276.43 686
11277.43 683
11278.43 684
11279.44 702
11280.44 690
11281.44 716
11282.44 697
11283.45 685
11284.45 704
11285.45 642
11286.46 655
11287.46 645
11288.46 663
11289.47 668
11290.47 649
11291.47 666
11292.48 638
11293.48 660
11294.48 610
11295.49 662
11296.49 649
11297.49 680
11298.50 678
11299.50 667
11300.51 675
11301.51 679
11302.51 677
11303.52 647
11304.52 664
11305.53 647
11306.53 664
11307.53 653
11308.54 674
11309.54 661
11310.55 654
11311.55 675
11312.55 664
11313.56 657
11314.56 650
11315.57 665
11316.57 664
11317.58 686
11318.58 707
11319.59 678
11320.59 668
11321.59 673
11322.60 660
11323.60 632
11324.61 666
11325.61 675
11326.62 672
11327.62 644
11328.63 666
11329.63 673
11330.64 645
11331.64 657
11332.65 654
11333.65 690
11334.66 658
11335.67 712
11336.67 680
11337.68 686
11338.68 705
11339.69 691
11340.69 708
11341.70 691
11342.70 699
11343.71 674
11344.72 671
11345.72 693
11346.73 715
11347.73 676
11348.74 637
11349.74 686
11350.75 663
11351.76 662
11352.76 650
11353.77 642
11354.78 637
11355.78 648
11356.79 642
11357.79 634
11358.80 650
11359.81 655
11360.81 641
11361.82 649
11362.83 663
11363.83 655
11364.84 676
11365.85 664
11366.85 641
11367.86 649
11368.87 656
11369.87 648
11370.88 673
11371.89 653
11372.89 652
11373.90 660
11374.91 651
11375.92 661
11376.92 645
11377.93 642
11378.94 649
11379.94 674
11380.95 644
11381.96 634
11382.97 633
11383.97 668
11384.98 676
11385.99 630
11387.00 624
11388.00 660
11389.01 641
11390.02 628
11391.03 669
11392.04 657
11393.04 649
11394.05 647
11395.06 673
11396.07 657
11397.08 644
11398.08 666
11399.09 664
11400.10 648
11401.11 655
11402.12 642
11403.12 665
11404.13 654
11405.14 659
11406.15 626
11407.16 651
11408.17 681
11409.18 691
11410.18 686
11411.19 658
11412.20 663
11413.21 697
11414.22 686
11415.23 670
11416.24 700
11417.25 668
11418.25 671
11419.26 680
11420.27 687
11421.28 668
11422.29 656
11423.30 663
11424.31 672
11425.32 650
11426.33 665
11427.34 699
11428.35 694
11429.36 657
11430.37 672
11431.38 641
11432.39 688
11433.39 672
11434.40 676
11435.41 710
11436.42 677
11437.43 683
11438.44 688
11439.45 693
11440.46 673
11441.47 701
11442.48 711
11443.49 678
11444.50 708
11445.51 701
11446.52 660
11447.53 723
11448.55 699
11449.56 666
11450.57 675
11451.58 681
11452.59 664
11453.60 689
11454.61 678
11455.62 705
11456.63 689
11457.64 679
11458.65 672
11459.66 665
11460.67 709
11461.68 697
11462.69 685
11463.71 676
11464.72 689
11465.73 707
11466.74 709
11467.75 705
11468.76 743
11469.77 719
11470.78 722
11471.80 683
11472.81 711
11473.82 743
11474.83 737
11475.84 704
11476.85 709
11477.86 745
11478.88 751
11479.89 730
11480.90 680
11481.91 706
11482.92 728
11483.93 700
11484.95 709
11485.96 715
11486.97 746
11487.98 749
11489.00 738
11490.01 767
11491.02 735
11492.03 723
11493.04 736
11494.06 744
11495.07 737
11496.08 704
11497.09 744
11498.11 765
11499.12 751
11500.13 744
11501.14 739
11502.16 744
11503.17 736
11504.18 748
11505.20 744
11506.21 776
11507.22 779
11508.23 771
11509.25 804
11510.26 787
11511.27 745
11512.29 768
11513.30 790
11514.31 788
11515.33 754
11516.34 792
11517.35 811
11518.37 785
11519.38 798
11520.39 825
11521.41 860
11522.42 869
11523.43 817
11524.45 850
11525.46 906
11526.47 893
11527.49 842
11528.50 896
11529.52 953
11530.53 936
11531.54 1020
11532.56 969
11533.57 1039
11534.59 1074
11535.60 1115
11536.62 1131
11537.63 1167
11538.64 1205
11539.66 1186
11540.67 1173
11541.69 1159
11542.70 1103
11543.72 1068
11544.73 1038
11545.75 951
11546.76 930
11547.77 896
11548.79 889
11549.80 878
11550.82 842
11551.83 835
11552.85 832
11553.86 811
11554.88 798
11555.89 817
11556.91 801
11557.92 808
11558.94 782
11559.95 780
11560.97 780
11561.99 766
11563.00 741
11564.02 773
11565.03 751
11566.05 805
11567.06 780
11568.08 773
11569.09 762
11570.11 768
11571.13 784
11572.14 791
11573.16 766
11574.17 798
11575.19 771
11576.20 809
11577.22 770
11578.24 756
11579.25 736
11580.27 801
11581.29 805
11582.30 777
11583.32 776
11584.33 801
11585.35 814
11586.37 791
11587.38 813
11588.40 811
11589.42 786
11590.43 810
11591.45 828
11592.47 817
11593.48 864
11594.50 848
11595.52 876
11596.53 922
11597.55 939
11598.57 934
11599.58 940
11600.60 952
11601.62 911
11602.64 890
11603.65 869
11604.67 897
11605.69 850
11606.70 854
11607.72 787
11608.74 789
11609.76 802
11610.77 803
11611.79 799
11612.81 775
11613.83 778
11614.84 787
11615.86 819
11616.88 810
11617.90 768
11618.92 778
11619.93 735
11620.95 751
11621.97 771
11622.99 760
11624.01 726
11625.02 729
11626.04 751
11627.06 749
11628.08 774
11629.10 741
11630.11 757
11631.13 721
11632.15 746
11633.17 729
11634.19 721
11635.21 725
11636.23 736
11637.24 732
11638.26 740
11639.28 724
11640.30 770
11641.32 754
11642.34 733
11643.36 701
11644.38 708
11645.39 746
11646.41 694
11647.43 700
11648.45 708
11649.47 686
11650.49 715
11651.51 713
11652.53 680
11653.55 693
11654.57 718
11655.59 711
11656.61 712
11657.63 693
11658.65 716
11659.67 710
11660.69 667
11661.70 716
11662.72 725
11663.74 698
11664.76 723
11665.78 700
11666.80 638
11667.82 670
11668.84 682
11669.86 688
11670.88 681
11671.90 684
11672.92 668
11673.95 680
11674.97 684
11675.99 664
11677.01 667
11678.03 714
11679.05 672
11680.07 677
11681.09 657
11682.11 644
11683.13 700
11684.15 682
11685.17 662
11686.19 674
11687.21 675
11688.23 665
11689.25 666
11690.28 691
11691.30 675
11692.32 696
11693.34 684
11694.36 694
11695.38 680
11696.40 688
11697.42 698
11698.44 664
11699.47 681
11700.49 663
11701.51 662
11702.53 658
11703.55 661
11704.57 660
11705.60 683
11706.62 680
11707.64 672
11708.66 674
11709.68 656
11710.70 644
11711.73 651
11712.75 694
11713.77 682
11714.79 640
11715.81 644
11716.84 663
11717.86 652
11718.88 691
11719.90 658
11720.92 661
11721.95 648
11722.97 647
11723.99 667
11725.01 662
11726.04 657
11727.06 625
11728.08 661
11729.11 652
11730.13 638
11731.15 651
11732.17 685
11733.20 677
11734.22 627
11735.24 661
11736.26 633
11737.29 644
11738.31 643
11739.33 647
11740.36 637
11741.38 642
11742.40 623
11743.43 636
11744.45 657
11745.47 626
11746.50 659
11747.52 615
11748.54 655
11749.57 649
11750.59 629
11751.62 622
11752.64 625
11753.66 619
11754.69 608
11755.71 647
11756.73 645
11757.76 665
11758.78 664
11759.81 620
11760.83 632
11761.85 646
11762.88 629
11763.90 630
11764.93 641
11765.95 666
11766.98 646
11768.00 631
11769.02 633
11770.05 641
11771.07 686
11772.10 669
11773.12 624
11774.15 625
11775.17 625
11776.20 626
11777.22 635
11778.25 647
11779.27 677
11780.30 644
11781.32 638
11782.35 636
11783.37 641
11784.40 645
11785.42 600
11786.45 626
11787.47 643
11788.50 653
11789.52 667
11790.55 651
11791.57 643
11792.60 632
11793.62 629
11794.65 635
11795.67 642
11796.70 651
11797.73 653
11798.75 670
11799.78 635
11800.80 631
11801.83 632
11802.85 676
11803.88 666
11804.91 651
11805.93 658
11806.96 657
11807.98 609
11809.01 656
11810.04 661
11811.06 649
11812.09 665
11813.12 667
11814.14 673
11815.17 679
11816.19 653
11817.22 678
11818.25 661
11819.27 676
11820.30 710
11821.33 679
11822.35 657
11823.38 681
11824.41 676
11825.44 663
11826.46 671
11827.49 658
11828.52 698
11829.54 697
11830.57 700
11831.60 682
11832.62 679
11833.65 704
11834.68 689
11835.71 684
11836.73 689
11837.76 718
11838.79 712
11839.82 701
11840.84 707
11841.87 686
11842.90 692
11843.93 711
11844.95 704
11845.98 718
11847.01 726
11848.04 696
11849.07 712
11850.09 707
11851.12 670
11852.15 727
11853.18 731
11854.21 715
11855.23 743
11856.26 730
11857.29 735
11858.32 745
11859.35 739
11860.38 733
11861.40 733
11862.43 743
11863.46 739
11864.49 746
11865.52 744
11866.55 742
11867.58 770
11868.60 769
11869.63 722
11870.66 736
11871.69 761
11872.72 756
11873.75 725
11874.78 774
11875.81 773
11876.84 757
11877.86 771
11878.89 749
11879.92 771
11880.95 766
11881.98 793
11883.01 785
11884.04 808
11885.07 804
11886.10 801
11887.13 835
11888.16 801
11889.19 807
11890.22 828
11891.25 825
11892.28 806
11893.31 812
11894.34 827
11895.37 819
11896.40 842
11897.43 860
11898.46 906
11899.49 888
11900.52 909
11901.55 920
11902.58 922
11903.61 924
11904.64 936
11905.67 889
11906.70 906
11907.73 905
11908.76 872
11909.79 879
11910.82 873
11911.85 837
11912.88 884
11913.91 903
11914.94 869
11915.97 866
11917.01 912
11918.04 874
11919.07 889
11920.10 881
11921.13 896
11922.16 928
11923.19 932
11924.22 931
11925.25 931
11926.28 960
11927.32 995
11928.35 1004
11929.38 1028
11930.41 1028
11931.44 980
11932.47 1067
11933.50 1021
11934.54 1015
11935.57 969
11936.60 951
11937.63 939
11938.66 928
11939.70 884
11940.73 867
11941.76 873
11942.79 837
11943.82 840
11944.85 842
11945.89 849
11946.92 816
11947.95 849
11948.98 803
11950.02 831
11951.05 826
11952.08 813
11953.11 827
11954.15 798
11955.18 798
11956.21 801
11957.24 800
11958.28 805
11959.31 782
11960.34 791
11961.37 810
11962.41 820
11963.44 813
11964.47 814
11965.51 805
11966.54 810
11967.57 818
11968.60 814
11969.64 814
11970.67 814
11971.70 779
11972.74 825
11973.77 838
11974.80 811
11975.84 791
11976.87 801
11977.90 792
11978.94 803
11979.97 817
11981.00 833
11982.04 793
11983.07 832
11984.11 787
11985.14 818
11986.17 849
11987.21 824
11988.24 835
11989.28 849
11990.31 864
11991.34 878
11992.38 865
11993.41 855
11994.45 863
11995.48 865
11996.51 854
11997.55 843
11998.58 865
11999.62 904
12000.65 847
12001.69 844
12002.72 868
12003.76 877
12004.79 861
12005.82 860
12006.86 916
12007.89 900
12008.93 928
12009.96 880
12011.00 887
12012.03 882
12013.07 903
12014.10 860
12015.14 907
12016.17 925
12017.21 955
12018.24 938
12019.28 918
12020.32 898
12021.35 905
12022.39 931
12023.42 905
12024.46 932
12025.49 903
12026.53 877
12027.56 868
12028.60 871
12029.64 875
12030.67 906
12031.71 922
12032.74 961
12033.78 944
12034.81 936
12035.85 910
12036.89 912
12037.92 947
12038.96 922
12039.99 909
12041.03 902
12042.07 911
12043.10 930
12044.14 911
12045.18 932
12046.21 961
12047.25 918
12048.29 906
12049.32 971
12050.36 928
12051.40 919
12052.43 985
12053.47 1003
12054.51 1010
12055.54 997
12056.58 1007
12057.62 997
12058.65 1031
12059.69 1024
12060.73 976
12061.76 967
12062.80 936
12063.84 912
12064.88 921
12065.91 930
12066.95 879
12067.99 874
12069.03 905
12070.06 858
12071.10 871
12072.14 886
12073.18 855
12074.21 890
12075.25 867
12076.29 824
12077.33 867
12078.36 851
12079.40 850
12080.44 860
12081.48 852
12082.52 894
12083.55 854
12084.59 847
12085.63 854
12086.67 845
12087.71 854
12088.74 832
12089.78 825
12090.82 859
12091.86 867
12092.90 850
12093.94 908
12094.98 862
12096.01 875
12097.05 881
12098.09 863
12099.13 894
12100.17 903
12101.21 914
12102.25 922
12103.28 918
12104.32 908
12105.36 943
12106.40 916
12107.44 881
12108.48 836
12109.52 799
12110.56 853
12111.60 800
12112.64 834
12113.68 801
12114.72 790
12115.76 776
12116.79 770
12117.83 800
12118.87 796
12119.91 758
12120.95 747
12121.99 765
12123.03 763
12124.07 768
12125.11 740
12126.15 733
12127.19 749
12128.23 762
12129.27 742
12130.31 731
12131.35 752
12132.39 736
12133.43 731
12134.47 749
12135.51 721
12136.55 732
12137.59 718
12138.63 732
12139.67 714
12140.71 732
12141.76 729
12142.80 737
12143.84 738
12144.88 710
12145.92 732
12146.96 738
12148.00 706
12149.04 692
12150.08 685
12151.12 662
12152.16 714
12153.20 733
12154.25 717
12155.29 718
12156.33 686
12157.37 681
12158.41 686
12159.45 703
12160.49 714
12161.53 673
12162.58 698
12163.62 699
12164.66 687
12165.70 713
12166.74 664
12167.78 687
12168.82 688
12169.87 670
12170.91 707
12171.95 680
12172.99 680
12174.03 697
12175.08 718
12176.12 658
12177.16 705
12178.20 702
12179.24 709
12180.29 690
12181.33 673
12182.37 644
12183.41 666
12184.46 694
12185.50 708
12186.54 697
12187.58 698
12188.63 688
12189.67 684
12190.71 653
12191.75 651
12192.80 678
12193.84 689
12194.88 669
12195.92 662
12196.97 648
12198.01 684
12199.05 677
12200.10 679
12201.14 688
12202.18 679
12203.23 695
12204.27 656
12205.31 651
12206.36 662
12207.40 630
12208.44 663
12209.49 656
12210.53 678
12211.57 648
12212.62 653
12213.66 669
12214.70 654
12215.75 659
12216.79 641
12217.84 672
12218.88 657
12219.92 646
12220.97 611
12222.01 622
12223.06 659
12224.10 638
12225.14 655
12226.19 627
12227.23 647
12228.28 611
12229.32 613
12230.36 617
12231.41 640
12232.45 658
12233.50 629
12234.54 648
12235.59 632
12236.63 625
12237.68 627
12238.72 650
12239.77 621
12240.81 626
12241.86 616
12242.90 633
12243.94 633
12244.99 631
12246.03 615
12247.08 593
12248.13 633
12249.17 622
12250.22 603
12251.26 615
12252.31 624
12253.35 612
12254.40 612
12255.44 620
12256.49 608
12257.53 588
12258.58 610
12259.62 615
12260.67 587
12261.72 596
12262.76 575
12263.81 604
12264.85 592
12265.90 579
12266.94 576
12267.99 574
12269.04 607
12270.08 610
12271.13 592
12272.17 604
12273.22 625
12274.27 584
12275.31 581
12276.36 588
12277.41 594
12278.45 571
12279.50 569
12280.55 574
12281.59 583
12282.64 573
12283.69 582
12284.73 579
12285.78 585
12286.83 567
12287.87 576
12288.92 607
12289.97 588
12291.01 576
12292.06 584
12293.11 585
12294.15 560
12295.20 559
12296.25 571
12297.30 570
12298.34 570
12299.39 550
12300.44 550
12301.48 584
12302.53 578
12303.58 574
12304.63 566
12305.67 600
12306.72 585
12307.77 536
12308.82 568
12309.87 564
12310.91 598
12311.96 581
12313.01 590
12314.06 572
12315.10 565
12316.15 569
12317.20 568
12318.25 582
12319.30 532
12320.34 536
12321.39 573
12322.44 583
12323.49 587
12324.54 564
12325.59 558
12326.63 558
12327.68 548
12328.73 546
12329.78 572
12330.83 576
12331.88 566
12332.93 558
12333.98 563
12335.02 555
12336.07 551
12337.12 566
12338.17 584
12339.22 537
12340.27 542
12341.32 544
12342.37 569
12343.42 535
12344.47 586
12345.51 582
12346.56 599
12347.61 589
12348.66 560
12349.71 537
12350.76 573
12351.81 567
12352.86 604
12353.91 556
12354.96 579
12356.01 565
12357.06 544
12358.11 559
12359.16 566
12360.21 569
12361.26 571
12362.31 563
12363.36 545
12364.41 568
12365.46 563
12366.51 592
12367.56 569
12368.61 565
12369.66 550
12370.71 568
12371.76 576
12372.81 513
12373.86 547
12374.91 568
12375.96 548
12377.01 547
12378.06 588
12379.11 556
12380.17 564
12381.22 578
12382.27 565
12383.32 568
12384.37 554
12385.42 567
12386.47 579
12387.52 537
12388.57 553
12389.62 549
12390.67 538
12391.73 564
12392.78 585
12393.83 589
12394.88 551
12395.93 519
12396.98 535
12398.03 556
12399.09 566
12400.14 537
12401.19 556
12402.24 554
12403.29 547
12404.34 570
12405.40 568
12406.45 573
12407.50 573
12408.55 564
12409.60 544
12410.66 539
12411.71 581
12412.76 552
12413.81 562
12414.86 555
12415.92 566
12416.97 571
12418.02 584
12419.07 599
12420.13 568
12421.18 554
12422.23 551
12423.28 561
12424.34 565
12425.39 561
12426.44 569
12427.49 568
12428.55 575
12429.60 571
12430.65 561
12431.71 582
12432.76 608
12433.81 594
12434.86 589
12435.92 560
12436.97 554
12438.02 577
12439.08 585
12440.13 561
12441.18 582
12442.24 623
12443.29 600
12444.34 576
12445.40 570
12446.45 558
12447.50 569
12448.56 591
12449.61 601
12450.67 602
12451.72 576
12452.77 582
12453.83 606
12454.88 594
12455.94 572
12456.99 596
12458.04 594
12459.10 595
12460.15 613
12461.21 588
12462.26 602
12463.31 604
12464.37 619
12465.42 599
12466.48 563
12467.53 607
12468.59 643
12469.64 647
12470.70 637
12471.75 642
12472.80 681
12473.86 688
12474.91 702
12475.97 687
12477.02 697
12478.08 739
12479.13 716
12480.19 720
12481.24 708
12482.30 667
12483.35 669
12484.41 672
12485.46 636
12486.52 645
12487.57 636
12488.63 649
12489.69 636
12490.74 629
12491.80 625
12492.85 631
12493.91 611
12494.96 629
12496.02 629
12497.07 612
12498.13 615
12499.19 630
12500.24 597
12501.30 589
12502.35 581
12503.41 639
12504.47 614
12505.52 607
12506.58 626
12507.63 623
12508.69 607
12509.75 589
12510.80 635
12511.86 606
12512.91 606
12513.97 626
12515.03 626
12516.08 610
12517.14 611
12518.20 618
12519.25 607
12520.31 607
12521.37 637
12522.42 628
12523.48 611
12524.54 612
12525.59 640
12526.65 606
12527.71 643
12528.77 629
12529.82 623
12530.88 618
12531.94 636
12532.99 613
12534.05 612
12535.11 646
12536.17 631
12537.22 657
12538.28 622
12539.34 598
12540.40 635
12541.45 608
12542.51 599
12543.57 607
12544.63 626
12545.68 618
12546.74 668
12547.80 606
12548.86 590
12549.92 634
12550.97 632
12552.03 690
12553.09 615
12554.15 680
12555.21 637
12556.26 652
12557.32 668
12558.38 620
12559.44 643
12560.50 649
12561.56 623
12562.61 636
12563.67 618
12564.73 609
12565.79 628
12566.85 657
12567.91 659
12568.97 616
12570.02 626
12571.08 629
12572.14 625
12573.20 646
12574.26 609
12575.32 635
12576.38 663
12577.44 610
12578.50 620
12579.56 596
12580.61 651
12581.67 659
12582.73 628
12583.79 626
12584.85 627
12585.91 627
12586.97 634
12588.03 595
12589.09 627
12590.15 626
12591.21 614
12592.27 623
12593.33 639
12594.39 622
12595.45 625
12596.51 624
12597.57 635
12598.63 653
12599.69 659
12600.75 643
12601.81 643
12602.87 671
12603.93 648
12604.99 611
12606.05 619
12607.11 670
12608.17 665
12609.23 673
12610.29 640
12611.35 661
12612.41 661
12613.47 662
12614.53 639
12615.59 649
12616.66 659
12617.72 678
12618.78 663
12619.84 670
12620.90 648
12621.96 673
12623.02 673
12624.08 677
12625.14 660
12626.20 663
12627.26 666
12628.33 670
12629.39 677
12630.45 692
12631.51 709
12632.57 687
12633.63 684
12634.69 695
12635.76 673
12636.82 672
12637.88 648
12638.94 676
12640.00 641
12641.06 686
12642.13 696
12643.19 671
12644.25 696
12645.31 654
12646.37 659
12647.44 663
12648.50 642
12649.56 678
12650.62 648
12651.68 663
12652.75 674
12653.81 656
12654.87 685
12655.93 656
12657.00 669
12658.06 673
12659.12 685
12660.18 663
12661.25 687
12662.31 669
12663.37 680
12664.43 686
12665.50 648
12666.56 695
12667.62 691
12668.69 669
12669.75 688
12670.81 682
12671.88 675
12672.94 709
12674.00 705
12675.06 688
12676.13 675
12677.19 724
12678.25 698
12679.32 674
12680.38 698
12681.44 689
12682.51 692
12683.57 674
12684.64 707
12685.70 715
12686.76 758
12687.83 722
12688.89 685
12689.95 737
12691.02 747
12692.08 744
12693.15 734
12694.21 762
12695.27 762
12696.34 748
12697.40 783
12698.47 759
12699.53 760
12700.59 769
12701.66 803
12702.72 796
12703.79 804
12704.85 799
12705.92 809
12706.98 822
12708.05 793
12709.11 815
12710.18 803
12711.24 803
12712.30 761
12713.37 806
12714.43 798
12715.50 796
12716.56 772
12717.63 777
12718.69 785
12719.76 763
12720.82 794
12721.89 820
12722.95 788
12724.02 805
12725.09 782
12726.15 826
12727.22 835
12728.28 840
12729.35 848
12730.41 815
12731.48 833
12732.54 850
12733.61 864
12734.68 850
12735.74 829
12736.81 807
12737.87 798
12738.94 811
12740.00 813
12741.07 793
12742.14 778
12743.20 748
12744.27 744
12745.33 719
12746.40 739
12747.47 755
12748.53 763
12749.60 741
12750.67 706
12751.73 718
12752.80 693
12753.87 728
12754.93 695
12756.00 709
12757.07 712
12758.13 702
12759.20 709
12760.27 717
12761.33 698
12762.40 700
12763.47 667
12764.53 668
12765.60 684
12766.67 673
12767.73 700
12768.80 692
12769.87 685
12770.94 695
12772.00 711
12773.07 668
12774.14 683
12775.21 669
12776.27 690
12777.34 674
12778.41 642
12779.48 634
12780.54 644
12781.61 698
12782.68 665
12783.75 648
12784.81 640
12785.88 651
12786.95 658
12788.02 652
12789.09 634
12790.15 680
12791.22 661
12792.29 668
12793.36 670
12794.43 638
12795.49 645
12796.56 644
12797.63 643
12798.70 640
12799.77 607
12800.84 646
12801.90 666
12802.97 629
12804.04 636
12805.11 679
12806.18 638
12807.25 624
12808.32 661
12809.39 665
12810.45 620
12811.52 660
12812.59 623
12813.66 662
12814.73 661
12815.80 642
12816.87 635
12817.94 658
12819.01 661
12820.08 636
12821.15 649
12822.21 641
12823.28 651
12824.35 668
12825.42 651
12826.49 652
12827.56 665
12828.63 669
12829.70 671
12830.77 661
12831.84 625
12832.91 642
12833.98 636
12835.05 645
12836.12 641
12837.19 621
12838.26 626
12839.33 667
12840.40 626
12841.47 605
12842.54 620
12843.61 646
12844.68 637
12845.75 650
12846.82 643
12847.89 611
12848.96 625
12850.03 655
12851.10 605
12852.18 593
12853.25 604
12854.32 609
12855.39 633
12856.46 600
12857.53 592
12858.60 578
12859.67 584
12860.74 610
12861.81 579
12862.88 602
12863.96 586
12865.03 586
12866.10 605
12867.17 564
12868.24 579
12869.31 586
12870.38 591
12871.45 568
12872.53 586
12873.60 580
12874.67 587
12875.74 584
12876.81 564
12877.88 566
12878.96 594
12880.03 592
12881.10 557
12882.17 584
12883.24 571
12884.31 569
12885.39 557
12886.46 594
12887.53 604
12888.60 595
12889.68 590
12890.75 558
12891.82 536
12892.89 555
12893.96 571
12895.04 572
12896.11 536
12897.18 542
12898.25 560
12899.33 544
12900.40 547
12901.47 587
12902.54 575
12903.62 592
12904.69 574
12905.76 544
12906.84 518
12907.91 564
12908.98 566
12910.06 583
12911.13 534
12912.20 528
12913.27 549
12914.35 564
12915.42 553
12916.49 550
12917.57 564
12918.64 551
12919.71 513
12920.79 520
12921.86 537
12922.94 533
12924.01 544
12925.08 572
12926.16 571
12927.23 537
12928.30 545
12929.38 549
12930.45 548
12931.53 519
12932.60 556
12933.67 536
12934.75 505
12935.82 550
12936.90 527
12937.97 503
12939.04 549
12940.12 543
12941.19 535
12942.27 546
12943.34 539
12944.42 563
12945.49 532
12946.56 519
12947.64 513
12948.71 511
12949.79 553
12950.86 521
12951.94 539
12953.01 506
12954.09 501
12955.16 532
12956.24 527
12957.31 514
12958.39 541
12959.46 549
12960.54 513
12961.61 525
12962.69 553
12963.76 492
12964.84 527
12965.91 541
12966.99 502
12968.07 519
12969.14 553
12970.22 519
12971.29 497
12972.37 521
12973.44 542
12974.52 532
12975.59 525
12976.67 526
12977.75 540
12978.82 525
12979.90 495
12980.97 479
12982.05 530
12983.13 545
12984.20 526
12985.28 547
12986.35 551
12987.43 534
12988.51 498
12989.58 504
12990.66 538
12991.74 538
12992.81 533
12993.89 524
12994.97 535
12996.04 550
12997.12 533
12998.20 515
12999.27 528
13000.35 516
13001.43 553
13002.50 533
13003.58 522
13004.66 536
13005.73 509
13006.81 558
13007.89 515
13008.97 527
13010.04 513
13011.12 530
13012.20 531
13013.27 518
13014.35 534
13015.43 486
13016.51 499
13017.58 504
13018.66 509
13019.74 535
13020.82 523
13021.89 507
13022.97 548
13024.05 539
13025.13 514
13026.21 532
13027.28 540
13028.36 556
13029.44 541
13030.52 519
13031.60 517
13032.67 538
13033.75 546
13034.83 544
13035.91 535
13036.99 559
13038.07 545
13039.14 577
13040.22 542
13041.30 535
13042.38 535
13043.46 536
13044.54 536
13045.62 541
13046.69 541
13047.77 514
13048.85 518
13049.93 518
13051.01 527
13052.09 532
13053.17 534
13054.25 557
13055.33 528
13056.40 501
13057.48 514
13058.56 525
13059.64 505
13060.72 525
13061.80 516
13062.88 519
13063.96 508
13065.04 535
13066.12 505
13067.20 499
13068.28 527
13069.36 506
13070.44 513
13071.52 515
13072.60 522
13073.68 507
13074.76 506
13075.84 526
13076.92 513
13078.00 527
13079.08 510
13080.16 494
13081.24 501
13082.32 518
13083.40 531
13084.48 533
13085.56 521
13086.64 541
13087.72 504
13088.80 521
13089.88 519
13090.96 489
13092.04 498
13093.12 534
13094.20 536
13095.28 506
13096.36 535
13097.44 522
13098.52 555
13099.61 538
13100.69 514
13101.77 496
13102.85 510
13103.93 544
13105.01 518
13106.09 499
13107.17 514
13108.25 518
13109.34 528
13110.42 521
13111.50 520
13112.58 545
13113.66 550
13114.74 544
13115.82 543
13116.91 520
13117.99 536
13119.07 538
13120.15 547
13121.23 549
13122.31 553
13123.40 536
13124.48 532
13125.56 524
13126.64 517
13127.72 531
13128.81 556
13129.89 537
13130.97 545
13132.05 532
13133.14 540
13134.22 509
13135.30 541
13136.38 533
13137.47 578
13138.55 533
13139.63 520
13140.71 519
13141.80 529
13142.88 525
13143.96 537
13145.04 539
13146.13 532
13147.21 543
13148.29 530
13149.38 526
13150.46 544
13151.54 536
13152.62 520
13153.71 538
13154.79 525
13155.87 514
13156.96 535
13158.04 563
13159.12 556
13160.21 555
13161.29 539
13162.37 561
13163.46 570
13164.54 540
13165.62 536
13166.71 547
13167.79 532
13168.88 540
13169.96 552
13171.04 560
13172.13 539
13173.21 543
13174.30 552
13175.38 541
13176.46 554
13177.55 539
13178.63 576
13179.72 543
13180.80 531
13181.88 520
13182.97 543
13184.05 534
13185.14 530
13186.22 528
13187.31 548
13188.39 545
13189.48 558
13190.56 534
13191.65 569
13192.73 546
13193.81 562
13194.90 556
13195.98 540
13197.07 523
13198.15 550
13199.24 568
13200.32 539
13201.41 533
13202.49 562
13203.58 570
13204.67 538
13205.75 555
13206.84 521
13207.92 563
13209.01 550
13210.09 541
13211.18 549
13212.26 560
13213.35 582
13214.43 589
13215.52 588
13216.61 546
13217.69 549
13218.78 598
13219.86 557
13220.95 534
13222.04 557
13223.12 539
13224.21 532
13225.29 566
13226.38 566
13227.47 569
13228.55 597
13229.64 578
13230.72 594
13231.81 577
13232.90 582
13233.98 571
13235.07 581
13236.16 563
13237.24 562
13238.33 565
13239.42 568
13240.50 576
13241.59 589
13242.68 590
13243.76 549
13244.85 580
13245.94 588
13247.02 554
13248.11 563
13249.20 546
13250.29 574
13251.37 554
13252.46 565
13253.55 576
13254.63 544
13255.72 573
13256.81 583
13257.90 610
13258.98 611
13260.07 637
13261.16 572
13262.25 574
13263.33 614
13264.42 603
13265.51 598
13266.60 594
13267.69 605
13268.77 632
13269.86 629
13270.95 598
13272.04 593
13273.13 586
13274.21 620
13275.30 615
13276.39 605
13277.48 610
13278.57 628
13279.65 611
13280.74 594
13281.83 596
13282.92 633
13284.01 652
13285.10 630
13286.19 643
13287.27 610
13288.36 630
13289.45 638
13290.54 630
13291.63 635
13292.72 665
13293.81 642
13294.90 645
13295.98 645
13297.07 624
13298.16 621
13299.25 633
13300.34 649
13301.43 642
13302.52 653
13303.61 633
13304.70 657
13305.79 698
13306.88 678
13307.97 666
13309.06 673
13310.15 697
13311.24 654
13312.32 645
13313.41 652
13314.50 703
13315.59 703
13316.68 697
13317.77 685
13318.86 687
13319.95 696
13321.04 673
13322.13 661
13323.22 692
13324.31 680
13325.40 668
13326.49 681
13327.58 693
13328.68 671
13329.77 713
13330.86 705
13331.95 689
13333.04 721
13334.13 706
13335.22 742
13336.31 700
13337.40 707
13338.49 728
13339.58 706
13340.67 697
13341.76 714
13342.85 698
13343.94 712
13345.04 726
13346.13 702
13347.22 717
13348.31 688
13349.40 713
13350.49 717
13351.58 707
13352.67 714
13353.77 712
13354.86 711
13355.95 750
13357.04 731
13358.13 719
13359.22 714
13360.31 706
13361.41 762
13362.50 740
13363.59 748
13364.68 762
13365.77 782
13366.87 780
13367.96 778
13369.05 768
13370.14 771
13371.23 779
13372.33 757
13373.42 735
13374.51 739
13375.60 718
13376.69 744
13377.79 734
13378.88 729
13379.97 693
13381.06 701
13382.16 678
13383.25 691
13384.34 682
13385.43 635
13386.53 673
13387.62 663
13388.71 683
13389.81 658
13390.90 649
13391.99 636
13393.08 636
13394.18 634
13395.27 677
13396.36 667
13397.46 676
13398.55 691
13399.64 701
13400.74 680
13401.83 655
13402.92 656
13404.02 638
13405.11 656
13406.20 656
13407.30 662
13408.39 702
13409.48 665
13410.58 619
13411.67 633
13412.77 652
13413.86 652
13414.95 640
13416.05 683
13417.14 670
13418.23 686
13419.33 624
13420.42 663
13421.52 694
13422.61 660
13423.71 668
13424.80 653
13425.89 677
13426.99 651
13428.08 611
13429.18 660
13430.27 687
13431.37 659
13432.46 654
13433.56 662
13434.65 685
13435.74 700
13436.84 664
13437.93 683
13439.03 669
13440.12 658
13441.22 693
13442.31 671
13443.41 644
13444.50 665
13445.60 666
13446.69 669
13447.79 678
13448.88 700
13449.98 683
13451.08 682
13452.17 676
13453.27 689
13454.36 665
13455.46 684
13456.55 688
13457.65 689
13458.74 663
13459.84 706
13460.94 695
13462.03 712
13463.13 698
13464.22 699
13465.32 698
13466.41 727
13467.51 711
13468.61 687
13469.70 690
13470.80 676
13471.90 694
13472.99 677
13474.09 691
13475.18 680
13476.28 702
13477.38 702
13478.47 683
13479.57 669
13480.67 700
13481.76 700
13482.86 700
13483.96 713
13485.05 725
13486.15 707
13487.25 749
13488.34 711
13489.44 739
13490.54 730
13491.63 737
13492.73 743
13493.83 779
13494.93 746
13496.02 727
13497.12 741
13498.22 744
13499.31 749
13500.41 746
13501.51 792
13502.61 759
13503.70 729
13504.80 747
13505.90 761
13507.00 751
13508.09 729
13509.19 702
13510.29 738
13511.39 739
13512.49 697
13513.58 712
13514.68 731
13515.78 701
13516.88 694
13517.98 706
13519.07 696
13520.17 723
13521.27 705
13522.37 741
13523.47 698
13524.57 684
13525.66 660
13526.76 687
13527.86 663
13528.96 672
13530.06 691
13531.16 677
13532.25 680
13533.35 656
13534.45 646
13535.55 650
13536.65 630
13537.75 659
13538.85 634
13539.95 630
13541.05 655
13542.14 654
13543.24 621
13544.34 612
13545.44 596
13546.54 627
13547.64 632
13548.74 636
13549.84 656
13550.94 605
13552.04 604
13553.14 607
13554.24 631
13555.34 608
13556.44 606
13557.54 625
13558.64 630
13559.74 603
13560.84 564
13561.94 604
13563.04 603
13564.13 604
13565.23 627
13566.34 615
13567.44 626
13568.54 593
13569.64 618
13570.74 601
13571.84 602
13572.94 615
13574.04 605
13575.14 602
13576.24 637
13577.34 611
13578.44 602
13579.54 618
13580.64 647
13581.74 648
13582.84 622
13583.94 617
13585.04 637
13586.14 617
13587.24 623
13588.35 628
13589.45 618
13590.55 603
13591.65 612
13592.75 601
13593.85 596
13594.95 636
13596.05 644
13597.15 609
13598.26 609
13599.36 639
13600.46 634
13601.56 614
13602.66 625
13603.76 621
13604.86 618
13605.97 619
13607.07 609
13608.17 622
13609.27 600
13610.37 610
13611.47 601
13612.58 624
13613.68 610
13614.78 623
13615.88 650
13616.98 615
13618.09 621
13619.19 617
13620.29 608
13621.39 621
13622.50 651
13623.60 607
13624.70 633
13625.80 632
13626.91 608
13628.01 601
13629.11 624
13630.21 630
13631.32 595
13632.42 601
13633.52 608
13634.62 628
13635.73 641
13636.83 613
13637.93 622
13639.04 598
13640.14 617
13641.24 620
13642.35 606
13643.45 632
13644.55 604
13645.65 619
13646.76 603
13647.86 617
13648.96 606
13650.07 630
13651.17 614
13652.28 600
13653.38 583
13654.48 611
13655.59 611
13656.69 611
13657.79 611
13658.90 600
13660.00 608
13661.11 613
13662.21 605
13663.31 596
13664.42 630
13665.52 603
13666.63 592
13667.73 624
13668.83 645
13669.94 618
13671.04 593
13672.15 602
13673.25 599
13674.36 609
13675.46 623
13676.56 645
13677.67 623
13678.77 611
13679.88 603
13680.98 629
13682.09 634
13683.19 614
13684.30 617
13685.40 635
13686.51 640
13687.61 661
13688.72 618
13689.82 640
13690.93 656
13692.03 631
13693.14 657
13694.24 656
13695.35 660
13696.45 620
13697.56 622
13698.66 648
13699.77 650
13700.87 657
13701.98 662
13703.09 664
13704.19 668
13705.30 655
13706.40 642
13707.51 670
13708.61 670
13709.72 623
13710.83 641
13711.93 651
13713.04 657
13714.14 663
13715.25 633
13716.36 648
13717.46 677
13718.57 647
13719.67 676
13720.78 702
13721.89 676
13722.99 662
13724.10 693
13725.21 679
13726.31 698
13727.42 699
13728.53 710
13729.63 699
13730.74 681
13731.85 705
13732.95 742
13734.06 746
13735.17 723
13736.27 686
13737.38 727
13738.49 737
13739.59 729
13740.70 718
13741.81 746
13742.92 716
13744.02 717
13745.13 743
13746.24 745
13747.35 737
13748.45 756
13749.56 789
13750.67 743
13751.78 796
13752.88 785
13753.99 776
13755.10 818
13756.21 816
13757.31 823
13758.42 820
13759.53 856
13760.64 850
13761.75 859
13762.85 880
13763.96 903
13765.07 880
13766.18 887
13767.29 878
13768.39 891
13769.50 877
13770.61 845
13771.72 902
13772.83 872
13773.94 831
13775.04 872
13776.15 848
13777.26 831
13778.37 844
13779.48 782
13780.59 802
13781.70 790
13782.80 760
13783.91 769
13785.02 728
13786.13 731
13787.24 741
13788.35 714
13789.46 721
13790.57 719
13791.68 670
13792.79 705
13793.90 652
13795.00 645
13796.11 646
13797.22 663
13798.33 671
13799.44 641
13800.55 660
13801.66 629
13802.77 635
13803.88 664
13804.99 631
13806.10 657
13807.21 644
13808.32 653
13809.43 664
13810.54 618
13811.65 636
13812.76 636
13813.87 624
13814.98 625
13816.09 621
13817.20 624
13818.31 653
13819.42 629
13820.53 652
13821.64 622
13822.75 638
13823.86 620
13824.97 630
13826.08 613
13827.19 631
13828.30 640
13829.41 626
13830.53 634
13831.64 632
13832.75 643
13833.86 650
13834.97 667
13836.08 644
13837.19 683
13838.30 628
13839.41 610
13840.52 610
13841.64 611
13842.75 659
13843.86 640
13844.97 627
13846.08 647
13847.19 655
13848.30 637
13849.41 639
13850.53 634
13851.64 616
13852.75 626
13853.86 639
13854.97 647
13856.08 637
13857.20 660
13858.31 609
13859.42 616
13860.53 658
13861.64 636
13862.76 633
13863.87 637
13864.98 615
13866.09 631
13867.20 637
13868.32 602
13869.43 634
13870.54 637
13871.65 632
13872.77 626
13873.88 669
13874.99 669
13876.10 649
13877.22 644
13878.33 672
13879.44 651
13880.55 670
13881.67 660
13882.78 634
13883.89 646
13885.01 692
13886.12 675
13887.23 670
13888.34 658
13889.46 635
13890.57 658
13891.68 665
13892.80 667
13893.91 665
13895.02 663
13896.14 670
13897.25 700
13898.36 703
13899.48 662
13900.59 659
13901.70 674
13902.82 663
13903.93 613
13905.05 645
13906.16 659
13907.27 653
13908.39 633
13909.50 639
13910.61 606
13911.73 609
13912.84 633
13913.96 601
13915.07 625
13916.19 608
13917.30 576
13918.41 595
13919.53 638
13920.64 600
13921.76 595
13922.87 611
13923.99 572
13925.10 589
13926.21 613
13927.33 585
13928.44 580
13929.56 566
13930.67 586
13931.79 589
13932.90 589
13934.02 593
13935.13 587
13936.25 592
13937.36 582
13938.48 581
13939.59 572
13940.71 591
13941.82 565
13942.94 575
13944.05 571
13945.17 569
13946.28 558
13947.40 557
13948.52 544
13949.63 575
13950.75 559
13951.86 581
13952.98 592
13954.09 587
13955.21 575
13956.32 557
13957.44 595
13958.56 590
13959.67 574
13960.79 551
13961.90 545
13963.02 562
13964.14 542
13965.25 547
13966.37 569
13967.48 560
13968.60 569
13969.72 554
13970.83 561
13971.95 562
13973.07 552
13974.18 584
13975.30 580
13976.42 567
13977.53 572
13978.65 560
13979.77 579
13980.88 555
13982.00 548
13983.12 537
13984.23 542
13985.35 533
13986.47 565
13987.58 573
13988.70 585
13989.82 559
13990.94 570
13992.05 571
13993.17 583
13994.29 598
13995.40 578
13996.52 592
13997.64 581
13998.76 584
13999.87 555
14000.99 564
14002.11 563
14003.23 557
14004.35 582
14005.46 581
14006.58 574
14007.70 552
14008.82 583
14009.93 573
14011.05 588
14012.17 563
14013.29 556
14014.41 546
14015.52 553
14016.64 552
14017.76 547
14018.88 555
14020.00 531
14021.12 538
14022.23 574
14023.35 571
14024.47 573
14025.59 563
14026.71 555
14027.83 559
14028.95 594
14030.06 561
14031.18 565
14032.30 550
14033.42 598
14034.54 572
14035.66 569
14036.78 550
14037.90 564
14039.02 575
14040.14 592
14041.25 564
14042.37 569
14043.49 566
14044.61 563
14045.73 605
14046.85 598
14047.97 585
14049.09 576
14050.21 593
14051.33 603
14052.45 597
14053.57 576
14054.69 580
14055.81 615
14056.93 607
14058.05 618
14059.17 564
14060.29 583
14061.41 600
14062.53 573
14063.65 586
14064.77 592
14065.89 606
14067.01 594
14068.13 611
14069.25 589
14070.37 586
14071.49 620
14072.61 618
14073.73 591
14074.85 606
14075.97 598
14077.09 638
14078.21 627
14079.33 592
14080.45 609
14081.57 623
14082.69 618
14083.82 610
14084.94 631
14086.06 612
14087.18 605
14088.30 621
14089.42 639
14090.54 613
14091.66 616
14092.78 619
14093.91 623
14095.03 614
14096.15 623
14097.27 615
14098.39 617
14099.51 627
14100.63 612
14101.76 633
14102.88 655
14104.00 640
14105.12 630
14106.24 610
14107.36 611
14108.49 625
14109.61 607
14110.73 597
14111.85 584
14112.97 614
14114.10 589
14115.22 600
14116.34 587
14117.46 599
14118.58 585
14119.71 568
14120.83 546
14121.95 553
14123.07 573
14124.20 590
14125.32 564
14126.44 558
14127.56 543
14128.69 560
14129.81 553
14130.93 560
14132.06 549
14133.18 550
14134.30 557
14135.42 568
14136.55 552
14137.67 535
14138.79 513
14139.92 530
14141.04 554
14142.16 530
14143.29 536
14144.41 518
14145.53 530
14146.66 562
14147.78 520
14148.90 533
14150.03 546
14151.15 530
14152.27 539
14153.40 539
14154.52 545
14155.64 545
14156.77 522
14157.89 541
14159.02 549
14160.14 539
14161.26 540
14162.39 549
14163.51 538
14164.64 548
14165.76 545
14166.88 547
14168.01 552
14169.13 536
14170.26 537
14171.38 502
14172.51 537
14173.63 544
14174.75 536
14175.88 539
14177.00 536
14178.13 525
14179.25 556
14180.38 543
14181.50 529
14182.63 544
14183.75 557
14184.88 565
14186.00 524
14187.13 537
14188.25 519
14189.38 519
14190.50 517
14191.63 521
14192.75 500
14193.88 504
14195.00 502
14196.13 513
14197.25 505
14198.38 505
14199.50 501
14200.63 532
14201.76 505
14202.88 503
14204.01 497
14205.13 513
14206.26 514
14207.38 507
14208.51 511
14209.64 510
14210.76 516
14211.89 519
14213.01 512
14214.14 527
14215.27 522
14216.39 542
14217.52 499
14218.64 512
14219.77 504
14220.90 494
14222.02 493
14223.15 496
14224.28 494
14225.40 514
14226.53 500
14227.66 494
14228.78 499
14229.91 506
14231.04 475
14232.16 491
14233.29 518
14234.42 507
14235.54 489
14236.67 480
14237.80 482
14238.92 495
14240.05 481
14241.18 474
14242.31 506
14243.43 500
14244.56 487
14245.69 486
14246.82 472
14247.94 499
14249.07 487
14250.20 491
14251.33 501
14252.45 479
14253.58 485
14254.71 482
14255.84 495
14256.96 470
14258.09 498
14259.22 498
14260.35 478
14261.47 494
14262.60 489
14263.73 463
14264.86 488
14265.99 473
14267.12 493
14268.24 475
14269.37 483
14270.50 460
14271.63 442
14272.76 458
14273.89 443
14275.01 474
14276.14 470
14277.27 475
14278.40 506
14279.53 435
14280.66 458
14281.79 476
14282.91 492
14284.04 439
14285.17 448
14286.30 459
14287.43 478
14288.56 463
14289.69 466
14290.82 462
14291.95 472
14293.08 494
14294.20 492
14295.33 455
14296.46 467
14297.59 482
14298.72 482
14299.85 473
14300.98 454
14302.11 442
14303.24 456
14304.37 469
14305.50 467
14306.63 474
14307.76 495
14308.89 476
14310.02 476
14311.15 440
14312.28 475
14313.41 495
14314.54 470
14315.67 470
14316.80 446
14317.93 458
14319.06 484
14320.19 446
14321.32 471
14322.45 437
14323.58 484
14324.71 483
14325.84 470
14326.97 475
14328.10 456
14329.23 458
14330.36 433
14331.49 447
14332.62 440
14333.76 467
14334.89 466
14336.02 456
14337.15 473
14338.28 463
14339.41 474
14340.54 459
14341.67 447
14342.80 431
14343.93 453
14345.07 472
14346.20 461
14347.33 462
14348.46 475
14349.59 450
14350.72 457
14351.85 454
14352.99 449
14354.12 465
14355.25 473
14356.38 432
14357.51 435
14358.64 461
14359.78 455
14360.91 466
14362.04 455
14363.17 447
14364.30 479
14365.44 468
14366.57 482
14367.70 453
14368.83 467
14369.96 441
14371.10 473
14372.23 471
14373.36 457
14374.49 427
14375.63 416
14376.76 438
14377.89 441
14379.02 467
14380.16 465
14381.29 467
14382.42 467
14383.55 469
14384.69 449
14385.82 423
14386.95 433
14388.09 447
14389.22 452
14390.35 440
14391.49 445
14392.62 444
14393.75 435
14394.89 446
14396.02 431
14397.15 443
14398.28 463
14399.42 454
14400.55 469
14401.69 444
14402.82 442
14403.95 452
14405.09 454
14406.22 459
14407.35 448
14408.49 467
14409.62 467
14410.75 456
14411.89 474
14413.02 463
14414.16 472
14415.29 473
14416.42 473
14417.56 452
14418.69 465
14419.83 496
14420.96 519
14422.10 459
14423.23 487
14424.36 469
14425.50 452
14426.63 474
14427.77 454
14428.90 473
14430.04 471
14431.17 453
14432.31 444
14433.44 475
14434.58 486
14435.71 464
14436.85 490
14437.98 455
14439.12 494
14440.25 496
14441.39 468
14442.52 470
14443.66 455
14444.79 492
14445.93 474
14447.06 460
14448.20 451
14449.33 466
14450.47 462
14451.60 471
14452.74 494
14453.87 465
14455.01 482
14456.14 489
14457.28 474
14458.42 480
14459.55 510
14460.69 483
14461.82 475
14462.96 484
14464.10 463
14465.23 494
14466.37 510
14467.50 488
14468.64 490
14469.78 497
14470.91 497
14472.05 492
14473.18 496
14474.32 510
14475.46 485
14476.59 518
14477.73 489
14478.87 507
14480.00 465
14481.14 492
14482.28 502
14483.41 468
14484.55 482
14485.69 473
14486.82 494
14487.96 481
14489.10 470
14490.23 478
14491.37 487
14492.51 477
14493.65 468
14494.78 487
14495.92 479
14497.06 491
14498.19 512
14499.33 483
14500.47 478
14501.61 467
14502.74 461
14503.88 499
14505.02 486
14506.16 493
14507.29 485
14508.43 466
14509.57 485
14510.71 478
14511.85 480
14512.98 472
14514.12 480
14515.26 459
14516.40 466
14517.54 468
14518.67 442
14519.81 485
14520.95 461
14522.09 455
14523.23 462
14524.36 462
14525.50 450
14526.64 482
14527.78 467
14528.92 456
14530.06 466
14531.19 458
14532.33 476
14533.47 482
14534.61 452
14535.75 452
14536.89 454
14538.03 449
14539.17 457
14540.31 434
14541.44 445
14542.58 455
14543.72 452
14544.86 442
14546.00 444
14547.14 471
14548.28 445
14549.42 488
14550.56 448
14551.70 445
14552.84 451
14553.98 446
14555.12 462
14556.25 477
14557.39 487
14558.53 464
14559.67 468
14560.81 467
14561.95 473
14563.09 488
14564.23 478
14565.37 479
14566.51 497
14567.65 483
14568.79 492
14569.93 493
14571.07 458
14572.21 473
14573.35 489
14574.49 486
14575.63 502
14576.77 477
14577.92 476
14579.06 484
14580.20 495
14581.34 483
14582.48 497
14583.62 482
14584.76 467
14585.90 502
14587.04 483
14588.18 475
14589.32 477
14590.46 464
14591.60 480
14592.74 503
14593.89 496
14595.03 468
14596.17 478
14597.31 505
14598.45 489
14599.59 505
14600.73 514
14601.87 478
14603.02 483
14604.16 479
14605.30 507
14606.44 482
14607.58 503
14608.72 535
14609.86 530
14611.01 498
14612.15 508
14613.29 502
14614.43 511
14615.57 510
14616.72 506
14617.86 531
14619.00 513
14620.14 522
14621.28 497
14622.43 517
14623.57 537
14624.71 521
14625.85 516
14627.00 520
14628.14 519
14629.28 551
14630.42 545
14631.56 546
14632.71 543
14633.85 544
14634.99 536
14636.14 559
14637.28 561
14638.42 543
14639.56 532
14640.71 548
14641.85 559
14642.99 530
14644.14 517
14645.28 517
14646.42 514
14647.56 507
14648.71 483
14649.85 512
14650.99 487
14652.14 497
14653.28 452
14654.42 466
14655.57 485
14656.71 475
14657.85 475
14659.00 457
14660.14 465
14661.29 468
14662.43 441
14663.57 463
14664.72 455
14665.86 449
14667.00 474
14668.15 465
14669.29 450
14670.44 481
14671.58 435
14672.73 449
14673.87 460
14675.01 451
14676.16 438
14677.30 437
14678.45 440
14679.59 458
14680.74 444
14681.88 430
14683.02 447
14684.17 447
14685.31 429
14686.46 444
14687.60 440
14688.75 440
14689.89 438
14691.04 417
14692.18 436
14693.33 437
14694.47 442
14695.62 418
14696.76 431
14697.91 408
14699.05 395
14700.20 440
14701.34 422
14702.49 442
14703.63 440
14704.78 453
14705.92 431
14707.07 437
14708.22 421
14709.36 438
14710.51 431
14711.65 437
14712.80 464
14713.94 417
14715.09 435
14716.23 443
14717.38 430
14718.53 409
14719.67 446
14720.82 423
14721.96 424
14723.11 423
14724.26 439
14725.40 401
14726.55 430
14727.70 425
14728.84 413
14729.99 451
14731.13 409
14732.28 413
14733.43 441
14734.57 423
14735.72 414
14736.87 426
14738.01 417
14739.16 430
14740.31 411
14741.45 395
14742.60 418
14743.75 418
14744.89 418
14746.04 404
14747.19 440
14748.34 400
14749.48 402
14750.63 398
14751.78 408
14752.92 392
14754.07 412
14755.22 408
14756.37 404
14757.51 404
14758.66 417
14759.81 416
14760.96 416
14762.10 435
14763.25 418
14764.40 407
14765.55 421
14766.70 411
14767.84 409
14768.99 411
14770.14 407
14771.29 442
14772.43 423
14773.58 401
14774.73 413
14775.88 396
14777.03 416
14778.18 415
14779.32 406
14780.47 385
14781.62 409
14782.77 415
14783.92 395
14785.07 423
14786.21 399
14787.36 386
14788.51 387
14789.66 406
14790.81 417
14791.96 397
14793.11 382
14794.26 403
14795.40 396
14796.55 405
14797.70 400
14798.85 405
14800.00 375
14801.15 392
14802.30 412
14803.45 377
14804.60 366
14805.75 379
14806.90 400
14808.05 370
14809.19 370
14810.34 368
14811.49 370
14812.64 386
14813.79 389
14814.94 386
14816.09 369
14817.24 377
14818.39 377
14819.54 366
14820.69 372
14821.84 369
14822.99 380
14824.14 384
14825.29 393
14826.44 395
14827.59 399
14828.74 398
14829.89 393
14831.04 386
14832.19 356
14833.34 378
14834.49 370
14835.64 360
14836.79 338
14837.95 405
14839.10 367
14840.25 361
14841.40 374
14842.55 378
14843.70 368
14844.85 378
14846.00 357
14847.15 378
14848.30 374
14849.45 366
14850.60 369
14851.76 352
14852.91 368
14854.06 372
14855.21 360
14856.36 379
14857.51 401
14858.66 373
14859.81 361
14860.97 346
14862.12 358
14863.27 372
14864.42 386
14865.57 358
14866.72 343
14867.88 364
14869.03 381
14870.18 382
14871.33 382
14872.48 364
14873.64 357
14874.79 341
14875.94 353
14877.09 369
14878.24 365
14879.40 362
14880.55 361
14881.70 367
14882.85 395
14884.00 352
14885.16 353
14886.31 366
14887.46 352
14888.61 355
14889.77 365
14890.92 377
14892.07 365
14893.23 368
14894.38 357
14895.53 370
14896.68 357
14897.84 354
14898.99 372
14900.14 359
14901.30 379
14902.45 361
14903.60 376
14904.75 364
14905.91 372
14907.06 334
14908.21 364
14909.37 378
14910.52 368
14911.67 381
14912.83 362
14913.98 374
14915.14 374
14916.29 345
14917.44 344
14918.60 344
14919.75 348
14920.90 379
14922.06 379
14923.21 357
14924.37 379
14925.52 361
14926.67 370
14927.83 352
14928.98 363
14930.14 389
14931.29 367
14932.44 343
14933.60 344
14934.75 348
14935.91 344
14937.06 361
14938.22 377
14939.37 348
14940.52 351
14941.68 357
14942.83 362
14943.99 365
14945.14 360
14946.30 369
14947.45 383
14948.61 331
14949.76 355
14950.92 353
14952.07 380
14953.23 374
14954.38 325
14955.54 350
14956.69 336
14957.85 365
14959.00 338
14960.16 326
14961.31 342
14962.47 345
14963.62 344
14964.78 340
14965.94 343
14967.09 355
14968.25 367
14969.40 354
14970.56 336
14971.71 341
14972.87 348
14974.03 353
14975.18 367
14976.34 355
14977.49 351
14978.65 376
14979.81 360
14980.96 358
14982.12 373
14983.27 348
14984.43 360
14985.59 352
14986.74 366
14987.90 360
14989.06 348
14990.21 345
14991.37 343
14992.53 369
14993.68 353
14994.84 348
14996.00 337
14997.15 344
14998.31 349
14999.47 368
15000.62 351
15001.78 339
15002.94 349
15004.09 378
15005.25 352
15006.41 338
15007.56 358
15008.72 350
15009.88 380
15011.04 352
15012.19 331
15013.35 362
15014.51 361
15015.67 360
15016.82 355
15017.98 341
15019.14 351
15020.30 342
15021.45 367
15022.61 334
15023.77 347
15024.93 351
15026.08 358
15027.24 354
15028.40 343
15029.56 345
15030.72 344
15031.87 347
15033.03 344
15034.19 327
15035.35 349
15036.51 330
15037.67 345
15038.82 350
15039.98 327
15041.14 323
15042.30 364
15043.46 352
15044.62 356
15045.78 336
15046.93 359
15048.09 345
15049.25 345
15050.41 358
15051.57 362
15052.73 355
15053.89 368
15055.05 348
15056.20 355
15057.36 348
15058.52 372
15059.68 367
15060.84 364
15062.00 343
15063.16 353
15064.32 348
15065.48 371
15066.64 350
15067.80 354
15068.96 372
15070.12 357
15071.28 347
15072.44 361
15073.60 358
15074.76 366
15075.91 347
15077.07 363
15078.23 346
15079.39 364
15080.55 348
15081.71 334
15082.87 351
15084.03 353
15085.19 367
15086.35 357
15087.51 377
15088.68 368
15089.84 348
15091.00 354
15092.16 345
15093.32 369
15094.48 360
15095.64 347
15096.80 363
15097.96 349
15099.12 367
15100.28 358
15101.44 345
15102.60 351
15103.76 336
15104.92 350
15106.08 370
15107.25 382
15108.41 324
15109.57 353
15110.73 367
15111.89 372
15113.05 362
15114.21 339
15115.37 386
15116.54 372
15117.70 358
15118.86 354
15120.02 374
15121.18 371
15122.34 329
15123.50 360
15124.67 338
15125.83 375
15126.99 350
15128.15 378
15129.31 362
15130.47 350
15131.64 362
15132.80 352
15133.96 370
15135.12 363
15136.28 352
15137.45 367
15138.61 379
15139.77 366
15140.93 373
15142.10 347
15143.26 344
15144.42 375
15145.58 356
15146.75 365
15147.91 361
15149.07 378
15150.23 388
15151.40 385
15152.56 360
15153.72 355
15154.88 370
15156.05 363
15157.21 349
15158.37 352
15159.54 361
15160.70 395
15161.86 362
15163.03 363
15164.19 355
15165.35 347
15166.52 355
15167.68 366
15168.84 380
15170.01 379
15171.17 362
15172.33 360
15173.50 401
15174.66 356
15175.82 381
15176.99 371
15178.15 383
15179.31 372
15180.48 368
15181.64 375
15182.81 369
15183.97 360
15185.13 381
15186.30 378
15187.46 362
15188.63 357
15189.79 365
15190.95 356
15192.12 375
15193.28 380
15194.45 370
15195.61 384
15196.78 387
15197.94 384
15199.10 385
15200.27 369
15201.43 379
15202.60 374
15203.76 374
15204.93 359
15206.09 355
15207.26 378
15208.42 390
15209.59 360
15210.75 366
15211.92 397
15213.08 390
15214.25 378
15215.41 406
15216.58 360
15217.74 389
15218.91 383
15220.07 386
15221.24 385
15222.40 373
15223.57 366
15224.74 373
15225.90 365
15227.07 373
15228.23 343
15229.40 358
15230.56 373
15231.73 359
15232.89 375
15234.06 390
15235.23 397
15236.39 388
15237.56 392
15238.72 377
15239.89 391
15241.06 375
15242.22 367
15243.39 363
15244.56 385
15245.72 375
15246.89 392
15248.05 368
15249.22 356
15250.39 383
15251.55 378
15252.72 379
15253.89 365
15255.05 379
15256.22 405
15257.39 377
15258.55 363
15259.72 373
15260.89 375
15262.05 373
15263.22 363
15264.39 374
15265.56 359
15266.72 361
15267.89 388
15269.06 367
15270.22 349
15271.39 362
15272.56 385
15273.73 351
15274.89 375
15276.06 370
15277.23 365
15278.40 398
15279.56 371
15280.73 385
15281.90 368
15283.07 374
15284.23 404
15285.40 382
15286.57 345
15287.74 351
15288.91 383
15290.07 381
15291.24 367
15292.41 359
15293.58 373
15294.75 368
15295.92 384
15297.08 358
15298.25 379
15299.42 355
15300.59 367
15301.76 351
15302.93 375
15304.09 359
15305.26 352
15306.43 356
15307.60 341
15308.77 367
15309.94 362
15311.11 369
15312.28 368
15313.44 370
15314.61 365
15315.78 358
15316.95 335
15318.12 356
15319.29 354
15320.46 390
15321.63 379
15322.80 364
15323.97 358
15325.14 382
15326.30 374
15327.47 355
15328.64 358
15329.81 378
15330.98 384
15332.15 368
15333.32 345
15334.49 333
15335.66 356
15336.83 394
15338.00 364
15339.17 336
15340.34 353
15341.51 368
15342.68 356
15343.85 356
15345.02 346
15346.19 364
15347.36 389
15348.53 368
15349.70 352
15350.87 387
15352.04 352
15353.21 353
15354.38 367
15355.55 347
15356.72 351
15357.90 336
15359.07 347
15360.24 351
15361.41 372
15362.58 371
15363.75 360
15364.92 379
15366.09 364
15367.26 352
15368.43 364
15369.60 355
15370.77 375
15371.95 364
15373.12 378
15374.29 354
15375.46 374
15376.63 361
15377.80 368
15378.97 346
15380.15 392
15381.32 372
15382.49 359
15383.66 384
15384.83 386
15386.00 360
15387.17 374
15388.35 370
15389.52 388
15390.69 386
15391.86 376
15393.03 370
15394.21 351
15395.38 364
15396.55 367
15397.72 371
15398.89 363
15400.07 367
15401.24 381
15402.41 377
15403.58 368
15404.76 366
15405.93 379
15407.10 364
15408.27 339
15409.45 371
15410.62 346
15411.79 348
15412.96 340
15414.14 364
15415.31 368
15416.48 362
15417.66 350
15418.83 369
15420.00 372
15421.17 342
15422.35 362
15423.52 370
15424.69 383
15425.87 369
15427.04 360
15428.21 382
15429.39 391
15430.56 375
15431.73 354
15432.91 364
15434.08 345
15435.25 366
15436.43 347
15437.60 342
15438.77 337
15439.95 342
15441.12 360
15442.30 352
15443.47 337
15444.64 352
15445.82 335
15446.99 347
15448.17 349
15449.34 332
15450.51 373
15451.69 367
15452.86 381
15454.04 372
15455.21 381
15456.39 342
15457.56 352
15458.73 350
15459.91 375
15461.08 338
15462.26 381
15463.43 373
15464.61 369
15465.78 381
15466.96 368
15468.13 357
15469.31 347
15470.48 361
15471.66 361
15472.83 343
15474.01 355
15475.18 360
15476.36 347
15477.53 358
15478.71 368
15479.88 346
15481.06 338
15482.23 360
15483.41 369
15484.58 349
15485.76 376
15486.93 343
15488.11 358
15489.29 365
15490.46 351
15491.64 366
15492.81 364
15493.99 359
15495.16 370
15496.34 353
15497.52 369
15498.69 356
15499.87 356
15501.04 342
15502.22 364
15503.40 370
15504.57 363
15505.75 360
15506.92 357
15508.10 349
15509.28 353
15510.45 387
15511.63 386
15512.81 352
15513.98 350
15515.16 361
15516.34 374
15517.51 356
15518.69 359
15519.87 367
15521.04 385
15522.22 333
15523.40 368
15524.57 354
15525.75 347
15526.93 358
15528.11 351
15529.28 364
15530.46 385
15531.64 364
15532.81 380
15533.99 361
15535.17 382
15536.35 383
15537.52 348
15538.70 379
15539.88 365
15541.06 364
15542.23 388
15543.41 358
15544.59 351
15545.77 390
15546.95 357
15548.12 350
15549.30 358
15550.48 376
15551.66 353
15552.83 372
15554.01 363
15555.19 360
15556.37 373
15557.55 348
15558.73 375
15559.90 350
15561.08 371
15562.26 383
15563.44 366
15564.62 371
15565.80 402
15566.97 374
15568.15 380
15569.33 374
15570.51 374
15571.69 340
15572.87 359
15574.05 360
15575.23 392
15576.40 360
15577.58 346
15578.76 359
15579.94 364
15581.12 388
15582.30 380
15583.48 386
15584.66 355
15585.84 381
15587.02 385
15588.20 378
15589.38 387
15590.56 407
15591.73 377
15592.91 388
15594.09 387
15595.27 394
15596.45 394
15597.63 399
15598.81 402
15599.99 399
15601.17 393
15602.35 387
15603.53 411
15604.71 402
15605.89 398
15607.07 402
15608.25 404
15609.43 416
15610.61 394
15611.79 408
15612.97 401
15614.15 403
15615.33 409
15616.51 384
15617.69 409
15618.88 419
15620.06 382
15621.24 419
15622.42 413
15623.60 412
15624.78 412
15625.96 417
15627.14 428
15628.32 415
15629.50 403
15630.68 391
15631.86 423
15633.05 414
15634.23 385
15635.41 405
15636.59 416
15637.77 405
15638.95 412
15640.13 424
15641.31 438
15642.50 422
15643.68 412
15644.86 427
15646.04 436
15647.22 422
15648.40 413
15649.58 420
15650.77 420
15651.95 429
15653.13 419
15654.31 422
15655.49 438
15656.68 429
15657.86 414
15659.04 391
15660.22 381
15661.40 414
15662.59 437
15663.77 451
15664.95 428
15666.13 424
15667.32 423
15668.50 417
15669.68 438
15670.86 420
15672.05 440
15673.23 451
15674.41 438
15675.59 430
15676.78 411
15677.96 439
15679.14 423
15680.32 418
15681.51 420
15682.69 398
15683.87 404
15685.06 415
15686.24 391
15687.42 406
15688.61 422
15689.79 414
15690.97 420
15692.16 410
15693.34 416
15694.52 411
15695.71 404
15696.89 395
15698.07 419
15699.26 386
15700.44 400
15701.62 414
15702.81 442
15703.99 422
15705.17 405
15706.36 419
15707.54 432
15708.73 416
15709.91 397
15711.09 416
15712.28 407
15713.46 410
15714.65 424
15715.83 443
15717.02 411
15718.20 420
15719.38 428
15720.57 452
15721.75 412
15722.94 429
15724.12 432
15725.31 399
15726.49 423
15727.68 432
15728.86 422
15730.04 443
15731.23 433
15732.41 426
15733.60 420
15734.78 431
15735.97 421
15737.15 448
15738.34 446
15739.52 432
15740.71 428
15741.89 453
15743.08 441
15744.27 427
15745.45 433
15746.64 426
15747.82 426
15749.01 423
15750.19 413
15751.38 439
15752.56 453
15753.75 452
15754.93 442
15756.12 449
15757.31 424
15758.49 465
15759.68 492
15760.86 449
15762.05 471
15763.24 450
15764.42 435
15765.61 440
15766.79 442
15767.98 437
15769.17 434
15770.35 439
15771.54 438
15772.72 447
15773.91 421
15775.10 409
15776.28 440
15777.47 448
15778.66 429
15779.84 424
15781.03 425
15782.22 442
15783.40 442
15784.59 444
15785.78 427
15786.96 433
15788.15 420
15789.34 446
15790.53 403
15791.71 427
15792.90 416
15794.09 402
15795.27 404
15796.46 429
15797.65 414
15798.84 407
15800.02 394
15801.21 404
15802.40 369
15803.59 398
15804.77 409
15805.96 400
15807.15 386
15808.34 399
15809.52 400
15810.71 391
15811.90 412
15813.09 399
15814.28 395
15815.46 397
15816.65 394
15817.84 408
15819.03 401
15820.22 404
15821.40 397
15822.59 399
15823.78 404
15824.97 401
15826.16 371
15827.35 394
15828.53 410
15829.72 401
15830.91 400
15832.10 370
15833.29 390
15834.48 387
15835.67 380
15836.85 379
15838.04 403
15839.23 394
15840.42 396
15841.61 374
15842.80 387
15843.99 406
15845.18 362
15846.37 381
15847.55 379
15848.74 393
15849.93 396
15851.12 413
15852.31 379
15853.50 400
15854.69 415
15855.88 381
15857.07 411
15858.26 399
15859.45 416
15860.64 418
15861.83 410
15863.02 412
15864.21 383
15865.40 391
15866.59 424
15867.78 406
15868.97 416
15870.16 391
15871.35 378
15872.54 394
15873.73 400
15874.92 407
15876.11 403
15877.30 384
15878.49 395
15879.68 382
15880.87 384
15882.06 386
15883.25 409
15884.44 384
15885.63 399
15886.82 399
15888.01 397
15889.20 377
15890.39 378
15891.59 405
15892.78 385
15893.97 381
15895.16 405
15896.35 399
15897.54 417
15898.73 416
15899.92 404
15901.11 377
15902.30 410
15903.50 385
15904.69 406
15905.88 436
15907.07 422
15908.26 391
15909.45 404
15910.64 384
15911.84 411
15913.03 431
15914.22 416
15915.41 397
15916.60 425
15917.79 399
15918.99 405
15920.18 417
15921.37 415
15922.56 403
15923.75 414
15924.95 391
15926.14 391
15927.33 401
15928.52 407
15929.71 409
15930.91 406
15932.10 398
15933.29 394
15934.48 383
15935.68 425
15936.87 425
15938.06 391
15939.25 358
15940.45 417
15941.64 402
15942.83 386
15944.03 394
15945.22 415
15946.41 364
15947.60 378
15948.80 396
15949.99 375
15951.18 377
15952.38 385
15953.57 379
15954.76 371
15955.96 368
15957.15 377
15958.34 355
15959.54 366
15960.73 363
15961.92 348
15963.12 351
15964.31 371
15965.50 358
15966.70 381
15967.89 368
15969.08 370
15970.28 350
15971.47 353
15972.67 368
15973.86 359
15975.05 347
15976.25 337
15977.44 356
15978.64 343
15979.83 380
15981.02 349
15982.22 358
15983.41 358
15984.61 337
15985.80 345
15987.00 328
15988.19 342
15989.38 354
15990.58 358
15991.77 337
15992.97 358
15994.16 342
15995.36 362
15996.55 343
15997.75 367
15998.94 349
16000.14 332
16001.33 358
16002.53 359
16003.72 332
16004.92 320
16006.11 349
16007.31 344
16008.50 329
16009.70 336
16010.89 340
16012.09 336
16013.28 333
16014.48 332
16015.67 380
16016.87 351
16018.07 352
16019.26 346
16020.46 326
16021.65 339
16022.85 336
16024.04 344
16025.24 350
16026.44 350
16027.63 330
16028.83 352
16030.02 354
16031.22 351
16032.42 339
16033.61 343
16034.81 339
16036.00 358
16037.20 366
16038.40 330
16039.59 322
16040.79 341
16041.99 368
16043.18 352
16044.38 348
16045.58 349
16046.77 364
16047.97 356
16049.17 332
16050.36 322
16051.56 333
16052.76 357
16053.95 326
16055.15 336
16056.35 365
16057.54 363
16058.74 354
16059.94 345
16061.14 336
16062.33 336
16063.53 355
16064.73 338
16065.92 324
16067.12 330
16068.32 336
16069.52 317
16070.71 305
16071.91 327
16073.11 341
16074.31 338
16075.50 339
16076.70 325
16077.90 333
16079.10 329
16080.30 332
16081.49 349
16082.69 311
16083.89 331
16085.09 320
16086.29 329
16087.48 322
16088.68 301
16089.88 307
16091.08 320
16092.28 325
16093.48 345
16094.67 314
16095.87 332
16097.07 324
16098.27 319
16099.47 292
16100.67 328
16101.87 325
16103.06 316
16104.26 325
16105.46 337
16106.66 307
16107.86 324
16109.06 351
16110.26 329
16111.46 331
16112.66 320
16113.86 348
16115.05 321
16116.25 325
16117.45 324
16118.65 345
16119.85 348
16121.05 331
16122.25 319
16123.45 341
16124.65 334
16125.85 313
16127.05 324
16128.25 347
16129.45 319
16130.65 315
16131.85 316
16133.05 326
16134.25 345
16135.45 331
16136.65 325
16137.85 325
16139.05 332
16140.25 320
16141.45 329
16142.65 332
16143.85 320
16145.05 319
16146.25 327
16147.45 313
16148.65 362
16149.85 345
16151.05 329
16152.25 315
16153.45 330
16154.65 315
16155.85 330
16157.05 317
16158.25 320
16159.46 332
16160.66 316
16161.86 313
16163.06 315
16164.26 301
16165.46 296
16166.66 346
16167.86 333
16169.06 318
16170.27 335
16171.47 329
16172.67 330
16173.87 336
16175.07 315
16176.27 316
16177.47 342
16178.67 316
16179.88 313
16181.08 331
16182.28 330
16183.48 321
16184.68 325
16185.89 333
16187.09 322
16188.29 324
16189.49 345
16190.69 308
16191.90 307
16193.10 316
16194.30 311
16195.50 329
16196.70 323
16197.91 323
16199.11 320
16200.31 309
16201.51 354
16202.72 321
16203.92 312
16205.12 333
16206.32 318
16207.53 321
16208.73 322
16209.93 332
16211.13 305
16212.34 299
16213.54 306
16214.74 337
16215.95 340
16217.15 318
16218.35 334
16219.55 320
16220.76 318
16221.96 328
16223.16 326
16224.37 312
16225.57 334
16226.77 323
16227.98 336
16229.18 327
16230.38 311
16231.59 298
16232.79 351
16233.99 331
16235.20 319
16236.40 353
16237.61 355
16238.81 347
16240.01 331
16241.22 329
16242.42 338
16243.63 324
16244.83 323
16246.03 318
16247.24 328
16248.44 302
16249.65 337
16250.85 313
16252.05 308
16253.26 342
16254.46 329
16255.67 333
16256.87 314
16258.08 337
16259.28 348
16260.49 316
16261.69 333
16262.89 314
16264.10 331
16265.30 330
16266.51 323
16267.71 314
16268.92 334
16270.12 329
16271.33 337
16272.53 324
16273.74 345
16274.94 317
16276.15 338
16277.35 344
16278.56 341
16279.77 347
16280.97 324
16282.18 339
16283.38 351
16284.59 334
16285.79 321
16287.00 347
16288.20 320
16289.41 314
16290.61 342
16291.82 342
16293.03 341
16294.23 324
16295.44 338
16296.64 327
16297.85 333
16299.06 315
16300.26 329
16301.47 328
16302.67 337
16303.88 328
16305.09 329
16306.29 329
16307.50 330
16308.71 321
16309.91 327
16311.12 325
16312.33 334
16313.53 316
16314.74 322
16315.95 366
16317.15 340
16318.36 347
16319.57 346
16320.77 352
16321.98 323
16323.19 321
16324.39 349
16325.60 318
16326.81 304
16328.01 316
16329.22 341
16330.43 306
16331.64 314
16332.84 309
16334.05 334
16335.26 334
16336.47 326
16337.67 324
16338.88 317
16340.09 316
16341.30 308
16342.50 302
16343.71 299
16344.92 321
16346.13 309
16347.33 326
16348.54 320
16349.75 312
16350.96 319
16352.17 311
16353.37 349
16354.58 306
16355.79 295
16357.00 331
16358.21 341
16359.41 334
16360.62 342
16361.83 332
16363.04 339
16364.25 301
16365.46 322
16366.67 318
16367.87 321
16369.08 327
16370.29 331
16371.50 328
16372.71 307
16373.92 317
16375.13 313
16376.34 319
16377.54 297
16378.75 307
16379.96 328
16381.17 327
16382.38 310
16383.59 304
16384.80 327
16386.01 318
16387.22 289
16388.43 297
16389.64 309
16390.85 303
16392.05 302
16393.26 324
16394.47 317
16395.68 329
16396.89 308
16398.10 312
16399.31 311
16400.52 312
16401.73 324
16402.94 305
16404.15 335
16405.36 325
16406.57 314
16407.78 314
16408.99 318
16410.20 304
16411.41 340
16412.62 286
16413.83 325
16415.04 308
16416.25 338
16417.46 312
16418.67 313
16419.88 324
16421.10 321
16422.31 307
16423.52 309
16424.73 311
16425.94 317
16427.15 334
16428.36 331
16429.57 319
16430.78 318
16431.99 302
16433.20 303
16434.41 328
16435.63 314
16436.84 305
16438.05 304
16439.26 300
16440.47 318
16441.68 316
16442.89 344
16444.10 301
16445.32 327
16446.53 316
16447.74 317
16448.95 296
16450.16 306
16451.37 319
16452.59 304
16453.80 323
16455.01 301
16456.22 280
16457.43 307
16458.64 294
16459.86 307
16461.07 286
16462.28 310
16463.49 286
16464.70 315
16465.92 302
16467.13 323
16468.34 307
16469.55 328
16470.77 305
16471.98 317
16473.19 319
16474.40 296
16475.62 311
16476.83 317
16478.04 315
16479.25 314
16480.47 304
16481.68 323
16482.89 288
16484.11 325
16485.32 302
16486.53 302
16487.74 326
16488.96 321
16490.17 327
16491.38 289
16492.60 338
16493.81 325
16495.02 307
16496.24 300
16497.45 301
16498.66 322
16499.88 305
16501.09 308
16502.30 310
16503.52 303
16504.73 317
16505.94 311
16507.16 303
16508.37 321
16509.59 313
16510.80 318
16512.01 290
16513.23 304
16514.44 311
16515.66 319
16516.87 328
16518.08 316
16519.30 324
16520.51 313
16521.73 300
16522.94 313
16524.16 332
16525.37 327
16526.58 294
16527.80 288
16529.01 296
16530.23 294
16531.44 292
16532.66 304
16533.87 321
16535.09 311
16536.30 327
16537.52 337
16538.73 315
16539.95 299
16541.16 309
16542.38 298
16543.59 316
16544.81 326
16546.02 289
16547.24 296
16548.45 322
16549.67 293
16550.88 290
16552.10 307
16553.31 299
16554.53 311
16555.74 315
16556.96 302
16558.18 311
16559.39 288
16560.61 325
16561.82 304
16563.04 286
16564.25 302
16565.47 297
16566.69 313
16567.90 300
16569.12 321
16570.33 306
16571.55 333
16572.77 320
16573.98 319
16575.20 307
16576.41 316
16577.63 308
16578.85 323
16580.06 298
16581.28 314
16582.50 320
16583.71 307
16584.93 320
16586.15 313
16587.36 314
16588.58 299
16589.80 290
16591.01 318
16592.23 323
16593.45 288
16594.66 311
16595.88 297
16597.10 298
16598.32 321
16599.53 302
16600.75 298
16601.97 311
16603.18 302
16604.40 305
16605.62 308
16606.84 295
16608.05 311
16609.27 318
16610.49 335
16611.71 305
16612.92 298
16614.14 300
16615.36 306
16616.58 299
16617.79 299
16619.01 304
16620.23 326
16621.45 314
16622.67 313
16623.88 292
16625.10 305
16626.32 285
16627.54 309
16628.76 320
16629.97 296
16631.19 288
16632.41 311
16633.63 299
16634.85 306
16636.07 294
16637.29 299
16638.50 298
16639.72 302
16640.94 308
16642.16 295
16643.38 302
16644.60 303
16645.82 288
16647.03 307
16648.25 279
16649.47 280
16650.69 293
16651.91 294
16653.13 320
16654.35 271
16655.57 287
16656.79 323
16658.01 309
16659.23 286
16660.45 284
16661.66 304
16662.88 290
16664.10 303
16665.32 294
16666.54 302
16667.76 282
16668.98 287
16670.20 310
16671.42 302
16672.64 296
16673.86 286
16675.08 310
16676.30 285
16677.52 292
16678.74 282
16679.96 331
16681.18 296
16682.40 310
16683.62 289
16684.84 309
16686.06 325
16687.28 308
16688.50 278
16689.72 298
16690.94 303
16692.16 305
16693.39 310
16694.61 299
16695.83 305
16697.05 279
16698.27 299
16699.49 270
16700.71 304
16701.93 291
16703.15 293
16704.37 272
16705.59 283
16706.81 290
16708.04 331
16709.26 289
16710.48 298
16711.70 281
16712.92 292
16714.14 301
16715.36 311
16716.58 303
16717.81 273
16719.03 305
16720.25 295
16721.47 315
16722.69 278
16723.91 313
16725.14 302
16726.36 284
16727.58 295
16728.80 309
16730.02 283
16731.24 275
16732.47 268
16733.69 276
16734.91 299
16736.13 289
16737.36 322
16738.58 312
16739.80 297
16741.02 286
16742.24 305
16743.47 283
16744.69 299
16745.91 277
16747.13 301
16748.36 290
16749.58 295
16750.80 281
16752.02 292
16753.25 269
16754.47 277
16755.69 287
16756.92 280
16758.14 284
16759.36 272
16760.59 272
16761.81 291
16763.03 299
16764.25 305
16765.48 272
16766.70 281
16767.92 277
16769.15 287
16770.37 284
16771.59 251
16772.82 294
16774.04 305
16775.27 297
16776.49 291
16777.71 288
16778.94 294
16780.16 297
16781.38 316
16782.61 271
16783.83 270
16785.06 274
16786.28 300
16787.50 309
16788.73 291
16789.95 295
16791.18 310
16792.40 297
16793.62 295
16794.85 299
16796.07 281
16797.30 291
16798.52 304
16799.75 322
16800.97 306
16802.19 289
16803.42 303
16804.64 299
16805.87 283
16807.09 290
16808.32 297
16809.54 292
16810.77 303
16811.99 281
16813.22 279
16814.44 301
16815.67 302
16816.89 287
16818.12 294
16819.34 296
16820.57 330
16821.79 307
16823.02 298
16824.24 294
16825.47 294
16826.70 317
16827.92 303
16829.15 316
16830.37 326
16831.60 305
16832.82 305
16834.05 296
16835.27 276
16836.50 309
16837.73 293
16838.95 305
16840.18 285
16841.40 286
16842.63 290
16843.86 305
16845.08 289
16846.31 292
16847.53 293
16848.76 329
16849.99 293
16851.21 295
16852.44 286
16853.67 294
16854.89 314
16856.12 310
16857.35 312
16858.57 319
16859.80 299
16861.03 327
16862.25 305
16863.48 295
16864.71 285
16865.93 320
16867.16 331
16868.39 296
16869.61 289
16870.84 288
16872.07 306
16873.30 290
16874.52 299
16875.75 337
16876.98 311
16878.20 327
16879.43 323
16880.66 301
16881.89 328
16883.11 313
16884.34 305
16885.57 333
16886.80 326
16888.02 290
16889.25 315
16890.48 318
16891.71 297
16892.94 318
16894.16 307
16895.39 329
16896.62 322
16897.85 335
16899.08 306
16900.30 286
16901.53 284
16902.76 306
16903.99 326
16905.22 298
16906.45 287
16907.67 321
16908.90 298
16910.13 338
16911.36 311
16912.59 280
16913.82 321
16915.04 298
16916.27 312
16917.50 281
16918.73 286
16919.96 280
16921.19 294
16922.42 324
16923.65 293
16924.88 306
16926.10 299
16927.33 295
16928.56 290
16929.79 301
16931.02 313
16932.25 324
16933.48 294
16934.71 305
16935.94 280
16937.17 310
16938.40 298
16939.63 313
16940.86 314
16942.09 306
16943.32 295
16944.55 313
16945.78 297
16947.01 294
16948.24 304
16949.47 301
16950.70 278
16951.93 305
16953.16 311
16954.39 320
16955.62 289
16956.85 314
16958.08 292
16959.31 312
16960.54 286
16961.77 303
16963.00 278
16964.23 282
16965.46 288
16966.69 291
16967.92 287
16969.15 313
16970.38 303
16971.61 281
16972.84 307
16974.07 302
16975.30 287
16976.54 286
16977.77 280
16979.00 297
16980.23 299
16981.46 298
16982.69 297
16983.92 274
16985.15 300
16986.38 304
16987.62 297
16988.85 289
16990.08 303
16991.31 280
16992.54 299
16993.77 288
16995.00 298
16996.24 304
16997.47 301
16998.70 297
16999.93 280
17001.16 291
17002.39 306
17003.63 307
17004.86 318
17006.09 312
17007.32 300
17008.55 280
17009.79 283
17011.02 318
17012.25 291
17013.48 267
17014.72 307
17015.95 318
17017.18 287
17018.41 302
17019.64 279
17020.88 275
17022.11 285
17023.34 301
17024.58 305
17025.81 280
17027.04 302
17028.27 301
17029.51 292
17030.74 302
17031.97 272
17033.21 272
17034.44 291
17035.67 302
17036.90 289
17038.14 286
17039.37 294
17040.60 278
17041.84 278
17043.07 276
17044.30 274
17045.54 299
17046.77 276
17048.00 277
17049.24 303
17050.47 278
17051.70 291
17052.94 271
17054.17 308
17055.41 268
17056.64 272
17057.87 278
17059.11 284
17060.34 281
17061.58 300
17062.81 278
17064.04 274
17065.28 270
17066.51 273
17067.75 268
17068.98 281
17070.21 295
17071.45 288
17072.68 287
17073.92 287
17075.15 296
17076.39 305
17077.62 270
17078.86 272
17080.09 303
17081.33 281
17082.56 279
17083.80 291
17085.03 297
17086.26 272
17087.50 276
17088.73 279
17089.97 277
17091.20 277
17092.44 279
17093.68 285
17094.91 261
17096.15 294
17097.38 294
17098.62 299
17099.85 287
17101.09 281
17102.32 286
17103.56 298
17104.79 271
17106.03 271
17107.26 287
17108.50 298
17109.74 284
17110.97 286
17112.21 276
17113.44 269
17114.68 284
17115.92 284
17117.15 277
17118.39 267
17119.62 298
17120.86 299
17122.10 293
17123.33 297
17124.57 284
17125.80 291
17127.04 261
17128.28 275
17129.51 261
17130.75 272
17131.99 262
17133.22 261
17134.46 275
17135.70 270
17136.93 297
17138.17 293
17139.41 261
17140.64 263
17141.88 273
17143.12 265
17144.35 265
17145.59 251
17146.83 263
17148.07 290
17149.30 248
17150.54 273
17151.78 283
17153.02 259
17154.25 248
17155.49 260
17156.73 273
17157.96 276
17159.20 272
17160.44 253
17161.68 285
17162.92 305
17164.15 292
17165.39 275
17166.63 259
17167.87 286
17169.10 276
17170.34 298
17171.58 269
17172.82 260
17174.06 276
17175.29 294
17176.53 279
17177.77 283
17179.01 283
17180.25 286
17181.49 306
17182.72 291
17183.96 267
17185.20 287
17186.44 267
17187.68 285
17188.92 274
17190.15 269
17191.39 263
17192.63 265
17193.87 279
17195.11 276
17196.35 269
17197.59 271
17198.83 284
17200.07 294
17201.30 275
17202.54 275
17203.78 272
17205.02 293
17206.26 290
17207.50 268
17208.74 241
17209.98 257
17211.22 275
17212.46 257
17213.70 265
17214.94 267
17216.18 277
17217.42 268
17218.66 277
17219.90 263
17221.14 276
17222.38 275
17223.62 271
17224.86 280
17226.10 289
17227.34 271
17228.58 274
17229.82 272
17231.06 285
17232.30 286
17233.54 277
17234.78 293
17236.02 273
17237.26 293
17238.50 272
17239.74 268
17240.98 282
17242.22 256
17243.46 280
17244.70 282
17245.94 281
17247.18 272
17248.42 273
17249.66 268
17250.90 257
17252.14 276
17253.39 272
17254.63 264
17255.87 255
17257.11 274
17258.35 266
17259.59 279
17260.83 240
17262.07 274
17263.31 276
17264.56 261
17265.80 275
17267.04 288
17268.28 275
17269.52 276
17270.76 251
17272.00 257
17273.25 274
17274.49 266
17275.73 263
17276.97 275
17278.21 257
17279.45 260
17280.70 278
17281.94 281
17283.18 262
17284.42 273
17285.66 271
17286.91 271
17288.15 261
17289.39 271
17290.63 281
17291.88 268
17293.12 280
17294.36 288
17295.60 268
17296.85 284
17298.09 265
17299.33 274
17300.57 268
17301.82 244
17303.06 265
17304.30 287
17305.54 272
17306.79 265
17308.03 291
17309.27 271
17310.52 243
17311.76 274
17313.00 289
17314.25 280
17315.49 266
17316.73 279
17317.97 259
17319.22 278
17320.46 267
17321.71 256
17322.95 260
17324.19 262
17325.44 283
17326.68 254
17327.92 284
17329.17 260
17330.41 279
17331.65 271
17332.90 251
17334.14 273
17335.39 275
17336.63 269
17337.87 271
17339.12 255
17340.36 280
17341.61 263
17342.85 266
17344.09 282
17345.34 254
17346.58 277
17347.83 267
17349.07 283
17350.32 252
17351.56 265
17352.80 284
17354.05 291
17355.29 277
17356.54 267
17357.78 264
17359.03 264
17360.27 265
17361.52 264
17362.76 261
17364.01 262
17365.25 276
17366.50 258
17367.74 265
17368.99 263
17370.23 271
17371.48 271
17372.72 268
17373.97 283
17375.21 257
17376.46 272
17377.70 283
17378.95 264
17380.19 250
17381.44 249
17382.69 270
17383.93 265
17385.18 260
17386.42 275
17387.67 282
17388.91 269
17390.16 284
17391.41 273
17392.65 277
17393.90 288
17395.14 275
17396.39 260
17397.64 266
17398.88 266
17400.13 282
17401.37 256
17402.62 257
17403.87 283
17405.11 261
17406.36 287
17407.61 259
17408.85 254
17410.10 266
17411.35 263
17412.59 260
17413.84 256
17415.09 235
17416.33 241
17417.58 268
17418.83 261
17420.07 252
17421.32 252
17422.57 269
17423.82 288
17425.06 261
17426.31 273
17427.56 269
17428.80 286
17430.05 274
17431.30 244
17432.55 262
17433.79 273
17435.04 297
17436.29 287
17437.54 260
17438.78 238
17440.03 249
17441.28 288
17442.53 276
17443.77 266
17445.02 245
17446.27 250
17447.52 266
17448.77 293
17450.01 275
17451.26 271
17452.51 261
17453.76 271
17455.01 266
17456.25 287
17457.50 287
17458.75 289
17460.00 262
17461.25 268
17462.50 253
17463.74 280
17464.99 285
17466.24 245
17467.49 255
17468.74 294
17469.99 257
17471.24 292
17472.49 262
17473.73 254
17474.98 258
17476.23 243
17477.48 287
17478.73 280
17479.98 264
17481.23 264
17482.48 269
17483.73 277
17484.98 262
17486.23 255
17487.47 257
17488.72 263
17489.97 261
17491.22 280
17492.47 271
17493.72 275
17494.97 257
17496.22 267
17497.47 283
17498.72 287
17499.97 289
17501.22 274
17502.47 275
17503.72 288
17504.97 278
17506.22 281
17507.47 269
17508.72 279
17509.97 292
17511.22 266
17512.47 268
17513.72 256
17514.97 262
17516.22 263
17517.47 274
17518.72 272
17519.97 254
17521.22 270
17522.47 273
17523.72 280
17524.98 275
17526.23 273
17527.48 284
17528.73 283
17529.98 273
17531.23 269
17532.48 246
17533.73 275
17534.98 273
17536.23 277
17537.48 267
17538.74 259
17539.99 287
17541.24 281
17542.49 283
17543.74 278
17544.99 277
17546.24 273
17547.50 263
17548.75 260
17550.00 249
17551.25 267
17552.50 299
17553.75 271
17555.01 274
17556.26 265
17557.51 275
17558.76 286
17560.01 268
17561.26 281
17562.52 292
17563.77 294
17565.02 267
17566.27 272
17567.53 275
17568.78 274
17570.03 274
17571.28 275
17572.53 271
17573.79 274
17575.04 282
17576.29 253
17577.54 267
17578.80 294
17580.05 287
17581.30 301
17582.56 290
17583.81 302
17585.06 266
17586.31 297
17587.57 287
17588.82 258
17590.07 268
17591.33 287
17592.58 279
17593.83 262
17595.08 274
17596.34 285
17597.59 262
17598.84 258
17600.10 263
17601.35 266
17602.61 286
17603.86 289
17605.11 294
17606.37 278
17607.62 245
17608.87 276
17610.13 292
17611.38 276
17612.63 291
17613.89 270
17615.14 259
17616.40 286
17617.65 273
17618.90 282
17620.16 279
17621.41 292
17622.67 284
17623.92 269
17625.17 269
17626.43 257
17627.68 259
17628.94 287
17630.19 289
17631.45 279
17632.70 281
17633.96 288
17635.21 269
17636.47 277
17637.72 263
17638.97 250
17640.23 280
17641.48 296
17642.74 271
17643.99 256
17645.25 259
17646.50 273
17647.76 271
17649.01 279
17650.27 264
17651.52 276
17652.78 281
17654.04 281
17655.29 279
17656.55 255
17657.80 266
17659.06 281
17660.31 256
17661.57 293
17662.82 279
17664.08 256
17665.33 272
17666.59 265
17667.85 278
17669.10 249
17670.36 265
17671.61 268
17672.87 274
17674.13 255
17675.38 262
17676.64 275
17677.89 254
17679.15 257
17680.41 251
17681.66 272
17682.92 278
17684.18 277
17685.43 271
17686.69 288
17687.95 283
17689.20 277
17690.46 261
17691.71 242
17692.97 239
17694.23 257
17695.49 264
17696.74 272
17698.00 251
17699.26 249
17700.51 265
17701.77 268
17703.03 272
17704.28 292
17705.54 275
17706.80 258
17708.06 247
17709.31 253
17710.57 254
17711.83 257
17713.08 259
17714.34 291
17715.60 263
17716.86 247
17718.11 268
17719.37 284
17720.63 273
17721.89 271
17723.15 267
17724.40 270
17725.66 257
17726.92 255
17728.18 266
17729.43 246
17730.69 261
17731.95 264
17733.21 250
17734.47 251
17735.73 253
17736.98 256
17738.24 272
17739.50 268
17740.76 260
17742.02 247
17743.28 272
17744.53 255
17745.79 268
17747.05 256
17748.31 240
17749.57 256
17750.83 256
17752.09 245
17753.34 262
17754.60 239
17755.86 271
17757.12 268
17758.38 250
17759.64 238
17760.90 254
17762.16 274
17763.42 253
17764.68 250
17765.94 244
17767.19 239
17768.45 257
17769.71 241
17770.97 277
17772.23 253
17773.49 260
17774.75 260
17776.01 263
17777.27 268
17778.53 257
17779.79 242
17781.05 265
17782.31 276
17783.57 259
17784.83 257
17786.09 248
17787.35 255
17788.61 267
17789.87 267
17791.13 256
17792.39 269
17793.65 256
17794.91 248
17796.17 249
17797.43 251
17798.69 242
17799.95 244
17801.21 258
17802.47 251
17803.73 248
17805.00 253
17806.26 272
17807.52 258
17808.78 251
17810.04 258
17811.30 241
17812.56 287
17813.82 258
17815.08 276
17816.34 255
17817.60 231
17818.87 261
17820.13 249
17821.39 255
17822.65 264
17823.91 247
17825.17 273
17826.43 263
17827.69 230
17828.96 256
17830.22 255
17831.48 261
17832.74 262
17834.00 267
17835.26 256
17836.53 280
17837.79 274
17839.05 249
17840.31 243
17841.57 237
17842.84 256
17844.10 252
17845.36 243
17846.62 249
17847.88 271
17849.15 283
17850.41 249
17851.67 246
17852.93 255
17854.20 276
17855.46 249
17856.72 243
17857.98 263
17859.25 272
17860.51 254
17861.77 264
17863.03 249
17864.30 256
17865.56 251
17866.82 257
17868.09 256
17869.35 242
17870.61 259
17871.87 265
17873.14 260
17874.40 239
17875.66 249
17876.93 240
17878.19 232
17879.45 249
17880.72 221
17881.98 251
17883.24 256
17884.51 266
17885.77 251
17887.03 228
17888.30 258
17889.56 252
17890.83 262
17892.09 238
17893.35 244
17894.62 262
17895.88 284
17897.14 248
17898.41 255
17899.67 229
17900.94 240
17902.20 242
17903.46 231
17904.73 258
17905.99 259
17907.26 250
17908.52 252
17909.79 245
17911.05 246
17912.32 241
17913.58 258
17914.84 250
17916.11 242
17917.37 232
17918.64 262
17919.90 254
17921.17 240
17922.43 248
17923.70 241
17924.96 259
17926.23 268
17927.49 252
17928.76 240
17930.02 246
17931.29 252
17932.55 236
17933.82 235
17935.08 249
17936.35 268
17937.61 240
17938.88 257
17940.14 254
17941.41 239
17942.68 245
17943.94 256
17945.21 235
17946.47 241
17947.74 237
17949.00 237
17950.27 253
17951.54 251
17952.80 254
17954.07 247
17955.33 248
17956.60 259
17957.87 265
17959.13 265
17960.40 231
17961.66 260
17962.93 262
17964.20 262
17965.46 248
17966.73 243
17968.00 237
17969.26 231
17970.53 241
17971.80 253
17973.06 258
17974.33 254
17975.60 250
17976.86 249
17978.13 251
17979.40 255
17980.66 245
17981.93 255
17983.20 245
17984.46 221
17985.73 252
17987.00 238
17988.26 248
17989.53 227
17990.80 243
17992.07 262
17993.33 244
17994.60 232
17995.87 232
17997.14 264
17998.40 256
17999.67 261
18000.94 247
18002.21 246
18003.47 251
18004.74 247
18006.01 259
18007.28 249
18008.55 252
18009.81 256
18011.08 258
18012.35 258
18013.62 231
18014.89 253
18016.15 240
18017.42 275
18018.69 243
18019.96 237
18021.23 250
18022.49 241
18023.76 233
18025.03 263
18026.30 237
18027.57 247
18028.84 250
18030.11 243
18031.37 241
18032.64 253
18033.91 250
18035.18 254
18036.45 256
18037.72 269
18038.99 251
18040.26 239
18041.53 252
18042.79 248
18044.06 263
18045.33 240
18046.60 243
18047.87 257
18049.14 262
18050.41 232
18051.68 268
18052.95 273
18054.22 278
18055.49 261
18056.76 274
18058.03 252
18059.30 261
18060.57 280
18061.84 230
18063.11 233
18064.38 242
18065.65 253
18066.92 264
18068.19 247
18069.46 233
18070.73 250
18072.00 267
18073.27 284
18074.54 259
18075.81 246
18077.08 272
18078.35 272
18079.62 258
18080.89 238
18082.16 243
18083.43 252
18084.70 284
18085.97 275
18087.24 248
18088.51 250
18089.78 251
18091.05 272
18092.32 252
18093.59 258
18094.87 250
18096.14 278
18097.41 269
18098.68 239
18099.95 216
18101.22 235
18102.49 269
18103.76 258
18105.03 255
18106.31 237
18107.58 229
18108.85 272
18110.12 245
18111.39 251
18112.66 270
18113.93 263
18115.21 244
18116.48 247
18117.75 255
18119.02 259
18120.29 257
18121.56 266
18122.84 260
18124.11 238
18125.38 240
18126.65 243
18127.92 238
18129.20 256
18130.47 257
18131.74 257
18133.01 269
18134.29 255
18135.56 256
18136.83 238
18138.10 260
18139.38 260
18140.65 262
18141.92 252
18143.19 275
18144.47 256
18145.74 252
18147.01 270
18148.28 244
18149.56 238
18150.83 256
18152.10 234
18153.38 237
18154.65 268
18155.92 244
18157.19 242
18158.47 260
18159.74 260
18161.01 252
18162.29 251
18163.56 245
18164.83 254
18166.11 277
18167.38 253
18168.65 264
18169.93 248
18171.20 244
18172.48 254
18173.75 240
18175.02 273
18176.30 258
18177.57 259
18178.84 269
18180.12 238
18181.39 254
18182.67 256
18183.94 244
18185.21 261
18186.49 255
18187.76 254
18189.04 239
18190.31 258
18191.59 262
18192.86 256
18194.13 233
18195.41 267
18196.68 257
18197.96 267
18199.23 237
18200.51 243
18201.78 239
18203.06 249
18204.33 253
18205.61 263
18206.88 269
18208.16 270
18209.43 261
18210.71 250
18211.98 260
18213.26 251
18214.53 255
18215.81 276
18217.08 262
18218.36 265
18219.63 245
18220.91 248
18222.18 256
18223.46 254
18224.73 267
18226.01 275
18227.28 267
18228.56 239
18229.84 251
18231.11 240
18232.39 267
18233.66 248
18234.94 252
18236.21 255
18237.49 252
18238.77 267
18240.04 244
18241.32 234
18242.59 258
18243.87 252
18245.15 251
18246.42 243
18247.70 249
18248.98 261
18250.25 254
18251.53 238
18252.81 247
18254.08 279
18255.36 266
18256.63 240
18257.91 254
18259.19 233
18260.46 258
18261.74 257
18263.02 254
18264.30 239
18265.57 240
18266.85 248
18268.13 276
18269.40 247
18270.68 263
18271.96 265
18273.23 280
18274.51 271
18275.79 267
18277.07 233
18278.34 235
18279.62 246
18280.90 242
18282.18 247
18283.45 230
18284.73 263
18286.01 274
18287.29 253
18288.56 243
18289.84 258
18291.12 257
18292.40 258
18293.68 251
18294.95 263
18296.23 277
18297.51 257
18298.79 260
18300.07 231
18301.34 263
18302.62 250
18303.90 257
18305.18 256
18306.46 255
18307.74 256
18309.01 239
18310.29 260
18311.57 249
18312.85 266
18314.13 260
18315.41 273
18316.69 261
18317.96 238
18319.24 226
18320.52 259
18321.80 244
18323.08 248
18324.36 242
18325.64 272
18326.92 269
18328.20 247
18329.47 248
18330.75 238
18332.03 262
18333.31 233
18334.59 252
18335.87 255
18337.15 238
18338.43 256
18339.71 247
18340.99 247
18342.27 242
18343.55 242
18344.83 252
18346.11 246
18347.39 238
18348.67 234
18349.95 258
18351.23 270
18352.51 258
18353.79 239
18355.07 242
18356.35 253
18357.63 247
18358.91 243
18360.19 243
18361.47 246
18362.75 246
18364.03 243
18365.31 242
18366.59 243
18367.87 249
18369.15 258
18370.43 247
18371.71 251
18372.99 256
18374.27 247
18375.55 231
18376.83 246
18378.12 242
18379.40 254
18380.68 245
18381.96 268
18383.24 247
18384.52 248
18385.80 250
18387.08 267
18388.36 247
18389.65 262
18390.93 247
18392.21 237
18393.49 240
18394.77 233
18396.05 243
18397.33 234
18398.62 241
18399.90 260
18401.18 253
18402.46 259
18403.74 236
18405.02 253
18406.31 255
18407.59 262
18408.87 278
18410.15 256
18411.43 256
18412.72 246
18414.00 250
18415.28 239
18416.56 244
18417.84 253
18419.13 246
18420.41 255
18421.69 247
18422.97 259
18424.26 243
18425.54 240
18426.82 234
18428.10 241
18429.39 255
18430.67 260
18431.95 235
18433.23 245
18434.52 261
18435.80 244
18437.08 240
18438.37 264
18439.65 262
18440.93 257
18442.22 241
18443.50 269
18444.78 256
18446.06 253
18447.35 255
18448.63 235
18449.91 255
18451.20 281
18452.48 238
18453.76 247
18455.05 257
18456.33 257
18457.62 239
18458.90 260
18460.18 264
18461.47 237
18462.75 238
18464.03 228
18465.32 247
18466.60 236
18467.89 237
18469.17 233
18470.45 243
18471.74 237
18473.02 249
18474.31 256
18475.59 255
18476.88 238
18478.16 236
18479.44 254
18480.73 236
18482.01 259
18483.30 247
18484.58 240
18485.87 228
18487.15 256
18488.44 237
18489.72 234
18491.01 261
18492.29 247
18493.58 262
18494.86 250
18496.15 256
18497.43 256
18498.72 249
18500.00 229
18501.29 234
18502.57 249
18503.86 221
18505.14 244
18506.43 225
18507.71 244
18509.00 241
18510.28 255
18511.57 269
18512.85 245
18514.14 240
18515.42 250
18516.71 226
18518.00 237
18519.28 266
18520.57 277
18521.85 244
18523.14 236
18524.43 236
18525.71 261
18527.00 245
18528.28 230
18529.57 231
18530.86 241
18532.14 230
18533.43 264
18534.71 248
18536.00 244
18537.29 238
18538.57 247
18539.86 255
18541.15 221
18542.43 251
18543.72 246
18545.01 257
18546.29 233
18547.58 234
18548.87 233
18550.15 256
18551.44 242
18552.73 244
18554.01 232
18555.30 241
18556.59 228
18557.88 244
18559.16 233
18560.45 248
18561.74 243
18563.02 261
18564.31 240
18565.60 236
18566.89 241
18568.17 240
18569.46 245
18570.75 221
18572.04 255
18573.32 265
18574.61 255
18575.90 250
18577.19 246
18578.48 259
18579.76 238
18581.05 241
18582.34 236
18583.63 249
18584.92 254
18586.20 254
18587.49 251
18588.78 238
18590.07 240
18591.36 274
18592.64 264
18593.93 243
18595.22 239
18596.51 259
18597.80 238
18599.09 247
18600.38 239
18601.66 259
18602.95 225
18604.24 240
18605.53 240
18606.82 243
18608.11 270
18609.40 261
18610.69 264
18611.98 250
18613.26 249
18614.55 241
18615.84 246
18617.13 263
18618.42 260
18619.71 250
18621.00 246
18622.29 250
18623.58 238
18624.87 216
18626.16 259
18627.45 236
18628.74 264
18630.03 237
18631.32 244
18632.61 251
18633.89 247
18635.18 255
18636.47 268
18637.76 223
18639.05 250
18640.34 236
18641.63 251
18642.92 230
18644.21 223
18645.50 227
18646.79 231
18648.09 255
18649.38 254
18650.67 254
18651.96 242
18653.25 242
18654.54 252
18655.83 259
18657.12 237
18658.41 219
18659.70 230
18660.99 242
18662.28 240
18663.57 249
18664.86 241
18666.15 244
18667.44 249
18668.74 227
18670.03 220
18671.32 234
18672.61 252
18673.90 247
18675.19 241
18676.48 221
18677.77 229
18679.06 243
18680.36 253
18681.65 246
18682.94 254
18684.23 240
18685.52 235
18686.81 227
18688.11 240
18689.40 235
18690.69 240
18691.98 236
18693.27 243
18694.56 236
18695.86 263
18697.15 228
18698.44 265
18699.73 246
18701.02 232
18702.32 248
18703.61 249
18704.90 231
18706.19 223
18707.48 226
18708.78 239
18710.07 229
18711.36 237
18712.65 238
18713.95 246
18715.24 240
18716.53 237
18717.83 224
18719.12 226
18720.41 242
18721.70 238
18723.00 235
18724.29 230
18725.58 228
18726.87 240
18728.17 253
18729.46 215
18730.75 222
18732.05 239
18733.34 250
18734.63 236
18735.93 217
18737.22 237
18738.51 228
18739.81 249
18741.10 241
18742.39 238
18743.69 247
18744.98 257
18746.27 241
18747.57 241
18748.86 225
18750.16 223
18751.45 239
18752.74 228
18754.04 219
18755.33 247
18756.63 212
18757.92 232
18759.21 237
18760.51 232
18761.80 221
18763.10 237
18764.39 236
18765.69 249
18766.98 233
18768.27 230
18769.57 241
18770.86 242
18772.16 242
18773.45 243
18774.75 258
18776.04 247
18777.34 242
18778.63 210
18779.93 231
18781.22 218
18782.52 218
18783.81 235
18785.11 226
18786.40 241
18787.70 244
18788.99 239
18790.29 231
18791.58 242
18792.88 229
18794.17 247
18795.47 246
18796.76 266
18798.06 229
18799.35 229
18800.65 238
18801.94 244
18803.24 225
18804.54 221
18805.83 254
18807.13 240
18808.42 240
18809.72 216
18811.01 220
18812.31 238
18813.61 241
18814.90 239
18816.20 244
18817.49 223
18818.79 229
18820.09 237
18821.38 253
18822.68 215
18823.98 218
18825.27 224
18826.57 222
18827.87 243
18829.16 229
18830.46 238
18831.75 236
18833.05 242
18834.35 242
18835.64 231
18836.94 216
18838.24 244
18839.54 249
18840.83 237
18842.13 237
18843.43 232
18844.72 248
18846.02 238
18847.32 242
18848.61 227
18849.91 222
18851.21 235
18852.51 228
18853.80 242
18855.10 249
18856.40 269
18857.70 249
18858.99 232
18860.29 235
18861.59 228
18862.89 227
18864.18 235
18865.48 229
18866.78 236
18868.08 234
18869.38 235
18870.67 221
18871.97 209
18873.27 232
18874.57 239
18875.87 257
18877.16 248
18878.46 233
18879.76 235
18881.06 219
18882.36 252
18883.66 240
18884.95 226
18886.25 224
18887.55 230
18888.85 232
18890.15 259
18891.45 227
18892.75 226
18894.04 235
18895.34 249
18896.64 224
18897.94 240
18899.24 224
18900.54 230
18901.84 218
18903.14 248
18904.44 231
18905.74 238
18907.03 246
18908.33 237
18909.63 245
18910.93 240
18912.23 224
18913.53 222
18914.83 230
18916.13 238
18917.43 234
18918.73 243
18920.03 230
18921.33 240
18922.63 219
18923.93 218
18925.23 236
18926.53 242
18927.83 236
18929.13 239
18930.43 242
18931.73 241
18933.03 207
18934.33 235
18935.63 243
18936.93 252
18938.23 235
18939.53 245
18940.83 227
18942.13 225
18943.43 225
18944.73 236
18946.03 219
18947.33 233
18948.63 233
18949.93 228
18951.23 240
18952.53 245
18953.84 235
18955.14 220
18956.44 203
18957.74 249
18959.04 245
18960.34 225
18961.64 221
18962.94 232
18964.24 229
18965.54 227
18966.85 235
18968.15 230
18969.45 209
18970.75 235
18972.05 266
18973.35 258
18974.65 240
18975.96 236
18977.26 253
18978.56 244
18979.86 228
18981.16 220
18982.46 245
18983.77 260
18985.07 255
18986.37 228
18987.67 230
18988.97 237
18990.28 250
18991.58 242
18992.88 231
18994.18 229
18995.49 226
18996.79 245
18998.09 223
18999.39 237
19000.69 222
19002.00 266
19003.30 246
19004.60 232
19005.90 232
19007.21 242
19008.51 252
19009.81 256
19011.12 248
19012.42 234
19013.72 239
19015.02 256
19016.33 266
19017.63 246
19018.93 218
19020.24 212
19021.54 224
19022.84 269
19024.15 237
19025.45 234
19026.75 227
19028.06 242
19029.36 232
19030.66 214
19031.97 228
19033.27 249
19034.57 227
19035.88 231
19037.18 242
19038.48 213
19039.79 232
19041.09 240
19042.40 251
19043.70 234
19045.00 229
19046.31 233
19047.61 229
19048.92 223
19050.22 235
19051.52 239
19052.83 246
19054.13 249
19055.44 241
19056.74 236
19058.05 249
19059.35 219
19060.65 229
19061.96 262
19063.26 249
19064.57 245
19065.87 244
19067.18 209
19068.48 225
19069.79 222
19071.09 238
19072.40 224
19073.70 242
19075.01 234
19076.31 220
19077.62 245
19078.92 225
19080.23 226
19081.53 244
19082.84 236
19084.14 234
19085.45 245
19086.75 241
19088.06 231
19089.36 221
19090.67 236
19091.98 239
19093.28 217
19094.59 221
19095.89 222
19097.20 216
19098.50 242
19099.81 231
19101.12 234
19102.42 247
19103.73 226
19105.03 239
19106.34 246
19107.65 229
19108.95 206
19110.26 238
19111.56 233
19112.87 234
19114.18 248
19115.48 226
19116.79 239
19118.10 237
19119.40 231
19120.71 225
19122.02 219
19123.32 223
19124.63 237
19125.94 231
19127.24 214
19128.55 213
19129.86 225
19131.16 230
19132.47 253
19133.78 223
19135.08 228
19136.39 237
19137.70 254
19139.01 233
19140.31 251
19141.62 223
19142.93 230
19144.23 224
19145.54 220
19146.85 234
19148.16 223
19149.46 220
19150.77 228
19152.08 236
19153.39 224
19154.69 210
19156.00 231
19157.31 213
19158.62 219
19159.93 216
19161.23 229
19162.54 220
19163.85 200
19165.16 205
19166.47 217
19167.77 223
19169.08 237
19170.39 227
19171.70 200
19173.01 239
19174.32 234
19175.62 233
19176.93 223
19178.24 213
19179.55 241
19180.86 222
19182.17 224
19183.48 242
19184.78 235
19186.09 232
19187.40 216
19188.71 218
19190.02 222
19191.33 238
19192.64 243
19193.95 211
19195.26 217
19196.56 226
19197.87 250
19199.18 226
19200.49 227
19201.80 248
19203.11 237
19204.42 238
19205.73 220
19207.04 218
19208.35 222
19209.66 217
19210.97 242
19212.28 249
19213.59 220
19214.90 221
19216.21 228
19217.52 222
19218.83 207
19220.14 211
19221.45 239
19222.76 231
19224.07 203
19225.38 218
19226.69 243
19228.00 239
19229.31 240
19230.62 223
19231.93 235
19233.24 212
19234.55 233
19235.86 235
19237.17 207
19238.48 220
19239.79 232
19241.10 218
19242.41 233
19243.72 217
19245.03 241
19246.35 227
19247.66 229
19248.97 240
19250.28 254
19251.59 222
19252.90 234
19254.21 222
19255.52 229
19256.83 226
19258.14 222
19259.46 212
19260.77 233
19262.08 221
19263.39 227
19264.70 211
19266.01 226
19267.32 232
19268.64 231
19269.95 232
19271.26 227
19272.57 240
19273.88 225
19275.20 215
19276.51 225
19277.82 219
19279.13 228
19280.44 231
19281.75 240
19283.07 231
19284.38 225
19285.69 212
19287.00 227
19288.32 220
19289.63 242
19290.94 240
19292.25 217
19293.57 219
19294.88 216
19296.19 210
19297.50 236
19298.82 205
19300.13 223
19301.44 216
19302.75 218
19304.07 213
19305.38 224
19306.69 228
19308.01 242
19309.32 224
19310.63 214
19311.94 222
19313.26 235
19314.57 236
19315.88 240
19317.20 235
19318.51 207
19319.82 237
19321.14 237
19322.45 225
19323.76 225
19325.08 221
19326.39 227
19327.70 227
19329.02 216
19330.33 215
19331.65 238
19332.96 215
19334.27 214
19335.59 228
19336.90 253
19338.22 233
19339.53 245
19340.84 241
19342.16 243
19343.47 236
19344.79 228
19346.10 240
19347.41 214
19348.73 246
19350.04 229
19351.36 249
19352.67 228
19353.99 231
19355.30 233
19356.62 228
19357.93 255
19359.25 210
19360.56 224
19361.87 241
19363.19 221
19364.50 235
19365.82 246
19367.13 226
19368.45 245
19369.76 216
19371.08 212
19372.39 219
19373.71 224
19375.02 235
19376.34 230
19377.66 219
19378.97 211
19380.29 231
19381.60 220
19382.92 236
19384.23 212
19385.55 226
19386.86 224
19388.18 219
19389.50 216
19390.81 219
19392.13 213
19393.44 214
19394.76 201
19396.07 221
19397.39 218
19398.71 202
19400.02 203
19401.34 220
19402.65 208
19403.97 214
19405.29 229
19406.60 228
19407.92 216
19409.24 216
19410.55 225
19411.87 208
19413.19 235
19414.50 261
19415.82 234
19417.14 227
19418.45 235
19419.77 225
19421.09 230
19422.40 223
19423.72 221
19425.04 239
19426.35 227
19427.67 232
19428.99 238
19430.30 210
19431.62 225
19432.94 235
19434.26 230
19435.57 236
19436.89 203
19438.21 205
19439.53 210
19440.84 221
19442.16 210
19443.48 232
19444.80 246
19446.11 236
19447.43 225
19448.75 235
19450.07 222
19451.38 226
19452.70 223
19454.02 222
19455.34 222
19456.66 231
19457.97 215
19459.29 209
19460.61 235
19461.93 222
19463.25 219
19464.57 249
19465.88 239
19467.20 233
19468.52 232
19469.84 221
19471.16 243
19472.48 218
19473.79 251
19475.11 233
19476.43 227
19477.75 217
19479.07 233
19480.39 217
19481.71 203
19483.03 225
19484.34 226
19485.66 244
19486.98 212
19488.30 210
19489.62 212
19490.94 245
19492.26 235
19493.58 224
19494.90 208
19496.22 222
19497.54 213
19498.86 248
19500.18 223
19501.50 209
19502.81 218
19504.13 228
19505.45 223
19506.77 212
19508.09 215
19509.41 205
19510.73 223
19512.05 211
19513.37 218
19514.69 207
19516.01 227
19517.33 235
19518.65 209
19519.97 240
19521.29 212
19522.61 230
19523.93 224
19525.25 222
19526.57 219
19527.89 221
19529.22 232
19530.54 214
19531.86 220
19533.18 231
19534.50 219
19535.82 235
19537.14 210
19538.46 237
19539.78 218
19541.10 218
19542.42 216
19543.74 235
19545.06 232
19546.39 215
19547.71 237
19549.03 250
19550.35 211
19551.67 199
19552.99 210
19554.31 240
19555.63 226
19556.96 221
19558.28 213
19559.60 221
19560.92 225
19562.24 215
19563.56 201
19564.88 243
19566.21 232
19567.53 223
19568.85 226
19570.17 234
19571.49 234
19572.82 221
19574.14 220
19575.46 202
19576.78 217
19578.10 257
19579.43 244
19580.75 236
19582.07 229
19583.39 228
19584.72 227
19586.04 216
19587.36 221
19588.68 222
19590.01 231
19591.33 242
19592.65 219
19593.97 227
19595.30 235
19596.62 237
19597.94 214
19599.26 213
19600.59 217
19601.91 230
19603.23 211
19604.56 195
19605.88 200
19607.20 215
19608.53 211
19609.85 246
19611.17 221
19612.49 217
19613.82 213
19615.14 232
19616.47 217
19617.79 201
19619.11 203
19620.44 202
19621.76 209
19623.08 212
19624.41 213
19625.73 203
19627.05 216
19628.38 230
19629.70 217
19631.03 198
19632.35 196
19633.67 207
19635.00 227
19636.32 212
19637.65 202
19638.97 224
19640.29 220
19641.62 243
19642.94 226
19644.27 219
19645.59 202
19646.92 208
19648.24 217
19649.57 223
19650.89 236
19652.21 230
19653.54 247
19654.86 231
19656.19 225
19657.51 222
19658.84 229
19660.16 246
19661.49 232
19662.81 239
19664.14 239
19665.46 221
19666.79 230
19668.11 238
19669.44 226
19670.76 222
19672.09 214
19673.41 224
19674.74 247
19676.07 235
19677.39 237
19678.72 214
19680.04 214
19681.37 220
19682.69 205
19684.02 226
19685.34 238
19686.67 229
19688.00 235
19689.32 219
19690.65 208
19691.97 246
19693.30 228
19694.63 230
19695.95 233
19697.28 234
19698.60 223
19699.93 223
19701.26 212
19702.58 230
19703.91 203
19705.24 232
19706.56 233
19707.89 235
19709.22 244
19710.54 242
19711.87 226
19713.20 225
19714.52 216
19715.85 205
19717.18 217
19718.50 232
19719.83 224
19721.16 214
19722.48 234
19723.81 226
19725.14 210
19726.47 209
19727.79 217
19729.12 224
19730.45 230
19731.77 226
19733.10 211
19734.43 211
19735.76 241
19737.08 214
19738.41 210
19739.74 209
19741.07 223
19742.39 223
19743.72 226
19745.05 215
19746.38 221
19747.71 240
19749.03 223
19750.36 221
19751.69 213
19753.02 228
19754.35 228
19755.67 224
19757.00 244
19758.33 210
19759.66 219
19760.99 238
19762.31 230
19763.64 204
19764.97 211
19766.30 215
19767.63 227
19768.96 227
19770.29 236
19771.61 209
19772.94 221
19774.27 202
19775.60 216
19776.93 227
19778.26 220
19779.59 228
19780.92 221
19782.25 217
19783.57 220
19784.90 220
19786.23 212
19787.56 236
19788.89 233
19790.22 218
19791.55 234
19792.88 228
19794.21 214
19795.54 211
19796.87 206
19798.20 207
19799.53 219
19800.86 220
19802.19 219
19803.52 221
19804.85 238
19806.18 208
19807.50 230
19808.83 236
19810.16 223
19811.49 214
19812.82 211
19814.15 215
19815.49 243
19816.82 223
19818.15 212
19819.48 220
19820.81 214
19822.14 218
19823.47 228
19824.80 221
19826.13 206
19827.46 227
19828.79 212
19830.12 221
19831.45 230
19832.78 233
19834.11 223
19835.44 223
19836.77 203
19838.10 223
19839.44 208
19840.77 240
19842.10 230
19843.43 207
19844.76 220
19846.09 233
19847.42 222
19848.75 207
19850.08 209
19851.42 218
19852.75 226
19854.08 241
19855.41 216
19856.74 213
19858.07 221
19859.40 219
19860.74 232
19862.07 234
19863.40 215
19864.73 222
19866.06 216
19867.40 214
19868.73 205
19870.06 210
19871.39 230
19872.72 239
19874.06 211
19875.39 216
19876.72 217
19878.05 216
19879.38 221
19880.72 215
19882.05 220
19883.38 208
19884.71 239
19886.05 223
19887.38 218
19888.71 222
19890.04 218
19891.38 230
19892.71 220
19894.04 236
19895.38 209
19896.71 240
19898.04 236
19899.37 229
19900.71 223
19902.04 212
19903.37 219
19904.71 240
19906.04 241
19907.37 214
19908.71 226
19910.04 217
19911.37 223
19912.71 214
19914.04 203
19915.37 206
19916.71 212
19918.04 221
19919.37 200
19920.71 223
19922.04 232
19923.37 228
19924.71 250
19926.04 222
19927.38 243
19928.71 214
19930.04 211
19931.38 216
19932.71 227
19934.05 209
19935.38 225
19936.71 211
19938.05 201
19939.38 207
19940.72 219
19942.05 225
19943.39 225
19944.72 246
19946.06 227
19947.39 229
19948.72 222
19950.06 215
19951.39 214
19952.73 209
19954.06 221
19955.40 223
19956.73 205
19958.07 210
19959.40 211
19960.74 221
19962.07 210
19963.41 231
19964.74 227
19966.08 208
19967.41 226
19968.75 200
19970.08 196
19971.42 223
19972.76 231
19974.09 231
19975.43 221
19976.76 215
19978.10 215
19979.43 205
19980.77 230
19982.10 209
19983.44 237
19984.78 221
19986.11 203
19987.45 215
19988.78 206
19990.12 207
19991.46 221
19992.79 208
19994.13 210
19995.46 243
19996.80 225
19998.14 242
19999.47 212
20000.81 222
20002.15 203
20003.48 232
20004.82 231
20006.16 225
20007.49 197
20008.83 212
20010.17 209
20011.50 220
20012.84 201
20014.18 208
20015.51 209
20016.85 222
20018.19 220
20019.52 216
20020.86 199
20022.20 222
20023.53 220
20024.87 222
20026.21 206
20027.55 204
20028.88 213
20030.22 220
20031.56 213
20032.90 213
20034.23 229
20035.57 197
20036.91 214
20038.25 206
20039.58 203
20040.92 223
20042.26 219
20043.60 232
20044.93 229
20046.27 203
20047.61 209
20048.95 227
20050.29 214
20051.62 237
20052.96 204
20054.30 200
20055.64 228
20056.98 225
20058.32 221
20059.65 192
20060.99 233
20062.33 217
20063.67 205
20065.01 207
20066.35 229
20067.68 237
20069.02 223
20070.36 221
20071.70 216
20073.04 234
20074.38 229
20075.72 226
20077.06 220
20078.40 215
20079.73 236
20081.07 234
20082.41 202
20083.75 207
20085.09 208
20086.43 214
20087.77 224
20089.11 209
20090.45 225
20091.79 211
20093.13 229
20094.47 185
20095.81 210
20097.15 196
20098.48 209
20099.82 208
20101.16 229
20102.50 233
20103.84 220
20105.18 211
20106.52 252
20107.86 221
20109.20 218
20110.54 220
20111.88 226
20113.22 236
20114.56 207
20115.90 238
20117.24 218
20118.58 213
20119.93 257
20121.27 216
20122.61 227
20123.95 207
20125.29 226
20126.63 206
20127.97 205
20129.31 214
20130.65 209
20131.99 231
20133.33 216
20134.67 214
20136.01 206
20137.35 213
20138.69 211
