# Supplementary material for: MALDI-TOF MS typing enables the classification of brewing yeasts of the genus Saccharomyces to major beer styles
Source: PLoS One. 2017 Aug 9;12(8):e0181694. doi: 10.1371/journal.pone.0181694 (PMC5549903; doi:10.1371/journal.pone.0181694)
Supplement: S6 File — The directory includes 90 raw files and was zipped to “.zip”; the folder has three strains with 30 spectra per strain; S1 Text explains the raw files with an example and Table 1 represents the yeast strains used within the experiment. (ZIP) [file pone.0181694.s009.zip › 16-18/30277-59-Lag-Lag-Lag-YPG-18h-E-E_2016-09-21_3_0_A7_1.dat]

1999.90 1091
2000.32 1101
2000.75 1118
2001.17 1127
2001.59 1144
2002.01 1099
2002.43 1094
2002.86 1085
2003.28 1101
2003.70 1133
2004.12 1122
2004.54 1158
2004.97 1034
2005.39 1010
2005.81 1066
2006.23 1090
2006.66 1154
2007.08 1180
2007.50 1171
2007.92 1129
2008.35 1132
2008.77 1137
2009.19 1138
2009.61 1150
2010.04 1170
2010.46 1243
2010.88 1200
2011.31 1142
2011.73 1161
2012.15 1179
2012.57 1134
2013.00 1147
2013.42 1161
2013.84 1131
2014.27 1166
2014.69 1115
2015.11 1208
2015.54 1122
2015.96 1159
2016.38 1105
2016.81 1230
2017.23 1243
2017.65 1191
2018.08 1199
2018.50 1276
2018.93 1225
2019.35 1250
2019.77 1261
2020.20 1231
2020.62 1183
2021.04 1194
2021.47 1224
2021.89 1208
2022.32 1142
2022.74 1134
2023.17 1172
2023.59 1175
2024.01 1214
2024.44 1207
2024.86 1172
2025.29 1157
2025.71 1251
2026.14 1200
2026.56 1220
2026.98 1166
2027.41 1212
2027.83 1178
2028.26 1131
2028.68 1134
2029.11 1188
2029.53 1202
2029.96 1159
2030.38 1098
2030.81 1107
2031.23 1117
2031.66 1088
2032.08 1046
2032.51 1086
2032.93 1100
2033.36 1097
2033.78 1046
2034.21 1127
2034.63 1131
2035.06 1153
2035.49 1138
2035.91 1157
2036.34 1072
2036.76 1088
2037.19 1080
2037.61 1093
2038.04 1147
2038.47 1132
2038.89 1110
2039.32 1123
2039.74 1080
2040.17 1028
2040.59 1120
2041.02 1105
2041.45 1039
2041.87 1079
2042.30 1086
2042.73 1054
2043.15 990
2043.58 1040
2044.00 1018
2044.43 1067
2044.86 1061
2045.28 1069
2045.71 1032
2046.14 1082
2046.56 1106
2046.99 1141
2047.42 1146
2047.84 1124
2048.27 1098
2048.70 1112
2049.12 1179
2049.55 1184
2049.98 1136
2050.40 1141
2050.83 1216
2051.26 1213
2051.69 1136
2052.11 1115
2052.54 1156
2052.97 1115
2053.40 1107
2053.82 1087
2054.25 1157
2054.68 1168
2055.10 1102
2055.53 1098
2055.96 1123
2056.39 1126
2056.82 1091
2057.24 1129
2057.67 1130
2058.10 1109
2058.53 1045
2058.95 1158
2059.38 1186
2059.81 1151
2060.24 1143
2060.67 1163
2061.09 1199
2061.52 1266
2061.95 1283
2062.38 1210
2062.81 1281
2063.24 1324
2063.66 1254
2064.09 1257
2064.52 1240
2064.95 1202
2065.38 1218
2065.81 1206
2066.24 1237
2066.66 1182
2067.09 1117
2067.52 1124
2067.95 1114
2068.38 1136
2068.81 1158
2069.24 1118
2069.67 1115
2070.10 1128
2070.52 1195
2070.95 1144
2071.38 1103
2071.81 1144
2072.24 1195
2072.67 1186
2073.10 1201
2073.53 1187
2073.96 1215
2074.39 1286
2074.82 1293
2075.25 1271
2075.68 1244
2076.11 1245
2076.54 1211
2076.97 1213
2077.40 1155
2077.83 1177
2078.26 1191
2078.69 1187
2079.12 1211
2079.55 1149
2079.98 1179
2080.41 1141
2080.84 1160
2081.27 1215
2081.70 1257
2082.13 1196
2082.56 1129
2082.99 1183
2083.42 1196
2083.85 1225
2084.28 1203
2084.71 1213
2085.14 1206
2085.57 1196
2086.00 1209
2086.43 1257
2086.86 1204
2087.29 1185
2087.73 1205
2088.16 1252
2088.59 1281
2089.02 1176
2089.45 1209
2089.88 1222
2090.31 1265
2090.74 1252
2091.17 1275
2091.61 1320
2092.04 1261
2092.47 1149
2092.90 1187
2093.33 1185
2093.76 1227
2094.19 1289
2094.63 1242
2095.06 1239
2095.49 1226
2095.92 1272
2096.35 1289
2096.78 1229
2097.22 1211
2097.65 1204
2098.08 1206
2098.51 1256
2098.94 1201
2099.38 1209
2099.81 1208
2100.24 1172
2100.67 1182
2101.11 1146
2101.54 1148
2101.97 1163
2102.40 1159
2102.83 1157
2103.27 1158
2103.70 1187
2104.13 1226
2104.56 1171
2105.00 1174
2105.43 1190
2105.86 1237
2106.30 1239
2106.73 1262
2107.16 1333
2107.59 1286
2108.03 1282
2108.46 1322
2108.89 1292
2109.33 1332
2109.76 1387
2110.19 1413
2110.63 1438
2111.06 1383
2111.49 1251
2111.93 1280
2112.36 1300
2112.79 1277
2113.23 1239
2113.66 1332
2114.09 1249
2114.53 1201
2114.96 1214
2115.40 1178
2115.83 1203
2116.26 1166
2116.70 1225
2117.13 1202
2117.56 1183
2118.00 1201
2118.43 1166
2118.87 1169
2119.30 1199
2119.73 1209
2120.17 1232
2120.60 1232
2121.04 1207
2121.47 1167
2121.91 1237
2122.34 1185
2122.78 1201
2123.21 1246
2123.64 1253
2124.08 1174
2124.51 1234
2124.95 1271
2125.38 1275
2125.82 1281
2126.25 1312
2126.69 1363
2127.12 1335
2127.56 1406
2127.99 1482
2128.43 1468
2128.86 1476
2129.30 1387
2129.73 1423
2130.17 1498
2130.60 1476
2131.04 1497
2131.47 1487
2131.91 1457
2132.35 1433
2132.78 1390
2133.22 1377
2133.65 1324
2134.09 1313
2134.52 1319
2134.96 1297
2135.40 1247
2135.83 1232
2136.27 1238
2136.70 1219
2137.14 1203
2137.57 1173
2138.01 1127
2138.45 1162
2138.88 1173
2139.32 1175
2139.76 1192
2140.19 1244
2140.63 1247
2141.06 1192
2141.50 1215
2141.94 1262
2142.37 1282
2142.81 1179
2143.25 1234
2143.68 1250
2144.12 1172
2144.56 1266
2144.99 1302
2145.43 1339
2145.87 1410
2146.30 1372
2146.74 1376
2147.18 1422
2147.62 1423
2148.05 1441
2148.49 1446
2148.93 1453
2149.36 1439
2149.80 1452
2150.24 1545
2150.68 1503
2151.11 1553
2151.55 1451
2151.99 1376
2152.43 1486
2152.86 1404
2153.30 1430
2153.74 1413
2154.18 1352
2154.61 1340
2155.05 1293
2155.49 1289
2155.93 1270
2156.37 1244
2156.80 1232
2157.24 1188
2157.68 1222
2158.12 1265
2158.56 1237
2158.99 1265
2159.43 1308
2159.87 1325
2160.31 1311
2160.75 1348
2161.19 1390
2161.62 1340
2162.06 1434
2162.50 1408
2162.94 1439
2163.38 1514
2163.82 1486
2164.26 1488
2164.69 1607
2165.13 1495
2165.57 1386
2166.01 1384
2166.45 1424
2166.89 1411
2167.33 1342
2167.77 1369
2168.21 1325
2168.65 1337
2169.08 1359
2169.52 1344
2169.96 1322
2170.40 1384
2170.84 1410
2171.28 1449
2171.72 1447
2172.16 1510
2172.60 1541
2173.04 1453
2173.48 1417
2173.92 1444
2174.36 1430
2174.80 1402
2175.24 1377
2175.68 1395
2176.12 1427
2176.56 1451
2177.00 1384
2177.44 1454
2177.88 1405
2178.32 1444
2178.76 1516
2179.20 1431
2179.64 1480
2180.08 1529
2180.52 1516
2180.96 1468
2181.40 1440
2181.84 1465
2182.28 1433
2182.72 1431
2183.16 1459
2183.60 1397
2184.04 1396
2184.48 1405
2184.93 1397
2185.37 1394
2185.81 1412
2186.25 1502
2186.69 1403
2187.13 1448
2187.57 1425
2188.01 1524
2188.45 1429
2188.89 1472
2189.34 1477
2189.78 1529
2190.22 1544
2190.66 1497
2191.10 1443
2191.54 1407
2191.98 1431
2192.43 1499
2192.87 1451
2193.31 1437
2193.75 1430
2194.19 1486
2194.63 1518
2195.08 1566
2195.52 1509
2195.96 1563
2196.40 1551
2196.84 1586
2197.29 1562
2197.73 1518
2198.17 1438
2198.61 1477
2199.06 1474
2199.50 1338
2199.94 1401
2200.38 1394
2200.82 1319
2201.27 1360
2201.71 1369
2202.15 1339
2202.59 1351
2203.04 1285
2203.48 1291
2203.92 1310
2204.37 1366
2204.81 1395
2205.25 1410
2205.69 1405
2206.14 1471
2206.58 1490
2207.02 1525
2207.47 1518
2207.91 1510
2208.35 1527
2208.80 1537
2209.24 1450
2209.68 1488
2210.13 1475
2210.57 1495
2211.01 1441
2211.46 1419
2211.90 1492
2212.34 1460
2212.79 1400
2213.23 1413
2213.67 1355
2214.12 1388
2214.56 1390
2215.01 1344
2215.45 1371
2215.89 1379
2216.34 1325
2216.78 1383
2217.23 1346
2217.67 1306
2218.11 1315
2218.56 1362
2219.00 1360
2219.45 1366
2219.89 1383
2220.34 1348
2220.78 1357
2221.22 1375
2221.67 1412
2222.11 1471
2222.56 1488
2223.00 1561
2223.45 1634
2223.89 1620
2224.34 1690
2224.78 1816
2225.23 1878
2225.67 1761
2226.12 1881
2226.56 1788
2227.01 1720
2227.45 1788
2227.90 1896
2228.34 1822
2228.79 1676
2229.23 1703
2229.68 1729
2230.12 1696
2230.57 1642
2231.01 1712
2231.46 1625
2231.90 1687
2232.35 1670
2232.80 1644
2233.24 1590
2233.69 1585
2234.13 1482
2234.58 1450
2235.02 1415
2235.47 1446
2235.92 1452
2236.36 1431
2236.81 1394
2237.25 1415
2237.70 1399
2238.15 1462
2238.59 1497
2239.04 1441
2239.49 1405
2239.93 1382
2240.38 1428
2240.82 1463
2241.27 1422
2241.72 1415
2242.16 1444
2242.61 1400
2243.06 1410
2243.50 1432
2243.95 1380
2244.40 1346
2244.84 1275
2245.29 1372
2245.74 1353
2246.19 1353
2246.63 1396
2247.08 1315
2247.53 1333
2247.97 1340
2248.42 1357
2248.87 1341
2249.32 1403
2249.76 1371
2250.21 1321
2250.66 1378
2251.10 1383
2251.55 1399
2252.00 1350
2252.45 1383
2252.89 1507
2253.34 1417
2253.79 1406
2254.24 1406
2254.69 1453
2255.13 1456
2255.58 1383
2256.03 1416
2256.48 1467
2256.93 1440
2257.37 1332
2257.82 1375
2258.27 1407
2258.72 1451
2259.17 1436
2259.61 1404
2260.06 1286
2260.51 1410
2260.96 1392
2261.41 1382
2261.86 1400
2262.31 1412
2262.75 1439
2263.20 1424
2263.65 1432
2264.10 1373
2264.55 1361
2265.00 1424
2265.45 1464
2265.90 1392
2266.34 1386
2266.79 1426
2267.24 1495
2267.69 1434
2268.14 1416
2268.59 1413
2269.04 1454
2269.49 1478
2269.94 1487
2270.39 1441
2270.84 1539
2271.29 1534
2271.74 1550
2272.18 1624
2272.63 1751
2273.08 1790
2273.53 1806
2273.98 1935
2274.43 1887
2274.88 1915
2275.33 2049
2275.78 2136
2276.23 2181
2276.68 2078
2277.13 2052
2277.58 2067
2278.03 2143
2278.48 2053
2278.93 1889
2279.38 1824
2279.83 1802
2280.28 1724
2280.73 1689
2281.19 1625
2281.64 1611
2282.09 1583
2282.54 1443
2282.99 1448
2283.44 1456
2283.89 1485
2284.34 1467
2284.79 1422
2285.24 1385
2285.69 1432
2286.14 1519
2286.59 1539
2287.04 1529
2287.50 1504
2287.95 1568
2288.40 1599
2288.85 1747
2289.30 1886
2289.75 1965
2290.20 2033
2290.65 2057
2291.11 2100
2291.56 1991
2292.01 2010
2292.46 2034
2292.91 1920
2293.36 1913
2293.82 1804
2294.27 1804
2294.72 1756
2295.17 1696
2295.62 1621
2296.07 1607
2296.53 1572
2296.98 1534
2297.43 1543
2297.88 1521
2298.33 1501
2298.79 1444
2299.24 1470
2299.69 1573
2300.14 1489
2300.60 1479
2301.05 1507
2301.50 1481
2301.95 1515
2302.41 1474
2302.86 1476
2303.31 1445
2303.76 1477
2304.22 1484
2304.67 1441
2305.12 1477
2305.57 1494
2306.03 1510
2306.48 1506
2306.93 1545
2307.39 1641
2307.84 1611
2308.29 1633
2308.75 1552
2309.20 1609
2309.65 1505
2310.11 1573
2310.56 1625
2311.01 1642
2311.47 1624
2311.92 1567
2312.37 1592
2312.83 1602
2313.28 1543
2313.73 1520
2314.19 1521
2314.64 1557
2315.09 1546
2315.55 1493
2316.00 1475
2316.46 1469
2316.91 1513
2317.36 1622
2317.82 1611
2318.27 1515
2318.73 1489
2319.18 1606
2319.63 1589
2320.09 1571
2320.54 1575
2321.00 1570
2321.45 1531
2321.91 1515
2322.36 1470
2322.82 1539
2323.27 1575
2323.72 1568
2324.18 1492
2324.63 1511
2325.09 1463
2325.54 1408
2326.00 1485
2326.45 1450
2326.91 1457
2327.36 1475
2327.82 1489
2328.27 1455
2328.73 1482
2329.18 1486
2329.64 1530
2330.09 1540
2330.55 1495
2331.00 1452
2331.46 1478
2331.92 1468
2332.37 1458
2332.83 1496
2333.28 1490
2333.74 1362
2334.19 1430
2334.65 1540
2335.10 1506
2335.56 1399
2336.02 1510
2336.47 1429
2336.93 1418
2337.38 1472
2337.84 1539
2338.30 1544
2338.75 1575
2339.21 1637
2339.66 1532
2340.12 1511
2340.58 1553
2341.03 1546
2341.49 1479
2341.95 1516
2342.40 1554
2342.86 1510
2343.32 1511
2343.77 1447
2344.23 1428
2344.68 1431
2345.14 1432
2345.60 1415
2346.06 1365
2346.51 1393
2346.97 1458
2347.43 1396
2347.88 1428
2348.34 1394
2348.80 1394
2349.25 1455
2349.71 1463
2350.17 1483
2350.63 1452
2351.08 1424
2351.54 1406
2352.00 1482
2352.46 1423
2352.91 1387
2353.37 1383
2353.83 1377
2354.29 1412
2354.74 1417
2355.20 1410
2355.66 1407
2356.12 1451
2356.57 1452
2357.03 1426
2357.49 1429
2357.95 1474
2358.41 1545
2358.86 1579
2359.32 1514
2359.78 1458
2360.24 1508
2360.70 1510
2361.15 1557
2361.61 1589
2362.07 1553
2362.53 1588
2362.99 1662
2363.45 1597
2363.91 1584
2364.36 1572
2364.82 1540
2365.28 1570
2365.74 1576
2366.20 1534
2366.66 1590
2367.12 1589
2367.57 1554
2368.03 1514
2368.49 1562
2368.95 1584
2369.41 1633
2369.87 1651
2370.33 1657
2370.79 1646
2371.25 1675
2371.71 1776
2372.17 1810
2372.63 1902
2373.09 1835
2373.54 1872
2374.00 1937
2374.46 1999
2374.92 1994
2375.38 2018
2375.84 1992
2376.30 2045
2376.76 1938
2377.22 1938
2377.68 1782
2378.14 1767
2378.60 1747
2379.06 1786
2379.52 1826
2379.98 1715
2380.44 1674
2380.90 1654
2381.36 1653
2381.82 1537
2382.28 1565
2382.74 1597
2383.20 1604
2383.66 1576
2384.12 1567
2384.59 1605
2385.05 1517
2385.51 1499
2385.97 1521
2386.43 1495
2386.89 1508
2387.35 1547
2387.81 1574
2388.27 1547
2388.73 1624
2389.19 1654
2389.65 1703
2390.12 1757
2390.58 1769
2391.04 1725
2391.50 1744
2391.96 1777
2392.42 1783
2392.88 1804
2393.34 1773
2393.81 1643
2394.27 1663
2394.73 1652
2395.19 1554
2395.65 1618
2396.11 1663
2396.57 1622
2397.04 1630
2397.50 1647
2397.96 1651
2398.42 1608
2398.88 1628
2399.35 1608
2399.81 1579
2400.27 1563
2400.73 1568
2401.19 1530
2401.66 1547
2402.12 1581
2402.58 1584
2403.04 1563
2403.51 1545
2403.97 1609
2404.43 1501
2404.89 1577
2405.36 1588
2405.82 1605
2406.28 1586
2406.74 1612
2407.21 1607
2407.67 1544
2408.13 1607
2408.59 1551
2409.06 1606
2409.52 1589
2409.98 1582
2410.45 1562
2410.91 1607
2411.37 1572
2411.84 1563
2412.30 1552
2412.76 1503
2413.23 1531
2413.69 1563
2414.15 1498
2414.62 1555
2415.08 1617
2415.54 1572
2416.01 1660
2416.47 1622
2416.93 1666
2417.40 1688
2417.86 1742
2418.32 1801
2418.79 1817
2419.25 1722
2419.72 1752
2420.18 1761
2420.64 1801
2421.11 1841
2421.57 1768
2422.04 1850
2422.50 1831
2422.96 1805
2423.43 1782
2423.89 1780
2424.36 1769
2424.82 1725
2425.29 1752
2425.75 1768
2426.22 1758
2426.68 1699
2427.15 1665
2427.61 1649
2428.07 1631
2428.54 1652
2429.00 1647
2429.47 1649
2429.93 1692
2430.40 1720
2430.86 1686
2431.33 1750
2431.79 1733
2432.26 1726
2432.72 1838
2433.19 1787
2433.65 1793
2434.12 1872
2434.59 1817
2435.05 1819
2435.52 1803
2435.98 1879
2436.45 1815
2436.91 1822
2437.38 1726
2437.84 1780
2438.31 1823
2438.78 1728
2439.24 1741
2439.71 1680
2440.17 1693
2440.64 1638
2441.10 1591
2441.57 1589
2442.04 1682
2442.50 1665
2442.97 1551
2443.44 1565
2443.90 1569
2444.37 1590
2444.83 1568
2445.30 1633
2445.77 1567
2446.23 1607
2446.70 1659
2447.17 1690
2447.63 1641
2448.10 1652
2448.57 1644
2449.03 1628
2449.50 1756
2449.97 1823
2450.43 1745
2450.90 1786
2451.37 1768
2451.83 1778
2452.30 1681
2452.77 1728
2453.24 1794
2453.70 1769
2454.17 1777
2454.64 1743
2455.10 1680
2455.57 1648
2456.04 1617
2456.51 1522
2456.97 1546
2457.44 1562
2457.91 1580
2458.38 1590
2458.84 1588
2459.31 1546
2459.78 1566
2460.25 1569
2460.72 1526
2461.18 1597
2461.65 1611
2462.12 1591
2462.59 1578
2463.06 1593
2463.52 1636
2463.99 1575
2464.46 1703
2464.93 1750
2465.40 1710
2465.86 1747
2466.33 1775
2466.80 1869
2467.27 1838
2467.74 1793
2468.21 1770
2468.68 1834
2469.14 1784
2469.61 1787
2470.08 1725
2470.55 1726
2471.02 1710
2471.49 1747
2471.96 1707
2472.43 1658
2472.90 1701
2473.36 1722
2473.83 1669
2474.30 1762
2474.77 1796
2475.24 1800
2475.71 1754
2476.18 1755
2476.65 1791
2477.12 1772
2477.59 1786
2478.06 1793
2478.53 1788
2479.00 1748
2479.47 1722
2479.94 1718
2480.41 1704
2480.87 1644
2481.34 1568
2481.81 1567
2482.28 1548
2482.75 1499
2483.22 1477
2483.69 1527
2484.16 1485
2484.63 1432
2485.10 1455
2485.57 1481
2486.05 1506
2486.52 1546
2486.99 1556
2487.46 1548
2487.93 1501
2488.40 1586
2488.87 1639
2489.34 1623
2489.81 1669
2490.28 1625
2490.75 1549
2491.22 1674
2491.69 1787
2492.16 1711
2492.63 1755
2493.10 1692
2493.58 1697
2494.05 1721
2494.52 1751
2494.99 1739
2495.46 1723
2495.93 1732
2496.40 1691
2496.87 1695
2497.34 1651
2497.82 1669
2498.29 1596
2498.76 1610
2499.23 1670
2499.70 1604
2500.17 1521
2500.64 1537
2501.12 1531
2501.59 1628
2502.06 1610
2502.53 1530
2503.00 1571
2503.48 1540
2503.95 1511
2504.42 1622
2504.89 1703
2505.36 1681
2505.84 1682
2506.31 1685
2506.78 1689
2507.25 1789
2507.72 1762
2508.20 1866
2508.67 1861
2509.14 1800
2509.61 1903
2510.09 1889
2510.56 1817
2511.03 1862
2511.50 1873
2511.98 1842
2512.45 1829
2512.92 1748
2513.40 1809
2513.87 1795
2514.34 1749
2514.81 1765
2515.29 1682
2515.76 1653
2516.23 1648
2516.71 1640
2517.18 1651
2517.65 1584
2518.13 1611
2518.60 1606
2519.07 1562
2519.55 1518
2520.02 1524
2520.49 1527
2520.97 1576
2521.44 1562
2521.91 1562
2522.39 1556
2522.86 1558
2523.34 1515
2523.81 1559
2524.28 1601
2524.76 1543
2525.23 1512
2525.70 1534
2526.18 1516
2526.65 1542
2527.13 1512
2527.60 1537
2528.08 1609
2528.55 1604
2529.02 1609
2529.50 1628
2529.97 1649
2530.45 1570
2530.92 1598
2531.40 1551
2531.87 1526
2532.34 1594
2532.82 1635
2533.29 1655
2533.77 1511
2534.24 1560
2534.72 1617
2535.19 1544
2535.67 1551
2536.14 1604
2536.62 1591
2537.09 1622
2537.57 1620
2538.04 1627
2538.52 1619
2538.99 1634
2539.47 1631
2539.94 1657
2540.42 1661
2540.90 1627
2541.37 1683
2541.85 1609
2542.32 1643
2542.80 1668
2543.27 1643
2543.75 1636
2544.22 1696
2544.70 1755
2545.18 1706
2545.65 1735
2546.13 1824
2546.60 1911
2547.08 2022
2547.56 2094
2548.03 2054
2548.51 1987
2548.98 2013
2549.46 2013
2549.94 1962
2550.41 2008
2550.89 2041
2551.37 1980
2551.84 1878
2552.32 1795
2552.80 1787
2553.27 1812
2553.75 1855
2554.23 1823
2554.70 1783
2555.18 1702
2555.66 1687
2556.13 1775
2556.61 1723
2557.09 1735
2557.56 1666
2558.04 1675
2558.52 1764
2558.99 1744
2559.47 1721
2559.95 1648
2560.43 1665
2560.90 1653
2561.38 1715
2561.86 1679
2562.33 1611
2562.81 1568
2563.29 1552
2563.77 1565
2564.25 1619
2564.72 1586
2565.20 1600
2565.68 1589
2566.16 1554
2566.63 1554
2567.11 1611
2567.59 1599
2568.07 1647
2568.55 1659
2569.02 1676
2569.50 1657
2569.98 1575
2570.46 1628
2570.94 1634
2571.41 1606
2571.89 1602
2572.37 1593
2572.85 1532
2573.33 1589
2573.81 1674
2574.28 1644
2574.76 1676
2575.24 1581
2575.72 1664
2576.20 1663
2576.68 1631
2577.16 1654
2577.64 1653
2578.11 1562
2578.59 1617
2579.07 1680
2579.55 1644
2580.03 1751
2580.51 1693
2580.99 1700
2581.47 1776
2581.95 1755
2582.43 1765
2582.91 1767
2583.39 1735
2583.86 1739
2584.34 1716
2584.82 1777
2585.30 1791
2585.78 1735
2586.26 1677
2586.74 1702
2587.22 1771
2587.70 1742
2588.18 1680
2588.66 1620
2589.14 1670
2589.62 1679
2590.10 1672
2590.58 1658
2591.06 1711
2591.54 1604
2592.02 1669
2592.50 1666
2592.98 1604
2593.46 1599
2593.94 1623
2594.42 1684
2594.90 1569
2595.38 1572
2595.86 1666
2596.35 1590
2596.83 1559
2597.31 1602
2597.79 1620
2598.27 1617
2598.75 1579
2599.23 1544
2599.71 1577
2600.19 1555
2600.67 1457
2601.15 1562
2601.63 1586
2602.12 1551
2602.60 1558
2603.08 1599
2603.56 1603
2604.04 1624
2604.52 1569
2605.00 1596
2605.48 1613
2605.97 1686
2606.45 1666
2606.93 1584
2607.41 1617
2607.89 1601
2608.37 1562
2608.86 1557
2609.34 1637
2609.82 1683
2610.30 1641
2610.78 1653
2611.26 1655
2611.75 1676
2612.23 1535
2612.71 1539
2613.19 1523
2613.68 1511
2614.16 1616
2614.64 1618
2615.12 1612
2615.60 1581
2616.09 1714
2616.57 1621
2617.05 1693
2617.53 1729
2618.02 1730
2618.50 1785
2618.98 1754
2619.46 1824
2619.95 1859
2620.43 1817
2620.91 1804
2621.40 1803
2621.88 1829
2622.36 1903
2622.85 1866
2623.33 1873
2623.81 1868
2624.29 1867
2624.78 1888
2625.26 1904
2625.74 1786
2626.23 1769
2626.71 1811
2627.19 1781
2627.68 1769
2628.16 1738
2628.64 1810
2629.13 1778
2629.61 1767
2630.10 1738
2630.58 1878
2631.06 1887
2631.55 1814
2632.03 1885
2632.51 1884
2633.00 1916
2633.48 1826
2633.97 1826
2634.45 1866
2634.94 1799
2635.42 1750
2635.90 1769
2636.39 1747
2636.87 1707
2637.36 1615
2637.84 1652
2638.33 1675
2638.81 1638
2639.29 1636
2639.78 1693
2640.26 1661
2640.75 1644
2641.23 1642
2641.72 1653
2642.20 1734
2642.69 1701
2643.17 1728
2643.66 1638
2644.14 1612
2644.63 1695
2645.11 1702
2645.60 1640
2646.08 1651
2646.57 1665
2647.05 1690
2647.54 1724
2648.02 1747
2648.51 1715
2648.99 1712
2649.48 1767
2649.97 1849
2650.45 1932
2650.94 1833
2651.42 1870
2651.91 1882
2652.39 1857
2652.88 1838
2653.37 1843
2653.85 1828
2654.34 1800
2654.82 1815
2655.31 1717
2655.80 1691
2656.28 1741
2656.77 1637
2657.25 1616
2657.74 1670
2658.23 1648
2658.71 1605
2659.20 1611
2659.69 1565
2660.17 1711
2660.66 1687
2661.14 1663
2661.63 1720
2662.12 1734
2662.60 1669
2663.09 1660
2663.58 1634
2664.06 1698
2664.55 1684
2665.04 1657
2665.53 1660
2666.01 1723
2666.50 1692
2666.99 1687
2667.47 1674
2667.96 1669
2668.45 1689
2668.94 1715
2669.42 1707
2669.91 1691
2670.40 1635
2670.88 1658
2671.37 1728
2671.86 1721
2672.35 1750
2672.83 1747
2673.32 1763
2673.81 1816
2674.30 1831
2674.79 1855
2675.27 1798
2675.76 1891
2676.25 1996
2676.74 1919
2677.23 1941
2677.71 1902
2678.20 1813
2678.69 1814
2679.18 1813
2679.67 1774
2680.15 1811
2680.64 1763
2681.13 1745
2681.62 1707
2682.11 1688
2682.60 1666
2683.08 1757
2683.57 1673
2684.06 1651
2684.55 1683
2685.04 1680
2685.53 1632
2686.02 1618
2686.51 1574
2686.99 1692
2687.48 1698
2687.97 1732
2688.46 1648
2688.95 1741
2689.44 1834
2689.93 1785
2690.42 1729
2690.91 1792
2691.40 1838
2691.89 1848
2692.38 1866
2692.87 1881
2693.35 1886
2693.84 1973
2694.33 2042
2694.82 2020
2695.31 1930
2695.80 1967
2696.29 2038
2696.78 2000
2697.27 1954
2697.76 1805
2698.25 1957
2698.74 1920
2699.23 1778
2699.72 1798
2700.21 1723
2700.70 1799
2701.19 1810
2701.68 1761
2702.17 1676
2702.66 1654
2703.15 1678
2703.64 1657
2704.13 1637
2704.62 1675
2705.12 1659
2705.61 1732
2706.10 1711
2706.59 1630
2707.08 1708
2707.57 1752
2708.06 1666
2708.55 1725
2709.04 1769
2709.53 1735
2710.02 1662
2710.51 1722
2711.01 1712
2711.50 1676
2711.99 1793
2712.48 1826
2712.97 1768
2713.46 1839
2713.95 1796
2714.44 1837
2714.94 1791
2715.43 1811
2715.92 1738
2716.41 1750
2716.90 1676
2717.39 1644
2717.89 1610
2718.38 1698
2718.87 1766
2719.36 1718
2719.85 1726
2720.34 1750
2720.84 1845
2721.33 1839
2721.82 1915
2722.31 1858
2722.80 1896
2723.30 1954
2723.79 2008
2724.28 1948
2724.77 1963
2725.27 1971
2725.76 1945
2726.25 1946
2726.74 1894
2727.24 1819
2727.73 1817
2728.22 1795
2728.71 1751
2729.21 1852
2729.70 1814
2730.19 1775
2730.69 1808
2731.18 1790
2731.67 1938
2732.16 1805
2732.66 1910
2733.15 1942
2733.64 1951
2734.14 2019
2734.63 2045
2735.12 2030
2735.62 2046
2736.11 2093
2736.60 2101
2737.10 2150
2737.59 2139
2738.08 2120
2738.58 2247
2739.07 2248
2739.56 2268
2740.06 2172
2740.55 2178
2741.05 2073
2741.54 1946
2742.03 1897
2742.53 1856
2743.02 1758
2743.52 1768
2744.01 1797
2744.50 1846
2745.00 1812
2745.49 1700
2745.99 1696
2746.48 1769
2746.97 1731
2747.47 1805
2747.96 1773
2748.46 1764
2748.95 1731
2749.45 1778
2749.94 1755
2750.44 1691
2750.93 1734
2751.43 1770
2751.92 1657
2752.42 1662
2752.91 1670
2753.41 1743
2753.90 1817
2754.40 1820
2754.89 1703
2755.39 1705
2755.88 1771
2756.38 1839
2756.87 1819
2757.37 1779
2757.86 1829
2758.36 1850
2758.85 1876
2759.35 1831
2759.84 1858
2760.34 1896
2760.83 1892
2761.33 1933
2761.83 1925
2762.32 1873
2762.82 1959
2763.31 2016
2763.81 1901
2764.30 1929
2764.80 1934
2765.30 1997
2765.79 2029
2766.29 1876
2766.78 1923
2767.28 1956
2767.78 1884
2768.27 1946
2768.77 1822
2769.27 1807
2769.76 1880
2770.26 1848
2770.76 1823
2771.25 1715
2771.75 1714
2772.24 1831
2772.74 1720
2773.24 1791
2773.73 1805
2774.23 1819
2774.73 1813
2775.23 1771
2775.72 1763
2776.22 1786
2776.72 1773
2777.21 1769
2777.71 1785
2778.21 1825
2778.70 1722
2779.20 1708
2779.70 1673
2780.20 1682
2780.69 1686
2781.19 1669
2781.69 1659
2782.19 1675
2782.68 1729
2783.18 1701
2783.68 1723
2784.18 1720
2784.67 1665
2785.17 1717
2785.67 1791
2786.17 1792
2786.67 1770
2787.16 1792
2787.66 1772
2788.16 1836
2788.66 1781
2789.16 1780
2789.65 1802
2790.15 1768
2790.65 1779
2791.15 1800
2791.65 1704
2792.15 1682
2792.64 1714
2793.14 1652
2793.64 1641
2794.14 1657
2794.64 1686
2795.14 1699
2795.64 1685
2796.13 1663
2796.63 1702
2797.13 1690
2797.63 1730
2798.13 1752
2798.63 1759
2799.13 1712
2799.63 1725
2800.13 1734
2800.62 1733
2801.12 1677
2801.62 1671
2802.12 1745
2802.62 1761
2803.12 1761
2803.62 1824
2804.12 1804
2804.62 1880
2805.12 1863
2805.62 1897
2806.12 1833
2806.62 1845
2807.12 1876
2807.62 1904
2808.12 1825
2808.62 1846
2809.12 1857
2809.62 1863
2810.12 1882
2810.62 1869
2811.12 1859
2811.62 1842
2812.12 1772
2812.62 1749
2813.12 1803
2813.62 1783
2814.12 1749
2814.62 1714
2815.12 1700
2815.62 1624
2816.12 1614
2816.62 1641
2817.12 1670
2817.62 1639
2818.12 1578
2818.62 1610
2819.12 1587
2819.63 1653
2820.13 1653
2820.63 1600
2821.13 1570
2821.63 1563
2822.13 1613
2822.63 1632
2823.13 1615
2823.63 1679
2824.13 1668
2824.64 1641
2825.14 1692
2825.64 1729
2826.14 1670
2826.64 1677
2827.14 1624
2827.64 1644
2828.15 1652
2828.65 1623
2829.15 1614
2829.65 1618
2830.15 1596
2830.65 1648
2831.16 1647
2831.66 1659
2832.16 1580
2832.66 1590
2833.16 1586
2833.67 1654
2834.17 1661
2834.67 1701
2835.17 1697
2835.68 1596
2836.18 1625
2836.68 1716
2837.18 1654
2837.68 1706
2838.19 1730
2838.69 1644
2839.19 1688
2839.70 1704
2840.20 1734
2840.70 1644
2841.20 1672
2841.71 1683
2842.21 1671
2842.71 1642
2843.21 1626
2843.72 1553
2844.22 1638
2844.72 1650
2845.23 1615
2845.73 1651
2846.23 1675
2846.74 1700
2847.24 1715
2847.74 1685
2848.25 1688
2848.75 1716
2849.25 1699
2849.76 1599
2850.26 1571
2850.76 1629
2851.27 1682
2851.77 1666
2852.28 1628
2852.78 1649
2853.28 1629
2853.79 1669
2854.29 1737
2854.79 1738
2855.30 1674
2855.80 1697
2856.31 1667
2856.81 1691
2857.31 1658
2857.82 1626
2858.32 1603
2858.83 1659
2859.33 1643
2859.84 1740
2860.34 1695
2860.85 1587
2861.35 1653
2861.85 1721
2862.36 1730
2862.86 1726
2863.37 1718
2863.87 1664
2864.38 1759
2864.88 1719
2865.39 1785
2865.89 1763
2866.40 1780
2866.90 1832
2867.41 1796
2867.91 1772
2868.42 1736
2868.92 1796
2869.43 1863
2869.93 1867
2870.44 1822
2870.94 1872
2871.45 1791
2871.96 1839
2872.46 1873
2872.97 1834
2873.47 1767
2873.98 1753
2874.48 1790
2874.99 1792
2875.49 1765
2876.00 1787
2876.51 1757
2877.01 1796
2877.52 1768
2878.02 1793
2878.53 1770
2879.04 1792
2879.54 1716
2880.05 1747
2880.55 1725
2881.06 1738
2881.57 1659
2882.07 1607
2882.58 1607
2883.09 1666
2883.59 1682
2884.10 1622
2884.61 1599
2885.11 1583
2885.62 1634
2886.13 1626
2886.63 1663
2887.14 1659
2887.65 1611
2888.15 1642
2888.66 1639
2889.17 1655
2889.67 1650
2890.18 1671
2890.69 1659
2891.20 1631
2891.70 1659
2892.21 1636
2892.72 1660
2893.22 1700
2893.73 1699
2894.24 1694
2894.75 1734
2895.25 1789
2895.76 1857
2896.27 1884
2896.78 1856
2897.29 1765
2897.79 1887
2898.30 1760
2898.81 1799
2899.32 1769
2899.82 1749
2900.33 1766
2900.84 1814
2901.35 1701
2901.86 1710
2902.36 1751
2902.87 1748
2903.38 1765
2903.89 1753
2904.40 1785
2904.91 1765
2905.41 1690
2905.92 1747
2906.43 1707
2906.94 1811
2907.45 1752
2907.96 1710
2908.47 1751
2908.97 1707
2909.48 1718
2909.99 1650
2910.50 1617
2911.01 1686
2911.52 1622
2912.03 1622
2912.54 1587
2913.05 1616
2913.55 1667
2914.06 1618
2914.57 1601
2915.08 1673
2915.59 1636
2916.10 1707
2916.61 1796
2917.12 1793
2917.63 1874
2918.14 1881
2918.65 1915
2919.16 1891
2919.67 1842
2920.18 1850
2920.69 1880
2921.20 1864
2921.71 1812
2922.22 1815
2922.73 1823
2923.24 1833
2923.75 1808
2924.26 1858
2924.77 1877
2925.28 1776
2925.79 1752
2926.30 1694
2926.81 1837
2927.32 1800
2927.83 1746
2928.34 1769
2928.85 1820
2929.36 1791
2929.87 1771
2930.38 1726
2930.89 1782
2931.40 1804
2931.91 1773
2932.42 1721
2932.93 1729
2933.45 1877
2933.96 1817
2934.47 1890
2934.98 1859
2935.49 1862
2936.00 1895
2936.51 1905
2937.02 1915
2937.53 2051
2938.04 2058
2938.56 2109
2939.07 2103
2939.58 2092
2940.09 2011
2940.60 1961
2941.11 1986
2941.62 1979
2942.14 1978
2942.65 1906
2943.16 1867
2943.67 1817
2944.18 1767
2944.70 1816
2945.21 1808
2945.72 1819
2946.23 1782
2946.74 1786
2947.26 1823
2947.77 1767
2948.28 1788
2948.79 1770
2949.30 1707
2949.82 1678
2950.33 1731
2950.84 1710
2951.35 1679
2951.87 1740
2952.38 1691
2952.89 1659
2953.40 1657
2953.92 1598
2954.43 1579
2954.94 1634
2955.45 1681
2955.97 1751
2956.48 1755
2956.99 1700
2957.51 1716
2958.02 1754
2958.53 1718
2959.04 1723
2959.56 1765
2960.07 1801
2960.58 1804
2961.10 1758
2961.61 1751
2962.12 1784
2962.64 1821
2963.15 1848
2963.66 1790
2964.18 1735
2964.69 1765
2965.21 1798
2965.72 1766
2966.23 1775
2966.75 1770
2967.26 1773
2967.77 1779
2968.29 1753
2968.80 1792
2969.32 1799
2969.83 1767
2970.34 1726
2970.86 1737
2971.37 1717
2971.89 1686
2972.40 1795
2972.91 1864
2973.43 1846
2973.94 1818
2974.46 1901
2974.97 1907
2975.49 1915
2976.00 1896
2976.52 1919
2977.03 1929
2977.55 1928
2978.06 1927
2978.57 1853
2979.09 1836
2979.60 1849
2980.12 1769
2980.63 1799
2981.15 1807
2981.66 1739
2982.18 1778
2982.69 1754
2983.21 1671
2983.73 1783
2984.24 1770
2984.76 1728
2985.27 1762
2985.79 1813
2986.30 1769
2986.82 1810
2987.33 1876
2987.85 1834
2988.36 1779
2988.88 1810
2989.40 1837
2989.91 1807
2990.43 1831
2990.94 1933
2991.46 1962
2991.97 1944
2992.49 2010
2993.01 1986
2993.52 1903
2994.04 1961
2994.55 2000
2995.07 1965
2995.59 1932
2996.10 1965
2996.62 2027
2997.14 1939
2997.65 2013
2998.17 2046
2998.69 2032
2999.20 1982
2999.72 1940
3000.24 2007
3000.75 2124
3001.27 2205
3001.79 2235
3002.30 2282
3002.82 2380
3003.34 2496
3003.85 2637
3004.37 2713
3004.89 2770
3005.40 2903
3005.92 2880
3006.44 2874
3006.96 2815
3007.47 2661
3007.99 2599
3008.51 2380
3009.03 2244
3009.54 2177
3010.06 2073
3010.58 1982
3011.10 1915
3011.61 1880
3012.13 1871
3012.65 1945
3013.17 1924
3013.68 1857
3014.20 1830
3014.72 1868
3015.24 1920
3015.76 1948
3016.27 1965
3016.79 1916
3017.31 1898
3017.83 1986
3018.35 1902
3018.86 1892
3019.38 1913
3019.90 1930
3020.42 1908
3020.94 1904
3021.46 1901
3021.97 1847
3022.49 1865
3023.01 1940
3023.53 1888
3024.05 1802
3024.57 1875
3025.09 1869
3025.61 1933
3026.12 1910
3026.64 1950
3027.16 1911
3027.68 1823
3028.20 1782
3028.72 1832
3029.24 1809
3029.76 1921
3030.28 1838
3030.80 1815
3031.32 1936
3031.84 1948
3032.35 1943
3032.87 1958
3033.39 2006
3033.91 2011
3034.43 2048
3034.95 2039
3035.47 1984
3035.99 2051
3036.51 2021
3037.03 1982
3037.55 2033
3038.07 1995
3038.59 1956
3039.11 1885
3039.63 1879
3040.15 1839
3040.67 1820
3041.19 1817
3041.71 1823
3042.23 1867
3042.75 1853
3043.27 1835
3043.79 1881
3044.31 1919
3044.83 1864
3045.35 1888
3045.87 1895
3046.40 1860
3046.92 1834
3047.44 1858
3047.96 1808
3048.48 1799
3049.00 1876
3049.52 1954
3050.04 1860
3050.56 1800
3051.08 1796
3051.60 1887
3052.12 1819
3052.65 1797
3053.17 1831
3053.69 1795
3054.21 1807
3054.73 1850
3055.25 1812
3055.77 1744
3056.30 1774
3056.82 1803
3057.34 1777
3057.86 1816
3058.38 1816
3058.90 1823
3059.42 1807
3059.95 1826
3060.47 1831
3060.99 1871
3061.51 1992
3062.03 2032
3062.56 1917
3063.08 1988
3063.60 1958
3064.12 2040
3064.64 1979
3065.17 1976
3065.69 1996
3066.21 1907
3066.73 1833
3067.26 1885
3067.78 1894
3068.30 1896
3068.82 1904
3069.35 1888
3069.87 1872
3070.39 1903
3070.91 1903
3071.44 1950
3071.96 1825
3072.48 1886
3073.01 1883
3073.53 1862
3074.05 1836
3074.57 1890
3075.10 1855
3075.62 1970
3076.14 1944
3076.67 1954
3077.19 2017
3077.71 2063
3078.24 2116
3078.76 1994
3079.28 2003
3079.81 2123
3080.33 2192
3080.85 2168
3081.38 2169
3081.90 2232
3082.42 2185
3082.95 2149
3083.47 2124
3084.00 2135
3084.52 2144
3085.04 2102
3085.57 2173
3086.09 2235
3086.62 2315
3087.14 2270
3087.66 2263
3088.19 2279
3088.71 2278
3089.24 2421
3089.76 2430
3090.29 2365
3090.81 2409
3091.33 2504
3091.86 2433
3092.38 2426
3092.91 2275
3093.43 2254
3093.96 2179
3094.48 2190
3095.01 2158
3095.53 2134
3096.06 2137
3096.58 2173
3097.11 2161
3097.63 2066
3098.16 2093
3098.68 2182
3099.21 2280
3099.73 2326
3100.26 2428
3100.78 2617
3101.31 2729
3101.83 2925
3102.36 3044
3102.88 3084
3103.41 3214
3103.93 3240
3104.46 3188
3104.99 3149
3105.51 2879
3106.04 2740
3106.56 2603
3107.09 2393
3107.61 2325
3108.14 2277
3108.67 2213
3109.19 2112
3109.72 2097
3110.24 2034
3110.77 1990
3111.30 1980
3111.82 1983
3112.35 2015
3112.87 1957
3113.40 1964
3113.93 1859
3114.45 1919
3114.98 1949
3115.51 1971
3116.03 1888
3116.56 1847
3117.09 1858
3117.61 1909
3118.14 1953
3118.67 1941
3119.19 1996
3119.72 2030
3120.25 1992
3120.77 2013
3121.30 2020
3121.83 1988
3122.35 2067
3122.88 2021
3123.41 1987
3123.94 1977
3124.46 1977
3124.99 1991
3125.52 1899
3126.05 1825
3126.57 1896
3127.10 1968
3127.63 1908
3128.16 1913
3128.68 1928
3129.21 1897
3129.74 1945
3130.27 1869
3130.79 1866
3131.32 1880
3131.85 1841
3132.38 1854
3132.91 1884
3133.43 1852
3133.96 1814
3134.49 1802
3135.02 1755
3135.55 1772
3136.07 1770
3136.60 1838
3137.13 1806
3137.66 1722
3138.19 1746
3138.72 1665
3139.24 1728
3139.77 1757
3140.30 1783
3140.83 1732
3141.36 1711
3141.89 1745
3142.42 1744
3142.95 1800
3143.47 1767
3144.00 1757
3144.53 1783
3145.06 1829
3145.59 1879
3146.12 1839
3146.65 1886
3147.18 1870
3147.71 1924
3148.24 1947
3148.76 1977
3149.29 1960
3149.82 1974
3150.35 1979
3150.88 1877
3151.41 1892
3151.94 1820
3152.47 1929
3153.00 1923
3153.53 1885
3154.06 1965
3154.59 1986
3155.12 2041
3155.65 1990
3156.18 2069
3156.71 2087
3157.24 2129
3157.77 2145
3158.30 2050
3158.83 2054
3159.36 2142
3159.89 2192
3160.42 2137
3160.95 2142
3161.48 2183
3162.01 2166
3162.54 2158
3163.07 2100
3163.60 2049
3164.13 2009
3164.66 2004
3165.20 1979
3165.73 1981
3166.26 1920
3166.79 1904
3167.32 1878
3167.85 1876
3168.38 1822
3168.91 1825
3169.44 1826
3169.97 1843
3170.50 1873
3171.04 1937
3171.57 1915
3172.10 1940
3172.63 1971
3173.16 1985
3173.69 2025
3174.22 2066
3174.75 2058
3175.29 2037
3175.82 2012
3176.35 2015
3176.88 1952
3177.41 1851
3177.94 1873
3178.48 1905
3179.01 1814
3179.54 1793
3180.07 1831
3180.60 1831
3181.14 1809
3181.67 1828
3182.20 1758
3182.73 1770
3183.26 1771
3183.80 1850
3184.33 1866
3184.86 1856
3185.39 1864
3185.93 1799
3186.46 1856
3186.99 1873
3187.52 1908
3188.06 1931
3188.59 1935
3189.12 1844
3189.65 1880
3190.19 1870
3190.72 1921
3191.25 1913
3191.79 1898
3192.32 1968
3192.85 1940
3193.38 1932
3193.92 1930
3194.45 1980
3194.98 1930
3195.52 1961
3196.05 1976
3196.58 1887
3197.12 1934
3197.65 1892
3198.18 1903
3198.72 1915
3199.25 1967
3199.78 1945
3200.32 1980
3200.85 1975
3201.39 1927
3201.92 1933
3202.45 1919
3202.99 1901
3203.52 1867
3204.05 1958
3204.59 1852
3205.12 1886
3205.66 1879
3206.19 1950
3206.72 2004
3207.26 2043
3207.79 2096
3208.33 2144
3208.86 2209
3209.40 2242
3209.93 2284
3210.47 2253
3211.00 2269
3211.53 2292
3212.07 2280
3212.60 2228
3213.14 2199
3213.67 2199
3214.21 2215
3214.74 2075
3215.28 2084
3215.81 2046
3216.35 2094
3216.88 2084
3217.42 2034
3217.95 1999
3218.49 2071
3219.02 2073
3219.56 2010
3220.09 2058
3220.63 2164
3221.16 2244
3221.70 2331
3222.23 2362
3222.77 2347
3223.31 2443
3223.84 2459
3224.38 2553
3224.91 2521
3225.45 2481
3225.98 2459
3226.52 2420
3227.06 2384
3227.59 2323
3228.13 2280
3228.66 2154
3229.20 2173
3229.74 2069
3230.27 2123
3230.81 2120
3231.34 2174
3231.88 2117
3232.42 2179
3232.95 2246
3233.49 2210
3234.03 2173
3234.56 2237
3235.10 2386
3235.64 2330
3236.17 2205
3236.71 2171
3237.25 2190
3237.78 2060
3238.32 2064
3238.86 2142
3239.39 2073
3239.93 2037
3240.47 2064
3241.00 2083
3241.54 2040
3242.08 2022
3242.61 2054
3243.15 2065
3243.69 2006
3244.23 2079
3244.76 2100
3245.30 2064
3245.84 2074
3246.38 2098
3246.91 2090
3247.45 2037
3247.99 2081
3248.53 2121
3249.06 2097
3249.60 2183
3250.14 2352
3250.68 2482
3251.21 2459
3251.75 2664
3252.29 2801
3252.83 2768
3253.37 2942
3253.90 2822
3254.44 2857
3254.98 2700
3255.52 2722
3256.06 2594
3256.60 2584
3257.13 2508
3257.67 2454
3258.21 2431
3258.75 2376
3259.29 2375
3259.83 2443
3260.36 2519
3260.90 2528
3261.44 2614
3261.98 2572
3262.52 2692
3263.06 2930
3263.60 2879
3264.14 2809
3264.68 2839
3265.21 2906
3265.75 2806
3266.29 2706
3266.83 2585
3267.37 2559
3267.91 2524
3268.45 2494
3268.99 2498
3269.53 2362
3270.07 2352
3270.61 2262
3271.15 2212
3271.69 2052
3272.23 2151
3272.76 2123
3273.30 2135
3273.84 2146
3274.38 2222
3274.92 2182
3275.46 2176
3276.00 2151
3276.54 2171
3277.08 2167
3277.62 2257
3278.16 2168
3278.70 2177
3279.24 2173
3279.78 2136
3280.32 2115
3280.86 2146
3281.41 2092
3281.95 2049
3282.49 2116
3283.03 2094
3283.57 2119
3284.11 2151
3284.65 2043
3285.19 2016
3285.73 2020
3286.27 2080
3286.81 2150
3287.35 2046
3287.89 2037
3288.43 2066
3288.97 2067
3289.52 2191
3290.06 2129
3290.60 2164
3291.14 2203
3291.68 2258
3292.22 2276
3292.76 2299
3293.30 2305
3293.85 2403
3294.39 2423
3294.93 2402
3295.47 2457
3296.01 2389
3296.55 2508
3297.09 2442
3297.64 2419
3298.18 2452
3298.72 2386
3299.26 2353
3299.80 2267
3300.34 2241
3300.89 2286
3301.43 2286
3301.97 2190
3302.51 2214
3303.06 2213
3303.60 2175
3304.14 2201
3304.68 2142
3305.22 2156
3305.77 2114
3306.31 2038
3306.85 2055
3307.39 2003
3307.94 2040
3308.48 2069
3309.02 2009
3309.56 2009
3310.11 1974
3310.65 2019
3311.19 2053
3311.74 2038
3312.28 2049
3312.82 2010
3313.36 1980
3313.91 2129
3314.45 2068
3314.99 2103
3315.54 2116
3316.08 2043
3316.62 2144
3317.17 2135
3317.71 2136
3318.25 2219
3318.80 2237
3319.34 2368
3319.88 2341
3320.43 2364
3320.97 2289
3321.51 2252
3322.06 2226
3322.60 2187
3323.14 2130
3323.69 2157
3324.23 2121
3324.78 2083
3325.32 1971
3325.86 1908
3326.41 2002
3326.95 2030
3327.50 2044
3328.04 2068
3328.59 2032
3329.13 2008
3329.67 1953
3330.22 2009
3330.76 1961
3331.31 1994
3331.85 2005
3332.40 2168
3332.94 2211
3333.49 2207
3334.03 2364
3334.57 2454
3335.12 2566
3335.66 2558
3336.21 2576
3336.75 2651
3337.30 2576
3337.84 2553
3338.39 2554
3338.93 2501
3339.48 2436
3340.02 2378
3340.57 2325
3341.11 2255
3341.66 2200
3342.20 2179
3342.75 2069
3343.30 2048
3343.84 1988
3344.39 1911
3344.93 1985
3345.48 2023
3346.02 2004
3346.57 1950
3347.11 1958
3347.66 1965
3348.21 2007
3348.75 2026
3349.30 2039
3349.84 2029
3350.39 1983
3350.94 1937
3351.48 1999
3352.03 2010
3352.57 1863
3353.12 1914
3353.67 1934
3354.21 1919
3354.76 1874
3355.31 1854
3355.85 1886
3356.40 1830
3356.95 1831
3357.49 1739
3358.04 1821
3358.59 1791
3359.13 1702
3359.68 1707
3360.23 1735
3360.77 1770
3361.32 1791
3361.87 1665
3362.41 1706
3362.96 1723
3363.51 1729
3364.05 1767
3364.60 1792
3365.15 1817
3365.70 1716
3366.24 1739
3366.79 1733
3367.34 1723
3367.89 1765
3368.43 1735
3368.98 1759
3369.53 1797
3370.08 1793
3370.62 1740
3371.17 1775
3371.72 1768
3372.27 1850
3372.81 1819
3373.36 1707
3373.91 1795
3374.46 1835
3375.01 1703
3375.55 1731
3376.10 1784
3376.65 1751
3377.20 1714
3377.75 1740
3378.30 1763
3378.84 1674
3379.39 1698
3379.94 1738
3380.49 1714
3381.04 1692
3381.59 1685
3382.13 1672
3382.68 1665
3383.23 1623
3383.78 1654
3384.33 1702
3384.88 1693
3385.43 1746
3385.98 1750
3386.52 1771
3387.07 1743
3387.62 1754
3388.17 1720
3388.72 1808
3389.27 1808
3389.82 1774
3390.37 1792
3390.92 1816
3391.47 1768
3392.02 1825
3392.57 1790
3393.12 1747
3393.66 1785
3394.21 1853
3394.76 1787
3395.31 1753
3395.86 1731
3396.41 1794
3396.96 1777
3397.51 1785
3398.06 1741
3398.61 1723
3399.16 1786
3399.71 1815
3400.26 1820
3400.81 1887
3401.36 1912
3401.91 1894
3402.46 1831
3403.01 1863
3403.56 1920
3404.11 1849
3404.66 1837
3405.21 1861
3405.77 1906
3406.32 1903
3406.87 1867
3407.42 1813
3407.97 1831
3408.52 1809
3409.07 1830
3409.62 1872
3410.17 1863
3410.72 1864
3411.27 1815
3411.82 1777
3412.37 1808
3412.93 1833
3413.48 1802
3414.03 1761
3414.58 1795
3415.13 1732
3415.68 1841
3416.23 1856
3416.78 1899
3417.34 1917
3417.89 1970
3418.44 1934
3418.99 1988
3419.54 2043
3420.09 2122
3420.65 2216
3421.20 2240
3421.75 2120
3422.30 2162
3422.85 2152
3423.40 2106
3423.96 2004
3424.51 2054
3425.06 2059
3425.61 1945
3426.17 1890
3426.72 1888
3427.27 1831
3427.82 1809
3428.37 1838
3428.93 1796
3429.48 1870
3430.03 1898
3430.58 1847
3431.14 1896
3431.69 1906
3432.24 1878
3432.79 1905
3433.35 1897
3433.90 1788
3434.45 1823
3435.01 1814
3435.56 1796
3436.11 1797
3436.66 1869
3437.22 1847
3437.77 1858
3438.32 1829
3438.88 1768
3439.43 1858
3439.98 1832
3440.54 1801
3441.09 1806
3441.64 1848
3442.20 1857
3442.75 1777
3443.30 1770
3443.86 1769
3444.41 1838
3444.96 1801
3445.52 1830
3446.07 1798
3446.63 1855
3447.18 1821
3447.73 1840
3448.29 1838
3448.84 1831
3449.40 1896
3449.95 1847
3450.50 1960
3451.06 1888
3451.61 1893
3452.17 1893
3452.72 1954
3453.27 1953
3453.83 2012
3454.38 2098
3454.94 1995
3455.49 2080
3456.05 2058
3456.60 2097
3457.16 2169
3457.71 2148
3458.27 2108
3458.82 2077
3459.38 2128
3459.93 2127
3460.49 2026
3461.04 1947
3461.60 2071
3462.15 2022
3462.71 2011
3463.26 1929
3463.82 1939
3464.37 2030
3464.93 1978
3465.48 1983
3466.04 2041
3466.59 2076
3467.15 2008
3467.70 2070
3468.26 2028
3468.81 2105
3469.37 2036
3469.93 2111
3470.48 2177
3471.04 2145
3471.59 2013
3472.15 2042
3472.70 2175
3473.26 2012
3473.82 1926
3474.37 2002
3474.93 2059
3475.48 2082
3476.04 2042
3476.60 2066
3477.15 2061
3477.71 2076
3478.27 2136
3478.82 2163
3479.38 2145
3479.93 2202
3480.49 2151
3481.05 2175
3481.60 2213
3482.16 2257
3482.72 2176
3483.27 2214
3483.83 2196
3484.39 2161
3484.95 2267
3485.50 2279
3486.06 2238
3486.62 2300
3487.17 2349
3487.73 2346
3488.29 2404
3488.84 2638
3489.40 2772
3489.96 3088
3490.52 3334
3491.07 3425
3491.63 3512
3492.19 3723
3492.75 3803
3493.30 3718
3493.86 3674
3494.42 3568
3494.98 3276
3495.53 3115
3496.09 2953
3496.65 2771
3497.21 2613
3497.77 2539
3498.32 2550
3498.88 2519
3499.44 2494
3500.00 2575
3500.56 2534
3501.11 2651
3501.67 2704
3502.23 2749
3502.79 2870
3503.35 2873
3503.91 2882
3504.46 3022
3505.02 2980
3505.58 2939
3506.14 2911
3506.70 2828
3507.26 2775
3507.81 2626
3508.37 2474
3508.93 2472
3509.49 2303
3510.05 2307
3510.61 2134
3511.17 2191
3511.73 2193
3512.29 2145
3512.85 2095
3513.40 1996
3513.96 1931
3514.52 1984
3515.08 2006
3515.64 1989
3516.20 1912
3516.76 1946
3517.32 1932
3517.88 1939
3518.44 1941
3519.00 1924
3519.56 1912
3520.12 1873
3520.68 1953
3521.24 1980
3521.80 1966
3522.36 1925
3522.92 2014
3523.48 1975
3524.04 1984
3524.60 1999
3525.16 1998
3525.72 1999
3526.28 2029
3526.84 2057
3527.40 2006
3527.96 2085
3528.52 2098
3529.08 2087
3529.64 1994
3530.20 1997
3530.76 1934
3531.32 1932
3531.88 2022
3532.44 1957
3533.00 1914
3533.56 1969
3534.12 1974
3534.68 2001
3535.25 1980
3535.81 1983
3536.37 2029
3536.93 1977
3537.49 1982
3538.05 1940
3538.61 1867
3539.17 1927
3539.73 1938
3540.30 1941
3540.86 1902
3541.42 1867
3541.98 1924
3542.54 1834
3543.10 1898
3543.66 1917
3544.23 1932
3544.79 1913
3545.35 1915
3545.91 1879
3546.47 1991
3547.03 1955
3547.60 1912
3548.16 1865
3548.72 1831
3549.28 1879
3549.84 1975
3550.41 1899
3550.97 1899
3551.53 1874
3552.09 1864
3552.65 1885
3553.22 1900
3553.78 1836
3554.34 1811
3554.90 1823
3555.47 1761
3556.03 1869
3556.59 1892
3557.15 1915
3557.72 1799
3558.28 1813
3558.84 1876
3559.41 1884
3559.97 1894
3560.53 1953
3561.09 1929
3561.66 1913
3562.22 1940
3562.78 1933
3563.35 1918
3563.91 1994
3564.47 2017
3565.04 1972
3565.60 1964
3566.16 1907
3566.73 1932
3567.29 1994
3567.85 2004
3568.42 2006
3568.98 1916
3569.54 1913
3570.11 2009
3570.67 1936
3571.23 1958
3571.80 1935
3572.36 1967
3572.93 1970
3573.49 2032
3574.05 2082
3574.62 2160
3575.18 2211
3575.75 2282
3576.31 2268
3576.87 2233
3577.44 2225
3578.00 2216
3578.57 2283
3579.13 2251
3579.70 2168
3580.26 2125
3580.82 2053
3581.39 2008
3581.95 1987
3582.52 1962
3583.08 1923
3583.65 1874
3584.21 1872
3584.78 1878
3585.34 1854
3585.91 1838
3586.47 1846
3587.04 1861
3587.60 1852
3588.17 1863
3588.73 1879
3589.30 1890
3589.86 1835
3590.43 1846
3590.99 1898
3591.56 1868
3592.12 1903
3592.69 1922
3593.25 1925
3593.82 1994
3594.39 2105
3594.95 2112
3595.52 2154
3596.08 2170
3596.65 2170
3597.21 2212
3597.78 2153
3598.35 2153
3598.91 2245
3599.48 2166
3600.04 2165
3600.61 2134
3601.18 2056
3601.74 2070
3602.31 2063
3602.87 2079
3603.44 1990
3604.01 1957
3604.57 2071
3605.14 2014
3605.71 1939
3606.27 1974
3606.84 1930
3607.41 1944
3607.97 1884
3608.54 1869
3609.11 1875
3609.67 1852
3610.24 1820
3610.81 1761
3611.37 1718
3611.94 1712
3612.51 1775
3613.07 1721
3613.64 1719
3614.21 1722
3614.78 1707
3615.34 1694
3615.91 1805
3616.48 1883
3617.04 1895
3617.61 1861
3618.18 1823
3618.75 1831
3619.31 1853
3619.88 1808
3620.45 1867
3621.02 1771
3621.58 1763
3622.15 1888
3622.72 1855
3623.29 1863
3623.86 1797
3624.42 1850
3624.99 1715
3625.56 1715
3626.13 1767
3626.70 1734
3627.26 1786
3627.83 1809
3628.40 1792
3628.97 1812
3629.54 1798
3630.11 1761
3630.67 1808
3631.24 1824
3631.81 1767
3632.38 1771
3632.95 1763
3633.52 1773
3634.08 1807
3634.65 1845
3635.22 1872
3635.79 1757
3636.36 1798
3636.93 1813
3637.50 1753
3638.07 1767
3638.64 1790
3639.20 1797
3639.77 1716
3640.34 1769
3640.91 1807
3641.48 1812
3642.05 1823
3642.62 1835
3643.19 1873
3643.76 1767
3644.33 1790
3644.90 1790
3645.47 1757
3646.04 1846
3646.61 1895
3647.18 1807
3647.75 1744
3648.32 1732
3648.89 1769
3649.46 1680
3650.03 1743
3650.60 1712
3651.17 1767
3651.74 1713
3652.31 1769
3652.88 1802
3653.45 1720
3654.02 1743
3654.59 1762
3655.16 1740
3655.73 1748
3656.30 1733
3656.87 1686
3657.44 1687
3658.01 1782
3658.58 1814
3659.15 1775
3659.72 1802
3660.29 1822
3660.86 1815
3661.43 1750
3662.00 1783
3662.58 1817
3663.15 1856
3663.72 1714
3664.29 1819
3664.86 1875
3665.43 1805
3666.00 1837
3666.57 1807
3667.14 1759
3667.72 1785
3668.29 1767
3668.86 1771
3669.43 1754
3670.00 1722
3670.57 1701
3671.14 1802
3671.72 1792
3672.29 1835
3672.86 1810
3673.43 1808
3674.00 1792
3674.57 1895
3675.15 1939
3675.72 1886
3676.29 1966
3676.86 1948
3677.43 1873
3678.01 1887
3678.58 1884
3679.15 1817
3679.72 1871
3680.30 1909
3680.87 1833
3681.44 1838
3682.01 1799
3682.58 1734
3683.16 1764
3683.73 1736
3684.30 1783
3684.88 1776
3685.45 1792
3686.02 1760
3686.59 1745
3687.17 1766
3687.74 1728
3688.31 1752
3688.88 1768
3689.46 1762
3690.03 1757
3690.60 1811
3691.18 1855
3691.75 1892
3692.32 1841
3692.90 1848
3693.47 1853
3694.04 1871
3694.62 1814
3695.19 1806
3695.76 1808
3696.34 1753
3696.91 1787
3697.48 1804
3698.06 1770
3698.63 1743
3699.21 1813
3699.78 1824
3700.35 1779
3700.93 1723
3701.50 1747
3702.08 1774
3702.65 1737
3703.22 1699
3703.80 1794
3704.37 1797
3704.95 1830
3705.52 1769
3706.09 1785
3706.67 1788
3707.24 1777
3707.82 1791
3708.39 1780
3708.97 1762
3709.54 1853
3710.12 1843
3710.69 1837
3711.26 1833
3711.84 1810
3712.41 1786
3712.99 1719
3713.56 1748
3714.14 1743
3714.71 1804
3715.29 1786
3715.86 1710
3716.44 1685
3717.01 1703
3717.59 1737
3718.16 1745
3718.74 1744
3719.32 1808
3719.89 1710
3720.47 1754
3721.04 1791
3721.62 1793
3722.19 1771
3722.77 1770
3723.34 1768
3723.92 1751
3724.49 1751
3725.07 1723
3725.65 1788
3726.22 1750
3726.80 1797
3727.37 1790
3727.95 1804
3728.53 1766
3729.10 1799
3729.68 1802
3730.25 1824
3730.83 1804
3731.41 1840
3731.98 1850
3732.56 1877
3733.14 1844
3733.71 1867
3734.29 1928
3734.87 1923
3735.44 1866
3736.02 1821
3736.60 1854
3737.17 1787
3737.75 1768
3738.33 1806
3738.90 1820
3739.48 1706
3740.06 1710
3740.63 1721
3741.21 1701
3741.79 1572
3742.36 1526
3742.94 1665
3743.52 1689
3744.10 1705
3744.67 1726
3745.25 1640
3745.83 1671
3746.40 1713
3746.98 1697
3747.56 1694
3748.14 1747
3748.71 1837
3749.29 1756
3749.87 1736
3750.45 1709
3751.03 1780
3751.60 1781
3752.18 1793
3752.76 1800
3753.34 1752
3753.92 1820
3754.49 1834
3755.07 1770
3755.65 1748
3756.23 1777
3756.81 1785
3757.38 1860
3757.96 1792
3758.54 1762
3759.12 1802
3759.70 1782
3760.28 1791
3760.85 1896
3761.43 1932
3762.01 1870
3762.59 1882
3763.17 1987
3763.75 1986
3764.33 1971
3764.91 1991
3765.48 1887
3766.06 1915
3766.64 1960
3767.22 1975
3767.80 1889
3768.38 1940
3768.96 1870
3769.54 1812
3770.12 1781
3770.70 1782
3771.28 1783
3771.85 1808
3772.43 1781
3773.01 1700
3773.59 1742
3774.17 1731
3774.75 1792
3775.33 1765
3775.91 1735
3776.49 1718
3777.07 1843
3777.65 1759
3778.23 1785
3778.81 1711
3779.39 1722
3779.97 1729
3780.55 1712
3781.13 1751
3781.71 1806
3782.29 1785
3782.87 1769
3783.45 1687
3784.03 1684
3784.61 1682
3785.19 1726
3785.77 1706
3786.35 1763
3786.93 1713
3787.51 1676
3788.10 1713
3788.68 1696
3789.26 1754
3789.84 1761
3790.42 1777
3791.00 1749
3791.58 1811
3792.16 1772
3792.74 1821
3793.32 1876
3793.90 1879
3794.48 1848
3795.07 1818
3795.65 1851
3796.23 1855
3796.81 1835
3797.39 1839
3797.97 1792
3798.55 1707
3799.14 1735
3799.72 1766
3800.30 1669
3800.88 1698
3801.46 1710
3802.04 1753
3802.62 1755
3803.21 1731
3803.79 1756
3804.37 1820
3804.95 1825
3805.53 1851
3806.12 1917
3806.70 1819
3807.28 1842
3807.86 1939
3808.44 1802
3809.03 1840
3809.61 1853
3810.19 1850
3810.77 1790
3811.36 1806
3811.94 1804
3812.52 1791
3813.10 1743
3813.69 1780
3814.27 1776
3814.85 1770
3815.43 1741
3816.02 1741
3816.60 1775
3817.18 1722
3817.77 1723
3818.35 1734
3818.93 1749
3819.51 1720
3820.10 1626
3820.68 1688
3821.26 1710
3821.85 1703
3822.43 1739
3823.01 1767
3823.60 1712
3824.18 1823
3824.76 1846
3825.35 1792
3825.93 1765
3826.51 1835
3827.10 1811
3827.68 1660
3828.27 1729
3828.85 1713
3829.43 1731
3830.02 1729
3830.60 1722
3831.18 1653
3831.77 1684
3832.35 1722
3832.94 1771
3833.52 1703
3834.10 1711
3834.69 1743
3835.27 1778
3835.86 1783
3836.44 1772
3837.03 1727
3837.61 1816
3838.19 1756
3838.78 1686
3839.36 1677
3839.95 1668
3840.53 1693
3841.12 1731
3841.70 1713
3842.29 1615
3842.87 1669
3843.46 1690
3844.04 1691
3844.63 1619
3845.21 1682
3845.80 1691
3846.38 1797
3846.97 1686
3847.55 1774
3848.14 1709
3848.72 1709
3849.31 1747
3849.89 1792
3850.48 1738
3851.06 1816
3851.65 1783
3852.23 1823
3852.82 1830
3853.41 1842
3853.99 1850
3854.58 1855
3855.16 1844
3855.75 1886
3856.33 1932
3856.92 1903
3857.51 1909
3858.09 1945
3858.68 1994
3859.26 2030
3859.85 2034
3860.44 2003
3861.02 2138
3861.61 2178
3862.20 2090
3862.78 2040
3863.37 2099
3863.95 2167
3864.54 2071
3865.13 1967
3865.71 1931
3866.30 1948
3866.89 1860
3867.47 1864
3868.06 1835
3868.65 1761
3869.23 1742
3869.82 1721
3870.41 1781
3870.99 1770
3871.58 1776
3872.17 1744
3872.76 1750
3873.34 1877
3873.93 1826
3874.52 1864
3875.10 1848
3875.69 1853
3876.28 1836
3876.87 1763
3877.45 1923
3878.04 1814
3878.63 1782
3879.22 1765
3879.80 1704
3880.39 1756
3880.98 1690
3881.57 1666
3882.15 1698
3882.74 1710
3883.33 1628
3883.92 1736
3884.51 1749
3885.09 1712
3885.68 1712
3886.27 1793
3886.86 1813
3887.45 1780
3888.04 1821
3888.62 1818
3889.21 1930
3889.80 1933
3890.39 1930
3890.98 1910
3891.57 1970
3892.15 1956
3892.74 1981
3893.33 1950
3893.92 1851
3894.51 1896
3895.10 1918
3895.69 1861
3896.28 1851
3896.86 1853
3897.45 1841
3898.04 1851
3898.63 1781
3899.22 1786
3899.81 1757
3900.40 1771
3900.99 1732
3901.58 1747
3902.17 1681
3902.76 1678
3903.34 1705
3903.93 1669
3904.52 1761
3905.11 1741
3905.70 1823
3906.29 1776
3906.88 1769
3907.47 1795
3908.06 1711
3908.65 1770
3909.24 1751
3909.83 1721
3910.42 1720
3911.01 1678
3911.60 1658
3912.19 1673
3912.78 1670
3913.37 1644
3913.96 1646
3914.55 1596
3915.14 1663
3915.73 1678
3916.32 1660
3916.91 1631
3917.50 1657
3918.09 1714
3918.68 1706
3919.28 1642
3919.87 1577
3920.46 1596
3921.05 1659
3921.64 1663
3922.23 1648
3922.82 1663
3923.41 1718
3924.00 1685
3924.59 1649
3925.18 1706
3925.77 1701
3926.37 1700
3926.96 1693
3927.55 1679
3928.14 1689
3928.73 1698
3929.32 1709
3929.91 1635
3930.51 1627
3931.10 1573
3931.69 1638
3932.28 1626
3932.87 1592
3933.46 1628
3934.05 1670
3934.65 1620
3935.24 1647
3935.83 1592
3936.42 1605
3937.01 1642
3937.61 1691
3938.20 1602
3938.79 1645
3939.38 1732
3939.97 1803
3940.57 1727
3941.16 1755
3941.75 1760
3942.34 1816
3942.94 1769
3943.53 1762
3944.12 1730
3944.71 1748
3945.31 1750
3945.90 1780
3946.49 1758
3947.08 1690
3947.68 1703
3948.27 1697
3948.86 1735
3949.45 1689
3950.05 1718
3950.64 1685
3951.23 1697
3951.83 1739
3952.42 1693
3953.01 1735
3953.61 1716
3954.20 1755
3954.79 1703
3955.39 1687
3955.98 1675
3956.57 1763
3957.17 1641
3957.76 1638
3958.35 1752
3958.95 1765
3959.54 1749
3960.13 1702
3960.73 1686
3961.32 1725
3961.92 1743
3962.51 1732
3963.10 1672
3963.70 1706
3964.29 1689
3964.88 1717
3965.48 1748
3966.07 1708
3966.67 1739
3967.26 1798
3967.86 1785
3968.45 1752
3969.04 1770
3969.64 1738
3970.23 1783
3970.83 1735
3971.42 1726
3972.02 1738
3972.61 1684
3973.21 1733
3973.80 1728
3974.40 1747
3974.99 1743
3975.58 1713
3976.18 1668
3976.77 1693
3977.37 1791
3977.96 1742
3978.56 1712
3979.15 1700
3979.75 1693
3980.35 1678
3980.94 1686
3981.54 1706
3982.13 1708
3982.73 1691
3983.32 1671
3983.92 1706
3984.51 1688
3985.11 1681
3985.70 1693
3986.30 1746
3986.90 1737
3987.49 1775
3988.09 1717
3988.68 1737
3989.28 1733
3989.87 1719
3990.47 1836
3991.07 1788
3991.66 1817
3992.26 1780
3992.85 1807
3993.45 1793
3994.05 1785
3994.64 1834
3995.24 1858
3995.84 1873
3996.43 1888
3997.03 1836
3997.62 1886
3998.22 1946
3998.82 1807
3999.41 1860
4000.01 1857
4000.61 1812
4001.20 1699
4001.80 1736
4002.40 1731
4003.00 1817
4003.59 1803
4004.19 1786
4004.79 1728
4005.38 1698
4005.98 1737
4006.58 1738
4007.17 1715
4007.77 1673
4008.37 1654
4008.97 1690
4009.56 1681
4010.16 1632
4010.76 1600
4011.36 1640
4011.95 1658
4012.55 1674
4013.15 1637
4013.75 1610
4014.34 1618
4014.94 1627
4015.54 1617
4016.14 1694
4016.74 1704
4017.33 1693
4017.93 1656
4018.53 1675
4019.13 1749
4019.73 1741
4020.32 1699
4020.92 1673
4021.52 1691
4022.12 1748
4022.72 1703
4023.32 1761
4023.91 1805
4024.51 1788
4025.11 1844
4025.71 1861
4026.31 1921
4026.91 1932
4027.51 2021
4028.10 2047
4028.70 2089
4029.30 2116
4029.90 2144
4030.50 2080
4031.10 2036
4031.70 1984
4032.30 1954
4032.90 1871
4033.49 1853
4034.09 1899
4034.69 1868
4035.29 1856
4035.89 1863
4036.49 1825
4037.09 1771
4037.69 1810
4038.29 1691
4038.89 1694
4039.49 1668
4040.09 1646
4040.69 1631
4041.29 1681
4041.89 1673
4042.49 1626
4043.09 1597
4043.69 1618
4044.29 1646
4044.89 1607
4045.49 1591
4046.09 1657
4046.69 1707
4047.29 1705
4047.89 1739
4048.49 1731
4049.09 1776
4049.69 1800
4050.29 1777
4050.89 1807
4051.49 1778
4052.09 1764
4052.69 1742
4053.29 1757
4053.89 1770
4054.49 1666
4055.09 1701
4055.69 1730
4056.30 1765
4056.90 1785
4057.50 1757
4058.10 1725
4058.70 1786
4059.30 1662
4059.90 1764
4060.50 1834
4061.10 1827
4061.71 1771
4062.31 1870
4062.91 1895
4063.51 1795
4064.11 1840
4064.71 1918
4065.31 1823
4065.92 1826
4066.52 1735
4067.12 1779
4067.72 1762
4068.32 1806
4068.92 1765
4069.53 1736
4070.13 1673
4070.73 1702
4071.33 1704
4071.93 1674
4072.54 1599
4073.14 1633
4073.74 1570
4074.34 1594
4074.94 1607
4075.55 1654
4076.15 1610
4076.75 1618
4077.35 1580
4077.96 1626
4078.56 1644
4079.16 1610
4079.76 1591
4080.37 1635
4080.97 1676
4081.57 1626
4082.17 1603
4082.78 1660
4083.38 1588
4083.98 1619
4084.59 1671
4085.19 1606
4085.79 1646
4086.39 1585
4087.00 1549
4087.60 1647
4088.20 1720
4088.81 1645
4089.41 1648
4090.01 1675
4090.62 1696
4091.22 1728
4091.82 1704
4092.43 1671
4093.03 1753
4093.63 1679
4094.24 1705
4094.84 1715
4095.45 1694
4096.05 1677
4096.65 1836
4097.26 1809
4097.86 1801
4098.47 1840
4099.07 1789
4099.67 1789
4100.28 1801
4100.88 1728
4101.49 1741
4102.09 1767
4102.69 1684
4103.30 1644
4103.90 1716
4104.51 1674
4105.11 1675
4105.72 1633
4106.32 1600
4106.93 1629
4107.53 1594
4108.13 1628
4108.74 1702
4109.34 1653
4109.95 1660
4110.55 1642
4111.16 1690
4111.76 1716
4112.37 1696
4112.97 1669
4113.58 1657
4114.18 1641
4114.79 1666
4115.39 1659
4116.00 1677
4116.60 1690
4117.21 1678
4117.82 1654
4118.42 1625
4119.03 1661
4119.63 1639
4120.24 1662
4120.84 1630
4121.45 1654
4122.05 1585
4122.66 1571
4123.27 1599
4123.87 1588
4124.48 1562
4125.08 1549
4125.69 1580
4126.30 1533
4126.90 1573
4127.51 1552
4128.11 1527
4128.72 1614
4129.33 1580
4129.93 1599
4130.54 1591
4131.15 1579
4131.75 1644
4132.36 1642
4132.96 1621
4133.57 1644
4134.18 1702
4134.78 1782
4135.39 1751
4136.00 1735
4136.60 1740
4137.21 1712
4137.82 1805
4138.43 1755
4139.03 1702
4139.64 1680
4140.25 1716
4140.85 1793
4141.46 1757
4142.07 1711
4142.68 1686
4143.28 1696
4143.89 1734
4144.50 1663
4145.10 1678
4145.71 1681
4146.32 1665
4146.93 1655
4147.53 1625
4148.14 1618
4148.75 1618
4149.36 1562
4149.97 1524
4150.57 1534
4151.18 1484
4151.79 1502
4152.40 1532
4153.00 1545
4153.61 1561
4154.22 1519
4154.83 1546
4155.44 1514
4156.05 1491
4156.65 1457
4157.26 1482
4157.87 1465
4158.48 1495
4159.09 1444
4159.70 1471
4160.30 1453
4160.91 1492
4161.52 1567
4162.13 1559
4162.74 1510
4163.35 1569
4163.96 1540
4164.56 1512
4165.17 1517
4165.78 1503
4166.39 1522
4167.00 1546
4167.61 1524
4168.22 1494
4168.83 1498
4169.44 1509
4170.05 1471
4170.66 1588
4171.26 1581
4171.87 1539
4172.48 1555
4173.09 1597
4173.70 1637
4174.31 1617
4174.92 1647
4175.53 1689
4176.14 1663
4176.75 1688
4177.36 1662
4177.97 1674
4178.58 1656
4179.19 1716
4179.80 1607
4180.41 1561
4181.02 1596
4181.63 1610
4182.24 1599
4182.85 1578
4183.46 1609
4184.07 1598
4184.68 1581
4185.29 1656
4185.90 1649
4186.51 1575
4187.12 1624
4187.73 1588
4188.34 1634
4188.95 1602
4189.56 1632
4190.18 1606
4190.79 1617
4191.40 1615
4192.01 1585
4192.62 1603
4193.23 1581
4193.84 1541
4194.45 1607
4195.06 1594
4195.67 1545
4196.28 1549
4196.90 1621
4197.51 1577
4198.12 1512
4198.73 1543
4199.34 1487
4199.95 1456
4200.56 1508
4201.18 1495
4201.79 1553
4202.40 1551
4203.01 1574
4203.62 1546
4204.23 1592
4204.85 1563
4205.46 1537
4206.07 1524
4206.68 1490
4207.29 1558
4207.90 1521
4208.52 1558
4209.13 1530
4209.74 1606
4210.35 1561
4210.97 1594
4211.58 1533
4212.19 1533
4212.80 1606
4213.41 1588
4214.03 1547
4214.64 1566
4215.25 1634
4215.86 1680
4216.48 1580
4217.09 1589
4217.70 1670
4218.32 1671
4218.93 1686
4219.54 1704
4220.15 1752
4220.77 1707
4221.38 1614
4221.99 1651
4222.61 1682
4223.22 1598
4223.83 1605
4224.44 1627
4225.06 1594
4225.67 1544
4226.28 1577
4226.90 1698
4227.51 1708
4228.13 1723
4228.74 1710
4229.35 1726
4229.97 1724
4230.58 1718
4231.19 1682
4231.81 1675
4232.42 1750
4233.03 1770
4233.65 1745
4234.26 1787
4234.88 1740
4235.49 1775
4236.10 1803
4236.72 1794
4237.33 1745
4237.95 1749
4238.56 1763
4239.17 1738
4239.79 1766
4240.40 1684
4241.02 1678
4241.63 1635
4242.25 1600
4242.86 1579
4243.48 1614
4244.09 1580
4244.71 1589
4245.32 1616
4245.93 1676
4246.55 1687
4247.16 1707
4247.78 1671
4248.39 1677
4249.01 1717
4249.62 1649
4250.24 1663
4250.85 1668
4251.47 1636
4252.08 1691
4252.70 1634
4253.32 1683
4253.93 1597
4254.55 1584
4255.16 1640
4255.78 1635
4256.39 1581
4257.01 1598
4257.62 1611
4258.24 1579
4258.85 1584
4259.47 1667
4260.09 1665
4260.70 1753
4261.32 1791
4261.93 1782
4262.55 1844
4263.17 1795
4263.78 1804
4264.40 1778
4265.01 1851
4265.63 1828
4266.25 1884
4266.86 1852
4267.48 1850
4268.10 1813
4268.71 1789
4269.33 1840
4269.94 1856
4270.56 1783
4271.18 1782
4271.79 1822
4272.41 1830
4273.03 1840
4273.64 1881
4274.26 1855
4274.88 1921
4275.49 1853
4276.11 1817
4276.73 1880
4277.35 1815
4277.96 1798
4278.58 1806
4279.20 1743
4279.81 1648
4280.43 1697
4281.05 1627
4281.67 1615
4282.28 1579
4282.90 1593
4283.52 1568
4284.14 1554
4284.75 1479
4285.37 1486
4285.99 1506
4286.61 1536
4287.22 1522
4287.84 1582
4288.46 1571
4289.08 1600
4289.70 1553
4290.31 1524
4290.93 1525
4291.55 1515
4292.17 1604
4292.79 1532
4293.40 1519
4294.02 1539
4294.64 1558
4295.26 1526
4295.88 1530
4296.50 1542
4297.11 1560
4297.73 1644
4298.35 1668
4298.97 1699
4299.59 1684
4300.21 1731
4300.83 1696
4301.44 1756
4302.06 1748
4302.68 1710
4303.30 1696
4303.92 1655
4304.54 1690
4305.16 1661
4305.78 1630
4306.40 1656
4307.02 1643
4307.63 1600
4308.25 1542
4308.87 1548
4309.49 1553
4310.11 1562
4310.73 1543
4311.35 1564
4311.97 1542
4312.59 1524
4313.21 1543
4313.83 1520
4314.45 1526
4315.07 1582
4315.69 1587
4316.31 1527
4316.93 1531
4317.55 1575
4318.17 1541
4318.79 1532
4319.41 1516
4320.03 1466
4320.65 1521
4321.27 1542
4321.89 1491
4322.51 1590
4323.13 1593
4323.75 1567
4324.37 1602
4324.99 1549
4325.61 1580
4326.23 1616
4326.85 1585
4327.47 1643
4328.09 1686
4328.71 1665
4329.33 1695
4329.96 1724
4330.58 1830
4331.20 1872
4331.82 1892
4332.44 1951
4333.06 1941
4333.68 1940
4334.30 1889
4334.92 1832
4335.54 1845
4336.17 1713
4336.79 1781
4337.41 1711
4338.03 1728
4338.65 1673
4339.27 1677
4339.89 1635
4340.52 1681
4341.14 1689
4341.76 1716
4342.38 1755
4343.00 1745
4343.62 1746
4344.25 1727
4344.87 1842
4345.49 1828
4346.11 1826
4346.73 1936
4347.36 1874
4347.98 1876
4348.60 1849
4349.22 1797
4349.84 1818
4350.47 1790
4351.09 1671
4351.71 1686
4352.33 1678
4352.96 1613
4353.58 1620
4354.20 1583
4354.82 1573
4355.45 1671
4356.07 1676
4356.69 1676
4357.31 1685
4357.94 1602
4358.56 1578
4359.18 1564
4359.81 1619
4360.43 1662
4361.05 1618
4361.68 1573
4362.30 1593
4362.92 1521
4363.55 1545
4364.17 1591
4364.79 1516
4365.42 1541
4366.04 1539
4366.66 1465
4367.29 1559
4367.91 1634
4368.53 1569
4369.16 1553
4369.78 1560
4370.40 1569
4371.03 1538
4371.65 1518
4372.27 1496
4372.90 1554
4373.52 1536
4374.15 1546
4374.77 1502
4375.39 1502
4376.02 1529
4376.64 1542
4377.27 1495
4377.89 1540
4378.52 1577
4379.14 1579
4379.76 1556
4380.39 1536
4381.01 1619
4381.64 1588
4382.26 1563
4382.89 1606
4383.51 1555
4384.14 1553
4384.76 1609
4385.39 1592
4386.01 1537
4386.64 1506
4387.26 1569
4387.89 1588
4388.51 1539
4389.14 1531
4389.76 1487
4390.39 1518
4391.01 1523
4391.64 1535
4392.26 1443
4392.89 1447
4393.51 1407
4394.14 1438
4394.76 1462
4395.39 1471
4396.01 1393
4396.64 1489
4397.26 1498
4397.89 1426
4398.52 1443
4399.14 1530
4399.77 1472
4400.39 1480
4401.02 1490
4401.65 1526
4402.27 1484
4402.90 1490
4403.52 1508
4404.15 1542
4404.78 1545
4405.40 1533
4406.03 1531
4406.65 1548
4407.28 1533
4407.91 1571
4408.53 1645
4409.16 1594
4409.79 1672
4410.41 1654
4411.04 1616
4411.67 1644
4412.29 1743
4412.92 1589
4413.55 1557
4414.17 1607
4414.80 1557
4415.43 1583
4416.05 1534
4416.68 1573
4417.31 1478
4417.94 1572
4418.56 1515
4419.19 1520
4419.82 1490
4420.44 1440
4421.07 1407
4421.70 1459
4422.33 1447
4422.95 1435
4423.58 1409
4424.21 1422
4424.84 1451
4425.46 1476
4426.09 1426
4426.72 1433
4427.35 1458
4427.97 1454
4428.60 1503
4429.23 1474
4429.86 1440
4430.49 1486
4431.11 1407
4431.74 1433
4432.37 1426
4433.00 1455
4433.63 1425
4434.26 1415
4434.88 1453
4435.51 1452
4436.14 1501
4436.77 1507
4437.40 1466
4438.03 1482
4438.65 1469
4439.28 1487
4439.91 1489
4440.54 1434
4441.17 1475
4441.80 1432
4442.43 1501
4443.06 1490
4443.68 1473
4444.31 1466
4444.94 1464
4445.57 1495
4446.20 1522
4446.83 1491
4447.46 1510
4448.09 1478
4448.72 1446
4449.35 1469
4449.98 1494
4450.61 1530
4451.24 1546
4451.86 1520
4452.49 1473
4453.12 1531
4453.75 1537
4454.38 1544
4455.01 1570
4455.64 1588
4456.27 1556
4456.90 1487
4457.53 1481
4458.16 1469
4458.79 1499
4459.42 1489
4460.05 1482
4460.68 1456
4461.31 1442
4461.94 1451
4462.57 1420
4463.20 1424
4463.83 1379
4464.46 1386
4465.09 1391
4465.72 1424
4466.36 1412
4466.99 1448
4467.62 1519
4468.25 1497
4468.88 1511
4469.51 1499
4470.14 1454
4470.77 1481
4471.40 1470
4472.03 1463
4472.66 1489
4473.29 1485
4473.93 1470
4474.56 1474
4475.19 1478
4475.82 1478
4476.45 1490
4477.08 1509
4477.71 1480
4478.34 1418
4478.98 1450
4479.61 1452
4480.24 1501
4480.87 1475
4481.50 1478
4482.13 1482
4482.76 1563
4483.40 1492
4484.03 1557
4484.66 1487
4485.29 1501
4485.92 1545
4486.56 1462
4487.19 1456
4487.82 1526
4488.45 1546
4489.08 1567
4489.72 1463
4490.35 1500
4490.98 1546
4491.61 1545
4492.25 1514
4492.88 1534
4493.51 1461
4494.14 1488
4494.78 1535
4495.41 1474
4496.04 1514
4496.67 1557
4497.31 1540
4497.94 1510
4498.57 1594
4499.20 1658
4499.84 1668
4500.47 1759
4501.10 1816
4501.74 1820
4502.37 1784
4503.00 1874
4503.64 1850
4504.27 1823
4504.90 1832
4505.53 1841
4506.17 1809
4506.80 1694
4507.43 1708
4508.07 1660
4508.70 1616
4509.34 1565
4509.97 1589
4510.60 1504
4511.24 1475
4511.87 1466
4512.50 1479
4513.14 1486
4513.77 1508
4514.41 1517
4515.04 1557
4515.67 1486
4516.31 1471
4516.94 1532
4517.58 1495
4518.21 1521
4518.84 1499
4519.48 1471
4520.11 1546
4520.75 1552
4521.38 1511
4522.02 1497
4522.65 1490
4523.28 1567
4523.92 1563
4524.55 1602
4525.19 1655
4525.82 1625
4526.46 1633
4527.09 1678
4527.73 1636
4528.36 1726
4529.00 1723
4529.63 1772
4530.27 1814
4530.90 1845
4531.54 1850
4532.17 1822
4532.81 1857
4533.44 1863
4534.08 1869
4534.71 1790
4535.35 1800
4535.99 1813
4536.62 1738
4537.26 1739
4537.89 1736
4538.53 1725
4539.16 1681
4539.80 1725
4540.43 1695
4541.07 1662
4541.71 1631
4542.34 1652
4542.98 1601
4543.61 1570
4544.25 1517
4544.89 1502
4545.52 1580
4546.16 1562
4546.79 1531
4547.43 1484
4548.07 1503
4548.70 1488
4549.34 1502
4549.98 1456
4550.61 1472
4551.25 1462
4551.89 1437
4552.52 1405
4553.16 1441
4553.80 1447
4554.43 1393
4555.07 1501
4555.71 1532
4556.34 1482
4556.98 1472
4557.62 1413
4558.25 1403
4558.89 1431
4559.53 1450
4560.16 1464
4560.80 1511
4561.44 1537
4562.08 1425
4562.71 1478
4563.35 1525
4563.99 1539
4564.63 1533
4565.26 1504
4565.90 1556
4566.54 1545
4567.18 1501
4567.81 1533
4568.45 1487
4569.09 1499
4569.73 1547
4570.36 1561
4571.00 1526
4571.64 1537
4572.28 1540
4572.92 1622
4573.55 1558
4574.19 1495
4574.83 1520
4575.47 1522
4576.11 1519
4576.75 1492
4577.38 1463
4578.02 1535
4578.66 1524
4579.30 1491
4579.94 1518
4580.58 1473
4581.21 1528
4581.85 1542
4582.49 1519
4583.13 1538
4583.77 1623
4584.41 1568
4585.05 1576
4585.69 1566
4586.32 1592
4586.96 1643
4587.60 1631
4588.24 1595
4588.88 1590
4589.52 1598
4590.16 1568
4590.80 1637
4591.44 1675
4592.08 1637
4592.72 1614
4593.36 1568
4594.00 1598
4594.63 1581
4595.27 1635
4595.91 1540
4596.55 1567
4597.19 1576
4597.83 1642
4598.47 1632
4599.11 1652
4599.75 1732
4600.39 1827
4601.03 1891
4601.67 2017
4602.31 2101
4602.95 2137
4603.59 2170
4604.23 2157
4604.87 2158
4605.51 2223
4606.15 2219
4606.79 2093
4607.43 2016
4608.08 1898
4608.72 1832
4609.36 1810
4610.00 1773
4610.64 1704
4611.28 1671
4611.92 1671
4612.56 1662
4613.20 1671
4613.84 1685
4614.48 1670
4615.12 1676
4615.76 1664
4616.41 1699
4617.05 1695
4617.69 1678
4618.33 1694
4618.97 1673
4619.61 1557
4620.25 1549
4620.89 1473
4621.54 1485
4622.18 1465
4622.82 1440
4623.46 1460
4624.10 1438
4624.74 1462
4625.38 1516
4626.03 1519
4626.67 1533
4627.31 1545
4627.95 1605
4628.59 1586
4629.24 1613
4629.88 1619
4630.52 1579
4631.16 1577
4631.80 1580
4632.45 1555
4633.09 1525
4633.73 1530
4634.37 1627
4635.02 1593
4635.66 1611
4636.30 1520
4636.94 1561
4637.58 1593
4638.23 1549
4638.87 1507
4639.51 1601
4640.16 1625
4640.80 1570
4641.44 1566
4642.08 1555
4642.73 1541
4643.37 1507
4644.01 1552
4644.66 1584
4645.30 1554
4645.94 1506
4646.58 1544
4647.23 1524
4647.87 1551
4648.51 1522
4649.16 1524
4649.80 1477
4650.44 1452
4651.09 1485
4651.73 1483
4652.37 1504
4653.02 1523
4653.66 1500
4654.31 1546
4654.95 1512
4655.59 1506
4656.24 1520
4656.88 1535
4657.52 1509
4658.17 1491
4658.81 1533
4659.46 1453
4660.10 1475
4660.75 1484
4661.39 1447
4662.03 1461
4662.68 1461
4663.32 1432
4663.97 1420
4664.61 1476
4665.26 1434
4665.90 1447
4666.54 1471
4667.19 1520
4667.83 1467
4668.48 1501
4669.12 1469
4669.77 1500
4670.41 1493
4671.06 1495
4671.70 1485
4672.35 1486
4672.99 1516
4673.64 1476
4674.28 1488
4674.93 1473
4675.57 1469
4676.22 1524
4676.86 1431
4677.51 1461
4678.15 1492
4678.80 1470
4679.44 1469
4680.09 1517
4680.73 1499
4681.38 1551
4682.03 1583
4682.67 1508
4683.32 1529
4683.96 1506
4684.61 1591
4685.25 1560
4685.90 1511
4686.55 1490
4687.19 1513
4687.84 1455
4688.48 1496
4689.13 1471
4689.78 1481
4690.42 1456
4691.07 1472
4691.72 1473
4692.36 1475
4693.01 1476
4693.65 1528
4694.30 1487
4694.95 1553
4695.59 1554
4696.24 1511
4696.89 1558
4697.53 1550
4698.18 1560
4698.83 1533
4699.47 1545
4700.12 1587
4700.77 1619
4701.41 1569
4702.06 1575
4702.71 1513
4703.36 1550
4704.00 1493
4704.65 1588
4705.30 1598
4705.94 1580
4706.59 1553
4707.24 1499
4707.89 1534
4708.53 1548
4709.18 1477
4709.83 1515
4710.48 1498
4711.12 1481
4711.77 1482
4712.42 1489
4713.07 1525
4713.71 1496
4714.36 1515
4715.01 1595
4715.66 1501
4716.31 1464
4716.95 1470
4717.60 1448
4718.25 1437
4718.90 1478
4719.55 1555
4720.19 1530
4720.84 1515
4721.49 1557
4722.14 1545
4722.79 1473
4723.44 1472
4724.08 1528
4724.73 1552
4725.38 1546
4726.03 1513
4726.68 1565
4727.33 1516
4727.98 1500
4728.63 1584
4729.27 1559
4729.92 1529
4730.57 1523
4731.22 1546
4731.87 1535
4732.52 1508
4733.17 1495
4733.82 1444
4734.47 1509
4735.12 1551
4735.77 1517
4736.41 1525
4737.06 1561
4737.71 1496
4738.36 1523
4739.01 1475
4739.66 1484
4740.31 1506
4740.96 1485
4741.61 1473
4742.26 1496
4742.91 1468
4743.56 1553
4744.21 1578
4744.86 1551
4745.51 1572
4746.16 1577
4746.81 1595
4747.46 1624
4748.11 1696
4748.76 1757
4749.41 1790
4750.06 1907
4750.71 1933
4751.36 1980
4752.01 1943
4752.66 1972
4753.31 1943
4753.96 1922
4754.61 1926
4755.26 1809
4755.92 1837
4756.57 1818
4757.22 1720
4757.87 1660
4758.52 1639
4759.17 1676
4759.82 1665
4760.47 1636
4761.12 1589
4761.77 1609
4762.42 1575
4763.08 1590
4763.73 1570
4764.38 1515
4765.03 1506
4765.68 1535
4766.33 1624
4766.98 1791
4767.64 1741
4768.29 1768
4768.94 1778
4769.59 1869
4770.24 1815
4770.89 1771
4771.54 1853
4772.20 1751
4772.85 1779
4773.50 1740
4774.15 1684
4774.80 1645
4775.46 1610
4776.11 1560
4776.76 1509
4777.41 1604
4778.06 1603
4778.72 1515
4779.37 1520
4780.02 1547
4780.67 1522
4781.33 1502
4781.98 1505
4782.63 1516
4783.28 1516
4783.94 1530
4784.59 1537
4785.24 1505
4785.89 1555
4786.55 1587
4787.20 1548
4787.85 1573
4788.51 1539
4789.16 1587
4789.81 1633
4790.46 1616
4791.12 1638
4791.77 1671
4792.42 1694
4793.08 1712
4793.73 1703
4794.38 1665
4795.04 1614
4795.69 1592
4796.34 1613
4797.00 1582
4797.65 1597
4798.30 1650
4798.96 1626
4799.61 1705
4800.27 1680
4800.92 1675
4801.57 1675
4802.23 1625
4802.88 1665
4803.53 1600
4804.19 1553
4804.84 1543
4805.50 1537
4806.15 1530
4806.81 1536
4807.46 1558
4808.11 1566
4808.77 1508
4809.42 1572
4810.08 1602
4810.73 1557
4811.39 1466
4812.04 1499
4812.69 1546
4813.35 1570
4814.00 1577
4814.66 1602
4815.31 1598
4815.97 1589
4816.62 1572
4817.28 1600
4817.93 1608
4818.59 1536
4819.24 1600
4819.90 1633
4820.55 1640
4821.21 1618
4821.86 1674
4822.52 1671
4823.17 1664
4823.83 1690
4824.48 1629
4825.14 1626
4825.79 1574
4826.45 1629
4827.11 1653
4827.76 1638
4828.42 1626
4829.07 1628
4829.73 1672
4830.38 1686
4831.04 1711
4831.70 1781
4832.35 1726
4833.01 1685
4833.66 1674
4834.32 1748
4834.98 1776
4835.63 1841
4836.29 1812
4836.94 1802
4837.60 1807
4838.26 1806
4838.91 1815
4839.57 1831
4840.23 1772
4840.88 1790
4841.54 1813
4842.20 1872
4842.85 1874
4843.51 1820
4844.17 1869
4844.82 1798
4845.48 1795
4846.14 1847
4846.79 1862
4847.45 1897
4848.11 1887
4848.76 1885
4849.42 1887
4850.08 1877
4850.73 1869
4851.39 1888
4852.05 1897
4852.71 1895
4853.36 1976
4854.02 1936
4854.68 1938
4855.34 1978
4855.99 2047
4856.65 2031
4857.31 2105
4857.97 2179
4858.62 2073
4859.28 2068
4859.94 2074
4860.60 2022
4861.25 2020
4861.91 1958
4862.57 1914
4863.23 1910
4863.89 1886
4864.54 1912
4865.20 1925
4865.86 1938
4866.52 1948
4867.18 1926
4867.84 1914
4868.49 1917
4869.15 1905
4869.81 1926
4870.47 1933
4871.13 1862
4871.79 1879
4872.44 1884
4873.10 1843
4873.76 1837
4874.42 1808
4875.08 1902
4875.74 1867
4876.40 1860
4877.06 1897
4877.72 1912
4878.37 1888
4879.03 1912
4879.69 1927
4880.35 1974
4881.01 1996
4881.67 1917
4882.33 1887
4882.99 1965
4883.65 1912
4884.31 1880
4884.97 1838
4885.63 1802
4886.29 1876
4886.95 1836
4887.61 1719
4888.26 1663
4888.92 1668
4889.58 1636
4890.24 1645
4890.90 1730
4891.56 1640
4892.22 1612
4892.88 1617
4893.54 1594
4894.20 1582
4894.86 1559
4895.52 1521
4896.18 1532
4896.84 1535
4897.51 1537
4898.17 1597
4898.83 1603
4899.49 1640
4900.15 1546
4900.81 1589
4901.47 1592
4902.13 1559
4902.79 1490
4903.45 1533
4904.11 1534
4904.77 1561
4905.43 1541
4906.09 1493
4906.75 1493
4907.41 1508
4908.08 1573
4908.74 1602
4909.40 1606
4910.06 1537
4910.72 1517
4911.38 1504
4912.04 1482
4912.70 1517
4913.37 1538
4914.03 1481
4914.69 1463
4915.35 1454
4916.01 1422
4916.67 1441
4917.33 1484
4918.00 1431
4918.66 1423
4919.32 1431
4919.98 1491
4920.64 1434
4921.31 1450
4921.97 1477
4922.63 1490
4923.29 1431
4923.95 1434
4924.62 1413
4925.28 1433
4925.94 1462
4926.60 1428
4927.26 1443
4927.93 1385
4928.59 1442
4929.25 1404
4929.91 1378
4930.58 1418
4931.24 1432
4931.90 1393
4932.56 1406
4933.23 1375
4933.89 1395
4934.55 1433
4935.22 1421
4935.88 1441
4936.54 1455
4937.20 1412
4937.87 1488
4938.53 1410
4939.19 1390
4939.86 1377
4940.52 1421
4941.18 1474
4941.85 1462
4942.51 1421
4943.17 1412
4943.84 1393
4944.50 1405
4945.16 1417
4945.83 1442
4946.49 1394
4947.15 1427
4947.82 1445
4948.48 1428
4949.15 1380
4949.81 1372
4950.47 1424
4951.14 1426
4951.80 1392
4952.47 1429
4953.13 1393
4953.79 1380
4954.46 1359
4955.12 1412
4955.79 1385
4956.45 1403
4957.11 1477
4957.78 1492
4958.44 1442
4959.11 1441
4959.77 1455
4960.44 1521
4961.10 1502
4961.77 1478
4962.43 1552
4963.10 1513
4963.76 1490
4964.42 1526
4965.09 1531
4965.75 1527
4966.42 1480
4967.08 1414
4967.75 1389
4968.41 1408
4969.08 1472
4969.74 1408
4970.41 1394
4971.08 1408
4971.74 1398
4972.41 1403
4973.07 1402
4973.74 1430
4974.40 1455
4975.07 1458
4975.73 1402
4976.40 1447
4977.06 1429
4977.73 1496
4978.40 1374
4979.06 1372
4979.73 1442
4980.39 1479
4981.06 1456
4981.73 1453
4982.39 1425
4983.06 1393
4983.72 1387
4984.39 1361
4985.06 1401
4985.72 1401
4986.39 1422
4987.05 1414
4987.72 1406
4988.39 1392
4989.05 1441
4989.72 1426
4990.39 1377
4991.05 1381
4991.72 1415
4992.39 1515
4993.05 1486
4993.72 1469
4994.39 1530
4995.05 1522
4995.72 1557
4996.39 1496
4997.05 1527
4997.72 1527
4998.39 1473
4999.06 1454
4999.72 1471
5000.39 1442
5001.06 1456
5001.73 1404
5002.39 1373
5003.06 1374
5003.73 1381
5004.39 1380
5005.06 1376
5005.73 1401
5006.40 1399
5007.07 1389
5007.73 1383
5008.40 1413
5009.07 1447
5009.74 1419
5010.40 1382
5011.07 1401
5011.74 1468
5012.41 1423
5013.08 1410
5013.74 1485
5014.41 1509
5015.08 1459
5015.75 1424
5016.42 1503
5017.09 1445
5017.75 1444
5018.42 1471
5019.09 1491
5019.76 1478
5020.43 1413
5021.10 1446
5021.76 1515
5022.43 1490
5023.10 1534
5023.77 1558
5024.44 1563
5025.11 1569
5025.78 1536
5026.45 1501
5027.12 1511
5027.78 1444
5028.45 1449
5029.12 1445
5029.79 1453
5030.46 1502
5031.13 1480
5031.80 1461
5032.47 1473
5033.14 1517
5033.81 1517
5034.48 1464
5035.15 1416
5035.82 1439
5036.49 1469
5037.16 1484
5037.83 1417
5038.50 1431
5039.16 1454
5039.83 1465
5040.50 1470
5041.17 1439
5041.84 1481
5042.51 1499
5043.18 1474
5043.85 1507
5044.52 1564
5045.20 1469
5045.87 1538
5046.54 1552
5047.21 1561
5047.88 1540
5048.55 1582
5049.22 1591
5049.89 1629
5050.56 1605
5051.23 1646
5051.90 1662
5052.57 1576
5053.24 1644
5053.91 1554
5054.58 1523
5055.25 1549
5055.92 1521
5056.60 1541
5057.27 1510
5057.94 1433
5058.61 1420
5059.28 1461
5059.95 1484
5060.62 1472
5061.29 1498
5061.96 1452
5062.64 1471
5063.31 1453
5063.98 1432
5064.65 1432
5065.32 1507
5065.99 1539
5066.66 1513
5067.34 1434
5068.01 1467
5068.68 1466
5069.35 1495
5070.02 1499
5070.70 1473
5071.37 1508
5072.04 1526
5072.71 1489
5073.38 1518
5074.06 1587
5074.73 1518
5075.40 1522
5076.07 1526
5076.74 1536
5077.42 1655
5078.09 1628
5078.76 1616
5079.43 1582
5080.11 1645
5080.78 1574
5081.45 1619
5082.12 1662
5082.80 1581
5083.47 1603
5084.14 1614
5084.82 1587
5085.49 1599
5086.16 1669
5086.83 1673
5087.51 1756
5088.18 1769
5088.85 1884
5089.53 1969
5090.20 2019
5090.87 1991
5091.55 2036
5092.22 2065
5092.89 2072
5093.57 2050
5094.24 1945
5094.91 1888
5095.59 1916
5096.26 1827
5096.93 1801
5097.61 1686
5098.28 1657
5098.96 1694
5099.63 1600
5100.30 1630
5100.98 1585
5101.65 1603
5102.32 1637
5103.00 1625
5103.67 1620
5104.35 1560
5105.02 1567
5105.70 1579
5106.37 1523
5107.04 1557
5107.72 1512
5108.39 1566
5109.07 1547
5109.74 1563
5110.42 1584
5111.09 1576
5111.77 1606
5112.44 1635
5113.11 1688
5113.79 1637
5114.46 1630
5115.14 1676
5115.81 1712
5116.49 1712
5117.16 1789
5117.84 1814
5118.51 1795
5119.19 1827
5119.86 1828
5120.54 1857
5121.21 1733
5121.89 1811
5122.57 1739
5123.24 1672
5123.92 1679
5124.59 1610
5125.27 1574
5125.94 1568
5126.62 1579
5127.29 1617
5127.97 1573
5128.64 1538
5129.32 1571
5130.00 1595
5130.67 1558
5131.35 1558
5132.02 1580
5132.70 1517
5133.38 1514
5134.05 1498
5134.73 1543
5135.40 1469
5136.08 1482
5136.76 1569
5137.43 1554
5138.11 1524
5138.79 1517
5139.46 1555
5140.14 1532
5140.82 1527
5141.49 1559
5142.17 1626
5142.85 1612
5143.52 1521
5144.20 1544
5144.88 1544
5145.55 1495
5146.23 1505
5146.91 1465
5147.58 1514
5148.26 1544
5148.94 1498
5149.61 1516
5150.29 1453
5150.97 1437
5151.65 1484
5152.32 1459
5153.00 1444
5153.68 1340
5154.36 1373
5155.03 1449
5155.71 1426
5156.39 1426
5157.07 1442
5157.74 1390
5158.42 1415
5159.10 1385
5159.78 1372
5160.45 1413
5161.13 1384
5161.81 1370
5162.49 1424
5163.17 1396
5163.84 1384
5164.52 1446
5165.20 1487
5165.88 1395
5166.56 1385
5167.24 1388
5167.91 1387
5168.59 1390
5169.27 1371
5169.95 1403
5170.63 1382
5171.31 1411
5171.98 1382
5172.66 1420
5173.34 1443
5174.02 1485
5174.70 1415
5175.38 1499
5176.06 1499
5176.74 1423
5177.41 1470
5178.09 1446
5178.77 1489
5179.45 1436
5180.13 1453
5180.81 1418
5181.49 1393
5182.17 1427
5182.85 1374
5183.53 1359
5184.21 1405
5184.89 1448
5185.57 1470
5186.24 1359
5186.92 1348
5187.60 1318
5188.28 1314
5188.96 1332
5189.64 1337
5190.32 1339
5191.00 1317
5191.68 1306
5192.36 1305
5193.04 1253
5193.72 1309
5194.40 1378
5195.08 1329
5195.76 1309
5196.44 1302
5197.12 1304
5197.80 1304
5198.48 1323
5199.16 1293
5199.84 1321
5200.52 1313
5201.21 1327
5201.89 1318
5202.57 1293
5203.25 1346
5203.93 1390
5204.61 1348
5205.29 1317
5205.97 1306
5206.65 1367
5207.33 1364
5208.01 1350
5208.69 1387
5209.37 1335
5210.06 1361
5210.74 1363
5211.42 1306
5212.10 1298
5212.78 1346
5213.46 1327
5214.14 1337
5214.82 1347
5215.51 1341
5216.19 1325
5216.87 1298
5217.55 1275
5218.23 1260
5218.91 1243
5219.60 1283
5220.28 1279
5220.96 1341
5221.64 1294
5222.32 1298
5223.00 1338
5223.69 1349
5224.37 1314
5225.05 1264
5225.73 1262
5226.41 1314
5227.10 1357
5227.78 1360
5228.46 1349
5229.14 1316
5229.83 1314
5230.51 1328
5231.19 1312
5231.87 1290
5232.56 1345
5233.24 1381
5233.92 1354
5234.60 1308
5235.29 1317
5235.97 1373
5236.65 1372
5237.34 1346
5238.02 1372
5238.70 1335
5239.38 1360
5240.07 1372
5240.75 1390
5241.43 1385
5242.12 1345
5242.80 1423
5243.48 1443
5244.17 1388
5244.85 1361
5245.53 1404
5246.22 1324
5246.90 1414
5247.58 1443
5248.27 1378
5248.95 1405
5249.63 1365
5250.32 1316
5251.00 1384
5251.69 1342
5252.37 1326
5253.05 1279
5253.74 1315
5254.42 1319
5255.11 1292
5255.79 1265
5256.47 1230
5257.16 1256
5257.84 1218
5258.53 1262
5259.21 1268
5259.89 1285
5260.58 1303
5261.26 1332
5261.95 1338
5262.63 1347
5263.32 1356
5264.00 1347
5264.69 1337
5265.37 1356
5266.06 1335
5266.74 1354
5267.43 1324
5268.11 1397
5268.79 1350
5269.48 1355
5270.16 1371
5270.85 1340
5271.53 1318
5272.22 1357
5272.91 1325
5273.59 1344
5274.28 1293
5274.96 1300
5275.65 1332
5276.33 1326
5277.02 1274
5277.70 1277
5278.39 1321
5279.07 1371
5279.76 1397
5280.45 1419
5281.13 1447
5281.82 1395
5282.50 1410
5283.19 1403
5283.87 1351
5284.56 1394
5285.25 1335
5285.93 1309
5286.62 1313
5287.30 1328
5287.99 1263
5288.68 1280
5289.36 1301
5290.05 1283
5290.74 1327
5291.42 1305
5292.11 1314
5292.79 1344
5293.48 1296
5294.17 1330
5294.85 1366
5295.54 1408
5296.23 1378
5296.91 1420
5297.60 1457
5298.29 1547
5298.98 1490
5299.66 1454
5300.35 1472
5301.04 1449
5301.72 1491
5302.41 1443
5303.10 1447
5303.78 1502
5304.47 1500
5305.16 1446
5305.85 1472
5306.53 1423
5307.22 1458
5307.91 1439
5308.60 1443
5309.28 1445
5309.97 1406
5310.66 1451
5311.35 1516
5312.03 1535
5312.72 1505
5313.41 1479
5314.10 1482
5314.79 1490
5315.47 1494
5316.16 1541
5316.85 1524
5317.54 1515
5318.23 1527
5318.91 1424
5319.60 1479
5320.29 1394
5320.98 1401
5321.67 1434
5322.36 1370
5323.04 1370
5323.73 1306
5324.42 1328
5325.11 1273
5325.80 1303
5326.49 1318
5327.18 1305
5327.86 1323
5328.55 1260
5329.24 1266
5329.93 1260
5330.62 1308
5331.31 1248
5332.00 1271
5332.69 1257
5333.38 1252
5334.06 1264
5334.75 1253
5335.44 1295
5336.13 1262
5336.82 1293
5337.51 1195
5338.20 1261
5338.89 1270
5339.58 1246
5340.27 1217
5340.96 1257
5341.65 1282
5342.34 1251
5343.03 1248
5343.72 1344
5344.41 1340
5345.10 1290
5345.79 1269
5346.48 1316
5347.17 1370
5347.86 1388
5348.55 1370
5349.24 1362
5349.93 1362
5350.62 1390
5351.31 1347
5352.00 1311
5352.69 1384
5353.38 1348
5354.07 1350
5354.76 1349
5355.45 1345
5356.14 1264
5356.83 1292
5357.52 1345
5358.21 1336
5358.90 1291
5359.59 1298
5360.29 1357
5360.98 1371
5361.67 1383
5362.36 1360
5363.05 1362
5363.74 1454
5364.43 1343
5365.12 1291
5365.81 1286
5366.50 1271
5367.20 1269
5367.89 1250
5368.58 1255
5369.27 1273
5369.96 1294
5370.65 1278
5371.34 1272
5372.04 1268
5372.73 1251
5373.42 1280
5374.11 1279
5374.80 1266
5375.49 1232
5376.19 1233
5376.88 1139
5377.57 1207
5378.26 1231
5378.95 1218
5379.65 1188
5380.34 1188
5381.03 1266
5381.72 1243
5382.42 1270
5383.11 1205
5383.80 1199
5384.49 1231
5385.19 1205
5385.88 1292
5386.57 1294
5387.26 1327
5387.96 1281
5388.65 1305
5389.34 1372
5390.03 1342
5390.73 1307
5391.42 1321
5392.11 1315
5392.80 1313
5393.50 1348
5394.19 1305
5394.88 1272
5395.58 1261
5396.27 1211
5396.96 1218
5397.66 1232
5398.35 1254
5399.04 1305
5399.74 1288
5400.43 1217
5401.12 1235
5401.82 1191
5402.51 1240
5403.20 1248
5403.90 1213
5404.59 1204
5405.29 1250
5405.98 1240
5406.67 1215
5407.37 1213
5408.06 1188
5408.75 1202
5409.45 1209
5410.14 1247
5410.84 1230
5411.53 1251
5412.23 1288
5412.92 1219
5413.61 1221
5414.31 1234
5415.00 1270
5415.70 1248
5416.39 1279
5417.09 1274
5417.78 1254
5418.47 1196
5419.17 1272
5419.86 1293
5420.56 1231
5421.25 1285
5421.95 1317
5422.64 1273
5423.34 1263
5424.03 1259
5424.73 1285
5425.42 1276
5426.12 1288
5426.81 1240
5427.51 1210
5428.20 1232
5428.90 1240
5429.59 1273
5430.29 1258
5430.99 1269
5431.68 1224
5432.38 1227
5433.07 1262
5433.77 1329
5434.46 1278
5435.16 1261
5435.85 1252
5436.55 1304
5437.25 1287
5437.94 1303
5438.64 1280
5439.33 1279
5440.03 1323
5440.73 1342
5441.42 1368
5442.12 1315
5442.81 1326
5443.51 1386
5444.21 1392
5444.90 1387
5445.60 1449
5446.29 1448
5446.99 1462
5447.69 1499
5448.38 1520
5449.08 1498
5449.78 1486
5450.47 1513
5451.17 1512
5451.87 1540
5452.56 1513
5453.26 1436
5453.96 1461
5454.65 1416
5455.35 1367
5456.05 1353
5456.75 1401
5457.44 1362
5458.14 1344
5458.84 1365
5459.53 1434
5460.23 1449
5460.93 1404
5461.63 1443
5462.32 1456
5463.02 1456
5463.72 1492
5464.42 1464
5465.11 1543
5465.81 1464
5466.51 1462
5467.21 1511
5467.90 1441
5468.60 1417
5469.30 1352
5470.00 1359
5470.70 1376
5471.39 1400
5472.09 1411
5472.79 1439
5473.49 1427
5474.19 1404
5474.88 1389
5475.58 1466
5476.28 1537
5476.98 1554
5477.68 1606
5478.38 1650
5479.07 1695
5479.77 1752
5480.47 1750
5481.17 1698
5481.87 1720
5482.57 1664
5483.27 1637
5483.96 1598
5484.66 1584
5485.36 1515
5486.06 1475
5486.76 1537
5487.46 1537
5488.16 1540
5488.86 1465
5489.56 1431
5490.26 1570
5490.96 1654
5491.65 1535
5492.35 1514
5493.05 1560
5493.75 1577
5494.45 1572
5495.15 1667
5495.85 1655
5496.55 1698
5497.25 1809
5497.95 1758
5498.65 1872
5499.35 1941
5500.05 2121
5500.75 2219
5501.45 2259
5502.15 2084
5502.85 2061
5503.55 1901
5504.25 1759
5504.95 1660
5505.65 1587
5506.35 1537
5507.05 1509
5507.75 1432
5508.45 1431
5509.15 1451
5509.85 1406
5510.55 1415
5511.25 1394
5511.95 1416
5512.65 1387
5513.35 1391
5514.05 1388
5514.76 1415
5515.46 1391
5516.16 1410
5516.86 1418
5517.56 1406
5518.26 1361
5518.96 1381
5519.66 1389
5520.36 1344
5521.06 1346
5521.77 1313
5522.47 1335
5523.17 1351
5523.87 1321
5524.57 1323
5525.27 1290
5525.97 1325
5526.67 1315
5527.38 1266
5528.08 1249
5528.78 1248
5529.48 1292
5530.18 1235
5530.88 1259
5531.59 1248
5532.29 1313
5532.99 1256
5533.69 1232
5534.39 1290
5535.10 1263
5535.80 1246
5536.50 1259
5537.20 1258
5537.90 1306
5538.61 1321
5539.31 1276
5540.01 1236
5540.71 1284
5541.42 1276
5542.12 1270
5542.82 1255
5543.52 1247
5544.23 1188
5544.93 1210
5545.63 1264
5546.33 1217
5547.04 1196
5547.74 1229
5548.44 1204
5549.15 1241
5549.85 1305
5550.55 1260
5551.26 1227
5551.96 1215
5552.66 1216
5553.36 1174
5554.07 1236
5554.77 1246
5555.47 1235
5556.18 1234
5556.88 1260
5557.58 1235
5558.29 1203
5558.99 1191
5559.70 1175
5560.40 1242
5561.10 1283
5561.81 1237
5562.51 1257
5563.21 1226
5563.92 1284
5564.62 1295
5565.33 1249
5566.03 1273
5566.73 1245
5567.44 1212
5568.14 1201
5568.85 1244
5569.55 1314
5570.25 1284
5570.96 1262
5571.66 1240
5572.37 1264
5573.07 1222
5573.78 1240
5574.48 1234
5575.19 1260
5575.89 1299
5576.59 1252
5577.30 1230
5578.00 1228
5578.71 1207
5579.41 1264
5580.12 1206
5580.82 1194
5581.53 1200
5582.23 1209
5582.94 1227
5583.64 1237
5584.35 1232
5585.05 1229
5585.76 1294
5586.46 1221
5587.17 1224
5587.88 1287
5588.58 1208
5589.29 1232
5589.99 1257
5590.70 1260
5591.40 1236
5592.11 1225
5592.81 1204
5593.52 1199
5594.23 1176
5594.93 1241
5595.64 1247
5596.34 1207
5597.05 1185
5597.76 1231
5598.46 1193
5599.17 1205
5599.87 1200
5600.58 1206
5601.29 1254
5601.99 1229
5602.70 1251
5603.41 1277
5604.11 1191
5604.82 1163
5605.52 1162
5606.23 1216
5606.94 1242
5607.64 1228
5608.35 1246
5609.06 1230
5609.76 1250
5610.47 1244
5611.18 1219
5611.88 1227
5612.59 1255
5613.30 1244
5614.01 1284
5614.71 1276
5615.42 1243
5616.13 1267
5616.83 1241
5617.54 1205
5618.25 1229
5618.96 1207
5619.66 1156
5620.37 1167
5621.08 1205
5621.79 1229
5622.49 1199
5623.20 1221
5623.91 1211
5624.62 1236
5625.32 1240
5626.03 1208
5626.74 1259
5627.45 1233
5628.16 1225
5628.86 1211
5629.57 1202
5630.28 1210
5630.99 1240
5631.70 1204
5632.40 1204
5633.11 1222
5633.82 1221
5634.53 1239
5635.24 1265
5635.95 1237
5636.65 1218
5637.36 1254
5638.07 1302
5638.78 1296
5639.49 1283
5640.20 1283
5640.91 1280
5641.61 1260
5642.32 1317
5643.03 1290
5643.74 1372
5644.45 1336
5645.16 1269
5645.87 1237
5646.58 1239
5647.29 1298
5648.00 1299
5648.70 1270
5649.41 1280
5650.12 1266
5650.83 1299
5651.54 1345
5652.25 1402
5652.96 1377
5653.67 1340
5654.38 1376
5655.09 1369
5655.80 1427
5656.51 1450
5657.22 1475
5657.93 1441
5658.64 1495
5659.35 1534
5660.06 1443
5660.77 1420
5661.48 1356
5662.19 1328
5662.90 1301
5663.61 1291
5664.32 1287
5665.03 1274
5665.74 1294
5666.45 1316
5667.16 1265
5667.87 1283
5668.58 1267
5669.29 1295
5670.00 1286
5670.71 1281
5671.42 1277
5672.13 1317
5672.84 1258
5673.56 1244
5674.27 1240
5674.98 1244
5675.69 1215
5676.40 1271
5677.11 1256
5677.82 1210
5678.53 1218
5679.24 1279
5679.95 1263
5680.67 1237
5681.38 1225
5682.09 1234
5682.80 1188
5683.51 1196
5684.22 1198
5684.93 1236
5685.65 1245
5686.36 1236
5687.07 1182
5687.78 1150
5688.49 1199
5689.20 1226
5689.92 1256
5690.63 1249
5691.34 1212
5692.05 1240
5692.76 1265
5693.47 1288
5694.19 1300
5694.90 1236
5695.61 1166
5696.32 1207
5697.04 1221
5697.75 1217
5698.46 1232
5699.17 1205
5699.89 1206
5700.60 1180
5701.31 1191
5702.02 1190
5702.74 1155
5703.45 1131
5704.16 1177
5704.87 1206
5705.59 1184
5706.30 1215
5707.01 1224
5707.72 1202
5708.44 1215
5709.15 1223
5709.86 1173
5710.58 1188
5711.29 1163
5712.00 1188
5712.72 1173
5713.43 1182
5714.14 1145
5714.86 1208
5715.57 1210
5716.28 1187
5717.00 1160
5717.71 1238
5718.42 1204
5719.14 1236
5719.85 1191
5720.56 1234
5721.28 1198
5721.99 1199
5722.71 1213
5723.42 1242
5724.13 1224
5724.85 1260
5725.56 1275
5726.28 1270
5726.99 1206
5727.70 1245
5728.42 1213
5729.13 1223
5729.85 1208
5730.56 1198
5731.28 1213
5731.99 1231
5732.70 1233
5733.42 1225
5734.13 1217
5734.85 1186
5735.56 1189
5736.28 1200
5736.99 1207
5737.71 1217
5738.42 1193
5739.14 1234
5739.85 1223
5740.57 1201
5741.28 1211
5742.00 1172
5742.71 1175
5743.43 1173
5744.14 1172
5744.86 1156
5745.57 1135
5746.29 1160
5747.00 1203
5747.72 1202
5748.43 1207
5749.15 1177
5749.87 1228
5750.58 1221
5751.30 1186
5752.01 1188
5752.73 1194
5753.44 1180
5754.16 1231
5754.88 1222
5755.59 1252
5756.31 1255
5757.02 1248
5757.74 1219
5758.46 1292
5759.17 1237
5759.89 1260
5760.60 1263
5761.32 1253
5762.04 1281
5762.75 1255
5763.47 1281
5764.19 1263
5764.90 1270
5765.62 1263
5766.34 1310
5767.05 1297
5767.77 1331
5768.49 1455
5769.20 1512
5769.92 1530
5770.64 1589
5771.35 1650
5772.07 1599
5772.79 1493
5773.50 1538
5774.22 1480
5774.94 1436
5775.65 1397
5776.37 1357
5777.09 1317
5777.81 1287
5778.52 1271
5779.24 1265
5779.96 1250
5780.68 1230
5781.39 1230
5782.11 1207
5782.83 1186
5783.55 1227
5784.26 1218
5784.98 1185
5785.70 1212
5786.42 1212
5787.14 1158
5787.85 1207
5788.57 1186
5789.29 1173
5790.01 1154
5790.73 1182
5791.44 1199
5792.16 1179
5792.88 1225
5793.60 1226
5794.32 1213
5795.03 1240
5795.75 1230
5796.47 1223
5797.19 1234
5797.91 1267
5798.63 1259
5799.35 1304
5800.06 1208
5800.78 1215
5801.50 1251
5802.22 1263
5802.94 1256
5803.66 1279
5804.38 1210
5805.10 1230
5805.82 1178
5806.53 1204
5807.25 1261
5807.97 1248
5808.69 1232
5809.41 1249
5810.13 1280
5810.85 1231
5811.57 1196
5812.29 1205
5813.01 1256
5813.73 1300
5814.45 1292
5815.17 1294
5815.89 1286
5816.61 1243
5817.33 1233
5818.05 1263
5818.77 1269
5819.49 1357
5820.20 1325
5820.92 1327
5821.64 1355
5822.36 1345
5823.09 1375
5823.81 1430
5824.53 1383
5825.25 1308
5825.97 1267
5826.69 1312
5827.41 1322
5828.13 1275
5828.85 1283
5829.57 1324
5830.29 1300
5831.01 1246
5831.73 1245
5832.45 1220
5833.17 1206
5833.89 1235
5834.61 1168
5835.33 1216
5836.05 1213
5836.78 1201
5837.50 1173
5838.22 1219
5838.94 1257
5839.66 1231
5840.38 1240
5841.10 1245
5841.82 1236
5842.54 1194
5843.27 1261
5843.99 1247
5844.71 1205
5845.43 1198
5846.15 1199
5846.87 1279
5847.59 1237
5848.32 1154
5849.04 1207
5849.76 1224
5850.48 1195
5851.20 1192
5851.93 1258
5852.65 1240
5853.37 1252
5854.09 1253
5854.81 1213
5855.54 1232
5856.26 1298
5856.98 1254
5857.70 1276
5858.42 1270
5859.15 1223
5859.87 1246
5860.59 1288
5861.31 1229
5862.04 1273
5862.76 1328
5863.48 1298
5864.20 1322
5864.93 1290
5865.65 1281
5866.37 1283
5867.10 1273
5867.82 1265
5868.54 1226
5869.26 1276
5869.99 1316
5870.71 1320
5871.43 1315
5872.16 1328
5872.88 1259
5873.60 1288
5874.33 1301
5875.05 1338
5875.77 1274
5876.50 1336
5877.22 1294
5877.94 1298
5878.67 1315
5879.39 1304
5880.11 1315
5880.84 1286
5881.56 1306
5882.28 1311
5883.01 1312
5883.73 1314
5884.46 1334
5885.18 1366
5885.90 1317
5886.63 1307
5887.35 1294
5888.08 1284
5888.80 1327
5889.52 1293
5890.25 1289
5890.97 1310
5891.70 1325
5892.42 1268
5893.15 1308
5893.87 1329
5894.59 1323
5895.32 1329
5896.04 1315
5896.77 1325
5897.49 1331
5898.22 1321
5898.94 1338
5899.67 1337
5900.39 1351
5901.12 1354
5901.84 1369
5902.57 1334
5903.29 1375
5904.02 1376
5904.74 1367
5905.47 1354
5906.19 1376
5906.92 1322
5907.64 1384
5908.37 1379
5909.09 1403
5909.82 1441
5910.55 1436
5911.27 1423
5912.00 1442
5912.72 1430
5913.45 1433
5914.17 1484
5914.90 1467
5915.63 1497
5916.35 1495
5917.08 1478
5917.80 1494
5918.53 1536
5919.25 1505
5919.98 1477
5920.71 1505
5921.43 1549
5922.16 1583
5922.89 1626
5923.61 1522
5924.34 1596
5925.06 1638
5925.79 1634
5926.52 1704
5927.24 1668
5927.97 1670
5928.70 1662
5929.42 1663
5930.15 1676
5930.88 1736
5931.60 1757
5932.33 1776
5933.06 1729
5933.78 1759
5934.51 1761
5935.24 1854
5935.97 1790
5936.69 1757
5937.42 1836
5938.15 1853
5938.87 1849
5939.60 1856
5940.33 1889
5941.06 1911
5941.78 1900
5942.51 1917
5943.24 2011
5943.97 1968
5944.69 2058
5945.42 2039
5946.15 2068
5946.88 2080
5947.60 2107
5948.33 2131
5949.06 2227
5949.79 2197
5950.52 2272
5951.24 2394
5951.97 2450
5952.70 2492
5953.43 2402
5954.16 2478
5954.88 2481
5955.61 2500
5956.34 2506
5957.07 2497
5957.80 2423
5958.53 2405
5959.25 2461
5959.98 2520
5960.71 2558
5961.44 2565
5962.17 2557
5962.90 2547
5963.63 2539
5964.36 2590
5965.08 2686
5965.81 2715
5966.54 2808
5967.27 2859
5968.00 2898
5968.73 2907
5969.46 2906
5970.19 2803
5970.92 2852
5971.65 2807
5972.37 2857
5973.10 2902
5973.83 2859
5974.56 2790
5975.29 2872
5976.02 2885
5976.75 2901
5977.48 2848
5978.21 2837
5978.94 2945
5979.67 3014
5980.40 3042
5981.13 3162
5981.86 3133
5982.59 3232
5983.32 3267
5984.05 3317
5984.78 3308
5985.51 3277
5986.24 3346
5986.97 3324
5987.70 3364
5988.43 3323
5989.16 3515
5989.89 3431
5990.62 3466
5991.35 3391
5992.08 3511
5992.81 3537
5993.54 3530
5994.27 3594
5995.00 3607
5995.74 3638
5996.47 3656
5997.20 3668
5997.93 3760
5998.66 3782
5999.39 3843
6000.12 3659
6000.85 3671
6001.58 3566
6002.31 3587
6003.04 3508
6003.78 3358
6004.51 3458
6005.24 3349
6005.97 3341
6006.70 3395
6007.43 3505
6008.16 3734
6008.90 4049
6009.63 4495
6010.36 5127
6011.09 5953
6011.82 6670
6012.55 7362
6013.29 7977
6014.02 8298
6014.75 8558
6015.48 8161
6016.21 7579
6016.95 6863
6017.68 6361
6018.41 5557
6019.14 4854
6019.87 4369
6020.61 3868
6021.34 3555
6022.07 3268
6022.80 3118
6023.54 2845
6024.27 2766
6025.00 2726
6025.73 2666
6026.47 2611
6027.20 2615
6027.93 2695
6028.66 2700
6029.40 2665
6030.13 2556
6030.86 2656
6031.59 2590
6032.33 2470
6033.06 2386
6033.79 2337
6034.53 2336
6035.26 2358
6035.99 2238
6036.73 2326
6037.46 2299
6038.19 2299
6038.93 2350
6039.66 2360
6040.39 2389
6041.13 2469
6041.86 2386
6042.59 2380
6043.33 2424
6044.06 2418
6044.79 2428
6045.53 2428
6046.26 2409
6047.00 2517
6047.73 2481
6048.46 2434
6049.20 2504
6049.93 2605
6050.67 2632
6051.40 2633
6052.13 2814
6052.87 2880
6053.60 2866
6054.34 2808
6055.07 2739
6055.81 2755
6056.54 2775
6057.27 2603
6058.01 2609
6058.74 2628
6059.48 2590
6060.21 2579
6060.95 2519
6061.68 2523
6062.42 2488
6063.15 2571
6063.89 2602
6064.62 2513
6065.36 2449
6066.09 2499
6066.83 2467
6067.56 2380
6068.30 2390
6069.03 2369
6069.77 2333
6070.50 2305
6071.24 2327
6071.97 2263
6072.71 2232
6073.44 2198
6074.18 2138
6074.91 2160
6075.65 2168
6076.39 2168
6077.12 2134
6077.86 2096
6078.59 2147
6079.33 2182
6080.06 2162
6080.80 2060
6081.54 2079
6082.27 2028
6083.01 2027
6083.74 2014
6084.48 2018
6085.22 2002
6085.95 1997
6086.69 1946
6087.42 1970
6088.16 2008
6088.90 1954
6089.63 1976
6090.37 1956
6091.11 1940
6091.84 1984
6092.58 1948
6093.32 1929
6094.05 1923
6094.79 1908
6095.53 1928
6096.26 1875
6097.00 1891
6097.74 1892
6098.47 1942
6099.21 1854
6099.95 1826
6100.69 1838
6101.42 1859
6102.16 1845
6102.90 1872
6103.63 1926
6104.37 1857
6105.11 1827
6105.85 1817
6106.58 1781
6107.32 1753
6108.06 1750
6108.80 1752
6109.53 1820
6110.27 1841
6111.01 1820
6111.75 1803
6112.49 1818
6113.22 1819
6113.96 1831
6114.70 1910
6115.44 1955
6116.17 1893
6116.91 1859
6117.65 1948
6118.39 1901
6119.13 1862
6119.87 1912
6120.60 1883
6121.34 1889
6122.08 1911
6122.82 1893
6123.56 1916
6124.30 1949
6125.03 1969
6125.77 1954
6126.51 2028
6127.25 2020
6127.99 1958
6128.73 2075
6129.47 1962
6130.21 2020
6130.94 2086
6131.68 2074
6132.42 2071
6133.16 2145
6133.90 2168
6134.64 2162
6135.38 2213
6136.12 2197
6136.86 2236
6137.60 2269
6138.34 2283
6139.08 2326
6139.81 2360
6140.55 2314
6141.29 2382
6142.03 2363
6142.77 2407
6143.51 2397
6144.25 2348
6144.99 2346
6145.73 2369
6146.47 2406
6147.21 2383
6147.95 2360
6148.69 2350
6149.43 2319
6150.17 2372
6150.91 2414
6151.65 2462
6152.39 2471
6153.13 2515
6153.87 2520
6154.61 2505
6155.35 2493
6156.09 2551
6156.83 2554
6157.58 2565
6158.32 2626
6159.06 2558
6159.80 2577
6160.54 2684
6161.28 2720
6162.02 2739
6162.76 2847
6163.50 2946
6164.24 3130
6164.98 3184
6165.72 3299
6166.46 3417
6167.21 3445
6167.95 3447
6168.69 3526
6169.43 3403
6170.17 3300
6170.91 3395
6171.65 3304
6172.39 3321
6173.14 3257
6173.88 3232
6174.62 3217
6175.36 3156
6176.10 3246
6176.84 3335
6177.59 3288
6178.33 3486
6179.07 3790
6179.81 4015
6180.55 4466
6181.30 4757
6182.04 5046
6182.78 5210
6183.52 5303
6184.26 5286
6185.01 5123
6185.75 4889
6186.49 4784
6187.23 4541
6187.97 4193
6188.72 4027
6189.46 3803
6190.20 3669
6190.94 3678
6191.69 3574
6192.43 3669
6193.17 3693
6193.92 3585
6194.66 3597
6195.40 3525
6196.14 3566
6196.89 3577
6197.63 3502
6198.37 3333
6199.12 3393
6199.86 3463
6200.60 3434
6201.34 3435
6202.09 3522
6202.83 3760
6203.57 3971
6204.32 4365
6205.06 4988
6205.80 5714
6206.55 6712
6207.29 7786
6208.03 8619
6208.78 9406
6209.52 9753
6210.27 9941
6211.01 9402
6211.75 8749
6212.50 7973
6213.24 6930
6213.98 6107
6214.73 5280
6215.47 4558
6216.22 4024
6216.96 3567
6217.71 3241
6218.45 3108
6219.19 2858
6219.94 2671
6220.68 2700
6221.43 2591
6222.17 2576
6222.92 2526
6223.66 2466
6224.40 2500
6225.15 2433
6225.89 2340
6226.64 2294
6227.38 2199
6228.13 2167
6228.87 2169
6229.62 2085
6230.36 2048
6231.11 2036
6231.85 2066
6232.60 2077
6233.34 2024
6234.09 2044
6234.83 2045
6235.58 2139
6236.32 2135
6237.07 2160
6237.81 2072
6238.56 2106
6239.30 2164
6240.05 2178
6240.80 2179
6241.54 2190
6242.29 2190
6243.03 2284
6243.78 2298
6244.52 2346
6245.27 2352
6246.02 2378
6246.76 2383
6247.51 2393
6248.25 2386
6249.00 2366
6249.75 2306
6250.49 2251
6251.24 2268
6251.98 2270
6252.73 2261
6253.48 2259
6254.22 2243
6254.97 2177
6255.72 2216
6256.46 2170
6257.21 2126
6257.95 2146
6258.70 2132
6259.45 2140
6260.19 2116
6260.94 2097
6261.69 2105
6262.43 2149
6263.18 2022
6263.93 2087
6264.68 2088
6265.42 2023
6266.17 2058
6266.92 2005
6267.66 2000
6268.41 1991
6269.16 1957
6269.91 1983
6270.65 1997
6271.40 1979
6272.15 1930
6272.89 1927
6273.64 1959
6274.39 1888
6275.14 1902
6275.88 1882
6276.63 1918
6277.38 1981
6278.13 1866
6278.88 1827
6279.62 1827
6280.37 1865
6281.12 1794
6281.87 1819
6282.62 1720
6283.36 1772
6284.11 1762
6284.86 1685
6285.61 1700
6286.36 1724
6287.10 1698
6287.85 1671
6288.60 1659
6289.35 1650
6290.10 1682
6290.85 1651
6291.59 1673
6292.34 1686
6293.09 1608
6293.84 1632
6294.59 1620
6295.34 1641
6296.09 1677
6296.84 1558
6297.58 1528
6298.33 1523
6299.08 1559
6299.83 1547
6300.58 1492
6301.33 1530
6302.08 1572
6302.83 1533
6303.58 1533
6304.33 1538
6305.08 1528
6305.83 1489
6306.58 1525
6307.32 1600
6308.07 1532
6308.82 1577
6309.57 1574
6310.32 1536
6311.07 1487
6311.82 1521
6312.57 1558
6313.32 1552
6314.07 1553
6314.82 1564
6315.57 1534
6316.32 1470
6317.07 1525
6317.82 1512
6318.57 1508
6319.32 1497
6320.07 1464
6320.82 1491
6321.57 1473
6322.32 1490
6323.07 1494
6323.82 1509
6324.58 1420
6325.33 1460
6326.08 1453
6326.83 1470
6327.58 1465
6328.33 1458
6329.08 1491
6329.83 1472
6330.58 1510
6331.33 1472
6332.08 1449
6332.83 1461
6333.58 1431
6334.34 1459
6335.09 1402
6335.84 1368
6336.59 1439
6337.34 1500
6338.09 1501
6338.84 1464
6339.59 1455
6340.35 1436
6341.10 1468
6341.85 1440
6342.60 1483
6343.35 1417
6344.10 1350
6344.86 1362
6345.61 1431
6346.36 1482
6347.11 1446
6347.86 1479
6348.62 1486
6349.37 1507
6350.12 1523
6350.87 1533
6351.62 1510
6352.38 1517
6353.13 1589
6353.88 1556
6354.63 1508
6355.38 1503
6356.14 1600
6356.89 1505
6357.64 1451
6358.39 1481
6359.15 1466
6359.90 1455
6360.65 1461
6361.40 1428
6362.16 1417
6362.91 1441
6363.66 1450
6364.42 1520
6365.17 1525
6365.92 1502
6366.67 1462
6367.43 1514
6368.18 1491
6368.93 1479
6369.69 1447
6370.44 1431
6371.19 1463
6371.95 1480
6372.70 1472
6373.45 1401
6374.21 1464
6374.96 1404
6375.71 1405
6376.47 1416
6377.22 1454
6377.98 1422
6378.73 1497
6379.48 1522
6380.24 1503
6380.99 1493
6381.74 1466
6382.50 1519
6383.25 1464
6384.01 1432
6384.76 1412
6385.51 1428
6386.27 1388
6387.02 1415
6387.78 1416
6388.53 1396
6389.29 1455
6390.04 1410
6390.79 1385
6391.55 1372
6392.30 1415
6393.06 1465
6393.81 1405
6394.57 1456
6395.32 1427
6396.08 1440
6396.83 1424
6397.59 1436
6398.34 1431
6399.10 1458
6399.85 1425
6400.61 1405
6401.36 1401
6402.12 1390
6402.87 1409
6403.63 1435
6404.38 1455
6405.14 1447
6405.89 1395
6406.65 1415
6407.40 1465
6408.16 1448
6408.91 1469
6409.67 1440
6410.43 1417
6411.18 1420
6411.94 1437
6412.69 1418
6413.45 1439
6414.20 1441
6414.96 1460
6415.72 1434
6416.47 1394
6417.23 1432
6417.98 1446
6418.74 1429
6419.50 1455
6420.25 1413
6421.01 1477
6421.77 1505
6422.52 1458
6423.28 1451
6424.03 1419
6424.79 1423
6425.55 1460
6426.30 1476
6427.06 1445
6427.82 1482
6428.57 1472
6429.33 1454
6430.09 1480
6430.84 1521
6431.60 1579
6432.36 1538
6433.11 1496
6433.87 1509
6434.63 1546
6435.39 1570
6436.14 1574
6436.90 1562
6437.66 1563
6438.41 1587
6439.17 1663
6439.93 1622
6440.69 1622
6441.44 1595
6442.20 1643
6442.96 1641
6443.72 1717
6444.47 1661
6445.23 1676
6445.99 1706
6446.75 1745
6447.50 1695
6448.26 1719
6449.02 1729
6449.78 1744
6450.54 1747
6451.29 1781
6452.05 1753
6452.81 1789
6453.57 1802
6454.33 1774
6455.08 1818
6455.84 1847
6456.60 1814
6457.36 1844
6458.12 1825
6458.88 1804
6459.64 1836
6460.39 1805
6461.15 1852
6461.91 1855
6462.67 1945
6463.43 1984
6464.19 1965
6464.95 1972
6465.70 2048
6466.46 2060
6467.22 2079
6467.98 2014
6468.74 2050
6469.50 2059
6470.26 2068
6471.02 2115
6471.78 2119
6472.54 2092
6473.30 2110
6474.05 2140
6474.81 2134
6475.57 2156
6476.33 2156
6477.09 2249
6477.85 2307
6478.61 2327
6479.37 2290
6480.13 2315
6480.89 2329
6481.65 2292
6482.41 2354
6483.17 2411
6483.93 2458
6484.69 2470
6485.45 2527
6486.21 2480
6486.97 2550
6487.73 2527
6488.49 2547
6489.25 2536
6490.01 2590
6490.77 2589
6491.53 2653
6492.29 2706
6493.05 2756
6493.81 2779
6494.57 2771
6495.33 2722
6496.10 2745
6496.86 2748
6497.62 2708
6498.38 2709
6499.14 2725
6499.90 2742
6500.66 2722
6501.42 2854
6502.18 2962
6502.94 3120
6503.70 3472
6504.47 3910
6505.23 4588
6505.99 5421
6506.75 6345
6507.51 7143
6508.27 7813
6509.03 8297
6509.79 8154
6510.56 7726
6511.32 7169
6512.08 6356
6512.84 5712
6513.60 5006
6514.36 4457
6515.13 3868
6515.89 3509
6516.65 3205
6517.41 3039
6518.17 2981
6518.94 2963
6519.70 2941
6520.46 2910
6521.22 2895
6521.98 2932
6522.75 2906
6523.51 2890
6524.27 2982
6525.03 3104
6525.79 3164
6526.56 3210
6527.32 3246
6528.08 3158
6528.84 3196
6529.61 3155
6530.37 3149
6531.13 3135
6531.90 3108
6532.66 3201
6533.42 3442
6534.18 3627
6534.95 3894
6535.71 4117
6536.47 4327
6537.24 4361
6538.00 4303
6538.76 4126
6539.53 3910
6540.29 3531
6541.05 3344
6541.82 3166
6542.58 2990
6543.34 2835
6544.11 2846
6544.87 2782
6545.63 2778
6546.40 2701
6547.16 2734
6547.92 2790
6548.69 2798
6549.45 2748
6550.21 2726
6550.98 2733
6551.74 2718
6552.51 2663
6553.27 2691
6554.03 2722
6554.80 2692
6555.56 2719
6556.33 2797
6557.09 2798
6557.85 2796
6558.62 2789
6559.38 2820
6560.15 2855
6560.91 2846
6561.68 2846
6562.44 2900
6563.21 2892
6563.97 2890
6564.74 2921
6565.50 2940
6566.26 2922
6567.03 2877
6567.79 2873
6568.56 2852
6569.32 2853
6570.09 2850
6570.85 2857
6571.62 2829
6572.38 2865
6573.15 2891
6573.91 2851
6574.68 2877
6575.44 2886
6576.21 2995
6576.98 2904
6577.74 2890
6578.51 2903
6579.27 2909
6580.04 2912
6580.80 2924
6581.57 2890
6582.33 2886
6583.10 2937
6583.87 2910
6584.63 2937
6585.40 2906
6586.16 2792
6586.93 2783
6587.70 2846
6588.46 2868
6589.23 2935
6589.99 2971
6590.76 3105
6591.53 3250
6592.29 3430
6593.06 3643
6593.82 3782
6594.59 3807
6595.36 3843
6596.12 3940
6596.89 3843
6597.66 3648
6598.42 3481
6599.19 3281
6599.96 3169
6600.72 2963
6601.49 2823
6602.26 2722
6603.02 2625
6603.79 2563
6604.56 2529
6605.33 2462
6606.09 2497
6606.86 2529
6607.63 2497
6608.39 2441
6609.16 2391
6609.93 2398
6610.70 2391
6611.46 2342
6612.23 2374
6613.00 2353
6613.77 2356
6614.53 2397
6615.30 2403
6616.07 2412
6616.84 2352
6617.60 2369
6618.37 2464
6619.14 2465
6619.91 2470
6620.68 2608
6621.44 2631
6622.21 2642
6622.98 2660
6623.75 2739
6624.52 2658
6625.28 2569
6626.05 2579
6626.82 2533
6627.59 2514
6628.36 2491
6629.13 2425
6629.89 2435
6630.66 2330
6631.43 2440
6632.20 2522
6632.97 2606
6633.74 2729
6634.51 2702
6635.27 2657
6636.04 2751
6636.81 2871
6637.58 2844
6638.35 2829
6639.12 2864
6639.89 3012
6640.66 3033
6641.43 3098
6642.19 3154
6642.96 3107
6643.73 3027
6644.50 2816
6645.27 2718
6646.04 2589
6646.81 2540
6647.58 2366
6648.35 2231
6649.12 2169
6649.89 2145
6650.66 2038
6651.43 2037
6652.20 2043
6652.97 2019
6653.74 1950
6654.51 1956
6655.28 1987
6656.05 1991
6656.82 1974
6657.59 2006
6658.36 1962
6659.13 1964
6659.90 1955
6660.67 1929
6661.44 1939
6662.21 1956
6662.98 1930
6663.75 1892
6664.52 1847
6665.29 1861
6666.06 1934
6666.83 1891
6667.60 1903
6668.37 1935
6669.14 1951
6669.91 1944
6670.68 1938
6671.46 1971
6672.23 1892
6673.00 1981
6673.77 1925
6674.54 1894
6675.31 1965
6676.08 1945
6676.85 1969
6677.62 1988
6678.40 1932
6679.17 1955
6679.94 1986
6680.71 1995
6681.48 2016
6682.25 2009
6683.02 2027
6683.80 2081
6684.57 2152
6685.34 2155
6686.11 2092
6686.88 2057
6687.65 2091
6688.43 1982
6689.20 1924
6689.97 1889
6690.74 1842
6691.51 1813
6692.29 1779
6693.06 1825
6693.83 1777
6694.60 1747
6695.37 1772
6696.15 1780
6696.92 1792
6697.69 1722
6698.46 1779
6699.24 1777
6700.01 1697
6700.78 1655
6701.55 1641
6702.33 1703
6703.10 1690
6703.87 1571
6704.64 1630
6705.42 1599
6706.19 1582
6706.96 1597
6707.74 1568
6708.51 1546
6709.28 1586
6710.06 1542
6710.83 1581
6711.60 1573
6712.37 1551
6713.15 1543
6713.92 1549
6714.69 1525
6715.47 1493
6716.24 1474
6717.01 1485
6717.79 1506
6718.56 1518
6719.34 1491
6720.11 1483
6720.88 1518
6721.66 1501
6722.43 1476
6723.20 1480
6723.98 1548
6724.75 1481
6725.53 1463
6726.30 1455
6727.07 1489
6727.85 1503
6728.62 1496
6729.40 1471
6730.17 1442
6730.95 1413
6731.72 1388
6732.49 1494
6733.27 1449
6734.04 1508
6734.82 1476
6735.59 1439
6736.37 1419
6737.14 1540
6737.92 1553
6738.69 1485
6739.47 1453
6740.24 1485
6741.01 1463
6741.79 1462
6742.56 1509
6743.34 1491
6744.11 1504
6744.89 1530
6745.67 1587
6746.44 1593
6747.22 1516
6747.99 1548
6748.77 1623
6749.54 1629
6750.32 1689
6751.09 1692
6751.87 1640
6752.64 1756
6753.42 1655
6754.19 1659
6754.97 1668
6755.75 1579
6756.52 1591
6757.30 1554
6758.07 1610
6758.85 1534
6759.63 1474
6760.40 1534
6761.18 1514
6761.95 1506
6762.73 1497
6763.51 1526
6764.28 1532
6765.06 1512
6765.83 1537
6766.61 1554
6767.39 1575
6768.16 1548
6768.94 1532
6769.72 1485
6770.49 1448
6771.27 1441
6772.05 1391
6772.82 1372
6773.60 1393
6774.38 1339
6775.15 1439
6775.93 1375
6776.71 1372
6777.48 1409
6778.26 1376
6779.04 1385
6779.82 1369
6780.59 1333
6781.37 1340
6782.15 1348
6782.92 1370
6783.70 1331
6784.48 1338
6785.26 1344
6786.03 1278
6786.81 1284
6787.59 1294
6788.37 1268
6789.14 1276
6789.92 1285
6790.70 1319
6791.48 1329
6792.25 1306
6793.03 1346
6793.81 1347
6794.59 1366
6795.37 1289
6796.14 1307
6796.92 1332
6797.70 1311
6798.48 1296
6799.26 1298
6800.04 1318
6800.81 1336
6801.59 1324
6802.37 1312
6803.15 1325
6803.93 1311
6804.71 1309
6805.48 1302
6806.26 1344
6807.04 1312
6807.82 1305
6808.60 1332
6809.38 1307
6810.16 1314
6810.94 1336
6811.71 1269
6812.49 1281
6813.27 1277
6814.05 1292
6814.83 1338
6815.61 1311
6816.39 1295
6817.17 1335
6817.95 1289
6818.73 1312
6819.51 1290
6820.29 1325
6821.07 1351
6821.84 1389
6822.62 1286
6823.40 1331
6824.18 1315
6824.96 1350
6825.74 1269
6826.52 1283
6827.30 1315
6828.08 1316
6828.86 1335
6829.64 1287
6830.42 1276
6831.20 1334
6831.98 1298
6832.76 1311
6833.54 1391
6834.32 1403
6835.10 1434
6835.88 1491
6836.66 1573
6837.44 1681
6838.22 1785
6839.01 1836
6839.79 1840
6840.57 1831
6841.35 1833
6842.13 1738
6842.91 1639
6843.69 1657
6844.47 1601
6845.25 1543
6846.03 1509
6846.81 1482
6847.59 1522
6848.37 1532
6849.16 1631
6849.94 1650
6850.72 1691
6851.50 1726
6852.28 1716
6853.06 1676
6853.84 1633
6854.62 1630
6855.41 1614
6856.19 1504
6856.97 1518
6857.75 1520
6858.53 1502
6859.31 1479
6860.10 1425
6860.88 1385
6861.66 1398
6862.44 1487
6863.22 1430
6864.00 1455
6864.79 1425
6865.57 1501
6866.35 1503
6867.13 1519
6867.91 1525
6868.70 1537
6869.48 1535
6870.26 1552
6871.04 1586
6871.83 1542
6872.61 1486
6873.39 1565
6874.17 1552
6874.96 1593
6875.74 1542
6876.52 1574
6877.30 1589
6878.09 1651
6878.87 1635
6879.65 1620
6880.43 1686
6881.22 1712
6882.00 1700
6882.78 1720
6883.57 1794
6884.35 1818
6885.13 1890
6885.92 1975
6886.70 1989
6887.48 2123
6888.27 2216
6889.05 2240
6889.83 2278
6890.62 2206
6891.40 2059
6892.18 2028
6892.97 1907
6893.75 1814
6894.53 1787
6895.32 1797
6896.10 1781
6896.88 1773
6897.67 1729
6898.45 1751
6899.24 1788
6900.02 1720
6900.80 1753
6901.59 1789
6902.37 1752
6903.16 1746
6903.94 1747
6904.73 1711
6905.51 1733
6906.29 1706
6907.08 1722
6907.86 1701
6908.65 1691
6909.43 1726
6910.22 1713
6911.00 1707
6911.79 1742
6912.57 1737
6913.35 1780
6914.14 1732
6914.92 1752
6915.71 1749
6916.49 1795
6917.28 1804
6918.06 1739
6918.85 1774
6919.63 1743
6920.42 1804
6921.20 1769
6921.99 1789
6922.78 1786
6923.56 1831
6924.35 1872
6925.13 1909
6925.92 1883
6926.70 1921
6927.49 1925
6928.27 2015
6929.06 2035
6929.84 2025
6930.63 1983
6931.42 1963
6932.20 1957
6932.99 1988
6933.77 2032
6934.56 1993
6935.35 2013
6936.13 2036
6936.92 2089
6937.70 2127
6938.49 2183
6939.28 2301
6940.06 2377
6940.85 2437
6941.63 2517
6942.42 2556
6943.21 2680
6943.99 2772
6944.78 2786
6945.57 2875
6946.35 2818
6947.14 2802
6947.93 2813
6948.71 2843
6949.50 2802
6950.29 2725
6951.07 2610
6951.86 2618
6952.65 2563
6953.44 2583
6954.22 2550
6955.01 2495
6955.80 2546
6956.58 2525
6957.37 2482
6958.16 2500
6958.95 2497
6959.73 2521
6960.52 2557
6961.31 2611
6962.09 2636
6962.88 2653
6963.67 2689
6964.46 2739
6965.25 2753
6966.03 2848
6966.82 3025
6967.61 3095
6968.40 3178
6969.18 3288
6969.97 3361
6970.76 3309
6971.55 3439
6972.34 3416
6973.12 3333
6973.91 3302
6974.70 3305
6975.49 3225
6976.28 3333
6977.07 3391
6977.85 3433
6978.64 3550
6979.43 3771
6980.22 4154
6981.01 4529
6981.80 5195
6982.59 6117
6983.37 7252
6984.16 8354
6984.95 9293
6985.74 9915
6986.53 10073
6987.32 9933
6988.11 9315
6988.90 8572
6989.69 7461
6990.47 6378
6991.26 5340
6992.05 4559
6992.84 3961
6993.63 3451
6994.42 3088
6995.21 2851
6996.00 2711
6996.79 2503
6997.58 2358
6998.37 2267
6999.16 2194
6999.95 2267
7000.74 2226
7001.53 2116
7002.32 2018
7003.11 2025
7003.90 1999
7004.69 1911
7005.48 1865
7006.27 1818
7007.06 1768
7007.85 1773
7008.64 1729
7009.43 1705
7010.22 1780
7011.01 1929
7011.80 1893
7012.59 1906
7013.38 1928
7014.17 1922
7014.96 1954
7015.75 1973
7016.54 1973
7017.33 1932
7018.12 1895
7018.91 1912
7019.70 1938
7020.49 1938
7021.28 1947
7022.07 1953
7022.87 2052
7023.66 2090
7024.45 2089
7025.24 2072
7026.03 2130
7026.82 2089
7027.61 2056
7028.40 1999
7029.19 1958
7029.99 1985
7030.78 1989
7031.57 1955
7032.36 1931
7033.15 1906
7033.94 1935
7034.74 1926
7035.53 1967
7036.32 1936
7037.11 1921
7037.90 1976
7038.69 1977
7039.49 1975
7040.28 1988
7041.07 2077
7041.86 2047
7042.65 2092
7043.45 2076
7044.24 2106
7045.03 2025
7045.82 2020
7046.61 2065
7047.41 2045
7048.20 2061
7048.99 2136
7049.78 2154
7050.58 2082
7051.37 2025
7052.16 1977
7052.95 1963
7053.75 1939
7054.54 1898
7055.33 1862
7056.13 1899
7056.92 1896
7057.71 1865
7058.50 1875
7059.30 1843
7060.09 1855
7060.88 1837
7061.68 1801
7062.47 1793
7063.26 1746
7064.06 1747
7064.85 1714
7065.64 1683
7066.44 1692
7067.23 1671
7068.02 1685
7068.82 1701
7069.61 1707
7070.40 1739
7071.20 1740
7071.99 1701
7072.78 1705
7073.58 1685
7074.37 1685
7075.17 1640
7075.96 1600
7076.75 1558
7077.55 1554
7078.34 1538
7079.14 1521
7079.93 1486
7080.72 1469
7081.52 1425
7082.31 1480
7083.11 1440
7083.90 1445
7084.70 1460
7085.49 1424
7086.28 1422
7087.08 1401
7087.87 1360
7088.67 1354
7089.46 1358
7090.26 1333
7091.05 1347
7091.85 1353
7092.64 1412
7093.44 1318
7094.23 1335
7095.03 1350
7095.82 1367
7096.62 1353
7097.41 1351
7098.21 1298
7099.00 1348
7099.80 1329
7100.59 1334
7101.39 1378
7102.18 1306
7102.98 1298
7103.77 1259
7104.57 1231
7105.37 1239
7106.16 1192
7106.96 1245
7107.75 1225
7108.55 1194
7109.34 1163
7110.14 1198
7110.94 1214
7111.73 1189
7112.53 1186
7113.32 1186
7114.12 1198
7114.92 1227
7115.71 1210
7116.51 1241
7117.30 1204
7118.10 1191
7118.90 1259
7119.69 1228
7120.49 1180
7121.29 1189
7122.08 1163
7122.88 1186
7123.68 1162
7124.47 1171
7125.27 1181
7126.07 1154
7126.86 1173
7127.66 1199
7128.46 1244
7129.25 1223
7130.05 1208
7130.85 1202
7131.64 1247
7132.44 1179
7133.24 1194
7134.04 1156
7134.83 1173
7135.63 1168
7136.43 1156
7137.23 1158
7138.02 1135
7138.82 1120
7139.62 1134
7140.42 1115
7141.21 1110
7142.01 1132
7142.81 1090
7143.61 1132
7144.40 1118
7145.20 1103
7146.00 1059
7146.80 1052
7147.59 1057
7148.39 1100
7149.19 1065
7149.99 1079
7150.79 1029
7151.59 1016
7152.38 1082
7153.18 1084
7153.98 1072
7154.78 1048
7155.58 1111
7156.38 1109
7157.17 1157
7157.97 1082
7158.77 1066
7159.57 1104
7160.37 1088
7161.17 1112
7161.97 1077
7162.76 1112
7163.56 1067
7164.36 1070
7165.16 1065
7165.96 1035
7166.76 1029
7167.56 1059
7168.36 1047
7169.16 1032
7169.96 1055
7170.75 1067
7171.55 1040
7172.35 992
7173.15 1034
7173.95 1063
7174.75 1034
7175.55 1049
7176.35 1008
7177.15 994
7177.95 1001
7178.75 1051
7179.55 1033
7180.35 1020
7181.15 1018
7181.95 1016
7182.75 1024
7183.55 998
7184.35 1018
7185.15 1025
7185.95 1026
7186.75 1003
7187.55 1017
7188.35 949
7189.15 974
7189.95 999
7190.75 1017
7191.55 1022
7192.35 976
7193.15 974
7193.95 987
7194.75 972
7195.55 1029
7196.35 968
7197.15 991
7197.95 1014
7198.76 1045
7199.56 1050
7200.36 1025
7201.16 1037
7201.96 1036
7202.76 1013
7203.56 966
7204.36 1011
7205.16 977
7205.96 993
7206.77 1009
7207.57 981
7208.37 980
7209.17 976
7209.97 984
7210.77 992
7211.57 949
7212.38 963
7213.18 925
7213.98 951
7214.78 981
7215.58 963
7216.38 918
7217.19 950
7217.99 962
7218.79 975
7219.59 921
7220.39 937
7221.20 981
7222.00 986
7222.80 994
7223.60 997
7224.40 972
7225.21 946
7226.01 941
7226.81 975
7227.61 1032
7228.42 962
7229.22 937
7230.02 998
7230.82 930
7231.63 937
7232.43 975
7233.23 993
7234.03 1016
7234.84 992
7235.64 986
7236.44 1016
7237.25 1011
7238.05 976
7238.85 1029
7239.65 982
7240.46 965
7241.26 962
7242.06 919
7242.87 989
7243.67 1053
7244.47 1013
7245.28 987
7246.08 1008
7246.88 992
7247.69 948
7248.49 942
7249.30 948
7250.10 944
7250.90 967
7251.71 949
7252.51 968
7253.31 943
7254.12 915
7254.92 940
7255.73 925
7256.53 964
7257.33 997
7258.14 978
7258.94 1008
7259.75 985
7260.55 1014
7261.35 948
7262.16 979
7262.96 951
7263.77 984
7264.57 967
7265.38 990
7266.18 967
7266.99 932
7267.79 964
7268.59 941
7269.40 942
7270.20 951
7271.01 973
7271.81 987
7272.62 943
7273.42 971
7274.23 950
7275.03 968
7275.84 954
7276.64 972
7277.45 990
7278.25 990
7279.06 1035
7279.86 1040
7280.67 1051
7281.48 1072
7282.28 1119
7283.09 1107
7283.89 1143
7284.70 1134
7285.50 1127
7286.31 1134
7287.11 1163
7287.92 1114
7288.73 1087
7289.53 1059
7290.34 1031
7291.14 996
7291.95 989
7292.76 1006
7293.56 990
7294.37 966
7295.17 963
7295.98 950
7296.79 986
7297.59 1026
7298.40 1015
7299.21 968
7300.01 946
7300.82 966
7301.62 987
7302.43 976
7303.24 994
7304.04 1017
7304.85 1009
7305.66 987
7306.46 1008
7307.27 1053
7308.08 1004
7308.89 1024
7309.69 1063
7310.50 1030
7311.31 1021
7312.11 1052
7312.92 1040
7313.73 1048
7314.53 1062
7315.34 1107
7316.15 1128
7316.96 1142
7317.76 1253
7318.57 1315
7319.38 1292
7320.19 1369
7320.99 1295
7321.80 1276
7322.61 1217
7323.42 1163
7324.22 1117
7325.03 1116
7325.84 1111
7326.65 1072
7327.46 1060
7328.26 1020
7329.07 1060
7329.88 1014
7330.69 1000
7331.50 1024
7332.30 1046
7333.11 1021
7333.92 986
7334.73 989
7335.54 962
7336.35 1013
7337.15 1000
7337.96 1002
7338.77 989
7339.58 977
7340.39 980
7341.20 1028
7342.01 979
7342.82 965
7343.62 998
7344.43 991
7345.24 953
7346.05 961
7346.86 927
7347.67 929
7348.48 982
7349.29 916
7350.10 920
7350.91 922
7351.71 921
7352.52 936
7353.33 922
7354.14 917
7354.95 881
7355.76 906
7356.57 923
7357.38 927
7358.19 909
7359.00 886
7359.81 924
7360.62 925
7361.43 915
7362.24 919
7363.05 931
7363.86 939
7364.67 921
7365.48 977
7366.29 941
7367.10 924
7367.91 897
7368.72 914
7369.53 935
7370.34 920
7371.15 923
7371.96 924
7372.77 929
7373.58 918
7374.39 912
7375.20 946
7376.01 907
7376.82 943
7377.63 933
7378.45 959
7379.26 993
7380.07 927
7380.88 942
7381.69 986
7382.50 980
7383.31 990
7384.12 939
7384.93 921
7385.74 948
7386.56 937
7387.37 899
7388.18 901
7388.99 888
7389.80 882
7390.61 833
7391.42 914
7392.24 831
7393.05 847
7393.86 858
7394.67 879
7395.48 859
7396.29 868
7397.10 860
7397.92 877
7398.73 868
7399.54 857
7400.35 869
7401.16 841
7401.98 848
7402.79 887
7403.60 854
7404.41 847
7405.23 859
7406.04 914
7406.85 898
7407.66 871
7408.47 878
7409.29 831
7410.10 838
7410.91 861
7411.72 850
7412.54 866
7413.35 855
7414.16 879
7414.98 877
7415.79 890
7416.60 882
7417.41 885
7418.23 872
7419.04 833
7419.85 806
7420.67 833
7421.48 852
7422.29 842
7423.11 864
7423.92 861
7424.73 874
7425.54 856
7426.36 851
7427.17 863
7427.99 837
7428.80 885
7429.61 837
7430.43 804
7431.24 801
7432.05 820
7432.87 835
7433.68 839
7434.49 869
7435.31 819
7436.12 808
7436.94 817
7437.75 822
7438.56 828
7439.38 815
7440.19 848
7441.01 843
7441.82 843
7442.64 806
7443.45 820
7444.26 822
7445.08 825
7445.89 822
7446.71 802
7447.52 839
7448.34 832
7449.15 875
7449.97 779
7450.78 789
7451.59 778
7452.41 772
7453.22 800
7454.04 805
7454.85 786
7455.67 791
7456.48 809
7457.30 850
7458.11 788
7458.93 796
7459.74 796
7460.56 777
7461.38 789
7462.19 792
7463.01 779
7463.82 819
7464.64 814
7465.45 827
7466.27 830
7467.08 834
7467.90 837
7468.72 865
7469.53 827
7470.35 818
7471.16 853
7471.98 836
7472.79 837
7473.61 865
7474.43 877
7475.24 866
7476.06 820
7476.87 805
7477.69 840
7478.51 830
7479.32 818
7480.14 836
7480.96 832
7481.77 852
7482.59 857
7483.41 807
7484.22 853
7485.04 892
7485.85 856
7486.67 850
7487.49 808
7488.31 826
7489.12 850
7489.94 823
7490.76 826
7491.57 833
7492.39 860
7493.21 864
7494.02 839
7494.84 823
7495.66 861
7496.48 864
7497.29 894
7498.11 858
7498.93 805
7499.74 837
7500.56 820
7501.38 850
7502.20 839
7503.01 842
7503.83 832
7504.65 847
7505.47 828
7506.29 838
7507.10 888
7507.92 879
7508.74 875
7509.56 880
7510.37 856
7511.19 874
7512.01 843
7512.83 854
7513.65 872
7514.47 867
7515.28 897
7516.10 882
7516.92 853
7517.74 889
7518.56 860
7519.38 897
7520.19 921
7521.01 919
7521.83 862
7522.65 907
7523.47 939
7524.29 939
7525.11 913
7525.92 895
7526.74 919
7527.56 882
7528.38 853
7529.20 883
7530.02 872
7530.84 917
7531.66 890
7532.48 876
7533.30 889
7534.12 909
7534.93 895
7535.75 893
7536.57 920
7537.39 896
7538.21 876
7539.03 916
7539.85 916
7540.67 928
7541.49 871
7542.31 811
7543.13 879
7543.95 909
7544.77 905
7545.59 867
7546.41 854
7547.23 863
7548.05 859
7548.87 871
7549.69 876
7550.51 889
7551.33 867
7552.15 895
7552.97 908
7553.79 871
7554.61 895
7555.43 906
7556.25 949
7557.07 942
7557.89 952
7558.71 957
7559.53 941
7560.36 938
7561.18 926
7562.00 915
7562.82 917
7563.64 929
7564.46 923
7565.28 936
7566.10 896
7566.92 904
7567.74 926
7568.56 958
7569.39 943
7570.21 899
7571.03 942
7571.85 925
7572.67 894
7573.49 910
7574.31 912
7575.14 914
7575.96 893
7576.78 932
7577.60 913
7578.42 919
7579.24 973
7580.06 944
7580.89 918
7581.71 903
7582.53 965
7583.35 951
7584.17 993
7585.00 945
7585.82 965
7586.64 942
7587.46 941
7588.29 1010
7589.11 971
7589.93 971
7590.75 942
7591.57 963
7592.40 982
7593.22 956
7594.04 965
7594.86 964
7595.69 962
7596.51 1008
7597.33 995
7598.15 1007
7598.98 1051
7599.80 1027
7600.62 1018
7601.45 1113
7602.27 1094
7603.09 1094
7603.92 1083
7604.74 1100
7605.56 1045
7606.38 1069
7607.21 1046
7608.03 1061
7608.85 1072
7609.68 1060
7610.50 1028
7611.32 1084
7612.15 1091
7612.97 1079
7613.80 1119
7614.62 1148
7615.44 1115
7616.27 1134
7617.09 1187
7617.91 1216
7618.74 1231
7619.56 1246
7620.39 1209
7621.21 1177
7622.03 1211
7622.86 1138
7623.68 1133
7624.51 1113
7625.33 1120
7626.15 1096
7626.98 1109
7627.80 1104
7628.63 1106
7629.45 1119
7630.28 1095
7631.10 1109
7631.93 1162
7632.75 1131
7633.58 1101
7634.40 1050
7635.22 1061
7636.05 1107
7636.87 1023
7637.70 977
7638.52 981
7639.35 1006
7640.17 952
7641.00 970
7641.82 1009
7642.65 1041
7643.47 1002
7644.30 1027
7645.13 1075
7645.95 1044
7646.78 1059
7647.60 1064
7648.43 1075
7649.25 1060
7650.08 985
7650.90 965
7651.73 991
7652.55 995
7653.38 1001
7654.21 978
7655.03 991
7655.86 949
7656.68 945
7657.51 958
7658.34 918
7659.16 930
7659.99 921
7660.81 899
7661.64 931
7662.47 961
7663.29 951
7664.12 895
7664.95 864
7665.77 904
7666.60 943
7667.42 884
7668.25 930
7669.08 952
7669.90 931
7670.73 926
7671.56 896
7672.38 891
7673.21 877
7674.04 919
7674.87 883
7675.69 886
7676.52 870
7677.35 929
7678.17 911
7679.00 904
7679.83 883
7680.65 893
7681.48 893
7682.31 928
7683.14 947
7683.96 991
7684.79 954
7685.62 955
7686.45 975
7687.27 954
7688.10 933
7688.93 905
7689.76 904
7690.58 896
7691.41 969
7692.24 942
7693.07 888
7693.90 856
7694.72 890
7695.55 924
7696.38 955
7697.21 981
7698.04 1018
7698.86 997
7699.69 985
7700.52 948
7701.35 958
7702.18 958
7703.01 922
7703.83 915
7704.66 901
7705.49 876
7706.32 876
7707.15 904
7707.98 930
7708.81 932
7709.63 854
7710.46 855
7711.29 916
7712.12 893
7712.95 916
7713.78 901
7714.61 883
7715.44 889
7716.27 847
7717.10 839
7717.93 859
7718.75 829
7719.58 826
7720.41 830
7721.24 788
7722.07 823
7722.90 803
7723.73 829
7724.56 833
7725.39 862
7726.22 824
7727.05 827
7727.88 838
7728.71 885
7729.54 886
7730.37 842
7731.20 848
7732.03 831
7732.86 843
7733.69 842
7734.52 822
7735.35 815
7736.18 831
7737.01 825
7737.84 808
7738.67 805
7739.50 846
7740.33 811
7741.16 837
7741.99 814
7742.82 832
7743.65 823
7744.48 867
7745.31 843
7746.14 853
7746.98 879
7747.81 863
7748.64 869
7749.47 838
7750.30 851
7751.13 834
7751.96 820
7752.79 854
7753.62 829
7754.45 806
7755.29 812
7756.12 847
7756.95 854
7757.78 814
7758.61 792
7759.44 796
7760.27 832
7761.11 834
7761.94 834
7762.77 858
7763.60 859
7764.43 863
7765.26 855
7766.10 872
7766.93 876
7767.76 850
7768.59 858
7769.42 851
7770.26 895
7771.09 841
7771.92 867
7772.75 828
7773.58 842
7774.42 824
7775.25 844
7776.08 819
7776.91 805
7777.75 790
7778.58 811
7779.41 785
7780.24 808
7781.08 808
7781.91 803
7782.74 822
7783.57 820
7784.41 812
7785.24 811
7786.07 838
7786.91 839
7787.74 820
7788.57 842
7789.40 813
7790.24 804
7791.07 789
7791.90 780
7792.74 772
7793.57 839
7794.40 846
7795.24 805
7796.07 779
7796.90 833
7797.74 846
7798.57 824
7799.40 852
7800.24 847
7801.07 788
7801.91 832
7802.74 802
7803.57 796
7804.41 830
7805.24 812
7806.07 825
7806.91 835
7807.74 837
7808.58 792
7809.41 810
7810.25 871
7811.08 854
7811.91 862
7812.75 871
7813.58 894
7814.42 932
7815.25 916
7816.09 935
7816.92 949
7817.75 944
7818.59 963
7819.42 919
7820.26 963
7821.09 977
7821.93 923
7822.76 953
7823.60 954
7824.43 951
7825.27 952
7826.10 931
7826.94 913
7827.77 898
7828.61 878
7829.44 899
7830.28 908
7831.11 888
7831.95 877
7832.78 879
7833.62 899
7834.46 939
7835.29 880
7836.13 892
7836.96 883
7837.80 875
7838.63 844
7839.47 885
7840.31 870
7841.14 815
7841.98 833
7842.81 847
7843.65 871
7844.48 827
7845.32 818
7846.16 805
7846.99 828
7847.83 863
7848.67 834
7849.50 821
7850.34 864
7851.17 827
7852.01 835
7852.85 822
7853.68 845
7854.52 851
7855.36 814
7856.19 852
7857.03 812
7857.87 822
7858.70 800
7859.54 818
7860.38 836
7861.21 832
7862.05 888
7862.89 851
7863.72 810
7864.56 827
7865.40 878
7866.24 849
7867.07 810
7867.91 817
7868.75 861
7869.59 868
7870.42 844
7871.26 846
7872.10 841
7872.94 868
7873.77 878
7874.61 926
7875.45 897
7876.29 955
7877.12 1002
7877.96 1016
7878.80 1022
7879.64 1027
7880.47 988
7881.31 990
7882.15 1001
7882.99 1053
7883.83 1006
7884.66 1011
7885.50 978
7886.34 907
7887.18 902
7888.02 896
7888.86 916
7889.69 940
7890.53 937
7891.37 913
7892.21 896
7893.05 919
7893.89 914
7894.73 906
7895.56 900
7896.40 906
7897.24 901
7898.08 875
7898.92 895
7899.76 895
7900.60 908
7901.44 839
7902.28 857
7903.12 857
7903.95 890
7904.79 916
7905.63 861
7906.47 842
7907.31 873
7908.15 898
7908.99 872
7909.83 847
7910.67 855
7911.51 843
7912.35 837
7913.19 854
7914.03 909
7914.87 933
7915.71 944
7916.55 964
7917.39 1006
7918.23 1028
7919.07 1008
7919.91 1034
7920.75 994
7921.59 950
7922.43 969
7923.27 969
7924.11 944
7924.95 897
7925.79 865
7926.63 872
7927.47 862
7928.31 873
7929.15 799
7929.99 845
7930.83 814
7931.67 819
7932.51 786
7933.35 786
7934.19 828
7935.04 812
7935.88 859
7936.72 806
7937.56 828
7938.40 777
7939.24 798
7940.08 832
7940.92 846
7941.76 837
7942.60 860
7943.45 819
7944.29 823
7945.13 878
7945.97 883
7946.81 887
7947.65 891
7948.49 876
7949.34 894
7950.18 883
7951.02 910
7951.86 901
7952.70 901
7953.54 879
7954.39 896
7955.23 856
7956.07 882
7956.91 871
7957.75 878
7958.60 889
7959.44 884
7960.28 917
7961.12 873
7961.96 853
7962.81 874
7963.65 851
7964.49 912
7965.33 915
7966.18 975
7967.02 1014
7967.86 1003
7968.70 967
7969.55 984
7970.39 934
7971.23 925
7972.08 944
7972.92 965
7973.76 976
7974.60 922
7975.45 923
7976.29 924
7977.13 925
7977.98 879
7978.82 905
7979.66 884
7980.51 830
7981.35 837
7982.19 835
7983.04 813
7983.88 777
7984.72 844
7985.57 806
7986.41 794
7987.25 745
7988.10 767
7988.94 792
7989.78 828
7990.63 796
7991.47 795
7992.32 790
7993.16 760
7994.00 727
7994.85 775
7995.69 778
7996.54 756
7997.38 741
7998.22 752
7999.07 800
7999.91 765
8000.76 736
8001.60 737
8002.45 744
8003.29 750
8004.13 734
8004.98 754
8005.82 736
8006.67 754
8007.51 714
8008.36 729
8009.20 774
8010.05 763
8010.89 741
8011.74 749
8012.58 751
8013.43 758
8014.27 748
8015.12 763
8015.96 746
8016.81 743
8017.65 747
8018.50 742
8019.34 719
8020.19 689
8021.03 718
8021.88 736
8022.72 706
8023.57 688
8024.41 718
8025.26 719
8026.11 712
8026.95 727
8027.80 679
8028.64 698
8029.49 713
8030.33 720
8031.18 721
8032.03 715
8032.87 734
8033.72 710
8034.56 732
8035.41 751
8036.26 732
8037.10 738
8037.95 744
8038.80 730
8039.64 705
8040.49 711
8041.34 708
8042.18 686
8043.03 709
8043.87 686
8044.72 681
8045.57 733
8046.41 718
8047.26 663
8048.11 680
8048.96 682
8049.80 654
8050.65 696
8051.50 696
8052.34 703
8053.19 663
8054.04 659
8054.88 660
8055.73 658
8056.58 682
8057.43 669
8058.27 666
8059.12 681
8059.97 663
8060.82 674
8061.66 621
8062.51 668
8063.36 647
8064.21 663
8065.05 645
8065.90 653
8066.75 643
8067.60 675
8068.44 634
8069.29 639
8070.14 661
8070.99 641
8071.84 665
8072.68 674
8073.53 654
8074.38 665
8075.23 647
8076.08 617
8076.93 628
8077.77 676
8078.62 647
8079.47 655
8080.32 642
8081.17 661
8082.02 651
8082.87 629
8083.71 630
8084.56 632
8085.41 659
8086.26 653
8087.11 647
8087.96 635
8088.81 648
8089.66 624
8090.51 629
8091.35 640
8092.20 672
8093.05 664
8093.90 661
8094.75 668
8095.60 636
8096.45 629
8097.30 643
8098.15 661
8099.00 659
8099.85 641
8100.70 643
8101.55 654
8102.40 630
8103.25 633
8104.10 650
8104.95 614
8105.80 656
8106.65 654
8107.50 632
8108.35 618
8109.20 644
8110.05 639
8110.90 620
8111.75 630
8112.60 634
8113.45 661
8114.30 661
8115.15 647
8116.00 624
8116.85 623
8117.70 641
8118.55 644
8119.40 663
8120.25 638
8121.10 654
8121.95 653
8122.80 655
8123.65 663
8124.50 664
8125.35 634
8126.20 648
8127.06 638
8127.91 637
8128.76 609
8129.61 638
8130.46 656
8131.31 648
8132.16 655
8133.01 642
8133.86 644
8134.72 650
8135.57 671
8136.42 670
8137.27 652
8138.12 658
8138.97 660
8139.83 649
8140.68 642
8141.53 629
8142.38 675
8143.23 692
8144.08 694
8144.94 674
8145.79 659
8146.64 659
8147.49 642
8148.34 667
8149.20 699
8150.05 674
8150.90 672
8151.75 672
8152.60 659
8153.46 660
8154.31 705
8155.16 762
8156.01 708
8156.87 670
8157.72 712
8158.57 684
8159.42 672
8160.28 639
8161.13 649
8161.98 690
8162.84 662
8163.69 647
8164.54 656
8165.39 631
8166.25 629
8167.10 644
8167.95 647
8168.81 643
8169.66 646
8170.51 655
8171.37 673
8172.22 626
8173.07 619
8173.93 627
8174.78 626
8175.63 621
8176.49 630
8177.34 638
8178.19 636
8179.05 638
8179.90 627
8180.76 640
8181.61 636
8182.46 621
8183.32 624
8184.17 619
8185.02 624
8185.88 608
8186.73 599
8187.59 633
8188.44 604
8189.30 603
8190.15 626
8191.00 617
8191.86 618
8192.71 629
8193.57 617
8194.42 625
8195.28 632
8196.13 651
8196.99 628
8197.84 625
8198.69 606
8199.55 627
8200.40 637
8201.26 632
8202.11 652
8202.97 624
8203.82 616
8204.68 604
8205.53 615
8206.39 621
8207.24 602
8208.10 641
8208.95 631
8209.81 607
8210.67 565
8211.52 598
8212.38 611
8213.23 604
8214.09 682
8214.94 631
8215.80 637
8216.65 615
8217.51 622
8218.37 617
8219.22 660
8220.08 649
8220.93 612
8221.79 628
8222.64 634
8223.50 622
8224.36 645
8225.21 649
8226.07 617
8226.92 648
8227.78 623
8228.64 609
8229.49 617
8230.35 645
8231.21 632
8232.06 634
8232.92 622
8233.78 603
8234.63 605
8235.49 617
8236.35 603
8237.20 627
8238.06 646
8238.92 603
8239.77 622
8240.63 641
8241.49 639
8242.34 658
8243.20 648
8244.06 647
8244.91 615
8245.77 663
8246.63 662
8247.49 620
8248.34 630
8249.20 646
8250.06 664
8250.92 642
8251.77 633
8252.63 622
8253.49 634
8254.35 641
8255.20 650
8256.06 645
8256.92 605
8257.78 664
8258.63 658
8259.49 650
8260.35 602
8261.21 628
8262.07 642
8262.92 663
8263.78 616
8264.64 646
8265.50 658
8266.36 657
8267.22 651
8268.07 659
8268.93 628
8269.79 654
8270.65 691
8271.51 644
8272.37 594
8273.22 611
8274.08 642
8274.94 651
8275.80 669
8276.66 643
8277.52 655
8278.38 626
8279.24 638
8280.09 690
8280.95 685
8281.81 686
8282.67 641
8283.53 630
8284.39 623
8285.25 647
8286.11 646
8286.97 672
8287.83 629
8288.69 638
8289.55 680
8290.41 650
8291.26 640
8292.12 674
8292.98 690
8293.84 665
8294.70 698
8295.56 662
8296.42 668
8297.28 643
8298.14 662
8299.00 671
8299.86 659
8300.72 669
8301.58 674
8302.44 651
8303.30 650
8304.16 633
8305.02 638
8305.88 671
8306.74 671
8307.60 670
8308.46 643
8309.33 672
8310.19 687
8311.05 665
8311.91 661
8312.77 631
8313.63 657
8314.49 659
8315.35 615
8316.21 656
8317.07 650
8317.93 654
8318.79 635
8319.65 654
8320.52 665
8321.38 655
8322.24 670
8323.10 624
8323.96 636
8324.82 645
8325.68 679
8326.54 645
8327.41 642
8328.27 678
8329.13 650
8329.99 654
8330.85 668
8331.71 657
8332.57 637
8333.44 665
8334.30 689
8335.16 704
8336.02 666
8336.88 642
8337.75 646
8338.61 684
8339.47 665
8340.33 671
8341.19 685
8342.06 676
8342.92 672
8343.78 658
8344.64 700
8345.50 691
8346.37 720
8347.23 737
8348.09 716
8348.95 717
8349.82 739
8350.68 750
8351.54 731
8352.40 707
8353.27 703
8354.13 683
8354.99 673
8355.86 682
8356.72 689
8357.58 658
8358.45 665
8359.31 680
8360.17 659
8361.03 679
8361.90 675
8362.76 674
8363.62 633
8364.49 636
8365.35 614
8366.21 710
8367.08 680
8367.94 679
8368.80 663
8369.67 687
8370.53 724
8371.40 694
8372.26 679
8373.12 675
8373.99 662
8374.85 693
8375.71 677
8376.58 654
8377.44 667
8378.31 655
8379.17 629
8380.03 639
8380.90 613
8381.76 689
8382.63 674
8383.49 680
8384.36 679
8385.22 645
8386.08 671
8386.95 674
8387.81 646
8388.68 666
8389.54 679
8390.41 681
8391.27 682
8392.14 651
8393.00 672
8393.87 685
8394.73 680
8395.60 708
8396.46 667
8397.33 663
8398.19 691
8399.06 675
8399.92 713
8400.79 658
8401.65 698
8402.52 696
8403.38 680
8404.25 654
8405.11 688
8405.98 693
8406.84 684
8407.71 707
8408.58 696
8409.44 718
8410.31 719
8411.17 737
8412.04 734
8412.90 716
8413.77 703
8414.64 726
8415.50 737
8416.37 737
8417.23 740
8418.10 743
8418.97 731
8419.83 735
8420.70 740
8421.56 753
8422.43 761
8423.30 746
8424.16 747
8425.03 753
8425.90 747
8426.76 742
8427.63 770
8428.50 809
8429.36 758
8430.23 780
8431.10 778
8431.96 774
8432.83 777
8433.70 757
8434.56 751
8435.43 806
8436.30 794
8437.16 748
8438.03 775
8438.90 846
8439.77 849
8440.63 842
8441.50 808
8442.37 809
8443.24 848
8444.10 813
8444.97 804
8445.84 802
8446.71 824
8447.57 894
8448.44 864
8449.31 853
8450.18 859
8451.04 904
8451.91 924
8452.78 977
8453.65 1016
8454.52 1094
8455.38 1199
8456.25 1289
8457.12 1291
8457.99 1216
8458.86 1205
8459.72 1158
8460.59 1092
8461.46 1023
8462.33 921
8463.20 899
8464.07 871
8464.93 863
8465.80 849
8466.67 797
8467.54 805
8468.41 832
8469.28 837
8470.15 823
8471.02 833
8471.88 806
8472.75 773
8473.62 759
8474.49 800
8475.36 802
8476.23 811
8477.10 832
8477.97 822
8478.84 822
8479.71 814
8480.58 810
8481.44 846
8482.31 833
8483.18 847
8484.05 873
8484.92 826
8485.79 812
8486.66 810
8487.53 839
8488.40 787
8489.27 807
8490.14 821
8491.01 793
8491.88 831
8492.75 826
8493.62 809
8494.49 809
8495.36 802
8496.23 815
8497.10 815
8497.97 785
8498.84 847
8499.71 824
8500.58 807
8501.45 832
8502.32 822
8503.19 809
8504.06 814
8504.93 805
8505.80 809
8506.67 800
8507.55 814
8508.42 858
8509.29 857
8510.16 859
8511.03 860
8511.90 901
8512.77 885
8513.64 871
8514.51 876
8515.38 860
8516.25 850
8517.13 866
8518.00 905
8518.87 941
8519.74 945
8520.61 924
8521.48 974
8522.35 1000
8523.23 1037
8524.10 1094
8524.97 1146
8525.84 1193
8526.71 1206
8527.58 1192
8528.46 1195
8529.33 1116
8530.20 1075
8531.07 998
8531.94 990
8532.81 945
8533.69 927
8534.56 925
8535.43 891
8536.30 873
8537.18 880
8538.05 881
8538.92 856
8539.79 880
8540.66 879
8541.54 847
8542.41 856
8543.28 857
8544.15 891
8545.03 852
8545.90 853
8546.77 857
8547.64 854
8548.52 841
8549.39 879
8550.26 914
8551.14 909
8552.01 975
8552.88 977
8553.76 1035
8554.63 1074
8555.50 1065
8556.37 1052
8557.25 1025
8558.12 953
8558.99 888
8559.87 905
8560.74 902
8561.61 829
8562.49 837
8563.36 836
8564.24 812
8565.11 803
8565.98 802
8566.86 790
8567.73 756
8568.60 786
8569.48 770
8570.35 795
8571.23 771
8572.10 772
8572.97 793
8573.85 792
8574.72 778
8575.60 756
8576.47 817
8577.34 847
8578.22 797
8579.09 774
8579.97 797
8580.84 787
8581.72 787
8582.59 800
8583.47 816
8584.34 814
8585.21 842
8586.09 783
8586.96 789
8587.84 819
8588.71 821
8589.59 815
8590.46 827
8591.34 837
8592.21 794
8593.09 810
8593.96 856
8594.84 858
8595.71 888
8596.59 872
8597.46 888
8598.34 855
8599.22 874
8600.09 871
8600.97 888
8601.84 899
8602.72 899
8603.59 888
8604.47 882
8605.34 906
8606.22 891
8607.10 863
8607.97 858
8608.85 867
8609.72 919
8610.60 921
8611.47 860
8612.35 843
8613.23 889
8614.10 898
8614.98 921
8615.86 891
8616.73 923
8617.61 928
8618.48 940
8619.36 947
8620.24 964
8621.11 950
8621.99 965
8622.87 990
8623.74 1027
8624.62 996
8625.50 962
8626.37 972
8627.25 951
8628.13 978
8629.00 1013
8629.88 998
8630.76 994
8631.64 954
8632.51 985
8633.39 1010
8634.27 1024
8635.14 996
8636.02 1000
8636.90 993
8637.78 1029
8638.65 1043
8639.53 1012
8640.41 1004
8641.29 1028
8642.16 1079
8643.04 1051
8643.92 1073
8644.80 1090
8645.67 1114
8646.55 1124
8647.43 1139
8648.31 1109
8649.18 1209
8650.06 1147
8650.94 1088
8651.82 1123
8652.70 1096
8653.58 1091
8654.45 1161
8655.33 1152
8656.21 1161
8657.09 1145
8657.97 1184
8658.84 1235
8659.72 1244
8660.60 1397
8661.48 1499
8662.36 1555
8663.24 1644
8664.12 1737
8664.99 1834
8665.87 1802
8666.75 1650
8667.63 1626
8668.51 1543
8669.39 1524
8670.27 1458
8671.15 1333
8672.03 1278
8672.91 1279
8673.78 1302
8674.66 1302
8675.54 1227
8676.42 1238
8677.30 1179
8678.18 1154
8679.06 1128
8679.94 1117
8680.82 1136
8681.70 1082
8682.58 1072
8683.46 1093
8684.34 1061
8685.22 1115
8686.10 1083
8686.98 1096
8687.86 1141
8688.74 1183
8689.62 1349
8690.50 1432
8691.38 1495
8692.26 1553
8693.14 1550
8694.02 1587
8694.90 1504
8695.78 1400
8696.66 1293
8697.54 1287
8698.42 1185
8699.30 1137
8700.18 1136
8701.06 1032
8701.94 1072
8702.82 1049
8703.70 1014
8704.58 994
8705.46 924
8706.34 961
8707.23 916
8708.11 919
8708.99 864
8709.87 879
8710.75 866
8711.63 838
8712.51 834
8713.39 888
8714.27 826
8715.16 827
8716.04 850
8716.92 848
8717.80 805
8718.68 825
8719.56 831
8720.44 870
8721.33 896
8722.21 845
8723.09 823
8723.97 822
8724.85 854
8725.73 856
8726.62 869
8727.50 849
8728.38 877
8729.26 869
8730.14 817
8731.03 841
8731.91 840
8732.79 854
8733.67 867
8734.55 844
8735.44 831
8736.32 857
8737.20 851
8738.08 845
8738.97 800
8739.85 816
8740.73 818
8741.61 824
8742.50 832
8743.38 826
8744.26 828
8745.14 806
8746.03 814
8746.91 792
8747.79 833
8748.68 802
8749.56 820
8750.44 850
8751.33 858
8752.21 846
8753.09 883
8753.97 847
8754.86 868
8755.74 889
8756.62 885
8757.51 891
8758.39 896
8759.28 889
8760.16 860
8761.04 861
8761.93 875
8762.81 843
8763.69 813
8764.58 813
8765.46 781
8766.34 823
8767.23 804
8768.11 786
8769.00 811
8769.88 790
8770.76 802
8771.65 805
8772.53 819
8773.42 792
8774.30 758
8775.19 768
8776.07 772
8776.95 754
8777.84 815
8778.72 787
8779.61 792
8780.49 798
8781.38 777
8782.26 758
8783.15 750
8784.03 766
8784.92 739
8785.80 770
8786.69 778
8787.57 798
8788.46 775
8789.34 773
8790.23 783
8791.11 747
8792.00 758
8792.88 749
8793.77 715
8794.65 703
8795.54 701
8796.42 704
8797.31 712
8798.19 713
8799.08 727
8799.96 712
8800.85 684
8801.74 708
8802.62 701
8803.51 697
8804.39 674
8805.28 697
8806.16 704
8807.05 686
8807.94 712
8808.82 703
8809.71 673
8810.59 670
8811.48 642
8812.37 710
8813.25 706
8814.14 682
8815.03 644
8815.91 671
8816.80 692
8817.68 713
8818.57 725
8819.46 693
8820.34 670
8821.23 695
8822.12 683
8823.00 650
8823.89 645
8824.78 660
8825.66 692
8826.55 688
8827.44 661
8828.33 690
8829.21 664
8830.10 697
8830.99 695
8831.87 673
8832.76 713
8833.65 705
8834.54 661
8835.42 635
8836.31 665
8837.20 641
8838.08 664
8838.97 640
8839.86 634
8840.75 644
8841.64 626
8842.52 657
8843.41 626
8844.30 611
8845.19 610
8846.07 637
8846.96 617
8847.85 618
8848.74 616
8849.63 622
8850.51 635
8851.40 647
8852.29 635
8853.18 611
8854.07 618
8854.96 616
8855.84 618
8856.73 619
8857.62 614
8858.51 593
8859.40 632
8860.29 567
8861.17 600
8862.06 581
8862.95 617
8863.84 601
8864.73 568
8865.62 583
8866.51 619
8867.40 589
8868.29 571
8869.17 590
8870.06 600
8870.95 565
8871.84 572
8872.73 588
8873.62 571
8874.51 591
8875.40 582
8876.29 557
8877.18 544
8878.07 576
8878.96 596
8879.85 600
8880.74 629
8881.63 571
8882.51 542
8883.40 563
8884.29 599
8885.18 594
8886.07 589
8886.96 547
8887.85 574
8888.74 583
8889.63 592
8890.52 547
8891.41 593
8892.30 585
8893.19 572
8894.09 548
8894.98 542
8895.87 532
8896.76 589
8897.65 582
8898.54 568
8899.43 571
8900.32 561
8901.21 593
8902.10 572
8902.99 547
8903.88 548
8904.77 559
8905.66 571
8906.55 580
8907.44 531
8908.34 542
8909.23 548
8910.12 560
8911.01 567
8911.90 535
8912.79 550
8913.68 543
8914.57 549
8915.47 518
8916.36 532
8917.25 568
8918.14 589
8919.03 534
8919.92 524
8920.81 526
8921.71 533
8922.60 511
8923.49 549
8924.38 546
8925.27 539
8926.16 544
8927.06 515
8927.95 542
8928.84 545
8929.73 525
8930.62 514
8931.52 521
8932.41 544
8933.30 530
8934.19 554
8935.09 510
8935.98 527
8936.87 529
8937.76 547
8938.66 530
8939.55 534
8940.44 524
8941.33 539
8942.23 532
8943.12 533
8944.01 528
8944.90 563
8945.80 518
8946.69 565
8947.58 539
8948.48 558
8949.37 546
8950.26 542
8951.16 523
8952.05 525
8952.94 503
8953.84 560
8954.73 527
8955.62 525
8956.52 530
8957.41 541
8958.30 549
8959.20 538
8960.09 552
8960.98 557
8961.88 524
8962.77 532
8963.66 523
8964.56 476
8965.45 514
8966.35 538
8967.24 528
8968.13 517
8969.03 540
8969.92 536
8970.82 515
8971.71 538
8972.60 529
8973.50 561
8974.39 533
8975.29 539
8976.18 526
8977.08 557
8977.97 554
8978.87 569
8979.76 537
8980.65 515
8981.55 568
8982.44 524
8983.34 532
8984.23 558
8985.13 513
8986.02 535
8986.92 535
8987.81 558
8988.71 533
8989.60 524
8990.50 555
8991.39 514
8992.29 522
8993.18 579
8994.08 556
8994.97 517
8995.87 505
8996.76 530
8997.66 518
8998.56 567
8999.45 519
9000.35 530
9001.24 543
9002.14 523
9003.03 546
9003.93 546
9004.83 518
9005.72 509
9006.62 497
9007.51 513
9008.41 516
9009.31 538
9010.20 532
9011.10 535
9011.99 535
9012.89 514
9013.79 525
9014.68 487
9015.58 501
9016.48 508
9017.37 526
9018.27 530
9019.16 529
9020.06 522
9020.96 541
9021.85 521
9022.75 529
9023.65 507
9024.54 517
9025.44 561
9026.34 543
9027.24 525
9028.13 553
9029.03 500
9029.93 535
9030.82 515
9031.72 489
9032.62 490
9033.52 517
9034.41 541
9035.31 519
9036.21 508
9037.10 530
9038.00 533
9038.90 567
9039.80 555
9040.69 499
9041.59 536
9042.49 496
9043.39 559
9044.29 557
9045.18 528
9046.08 564
9046.98 526
9047.88 520
9048.78 514
9049.67 531
9050.57 560
9051.47 571
9052.37 581
9053.27 539
9054.16 562
9055.06 560
9055.96 567
9056.86 519
9057.76 529
9058.66 555
9059.55 574
9060.45 562
9061.35 550
9062.25 555
9063.15 558
9064.05 579
9064.95 556
9065.85 550
9066.74 565
9067.64 594
9068.54 558
9069.44 551
9070.34 581
9071.24 557
9072.14 533
9073.04 592
9073.94 579
9074.84 561
9075.74 576
9076.64 574
9077.53 589
9078.43 582
9079.33 599
9080.23 570
9081.13 588
9082.03 580
9082.93 590
9083.83 564
9084.73 568
9085.63 554
9086.53 557
9087.43 593
9088.33 561
9089.23 560
9090.13 558
9091.03 560
9091.93 550
9092.83 561
9093.73 569
9094.63 563
9095.53 550
9096.43 531
9097.33 529
9098.23 536
9099.13 535
9100.04 548
9100.94 562
9101.84 544
9102.74 566
9103.64 551
9104.54 532
9105.44 525
9106.34 540
9107.24 564
9108.14 530
9109.04 543
9109.94 542
9110.85 546
9111.75 552
9112.65 570
9113.55 559
9114.45 594
9115.35 593
9116.25 540
9117.15 538
9118.06 534
9118.96 537
9119.86 538
9120.76 555
9121.66 542
9122.56 533
9123.46 559
9124.37 544
9125.27 542
9126.17 555
9127.07 547
9127.97 557
9128.88 544
9129.78 513
9130.68 575
9131.58 518
9132.48 557
9133.39 555
9134.29 517
9135.19 537
9136.09 576
9137.00 552
9137.90 530
9138.80 521
9139.70 548
9140.61 580
9141.51 582
9142.41 548
9143.31 542
9144.22 537
9145.12 543
9146.02 522
9146.92 519
9147.83 568
9148.73 555
9149.63 591
9150.54 542
9151.44 544
9152.34 544
9153.25 566
9154.15 548
9155.05 555
9155.96 556
9156.86 539
9157.76 547
9158.67 558
9159.57 553
9160.47 549
9161.38 546
9162.28 549
9163.18 531
9164.09 568
9164.99 551
9165.90 543
9166.80 528
9167.70 542
9168.61 580
9169.51 593
9170.42 557
9171.32 559
9172.22 563
9173.13 547
9174.03 535
9174.94 563
9175.84 565
9176.74 526
9177.65 551
9178.55 526
9179.46 532
9180.36 567
9181.27 581
9182.17 553
9183.08 551
9183.98 554
9184.89 579
9185.79 567
9186.70 579
9187.60 561
9188.51 568
9189.41 575
9190.32 550
9191.22 584
9192.13 578
9193.03 560
9193.94 563
9194.84 572
9195.75 600
9196.65 622
9197.56 614
9198.46 628
9199.37 597
9200.27 579
9201.18 632
9202.08 599
9202.99 582
9203.90 564
9204.80 603
9205.71 605
9206.61 577
9207.52 547
9208.42 559
9209.33 568
9210.24 599
9211.14 557
9212.05 560
9212.95 564
9213.86 567
9214.77 542
9215.67 548
9216.58 544
9217.49 579
9218.39 563
9219.30 608
9220.21 577
9221.11 568
9222.02 596
9222.93 612
9223.83 617
9224.74 613
9225.65 571
9226.55 575
9227.46 619
9228.37 586
9229.27 564
9230.18 557
9231.09 565
9231.99 553
9232.90 556
9233.81 570
9234.72 565
9235.62 584
9236.53 538
9237.44 569
9238.34 538
9239.25 533
9240.16 596
9241.07 555
9241.97 550
9242.88 552
9243.79 553
9244.70 562
9245.61 556
9246.51 537
9247.42 558
9248.33 569
9249.24 574
9250.14 560
9251.05 566
9251.96 545
9252.87 526
9253.78 541
9254.69 556
9255.59 525
9256.50 527
9257.41 515
9258.32 527
9259.23 550
9260.14 550
9261.04 534
9261.95 540
9262.86 535
9263.77 540
9264.68 524
9265.59 538
9266.50 556
9267.40 562
9268.31 535
9269.22 547
9270.13 553
9271.04 564
9271.95 549
9272.86 572
9273.77 560
9274.68 548
9275.59 534
9276.49 536
9277.40 541
9278.31 553
9279.22 549
9280.13 554
9281.04 548
9281.95 520
9282.86 561
9283.77 567
9284.68 538
9285.59 566
9286.50 532
9287.41 536
9288.32 524
9289.23 527
9290.14 548
9291.05 543
9291.96 527
9292.87 537
9293.78 571
9294.69 565
9295.60 564
9296.51 549
9297.42 551
9298.33 582
9299.24 572
9300.15 589
9301.06 569
9301.97 558
9302.88 530
9303.79 567
9304.70 550
9305.61 552
9306.53 564
9307.44 571
9308.35 578
9309.26 593
9310.17 608
9311.08 561
9311.99 578
9312.90 581
9313.81 606
9314.72 581
9315.63 599
9316.55 575
9317.46 534
9318.37 549
9319.28 557
9320.19 536
9321.10 536
9322.01 543
9322.93 554
9323.84 535
9324.75 537
9325.66 568
9326.57 554
9327.48 561
9328.40 557
9329.31 556
9330.22 534
9331.13 578
9332.04 552
9332.96 555
9333.87 563
9334.78 558
9335.69 577
9336.60 557
9337.52 531
9338.43 538
9339.34 541
9340.25 570
9341.17 564
9342.08 537
9342.99 541
9343.90 563
9344.82 542
9345.73 565
9346.64 543
9347.55 539
9348.47 561
9349.38 562
9350.29 568
9351.21 548
9352.12 567
9353.03 576
9353.94 552
9354.86 566
9355.77 559
9356.68 531
9357.60 559
9358.51 562
9359.42 569
9360.34 544
9361.25 543
9362.16 560
9363.08 586
9363.99 596
9364.90 579
9365.82 578
9366.73 570
9367.65 549
9368.56 554
9369.47 591
9370.39 572
9371.30 576
9372.21 567
9373.13 548
9374.04 554
9374.96 607
9375.87 574
9376.79 555
9377.70 601
9378.61 593
9379.53 566
9380.44 593
9381.36 567
9382.27 567
9383.19 582
9384.10 594
9385.01 591
9385.93 613
9386.84 576
9387.76 590
9388.67 565
9389.59 587
9390.50 608
9391.42 645
9392.33 633
9393.25 591
9394.16 616
9395.08 590
9395.99 637
9396.91 624
9397.82 618
9398.74 620
9399.65 624
9400.57 639
9401.48 611
9402.40 633
9403.32 596
9404.23 605
9405.15 575
9406.06 608
9406.98 585
9407.89 588
9408.81 624
9409.73 630
9410.64 636
9411.56 634
9412.47 613
9413.39 604
9414.30 615
9415.22 604
9416.14 617
9417.05 644
9417.97 637
9418.89 625
9419.80 599
9420.72 593
9421.63 635
9422.55 611
9423.47 582
9424.38 607
9425.30 617
9426.22 622
9427.13 624
9428.05 619
9428.97 623
9429.88 625
9430.80 622
9431.72 597
9432.63 629
9433.55 643
9434.47 645
9435.38 644
9436.30 670
9437.22 644
9438.14 669
9439.05 720
9439.97 692
9440.89 713
9441.81 730
9442.72 748
9443.64 730
9444.56 737
9445.47 737
9446.39 670
9447.31 686
9448.23 706
9449.15 681
9450.06 733
9450.98 703
9451.90 734
9452.82 730
9453.73 716
9454.65 729
9455.57 741
9456.49 695
9457.41 665
9458.32 665
9459.24 714
9460.16 686
9461.08 636
9462.00 631
9462.92 648
9463.83 620
9464.75 634
9465.67 639
9466.59 604
9467.51 633
9468.43 609
9469.35 610
9470.26 626
9471.18 618
9472.10 609
9473.02 645
9473.94 649
9474.86 666
9475.78 647
9476.70 650
9477.62 657
9478.54 643
9479.45 646
9480.37 702
9481.29 671
9482.21 694
9483.13 673
9484.05 671
9484.97 650
9485.89 618
9486.81 654
9487.73 639
9488.65 645
9489.57 676
9490.49 663
9491.41 658
9492.33 666
9493.25 674
9494.17 673
9495.09 653
9496.01 667
9496.93 637
9497.85 693
9498.77 682
9499.69 658
9500.61 672
9501.53 695
9502.45 673
9503.37 676
9504.29 672
9505.21 679
9506.13 664
9507.05 680
9507.97 723
9508.89 716
9509.81 693
9510.73 703
9511.65 720
9512.57 729
9513.49 700
9514.42 736
9515.34 725
9516.26 730
9517.18 767
9518.10 756
9519.02 800
9519.94 820
9520.86 807
9521.78 813
9522.71 821
9523.63 821
9524.55 821
9525.47 805
9526.39 814
9527.31 770
9528.23 745
9529.16 763
9530.08 763
9531.00 760
9531.92 757
9532.84 760
9533.76 732
9534.69 754
9535.61 801
9536.53 790
9537.45 769
9538.37 773
9539.30 722
9540.22 758
9541.14 733
9542.06 760
9542.98 759
9543.91 763
9544.83 776
9545.75 758
9546.67 762
9547.60 786
9548.52 736
9549.44 757
9550.36 753
9551.29 757
9552.21 755
9553.13 755
9554.06 747
9554.98 791
9555.90 795
9556.82 794
9557.75 827
9558.67 800
9559.59 812
9560.52 800
9561.44 820
9562.36 818
9563.29 850
9564.21 826
9565.13 841
9566.06 817
9566.98 828
9567.90 840
9568.83 825
9569.75 815
9570.67 833
9571.60 837
9572.52 850
9573.44 896
9574.37 873
9575.29 852
9576.22 897
9577.14 874
9578.06 868
9578.99 936
9579.91 918
9580.84 902
9581.76 908
9582.68 916
9583.61 952
9584.53 907
9585.46 877
9586.38 912
9587.31 936
9588.23 891
9589.15 903
9590.08 913
9591.00 917
9591.93 934
9592.85 954
9593.78 987
9594.70 957
9595.63 968
9596.55 1033
9597.48 1051
9598.40 1078
9599.33 1104
9600.25 1127
9601.18 1105
9602.10 1092
9603.03 1080
9603.95 1056
9604.88 1016
9605.80 999
9606.73 1001
9607.65 983
9608.58 998
9609.50 980
9610.43 986
9611.35 997
9612.28 1008
9613.21 1024
9614.13 1033
9615.06 999
9615.98 993
9616.91 974
9617.84 973
9618.76 956
9619.69 992
9620.61 995
9621.54 969
9622.47 930
9623.39 962
9624.32 998
9625.24 1014
9626.17 1012
9627.10 1019
9628.02 1036
9628.95 1030
9629.88 1037
9630.80 996
9631.73 1027
9632.65 1100
9633.58 1072
9634.51 1046
9635.43 1053
9636.36 1065
9637.29 1095
9638.22 1084
9639.14 1110
9640.07 1132
9641.00 1115
9641.92 1133
9642.85 1120
9643.78 1124
9644.70 1104
9645.63 1198
9646.56 1181
9647.49 1157
9648.41 1164
9649.34 1192
9650.27 1150
9651.20 1167
9652.12 1197
9653.05 1173
9653.98 1183
9654.91 1164
9655.83 1145
9656.76 1205
9657.69 1180
9658.62 1168
9659.55 1170
9660.47 1154
9661.40 1143
9662.33 1130
9663.26 1159
9664.19 1210
9665.11 1224
9666.04 1182
9666.97 1183
9667.90 1246
9668.83 1285
9669.75 1298
9670.68 1340
9671.61 1324
9672.54 1309
9673.47 1290
9674.40 1341
9675.33 1295
9676.25 1287
9677.18 1264
9678.11 1294
9679.04 1303
9679.97 1342
9680.90 1304
9681.83 1285
9682.76 1299
9683.69 1299
9684.61 1290
9685.54 1300
9686.47 1339
9687.40 1317
9688.33 1297
9689.26 1283
9690.19 1329
9691.12 1313
9692.05 1329
9692.98 1339
9693.91 1368
9694.84 1362
9695.77 1388
9696.70 1398
9697.63 1463
9698.56 1490
9699.49 1483
9700.42 1465
9701.35 1439
9702.28 1421
9703.21 1385
9704.14 1392
9705.07 1416
9706.00 1352
9706.93 1290
9707.86 1339
9708.79 1321
9709.72 1332
9710.65 1366
9711.58 1359
9712.51 1473
9713.44 1499
9714.37 1485
9715.30 1480
9716.23 1507
9717.16 1497
9718.09 1451
9719.02 1425
9719.95 1365
9720.88 1285
9721.81 1290
9722.75 1191
9723.68 1200
9724.61 1089
9725.54 1070
9726.47 1083
9727.40 1105
9728.33 1176
9729.26 1156
9730.19 1106
9731.13 1135
9732.06 1144
9732.99 1152
9733.92 1139
9734.85 1154
9735.78 1133
9736.71 1112
9737.65 1074
9738.58 1071
9739.51 1071
9740.44 1052
9741.37 1009
9742.30 998
9743.24 974
9744.17 1003
9745.10 988
9746.03 965
9746.96 1000
9747.90 1008
9748.83 955
9749.76 949
9750.69 960
9751.63 986
9752.56 940
9753.49 932
9754.42 966
9755.36 959
9756.29 939
9757.22 915
9758.15 939
9759.09 925
9760.02 950
9760.95 942
9761.88 962
9762.82 911
9763.75 903
9764.68 920
9765.62 939
9766.55 946
9767.48 926
9768.41 935
9769.35 938
9770.28 950
9771.21 973
9772.15 951
9773.08 932
9774.01 927
9774.95 918
9775.88 924
9776.81 926
9777.75 916
9778.68 930
9779.62 939
9780.55 947
9781.48 985
9782.42 997
9783.35 972
9784.28 1013
9785.22 954
9786.15 916
9787.09 922
9788.02 938
9788.95 934
9789.89 934
9790.82 849
9791.76 919
9792.69 899
9793.63 900
9794.56 905
9795.49 876
9796.43 932
9797.36 965
9798.30 971
9799.23 966
9800.17 937
9801.10 927
9802.04 915
9802.97 871
9803.91 857
9804.84 849
9805.78 837
9806.71 810
9807.65 795
9808.58 772
9809.52 804
9810.45 771
9811.39 779
9812.32 765
9813.26 770
9814.19 784
9815.13 787
9816.06 775
9817.00 745
9817.93 776
9818.87 757
9819.80 722
9820.74 741
9821.68 728
9822.61 756
9823.55 759
9824.48 707
9825.42 709
9826.35 737
9827.29 747
9828.23 772
9829.16 755
9830.10 714
9831.03 723
9831.97 716
9832.91 733
9833.84 732
9834.78 704
9835.72 703
9836.65 703
9837.59 734
9838.52 723
9839.46 731
9840.40 738
9841.33 712
9842.27 693
9843.21 731
9844.14 709
9845.08 699
9846.02 706
9846.95 716
9847.89 704
9848.83 693
9849.77 711
9850.70 690
9851.64 705
9852.58 746
9853.51 728
9854.45 703
9855.39 700
9856.33 733
9857.26 681
9858.20 695
9859.14 701
9860.08 728
9861.01 697
9861.95 677
9862.89 707
9863.83 734
9864.76 706
9865.70 696
9866.64 679
9867.58 690
9868.51 717
9869.45 687
9870.39 694
9871.33 694
9872.27 694
9873.20 702
9874.14 702
9875.08 664
9876.02 669
9876.96 656
9877.90 671
9878.83 683
9879.77 654
9880.71 672
9881.65 703
9882.59 655
9883.53 634
9884.47 673
9885.40 660
9886.34 641
9887.28 667
9888.22 689
9889.16 645
9890.10 648
9891.04 632
9891.98 624
9892.91 648
9893.85 645
9894.79 618
9895.73 643
9896.67 648
9897.61 645
9898.55 645
9899.49 643
9900.43 663
9901.37 640
9902.31 668
9903.25 690
9904.19 642
9905.13 645
9906.07 672
9907.01 672
9907.95 661
9908.89 639
9909.83 653
9910.77 649
9911.71 666
9912.65 668
9913.59 678
9914.53 648
9915.47 652
9916.41 666
9917.35 646
9918.29 673
9919.23 688
9920.17 671
9921.11 668
9922.05 703
9922.99 716
9923.93 743
9924.87 758
9925.81 815
9926.75 820
9927.69 786
9928.63 786
9929.57 779
9930.51 756
9931.45 751
9932.39 723
9933.34 708
9934.28 675
9935.22 655
9936.16 685
9937.10 658
9938.04 666
9938.98 632
9939.92 652
9940.87 645
9941.81 646
9942.75 693
9943.69 644
9944.63 697
9945.57 689
9946.51 733
9947.46 760
9948.40 781
9949.34 786
9950.28 769
9951.22 764
9952.16 769
9953.11 730
9954.05 731
9954.99 693
9955.93 662
9956.87 647
9957.82 633
9958.76 646
9959.70 630
9960.64 582
9961.59 607
9962.53 577
9963.47 593
9964.41 598
9965.35 559
9966.30 581
9967.24 621
9968.18 602
9969.13 585
9970.07 576
9971.01 573
9971.95 576
9972.90 592
9973.84 599
9974.78 556
9975.73 562
9976.67 579
9977.61 589
9978.55 555
9979.50 538
9980.44 574
9981.38 593
9982.33 580
9983.27 576
9984.21 570
9985.16 573
9986.10 555
9987.04 535
9987.99 547
9988.93 559
9989.88 595
9990.82 596
9991.76 572
9992.71 584
9993.65 591
9994.59 576
9995.54 588
9996.48 554
9997.43 577
9998.37 539
9999.31 561
10000.26 538
10001.20 549
10002.15 553
10003.09 559
10004.04 570
10004.98 567
10005.92 583
10006.87 590
10007.81 572
10008.76 571
10009.70 541
10010.65 549
10011.59 566
10012.54 573
10013.48 565
10014.43 564
10015.37 582
10016.32 576
10017.26 581
10018.21 568
10019.15 574
10020.10 562
10021.04 568
10021.99 566
10022.93 580
10023.88 583
10024.82 560
10025.77 539
10026.71 565
10027.66 586
10028.60 553
10029.55 561
10030.49 548
10031.44 554
10032.39 577
10033.33 575
10034.28 562
10035.22 555
10036.17 570
10037.11 558
10038.06 564
10039.01 534
10039.95 538
10040.90 522
10041.84 566
10042.79 527
10043.74 565
10044.68 518
10045.63 546
10046.58 560
10047.52 560
10048.47 538
10049.41 514
10050.36 548
10051.31 528
10052.25 536
10053.20 509
10054.15 533
10055.09 525
10056.04 523
10056.99 508
10057.93 513
10058.88 501
10059.83 516
10060.78 535
10061.72 514
10062.67 512
10063.62 553
10064.56 558
10065.51 515
10066.46 521
10067.41 556
10068.35 528
10069.30 510
10070.25 513
10071.20 518
10072.14 550
10073.09 541
10074.04 497
10074.99 536
10075.93 561
10076.88 557
10077.83 531
10078.78 523
10079.72 564
10080.67 538
10081.62 542
10082.57 566
10083.52 506
10084.46 549
10085.41 505
10086.36 550
10087.31 555
10088.26 499
10089.21 523
10090.15 558
10091.10 531
10092.05 558
10093.00 522
10093.95 519
10094.90 543
10095.85 549
10096.79 534
10097.74 539
10098.69 508
10099.64 500
10100.59 531
10101.54 517
10102.49 530
10103.44 533
10104.39 507
10105.33 510
10106.28 511
10107.23 530
10108.18 523
10109.13 499
10110.08 535
10111.03 519
10111.98 527
10112.93 534
10113.88 507
10114.83 501
10115.78 500
10116.73 514
10117.68 520
10118.63 503
10119.58 552
10120.53 525
10121.48 528
10122.43 514
10123.38 508
10124.33 552
10125.28 521
10126.23 545
10127.18 494
10128.13 491
10129.08 546
10130.03 558
10130.98 504
10131.93 522
10132.88 537
10133.83 523
10134.78 530
10135.73 568
10136.68 557
10137.63 530
10138.58 540
10139.53 515
10140.48 521
10141.43 549
10142.38 548
10143.33 520
10144.29 532
10145.24 500
10146.19 546
10147.14 547
10148.09 549
10149.04 542
10149.99 543
10150.94 534
10151.89 541
10152.85 547
10153.80 532
10154.75 557
10155.70 557
10156.65 545
10157.60 542
10158.55 536
10159.51 548
10160.46 542
10161.41 555
10162.36 525
10163.31 526
10164.26 533
10165.22 564
10166.17 545
10167.12 570
10168.07 579
10169.02 587
10169.98 570
10170.93 567
10171.88 618
10172.83 548
10173.79 585
10174.74 581
10175.69 561
10176.64 560
10177.60 545
10178.55 584
10179.50 597
10180.45 594
10181.41 583
10182.36 595
10183.31 602
10184.26 586
10185.22 595
10186.17 601
10187.12 601
10188.08 599
10189.03 607
10189.98 606
10190.93 617
10191.89 615
10192.84 611
10193.79 606
10194.75 586
10195.70 574
10196.65 604
10197.61 606
10198.56 593
10199.51 591
10200.47 614
10201.42 651
10202.38 617
10203.33 609
10204.28 613
10205.24 629
10206.19 657
10207.14 631
10208.10 641
10209.05 639
10210.01 648
10210.96 640
10211.91 618
10212.87 634
10213.82 607
10214.78 615
10215.73 608
10216.69 607
10217.64 604
10218.59 599
10219.55 596
10220.50 595
10221.46 570
10222.41 576
10223.37 605
10224.32 598
10225.28 594
10226.23 591
10227.19 613
10228.14 634
10229.10 606
10230.05 633
10231.01 627
10231.96 616
10232.92 678
10233.87 718
10234.83 702
10235.78 704
10236.74 679
10237.69 704
10238.65 700
10239.60 655
10240.56 664
10241.51 637
10242.47 610
10243.42 642
10244.38 610
10245.34 573
10246.29 584
10247.25 599
10248.20 545
10249.16 565
10250.11 552
10251.07 552
10252.03 575
10252.98 598
10253.94 565
10254.89 590
10255.85 536
10256.81 528
10257.76 543
10258.72 548
10259.68 583
10260.63 567
10261.59 558
10262.55 520
10263.50 515
10264.46 545
10265.41 559
10266.37 544
10267.33 570
10268.28 540
10269.24 528
10270.20 555
10271.16 574
10272.11 557
10273.07 556
10274.03 563
10274.98 544
10275.94 543
10276.90 523
10277.85 520
10278.81 508
10279.77 552
10280.73 535
10281.68 528
10282.64 511
10283.60 521
10284.56 516
10285.51 541
10286.47 537
10287.43 494
10288.39 504
10289.34 531
10290.30 523
10291.26 524
10292.22 515
10293.18 523
10294.13 570
10295.09 506
10296.05 514
10297.01 516
10297.97 522
10298.92 532
10299.88 555
10300.84 528
10301.80 532
10302.76 506
10303.72 503
10304.67 552
10305.63 528
10306.59 512
10307.55 523
10308.51 533
10309.47 548
10310.43 543
10311.38 533
10312.34 532
10313.30 527
10314.26 556
10315.22 553
10316.18 549
10317.14 518
10318.10 516
10319.06 520
10320.01 535
10320.97 521
10321.93 518
10322.89 517
10323.85 557
10324.81 519
10325.77 562
10326.73 552
10327.69 530
10328.65 560
10329.61 528
10330.57 582
10331.53 555
10332.49 558
10333.45 551
10334.41 520
10335.37 542
10336.33 525
10337.29 516
10338.25 505
10339.21 503
10340.17 536
10341.13 530
10342.09 515
10343.05 527
10344.01 521
10344.97 512
10345.93 499
10346.89 538
10347.85 529
10348.81 548
10349.77 515
10350.73 488
10351.69 508
10352.65 510
10353.61 496
10354.57 506
10355.53 478
10356.49 505
10357.46 506
10358.42 515
10359.38 526
10360.34 491
10361.30 491
10362.26 491
10363.22 461
10364.18 511
10365.14 497
10366.11 493
10367.07 481
10368.03 495
10368.99 490
10369.95 490
10370.91 516
10371.87 500
10372.84 476
10373.80 477
10374.76 475
10375.72 482
10376.68 495
10377.64 499
10378.61 510
10379.57 493
10380.53 517
10381.49 488
10382.45 467
10383.42 495
10384.38 496
10385.34 493
10386.30 483
10387.27 471
10388.23 509
10389.19 517
10390.15 518
10391.11 504
10392.08 514
10393.04 502
10394.00 508
10394.96 512
10395.93 508
10396.89 509
10397.85 502
10398.82 514
10399.78 508
10400.74 499
10401.70 470
10402.67 468
10403.63 478
10404.59 498
10405.56 512
10406.52 477
10407.48 513
10408.45 476
10409.41 490
10410.37 466
10411.34 461
10412.30 510
10413.26 522
10414.23 472
10415.19 493
10416.15 499
10417.12 490
10418.08 511
10419.04 516
10420.01 508
10420.97 525
10421.94 496
10422.90 496
10423.86 490
10424.83 487
10425.79 492
10426.76 482
10427.72 527
10428.68 503
10429.65 502
10430.61 489
10431.58 501
10432.54 504
10433.51 478
10434.47 512
10435.44 514
10436.40 510
10437.36 472
10438.33 489
10439.29 471
10440.26 469
10441.22 465
10442.19 481
10443.15 490
10444.12 522
10445.08 507
10446.05 519
10447.01 511
10447.98 502
10448.94 490
10449.91 493
10450.87 484
10451.84 478
10452.80 479
10453.77 496
10454.73 502
10455.70 481
10456.67 494
10457.63 508
10458.60 502
10459.56 517
10460.53 490
10461.49 470
10462.46 521
10463.43 490
10464.39 516
10465.36 485
10466.32 486
10467.29 496
10468.25 512
10469.22 492
10470.19 521
10471.15 501
10472.12 471
10473.09 509
10474.05 513
10475.02 501
10475.98 534
10476.95 550
10477.92 505
10478.88 516
10479.85 520
10480.82 531
10481.78 519
10482.75 506
10483.72 505
10484.68 516
10485.65 513
10486.62 516
10487.58 519
10488.55 495
10489.52 511
10490.49 486
10491.45 490
10492.42 489
10493.39 473
10494.35 478
10495.32 496
10496.29 523
10497.26 496
10498.22 483
10499.19 509
10500.16 536
10501.13 548
10502.09 507
10503.06 512
10504.03 501
10505.00 502
10505.96 481
10506.93 477
10507.90 502
10508.87 508
10509.84 497
10510.80 482
10511.77 482
10512.74 489
10513.71 453
10514.68 476
10515.64 498
10516.61 481
10517.58 469
10518.55 461
10519.52 491
10520.49 500
10521.45 494
10522.42 459
10523.39 466
10524.36 485
10525.33 491
10526.30 521
10527.27 504
10528.23 469
10529.20 456
10530.17 496
10531.14 501
10532.11 485
10533.08 484
10534.05 478
10535.02 536
10535.99 487
10536.96 490
10537.93 496
10538.89 504
10539.86 482
10540.83 489
10541.80 478
10542.77 507
10543.74 474
10544.71 487
10545.68 473
10546.65 496
10547.62 503
10548.59 519
10549.56 487
10550.53 484
10551.50 484
10552.47 469
10553.44 468
10554.41 480
10555.38 455
10556.35 484
10557.32 483
10558.29 494
10559.26 485
10560.23 467
10561.20 466
10562.17 505
10563.14 487
10564.11 490
10565.08 504
10566.05 490
10567.02 510
10567.99 509
10568.96 515
10569.93 483
10570.91 485
10571.88 510
10572.85 505
10573.82 501
10574.79 520
10575.76 497
10576.73 509
10577.70 497
10578.67 534
10579.64 506
10580.62 480
10581.59 494
10582.56 517
10583.53 515
10584.50 519
10585.47 524
10586.44 521
10587.42 517
10588.39 500
10589.36 506
10590.33 484
10591.30 474
10592.27 496
10593.25 496
10594.22 497
10595.19 507
10596.16 502
10597.13 502
10598.10 529
10599.08 524
10600.05 512
10601.02 507
10601.99 531
10602.97 522
10603.94 522
10604.91 524
10605.88 565
10606.85 563
10607.83 562
10608.80 542
10609.77 520
10610.74 551
10611.72 524
10612.69 536
10613.66 503
10614.64 511
10615.61 513
10616.58 528
10617.55 506
10618.53 523
10619.50 516
10620.47 498
10621.45 510
10622.42 522
10623.39 490
10624.37 497
10625.34 501
10626.31 475
10627.29 478
10628.26 500
10629.23 489
10630.21 493
10631.18 485
10632.15 465
10633.13 488
10634.10 467
10635.07 483
10636.05 498
10637.02 516
10638.00 493
10638.97 497
10639.94 523
10640.92 502
10641.89 495
10642.87 491
10643.84 504
10644.81 492
10645.79 472
10646.76 478
10647.74 472
10648.71 467
10649.68 461
10650.66 432
10651.63 421
10652.61 482
10653.58 472
10654.56 465
10655.53 453
10656.51 451
10657.48 468
10658.46 482
10659.43 471
10660.41 452
10661.38 451
10662.36 481
10663.33 439
10664.31 471
10665.28 451
10666.26 438
10667.23 448
10668.21 469
10669.18 466
10670.16 446
10671.13 470
10672.11 487
10673.08 461
10674.06 458
10675.03 475
10676.01 457
10676.99 476
10677.96 463
10678.94 446
10679.91 439
10680.89 466
10681.86 481
10682.84 480
10683.82 425
10684.79 483
10685.77 466
10686.74 490
10687.72 466
10688.70 466
10689.67 442
10690.65 436
10691.63 453
10692.60 441
10693.58 436
10694.55 468
10695.53 459
10696.51 481
10697.48 457
10698.46 439
10699.44 462
10700.41 475
10701.39 434
10702.37 441
10703.34 464
10704.32 444
10705.30 470
10706.27 452
10707.25 443
10708.23 455
10709.21 486
10710.18 452
10711.16 431
10712.14 449
10713.11 447
10714.09 442
10715.07 434
10716.05 458
10717.02 467
10718.00 459
10718.98 432
10719.96 468
10720.93 441
10721.91 464
10722.89 441
10723.87 453
10724.85 463
10725.82 458
10726.80 445
10727.78 460
10728.76 468
10729.74 430
10730.71 469
10731.69 447
10732.67 455
10733.65 433
10734.63 473
10735.60 449
10736.58 483
10737.56 475
10738.54 469
10739.52 422
10740.50 469
10741.48 432
10742.45 460
10743.43 482
10744.41 468
10745.39 472
10746.37 469
10747.35 471
10748.33 441
10749.31 492
10750.28 472
10751.26 465
10752.24 468
10753.22 460
10754.20 459
10755.18 478
10756.16 515
10757.14 494
10758.12 470
10759.10 472
10760.08 471
10761.06 478
10762.04 477
10763.01 437
10763.99 462
10764.97 443
10765.95 445
10766.93 448
10767.91 503
10768.89 484
10769.87 449
10770.85 476
10771.83 463
10772.81 463
10773.79 456
10774.77 453
10775.75 501
10776.73 486
10777.71 484
10778.69 514
10779.67 480
10780.65 489
10781.63 497
10782.62 513
10783.60 506
10784.58 519
10785.56 494
10786.54 489
10787.52 508
10788.50 496
10789.48 491
10790.46 512
10791.44 492
10792.42 497
10793.40 484
10794.38 462
10795.37 483
10796.35 497
10797.33 493
10798.31 495
10799.29 494
10800.27 489
10801.25 495
10802.23 516
10803.21 519
10804.20 513
10805.18 525
10806.16 501
10807.14 504
10808.12 490
10809.10 493
10810.09 513
10811.07 501
10812.05 513
10813.03 508
10814.01 542
10815.00 504
10815.98 517
10816.96 500
10817.94 524
10818.92 534
10819.91 498
10820.89 493
10821.87 514
10822.85 517
10823.83 515
10824.82 499
10825.80 473
10826.78 508
10827.76 525
10828.75 550
10829.73 497
10830.71 541
10831.69 551
10832.68 536
10833.66 509
10834.64 557
10835.63 546
10836.61 538
10837.59 552
10838.57 543
10839.56 552
10840.54 563
10841.52 559
10842.51 552
10843.49 545
10844.47 546
10845.46 584
10846.44 549
10847.42 539
10848.41 519
10849.39 571
10850.37 566
10851.36 560
10852.34 562
10853.32 559
10854.31 554
10855.29 564
10856.28 572
10857.26 586
10858.24 623
10859.23 572
10860.21 589
10861.20 579
10862.18 573
10863.16 587
10864.15 600
10865.13 600
10866.12 583
10867.10 589
10868.08 587
10869.07 598
10870.05 591
10871.04 618
10872.02 594
10873.01 611
10873.99 616
10874.98 623
10875.96 614
10876.95 602
10877.93 592
10878.92 633
10879.90 616
10880.89 609
10881.87 608
10882.86 610
10883.84 643
10884.83 662
10885.81 632
10886.80 612
10887.78 629
10888.77 613
10889.75 608
10890.74 631
10891.72 628
10892.71 629
10893.69 647
10894.68 665
10895.66 658
10896.65 676
10897.64 668
10898.62 672
10899.61 663
10900.59 634
10901.58 652
10902.56 637
10903.55 645
10904.54 670
10905.52 658
10906.51 679
10907.49 706
10908.48 703
10909.47 695
10910.45 697
10911.44 726
10912.43 736
10913.41 782
10914.40 724
10915.39 718
10916.37 730
10917.36 727
10918.35 725
10919.33 751
10920.32 731
10921.31 744
10922.29 735
10923.28 739
10924.27 737
10925.25 726
10926.24 706
10927.23 732
10928.21 711
10929.20 743
10930.19 729
10931.18 726
10932.16 737
10933.15 717
10934.14 757
10935.12 784
10936.11 758
10937.10 778
10938.09 765
10939.07 756
10940.06 771
10941.05 779
10942.04 787
10943.02 802
10944.01 839
10945.00 843
10945.99 832
10946.98 813
10947.96 827
10948.95 837
10949.94 861
10950.93 871
10951.92 917
10952.90 930
10953.89 927
10954.88 959
10955.87 1006
10956.86 1018
10957.85 1037
10958.83 1054
10959.82 1053
10960.81 1037
10961.80 1007
10962.79 998
10963.78 966
10964.77 938
10965.75 921
10966.74 899
10967.73 863
10968.72 857
10969.71 854
10970.70 846
10971.69 836
10972.68 816
10973.67 813
10974.66 856
10975.64 822
10976.63 799
10977.62 795
10978.61 818
10979.60 827
10980.59 808
10981.58 821
10982.57 819
10983.56 826
10984.55 834
10985.54 820
10986.53 826
10987.52 848
10988.51 884
10989.50 887
10990.49 893
10991.48 867
10992.47 889
10993.46 930
10994.45 973
10995.44 1022
10996.43 1088
10997.42 1142
10998.41 1203
10999.40 1205
11000.39 1206
11001.38 1245
11002.37 1210
11003.36 1169
11004.35 1064
11005.34 1018
11006.33 991
11007.32 934
11008.31 843
11009.30 806
11010.30 831
11011.29 834
11012.28 794
11013.27 781
11014.26 727
11015.25 709
11016.24 713
11017.23 689
11018.22 714
11019.21 697
11020.21 693
11021.20 686
11022.19 683
11023.18 654
11024.17 651
11025.16 658
11026.15 679
11027.14 657
11028.14 651
11029.13 647
11030.12 666
11031.11 676
11032.10 634
11033.09 643
11034.09 647
11035.08 682
11036.07 676
11037.06 662
11038.05 665
11039.05 670
11040.04 657
11041.03 638
11042.02 651
11043.02 612
11044.01 623
11045.00 614
11045.99 634
11046.98 648
11047.98 654
11048.97 625
11049.96 650
11050.95 639
11051.95 645
11052.94 626
11053.93 635
11054.93 647
11055.92 636
11056.91 612
11057.90 627
11058.90 627
11059.89 622
11060.88 606
11061.88 630
11062.87 634
11063.86 633
11064.86 603
11065.85 617
11066.84 638
11067.84 629
11068.83 606
11069.82 623
11070.82 593
11071.81 602
11072.80 622
11073.80 618
11074.79 595
11075.78 613
11076.78 618
11077.77 641
11078.77 628
11079.76 643
11080.75 638
11081.75 636
11082.74 626
11083.74 612
11084.73 596
11085.72 588
11086.72 588
11087.71 603
11088.71 574
11089.70 572
11090.70 588
11091.69 580
11092.68 597
11093.68 581
11094.67 583
11095.67 564
11096.66 573
11097.66 593
11098.65 562
11099.65 563
11100.64 567
11101.64 557
11102.63 555
11103.63 535
11104.62 546
11105.62 561
11106.61 579
11107.61 525
11108.60 545
11109.60 530
11110.59 528
11111.59 557
11112.58 534
11113.58 512
11114.57 545
11115.57 546
11116.56 570
11117.56 520
11118.56 540
11119.55 534
11120.55 512
11121.54 515
11122.54 544
11123.54 518
11124.53 535
11125.53 543
11126.52 561
11127.52 533
11128.51 536
11129.51 511
11130.51 497
11131.50 495
11132.50 480
11133.50 517
11134.49 523
11135.49 506
11136.49 521
11137.48 488
11138.48 528
11139.47 505
11140.47 488
11141.47 486
11142.46 478
11143.46 502
11144.46 513
11145.46 501
11146.45 508
11147.45 517
11148.45 479
11149.44 502
11150.44 472
11151.44 485
11152.43 463
11153.43 486
11154.43 498
11155.43 497
11156.42 481
11157.42 456
11158.42 489
11159.42 476
11160.41 488
11161.41 493
11162.41 479
11163.41 487
11164.40 504
11165.40 520
11166.40 492
11167.40 499
11168.39 501
11169.39 454
11170.39 496
11171.39 474
11172.39 485
11173.38 481
11174.38 475
11175.38 459
11176.38 482
11177.38 479
11178.38 485
11179.37 507
11180.37 497
11181.37 468
11182.37 460
11183.37 485
11184.37 465
11185.37 464
11186.36 484
11187.36 497
11188.36 504
11189.36 476
11190.36 482
11191.36 464
11192.36 479
11193.36 475
11194.36 453
11195.35 480
11196.35 494
11197.35 453
11198.35 473
11199.35 490
11200.35 500
11201.35 551
11202.35 503
11203.35 471
11204.35 488
11205.35 499
11206.35 508
11207.35 497
11208.35 517
11209.35 519
11210.35 507
11211.35 481
11212.35 487
11213.35 495
11214.35 489
11215.34 501
11216.35 516
11217.35 518
11218.35 504
11219.35 509
11220.35 513
11221.35 466
11222.35 456
11223.35 475
11224.35 468
11225.35 462
11226.35 477
11227.35 455
11228.35 472
11229.35 465
11230.35 483
11231.35 476
11232.35 461
11233.35 499
11234.35 482
11235.35 470
11236.35 467
11237.36 463
11238.36 464
11239.36 466
11240.36 451
11241.36 436
11242.36 468
11243.36 461
11244.36 477
11245.36 475
11246.37 469
11247.37 476
11248.37 496
11249.37 491
11250.37 500
11251.37 474
11252.38 471
11253.38 478
11254.38 494
11255.38 480
11256.38 498
11257.38 511
11258.39 480
11259.39 479
11260.39 486
11261.39 481
11262.39 460
11263.40 494
11264.40 498
11265.40 481
11266.40 499
11267.40 508
11268.41 471
11269.41 485
11270.41 488
11271.41 467
11272.42 467
11273.42 474
11274.42 492
11275.42 499
11276.43 530
11277.43 508
11278.43 487
11279.44 505
11280.44 499
11281.44 498
11282.44 485
11283.45 482
11284.45 457
11285.45 488
11286.46 472
11287.46 486
11288.46 465
11289.47 455
11290.47 467
11291.47 499
11292.48 496
11293.48 450
11294.48 474
11295.49 499
11296.49 485
11297.49 477
11298.50 452
11299.50 487
11300.51 487
11301.51 461
11302.51 459
11303.52 473
11304.52 477
11305.53 498
11306.53 477
11307.53 462
11308.54 454
11309.54 460
11310.55 475
11311.55 468
11312.55 483
11313.56 441
11314.56 464
11315.57 466
11316.57 488
11317.58 508
11318.58 454
11319.59 478
11320.59 471
11321.59 490
11322.60 493
11323.60 503
11324.61 474
11325.61 450
11326.62 450
11327.62 464
11328.63 473
11329.63 477
11330.64 460
11331.64 452
11332.65 459
11333.65 454
11334.66 462
11335.67 479
11336.67 483
11337.68 476
11338.68 483
11339.69 497
11340.69 533
11341.70 532
11342.70 490
11343.71 463
11344.72 499
11345.72 466
11346.73 453
11347.73 469
11348.74 462
11349.74 450
11350.75 484
11351.76 446
11352.76 458
11353.77 459
11354.78 451
11355.78 480
11356.79 459
11357.79 457
11358.80 474
11359.81 455
11360.81 465
11361.82 451
11362.83 469
11363.83 474
11364.84 444
11365.85 485
11366.85 444
11367.86 419
11368.87 423
11369.87 448
11370.88 447
11371.89 434
11372.89 447
11373.90 455
11374.91 454
11375.92 421
11376.92 424
11377.93 461
11378.94 450
11379.94 447
11380.95 459
11381.96 432
11382.97 428
11383.97 428
11384.98 439
11385.99 448
11387.00 425
11388.00 447
11389.01 455
11390.02 438
11391.03 437
11392.04 438
11393.04 466
11394.05 472
11395.06 449
11396.07 437
11397.08 433
11398.08 422
11399.09 432
11400.10 423
11401.11 419
11402.12 423
11403.12 439
11404.13 424
11405.14 444
11406.15 441
11407.16 452
11408.17 455
11409.18 437
11410.18 454
11411.19 445
11412.20 457
11413.21 462
11414.22 429
11415.23 446
11416.24 458
11417.25 455
11418.25 448
11419.26 435
11420.27 441
11421.28 431
11422.29 441
11423.30 415
11424.31 456
11425.32 449
11426.33 466
11427.34 472
11428.35 444
11429.36 416
11430.37 434
11431.38 460
11432.39 466
11433.39 418
11434.40 433
11435.41 465
11436.42 449
11437.43 420
11438.44 447
11439.45 446
11440.46 439
11441.47 455
11442.48 426
11443.49 427
11444.50 421
11445.51 477
11446.52 461
11447.53 434
11448.55 425
11449.56 443
11450.57 455
11451.58 469
11452.59 447
11453.60 461
11454.61 446
11455.62 462
11456.63 447
11457.64 436
11458.65 451
11459.66 456
11460.67 437
11461.68 441
11462.69 442
11463.71 461
11464.72 468
11465.73 449
11466.74 446
11467.75 451
11468.76 480
11469.77 465
11470.78 446
11471.80 482
11472.81 427
11473.82 486
11474.83 471
11475.84 475
11476.85 484
11477.86 442
11478.88 461
11479.89 450
11480.90 479
11481.91 439
11482.92 431
11483.93 474
11484.95 475
11485.96 454
11486.97 443
11487.98 441
11489.00 453
11490.01 441
11491.02 467
11492.03 493
11493.04 485
11494.06 482
11495.07 472
11496.08 464
11497.09 471
11498.11 492
11499.12 470
11500.13 457
11501.14 442
11502.16 475
11503.17 454
11504.18 458
11505.20 462
11506.21 455
11507.22 456
11508.23 476
11509.25 479
11510.26 484
11511.27 493
11512.29 468
11513.30 482
11514.31 488
11515.33 461
11516.34 479
11517.35 485
11518.37 515
11519.38 491
11520.39 522
11521.41 492
11522.42 507
11523.43 524
11524.45 498
11525.46 503
11526.47 513
11527.49 519
11528.50 548
11529.52 510
11530.53 540
11531.54 550
11532.56 572
11533.57 596
11534.59 575
11535.60 621
11536.62 632
11537.63 653
11538.64 665
11539.66 673
11540.67 670
11541.69 680
11542.70 640
11543.72 634
11544.73 635
11545.75 595
11546.76 559
11547.77 561
11548.79 530
11549.80 481
11550.82 512
11551.83 491
11552.85 476
11553.86 471
11554.88 468
11555.89 500
11556.91 452
11557.92 428
11558.94 469
11559.95 450
11560.97 461
11561.99 464
11563.00 459
11564.02 473
11565.03 470
11566.05 440
11567.06 429
11568.08 430
11569.09 446
11570.11 435
11571.13 412
11572.14 423
11573.16 452
11574.17 456
11575.19 449
11576.20 437
11577.22 440
11578.24 437
11579.25 436
11580.27 436
11581.29 422
11582.30 445
11583.32 431
11584.33 409
11585.35 424
11586.37 447
11587.38 408
11588.40 440
11589.42 441
11590.43 419
11591.45 438
11592.47 435
11593.48 434
11594.50 469
11595.52 430
11596.53 459
11597.55 453
11598.57 425
11599.58 436
11600.60 472
11601.62 447
11602.64 439
11603.65 431
11604.67 468
11605.69 455
11606.70 416
11607.72 431
11608.74 436
11609.76 423
11610.77 422
11611.79 437
11612.81 425
11613.83 436
11614.84 464
11615.86 443
11616.88 462
11617.90 436
11618.92 436
11619.93 420
11620.95 463
11621.97 458
11622.99 457
11624.01 453
11625.02 423
11626.04 419
11627.06 408
11628.08 451
11629.10 441
11630.11 437
11631.13 455
11632.15 443
11633.17 413
11634.19 428
11635.21 432
11636.23 474
11637.24 413
11638.26 418
11639.28 399
11640.30 434
11641.32 437
11642.34 418
11643.36 418
11644.38 427
11645.39 448
11646.41 453
11647.43 441
11648.45 411
11649.47 420
11650.49 428
11651.51 432
11652.53 431
11653.55 442
11654.57 429
11655.59 434
11656.61 409
11657.63 407
11658.65 384
11659.67 437
11660.69 435
11661.70 426
11662.72 423
11663.74 390
11664.76 438
11665.78 446
11666.80 422
11667.82 419
11668.84 418
11669.86 445
11670.88 423
11671.90 416
11672.92 403
11673.95 400
11674.97 414
11675.99 393
11677.01 413
11678.03 424
11679.05 411
11680.07 408
11681.09 395
11682.11 422
11683.13 421
11684.15 415
11685.17 441
11686.19 427
11687.21 403
11688.23 401
11689.25 409
11690.28 414
11691.30 389
11692.32 406
11693.34 399
11694.36 411
11695.38 405
11696.40 390
11697.42 411
11698.44 426
11699.47 443
11700.49 433
11701.51 407
11702.53 428
11703.55 411
11704.57 402
11705.60 412
11706.62 423
11707.64 435
11708.66 439
11709.68 425
11710.70 395
11711.73 405
11712.75 408
11713.77 431
11714.79 450
11715.81 400
11716.84 438
11717.86 403
11718.88 412
11719.90 414
11720.92 419
11721.95 432
11722.97 432
11723.99 406
11725.01 428
11726.04 412
11727.06 426
11728.08 398
11729.11 410
11730.13 410
11731.15 410
11732.17 419
11733.20 409
11734.22 410
11735.24 420
11736.26 398
11737.29 402
11738.31 389
11739.33 430
11740.36 422
11741.38 439
11742.40 413
11743.43 421
11744.45 422
11745.47 411
11746.50 407
11747.52 419
11748.54 416
11749.57 419
11750.59 417
11751.62 431
11752.64 420
11753.66 394
11754.69 408
11755.71 407
11756.73 401
11757.76 409
11758.78 438
11759.81 434
11760.83 460
11761.85 432
11762.88 431
11763.90 431
11764.93 429
11765.95 434
11766.98 431
11768.00 435
11769.02 432
11770.05 428
11771.07 423
11772.10 452
11773.12 443
11774.15 460
11775.17 444
11776.20 442
11777.22 429
11778.25 425
11779.27 425
11780.30 422
11781.32 429
11782.35 449
11783.37 464
11784.40 443
11785.42 420
11786.45 441
11787.47 436
11788.50 421
11789.52 454
11790.55 451
11791.57 438
11792.60 458
11793.62 442
11794.65 424
11795.67 452
11796.70 455
11797.73 452
11798.75 441
11799.78 436
11800.80 465
11801.83 433
11802.85 457
11803.88 460
11804.91 490
11805.93 469
11806.96 468
11807.98 489
11809.01 457
11810.04 434
11811.06 473
11812.09 466
11813.12 469
11814.14 459
11815.17 452
11816.19 481
11817.22 463
11818.25 443
11819.27 463
11820.30 464
11821.33 469
11822.35 470
11823.38 456
11824.41 485
11825.44 485
11826.46 496
11827.49 489
11828.52 473
11829.54 474
11830.57 468
11831.60 491
11832.62 482
11833.65 477
11834.68 477
11835.71 471
11836.73 496
11837.76 494
11838.79 494
11839.82 484
11840.84 498
11841.87 500
11842.90 514
11843.93 518
11844.95 486
11845.98 494
11847.01 511
11848.04 515
11849.07 508
11850.09 488
11851.12 502
11852.15 553
11853.18 539
11854.21 524
11855.23 512
11856.26 518
11857.29 500
11858.32 513
11859.35 535
11860.38 524
11861.40 542
11862.43 558
11863.46 551
11864.49 536
11865.52 566
11866.55 573
11867.58 545
11868.60 553
11869.63 555
11870.66 545
11871.69 562
11872.72 582
11873.75 571
11874.78 565
11875.81 587
11876.84 575
11877.86 578
11878.89 609
11879.92 568
11880.95 566
11881.98 599
11883.01 604
11884.04 597
11885.07 585
11886.10 595
11887.13 621
11888.16 629
11889.19 617
11890.22 591
11891.25 636
11892.28 628
11893.31 615
11894.34 620
11895.37 631
11896.40 700
11897.43 699
11898.46 699
11899.49 705
11900.52 683
11901.55 705
11902.58 756
11903.61 765
11904.64 770
11905.67 725
11906.70 735
11907.73 754
11908.76 737
11909.79 686
11910.82 688
11911.85 688
11912.88 671
11913.91 668
11914.94 657
11915.97 631
11917.01 650
11918.04 630
11919.07 623
11920.10 611
11921.13 652
11922.16 646
11923.19 668
11924.22 673
11925.25 688
11926.28 682
11927.32 708
11928.35 722
11929.38 746
11930.41 773
11931.44 757
11932.47 765
11933.50 746
11934.54 741
11935.57 741
11936.60 704
11937.63 673
11938.66 665
11939.70 676
11940.73 653
11941.76 653
11942.79 622
11943.82 613
11944.85 604
11945.89 578
11946.92 610
11947.95 614
11948.98 602
11950.02 583
11951.05 584
11952.08 593
11953.11 594
11954.15 573
11955.18 566
11956.21 568
11957.24 575
11958.28 578
11959.31 585
11960.34 570
11961.37 585
11962.41 580
11963.44 590
11964.47 563
11965.51 575
11966.54 608
11967.57 564
11968.60 566
11969.64 577
11970.67 621
11971.70 619
11972.74 582
11973.77 568
11974.80 626
11975.84 588
11976.87 600
11977.90 592
11978.94 566
11979.97 629
11981.00 623
11982.04 615
11983.07 629
11984.11 601
11985.14 647
11986.17 640
11987.21 615
11988.24 618
11989.28 607
11990.31 616
11991.34 601
11992.38 617
11993.41 598
11994.45 634
11995.48 616
11996.51 643
11997.55 610
11998.58 646
11999.62 634
12000.65 632
12001.69 627
12002.72 614
12003.76 663
12004.79 690
12005.82 659
12006.86 659
12007.89 650
12008.93 658
12009.96 658
12011.00 650
12012.03 643
12013.07 656
12014.10 657
12015.14 645
12016.17 634
12017.21 668
12018.24 638
12019.28 678
12020.32 679
12021.35 670
12022.39 631
12023.42 662
12024.46 705
12025.49 675
12026.53 668
12027.56 653
12028.60 672
12029.64 691
12030.67 683
12031.71 699
12032.74 675
12033.78 664
12034.81 680
12035.85 631
12036.89 652
12037.92 668
12038.96 681
12039.99 670
12041.03 683
12042.07 671
12043.10 675
12044.14 657
12045.18 652
12046.21 676
12047.25 697
12048.29 652
12049.32 689
12050.36 682
12051.40 658
12052.43 694
12053.47 679
12054.51 719
12055.54 713
12056.58 723
12057.62 730
12058.65 721
12059.69 719
12060.73 710
12061.76 708
12062.80 696
12063.84 702
12064.88 657
12065.91 650
12066.95 622
12067.99 621
12069.03 622
12070.06 609
12071.10 622
12072.14 580
12073.18 593
12074.21 595
12075.25 588
12076.29 573
12077.33 583
12078.36 615
12079.40 579
12080.44 587
12081.48 576
12082.52 603
12083.55 558
12084.59 560
12085.63 578
12086.67 588
12087.71 591
12088.74 596
12089.78 573
12090.82 618
12091.86 584
12092.90 598
12093.94 598
12094.98 595
12096.01 613
12097.05 618
12098.09 639
12099.13 665
12100.17 641
12101.21 649
12102.25 630
12103.28 654
12104.32 669
12105.36 636
12106.40 620
12107.44 612
12108.48 618
12109.52 593
12110.56 572
12111.60 615
12112.64 580
12113.68 544
12114.72 557
12115.76 540
12116.79 543
12117.83 534
12118.87 528
12119.91 541
12120.95 531
12121.99 538
12123.03 523
12124.07 535
12125.11 514
12126.15 495
12127.19 506
12128.23 520
12129.27 485
12130.31 493
12131.35 475
12132.39 527
12133.43 520
12134.47 518
12135.51 512
12136.55 504
12137.59 491
12138.63 481
12139.67 504
12140.71 497
12141.76 489
12142.80 517
12143.84 487
12144.88 487
12145.92 523
12146.96 484
12148.00 491
12149.04 495
12150.08 518
12151.12 501
12152.16 490
12153.20 487
12154.25 467
12155.29 467
12156.33 467
12157.37 473
12158.41 477
12159.45 474
12160.49 468
12161.53 472
12162.58 470
12163.62 474
12164.66 481
12165.70 457
12166.74 471
12167.78 460
12168.82 462
12169.87 445
12170.91 463
12171.95 429
12172.99 447
12174.03 468
12175.08 471
12176.12 478
12177.16 457
12178.20 448
12179.24 459
12180.29 443
12181.33 441
12182.37 452
12183.41 473
12184.46 463
12185.50 444
12186.54 446
12187.58 438
12188.63 434
12189.67 488
12190.71 457
12191.75 474
12192.80 458
12193.84 427
12194.88 440
12195.92 442
12196.97 472
12198.01 444
12199.05 446
12200.10 442
12201.14 443
12202.18 446
12203.23 432
12204.27 452
12205.31 477
12206.36 483
12207.40 451
12208.44 444
12209.49 423
12210.53 442
12211.57 428
12212.62 415
12213.66 421
12214.70 437
12215.75 442
12216.79 422
12217.84 451
12218.88 449
12219.92 460
12220.97 465
12222.01 425
12223.06 402
12224.10 429
12225.14 427
12226.19 422
12227.23 416
12228.28 431
12229.32 426
12230.36 424
12231.41 420
12232.45 435
12233.50 439
12234.54 431
12235.59 419
12236.63 426
12237.68 408
12238.72 415
12239.77 414
12240.81 426
12241.86 413
12242.90 420
12243.94 426
12244.99 401
12246.03 421
12247.08 436
12248.13 428
12249.17 417
12250.22 405
12251.26 405
12252.31 403
12253.35 392
12254.40 398
12255.44 398
12256.49 387
12257.53 422
12258.58 401
12259.62 377
12260.67 409
12261.72 419
12262.76 401
12263.81 403
12264.85 418
12265.90 394
12266.94 376
12267.99 399
12269.04 384
12270.08 372
12271.13 384
12272.17 359
12273.22 386
12274.27 396
12275.31 404
12276.36 397
12277.41 376
12278.45 349
12279.50 397
12280.55 374
12281.59 385
12282.64 363
12283.69 345
12284.73 393
12285.78 407
12286.83 421
12287.87 390
12288.92 403
12289.97 379
12291.01 389
12292.06 379
12293.11 378
12294.15 366
12295.20 400
12296.25 413
12297.30 391
12298.34 380
12299.39 386
12300.44 379
12301.48 378
12302.53 384
12303.58 392
12304.63 386
12305.67 423
12306.72 409
12307.77 386
12308.82 382
12309.87 361
12310.91 379
12311.96 384
12313.01 379
12314.06 392
12315.10 385
12316.15 389
12317.20 368
12318.25 356
12319.30 382
12320.34 373
12321.39 387
12322.44 387
12323.49 374
12324.54 371
12325.59 369
12326.63 353
12327.68 357
12328.73 357
12329.78 346
12330.83 372
12331.88 362
12332.93 384
12333.98 361
12335.02 363
12336.07 359
12337.12 394
12338.17 372
12339.22 369
12340.27 371
12341.32 354
12342.37 391
12343.42 372
12344.47 364
12345.51 369
12346.56 375
12347.61 357
12348.66 371
12349.71 350
12350.76 358
12351.81 376
12352.86 367
12353.91 395
12354.96 355
12356.01 380
12357.06 360
12358.11 372
12359.16 357
12360.21 383
12361.26 373
12362.31 370
12363.36 384
12364.41 352
12365.46 372
12366.51 382
12367.56 406
12368.61 408
12369.66 365
12370.71 353
12371.76 363
12372.81 391
12373.86 386
12374.91 382
12375.96 361
12377.01 390
12378.06 356
12379.11 351
12380.17 348
12381.22 359
12382.27 365
12383.32 376
12384.37 362
12385.42 355
12386.47 372
12387.52 370
12388.57 370
12389.62 360
12390.67 379
12391.73 368
12392.78 370
12393.83 358
12394.88 368
12395.93 392
12396.98 385
12398.03 352
12399.09 340
12400.14 375
12401.19 377
12402.24 353
12403.29 351
12404.34 392
12405.40 364
12406.45 367
12407.50 366
12408.55 368
12409.60 355
12410.66 372
12411.71 383
12412.76 352
12413.81 380
12414.86 378
12415.92 387
12416.97 401
12418.02 376
12419.07 398
12420.13 385
12421.18 375
12422.23 360
12423.28 373
12424.34 368
12425.39 378
12426.44 382
12427.49 371
12428.55 358
12429.60 375
12430.65 386
12431.71 384
12432.76 359
12433.81 380
12434.86 388
12435.92 388
12436.97 381
12438.02 362
12439.08 379
12440.13 404
12441.18 394
12442.24 366
12443.29 371
12444.34 370
12445.40 382
12446.45 383
12447.50 359
12448.56 381
12449.61 356
12450.67 378
12451.72 385
12452.77 430
12453.83 389
12454.88 372
12455.94 386
12456.99 392
12458.04 398
12459.10 408
12460.15 428
12461.21 404
12462.26 414
12463.31 409
12464.37 416
12465.42 396
12466.48 418
12467.53 406
12468.59 415
12469.64 421
12470.70 437
12471.75 448
12472.80 398
12473.86 440
12474.91 444
12475.97 480
12477.02 447
12478.08 476
12479.13 436
12480.19 456
12481.24 479
12482.30 452
12483.35 443
12484.41 450
12485.46 430
12486.52 454
12487.57 415
12488.63 389
12489.69 400
12490.74 384
12491.80 400
12492.85 408
12493.91 392
12494.96 409
12496.02 397
12497.07 406
12498.13 428
12499.19 411
12500.24 405
12501.30 414
12502.35 420
12503.41 437
12504.47 414
12505.52 421
12506.58 424
12507.63 435
12508.69 415
12509.75 423
12510.80 433
12511.86 416
12512.91 410
12513.97 383
12515.03 403
12516.08 425
12517.14 425
12518.20 433
12519.25 425
12520.31 417
12521.37 400
12522.42 402
12523.48 417
12524.54 391
12525.59 405
12526.65 435
12527.71 416
12528.77 411
12529.82 378
12530.88 390
12531.94 403
12532.99 398
12534.05 413
12535.11 409
12536.17 419
12537.22 422
12538.28 407
12539.34 424
12540.40 417
12541.45 447
12542.51 427
12543.57 409
12544.63 429
12545.68 432
12546.74 413
12547.80 428
12548.86 435
12549.92 449
12550.97 424
12552.03 451
12553.09 448
12554.15 459
12555.21 465
12556.26 418
12557.32 443
12558.38 411
12559.44 445
12560.50 423
12561.56 413
12562.61 440
12563.67 446
12564.73 441
12565.79 406
12566.85 402
12567.91 443
12568.97 429
12570.02 433
12571.08 424
12572.14 438
12573.20 433
12574.26 421
12575.32 429
12576.38 419
12577.44 413
12578.50 437
12579.56 439
12580.61 445
12581.67 385
12582.73 429
12583.79 444
12584.85 448
12585.91 417
12586.97 393
12588.03 411
12589.09 425
12590.15 408
12591.21 409
12592.27 432
12593.33 444
12594.39 425
12595.45 439
12596.51 423
12597.57 431
12598.63 434
12599.69 428
12600.75 398
12601.81 401
12602.87 424
12603.93 428
12604.99 444
12606.05 431
12607.11 421
12608.17 424
12609.23 458
12610.29 441
12611.35 400
12612.41 418
12613.47 420
12614.53 426
12615.59 426
12616.66 414
12617.72 433
12618.78 446
12619.84 463
12620.90 418
12621.96 440
12623.02 417
12624.08 446
12625.14 447
12626.20 451
12627.26 448
12628.33 439
12629.39 470
12630.45 478
12631.51 470
12632.57 486
12633.63 453
12634.69 485
12635.76 449
12636.82 463
12637.88 467
12638.94 456
12640.00 454
12641.06 420
12642.13 418
12643.19 437
12644.25 437
12645.31 433
12646.37 447
12647.44 434
12648.50 434
12649.56 447
12650.62 435
12651.68 416
12652.75 406
12653.81 448
12654.87 440
12655.93 462
12657.00 445
12658.06 430
12659.12 444
12660.18 422
12661.25 440
12662.31 428
12663.37 445
12664.43 441
12665.50 448
12666.56 426
12667.62 431
12668.69 443
12669.75 454
12670.81 428
12671.88 432
12672.94 437
12674.00 462
12675.06 440
12676.13 454
12677.19 446
12678.25 480
12679.32 447
12680.38 455
12681.44 481
12682.51 458
12683.57 467
12684.64 473
12685.70 458
12686.76 449
12687.83 459
12688.89 483
12689.95 477
12691.02 452
12692.08 455
12693.15 467
12694.21 469
12695.27 461
12696.34 468
12697.40 490
12698.47 479
12699.53 489
12700.59 458
12701.66 491
12702.72 467
12703.79 486
12704.85 455
12705.92 461
12706.98 484
12708.05 481
12709.11 457
12710.18 472
12711.24 499
12712.30 498
12713.37 468
12714.43 457
12715.50 464
12716.56 481
12717.63 505
12718.69 483
12719.76 496
12720.82 517
12721.89 505
12722.95 502
12724.02 517
12725.09 532
12726.15 537
12727.22 523
12728.28 516
12729.35 531
12730.41 532
12731.48 542
12732.54 559
12733.61 573
12734.68 563
12735.74 545
12736.81 560
12737.87 549
12738.94 501
12740.00 512
12741.07 500
12742.14 495
12743.20 480
12744.27 507
12745.33 461
12746.40 479
12747.47 465
12748.53 449
12749.60 462
12750.67 464
12751.73 467
12752.80 462
12753.87 418
12754.93 450
12756.00 449
12757.07 447
12758.13 452
12759.20 457
12760.27 480
12761.33 445
12762.40 440
12763.47 462
12764.53 431
12765.60 421
12766.67 413
12767.73 434
12768.80 441
12769.87 443
12770.94 452
12772.00 421
12773.07 443
12774.14 430
12775.21 459
12776.27 434
12777.34 411
12778.41 429
12779.48 436
12780.54 434
12781.61 418
12782.68 420
12783.75 426
12784.81 422
12785.88 403
12786.95 407
12788.02 411
12789.09 395
12790.15 419
12791.22 409
12792.29 432
12793.36 416
12794.43 396
12795.49 403
12796.56 427
12797.63 447
12798.70 419
12799.77 413
12800.84 425
12801.90 408
12802.97 432
12804.04 430
12805.11 401
12806.18 429
12807.25 427
12808.32 417
12809.39 422
12810.45 405
12811.52 411
12812.59 418
12813.66 443
12814.73 417
12815.80 424
12816.87 423
12817.94 423
12819.01 431
12820.08 424
12821.15 408
12822.21 428
12823.28 437
12824.35 437
12825.42 441
12826.49 415
12827.56 422
12828.63 424
12829.70 419
12830.77 439
12831.84 417
12832.91 412
12833.98 432
12835.05 415
12836.12 419
12837.19 414
12838.26 406
12839.33 405
12840.40 396
12841.47 370
12842.54 368
12843.61 387
12844.68 402
12845.75 414
12846.82 376
12847.89 379
12848.96 379
12850.03 388
12851.10 410
12852.18 401
12853.25 407
12854.32 403
12855.39 417
12856.46 379
12857.53 385
12858.60 400
12859.67 426
12860.74 407
12861.81 378
12862.88 379
12863.96 392
12865.03 402
12866.10 358
12867.17 384
12868.24 395
12869.31 388
12870.38 371
12871.45 374
12872.53 386
12873.60 374
12874.67 378
12875.74 392
12876.81 377
12877.88 370
12878.96 358
12880.03 365
12881.10 368
12882.17 364
12883.24 377
12884.31 376
12885.39 397
12886.46 370
12887.53 377
12888.60 360
12889.68 352
12890.75 361
12891.82 352
12892.89 356
12893.96 388
12895.04 364
12896.11 364
12897.18 370
12898.25 357
12899.33 352
12900.40 332
12901.47 340
12902.54 343
12903.62 365
12904.69 376
12905.76 385
12906.84 343
12907.91 354
12908.98 363
12910.06 371
12911.13 365
12912.20 349
12913.27 365
12914.35 352
12915.42 379
12916.49 339
12917.57 361
12918.64 384
12919.71 359
12920.79 382
12921.86 359
12922.94 348
12924.01 346
12925.08 353
12926.16 344
12927.23 363
12928.30 394
12929.38 366
12930.45 363
12931.53 363
12932.60 374
12933.67 343
12934.75 365
12935.82 368
12936.90 363
12937.97 340
12939.04 356
12940.12 320
12941.19 336
12942.27 340
12943.34 351
12944.42 371
12945.49 357
12946.56 332
12947.64 338
12948.71 370
12949.79 367
12950.86 346
12951.94 341
12953.01 340
12954.09 348
12955.16 331
12956.24 334
12957.31 315
12958.39 333
12959.46 333
12960.54 331
12961.61 324
12962.69 323
12963.76 347
12964.84 348
12965.91 316
12966.99 340
12968.07 349
12969.14 356
12970.22 371
12971.29 356
12972.37 332
12973.44 332
12974.52 344
12975.59 365
12976.67 354
12977.75 335
12978.82 351
12979.90 337
12980.97 362
12982.05 335
12983.13 338
12984.20 335
12985.28 330
12986.35 343
12987.43 366
12988.51 356
12989.58 356
12990.66 346
12991.74 349
12992.81 354
12993.89 359
12994.97 350
12996.04 358
12997.12 349
12998.20 349
12999.27 354
13000.35 333
13001.43 352
13002.50 359
13003.58 336
13004.66 332
13005.73 341
13006.81 331
13007.89 340
13008.97 352
13010.04 342
13011.12 361
13012.20 365
13013.27 344
13014.35 364
13015.43 320
13016.51 366
13017.58 370
13018.66 359
13019.74 313
13020.82 351
13021.89 365
13022.97 342
13024.05 356
13025.13 348
13026.21 356
13027.28 359
13028.36 361
13029.44 364
13030.52 345
13031.60 358
13032.67 359
13033.75 354
13034.83 366
13035.91 368
13036.99 358
13038.07 351
13039.14 334
13040.22 329
13041.30 353
13042.38 344
13043.46 335
13044.54 341
13045.62 349
13046.69 334
13047.77 328
13048.85 336
13049.93 335
13051.01 360
13052.09 348
13053.17 322
13054.25 350
13055.33 371
13056.40 332
13057.48 361
13058.56 349
13059.64 352
13060.72 352
13061.80 370
13062.88 344
13063.96 343
13065.04 349
13066.12 337
13067.20 367
13068.28 339
13069.36 362
13070.44 350
13071.52 349
13072.60 353
13073.68 364
13074.76 353
13075.84 372
13076.92 357
13078.00 337
13079.08 340
13080.16 353
13081.24 348
13082.32 351
13083.40 339
13084.48 348
13085.56 362
13086.64 334
13087.72 341
13088.80 346
13089.88 355
13090.96 384
13092.04 391
13093.12 362
13094.20 368
13095.28 347
13096.36 352
13097.44 348
13098.52 387
13099.61 364
13100.69 322
13101.77 328
13102.85 346
13103.93 365
13105.01 342
13106.09 310
13107.17 348
13108.25 368
13109.34 348
13110.42 360
13111.50 332
13112.58 357
13113.66 364
13114.74 355
13115.82 366
13116.91 369
13117.99 390
13119.07 373
13120.15 373
13121.23 351
13122.31 363
13123.40 353
13124.48 385
13125.56 395
13126.64 391
13127.72 387
13128.81 371
13129.89 379
13130.97 378
13132.05 366
13133.14 371
13134.22 374
13135.30 394
13136.38 383
13137.47 370
13138.55 371
13139.63 371
13140.71 390
13141.80 376
13142.88 363
13143.96 378
13145.04 372
13146.13 356
13147.21 371
13148.29 370
13149.38 390
13150.46 404
13151.54 390
13152.62 369
13153.71 377
13154.79 360
13155.87 367
13156.96 341
13158.04 366
13159.12 382
13160.21 356
13161.29 369
13162.37 381
13163.46 393
13164.54 385
13165.62 385
13166.71 376
13167.79 386
13168.88 367
13169.96 376
13171.04 382
13172.13 370
13173.21 378
13174.30 395
13175.38 388
13176.46 372
13177.55 373
13178.63 382
13179.72 377
13180.80 398
13181.88 402
13182.97 385
13184.05 392
13185.14 390
13186.22 404
13187.31 401
13188.39 410
13189.48 392
13190.56 391
13191.65 394
13192.73 369
13193.81 372
13194.90 382
13195.98 362
13197.07 378
13198.15 415
13199.24 412
13200.32 397
13201.41 395
13202.49 401
13203.58 403
13204.67 421
13205.75 393
13206.84 371
13207.92 421
13209.01 383
13210.09 386
13211.18 418
13212.26 406
13213.35 400
13214.43 411
13215.52 400
13216.61 409
13217.69 409
13218.78 406
13219.86 413
13220.95 417
13222.04 400
13223.12 414
13224.21 425
13225.29 388
13226.38 406
13227.47 420
13228.55 424
13229.64 430
13230.72 424
13231.81 414
13232.90 427
13233.98 414
13235.07 410
13236.16 438
13237.24 453
13238.33 427
13239.42 449
13240.50 451
13241.59 463
13242.68 455
13243.76 454
13244.85 424
13245.94 432
13247.02 435
13248.11 450
13249.20 433
13250.29 437
13251.37 424
13252.46 451
13253.55 421
13254.63 446
13255.72 431
13256.81 435
13257.90 431
13258.98 426
13260.07 441
13261.16 441
13262.25 439
13263.33 472
13264.42 444
13265.51 467
13266.60 472
13267.69 450
13268.77 458
13269.86 460
13270.95 440
13272.04 480
13273.13 466
13274.21 465
13275.30 448
13276.39 466
13277.48 465
13278.57 469
13279.65 490
13280.74 489
13281.83 495
13282.92 464
13284.01 498
13285.10 472
13286.19 480
13287.27 508
13288.36 507
13289.45 481
13290.54 503
13291.63 465
13292.72 460
13293.81 485
13294.90 515
13295.98 472
13297.07 495
13298.16 502
13299.25 497
13300.34 499
13301.43 476
13302.52 491
13303.61 509
13304.70 514
13305.79 511
13306.88 501
13307.97 499
13309.06 516
13310.15 547
13311.24 518
13312.32 503
13313.41 499
13314.50 538
13315.59 556
13316.68 518
13317.77 514
13318.86 510
13319.95 549
13321.04 522
13322.13 517
13323.22 502
13324.31 533
13325.40 527
13326.49 524
13327.58 532
13328.68 562
13329.77 569
13330.86 560
13331.95 549
13333.04 569
13334.13 536
13335.22 529
13336.31 552
13337.40 533
13338.49 553
13339.58 555
13340.67 560
13341.76 566
13342.85 584
13343.94 556
13345.04 558
13346.13 543
13347.22 570
13348.31 575
13349.40 578
13350.49 561
13351.58 551
13352.67 548
13353.77 555
13354.86 582
13355.95 588
13357.04 582
13358.13 579
13359.22 586
13360.31 564
13361.41 585
13362.50 595
13363.59 579
13364.68 601
13365.77 571
13366.87 615
13367.96 595
13369.05 646
13370.14 621
13371.23 598
13372.33 572
13373.42 582
13374.51 599
13375.60 581
13376.69 573
13377.79 570
13378.88 569
13379.97 547
13381.06 571
13382.16 551
13383.25 533
13384.34 556
13385.43 527
13386.53 528
13387.62 507
13388.71 514
13389.81 524
13390.90 522
13391.99 520
13393.08 470
13394.18 482
13395.27 485
13396.36 508
13397.46 544
13398.55 509
13399.64 505
13400.74 503
13401.83 501
13402.92 500
13404.02 501
13405.11 506
13406.20 507
13407.30 495
13408.39 493
13409.48 463
13410.58 471
13411.67 494
13412.77 498
13413.86 500
13414.95 474
13416.05 505
13417.14 492
13418.23 494
13419.33 496
13420.42 513
13421.52 510
13422.61 516
13423.71 498
13424.80 488
13425.89 483
13426.99 482
13428.08 474
13429.18 501
13430.27 485
13431.37 484
13432.46 507
13433.56 534
13434.65 509
13435.74 501
13436.84 484
13437.93 528
13439.03 500
13440.12 494
13441.22 510
13442.31 529
13443.41 535
13444.50 511
13445.60 478
13446.69 511
13447.79 514
13448.88 520
13449.98 534
13451.08 536
13452.17 526
13453.27 563
13454.36 551
13455.46 526
13456.55 555
13457.65 529
13458.74 547
13459.84 546
13460.94 555
13462.03 531
13463.13 516
13464.22 538
13465.32 550
13466.41 527
13467.51 517
13468.61 561
13469.70 544
13470.80 523
13471.90 535
13472.99 537
13474.09 587
13475.18 566
13476.28 531
13477.38 520
13478.47 545
13479.57 580
13480.67 554
13481.76 546
13482.86 528
13483.96 545
13485.05 565
13486.15 538
13487.25 547
13488.34 565
13489.44 562
13490.54 566
13491.63 577
13492.73 598
13493.83 563
13494.93 602
13496.02 597
13497.12 575
13498.22 603
13499.31 596
13500.41 607
13501.51 584
13502.61 599
13503.70 607
13504.80 616
13505.90 619
13507.00 626
13508.09 588
13509.19 597
13510.29 593
13511.39 600
13512.49 558
13513.58 579
13514.68 592
13515.78 581
13516.88 585
13517.98 561
13519.07 562
13520.17 560
13521.27 526
13522.37 539
13523.47 566
13524.57 526
13525.66 558
13526.76 528
13527.86 513
13528.96 506
13530.06 553
13531.16 533
13532.25 505
13533.35 535
13534.45 537
13535.55 536
13536.65 520
13537.75 504
13538.85 514
13539.95 519
13541.05 501
13542.14 508
13543.24 478
13544.34 464
13545.44 487
13546.54 470
13547.64 462
13548.74 474
13549.84 449
13550.94 464
13552.04 489
13553.14 463
13554.24 493
13555.34 448
13556.44 469
13557.54 486
13558.64 466
13559.74 455
13560.84 462
13561.94 493
13563.04 474
13564.13 478
13565.23 462
13566.34 484
13567.44 450
13568.54 463
13569.64 471
13570.74 452
13571.84 462
13572.94 473
13574.04 478
13575.14 447
13576.24 442
13577.34 466
13578.44 471
13579.54 459
13580.64 462
13581.74 470
13582.84 485
13583.94 453
13585.04 504
13586.14 482
13587.24 473
13588.35 453
13589.45 447
13590.55 459
13591.65 478
13592.75 486
13593.85 473
13594.95 449
13596.05 483
13597.15 470
13598.26 472
13599.36 476
13600.46 471
13601.56 477
13602.66 472
13603.76 484
13604.86 460
13605.97 457
13607.07 474
13608.17 504
13609.27 451
13610.37 502
13611.47 478
13612.58 471
13613.68 462
13614.78 456
13615.88 452
13616.98 456
13618.09 463
13619.19 461
13620.29 466
13621.39 474
13622.50 464
13623.60 471
13624.70 458
13625.80 499
13626.91 494
13628.01 478
13629.11 467
13630.21 483
13631.32 485
13632.42 462
13633.52 440
13634.62 463
13635.73 452
13636.83 449
13637.93 455
13639.04 500
13640.14 466
13641.24 487
13642.35 498
13643.45 470
13644.55 459
13645.65 457
13646.76 454
13647.86 474
13648.96 461
13650.07 462
13651.17 478
13652.28 472
13653.38 453
13654.48 461
13655.59 466
13656.69 450
13657.79 463
13658.90 484
13660.00 497
13661.11 442
13662.21 483
13663.31 495
13664.42 479
13665.52 475
13666.63 459
13667.73 477
13668.83 487
13669.94 479
13671.04 475
13672.15 486
13673.25 461
13674.36 479
13675.46 475
13676.56 472
13677.67 480
13678.77 489
13679.88 500
13680.98 458
13682.09 482
13683.19 451
13684.30 457
13685.40 460
13686.51 473
13687.61 490
13688.72 451
13689.82 477
13690.93 464
13692.03 455
13693.14 472
13694.24 490
13695.35 504
13696.45 484
13697.56 486
13698.66 505
13699.77 525
13700.87 494
13701.98 485
13703.09 507
13704.19 498
13705.30 506
13706.40 460
13707.51 504
13708.61 473
13709.72 472
13710.83 510
13711.93 496
13713.04 516
13714.14 518
13715.25 495
13716.36 515
13717.46 533
13718.57 491
13719.67 511
13720.78 540
13721.89 528
13722.99 539
13724.10 517
13725.21 525
13726.31 559
13727.42 530
13728.53 534
13729.63 561
13730.74 504
13731.85 539
13732.95 557
13734.06 550
13735.17 549
13736.27 594
13737.38 545
13738.49 530
13739.59 528
13740.70 551
13741.81 576
13742.92 559
13744.02 600
13745.13 577
13746.24 558
13747.35 564
13748.45 547
13749.56 545
13750.67 571
13751.78 566
13752.88 571
13753.99 624
13755.10 611
13756.21 614
13757.31 621
13758.42 644
13759.53 674
13760.64 678
13761.75 650
13762.85 673
13763.96 684
13765.07 685
13766.18 695
13767.29 727
13768.39 731
13769.50 753
13770.61 746
13771.72 743
13772.83 790
13773.94 766
13775.04 779
13776.15 772
13777.26 760
13778.37 753
13779.48 696
13780.59 705
13781.70 688
13782.80 670
13783.91 640
13785.02 639
13786.13 645
13787.24 591
13788.35 604
13789.46 584
13790.57 565
13791.68 542
13792.79 541
13793.90 551
13795.00 539
13796.11 548
13797.22 558
13798.33 548
13799.44 522
13800.55 511
13801.66 490
13802.77 530
13803.88 551
13804.99 528
13806.10 514
13807.21 527
13808.32 521
13809.43 517
13810.54 483
13811.65 468
13812.76 464
13813.87 488
13814.98 489
13816.09 461
13817.20 456
13818.31 473
13819.42 497
13820.53 479
13821.64 473
13822.75 489
13823.86 482
13824.97 468
13826.08 495
13827.19 473
13828.30 483
13829.41 492
13830.53 483
13831.64 460
13832.75 481
13833.86 484
13834.97 472
13836.08 473
13837.19 484
13838.30 479
13839.41 478
13840.52 501
13841.64 482
13842.75 488
13843.86 504
13844.97 487
13846.08 458
13847.19 479
13848.30 494
13849.41 491
13850.53 505
13851.64 500
13852.75 489
13853.86 504
13854.97 519
13856.08 513
13857.20 510
13858.31 496
13859.42 497
13860.53 509
13861.64 503
13862.76 489
13863.87 491
13864.98 470
13866.09 498
13867.20 498
13868.32 508
13869.43 499
13870.54 533
13871.65 492
13872.77 503
13873.88 532
13874.99 486
13876.10 480
13877.22 518
13878.33 538
13879.44 495
13880.55 494
13881.67 515
13882.78 496
13883.89 497
13885.01 497
13886.12 506
13887.23 511
13888.34 533
13889.46 535
13890.57 541
13891.68 557
13892.80 545
13893.91 544
13895.02 564
13896.14 545
13897.25 552
13898.36 554
13899.48 522
13900.59 540
13901.70 562
13902.82 530
13903.93 513
13905.05 505
13906.16 518
13907.27 506
13908.39 511
13909.50 491
13910.61 470
13911.73 470
13912.84 481
13913.96 495
13915.07 484
13916.19 457
13917.30 444
13918.41 462
13919.53 464
13920.64 435
13921.76 436
13922.87 445
13923.99 467
13925.10 465
13926.21 445
13927.33 451
13928.44 477
13929.56 455
13930.67 469
13931.79 461
13932.90 463
13934.02 428
13935.13 462
13936.25 459
13937.36 432
13938.48 436
13939.59 445
13940.71 422
13941.82 443
13942.94 438
13944.05 430
13945.17 416
13946.28 424
13947.40 440
13948.52 434
13949.63 439
13950.75 457
13951.86 425
13952.98 442
13954.09 460
13955.21 430
13956.32 440
13957.44 431
13958.56 463
13959.67 419
13960.79 440
13961.90 449
13963.02 444
13964.14 428
13965.25 427
13966.37 445
13967.48 442
13968.60 442
13969.72 440
13970.83 418
13971.95 419
13973.07 472
13974.18 436
13975.30 441
13976.42 414
13977.53 418
13978.65 463
13979.77 427
13980.88 419
13982.00 431
13983.12 434
13984.23 437
13985.35 414
13986.47 445
13987.58 420
13988.70 439
13989.82 410
13990.94 450
13992.05 428
13993.17 420
13994.29 449
13995.40 450
13996.52 479
13997.64 442
13998.76 419
13999.87 452
14000.99 451
14002.11 440
14003.23 406
14004.35 423
14005.46 419
14006.58 447
14007.70 466
14008.82 452
14009.93 458
14011.05 438
14012.17 471
14013.29 443
14014.41 445
14015.52 447
14016.64 441
14017.76 460
14018.88 423
14020.00 412
14021.12 447
14022.23 447
14023.35 430
14024.47 452
14025.59 439
14026.71 449
14027.83 436
14028.95 452
14030.06 450
14031.18 468
14032.30 437
14033.42 450
14034.54 460
14035.66 419
14036.78 440
14037.90 441
14039.02 435
14040.14 437
14041.25 460
14042.37 479
14043.49 474
14044.61 464
14045.73 474
14046.85 455
14047.97 470
14049.09 459
14050.21 446
14051.33 474
14052.45 493
14053.57 461
14054.69 466
14055.81 460
14056.93 479
14058.05 500
14059.17 467
14060.29 475
14061.41 465
14062.53 507
14063.65 497
14064.77 500
14065.89 475
14067.01 494
14068.13 518
14069.25 495
14070.37 491
14071.49 500
14072.61 484
14073.73 499
14074.85 507
14075.97 505
14077.09 503
14078.21 519
14079.33 508
14080.45 501
14081.57 503
14082.69 517
14083.82 517
14084.94 505
14086.06 502
14087.18 520
14088.30 524
14089.42 519
14090.54 525
14091.66 509
14092.78 481
14093.91 504
14095.03 534
14096.15 506
14097.27 508
14098.39 514
14099.51 506
14100.63 521
14101.76 467
14102.88 508
14104.00 525
14105.12 501
14106.24 500
14107.36 498
14108.49 483
14109.61 453
14110.73 453
14111.85 480
14112.97 461
14114.10 472
14115.22 451
14116.34 447
14117.46 465
14118.58 446
14119.71 454
14120.83 446
14121.95 453
14123.07 443
14124.20 444
14125.32 431
14126.44 424
14127.56 471
14128.69 438
14129.81 436
14130.93 446
14132.06 438
14133.18 425
14134.30 394
14135.42 420
14136.55 427
14137.67 453
14138.79 443
14139.92 456
14141.04 425
14142.16 414
14143.29 416
14144.41 418
14145.53 421
14146.66 422
14147.78 440
14148.90 423
14150.03 422
14151.15 402
14152.27 391
14153.40 407
14154.52 425
14155.64 417
14156.77 407
14157.89 419
14159.02 414
14160.14 401
14161.26 422
14162.39 391
14163.51 423
14164.64 427
14165.76 398
14166.88 407
14168.01 404
14169.13 389
14170.26 414
14171.38 405
14172.51 392
14173.63 448
14174.75 406
14175.88 414
14177.00 428
14178.13 418
14179.25 401
14180.38 381
14181.50 431
14182.63 401
14183.75 402
14184.88 385
14186.00 366
14187.13 390
14188.25 407
14189.38 392
14190.50 422
14191.63 402
14192.75 413
14193.88 422
14195.00 406
14196.13 398
14197.25 427
14198.38 399
14199.50 396
14200.63 380
14201.76 367
14202.88 393
14204.01 376
14205.13 393
14206.26 385
14207.38 412
14208.51 372
14209.64 384
14210.76 389
14211.89 396
14213.01 416
14214.14 398
14215.27 371
14216.39 366
14217.52 367
14218.64 381
14219.77 365
14220.90 388
14222.02 360
14223.15 369
14224.28 372
14225.40 389
14226.53 392
14227.66 375
14228.78 351
14229.91 359
14231.04 383
14232.16 392
14233.29 370
14234.42 375
14235.54 382
14236.67 381
14237.80 349
14238.92 370
14240.05 344
14241.18 355
14242.31 361
14243.43 350
14244.56 392
14245.69 346
14246.82 357
14247.94 390
14249.07 366
14250.20 371
14251.33 339
14252.45 363
14253.58 381
14254.71 354
14255.84 345
14256.96 369
14258.09 368
14259.22 348
14260.35 337
14261.47 355
14262.60 349
14263.73 313
14264.86 354
14265.99 363
14267.12 350
14268.24 353
14269.37 345
14270.50 357
14271.63 344
14272.76 330
14273.89 346
14275.01 340
14276.14 343
14277.27 332
14278.40 358
14279.53 345
14280.66 358
14281.79 346
14282.91 361
14284.04 354
14285.17 338
14286.30 327
14287.43 348
14288.56 320
14289.69 354
14290.82 350
14291.95 338
14293.08 346
14294.20 331
14295.33 331
14296.46 328
14297.59 332
14298.72 331
14299.85 344
14300.98 338
14302.11 364
14303.24 342
14304.37 356
14305.50 361
14306.63 321
14307.76 345
14308.89 348
14310.02 333
14311.15 349
14312.28 344
14313.41 336
14314.54 352
14315.67 359
14316.80 356
14317.93 351
14319.06 331
14320.19 339
14321.32 334
14322.45 321
14323.58 334
14324.71 322
14325.84 354
14326.97 340
14328.10 337
14329.23 348
14330.36 319
14331.49 310
14332.62 327
14333.76 316
14334.89 331
14336.02 337
14337.15 321
14338.28 324
14339.41 339
14340.54 336
14341.67 340
14342.80 342
14343.93 325
14345.07 314
14346.20 324
14347.33 309
14348.46 298
14349.59 317
14350.72 341
14351.85 342
14352.99 340
14354.12 333
14355.25 306
14356.38 308
14357.51 326
14358.64 328
14359.78 306
14360.91 295
14362.04 337
14363.17 332
14364.30 309
14365.44 311
14366.57 306
14367.70 331
14368.83 319
14369.96 312
14371.10 323
14372.23 331
14373.36 313
14374.49 331
14375.63 338
14376.76 306
14377.89 328
14379.02 299
14380.16 324
14381.29 319
14382.42 334
14383.55 328
14384.69 322
14385.82 317
14386.95 329
14388.09 317
14389.22 317
14390.35 322
14391.49 335
14392.62 344
14393.75 315
14394.89 301
14396.02 322
14397.15 331
14398.28 324
14399.42 325
14400.55 359
14401.69 296
14402.82 299
14403.95 318
14405.09 350
14406.22 328
14407.35 300
14408.49 326
14409.62 322
14410.75 335
14411.89 329
14413.02 337
14414.16 323
14415.29 325
14416.42 336
14417.56 308
14418.69 328
14419.83 334
14420.96 332
14422.10 346
14423.23 319
14424.36 312
14425.50 327
14426.63 337
14427.77 339
14428.90 337
14430.04 316
14431.17 317
14432.31 322
14433.44 311
14434.58 332
14435.71 325
14436.85 344
14437.98 319
14439.12 333
14440.25 334
14441.39 363
14442.52 321
14443.66 306
14444.79 327
14445.93 333
14447.06 337
14448.20 331
14449.33 325
14450.47 327
14451.60 341
14452.74 339
14453.87 322
14455.01 329
14456.14 336
14457.28 350
14458.42 331
14459.55 333
14460.69 308
14461.82 331
14462.96 335
14464.10 337
14465.23 328
14466.37 340
14467.50 360
14468.64 350
14469.78 324
14470.91 299
14472.05 329
14473.18 321
14474.32 313
14475.46 337
14476.59 328
14477.73 325
14478.87 330
14480.00 336
14481.14 308
14482.28 314
14483.41 339
14484.55 337
14485.69 314
14486.82 333
14487.96 344
14489.10 334
14490.23 318
14491.37 318
14492.51 342
14493.65 320
14494.78 339
14495.92 325
14497.06 314
14498.19 305
14499.33 320
14500.47 358
14501.61 343
14502.74 341
14503.88 324
14505.02 342
14506.16 347
14507.29 339
14508.43 305
14509.57 335
14510.71 342
14511.85 353
14512.98 326
14514.12 332
14515.26 335
14516.40 315
14517.54 317
14518.67 316
14519.81 323
14520.95 313
14522.09 312
14523.23 314
14524.36 329
14525.50 319
14526.64 303
14527.78 326
14528.92 294
14530.06 317
14531.19 324
14532.33 319
14533.47 327
14534.61 349
14535.75 342
14536.89 335
14538.03 338
14539.17 326
14540.31 350
14541.44 340
14542.58 323
14543.72 321
14544.86 346
14546.00 339
14547.14 339
14548.28 320
14549.42 318
14550.56 333
14551.70 345
14552.84 338
14553.98 340
14555.12 350
14556.25 338
14557.39 347
14558.53 320
14559.67 313
14560.81 349
14561.95 336
14563.09 356
14564.23 333
14565.37 358
14566.51 351
14567.65 344
14568.79 348
14569.93 326
14571.07 373
14572.21 359
14573.35 336
14574.49 333
14575.63 339
14576.77 331
14577.92 369
14579.06 366
14580.20 365
14581.34 352
14582.48 368
14583.62 372
14584.76 361
14585.90 353
14587.04 342
14588.18 357
14589.32 343
14590.46 370
14591.60 366
14592.74 368
14593.89 339
14595.03 339
14596.17 348
14597.31 379
14598.45 377
14599.59 350
14600.73 362
14601.87 369
14603.02 387
14604.16 385
14605.30 377
14606.44 367
14607.58 392
14608.72 365
14609.86 381
14611.01 393
14612.15 398
14613.29 401
14614.43 381
14615.57 365
14616.72 389
14617.86 391
14619.00 387
14620.14 406
14621.28 403
14622.43 398
14623.57 393
14624.71 400
14625.85 407
14627.00 410
14628.14 445
14629.28 422
14630.42 434
14631.56 447
14632.71 414
14633.85 438
14634.99 463
14636.14 465
14637.28 440
14638.42 436
14639.56 423
14640.71 419
14641.85 456
14642.99 422
14644.14 404
14645.28 393
14646.42 393
14647.56 377
14648.71 376
14649.85 356
14650.99 357
14652.14 375
14653.28 371
14654.42 379
14655.57 362
14656.71 370
14657.85 364
14659.00 337
14660.14 360
14661.29 368
14662.43 350
14663.57 340
14664.72 328
14665.86 323
14667.00 340
14668.15 332
14669.29 321
14670.44 324
14671.58 326
14672.73 337
14673.87 355
14675.01 338
14676.16 307
14677.30 318
14678.45 325
14679.59 305
14680.74 307
14681.88 327
14683.02 309
14684.17 311
14685.31 310
14686.46 331
14687.60 328
14688.75 320
14689.89 320
14691.04 332
14692.18 296
14693.33 298
14694.47 314
14695.62 292
14696.76 314
14697.91 305
14699.05 320
14700.20 303
14701.34 324
14702.49 297
14703.63 306
14704.78 305
14705.92 318
14707.07 318
14708.22 305
14709.36 287
14710.51 273
14711.65 306
14712.80 284
14713.94 315
14715.09 335
14716.23 303
14717.38 283
14718.53 295
14719.67 312
14720.82 312
14721.96 312
14723.11 314
14724.26 294
14725.40 301
14726.55 318
14727.70 321
14728.84 283
14729.99 320
14731.13 302
14732.28 303
14733.43 305
14734.57 296
14735.72 315
14736.87 309
14738.01 314
14739.16 304
14740.31 308
14741.45 313
14742.60 318
14743.75 323
14744.89 320
14746.04 279
14747.19 295
14748.34 297
14749.48 289
14750.63 302
14751.78 304
14752.92 276
14754.07 288
14755.22 283
14756.37 294
14757.51 294
14758.66 304
14759.81 310
14760.96 326
14762.10 313
14763.25 293
14764.40 288
14765.55 284
14766.70 266
14767.84 287
14768.99 298
14770.14 284
14771.29 298
14772.43 303
14773.58 293
14774.73 283
14775.88 308
14777.03 285
14778.18 300
14779.32 275
14780.47 271
14781.62 298
14782.77 295
14783.92 291
14785.07 273
14786.21 272
14787.36 287
14788.51 281
14789.66 287
14790.81 289
14791.96 255
14793.11 284
14794.26 283
14795.40 295
14796.55 265
14797.70 278
14798.85 281
14800.00 282
14801.15 276
14802.30 277
14803.45 269
14804.60 293
14805.75 273
14806.90 280
14808.05 274
14809.19 251
14810.34 278
14811.49 283
14812.64 279
14813.79 274
14814.94 272
14816.09 284
14817.24 284
14818.39 269
14819.54 254
14820.69 243
14821.84 253
14822.99 268
14824.14 264
14825.29 262
14826.44 257
14827.59 252
14828.74 235
14829.89 271
14831.04 265
14832.19 261
14833.34 269
14834.49 248
14835.64 252
14836.79 245
14837.95 259
14839.10 266
14840.25 263
14841.40 265
14842.55 248
14843.70 277
14844.85 249
14846.00 274
14847.15 270
14848.30 273
14849.45 271
14850.60 260
14851.76 255
14852.91 267
14854.06 243
14855.21 245
14856.36 252
14857.51 261
14858.66 259
14859.81 263
14860.97 241
14862.12 262
14863.27 226
14864.42 283
14865.57 270
14866.72 242
14867.88 269
14869.03 247
14870.18 255
14871.33 250
14872.48 236
14873.64 248
14874.79 262
14875.94 274
14877.09 250
14878.24 257
14879.40 241
14880.55 240
14881.70 249
14882.85 261
14884.00 265
14885.16 262
14886.31 266
14887.46 245
14888.61 235
14889.77 262
14890.92 233
14892.07 223
14893.23 253
14894.38 258
14895.53 254
14896.68 265
14897.84 269
14898.99 259
14900.14 234
14901.30 242
14902.45 246
14903.60 265
14904.75 268
14905.91 250
14907.06 259
14908.21 240
14909.37 243
14910.52 235
14911.67 249
14912.83 250
14913.98 237
14915.14 230
14916.29 258
14917.44 234
14918.60 250
14919.75 253
14920.90 241
14922.06 256
14923.21 287
14924.37 261
14925.52 262
14926.67 233
14927.83 246
14928.98 266
14930.14 227
14931.29 244
14932.44 250
14933.60 262
14934.75 266
14935.91 248
14937.06 221
14938.22 245
14939.37 255
14940.52 258
14941.68 242
14942.83 238
14943.99 243
14945.14 238
14946.30 255
14947.45 247
14948.61 249
14949.76 254
14950.92 240
14952.07 237
14953.23 244
14954.38 250
14955.54 252
14956.69 240
14957.85 250
14959.00 239
14960.16 258
14961.31 257
14962.47 261
14963.62 259
14964.78 231
14965.94 260
14967.09 240
14968.25 218
14969.40 251
14970.56 263
14971.71 239
14972.87 243
14974.03 244
14975.18 258
14976.34 257
14977.49 278
14978.65 244
14979.81 257
14980.96 271
14982.12 247
14983.27 264
14984.43 237
14985.59 241
14986.74 238
14987.90 245
14989.06 243
14990.21 228
14991.37 254
14992.53 261
14993.68 243
14994.84 246
14996.00 247
14997.15 249
14998.31 265
14999.47 255
15000.62 239
15001.78 255
15002.94 246
15004.09 217
15005.25 241
15006.41 247
15007.56 225
15008.72 245
15009.88 243
15011.04 234
15012.19 234
15013.35 241
15014.51 247
15015.67 240
15016.82 221
15017.98 211
15019.14 251
15020.30 239
15021.45 246
15022.61 247
15023.77 249
15024.93 230
15026.08 230
15027.24 236
15028.40 248
15029.56 256
15030.72 239
15031.87 202
15033.03 210
15034.19 228
15035.35 248
15036.51 245
15037.67 247
15038.82 221
15039.98 246
15041.14 234
15042.30 229
15043.46 246
15044.62 238
15045.78 236
15046.93 233
15048.09 232
15049.25 246
15050.41 261
15051.57 236
15052.73 226
15053.89 228
15055.05 238
15056.20 240
15057.36 265
15058.52 257
15059.68 228
15060.84 223
15062.00 249
15063.16 246
15064.32 242
15065.48 248
15066.64 242
15067.80 235
15068.96 216
15070.12 258
15071.28 229
15072.44 234
15073.60 249
15074.76 233
15075.91 243
15077.07 247
15078.23 242
15079.39 254
15080.55 259
15081.71 241
15082.87 220
15084.03 243
15085.19 244
15086.35 225
15087.51 241
15088.68 225
15089.84 228
15091.00 230
15092.16 234
15093.32 238
15094.48 252
15095.64 247
15096.80 244
15097.96 214
15099.12 232
15100.28 234
15101.44 246
15102.60 246
15103.76 266
15104.92 254
15106.08 265
15107.25 246
15108.41 237
15109.57 240
15110.73 260
15111.89 273
15113.05 246
15114.21 253
15115.37 244
15116.54 246
15117.70 247
15118.86 252
15120.02 268
15121.18 253
15122.34 255
15123.50 259
15124.67 232
15125.83 254
15126.99 271
15128.15 250
15129.31 245
15130.47 264
15131.64 260
15132.80 262
15133.96 228
15135.12 257
15136.28 259
15137.45 266
15138.61 261
15139.77 239
15140.93 244
15142.10 270
15143.26 266
15144.42 226
15145.58 247
15146.75 248
15147.91 262
15149.07 270
15150.23 241
15151.40 249
15152.56 244
15153.72 251
15154.88 252
15156.05 255
15157.21 250
15158.37 262
15159.54 259
15160.70 260
15161.86 262
15163.03 256
15164.19 256
15165.35 264
15166.52 255
15167.68 248
15168.84 244
15170.01 274
15171.17 257
15172.33 267
15173.50 279
15174.66 267
15175.82 259
15176.99 255
15178.15 254
15179.31 253
15180.48 246
15181.64 243
15182.81 250
15183.97 268
15185.13 264
15186.30 248
15187.46 255
15188.63 263
15189.79 269
15190.95 283
15192.12 269
15193.28 273
15194.45 269
15195.61 279
15196.78 268
15197.94 281
15199.10 283
15200.27 270
15201.43 261
15202.60 285
15203.76 272
15204.93 298
15206.09 263
15207.26 270
15208.42 266
15209.59 266
15210.75 284
15211.92 279
15213.08 291
15214.25 279
15215.41 259
15216.58 296
15217.74 268
15218.91 271
15220.07 269
15221.24 266
15222.40 306
15223.57 287
15224.74 267
15225.90 293
15227.07 287
15228.23 299
15229.40 286
15230.56 294
15231.73 287
15232.89 301
15234.06 284
15235.23 278
15236.39 258
15237.56 299
15238.72 270
15239.89 305
15241.06 292
15242.22 306
15243.39 288
15244.56 302
15245.72 307
15246.89 310
15248.05 281
15249.22 286
15250.39 287
15251.55 280
15252.72 284
15253.89 286
15255.05 299
15256.22 256
15257.39 260
15258.55 268
15259.72 282
15260.89 246
15262.05 269
15263.22 271
15264.39 267
15265.56 268
15266.72 257
15267.89 260
15269.06 273
15270.22 241
15271.39 280
15272.56 253
15273.73 263
15274.89 291
15276.06 262
15277.23 260
15278.40 265
15279.56 272
15280.73 256
15281.90 271
15283.07 254
15284.23 266
15285.40 262
15286.57 266
15287.74 252
15288.91 243
15290.07 247
15291.24 257
15292.41 247
15293.58 265
15294.75 245
15295.92 254
15297.08 270
15298.25 241
15299.42 262
15300.59 292
15301.76 260
15302.93 266
15304.09 280
15305.26 257
15306.43 271
15307.60 263
15308.77 272
15309.94 273
15311.11 258
15312.28 287
15313.44 269
15314.61 261
15315.78 259
15316.95 266
15318.12 274
15319.29 258
15320.46 241
15321.63 273
15322.80 291
15323.97 270
15325.14 268
15326.30 272
15327.47 272
15328.64 278
15329.81 278
15330.98 275
15332.15 280
15333.32 270
15334.49 272
15335.66 278
15336.83 261
15338.00 268
15339.17 283
15340.34 274
15341.51 276
15342.68 282
15343.85 278
15345.02 294
15346.19 276
15347.36 252
15348.53 264
15349.70 268
15350.87 307
15352.04 274
15353.21 264
15354.38 289
15355.55 267
15356.72 249
15357.90 291
15359.07 296
15360.24 275
15361.41 293
15362.58 274
15363.75 300
15364.92 304
15366.09 301
15367.26 258
15368.43 280
15369.60 282
15370.77 273
15371.95 270
15373.12 267
15374.29 288
15375.46 295
15376.63 269
15377.80 254
15378.97 278
15380.15 296
15381.32 274
15382.49 279
15383.66 277
15384.83 308
15386.00 282
15387.17 279
15388.35 269
15389.52 270
15390.69 280
15391.86 282
15393.03 288
15394.21 266
15395.38 294
15396.55 276
15397.72 278
15398.89 274
15400.07 254
15401.24 276
15402.41 299
15403.58 307
15404.76 260
15405.93 275
15407.10 273
15408.27 283
15409.45 270
15410.62 254
15411.79 249
15412.96 252
15414.14 262
15415.31 250
15416.48 252
15417.66 266
15418.83 259
15420.00 247
15421.17 257
15422.35 245
15423.52 275
15424.69 278
15425.87 249
15427.04 250
15428.21 253
15429.39 239
15430.56 271
15431.73 263
15432.91 235
15434.08 270
15435.25 262
15436.43 256
15437.60 243
15438.77 239
15439.95 263
15441.12 253
15442.30 238
15443.47 265
15444.64 261
15445.82 255
15446.99 269
15448.17 270
15449.34 262
15450.51 245
15451.69 247
15452.86 240
15454.04 253
15455.21 272
15456.39 247
15457.56 257
15458.73 260
15459.91 255
15461.08 262
15462.26 287
15463.43 271
15464.61 260
15465.78 271
15466.96 276
15468.13 276
15469.31 249
15470.48 242
15471.66 242
15472.83 262
15474.01 264
15475.18 278
15476.36 272
15477.53 247
15478.71 252
15479.88 242
15481.06 275
15482.23 260
15483.41 264
15484.58 277
15485.76 267
15486.93 266
15488.11 247
15489.29 264
15490.46 258
15491.64 250
15492.81 243
15493.99 258
15495.16 262
15496.34 262
15497.52 280
15498.69 237
15499.87 264
15501.04 266
15502.22 278
15503.40 256
15504.57 259
15505.75 282
15506.92 274
15508.10 259
15509.28 260
15510.45 268
15511.63 274
15512.81 288
15513.98 284
15515.16 260
15516.34 272
15517.51 258
15518.69 248
15519.87 273
15521.04 265
15522.22 269
15523.40 271
15524.57 283
15525.75 257
15526.93 254
15528.11 277
15529.28 270
15530.46 261
15531.64 256
15532.81 261
15533.99 264
15535.17 265
15536.35 286
15537.52 272
15538.70 260
15539.88 249
15541.06 280
15542.23 276
15543.41 251
15544.59 260
15545.77 266
15546.95 260
15548.12 256
15549.30 250
15550.48 262
15551.66 263
15552.83 246
15554.01 262
15555.19 277
15556.37 280
15557.55 260
15558.73 273
15559.90 284
15561.08 281
15562.26 269
15563.44 271
15564.62 271
15565.80 278
15566.97 263
15568.15 275
15569.33 269
15570.51 259
15571.69 283
15572.87 270
15574.05 293
15575.23 287
15576.40 300
15577.58 280
15578.76 292
15579.94 289
15581.12 284
15582.30 288
15583.48 284
15584.66 293
15585.84 292
15587.02 290
15588.20 264
15589.38 283
15590.56 272
15591.73 293
15592.91 301
15594.09 288
15595.27 292
15596.45 309
15597.63 297
15598.81 309
15599.99 275
15601.17 274
15602.35 271
15603.53 312
15604.71 322
15605.89 285
15607.07 295
15608.25 305
15609.43 310
15610.61 321
15611.79 311
15612.97 292
15614.15 315
15615.33 309
15616.51 283
15617.69 274
15618.88 300
15620.06 333
15621.24 314
15622.42 295
15623.60 292
15624.78 303
15625.96 324
15627.14 330
15628.32 319
15629.50 294
15630.68 317
15631.86 323
15633.05 323
15634.23 322
15635.41 318
15636.59 327
15637.77 312
15638.95 312
15640.13 309
15641.31 302
15642.50 327
15643.68 340
15644.86 336
15646.04 327
15647.22 311
15648.40 317
15649.58 314
15650.77 316
15651.95 320
15653.13 311
15654.31 320
15655.49 339
15656.68 325
15657.86 312
15659.04 331
15660.22 325
15661.40 302
15662.59 352
15663.77 323
15664.95 325
15666.13 345
15667.32 334
15668.50 326
15669.68 319
15670.86 307
15672.05 318
15673.23 333
15674.41 321
15675.59 317
15676.78 318
15677.96 335
15679.14 324
15680.32 326
15681.51 301
15682.69 305
15683.87 319
15685.06 328
15686.24 321
15687.42 319
15688.61 319
15689.79 323
15690.97 332
15692.16 318
15693.34 317
15694.52 320
15695.71 294
15696.89 306
15698.07 305
15699.26 329
15700.44 322
15701.62 322
15702.81 311
15703.99 353
15705.17 342
15706.36 334
15707.54 296
15708.73 335
15709.91 335
15711.09 331
15712.28 323
15713.46 327
15714.65 333
15715.83 328
15717.02 330
15718.20 352
15719.38 310
15720.57 325
15721.75 340
15722.94 328
15724.12 330
15725.31 336
15726.49 327
15727.68 308
15728.86 308
15730.04 327
15731.23 337
15732.41 339
15733.60 321
15734.78 322
15735.97 330
15737.15 341
15738.34 337
15739.52 334
15740.71 344
15741.89 330
15743.08 341
15744.27 335
15745.45 351
15746.64 358
15747.82 342
15749.01 381
15750.19 365
15751.38 369
15752.56 360
15753.75 396
15754.93 374
15756.12 335
15757.31 333
15758.49 373
15759.68 377
15760.86 370
15762.05 395
15763.24 363
15764.42 387
15765.61 380
15766.79 356
15767.98 354
15769.17 350
15770.35 334
15771.54 367
15772.72 333
15773.91 337
15775.10 343
15776.28 339
15777.47 338
15778.66 344
15779.84 345
15781.03 360
15782.22 357
15783.40 358
15784.59 316
15785.78 327
15786.96 339
15788.15 334
15789.34 343
15790.53 320
15791.71 322
15792.90 310
15794.09 337
15795.27 317
15796.46 319
15797.65 327
15798.84 307
15800.02 315
15801.21 304
15802.40 304
15803.59 315
15804.77 313
15805.96 306
15807.15 299
15808.34 291
15809.52 301
15810.71 312
15811.90 304
15813.09 297
15814.28 317
15815.46 330
15816.65 318
15817.84 316
15819.03 307
15820.22 303
15821.40 330
15822.59 310
15823.78 310
15824.97 273
15826.16 314
15827.35 326
15828.53 317
15829.72 313
15830.91 307
15832.10 325
15833.29 320
15834.48 299
15835.67 314
15836.85 299
15838.04 292
15839.23 311
15840.42 299
15841.61 321
15842.80 284
15843.99 294
15845.18 315
15846.37 327
15847.55 315
15848.74 296
15849.93 307
15851.12 314
15852.31 290
15853.50 312
15854.69 285
15855.88 290
15857.07 301
15858.26 318
15859.45 307
15860.64 286
15861.83 302
15863.02 305
15864.21 321
15865.40 318
15866.59 289
15867.78 287
15868.97 330
15870.16 292
15871.35 324
15872.54 312
15873.73 310
15874.92 299
15876.11 319
15877.30 325
15878.49 312
15879.68 324
15880.87 301
15882.06 298
15883.25 301
15884.44 329
15885.63 318
15886.82 325
15888.01 319
15889.20 311
15890.39 297
15891.59 300
15892.78 317
15893.97 299
15895.16 331
15896.35 335
15897.54 302
15898.73 338
15899.92 326
15901.11 327
15902.30 307
15903.50 306
15904.69 333
15905.88 321
15907.07 330
15908.26 325
15909.45 327
15910.64 329
15911.84 341
15913.03 309
15914.22 311
15915.41 311
15916.60 345
15917.79 305
15918.99 324
15920.18 329
15921.37 328
15922.56 301
15923.75 321
15924.95 327
15926.14 333
15927.33 347
15928.52 332
15929.71 334
15930.91 296
15932.10 333
15933.29 331
15934.48 313
15935.68 305
15936.87 309
15938.06 313
15939.25 299
15940.45 332
15941.64 324
15942.83 328
15944.03 306
15945.22 277
15946.41 298
15947.60 311
15948.80 288
15949.99 295
15951.18 288
15952.38 296
15953.57 306
15954.76 300
15955.96 272
15957.15 261
15958.34 300
15959.54 280
15960.73 291
15961.92 255
15963.12 255
15964.31 278
15965.50 295
15966.70 246
15967.89 253
15969.08 272
15970.28 256
15971.47 277
15972.67 257
15973.86 269
15975.05 283
15976.25 277
15977.44 249
15978.64 235
15979.83 269
15981.02 251
15982.22 257
15983.41 269
15984.61 259
15985.80 256
15987.00 260
15988.19 235
15989.38 224
15990.58 245
15991.77 253
15992.97 252
15994.16 244
15995.36 253
15996.55 246
15997.75 261
15998.94 267
16000.14 252
16001.33 249
16002.53 232
16003.72 245
16004.92 272
16006.11 249
16007.31 245
16008.50 254
16009.70 256
16010.89 241
16012.09 244
16013.28 244
16014.48 252
16015.67 216
16016.87 267
16018.07 217
16019.26 231
16020.46 244
16021.65 241
16022.85 251
16024.04 238
16025.24 225
16026.44 233
16027.63 232
16028.83 241
16030.02 252
16031.22 264
16032.42 255
16033.61 241
16034.81 232
16036.00 224
16037.20 259
16038.40 241
16039.59 228
16040.79 218
16041.99 231
16043.18 267
16044.38 259
16045.58 219
16046.77 227
16047.97 279
16049.17 246
16050.36 252
16051.56 229
16052.76 231
16053.95 239
16055.15 249
16056.35 224
16057.54 230
16058.74 236
16059.94 250
16061.14 242
16062.33 233
16063.53 220
16064.73 228
16065.92 238
16067.12 223
16068.32 227
16069.52 236
16070.71 268
16071.91 235
16073.11 250
16074.31 212
16075.50 223
16076.70 251
16077.90 239
16079.10 249
16080.30 214
16081.49 218
16082.69 242
16083.89 248
16085.09 246
16086.29 241
16087.48 258
16088.68 227
16089.88 213
16091.08 219
16092.28 229
16093.48 228
16094.67 234
16095.87 239
16097.07 227
16098.27 230
16099.47 258
16100.67 232
16101.87 219
16103.06 234
16104.26 232
16105.46 237
16106.66 235
16107.86 226
16109.06 224
16110.26 224
16111.46 235
16112.66 225
16113.86 249
16115.05 228
16116.25 214
16117.45 241
16118.65 225
16119.85 236
16121.05 234
16122.25 210
16123.45 199
16124.65 218
16125.85 206
16127.05 228
16128.25 220
16129.45 218
16130.65 242
16131.85 218
16133.05 232
16134.25 244
16135.45 233
16136.65 216
16137.85 236
16139.05 213
16140.25 218
16141.45 228
16142.65 232
16143.85 222
16145.05 229
16146.25 218
16147.45 226
16148.65 239
16149.85 220
16151.05 224
16152.25 240
16153.45 214
16154.65 197
16155.85 214
16157.05 216
16158.25 231
16159.46 230
16160.66 211
16161.86 201
16163.06 210
16164.26 194
16165.46 208
16166.66 221
16167.86 200
16169.06 222
16170.27 236
16171.47 230
16172.67 201
16173.87 222
16175.07 249
16176.27 237
16177.47 224
16178.67 221
16179.88 218
16181.08 215
16182.28 225
16183.48 222
16184.68 206
16185.89 236
16187.09 240
16188.29 260
16189.49 247
16190.69 219
16191.90 247
16193.10 239
16194.30 242
16195.50 249
16196.70 208
16197.91 237
16199.11 245
16200.31 218
16201.51 224
16202.72 215
16203.92 219
16205.12 233
16206.32 219
16207.53 239
16208.73 226
16209.93 229
16211.13 216
16212.34 216
16213.54 225
16214.74 216
16215.95 244
16217.15 229
16218.35 249
16219.55 232
16220.76 235
16221.96 226
16223.16 212
16224.37 233
16225.57 225
16226.77 232
16227.98 235
16229.18 223
16230.38 229
16231.59 215
16232.79 233
16233.99 208
16235.20 233
16236.40 238
16237.61 219
16238.81 231
16240.01 233
16241.22 233
16242.42 228
16243.63 226
16244.83 233
16246.03 237
16247.24 234
16248.44 240
16249.65 229
16250.85 237
16252.05 225
16253.26 234
16254.46 241
16255.67 226
16256.87 227
16258.08 246
16259.28 252
16260.49 231
16261.69 235
16262.89 252
16264.10 240
16265.30 248
16266.51 245
16267.71 227
16268.92 247
16270.12 235
16271.33 240
16272.53 241
16273.74 220
16274.94 260
16276.15 242
16277.35 240
16278.56 238
16279.77 220
16280.97 233
16282.18 260
16283.38 245
16284.59 228
16285.79 231
16287.00 260
16288.20 255
16289.41 229
16290.61 225
16291.82 228
16293.03 251
16294.23 246
16295.44 225
16296.64 221
16297.85 218
16299.06 208
16300.26 247
16301.47 243
16302.67 240
16303.88 223
16305.09 247
16306.29 214
16307.50 231
16308.71 235
16309.91 226
16311.12 251
16312.33 225
16313.53 242
16314.74 245
16315.95 261
16317.15 265
16318.36 226
16319.57 231
16320.77 242
16321.98 235
16323.19 244
16324.39 228
16325.60 231
16326.81 213
16328.01 220
16329.22 230
16330.43 214
16331.64 211
16332.84 228
16334.05 223
16335.26 220
16336.47 230
16337.67 217
16338.88 239
16340.09 216
16341.30 219
16342.50 199
16343.71 211
16344.92 206
16346.13 219
16347.33 209
16348.54 212
16349.75 223
16350.96 221
16352.17 222
16353.37 232
16354.58 242
16355.79 229
16357.00 229
16358.21 231
16359.41 216
16360.62 200
16361.83 236
16363.04 225
16364.25 208
16365.46 223
16366.67 226
16367.87 210
16369.08 218
16370.29 246
16371.50 206
16372.71 227
16373.92 204
16375.13 214
16376.34 219
16377.54 222
16378.75 212
16379.96 233
16381.17 219
16382.38 222
16383.59 225
16384.80 222
16386.01 252
16387.22 217
16388.43 211
16389.64 212
16390.85 212
16392.05 231
16393.26 228
16394.47 214
16395.68 208
16396.89 208
16398.10 235
16399.31 220
16400.52 222
16401.73 208
16402.94 229
16404.15 217
16405.36 225
16406.57 211
16407.78 207
16408.99 222
16410.20 210
16411.41 235
16412.62 198
16413.83 208
16415.04 236
16416.25 231
16417.46 210
16418.67 219
16419.88 215
16421.10 215
16422.31 232
16423.52 219
16424.73 207
16425.94 230
16427.15 217
16428.36 215
16429.57 210
16430.78 197
16431.99 211
16433.20 221
16434.41 235
16435.63 199
16436.84 221
16438.05 223
16439.26 200
16440.47 206
16441.68 227
16442.89 228
16444.10 232
16445.32 216
16446.53 218
16447.74 228
16448.95 208
16450.16 205
16451.37 217
16452.59 228
16453.80 210
16455.01 206
16456.22 222
16457.43 223
16458.64 182
16459.86 186
16461.07 217
16462.28 217
16463.49 204
16464.70 216
16465.92 202
16467.13 202
16468.34 188
16469.55 225
16470.77 224
16471.98 205
16473.19 218
16474.40 225
16475.62 212
16476.83 209
16478.04 199
16479.25 189
16480.47 203
16481.68 187
16482.89 193
16484.11 205
16485.32 224
16486.53 206
16487.74 216
16488.96 224
16490.17 213
16491.38 215
16492.60 204
16493.81 208
16495.02 223
16496.24 206
16497.45 203
16498.66 201
16499.88 216
16501.09 202
16502.30 212
16503.52 201
16504.73 202
16505.94 212
16507.16 212
16508.37 204
16509.59 222
16510.80 218
16512.01 203
16513.23 229
16514.44 201
16515.66 183
16516.87 191
16518.08 230
16519.30 218
16520.51 198
16521.73 236
16522.94 192
16524.16 223
16525.37 215
16526.58 200
16527.80 224
16529.01 220
16530.23 211
16531.44 201
16532.66 217
16533.87 189
16535.09 195
16536.30 199
16537.52 221
16538.73 204
16539.95 199
16541.16 204
16542.38 200
16543.59 205
16544.81 214
16546.02 218
16547.24 206
16548.45 230
16549.67 227
16550.88 198
16552.10 220
16553.31 215
16554.53 211
16555.74 202
16556.96 202
16558.18 207
16559.39 217
16560.61 220
16561.82 237
16563.04 211
16564.25 220
16565.47 205
16566.69 228
16567.90 237
16569.12 199
16570.33 222
16571.55 207
16572.77 215
16573.98 231
16575.20 192
16576.41 204
16577.63 204
16578.85 256
16580.06 207
16581.28 194
16582.50 212
16583.71 216
16584.93 202
16586.15 201
16587.36 195
16588.58 201
16589.80 226
16591.01 195
16592.23 197
16593.45 231
16594.66 217
16595.88 220
16597.10 210
16598.32 214
16599.53 208
16600.75 214
16601.97 182
16603.18 204
16604.40 204
16605.62 205
16606.84 200
16608.05 201
16609.27 190
16610.49 196
16611.71 210
16612.92 204
16614.14 209
16615.36 209
16616.58 207
16617.79 200
16619.01 208
16620.23 204
16621.45 207
16622.67 226
16623.88 202
16625.10 215
16626.32 221
16627.54 206
16628.76 194
16629.97 213
16631.19 203
16632.41 211
16633.63 201
16634.85 207
16636.07 191
16637.29 198
16638.50 215
16639.72 209
16640.94 207
16642.16 186
16643.38 204
16644.60 226
16645.82 209
16647.03 208
16648.25 204
16649.47 196
16650.69 207
16651.91 204
16653.13 195
16654.35 216
16655.57 211
16656.79 207
16658.01 233
16659.23 230
16660.45 214
16661.66 195
16662.88 197
16664.10 206
16665.32 212
16666.54 199
16667.76 213
16668.98 212
16670.20 200
16671.42 206
16672.64 215
16673.86 201
16675.08 192
16676.30 200
16677.52 195
16678.74 200
16679.96 200
16681.18 190
16682.40 199
16683.62 218
16684.84 203
16686.06 198
16687.28 196
16688.50 186
16689.72 187
16690.94 181
16692.16 199
16693.39 200
16694.61 185
16695.83 203
16697.05 214
16698.27 207
16699.49 227
16700.71 195
16701.93 220
16703.15 192
16704.37 196
16705.59 181
16706.81 214
16708.04 199
16709.26 204
16710.48 212
16711.70 199
16712.92 198
16714.14 198
16715.36 189
16716.58 185
16717.81 197
16719.03 207
16720.25 197
16721.47 206
16722.69 184
16723.91 195
16725.14 204
16726.36 204
16727.58 187
16728.80 174
16730.02 201
16731.24 191
16732.47 192
16733.69 211
16734.91 195
16736.13 217
16737.36 200
16738.58 189
16739.80 177
16741.02 187
16742.24 180
16743.47 169
16744.69 203
16745.91 194
16747.13 201
16748.36 189
16749.58 213
16750.80 225
16752.02 203
16753.25 191
16754.47 203
16755.69 196
16756.92 203
16758.14 198
16759.36 206
16760.59 224
16761.81 202
16763.03 225
16764.25 186
16765.48 185
16766.70 217
16767.92 189
16769.15 194
16770.37 202
16771.59 202
16772.82 221
16774.04 198
16775.27 181
16776.49 193
16777.71 201
16778.94 199
16780.16 204
16781.38 205
16782.61 193
16783.83 194
16785.06 205
16786.28 178
16787.50 211
16788.73 199
16789.95 215
16791.18 205
16792.40 204
16793.62 198
16794.85 206
16796.07 198
16797.30 183
16798.52 189
16799.75 180
16800.97 189
16802.19 200
16803.42 207
16804.64 171
16805.87 185
16807.09 194
16808.32 195
16809.54 199
16810.77 187
16811.99 203
16813.22 202
16814.44 198
16815.67 193
16816.89 186
16818.12 207
16819.34 197
16820.57 200
16821.79 201
16823.02 191
16824.24 191
16825.47 210
16826.70 214
16827.92 234
16829.15 206
16830.37 219
16831.60 205
16832.82 195
16834.05 185
16835.27 192
16836.50 212
16837.73 219
16838.95 213
16840.18 193
16841.40 213
16842.63 211
16843.86 216
16845.08 209
16846.31 206
16847.53 188
16848.76 220
16849.99 218
16851.21 198
16852.44 208
16853.67 203
16854.89 193
16856.12 224
16857.35 218
16858.57 218
16859.80 202
16861.03 201
16862.25 216
16863.48 204
16864.71 178
16865.93 216
16867.16 238
16868.39 218
16869.61 193
16870.84 213
16872.07 221
16873.30 195
16874.52 224
16875.75 211
16876.98 201
16878.20 220
16879.43 237
16880.66 218
16881.89 218
16883.11 210
16884.34 210
16885.57 229
16886.80 219
16888.02 215
16889.25 216
16890.48 235
16891.71 209
16892.94 231
16894.16 218
16895.39 214
16896.62 212
16897.85 207
16899.08 222
16900.30 217
16901.53 221
16902.76 224
16903.99 226
16905.22 218
16906.45 208
16907.67 215
16908.90 203
16910.13 215
16911.36 219
16912.59 206
16913.82 219
16915.04 193
16916.27 223
16917.50 193
16918.73 210
16919.96 183
16921.19 223
16922.42 228
16923.65 204
16924.88 234
16926.10 196
16927.33 213
16928.56 218
16929.79 195
16931.02 207
16932.25 221
16933.48 217
16934.71 184
16935.94 205
16937.17 202
16938.40 195
16939.63 213
16940.86 224
16942.09 211
16943.32 207
16944.55 217
16945.78 200
16947.01 217
16948.24 226
16949.47 209
16950.70 201
16951.93 186
16953.16 205
16954.39 220
16955.62 209
16956.85 218
16958.08 212
16959.31 200
16960.54 198
16961.77 215
16963.00 210
16964.23 196
16965.46 208
16966.69 178
16967.92 200
16969.15 192
16970.38 215
16971.61 218
16972.84 188
16974.07 212
16975.30 201
16976.54 184
16977.77 211
16979.00 206
16980.23 209
16981.46 214
16982.69 207
16983.92 214
16985.15 223
16986.38 192
16987.62 203
16988.85 199
16990.08 194
16991.31 193
16992.54 184
16993.77 186
16995.00 189
16996.24 205
16997.47 199
16998.70 177
16999.93 211
17001.16 222
17002.39 183
17003.63 196
17004.86 192
17006.09 175
17007.32 206
17008.55 205
17009.79 184
17011.02 187
17012.25 185
17013.48 198
17014.72 186
17015.95 192
17017.18 196
17018.41 200
17019.64 211
17020.88 198
17022.11 212
17023.34 203
17024.58 183
17025.81 207
17027.04 198
17028.27 186
17029.51 211
17030.74 192
17031.97 196
17033.21 194
17034.44 189
17035.67 204
17036.90 207
17038.14 192
17039.37 183
17040.60 175
17041.84 189
17043.07 190
17044.30 186
17045.54 184
17046.77 217
17048.00 198
17049.24 208
17050.47 196
17051.70 176
17052.94 192
17054.17 191
17055.41 188
17056.64 190
17057.87 171
17059.11 183
17060.34 206
17061.58 209
17062.81 202
17064.04 180
17065.28 184
17066.51 199
17067.75 175
17068.98 181
17070.21 168
17071.45 173
17072.68 208
17073.92 193
17075.15 198
17076.39 174
17077.62 192
17078.86 183
17080.09 171
17081.33 181
17082.56 197
17083.80 187
17085.03 193
17086.26 179
17087.50 171
17088.73 177
17089.97 168
17091.20 166
17092.44 194
17093.68 171
17094.91 187
17096.15 178
17097.38 180
17098.62 178
17099.85 193
17101.09 175
17102.32 194
17103.56 179
17104.79 179
17106.03 197
17107.26 192
17108.50 175
17109.74 183
17110.97 182
17112.21 181
17113.44 191
17114.68 182
17115.92 182
17117.15 195
17118.39 189
17119.62 192
17120.86 185
17122.10 192
17123.33 167
17124.57 176
17125.80 182
17127.04 187
17128.28 198
17129.51 184
17130.75 185
17131.99 193
17133.22 159
17134.46 186
17135.70 189
17136.93 196
17138.17 179
17139.41 187
17140.64 197
17141.88 195
17143.12 170
17144.35 181
17145.59 172
17146.83 181
17148.07 180
17149.30 194
17150.54 159
17151.78 185
17153.02 170
17154.25 168
17155.49 194
17156.73 174
17157.96 176
17159.20 182
17160.44 183
17161.68 182
17162.92 157
17164.15 170
17165.39 173
17166.63 181
17167.87 185
17169.10 184
17170.34 182
17171.58 175
17172.82 184
17174.06 169
17175.29 170
17176.53 182
17177.77 181
17179.01 196
17180.25 194
17181.49 189
17182.72 176
17183.96 156
17185.20 162
17186.44 179
17187.68 170
17188.92 180
17190.15 202
17191.39 191
17192.63 181
17193.87 171
17195.11 195
17196.35 185
17197.59 201
17198.83 191
17200.07 199
17201.30 173
17202.54 171
17203.78 189
17205.02 162
17206.26 162
17207.50 168
17208.74 174
17209.98 175
17211.22 175
17212.46 185
17213.70 175
17214.94 156
17216.18 183
17217.42 195
17218.66 173
17219.90 156
17221.14 190
17222.38 188
17223.62 160
17224.86 155
17226.10 183
17227.34 188
17228.58 181
17229.82 157
17231.06 165
17232.30 164
17233.54 160
17234.78 174
17236.02 179
17237.26 178
17238.50 171
17239.74 182
17240.98 183
17242.22 190
17243.46 184
17244.70 188
17245.94 180
17247.18 170
17248.42 179
17249.66 153
17250.90 173
17252.14 188
17253.39 186
17254.63 190
17255.87 173
17257.11 161
17258.35 181
17259.59 176
17260.83 159
17262.07 165
17263.31 169
17264.56 174
17265.80 174
17267.04 191
17268.28 172
17269.52 175
17270.76 176
17272.00 184
17273.25 200
17274.49 150
17275.73 158
17276.97 152
17278.21 160
17279.45 168
17280.70 173
17281.94 173
17283.18 168
17284.42 187
17285.66 187
17286.91 163
17288.15 159
17289.39 164
17290.63 164
17291.88 202
17293.12 164
17294.36 167
17295.60 163
17296.85 176
17298.09 172
17299.33 161
17300.57 171
17301.82 170
17303.06 183
17304.30 185
17305.54 159
17306.79 167
17308.03 155
17309.27 176
17310.52 163
17311.76 170
17313.00 171
17314.25 192
17315.49 184
17316.73 182
17317.97 169
17319.22 153
17320.46 156
17321.71 174
17322.95 191
17324.19 171
17325.44 164
17326.68 175
17327.92 183
17329.17 186
17330.41 187
17331.65 170
17332.90 169
17334.14 174
17335.39 156
17336.63 193
17337.87 181
17339.12 182
17340.36 199
17341.61 188
17342.85 164
17344.09 173
17345.34 167
17346.58 168
17347.83 165
17349.07 187
17350.32 169
17351.56 173
17352.80 161
17354.05 178
17355.29 180
17356.54 189
17357.78 189
17359.03 176
17360.27 172
17361.52 153
17362.76 173
17364.01 178
17365.25 169
17366.50 169
17367.74 181
17368.99 171
17370.23 185
17371.48 193
17372.72 160
17373.97 181
17375.21 176
17376.46 166
17377.70 161
17378.95 170
17380.19 182
17381.44 178
17382.69 182
17383.93 171
17385.18 179
17386.42 174
17387.67 183
17388.91 178
17390.16 178
17391.41 182
17392.65 177
17393.90 188
17395.14 162
17396.39 166
17397.64 172
17398.88 166
17400.13 191
17401.37 176
17402.62 157
17403.87 180
17405.11 181
17406.36 164
17407.61 152
17408.85 175
17410.10 180
17411.35 175
17412.59 171
17413.84 170
17415.09 180
17416.33 175
17417.58 169
17418.83 162
17420.07 169
17421.32 158
17422.57 199
17423.82 172
17425.06 179
17426.31 174
17427.56 170
17428.80 171
17430.05 180
17431.30 173
17432.55 151
17433.79 200
17435.04 180
17436.29 194
17437.54 184
17438.78 187
17440.03 175
17441.28 210
17442.53 161
17443.77 171
17445.02 181
17446.27 199
17447.52 183
17448.77 182
17450.01 175
17451.26 171
17452.51 177
17453.76 174
17455.01 185
17456.25 187
17457.50 179
17458.75 176
17460.00 181
17461.25 179
17462.50 187
17463.74 172
17464.99 170
17466.24 185
17467.49 186
17468.74 167
17469.99 178
17471.24 180
17472.49 173
17473.73 173
17474.98 191
17476.23 194
17477.48 177
17478.73 183
17479.98 184
17481.23 204
17482.48 215
17483.73 181
17484.98 195
17486.23 178
17487.47 175
17488.72 169
17489.97 171
17491.22 165
17492.47 166
17493.72 199
17494.97 196
17496.22 179
17497.47 154
17498.72 179
17499.97 183
17501.22 192
17502.47 185
17503.72 168
17504.97 181
17506.22 182
17507.47 184
17508.72 179
17509.97 184
17511.22 186
17512.47 184
17513.72 214
17514.97 170
17516.22 200
17517.47 178
17518.72 170
17519.97 176
17521.22 184
17522.47 177
17523.72 195
17524.98 202
17526.23 162
17527.48 175
17528.73 172
17529.98 186
17531.23 198
17532.48 193
17533.73 191
17534.98 180
17536.23 166
17537.48 180
17538.74 181
17539.99 184
17541.24 198
17542.49 177
17543.74 182
17544.99 194
17546.24 193
17547.50 183
17548.75 217
17550.00 195
17551.25 206
17552.50 198
17553.75 173
17555.01 195
17556.26 191
17557.51 193
17558.76 186
17560.01 192
17561.26 188
17562.52 191
17563.77 195
17565.02 198
17566.27 210
17567.53 202
17568.78 182
17570.03 203
17571.28 199
17572.53 182
17573.79 200
17575.04 192
17576.29 203
17577.54 180
17578.80 171
17580.05 198
17581.30 204
17582.56 198
17583.81 179
17585.06 189
17586.31 196
17587.57 180
17588.82 187
17590.07 183
17591.33 190
17592.58 198
17593.83 202
17595.08 178
17596.34 194
17597.59 176
17598.84 199
17600.10 196
17601.35 194
17602.61 205
17603.86 206
17605.11 213
17606.37 183
17607.62 199
17608.87 183
17610.13 211
17611.38 216
17612.63 197
17613.89 188
17615.14 181
17616.40 178
17617.65 197
17618.90 205
17620.16 195
17621.41 179
17622.67 197
17623.92 200
17625.17 186
17626.43 196
17627.68 183
17628.94 181
17630.19 211
17631.45 205
17632.70 189
17633.96 203
17635.21 200
17636.47 198
17637.72 198
17638.97 181
17640.23 208
17641.48 180
17642.74 194
17643.99 178
17645.25 182
17646.50 191
17647.76 190
17649.01 187
17650.27 190
17651.52 196
17652.78 197
17654.04 207
17655.29 194
17656.55 190
17657.80 186
17659.06 197
17660.31 199
17661.57 185
17662.82 182
17664.08 172
17665.33 176
17666.59 184
17667.85 166
17669.10 194
17670.36 167
17671.61 179
17672.87 182
17674.13 189
17675.38 195
17676.64 196
17677.89 169
17679.15 171
17680.41 171
17681.66 180
17682.92 186
17684.18 177
17685.43 182
17686.69 191
17687.95 174
17689.20 183
17690.46 167
17691.71 176
17692.97 185
17694.23 183
17695.49 163
17696.74 188
17698.00 187
17699.26 172
17700.51 176
17701.77 183
17703.03 170
17704.28 181
17705.54 179
17706.80 185
17708.06 183
17709.31 176
17710.57 161
17711.83 184
17713.08 170
17714.34 166
17715.60 178
17716.86 178
17718.11 179
17719.37 176
17720.63 173
17721.89 140
17723.15 161
17724.40 193
17725.66 163
17726.92 186
17728.18 175
17729.43 166
17730.69 194
17731.95 185
17733.21 169
17734.47 167
17735.73 202
17736.98 183
17738.24 180
17739.50 167
17740.76 164
17742.02 170
17743.28 178
17744.53 175
17745.79 199
17747.05 176
17748.31 170
17749.57 182
17750.83 166
17752.09 179
17753.34 180
17754.60 162
17755.86 186
17757.12 179
17758.38 179
17759.64 202
17760.90 165
17762.16 171
17763.42 170
17764.68 181
17765.94 165
17767.19 166
17768.45 167
17769.71 183
17770.97 169
17772.23 161
17773.49 181
17774.75 166
17776.01 181
17777.27 188
17778.53 183
17779.79 183
17781.05 178
17782.31 164
17783.57 187
17784.83 179
17786.09 168
17787.35 181
17788.61 203
17789.87 175
17791.13 187
17792.39 181
17793.65 162
17794.91 177
17796.17 182
17797.43 161
17798.69 178
17799.95 163
17801.21 173
17802.47 144
17803.73 160
17805.00 150
17806.26 179
17807.52 168
17808.78 151
17810.04 164
17811.30 163
17812.56 172
17813.82 175
17815.08 174
17816.34 168
17817.60 163
17818.87 161
17820.13 157
17821.39 169
17822.65 158
17823.91 157
17825.17 161
17826.43 170
17827.69 157
17828.96 165
17830.22 173
17831.48 160
17832.74 171
17834.00 182
17835.26 162
17836.53 178
17837.79 153
17839.05 162
17840.31 179
17841.57 194
17842.84 181
17844.10 176
17845.36 149
17846.62 161
17847.88 155
17849.15 170
17850.41 162
17851.67 173
17852.93 147
17854.20 145
17855.46 180
17856.72 175
17857.98 168
17859.25 168
17860.51 165
17861.77 171
17863.03 162
17864.30 158
17865.56 163
17866.82 161
17868.09 151
17869.35 172
17870.61 159
17871.87 161
17873.14 170
17874.40 163
17875.66 168
17876.93 162
17878.19 156
17879.45 187
17880.72 158
17881.98 166
17883.24 158
17884.51 169
17885.77 174
17887.03 160
17888.30 153
17889.56 170
17890.83 171
17892.09 155
17893.35 147
17894.62 157
17895.88 175
17897.14 170
17898.41 163
17899.67 165
17900.94 174
17902.20 165
17903.46 175
17904.73 159
17905.99 157
17907.26 159
17908.52 168
17909.79 159
17911.05 154
17912.32 165
17913.58 162
17914.84 176
17916.11 159
17917.37 153
17918.64 140
17919.90 177
17921.17 179
17922.43 169
17923.70 157
17924.96 157
17926.23 174
17927.49 174
17928.76 148
17930.02 194
17931.29 155
17932.55 169
17933.82 156
17935.08 157
17936.35 149
17937.61 165
17938.88 162
17940.14 157
17941.41 171
17942.68 174
17943.94 161
17945.21 170
17946.47 161
17947.74 149
17949.00 145
17950.27 167
17951.54 169
17952.80 179
17954.07 162
17955.33 171
17956.60 170
17957.87 177
17959.13 167
17960.40 166
17961.66 166
17962.93 173
17964.20 149
17965.46 155
17966.73 152
17968.00 164
17969.26 150
17970.53 166
17971.80 148
17973.06 189
17974.33 153
17975.60 164
17976.86 155
17978.13 160
17979.40 168
17980.66 155
17981.93 160
17983.20 184
17984.46 167
17985.73 167
17987.00 151
17988.26 140
17989.53 141
17990.80 148
17992.07 155
17993.33 172
17994.60 166
17995.87 153
17997.14 153
17998.40 175
17999.67 160
18000.94 154
18002.21 157
18003.47 165
18004.74 176
18006.01 141
18007.28 136
18008.55 159
18009.81 167
18011.08 162
18012.35 165
18013.62 156
18014.89 160
18016.15 179
18017.42 170
18018.69 152
18019.96 157
18021.23 161
18022.49 173
18023.76 169
18025.03 145
18026.30 155
18027.57 169
18028.84 158
18030.11 140
18031.37 159
18032.64 156
18033.91 151
18035.18 174
18036.45 161
18037.72 160
18038.99 150
18040.26 161
18041.53 150
18042.79 154
18044.06 159
18045.33 149
18046.60 153
18047.87 161
18049.14 159
18050.41 163
18051.68 163
18052.95 166
18054.22 169
18055.49 164
18056.76 164
18058.03 151
18059.30 154
18060.57 147
18061.84 151
18063.11 169
18064.38 153
18065.65 164
18066.92 151
18068.19 162
18069.46 175
18070.73 172
18072.00 160
18073.27 150
18074.54 161
18075.81 156
18077.08 155
18078.35 172
18079.62 164
18080.89 167
18082.16 185
18083.43 160
18084.70 162
18085.97 168
18087.24 163
18088.51 168
18089.78 168
18091.05 161
18092.32 183
18093.59 172
18094.87 166
18096.14 149
18097.41 151
18098.68 156
18099.95 168
18101.22 168
18102.49 159
18103.76 165
18105.03 165
18106.31 149
18107.58 158
18108.85 153
18110.12 145
18111.39 161
18112.66 161
18113.93 161
18115.21 173
18116.48 170
18117.75 152
18119.02 162
18120.29 156
18121.56 165
18122.84 175
18124.11 179
18125.38 153
18126.65 149
18127.92 168
18129.20 172
18130.47 159
18131.74 150
18133.01 163
18134.29 155
18135.56 160
18136.83 144
18138.10 170
18139.38 161
18140.65 136
18141.92 158
18143.19 150
18144.47 163
18145.74 161
18147.01 149
18148.28 177
18149.56 168
18150.83 150
18152.10 156
18153.38 180
18154.65 148
18155.92 154
18157.19 164
18158.47 154
18159.74 152
18161.01 158
18162.29 153
18163.56 158
18164.83 165
18166.11 146
18167.38 160
18168.65 152
18169.93 168
18171.20 177
18172.48 161
18173.75 162
18175.02 155
18176.30 168
18177.57 168
18178.84 163
18180.12 157
18181.39 163
18182.67 170
18183.94 175
18185.21 156
18186.49 167
18187.76 166
18189.04 156
18190.31 152
18191.59 154
18192.86 155
18194.13 165
18195.41 166
18196.68 152
18197.96 150
18199.23 139
18200.51 152
18201.78 148
18203.06 164
18204.33 160
18205.61 153
18206.88 153
18208.16 167
18209.43 169
18210.71 150
18211.98 143
18213.26 166
18214.53 150
18215.81 151
18217.08 167
18218.36 143
18219.63 161
18220.91 158
18222.18 164
18223.46 170
18224.73 163
18226.01 161
18227.28 138
18228.56 163
18229.84 161
18231.11 142
18232.39 156
18233.66 140
18234.94 149
18236.21 156
18237.49 164
18238.77 169
18240.04 160
18241.32 159
18242.59 153
18243.87 154
18245.15 151
18246.42 170
18247.70 157
18248.98 150
18250.25 170
18251.53 160
18252.81 158
18254.08 165
18255.36 143
18256.63 163
18257.91 170
18259.19 158
18260.46 167
18261.74 160
18263.02 153
18264.30 175
18265.57 191
18266.85 168
18268.13 165
18269.40 157
18270.68 147
18271.96 163
18273.23 159
18274.51 144
18275.79 170
18277.07 171
18278.34 164
18279.62 152
18280.90 158
18282.18 162
18283.45 150
18284.73 157
18286.01 178
18287.29 179
18288.56 176
18289.84 170
18291.12 162
18292.40 159
18293.68 163
18294.95 151
18296.23 167
18297.51 154
18298.79 159
18300.07 167
18301.34 165
18302.62 185
18303.90 161
18305.18 161
18306.46 172
18307.74 151
18309.01 161
18310.29 141
18311.57 147
18312.85 160
18314.13 171
18315.41 177
18316.69 162
18317.96 172
18319.24 175
18320.52 158
18321.80 166
18323.08 179
18324.36 167
18325.64 154
18326.92 165
18328.20 144
18329.47 158
18330.75 184
18332.03 148
18333.31 163
18334.59 169
18335.87 152
18337.15 164
18338.43 165
18339.71 164
18340.99 163
18342.27 170
18343.55 170
18344.83 166
18346.11 168
18347.39 159
18348.67 157
18349.95 163
18351.23 184
18352.51 173
18353.79 166
18355.07 153
18356.35 159
18357.63 157
18358.91 173
18360.19 163
18361.47 158
18362.75 177
18364.03 157
18365.31 159
18366.59 156
18367.87 162
18369.15 150
18370.43 168
18371.71 173
18372.99 162
18374.27 152
18375.55 166
18376.83 147
18378.12 173
18379.40 142
18380.68 164
18381.96 164
18383.24 173
18384.52 167
18385.80 166
18387.08 159
18388.36 132
18389.65 150
18390.93 148
18392.21 162
18393.49 148
18394.77 163
18396.05 154
18397.33 164
18398.62 156
18399.90 168
18401.18 159
18402.46 152
18403.74 145
18405.02 150
18406.31 146
18407.59 165
18408.87 175
18410.15 151
18411.43 156
18412.72 156
18414.00 175
18415.28 165
18416.56 161
18417.84 165
18419.13 163
18420.41 160
18421.69 143
18422.97 150
18424.26 156
18425.54 165
18426.82 174
18428.10 178
18429.39 148
18430.67 153
18431.95 158
18433.23 156
18434.52 152
18435.80 165
18437.08 151
18438.37 151
18439.65 152
18440.93 146
18442.22 151
18443.50 164
18444.78 172
18446.06 159
18447.35 149
18448.63 167
18449.91 141
18451.20 153
18452.48 160
18453.76 164
18455.05 148
18456.33 153
18457.62 152
18458.90 155
18460.18 157
18461.47 160
18462.75 153
18464.03 162
18465.32 155
18466.60 152
18467.89 155
18469.17 154
18470.45 151
18471.74 170
18473.02 161
18474.31 138
18475.59 163
18476.88 151
18478.16 165
18479.44 157
18480.73 160
18482.01 152
18483.30 138
18484.58 153
18485.87 145
18487.15 155
18488.44 145
18489.72 170
18491.01 146
18492.29 164
18493.58 160
18494.86 160
18496.15 167
18497.43 164
18498.72 161
18500.00 154
18501.29 131
18502.57 153
18503.86 153
18505.14 157
18506.43 141
18507.71 148
18509.00 165
18510.28 156
18511.57 165
18512.85 158
18514.14 161
18515.42 164
18516.71 154
18518.00 158
18519.28 151
18520.57 159
18521.85 136
18523.14 145
18524.43 146
18525.71 172
18527.00 163
18528.28 181
18529.57 172
18530.86 174
18532.14 157
18533.43 138
18534.71 154
18536.00 156
18537.29 161
18538.57 149
18539.86 158
18541.15 157
18542.43 142
18543.72 156
18545.01 144
18546.29 140
18547.58 169
18548.87 162
18550.15 171
18551.44 154
18552.73 165
18554.01 162
18555.30 147
18556.59 168
18557.88 169
18559.16 162
18560.45 147
18561.74 166
18563.02 158
18564.31 149
18565.60 155
18566.89 162
18568.17 146
18569.46 147
18570.75 161
18572.04 159
18573.32 158
18574.61 150
18575.90 157
18577.19 159
18578.48 155
18579.76 151
18581.05 163
18582.34 169
18583.63 152
18584.92 142
18586.20 167
18587.49 149
18588.78 155
18590.07 168
18591.36 169
18592.64 165
18593.93 166
18595.22 144
18596.51 165
18597.80 146
18599.09 161
18600.38 169
18601.66 166
18602.95 179
18604.24 159
18605.53 148
18606.82 161
18608.11 161
18609.40 160
18610.69 166
18611.98 144
18613.26 167
18614.55 169
18615.84 178
18617.13 135
18618.42 171
18619.71 173
18621.00 185
18622.29 150
18623.58 147
18624.87 175
18626.16 172
18627.45 162
18628.74 157
18630.03 158
18631.32 173
18632.61 170
18633.89 155
18635.18 139
18636.47 151
18637.76 174
18639.05 176
18640.34 155
18641.63 145
18642.92 156
18644.21 149
18645.50 152
18646.79 159
18648.09 149
18649.38 165
18650.67 181
18651.96 154
18653.25 145
18654.54 177
18655.83 171
18657.12 143
18658.41 150
18659.70 151
18660.99 145
18662.28 168
18663.57 135
18664.86 146
18666.15 164
18667.44 152
18668.74 138
18670.03 164
18671.32 139
18672.61 142
18673.90 141
18675.19 151
18676.48 147
18677.77 155
18679.06 136
18680.36 134
18681.65 155
18682.94 146
18684.23 143
18685.52 156
18686.81 140
18688.11 146
18689.40 160
18690.69 153
18691.98 139
18693.27 159
18694.56 156
18695.86 168
18697.15 157
18698.44 143
18699.73 150
18701.02 165
18702.32 144
18703.61 154
18704.90 152
18706.19 141
18707.48 158
18708.78 164
18710.07 140
18711.36 152
18712.65 170
18713.95 142
18715.24 153
18716.53 164
18717.83 142
18719.12 143
18720.41 177
18721.70 147
18723.00 142
18724.29 149
18725.58 136
18726.87 140
18728.17 149
18729.46 160
18730.75 154
18732.05 142
18733.34 150
18734.63 155
18735.93 128
18737.22 134
18738.51 139
18739.81 134
18741.10 141
18742.39 139
18743.69 156
18744.98 154
18746.27 132
18747.57 148
18748.86 161
18750.16 149
18751.45 137
18752.74 137
18754.04 145
18755.33 131
18756.63 149
18757.92 161
18759.21 151
18760.51 153
18761.80 155
18763.10 140
18764.39 149
18765.69 150
18766.98 160
18768.27 152
18769.57 119
18770.86 157
18772.16 142
18773.45 154
18774.75 142
18776.04 146
18777.34 169
18778.63 148
18779.93 148
18781.22 139
18782.52 143
18783.81 152
18785.11 176
18786.40 170
18787.70 153
18788.99 155
18790.29 155
18791.58 162
18792.88 168
18794.17 146
18795.47 136
18796.76 147
18798.06 148
18799.35 148
18800.65 131
18801.94 145
18803.24 156
18804.54 141
18805.83 157
18807.13 163
18808.42 152
18809.72 161
18811.01 160
18812.31 146
18813.61 144
18814.90 153
18816.20 149
18817.49 168
18818.79 170
18820.09 151
18821.38 153
18822.68 141
18823.98 149
18825.27 155
18826.57 141
18827.87 167
18829.16 147
18830.46 149
18831.75 149
18833.05 145
18834.35 162
18835.64 148
18836.94 142
18838.24 138
18839.54 156
18840.83 157
18842.13 169
18843.43 146
18844.72 161
18846.02 156
18847.32 155
18848.61 149
18849.91 140
18851.21 144
18852.51 162
18853.80 140
18855.10 168
18856.40 169
18857.70 143
18858.99 144
18860.29 139
18861.59 163
18862.89 155
18864.18 140
18865.48 167
18866.78 154
18868.08 158
18869.38 146
18870.67 143
18871.97 143
18873.27 164
18874.57 146
18875.87 143
18877.16 144
18878.46 145
18879.76 166
18881.06 151
18882.36 132
18883.66 153
18884.95 145
18886.25 143
18887.55 145
18888.85 153
18890.15 145
18891.45 156
18892.75 151
18894.04 151
18895.34 148
18896.64 162
18897.94 152
18899.24 144
18900.54 161
18901.84 144
18903.14 153
18904.44 152
18905.74 140
18907.03 145
18908.33 137
18909.63 155
18910.93 149
18912.23 150
18913.53 156
18914.83 152
18916.13 146
18917.43 146
18918.73 152
18920.03 146
18921.33 142
18922.63 150
18923.93 154
18925.23 159
18926.53 146
18927.83 151
18929.13 147
18930.43 143
18931.73 162
18933.03 156
18934.33 145
18935.63 143
18936.93 131
18938.23 148
18939.53 153
18940.83 157
18942.13 150
18943.43 151
18944.73 150
18946.03 153
18947.33 137
18948.63 136
18949.93 133
18951.23 151
18952.53 160
18953.84 147
18955.14 159
18956.44 142
18957.74 146
18959.04 147
18960.34 143
18961.64 158
18962.94 145
18964.24 149
18965.54 140
18966.85 153
18968.15 155
18969.45 158
18970.75 151
18972.05 153
18973.35 163
18974.65 155
18975.96 140
18977.26 135
18978.56 154
18979.86 158
18981.16 158
18982.46 141
18983.77 123
18985.07 155
18986.37 153
18987.67 137
18988.97 138
18990.28 163
18991.58 140
18992.88 146
18994.18 151
18995.49 146
18996.79 163
18998.09 175
18999.39 149
19000.69 142
19002.00 138
19003.30 170
19004.60 159
19005.90 136
19007.21 146
19008.51 138
19009.81 161
19011.12 144
19012.42 149
19013.72 168
19015.02 144
19016.33 170
19017.63 145
19018.93 125
19020.24 144
19021.54 153
19022.84 142
19024.15 149
19025.45 139
19026.75 139
19028.06 150
19029.36 156
19030.66 149
19031.97 157
19033.27 158
19034.57 138
19035.88 154
19037.18 145
19038.48 157
19039.79 153
19041.09 159
19042.40 160
19043.70 148
19045.00 135
19046.31 152
19047.61 132
19048.92 142
19050.22 154
19051.52 148
19052.83 146
19054.13 132
19055.44 130
19056.74 128
19058.05 145
19059.35 169
19060.65 152
19061.96 147
19063.26 143
19064.57 147
19065.87 144
19067.18 144
19068.48 162
19069.79 138
19071.09 155
19072.40 139
19073.70 161
19075.01 143
19076.31 144
19077.62 142
19078.92 143
19080.23 149
19081.53 147
19082.84 144
19084.14 162
19085.45 149
19086.75 140
19088.06 144
19089.36 139
19090.67 143
19091.98 147
19093.28 137
19094.59 164
19095.89 165
19097.20 131
19098.50 151
19099.81 145
19101.12 166
19102.42 161
19103.73 142
19105.03 143
19106.34 147
19107.65 164
19108.95 142
19110.26 152
19111.56 161
19112.87 186
19114.18 155
19115.48 134
19116.79 150
19118.10 142
19119.40 149
19120.71 157
19122.02 142
19123.32 151
19124.63 146
19125.94 136
19127.24 140
19128.55 134
19129.86 148
19131.16 152
19132.47 156
19133.78 143
19135.08 128
19136.39 157
19137.70 147
19139.01 169
19140.31 159
19141.62 130
19142.93 145
19144.23 153
19145.54 157
19146.85 148
19148.16 140
19149.46 137
19150.77 147
19152.08 159
19153.39 146
19154.69 146
19156.00 143
19157.31 145
19158.62 147
19159.93 117
19161.23 125
19162.54 152
19163.85 153
19165.16 153
19166.47 136
19167.77 141
19169.08 154
19170.39 163
19171.70 162
19173.01 150
19174.32 151
19175.62 152
19176.93 145
19178.24 147
19179.55 136
19180.86 130
19182.17 169
19183.48 132
19184.78 137
19186.09 154
19187.40 162
19188.71 142
19190.02 143
19191.33 148
19192.64 144
19193.95 164
19195.26 155
19196.56 135
19197.87 146
19199.18 144
19200.49 148
19201.80 166
19203.11 132
19204.42 125
19205.73 149
19207.04 149
19208.35 129
19209.66 149
19210.97 142
19212.28 159
19213.59 170
19214.90 128
19216.21 128
19217.52 140
19218.83 152
19220.14 139
19221.45 142
19222.76 162
19224.07 150
19225.38 152
19226.69 150
19228.00 130
19229.31 143
19230.62 150
19231.93 127
19233.24 159
19234.55 143
19235.86 135
19237.17 149
19238.48 150
19239.79 134
19241.10 141
19242.41 138
19243.72 151
19245.03 156
19246.35 145
19247.66 143
19248.97 136
19250.28 155
19251.59 138
19252.90 155
19254.21 149
19255.52 142
19256.83 138
19258.14 148
19259.46 145
19260.77 162
19262.08 143
19263.39 136
19264.70 138
19266.01 145
19267.32 148
19268.64 143
19269.95 140
19271.26 154
19272.57 163
19273.88 151
19275.20 143
19276.51 161
19277.82 169
19279.13 142
19280.44 142
19281.75 151
19283.07 134
19284.38 135
19285.69 134
19287.00 141
19288.32 145
19289.63 142
19290.94 147
19292.25 158
19293.57 143
19294.88 153
19296.19 151
19297.50 148
19298.82 155
19300.13 144
19301.44 134
19302.75 131
19304.07 132
19305.38 142
19306.69 135
19308.01 151
19309.32 148
19310.63 152
19311.94 169
19313.26 136
19314.57 137
19315.88 161
19317.20 160
19318.51 164
19319.82 162
19321.14 139
19322.45 136
19323.76 135
19325.08 163
19326.39 136
19327.70 144
19329.02 147
19330.33 137
19331.65 156
19332.96 134
19334.27 140
19335.59 143
19336.90 133
19338.22 144
19339.53 134
19340.84 152
19342.16 159
19343.47 136
19344.79 127
19346.10 137
19347.41 136
19348.73 139
19350.04 151
19351.36 156
19352.67 140
19353.99 151
19355.30 158
19356.62 138
19357.93 140
19359.25 140
19360.56 151
19361.87 133
19363.19 145
19364.50 143
19365.82 138
19367.13 133
19368.45 151
19369.76 135
19371.08 135
19372.39 146
19373.71 126
19375.02 151
19376.34 138
19377.66 156
19378.97 152
19380.29 156
19381.60 153
19382.92 124
19384.23 147
19385.55 164
19386.86 138
19388.18 137
19389.50 114
19390.81 154
19392.13 154
19393.44 146
19394.76 165
19396.07 143
19397.39 145
19398.71 139
19400.02 138
19401.34 139
19402.65 139
19403.97 137
19405.29 158
19406.60 143
19407.92 151
19409.24 146
19410.55 143
19411.87 152
19413.19 148
19414.50 140
19415.82 136
19417.14 127
19418.45 163
19419.77 155
19421.09 137
19422.40 136
19423.72 143
19425.04 147
19426.35 131
19427.67 137
19428.99 133
19430.30 145
19431.62 131
19432.94 131
19434.26 129
19435.57 138
19436.89 136
19438.21 142
19439.53 151
19440.84 145
19442.16 154
19443.48 140
19444.80 131
19446.11 127
19447.43 134
19448.75 156
19450.07 141
19451.38 143
19452.70 148
19454.02 156
19455.34 149
19456.66 152
19457.97 146
19459.29 156
19460.61 140
19461.93 139
19463.25 153
19464.57 147
19465.88 162
19467.20 133
19468.52 133
19469.84 136
19471.16 142
19472.48 161
19473.79 133
19475.11 146
19476.43 162
19477.75 148
19479.07 150
19480.39 139
19481.71 139
19483.03 126
19484.34 142
19485.66 148
19486.98 155
19488.30 151
19489.62 135
19490.94 132
19492.26 129
19493.58 135
19494.90 124
19496.22 137
19497.54 139
19498.86 139
19500.18 158
19501.50 135
19502.81 137
19504.13 136
19505.45 137
19506.77 148
19508.09 150
19509.41 130
19510.73 133
19512.05 142
19513.37 122
19514.69 139
19516.01 131
19517.33 149
19518.65 131
19519.97 143
19521.29 139
19522.61 138
19523.93 128
19525.25 150
19526.57 152
19527.89 159
19529.22 132
19530.54 146
19531.86 142
19533.18 133
19534.50 141
19535.82 145
19537.14 141
19538.46 161
19539.78 150
19541.10 129
19542.42 134
19543.74 145
19545.06 166
19546.39 136
19547.71 148
19549.03 141
19550.35 131
19551.67 145
19552.99 146
19554.31 138
19555.63 139
19556.96 140
19558.28 148
19559.60 152
19560.92 127
19562.24 146
19563.56 141
19564.88 152
19566.21 143
19567.53 150
19568.85 159
19570.17 160
19571.49 141
19572.82 126
19574.14 140
19575.46 146
19576.78 155
19578.10 131
19579.43 138
19580.75 135
19582.07 140
19583.39 142
19584.72 126
19586.04 145
19587.36 154
19588.68 163
19590.01 135
19591.33 144
19592.65 159
19593.97 131
19595.30 132
19596.62 132
19597.94 145
19599.26 148
19600.59 134
19601.91 147
19603.23 129
19604.56 135
19605.88 138
19607.20 148
19608.53 131
19609.85 145
19611.17 148
19612.49 157
19613.82 139
19615.14 150
19616.47 135
19617.79 151
19619.11 155
19620.44 147
19621.76 134
19623.08 136
19624.41 159
19625.73 129
19627.05 149
19628.38 112
19629.70 133
19631.03 149
19632.35 134
19633.67 152
19635.00 147
19636.32 146
19637.65 124
19638.97 121
19640.29 137
19641.62 144
19642.94 142
19644.27 146
19645.59 134
19646.92 143
19648.24 152
19649.57 137
19650.89 148
19652.21 150
19653.54 143
19654.86 134
19656.19 144
19657.51 156
19658.84 132
19660.16 146
19661.49 148
19662.81 150
19664.14 141
19665.46 139
19666.79 135
19668.11 151
19669.44 133
19670.76 152
19672.09 154
19673.41 134
19674.74 144
19676.07 146
19677.39 158
19678.72 142
19680.04 152
19681.37 147
19682.69 152
19684.02 155
19685.34 140
19686.67 146
19688.00 151
19689.32 158
19690.65 157
19691.97 143
19693.30 151
19694.63 138
19695.95 137
19697.28 138
19698.60 146
19699.93 143
19701.26 151
19702.58 153
19703.91 161
19705.24 154
19706.56 133
19707.89 138
19709.22 161
19710.54 168
19711.87 135
19713.20 160
19714.52 156
19715.85 144
19717.18 158
19718.50 151
19719.83 139
19721.16 142
19722.48 154
19723.81 154
19725.14 128
19726.47 144
19727.79 162
19729.12 153
19730.45 151
19731.77 152
19733.10 139
19734.43 146
19735.76 156
19737.08 135
19738.41 133
19739.74 150
19741.07 146
19742.39 129
19743.72 134
19745.05 127
19746.38 137
19747.71 137
19749.03 139
19750.36 146
19751.69 125
19753.02 126
19754.35 157
19755.67 128
19757.00 132
19758.33 139
19759.66 119
19760.99 154
19762.31 133
19763.64 151
19764.97 136
19766.30 138
19767.63 161
19768.96 136
19770.29 139
19771.61 159
19772.94 158
19774.27 145
19775.60 148
19776.93 130
19778.26 144
19779.59 141
19780.92 137
19782.25 136
19783.57 159
19784.90 161
19786.23 138
19787.56 140
19788.89 145
19790.22 161
19791.55 166
19792.88 157
19794.21 144
19795.54 156
19796.87 127
19798.20 147
19799.53 138
19800.86 148
19802.19 140
19803.52 138
19804.85 130
19806.18 146
19807.50 135
19808.83 151
19810.16 142
19811.49 141
19812.82 149
19814.15 138
19815.49 139
19816.82 136
19818.15 152
19819.48 163
19820.81 140
19822.14 126
19823.47 145
19824.80 134
19826.13 134
19827.46 135
19828.79 143
19830.12 139
19831.45 149
19832.78 152
19834.11 146
19835.44 128
19836.77 144
19838.10 136
19839.44 132
19840.77 143
19842.10 124
19843.43 148
19844.76 137
19846.09 140
19847.42 141
19848.75 161
19850.08 158
19851.42 140
19852.75 135
19854.08 127
19855.41 148
19856.74 129
19858.07 142
19859.40 145
19860.74 138
19862.07 168
19863.40 164
19864.73 154
19866.06 129
19867.40 150
19868.73 146
19870.06 161
19871.39 167
19872.72 132
19874.06 148
19875.39 152
19876.72 150
19878.05 144
19879.38 142
19880.72 140
19882.05 140
19883.38 157
19884.71 132
19886.05 157
19887.38 152
19888.71 142
19890.04 147
19891.38 153
19892.71 132
19894.04 131
19895.38 127
19896.71 146
19898.04 138
19899.37 154
19900.71 156
19902.04 142
19903.37 146
19904.71 137
19906.04 151
19907.37 164
19908.71 152
19910.04 137
19911.37 144
19912.71 139
19914.04 156
19915.37 138
19916.71 132
19918.04 142
19919.37 167
19920.71 150
19922.04 152
19923.37 157
19924.71 132
19926.04 140
19927.38 141
19928.71 163
19930.04 152
19931.38 141
19932.71 150
19934.05 148
19935.38 156
19936.71 141
19938.05 142
19939.38 137
19940.72 147
19942.05 142
19943.39 138
19944.72 136
19946.06 136
19947.39 150
19948.72 129
19950.06 147
19951.39 142
19952.73 129
19954.06 132
19955.40 142
19956.73 137
19958.07 136
19959.40 144
19960.74 140
19962.07 124
19963.41 154
19964.74 164
19966.08 139
19967.41 144
19968.75 143
19970.08 134
19971.42 142
19972.76 141
19974.09 156
19975.43 152
19976.76 150
19978.10 137
19979.43 148
19980.77 125
19982.10 141
19983.44 142
19984.78 152
19986.11 138
19987.45 133
19988.78 137
19990.12 151
19991.46 130
19992.79 143
19994.13 141
19995.46 145
19996.80 155
19998.14 143
19999.47 134
20000.81 136
20002.15 142
20003.48 155
20004.82 142
20006.16 160
20007.49 152
20008.83 131
20010.17 146
20011.50 148
20012.84 157
20014.18 127
20015.51 137
20016.85 138
20018.19 147
20019.52 157
20020.86 144
20022.20 140
20023.53 141
20024.87 136
20026.21 165
20027.55 139
20028.88 130
20030.22 132
20031.56 162
20032.90 161
20034.23 141
20035.57 145
20036.91 121
20038.25 131
20039.58 162
20040.92 151
20042.26 135
20043.60 151
20044.93 144
20046.27 141
20047.61 158
20048.95 148
20050.29 148
20051.62 145
20052.96 167
20054.30 132
20055.64 147
20056.98 144
20058.32 135
20059.65 170
20060.99 139
20062.33 152
20063.67 146
20065.01 132
20066.35 143
20067.68 138
20069.02 158
20070.36 144
20071.70 141
20073.04 148
20074.38 144
20075.72 139
20077.06 152
20078.40 139
20079.73 150
20081.07 134
20082.41 131
20083.75 144
20085.09 150
20086.43 146
20087.77 140
20089.11 120
20090.45 131
20091.79 151
20093.13 145
20094.47 133
20095.81 147
20097.15 153
20098.48 167
20099.82 163
20101.16 149
20102.50 138
20103.84 148
20105.18 149
20106.52 141
20107.86 165
20109.20 133
20110.54 149
20111.88 168
20113.22 145
20114.56 127
20115.90 147
20117.24 153
20118.58 149
20119.93 146
20121.27 162
20122.61 145
20123.95 167
20125.29 159
20126.63 146
20127.97 150
20129.31 151
20130.65 154
20131.99 150
20133.33 145
20134.67 129
20136.01 127
20137.35 152
20138.69 134
