# Supplementary material for: MALDI-TOF MS typing enables the classification of brewing yeasts of the genus Saccharomyces to major beer styles
Source: PLoS One. 2017 Aug 9;12(8):e0181694. doi: 10.1371/journal.pone.0181694 (PMC5549903; doi:10.1371/journal.pone.0181694)
Supplement: S6 File — The directory includes 90 raw files and was zipped to “.zip”; the folder has three strains with 30 spectra per strain; S1 Text explains the raw files with an example and Table 1 represents the yeast strains used within the experiment. (ZIP) [file pone.0181694.s009.zip › 16-18/30277-59-Lag-Lag-Lag-YPG-18h-E-E_2016-09-23_8_0_A10_1.dat]

1999.90 968
2000.32 1015
2000.75 1004
2001.17 1116
2001.59 1075
2002.01 1039
2002.43 1031
2002.86 1068
2003.28 932
2003.70 908
2004.12 920
2004.54 892
2004.97 910
2005.39 897
2005.81 866
2006.23 943
2006.66 836
2007.08 911
2007.50 854
2007.92 833
2008.35 868
2008.77 842
2009.19 791
2009.61 879
2010.04 870
2010.46 878
2010.88 872
2011.31 847
2011.73 880
2012.15 876
2012.57 822
2013.00 817
2013.42 790
2013.84 771
2014.27 829
2014.69 844
2015.11 817
2015.54 852
2015.96 850
2016.38 869
2016.81 944
2017.23 917
2017.65 899
2018.08 943
2018.50 906
2018.93 938
2019.35 987
2019.77 988
2020.20 938
2020.62 885
2021.04 885
2021.47 884
2021.89 859
2022.32 840
2022.74 901
2023.17 943
2023.59 893
2024.01 840
2024.44 881
2024.86 800
2025.29 792
2025.71 849
2026.14 810
2026.56 826
2026.98 856
2027.41 818
2027.83 791
2028.26 846
2028.68 830
2029.11 808
2029.53 802
2029.96 813
2030.38 763
2030.81 831
2031.23 886
2031.66 859
2032.08 835
2032.51 824
2032.93 839
2033.36 853
2033.78 804
2034.21 853
2034.63 871
2035.06 832
2035.49 786
2035.91 742
2036.34 785
2036.76 797
2037.19 833
2037.61 874
2038.04 876
2038.47 839
2038.89 840
2039.32 847
2039.74 837
2040.17 788
2040.59 802
2041.02 839
2041.45 870
2041.87 816
2042.30 770
2042.73 768
2043.15 823
2043.58 846
2044.00 900
2044.43 819
2044.86 815
2045.28 876
2045.71 873
2046.14 846
2046.56 859
2046.99 843
2047.42 874
2047.84 884
2048.27 798
2048.70 839
2049.12 809
2049.55 844
2049.98 811
2050.40 771
2050.83 785
2051.26 778
2051.69 816
2052.11 874
2052.54 844
2052.97 846
2053.40 848
2053.82 840
2054.25 838
2054.68 906
2055.10 835
2055.53 897
2055.96 932
2056.39 942
2056.82 958
2057.24 932
2057.67 986
2058.10 926
2058.53 989
2058.95 981
2059.38 926
2059.81 928
2060.24 893
2060.67 951
2061.09 879
2061.52 857
2061.95 894
2062.38 807
2062.81 828
2063.24 906
2063.66 955
2064.09 981
2064.52 1057
2064.95 1082
2065.38 1121
2065.81 1175
2066.24 1193
2066.66 1153
2067.09 1095
2067.52 1175
2067.95 1069
2068.38 1014
2068.81 968
2069.24 925
2069.67 873
2070.10 877
2070.52 917
2070.95 874
2071.38 893
2071.81 875
2072.24 864
2072.67 866
2073.10 906
2073.53 902
2073.96 929
2074.39 912
2074.82 913
2075.25 919
2075.68 916
2076.11 994
2076.54 949
2076.97 926
2077.40 909
2077.83 963
2078.26 938
2078.69 916
2079.12 881
2079.55 934
2079.98 928
2080.41 887
2080.84 910
2081.27 871
2081.70 808
2082.13 825
2082.56 827
2082.99 794
2083.42 858
2083.85 864
2084.28 905
2084.71 826
2085.14 869
2085.57 918
2086.00 898
2086.43 838
2086.86 838
2087.29 869
2087.73 802
2088.16 780
2088.59 807
2089.02 824
2089.45 855
2089.88 840
2090.31 801
2090.74 830
2091.17 825
2091.61 775
2092.04 797
2092.47 804
2092.90 839
2093.33 827
2093.76 833
2094.19 780
2094.63 800
2095.06 778
2095.49 776
2095.92 828
2096.35 824
2096.78 752
2097.22 794
2097.65 774
2098.08 744
2098.51 743
2098.94 776
2099.38 799
2099.81 822
2100.24 781
2100.67 755
2101.11 807
2101.54 798
2101.97 809
2102.40 837
2102.83 827
2103.27 850
2103.70 765
2104.13 853
2104.56 820
2105.00 846
2105.43 863
2105.86 929
2106.30 844
2106.73 809
2107.16 862
2107.59 861
2108.03 846
2108.46 844
2108.89 885
2109.33 914
2109.76 909
2110.19 830
2110.63 881
2111.06 809
2111.49 824
2111.93 812
2112.36 826
2112.79 824
2113.23 806
2113.66 817
2114.09 882
2114.53 862
2114.96 810
2115.40 792
2115.83 791
2116.26 806
2116.70 826
2117.13 806
2117.56 755
2118.00 751
2118.43 744
2118.87 803
2119.30 797
2119.73 775
2120.17 720
2120.60 772
2121.04 801
2121.47 803
2121.91 817
2122.34 884
2122.78 818
2123.21 783
2123.64 770
2124.08 821
2124.51 844
2124.95 788
2125.38 785
2125.82 798
2126.25 798
2126.69 771
2127.12 765
2127.56 740
2127.99 741
2128.43 810
2128.86 836
2129.30 817
2129.73 808
2130.17 799
2130.60 826
2131.04 843
2131.47 835
2131.91 852
2132.35 851
2132.78 823
2133.22 745
2133.65 765
2134.09 820
2134.52 820
2134.96 787
2135.40 754
2135.83 772
2136.27 804
2136.70 784
2137.14 804
2137.57 855
2138.01 770
2138.45 783
2138.88 772
2139.32 809
2139.76 805
2140.19 827
2140.63 838
2141.06 795
2141.50 782
2141.94 741
2142.37 808
2142.81 817
2143.25 786
2143.68 780
2144.12 764
2144.56 763
2144.99 782
2145.43 792
2145.87 865
2146.30 864
2146.74 790
2147.18 731
2147.62 788
2148.05 834
2148.49 863
2148.93 882
2149.36 906
2149.80 851
2150.24 883
2150.68 926
2151.11 993
2151.55 983
2151.99 914
2152.43 873
2152.86 918
2153.30 861
2153.74 931
2154.18 910
2154.61 913
2155.05 885
2155.49 906
2155.93 919
2156.37 916
2156.80 942
2157.24 983
2157.68 889
2158.12 902
2158.56 922
2158.99 938
2159.43 959
2159.87 922
2160.31 899
2160.75 876
2161.19 825
2161.62 799
2162.06 774
2162.50 842
2162.94 894
2163.38 911
2163.82 933
2164.26 937
2164.69 947
2165.13 1012
2165.57 1037
2166.01 1056
2166.45 1034
2166.89 1049
2167.33 1074
2167.77 1062
2168.21 988
2168.65 1047
2169.08 1006
2169.52 938
2169.96 899
2170.40 953
2170.84 959
2171.28 953
2171.72 995
2172.16 997
2172.60 1000
2173.04 985
2173.48 934
2173.92 970
2174.36 1007
2174.80 1010
2175.24 1019
2175.68 1020
2176.12 1118
2176.56 1036
2177.00 973
2177.44 994
2177.88 1023
2178.32 1055
2178.76 989
2179.20 1008
2179.64 955
2180.08 932
2180.52 912
2180.96 888
2181.40 893
2181.84 873
2182.28 899
2182.72 894
2183.16 841
2183.60 847
2184.04 812
2184.48 804
2184.93 786
2185.37 740
2185.81 758
2186.25 833
2186.69 838
2187.13 864
2187.57 904
2188.01 922
2188.45 914
2188.89 846
2189.34 808
2189.78 882
2190.22 868
2190.66 856
2191.10 897
2191.54 910
2191.98 812
2192.43 841
2192.87 925
2193.31 896
2193.75 894
2194.19 990
2194.63 989
2195.08 1045
2195.52 1060
2195.96 958
2196.40 967
2196.84 1011
2197.29 1036
2197.73 1003
2198.17 946
2198.61 901
2199.06 966
2199.50 852
2199.94 890
2200.38 881
2200.82 898
2201.27 868
2201.71 827
2202.15 790
2202.59 875
2203.04 890
2203.48 897
2203.92 841
2204.37 845
2204.81 919
2205.25 972
2205.69 915
2206.14 865
2206.58 917
2207.02 873
2207.47 906
2207.91 931
2208.35 916
2208.80 919
2209.24 931
2209.68 963
2210.13 949
2210.57 978
2211.01 1036
2211.46 994
2211.90 968
2212.34 1018
2212.79 977
2213.23 913
2213.67 958
2214.12 904
2214.56 805
2215.01 886
2215.45 926
2215.89 905
2216.34 892
2216.78 914
2217.23 869
2217.67 943
2218.11 949
2218.56 905
2219.00 836
2219.45 848
2219.89 889
2220.34 870
2220.78 942
2221.22 934
2221.67 927
2222.11 939
2222.56 982
2223.00 952
2223.45 946
2223.89 951
2224.34 924
2224.78 951
2225.23 929
2225.67 924
2226.12 894
2226.56 924
2227.01 912
2227.45 949
2227.90 991
2228.34 985
2228.79 934
2229.23 989
2229.68 969
2230.12 973
2230.57 1019
2231.01 1033
2231.46 1024
2231.90 1003
2232.35 1023
2232.80 1020
2233.24 985
2233.69 1004
2234.13 970
2234.58 1054
2235.02 1003
2235.47 1023
2235.92 994
2236.36 909
2236.81 867
2237.25 856
2237.70 856
2238.15 875
2238.59 859
2239.04 837
2239.49 831
2239.93 849
2240.38 792
2240.82 748
2241.27 769
2241.72 779
2242.16 783
2242.61 822
2243.06 777
2243.50 799
2243.95 780
2244.40 790
2244.84 814
2245.29 812
2245.74 784
2246.19 759
2246.63 806
2247.08 739
2247.53 783
2247.97 775
2248.42 737
2248.87 810
2249.32 839
2249.76 858
2250.21 886
2250.66 851
2251.10 863
2251.55 900
2252.00 834
2252.45 884
2252.89 858
2253.34 830
2253.79 905
2254.24 843
2254.69 863
2255.13 871
2255.58 891
2256.03 898
2256.48 840
2256.93 739
2257.37 751
2257.82 795
2258.27 817
2258.72 850
2259.17 853
2259.61 834
2260.06 806
2260.51 827
2260.96 875
2261.41 865
2261.86 899
2262.31 945
2262.75 879
2263.20 852
2263.65 874
2264.10 877
2264.55 828
2265.00 828
2265.45 855
2265.90 888
2266.34 839
2266.79 872
2267.24 818
2267.69 834
2268.14 867
2268.59 888
2269.04 953
2269.49 939
2269.94 935
2270.39 970
2270.84 1011
2271.29 1015
2271.74 974
2272.18 986
2272.63 913
2273.08 884
2273.53 927
2273.98 964
2274.43 962
2274.88 925
2275.33 963
2275.78 993
2276.23 1092
2276.68 1039
2277.13 1062
2277.58 971
2278.03 1023
2278.48 995
2278.93 941
2279.38 962
2279.83 935
2280.28 917
2280.73 874
2281.19 886
2281.64 823
2282.09 847
2282.54 875
2282.99 872
2283.44 861
2283.89 803
2284.34 841
2284.79 804
2285.24 759
2285.69 770
2286.14 822
2286.59 840
2287.04 815
2287.50 796
2287.95 770
2288.40 879
2288.85 920
2289.30 910
2289.75 953
2290.20 990
2290.65 1065
2291.11 994
2291.56 970
2292.01 978
2292.46 1010
2292.91 1041
2293.36 959
2293.82 1001
2294.27 1004
2294.72 1016
2295.17 1031
2295.62 908
2296.07 837
2296.53 915
2296.98 813
2297.43 828
2297.88 820
2298.33 845
2298.79 878
2299.24 881
2299.69 886
2300.14 815
2300.60 770
2301.05 837
2301.50 830
2301.95 768
2302.41 739
2302.86 763
2303.31 848
2303.76 818
2304.22 780
2304.67 795
2305.12 799
2305.57 801
2306.03 787
2306.48 807
2306.93 742
2307.39 807
2307.84 822
2308.29 860
2308.75 886
2309.20 854
2309.65 872
2310.11 910
2310.56 942
2311.01 943
2311.47 952
2311.92 942
2312.37 975
2312.83 960
2313.28 915
2313.73 933
2314.19 968
2314.64 887
2315.09 898
2315.55 893
2316.00 898
2316.46 879
2316.91 915
2317.36 916
2317.82 872
2318.27 883
2318.73 924
2319.18 890
2319.63 909
2320.09 882
2320.54 938
2321.00 882
2321.45 869
2321.91 857
2322.36 910
2322.82 939
2323.27 911
2323.72 1072
2324.18 1029
2324.63 1139
2325.09 1225
2325.54 1293
2326.00 1314
2326.45 1339
2326.91 1333
2327.36 1219
2327.82 1174
2328.27 1157
2328.73 1115
2329.18 1034
2329.64 939
2330.09 939
2330.55 909
2331.00 912
2331.46 867
2331.92 863
2332.37 838
2332.83 866
2333.28 873
2333.74 844
2334.19 844
2334.65 852
2335.10 926
2335.56 826
2336.02 808
2336.47 865
2336.93 855
2337.38 861
2337.84 835
2338.30 824
2338.75 850
2339.21 831
2339.66 878
2340.12 854
2340.58 806
2341.03 766
2341.49 825
2341.95 781
2342.40 802
2342.86 835
2343.32 832
2343.77 831
2344.23 872
2344.68 858
2345.14 831
2345.60 800
2346.06 842
2346.51 842
2346.97 854
2347.43 866
2347.88 898
2348.34 945
2348.80 852
2349.25 815
2349.71 793
2350.17 868
2350.63 796
2351.08 765
2351.54 819
2352.00 816
2352.46 784
2352.91 828
2353.37 806
2353.83 806
2354.29 766
2354.74 811
2355.20 804
2355.66 757
2356.12 813
2356.57 777
2357.03 757
2357.49 769
2357.95 802
2358.41 762
2358.86 877
2359.32 842
2359.78 789
2360.24 924
2360.70 893
2361.15 870
2361.61 932
2362.07 993
2362.53 872
2362.99 817
2363.45 873
2363.91 887
2364.36 841
2364.82 839
2365.28 846
2365.74 858
2366.20 872
2366.66 874
2367.12 955
2367.57 921
2368.03 857
2368.49 846
2368.95 849
2369.41 844
2369.87 819
2370.33 828
2370.79 896
2371.25 826
2371.71 859
2372.17 834
2372.63 864
2373.09 867
2373.54 856
2374.00 855
2374.46 880
2374.92 910
2375.38 907
2375.84 948
2376.30 879
2376.76 911
2377.22 928
2377.68 965
2378.14 930
2378.60 912
2379.06 885
2379.52 876
2379.98 847
2380.44 865
2380.90 864
2381.36 848
2381.82 836
2382.28 810
2382.74 790
2383.20 899
2383.66 893
2384.12 860
2384.59 819
2385.05 800
2385.51 888
2385.97 833
2386.43 788
2386.89 861
2387.35 783
2387.81 755
2388.27 769
2388.73 828
2389.19 861
2389.65 746
2390.12 777
2390.58 805
2391.04 840
2391.50 860
2391.96 820
2392.42 811
2392.88 866
2393.34 839
2393.81 765
2394.27 825
2394.73 833
2395.19 823
2395.65 842
2396.11 830
2396.57 830
2397.04 797
2397.50 822
2397.96 894
2398.42 867
2398.88 880
2399.35 877
2399.81 961
2400.27 902
2400.73 833
2401.19 819
2401.66 803
2402.12 755
2402.58 759
2403.04 745
2403.51 729
2403.97 751
2404.43 784
2404.89 809
2405.36 790
2405.82 810
2406.28 804
2406.74 786
2407.21 797
2407.67 774
2408.13 774
2408.59 816
2409.06 750
2409.52 734
2409.98 786
2410.45 772
2410.91 774
2411.37 712
2411.84 738
2412.30 759
2412.76 754
2413.23 832
2413.69 812
2414.15 784
2414.62 774
2415.08 820
2415.54 820
2416.01 854
2416.47 828
2416.93 782
2417.40 876
2417.86 871
2418.32 860
2418.79 840
2419.25 807
2419.72 808
2420.18 846
2420.64 852
2421.11 858
2421.57 859
2422.04 890
2422.50 843
2422.96 792
2423.43 919
2423.89 898
2424.36 856
2424.82 861
2425.29 895
2425.75 901
2426.22 861
2426.68 793
2427.15 839
2427.61 767
2428.07 795
2428.54 748
2429.00 778
2429.47 773
2429.93 743
2430.40 711
2430.86 727
2431.33 707
2431.79 755
2432.26 756
2432.72 790
2433.19 817
2433.65 790
2434.12 794
2434.59 810
2435.05 826
2435.52 812
2435.98 810
2436.45 840
2436.91 836
2437.38 769
2437.84 800
2438.31 857
2438.78 854
2439.24 914
2439.71 879
2440.17 883
2440.64 899
2441.10 824
2441.57 832
2442.04 835
2442.50 865
2442.97 942
2443.44 889
2443.90 840
2444.37 799
2444.83 777
2445.30 799
2445.77 867
2446.23 856
2446.70 822
2447.17 840
2447.63 829
2448.10 794
2448.57 772
2449.03 789
2449.50 824
2449.97 805
2450.43 832
2450.90 788
2451.37 828
2451.83 810
2452.30 798
2452.77 778
2453.24 825
2453.70 798
2454.17 795
2454.64 820
2455.10 833
2455.57 830
2456.04 838
2456.51 775
2456.97 770
2457.44 782
2457.91 746
2458.38 742
2458.84 828
2459.31 823
2459.78 808
2460.25 847
2460.72 845
2461.18 803
2461.65 796
2462.12 839
2462.59 802
2463.06 815
2463.52 817
2463.99 790
2464.46 747
2464.93 804
2465.40 799
2465.86 814
2466.33 824
2466.80 823
2467.27 794
2467.74 790
2468.21 806
2468.68 761
2469.14 758
2469.61 808
2470.08 846
2470.55 797
2471.02 752
2471.49 785
2471.96 792
2472.43 817
2472.90 779
2473.36 792
2473.83 807
2474.30 765
2474.77 753
2475.24 784
2475.71 787
2476.18 757
2476.65 750
2477.12 743
2477.59 760
2478.06 787
2478.53 805
2479.00 783
2479.47 790
2479.94 755
2480.41 782
2480.87 782
2481.34 773
2481.81 733
2482.28 736
2482.75 738
2483.22 694
2483.69 738
2484.16 732
2484.63 777
2485.10 732
2485.57 743
2486.05 789
2486.52 834
2486.99 854
2487.46 886
2487.93 859
2488.40 895
2488.87 864
2489.34 818
2489.81 828
2490.28 832
2490.75 867
2491.22 811
2491.69 804
2492.16 819
2492.63 794
2493.10 830
2493.58 871
2494.05 814
2494.52 807
2494.99 828
2495.46 890
2495.93 853
2496.40 836
2496.87 809
2497.34 825
2497.82 828
2498.29 786
2498.76 783
2499.23 791
2499.70 772
2500.17 810
2500.64 737
2501.12 750
2501.59 788
2502.06 711
2502.53 729
2503.00 757
2503.48 761
2503.95 699
2504.42 689
2504.89 740
2505.36 760
2505.84 777
2506.31 788
2506.78 787
2507.25 799
2507.72 771
2508.20 825
2508.67 735
2509.14 775
2509.61 825
2510.09 830
2510.56 924
2511.03 879
2511.50 835
2511.98 922
2512.45 1006
2512.92 1022
2513.40 992
2513.87 1086
2514.34 985
2514.81 956
2515.29 1005
2515.76 967
2516.23 893
2516.71 933
2517.18 899
2517.65 852
2518.13 810
2518.60 815
2519.07 834
2519.55 882
2520.02 860
2520.49 902
2520.97 874
2521.44 925
2521.91 858
2522.39 862
2522.86 890
2523.34 805
2523.81 817
2524.28 789
2524.76 811
2525.23 823
2525.70 785
2526.18 819
2526.65 879
2527.13 888
2527.60 889
2528.08 904
2528.55 894
2529.02 858
2529.50 941
2529.97 867
2530.45 852
2530.92 848
2531.40 864
2531.87 841
2532.34 885
2532.82 911
2533.29 884
2533.77 897
2534.24 844
2534.72 823
2535.19 803
2535.67 900
2536.14 868
2536.62 847
2537.09 885
2537.57 867
2538.04 800
2538.52 817
2538.99 815
2539.47 823
2539.94 890
2540.42 904
2540.90 897
2541.37 867
2541.85 838
2542.32 898
2542.80 865
2543.27 862
2543.75 867
2544.22 819
2544.70 808
2545.18 820
2545.65 796
2546.13 820
2546.60 851
2547.08 905
2547.56 921
2548.03 911
2548.51 960
2548.98 906
2549.46 931
2549.94 972
2550.41 991
2550.89 1015
2551.37 1005
2551.84 971
2552.32 906
2552.80 896
2553.27 988
2553.75 897
2554.23 944
2554.70 941
2555.18 858
2555.66 833
2556.13 881
2556.61 884
2557.09 882
2557.56 784
2558.04 880
2558.52 843
2558.99 859
2559.47 801
2559.95 803
2560.43 818
2560.90 829
2561.38 835
2561.86 824
2562.33 822
2562.81 745
2563.29 763
2563.77 780
2564.25 778
2564.72 795
2565.20 808
2565.68 792
2566.16 808
2566.63 804
2567.11 801
2567.59 832
2568.07 792
2568.55 801
2569.02 808
2569.50 741
2569.98 801
2570.46 794
2570.94 805
2571.41 728
2571.89 734
2572.37 801
2572.85 742
2573.33 743
2573.81 732
2574.28 759
2574.76 731
2575.24 788
2575.72 765
2576.20 813
2576.68 838
2577.16 780
2577.64 861
2578.11 815
2578.59 824
2579.07 803
2579.55 805
2580.03 826
2580.51 788
2580.99 765
2581.47 773
2581.95 803
2582.43 796
2582.91 792
2583.39 763
2583.86 773
2584.34 708
2584.82 689
2585.30 733
2585.78 779
2586.26 761
2586.74 747
2587.22 728
2587.70 771
2588.18 792
2588.66 770
2589.14 743
2589.62 742
2590.10 748
2590.58 766
2591.06 797
2591.54 748
2592.02 755
2592.50 775
2592.98 808
2593.46 772
2593.94 837
2594.42 877
2594.90 814
2595.38 807
2595.86 771
2596.35 749
2596.83 725
2597.31 746
2597.79 731
2598.27 713
2598.75 718
2599.23 764
2599.71 739
2600.19 721
2600.67 752
2601.15 773
2601.63 731
2602.12 734
2602.60 719
2603.08 743
2603.56 771
2604.04 808
2604.52 772
2605.00 799
2605.48 812
2605.97 864
2606.45 825
2606.93 797
2607.41 773
2607.89 749
2608.37 743
2608.86 752
2609.34 817
2609.82 789
2610.30 838
2610.78 881
2611.26 841
2611.75 772
2612.23 783
2612.71 772
2613.19 780
2613.68 743
2614.16 778
2614.64 849
2615.12 846
2615.60 812
2616.09 728
2616.57 724
2617.05 737
2617.53 758
2618.02 746
2618.50 766
2618.98 814
2619.46 799
2619.95 748
2620.43 737
2620.91 749
2621.40 785
2621.88 791
2622.36 736
2622.85 769
2623.33 749
2623.81 732
2624.29 761
2624.78 717
2625.26 758
2625.74 766
2626.23 813
2626.71 832
2627.19 804
2627.68 813
2628.16 801
2628.64 815
2629.13 900
2629.61 927
2630.10 849
2630.58 865
2631.06 858
2631.55 959
2632.03 930
2632.51 958
2633.00 950
2633.48 960
2633.97 881
2634.45 849
2634.94 784
2635.42 802
2635.90 839
2636.39 823
2636.87 792
2637.36 848
2637.84 813
2638.33 801
2638.81 761
2639.29 786
2639.78 790
2640.26 756
2640.75 790
2641.23 762
2641.72 781
2642.20 776
2642.69 768
2643.17 782
2643.66 786
2644.14 805
2644.63 750
2645.11 757
2645.60 745
2646.08 819
2646.57 881
2647.05 840
2647.54 841
2648.02 783
2648.51 765
2648.99 752
2649.48 802
2649.97 789
2650.45 800
2650.94 744
2651.42 800
2651.91 776
2652.39 770
2652.88 791
2653.37 797
2653.85 835
2654.34 814
2654.82 827
2655.31 812
2655.80 796
2656.28 886
2656.77 832
2657.25 834
2657.74 825
2658.23 808
2658.71 818
2659.20 775
2659.69 798
2660.17 797
2660.66 709
2661.14 758
2661.63 761
2662.12 774
2662.60 811
2663.09 776
2663.58 736
2664.06 726
2664.55 770
2665.04 773
2665.53 854
2666.01 813
2666.50 779
2666.99 830
2667.47 804
2667.96 731
2668.45 764
2668.94 771
2669.42 743
2669.91 765
2670.40 837
2670.88 861
2671.37 873
2671.86 803
2672.35 823
2672.83 863
2673.32 905
2673.81 944
2674.30 1015
2674.79 1090
2675.27 1035
2675.76 1067
2676.25 999
2676.74 984
2677.23 941
2677.71 868
2678.20 869
2678.69 798
2679.18 842
2679.67 845
2680.15 779
2680.64 775
2681.13 833
2681.62 756
2682.11 703
2682.60 765
2683.08 741
2683.57 764
2684.06 778
2684.55 773
2685.04 750
2685.53 765
2686.02 778
2686.51 833
2686.99 820
2687.48 762
2687.97 727
2688.46 749
2688.95 769
2689.44 748
2689.93 780
2690.42 772
2690.91 776
2691.40 741
2691.89 817
2692.38 823
2692.87 810
2693.35 863
2693.84 827
2694.33 781
2694.82 783
2695.31 785
2695.80 836
2696.29 815
2696.78 784
2697.27 791
2697.76 774
2698.25 812
2698.74 793
2699.23 770
2699.72 794
2700.21 811
2700.70 756
2701.19 771
2701.68 764
2702.17 793
2702.66 767
2703.15 759
2703.64 840
2704.13 760
2704.62 778
2705.12 815
2705.61 842
2706.10 837
2706.59 780
2707.08 772
2707.57 742
2708.06 793
2708.55 766
2709.04 729
2709.53 796
2710.02 763
2710.51 738
2711.01 762
2711.50 808
2711.99 715
2712.48 727
2712.97 781
2713.46 739
2713.95 737
2714.44 787
2714.94 718
2715.43 721
2715.92 747
2716.41 808
2716.90 766
2717.39 694
2717.89 758
2718.38 782
2718.87 715
2719.36 696
2719.85 710
2720.34 730
2720.84 778
2721.33 795
2721.82 798
2722.31 855
2722.80 837
2723.30 863
2723.79 825
2724.28 797
2724.77 809
2725.27 808
2725.76 749
2726.25 810
2726.74 785
2727.24 805
2727.73 778
2728.22 797
2728.71 777
2729.21 764
2729.70 781
2730.19 798
2730.69 762
2731.18 798
2731.67 813
2732.16 780
2732.66 783
2733.15 837
2733.64 794
2734.14 804
2734.63 807
2735.12 775
2735.62 807
2736.11 841
2736.60 855
2737.10 858
2737.59 857
2738.08 811
2738.58 824
2739.07 854
2739.56 864
2740.06 823
2740.55 799
2741.05 815
2741.54 823
2742.03 825
2742.53 825
2743.02 851
2743.52 817
2744.01 837
2744.50 802
2745.00 791
2745.49 764
2745.99 854
2746.48 878
2746.97 846
2747.47 805
2747.96 822
2748.46 874
2748.95 894
2749.45 849
2749.94 806
2750.44 766
2750.93 774
2751.43 749
2751.92 794
2752.42 769
2752.91 775
2753.41 781
2753.90 765
2754.40 752
2754.89 777
2755.39 768
2755.88 788
2756.38 746
2756.87 755
2757.37 799
2757.86 803
2758.36 833
2758.85 813
2759.35 767
2759.84 797
2760.34 830
2760.83 820
2761.33 856
2761.83 829
2762.32 861
2762.82 796
2763.31 836
2763.81 833
2764.30 852
2764.80 852
2765.30 824
2765.79 774
2766.29 860
2766.78 769
2767.28 775
2767.78 736
2768.27 726
2768.77 707
2769.27 738
2769.76 719
2770.26 726
2770.76 756
2771.25 754
2771.75 820
2772.24 833
2772.74 803
2773.24 804
2773.73 858
2774.23 886
2774.73 836
2775.23 861
2775.72 877
2776.22 932
2776.72 978
2777.21 952
2777.71 891
2778.21 876
2778.70 932
2779.20 886
2779.70 832
2780.20 798
2780.69 794
2781.19 784
2781.69 756
2782.19 780
2782.68 807
2783.18 779
2783.68 735
2784.18 754
2784.67 789
2785.17 806
2785.67 774
2786.17 757
2786.67 741
2787.16 736
2787.66 715
2788.16 722
2788.66 716
2789.16 708
2789.65 793
2790.15 811
2790.65 824
2791.15 764
2791.65 803
2792.15 750
2792.64 760
2793.14 749
2793.64 707
2794.14 697
2794.64 732
2795.14 776
2795.64 779
2796.13 847
2796.63 773
2797.13 750
2797.63 783
2798.13 732
2798.63 738
2799.13 759
2799.63 752
2800.13 804
2800.62 774
2801.12 757
2801.62 776
2802.12 765
2802.62 719
2803.12 694
2803.62 676
2804.12 698
2804.62 693
2805.12 734
2805.62 795
2806.12 658
2806.62 698
2807.12 701
2807.62 718
2808.12 719
2808.62 775
2809.12 772
2809.62 738
2810.12 787
2810.62 772
2811.12 795
2811.62 843
2812.12 883
2812.62 919
2813.12 923
2813.62 866
2814.12 928
2814.62 955
2815.12 935
2815.62 921
2816.12 860
2816.62 851
2817.12 817
2817.62 794
2818.12 844
2818.62 839
2819.12 822
2819.63 837
2820.13 745
2820.63 766
2821.13 743
2821.63 797
2822.13 805
2822.63 736
2823.13 776
2823.63 767
2824.13 821
2824.64 760
2825.14 729
2825.64 726
2826.14 747
2826.64 743
2827.14 763
2827.64 714
2828.15 733
2828.65 747
2829.15 715
2829.65 692
2830.15 727
2830.65 739
2831.16 713
2831.66 711
2832.16 760
2832.66 734
2833.16 740
2833.67 730
2834.17 756
2834.67 730
2835.17 796
2835.68 763
2836.18 769
2836.68 785
2837.18 808
2837.68 754
2838.19 787
2838.69 759
2839.19 763
2839.70 727
2840.20 777
2840.70 803
2841.20 799
2841.71 730
2842.21 821
2842.71 814
2843.21 741
2843.72 722
2844.22 777
2844.72 763
2845.23 703
2845.73 745
2846.23 794
2846.74 819
2847.24 801
2847.74 852
2848.25 917
2848.75 898
2849.25 896
2849.76 933
2850.26 872
2850.76 827
2851.27 824
2851.77 827
2852.28 824
2852.78 815
2853.28 767
2853.79 760
2854.29 766
2854.79 811
2855.30 791
2855.80 785
2856.31 764
2856.81 796
2857.31 813
2857.82 751
2858.32 756
2858.83 746
2859.33 793
2859.84 835
2860.34 843
2860.85 805
2861.35 783
2861.85 767
2862.36 775
2862.86 713
2863.37 763
2863.87 754
2864.38 753
2864.88 738
2865.39 700
2865.89 681
2866.40 728
2866.90 738
2867.41 795
2867.91 721
2868.42 776
2868.92 801
2869.43 789
2869.93 852
2870.44 841
2870.94 846
2871.45 834
2871.96 906
2872.46 894
2872.97 870
2873.47 877
2873.98 835
2874.48 963
2874.99 1033
2875.49 978
2876.00 931
2876.51 943
2877.01 930
2877.52 895
2878.02 924
2878.53 909
2879.04 789
2879.54 816
2880.05 829
2880.55 824
2881.06 749
2881.57 754
2882.07 855
2882.58 838
2883.09 830
2883.59 863
2884.10 893
2884.61 894
2885.11 847
2885.62 923
2886.13 963
2886.63 1051
2887.14 1055
2887.65 1032
2888.15 1012
2888.66 1019
2889.17 1036
2889.67 1015
2890.18 973
2890.69 977
2891.20 988
2891.70 932
2892.21 919
2892.72 906
2893.22 950
2893.73 953
2894.24 971
2894.75 908
2895.25 932
2895.76 929
2896.27 1026
2896.78 1098
2897.29 1033
2897.79 960
2898.30 1015
2898.81 990
2899.32 987
2899.82 984
2900.33 1014
2900.84 938
2901.35 891
2901.86 895
2902.36 917
2902.87 949
2903.38 888
2903.89 883
2904.40 829
2904.91 911
2905.41 854
2905.92 816
2906.43 836
2906.94 848
2907.45 813
2907.96 799
2908.47 817
2908.97 823
2909.48 868
2909.99 833
2910.50 769
2911.01 751
2911.52 774
2912.03 861
2912.54 848
2913.05 805
2913.55 756
2914.06 783
2914.57 806
2915.08 801
2915.59 871
2916.10 821
2916.61 776
2917.12 757
2917.63 767
2918.14 780
2918.65 776
2919.16 770
2919.67 807
2920.18 803
2920.69 834
2921.20 831
2921.71 795
2922.22 819
2922.73 760
2923.24 755
2923.75 789
2924.26 856
2924.77 778
2925.28 748
2925.79 786
2926.30 807
2926.81 801
2927.32 800
2927.83 800
2928.34 771
2928.85 773
2929.36 781
2929.87 783
2930.38 774
2930.89 794
2931.40 764
2931.91 726
2932.42 771
2932.93 790
2933.45 769
2933.96 777
2934.47 764
2934.98 826
2935.49 834
2936.00 813
2936.51 811
2937.02 843
2937.53 797
2938.04 817
2938.56 912
2939.07 899
2939.58 890
2940.09 972
2940.60 984
2941.11 972
2941.62 1055
2942.14 1060
2942.65 986
2943.16 1030
2943.67 1108
2944.18 974
2944.70 969
2945.21 960
2945.72 905
2946.23 846
2946.74 899
2947.26 889
2947.77 843
2948.28 824
2948.79 799
2949.30 781
2949.82 801
2950.33 788
2950.84 707
2951.35 783
2951.87 730
2952.38 700
2952.89 715
2953.40 772
2953.92 744
2954.43 767
2954.94 795
2955.45 749
2955.97 795
2956.48 847
2956.99 835
2957.51 862
2958.02 801
2958.53 858
2959.04 879
2959.56 808
2960.07 808
2960.58 816
2961.10 848
2961.61 830
2962.12 862
2962.64 843
2963.15 885
2963.66 864
2964.18 808
2964.69 804
2965.21 839
2965.72 865
2966.23 897
2966.75 914
2967.26 874
2967.77 818
2968.29 806
2968.80 787
2969.32 780
2969.83 827
2970.34 853
2970.86 830
2971.37 810
2971.89 826
2972.40 857
2972.91 856
2973.43 845
2973.94 836
2974.46 902
2974.97 886
2975.49 880
2976.00 858
2976.52 950
2977.03 996
2977.55 912
2978.06 908
2978.57 982
2979.09 945
2979.60 933
2980.12 956
2980.63 977
2981.15 998
2981.66 979
2982.18 1012
2982.69 991
2983.21 947
2983.73 994
2984.24 1017
2984.76 1018
2985.27 1043
2985.79 1066
2986.30 1047
2986.82 1128
2987.33 1108
2987.85 1182
2988.36 1185
2988.88 1163
2989.40 1198
2989.91 1202
2990.43 1153
2990.94 1204
2991.46 1147
2991.97 1131
2992.49 1093
2993.01 1125
2993.52 1084
2994.04 1124
2994.55 1139
2995.07 1145
2995.59 1157
2996.10 1145
2996.62 1333
2997.14 1405
2997.65 1413
2998.17 1482
2998.69 1508
2999.20 1479
2999.72 1474
3000.24 1475
3000.75 1573
3001.27 1644
3001.79 1711
3002.30 1915
3002.82 2257
3003.34 2583
3003.85 2891
3004.37 3566
3004.89 4125
3005.40 4647
3005.92 4769
3006.44 4780
3006.96 4785
3007.47 4624
3007.99 4024
3008.51 3476
3009.03 3022
3009.54 2577
3010.06 2118
3010.58 1810
3011.10 1601
3011.61 1473
3012.13 1425
3012.65 1360
3013.17 1254
3013.68 1353
3014.20 1326
3014.72 1227
3015.24 1218
3015.76 1221
3016.27 1289
3016.79 1235
3017.31 1163
3017.83 1171
3018.35 1217
3018.86 1241
3019.38 1166
3019.90 1160
3020.42 1115
3020.94 1108
3021.46 1116
3021.97 1193
3022.49 1265
3023.01 1276
3023.53 1297
3024.05 1347
3024.57 1378
3025.09 1386
3025.61 1349
3026.12 1269
3026.64 1323
3027.16 1249
3027.68 1201
3028.20 1154
3028.72 1116
3029.24 1066
3029.76 1037
3030.28 1017
3030.80 1007
3031.32 992
3031.84 1013
3032.35 1045
3032.87 1000
3033.39 1024
3033.91 960
3034.43 965
3034.95 1037
3035.47 1069
3035.99 1013
3036.51 1043
3037.03 964
3037.55 972
3038.07 973
3038.59 963
3039.11 930
3039.63 984
3040.15 921
3040.67 954
3041.19 916
3041.71 945
3042.23 977
3042.75 933
3043.27 983
3043.79 1029
3044.31 948
3044.83 921
3045.35 942
3045.87 954
3046.40 935
3046.92 900
3047.44 977
3047.96 972
3048.48 954
3049.00 958
3049.52 953
3050.04 925
3050.56 909
3051.08 973
3051.60 912
3052.12 919
3052.65 878
3053.17 925
3053.69 951
3054.21 907
3054.73 936
3055.25 924
3055.77 916
3056.30 955
3056.82 953
3057.34 937
3057.86 932
3058.38 942
3058.90 914
3059.42 889
3059.95 875
3060.47 874
3060.99 908
3061.51 968
3062.03 905
3062.56 922
3063.08 987
3063.60 1057
3064.12 1042
3064.64 1026
3065.17 1031
3065.69 1041
3066.21 1036
3066.73 968
3067.26 1004
3067.78 1088
3068.30 1021
3068.82 1020
3069.35 1072
3069.87 1087
3070.39 1085
3070.91 1083
3071.44 1076
3071.96 1118
3072.48 1070
3073.01 1052
3073.53 1116
3074.05 1035
3074.57 1108
3075.10 1123
3075.62 1171
3076.14 1152
3076.67 1092
3077.19 1134
3077.71 1184
3078.24 1261
3078.76 1198
3079.28 1264
3079.81 1284
3080.33 1404
3080.85 1415
3081.38 1381
3081.90 1388
3082.42 1379
3082.95 1448
3083.47 1379
3084.00 1445
3084.52 1452
3085.04 1365
3085.57 1358
3086.09 1357
3086.62 1391
3087.14 1407
3087.66 1488
3088.19 1635
3088.71 1816
3089.24 2088
3089.76 2382
3090.29 2567
3090.81 2615
3091.33 2645
3091.86 2603
3092.38 2416
3092.91 2285
3093.43 2078
3093.96 2015
3094.48 1938
3095.01 1877
3095.53 1781
3096.06 1722
3096.58 1716
3097.11 1610
3097.63 1580
3098.16 1596
3098.68 1671
3099.21 1754
3099.73 1828
3100.26 2050
3100.78 2392
3101.31 2746
3101.83 3454
3102.36 4081
3102.88 4666
3103.41 5335
3103.93 5674
3104.46 5858
3104.99 5549
3105.51 5106
3106.04 4449
3106.56 3862
3107.09 3263
3107.61 2765
3108.14 2291
3108.67 1978
3109.19 1855
3109.72 1693
3110.24 1656
3110.77 1654
3111.30 1618
3111.82 1603
3112.35 1588
3112.87 1573
3113.40 1598
3113.93 1463
3114.45 1435
3114.98 1432
3115.51 1406
3116.03 1316
3116.56 1278
3117.09 1215
3117.61 1202
3118.14 1193
3118.67 1137
3119.19 1145
3119.72 1238
3120.25 1296
3120.77 1307
3121.30 1444
3121.83 1402
3122.35 1446
3122.88 1459
3123.41 1471
3123.94 1520
3124.46 1408
3124.99 1383
3125.52 1357
3126.05 1291
3126.57 1238
3127.10 1167
3127.63 1134
3128.16 1110
3128.68 1080
3129.21 1096
3129.74 1117
3130.27 1082
3130.79 1093
3131.32 1062
3131.85 1124
3132.38 1095
3132.91 1098
3133.43 1106
3133.96 1102
3134.49 1060
3135.02 1053
3135.55 1028
3136.07 1070
3136.60 1003
3137.13 971
3137.66 992
3138.19 950
3138.72 957
3139.24 948
3139.77 983
3140.30 994
3140.83 975
3141.36 996
3141.89 1014
3142.42 1001
3142.95 1009
3143.47 970
3144.00 987
3144.53 934
3145.06 1019
3145.59 953
3146.12 965
3146.65 952
3147.18 913
3147.71 1018
3148.24 1014
3148.76 1063
3149.29 1119
3149.82 1046
3150.35 1063
3150.88 1003
3151.41 1028
3151.94 1089
3152.47 1134
3153.00 1052
3153.53 1006
3154.06 995
3154.59 990
3155.12 940
3155.65 991
3156.18 927
3156.71 972
3157.24 978
3157.77 1083
3158.30 1028
3158.83 1010
3159.36 1024
3159.89 1030
3160.42 1030
3160.95 1023
3161.48 1086
3162.01 1094
3162.54 1022
3163.07 990
3163.60 1041
3164.13 1066
3164.66 1055
3165.20 946
3165.73 930
3166.26 961
3166.79 930
3167.32 910
3167.85 926
3168.38 915
3168.91 939
3169.44 919
3169.97 902
3170.50 909
3171.04 975
3171.57 1030
3172.10 1058
3172.63 1098
3173.16 1089
3173.69 1171
3174.22 1243
3174.75 1262
3175.29 1287
3175.82 1253
3176.35 1185
3176.88 1188
3177.41 1079
3177.94 1133
3178.48 1030
3179.01 999
3179.54 954
3180.07 887
3180.60 920
3181.14 877
3181.67 882
3182.20 935
3182.73 910
3183.26 884
3183.80 886
3184.33 926
3184.86 907
3185.39 909
3185.93 868
3186.46 833
3186.99 918
3187.52 925
3188.06 927
3188.59 862
3189.12 855
3189.65 901
3190.19 888
3190.72 904
3191.25 850
3191.79 881
3192.32 875
3192.85 878
3193.38 857
3193.92 925
3194.45 927
3194.98 957
3195.52 928
3196.05 905
3196.58 931
3197.12 957
3197.65 950
3198.18 982
3198.72 917
3199.25 894
3199.78 954
3200.32 1037
3200.85 1034
3201.39 924
3201.92 1056
3202.45 1007
3202.99 989
3203.52 962
3204.05 936
3204.59 1003
3205.12 932
3205.66 988
3206.19 985
3206.72 997
3207.26 1022
3207.79 1098
3208.33 1159
3208.86 1155
3209.40 1167
3209.93 1201
3210.47 1191
3211.00 1256
3211.53 1304
3212.07 1284
3212.60 1275
3213.14 1224
3213.67 1233
3214.21 1221
3214.74 1091
3215.28 1061
3215.81 1060
3216.35 994
3216.88 969
3217.42 980
3217.95 988
3218.49 987
3219.02 972
3219.56 954
3220.09 938
3220.63 910
3221.16 912
3221.70 992
3222.23 1045
3222.77 1010
3223.31 1025
3223.84 1016
3224.38 1132
3224.91 1174
3225.45 1216
3225.98 1248
3226.52 1226
3227.06 1180
3227.59 1201
3228.13 1198
3228.66 1126
3229.20 1086
3229.74 1015
3230.27 1036
3230.81 1116
3231.34 1130
3231.88 1182
3232.42 1238
3232.95 1240
3233.49 1279
3234.03 1258
3234.56 1234
3235.10 1218
3235.64 1304
3236.17 1276
3236.71 1281
3237.25 1387
3237.78 1433
3238.32 1454
3238.86 1471
3239.39 1307
3239.93 1415
3240.47 1299
3241.00 1271
3241.54 1340
3242.08 1290
3242.61 1344
3243.15 1339
3243.69 1292
3244.23 1334
3244.76 1431
3245.30 1365
3245.84 1409
3246.38 1513
3246.91 1502
3247.45 1525
3247.99 1587
3248.53 1530
3249.06 1669
3249.60 1783
3250.14 1891
3250.68 2153
3251.21 2621
3251.75 2945
3252.29 3466
3252.83 3917
3253.37 4435
3253.90 4776
3254.44 4867
3254.98 4710
3255.52 4418
3256.06 3859
3256.60 3266
3257.13 2788
3257.67 2600
3258.21 2331
3258.75 2096
3259.29 1861
3259.83 1914
3260.36 1984
3260.90 2003
3261.44 2207
3261.98 2228
3262.52 2388
3263.06 2393
3263.60 2456
3264.14 2490
3264.68 2487
3265.21 2487
3265.75 2483
3266.29 2637
3266.83 2694
3267.37 2715
3267.91 2787
3268.45 2731
3268.99 2542
3269.53 2290
3270.07 2276
3270.61 2125
3271.15 2020
3271.69 1981
3272.23 1820
3272.76 1738
3273.30 1753
3273.84 1751
3274.38 1649
3274.92 1688
3275.46 1618
3276.00 1509
3276.54 1532
3277.08 1567
3277.62 1507
3278.16 1591
3278.70 1513
3279.24 1492
3279.78 1506
3280.32 1484
3280.86 1481
3281.41 1478
3281.95 1539
3282.49 1535
3283.03 1413
3283.57 1519
3284.11 1553
3284.65 1494
3285.19 1530
3285.73 1469
3286.27 1474
3286.81 1429
3287.35 1476
3287.89 1519
3288.43 1599
3288.97 1579
3289.52 1553
3290.06 1556
3290.60 1692
3291.14 1625
3291.68 1762
3292.22 1870
3292.76 1886
3293.30 2019
3293.85 2205
3294.39 2286
3294.93 2393
3295.47 2622
3296.01 2795
3296.55 2978
3297.09 3013
3297.64 3013
3298.18 2869
3298.72 2706
3299.26 2530
3299.80 2339
3300.34 2207
3300.89 2126
3301.43 1927
3301.97 1823
3302.51 1796
3303.06 1745
3303.60 1662
3304.14 1712
3304.68 1709
3305.22 1609
3305.77 1599
3306.31 1653
3306.85 1700
3307.39 1743
3307.94 1715
3308.48 1759
3309.02 1814
3309.56 1876
3310.11 1866
3310.65 1890
3311.19 1906
3311.74 1868
3312.28 1809
3312.82 1901
3313.36 1876
3313.91 1847
3314.45 1832
3314.99 1911
3315.54 2033
3316.08 2017
3316.62 2180
3317.17 2279
3317.71 2374
3318.25 2509
3318.80 2668
3319.34 2863
3319.88 2944
3320.43 2999
3320.97 3048
3321.51 2873
3322.06 2720
3322.60 2632
3323.14 2534
3323.69 2438
3324.23 2254
3324.78 2124
3325.32 2118
3325.86 2005
3326.41 2017
3326.95 2041
3327.50 1912
3328.04 1889
3328.59 1931
3329.13 1911
3329.67 2016
3330.22 2052
3330.76 2180
3331.31 2359
3331.85 2758
3332.40 3307
3332.94 4086
3333.49 5213
3334.03 6421
3334.57 7991
3335.12 9594
3335.66 10902
3336.21 11958
3336.75 12496
3337.30 12667
3337.84 12180
3338.39 11403
3338.93 10204
3339.48 8996
3340.02 7768
3340.57 6531
3341.11 5247
3341.66 4315
3342.20 3561
3342.75 2925
3343.30 2560
3343.84 2233
3344.39 1980
3344.93 1921
3345.48 1881
3346.02 1740
3346.57 1722
3347.11 1682
3347.66 1676
3348.21 1702
3348.75 1776
3349.30 1705
3349.84 1642
3350.39 1686
3350.94 1705
3351.48 1737
3352.03 1718
3352.57 1591
3353.12 1643
3353.67 1568
3354.21 1576
3354.76 1475
3355.31 1392
3355.85 1403
3356.40 1442
3356.95 1415
3357.49 1367
3358.04 1410
3358.59 1415
3359.13 1383
3359.68 1429
3360.23 1382
3360.77 1459
3361.32 1446
3361.87 1446
3362.41 1412
3362.96 1397
3363.51 1523
3364.05 1546
3364.60 1609
3365.15 1549
3365.70 1564
3366.24 1616
3366.79 1480
3367.34 1433
3367.89 1484
3368.43 1457
3368.98 1472
3369.53 1485
3370.08 1474
3370.62 1539
3371.17 1562
3371.72 1724
3372.27 1860
3372.81 1958
3373.36 2071
3373.91 2197
3374.46 2376
3375.01 2418
3375.55 2457
3376.10 2354
3376.65 2113
3377.20 1968
3377.75 1824
3378.30 1768
3378.84 1634
3379.39 1495
3379.94 1503
3380.49 1396
3381.04 1319
3381.59 1247
3382.13 1186
3382.68 1207
3383.23 1195
3383.78 1122
3384.33 1178
3384.88 1136
3385.43 1075
3385.98 1104
3386.52 1136
3387.07 1080
3387.62 1100
3388.17 1121
3388.72 1136
3389.27 1117
3389.82 1207
3390.37 1154
3390.92 1125
3391.47 1115
3392.02 1082
3392.57 1086
3393.12 1135
3393.66 1145
3394.21 1097
3394.76 1140
3395.31 1096
3395.86 1032
3396.41 1062
3396.96 1100
3397.51 1130
3398.06 1173
3398.61 1220
3399.16 1169
3399.71 1141
3400.26 1098
3400.81 1130
3401.36 1069
3401.91 1053
3402.46 1064
3403.01 1033
3403.56 1008
3404.11 1018
3404.66 1037
3405.21 1067
3405.77 1082
3406.32 1042
3406.87 1076
3407.42 1022
3407.97 1039
3408.52 977
3409.07 1063
3409.62 1145
3410.17 1172
3410.72 1254
3411.27 1286
3411.82 1292
3412.37 1326
3412.93 1346
3413.48 1300
3414.03 1379
3414.58 1311
3415.13 1284
3415.68 1234
3416.23 1283
3416.78 1255
3417.34 1259
3417.89 1347
3418.44 1395
3418.99 1380
3419.54 1374
3420.09 1374
3420.65 1296
3421.20 1229
3421.75 1222
3422.30 1251
3422.85 1259
3423.40 1235
3423.96 1192
3424.51 1175
3425.06 1181
3425.61 1157
3426.17 1120
3426.72 1141
3427.27 1126
3427.82 1046
3428.37 1000
3428.93 958
3429.48 968
3430.03 947
3430.58 988
3431.14 1044
3431.69 937
3432.24 972
3432.79 1021
3433.35 1012
3433.90 995
3434.45 966
3435.01 941
3435.56 1005
3436.11 996
3436.66 1020
3437.22 1060
3437.77 1007
3438.32 1042
3438.88 1131
3439.43 1084
3439.98 1072
3440.54 1021
3441.09 1099
3441.64 1037
3442.20 1112
3442.75 1075
3443.30 1088
3443.86 1075
3444.41 1050
3444.96 1078
3445.52 1057
3446.07 1104
3446.63 1023
3447.18 1016
3447.73 992
3448.29 977
3448.84 946
3449.40 984
3449.95 930
3450.50 958
3451.06 961
3451.61 957
3452.17 921
3452.72 970
3453.27 996
3453.83 919
3454.38 928
3454.94 915
3455.49 925
3456.05 906
3456.60 896
3457.16 932
3457.71 938
3458.27 975
3458.82 867
3459.38 977
3459.93 939
3460.49 962
3461.04 1041
3461.60 907
3462.15 980
3462.71 1058
3463.26 986
3463.82 997
3464.37 948
3464.93 1024
3465.48 1051
3466.04 1060
3466.59 1097
3467.15 1063
3467.70 1086
3468.26 1109
3468.81 1167
3469.37 1155
3469.93 1176
3470.48 1242
3471.04 1309
3471.59 1303
3472.15 1294
3472.70 1284
3473.26 1282
3473.82 1315
3474.37 1354
3474.93 1281
3475.48 1317
3476.04 1342
3476.60 1253
3477.15 1255
3477.71 1304
3478.27 1239
3478.82 1343
3479.38 1329
3479.93 1410
3480.49 1428
3481.05 1402
3481.60 1537
3482.16 1498
3482.72 1519
3483.27 1471
3483.83 1512
3484.39 1587
3484.95 1627
3485.50 1705
3486.06 1697
3486.62 1684
3487.17 1637
3487.73 1825
3488.29 1948
3488.84 2161
3489.40 2596
3489.96 3160
3490.52 3955
3491.07 4909
3491.63 5895
3492.19 7100
3492.75 7574
3493.30 7834
3493.86 7722
3494.42 7195
3494.98 6203
3495.53 5475
3496.09 4587
3496.65 3699
3497.21 3151
3497.77 2756
3498.32 2409
3498.88 2142
3499.44 2033
3500.00 2006
3500.56 1983
3501.11 2018
3501.67 2143
3502.23 2214
3502.79 2254
3503.35 2374
3503.91 2526
3504.46 2620
3505.02 2841
3505.58 2909
3506.14 2818
3506.70 2787
3507.26 2672
3507.81 2587
3508.37 2356
3508.93 2285
3509.49 2178
3510.05 2025
3510.61 2050
3511.17 1933
3511.73 1930
3512.29 1921
3512.85 1854
3513.40 1774
3513.96 1667
3514.52 1651
3515.08 1492
3515.64 1324
3516.20 1337
3516.76 1288
3517.32 1287
3517.88 1205
3518.44 1241
3519.00 1228
3519.56 1147
3520.12 1160
3520.68 1199
3521.24 1189
3521.80 1215
3522.36 1191
3522.92 1247
3523.48 1187
3524.04 1246
3524.60 1176
3525.16 1164
3525.72 1181
3526.28 1176
3526.84 1163
3527.40 1161
3527.96 1205
3528.52 1244
3529.08 1199
3529.64 1244
3530.20 1267
3530.76 1228
3531.32 1241
3531.88 1253
3532.44 1159
3533.00 1158
3533.56 1177
3534.12 1207
3534.68 1222
3535.25 1189
3535.81 1282
3536.37 1259
3536.93 1181
3537.49 1211
3538.05 1163
3538.61 1187
3539.17 1177
3539.73 1110
3540.30 1199
3540.86 1151
3541.42 1209
3541.98 1129
3542.54 1146
3543.10 1221
3543.66 1168
3544.23 1256
3544.79 1220
3545.35 1205
3545.91 1160
3546.47 1230
3547.03 1179
3547.60 1145
3548.16 1175
3548.72 1145
3549.28 1070
3549.84 1114
3550.41 1053
3550.97 1034
3551.53 1036
3552.09 1033
3552.65 1000
3553.22 966
3553.78 939
3554.34 961
3554.90 952
3555.47 919
3556.03 937
3556.59 910
3557.15 938
3557.72 951
3558.28 953
3558.84 939
3559.41 988
3559.97 993
3560.53 992
3561.09 950
3561.66 861
3562.22 922
3562.78 984
3563.35 1033
3563.91 1076
3564.47 1052
3565.04 1053
3565.60 1010
3566.16 1026
3566.73 1120
3567.29 1090
3567.85 1105
3568.42 1060
3568.98 1060
3569.54 1074
3570.11 1059
3570.67 977
3571.23 1031
3571.80 1002
3572.36 995
3572.93 984
3573.49 1042
3574.05 1131
3574.62 1212
3575.18 1348
3575.75 1519
3576.31 1738
3576.87 1835
3577.44 1825
3578.00 1961
3578.57 1941
3579.13 1890
3579.70 1864
3580.26 1841
3580.82 1704
3581.39 1580
3581.95 1522
3582.52 1428
3583.08 1238
3583.65 1156
3584.21 1100
3584.78 1056
3585.34 1006
3585.91 973
3586.47 973
3587.04 978
3587.60 921
3588.17 882
3588.73 883
3589.30 869
3589.86 849
3590.43 863
3590.99 953
3591.56 947
3592.12 927
3592.69 875
3593.25 876
3593.82 849
3594.39 882
3594.95 897
3595.52 906
3596.08 874
3596.65 868
3597.21 861
3597.78 851
3598.35 862
3598.91 902
3599.48 858
3600.04 856
3600.61 847
3601.18 819
3601.74 868
3602.31 864
3602.87 823
3603.44 869
3604.01 823
3604.57 852
3605.14 869
3605.71 840
3606.27 805
3606.84 821
3607.41 846
3607.97 854
3608.54 832
3609.11 867
3609.67 828
3610.24 827
3610.81 841
3611.37 836
3611.94 840
3612.51 826
3613.07 828
3613.64 810
3614.21 809
3614.78 859
3615.34 900
3615.91 985
3616.48 1020
3617.04 1037
3617.61 1190
3618.18 1177
3618.75 1154
3619.31 1152
3619.88 1134
3620.45 1118
3621.02 1082
3621.58 1057
3622.15 1080
3622.72 979
3623.29 948
3623.86 916
3624.42 913
3624.99 834
3625.56 807
3626.13 814
3626.70 793
3627.26 787
3627.83 775
3628.40 792
3628.97 800
3629.54 773
3630.11 806
3630.67 775
3631.24 739
3631.81 784
3632.38 754
3632.95 738
3633.52 720
3634.08 793
3634.65 839
3635.22 828
3635.79 831
3636.36 802
3636.93 854
3637.50 830
3638.07 856
3638.64 822
3639.20 838
3639.77 836
3640.34 879
3640.91 908
3641.48 993
3642.05 1016
3642.62 1040
3643.19 1087
3643.76 1111
3644.33 1046
3644.90 991
3645.47 925
3646.04 898
3646.61 941
3647.18 899
3647.75 878
3648.32 879
3648.89 890
3649.46 902
3650.03 918
3650.60 960
3651.17 985
3651.74 1023
3652.31 1084
3652.88 1124
3653.45 1122
3654.02 1172
3654.59 1118
3655.16 1093
3655.73 1106
3656.30 1052
3656.87 1100
3657.44 1096
3658.01 1026
3658.58 1045
3659.15 1027
3659.72 1004
3660.29 1073
3660.86 1075
3661.43 1073
3662.00 1092
3662.58 1002
3663.15 1080
3663.72 1124
3664.29 1078
3664.86 1120
3665.43 1159
3666.00 1235
3666.57 1209
3667.14 1342
3667.72 1324
3668.29 1309
3668.86 1265
3669.43 1123
3670.00 1064
3670.57 993
3671.14 932
3671.72 853
3672.29 927
3672.86 933
3673.43 936
3674.00 934
3674.57 920
3675.15 870
3675.72 957
3676.29 964
3676.86 975
3677.43 947
3678.01 990
3678.58 973
3679.15 947
3679.72 947
3680.30 989
3680.87 903
3681.44 887
3682.01 885
3682.58 887
3683.16 851
3683.73 850
3684.30 833
3684.88 835
3685.45 871
3686.02 880
3686.59 864
3687.17 852
3687.74 861
3688.31 892
3688.88 873
3689.46 955
3690.03 946
3690.60 983
3691.18 1015
3691.75 1001
3692.32 1089
3692.90 979
3693.47 934
3694.04 933
3694.62 894
3695.19 881
3695.76 884
3696.34 875
3696.91 845
3697.48 841
3698.06 849
3698.63 846
3699.21 823
3699.78 795
3700.35 849
3700.93 813
3701.50 766
3702.08 851
3702.65 864
3703.22 816
3703.80 813
3704.37 881
3704.95 868
3705.52 899
3706.09 883
3706.67 891
3707.24 849
3707.82 813
3708.39 885
3708.97 955
3709.54 886
3710.12 901
3710.69 930
3711.26 866
3711.84 808
3712.41 849
3712.99 844
3713.56 839
3714.14 821
3714.71 810
3715.29 811
3715.86 773
3716.44 808
3717.01 791
3717.59 766
3718.16 786
3718.74 724
3719.32 809
3719.89 831
3720.47 776
3721.04 768
3721.62 745
3722.19 759
3722.77 733
3723.34 752
3723.92 763
3724.49 765
3725.07 747
3725.65 723
3726.22 721
3726.80 782
3727.37 781
3727.95 687
3728.53 711
3729.10 802
3729.68 784
3730.25 798
3730.83 833
3731.41 836
3731.98 845
3732.56 953
3733.14 987
3733.71 961
3734.29 1006
3734.87 998
3735.44 965
3736.02 978
3736.60 943
3737.17 930
3737.75 840
3738.33 820
3738.90 791
3739.48 770
3740.06 783
3740.63 808
3741.21 755
3741.79 778
3742.36 761
3742.94 721
3743.52 772
3744.10 726
3744.67 742
3745.25 720
3745.83 721
3746.40 788
3746.98 701
3747.56 692
3748.14 664
3748.71 739
3749.29 758
3749.87 729
3750.45 715
3751.03 736
3751.60 752
3752.18 766
3752.76 706
3753.34 674
3753.92 778
3754.49 736
3755.07 722
3755.65 749
3756.23 744
3756.81 747
3757.38 776
3757.96 741
3758.54 810
3759.12 786
3759.70 777
3760.28 823
3760.85 811
3761.43 839
3762.01 909
3762.59 816
3763.17 790
3763.75 827
3764.33 902
3764.91 863
3765.48 870
3766.06 788
3766.64 731
3767.22 768
3767.80 784
3768.38 753
3768.96 790
3769.54 830
3770.12 815
3770.70 813
3771.28 783
3771.85 839
3772.43 904
3773.01 915
3773.59 883
3774.17 803
3774.75 835
3775.33 777
3775.91 801
3776.49 835
3777.07 792
3777.65 796
3778.23 856
3778.81 844
3779.39 806
3779.97 881
3780.55 931
3781.13 786
3781.71 811
3782.29 815
3782.87 793
3783.45 778
3784.03 804
3784.61 816
3785.19 733
3785.77 772
3786.35 761
3786.93 726
3787.51 790
3788.10 765
3788.68 757
3789.26 813
3789.84 829
3790.42 800
3791.00 796
3791.58 803
3792.16 800
3792.74 778
3793.32 839
3793.90 866
3794.48 845
3795.07 829
3795.65 904
3796.23 839
3796.81 854
3797.39 835
3797.97 864
3798.55 889
3799.14 891
3799.72 825
3800.30 894
3800.88 935
3801.46 938
3802.04 962
3802.62 976
3803.21 982
3803.79 932
3804.37 959
3804.95 980
3805.53 912
3806.12 970
3806.70 1008
3807.28 1152
3807.86 1136
3808.44 1236
3809.03 1314
3809.61 1345
3810.19 1290
3810.77 1212
3811.36 1169
3811.94 1203
3812.52 1197
3813.10 1193
3813.69 1204
3814.27 1197
3814.85 1200
3815.43 1214
3816.02 1187
3816.60 1230
3817.18 1229
3817.77 1148
3818.35 1078
3818.93 1072
3819.51 998
3820.10 951
3820.68 956
3821.26 968
3821.85 966
3822.43 1011
3823.01 1030
3823.60 1006
3824.18 1039
3824.76 976
3825.35 976
3825.93 969
3826.51 933
3827.10 957
3827.68 919
3828.27 948
3828.85 907
3829.43 905
3830.02 874
3830.60 828
3831.18 871
3831.77 839
3832.35 854
3832.94 844
3833.52 825
3834.10 917
3834.69 896
3835.27 867
3835.86 839
3836.44 824
3837.03 861
3837.61 875
3838.19 907
3838.78 847
3839.36 809
3839.95 860
3840.53 873
3841.12 770
3841.70 827
3842.29 819
3842.87 765
3843.46 840
3844.04 841
3844.63 874
3845.21 915
3845.80 993
3846.38 992
3846.97 1023
3847.55 1014
3848.14 1069
3848.72 1011
3849.31 1032
3849.89 961
3850.48 881
3851.06 886
3851.65 871
3852.23 925
3852.82 922
3853.41 916
3853.99 888
3854.58 841
3855.16 853
3855.75 884
3856.33 885
3856.92 893
3857.51 909
3858.09 894
3858.68 969
3859.26 984
3859.85 996
3860.44 1102
3861.02 1155
3861.61 1151
3862.20 1192
3862.78 1258
3863.37 1252
3863.95 1224
3864.54 1169
3865.13 1076
3865.71 1026
3866.30 1028
3866.89 971
3867.47 979
3868.06 917
3868.65 834
3869.23 812
3869.82 840
3870.41 848
3870.99 833
3871.58 839
3872.17 842
3872.76 845
3873.34 887
3873.93 891
3874.52 823
3875.10 808
3875.69 881
3876.28 850
3876.87 790
3877.45 824
3878.04 796
3878.63 776
3879.22 796
3879.80 804
3880.39 743
3880.98 757
3881.57 732
3882.15 729
3882.74 689
3883.33 740
3883.92 753
3884.51 755
3885.09 752
3885.68 781
3886.27 779
3886.86 801
3887.45 851
3888.04 827
3888.62 880
3889.21 854
3889.80 847
3890.39 932
3890.98 895
3891.57 918
3892.15 928
3892.74 876
3893.33 925
3893.92 896
3894.51 810
3895.10 789
3895.69 802
3896.28 798
3896.86 776
3897.45 760
3898.04 776
3898.63 782
3899.22 830
3899.81 829
3900.40 794
3900.99 866
3901.58 762
3902.17 761
3902.76 757
3903.34 847
3903.93 855
3904.52 820
3905.11 848
3905.70 788
3906.29 830
3906.88 776
3907.47 870
3908.06 915
3908.65 932
3909.24 901
3909.83 914
3910.42 861
3911.01 916
3911.60 832
3912.19 772
3912.78 784
3913.37 772
3913.96 728
3914.55 804
3915.14 791
3915.73 741
3916.32 742
3916.91 690
3917.50 759
3918.09 811
3918.68 772
3919.28 719
3919.87 739
3920.46 741
3921.05 721
3921.64 699
3922.23 683
3922.82 767
3923.41 802
3924.00 744
3924.59 723
3925.18 677
3925.77 706
3926.37 680
3926.96 683
3927.55 739
3928.14 708
3928.73 719
3929.32 724
3929.91 712
3930.51 701
3931.10 647
3931.69 656
3932.28 694
3932.87 620
3933.46 702
3934.05 676
3934.65 677
3935.24 711
3935.83 661
3936.42 665
3937.01 703
3937.61 723
3938.20 703
3938.79 721
3939.38 767
3939.97 800
3940.57 759
3941.16 703
3941.75 730
3942.34 801
3942.94 773
3943.53 808
3944.12 816
3944.71 772
3945.31 822
3945.90 806
3946.49 756
3947.08 715
3947.68 730
3948.27 702
3948.86 708
3949.45 739
3950.05 743
3950.64 718
3951.23 722
3951.83 706
3952.42 725
3953.01 757
3953.61 722
3954.20 736
3954.79 729
3955.39 748
3955.98 792
3956.57 873
3957.17 878
3957.76 849
3958.35 854
3958.95 877
3959.54 869
3960.13 879
3960.73 902
3961.32 848
3961.92 864
3962.51 916
3963.10 865
3963.70 815
3964.29 867
3964.88 860
3965.48 849
3966.07 917
3966.67 972
3967.26 1161
3967.86 1096
3968.45 1147
3969.04 1105
3969.64 1075
3970.23 1025
3970.83 942
3971.42 930
3972.02 857
3972.61 836
3973.21 941
3973.80 915
3974.40 841
3974.99 927
3975.58 932
3976.18 1002
3976.77 1043
3977.37 1148
3977.96 1263
3978.56 1181
3979.15 1134
3979.75 1052
3980.35 1005
3980.94 1004
3981.54 957
3982.13 990
3982.73 959
3983.32 983
3983.92 908
3984.51 918
3985.11 886
3985.70 880
3986.30 833
3986.90 879
3987.49 852
3988.09 865
3988.68 867
3989.28 906
3989.87 868
3990.47 863
3991.07 797
3991.66 869
3992.26 941
3992.85 957
3993.45 926
3994.05 916
3994.64 989
3995.24 938
3995.84 932
3996.43 922
3997.03 947
3997.62 984
3998.22 957
3998.82 999
3999.41 879
4000.01 904
4000.61 915
4001.20 932
4001.80 902
4002.40 838
4003.00 843
4003.59 870
4004.19 807
4004.79 817
4005.38 860
4005.98 761
4006.58 790
4007.17 829
4007.77 792
4008.37 795
4008.97 737
4009.56 783
4010.16 781
4010.76 783
4011.36 813
4011.95 766
4012.55 828
4013.15 855
4013.75 856
4014.34 788
4014.94 757
4015.54 811
4016.14 818
4016.74 866
4017.33 848
4017.93 873
4018.53 930
4019.13 976
4019.73 1040
4020.32 990
4020.92 917
4021.52 959
4022.12 960
4022.72 933
4023.32 873
4023.91 869
4024.51 847
4025.11 807
4025.71 849
4026.31 864
4026.91 888
4027.51 919
4028.10 884
4028.70 894
4029.30 911
4029.90 872
4030.50 866
4031.10 889
4031.70 970
4032.30 956
4032.90 926
4033.49 894
4034.09 958
4034.69 985
4035.29 1038
4035.89 1012
4036.49 1003
4037.09 1007
4037.69 949
4038.29 883
4038.89 871
4039.49 740
4040.09 754
4040.69 732
4041.29 768
4041.89 754
4042.49 777
4043.09 732
4043.69 739
4044.29 758
4044.89 748
4045.49 719
4046.09 764
4046.69 755
4047.29 713
4047.89 708
4048.49 727
4049.09 771
4049.69 711
4050.29 662
4050.89 678
4051.49 697
4052.09 746
4052.69 771
4053.29 756
4053.89 721
4054.49 738
4055.09 709
4055.69 771
4056.30 749
4056.90 678
4057.50 691
4058.10 650
4058.70 653
4059.30 715
4059.90 684
4060.50 719
4061.10 725
4061.71 726
4062.31 707
4062.91 715
4063.51 707
4064.11 719
4064.71 741
4065.31 762
4065.92 732
4066.52 813
4067.12 772
4067.72 749
4068.32 690
4068.92 817
4069.53 786
4070.13 745
4070.73 713
4071.33 705
4071.93 733
4072.54 701
4073.14 729
4073.74 662
4074.34 666
4074.94 751
4075.55 696
4076.15 651
4076.75 729
4077.35 674
4077.96 686
4078.56 670
4079.16 674
4079.76 655
4080.37 684
4080.97 641
4081.57 647
4082.17 697
4082.78 671
4083.38 689
4083.98 732
4084.59 716
4085.19 677
4085.79 682
4086.39 621
4087.00 603
4087.60 637
4088.20 677
4088.81 656
4089.41 632
4090.01 696
4090.62 661
4091.22 673
4091.82 671
4092.43 654
4093.03 666
4093.63 648
4094.24 641
4094.84 637
4095.45 655
4096.05 682
4096.65 770
4097.26 754
4097.86 693
4098.47 693
4099.07 733
4099.67 693
4100.28 720
4100.88 717
4101.49 724
4102.09 663
4102.69 661
4103.30 697
4103.90 680
4104.51 707
4105.11 735
4105.72 712
4106.32 699
4106.93 663
4107.53 695
4108.13 708
4108.74 694
4109.34 686
4109.95 607
4110.55 594
4111.16 581
4111.76 634
4112.37 659
4112.97 642
4113.58 634
4114.18 592
4114.79 603
4115.39 643
4116.00 609
4116.60 643
4117.21 580
4117.82 593
4118.42 635
4119.03 605
4119.63 640
4120.24 604
4120.84 607
4121.45 598
4122.05 656
4122.66 653
4123.27 625
4123.87 562
4124.48 593
4125.08 644
4125.69 655
4126.30 635
4126.90 603
4127.51 599
4128.11 592
4128.72 616
4129.33 581
4129.93 585
4130.54 606
4131.15 591
4131.75 616
4132.36 644
4132.96 636
4133.57 608
4134.18 658
4134.78 674
4135.39 708
4136.00 705
4136.60 666
4137.21 671
4137.82 669
4138.43 646
4139.03 692
4139.64 692
4140.25 734
4140.85 751
4141.46 752
4142.07 770
4142.68 765
4143.28 723
4143.89 709
4144.50 744
4145.10 720
4145.71 735
4146.32 703
4146.93 691
4147.53 715
4148.14 748
4148.75 681
4149.36 682
4149.97 612
4150.57 596
4151.18 610
4151.79 649
4152.40 611
4153.00 626
4153.61 641
4154.22 563
4154.83 601
4155.44 642
4156.05 625
4156.65 644
4157.26 716
4157.87 684
4158.48 660
4159.09 761
4159.70 738
4160.30 725
4160.91 750
4161.52 763
4162.13 703
4162.74 701
4163.35 707
4163.96 692
4164.56 661
4165.17 644
4165.78 639
4166.39 661
4167.00 691
4167.61 669
4168.22 716
4168.83 749
4169.44 743
4170.05 671
4170.66 691
4171.26 699
4171.87 741
4172.48 757
4173.09 795
4173.70 754
4174.31 772
4174.92 737
4175.53 682
4176.14 747
4176.75 720
4177.36 725
4177.97 730
4178.58 668
4179.19 697
4179.80 719
4180.41 741
4181.02 757
4181.63 691
4182.24 712
4182.85 640
4183.46 658
4184.07 646
4184.68 771
4185.29 722
4185.90 772
4186.51 677
4187.12 721
4187.73 723
4188.34 690
4188.95 651
4189.56 635
4190.18 711
4190.79 693
4191.40 679
4192.01 684
4192.62 704
4193.23 696
4193.84 699
4194.45 721
4195.06 762
4195.67 723
4196.28 755
4196.90 767
4197.51 709
4198.12 670
4198.73 694
4199.34 675
4199.95 673
4200.56 677
4201.18 684
4201.79 679
4202.40 637
4203.01 659
4203.62 613
4204.23 709
4204.85 680
4205.46 637
4206.07 648
4206.68 703
4207.29 703
4207.90 748
4208.52 724
4209.13 702
4209.74 738
4210.35 729
4210.97 718
4211.58 784
4212.19 799
4212.80 807
4213.41 794
4214.03 776
4214.64 790
4215.25 771
4215.86 765
4216.48 836
4217.09 753
4217.70 744
4218.32 763
4218.93 756
4219.54 756
4220.15 787
4220.77 802
4221.38 841
4221.99 818
4222.61 778
4223.22 786
4223.83 805
4224.44 782
4225.06 847
4225.67 874
4226.28 841
4226.90 916
4227.51 984
4228.13 1070
4228.74 1119
4229.35 1058
4229.97 1100
4230.58 1099
4231.19 975
4231.81 995
4232.42 941
4233.03 908
4233.65 825
4234.26 863
4234.88 873
4235.49 848
4236.10 897
4236.72 902
4237.33 848
4237.95 844
4238.56 828
4239.17 758
4239.79 784
4240.40 796
4241.02 769
4241.63 821
4242.25 760
4242.86 805
4243.48 843
4244.09 816
4244.71 895
4245.32 865
4245.93 815
4246.55 858
4247.16 842
4247.78 840
4248.39 805
4249.01 751
4249.62 768
4250.24 793
4250.85 838
4251.47 786
4252.08 771
4252.70 864
4253.32 845
4253.93 858
4254.55 816
4255.16 845
4255.78 793
4256.39 763
4257.01 816
4257.62 816
4258.24 813
4258.85 806
4259.47 841
4260.09 838
4260.70 912
4261.32 880
4261.93 927
4262.55 1013
4263.17 1000
4263.78 1119
4264.40 1178
4265.01 1144
4265.63 1144
4266.25 1015
4266.86 990
4267.48 938
4268.10 932
4268.71 912
4269.33 892
4269.94 893
4270.56 856
4271.18 894
4271.79 914
4272.41 895
4273.03 910
4273.64 953
4274.26 899
4274.88 890
4275.49 972
4276.11 995
4276.73 1073
4277.35 1119
4277.96 1218
4278.58 1146
4279.20 1065
4279.81 1027
4280.43 991
4281.05 937
4281.67 921
4282.28 841
4282.90 891
4283.52 790
4284.14 787
4284.75 786
4285.37 787
4285.99 794
4286.61 760
4287.22 771
4287.84 795
4288.46 769
4289.08 753
4289.70 749
4290.31 747
4290.93 740
4291.55 749
4292.17 792
4292.79 777
4293.40 756
4294.02 801
4294.64 740
4295.26 753
4295.88 774
4296.50 792
4297.11 759
4297.73 807
4298.35 819
4298.97 821
4299.59 773
4300.21 791
4300.83 796
4301.44 819
4302.06 817
4302.68 802
4303.30 804
4303.92 823
4304.54 878
4305.16 836
4305.78 808
4306.40 803
4307.02 849
4307.63 782
4308.25 781
4308.87 813
4309.49 834
4310.11 823
4310.73 848
4311.35 840
4311.97 845
4312.59 859
4313.21 849
4313.83 835
4314.45 870
4315.07 893
4315.69 916
4316.31 887
4316.93 871
4317.55 875
4318.17 825
4318.79 864
4319.41 871
4320.03 852
4320.65 891
4321.27 914
4321.89 902
4322.51 888
4323.13 907
4323.75 914
4324.37 995
4324.99 1046
4325.61 1081
4326.23 1097
4326.85 1114
4327.47 1110
4328.09 1213
4328.71 1200
4329.33 1291
4329.96 1361
4330.58 1452
4331.20 1785
4331.82 2120
4332.44 2301
4333.06 2511
4333.68 2627
4334.30 2677
4334.92 2507
4335.54 2399
4336.17 2286
4336.79 2233
4337.41 2245
4338.03 2150
4338.65 2129
4339.27 2026
4339.89 1897
4340.52 1799
4341.14 1718
4341.76 1667
4342.38 1576
4343.00 1606
4343.62 1633
4344.25 1815
4344.87 1953
4345.49 2090
4346.11 2310
4346.73 2575
4347.36 2680
4347.98 2680
4348.60 2563
4349.22 2576
4349.84 2386
4350.47 2264
4351.09 2123
4351.71 2035
4352.33 2142
4352.96 2061
4353.58 1905
4354.20 1818
4354.82 1683
4355.45 1514
4356.07 1393
4356.69 1324
4357.31 1331
4357.94 1291
4358.56 1213
4359.18 1181
4359.81 1147
4360.43 1240
4361.05 1186
4361.68 1135
4362.30 1138
4362.92 1050
4363.55 1037
4364.17 1122
4364.79 1175
4365.42 1097
4366.04 1123
4366.66 1138
4367.29 1125
4367.91 1097
4368.53 1048
4369.16 1044
4369.78 988
4370.40 1013
4371.03 1076
4371.65 1010
4372.27 922
4372.90 969
4373.52 986
4374.15 886
4374.77 917
4375.39 997
4376.02 974
4376.64 927
4377.27 901
4377.89 877
4378.52 887
4379.14 907
4379.76 923
4380.39 920
4381.01 926
4381.64 949
4382.26 927
4382.89 857
4383.51 942
4384.14 966
4384.76 926
4385.39 863
4386.01 881
4386.64 896
4387.26 899
4387.89 872
4388.51 896
4389.14 856
4389.76 846
4390.39 878
4391.01 891
4391.64 901
4392.26 908
4392.89 868
4393.51 842
4394.14 822
4394.76 821
4395.39 810
4396.01 895
4396.64 889
4397.26 856
4397.89 881
4398.52 870
4399.14 831
4399.77 824
4400.39 869
4401.02 825
4401.65 801
4402.27 837
4402.90 777
4403.52 763
4404.15 813
4404.78 794
4405.40 770
4406.03 784
4406.65 749
4407.28 791
4407.91 792
4408.53 846
4409.16 829
4409.79 810
4410.41 787
4411.04 805
4411.67 827
4412.29 825
4412.92 773
4413.55 821
4414.17 799
4414.80 750
4415.43 754
4416.05 746
4416.68 815
4417.31 732
4417.94 768
4418.56 804
4419.19 771
4419.82 758
4420.44 833
4421.07 847
4421.70 743
4422.33 723
4422.95 743
4423.58 746
4424.21 784
4424.84 768
4425.46 737
4426.09 735
4426.72 772
4427.35 764
4427.97 795
4428.60 777
4429.23 770
4429.86 737
4430.49 714
4431.11 704
4431.74 724
4432.37 783
4433.00 808
4433.63 743
4434.26 765
4434.88 803
4435.51 763
4436.14 782
4436.77 821
4437.40 823
4438.03 845
4438.65 837
4439.28 829
4439.91 803
4440.54 864
4441.17 807
4441.80 778
4442.43 778
4443.06 777
4443.68 834
4444.31 854
4444.94 854
4445.57 826
4446.20 874
4446.83 918
4447.46 948
4448.09 944
4448.72 888
4449.35 894
4449.98 870
4450.61 878
4451.24 867
4451.86 840
4452.49 850
4453.12 898
4453.75 883
4454.38 866
4455.01 989
4455.64 1067
4456.27 1054
4456.90 1072
4457.53 1207
4458.16 1217
4458.79 1137
4459.42 1078
4460.05 926
4460.68 886
4461.31 892
4461.94 891
4462.57 890
4463.20 863
4463.83 804
4464.46 796
4465.09 814
4465.72 781
4466.36 810
4466.99 758
4467.62 745
4468.25 767
4468.88 770
4469.51 825
4470.14 767
4470.77 746
4471.40 768
4472.03 726
4472.66 723
4473.29 725
4473.93 762
4474.56 779
4475.19 698
4475.82 672
4476.45 754
4477.08 763
4477.71 713
4478.34 681
4478.98 738
4479.61 752
4480.24 718
4480.87 785
4481.50 759
4482.13 779
4482.76 738
4483.40 757
4484.03 770
4484.66 710
4485.29 736
4485.92 832
4486.56 823
4487.19 857
4487.82 837
4488.45 764
4489.08 771
4489.72 793
4490.35 848
4490.98 818
4491.61 784
4492.25 807
4492.88 799
4493.51 846
4494.14 863
4494.78 809
4495.41 809
4496.04 828
4496.67 824
4497.31 818
4497.94 885
4498.57 888
4499.20 949
4499.84 968
4500.47 995
4501.10 1101
4501.74 1151
4502.37 1248
4503.00 1317
4503.64 1246
4504.27 1270
4504.90 1217
4505.53 1150
4506.17 1135
4506.80 1101
4507.43 1078
4508.07 1023
4508.70 1078
4509.34 978
4509.97 991
4510.60 1040
4511.24 1054
4511.87 1038
4512.50 999
4513.14 1001
4513.77 950
4514.41 982
4515.04 957
4515.67 901
4516.31 875
4516.94 853
4517.58 807
4518.21 812
4518.84 799
4519.48 767
4520.11 754
4520.75 831
4521.38 816
4522.02 833
4522.65 840
4523.28 753
4523.92 760
4524.55 768
4525.19 788
4525.82 813
4526.46 780
4527.09 802
4527.73 820
4528.36 795
4529.00 859
4529.63 905
4530.27 1020
4530.90 1027
4531.54 1100
4532.17 1119
4532.81 1145
4533.44 1100
4534.08 1135
4534.71 1065
4535.35 944
4535.99 874
4536.62 829
4537.26 815
4537.89 849
4538.53 805
4539.16 766
4539.80 721
4540.43 781
4541.07 703
4541.71 698
4542.34 667
4542.98 691
4543.61 670
4544.25 665
4544.89 673
4545.52 670
4546.16 683
4546.79 700
4547.43 670
4548.07 649
4548.70 683
4549.34 685
4549.98 631
4550.61 670
4551.25 648
4551.89 689
4552.52 719
4553.16 737
4553.80 675
4554.43 665
4555.07 672
4555.71 689
4556.34 691
4556.98 674
4557.62 729
4558.25 696
4558.89 619
4559.53 680
4560.16 736
4560.80 717
4561.44 703
4562.08 706
4562.71 714
4563.35 720
4563.99 757
4564.63 733
4565.26 710
4565.90 742
4566.54 715
4567.18 798
4567.81 756
4568.45 790
4569.09 739
4569.73 694
4570.36 742
4571.00 755
4571.64 705
4572.28 755
4572.92 763
4573.55 714
4574.19 726
4574.83 732
4575.47 715
4576.11 721
4576.75 747
4577.38 732
4578.02 750
4578.66 779
4579.30 752
4579.94 780
4580.58 755
4581.21 738
4581.85 780
4582.49 801
4583.13 744
4583.77 807
4584.41 745
4585.05 792
4585.69 832
4586.32 846
4586.96 915
4587.60 848
4588.24 855
4588.88 923
4589.52 976
4590.16 1119
4590.80 1182
4591.44 1366
4592.08 1432
4592.72 1446
4593.36 1491
4594.00 1401
4594.63 1366
4595.27 1201
4595.91 1105
4596.55 1009
4597.19 998
4597.83 893
4598.47 886
4599.11 874
4599.75 860
4600.39 891
4601.03 838
4601.67 890
4602.31 853
4602.95 824
4603.59 854
4604.23 861
4604.87 907
4605.51 879
4606.15 861
4606.79 858
4607.43 871
4608.08 825
4608.72 780
4609.36 795
4610.00 781
4610.64 729
4611.28 750
4611.92 682
4612.56 690
4613.20 778
4613.84 789
4614.48 717
4615.12 766
4615.76 763
4616.41 755
4617.05 728
4617.69 711
4618.33 793
4618.97 720
4619.61 678
4620.25 670
4620.89 674
4621.54 704
4622.18 689
4622.82 706
4623.46 711
4624.10 722
4624.74 696
4625.38 717
4626.03 705
4626.67 728
4627.31 701
4627.95 699
4628.59 722
4629.24 705
4629.88 709
4630.52 810
4631.16 758
4631.80 816
4632.45 854
4633.09 836
4633.73 909
4634.37 865
4635.02 819
4635.66 847
4636.30 817
4636.94 780
4637.58 759
4638.23 840
4638.87 825
4639.51 820
4640.16 822
4640.80 831
4641.44 824
4642.08 815
4642.73 805
4643.37 845
4644.01 782
4644.66 788
4645.30 800
4645.94 756
4646.58 765
4647.23 749
4647.87 762
4648.51 733
4649.16 683
4649.80 753
4650.44 728
4651.09 749
4651.73 810
4652.37 780
4653.02 763
4653.66 809
4654.31 772
4654.95 823
4655.59 788
4656.24 717
4656.88 684
4657.52 722
4658.17 713
4658.81 701
4659.46 708
4660.10 706
4660.75 704
4661.39 698
4662.03 652
4662.68 675
4663.32 663
4663.97 619
4664.61 682
4665.26 648
4665.90 650
4666.54 633
4667.19 669
4667.83 681
4668.48 626
4669.12 631
4669.77 678
4670.41 699
4671.06 665
4671.70 640
4672.35 637
4672.99 621
4673.64 616
4674.28 644
4674.93 621
4675.57 640
4676.22 655
4676.86 652
4677.51 634
4678.15 743
4678.80 729
4679.44 714
4680.09 709
4680.73 678
4681.38 717
4682.03 693
4682.67 694
4683.32 754
4683.96 731
4684.61 694
4685.25 664
4685.90 725
4686.55 810
4687.19 771
4687.84 737
4688.48 758
4689.13 810
4689.78 816
4690.42 860
4691.07 854
4691.72 875
4692.36 836
4693.01 897
4693.65 917
4694.30 924
4694.95 908
4695.59 941
4696.24 1040
4696.89 1088
4697.53 1046
4698.18 1041
4698.83 1106
4699.47 1143
4700.12 1134
4700.77 1171
4701.41 1126
4702.06 1164
4702.71 1050
4703.36 901
4704.00 946
4704.65 928
4705.30 968
4705.94 938
4706.59 891
4707.24 893
4707.89 857
4708.53 899
4709.18 880
4709.83 847
4710.48 877
4711.12 858
4711.77 865
4712.42 872
4713.07 862
4713.71 877
4714.36 876
4715.01 877
4715.66 871
4716.31 897
4716.95 869
4717.60 901
4718.25 898
4718.90 902
4719.55 934
4720.19 981
4720.84 991
4721.49 981
4722.14 1039
4722.79 1033
4723.44 957
4724.08 995
4724.73 985
4725.38 999
4726.03 998
4726.68 1022
4727.33 1068
4727.98 1077
4728.63 1095
4729.27 1085
4729.92 1000
4730.57 964
4731.22 938
4731.87 914
4732.52 875
4733.17 857
4733.82 855
4734.47 820
4735.12 864
4735.77 854
4736.41 894
4737.06 855
4737.71 851
4738.36 779
4739.01 826
4739.66 853
4740.31 819
4740.96 824
4741.61 865
4742.26 860
4742.91 807
4743.56 805
4744.21 845
4744.86 864
4745.51 791
4746.16 819
4746.81 808
4747.46 847
4748.11 818
4748.76 837
4749.41 850
4750.06 845
4750.71 906
4751.36 898
4752.01 949
4752.66 907
4753.31 897
4753.96 925
4754.61 956
4755.26 879
4755.92 894
4756.57 855
4757.22 893
4757.87 935
4758.52 930
4759.17 905
4759.82 977
4760.47 1126
4761.12 1165
4761.77 1186
4762.42 1232
4763.08 1223
4763.73 1172
4764.38 1073
4765.03 958
4765.68 939
4766.33 929
4766.98 954
4767.64 904
4768.29 840
4768.94 912
4769.59 892
4770.24 867
4770.89 809
4771.54 874
4772.20 835
4772.85 806
4773.50 863
4774.15 832
4774.80 877
4775.46 897
4776.11 895
4776.76 868
4777.41 847
4778.06 806
4778.72 828
4779.37 795
4780.02 842
4780.67 893
4781.33 868
4781.98 806
4782.63 831
4783.28 814
4783.94 830
4784.59 868
4785.24 842
4785.89 830
4786.55 882
4787.20 864
4787.85 838
4788.51 852
4789.16 901
4789.81 945
4790.46 919
4791.12 891
4791.77 862
4792.42 938
4793.08 905
4793.73 909
4794.38 847
4795.04 884
4795.69 945
4796.34 946
4797.00 958
4797.65 986
4798.30 973
4798.96 1030
4799.61 1237
4800.27 1259
4800.92 1289
4801.57 1299
4802.23 1288
4802.88 1310
4803.53 1237
4804.19 1147
4804.84 1120
4805.50 1042
4806.15 1082
4806.81 1024
4807.46 1020
4808.11 957
4808.77 950
4809.42 895
4810.08 946
4810.73 1010
4811.39 1002
4812.04 1064
4812.69 997
4813.35 1040
4814.00 1024
4814.66 1012
4815.31 992
4815.97 1005
4816.62 1042
4817.28 1017
4817.93 1066
4818.59 1062
4819.24 1060
4819.90 1052
4820.55 1114
4821.21 1141
4821.86 1197
4822.52 1213
4823.17 1222
4823.83 1277
4824.48 1324
4825.14 1311
4825.79 1245
4826.45 1197
4827.11 1198
4827.76 1215
4828.42 1123
4829.07 1102
4829.73 1081
4830.38 1096
4831.04 1149
4831.70 1216
4832.35 1233
4833.01 1200
4833.66 1200
4834.32 1225
4834.98 1275
4835.63 1317
4836.29 1303
4836.94 1369
4837.60 1374
4838.26 1400
4838.91 1444
4839.57 1375
4840.23 1431
4840.88 1457
4841.54 1503
4842.20 1464
4842.85 1461
4843.51 1512
4844.17 1446
4844.82 1492
4845.48 1444
4846.14 1539
4846.79 1553
4847.45 1544
4848.11 1492
4848.76 1608
4849.42 1722
4850.08 1830
4850.73 1806
4851.39 1912
4852.05 1938
4852.71 1932
4853.36 1897
4854.02 1833
4854.68 1857
4855.34 1877
4855.99 1928
4856.65 2098
4857.31 2410
4857.97 2495
4858.62 2751
4859.28 2880
4859.94 2811
4860.60 2737
4861.25 2453
4861.91 2306
4862.57 2164
4863.23 1907
4863.89 1795
4864.54 1843
4865.20 1779
4865.86 1842
4866.52 1908
4867.18 1976
4867.84 1920
4868.49 1911
4869.15 1974
4869.81 1900
4870.47 1878
4871.13 1758
4871.79 1623
4872.44 1657
4873.10 1625
4873.76 1563
4874.42 1591
4875.08 1549
4875.74 1533
4876.40 1604
4877.06 1510
4877.72 1542
4878.37 1647
4879.03 1677
4879.69 1793
4880.35 1768
4881.01 1637
4881.67 1524
4882.33 1557
4882.99 1468
4883.65 1449
4884.31 1377
4884.97 1353
4885.63 1309
4886.29 1342
4886.95 1319
4887.61 1296
4888.26 1317
4888.92 1289
4889.58 1229
4890.24 1300
4890.90 1325
4891.56 1413
4892.22 1341
4892.88 1310
4893.54 1322
4894.20 1247
4894.86 1303
4895.52 1260
4896.18 1244
4896.84 1230
4897.51 1190
4898.17 1222
4898.83 1239
4899.49 1241
4900.15 1228
4900.81 1288
4901.47 1240
4902.13 1175
4902.79 1083
4903.45 1086
4904.11 1134
4904.77 1129
4905.43 1138
4906.09 1043
4906.75 1045
4907.41 1016
4908.08 1004
4908.74 1031
4909.40 990
4910.06 1012
4910.72 1019
4911.38 966
4912.04 964
4912.70 990
4913.37 973
4914.03 914
4914.69 964
4915.35 972
4916.01 881
4916.67 901
4917.33 931
4918.00 907
4918.66 883
4919.32 849
4919.98 886
4920.64 876
4921.31 868
4921.97 818
4922.63 870
4923.29 906
4923.95 843
4924.62 819
4925.28 879
4925.94 878
4926.60 886
4927.26 860
4927.93 858
4928.59 814
4929.25 825
4929.91 885
4930.58 881
4931.24 862
4931.90 873
4932.56 874
4933.23 842
4933.89 812
4934.55 827
4935.22 866
4935.88 822
4936.54 845
4937.20 840
4937.87 819
4938.53 822
4939.19 803
4939.86 819
4940.52 842
4941.18 859
4941.85 875
4942.51 779
4943.17 805
4943.84 819
4944.50 784
4945.16 824
4945.83 849
4946.49 785
4947.15 760
4947.82 777
4948.48 805
4949.15 778
4949.81 727
4950.47 763
4951.14 765
4951.80 816
4952.47 813
4953.13 787
4953.79 745
4954.46 751
4955.12 766
4955.79 829
4956.45 791
4957.11 808
4957.78 821
4958.44 796
4959.11 792
4959.77 852
4960.44 923
4961.10 888
4961.77 949
4962.43 991
4963.10 1037
4963.76 1111
4964.42 1231
4965.09 1165
4965.75 1085
4966.42 1097
4967.08 1014
4967.75 947
4968.41 861
4969.08 821
4969.74 860
4970.41 829
4971.08 829
4971.74 764
4972.41 736
4973.07 832
4973.74 807
4974.40 842
4975.07 881
4975.73 883
4976.40 902
4977.06 922
4977.73 948
4978.40 985
4979.06 920
4979.73 918
4980.39 918
4981.06 891
4981.73 832
4982.39 758
4983.06 814
4983.72 799
4984.39 821
4985.06 752
4985.72 731
4986.39 780
4987.05 696
4987.72 710
4988.39 768
4989.05 676
4989.72 711
4990.39 732
4991.05 720
4991.72 777
4992.39 714
4993.05 748
4993.72 703
4994.39 687
4995.05 713
4995.72 733
4996.39 703
4997.05 704
4997.72 677
4998.39 726
4999.06 699
4999.72 689
5000.39 712
5001.06 679
5001.73 637
5002.39 659
5003.06 638
5003.73 686
5004.39 583
5005.06 647
5005.73 635
5006.40 624
5007.07 598
5007.73 654
5008.40 664
5009.07 666
5009.74 633
5010.40 629
5011.07 709
5011.74 658
5012.41 640
5013.08 639
5013.74 695
5014.41 601
5015.08 653
5015.75 640
5016.42 641
5017.09 591
5017.75 685
5018.42 622
5019.09 595
5019.76 586
5020.43 656
5021.10 593
5021.76 590
5022.43 633
5023.10 659
5023.77 607
5024.44 624
5025.11 633
5025.78 603
5026.45 635
5027.12 606
5027.78 613
5028.45 618
5029.12 610
5029.79 618
5030.46 594
5031.13 589
5031.80 661
5032.47 625
5033.14 621
5033.81 588
5034.48 617
5035.15 606
5035.82 626
5036.49 651
5037.16 618
5037.83 612
5038.50 595
5039.16 596
5039.83 607
5040.50 648
5041.17 617
5041.84 586
5042.51 609
5043.18 624
5043.85 593
5044.52 608
5045.20 639
5045.87 611
5046.54 627
5047.21 646
5047.88 623
5048.55 667
5049.22 636
5049.89 658
5050.56 664
5051.23 655
5051.90 653
5052.57 635
5053.24 646
5053.91 624
5054.58 616
5055.25 628
5055.92 622
5056.60 645
5057.27 629
5057.94 602
5058.61 565
5059.28 586
5059.95 661
5060.62 645
5061.29 638
5061.96 673
5062.64 627
5063.31 586
5063.98 602
5064.65 643
5065.32 654
5065.99 590
5066.66 633
5067.34 639
5068.01 632
5068.68 675
5069.35 674
5070.02 604
5070.70 635
5071.37 662
5072.04 665
5072.71 627
5073.38 646
5074.06 596
5074.73 637
5075.40 676
5076.07 684
5076.74 689
5077.42 711
5078.09 749
5078.76 768
5079.43 798
5080.11 820
5080.78 810
5081.45 790
5082.12 715
5082.80 727
5083.47 741
5084.14 784
5084.82 751
5085.49 764
5086.16 744
5086.83 691
5087.51 731
5088.18 743
5088.85 762
5089.53 705
5090.20 791
5090.87 858
5091.55 838
5092.22 846
5092.89 818
5093.57 788
5094.24 794
5094.91 741
5095.59 721
5096.26 744
5096.93 724
5097.61 681
5098.28 675
5098.96 695
5099.63 666
5100.30 693
5100.98 664
5101.65 691
5102.32 764
5103.00 735
5103.67 798
5104.35 793
5105.02 772
5105.70 781
5106.37 824
5107.04 794
5107.72 682
5108.39 685
5109.07 734
5109.74 716
5110.42 700
5111.09 731
5111.77 685
5112.44 688
5113.11 660
5113.79 728
5114.46 790
5115.14 718
5115.81 738
5116.49 785
5117.16 783
5117.84 793
5118.51 883
5119.19 960
5119.86 1015
5120.54 978
5121.21 945
5121.89 987
5122.57 949
5123.24 919
5123.92 934
5124.59 869
5125.27 860
5125.94 836
5126.62 777
5127.29 729
5127.97 712
5128.64 735
5129.32 770
5130.00 749
5130.67 785
5131.35 787
5132.02 717
5132.70 754
5133.38 812
5134.05 837
5134.73 846
5135.40 767
5136.08 731
5136.76 718
5137.43 757
5138.11 711
5138.79 734
5139.46 765
5140.14 694
5140.82 711
5141.49 683
5142.17 694
5142.85 722
5143.52 726
5144.20 669
5144.88 626
5145.55 610
5146.23 629
5146.91 621
5147.58 664
5148.26 643
5148.94 639
5149.61 679
5150.29 705
5150.97 651
5151.65 659
5152.32 676
5153.00 650
5153.68 644
5154.36 665
5155.03 685
5155.71 608
5156.39 671
5157.07 661
5157.74 651
5158.42 671
5159.10 682
5159.78 694
5160.45 705
5161.13 657
5161.81 665
5162.49 649
5163.17 664
5163.84 639
5164.52 612
5165.20 614
5165.88 635
5166.56 679
5167.24 653
5167.91 680
5168.59 635
5169.27 636
5169.95 624
5170.63 622
5171.31 601
5171.98 591
5172.66 600
5173.34 652
5174.02 631
5174.70 596
5175.38 609
5176.06 627
5176.74 608
5177.41 645
5178.09 679
5178.77 639
5179.45 617
5180.13 603
5180.81 573
5181.49 622
5182.17 672
5182.85 640
5183.53 632
5184.21 641
5184.89 620
5185.57 614
5186.24 596
5186.92 604
5187.60 625
5188.28 603
5188.96 590
5189.64 590
5190.32 573
5191.00 567
5191.68 591
5192.36 645
5193.04 621
5193.72 560
5194.40 624
5195.08 616
5195.76 584
5196.44 616
5197.12 622
5197.80 632
5198.48 611
5199.16 618
5199.84 602
5200.52 603
5201.21 570
5201.89 591
5202.57 614
5203.25 624
5203.93 639
5204.61 608
5205.29 622
5205.97 640
5206.65 628
5207.33 621
5208.01 680
5208.69 689
5209.37 691
5210.06 704
5210.74 638
5211.42 668
5212.10 664
5212.78 698
5213.46 680
5214.14 727
5214.82 706
5215.51 680
5216.19 808
5216.87 754
5217.55 768
5218.23 758
5218.91 681
5219.60 733
5220.28 720
5220.96 789
5221.64 751
5222.32 767
5223.00 800
5223.69 817
5224.37 791
5225.05 795
5225.73 770
5226.41 722
5227.10 739
5227.78 721
5228.46 674
5229.14 661
5229.83 690
5230.51 770
5231.19 717
5231.87 699
5232.56 655
5233.24 673
5233.92 725
5234.60 740
5235.29 671
5235.97 663
5236.65 764
5237.34 755
5238.02 743
5238.70 738
5239.38 749
5240.07 803
5240.75 776
5241.43 824
5242.12 801
5242.80 804
5243.48 774
5244.17 722
5244.85 685
5245.53 700
5246.22 724
5246.90 699
5247.58 702
5248.27 701
5248.95 697
5249.63 772
5250.32 780
5251.00 779
5251.69 840
5252.37 838
5253.05 874
5253.74 819
5254.42 793
5255.11 770
5255.79 803
5256.47 793
5257.16 695
5257.84 703
5258.53 669
5259.21 769
5259.89 740
5260.58 782
5261.26 819
5261.95 832
5262.63 819
5263.32 806
5264.00 756
5264.69 749
5265.37 737
5266.06 722
5266.74 757
5267.43 739
5268.11 747
5268.79 737
5269.48 735
5270.16 751
5270.85 746
5271.53 757
5272.22 760
5272.91 733
5273.59 710
5274.28 713
5274.96 695
5275.65 720
5276.33 768
5277.02 700
5277.70 705
5278.39 762
5279.07 713
5279.76 688
5280.45 694
5281.13 729
5281.82 767
5282.50 730
5283.19 700
5283.87 694
5284.56 711
5285.25 701
5285.93 698
5286.62 670
5287.30 688
5287.99 687
5288.68 696
5289.36 694
5290.05 684
5290.74 698
5291.42 724
5292.11 692
5292.79 702
5293.48 634
5294.17 703
5294.85 671
5295.54 743
5296.23 738
5296.91 684
5297.60 766
5298.29 799
5298.98 783
5299.66 791
5300.35 787
5301.04 796
5301.72 836
5302.41 906
5303.10 984
5303.78 991
5304.47 1011
5305.16 1015
5305.85 1108
5306.53 1062
5307.22 1109
5307.91 1074
5308.60 989
5309.28 934
5309.97 977
5310.66 1029
5311.35 1090
5312.03 1193
5312.72 1172
5313.41 1202
5314.10 1147
5314.79 1141
5315.47 1044
5316.16 1093
5316.85 1117
5317.54 1066
5318.23 1031
5318.91 956
5319.60 1006
5320.29 971
5320.98 1018
5321.67 967
5322.36 989
5323.04 990
5323.73 851
5324.42 806
5325.11 839
5325.80 839
5326.49 782
5327.18 794
5327.86 729
5328.55 732
5329.24 782
5329.93 730
5330.62 748
5331.31 720
5332.00 698
5332.69 688
5333.38 669
5334.06 670
5334.75 650
5335.44 696
5336.13 650
5336.82 662
5337.51 643
5338.20 670
5338.89 722
5339.58 697
5340.27 670
5340.96 642
5341.65 659
5342.34 635
5343.03 696
5343.72 686
5344.41 668
5345.10 660
5345.79 688
5346.48 703
5347.17 714
5347.86 700
5348.55 706
5349.24 697
5349.93 757
5350.62 747
5351.31 733
5352.00 775
5352.69 753
5353.38 757
5354.07 711
5354.76 669
5355.45 620
5356.14 681
5356.83 618
5357.52 660
5358.21 629
5358.90 641
5359.59 638
5360.29 669
5360.98 682
5361.67 642
5362.36 679
5363.05 654
5363.74 647
5364.43 667
5365.12 635
5365.81 616
5366.50 630
5367.20 620
5367.89 625
5368.58 575
5369.27 655
5369.96 645
5370.65 640
5371.34 627
5372.04 579
5372.73 600
5373.42 611
5374.11 584
5374.80 602
5375.49 618
5376.19 621
5376.88 603
5377.57 584
5378.26 562
5378.95 570
5379.65 604
5380.34 590
5381.03 591
5381.72 612
5382.42 602
5383.11 616
5383.80 650
5384.49 645
5385.19 619
5385.88 607
5386.57 633
5387.26 640
5387.96 670
5388.65 669
5389.34 654
5390.03 709
5390.73 655
5391.42 731
5392.11 703
5392.80 669
5393.50 701
5394.19 684
5394.88 671
5395.58 697
5396.27 662
5396.96 580
5397.66 652
5398.35 617
5399.04 644
5399.74 610
5400.43 622
5401.12 647
5401.82 614
5402.51 603
5403.20 615
5403.90 579
5404.59 585
5405.29 620
5405.98 631
5406.67 715
5407.37 676
5408.06 687
5408.75 638
5409.45 636
5410.14 636
5410.84 690
5411.53 697
5412.23 648
5412.92 641
5413.61 638
5414.31 635
5415.00 651
5415.70 677
5416.39 612
5417.09 639
5417.78 702
5418.47 664
5419.17 638
5419.86 687
5420.56 714
5421.25 708
5421.95 745
5422.64 727
5423.34 716
5424.03 732
5424.73 715
5425.42 688
5426.12 672
5426.81 641
5427.51 680
5428.20 684
5428.90 675
5429.59 675
5430.29 683
5430.99 676
5431.68 733
5432.38 705
5433.07 722
5433.77 676
5434.46 653
5435.16 786
5435.85 759
5436.55 681
5437.25 700
5437.94 819
5438.64 804
5439.33 736
5440.03 753
5440.73 759
5441.42 659
5442.12 695
5442.81 754
5443.51 750
5444.21 774
5444.90 800
5445.60 840
5446.29 887
5446.99 975
5447.69 1007
5448.38 1018
5449.08 1044
5449.78 988
5450.47 927
5451.17 948
5451.87 943
5452.56 903
5453.26 869
5453.96 830
5454.65 826
5455.35 792
5456.05 751
5456.75 836
5457.44 852
5458.14 819
5458.84 825
5459.53 834
5460.23 881
5460.93 856
5461.63 937
5462.32 937
5463.02 929
5463.72 938
5464.42 892
5465.11 883
5465.81 949
5466.51 912
5467.21 906
5467.90 920
5468.60 871
5469.30 893
5470.00 905
5470.70 947
5471.39 952
5472.09 1020
5472.79 1016
5473.49 1063
5474.19 1010
5474.88 1089
5475.58 1081
5476.28 1133
5476.98 1138
5477.68 1221
5478.38 1320
5479.07 1538
5479.77 1698
5480.47 1989
5481.17 2086
5481.87 2090
5482.57 1981
5483.27 1816
5483.96 1749
5484.66 1588
5485.36 1516
5486.06 1405
5486.76 1438
5487.46 1282
5488.16 1268
5488.86 1241
5489.56 1258
5490.26 1316
5490.96 1324
5491.65 1297
5492.35 1342
5493.05 1408
5493.75 1474
5494.45 1450
5495.15 1426
5495.85 1457
5496.55 1502
5497.25 1585
5497.95 1635
5498.65 1803
5499.35 2039
5500.05 2474
5500.75 2828
5501.45 3208
5502.15 3352
5502.85 3228
5503.55 3091
5504.25 2670
5504.95 2267
5505.65 1981
5506.35 1699
5507.05 1479
5507.75 1370
5508.45 1277
5509.15 1267
5509.85 1260
5510.55 1191
5511.25 1244
5511.95 1193
5512.65 1127
5513.35 1132
5514.05 1192
5514.76 1124
5515.46 1141
5516.16 1177
5516.86 1221
5517.56 1104
5518.26 1161
5518.96 1084
5519.66 1121
5520.36 1203
5521.06 1114
5521.77 1075
5522.47 1128
5523.17 1046
5523.87 1020
5524.57 958
5525.27 907
5525.97 945
5526.67 874
5527.38 955
5528.08 874
5528.78 844
5529.48 914
5530.18 964
5530.88 884
5531.59 906
5532.29 877
5532.99 938
5533.69 808
5534.39 853
5535.10 836
5535.80 836
5536.50 870
5537.20 862
5537.90 862
5538.61 834
5539.31 872
5540.01 824
5540.71 867
5541.42 879
5542.12 881
5542.82 889
5543.52 875
5544.23 785
5544.93 757
5545.63 760
5546.33 760
5547.04 738
5547.74 748
5548.44 791
5549.15 722
5549.85 752
5550.55 767
5551.26 780
5551.96 746
5552.66 824
5553.36 782
5554.07 778
5554.77 698
5555.47 743
5556.18 783
5556.88 767
5557.58 729
5558.29 764
5558.99 761
5559.70 759
5560.40 790
5561.10 750
5561.81 748
5562.51 763
5563.21 800
5563.92 820
5564.62 815
5565.33 822
5566.03 837
5566.73 786
5567.44 813
5568.14 788
5568.85 751
5569.55 767
5570.25 765
5570.96 776
5571.66 761
5572.37 757
5573.07 714
5573.78 762
5574.48 784
5575.19 779
5575.89 795
5576.59 809
5577.30 741
5578.00 714
5578.71 732
5579.41 700
5580.12 702
5580.82 703
5581.53 659
5582.23 672
5582.94 673
5583.64 647
5584.35 705
5585.05 748
5585.76 701
5586.46 684
5587.17 706
5587.88 709
5588.58 665
5589.29 650
5589.99 678
5590.70 695
5591.40 716
5592.11 721
5592.81 691
5593.52 675
5594.23 634
5594.93 698
5595.64 726
5596.34 732
5597.05 711
5597.76 692
5598.46 658
5599.17 672
5599.87 685
5600.58 646
5601.29 685
5601.99 685
5602.70 695
5603.41 681
5604.11 672
5604.82 730
5605.52 730
5606.23 695
5606.94 729
5607.64 731
5608.35 735
5609.06 676
5609.76 674
5610.47 693
5611.18 709
5611.88 684
5612.59 702
5613.30 735
5614.01 688
5614.71 692
5615.42 737
5616.13 699
5616.83 689
5617.54 676
5618.25 727
5618.96 699
5619.66 704
5620.37 756
5621.08 721
5621.79 745
5622.49 688
5623.20 690
5623.91 713
5624.62 700
5625.32 728
5626.03 738
5626.74 770
5627.45 784
5628.16 795
5628.86 757
5629.57 792
5630.28 757
5630.99 854
5631.70 838
5632.40 887
5633.11 852
5633.82 831
5634.53 923
5635.24 882
5635.95 847
5636.65 871
5637.36 899
5638.07 879
5638.78 959
5639.49 977
5640.20 973
5640.91 986
5641.61 1007
5642.32 1001
5643.03 999
5643.74 947
5644.45 911
5645.16 886
5645.87 827
5646.58 821
5647.29 877
5648.00 850
5648.70 838
5649.41 787
5650.12 814
5650.83 827
5651.54 830
5652.25 838
5652.96 794
5653.67 864
5654.38 828
5655.09 759
5655.80 868
5656.51 861
5657.22 848
5657.93 865
5658.64 897
5659.35 914
5660.06 932
5660.77 1012
5661.48 941
5662.19 924
5662.90 938
5663.61 915
5664.32 944
5665.03 943
5665.74 868
5666.45 857
5667.16 819
5667.87 807
5668.58 867
5669.29 866
5670.00 930
5670.71 1023
5671.42 1013
5672.13 1074
5672.84 1016
5673.56 1136
5674.27 1039
5674.98 934
5675.69 836
5676.40 818
5677.11 847
5677.82 821
5678.53 817
5679.24 850
5679.95 814
5680.67 825
5681.38 861
5682.09 852
5682.80 824
5683.51 803
5684.22 798
5684.93 808
5685.65 737
5686.36 773
5687.07 775
5687.78 770
5688.49 727
5689.20 739
5689.92 797
5690.63 747
5691.34 769
5692.05 709
5692.76 782
5693.47 787
5694.19 732
5694.90 706
5695.61 735
5696.32 663
5697.04 705
5697.75 721
5698.46 683
5699.17 683
5699.89 731
5700.60 676
5701.31 701
5702.02 728
5702.74 703
5703.45 730
5704.16 659
5704.87 700
5705.59 706
5706.30 707
5707.01 697
5707.72 673
5708.44 666
5709.15 664
5709.86 670
5710.58 763
5711.29 682
5712.00 652
5712.72 657
5713.43 647
5714.14 689
5714.86 619
5715.57 654
5716.28 665
5717.00 669
5717.71 651
5718.42 627
5719.14 655
5719.85 686
5720.56 678
5721.28 676
5721.99 671
5722.71 663
5723.42 706
5724.13 703
5724.85 689
5725.56 671
5726.28 655
5726.99 708
5727.70 763
5728.42 724
5729.13 778
5729.85 739
5730.56 741
5731.28 676
5731.99 712
5732.70 673
5733.42 633
5734.13 666
5734.85 660
5735.56 668
5736.28 613
5736.99 661
5737.71 668
5738.42 686
5739.14 660
5739.85 648
5740.57 659
5741.28 646
5742.00 652
5742.71 614
5743.43 634
5744.14 644
5744.86 646
5745.57 644
5746.29 710
5747.00 662
5747.72 627
5748.43 667
5749.15 669
5749.87 669
5750.58 660
5751.30 693
5752.01 714
5752.73 662
5753.44 704
5754.16 674
5754.88 707
5755.59 742
5756.31 737
5757.02 687
5757.74 666
5758.46 735
5759.17 743
5759.89 803
5760.60 762
5761.32 772
5762.04 792
5762.75 861
5763.47 766
5764.19 813
5764.90 809
5765.62 842
5766.34 848
5767.05 857
5767.77 938
5768.49 1068
5769.20 1199
5769.92 1420
5770.64 1579
5771.35 1677
5772.07 1781
5772.79 1680
5773.50 1552
5774.22 1367
5774.94 1194
5775.65 1121
5776.37 1022
5777.09 948
5777.81 935
5778.52 872
5779.24 892
5779.96 890
5780.68 818
5781.39 826
5782.11 843
5782.83 871
5783.55 867
5784.26 883
5784.98 856
5785.70 847
5786.42 837
5787.14 823
5787.85 863
5788.57 826
5789.29 812
5790.01 807
5790.73 805
5791.44 919
5792.16 835
5792.88 791
5793.60 792
5794.32 767
5795.03 760
5795.75 782
5796.47 743
5797.19 703
5797.91 758
5798.63 738
5799.35 711
5800.06 765
5800.78 753
5801.50 726
5802.22 740
5802.94 751
5803.66 754
5804.38 701
5805.10 721
5805.82 757
5806.53 711
5807.25 722
5807.97 682
5808.69 735
5809.41 763
5810.13 730
5810.85 673
5811.57 699
5812.29 715
5813.01 721
5813.73 736
5814.45 695
5815.17 730
5815.89 691
5816.61 720
5817.33 730
5818.05 672
5818.77 672
5819.49 687
5820.20 722
5820.92 717
5821.64 730
5822.36 706
5823.09 700
5823.81 687
5824.53 704
5825.25 653
5825.97 703
5826.69 679
5827.41 669
5828.13 679
5828.85 681
5829.57 678
5830.29 698
5831.01 687
5831.73 642
5832.45 639
5833.17 660
5833.89 665
5834.61 670
5835.33 676
5836.05 656
5836.78 661
5837.50 626
5838.22 681
5838.94 666
5839.66 685
5840.38 694
5841.10 647
5841.82 647
5842.54 646
5843.27 694
5843.99 706
5844.71 687
5845.43 658
5846.15 665
5846.87 686
5847.59 700
5848.32 654
5849.04 625
5849.76 665
5850.48 633
5851.20 627
5851.93 650
5852.65 648
5853.37 665
5854.09 683
5854.81 720
5855.54 706
5856.26 673
5856.98 666
5857.70 686
5858.42 658
5859.15 664
5859.87 651
5860.59 640
5861.31 669
5862.04 671
5862.76 653
5863.48 705
5864.20 711
5864.93 677
5865.65 682
5866.37 687
5867.10 708
5867.82 689
5868.54 718
5869.26 708
5869.99 720
5870.71 704
5871.43 699
5872.16 683
5872.88 680
5873.60 694
5874.33 712
5875.05 722
5875.77 710
5876.50 690
5877.22 685
5877.94 737
5878.67 763
5879.39 754
5880.11 854
5880.84 812
5881.56 804
5882.28 782
5883.01 767
5883.73 713
5884.46 794
5885.18 826
5885.90 833
5886.63 879
5887.35 844
5888.08 798
5888.80 824
5889.52 796
5890.25 754
5890.97 767
5891.70 784
5892.42 807
5893.15 781
5893.87 782
5894.59 773
5895.32 753
5896.04 810
5896.77 799
5897.49 745
5898.22 734
5898.94 740
5899.67 785
5900.39 757
5901.12 784
5901.84 835
5902.57 774
5903.29 752
5904.02 824
5904.74 794
5905.47 819
5906.19 809
5906.92 811
5907.64 832
5908.37 852
5909.09 864
5909.82 814
5910.55 860
5911.27 831
5912.00 863
5912.72 875
5913.45 887
5914.17 833
5914.90 858
5915.63 914
5916.35 905
5917.08 865
5917.80 955
5918.53 908
5919.25 934
5919.98 951
5920.71 996
5921.43 903
5922.16 955
5922.89 995
5923.61 1022
5924.34 1033
5925.06 1045
5925.79 1044
5926.52 1054
5927.24 1062
5927.97 1075
5928.70 1027
5929.42 1085
5930.15 1150
5930.88 1174
5931.60 1161
5932.33 1141
5933.06 1159
5933.78 1174
5934.51 1206
5935.24 1221
5935.97 1268
5936.69 1280
5937.42 1308
5938.15 1277
5938.87 1321
5939.60 1353
5940.33 1380
5941.06 1357
5941.78 1383
5942.51 1406
5943.24 1457
5943.97 1553
5944.69 1596
5945.42 1584
5946.15 1635
5946.88 1665
5947.60 1609
5948.33 1630
5949.06 1701
5949.79 1802
5950.52 1900
5951.24 2119
5951.97 2310
5952.70 2509
5953.43 2726
5954.16 2881
5954.88 2936
5955.61 2885
5956.34 2777
5957.07 2551
5957.80 2427
5958.53 2383
5959.25 2322
5959.98 2302
5960.71 2209
5961.44 2151
5962.17 2200
5962.90 2215
5963.63 2291
5964.36 2375
5965.08 2566
5965.81 2670
5966.54 2972
5967.27 3367
5968.00 3494
5968.73 3468
5969.46 3361
5970.19 3214
5970.92 2984
5971.65 2861
5972.37 2869
5973.10 2814
5973.83 2706
5974.56 2659
5975.29 2675
5976.02 2643
5976.75 2601
5977.48 2553
5978.21 2673
5978.94 2725
5979.67 2793
5980.40 3005
5981.13 3007
5981.86 2995
5982.59 3078
5983.32 3107
5984.05 3100
5984.78 3194
5985.51 3204
5986.24 3206
5986.97 3217
5987.70 3148
5988.43 3229
5989.16 3179
5989.89 3102
5990.62 3266
5991.35 3193
5992.08 3156
5992.81 3178
5993.54 3243
5994.27 3294
5995.00 3328
5995.74 3415
5996.47 3464
5997.20 3525
5997.93 3615
5998.66 3644
5999.39 3595
6000.12 3614
6000.85 3572
6001.58 3532
6002.31 3584
6003.04 3517
6003.78 3364
6004.51 3424
6005.24 3367
6005.97 3338
6006.70 3379
6007.43 3443
6008.16 3601
6008.90 3874
6009.63 4245
6010.36 4890
6011.09 5997
6011.82 7343
6012.55 8705
6013.29 10149
6014.02 11471
6014.75 12239
6015.48 12290
6016.21 12047
6016.95 11173
6017.68 10160
6018.41 8911
6019.14 7592
6019.87 6466
6020.61 5520
6021.34 4831
6022.07 4288
6022.80 3787
6023.54 3411
6024.27 3267
6025.00 3177
6025.73 2977
6026.47 3009
6027.20 2997
6027.93 3015
6028.66 3057
6029.40 3197
6030.13 3388
6030.86 3454
6031.59 3421
6032.33 3226
6033.06 3103
6033.79 2887
6034.53 2658
6035.26 2538
6035.99 2471
6036.73 2365
6037.46 2290
6038.19 2290
6038.93 2370
6039.66 2392
6040.39 2451
6041.13 2499
6041.86 2452
6042.59 2509
6043.33 2515
6044.06 2543
6044.79 2587
6045.53 2605
6046.26 2609
6047.00 2622
6047.73 2656
6048.46 2677
6049.20 2791
6049.93 2968
6050.67 3100
6051.40 3282
6052.13 3538
6052.87 3706
6053.60 3914
6054.34 4028
6055.07 4011
6055.81 3692
6056.54 3384
6057.27 3135
6058.01 3019
6058.74 2872
6059.48 2760
6060.21 2712
6060.95 2651
6061.68 2580
6062.42 2591
6063.15 2579
6063.89 2447
6064.62 2475
6065.36 2428
6066.09 2297
6066.83 2344
6067.56 2368
6068.30 2341
6069.03 2242
6069.77 2172
6070.50 2150
6071.24 2161
6071.97 2156
6072.71 2113
6073.44 2164
6074.18 2072
6074.91 2050
6075.65 2014
6076.39 1977
6077.12 2016
6077.86 2051
6078.59 1990
6079.33 1964
6080.06 1900
6080.80 1918
6081.54 1909
6082.27 1841
6083.01 1780
6083.74 1795
6084.48 1714
6085.22 1773
6085.95 1758
6086.69 1707
6087.42 1700
6088.16 1711
6088.90 1789
6089.63 1800
6090.37 1801
6091.11 1835
6091.84 1846
6092.58 1830
6093.32 1851
6094.05 1797
6094.79 1799
6095.53 1769
6096.26 1705
6097.00 1670
6097.74 1658
6098.47 1605
6099.21 1610
6099.95 1609
6100.69 1695
6101.42 1609
6102.16 1585
6102.90 1579
6103.63 1650
6104.37 1572
6105.11 1541
6105.85 1474
6106.58 1487
6107.32 1515
6108.06 1455
6108.80 1536
6109.53 1586
6110.27 1611
6111.01 1567
6111.75 1553
6112.49 1583
6113.22 1621
6113.96 1636
6114.70 1654
6115.44 1661
6116.17 1687
6116.91 1676
6117.65 1641
6118.39 1685
6119.13 1672
6119.87 1720
6120.60 1683
6121.34 1638
6122.08 1628
6122.82 1637
6123.56 1658
6124.30 1693
6125.03 1697
6125.77 1745
6126.51 1721
6127.25 1688
6127.99 1681
6128.73 1753
6129.47 1770
6130.21 1696
6130.94 1625
6131.68 1649
6132.42 1668
6133.16 1625
6133.90 1672
6134.64 1652
6135.38 1708
6136.12 1745
6136.86 1709
6137.60 1755
6138.34 1809
6139.08 1855
6139.81 1894
6140.55 1991
6141.29 1992
6142.03 2014
6142.77 1923
6143.51 1963
6144.25 1907
6144.99 1955
6145.73 1903
6146.47 1968
6147.21 1938
6147.95 1878
6148.69 1858
6149.43 1983
6150.17 1901
6150.91 1985
6151.65 1931
6152.39 1930
6153.13 1952
6153.87 1940
6154.61 2048
6155.35 2088
6156.09 2058
6156.83 2132
6157.58 2151
6158.32 2173
6159.06 2209
6159.80 2236
6160.54 2254
6161.28 2269
6162.02 2272
6162.76 2331
6163.50 2460
6164.24 2545
6164.98 2678
6165.72 2742
6166.46 2798
6167.21 2948
6167.95 3119
6168.69 3115
6169.43 3025
6170.17 3008
6170.91 3110
6171.65 2991
6172.39 2866
6173.14 2868
6173.88 2747
6174.62 2786
6175.36 2747
6176.10 2703
6176.84 2739
6177.59 2782
6178.33 2962
6179.07 3064
6179.81 3410
6180.55 3850
6181.30 4455
6182.04 5108
6182.78 5748
6183.52 6164
6184.26 6473
6185.01 6379
6185.75 6259
6186.49 5839
6187.23 5299
6187.97 4895
6188.72 4424
6189.46 4103
6190.20 3809
6190.94 3638
6191.69 3502
6192.43 3464
6193.17 3457
6193.92 3465
6194.66 3393
6195.40 3343
6196.14 3306
6196.89 3305
6197.63 3343
6198.37 3295
6199.12 3291
6199.86 3228
6200.60 3188
6201.34 3211
6202.09 3292
6202.83 3224
6203.57 3370
6204.32 3555
6205.06 4092
6205.80 4963
6206.55 6174
6207.29 7976
6208.03 9864
6208.78 11779
6209.52 13489
6210.27 14391
6211.01 14460
6211.75 13905
6212.50 12798
6213.24 11175
6213.98 9436
6214.73 7859
6215.47 6511
6216.22 5432
6216.96 4568
6217.71 3970
6218.45 3526
6219.19 3167
6219.94 3078
6220.68 2951
6221.43 2872
6222.17 2763
6222.92 2697
6223.66 2672
6224.40 2662
6225.15 2642
6225.89 2598
6226.64 2439
6227.38 2350
6228.13 2298
6228.87 2105
6229.62 1944
6230.36 1863
6231.11 1839
6231.85 1818
6232.60 1802
6233.34 1795
6234.09 1838
6234.83 1838
6235.58 1991
6236.32 2001
6237.07 2009
6237.81 2073
6238.56 2201
6239.30 2282
6240.05 2429
6240.80 2531
6241.54 2568
6242.29 2622
6243.03 2538
6243.78 2515
6244.52 2450
6245.27 2465
6246.02 2584
6246.76 2646
6247.51 2782
6248.25 2744
6249.00 2754
6249.75 2716
6250.49 2760
6251.24 2557
6251.98 2474
6252.73 2431
6253.48 2304
6254.22 2129
6254.97 2131
6255.72 2147
6256.46 2054
6257.21 2002
6257.95 2053
6258.70 2001
6259.45 2037
6260.19 1989
6260.94 2049
6261.69 2013
6262.43 2037
6263.18 1986
6263.93 1915
6264.68 1924
6265.42 1878
6266.17 1857
6266.92 1787
6267.66 1861
6268.41 1833
6269.16 1872
6269.91 1818
6270.65 1886
6271.40 1840
6272.15 1877
6272.89 1800
6273.64 1859
6274.39 1923
6275.14 1925
6275.88 1848
6276.63 1859
6277.38 1919
6278.13 1947
6278.88 1942
6279.62 1901
6280.37 1876
6281.12 1918
6281.87 1781
6282.62 1792
6283.36 1707
6284.11 1703
6284.86 1683
6285.61 1719
6286.36 1654
6287.10 1652
6287.85 1613
6288.60 1576
6289.35 1557
6290.10 1488
6290.85 1492
6291.59 1513
6292.34 1534
6293.09 1515
6293.84 1450
6294.59 1419
6295.34 1409
6296.09 1461
6296.84 1398
6297.58 1438
6298.33 1396
6299.08 1422
6299.83 1423
6300.58 1294
6301.33 1287
6302.08 1292
6302.83 1233
6303.58 1282
6304.33 1316
6305.08 1262
6305.83 1246
6306.58 1292
6307.32 1310
6308.07 1299
6308.82 1347
6309.57 1370
6310.32 1340
6311.07 1414
6311.82 1462
6312.57 1423
6313.32 1422
6314.07 1499
6314.82 1456
6315.57 1597
6316.32 1581
6317.07 1559
6317.82 1591
6318.57 1505
6319.32 1547
6320.07 1466
6320.82 1374
6321.57 1296
6322.32 1264
6323.07 1284
6323.82 1213
6324.58 1233
6325.33 1281
6326.08 1270
6326.83 1197
6327.58 1231
6328.33 1269
6329.08 1238
6329.83 1202
6330.58 1194
6331.33 1192
6332.08 1261
6332.83 1175
6333.58 1167
6334.34 1142
6335.09 1147
6335.84 1251
6336.59 1272
6337.34 1223
6338.09 1191
6338.84 1212
6339.59 1186
6340.35 1150
6341.10 1175
6341.85 1177
6342.60 1137
6343.35 1144
6344.10 1187
6344.86 1141
6345.61 1182
6346.36 1185
6347.11 1215
6347.86 1238
6348.62 1247
6349.37 1223
6350.12 1215
6350.87 1300
6351.62 1302
6352.38 1343
6353.13 1413
6353.88 1461
6354.63 1486
6355.38 1472
6356.14 1566
6356.89 1565
6357.64 1497
6358.39 1446
6359.15 1412
6359.90 1390
6360.65 1309
6361.40 1318
6362.16 1320
6362.91 1258
6363.66 1245
6364.42 1222
6365.17 1251
6365.92 1299
6366.67 1426
6367.43 1536
6368.18 1601
6368.93 1680
6369.69 1659
6370.44 1577
6371.19 1558
6371.95 1433
6372.70 1403
6373.45 1308
6374.21 1282
6374.96 1287
6375.71 1248
6376.47 1263
6377.22 1275
6377.98 1253
6378.73 1221
6379.48 1244
6380.24 1291
6380.99 1339
6381.74 1394
6382.50 1289
6383.25 1321
6384.01 1356
6384.76 1325
6385.51 1287
6386.27 1231
6387.02 1158
6387.78 1143
6388.53 1158
6389.29 1176
6390.04 1187
6390.79 1122
6391.55 1136
6392.30 1108
6393.06 1145
6393.81 1174
6394.57 1136
6395.32 1139
6396.08 1104
6396.83 1141
6397.59 1116
6398.34 1124
6399.10 1101
6399.85 1073
6400.61 1069
6401.36 1067
6402.12 1091
6402.87 1019
6403.63 1032
6404.38 1085
6405.14 1082
6405.89 1059
6406.65 1076
6407.40 1111
6408.16 1133
6408.91 1197
6409.67 1201
6410.43 1217
6411.18 1235
6411.94 1206
6412.69 1164
6413.45 1123
6414.20 1124
6414.96 1178
6415.72 1195
6416.47 1152
6417.23 1224
6417.98 1233
6418.74 1163
6419.50 1157
6420.25 1120
6421.01 1140
6421.77 1127
6422.52 1136
6423.28 1079
6424.03 1148
6424.79 1113
6425.55 1086
6426.30 1102
6427.06 1094
6427.82 1082
6428.57 1136
6429.33 1120
6430.09 1161
6430.84 1085
6431.60 1107
6432.36 1113
6433.11 1082
6433.87 1129
6434.63 1157
6435.39 1159
6436.14 1124
6436.90 1175
6437.66 1147
6438.41 1173
6439.17 1164
6439.93 1190
6440.69 1205
6441.44 1209
6442.20 1210
6442.96 1222
6443.72 1213
6444.47 1212
6445.23 1182
6445.99 1233
6446.75 1283
6447.50 1169
6448.26 1223
6449.02 1249
6449.78 1280
6450.54 1261
6451.29 1276
6452.05 1262
6452.81 1341
6453.57 1329
6454.33 1243
6455.08 1222
6455.84 1262
6456.60 1279
6457.36 1263
6458.12 1258
6458.88 1227
6459.64 1263
6460.39 1276
6461.15 1272
6461.91 1280
6462.67 1346
6463.43 1419
6464.19 1454
6464.95 1516
6465.70 1496
6466.46 1523
6467.22 1558
6467.98 1552
6468.74 1520
6469.50 1593
6470.26 1515
6471.02 1549
6471.78 1510
6472.54 1542
6473.30 1562
6474.05 1596
6474.81 1566
6475.57 1565
6476.33 1563
6477.09 1716
6477.85 1725
6478.61 1761
6479.37 1740
6480.13 1766
6480.89 1814
6481.65 1887
6482.41 1829
6483.17 1913
6483.93 1929
6484.69 1931
6485.45 1975
6486.21 1983
6486.97 1951
6487.73 1906
6488.49 1999
6489.25 2066
6490.01 2070
6490.77 2137
6491.53 2201
6492.29 2261
6493.05 2347
6493.81 2357
6494.57 2303
6495.33 2390
6496.10 2371
6496.86 2383
6497.62 2298
6498.38 2280
6499.14 2264
6499.90 2261
6500.66 2277
6501.42 2320
6502.18 2360
6502.94 2453
6503.70 2625
6504.47 2947
6505.23 3646
6505.99 4800
6506.75 6403
6507.51 8326
6508.27 10085
6509.03 11451
6509.79 12076
6510.56 11886
6511.32 11055
6512.08 9921
6512.84 8456
6513.60 7192
6514.36 6097
6515.13 4967
6515.89 4187
6516.65 3753
6517.41 3367
6518.17 3088
6518.94 2904
6519.70 2788
6520.46 2656
6521.22 2533
6521.98 2623
6522.75 2610
6523.51 2645
6524.27 2685
6525.03 2767
6525.79 2978
6526.56 3114
6527.32 3223
6528.08 3269
6528.84 3397
6529.61 3408
6530.37 3358
6531.13 3325
6531.90 3173
6532.66 3098
6533.42 3188
6534.18 3437
6534.95 3803
6535.71 4323
6536.47 4767
6537.24 5179
6538.00 5295
6538.76 5096
6539.53 4776
6540.29 4289
6541.05 3918
6541.82 3564
6542.58 3220
6543.34 2943
6544.11 2887
6544.87 2935
6545.63 3011
6546.40 3014
6547.16 3008
6547.92 3071
6548.69 3036
6549.45 2921
6550.21 2826
6550.98 2748
6551.74 2702
6552.51 2575
6553.27 2526
6554.03 2515
6554.80 2406
6555.56 2410
6556.33 2430
6557.09 2397
6557.85 2413
6558.62 2372
6559.38 2382
6560.15 2370
6560.91 2474
6561.68 2532
6562.44 2516
6563.21 2517
6563.97 2572
6564.74 2590
6565.50 2738
6566.26 2590
6567.03 2668
6567.79 2650
6568.56 2645
6569.32 2603
6570.09 2603
6570.85 2643
6571.62 2621
6572.38 2606
6573.15 2688
6573.91 2737
6574.68 2769
6575.44 2742
6576.21 2760
6576.98 2784
6577.74 2691
6578.51 2696
6579.27 2773
6580.04 2822
6580.80 2713
6581.57 2719
6582.33 2796
6583.10 2750
6583.87 2933
6584.63 2973
6585.40 2790
6586.16 2780
6586.93 2786
6587.70 2770
6588.46 2835
6589.23 2848
6589.99 2824
6590.76 2864
6591.53 3095
6592.29 3362
6593.06 3635
6593.82 4008
6594.59 4382
6595.36 4668
6596.12 4752
6596.89 4841
6597.66 4680
6598.42 4499
6599.19 4159
6599.96 3869
6600.72 3519
6601.49 3165
6602.26 2993
6603.02 2796
6603.79 2637
6604.56 2494
6605.33 2443
6606.09 2453
6606.86 2447
6607.63 2446
6608.39 2362
6609.16 2317
6609.93 2305
6610.70 2319
6611.46 2334
6612.23 2346
6613.00 2329
6613.77 2241
6614.53 2194
6615.30 2205
6616.07 2208
6616.84 2172
6617.60 2195
6618.37 2165
6619.14 2233
6619.91 2389
6620.68 2454
6621.44 2495
6622.21 2669
6622.98 2729
6623.75 2748
6624.52 2813
6625.28 2845
6626.05 2820
6626.82 2705
6627.59 2567
6628.36 2587
6629.13 2418
6629.89 2371
6630.66 2451
6631.43 2424
6632.20 2492
6632.97 2551
6633.74 2788
6634.51 2965
6635.27 3010
6636.04 3062
6636.81 3045
6637.58 3097
6638.35 3098
6639.12 3202
6639.89 3211
6640.66 3400
6641.43 3552
6642.19 3714
6642.96 3745
6643.73 3745
6644.50 3670
6645.27 3475
6646.04 3304
6646.81 3040
6647.58 2815
6648.35 2650
6649.12 2414
6649.89 2384
6650.66 2293
6651.43 2178
6652.20 2170
6652.97 2208
6653.74 2124
6654.51 2109
6655.28 2141
6656.05 2183
6656.82 2173
6657.59 2176
6658.36 2083
6659.13 2109
6659.90 2099
6660.67 2051
6661.44 1992
6662.21 2028
6662.98 1977
6663.75 1942
6664.52 1972
6665.29 2002
6666.06 1970
6666.83 1973
6667.60 2014
6668.37 2041
6669.14 2070
6669.91 2096
6670.68 2197
6671.46 2235
6672.23 2210
6673.00 2276
6673.77 2274
6674.54 2217
6675.31 2226
6676.08 2192
6676.85 2236
6677.62 2227
6678.40 2161
6679.17 2199
6679.94 2384
6680.71 2394
6681.48 2345
6682.25 2409
6683.02 2447
6683.80 2520
6684.57 2691
6685.34 2837
6686.11 2883
6686.88 2951
6687.65 2917
6688.43 2852
6689.20 2542
6689.97 2427
6690.74 2329
6691.51 2148
6692.29 2083
6693.06 2061
6693.83 1998
6694.60 1904
6695.37 1946
6696.15 1900
6696.92 1888
6697.69 1834
6698.46 1859
6699.24 1881
6700.01 1912
6700.78 1829
6701.55 1795
6702.33 1781
6703.10 1762
6703.87 1742
6704.64 1823
6705.42 1840
6706.19 1761
6706.96 1717
6707.74 1759
6708.51 1706
6709.28 1774
6710.06 1736
6710.83 1716
6711.60 1689
6712.37 1695
6713.15 1655
6713.92 1652
6714.69 1640
6715.47 1631
6716.24 1655
6717.01 1638
6717.79 1609
6718.56 1646
6719.34 1583
6720.11 1640
6720.88 1599
6721.66 1592
6722.43 1586
6723.20 1680
6723.98 1642
6724.75 1521
6725.53 1601
6726.30 1608
6727.07 1554
6727.85 1527
6728.62 1528
6729.40 1582
6730.17 1564
6730.95 1595
6731.72 1602
6732.49 1545
6733.27 1564
6734.04 1598
6734.82 1686
6735.59 1672
6736.37 1745
6737.14 1750
6737.92 1776
6738.69 1720
6739.47 1725
6740.24 1735
6741.01 1750
6741.79 1780
6742.56 1832
6743.34 1802
6744.11 1772
6744.89 1777
6745.67 1778
6746.44 1851
6747.22 1875
6747.99 1856
6748.77 1886
6749.54 1959
6750.32 2051
6751.09 2062
6751.87 2189
6752.64 2488
6753.42 2579
6754.19 2596
6754.97 2549
6755.75 2577
6756.52 2543
6757.30 2301
6758.07 2221
6758.85 2200
6759.63 2230
6760.40 2090
6761.18 2091
6761.95 2075
6762.73 2040
6763.51 2036
6764.28 2007
6765.06 1997
6765.83 1960
6766.61 2113
6767.39 2119
6768.16 2201
6768.94 2237
6769.72 2270
6770.49 2199
6771.27 2093
6772.05 1996
6772.82 1931
6773.60 1892
6774.38 1918
6775.15 1867
6775.93 1807
6776.71 1741
6777.48 1750
6778.26 1768
6779.04 1693
6779.82 1783
6780.59 1749
6781.37 1734
6782.15 1743
6782.92 1737
6783.70 1714
6784.48 1722
6785.26 1741
6786.03 1718
6786.81 1667
6787.59 1636
6788.37 1631
6789.14 1605
6789.92 1534
6790.70 1536
6791.48 1538
6792.25 1479
6793.03 1463
6793.81 1469
6794.59 1413
6795.37 1450
6796.14 1453
6796.92 1450
6797.70 1402
6798.48 1402
6799.26 1447
6800.04 1488
6800.81 1485
6801.59 1505
6802.37 1514
6803.15 1472
6803.93 1500
6804.71 1507
6805.48 1592
6806.26 1614
6807.04 1610
6807.82 1598
6808.60 1635
6809.38 1481
6810.16 1501
6810.94 1495
6811.71 1426
6812.49 1410
6813.27 1475
6814.05 1492
6814.83 1433
6815.61 1397
6816.39 1447
6817.17 1521
6817.95 1502
6818.73 1489
6819.51 1553
6820.29 1503
6821.07 1506
6821.84 1473
6822.62 1465
6823.40 1438
6824.18 1398
6824.96 1485
6825.74 1448
6826.52 1427
6827.30 1424
6828.08 1435
6828.86 1445
6829.64 1407
6830.42 1427
6831.20 1405
6831.98 1416
6832.76 1455
6833.54 1394
6834.32 1433
6835.10 1422
6835.88 1538
6836.66 1758
6837.44 2013
6838.22 2187
6839.01 2406
6839.79 2487
6840.57 2591
6841.35 2507
6842.13 2390
6842.91 2256
6843.69 2130
6844.47 1963
6845.25 1846
6846.03 1746
6846.81 1720
6847.59 1633
6848.37 1719
6849.16 1839
6849.94 1902
6850.72 2127
6851.50 2202
6852.28 2306
6853.06 2227
6853.84 2151
6854.62 2068
6855.41 1956
6856.19 1831
6856.97 1743
6857.75 1713
6858.53 1637
6859.31 1535
6860.10 1518
6860.88 1529
6861.66 1489
6862.44 1483
6863.22 1491
6864.00 1580
6864.79 1514
6865.57 1547
6866.35 1578
6867.13 1605
6867.91 1678
6868.70 1606
6869.48 1657
6870.26 1645
6871.04 1607
6871.83 1627
6872.61 1626
6873.39 1691
6874.17 1635
6874.96 1707
6875.74 1695
6876.52 1698
6877.30 1761
6878.09 1802
6878.87 1880
6879.65 1971
6880.43 2050
6881.22 2136
6882.00 2171
6882.78 2191
6883.57 2254
6884.35 2281
6885.13 2400
6885.92 2449
6886.70 2697
6887.48 3208
6888.27 3519
6889.05 3891
6889.83 4082
6890.62 4006
6891.40 3955
6892.18 3644
6892.97 3214
6893.75 2870
6894.53 2526
6895.32 2428
6896.10 2316
6896.88 2168
6897.67 2035
6898.45 2094
6899.24 2092
6900.02 2086
6900.80 2000
6901.59 1976
6902.37 1986
6903.16 1937
6903.94 1963
6904.73 2042
6905.51 2015
6906.29 1952
6907.08 2032
6907.86 2015
6908.65 2018
6909.43 1990
6910.22 1914
6911.00 1834
6911.79 1808
6912.57 1797
6913.35 1744
6914.14 1772
6914.92 1780
6915.71 1738
6916.49 1750
6917.28 1787
6918.06 1722
6918.85 1786
6919.63 1739
6920.42 1756
6921.20 1758
6921.99 1845
6922.78 1756
6923.56 1737
6924.35 1699
6925.13 1810
6925.92 1843
6926.70 1906
6927.49 1901
6928.27 1869
6929.06 1925
6929.84 1884
6930.63 1848
6931.42 1866
6932.20 1873
6932.99 1845
6933.77 1861
6934.56 1808
6935.35 1866
6936.13 1849
6936.92 1921
6937.70 1999
6938.49 2073
6939.28 2115
6940.06 2286
6940.85 2369
6941.63 2500
6942.42 2596
6943.21 2727
6943.99 2819
6944.78 2902
6945.57 2928
6946.35 2926
6947.14 2955
6947.93 3004
6948.71 3085
6949.50 3122
6950.29 3109
6951.07 3116
6951.86 3046
6952.65 2936
6953.44 2788
6954.22 2690
6955.01 2618
6955.80 2604
6956.58 2599
6957.37 2532
6958.16 2435
6958.95 2565
6959.73 2596
6960.52 2628
6961.31 2610
6962.09 2640
6962.88 2647
6963.67 2729
6964.46 2810
6965.25 2864
6966.03 2982
6966.82 3028
6967.61 3244
6968.40 3346
6969.18 3434
6969.97 3660
6970.76 3730
6971.55 3695
6972.34 3730
6973.12 3732
6973.91 3634
6974.70 3615
6975.49 3599
6976.28 3608
6977.07 3606
6977.85 3585
6978.64 3747
6979.43 3840
6980.22 4075
6981.01 4447
6981.80 5219
6982.59 6263
6983.37 7845
6984.16 9898
6984.95 12235
6985.74 14282
6986.53 15761
6987.32 16578
6988.11 16078
6988.90 14978
6989.69 13465
6990.47 11435
6991.26 9568
6992.05 7891
6992.84 6721
6993.63 5589
6994.42 4659
6995.21 4017
6996.00 3633
6996.79 3318
6997.58 3021
6998.37 2883
6999.16 2822
6999.95 2690
7000.74 2655
7001.53 2613
7002.32 2608
7003.11 2563
7003.90 2475
7004.69 2392
7005.48 2282
7006.27 2190
7007.06 2065
7007.85 1972
7008.64 1885
7009.43 1884
7010.22 1823
7011.01 1911
7011.80 2055
7012.59 2125
7013.38 2251
7014.17 2313
7014.96 2374
7015.75 2348
7016.54 2384
7017.33 2274
7018.12 2234
7018.91 2220
7019.70 2274
7020.49 2298
7021.28 2405
7022.07 2475
7022.87 2683
7023.66 2921
7024.45 2942
7025.24 3013
7026.03 3001
7026.82 2985
7027.61 2879
7028.40 2778
7029.19 2637
7029.99 2554
7030.78 2548
7031.57 2463
7032.36 2286
7033.15 2166
7033.94 2210
7034.74 2241
7035.53 2244
7036.32 2199
7037.11 2291
7037.90 2342
7038.69 2381
7039.49 2388
7040.28 2452
7041.07 2474
7041.86 2503
7042.65 2549
7043.45 2599
7044.24 2589
7045.03 2640
7045.82 2602
7046.61 2599
7047.41 2562
7048.20 2580
7048.99 2662
7049.78 2683
7050.58 2771
7051.37 2878
7052.16 2979
7052.95 2872
7053.75 2739
7054.54 2679
7055.33 2546
7056.13 2470
7056.92 2382
7057.71 2366
7058.50 2392
7059.30 2500
7060.09 2581
7060.88 2540
7061.68 2537
7062.47 2478
7063.26 2440
7064.06 2445
7064.85 2391
7065.64 2366
7066.44 2199
7067.23 2189
7068.02 2062
7068.82 2031
7069.61 2034
7070.40 1957
7071.20 1943
7071.99 1873
7072.78 1904
7073.58 1886
7074.37 1830
7075.17 1837
7075.96 1807
7076.75 1785
7077.55 1766
7078.34 1760
7079.14 1745
7079.93 1690
7080.72 1674
7081.52 1669
7082.31 1639
7083.11 1638
7083.90 1675
7084.70 1625
7085.49 1599
7086.28 1560
7087.08 1636
7087.87 1647
7088.67 1598
7089.46 1627
7090.26 1612
7091.05 1585
7091.85 1524
7092.64 1495
7093.44 1565
7094.23 1538
7095.03 1435
7095.82 1484
7096.62 1430
7097.41 1452
7098.21 1447
7099.00 1426
7099.80 1451
7100.59 1439
7101.39 1404
7102.18 1400
7102.98 1444
7103.77 1419
7104.57 1414
7105.37 1323
7106.16 1330
7106.96 1241
7107.75 1241
7108.55 1241
7109.34 1257
7110.14 1260
7110.94 1290
7111.73 1272
7112.53 1272
7113.32 1276
7114.12 1300
7114.92 1298
7115.71 1249
7116.51 1288
7117.30 1318
7118.10 1301
7118.90 1271
7119.69 1286
7120.49 1283
7121.29 1245
7122.08 1199
7122.88 1217
7123.68 1172
7124.47 1198
7125.27 1202
7126.07 1225
7126.86 1260
7127.66 1171
7128.46 1267
7129.25 1290
7130.05 1305
7130.85 1315
7131.64 1340
7132.44 1338
7133.24 1297
7134.04 1290
7134.83 1327
7135.63 1184
7136.43 1217
7137.23 1205
7138.02 1162
7138.82 1121
7139.62 1083
7140.42 1121
7141.21 1088
7142.01 1085
7142.81 1095
7143.61 1111
7144.40 1088
7145.20 1068
7146.00 1060
7146.80 1052
7147.59 1062
7148.39 1023
7149.19 965
7149.99 1039
7150.79 1013
7151.59 978
7152.38 1027
7153.18 1041
7153.98 1058
7154.78 1069
7155.58 1081
7156.38 1100
7157.17 1070
7157.97 1041
7158.77 1098
7159.57 1129
7160.37 1078
7161.17 1035
7161.97 1011
7162.76 1018
7163.56 1018
7164.36 1022
7165.16 1038
7165.96 1023
7166.76 1003
7167.56 1007
7168.36 962
7169.16 944
7169.96 932
7170.75 950
7171.55 960
7172.35 996
7173.15 921
7173.95 949
7174.75 932
7175.55 887
7176.35 919
7177.15 887
7177.95 875
7178.75 936
7179.55 889
7180.35 867
7181.15 832
7181.95 867
7182.75 859
7183.55 932
7184.35 911
7185.15 881
7185.95 875
7186.75 858
7187.55 849
7188.35 864
7189.15 817
7189.95 831
7190.75 876
7191.55 823
7192.35 803
7193.15 805
7193.95 831
7194.75 832
7195.55 839
7196.35 836
7197.15 850
7197.95 826
7198.76 872
7199.56 904
7200.36 870
7201.16 819
7201.96 816
7202.76 782
7203.56 826
7204.36 867
7205.16 855
7205.96 819
7206.77 844
7207.57 860
7208.37 851
7209.17 873
7209.97 890
7210.77 915
7211.57 856
7212.38 856
7213.18 871
7213.98 904
7214.78 915
7215.58 907
7216.38 905
7217.19 927
7217.99 946
7218.79 978
7219.59 954
7220.39 958
7221.20 927
7222.00 912
7222.80 938
7223.60 925
7224.40 889
7225.21 941
7226.01 907
7226.81 944
7227.61 947
7228.42 933
7229.22 899
7230.02 900
7230.82 927
7231.63 923
7232.43 928
7233.23 940
7234.03 926
7234.84 972
7235.64 1039
7236.44 1070
7237.25 1070
7238.05 1015
7238.85 1100
7239.65 1054
7240.46 1065
7241.26 979
7242.06 939
7242.87 952
7243.67 859
7244.47 902
7245.28 931
7246.08 958
7246.88 929
7247.69 915
7248.49 910
7249.30 867
7250.10 872
7250.90 839
7251.71 896
7252.51 871
7253.31 844
7254.12 890
7254.92 908
7255.73 908
7256.53 898
7257.33 871
7258.14 872
7258.94 938
7259.75 880
7260.55 877
7261.35 844
7262.16 821
7262.96 834
7263.77 861
7264.57 898
7265.38 854
7266.18 853
7266.99 880
7267.79 879
7268.59 881
7269.40 874
7270.20 831
7271.01 894
7271.81 899
7272.62 876
7273.42 860
7274.23 905
7275.03 873
7275.84 884
7276.64 911
7277.45 882
7278.25 955
7279.06 956
7279.86 890
7280.67 954
7281.48 1044
7282.28 1111
7283.09 1276
7283.89 1328
7284.70 1403
7285.50 1521
7286.31 1538
7287.11 1544
7287.92 1474
7288.73 1406
7289.53 1300
7290.34 1227
7291.14 1187
7291.95 1052
7292.76 1017
7293.56 979
7294.37 1022
7295.17 956
7295.98 957
7296.79 977
7297.59 1001
7298.40 977
7299.21 995
7300.01 993
7300.82 983
7301.62 1034
7302.43 954
7303.24 969
7304.04 997
7304.85 1004
7305.66 1023
7306.46 1012
7307.27 1001
7308.08 1017
7308.89 1094
7309.69 1090
7310.50 1115
7311.31 1128
7312.11 1162
7312.92 1156
7313.73 1160
7314.53 1155
7315.34 1178
7316.15 1238
7316.96 1388
7317.76 1525
7318.57 1753
7319.38 1931
7320.19 2053
7320.99 2100
7321.80 2077
7322.61 1894
7323.42 1769
7324.22 1672
7325.03 1508
7325.84 1326
7326.65 1236
7327.46 1286
7328.26 1235
7329.07 1196
7329.88 1160
7330.69 1136
7331.50 1143
7332.30 1110
7333.11 1126
7333.92 1099
7334.73 1146
7335.54 1131
7336.35 1107
7337.15 1129
7337.96 1162
7338.77 1091
7339.58 1084
7340.39 1115
7341.20 1131
7342.01 1051
7342.82 1027
7343.62 1055
7344.43 1011
7345.24 992
7346.05 1031
7346.86 937
7347.67 893
7348.48 950
7349.29 890
7350.10 891
7350.91 902
7351.71 947
7352.52 894
7353.33 891
7354.14 841
7354.95 857
7355.76 904
7356.57 944
7357.38 904
7358.19 887
7359.00 874
7359.81 886
7360.62 943
7361.43 947
7362.24 915
7363.05 928
7363.86 938
7364.67 939
7365.48 946
7366.29 949
7367.10 963
7367.91 929
7368.72 926
7369.53 936
7370.34 877
7371.15 897
7371.96 895
7372.77 900
7373.58 871
7374.39 879
7375.20 886
7376.01 940
7376.82 911
7377.63 911
7378.45 932
7379.26 1020
7380.07 1068
7380.88 1069
7381.69 1096
7382.50 1162
7383.31 1139
7384.12 1136
7384.93 1076
7385.74 1072
7386.56 1015
7387.37 1018
7388.18 947
7388.99 882
7389.80 945
7390.61 884
7391.42 905
7392.24 848
7393.05 863
7393.86 780
7394.67 808
7395.48 791
7396.29 805
7397.10 808
7397.92 838
7398.73 822
7399.54 813
7400.35 843
7401.16 812
7401.98 870
7402.79 838
7403.60 785
7404.41 788
7405.23 829
7406.04 812
7406.85 804
7407.66 775
7408.47 756
7409.29 766
7410.10 745
7410.91 830
7411.72 789
7412.54 748
7413.35 754
7414.16 788
7414.98 732
7415.79 742
7416.60 773
7417.41 763
7418.23 748
7419.04 668
7419.85 732
7420.67 718
7421.48 728
7422.29 721
7423.11 695
7423.92 692
7424.73 703
7425.54 699
7426.36 711
7427.17 716
7427.99 689
7428.80 686
7429.61 721
7430.43 724
7431.24 731
7432.05 718
7432.87 710
7433.68 707
7434.49 720
7435.31 705
7436.12 711
7436.94 716
7437.75 752
7438.56 760
7439.38 768
7440.19 745
7441.01 740
7441.82 761
7442.64 775
7443.45 742
7444.26 715
7445.08 722
7445.89 719
7446.71 675
7447.52 697
7448.34 704
7449.15 687
7449.97 693
7450.78 709
7451.59 703
7452.41 704
7453.22 727
7454.04 708
7454.85 677
7455.67 708
7456.48 718
7457.30 711
7458.11 717
7458.93 742
7459.74 718
7460.56 734
7461.38 760
7462.19 684
7463.01 734
7463.82 769
7464.64 722
7465.45 704
7466.27 722
7467.08 685
7467.90 689
7468.72 719
7469.53 768
7470.35 782
7471.16 717
7471.98 792
7472.79 805
7473.61 806
7474.43 771
7475.24 794
7476.06 797
7476.87 799
7477.69 783
7478.51 784
7479.32 791
7480.14 781
7480.96 762
7481.77 757
7482.59 741
7483.41 741
7484.22 748
7485.04 755
7485.85 757
7486.67 763
7487.49 769
7488.31 777
7489.12 788
7489.94 765
7490.76 772
7491.57 756
7492.39 738
7493.21 727
7494.02 741
7494.84 711
7495.66 693
7496.48 725
7497.29 738
7498.11 685
7498.93 724
7499.74 771
7500.56 773
7501.38 756
7502.20 703
7503.01 752
7503.83 741
7504.65 763
7505.47 813
7506.29 762
7507.10 726
7507.92 774
7508.74 718
7509.56 703
7510.37 726
7511.19 721
7512.01 708
7512.83 696
7513.65 779
7514.47 716
7515.28 702
7516.10 731
7516.92 750
7517.74 702
7518.56 698
7519.38 648
7520.19 676
7521.01 709
7521.83 670
7522.65 659
7523.47 690
7524.29 705
7525.11 712
7525.92 699
7526.74 682
7527.56 691
7528.38 709
7529.20 680
7530.02 663
7530.84 698
7531.66 699
7532.48 719
7533.30 720
7534.12 750
7534.93 746
7535.75 763
7536.57 752
7537.39 717
7538.21 686
7539.03 729
7539.85 716
7540.67 700
7541.49 689
7542.31 725
7543.13 769
7543.95 743
7544.77 774
7545.59 737
7546.41 692
7547.23 736
7548.05 771
7548.87 702
7549.69 692
7550.51 715
7551.33 719
7552.15 693
7552.97 696
7553.79 694
7554.61 694
7555.43 682
7556.25 705
7557.07 724
7557.89 713
7558.71 735
7559.53 746
7560.36 693
7561.18 716
7562.00 711
7562.82 780
7563.64 736
7564.46 754
7565.28 782
7566.10 744
7566.92 725
7567.74 774
7568.56 746
7569.39 771
7570.21 788
7571.03 760
7571.85 759
7572.67 802
7573.49 815
7574.31 824
7575.14 809
7575.96 815
7576.78 776
7577.60 775
7578.42 798
7579.24 812
7580.06 818
7580.89 818
7581.71 793
7582.53 836
7583.35 849
7584.17 839
7585.00 827
7585.82 844
7586.64 866
7587.46 807
7588.29 840
7589.11 883
7589.93 911
7590.75 941
7591.57 923
7592.40 955
7593.22 909
7594.04 908
7594.86 920
7595.69 954
7596.51 968
7597.33 927
7598.15 1023
7598.98 1039
7599.80 1055
7600.62 1077
7601.45 1109
7602.27 1083
7603.09 1145
7603.92 1141
7604.74 1180
7605.56 1242
7606.38 1201
7607.21 1185
7608.03 1236
7608.85 1160
7609.68 1179
7610.50 1149
7611.32 1086
7612.15 1109
7612.97 1104
7613.80 1055
7614.62 1122
7615.44 1195
7616.27 1252
7617.09 1306
7617.91 1450
7618.74 1591
7619.56 1602
7620.39 1565
7621.21 1616
7622.03 1518
7622.86 1433
7623.68 1437
7624.51 1434
7625.33 1475
7626.15 1383
7626.98 1309
7627.80 1331
7628.63 1340
7629.45 1313
7630.28 1284
7631.10 1456
7631.93 1416
7632.75 1478
7633.58 1470
7634.40 1462
7635.22 1411
7636.05 1298
7636.87 1273
7637.70 1212
7638.52 1160
7639.35 1116
7640.17 1146
7641.00 1068
7641.82 1048
7642.65 1083
7643.47 1146
7644.30 1185
7645.13 1151
7645.95 1130
7646.78 1179
7647.60 1196
7648.43 1191
7649.25 1168
7650.08 1176
7650.90 1146
7651.73 1116
7652.55 1063
7653.38 1008
7654.21 1000
7655.03 964
7655.86 928
7656.68 910
7657.51 943
7658.34 932
7659.16 962
7659.99 863
7660.81 880
7661.64 847
7662.47 941
7663.29 912
7664.12 828
7664.95 903
7665.77 857
7666.60 871
7667.42 849
7668.25 916
7669.08 871
7669.90 861
7670.73 908
7671.56 878
7672.38 860
7673.21 843
7674.04 833
7674.87 856
7675.69 828
7676.52 856
7677.35 839
7678.17 819
7679.00 855
7679.83 852
7680.65 814
7681.48 869
7682.31 857
7683.14 937
7683.96 955
7684.79 1003
7685.62 1046
7686.45 1068
7687.27 1063
7688.10 1002
7688.93 993
7689.76 976
7690.58 945
7691.41 938
7692.24 912
7693.07 896
7693.90 893
7694.72 870
7695.55 856
7696.38 924
7697.21 943
7698.04 1014
7698.86 1010
7699.69 1046
7700.52 1007
7701.35 1018
7702.18 995
7703.01 991
7703.83 923
7704.66 901
7705.49 880
7706.32 852
7707.15 791
7707.98 834
7708.81 829
7709.63 809
7710.46 788
7711.29 791
7712.12 821
7712.95 795
7713.78 766
7714.61 751
7715.44 776
7716.27 783
7717.10 796
7717.93 780
7718.75 799
7719.58 757
7720.41 747
7721.24 725
7722.07 765
7722.90 711
7723.73 768
7724.56 785
7725.39 764
7726.22 757
7727.05 772
7727.88 805
7728.71 793
7729.54 796
7730.37 770
7731.20 782
7732.03 760
7732.86 740
7733.69 725
7734.52 699
7735.35 685
7736.18 674
7737.01 700
7737.84 680
7738.67 697
7739.50 718
7740.33 690
7741.16 672
7741.99 742
7742.82 733
7743.65 693
7744.48 718
7745.31 756
7746.14 753
7746.98 771
7747.81 777
7748.64 778
7749.47 755
7750.30 759
7751.13 759
7751.96 755
7752.79 731
7753.62 680
7754.45 693
7755.29 701
7756.12 744
7756.95 665
7757.78 696
7758.61 686
7759.44 686
7760.27 704
7761.11 690
7761.94 675
7762.77 636
7763.60 679
7764.43 654
7765.26 622
7766.10 618
7766.93 680
7767.76 676
7768.59 671
7769.42 666
7770.26 741
7771.09 731
7771.92 680
7772.75 671
7773.58 670
7774.42 661
7775.25 699
7776.08 690
7776.91 680
7777.75 658
7778.58 706
7779.41 667
7780.24 680
7781.08 693
7781.91 649
7782.74 675
7783.57 671
7784.41 708
7785.24 704
7786.07 702
7786.91 691
7787.74 694
7788.57 696
7789.40 716
7790.24 684
7791.07 658
7791.90 679
7792.74 719
7793.57 639
7794.40 689
7795.24 685
7796.07 720
7796.90 731
7797.74 733
7798.57 733
7799.40 783
7800.24 783
7801.07 791
7801.91 772
7802.74 773
7803.57 775
7804.41 790
7805.24 825
7806.07 770
7806.91 778
7807.74 819
7808.58 839
7809.41 845
7810.25 851
7811.08 875
7811.91 884
7812.75 959
7813.58 980
7814.42 1027
7815.25 1056
7816.09 1105
7816.92 1118
7817.75 1122
7818.59 1116
7819.42 1081
7820.26 1017
7821.09 1094
7821.93 1105
7822.76 1134
7823.60 1133
7824.43 1221
7825.27 1240
7826.10 1139
7826.94 1078
7827.77 1056
7828.61 1091
7829.44 1036
7830.28 1084
7831.11 1073
7831.95 1067
7832.78 1114
7833.62 1179
7834.46 1185
7835.29 1210
7836.13 1258
7836.96 1268
7837.80 1198
7838.63 1090
7839.47 1076
7840.31 1040
7841.14 1057
7841.98 1064
7842.81 996
7843.65 983
7844.48 969
7845.32 912
7846.16 886
7846.99 927
7847.83 914
7848.67 886
7849.50 903
7850.34 900
7851.17 881
7852.01 864
7852.85 890
7853.68 934
7854.52 946
7855.36 959
7856.19 945
7857.03 969
7857.87 918
7858.70 928
7859.54 892
7860.38 884
7861.21 906
7862.05 942
7862.89 944
7863.72 872
7864.56 855
7865.40 872
7866.24 871
7867.07 868
7867.91 889
7868.75 934
7869.59 921
7870.42 904
7871.26 972
7872.10 968
7872.94 993
7873.77 1005
7874.61 1027
7875.45 1061
7876.29 1077
7877.12 1130
7877.96 1222
7878.80 1226
7879.64 1210
7880.47 1295
7881.31 1279
7882.15 1256
7882.99 1328
7883.83 1240
7884.66 1145
7885.50 1144
7886.34 1104
7887.18 1114
7888.02 1096
7888.86 1080
7889.69 1161
7890.53 1174
7891.37 1229
7892.21 1162
7893.05 1247
7893.89 1234
7894.73 1151
7895.56 1163
7896.40 1112
7897.24 1048
7898.08 986
7898.92 1015
7899.76 1023
7900.60 961
7901.44 943
7902.28 949
7903.12 939
7903.95 918
7904.79 912
7905.63 937
7906.47 958
7907.31 949
7908.15 967
7908.99 951
7909.83 954
7910.67 937
7911.51 953
7912.35 962
7913.19 1017
7914.03 1000
7914.87 1025
7915.71 1069
7916.55 1139
7917.39 1101
7918.23 1206
7919.07 1200
7919.91 1236
7920.75 1238
7921.59 1174
7922.43 1185
7923.27 1106
7924.11 1031
7924.95 975
7925.79 944
7926.63 904
7927.47 890
7928.31 882
7929.15 869
7929.99 856
7930.83 880
7931.67 879
7932.51 899
7933.35 869
7934.19 868
7935.04 859
7935.88 817
7936.72 848
7937.56 828
7938.40 841
7939.24 828
7940.08 852
7940.92 847
7941.76 792
7942.60 791
7943.45 861
7944.29 802
7945.13 819
7945.97 832
7946.81 856
7947.65 884
7948.49 901
7949.34 932
7950.18 965
7951.02 910
7951.86 959
7952.70 1021
7953.54 1011
7954.39 1017
7955.23 1082
7956.07 1147
7956.91 1113
7957.75 1147
7958.60 1167
7959.44 1149
7960.28 1155
7961.12 1194
7961.96 1159
7962.81 1080
7963.65 1028
7964.49 1011
7965.33 1077
7966.18 1208
7967.02 1320
7967.86 1308
7968.70 1407
7969.55 1438
7970.39 1362
7971.23 1367
7972.08 1239
7972.92 1184
7973.76 1123
7974.60 975
7975.45 980
7976.29 986
7977.13 974
7977.98 936
7978.82 899
7979.66 881
7980.51 869
7981.35 919
7982.19 895
7983.04 875
7983.88 833
7984.72 885
7985.57 827
7986.41 813
7987.25 812
7988.10 814
7988.94 782
7989.78 812
7990.63 793
7991.47 705
7992.32 717
7993.16 734
7994.00 748
7994.85 695
7995.69 707
7996.54 722
7997.38 723
7998.22 672
7999.07 682
7999.91 663
8000.76 654
8001.60 669
8002.45 624
8003.29 639
8004.13 640
8004.98 652
8005.82 651
8006.67 647
8007.51 644
8008.36 622
8009.20 644
8010.05 593
8010.89 600
8011.74 606
8012.58 571
8013.43 577
8014.27 564
8015.12 564
8015.96 615
8016.81 572
8017.65 557
8018.50 572
8019.34 632
8020.19 567
8021.03 531
8021.88 547
8022.72 564
8023.57 564
8024.41 600
8025.26 578
8026.11 575
8026.95 575
8027.80 610
8028.64 628
8029.49 575
8030.33 584
8031.18 580
8032.03 644
8032.87 569
8033.72 575
8034.56 584
8035.41 561
8036.26 552
8037.10 553
8037.95 578
8038.80 565
8039.64 580
8040.49 575
8041.34 562
8042.18 568
8043.03 604
8043.87 617
8044.72 586
8045.57 548
8046.41 566
8047.26 589
8048.11 572
8048.96 556
8049.80 566
8050.65 577
8051.50 561
8052.34 586
8053.19 557
8054.04 565
8054.88 564
8055.73 568
8056.58 554
8057.43 561
8058.27 525
8059.12 519
8059.97 528
8060.82 501
8061.66 543
8062.51 553
8063.36 548
8064.21 544
8065.05 518
8065.90 546
8066.75 547
8067.60 568
8068.44 544
8069.29 526
8070.14 542
8070.99 549
8071.84 538
8072.68 482
8073.53 512
8074.38 548
8075.23 547
8076.08 532
8076.93 489
8077.77 537
8078.62 495
8079.47 534
8080.32 519
8081.17 484
8082.02 515
8082.87 526
8083.71 524
8084.56 521
8085.41 529
8086.26 516
8087.11 509
8087.96 543
8088.81 524
8089.66 477
8090.51 508
8091.35 524
8092.20 508
8093.05 529
8093.90 509
8094.75 553
8095.60 523
8096.45 511
8097.30 511
8098.15 551
8099.00 509
8099.85 513
8100.70 510
8101.55 491
8102.40 522
8103.25 521
8104.10 526
8104.95 529
8105.80 525
8106.65 509
8107.50 504
8108.35 501
8109.20 493
8110.05 484
8110.90 498
8111.75 487
8112.60 503
8113.45 521
8114.30 518
8115.15 507
8116.00 494
8116.85 494
8117.70 537
8118.55 491
8119.40 488
8120.25 510
8121.10 502
8121.95 512
8122.80 507
8123.65 562
8124.50 501
8125.35 521
8126.20 541
8127.06 552
8127.91 529
8128.76 536
8129.61 595
8130.46 540
8131.31 521
8132.16 552
8133.01 610
8133.86 592
8134.72 581
8135.57 577
8136.42 588
8137.27 547
8138.12 535
8138.97 521
8139.83 503
8140.68 517
8141.53 575
8142.38 596
8143.23 580
8144.08 526
8144.94 537
8145.79 519
8146.64 516
8147.49 561
8148.34 546
8149.20 565
8150.05 572
8150.90 580
8151.75 553
8152.60 559
8153.46 574
8154.31 613
8155.16 661
8156.01 692
8156.87 661
8157.72 699
8158.57 699
8159.42 615
8160.28 604
8161.13 596
8161.98 604
8162.84 601
8163.69 573
8164.54 519
8165.39 511
8166.25 493
8167.10 500
8167.95 528
8168.81 541
8169.66 502
8170.51 526
8171.37 527
8172.22 529
8173.07 519
8173.93 533
8174.78 494
8175.63 510
8176.49 496
8177.34 493
8178.19 483
8179.05 535
8179.90 497
8180.76 493
8181.61 501
8182.46 469
8183.32 460
8184.17 473
8185.02 462
8185.88 510
8186.73 481
8187.59 486
8188.44 460
8189.30 475
8190.15 484
8191.00 462
8191.86 464
8192.71 505
8193.57 488
8194.42 501
8195.28 448
8196.13 439
8196.99 478
8197.84 441
8198.69 433
8199.55 441
8200.40 447
8201.26 454
8202.11 460
8202.97 426
8203.82 442
8204.68 444
8205.53 497
8206.39 465
8207.24 452
8208.10 446
8208.95 443
8209.81 462
8210.67 438
8211.52 478
8212.38 486
8213.23 477
8214.09 483
8214.94 493
8215.80 507
8216.65 476
8217.51 481
8218.37 520
8219.22 464
8220.08 462
8220.93 469
8221.79 503
8222.64 492
8223.50 448
8224.36 451
8225.21 515
8226.07 529
8226.92 479
8227.78 445
8228.64 436
8229.49 452
8230.35 435
8231.21 478
8232.06 422
8232.92 456
8233.78 449
8234.63 491
8235.49 468
8236.35 469
8237.20 476
8238.06 470
8238.92 434
8239.77 462
8240.63 464
8241.49 441
8242.34 453
8243.20 433
8244.06 414
8244.91 412
8245.77 461
8246.63 420
8247.49 462
8248.34 437
8249.20 445
8250.06 433
8250.92 441
8251.77 430
8252.63 439
8253.49 458
8254.35 455
8255.20 438
8256.06 454
8256.92 445
8257.78 447
8258.63 468
8259.49 463
8260.35 440
8261.21 401
8262.07 430
8262.92 432
8263.78 473
8264.64 447
8265.50 443
8266.36 433
8267.22 464
8268.07 448
8268.93 445
8269.79 464
8270.65 453
8271.51 485
8272.37 464
8273.22 466
8274.08 460
8274.94 483
8275.80 487
8276.66 512
8277.52 512
8278.38 494
8279.24 538
8280.09 558
8280.95 550
8281.81 560
8282.67 548
8283.53 502
8284.39 514
8285.25 534
8286.11 535
8286.97 477
8287.83 529
8288.69 503
8289.55 470
8290.41 503
8291.26 502
8292.12 545
8292.98 554
8293.84 534
8294.70 529
8295.56 500
8296.42 459
8297.28 508
8298.14 478
8299.00 512
8299.86 484
8300.72 488
8301.58 441
8302.44 461
8303.30 472
8304.16 472
8305.02 452
8305.88 459
8306.74 475
8307.60 469
8308.46 458
8309.33 457
8310.19 481
8311.05 487
8311.91 490
8312.77 435
8313.63 455
8314.49 444
8315.35 450
8316.21 441
8317.07 486
8317.93 450
8318.79 443
8319.65 441
8320.52 446
8321.38 467
8322.24 438
8323.10 463
8323.96 444
8324.82 415
8325.68 439
8326.54 427
8327.41 422
8328.27 443
8329.13 494
8329.99 461
8330.85 478
8331.71 456
8332.57 439
8333.44 405
8334.30 432
8335.16 412
8336.02 459
8336.88 450
8337.75 427
8338.61 434
8339.47 453
8340.33 448
8341.19 448
8342.06 437
8342.92 427
8343.78 436
8344.64 443
8345.50 462
8346.37 439
8347.23 449
8348.09 457
8348.95 433
8349.82 475
8350.68 482
8351.54 464
8352.40 482
8353.27 452
8354.13 449
8354.99 464
8355.86 470
8356.72 480
8357.58 457
8358.45 442
8359.31 409
8360.17 428
8361.03 468
8361.90 449
8362.76 471
8363.62 441
8364.49 460
8365.35 463
8366.21 450
8367.08 471
8367.94 440
8368.80 462
8369.67 464
8370.53 450
8371.40 451
8372.26 437
8373.12 431
8373.99 473
8374.85 484
8375.71 468
8376.58 446
8377.44 440
8378.31 477
8379.17 481
8380.03 442
8380.90 463
8381.76 498
8382.63 475
8383.49 456
8384.36 472
8385.22 496
8386.08 474
8386.95 468
8387.81 485
8388.68 480
8389.54 467
8390.41 444
8391.27 469
8392.14 478
8393.00 472
8393.87 449
8394.73 476
8395.60 483
8396.46 480
8397.33 469
8398.19 483
8399.06 496
8399.92 526
8400.79 504
8401.65 514
8402.52 514
8403.38 492
8404.25 503
8405.11 463
8405.98 474
8406.84 466
8407.71 506
8408.58 502
8409.44 490
8410.31 490
8411.17 524
8412.04 500
8412.90 493
8413.77 515
8414.64 515
8415.50 542
8416.37 548
8417.23 550
8418.10 538
8418.97 565
8419.83 520
8420.70 547
8421.56 591
8422.43 548
8423.30 622
8424.16 617
8425.03 583
8425.90 612
8426.76 622
8427.63 604
8428.50 603
8429.36 593
8430.23 620
8431.10 672
8431.96 675
8432.83 633
8433.70 605
8434.56 620
8435.43 691
8436.30 657
8437.16 672
8438.03 717
8438.90 745
8439.77 730
8440.63 749
8441.50 791
8442.37 820
8443.24 842
8444.10 879
8444.97 935
8445.84 938
8446.71 906
8447.57 963
8448.44 940
8449.31 952
8450.18 950
8451.04 914
8451.91 915
8452.78 941
8453.65 1033
8454.52 1113
8455.38 1223
8456.25 1327
8457.12 1426
8457.99 1380
8458.86 1396
8459.72 1349
8460.59 1287
8461.46 1238
8462.33 1105
8463.20 1096
8464.07 941
8464.93 938
8465.80 938
8466.67 827
8467.54 801
8468.41 848
8469.28 793
8470.15 810
8471.02 803
8471.88 831
8472.75 753
8473.62 774
8474.49 742
8475.36 746
8476.23 785
8477.10 766
8477.97 755
8478.84 786
8479.71 828
8480.58 871
8481.44 893
8482.31 871
8483.18 860
8484.05 803
8484.92 832
8485.79 830
8486.66 753
8487.53 785
8488.40 742
8489.27 747
8490.14 751
8491.01 739
8491.88 769
8492.75 779
8493.62 741
8494.49 749
8495.36 763
8496.23 779
8497.10 762
8497.97 771
8498.84 755
8499.71 732
8500.58 786
8501.45 744
8502.32 754
8503.19 716
8504.06 752
8504.93 786
8505.80 777
8506.67 721
8507.55 745
8508.42 777
8509.29 767
8510.16 759
8511.03 802
8511.90 784
8512.77 834
8513.64 802
8514.51 836
8515.38 813
8516.25 873
8517.13 824
8518.00 816
8518.87 856
8519.74 842
8520.61 862
8521.48 846
8522.35 890
8523.23 974
8524.10 1112
8524.97 1120
8525.84 1258
8526.71 1287
8527.58 1338
8528.46 1273
8529.33 1268
8530.20 1209
8531.07 1172
8531.94 1097
8532.81 1071
8533.69 1023
8534.56 949
8535.43 937
8536.30 935
8537.18 922
8538.05 847
8538.92 821
8539.79 798
8540.66 840
8541.54 809
8542.41 772
8543.28 776
8544.15 737
8545.03 745
8545.90 740
8546.77 778
8547.64 703
8548.52 746
8549.39 797
8550.26 777
8551.14 850
8552.01 932
8552.88 978
8553.76 1037
8554.63 1156
8555.50 1194
8556.37 1166
8557.25 1131
8558.12 1161
8558.99 1072
8559.87 1009
8560.74 970
8561.61 909
8562.49 900
8563.36 851
8564.24 792
8565.11 775
8565.98 818
8566.86 793
8567.73 758
8568.60 757
8569.48 769
8570.35 758
8571.23 763
8572.10 725
8572.97 716
8573.85 688
8574.72 732
8575.60 734
8576.47 706
8577.34 698
8578.22 684
8579.09 706
8579.97 646
8580.84 624
8581.72 671
8582.59 731
8583.47 715
8584.34 714
8585.21 730
8586.09 713
8586.96 717
8587.84 736
8588.71 754
8589.59 767
8590.46 731
8591.34 797
8592.21 758
8593.09 775
8593.96 757
8594.84 793
8595.71 817
8596.59 837
8597.46 798
8598.34 775
8599.22 781
8600.09 785
8600.97 836
8601.84 818
8602.72 838
8603.59 782
8604.47 810
8605.34 853
8606.22 828
8607.10 788
8607.97 864
8608.85 862
8609.72 851
8610.60 866
8611.47 887
8612.35 817
8613.23 861
8614.10 852
8614.98 829
8615.86 885
8616.73 909
8617.61 947
8618.48 946
8619.36 983
8620.24 954
8621.11 979
8621.99 986
8622.87 1006
8623.74 996
8624.62 1042
8625.50 1041
8626.37 1048
8627.25 1127
8628.13 1077
8629.00 1119
8629.88 1084
8630.76 1118
8631.64 1110
8632.51 1121
8633.39 1088
8634.27 1105
8635.14 1152
8636.02 1126
8636.90 1157
8637.78 1223
8638.65 1145
8639.53 1161
8640.41 1159
8641.29 1183
8642.16 1204
8643.04 1242
8643.92 1280
8644.80 1285
8645.67 1285
8646.55 1319
8647.43 1369
8648.31 1463
8649.18 1482
8650.06 1464
8650.94 1473
8651.82 1425
8652.70 1484
8653.58 1449
8654.45 1461
8655.33 1502
8656.21 1549
8657.09 1579
8657.97 1599
8658.84 1698
8659.72 1750
8660.60 1883
8661.48 2085
8662.36 2245
8663.24 2459
8664.12 2847
8664.99 3016
8665.87 3131
8666.75 3197
8667.63 3143
8668.51 2995
8669.39 2806
8670.27 2647
8671.15 2568
8672.03 2491
8672.91 2417
8673.78 2401
8674.66 2490
8675.54 2531
8676.42 2467
8677.30 2388
8678.18 2274
8679.06 2123
8679.94 2038
8680.82 1904
8681.70 1825
8682.58 1720
8683.46 1591
8684.34 1588
8685.22 1569
8686.10 1620
8686.98 1635
8687.86 1648
8688.74 1745
8689.62 1868
8690.50 2060
8691.38 2252
8692.26 2413
8693.14 2582
8694.02 2745
8694.90 2660
8695.78 2557
8696.66 2539
8697.54 2364
8698.42 2195
8699.30 2115
8700.18 2084
8701.06 2038
8701.94 2069
8702.82 2007
8703.70 2037
8704.58 1988
8705.46 1921
8706.34 1827
8707.23 1741
8708.11 1572
8708.99 1445
8709.87 1360
8710.75 1342
8711.63 1309
8712.51 1208
8713.39 1135
8714.27 1072
8715.16 1099
8716.04 1019
8716.92 1041
8717.80 1041
8718.68 1009
8719.56 996
8720.44 965
8721.33 997
8722.21 955
8723.09 975
8723.97 940
8724.85 1005
8725.73 977
8726.62 992
8727.50 988
8728.38 1062
8729.26 1088
8730.14 1070
8731.03 1082
8731.91 1120
8732.79 1095
8733.67 1085
8734.55 1065
8735.44 1069
8736.32 1053
8737.20 1017
8738.08 988
8738.97 976
8739.85 1007
8740.73 1039
8741.61 1018
8742.50 985
8743.38 1028
8744.26 1021
8745.14 1024
8746.03 978
8746.91 975
8747.79 971
8748.68 908
8749.56 948
8750.44 933
8751.33 930
8752.21 923
8753.09 969
8753.97 954
8754.86 1007
8755.74 1011
8756.62 953
8757.51 959
8758.39 975
8759.28 1012
8760.16 1017
8761.04 993
8761.93 961
8762.81 950
8763.69 952
8764.58 946
8765.46 934
8766.34 984
8767.23 951
8768.11 978
8769.00 933
8769.88 968
8770.76 910
8771.65 922
8772.53 936
8773.42 947
8774.30 890
8775.19 854
8776.07 873
8776.95 911
8777.84 892
8778.72 861
8779.61 878
8780.49 851
8781.38 862
8782.26 888
8783.15 888
8784.03 869
8784.92 837
8785.80 909
8786.69 912
8787.57 889
8788.46 923
8789.34 870
8790.23 859
8791.11 848
8792.00 865
8792.88 837
8793.77 850
8794.65 796
8795.54 781
8796.42 810
8797.31 829
8798.19 809
8799.08 782
8799.96 808
8800.85 764
8801.74 777
8802.62 756
8803.51 724
8804.39 739
8805.28 755
8806.16 780
8807.05 732
8807.94 764
8808.82 786
8809.71 761
8810.59 746
8811.48 743
8812.37 767
8813.25 732
8814.14 766
8815.03 775
8815.91 785
8816.80 770
8817.68 805
8818.57 816
8819.46 799
8820.34 815
8821.23 811
8822.12 752
8823.00 744
8823.89 723
8824.78 727
8825.66 703
8826.55 744
8827.44 777
8828.33 728
8829.21 722
8830.10 752
8830.99 713
8831.87 706
8832.76 716
8833.65 694
8834.54 682
8835.42 721
8836.31 719
8837.20 682
8838.08 660
8838.97 639
8839.86 660
8840.75 665
8841.64 658
8842.52 649
8843.41 669
8844.30 634
8845.19 625
8846.07 656
8846.96 665
8847.85 640
8848.74 636
8849.63 638
8850.51 608
8851.40 607
8852.29 606
8853.18 578
8854.07 614
8854.96 561
8855.84 571
8856.73 569
8857.62 549
8858.51 575
8859.40 569
8860.29 552
8861.17 547
8862.06 558
8862.95 570
8863.84 572
8864.73 550
8865.62 597
8866.51 559
8867.40 518
8868.29 537
8869.17 530
8870.06 521
8870.95 523
8871.84 513
8872.73 513
8873.62 530
8874.51 547
8875.40 515
8876.29 528
8877.18 510
8878.07 511
8878.96 525
8879.85 532
8880.74 518
8881.63 548
8882.51 524
8883.40 501
8884.29 488
8885.18 542
8886.07 548
8886.96 544
8887.85 558
8888.74 511
8889.63 506
8890.52 490
8891.41 502
8892.30 519
8893.19 482
8894.09 435
8894.98 502
8895.87 478
8896.76 454
8897.65 458
8898.54 468
8899.43 480
8900.32 480
8901.21 473
8902.10 470
8902.99 462
8903.88 476
8904.77 441
8905.66 458
8906.55 462
8907.44 434
8908.34 462
8909.23 458
8910.12 477
8911.01 480
8911.90 456
8912.79 468
8913.68 408
8914.57 429
8915.47 456
8916.36 504
8917.25 480
8918.14 447
8919.03 447
8919.92 429
8920.81 422
8921.71 420
8922.60 411
8923.49 406
8924.38 455
8925.27 457
8926.16 424
8927.06 420
8927.95 431
8928.84 430
8929.73 415
8930.62 430
8931.52 414
8932.41 423
8933.30 387
8934.19 413
8935.09 431
8935.98 418
8936.87 412
8937.76 387
8938.66 404
8939.55 400
8940.44 390
8941.33 398
8942.23 405
8943.12 419
8944.01 398
8944.90 389
8945.80 385
8946.69 381
8947.58 382
8948.48 407
8949.37 400
8950.26 392
8951.16 371
8952.05 382
8952.94 398
8953.84 396
8954.73 435
8955.62 365
8956.52 378
8957.41 389
8958.30 407
8959.20 384
8960.09 364
8960.98 399
8961.88 412
8962.77 376
8963.66 390
8964.56 422
8965.45 441
8966.35 372
8967.24 399
8968.13 390
8969.03 390
8969.92 400
8970.82 399
8971.71 385
8972.60 356
8973.50 382
8974.39 375
8975.29 392
8976.18 362
8977.08 374
8977.97 402
8978.87 386
8979.76 383
8980.65 343
8981.55 375
8982.44 406
8983.34 390
8984.23 408
8985.13 386
8986.02 416
8986.92 385
8987.81 373
8988.71 390
8989.60 420
8990.50 378
8991.39 377
8992.29 374
8993.18 363
8994.08 391
8994.97 395
8995.87 379
8996.76 382
8997.66 415
8998.56 395
8999.45 400
9000.35 401
9001.24 379
9002.14 409
9003.03 377
9003.93 387
9004.83 367
9005.72 359
9006.62 381
9007.51 386
9008.41 364
9009.31 372
9010.20 373
9011.10 371
9011.99 373
9012.89 357
9013.79 370
9014.68 392
9015.58 370
9016.48 349
9017.37 348
9018.27 380
9019.16 388
9020.06 392
9020.96 401
9021.85 375
9022.75 365
9023.65 360
9024.54 374
9025.44 393
9026.34 374
9027.24 353
9028.13 381
9029.03 373
9029.93 354
9030.82 364
9031.72 367
9032.62 360
9033.52 320
9034.41 361
9035.31 377
9036.21 366
9037.10 371
9038.00 352
9038.90 360
9039.80 361
9040.69 352
9041.59 377
9042.49 367
9043.39 326
9044.29 366
9045.18 382
9046.08 368
9046.98 373
9047.88 377
9048.78 390
9049.67 397
9050.57 371
9051.47 361
9052.37 390
9053.27 387
9054.16 413
9055.06 399
9055.96 375
9056.86 389
9057.76 388
9058.66 381
9059.55 381
9060.45 392
9061.35 395
9062.25 413
9063.15 362
9064.05 393
9064.95 398
9065.85 382
9066.74 370
9067.64 372
9068.54 395
9069.44 400
9070.34 422
9071.24 413
9072.14 380
9073.04 383
9073.94 401
9074.84 371
9075.74 396
9076.64 367
9077.53 411
9078.43 382
9079.33 398
9080.23 397
9081.13 386
9082.03 394
9082.93 383
9083.83 407
9084.73 402
9085.63 415
9086.53 431
9087.43 420
9088.33 415
9089.23 461
9090.13 435
9091.03 440
9091.93 458
9092.83 461
9093.73 443
9094.63 449
9095.53 486
9096.43 519
9097.33 496
9098.23 450
9099.13 469
9100.04 470
9100.94 476
9101.84 476
9102.74 440
9103.64 430
9104.54 412
9105.44 420
9106.34 442
9107.24 419
9108.14 421
9109.04 416
9109.94 421
9110.85 449
9111.75 410
9112.65 373
9113.55 405
9114.45 403
9115.35 370
9116.25 380
9117.15 378
9118.06 364
9118.96 406
9119.86 395
9120.76 403
9121.66 399
9122.56 392
9123.46 401
9124.37 397
9125.27 386
9126.17 387
9127.07 398
9127.97 436
9128.88 394
9129.78 402
9130.68 367
9131.58 366
9132.48 398
9133.39 368
9134.29 378
9135.19 385
9136.09 371
9137.00 376
9137.90 370
9138.80 376
9139.70 375
9140.61 359
9141.51 394
9142.41 388
9143.31 367
9144.22 394
9145.12 390
9146.02 367
9146.92 375
9147.83 381
9148.73 368
9149.63 357
9150.54 399
9151.44 374
9152.34 366
9153.25 365
9154.15 377
9155.05 402
9155.96 391
9156.86 367
9157.76 388
9158.67 386
9159.57 383
9160.47 342
9161.38 343
9162.28 348
9163.18 342
9164.09 367
9164.99 383
9165.90 412
9166.80 360
9167.70 377
9168.61 380
9169.51 379
9170.42 406
9171.32 387
9172.22 378
9173.13 392
9174.03 367
9174.94 356
9175.84 339
9176.74 379
9177.65 365
9178.55 403
9179.46 407
9180.36 407
9181.27 409
9182.17 384
9183.08 405
9183.98 377
9184.89 405
9185.79 380
9186.70 416
9187.60 382
9188.51 407
9189.41 398
9190.32 385
9191.22 379
9192.13 378
9193.03 368
9193.94 378
9194.84 411
9195.75 396
9196.65 396
9197.56 397
9198.46 414
9199.37 433
9200.27 448
9201.18 431
9202.08 443
9202.99 467
9203.90 424
9204.80 433
9205.71 430
9206.61 442
9207.52 427
9208.42 366
9209.33 373
9210.24 379
9211.14 371
9212.05 367
9212.95 376
9213.86 393
9214.77 400
9215.67 405
9216.58 347
9217.49 389
9218.39 384
9219.30 394
9220.21 382
9221.11 377
9222.02 387
9222.93 389
9223.83 378
9224.74 363
9225.65 356
9226.55 345
9227.46 355
9228.37 353
9229.27 382
9230.18 387
9231.09 393
9231.99 369
9232.90 371
9233.81 367
9234.72 361
9235.62 365
9236.53 353
9237.44 345
9238.34 343
9239.25 381
9240.16 369
9241.07 363
9241.97 320
9242.88 348
9243.79 355
9244.70 377
9245.61 368
9246.51 361
9247.42 365
9248.33 365
9249.24 371
9250.14 344
9251.05 343
9251.96 372
9252.87 364
9253.78 350
9254.69 358
9255.59 342
9256.50 339
9257.41 347
9258.32 359
9259.23 367
9260.14 363
9261.04 329
9261.95 377
9262.86 380
9263.77 378
9264.68 338
9265.59 356
9266.50 374
9267.40 338
9268.31 343
9269.22 332
9270.13 359
9271.04 366
9271.95 378
9272.86 342
9273.77 343
9274.68 351
9275.59 369
9276.49 375
9277.40 387
9278.31 372
9279.22 364
9280.13 384
9281.04 400
9281.95 348
9282.86 334
9283.77 367
9284.68 385
9285.59 353
9286.50 373
9287.41 409
9288.32 365
9289.23 364
9290.14 362
9291.05 363
9291.96 343
9292.87 364
9293.78 368
9294.69 393
9295.60 385
9296.51 383
9297.42 387
9298.33 366
9299.24 394
9300.15 370
9301.06 392
9301.97 379
9302.88 382
9303.79 360
9304.70 396
9305.61 378
9306.53 379
9307.44 415
9308.35 413
9309.26 396
9310.17 420
9311.08 461
9311.99 430
9312.90 428
9313.81 399
9314.72 426
9315.63 402
9316.55 414
9317.46 385
9318.37 402
9319.28 420
9320.19 401
9321.10 399
9322.01 382
9322.93 381
9323.84 394
9324.75 413
9325.66 415
9326.57 379
9327.48 368
9328.40 401
9329.31 387
9330.22 387
9331.13 374
9332.04 406
9332.96 398
9333.87 406
9334.78 394
9335.69 422
9336.60 430
9337.52 422
9338.43 426
9339.34 428
9340.25 401
9341.17 423
9342.08 412
9342.99 382
9343.90 383
9344.82 418
9345.73 423
9346.64 409
9347.55 416
9348.47 439
9349.38 422
9350.29 405
9351.21 434
9352.12 397
9353.03 424
9353.94 425
9354.86 425
9355.77 414
9356.68 408
9357.60 433
9358.51 389
9359.42 380
9360.34 386
9361.25 376
9362.16 423
9363.08 444
9363.99 405
9364.90 367
9365.82 388
9366.73 381
9367.65 389
9368.56 390
9369.47 426
9370.39 410
9371.30 414
9372.21 408
9373.13 425
9374.04 403
9374.96 419
9375.87 430
9376.79 406
9377.70 426
9378.61 417
9379.53 462
9380.44 435
9381.36 399
9382.27 423
9383.19 436
9384.10 438
9385.01 457
9385.93 430
9386.84 416
9387.76 396
9388.67 446
9389.59 486
9390.50 470
9391.42 455
9392.33 468
9393.25 440
9394.16 467
9395.08 478
9395.99 484
9396.91 481
9397.82 482
9398.74 469
9399.65 477
9400.57 479
9401.48 508
9402.40 450
9403.32 471
9404.23 452
9405.15 477
9406.06 468
9406.98 450
9407.89 444
9408.81 462
9409.73 418
9410.64 463
9411.56 440
9412.47 422
9413.39 437
9414.30 455
9415.22 450
9416.14 489
9417.05 486
9417.97 485
9418.89 436
9419.80 478
9420.72 471
9421.63 501
9422.55 496
9423.47 483
9424.38 486
9425.30 500
9426.22 532
9427.13 527
9428.05 576
9428.97 517
9429.88 508
9430.80 506
9431.72 510
9432.63 525
9433.55 541
9434.47 512
9435.38 523
9436.30 530
9437.22 558
9438.14 601
9439.05 624
9439.97 645
9440.89 665
9441.81 639
9442.72 678
9443.64 697
9444.56 699
9445.47 694
9446.39 643
9447.31 661
9448.23 639
9449.15 629
9450.06 688
9450.98 697
9451.90 694
9452.82 726
9453.73 732
9454.65 691
9455.57 751
9456.49 747
9457.41 686
9458.32 678
9459.24 657
9460.16 636
9461.08 611
9462.00 600
9462.92 585
9463.83 545
9464.75 570
9465.67 541
9466.59 513
9467.51 521
9468.43 554
9469.35 505
9470.26 521
9471.18 526
9472.10 515
9473.02 502
9473.94 544
9474.86 537
9475.78 520
9476.70 530
9477.62 522
9478.54 565
9479.45 554
9480.37 544
9481.29 585
9482.21 556
9483.13 548
9484.05 549
9484.97 540
9485.89 541
9486.81 539
9487.73 536
9488.65 549
9489.57 542
9490.49 554
9491.41 520
9492.33 534
9493.25 521
9494.17 532
9495.09 558
9496.01 562
9496.93 565
9497.85 555
9498.77 551
9499.69 574
9500.61 568
9501.53 573
9502.45 629
9503.37 627
9504.29 624
9505.21 575
9506.13 610
9507.05 631
9507.97 633
9508.89 652
9509.81 582
9510.73 604
9511.65 614
9512.57 625
9513.49 613
9514.42 628
9515.34 672
9516.26 690
9517.18 761
9518.10 790
9519.02 841
9519.94 877
9520.86 906
9521.78 910
9522.71 934
9523.63 961
9524.55 1016
9525.47 973
9526.39 950
9527.31 887
9528.23 886
9529.16 848
9530.08 818
9531.00 786
9531.92 760
9532.84 732
9533.76 722
9534.69 687
9535.61 751
9536.53 729
9537.45 682
9538.37 678
9539.30 648
9540.22 671
9541.14 611
9542.06 690
9542.98 656
9543.91 634
9544.83 602
9545.75 608
9546.67 629
9547.60 694
9548.52 650
9549.44 620
9550.36 638
9551.29 651
9552.21 660
9553.13 640
9554.06 657
9554.98 677
9555.90 648
9556.82 652
9557.75 683
9558.67 703
9559.59 689
9560.52 697
9561.44 713
9562.36 712
9563.29 722
9564.21 742
9565.13 728
9566.06 713
9566.98 713
9567.90 720
9568.83 729
9569.75 741
9570.67 740
9571.60 723
9572.52 707
9573.44 765
9574.37 756
9575.29 762
9576.22 768
9577.14 799
9578.06 776
9578.99 798
9579.91 780
9580.84 767
9581.76 777
9582.68 819
9583.61 816
9584.53 795
9585.46 819
9586.38 823
9587.31 778
9588.23 790
9589.15 827
9590.08 764
9591.00 794
9591.93 778
9592.85 832
9593.78 837
9594.70 881
9595.63 881
9596.55 925
9597.48 907
9598.40 997
9599.33 996
9600.25 1015
9601.18 1120
9602.10 1074
9603.03 1066
9603.95 1056
9604.88 1019
9605.80 1031
9606.73 1009
9607.65 992
9608.58 925
9609.50 887
9610.43 861
9611.35 857
9612.28 871
9613.21 886
9614.13 874
9615.06 830
9615.98 865
9616.91 881
9617.84 857
9618.76 851
9619.69 869
9620.61 851
9621.54 866
9622.47 876
9623.39 880
9624.32 876
9625.24 890
9626.17 910
9627.10 906
9628.02 933
9628.95 958
9629.88 945
9630.80 939
9631.73 918
9632.65 970
9633.58 960
9634.51 955
9635.43 962
9636.36 1017
9637.29 940
9638.22 975
9639.14 1037
9640.07 1072
9641.00 1084
9641.92 1064
9642.85 1086
9643.78 1103
9644.70 1049
9645.63 1073
9646.56 1151
9647.49 1138
9648.41 1127
9649.34 1106
9650.27 1127
9651.20 1133
9652.12 1202
9653.05 1160
9653.98 1105
9654.91 1103
9655.83 1127
9656.76 1173
9657.69 1132
9658.62 1193
9659.55 1160
9660.47 1136
9661.40 1127
9662.33 1141
9663.26 1114
9664.19 1195
9665.11 1179
9666.04 1177
9666.97 1209
9667.90 1235
9668.83 1245
9669.75 1260
9670.68 1253
9671.61 1361
9672.54 1356
9673.47 1319
9674.40 1339
9675.33 1326
9676.25 1376
9677.18 1368
9678.11 1363
9679.04 1427
9679.97 1405
9680.90 1424
9681.83 1489
9682.76 1462
9683.69 1414
9684.61 1464
9685.54 1469
9686.47 1464
9687.40 1467
9688.33 1496
9689.26 1436
9690.19 1483
9691.12 1445
9692.05 1539
9692.98 1487
9693.91 1479
9694.84 1509
9695.77 1579
9696.70 1636
9697.63 1696
9698.56 1696
9699.49 1686
9700.42 1669
9701.35 1707
9702.28 1731
9703.21 1666
9704.14 1644
9705.07 1637
9706.00 1597
9706.93 1611
9707.86 1564
9708.79 1584
9709.72 1575
9710.65 1588
9711.58 1626
9712.51 1760
9713.44 1749
9714.37 1811
9715.30 1862
9716.23 1875
9717.16 1828
9718.09 1833
9719.02 1865
9719.95 1814
9720.88 1707
9721.81 1613
9722.75 1569
9723.68 1497
9724.61 1465
9725.54 1408
9726.47 1335
9727.40 1279
9728.33 1280
9729.26 1329
9730.19 1285
9731.13 1276
9732.06 1316
9732.99 1316
9733.92 1384
9734.85 1332
9735.78 1297
9736.71 1293
9737.65 1239
9738.58 1234
9739.51 1233
9740.44 1206
9741.37 1148
9742.30 1086
9743.24 1067
9744.17 1103
9745.10 1104
9746.03 1073
9746.96 1046
9747.90 1021
9748.83 1023
9749.76 1033
9750.69 1028
9751.63 989
9752.56 1025
9753.49 976
9754.42 981
9755.36 947
9756.29 966
9757.22 935
9758.15 912
9759.09 921
9760.02 967
9760.95 957
9761.88 934
9762.82 1001
9763.75 994
9764.68 976
9765.62 941
9766.55 980
9767.48 1005
9768.41 993
9769.35 950
9770.28 972
9771.21 978
9772.15 982
9773.08 1009
9774.01 964
9774.95 980
9775.88 976
9776.81 981
9777.75 978
9778.68 988
9779.62 980
9780.55 963
9781.48 994
9782.42 979
9783.35 1007
9784.28 952
9785.22 1010
9786.15 1003
9787.09 970
9788.02 964
9788.95 937
9789.89 929
9790.82 910
9791.76 941
9792.69 941
9793.63 899
9794.56 929
9795.49 952
9796.43 967
9797.36 989
9798.30 961
9799.23 1024
9800.17 1075
9801.10 1020
9802.04 998
9802.97 1028
9803.91 960
9804.84 900
9805.78 881
9806.71 873
9807.65 826
9808.58 797
9809.52 795
9810.45 782
9811.39 779
9812.32 739
9813.26 758
9814.19 765
9815.13 731
9816.06 732
9817.00 748
9817.93 705
9818.87 731
9819.80 717
9820.74 701
9821.68 692
9822.61 701
9823.55 717
9824.48 711
9825.42 681
9826.35 654
9827.29 690
9828.23 674
9829.16 695
9830.10 669
9831.03 682
9831.97 639
9832.91 672
9833.84 671
9834.78 677
9835.72 654
9836.65 707
9837.59 679
9838.52 698
9839.46 696
9840.40 673
9841.33 709
9842.27 705
9843.21 695
9844.14 680
9845.08 654
9846.02 668
9846.95 669
9847.89 661
9848.83 662
9849.77 658
9850.70 680
9851.64 674
9852.58 690
9853.51 681
9854.45 677
9855.39 695
9856.33 657
9857.26 657
9858.20 636
9859.14 656
9860.08 625
9861.01 636
9861.95 656
9862.89 634
9863.83 597
9864.76 664
9865.70 613
9866.64 581
9867.58 595
9868.51 611
9869.45 623
9870.39 588
9871.33 605
9872.27 610
9873.20 602
9874.14 640
9875.08 664
9876.02 649
9876.96 610
9877.90 633
9878.83 657
9879.77 633
9880.71 585
9881.65 595
9882.59 610
9883.53 628
9884.47 571
9885.40 630
9886.34 614
9887.28 586
9888.22 590
9889.16 601
9890.10 582
9891.04 565
9891.98 573
9892.91 594
9893.85 580
9894.79 577
9895.73 605
9896.67 570
9897.61 552
9898.55 565
9899.49 599
9900.43 589
9901.37 553
9902.31 607
9903.25 633
9904.19 612
9905.13 597
9906.07 609
9907.01 616
9907.95 615
9908.89 601
9909.83 589
9910.77 600
9911.71 641
9912.65 619
9913.59 600
9914.53 561
9915.47 568
9916.41 579
9917.35 633
9918.29 613
9919.23 633
9920.17 673
9921.11 668
9922.05 648
9922.99 663
9923.93 701
9924.87 789
9925.81 793
9926.75 796
9927.69 848
9928.63 874
9929.57 843
9930.51 796
9931.45 824
9932.39 754
9933.34 731
9934.28 712
9935.22 708
9936.16 689
9937.10 663
9938.04 640
9938.98 641
9939.92 574
9940.87 616
9941.81 584
9942.75 585
9943.69 583
9944.63 603
9945.57 620
9946.51 657
9947.46 703
9948.40 685
9949.34 719
9950.28 682
9951.22 743
9952.16 800
9953.11 731
9954.05 731
9954.99 746
9955.93 717
9956.87 668
9957.82 665
9958.76 651
9959.70 627
9960.64 583
9961.59 606
9962.53 600
9963.47 623
9964.41 573
9965.35 540
9966.30 561
9967.24 530
9968.18 538
9969.13 552
9970.07 580
9971.01 566
9971.95 543
9972.90 577
9973.84 538
9974.78 524
9975.73 508
9976.67 522
9977.61 527
9978.55 529
9979.50 501
9980.44 506
9981.38 541
9982.33 546
9983.27 543
9984.21 513
9985.16 518
9986.10 521
9987.04 517
9987.99 552
9988.93 506
9989.88 494
9990.82 492
9991.76 498
9992.71 497
9993.65 502
9994.59 486
9995.54 500
9996.48 450
9997.43 458
9998.37 456
9999.31 450
10000.26 484
10001.20 436
10002.15 468
10003.09 477
10004.04 468
10004.98 487
10005.92 451
10006.87 462
10007.81 470
10008.76 526
10009.70 473
10010.65 454
10011.59 442
10012.54 446
10013.48 439
10014.43 448
10015.37 442
10016.32 434
10017.26 427
10018.21 453
10019.15 457
10020.10 431
10021.04 441
10021.99 467
10022.93 440
10023.88 454
10024.82 461
10025.77 434
10026.71 476
10027.66 479
10028.60 447
10029.55 438
10030.49 420
10031.44 443
10032.39 466
10033.33 444
10034.28 456
10035.22 475
10036.17 420
10037.11 411
10038.06 425
10039.01 410
10039.95 454
10040.90 408
10041.84 438
10042.79 420
10043.74 417
10044.68 402
10045.63 425
10046.58 391
10047.52 411
10048.47 441
10049.41 445
10050.36 401
10051.31 415
10052.25 432
10053.20 420
10054.15 423
10055.09 436
10056.04 420
10056.99 449
10057.93 431
10058.88 412
10059.83 409
10060.78 424
10061.72 412
10062.67 391
10063.62 437
10064.56 394
10065.51 394
10066.46 381
10067.41 394
10068.35 387
10069.30 401
10070.25 416
10071.20 406
10072.14 415
10073.09 403
10074.04 398
10074.99 412
10075.93 414
10076.88 396
10077.83 397
10078.78 405
10079.72 410
10080.67 426
10081.62 423
10082.57 388
10083.52 385
10084.46 400
10085.41 389
10086.36 373
10087.31 384
10088.26 411
10089.21 413
10090.15 369
10091.10 400
10092.05 408
10093.00 418
10093.95 398
10094.90 404
10095.85 394
10096.79 405
10097.74 409
10098.69 403
10099.64 402
10100.59 378
10101.54 383
10102.49 407
10103.44 401
10104.39 390
10105.33 398
10106.28 416
10107.23 411
10108.18 401
10109.13 377
10110.08 397
10111.03 410
10111.98 378
10112.93 363
10113.88 404
10114.83 436
10115.78 429
10116.73 383
10117.68 379
10118.63 383
10119.58 436
10120.53 406
10121.48 406
10122.43 407
10123.38 425
10124.33 417
10125.28 406
10126.23 413
10127.18 429
10128.13 430
10129.08 436
10130.03 388
10130.98 403
10131.93 403
10132.88 421
10133.83 418
10134.78 435
10135.73 441
10136.68 422
10137.63 422
10138.58 427
10139.53 475
10140.48 437
10141.43 457
10142.38 454
10143.33 437
10144.29 448
10145.24 445
10146.19 450
10147.14 471
10148.09 456
10149.04 458
10149.99 429
10150.94 422
10151.89 480
10152.85 463
10153.80 490
10154.75 443
10155.70 492
10156.65 495
10157.60 482
10158.55 498
10159.51 471
10160.46 487
10161.41 456
10162.36 528
10163.31 537
10164.26 503
10165.22 520
10166.17 521
10167.12 530
10168.07 525
10169.02 504
10169.98 523
10170.93 525
10171.88 575
10172.83 567
10173.79 537
10174.74 561
10175.69 558
10176.64 581
10177.60 606
10178.55 602
10179.50 634
10180.45 635
10181.41 611
10182.36 612
10183.31 569
10184.26 592
10185.22 588
10186.17 655
10187.12 667
10188.08 621
10189.03 594
10189.98 584
10190.93 633
10191.89 632
10192.84 606
10193.79 633
10194.75 617
10195.70 653
10196.65 652
10197.61 646
10198.56 623
10199.51 622
10200.47 620
10201.42 678
10202.38 723
10203.33 696
10204.28 709
10205.24 795
10206.19 794
10207.14 777
10208.10 757
10209.05 818
10210.01 790
10210.96 779
10211.91 763
10212.87 754
10213.82 720
10214.78 682
10215.73 686
10216.69 651
10217.64 626
10218.59 644
10219.55 658
10220.50 637
10221.46 645
10222.41 637
10223.37 631
10224.32 614
10225.28 612
10226.23 614
10227.19 608
10228.14 608
10229.10 628
10230.05 613
10231.01 643
10231.96 659
10232.92 644
10233.87 623
10234.83 644
10235.78 690
10236.74 668
10237.69 684
10238.65 680
10239.60 712
10240.56 693
10241.51 644
10242.47 636
10243.42 663
10244.38 620
10245.34 618
10246.29 595
10247.25 623
10248.20 628
10249.16 589
10250.11 569
10251.07 546
10252.03 546
10252.98 535
10253.94 585
10254.89 563
10255.85 517
10256.81 548
10257.76 555
10258.72 537
10259.68 539
10260.63 485
10261.59 515
10262.55 535
10263.50 519
10264.46 485
10265.41 484
10266.37 521
10267.33 482
10268.28 492
10269.24 488
10270.20 494
10271.16 498
10272.11 476
10273.07 451
10274.03 478
10274.98 471
10275.94 485
10276.90 474
10277.85 459
10278.81 482
10279.77 445
10280.73 441
10281.68 450
10282.64 469
10283.60 467
10284.56 458
10285.51 451
10286.47 454
10287.43 453
10288.39 472
10289.34 456
10290.30 461
10291.26 452
10292.22 434
10293.18 468
10294.13 465
10295.09 474
10296.05 428
10297.01 430
10297.97 433
10298.92 428
10299.88 456
10300.84 435
10301.80 434
10302.76 417
10303.72 448
10304.67 472
10305.63 444
10306.59 409
10307.55 403
10308.51 401
10309.47 429
10310.43 415
10311.38 445
10312.34 448
10313.30 441
10314.26 425
10315.22 484
10316.18 440
10317.14 434
10318.10 416
10319.06 432
10320.01 434
10320.97 442
10321.93 424
10322.89 427
10323.85 406
10324.81 393
10325.77 436
10326.73 459
10327.69 440
10328.65 428
10329.61 423
10330.57 411
10331.53 427
10332.49 410
10333.45 424
10334.41 424
10335.37 425
10336.33 402
10337.29 373
10338.25 380
10339.21 381
10340.17 384
10341.13 374
10342.09 371
10343.05 368
10344.01 384
10344.97 373
10345.93 382
10346.89 361
10347.85 371
10348.81 391
10349.77 379
10350.73 370
10351.69 377
10352.65 368
10353.61 365
10354.57 345
10355.53 362
10356.49 379
10357.46 371
10358.42 360
10359.38 365
10360.34 362
10361.30 344
10362.26 352
10363.22 345
10364.18 389
10365.14 380
10366.11 372
10367.07 366
10368.03 353
10368.99 392
10369.95 381
10370.91 352
10371.87 366
10372.84 338
10373.80 351
10374.76 334
10375.72 304
10376.68 335
10377.64 373
10378.61 332
10379.57 349
10380.53 355
10381.49 352
10382.45 358
10383.42 351
10384.38 343
10385.34 357
10386.30 352
10387.27 337
10388.23 330
10389.19 360
10390.15 334
10391.11 358
10392.08 352
10393.04 336
10394.00 325
10394.96 327
10395.93 324
10396.89 379
10397.85 362
10398.82 365
10399.78 355
10400.74 349
10401.70 353
10402.67 342
10403.63 323
10404.59 315
10405.56 317
10406.52 286
10407.48 318
10408.45 323
10409.41 328
10410.37 328
10411.34 340
10412.30 330
10413.26 340
10414.23 357
10415.19 331
10416.15 300
10417.12 335
10418.08 330
10419.04 356
10420.01 348
10420.97 336
10421.94 330
10422.90 310
10423.86 345
10424.83 322
10425.79 326
10426.76 322
10427.72 336
10428.68 350
10429.65 336
10430.61 293
10431.58 310
10432.54 336
10433.51 307
10434.47 337
10435.44 305
10436.40 297
10437.36 312
10438.33 312
10439.29 319
10440.26 297
10441.22 268
10442.19 314
10443.15 307
10444.12 305
10445.08 307
10446.05 334
10447.01 342
10447.98 300
10448.94 296
10449.91 266
10450.87 284
10451.84 291
10452.80 297
10453.77 303
10454.73 321
10455.70 331
10456.67 302
10457.63 301
10458.60 316
10459.56 310
10460.53 325
10461.49 346
10462.46 324
10463.43 324
10464.39 291
10465.36 317
10466.32 309
10467.29 315
10468.25 308
10469.22 279
10470.19 307
10471.15 329
10472.12 311
10473.09 308
10474.05 322
10475.02 314
10475.98 341
10476.95 327
10477.92 347
10478.88 347
10479.85 325
10480.82 338
10481.78 319
10482.75 321
10483.72 354
10484.68 338
10485.65 348
10486.62 320
10487.58 342
10488.55 321
10489.52 314
10490.49 333
10491.45 300
10492.42 310
10493.39 306
10494.35 318
10495.32 307
10496.29 315
10497.26 294
10498.22 324
10499.19 294
10500.16 302
10501.13 286
10502.09 280
10503.06 301
10504.03 315
10505.00 312
10505.96 313
10506.93 334
10507.90 305
10508.87 312
10509.84 289
10510.80 276
10511.77 271
10512.74 279
10513.71 294
10514.68 309
10515.64 273
10516.61 275
10517.58 273
10518.55 308
10519.52 313
10520.49 280
10521.45 294
10522.42 285
10523.39 300
10524.36 303
10525.33 292
10526.30 310
10527.27 297
10528.23 305
10529.20 308
10530.17 269
10531.14 279
10532.11 288
10533.08 303
10534.05 305
10535.02 327
10535.99 299
10536.96 292
10537.93 291
10538.89 307
10539.86 296
10540.83 286
10541.80 306
10542.77 320
10543.74 318
10544.71 287
10545.68 330
10546.65 315
10547.62 307
10548.59 279
10549.56 334
10550.53 319
10551.50 284
10552.47 288
10553.44 293
10554.41 322
10555.38 317
10556.35 323
10557.32 305
10558.29 344
10559.26 329
10560.23 338
10561.20 317
10562.17 327
10563.14 330
10564.11 327
10565.08 374
10566.05 331
10567.02 321
10567.99 326
10568.96 337
10569.93 313
10570.91 345
10571.88 348
10572.85 322
10573.82 319
10574.79 321
10575.76 343
10576.73 338
10577.70 322
10578.67 320
10579.64 329
10580.62 324
10581.59 325
10582.56 315
10583.53 292
10584.50 319
10585.47 329
10586.44 312
10587.42 345
10588.39 343
10589.36 328
10590.33 345
10591.30 338
10592.27 326
10593.25 339
10594.22 367
10595.19 355
10596.16 386
10597.13 395
10598.10 350
10599.08 342
10600.05 352
10601.02 328
10601.99 361
10602.97 375
10603.94 375
10604.91 392
10605.88 386
10606.85 398
10607.83 420
10608.80 407
10609.77 456
10610.74 451
10611.72 441
10612.69 444
10613.66 417
10614.64 384
10615.61 440
10616.58 429
10617.55 399
10618.53 389
10619.50 380
10620.47 356
10621.45 364
10622.42 358
10623.39 369
10624.37 352
10625.34 352
10626.31 365
10627.29 369
10628.26 351
10629.23 343
10630.21 318
10631.18 334
10632.15 337
10633.13 350
10634.10 379
10635.07 359
10636.05 382
10637.02 367
10638.00 389
10638.97 377
10639.94 345
10640.92 373
10641.89 390
10642.87 387
10643.84 372
10644.81 388
10645.79 386
10646.76 374
10647.74 359
10648.71 338
10649.68 327
10650.66 328
10651.63 358
10652.61 338
10653.58 324
10654.56 297
10655.53 316
10656.51 307
10657.48 295
10658.46 326
10659.43 312
10660.41 308
10661.38 308
10662.36 287
10663.33 282
10664.31 278
10665.28 296
10666.26 315
10667.23 297
10668.21 294
10669.18 302
10670.16 292
10671.13 294
10672.11 320
10673.08 307
10674.06 286
10675.03 308
10676.01 293
10676.99 310
10677.96 303
10678.94 322
10679.91 305
10680.89 316
10681.86 302
10682.84 291
10683.82 323
10684.79 303
10685.77 311
10686.74 308
10687.72 323
10688.70 315
10689.67 304
10690.65 322
10691.63 320
10692.60 283
10693.58 298
10694.55 304
10695.53 335
10696.51 326
10697.48 290
10698.46 295
10699.44 293
10700.41 264
10701.39 301
10702.37 332
10703.34 274
10704.32 300
10705.30 300
10706.27 287
10707.25 281
10708.23 303
10709.21 305
10710.18 290
10711.16 311
10712.14 313
10713.11 314
10714.09 288
10715.07 305
10716.05 307
10717.02 320
10718.00 318
10718.98 318
10719.96 334
10720.93 304
10721.91 306
10722.89 300
10723.87 313
10724.85 302
10725.82 312
10726.80 294
10727.78 311
10728.76 297
10729.74 290
10730.71 296
10731.69 302
10732.67 296
10733.65 289
10734.63 302
10735.60 299
10736.58 302
10737.56 315
10738.54 321
10739.52 315
10740.50 303
10741.48 321
10742.45 334
10743.43 304
10744.41 311
10745.39 308
10746.37 287
10747.35 302
10748.33 310
10749.31 316
10750.28 304
10751.26 321
10752.24 318
10753.22 317
10754.20 302
10755.18 341
10756.16 337
10757.14 313
10758.12 305
10759.10 310
10760.08 316
10761.06 327
10762.04 321
10763.01 321
10763.99 321
10764.97 304
10765.95 326
10766.93 312
10767.91 322
10768.89 331
10769.87 310
10770.85 293
10771.83 321
10772.81 336
10773.79 349
10774.77 335
10775.75 285
10776.73 335
10777.71 342
10778.69 307
10779.67 328
10780.65 310
10781.63 337
10782.62 352
10783.60 374
10784.58 349
10785.56 337
10786.54 326
10787.52 339
10788.50 353
10789.48 328
10790.46 338
10791.44 350
10792.42 320
10793.40 345
10794.38 345
10795.37 339
10796.35 323
10797.33 305
10798.31 312
10799.29 353
10800.27 341
10801.25 355
10802.23 324
10803.21 340
10804.20 324
10805.18 333
10806.16 345
10807.14 351
10808.12 331
10809.10 336
10810.09 330
10811.07 326
10812.05 339
10813.03 343
10814.01 322
10815.00 360
10815.98 347
10816.96 323
10817.94 348
10818.92 343
10819.91 321
10820.89 337
10821.87 354
10822.85 356
10823.83 354
10824.82 365
10825.80 347
10826.78 370
10827.76 332
10828.75 339
10829.73 349
10830.71 350
10831.69 348
10832.68 335
10833.66 325
10834.64 310
10835.63 344
10836.61 317
10837.59 341
10838.57 365
10839.56 388
10840.54 384
10841.52 369
10842.51 369
10843.49 354
10844.47 364
10845.46 349
10846.44 345
10847.42 367
10848.41 359
10849.39 342
10850.37 349
10851.36 361
10852.34 378
10853.32 359
10854.31 396
10855.29 375
10856.28 375
10857.26 350
10858.24 380
10859.23 394
10860.21 411
10861.20 390
10862.18 382
10863.16 411
10864.15 404
10865.13 416
10866.12 423
10867.10 414
10868.08 398
10869.07 416
10870.05 425
10871.04 422
10872.02 416
10873.01 405
10873.99 410
10874.98 393
10875.96 410
10876.95 413
10877.93 450
10878.92 469
10879.90 428
10880.89 428
10881.87 438
10882.86 441
10883.84 437
10884.83 405
10885.81 417
10886.80 423
10887.78 427
10888.77 427
10889.75 473
10890.74 441
10891.72 456
10892.71 456
10893.69 463
10894.68 463
10895.66 480
10896.65 451
10897.64 458
10898.62 482
10899.61 459
10900.59 455
10901.58 481
10902.56 488
10903.55 502
10904.54 526
10905.52 505
10906.51 516
10907.49 516
10908.48 513
10909.47 519
10910.45 508
10911.44 538
10912.43 528
10913.41 554
10914.40 562
10915.39 544
10916.37 555
10917.36 570
10918.35 568
10919.33 570
10920.32 625
10921.31 574
10922.29 605
10923.28 588
10924.27 609
10925.25 617
10926.24 604
10927.23 613
10928.21 566
10929.20 602
10930.19 620
10931.18 598
10932.16 644
10933.15 655
10934.14 616
10935.12 598
10936.11 617
10937.10 629
10938.09 655
10939.07 714
10940.06 670
10941.05 701
10942.04 702
10943.02 690
10944.01 700
10945.00 727
10945.99 731
10946.98 768
10947.96 794
10948.95 799
10949.94 805
10950.93 808
10951.92 813
10952.90 868
10953.89 888
10954.88 916
10955.87 974
10956.86 1020
10957.85 1051
10958.83 1089
10959.82 1102
10960.81 1102
10961.80 1097
10962.79 1123
10963.78 1108
10964.77 1031
10965.75 1009
10966.74 987
10967.73 973
10968.72 927
10969.71 937
10970.70 892
10971.69 874
10972.68 815
10973.67 811
10974.66 803
10975.64 806
10976.63 780
10977.62 790
10978.61 817
10979.60 808
10980.59 821
10981.58 838
10982.57 834
10983.56 836
10984.55 887
10985.54 876
10986.53 857
10987.52 873
10988.51 872
10989.50 873
10990.49 882
10991.48 936
10992.47 1046
10993.46 1052
10994.45 1100
10995.44 1167
10996.43 1254
10997.42 1322
10998.41 1441
10999.40 1472
11000.39 1488
11001.38 1551
11002.37 1541
11003.36 1473
11004.35 1433
11005.34 1412
11006.33 1363
11007.32 1233
11008.31 1155
11009.30 1082
11010.30 1054
11011.29 969
11012.28 946
11013.27 884
11014.26 831
11015.25 779
11016.24 751
11017.23 689
11018.22 701
11019.21 688
11020.21 676
11021.20 657
11022.19 700
11023.18 656
11024.17 629
11025.16 630
11026.15 629
11027.14 607
11028.14 636
11029.13 618
11030.12 626
11031.11 648
11032.10 629
11033.09 648
11034.09 648
11035.08 649
11036.07 617
11037.06 636
11038.05 658
11039.05 632
11040.04 609
11041.03 608
11042.02 625
11043.02 636
11044.01 579
11045.00 591
11045.99 591
11046.98 547
11047.98 579
11048.97 603
11049.96 606
11050.95 566
11051.95 567
11052.94 536
11053.93 551
11054.93 530
11055.92 551
11056.91 543
11057.90 575
11058.90 557
11059.89 541
11060.88 553
11061.88 551
11062.87 539
11063.86 532
11064.86 565
11065.85 549
11066.84 556
11067.84 578
11068.83 578
11069.82 541
11070.82 551
11071.81 573
11072.80 580
11073.80 563
11074.79 555
11075.78 534
11076.78 563
11077.77 586
11078.77 566
11079.76 562
11080.75 561
11081.75 522
11082.74 549
11083.74 560
11084.73 558
11085.72 561
11086.72 535
11087.71 576
11088.71 531
11089.70 524
11090.70 492
11091.69 527
11092.68 579
11093.68 514
11094.67 510
11095.67 516
11096.66 486
11097.66 495
11098.65 511
11099.65 471
11100.64 504
11101.64 505
11102.63 523
11103.63 512
11104.62 485
11105.62 465
11106.61 513
11107.61 526
11108.60 511
11109.60 495
11110.59 512
11111.59 510
11112.58 548
11113.58 488
11114.57 471
11115.57 485
11116.56 509
11117.56 466
11118.56 446
11119.55 469
11120.55 467
11121.54 493
11122.54 483
11123.54 476
11124.53 476
11125.53 530
11126.52 490
11127.52 478
11128.51 482
11129.51 503
11130.51 439
11131.50 500
11132.50 512
11133.50 500
11134.49 475
11135.49 448
11136.49 448
11137.48 481
11138.48 477
11139.47 489
11140.47 497
11141.47 456
11142.46 437
11143.46 435
11144.46 490
11145.46 471
11146.45 441
11147.45 472
11148.45 441
11149.44 442
11150.44 443
11151.44 447
11152.43 446
11153.43 446
11154.43 462
11155.43 446
11156.42 436
11157.42 457
11158.42 445
11159.42 438
11160.41 458
11161.41 429
11162.41 441
11163.41 451
11164.40 438
11165.40 427
11166.40 448
11167.40 460
11168.39 450
11169.39 447
11170.39 453
11171.39 438
11172.39 480
11173.38 455
11174.38 463
11175.38 435
11176.38 426
11177.38 462
11178.38 481
11179.37 447
11180.37 452
11181.37 455
11182.37 470
11183.37 478
11184.37 483
11185.37 492
11186.36 442
11187.36 478
11188.36 466
11189.36 454
11190.36 465
11191.36 439
11192.36 443
11193.36 464
11194.36 514
11195.35 482
11196.35 492
11197.35 520
11198.35 497
11199.35 501
11200.35 535
11201.35 491
11202.35 510
11203.35 510
11204.35 511
11205.35 523
11206.35 555
11207.35 542
11208.35 520
11209.35 539
11210.35 515
11211.35 519
11212.35 535
11213.35 525
11214.35 524
11215.34 547
11216.35 503
11217.35 516
11218.35 523
11219.35 531
11220.35 525
11221.35 505
11222.35 488
11223.35 493
11224.35 471
11225.35 496
11226.35 491
11227.35 488
11228.35 492
11229.35 498
11230.35 508
11231.35 468
11232.35 498
11233.35 474
11234.35 492
11235.35 481
11236.35 464
11237.36 475
11238.36 485
11239.36 493
11240.36 468
11241.36 498
11242.36 500
11243.36 506
11244.36 527
11245.36 517
11246.37 487
11247.37 509
11248.37 506
11249.37 534
11250.37 529
11251.37 506
11252.38 527
11253.38 507
11254.38 530
11255.38 507
11256.38 498
11257.38 529
11258.39 537
11259.39 541
11260.39 530
11261.39 513
11262.39 518
11263.40 533
11264.40 527
11265.40 519
11266.40 539
11267.40 537
11268.41 517
11269.41 516
11270.41 577
11271.41 580
11272.42 569
11273.42 568
11274.42 568
11275.42 576
11276.43 523
11277.43 559
11278.43 567
11279.44 554
11280.44 575
11281.44 565
11282.44 575
11283.45 543
11284.45 539
11285.45 568
11286.46 558
11287.46 524
11288.46 524
11289.47 491
11290.47 488
11291.47 484
11292.48 456
11293.48 472
11294.48 469
11295.49 446
11296.49 438
11297.49 491
11298.50 447
11299.50 459
11300.51 455
11301.51 443
11302.51 466
11303.52 448
11304.52 463
11305.53 440
11306.53 446
11307.53 453
11308.54 448
11309.54 459
11310.55 467
11311.55 484
11312.55 460
11313.56 478
11314.56 493
11315.57 498
11316.57 497
11317.58 470
11318.58 483
11319.59 516
11320.59 487
11321.59 486
11322.60 498
11323.60 480
11324.61 505
11325.61 494
11326.62 533
11327.62 505
11328.63 482
11329.63 491
11330.64 473
11331.64 454
11332.65 480
11333.65 497
11334.66 484
11335.67 478
11336.67 470
11337.68 501
11338.68 504
11339.69 527
11340.69 577
11341.70 547
11342.70 551
11343.71 543
11344.72 540
11345.72 528
11346.73 534
11347.73 483
11348.74 515
11349.74 468
11350.75 472
11351.76 461
11352.76 499
11353.77 440
11354.78 431
11355.78 439
11356.79 420
11357.79 447
11358.80 433
11359.81 426
11360.81 439
11361.82 438
11362.83 431
11363.83 402
11364.84 397
11365.85 425
11366.85 406
11367.86 407
11368.87 393
11369.87 402
11370.88 391
11371.89 395
11372.89 391
11373.90 387
11374.91 406
11375.92 412
11376.92 368
11377.93 403
11378.94 383
11379.94 380
11380.95 401
11381.96 420
11382.97 426
11383.97 378
11384.98 355
11385.99 355
11387.00 385
11388.00 419
11389.01 361
11390.02 386
11391.03 403
11392.04 388
11393.04 375
11394.05 375
11395.06 387
11396.07 391
11397.08 419
11398.08 406
11399.09 383
11400.10 371
11401.11 359
11402.12 381
11403.12 395
11404.13 378
11405.14 388
11406.15 377
11407.16 368
11408.17 383
11409.18 388
11410.18 389
11411.19 419
11412.20 380
11413.21 399
11414.22 363
11415.23 369
11416.24 384
11417.25 383
11418.25 360
11419.26 364
11420.27 400
11421.28 396
11422.29 365
11423.30 376
11424.31 363
11425.32 376
11426.33 393
11427.34 362
11428.35 357
11429.36 384
11430.37 403
11431.38 401
11432.39 358
11433.39 372
11434.40 367
11435.41 395
11436.42 412
11437.43 394
11438.44 394
11439.45 369
11440.46 390
11441.47 392
11442.48 394
11443.49 347
11444.50 370
11445.51 368
11446.52 343
11447.53 342
11448.55 361
11449.56 386
11450.57 409
11451.58 354
11452.59 334
11453.60 372
11454.61 366
11455.62 386
11456.63 401
11457.64 360
11458.65 366
11459.66 378
11460.67 364
11461.68 372
11462.69 339
11463.71 356
11464.72 400
11465.73 378
11466.74 357
11467.75 376
11468.76 359
11469.77 366
11470.78 364
11471.80 378
11472.81 364
11473.82 374
11474.83 363
11475.84 406
11476.85 385
11477.86 384
11478.88 403
11479.89 395
11480.90 352
11481.91 365
11482.92 375
11483.93 401
11484.95 405
11485.96 357
11486.97 379
11487.98 391
11489.00 410
11490.01 391
11491.02 416
11492.03 401
11493.04 396
11494.06 411
11495.07 391
11496.08 376
11497.09 367
11498.11 402
11499.12 416
11500.13 399
11501.14 390
11502.16 410
11503.17 403
11504.18 424
11505.20 442
11506.21 410
11507.22 402
11508.23 418
11509.25 425
11510.26 438
11511.27 424
11512.29 417
11513.30 442
11514.31 462
11515.33 460
11516.34 461
11517.35 501
11518.37 469
11519.38 495
11520.39 505
11521.41 512
11522.42 521
11523.43 530
11524.45 578
11525.46 539
11526.47 549
11527.49 580
11528.50 605
11529.52 584
11530.53 612
11531.54 652
11532.56 694
11533.57 717
11534.59 792
11535.60 792
11536.62 875
11537.63 846
11538.64 868
11539.66 913
11540.67 953
11541.69 945
11542.70 916
11543.72 931
11544.73 851
11545.75 814
11546.76 788
11547.77 740
11548.79 723
11549.80 657
11550.82 591
11551.83 584
11552.85 546
11553.86 547
11554.88 536
11555.89 505
11556.91 481
11557.92 461
11558.94 477
11559.95 482
11560.97 472
11561.99 429
11563.00 417
11564.02 431
11565.03 416
11566.05 435
11567.06 426
11568.08 427
11569.09 420
11570.11 419
11571.13 428
11572.14 420
11573.16 395
11574.17 447
11575.19 418
11576.20 420
11577.22 402
11578.24 434
11579.25 427
11580.27 422
11581.29 431
11582.30 425
11583.32 403
11584.33 382
11585.35 390
11586.37 396
11587.38 385
11588.40 354
11589.42 389
11590.43 376
11591.45 342
11592.47 345
11593.48 402
11594.50 354
11595.52 382
11596.53 391
11597.55 359
11598.57 394
11599.58 410
11600.60 416
11601.62 421
11602.64 399
11603.65 438
11604.67 432
11605.69 416
11606.70 392
11607.72 348
11608.74 386
11609.76 404
11610.77 413
11611.79 404
11612.81 378
11613.83 377
11614.84 386
11615.86 389
11616.88 382
11617.90 383
11618.92 400
11619.93 373
11620.95 359
11621.97 364
11622.99 369
11624.01 412
11625.02 366
11626.04 391
11627.06 371
11628.08 379
11629.10 376
11630.11 375
11631.13 384
11632.15 372
11633.17 376
11634.19 357
11635.21 372
11636.23 379
11637.24 364
11638.26 371
11639.28 377
11640.30 348
11641.32 342
11642.34 343
11643.36 343
11644.38 331
11645.39 343
11646.41 338
11647.43 340
11648.45 355
11649.47 355
11650.49 342
11651.51 328
11652.53 317
11653.55 317
11654.57 368
11655.59 351
11656.61 369
11657.63 324
11658.65 350
11659.67 358
11660.69 337
11661.70 335
11662.72 339
11663.74 327
11664.76 355
11665.78 342
11666.80 337
11667.82 326
11668.84 314
11669.86 307
11670.88 317
11671.90 333
11672.92 341
11673.95 331
11674.97 345
11675.99 314
11677.01 320
11678.03 342
11679.05 312
11680.07 305
11681.09 305
11682.11 311
11683.13 305
11684.15 315
11685.17 338
11686.19 324
11687.21 313
11688.23 299
11689.25 324
11690.28 313
11691.30 301
11692.32 327
11693.34 327
11694.36 321
11695.38 306
11696.40 294
11697.42 317
11698.44 305
11699.47 319
11700.49 314
11701.51 299
11702.53 324
11703.55 297
11704.57 309
11705.60 292
11706.62 291
11707.64 284
11708.66 315
11709.68 298
11710.70 319
11711.73 306
11712.75 308
11713.77 315
11714.79 295
11715.81 307
11716.84 297
11717.86 295
11718.88 302
11719.90 331
11720.92 328
11721.95 321
11722.97 332
11723.99 310
11725.01 293
11726.04 302
11727.06 317
11728.08 311
11729.11 301
11730.13 300
11731.15 283
11732.17 318
11733.20 322
11734.22 299
11735.24 313
11736.26 308
11737.29 333
11738.31 318
11739.33 343
11740.36 313
11741.38 317
11742.40 295
11743.43 300
11744.45 318
11745.47 331
11746.50 338
11747.52 338
11748.54 303
11749.57 299
11750.59 307
11751.62 343
11752.64 330
11753.66 342
11754.69 329
11755.71 336
11756.73 303
11757.76 329
11758.78 339
11759.81 320
11760.83 363
11761.85 311
11762.88 327
11763.90 328
11764.93 364
11765.95 340
11766.98 331
11768.00 347
11769.02 348
11770.05 356
11771.07 335
11772.10 364
11773.12 340
11774.15 341
11775.17 337
11776.20 344
11777.22 354
11778.25 345
11779.27 370
11780.30 377
11781.32 388
11782.35 375
11783.37 359
11784.40 368
11785.42 345
11786.45 373
11787.47 343
11788.50 354
11789.52 347
11790.55 380
11791.57 364
11792.60 365
11793.62 375
11794.65 343
11795.67 355
11796.70 366
11797.73 356
11798.75 375
11799.78 369
11800.80 372
11801.83 363
11802.85 391
11803.88 367
11804.91 359
11805.93 382
11806.96 412
11807.98 363
11809.01 380
11810.04 368
11811.06 365
11812.09 361
11813.12 362
11814.14 380
11815.17 354
11816.19 386
11817.22 381
11818.25 381
11819.27 354
11820.30 388
11821.33 380
11822.35 418
11823.38 384
11824.41 365
11825.44 403
11826.46 419
11827.49 383
11828.52 399
11829.54 400
11830.57 386
11831.60 427
11832.62 386
11833.65 402
11834.68 404
11835.71 405
11836.73 437
11837.76 424
11838.79 431
11839.82 429
11840.84 441
11841.87 413
11842.90 394
11843.93 424
11844.95 432
11845.98 445
11847.01 427
11848.04 428
11849.07 404
11850.09 462
11851.12 484
11852.15 459
11853.18 453
11854.21 474
11855.23 464
11856.26 490
11857.29 484
11858.32 467
11859.35 457
11860.38 477
11861.40 492
11862.43 503
11863.46 496
11864.49 506
11865.52 522
11866.55 513
11867.58 551
11868.60 527
11869.63 481
11870.66 542
11871.69 514
11872.72 533
11873.75 531
11874.78 564
11875.81 567
11876.84 568
11877.86 542
11878.89 539
11879.92 525
11880.95 591
11881.98 564
11883.01 615
11884.04 601
11885.07 596
11886.10 636
11887.13 624
11888.16 624
11889.19 616
11890.22 658
11891.25 660
11892.28 694
11893.31 680
11894.34 707
11895.37 727
11896.40 707
11897.43 733
11898.46 776
11899.49 821
11900.52 857
11901.55 860
11902.58 900
11903.61 962
11904.64 913
11905.67 976
11906.70 955
11907.73 956
11908.76 971
11909.79 962
11910.82 933
11911.85 906
11912.88 846
11913.91 860
11914.94 798
11915.97 767
11917.01 773
11918.04 768
11919.07 775
11920.10 767
11921.13 776
11922.16 771
11923.19 765
11924.22 810
11925.25 821
11926.28 812
11927.32 820
11928.35 886
11929.38 886
11930.41 910
11931.44 911
11932.47 931
11933.50 981
11934.54 923
11935.57 919
11936.60 924
11937.63 898
11938.66 864
11939.70 833
11940.73 811
11941.76 767
11942.79 785
11943.82 711
11944.85 722
11945.89 684
11946.92 668
11947.95 648
11948.98 619
11950.02 635
11951.05 620
11952.08 644
11953.11 626
11954.15 594
11955.18 591
11956.21 594
11957.24 592
11958.28 585
11959.31 544
11960.34 590
11961.37 587
11962.41 565
11963.44 578
11964.47 578
11965.51 573
11966.54 597
11967.57 611
11968.60 587
11969.64 595
11970.67 632
11971.70 620
11972.74 628
11973.77 604
11974.80 605
11975.84 611
11976.87 649
11977.90 649
11978.94 616
11979.97 636
11981.00 637
11982.04 624
11983.07 651
11984.11 620
11985.14 641
11986.17 632
11987.21 629
11988.24 628
11989.28 624
11990.31 629
11991.34 642
11992.38 589
11993.41 655
11994.45 678
11995.48 682
11996.51 642
11997.55 667
11998.58 673
11999.62 686
12000.65 674
12001.69 695
12002.72 709
12003.76 681
12004.79 686
12005.82 705
12006.86 723
12007.89 716
12008.93 702
12009.96 707
12011.00 746
12012.03 717
12013.07 724
12014.10 759
12015.14 767
12016.17 747
12017.21 767
12018.24 756
12019.28 772
12020.32 810
12021.35 775
12022.39 801
12023.42 768
12024.46 807
12025.49 795
12026.53 792
12027.56 786
12028.60 783
12029.64 774
12030.67 798
12031.71 800
12032.74 801
12033.78 787
12034.81 811
12035.85 831
12036.89 825
12037.92 804
12038.96 804
12039.99 771
12041.03 765
12042.07 776
12043.10 825
12044.14 823
12045.18 793
12046.21 812
12047.25 781
12048.29 859
12049.32 843
12050.36 840
12051.40 896
12052.43 872
12053.47 860
12054.51 901
12055.54 898
12056.58 899
12057.62 940
12058.65 959
12059.69 969
12060.73 945
12061.76 955
12062.80 938
12063.84 906
12064.88 883
12065.91 884
12066.95 834
12067.99 821
12069.03 799
12070.06 805
12071.10 775
12072.14 766
12073.18 737
12074.21 737
12075.25 702
12076.29 713
12077.33 682
12078.36 689
12079.40 692
12080.44 722
12081.48 728
12082.52 710
12083.55 689
12084.59 702
12085.63 672
12086.67 681
12087.71 694
12088.74 733
12089.78 736
12090.82 715
12091.86 732
12092.90 771
12093.94 751
12094.98 734
12096.01 715
12097.05 759
12098.09 776
12099.13 759
12100.17 803
12101.21 801
12102.25 858
12103.28 843
12104.32 850
12105.36 856
12106.40 814
12107.44 781
12108.48 813
12109.52 765
12110.56 780
12111.60 724
12112.64 748
12113.68 703
12114.72 699
12115.76 669
12116.79 606
12117.83 599
12118.87 613
12119.91 614
12120.95 589
12121.99 576
12123.03 584
12124.07 564
12125.11 564
12126.15 544
12127.19 570
12128.23 548
12129.27 548
12130.31 546
12131.35 509
12132.39 541
12133.43 522
12134.47 551
12135.51 543
12136.55 526
12137.59 502
12138.63 519
12139.67 533
12140.71 518
12141.76 534
12142.80 514
12143.84 530
12144.88 554
12145.92 554
12146.96 523
12148.00 503
12149.04 506
12150.08 494
12151.12 459
12152.16 485
12153.20 474
12154.25 494
12155.29 497
12156.33 466
12157.37 453
12158.41 468
12159.45 483
12160.49 476
12161.53 459
12162.58 457
12163.62 454
12164.66 470
12165.70 443
12166.74 434
12167.78 456
12168.82 458
12169.87 453
12170.91 467
12171.95 441
12172.99 475
12174.03 478
12175.08 452
12176.12 454
12177.16 451
12178.20 449
12179.24 480
12180.29 454
12181.33 444
12182.37 445
12183.41 443
12184.46 468
12185.50 439
12186.54 453
12187.58 446
12188.63 440
12189.67 453
12190.71 445
12191.75 455
12192.80 437
12193.84 431
12194.88 466
12195.92 446
12196.97 441
12198.01 432
12199.05 450
12200.10 424
12201.14 432
12202.18 413
12203.23 432
12204.27 432
12205.31 413
12206.36 430
12207.40 443
12208.44 447
12209.49 423
12210.53 400
12211.57 418
12212.62 423
12213.66 389
12214.70 392
12215.75 391
12216.79 360
12217.84 389
12218.88 384
12219.92 387
12220.97 377
12222.01 382
12223.06 401
12224.10 395
12225.14 425
12226.19 409
12227.23 384
12228.28 400
12229.32 378
12230.36 393
12231.41 392
12232.45 386
12233.50 411
12234.54 404
12235.59 368
12236.63 378
12237.68 394
12238.72 391
12239.77 388
12240.81 378
12241.86 387
12242.90 363
12243.94 392
12244.99 386
12246.03 387
12247.08 392
12248.13 407
12249.17 414
12250.22 410
12251.26 393
12252.31 379
12253.35 354
12254.40 368
12255.44 354
12256.49 362
12257.53 369
12258.58 345
12259.62 337
12260.67 319
12261.72 364
12262.76 331
12263.81 333
12264.85 373
12265.90 367
12266.94 336
12267.99 343
12269.04 338
12270.08 350
12271.13 312
12272.17 332
12273.22 348
12274.27 313
12275.31 334
12276.36 318
12277.41 335
12278.45 330
12279.50 339
12280.55 323
12281.59 339
12282.64 338
12283.69 317
12284.73 324
12285.78 325
12286.83 327
12287.87 336
12288.92 351
12289.97 329
12291.01 325
12292.06 327
12293.11 348
12294.15 301
12295.20 322
12296.25 317
12297.30 317
12298.34 283
12299.39 301
12300.44 308
12301.48 309
12302.53 324
12303.58 322
12304.63 319
12305.67 307
12306.72 325
12307.77 329
12308.82 304
12309.87 337
12310.91 345
12311.96 329
12313.01 326
12314.06 287
12315.10 281
12316.15 302
12317.20 304
12318.25 317
12319.30 290
12320.34 304
12321.39 291
12322.44 301
12323.49 314
12324.54 315
12325.59 302
12326.63 315
12327.68 305
12328.73 282
12329.78 269
12330.83 287
12331.88 272
12332.93 300
12333.98 286
12335.02 298
12336.07 295
12337.12 290
12338.17 312
12339.22 297
12340.27 312
12341.32 278
12342.37 296
12343.42 276
12344.47 299
12345.51 291
12346.56 301
12347.61 296
12348.66 298
12349.71 291
12350.76 313
12351.81 287
12352.86 298
12353.91 279
12354.96 279
12356.01 288
12357.06 300
12358.11 278
12359.16 291
12360.21 316
12361.26 316
12362.31 318
12363.36 312
12364.41 287
12365.46 300
12366.51 326
12367.56 296
12368.61 313
12369.66 292
12370.71 322
12371.76 287
12372.81 312
12373.86 304
12374.91 295
12375.96 294
12377.01 326
12378.06 286
12379.11 302
12380.17 312
12381.22 320
12382.27 303
12383.32 279
12384.37 302
12385.42 318
12386.47 305
12387.52 306
12388.57 312
12389.62 291
12390.67 301
12391.73 301
12392.78 281
12393.83 302
12394.88 301
12395.93 328
12396.98 321
12398.03 295
12399.09 314
12400.14 311
12401.19 314
12402.24 315
12403.29 302
12404.34 312
12405.40 304
12406.45 296
12407.50 325
12408.55 324
12409.60 334
12410.66 310
12411.71 324
12412.76 324
12413.81 322
12414.86 299
12415.92 333
12416.97 344
12418.02 327
12419.07 336
12420.13 351
12421.18 340
12422.23 310
12423.28 317
12424.34 327
12425.39 334
12426.44 329
12427.49 348
12428.55 354
12429.60 324
12430.65 307
12431.71 322
12432.76 329
12433.81 348
12434.86 349
12435.92 329
12436.97 331
12438.02 332
12439.08 350
12440.13 341
12441.18 344
12442.24 344
12443.29 374
12444.34 355
12445.40 373
12446.45 345
12447.50 343
12448.56 326
12449.61 365
12450.67 361
12451.72 371
12452.77 376
12453.83 376
12454.88 386
12455.94 392
12456.99 399
12458.04 407
12459.10 413
12460.15 401
12461.21 402
12462.26 407
12463.31 448
12464.37 397
12465.42 426
12466.48 466
12467.53 519
12468.59 530
12469.64 518
12470.70 560
12471.75 578
12472.80 603
12473.86 610
12474.91 681
12475.97 657
12477.02 704
12478.08 682
12479.13 722
12480.19 665
12481.24 703
12482.30 653
12483.35 641
12484.41 634
12485.46 604
12486.52 604
12487.57 580
12488.63 572
12489.69 555
12490.74 533
12491.80 512
12492.85 487
12493.91 487
12494.96 467
12496.02 433
12497.07 454
12498.13 443
12499.19 475
12500.24 424
12501.30 450
12502.35 444
12503.41 440
12504.47 456
12505.52 494
12506.58 453
12507.63 433
12508.69 462
12509.75 464
12510.80 458
12511.86 442
12512.91 456
12513.97 440
12515.03 469
12516.08 431
12517.14 454
12518.20 423
12519.25 453
12520.31 439
12521.37 449
12522.42 470
12523.48 424
12524.54 427
12525.59 420
12526.65 467
12527.71 426
12528.77 430
12529.82 446
12530.88 443
12531.94 429
12532.99 443
12534.05 464
12535.11 467
12536.17 458
12537.22 429
12538.28 440
12539.34 479
12540.40 469
12541.45 482
12542.51 496
12543.57 495
12544.63 505
12545.68 525
12546.74 548
12547.80 553
12548.86 563
12549.92 581
12550.97 600
12552.03 624
12553.09 588
12554.15 594
12555.21 582
12556.26 595
12557.32 570
12558.38 593
12559.44 600
12560.50 558
12561.56 565
12562.61 590
12563.67 529
12564.73 551
12565.79 534
12566.85 524
12567.91 525
12568.97 508
12570.02 498
12571.08 517
12572.14 480
12573.20 475
12574.26 505
12575.32 478
12576.38 464
12577.44 498
12578.50 460
12579.56 470
12580.61 471
12581.67 465
12582.73 484
12583.79 460
12584.85 445
12585.91 471
12586.97 456
12588.03 496
12589.09 467
12590.15 476
12591.21 495
12592.27 479
12593.33 466
12594.39 490
12595.45 445
12596.51 453
12597.57 434
12598.63 438
12599.69 459
12600.75 499
12601.81 496
12602.87 442
12603.93 458
12604.99 474
12606.05 481
12607.11 469
12608.17 477
12609.23 470
12610.29 504
12611.35 476
12612.41 469
12613.47 472
12614.53 506
12615.59 507
12616.66 523
12617.72 470
12618.78 480
12619.84 509
12620.90 524
12621.96 539
12623.02 563
12624.08 590
12625.14 591
12626.20 565
12627.26 568
12628.33 598
12629.39 569
12630.45 599
12631.51 605
12632.57 633
12633.63 600
12634.69 617
12635.76 573
12636.82 558
12637.88 576
12638.94 558
12640.00 523
12641.06 525
12642.13 514
12643.19 527
12644.25 545
12645.31 493
12646.37 486
12647.44 486
12648.50 496
12649.56 471
12650.62 485
12651.68 475
12652.75 489
12653.81 480
12654.87 480
12655.93 483
12657.00 465
12658.06 479
12659.12 469
12660.18 475
12661.25 458
12662.31 457
12663.37 441
12664.43 458
12665.50 459
12666.56 493
12667.62 493
12668.69 476
12669.75 472
12670.81 459
12671.88 447
12672.94 464
12674.00 479
12675.06 485
12676.13 467
12677.19 442
12678.25 479
12679.32 482
12680.38 461
12681.44 425
12682.51 471
12683.57 456
12684.64 473
12685.70 463
12686.76 485
12687.83 464
12688.89 484
12689.95 488
12691.02 477
12692.08 463
12693.15 464
12694.21 483
12695.27 489
12696.34 502
12697.40 496
12698.47 525
12699.53 529
12700.59 511
12701.66 515
12702.72 531
12703.79 525
12704.85 533
12705.92 543
12706.98 562
12708.05 569
12709.11 555
12710.18 570
12711.24 567
12712.30 581
12713.37 550
12714.43 547
12715.50 549
12716.56 546
12717.63 567
12718.69 548
12719.76 529
12720.82 541
12721.89 553
12722.95 531
12724.02 586
12725.09 544
12726.15 587
12727.22 591
12728.28 599
12729.35 603
12730.41 620
12731.48 613
12732.54 629
12733.61 625
12734.68 638
12735.74 631
12736.81 580
12737.87 607
12738.94 641
12740.00 619
12741.07 620
12742.14 579
12743.20 577
12744.27 591
12745.33 553
12746.40 551
12747.47 520
12748.53 513
12749.60 539
12750.67 531
12751.73 456
12752.80 465
12753.87 478
12754.93 482
12756.00 463
12757.07 463
12758.13 458
12759.20 444
12760.27 461
12761.33 462
12762.40 489
12763.47 466
12764.53 461
12765.60 445
12766.67 460
12767.73 436
12768.80 472
12769.87 478
12770.94 425
12772.00 440
12773.07 442
12774.14 430
12775.21 445
12776.27 421
12777.34 399
12778.41 440
12779.48 402
12780.54 399
12781.61 414
12782.68 431
12783.75 394
12784.81 402
12785.88 415
12786.95 407
12788.02 390
12789.09 378
12790.15 417
12791.22 407
12792.29 390
12793.36 367
12794.43 366
12795.49 378
12796.56 383
12797.63 415
12798.70 395
12799.77 366
12800.84 377
12801.90 396
12802.97 364
12804.04 379
12805.11 423
12806.18 380
12807.25 375
12808.32 395
12809.39 407
12810.45 401
12811.52 397
12812.59 400
12813.66 422
12814.73 402
12815.80 421
12816.87 452
12817.94 426
12819.01 432
12820.08 436
12821.15 426
12822.21 431
12823.28 408
12824.35 413
12825.42 438
12826.49 446
12827.56 391
12828.63 395
12829.70 408
12830.77 405
12831.84 392
12832.91 419
12833.98 423
12835.05 406
12836.12 399
12837.19 397
12838.26 401
12839.33 358
12840.40 387
12841.47 403
12842.54 344
12843.61 348
12844.68 374
12845.75 383
12846.82 367
12847.89 381
12848.96 366
12850.03 339
12851.10 351
12852.18 333
12853.25 340
12854.32 359
12855.39 351
12856.46 339
12857.53 359
12858.60 322
12859.67 331
12860.74 353
12861.81 354
12862.88 333
12863.96 345
12865.03 330
12866.10 328
12867.17 313
12868.24 331
12869.31 328
12870.38 316
12871.45 325
12872.53 306
12873.60 308
12874.67 317
12875.74 295
12876.81 301
12877.88 319
12878.96 297
12880.03 303
12881.10 314
12882.17 315
12883.24 288
12884.31 294
12885.39 279
12886.46 293
12887.53 294
12888.60 279
12889.68 292
12890.75 330
12891.82 272
12892.89 283
12893.96 296
12895.04 287
12896.11 268
12897.18 300
12898.25 285
12899.33 283
12900.40 293
12901.47 276
12902.54 275
12903.62 286
12904.69 283
12905.76 293
12906.84 284
12907.91 263
12908.98 258
12910.06 262
12911.13 253
12912.20 276
12913.27 284
12914.35 292
12915.42 267
12916.49 277
12917.57 279
12918.64 254
12919.71 258
12920.79 280
12921.86 283
12922.94 273
12924.01 280
12925.08 257
12926.16 239
12927.23 265
12928.30 280
12929.38 269
12930.45 261
12931.53 245
12932.60 258
12933.67 278
12934.75 271
12935.82 233
12936.90 252
12937.97 265
12939.04 255
12940.12 249
12941.19 256
12942.27 253
12943.34 256
12944.42 259
12945.49 268
12946.56 245
12947.64 255
12948.71 247
12949.79 252
12950.86 240
12951.94 256
12953.01 266
12954.09 265
12955.16 247
12956.24 234
12957.31 242
12958.39 288
12959.46 282
12960.54 254
12961.61 262
12962.69 235
12963.76 239
12964.84 266
12965.91 240
12966.99 248
12968.07 229
12969.14 257
12970.22 271
12971.29 232
12972.37 234
12973.44 248
12974.52 259
12975.59 261
12976.67 247
12977.75 250
12978.82 251
12979.90 247
12980.97 258
12982.05 255
12983.13 224
12984.20 234
12985.28 235
12986.35 271
12987.43 250
12988.51 261
12989.58 260
12990.66 245
12991.74 255
12992.81 274
12993.89 281
12994.97 257
12996.04 277
12997.12 273
12998.20 254
12999.27 254
13000.35 243
13001.43 254
13002.50 243
13003.58 259
13004.66 232
13005.73 252
13006.81 262
13007.89 248
13008.97 272
13010.04 256
13011.12 250
13012.20 232
13013.27 237
13014.35 232
13015.43 243
13016.51 250
13017.58 240
13018.66 269
13019.74 255
13020.82 255
13021.89 243
13022.97 242
13024.05 247
13025.13 276
13026.21 264
13027.28 257
13028.36 232
13029.44 257
13030.52 255
13031.60 257
13032.67 260
13033.75 240
13034.83 254
13035.91 266
13036.99 246
13038.07 265
13039.14 267
13040.22 276
13041.30 259
13042.38 251
13043.46 255
13044.54 264
13045.62 270
13046.69 273
13047.77 270
13048.85 237
13049.93 229
13051.01 266
13052.09 274
13053.17 250
13054.25 265
13055.33 235
13056.40 263
13057.48 254
13058.56 255
13059.64 273
13060.72 270
13061.80 271
13062.88 249
13063.96 265
13065.04 261
13066.12 266
13067.20 285
13068.28 277
13069.36 245
13070.44 265
13071.52 251
13072.60 251
13073.68 249
13074.76 247
13075.84 274
13076.92 253
13078.00 243
13079.08 237
13080.16 276
13081.24 221
13082.32 260
13083.40 238
13084.48 252
13085.56 247
13086.64 260
13087.72 258
13088.80 270
13089.88 277
13090.96 251
13092.04 241
13093.12 244
13094.20 231
13095.28 223
13096.36 257
13097.44 264
13098.52 257
13099.61 256
13100.69 252
13101.77 238
13102.85 278
13103.93 257
13105.01 278
13106.09 263
13107.17 249
13108.25 267
13109.34 288
13110.42 271
13111.50 280
13112.58 270
13113.66 289
13114.74 288
13115.82 277
13116.91 276
13117.99 267
13119.07 274
13120.15 300
13121.23 274
13122.31 254
13123.40 270
13124.48 270
13125.56 273
13126.64 295
13127.72 273
13128.81 294
13129.89 286
13130.97 282
13132.05 294
13133.14 307
13134.22 281
13135.30 278
13136.38 277
13137.47 268
13138.55 269
13139.63 280
13140.71 288
13141.80 283
13142.88 287
13143.96 285
13145.04 281
13146.13 275
13147.21 267
13148.29 314
13149.38 278
13150.46 285
13151.54 306
13152.62 267
13153.71 284
13154.79 254
13155.87 275
13156.96 293
13158.04 265
13159.12 279
13160.21 260
13161.29 271
13162.37 268
13163.46 271
13164.54 274
13165.62 297
13166.71 271
13167.79 278
13168.88 274
13169.96 252
13171.04 294
13172.13 300
13173.21 261
13174.30 276
13175.38 257
13176.46 292
13177.55 302
13178.63 295
13179.72 284
13180.80 282
13181.88 281
13182.97 280
13184.05 300
13185.14 292
13186.22 270
13187.31 285
13188.39 300
13189.48 280
13190.56 308
13191.65 275
13192.73 289
13193.81 293
13194.90 278
13195.98 290
13197.07 301
13198.15 267
13199.24 272
13200.32 287
13201.41 294
13202.49 271
13203.58 284
13204.67 313
13205.75 333
13206.84 298
13207.92 294
13209.01 300
13210.09 294
13211.18 278
13212.26 303
13213.35 327
13214.43 291
13215.52 299
13216.61 294
13217.69 281
13218.78 288
13219.86 314
13220.95 335
13222.04 306
13223.12 321
13224.21 306
13225.29 289
13226.38 281
13227.47 282
13228.55 295
13229.64 311
13230.72 310
13231.81 302
13232.90 302
13233.98 316
13235.07 275
13236.16 316
13237.24 331
13238.33 336
13239.42 330
13240.50 322
13241.59 329
13242.68 319
13243.76 314
13244.85 323
13245.94 338
13247.02 300
13248.11 308
13249.20 358
13250.29 338
13251.37 352
13252.46 358
13253.55 374
13254.63 359
13255.72 336
13256.81 341
13257.90 357
13258.98 357
13260.07 373
13261.16 334
13262.25 353
13263.33 347
13264.42 335
13265.51 376
13266.60 363
13267.69 347
13268.77 359
13269.86 399
13270.95 367
13272.04 355
13273.13 356
13274.21 385
13275.30 385
13276.39 391
13277.48 389
13278.57 383
13279.65 406
13280.74 400
13281.83 431
13282.92 402
13284.01 402
13285.10 416
13286.19 425
13287.27 404
13288.36 437
13289.45 442
13290.54 438
13291.63 397
13292.72 422
13293.81 433
13294.90 449
13295.98 436
13297.07 434
13298.16 439
13299.25 450
13300.34 461
13301.43 468
13302.52 450
13303.61 472
13304.70 501
13305.79 496
13306.88 481
13307.97 467
13309.06 486
13310.15 506
13311.24 493
13312.32 518
13313.41 523
13314.50 524
13315.59 511
13316.68 518
13317.77 517
13318.86 547
13319.95 526
13321.04 515
13322.13 500
13323.22 565
13324.31 541
13325.40 515
13326.49 527
13327.58 551
13328.68 567
13329.77 533
13330.86 532
13331.95 530
13333.04 564
13334.13 571
13335.22 611
13336.31 592
13337.40 597
13338.49 594
13339.58 615
13340.67 563
13341.76 584
13342.85 580
13343.94 567
13345.04 598
13346.13 572
13347.22 642
13348.31 606
13349.40 608
13350.49 638
13351.58 605
13352.67 608
13353.77 604
13354.86 624
13355.95 626
13357.04 590
13358.13 643
13359.22 638
13360.31 649
13361.41 623
13362.50 686
13363.59 686
13364.68 687
13365.77 725
13366.87 695
13367.96 695
13369.05 711
13370.14 724
13371.23 700
13372.33 727
13373.42 669
13374.51 676
13375.60 670
13376.69 636
13377.79 606
13378.88 638
13379.97 636
13381.06 585
13382.16 568
13383.25 576
13384.34 578
13385.43 577
13386.53 562
13387.62 552
13388.71 555
13389.81 554
13390.90 548
13391.99 488
13393.08 525
13394.18 508
13395.27 500
13396.36 497
13397.46 458
13398.55 500
13399.64 492
13400.74 504
13401.83 482
13402.92 499
13404.02 486
13405.11 506
13406.20 478
13407.30 482
13408.39 468
13409.48 482
13410.58 471
13411.67 506
13412.77 515
13413.86 497
13414.95 514
13416.05 497
13417.14 495
13418.23 509
13419.33 480
13420.42 486
13421.52 487
13422.61 475
13423.71 506
13424.80 495
13425.89 508
13426.99 504
13428.08 499
13429.18 513
13430.27 489
13431.37 488
13432.46 500
13433.56 511
13434.65 509
13435.74 502
13436.84 523
13437.93 530
13439.03 525
13440.12 519
13441.22 535
13442.31 549
13443.41 543
13444.50 516
13445.60 563
13446.69 533
13447.79 539
13448.88 511
13449.98 566
13451.08 553
13452.17 586
13453.27 599
13454.36 581
13455.46 551
13456.55 567
13457.65 582
13458.74 599
13459.84 571
13460.94 592
13462.03 585
13463.13 613
13464.22 595
13465.32 576
13466.41 589
13467.51 613
13468.61 608
13469.70 619
13470.80 654
13471.90 598
13472.99 662
13474.09 622
13475.18 624
13476.28 626
13477.38 623
13478.47 620
13479.57 655
13480.67 656
13481.76 669
13482.86 673
13483.96 657
13485.05 642
13486.15 660
13487.25 714
13488.34 681
13489.44 702
13490.54 702
13491.63 712
13492.73 717
13493.83 717
13494.93 743
13496.02 729
13497.12 727
13498.22 765
13499.31 741
13500.41 775
13501.51 772
13502.61 769
13503.70 783
13504.80 782
13505.90 808
13507.00 827
13508.09 793
13509.19 807
13510.29 757
13511.39 753
13512.49 764
13513.58 743
13514.68 727
13515.78 742
13516.88 719
13517.98 682
13519.07 705
13520.17 715
13521.27 697
13522.37 713
13523.47 693
13524.57 656
13525.66 649
13526.76 653
13527.86 681
13528.96 681
13530.06 659
13531.16 671
13532.25 685
13533.35 647
13534.45 665
13535.55 683
13536.65 635
13537.75 653
13538.85 642
13539.95 619
13541.05 611
13542.14 592
13543.24 582
13544.34 612
13545.44 580
13546.54 583
13547.64 579
13548.74 549
13549.84 563
13550.94 541
13552.04 577
13553.14 565
13554.24 539
13555.34 522
13556.44 511
13557.54 515
13558.64 537
13559.74 496
13560.84 513
13561.94 518
13563.04 512
13564.13 537
13565.23 510
13566.34 496
13567.44 524
13568.54 502
13569.64 506
13570.74 477
13571.84 490
13572.94 447
13574.04 498
13575.14 483
13576.24 463
13577.34 478
13578.44 484
13579.54 493
13580.64 514
13581.74 523
13582.84 489
13583.94 503
13585.04 485
13586.14 487
13587.24 461
13588.35 486
13589.45 470
13590.55 482
13591.65 518
13592.75 512
13593.85 486
13594.95 485
13596.05 471
13597.15 514
13598.26 446
13599.36 484
13600.46 508
13601.56 529
13602.66 524
13603.76 495
13604.86 472
13605.97 484
13607.07 528
13608.17 508
13609.27 518
13610.37 517
13611.47 529
13612.58 554
13613.68 517
13614.78 533
13615.88 496
13616.98 506
13618.09 518
13619.19 481
13620.29 488
13621.39 546
13622.50 544
13623.60 536
13624.70 494
13625.80 515
13626.91 538
13628.01 521
13629.11 493
13630.21 528
13631.32 526
13632.42 507
13633.52 524
13634.62 524
13635.73 522
13636.83 512
13637.93 559
13639.04 531
13640.14 557
13641.24 524
13642.35 504
13643.45 541
13644.55 509
13645.65 505
13646.76 517
13647.86 524
13648.96 547
13650.07 513
13651.17 502
13652.28 525
13653.38 554
13654.48 543
13655.59 523
13656.69 510
13657.79 494
13658.90 525
13660.00 471
13661.11 458
13662.21 483
13663.31 523
13664.42 497
13665.52 489
13666.63 510
13667.73 492
13668.83 492
13669.94 500
13671.04 489
13672.15 447
13673.25 486
13674.36 508
13675.46 486
13676.56 469
13677.67 451
13678.77 475
13679.88 492
13680.98 496
13682.09 514
13683.19 485
13684.30 493
13685.40 490
13686.51 465
13687.61 478
13688.72 475
13689.82 500
13690.93 491
13692.03 473
13693.14 478
13694.24 500
13695.35 499
13696.45 493
13697.56 476
13698.66 506
13699.77 493
13700.87 524
13701.98 497
13703.09 499
13704.19 491
13705.30 468
13706.40 498
13707.51 516
13708.61 502
13709.72 483
13710.83 524
13711.93 491
13713.04 506
13714.14 544
13715.25 527
13716.36 561
13717.46 544
13718.57 553
13719.67 556
13720.78 570
13721.89 587
13722.99 568
13724.10 567
13725.21 588
13726.31 606
13727.42 606
13728.53 596
13729.63 598
13730.74 568
13731.85 602
13732.95 622
13734.06 605
13735.17 608
13736.27 598
13737.38 630
13738.49 618
13739.59 642
13740.70 611
13741.81 676
13742.92 631
13744.02 635
13745.13 660
13746.24 666
13747.35 664
13748.45 667
13749.56 681
13750.67 679
13751.78 686
13752.88 709
13753.99 729
13755.10 711
13756.21 732
13757.31 775
13758.42 781
13759.53 790
13760.64 821
13761.75 846
13762.85 895
13763.96 911
13765.07 898
13766.18 923
13767.29 949
13768.39 1013
13769.50 993
13770.61 1014
13771.72 1033
13772.83 1101
13773.94 1060
13775.04 1040
13776.15 1064
13777.26 1119
13778.37 1067
13779.48 1093
13780.59 1000
13781.70 981
13782.80 948
13783.91 921
13785.02 932
13786.13 901
13787.24 874
13788.35 828
13789.46 814
13790.57 763
13791.68 717
13792.79 728
13793.90 695
13795.00 676
13796.11 650
13797.22 652
13798.33 632
13799.44 634
13800.55 606
13801.66 644
13802.77 617
13803.88 613
13804.99 602
13806.10 588
13807.21 591
13808.32 592
13809.43 583
13810.54 584
13811.65 577
13812.76 593
13813.87 574
13814.98 567
13816.09 542
13817.20 521
13818.31 539
13819.42 508
13820.53 535
13821.64 502
13822.75 529
13823.86 529
13824.97 510
13826.08 509
13827.19 536
13828.30 500
13829.41 514
13830.53 533
13831.64 519
13832.75 506
13833.86 505
13834.97 522
13836.08 515
13837.19 513
13838.30 486
13839.41 496
13840.52 519
13841.64 505
13842.75 522
13843.86 535
13844.97 503
13846.08 495
13847.19 548
13848.30 546
13849.41 511
13850.53 530
13851.64 547
13852.75 527
13853.86 534
13854.97 539
13856.08 541
13857.20 536
13858.31 513
13859.42 526
13860.53 517
13861.64 526
13862.76 540
13863.87 573
13864.98 532
13866.09 515
13867.20 487
13868.32 536
13869.43 521
13870.54 532
13871.65 539
13872.77 545
13873.88 563
13874.99 558
13876.10 522
13877.22 535
13878.33 535
13879.44 552
13880.55 571
13881.67 576
13882.78 555
13883.89 581
13885.01 605
13886.12 581
13887.23 593
13888.34 603
13889.46 614
13890.57 588
13891.68 644
13892.80 622
13893.91 635
13895.02 611
13896.14 621
13897.25 646
13898.36 623
13899.48 635
13900.59 651
13901.70 625
13902.82 612
13903.93 614
13905.05 603
13906.16 612
13907.27 589
13908.39 567
13909.50 592
13910.61 615
13911.73 593
13912.84 588
13913.96 573
13915.07 556
13916.19 529
13917.30 535
13918.41 530
13919.53 533
13920.64 503
13921.76 517
13922.87 534
13923.99 511
13925.10 515
13926.21 530
13927.33 529
13928.44 519
13929.56 527
13930.67 540
13931.79 517
13932.90 539
13934.02 505
13935.13 495
13936.25 523
13937.36 500
13938.48 500
13939.59 534
13940.71 484
13941.82 496
13942.94 491
13944.05 499
13945.17 456
13946.28 477
13947.40 490
13948.52 452
13949.63 452
13950.75 471
13951.86 479
13952.98 469
13954.09 461
13955.21 479
13956.32 439
13957.44 451
13958.56 464
13959.67 465
13960.79 502
13961.90 475
13963.02 482
13964.14 444
13965.25 478
13966.37 462
13967.48 472
13968.60 481
13969.72 473
13970.83 469
13971.95 453
13973.07 462
13974.18 398
13975.30 466
13976.42 459
13977.53 461
13978.65 474
13979.77 481
13980.88 464
13982.00 478
13983.12 472
13984.23 467
13985.35 488
13986.47 487
13987.58 452
13988.70 454
13989.82 464
13990.94 468
13992.05 476
13993.17 464
13994.29 457
13995.40 474
13996.52 446
13997.64 469
13998.76 479
13999.87 479
14000.99 524
14002.11 485
14003.23 492
14004.35 488
14005.46 510
14006.58 495
14007.70 481
14008.82 492
14009.93 499
14011.05 477
14012.17 456
14013.29 488
14014.41 503
14015.52 490
14016.64 483
14017.76 497
14018.88 511
14020.00 502
14021.12 507
14022.23 483
14023.35 475
14024.47 500
14025.59 487
14026.71 452
14027.83 474
14028.95 480
14030.06 510
14031.18 482
14032.30 490
14033.42 486
14034.54 483
14035.66 490
14036.78 511
14037.90 492
14039.02 500
14040.14 512
14041.25 501
14042.37 523
14043.49 542
14044.61 510
14045.73 529
14046.85 514
14047.97 490
14049.09 523
14050.21 541
14051.33 570
14052.45 544
14053.57 553
14054.69 540
14055.81 566
14056.93 550
14058.05 553
14059.17 591
14060.29 595
14061.41 551
14062.53 567
14063.65 601
14064.77 612
14065.89 596
14067.01 626
14068.13 635
14069.25 634
14070.37 603
14071.49 632
14072.61 633
14073.73 680
14074.85 647
14075.97 688
14077.09 688
14078.21 694
14079.33 656
14080.45 690
14081.57 689
14082.69 704
14083.82 705
14084.94 681
14086.06 678
14087.18 695
14088.30 696
14089.42 701
14090.54 683
14091.66 718
14092.78 741
14093.91 747
14095.03 700
14096.15 700
14097.27 695
14098.39 685
14099.51 657
14100.63 691
14101.76 710
14102.88 692
14104.00 695
14105.12 672
14106.24 686
14107.36 693
14108.49 664
14109.61 656
14110.73 638
14111.85 656
14112.97 631
14114.10 639
14115.22 595
14116.34 617
14117.46 625
14118.58 599
14119.71 581
14120.83 581
14121.95 596
14123.07 578
14124.20 570
14125.32 572
14126.44 557
14127.56 570
14128.69 564
14129.81 554
14130.93 534
14132.06 530
14133.18 520
14134.30 538
14135.42 546
14136.55 523
14137.67 558
14138.79 536
14139.92 487
14141.04 488
14142.16 507
14143.29 508
14144.41 523
14145.53 513
14146.66 502
14147.78 487
14148.90 496
14150.03 531
14151.15 510
14152.27 510
14153.40 497
14154.52 499
14155.64 481
14156.77 487
14157.89 502
14159.02 491
14160.14 502
14161.26 460
14162.39 454
14163.51 483
14164.64 489
14165.76 508
14166.88 491
14168.01 477
14169.13 499
14170.26 475
14171.38 485
14172.51 456
14173.63 459
14174.75 454
14175.88 462
14177.00 468
14178.13 447
14179.25 446
14180.38 467
14181.50 459
14182.63 493
14183.75 477
14184.88 475
14186.00 493
14187.13 460
14188.25 469
14189.38 449
14190.50 485
14191.63 468
14192.75 446
14193.88 415
14195.00 441
14196.13 466
14197.25 458
14198.38 452
14199.50 456
14200.63 436
14201.76 437
14202.88 480
14204.01 460
14205.13 440
14206.26 460
14207.38 419
14208.51 442
14209.64 431
14210.76 395
14211.89 405
14213.01 423
14214.14 411
14215.27 408
14216.39 429
14217.52 436
14218.64 423
14219.77 420
14220.90 400
14222.02 426
14223.15 419
14224.28 427
14225.40 392
14226.53 408
14227.66 419
14228.78 435
14229.91 394
14231.04 403
14232.16 420
14233.29 409
14234.42 379
14235.54 367
14236.67 379
14237.80 377
14238.92 391
14240.05 404
14241.18 396
14242.31 402
14243.43 404
14244.56 389
14245.69 395
14246.82 389
14247.94 412
14249.07 374
14250.20 399
14251.33 411
14252.45 374
14253.58 386
14254.71 370
14255.84 394
14256.96 373
14258.09 379
14259.22 385
14260.35 365
14261.47 354
14262.60 364
14263.73 391
14264.86 358
14265.99 388
14267.12 350
14268.24 377
14269.37 352
14270.50 339
14271.63 358
14272.76 374
14273.89 381
14275.01 362
14276.14 363
14277.27 339
14278.40 338
14279.53 354
14280.66 365
14281.79 336
14282.91 362
14284.04 334
14285.17 346
14286.30 344
14287.43 360
14288.56 352
14289.69 341
14290.82 326
14291.95 347
14293.08 344
14294.20 323
14295.33 345
14296.46 344
14297.59 346
14298.72 314
14299.85 322
14300.98 325
14302.11 353
14303.24 325
14304.37 345
14305.50 313
14306.63 326
14307.76 339
14308.89 313
14310.02 328
14311.15 303
14312.28 303
14313.41 305
14314.54 304
14315.67 283
14316.80 326
14317.93 312
14319.06 312
14320.19 325
14321.32 338
14322.45 295
14323.58 304
14324.71 310
14325.84 292
14326.97 292
14328.10 298
14329.23 306
14330.36 301
14331.49 293
14332.62 304
14333.76 294
14334.89 300
14336.02 316
14337.15 281
14338.28 280
14339.41 289
14340.54 308
14341.67 303
14342.80 292
14343.93 299
14345.07 311
14346.20 306
14347.33 294
14348.46 302
14349.59 282
14350.72 295
14351.85 294
14352.99 296
14354.12 294
14355.25 302
14356.38 304
14357.51 322
14358.64 297
14359.78 305
14360.91 309
14362.04 292
14363.17 284
14364.30 294
14365.44 281
14366.57 283
14367.70 284
14368.83 283
14369.96 295
14371.10 290
14372.23 303
14373.36 267
14374.49 277
14375.63 333
14376.76 287
14377.89 280
14379.02 304
14380.16 291
14381.29 310
14382.42 348
14383.55 301
14384.69 284
14385.82 302
14386.95 317
14388.09 296
14389.22 288
14390.35 297
14391.49 304
14392.62 287
14393.75 293
14394.89 303
14396.02 289
14397.15 294
14398.28 314
14399.42 304
14400.55 316
14401.69 288
14402.82 299
14403.95 315
14405.09 296
14406.22 303
14407.35 319
14408.49 325
14409.62 322
14410.75 290
14411.89 306
14413.02 305
14414.16 305
14415.29 308
14416.42 325
14417.56 305
14418.69 330
14419.83 327
14420.96 330
14422.10 303
14423.23 317
14424.36 303
14425.50 376
14426.63 357
14427.77 323
14428.90 325
14430.04 323
14431.17 323
14432.31 315
14433.44 320
14434.58 320
14435.71 326
14436.85 343
14437.98 338
14439.12 309
14440.25 344
14441.39 338
14442.52 333
14443.66 350
14444.79 346
14445.93 341
14447.06 322
14448.20 320
14449.33 303
14450.47 326
14451.60 332
14452.74 345
14453.87 348
14455.01 331
14456.14 317
14457.28 340
14458.42 341
14459.55 296
14460.69 313
14461.82 358
14462.96 355
14464.10 352
14465.23 322
14466.37 336
14467.50 347
14468.64 312
14469.78 330
14470.91 330
14472.05 336
14473.18 350
14474.32 345
14475.46 344
14476.59 322
14477.73 313
14478.87 336
14480.00 340
14481.14 353
14482.28 334
14483.41 329
14484.55 322
14485.69 288
14486.82 317
14487.96 310
14489.10 316
14490.23 299
14491.37 326
14492.51 317
14493.65 324
14494.78 318
14495.92 327
14497.06 330
14498.19 324
14499.33 276
14500.47 324
14501.61 322
14502.74 313
14503.88 279
14505.02 315
14506.16 309
14507.29 310
14508.43 293
14509.57 300
14510.71 298
14511.85 291
14512.98 326
14514.12 315
14515.26 306
14516.40 281
14517.54 302
14518.67 297
14519.81 299
14520.95 292
14522.09 314
14523.23 305
14524.36 283
14525.50 289
14526.64 285
14527.78 279
14528.92 269
14530.06 289
14531.19 253
14532.33 278
14533.47 275
14534.61 293
14535.75 297
14536.89 281
14538.03 284
14539.17 302
14540.31 297
14541.44 280
14542.58 278
14543.72 310
14544.86 285
14546.00 270
14547.14 272
14548.28 294
14549.42 303
14550.56 308
14551.70 311
14552.84 309
14553.98 279
14555.12 290
14556.25 313
14557.39 304
14558.53 292
14559.67 303
14560.81 302
14561.95 299
14563.09 298
14564.23 281
14565.37 300
14566.51 315
14567.65 294
14568.79 298
14569.93 300
14571.07 292
14572.21 306
14573.35 284
14574.49 296
14575.63 301
14576.77 322
14577.92 315
14579.06 299
14580.20 313
14581.34 324
14582.48 331
14583.62 321
14584.76 319
14585.90 309
14587.04 313
14588.18 316
14589.32 333
14590.46 329
14591.60 346
14592.74 323
14593.89 352
14595.03 356
14596.17 344
14597.31 378
14598.45 343
14599.59 366
14600.73 356
14601.87 333
14603.02 348
14604.16 346
14605.30 364
14606.44 346
14607.58 356
14608.72 362
14609.86 355
14611.01 363
14612.15 384
14613.29 365
14614.43 386
14615.57 378
14616.72 395
14617.86 390
14619.00 408
14620.14 412
14621.28 402
14622.43 409
14623.57 423
14624.71 435
14625.85 433
14627.00 430
14628.14 457
14629.28 441
14630.42 457
14631.56 467
14632.71 483
14633.85 465
14634.99 477
14636.14 476
14637.28 483
14638.42 454
14639.56 493
14640.71 478
14641.85 498
14642.99 460
14644.14 431
14645.28 425
14646.42 451
14647.56 442
14648.71 406
14649.85 405
14650.99 407
14652.14 381
14653.28 385
14654.42 373
14655.57 351
14656.71 356
14657.85 382
14659.00 353
14660.14 322
14661.29 350
14662.43 326
14663.57 329
14664.72 313
14665.86 325
14667.00 322
14668.15 320
14669.29 307
14670.44 300
14671.58 302
14672.73 319
14673.87 292
14675.01 315
14676.16 316
14677.30 294
14678.45 303
14679.59 307
14680.74 286
14681.88 268
14683.02 288
14684.17 284
14685.31 293
14686.46 268
14687.60 277
14688.75 310
14689.89 284
14691.04 273
14692.18 265
14693.33 255
14694.47 258
14695.62 272
14696.76 255
14697.91 262
14699.05 267
14700.20 273
14701.34 273
14702.49 275
14703.63 262
14704.78 259
14705.92 262
14707.07 246
14708.22 256
14709.36 261
14710.51 249
14711.65 221
14712.80 244
14713.94 257
14715.09 240
14716.23 226
14717.38 267
14718.53 255
14719.67 259
14720.82 235
14721.96 258
14723.11 256
14724.26 255
14725.40 245
14726.55 251
14727.70 248
14728.84 236
14729.99 241
14731.13 223
14732.28 221
14733.43 259
14734.57 244
14735.72 247
14736.87 231
14738.01 235
14739.16 257
14740.31 275
14741.45 247
14742.60 232
14743.75 249
14744.89 236
14746.04 250
14747.19 257
14748.34 260
14749.48 226
14750.63 236
14751.78 236
14752.92 233
14754.07 219
14755.22 259
14756.37 265
14757.51 238
14758.66 250
14759.81 244
14760.96 211
14762.10 229
14763.25 226
14764.40 230
14765.55 227
14766.70 242
14767.84 234
14768.99 240
14770.14 236
14771.29 245
14772.43 253
14773.58 232
14774.73 216
14775.88 228
14777.03 228
14778.18 238
14779.32 219
14780.47 241
14781.62 226
14782.77 215
14783.92 220
14785.07 211
14786.21 210
14787.36 231
14788.51 218
14789.66 219
14790.81 223
14791.96 211
14793.11 229
14794.26 197
14795.40 225
14796.55 220
14797.70 212
14798.85 193
14800.00 205
14801.15 211
14802.30 212
14803.45 206
14804.60 197
14805.75 213
14806.90 202
14808.05 203
14809.19 208
14810.34 196
14811.49 199
14812.64 209
14813.79 206
14814.94 217
14816.09 205
14817.24 205
14818.39 192
14819.54 190
14820.69 183
14821.84 183
14822.99 181
14824.14 188
14825.29 188
14826.44 193
14827.59 200
14828.74 209
14829.89 202
14831.04 187
14832.19 198
14833.34 199
14834.49 183
14835.64 199
14836.79 182
14837.95 176
14839.10 186
14840.25 197
14841.40 179
14842.55 161
14843.70 179
14844.85 189
14846.00 199
14847.15 195
14848.30 197
14849.45 170
14850.60 172
14851.76 201
14852.91 176
14854.06 181
14855.21 168
14856.36 173
14857.51 187
14858.66 206
14859.81 192
14860.97 173
14862.12 184
14863.27 185
14864.42 179
14865.57 210
14866.72 180
14867.88 177
14869.03 172
14870.18 199
14871.33 171
14872.48 178
14873.64 192
14874.79 183
14875.94 172
14877.09 181
14878.24 153
14879.40 201
14880.55 180
14881.70 180
14882.85 201
14884.00 178
14885.16 176
14886.31 175
14887.46 195
14888.61 179
14889.77 184
14890.92 191
14892.07 171
14893.23 174
14894.38 201
14895.53 198
14896.68 173
14897.84 189
14898.99 173
14900.14 170
14901.30 187
14902.45 195
14903.60 187
14904.75 168
14905.91 159
14907.06 166
14908.21 198
14909.37 174
14910.52 153
14911.67 168
14912.83 184
14913.98 180
14915.14 170
14916.29 183
14917.44 191
14918.60 181
14919.75 172
14920.90 192
14922.06 188
14923.21 173
14924.37 187
14925.52 184
14926.67 181
14927.83 177
14928.98 194
14930.14 173
14931.29 172
14932.44 158
14933.60 189
14934.75 185
14935.91 183
14937.06 181
14938.22 169
14939.37 197
14940.52 180
14941.68 197
14942.83 211
14943.99 206
14945.14 187
14946.30 186
14947.45 184
14948.61 195
14949.76 185
14950.92 208
14952.07 185
14953.23 188
14954.38 186
14955.54 184
14956.69 193
14957.85 178
14959.00 189
14960.16 175
14961.31 175
14962.47 189
14963.62 187
14964.78 181
14965.94 191
14967.09 191
14968.25 211
14969.40 198
14970.56 192
14971.71 203
14972.87 201
14974.03 199
14975.18 213
14976.34 184
14977.49 208
14978.65 208
14979.81 194
14980.96 197
14982.12 175
14983.27 185
14984.43 189
14985.59 206
14986.74 193
14987.90 178
14989.06 182
14990.21 179
14991.37 176
14992.53 176
14993.68 179
14994.84 193
14996.00 190
14997.15 171
14998.31 179
14999.47 179
15000.62 170
15001.78 184
15002.94 179
15004.09 159
15005.25 181
15006.41 165
15007.56 169
15008.72 160
15009.88 168
15011.04 181
15012.19 183
15013.35 157
15014.51 163
15015.67 184
15016.82 173
15017.98 192
15019.14 178
15020.30 194
15021.45 172
15022.61 147
15023.77 166
15024.93 165
15026.08 166
15027.24 168
15028.40 173
15029.56 160
15030.72 169
15031.87 174
15033.03 176
15034.19 169
15035.35 169
15036.51 158
15037.67 181
15038.82 180
15039.98 187
15041.14 179
15042.30 161
15043.46 172
15044.62 157
15045.78 162
15046.93 175
15048.09 167
15049.25 162
15050.41 158
15051.57 159
15052.73 169
15053.89 163
15055.05 148
15056.20 158
15057.36 165
15058.52 166
15059.68 173
15060.84 173
15062.00 159
15063.16 175
15064.32 185
15065.48 165
15066.64 155
15067.80 149
15068.96 149
15070.12 161
15071.28 160
15072.44 156
15073.60 145
15074.76 158
15075.91 158
15077.07 165
15078.23 150
15079.39 162
15080.55 177
15081.71 167
15082.87 165
15084.03 147
15085.19 157
15086.35 161
15087.51 149
15088.68 179
15089.84 183
15091.00 181
15092.16 186
15093.32 159
15094.48 166
15095.64 175
15096.80 168
15097.96 169
15099.12 176
15100.28 162
15101.44 168
15102.60 153
15103.76 160
15104.92 162
15106.08 144
15107.25 170
15108.41 150
15109.57 169
15110.73 179
15111.89 147
15113.05 165
15114.21 188
15115.37 162
15116.54 179
15117.70 160
15118.86 168
15120.02 194
15121.18 182
15122.34 172
15123.50 172
15124.67 171
15125.83 180
15126.99 181
15128.15 174
15129.31 179
15130.47 160
15131.64 165
15132.80 179
15133.96 204
15135.12 181
15136.28 161
15137.45 181
15138.61 167
15139.77 166
15140.93 189
15142.10 171
15143.26 179
15144.42 200
15145.58 189
15146.75 195
15147.91 177
15149.07 184
15150.23 191
15151.40 198
15152.56 178
15153.72 190
15154.88 204
15156.05 196
15157.21 217
15158.37 197
15159.54 174
15160.70 191
15161.86 181
15163.03 213
15164.19 190
15165.35 196
15166.52 190
15167.68 182
15168.84 186
15170.01 199
15171.17 184
15172.33 228
15173.50 210
15174.66 193
15175.82 192
15176.99 200
15178.15 191
15179.31 203
15180.48 192
15181.64 196
15182.81 220
15183.97 207
15185.13 216
15186.30 222
15187.46 201
15188.63 220
15189.79 243
15190.95 236
15192.12 210
15193.28 224
15194.45 219
15195.61 225
15196.78 234
15197.94 218
15199.10 222
15200.27 222
15201.43 212
15202.60 240
15203.76 232
15204.93 239
15206.09 248
15207.26 240
15208.42 226
15209.59 221
15210.75 223
15211.92 228
15213.08 239
15214.25 230
15215.41 230
15216.58 254
15217.74 219
15218.91 227
15220.07 239
15221.24 252
15222.40 259
15223.57 247
15224.74 255
15225.90 258
15227.07 256
15228.23 270
15229.40 254
15230.56 241
15231.73 259
15232.89 264
15234.06 237
15235.23 255
15236.39 266
15237.56 279
15238.72 280
15239.89 296
15241.06 270
15242.22 288
15243.39 280
15244.56 266
15245.72 260
15246.89 278
15248.05 266
15249.22 283
15250.39 268
15251.55 251
15252.72 235
15253.89 266
15255.05 248
15256.22 259
15257.39 245
15258.55 252
15259.72 256
15260.89 246
15262.05 226
15263.22 245
15264.39 218
15265.56 235
15266.72 214
15267.89 226
15269.06 230
15270.22 202
15271.39 228
15272.56 203
15273.73 227
15274.89 251
15276.06 246
15277.23 223
15278.40 222
15279.56 223
15280.73 239
15281.90 217
15283.07 214
15284.23 233
15285.40 211
15286.57 206
15287.74 205
15288.91 224
15290.07 210
15291.24 224
15292.41 208
15293.58 218
15294.75 204
15295.92 203
15297.08 211
15298.25 209
15299.42 220
15300.59 211
15301.76 225
15302.93 208
15304.09 201
15305.26 227
15306.43 224
15307.60 226
15308.77 209
15309.94 214
15311.11 223
15312.28 219
15313.44 233
15314.61 206
15315.78 240
15316.95 227
15318.12 254
15319.29 231
15320.46 211
15321.63 242
15322.80 228
15323.97 246
15325.14 227
15326.30 230
15327.47 219
15328.64 226
15329.81 222
15330.98 234
15332.15 233
15333.32 250
15334.49 239
15335.66 247
15336.83 231
15338.00 238
15339.17 214
15340.34 246
15341.51 250
15342.68 254
15343.85 246
15345.02 249
15346.19 234
15347.36 249
15348.53 214
15349.70 250
15350.87 247
15352.04 230
15353.21 271
15354.38 223
15355.55 257
15356.72 256
15357.90 252
15359.07 279
15360.24 260
15361.41 272
15362.58 259
15363.75 281
15364.92 294
15366.09 261
15367.26 268
15368.43 286
15369.60 284
15370.77 276
15371.95 261
15373.12 296
15374.29 303
15375.46 267
15376.63 267
15377.80 280
15378.97 274
15380.15 279
15381.32 282
15382.49 257
15383.66 271
15384.83 254
15386.00 292
15387.17 260
15388.35 250
15389.52 279
15390.69 266
15391.86 245
15393.03 259
15394.21 257
15395.38 271
15396.55 251
15397.72 252
15398.89 251
15400.07 244
15401.24 257
15402.41 248
15403.58 256
15404.76 208
15405.93 258
15407.10 238
15408.27 267
15409.45 236
15410.62 229
15411.79 221
15412.96 224
15414.14 238
15415.31 225
15416.48 216
15417.66 209
15418.83 210
15420.00 197
15421.17 200
15422.35 204
15423.52 255
15424.69 213
15425.87 222
15427.04 208
15428.21 207
15429.39 203
15430.56 244
15431.73 212
15432.91 210
15434.08 207
15435.25 198
15436.43 202
15437.60 197
15438.77 186
15439.95 208
15441.12 208
15442.30 205
15443.47 186
15444.64 192
15445.82 189
15446.99 206
15448.17 189
15449.34 197
15450.51 167
15451.69 211
15452.86 198
15454.04 186
15455.21 166
15456.39 183
15457.56 212
15458.73 206
15459.91 194
15461.08 186
15462.26 187
15463.43 172
15464.61 202
15465.78 184
15466.96 185
15468.13 168
15469.31 205
15470.48 183
15471.66 191
15472.83 189
15474.01 179
15475.18 190
15476.36 199
15477.53 190
15478.71 183
15479.88 187
15481.06 194
15482.23 180
15483.41 177
15484.58 190
15485.76 170
15486.93 175
15488.11 186
15489.29 193
15490.46 172
15491.64 203
15492.81 191
15493.99 211
15495.16 172
15496.34 185
15497.52 191
15498.69 178
15499.87 204
15501.04 191
15502.22 195
15503.40 189
15504.57 205
15505.75 200
15506.92 190
15508.10 175
15509.28 192
15510.45 167
15511.63 184
15512.81 179
15513.98 196
15515.16 200
15516.34 198
15517.51 217
15518.69 178
15519.87 210
15521.04 175
15522.22 198
15523.40 190
15524.57 204
15525.75 216
15526.93 203
15528.11 201
15529.28 208
15530.46 195
15531.64 211
15532.81 199
15533.99 199
15535.17 202
15536.35 193
15537.52 197
15538.70 207
15539.88 195
15541.06 216
15542.23 209
15543.41 199
15544.59 198
15545.77 183
15546.95 208
15548.12 191
15549.30 188
15550.48 201
15551.66 192
15552.83 191
15554.01 194
15555.19 215
15556.37 203
15557.55 218
15558.73 226
15559.90 230
15561.08 213
15562.26 203
15563.44 213
15564.62 217
15565.80 225
15566.97 216
15568.15 224
15569.33 218
15570.51 229
15571.69 245
15572.87 224
15574.05 238
15575.23 227
15576.40 223
15577.58 217
15578.76 219
15579.94 219
15581.12 233
15582.30 251
15583.48 230
15584.66 240
15585.84 231
15587.02 238
15588.20 233
15589.38 235
15590.56 242
15591.73 234
15592.91 270
15594.09 250
15595.27 250
15596.45 231
15597.63 242
15598.81 243
15599.99 255
15601.17 247
15602.35 258
15603.53 262
15604.71 239
15605.89 260
15607.07 264
15608.25 261
15609.43 275
15610.61 262
15611.79 286
15612.97 282
15614.15 273
15615.33 262
15616.51 294
15617.69 277
15618.88 256
15620.06 295
15621.24 289
15622.42 293
15623.60 310
15624.78 290
15625.96 274
15627.14 283
15628.32 309
15629.50 332
15630.68 304
15631.86 294
15633.05 305
15634.23 288
15635.41 315
15636.59 298
15637.77 316
15638.95 321
15640.13 298
15641.31 365
15642.50 317
15643.68 327
15644.86 316
15646.04 328
15647.22 334
15648.40 312
15649.58 334
15650.77 331
15651.95 362
15653.13 337
15654.31 333
15655.49 345
15656.68 349
15657.86 347
15659.04 309
15660.22 330
15661.40 336
15662.59 364
15663.77 356
15664.95 346
15666.13 338
15667.32 352
15668.50 345
15669.68 325
15670.86 325
15672.05 345
15673.23 346
15674.41 351
15675.59 345
15676.78 348
15677.96 334
15679.14 325
15680.32 307
15681.51 348
15682.69 327
15683.87 321
15685.06 320
15686.24 302
15687.42 318
15688.61 302
15689.79 298
15690.97 285
15692.16 312
15693.34 288
15694.52 301
15695.71 319
15696.89 308
15698.07 290
15699.26 298
15700.44 297
15701.62 314
15702.81 327
15703.99 317
15705.17 320
15706.36 295
15707.54 323
15708.73 346
15709.91 319
15711.09 328
15712.28 337
15713.46 303
15714.65 327
15715.83 329
15717.02 310
15718.20 337
15719.38 350
15720.57 318
15721.75 357
15722.94 339
15724.12 307
15725.31 332
15726.49 341
15727.68 328
15728.86 330
15730.04 331
15731.23 372
15732.41 357
15733.60 330
15734.78 366
15735.97 372
15737.15 371
15738.34 342
15739.52 363
15740.71 361
15741.89 389
15743.08 386
15744.27 408
15745.45 397
15746.64 404
15747.82 381
15749.01 398
15750.19 392
15751.38 386
15752.56 416
15753.75 390
15754.93 400
15756.12 405
15757.31 456
15758.49 437
15759.68 418
15760.86 403
15762.05 419
15763.24 403
15764.42 424
15765.61 408
15766.79 389
15767.98 428
15769.17 386
15770.35 405
15771.54 388
15772.72 395
15773.91 429
15775.10 402
15776.28 412
15777.47 402
15778.66 390
15779.84 379
15781.03 388
15782.22 365
15783.40 390
15784.59 380
15785.78 384
15786.96 370
15788.15 356
15789.34 368
15790.53 368
15791.71 339
15792.90 351
15794.09 332
15795.27 341
15796.46 345
15797.65 342
15798.84 327
15800.02 344
15801.21 338
15802.40 338
15803.59 326
15804.77 319
15805.96 365
15807.15 335
15808.34 323
15809.52 318
15810.71 329
15811.90 323
15813.09 340
15814.28 328
15815.46 318
15816.65 299
15817.84 318
15819.03 315
15820.22 313
15821.40 338
15822.59 338
15823.78 307
15824.97 329
15826.16 326
15827.35 349
15828.53 326
15829.72 314
15830.91 305
15832.10 305
15833.29 326
15834.48 324
15835.67 322
15836.85 312
15838.04 305
15839.23 322
15840.42 303
15841.61 305
15842.80 303
15843.99 317
15845.18 304
15846.37 323
15847.55 340
15848.74 323
15849.93 292
15851.12 309
15852.31 303
15853.50 338
15854.69 310
15855.88 288
15857.07 313
15858.26 290
15859.45 326
15860.64 311
15861.83 306
15863.02 311
15864.21 310
15865.40 303
15866.59 311
15867.78 298
15868.97 336
15870.16 362
15871.35 331
15872.54 309
15873.73 329
15874.92 312
15876.11 331
15877.30 327
15878.49 300
15879.68 332
15880.87 314
15882.06 350
15883.25 331
15884.44 319
15885.63 315
15886.82 329
15888.01 327
15889.20 326
15890.39 337
15891.59 314
15892.78 353
15893.97 341
15895.16 329
15896.35 359
15897.54 366
15898.73 379
15899.92 343
15901.11 349
15902.30 385
15903.50 375
15904.69 385
15905.88 352
15907.07 359
15908.26 367
15909.45 388
15910.64 369
15911.84 391
15913.03 394
15914.22 382
15915.41 392
15916.60 374
15917.79 403
15918.99 387
15920.18 395
15921.37 381
15922.56 380
15923.75 374
15924.95 386
15926.14 393
15927.33 393
15928.52 405
15929.71 398
15930.91 391
15932.10 365
15933.29 389
15934.48 363
15935.68 391
15936.87 372
15938.06 370
15939.25 378
15940.45 388
15941.64 392
15942.83 372
15944.03 336
15945.22 333
15946.41 323
15947.60 311
15948.80 303
15949.99 334
15951.18 332
15952.38 275
15953.57 294
15954.76 316
15955.96 309
15957.15 269
15958.34 295
15959.54 280
15960.73 267
15961.92 269
15963.12 242
15964.31 255
15965.50 241
15966.70 245
15967.89 257
15969.08 221
15970.28 240
15971.47 249
15972.67 234
15973.86 223
15975.05 219
15976.25 250
15977.44 250
15978.64 244
15979.83 221
15981.02 227
15982.22 215
15983.41 224
15984.61 215
15985.80 231
15987.00 214
15988.19 223
15989.38 242
15990.58 224
15991.77 207
15992.97 206
15994.16 224
15995.36 206
15996.55 222
15997.75 210
15998.94 186
16000.14 197
16001.33 204
16002.53 194
16003.72 215
16004.92 191
16006.11 195
16007.31 229
16008.50 213
16009.70 183
16010.89 204
16012.09 207
16013.28 195
16014.48 196
16015.67 202
16016.87 203
16018.07 185
16019.26 193
16020.46 199
16021.65 214
16022.85 189
16024.04 191
16025.24 190
16026.44 204
16027.63 186
16028.83 191
16030.02 193
16031.22 191
16032.42 206
16033.61 185
16034.81 196
16036.00 210
16037.20 196
16038.40 169
16039.59 180
16040.79 201
16041.99 188
16043.18 207
16044.38 184
16045.58 169
16046.77 163
16047.97 195
16049.17 188
16050.36 180
16051.56 184
16052.76 204
16053.95 185
16055.15 182
16056.35 180
16057.54 170
16058.74 195
16059.94 207
16061.14 187
16062.33 176
16063.53 203
16064.73 162
16065.92 192
16067.12 174
16068.32 184
16069.52 176
16070.71 167
16071.91 187
16073.11 182
16074.31 175
16075.50 185
16076.70 187
16077.90 184
16079.10 169
16080.30 169
16081.49 169
16082.69 166
16083.89 173
16085.09 176
16086.29 171
16087.48 163
16088.68 172
16089.88 182
16091.08 178
16092.28 200
16093.48 184
16094.67 165
16095.87 162
16097.07 170
16098.27 154
16099.47 167
16100.67 155
16101.87 155
16103.06 148
16104.26 154
16105.46 149
16106.66 158
16107.86 150
16109.06 167
16110.26 163
16111.46 164
16112.66 164
16113.86 170
16115.05 160
16116.25 156
16117.45 160
16118.65 161
16119.85 176
16121.05 161
16122.25 159
16123.45 159
16124.65 164
16125.85 164
16127.05 150
16128.25 149
16129.45 157
16130.65 164
16131.85 165
16133.05 150
16134.25 141
16135.45 148
16136.65 144
16137.85 170
16139.05 163
16140.25 159
16141.45 152
16142.65 151
16143.85 158
16145.05 164
16146.25 157
16147.45 169
16148.65 139
16149.85 170
16151.05 156
16152.25 159
16153.45 157
16154.65 161
16155.85 179
16157.05 163
16158.25 146
16159.46 166
16160.66 146
16161.86 139
16163.06 143
16164.26 152
16165.46 164
16166.66 154
16167.86 147
16169.06 143
16170.27 154
16171.47 171
16172.67 148
16173.87 154
16175.07 148
16176.27 144
16177.47 142
16178.67 127
16179.88 145
16181.08 146
16182.28 147
16183.48 144
16184.68 147
16185.89 161
16187.09 148
16188.29 142
16189.49 149
16190.69 165
16191.90 144
16193.10 157
16194.30 166
16195.50 151
16196.70 156
16197.91 155
16199.11 124
16200.31 139
16201.51 151
16202.72 147
16203.92 148
16205.12 173
16206.32 147
16207.53 168
16208.73 157
16209.93 138
16211.13 152
16212.34 138
16213.54 144
16214.74 133
16215.95 151
16217.15 141
16218.35 158
16219.55 173
16220.76 177
16221.96 165
16223.16 169
16224.37 169
16225.57 155
16226.77 165
16227.98 167
16229.18 151
16230.38 159
16231.59 174
16232.79 165
16233.99 179
16235.20 148
16236.40 160
16237.61 180
16238.81 146
16240.01 157
16241.22 159
16242.42 149
16243.63 160
16244.83 159
16246.03 162
16247.24 181
16248.44 173
16249.65 163
16250.85 168
16252.05 171
16253.26 165
16254.46 178
16255.67 161
16256.87 180
16258.08 165
16259.28 160
16260.49 160
16261.69 186
16262.89 169
16264.10 157
16265.30 176
16266.51 169
16267.71 163
16268.92 166
16270.12 170
16271.33 178
16272.53 185
16273.74 189
16274.94 159
16276.15 164
16277.35 174
16278.56 193
16279.77 188
16280.97 179
16282.18 189
16283.38 173
16284.59 200
16285.79 182
16287.00 186
16288.20 184
16289.41 186
16290.61 185
16291.82 188
16293.03 192
16294.23 172
16295.44 170
16296.64 194
16297.85 188
16299.06 172
16300.26 182
16301.47 188
16302.67 175
16303.88 172
16305.09 175
16306.29 193
16307.50 189
16308.71 178
16309.91 181
16311.12 206
16312.33 187
16313.53 188
16314.74 175
16315.95 179
16317.15 185
16318.36 170
16319.57 182
16320.77 161
16321.98 160
16323.19 161
16324.39 150
16325.60 155
16326.81 174
16328.01 160
16329.22 161
16330.43 154
16331.64 176
16332.84 166
16334.05 154
16335.26 163
16336.47 165
16337.67 147
16338.88 152
16340.09 140
16341.30 152
16342.50 148
16343.71 150
16344.92 159
16346.13 152
16347.33 147
16348.54 139
16349.75 165
16350.96 149
16352.17 158
16353.37 147
16354.58 160
16355.79 148
16357.00 136
16358.21 181
16359.41 169
16360.62 144
16361.83 146
16363.04 158
16364.25 158
16365.46 150
16366.67 144
16367.87 145
16369.08 153
16370.29 151
16371.50 127
16372.71 154
16373.92 154
16375.13 139
16376.34 144
16377.54 150
16378.75 148
16379.96 152
16381.17 144
16382.38 143
16383.59 146
16384.80 153
16386.01 144
16387.22 155
16388.43 156
16389.64 144
16390.85 143
16392.05 134
16393.26 142
16394.47 130
16395.68 163
16396.89 151
16398.10 146
16399.31 133
16400.52 147
16401.73 145
16402.94 146
16404.15 145
16405.36 127
16406.57 161
16407.78 141
16408.99 124
16410.20 144
16411.41 156
16412.62 147
16413.83 137
16415.04 128
16416.25 129
16417.46 139
16418.67 143
16419.88 132
16421.10 141
16422.31 150
16423.52 140
16424.73 154
16425.94 119
16427.15 140
16428.36 135
16429.57 141
16430.78 142
16431.99 139
16433.20 136
16434.41 157
16435.63 143
16436.84 143
16438.05 123
16439.26 134
16440.47 143
16441.68 131
16442.89 134
16444.10 124
16445.32 134
16446.53 158
16447.74 152
16448.95 130
16450.16 153
16451.37 140
16452.59 140
16453.80 151
16455.01 123
16456.22 141
16457.43 142
16458.64 160
16459.86 138
16461.07 137
16462.28 133
16463.49 139
16464.70 137
16465.92 134
16467.13 122
16468.34 121
16469.55 138
16470.77 143
16471.98 141
16473.19 147
16474.40 142
16475.62 151
16476.83 134
16478.04 135
16479.25 148
16480.47 126
16481.68 128
16482.89 131
16484.11 141
16485.32 136
16486.53 139
16487.74 134
16488.96 152
16490.17 153
16491.38 139
16492.60 132
16493.81 137
16495.02 136
16496.24 138
16497.45 139
16498.66 139
16499.88 142
16501.09 130
16502.30 136
16503.52 132
16504.73 143
16505.94 129
16507.16 140
16508.37 147
16509.59 165
16510.80 135
16512.01 126
16513.23 148
16514.44 148
16515.66 136
16516.87 147
16518.08 141
16519.30 144
16520.51 144
16521.73 148
16522.94 138
16524.16 127
16525.37 145
16526.58 134
16527.80 161
16529.01 132
16530.23 153
16531.44 154
16532.66 150
16533.87 148
16535.09 142
16536.30 148
16537.52 149
16538.73 147
16539.95 137
16541.16 132
16542.38 136
16543.59 150
16544.81 157
16546.02 157
16547.24 156
16548.45 151
16549.67 147
16550.88 152
16552.10 155
16553.31 161
16554.53 163
16555.74 150
16556.96 147
16558.18 159
16559.39 177
16560.61 150
16561.82 157
16563.04 148
16564.25 154
16565.47 145
16566.69 163
16567.90 165
16569.12 180
16570.33 162
16571.55 164
16572.77 153
16573.98 164
16575.20 163
16576.41 158
16577.63 164
16578.85 144
16580.06 153
16581.28 136
16582.50 148
16583.71 134
16584.93 157
16586.15 144
16587.36 178
16588.58 154
16589.80 158
16591.01 160
16592.23 158
16593.45 155
16594.66 158
16595.88 155
16597.10 147
16598.32 146
16599.53 145
16600.75 162
16601.97 141
16603.18 151
16604.40 145
16605.62 150
16606.84 140
16608.05 140
16609.27 136
16610.49 145
16611.71 141
16612.92 154
16614.14 137
16615.36 126
16616.58 122
16617.79 134
16619.01 137
16620.23 118
16621.45 130
16622.67 118
16623.88 127
16625.10 116
16626.32 122
16627.54 115
16628.76 137
16629.97 123
16631.19 143
16632.41 125
16633.63 128
16634.85 135
16636.07 130
16637.29 138
16638.50 123
16639.72 124
16640.94 127
16642.16 140
16643.38 137
16644.60 114
16645.82 112
16647.03 117
16648.25 112
16649.47 132
16650.69 134
16651.91 121
16653.13 106
16654.35 122
16655.57 141
16656.79 111
16658.01 126
16659.23 125
16660.45 115
16661.66 128
16662.88 123
16664.10 120
16665.32 131
16666.54 127
16667.76 132
16668.98 119
16670.20 115
16671.42 130
16672.64 108
16673.86 107
16675.08 124
16676.30 121
16677.52 110
16678.74 139
16679.96 102
16681.18 107
16682.40 123
16683.62 137
16684.84 118
16686.06 123
16687.28 107
16688.50 128
16689.72 132
16690.94 110
16692.16 113
16693.39 116
16694.61 130
16695.83 121
16697.05 112
16698.27 104
16699.49 119
16700.71 136
16701.93 123
16703.15 128
16704.37 146
16705.59 118
16706.81 129
16708.04 125
16709.26 130
16710.48 124
16711.70 114
16712.92 117
16714.14 111
16715.36 122
16716.58 110
16717.81 123
16719.03 108
16720.25 109
16721.47 111
16722.69 131
16723.91 114
16725.14 102
16726.36 114
16727.58 127
16728.80 133
16730.02 121
16731.24 131
16732.47 117
16733.69 120
16734.91 133
16736.13 114
16737.36 112
16738.58 103
16739.80 105
16741.02 126
16742.24 124
16743.47 126
16744.69 117
16745.91 115
16747.13 130
16748.36 123
16749.58 106
16750.80 114
16752.02 110
16753.25 111
16754.47 130
16755.69 124
16756.92 117
16758.14 123
16759.36 132
16760.59 107
16761.81 122
16763.03 121
16764.25 116
16765.48 118
16766.70 117
16767.92 123
16769.15 120
16770.37 114
16771.59 107
16772.82 104
16774.04 109
16775.27 110
16776.49 117
16777.71 126
16778.94 111
16780.16 113
16781.38 117
16782.61 126
16783.83 128
16785.06 115
16786.28 111
16787.50 141
16788.73 122
16789.95 105
16791.18 103
16792.40 121
16793.62 130
16794.85 126
16796.07 121
16797.30 105
16798.52 111
16799.75 128
16800.97 130
16802.19 110
16803.42 120
16804.64 116
16805.87 132
16807.09 117
16808.32 103
16809.54 137
16810.77 121
16811.99 135
16813.22 132
16814.44 140
16815.67 127
16816.89 132
16818.12 133
16819.34 141
16820.57 121
16821.79 146
16823.02 145
16824.24 141
16825.47 138
16826.70 121
16827.92 144
16829.15 122
16830.37 121
16831.60 122
16832.82 130
16834.05 130
16835.27 128
16836.50 117
16837.73 127
16838.95 125
16840.18 139
16841.40 145
16842.63 138
16843.86 144
16845.08 163
16846.31 149
16847.53 139
16848.76 137
16849.99 144
16851.21 163
16852.44 163
16853.67 152
16854.89 141
16856.12 157
16857.35 141
16858.57 146
16859.80 136
16861.03 176
16862.25 159
16863.48 159
16864.71 162
16865.93 155
16867.16 167
16868.39 188
16869.61 175
16870.84 184
16872.07 180
16873.30 176
16874.52 180
16875.75 160
16876.98 197
16878.20 185
16879.43 183
16880.66 174
16881.89 173
16883.11 184
16884.34 184
16885.57 190
16886.80 184
16888.02 205
16889.25 182
16890.48 182
16891.71 180
16892.94 182
16894.16 179
16895.39 197
16896.62 172
16897.85 177
16899.08 166
16900.30 186
16901.53 196
16902.76 188
16903.99 170
16905.22 196
16906.45 199
16907.67 183
16908.90 180
16910.13 183
16911.36 178
16912.59 161
16913.82 185
16915.04 185
16916.27 183
16917.50 185
16918.73 182
16919.96 162
16921.19 163
16922.42 167
16923.65 171
16924.88 168
16926.10 165
16927.33 165
16928.56 151
16929.79 156
16931.02 148
16932.25 186
16933.48 151
16934.71 163
16935.94 157
16937.17 161
16938.40 157
16939.63 154
16940.86 139
16942.09 156
16943.32 175
16944.55 159
16945.78 152
16947.01 172
16948.24 177
16949.47 156
16950.70 179
16951.93 154
16953.16 168
16954.39 170
16955.62 172
16956.85 163
16958.08 191
16959.31 155
16960.54 175
16961.77 145
16963.00 159
16964.23 175
16965.46 155
16966.69 164
16967.92 153
16969.15 164
16970.38 156
16971.61 171
16972.84 132
16974.07 155
16975.30 148
16976.54 144
16977.77 141
16979.00 154
16980.23 137
16981.46 153
16982.69 162
16983.92 155
16985.15 145
16986.38 138
16987.62 177
16988.85 145
16990.08 158
16991.31 140
16992.54 137
16993.77 153
16995.00 146
16996.24 149
16997.47 156
16998.70 132
16999.93 135
17001.16 148
17002.39 160
17003.63 134
17004.86 131
17006.09 131
17007.32 122
17008.55 142
17009.79 133
17011.02 138
17012.25 135
17013.48 128
17014.72 138
17015.95 132
17017.18 119
17018.41 117
17019.64 126
17020.88 139
17022.11 132
17023.34 123
17024.58 118
17025.81 117
17027.04 133
17028.27 142
17029.51 143
17030.74 111
17031.97 136
17033.21 124
17034.44 133
17035.67 117
17036.90 143
17038.14 152
17039.37 119
17040.60 137
17041.84 145
17043.07 128
17044.30 115
17045.54 130
17046.77 143
17048.00 147
17049.24 118
17050.47 125
17051.70 126
17052.94 144
17054.17 111
17055.41 134
17056.64 121
17057.87 118
17059.11 127
17060.34 118
17061.58 133
17062.81 126
17064.04 126
17065.28 118
17066.51 120
17067.75 110
17068.98 124
17070.21 99
17071.45 125
17072.68 99
17073.92 128
17075.15 113
17076.39 121
17077.62 125
17078.86 119
17080.09 121
17081.33 122
17082.56 97
17083.80 117
17085.03 116
17086.26 98
17087.50 106
17088.73 104
17089.97 109
17091.20 102
17092.44 119
17093.68 110
17094.91 92
17096.15 90
17097.38 104
17098.62 121
17099.85 130
17101.09 118
17102.32 125
17103.56 123
17104.79 102
17106.03 108
17107.26 109
17108.50 126
17109.74 118
17110.97 122
17112.21 117
17113.44 94
17114.68 102
17115.92 117
17117.15 118
17118.39 101
17119.62 92
17120.86 101
17122.10 97
17123.33 116
17124.57 107
17125.80 109
17127.04 109
17128.28 99
17129.51 103
17130.75 113
17131.99 91
17133.22 102
17134.46 105
17135.70 120
17136.93 100
17138.17 98
17139.41 123
17140.64 114
17141.88 113
17143.12 112
17144.35 101
17145.59 94
17146.83 99
17148.07 112
17149.30 109
17150.54 106
17151.78 96
17153.02 109
17154.25 106
17155.49 103
17156.73 100
17157.96 104
17159.20 95
17160.44 87
17161.68 120
17162.92 101
17164.15 99
17165.39 90
17166.63 104
17167.87 104
17169.10 107
17170.34 93
17171.58 111
17172.82 101
17174.06 106
17175.29 108
17176.53 96
17177.77 93
17179.01 95
17180.25 90
17181.49 92
17182.72 94
17183.96 108
17185.20 93
17186.44 126
17187.68 103
17188.92 80
17190.15 94
17191.39 100
17192.63 96
17193.87 76
17195.11 86
17196.35 104
17197.59 95
17198.83 103
17200.07 95
17201.30 97
17202.54 105
17203.78 92
17205.02 86
17206.26 81
17207.50 82
17208.74 94
17209.98 108
17211.22 94
17212.46 88
17213.70 94
17214.94 88
17216.18 106
17217.42 102
17218.66 103
17219.90 94
17221.14 102
17222.38 95
17223.62 94
17224.86 95
17226.10 92
17227.34 103
17228.58 90
17229.82 92
17231.06 96
17232.30 114
17233.54 85
17234.78 88
17236.02 98
17237.26 79
17238.50 88
17239.74 89
17240.98 85
17242.22 82
17243.46 70
17244.70 88
17245.94 100
17247.18 88
17248.42 91
17249.66 95
17250.90 84
17252.14 72
17253.39 88
17254.63 97
17255.87 85
17257.11 83
17258.35 81
17259.59 84
17260.83 89
17262.07 95
17263.31 78
17264.56 95
17265.80 89
17267.04 88
17268.28 94
17269.52 114
17270.76 88
17272.00 79
17273.25 88
17274.49 85
17275.73 76
17276.97 79
17278.21 73
17279.45 80
17280.70 67
17281.94 67
17283.18 95
17284.42 79
17285.66 83
17286.91 97
17288.15 98
17289.39 70
17290.63 84
17291.88 84
17293.12 63
17294.36 82
17295.60 76
17296.85 78
17298.09 88
17299.33 85
17300.57 89
17301.82 80
17303.06 86
17304.30 83
17305.54 93
17306.79 93
17308.03 78
17309.27 99
17310.52 95
17311.76 82
17313.00 66
17314.25 86
17315.49 64
17316.73 93
17317.97 72
17319.22 80
17320.46 82
17321.71 69
17322.95 90
17324.19 71
17325.44 76
17326.68 80
17327.92 87
17329.17 70
17330.41 81
17331.65 75
17332.90 75
17334.14 73
17335.39 94
17336.63 97
17337.87 92
17339.12 96
17340.36 83
17341.61 80
17342.85 86
17344.09 85
17345.34 84
17346.58 83
17347.83 86
17349.07 63
17350.32 76
17351.56 84
17352.80 68
17354.05 86
17355.29 76
17356.54 76
17357.78 75
17359.03 91
17360.27 88
17361.52 83
17362.76 80
17364.01 87
17365.25 93
17366.50 75
17367.74 77
17368.99 82
17370.23 90
17371.48 82
17372.72 76
17373.97 83
17375.21 91
17376.46 70
17377.70 87
17378.95 76
17380.19 92
17381.44 97
17382.69 86
17383.93 71
17385.18 77
17386.42 96
17387.67 88
17388.91 80
17390.16 85
17391.41 101
17392.65 79
17393.90 92
17395.14 70
17396.39 88
17397.64 63
17398.88 75
17400.13 79
17401.37 84
17402.62 77
17403.87 74
17405.11 89
17406.36 84
17407.61 81
17408.85 66
17410.10 81
17411.35 73
17412.59 95
17413.84 100
17415.09 88
17416.33 83
17417.58 82
17418.83 87
17420.07 98
17421.32 81
17422.57 73
17423.82 89
17425.06 80
17426.31 77
17427.56 83
17428.80 107
17430.05 83
17431.30 73
17432.55 90
17433.79 88
17435.04 73
17436.29 73
17437.54 78
17438.78 73
17440.03 92
17441.28 94
17442.53 90
17443.77 96
17445.02 84
17446.27 94
17447.52 88
17448.77 86
17450.01 80
17451.26 74
17452.51 91
17453.76 76
17455.01 78
17456.25 79
17457.50 78
17458.75 93
17460.00 83
17461.25 83
17462.50 77
17463.74 91
17464.99 97
17466.24 89
17467.49 82
17468.74 88
17469.99 77
17471.24 77
17472.49 79
17473.73 92
17474.98 104
17476.23 92
17477.48 87
17478.73 89
17479.98 92
17481.23 86
17482.48 94
17483.73 82
17484.98 80
17486.23 71
17487.47 88
17488.72 87
17489.97 96
17491.22 100
17492.47 104
17493.72 75
17494.97 81
17496.22 79
17497.47 91
17498.72 78
17499.97 78
17501.22 95
17502.47 94
17503.72 98
17504.97 94
17506.22 93
17507.47 83
17508.72 90
17509.97 100
17511.22 107
17512.47 84
17513.72 101
17514.97 93
17516.22 94
17517.47 88
17518.72 111
17519.97 105
17521.22 85
17522.47 80
17523.72 83
17524.98 97
17526.23 100
17527.48 82
17528.73 84
17529.98 102
17531.23 100
17532.48 109
17533.73 86
17534.98 102
17536.23 103
17537.48 107
17538.74 110
17539.99 101
17541.24 102
17542.49 93
17543.74 99
17544.99 97
17546.24 107
17547.50 97
17548.75 110
17550.00 102
17551.25 86
17552.50 84
17553.75 108
17555.01 84
17556.26 105
17557.51 97
17558.76 101
17560.01 114
17561.26 78
17562.52 88
17563.77 92
17565.02 100
17566.27 89
17567.53 111
17568.78 107
17570.03 94
17571.28 84
17572.53 103
17573.79 96
17575.04 84
17576.29 101
17577.54 104
17578.80 105
17580.05 92
17581.30 98
17582.56 100
17583.81 110
17585.06 103
17586.31 118
17587.57 107
17588.82 103
17590.07 101
17591.33 116
17592.58 93
17593.83 94
17595.08 99
17596.34 95
17597.59 104
17598.84 98
17600.10 127
17601.35 102
17602.61 103
17603.86 109
17605.11 120
17606.37 112
17607.62 110
17608.87 104
17610.13 111
17611.38 118
17612.63 118
17613.89 116
17615.14 137
17616.40 120
17617.65 119
17618.90 108
17620.16 121
17621.41 113
17622.67 103
17623.92 120
17625.17 110
17626.43 113
17627.68 101
17628.94 129
17630.19 116
17631.45 125
17632.70 123
17633.96 133
17635.21 126
17636.47 135
17637.72 110
17638.97 118
17640.23 128
17641.48 131
17642.74 138
17643.99 135
17645.25 127
17646.50 113
17647.76 136
17649.01 120
17650.27 107
17651.52 105
17652.78 102
17654.04 111
17655.29 104
17656.55 122
17657.80 106
17659.06 113
17660.31 114
17661.57 120
17662.82 114
17664.08 100
17665.33 105
17666.59 112
17667.85 96
17669.10 105
17670.36 106
17671.61 109
17672.87 84
17674.13 100
17675.38 110
17676.64 115
17677.89 106
17679.15 111
17680.41 117
17681.66 108
17682.92 105
17684.18 115
17685.43 119
17686.69 114
17687.95 91
17689.20 94
17690.46 103
17691.71 104
17692.97 98
17694.23 103
17695.49 102
17696.74 90
17698.00 103
17699.26 108
17700.51 103
17701.77 108
17703.03 117
17704.28 109
17705.54 82
17706.80 91
17708.06 112
17709.31 114
17710.57 91
17711.83 86
17713.08 85
17714.34 99
17715.60 90
17716.86 104
17718.11 99
17719.37 82
17720.63 93
17721.89 80
17723.15 73
17724.40 87
17725.66 109
17726.92 102
17728.18 95
17729.43 104
17730.69 103
17731.95 113
17733.21 98
17734.47 104
17735.73 96
17736.98 93
17738.24 92
17739.50 96
17740.76 92
17742.02 87
17743.28 97
17744.53 103
17745.79 97
17747.05 105
17748.31 92
17749.57 94
17750.83 93
17752.09 109
17753.34 94
17754.60 98
17755.86 91
17757.12 86
17758.38 93
17759.64 98
17760.90 109
17762.16 96
17763.42 100
17764.68 91
17765.94 94
17767.19 98
17768.45 84
17769.71 90
17770.97 98
17772.23 85
17773.49 104
17774.75 106
17776.01 109
17777.27 99
17778.53 102
17779.79 98
17781.05 94
17782.31 109
17783.57 85
17784.83 113
17786.09 89
17787.35 90
17788.61 94
17789.87 98
17791.13 96
17792.39 103
17793.65 99
17794.91 89
17796.17 87
17797.43 89
17798.69 79
17799.95 75
17801.21 86
17802.47 84
17803.73 74
17805.00 87
17806.26 92
17807.52 93
17808.78 65
17810.04 82
17811.30 91
17812.56 86
17813.82 86
17815.08 85
17816.34 79
17817.60 83
17818.87 68
17820.13 82
17821.39 76
17822.65 71
17823.91 88
17825.17 105
17826.43 84
17827.69 78
17828.96 78
17830.22 82
17831.48 85
17832.74 83
17834.00 70
17835.26 81
17836.53 73
17837.79 87
17839.05 67
17840.31 87
17841.57 77
17842.84 99
17844.10 88
17845.36 68
17846.62 76
17847.88 75
17849.15 84
17850.41 63
17851.67 65
17852.93 77
17854.20 87
17855.46 76
17856.72 72
17857.98 77
17859.25 80
17860.51 81
17861.77 85
17863.03 79
17864.30 90
17865.56 73
17866.82 75
17868.09 69
17869.35 71
17870.61 75
17871.87 70
17873.14 72
17874.40 90
17875.66 71
17876.93 83
17878.19 83
17879.45 79
17880.72 79
17881.98 71
17883.24 66
17884.51 78
17885.77 83
17887.03 77
17888.30 74
17889.56 79
17890.83 66
17892.09 80
17893.35 73
17894.62 72
17895.88 63
17897.14 74
17898.41 83
17899.67 71
17900.94 87
17902.20 76
17903.46 71
17904.73 74
17905.99 74
17907.26 79
17908.52 82
17909.79 72
17911.05 80
17912.32 85
17913.58 85
17914.84 88
17916.11 75
17917.37 77
17918.64 62
17919.90 78
17921.17 64
17922.43 80
17923.70 69
17924.96 76
17926.23 72
17927.49 77
17928.76 65
17930.02 63
17931.29 84
17932.55 74
17933.82 75
17935.08 78
17936.35 57
17937.61 72
17938.88 72
17940.14 65
17941.41 72
17942.68 68
17943.94 73
17945.21 54
17946.47 70
17947.74 72
17949.00 73
17950.27 78
17951.54 80
17952.80 70
17954.07 54
17955.33 65
17956.60 69
17957.87 74
17959.13 63
17960.40 66
17961.66 68
17962.93 68
17964.20 67
17965.46 76
17966.73 74
17968.00 80
17969.26 83
17970.53 71
17971.80 80
17973.06 80
17974.33 80
17975.60 69
17976.86 68
17978.13 62
17979.40 82
17980.66 70
17981.93 80
17983.20 74
17984.46 79
17985.73 74
17987.00 74
17988.26 75
17989.53 69
17990.80 72
17992.07 72
17993.33 74
17994.60 75
17995.87 71
17997.14 85
17998.40 85
17999.67 61
18000.94 71
18002.21 71
18003.47 67
18004.74 75
18006.01 63
18007.28 80
18008.55 64
18009.81 79
18011.08 77
18012.35 77
18013.62 84
18014.89 72
18016.15 68
18017.42 85
18018.69 68
18019.96 66
18021.23 72
18022.49 79
18023.76 63
18025.03 73
18026.30 76
18027.57 83
18028.84 77
18030.11 79
18031.37 76
18032.64 75
18033.91 79
18035.18 67
18036.45 60
18037.72 75
18038.99 71
18040.26 60
18041.53 53
18042.79 68
18044.06 79
18045.33 73
18046.60 73
18047.87 71
18049.14 77
18050.41 82
18051.68 63
18052.95 79
18054.22 68
18055.49 83
18056.76 79
18058.03 76
18059.30 76
18060.57 81
18061.84 61
18063.11 72
18064.38 77
18065.65 75
18066.92 91
18068.19 75
18069.46 62
18070.73 85
18072.00 91
18073.27 70
18074.54 76
18075.81 71
18077.08 72
18078.35 73
18079.62 76
18080.89 75
18082.16 72
18083.43 64
18084.70 75
18085.97 75
18087.24 70
18088.51 64
18089.78 78
18091.05 79
18092.32 81
18093.59 83
18094.87 74
18096.14 74
18097.41 85
18098.68 88
18099.95 67
18101.22 71
18102.49 85
18103.76 76
18105.03 85
18106.31 72
18107.58 84
18108.85 77
18110.12 77
18111.39 61
18112.66 83
18113.93 64
18115.21 94
18116.48 93
18117.75 70
18119.02 70
18120.29 65
18121.56 88
18122.84 78
18124.11 95
18125.38 72
18126.65 81
18127.92 78
18129.20 96
18130.47 99
18131.74 81
18133.01 67
18134.29 89
18135.56 78
18136.83 77
18138.10 90
18139.38 83
18140.65 82
18141.92 75
18143.19 87
18144.47 74
18145.74 71
18147.01 65
18148.28 82
18149.56 87
18150.83 78
18152.10 71
18153.38 86
18154.65 73
18155.92 77
18157.19 77
18158.47 84
18159.74 70
18161.01 72
18162.29 74
18163.56 69
18164.83 71
18166.11 72
18167.38 80
18168.65 79
18169.93 67
18171.20 82
18172.48 73
18173.75 83
18175.02 68
18176.30 75
18177.57 78
18178.84 76
18180.12 76
18181.39 75
18182.67 80
18183.94 60
18185.21 71
18186.49 94
18187.76 71
18189.04 75
18190.31 62
18191.59 75
18192.86 68
18194.13 68
18195.41 85
18196.68 89
18197.96 78
18199.23 64
18200.51 81
18201.78 72
18203.06 77
18204.33 64
18205.61 76
18206.88 73
18208.16 81
18209.43 82
18210.71 63
18211.98 70
18213.26 62
18214.53 78
18215.81 79
18217.08 65
18218.36 74
18219.63 72
18220.91 82
18222.18 82
18223.46 84
18224.73 79
18226.01 71
18227.28 76
18228.56 77
18229.84 83
18231.11 82
18232.39 70
18233.66 69
18234.94 67
18236.21 74
18237.49 71
18238.77 72
18240.04 57
18241.32 68
18242.59 67
18243.87 79
18245.15 85
18246.42 79
18247.70 69
18248.98 75
18250.25 67
18251.53 68
18252.81 76
18254.08 80
18255.36 60
18256.63 71
18257.91 73
18259.19 81
18260.46 73
18261.74 67
18263.02 67
18264.30 79
18265.57 71
18266.85 77
18268.13 73
18269.40 70
18270.68 68
18271.96 77
18273.23 81
18274.51 70
18275.79 68
18277.07 71
18278.34 80
18279.62 80
18280.90 78
18282.18 97
18283.45 63
18284.73 73
18286.01 66
18287.29 84
18288.56 62
18289.84 72
18291.12 70
18292.40 74
18293.68 73
18294.95 79
18296.23 92
18297.51 84
18298.79 67
18300.07 81
18301.34 83
18302.62 72
18303.90 69
18305.18 70
18306.46 98
18307.74 73
18309.01 75
18310.29 70
18311.57 88
18312.85 72
18314.13 70
18315.41 69
18316.69 70
18317.96 75
18319.24 75
18320.52 88
18321.80 78
18323.08 90
18324.36 76
18325.64 64
18326.92 71
18328.20 75
18329.47 82
18330.75 68
18332.03 66
18333.31 83
18334.59 78
18335.87 65
18337.15 70
18338.43 72
18339.71 81
18340.99 71
18342.27 67
18343.55 79
18344.83 84
18346.11 82
18347.39 85
18348.67 79
18349.95 67
18351.23 58
18352.51 80
18353.79 72
18355.07 63
18356.35 68
18357.63 70
18358.91 70
18360.19 74
18361.47 94
18362.75 82
18364.03 76
18365.31 63
18366.59 79
18367.87 68
18369.15 72
18370.43 61
18371.71 70
18372.99 77
18374.27 64
18375.55 67
18376.83 63
18378.12 66
18379.40 72
18380.68 79
18381.96 86
18383.24 85
18384.52 79
18385.80 69
18387.08 76
18388.36 68
18389.65 73
18390.93 76
18392.21 86
18393.49 76
18394.77 75
18396.05 72
18397.33 51
18398.62 51
18399.90 73
18401.18 71
18402.46 81
18403.74 69
18405.02 86
18406.31 70
18407.59 76
18408.87 78
18410.15 72
18411.43 72
18412.72 71
18414.00 72
18415.28 75
18416.56 77
18417.84 66
18419.13 68
18420.41 66
18421.69 70
18422.97 74
18424.26 73
18425.54 78
18426.82 72
18428.10 61
18429.39 83
18430.67 72
18431.95 67
18433.23 66
18434.52 75
18435.80 70
18437.08 71
18438.37 76
18439.65 63
18440.93 75
18442.22 71
18443.50 64
18444.78 62
18446.06 55
18447.35 72
18448.63 73
18449.91 65
18451.20 74
18452.48 88
18453.76 72
18455.05 73
18456.33 69
18457.62 72
18458.90 74
18460.18 65
18461.47 71
18462.75 79
18464.03 63
18465.32 71
18466.60 80
18467.89 79
18469.17 69
18470.45 65
18471.74 71
18473.02 77
18474.31 63
18475.59 52
18476.88 70
18478.16 81
18479.44 76
18480.73 62
18482.01 68
18483.30 72
18484.58 76
18485.87 65
18487.15 63
18488.44 56
18489.72 71
18491.01 71
18492.29 75
18493.58 62
18494.86 53
18496.15 81
18497.43 84
18498.72 78
18500.00 62
18501.29 65
18502.57 79
18503.86 79
18505.14 67
18506.43 64
18507.71 71
18509.00 79
18510.28 74
18511.57 55
18512.85 69
18514.14 68
18515.42 63
18516.71 76
18518.00 72
18519.28 64
18520.57 79
18521.85 70
18523.14 82
18524.43 54
18525.71 74
18527.00 76
18528.28 87
18529.57 80
18530.86 74
18532.14 79
18533.43 65
18534.71 66
18536.00 67
18537.29 59
18538.57 60
18539.86 71
18541.15 70
18542.43 64
18543.72 64
18545.01 66
18546.29 78
18547.58 79
18548.87 84
18550.15 72
18551.44 78
18552.73 63
18554.01 75
18555.30 69
18556.59 60
18557.88 73
18559.16 67
18560.45 57
18561.74 62
18563.02 60
18564.31 75
18565.60 67
18566.89 70
18568.17 63
18569.46 70
18570.75 73
18572.04 74
18573.32 66
18574.61 64
18575.90 74
18577.19 68
18578.48 63
18579.76 53
18581.05 59
18582.34 74
18583.63 81
18584.92 80
18586.20 74
18587.49 66
18588.78 72
18590.07 84
18591.36 83
18592.64 92
18593.93 71
18595.22 64
18596.51 65
18597.80 73
18599.09 64
18600.38 63
18601.66 67
18602.95 77
18604.24 72
18605.53 77
18606.82 86
18608.11 76
18609.40 86
18610.69 84
18611.98 76
18613.26 75
18614.55 71
18615.84 78
18617.13 65
18618.42 72
18619.71 75
18621.00 76
18622.29 83
18623.58 69
18624.87 66
18626.16 72
18627.45 71
18628.74 72
18630.03 72
18631.32 70
18632.61 52
18633.89 69
18635.18 68
18636.47 64
18637.76 70
18639.05 73
18640.34 62
18641.63 82
18642.92 65
18644.21 75
18645.50 66
18646.79 62
18648.09 55
18649.38 52
18650.67 62
18651.96 83
18653.25 72
18654.54 69
18655.83 71
18657.12 62
18658.41 68
18659.70 56
18660.99 83
18662.28 73
18663.57 68
18664.86 68
18666.15 64
18667.44 72
18668.74 75
18670.03 77
18671.32 64
18672.61 63
18673.90 58
18675.19 56
18676.48 59
18677.77 73
18679.06 66
18680.36 65
18681.65 72
18682.94 63
18684.23 60
18685.52 71
18686.81 69
18688.11 66
18689.40 56
18690.69 57
18691.98 66
18693.27 64
18694.56 62
18695.86 77
18697.15 72
18698.44 55
18699.73 68
18701.02 55
18702.32 54
18703.61 66
18704.90 70
18706.19 55
18707.48 46
18708.78 72
18710.07 54
18711.36 74
18712.65 64
18713.95 51
18715.24 67
18716.53 61
18717.83 47
18719.12 63
18720.41 67
18721.70 66
18723.00 54
18724.29 61
18725.58 56
18726.87 56
18728.17 55
18729.46 62
18730.75 61
18732.05 65
18733.34 69
18734.63 76
18735.93 56
18737.22 54
18738.51 80
18739.81 61
18741.10 65
18742.39 80
18743.69 73
18744.98 67
18746.27 76
18747.57 56
18748.86 60
18750.16 55
18751.45 78
18752.74 70
18754.04 68
18755.33 62
18756.63 64
18757.92 85
18759.21 60
18760.51 63
18761.80 61
18763.10 48
18764.39 77
18765.69 62
18766.98 65
18768.27 60
18769.57 67
18770.86 71
18772.16 56
18773.45 63
18774.75 56
18776.04 58
18777.34 57
18778.63 57
18779.93 58
18781.22 59
18782.52 62
18783.81 50
18785.11 56
18786.40 61
18787.70 48
18788.99 72
18790.29 60
18791.58 69
18792.88 57
18794.17 69
18795.47 63
18796.76 64
18798.06 68
18799.35 55
18800.65 70
18801.94 70
18803.24 57
18804.54 66
18805.83 65
18807.13 53
18808.42 64
18809.72 69
18811.01 68
18812.31 62
18813.61 69
18814.90 56
18816.20 73
18817.49 68
18818.79 63
18820.09 65
18821.38 71
18822.68 59
18823.98 63
18825.27 58
18826.57 69
18827.87 60
18829.16 55
18830.46 60
18831.75 53
18833.05 69
18834.35 55
18835.64 84
18836.94 72
18838.24 58
18839.54 62
18840.83 61
18842.13 51
18843.43 55
18844.72 52
18846.02 61
18847.32 50
18848.61 75
18849.91 60
18851.21 65
18852.51 62
18853.80 69
18855.10 68
18856.40 67
18857.70 68
18858.99 68
18860.29 64
18861.59 58
18862.89 49
18864.18 65
18865.48 70
18866.78 59
18868.08 70
18869.38 55
18870.67 62
18871.97 63
18873.27 67
18874.57 66
18875.87 68
18877.16 61
18878.46 56
18879.76 66
18881.06 47
18882.36 57
18883.66 57
18884.95 66
18886.25 67
18887.55 65
18888.85 64
18890.15 66
18891.45 47
18892.75 56
18894.04 53
18895.34 58
18896.64 62
18897.94 55
18899.24 66
18900.54 64
18901.84 56
18903.14 59
18904.44 63
18905.74 71
18907.03 64
18908.33 69
18909.63 66
18910.93 67
18912.23 55
18913.53 58
18914.83 58
18916.13 57
18917.43 49
18918.73 65
18920.03 59
18921.33 62
18922.63 60
18923.93 63
18925.23 58
18926.53 66
18927.83 71
18929.13 54
18930.43 59
18931.73 56
18933.03 70
18934.33 58
18935.63 54
18936.93 56
18938.23 61
18939.53 56
18940.83 51
18942.13 64
18943.43 76
18944.73 63
18946.03 60
18947.33 57
18948.63 54
18949.93 61
18951.23 63
18952.53 55
18953.84 61
18955.14 58
18956.44 58
18957.74 59
18959.04 60
18960.34 64
18961.64 46
18962.94 64
18964.24 56
18965.54 66
18966.85 65
18968.15 47
18969.45 55
18970.75 60
18972.05 60
18973.35 58
18974.65 59
18975.96 52
18977.26 65
18978.56 61
18979.86 55
18981.16 54
18982.46 52
18983.77 61
18985.07 58
18986.37 63
18987.67 51
18988.97 61
18990.28 52
18991.58 63
18992.88 60
18994.18 56
18995.49 50
18996.79 67
18998.09 46
18999.39 47
19000.69 49
19002.00 65
19003.30 65
19004.60 57
19005.90 50
19007.21 56
19008.51 55
19009.81 57
19011.12 54
19012.42 57
19013.72 69
19015.02 63
19016.33 71
19017.63 54
19018.93 50
19020.24 65
19021.54 53
19022.84 56
19024.15 62
19025.45 48
19026.75 44
19028.06 68
19029.36 63
19030.66 56
19031.97 57
19033.27 48
19034.57 61
19035.88 58
19037.18 62
19038.48 55
19039.79 46
19041.09 67
19042.40 69
19043.70 61
19045.00 65
19046.31 59
19047.61 65
19048.92 62
19050.22 68
19051.52 52
19052.83 73
19054.13 56
19055.44 56
19056.74 66
19058.05 68
19059.35 53
19060.65 51
19061.96 68
19063.26 56
19064.57 66
19065.87 55
19067.18 64
19068.48 68
19069.79 52
19071.09 55
19072.40 60
19073.70 51
19075.01 60
19076.31 59
19077.62 56
19078.92 69
19080.23 55
19081.53 63
19082.84 64
19084.14 48
19085.45 51
19086.75 53
19088.06 55
19089.36 60
19090.67 57
19091.98 62
19093.28 48
19094.59 67
19095.89 51
19097.20 45
19098.50 64
19099.81 59
19101.12 50
19102.42 66
19103.73 63
19105.03 55
19106.34 70
19107.65 55
19108.95 62
19110.26 46
19111.56 53
19112.87 55
19114.18 57
19115.48 70
19116.79 59
19118.10 65
19119.40 65
19120.71 57
19122.02 43
19123.32 51
19124.63 60
19125.94 55
19127.24 56
19128.55 76
19129.86 68
19131.16 54
19132.47 44
19133.78 68
19135.08 57
19136.39 63
19137.70 65
19139.01 55
19140.31 53
19141.62 58
19142.93 60
19144.23 53
19145.54 47
19146.85 62
19148.16 58
19149.46 62
19150.77 68
19152.08 56
19153.39 55
19154.69 67
19156.00 68
19157.31 62
19158.62 54
19159.93 65
19161.23 64
19162.54 62
19163.85 60
19165.16 63
19166.47 64
19167.77 58
19169.08 54
19170.39 59
19171.70 55
19173.01 61
19174.32 67
19175.62 62
19176.93 63
19178.24 65
19179.55 56
19180.86 74
19182.17 68
19183.48 70
19184.78 50
19186.09 50
19187.40 58
19188.71 61
19190.02 67
19191.33 68
19192.64 59
19193.95 58
19195.26 48
19196.56 61
19197.87 59
19199.18 70
19200.49 61
19201.80 61
19203.11 55
19204.42 69
19205.73 63
19207.04 56
19208.35 66
19209.66 81
19210.97 69
19212.28 44
19213.59 59
19214.90 56
19216.21 53
19217.52 64
19218.83 50
19220.14 54
19221.45 55
19222.76 60
19224.07 60
19225.38 70
19226.69 49
19228.00 62
19229.31 63
19230.62 54
19231.93 70
19233.24 59
19234.55 68
19235.86 51
19237.17 53
19238.48 70
19239.79 47
19241.10 68
19242.41 58
19243.72 55
19245.03 57
19246.35 51
19247.66 55
19248.97 64
19250.28 66
19251.59 55
19252.90 53
19254.21 55
19255.52 53
19256.83 65
19258.14 67
19259.46 58
19260.77 61
19262.08 42
19263.39 50
19264.70 61
19266.01 54
19267.32 63
19268.64 59
19269.95 59
19271.26 64
19272.57 69
19273.88 65
19275.20 54
19276.51 55
19277.82 57
19279.13 49
19280.44 54
19281.75 55
19283.07 57
19284.38 72
19285.69 49
19287.00 52
19288.32 58
19289.63 68
19290.94 46
19292.25 56
19293.57 64
19294.88 63
19296.19 66
19297.50 56
19298.82 59
19300.13 62
19301.44 50
19302.75 66
19304.07 48
19305.38 57
19306.69 47
19308.01 49
19309.32 62
19310.63 63
19311.94 57
19313.26 54
19314.57 59
19315.88 57
19317.20 61
19318.51 56
19319.82 65
19321.14 43
19322.45 65
19323.76 57
19325.08 65
19326.39 51
19327.70 58
19329.02 51
19330.33 56
19331.65 65
19332.96 54
19334.27 58
19335.59 55
19336.90 59
19338.22 71
19339.53 53
19340.84 64
19342.16 57
19343.47 66
19344.79 55
19346.10 72
19347.41 44
19348.73 53
19350.04 53
19351.36 57
19352.67 53
19353.99 52
19355.30 56
19356.62 58
19357.93 63
19359.25 69
19360.56 54
19361.87 60
19363.19 59
19364.50 51
19365.82 44
19367.13 62
19368.45 56
19369.76 56
19371.08 62
19372.39 56
19373.71 49
19375.02 51
19376.34 57
19377.66 48
19378.97 48
19380.29 59
19381.60 44
19382.92 52
19384.23 58
19385.55 50
19386.86 56
19388.18 58
19389.50 56
19390.81 48
19392.13 41
19393.44 48
19394.76 65
19396.07 56
19397.39 64
19398.71 61
19400.02 45
19401.34 50
19402.65 52
19403.97 48
19405.29 56
19406.60 59
19407.92 52
19409.24 56
19410.55 52
19411.87 59
19413.19 48
19414.50 55
19415.82 64
19417.14 61
19418.45 69
19419.77 48
19421.09 63
19422.40 58
19423.72 52
19425.04 54
19426.35 55
19427.67 70
19428.99 61
19430.30 61
19431.62 53
19432.94 59
19434.26 44
19435.57 59
19436.89 48
19438.21 56
19439.53 54
19440.84 53
19442.16 55
19443.48 61
19444.80 65
19446.11 47
19447.43 45
19448.75 51
19450.07 61
19451.38 46
19452.70 51
19454.02 56
19455.34 68
19456.66 60
19457.97 62
19459.29 51
19460.61 56
19461.93 60
19463.25 45
19464.57 49
19465.88 47
19467.20 61
19468.52 52
19469.84 67
19471.16 50
19472.48 58
19473.79 47
19475.11 76
19476.43 66
19477.75 59
19479.07 54
19480.39 62
19481.71 59
19483.03 49
19484.34 67
19485.66 60
19486.98 50
19488.30 59
19489.62 65
19490.94 57
19492.26 49
19493.58 63
19494.90 60
19496.22 53
19497.54 54
19498.86 44
19500.18 58
19501.50 54
19502.81 64
19504.13 56
19505.45 66
19506.77 60
19508.09 49
19509.41 61
19510.73 48
19512.05 56
19513.37 51
19514.69 68
19516.01 46
19517.33 49
19518.65 46
19519.97 76
19521.29 63
19522.61 55
19523.93 57
19525.25 62
19526.57 66
19527.89 51
19529.22 59
19530.54 56
19531.86 55
19533.18 50
19534.50 49
19535.82 54
19537.14 51
19538.46 56
19539.78 68
19541.10 59
19542.42 63
19543.74 49
19545.06 65
19546.39 58
19547.71 55
19549.03 56
19550.35 71
19551.67 59
19552.99 64
19554.31 55
19555.63 64
19556.96 46
19558.28 49
19559.60 64
19560.92 54
19562.24 61
19563.56 55
19564.88 70
19566.21 54
19567.53 64
19568.85 66
19570.17 76
19571.49 44
19572.82 51
19574.14 59
19575.46 61
19576.78 64
19578.10 42
19579.43 63
19580.75 52
19582.07 51
19583.39 62
19584.72 49
19586.04 45
19587.36 53
19588.68 52
19590.01 69
19591.33 53
19592.65 61
19593.97 53
19595.30 67
19596.62 67
19597.94 52
19599.26 66
19600.59 62
19601.91 70
19603.23 60
19604.56 64
19605.88 51
19607.20 58
19608.53 58
19609.85 61
19611.17 70
19612.49 54
19613.82 75
19615.14 62
19616.47 62
19617.79 56
19619.11 63
19620.44 66
19621.76 49
19623.08 55
19624.41 53
19625.73 46
19627.05 54
19628.38 47
19629.70 51
19631.03 58
19632.35 43
19633.67 61
19635.00 62
19636.32 58
19637.65 63
19638.97 67
19640.29 59
19641.62 60
19642.94 48
19644.27 63
19645.59 62
19646.92 62
19648.24 75
19649.57 68
19650.89 65
19652.21 54
19653.54 63
19654.86 60
19656.19 71
19657.51 50
19658.84 56
19660.16 46
19661.49 47
19662.81 54
19664.14 65
19665.46 54
19666.79 53
19668.11 62
19669.44 55
19670.76 52
19672.09 58
19673.41 63
19674.74 50
19676.07 65
19677.39 55
19678.72 56
19680.04 48
19681.37 62
19682.69 55
19684.02 65
19685.34 60
19686.67 60
19688.00 55
19689.32 68
19690.65 59
19691.97 56
19693.30 58
19694.63 50
19695.95 62
19697.28 55
19698.60 64
19699.93 71
19701.26 59
19702.58 54
19703.91 68
19705.24 58
19706.56 46
19707.89 61
19709.22 62
19710.54 56
19711.87 50
19713.20 62
19714.52 41
19715.85 51
19717.18 55
19718.50 67
19719.83 47
19721.16 49
19722.48 67
19723.81 70
19725.14 55
19726.47 54
19727.79 58
19729.12 72
19730.45 60
19731.77 61
19733.10 44
19734.43 62
19735.76 56
19737.08 49
19738.41 54
19739.74 49
19741.07 61
19742.39 62
19743.72 58
19745.05 55
19746.38 61
19747.71 62
19749.03 48
19750.36 57
19751.69 57
19753.02 67
19754.35 68
19755.67 51
19757.00 57
19758.33 59
19759.66 48
19760.99 55
19762.31 59
19763.64 57
19764.97 48
19766.30 55
19767.63 50
19768.96 55
19770.29 59
19771.61 56
19772.94 50
19774.27 56
19775.60 55
19776.93 45
19778.26 63
19779.59 53
19780.92 54
19782.25 62
19783.57 62
19784.90 40
19786.23 55
19787.56 54
19788.89 60
19790.22 55
19791.55 55
19792.88 68
19794.21 59
19795.54 58
19796.87 59
19798.20 53
19799.53 57
19800.86 50
19802.19 60
19803.52 54
19804.85 58
19806.18 65
19807.50 50
19808.83 60
19810.16 63
19811.49 56
19812.82 64
19814.15 64
19815.49 50
19816.82 57
19818.15 55
19819.48 44
19820.81 56
19822.14 53
19823.47 64
19824.80 57
19826.13 56
19827.46 62
19828.79 56
19830.12 56
19831.45 59
19832.78 59
19834.11 57
19835.44 56
19836.77 60
19838.10 45
19839.44 56
19840.77 60
19842.10 70
19843.43 56
19844.76 43
19846.09 57
19847.42 48
19848.75 51
19850.08 48
19851.42 61
19852.75 72
19854.08 50
19855.41 47
19856.74 62
19858.07 54
19859.40 62
19860.74 52
19862.07 60
19863.40 54
19864.73 47
19866.06 73
19867.40 65
19868.73 50
19870.06 49
19871.39 50
19872.72 66
19874.06 62
19875.39 48
19876.72 62
19878.05 57
19879.38 49
19880.72 54
19882.05 55
19883.38 62
19884.71 42
19886.05 60
19887.38 71
19888.71 60
19890.04 49
19891.38 53
19892.71 51
19894.04 55
19895.38 50
19896.71 48
19898.04 56
19899.37 50
19900.71 51
19902.04 54
19903.37 57
19904.71 66
19906.04 48
19907.37 65
19908.71 64
19910.04 43
19911.37 67
19912.71 41
19914.04 70
19915.37 47
19916.71 75
19918.04 58
19919.37 61
19920.71 46
19922.04 57
19923.37 53
19924.71 60
19926.04 67
19927.38 57
19928.71 70
19930.04 52
19931.38 47
19932.71 67
19934.05 63
19935.38 50
19936.71 63
19938.05 56
19939.38 52
19940.72 61
19942.05 76
19943.39 71
19944.72 54
19946.06 53
19947.39 54
19948.72 61
19950.06 65
19951.39 60
19952.73 53
19954.06 65
19955.40 52
19956.73 55
19958.07 51
19959.40 55
19960.74 64
19962.07 59
19963.41 46
19964.74 60
19966.08 67
19967.41 61
19968.75 57
19970.08 62
19971.42 57
19972.76 54
19974.09 52
19975.43 58
19976.76 69
19978.10 55
19979.43 57
19980.77 50
19982.10 68
19983.44 63
19984.78 63
19986.11 61
19987.45 65
19988.78 65
19990.12 72
19991.46 65
19992.79 56
19994.13 59
19995.46 55
19996.80 77
19998.14 75
19999.47 56
20000.81 63
20002.15 76
20003.48 69
20004.82 58
20006.16 64
20007.49 69
20008.83 65
20010.17 49
20011.50 46
20012.84 62
20014.18 64
20015.51 60
20016.85 56
20018.19 62
20019.52 59
20020.86 57
20022.20 62
20023.53 51
20024.87 60
20026.21 63
20027.55 51
20028.88 68
20030.22 51
20031.56 64
20032.90 46
20034.23 63
20035.57 56
20036.91 67
20038.25 69
20039.58 59
20040.92 57
20042.26 68
20043.60 69
20044.93 57
20046.27 62
20047.61 53
20048.95 73
20050.29 47
20051.62 75
20052.96 77
20054.30 75
20055.64 58
20056.98 72
20058.32 57
20059.65 55
20060.99 61
20062.33 61
20063.67 62
20065.01 75
20066.35 62
20067.68 72
20069.02 55
20070.36 58
20071.70 64
20073.04 54
20074.38 52
20075.72 56
20077.06 75
20078.40 62
20079.73 61
20081.07 55
20082.41 71
20083.75 54
20085.09 46
20086.43 65
20087.77 61
20089.11 84
20090.45 57
20091.79 53
20093.13 68
20094.47 82
20095.81 47
20097.15 54
20098.48 61
20099.82 54
20101.16 57
20102.50 50
20103.84 63
20105.18 59
20106.52 62
20107.86 65
20109.20 61
20110.54 60
20111.88 63
20113.22 61
20114.56 57
20115.90 73
20117.24 66
20118.58 53
20119.93 64
20121.27 64
20122.61 72
20123.95 63
20125.29 64
20126.63 68
20127.97 71
20129.31 65
20130.65 61
20131.99 60
20133.33 65
20134.67 66
20136.01 56
