# Supplementary material for: MALDI-TOF MS typing enables the classification of brewing yeasts of the genus Saccharomyces to major beer styles
Source: PLoS One. 2017 Aug 9;12(8):e0181694. doi: 10.1371/journal.pone.0181694 (PMC5549903; doi:10.1371/journal.pone.0181694)
Supplement: S6 File — The directory includes 90 raw files and was zipped to “.zip”; the folder has three strains with 30 spectra per strain; S1 Text explains the raw files with an example and Table 1 represents the yeast strains used within the experiment. (ZIP) [file pone.0181694.s009.zip › 16-18/30276-3478-Lag-Lag-Lag-YPG-18h-E-E_2016-09-27_10_0_A5_1.dat]

1999.34 1911
1999.77 2018
2000.19 2064
2000.61 1972
2001.03 1991
2001.45 2019
2001.88 1961
2002.30 1853
2002.72 1848
2003.14 1777
2003.56 1699
2003.99 1720
2004.41 1715
2004.83 1737
2005.25 1668
2005.68 1651
2006.10 1739
2006.52 1751
2006.94 1769
2007.37 1862
2007.79 1808
2008.21 1893
2008.64 1786
2009.06 1831
2009.48 1821
2009.90 1786
2010.33 1821
2010.75 1785
2011.17 1756
2011.60 1741
2012.02 1663
2012.44 1543
2012.87 1656
2013.29 1571
2013.71 1675
2014.14 1655
2014.56 1691
2014.98 1708
2015.41 1699
2015.83 1766
2016.25 1797
2016.68 1855
2017.10 1846
2017.53 1836
2017.95 1830
2018.37 1879
2018.80 1839
2019.22 1908
2019.65 1861
2020.07 1808
2020.49 1836
2020.92 1753
2021.34 1805
2021.77 1873
2022.19 1848
2022.61 1755
2023.04 1733
2023.46 1634
2023.89 1705
2024.31 1753
2024.74 1719
2025.16 1642
2025.59 1661
2026.01 1658
2026.44 1681
2026.86 1675
2027.29 1642
2027.71 1759
2028.14 1787
2028.56 1714
2028.98 1725
2029.41 1704
2029.84 1769
2030.26 1762
2030.69 1708
2031.11 1804
2031.54 1813
2031.96 1878
2032.39 1790
2032.81 1843
2033.24 1914
2033.66 1869
2034.09 1812
2034.51 1796
2034.94 1747
2035.37 1768
2035.79 1831
2036.22 1848
2036.64 1872
2037.07 1807
2037.49 1871
2037.92 1751
2038.35 1731
2038.77 1793
2039.20 1769
2039.62 1716
2040.05 1762
2040.48 1681
2040.90 1693
2041.33 1768
2041.76 1665
2042.18 1610
2042.61 1719
2043.03 1710
2043.46 1654
2043.89 1641
2044.31 1725
2044.74 1784
2045.17 1771
2045.59 1726
2046.02 1714
2046.45 1706
2046.87 1668
2047.30 1741
2047.73 1695
2048.16 1767
2048.58 1815
2049.01 1804
2049.44 1745
2049.86 1736
2050.29 1745
2050.72 1729
2051.15 1666
2051.57 1622
2052.00 1660
2052.43 1683
2052.86 1685
2053.28 1620
2053.71 1689
2054.14 1742
2054.57 1808
2054.99 1793
2055.42 1838
2055.85 1840
2056.28 1922
2056.70 2036
2057.13 1978
2057.56 2001
2057.99 2032
2058.42 1931
2058.84 1891
2059.27 1810
2059.70 1786
2060.13 1749
2060.56 1785
2060.99 1838
2061.41 1810
2061.84 1737
2062.27 1744
2062.70 1809
2063.13 1834
2063.56 1796
2063.99 1882
2064.41 1963
2064.84 1955
2065.27 2013
2065.70 2097
2066.13 2127
2066.56 2085
2066.99 2088
2067.42 2038
2067.85 1975
2068.27 1892
2068.70 1813
2069.13 1800
2069.56 1769
2069.99 1642
2070.42 1759
2070.85 1720
2071.28 1742
2071.71 1732
2072.14 1806
2072.57 1854
2073.00 1748
2073.43 1772
2073.86 1796
2074.29 1821
2074.72 1859
2075.15 1878
2075.58 1924
2076.01 1921
2076.44 1899
2076.87 1899
2077.30 1875
2077.73 1888
2078.16 1888
2078.59 1800
2079.02 1906
2079.45 1935
2079.88 1898
2080.31 1858
2080.74 1824
2081.17 1828
2081.60 1835
2082.03 1730
2082.46 1723
2082.89 1704
2083.32 1739
2083.75 1647
2084.18 1640
2084.61 1707
2085.04 1687
2085.47 1613
2085.90 1676
2086.34 1673
2086.77 1682
2087.20 1603
2087.63 1710
2088.06 1700
2088.49 1658
2088.92 1646
2089.35 1647
2089.79 1674
2090.22 1579
2090.65 1622
2091.08 1586
2091.51 1625
2091.94 1720
2092.37 1716
2092.81 1683
2093.24 1701
2093.67 1769
2094.10 1731
2094.53 1776
2094.96 1858
2095.40 1788
2095.83 1773
2096.26 1804
2096.69 1697
2097.12 1709
2097.56 1724
2097.99 1693
2098.42 1690
2098.85 1640
2099.29 1555
2099.72 1612
2100.15 1556
2100.58 1566
2101.01 1533
2101.45 1663
2101.88 1674
2102.31 1712
2102.75 1606
2103.18 1668
2103.61 1692
2104.04 1644
2104.48 1611
2104.91 1618
2105.34 1727
2105.77 1694
2106.21 1636
2106.64 1601
2107.07 1771
2107.51 1786
2107.94 1761
2108.37 1768
2108.81 1728
2109.24 1652
2109.67 1758
2110.11 1640
2110.54 1688
2110.97 1631
2111.41 1595
2111.84 1631
2112.27 1656
2112.71 1667
2113.14 1604
2113.58 1637
2114.01 1637
2114.44 1629
2114.88 1615
2115.31 1581
2115.75 1519
2116.18 1590
2116.61 1547
2117.05 1586
2117.48 1563
2117.92 1611
2118.35 1666
2118.78 1646
2119.22 1579
2119.65 1647
2120.09 1675
2120.52 1621
2120.96 1685
2121.39 1691
2121.83 1712
2122.26 1737
2122.69 1771
2123.13 1745
2123.56 1793
2124.00 1765
2124.43 1748
2124.87 1724
2125.30 1769
2125.74 1687
2126.17 1615
2126.61 1637
2127.04 1696
2127.48 1659
2127.91 1628
2128.35 1664
2128.79 1726
2129.22 1668
2129.66 1613
2130.09 1667
2130.53 1660
2130.96 1694
2131.40 1689
2131.83 1666
2132.27 1686
2132.70 1723
2133.14 1760
2133.58 1746
2134.01 1714
2134.45 1757
2134.88 1801
2135.32 1754
2135.76 1792
2136.19 1786
2136.63 1804
2137.06 1827
2137.50 1848
2137.94 1798
2138.37 1800
2138.81 1770
2139.25 1710
2139.68 1763
2140.12 1751
2140.56 1724
2140.99 1703
2141.43 1660
2141.87 1600
2142.30 1688
2142.74 1624
2143.18 1683
2143.61 1627
2144.05 1616
2144.49 1646
2144.92 1669
2145.36 1674
2145.80 1664
2146.23 1641
2146.67 1639
2147.11 1726
2147.55 1710
2147.98 1750
2148.42 1816
2148.86 1953
2149.30 2012
2149.73 2038
2150.17 2073
2150.61 2061
2151.05 2066
2151.48 2099
2151.92 2018
2152.36 2039
2152.80 1978
2153.23 1847
2153.67 1753
2154.11 1697
2154.55 1732
2154.99 1749
2155.42 1784
2155.86 1782
2156.30 1767
2156.74 1765
2157.18 1715
2157.61 1633
2158.05 1704
2158.49 1799
2158.93 1745
2159.37 1756
2159.81 1773
2160.24 1809
2160.68 1795
2161.12 1771
2161.56 1680
2162.00 1789
2162.44 1883
2162.88 1857
2163.32 1786
2163.75 1909
2164.19 1876
2164.63 1940
2165.07 1978
2165.51 1978
2165.95 2041
2166.39 2120
2166.83 2067
2167.27 1888
2167.71 1855
2168.15 1887
2168.59 1828
2169.02 1789
2169.46 1783
2169.90 1756
2170.34 1858
2170.78 1833
2171.22 1852
2171.66 1857
2172.10 1933
2172.54 1916
2172.98 1904
2173.42 1854
2173.86 1864
2174.30 1986
2174.74 1978
2175.18 1926
2175.62 1973
2176.06 1934
2176.50 1995
2176.94 1971
2177.38 1996
2177.82 2037
2178.26 2018
2178.70 2037
2179.14 1995
2179.58 2023
2180.02 2003
2180.47 2023
2180.91 2036
2181.35 1992
2181.79 1957
2182.23 1948
2182.67 1840
2183.11 1799
2183.55 1848
2183.99 1763
2184.43 1791
2184.87 1760
2185.31 1729
2185.76 1717
2186.20 1775
2186.64 1803
2187.08 1795
2187.52 1840
2187.96 1894
2188.40 1995
2188.84 1842
2189.29 1847
2189.73 1861
2190.17 1839
2190.61 1869
2191.05 1831
2191.49 1883
2191.94 1934
2192.38 1814
2192.82 1870
2193.26 1953
2193.70 1947
2194.14 1932
2194.59 2137
2195.03 2126
2195.47 2142
2195.91 2085
2196.36 2048
2196.80 1946
2197.24 1973
2197.68 1955
2198.12 1914
2198.57 1957
2199.01 1943
2199.45 1939
2199.89 1899
2200.34 1885
2200.78 1854
2201.22 1813
2201.66 1860
2202.11 1971
2202.55 1941
2202.99 1972
2203.44 2016
2203.88 2083
2204.32 1971
2204.76 1871
2205.21 2054
2205.65 2073
2206.09 2082
2206.54 1964
2206.98 1961
2207.42 1971
2207.87 2059
2208.31 1990
2208.75 1914
2209.20 2004
2209.64 2079
2210.08 2108
2210.53 2137
2210.97 2137
2211.42 1993
2211.86 2057
2212.30 1964
2212.75 1970
2213.19 1897
2213.63 1803
2214.08 1869
2214.52 1901
2214.97 1898
2215.41 1824
2215.85 1823
2216.30 1834
2216.74 1823
2217.19 1804
2217.63 1838
2218.08 1828
2218.52 1798
2218.97 1856
2219.41 1876
2219.85 1848
2220.30 1858
2220.74 1872
2221.19 1786
2221.63 1912
2222.08 1957
2222.52 1989
2222.97 2008
2223.41 2030
2223.86 2021
2224.30 2061
2224.75 2093
2225.19 1991
2225.64 1932
2226.08 1957
2226.53 2088
2226.97 1980
2227.42 1952
2227.86 2017
2228.31 1925
2228.75 1872
2229.20 1958
2229.65 1945
2230.09 1979
2230.54 1959
2230.98 2021
2231.43 2147
2231.87 2181
2232.32 2209
2232.76 2333
2233.21 2395
2233.66 2435
2234.10 2409
2234.55 2344
2234.99 2346
2235.44 2365
2235.89 2285
2236.33 2365
2236.78 2333
2237.23 2207
2237.67 2235
2238.12 2231
2238.56 2173
2239.01 2061
2239.46 2020
2239.90 1994
2240.35 2021
2240.80 1960
2241.24 1951
2241.69 1874
2242.14 1804
2242.58 1730
2243.03 1709
2243.48 1691
2243.93 1723
2244.37 1661
2244.82 1632
2245.27 1640
2245.71 1593
2246.16 1666
2246.61 1636
2247.05 1638
2247.50 1658
2247.95 1707
2248.40 1658
2248.84 1701
2249.29 1680
2249.74 1730
2250.19 1768
2250.63 1840
2251.08 1829
2251.53 1795
2251.98 1796
2252.43 1835
2252.87 1921
2253.32 1873
2253.77 1819
2254.22 1821
2254.66 1759
2255.11 1790
2255.56 1841
2256.01 1741
2256.46 1714
2256.91 1658
2257.35 1594
2257.80 1654
2258.25 1643
2258.70 1696
2259.15 1709
2259.60 1717
2260.04 1644
2260.49 1639
2260.94 1697
2261.39 1774
2261.84 1870
2262.29 1857
2262.74 1858
2263.19 1824
2263.63 1865
2264.08 1836
2264.53 1804
2264.98 1827
2265.43 1781
2265.88 1815
2266.33 1865
2266.78 1780
2267.23 1777
2267.68 1830
2268.13 1907
2268.58 1930
2269.02 1975
2269.47 2035
2269.92 2145
2270.37 2086
2270.82 2122
2271.27 2236
2271.72 2187
2272.17 2137
2272.62 2050
2273.07 2007
2273.52 1961
2273.97 1981
2274.42 2036
2274.87 1986
2275.32 1971
2275.77 2046
2276.22 2098
2276.67 2051
2277.12 2023
2277.57 2060
2278.02 2034
2278.47 1976
2278.92 1979
2279.37 1868
2279.82 1896
2280.27 1846
2280.73 1811
2281.18 1791
2281.63 1736
2282.08 1749
2282.53 1869
2282.98 1853
2283.43 1797
2283.88 1896
2284.33 1814
2284.78 1711
2285.23 1737
2285.68 1785
2286.14 1759
2286.59 1826
2287.04 1818
2287.49 1832
2287.94 1739
2288.39 1804
2288.84 1891
2289.30 1974
2289.75 2002
2290.20 2067
2290.65 2056
2291.10 2257
2291.55 2259
2292.00 2412
2292.46 2340
2292.91 2361
2293.36 2436
2293.81 2372
2294.26 2299
2294.72 2441
2295.17 2382
2295.62 2413
2296.07 2408
2296.52 2304
2296.98 2210
2297.43 2149
2297.88 2075
2298.33 2072
2298.79 1903
2299.24 1921
2299.69 1876
2300.14 1841
2300.60 1812
2301.05 1813
2301.50 1730
2301.95 1759
2302.41 1676
2302.86 1728
2303.31 1794
2303.76 1700
2304.22 1630
2304.67 1680
2305.12 1702
2305.58 1691
2306.03 1894
2306.48 1783
2306.94 1771
2307.39 1743
2307.84 1822
2308.30 1907
2308.75 2012
2309.20 2005
2309.66 2066
2310.11 2055
2310.56 2096
2311.02 2041
2311.47 2079
2311.92 2008
2312.38 1973
2312.83 1973
2313.28 1925
2313.74 1929
2314.19 1898
2314.65 2051
2315.10 2015
2315.55 2065
2316.01 2007
2316.46 1970
2316.92 1936
2317.37 1957
2317.83 1932
2318.28 2011
2318.73 2034
2319.19 2038
2319.64 2028
2320.10 1967
2320.55 2057
2321.01 2007
2321.46 2145
2321.92 2064
2322.37 1992
2322.82 2028
2323.28 2133
2323.73 2225
2324.19 2397
2324.64 2447
2325.10 2579
2325.55 2636
2326.01 2624
2326.46 2657
2326.92 2596
2327.37 2442
2327.83 2334
2328.29 2225
2328.74 2063
2329.20 2012
2329.65 1966
2330.11 1938
2330.56 1910
2331.02 1886
2331.47 1901
2331.93 2047
2332.38 2005
2332.84 2042
2333.30 2092
2333.75 1935
2334.21 1961
2334.66 1900
2335.12 1901
2335.58 1858
2336.03 1865
2336.49 1911
2336.94 1922
2337.40 1827
2337.86 1952
2338.31 1904
2338.77 1887
2339.22 1854
2339.68 1923
2340.14 1827
2340.59 1830
2341.05 1872
2341.51 1902
2341.96 1900
2342.42 1870
2342.88 1865
2343.33 1805
2343.79 1821
2344.25 1845
2344.70 1844
2345.16 1882
2345.62 1963
2346.08 1878
2346.53 1965
2346.99 1961
2347.45 1973
2347.90 2067
2348.36 2048
2348.82 2017
2349.28 2099
2349.73 2096
2350.19 2040
2350.65 2038
2351.11 2018
2351.56 1931
2352.02 1947
2352.48 1904
2352.94 1843
2353.39 1876
2353.85 1864
2354.31 1775
2354.77 1665
2355.22 1696
2355.68 1824
2356.14 1724
2356.60 1730
2357.06 1779
2357.51 1772
2357.97 1718
2358.43 1731
2358.89 1782
2359.35 1810
2359.81 1846
2360.26 1853
2360.72 1780
2361.18 1842
2361.64 2049
2362.10 2023
2362.56 1993
2363.02 2055
2363.47 1990
2363.93 1962
2364.39 2023
2364.85 2026
2365.31 2099
2365.77 2156
2366.23 2228
2366.69 2136
2367.15 2167
2367.60 2094
2368.06 2053
2368.52 2056
2368.98 2056
2369.44 2034
2369.90 1929
2370.36 1868
2370.82 1892
2371.28 1799
2371.74 1782
2372.20 1781
2372.66 1736
2373.12 1766
2373.58 1793
2374.04 1773
2374.50 1742
2374.96 1753
2375.42 1791
2375.88 1771
2376.34 1738
2376.80 1776
2377.26 1781
2377.72 1734
2378.18 1704
2378.64 1680
2379.10 1779
2379.56 1798
2380.02 1789
2380.48 1737
2380.94 1763
2381.40 1753
2381.86 1709
2382.32 1818
2382.78 1738
2383.24 1782
2383.70 1766
2384.16 1957
2384.62 1914
2385.08 1754
2385.54 1773
2386.00 1842
2386.47 1907
2386.93 1975
2387.39 1788
2387.85 1798
2388.31 1831
2388.77 1802
2389.23 1824
2389.69 1824
2390.15 1721
2390.62 1793
2391.08 1812
2391.54 1835
2392.00 1779
2392.46 1777
2392.92 1799
2393.38 1786
2393.85 1781
2394.31 1777
2394.77 1794
2395.23 1733
2395.69 1778
2396.16 1738
2396.62 1734
2397.08 1787
2397.54 1801
2398.00 1790
2398.47 1845
2398.93 1800
2399.39 1768
2399.85 1706
2400.31 1745
2400.78 1693
2401.24 1675
2401.70 1601
2402.16 1624
2402.63 1659
2403.09 1630
2403.55 1664
2404.01 1693
2404.48 1713
2404.94 1768
2405.40 1629
2405.86 1668
2406.33 1764
2406.79 1781
2407.25 1694
2407.72 1821
2408.18 1707
2408.64 1712
2409.11 1675
2409.57 1648
2410.03 1628
2410.49 1682
2410.96 1678
2411.42 1648
2411.88 1571
2412.35 1596
2412.81 1625
2413.28 1581
2413.74 1643
2414.20 1626
2414.67 1678
2415.13 1630
2415.59 1638
2416.06 1701
2416.52 1781
2416.98 1798
2417.45 1823
2417.91 1880
2418.38 1879
2418.84 1805
2419.30 1908
2419.77 1901
2420.23 1853
2420.70 1946
2421.16 1851
2421.63 1911
2422.09 1842
2422.55 1920
2423.02 1900
2423.48 1907
2423.95 1972
2424.41 2015
2424.88 1924
2425.34 1901
2425.81 1867
2426.27 1874
2426.74 1900
2427.20 1846
2427.67 1793
2428.13 1788
2428.60 1740
2429.06 1629
2429.53 1616
2429.99 1515
2430.46 1634
2430.92 1566
2431.39 1609
2431.85 1677
2432.32 1627
2432.78 1720
2433.25 1750
2433.71 1767
2434.18 1689
2434.64 1666
2435.11 1652
2435.58 1706
2436.04 1734
2436.51 1702
2436.97 1780
2437.44 1826
2437.90 1803
2438.37 1869
2438.84 1813
2439.30 1975
2439.77 1989
2440.23 1894
2440.70 1928
2441.17 1955
2441.63 1978
2442.10 1879
2442.57 1892
2443.03 1906
2443.50 1869
2443.96 1889
2444.43 1864
2444.90 1917
2445.36 1771
2445.83 1787
2446.30 1808
2446.76 1793
2447.23 1781
2447.70 1760
2448.16 1725
2448.63 1707
2449.10 1747
2449.57 1721
2450.03 1712
2450.50 1676
2450.97 1673
2451.43 1624
2451.90 1586
2452.37 1583
2452.84 1725
2453.30 1623
2453.77 1594
2454.24 1638
2454.71 1584
2455.17 1613
2455.64 1608
2456.11 1528
2456.58 1552
2457.04 1564
2457.51 1653
2457.98 1689
2458.45 1654
2458.91 1693
2459.38 1721
2459.85 1638
2460.32 1724
2460.79 1663
2461.25 1682
2461.72 1583
2462.19 1617
2462.66 1634
2463.13 1652
2463.60 1636
2464.06 1633
2464.53 1712
2465.00 1619
2465.47 1593
2465.94 1653
2466.41 1721
2466.87 1700
2467.34 1633
2467.81 1640
2468.28 1666
2468.75 1676
2469.22 1679
2469.69 1705
2470.16 1660
2470.63 1617
2471.09 1541
2471.56 1605
2472.03 1630
2472.50 1612
2472.97 1478
2473.44 1549
2473.91 1561
2474.38 1602
2474.85 1603
2475.32 1593
2475.79 1627
2476.26 1738
2476.73 1673
2477.20 1709
2477.67 1611
2478.14 1709
2478.60 1651
2479.07 1674
2479.54 1740
2480.01 1745
2480.48 1703
2480.95 1665
2481.42 1674
2481.89 1644
2482.36 1681
2482.83 1744
2483.30 1627
2483.77 1666
2484.25 1683
2484.72 1625
2485.19 1680
2485.66 1710
2486.13 1637
2486.60 1594
2487.07 1689
2487.54 1621
2488.01 1635
2488.48 1769
2488.95 1849
2489.42 1735
2489.89 1738
2490.36 1667
2490.83 1676
2491.30 1687
2491.78 1661
2492.25 1616
2492.72 1665
2493.19 1630
2493.66 1625
2494.13 1692
2494.60 1622
2495.07 1652
2495.55 1622
2496.02 1715
2496.49 1733
2496.96 1710
2497.43 1635
2497.90 1613
2498.37 1622
2498.85 1620
2499.32 1622
2499.79 1601
2500.26 1556
2500.73 1526
2501.20 1551
2501.68 1581
2502.15 1493
2502.62 1543
2503.09 1616
2503.56 1655
2504.04 1591
2504.51 1622
2504.98 1670
2505.45 1662
2505.93 1698
2506.40 1788
2506.87 1681
2507.34 1617
2507.82 1638
2508.29 1688
2508.76 1713
2509.23 1719
2509.71 1765
2510.18 1763
2510.65 1741
2511.12 1786
2511.60 1772
2512.07 1774
2512.54 1832
2513.02 1769
2513.49 1678
2513.96 1717
2514.44 1622
2514.91 1704
2515.38 1742
2515.85 1696
2516.33 1657
2516.80 1693
2517.27 1709
2517.75 1782
2518.22 1755
2518.70 1811
2519.17 1815
2519.64 1791
2520.12 1744
2520.59 1830
2521.06 1859
2521.54 1766
2522.01 1764
2522.49 1653
2522.96 1665
2523.43 1691
2523.91 1689
2524.38 1694
2524.86 1596
2525.33 1629
2525.80 1651
2526.28 1618
2526.75 1606
2527.23 1617
2527.70 1643
2528.18 1616
2528.65 1664
2529.12 1644
2529.60 1628
2530.07 1624
2530.55 1589
2531.02 1640
2531.50 1759
2531.97 1657
2532.45 1750
2532.92 1746
2533.40 1761
2533.87 1827
2534.35 1754
2534.82 1783
2535.30 1781
2535.77 1737
2536.25 1727
2536.72 1698
2537.20 1715
2537.67 1787
2538.15 1829
2538.62 1768
2539.10 1771
2539.57 1812
2540.05 1735
2540.53 1758
2541.00 1726
2541.48 1758
2541.95 1764
2542.43 1795
2542.90 1742
2543.38 1749
2543.86 1706
2544.33 1740
2544.81 1771
2545.28 1725
2545.76 1717
2546.24 1843
2546.71 1867
2547.19 1947
2547.66 1924
2548.14 1859
2548.62 1997
2549.09 1973
2549.57 2013
2550.05 1972
2550.52 1989
2551.00 1999
2551.48 1961
2551.95 1897
2552.43 1873
2552.91 1834
2553.38 1906
2553.86 1864
2554.34 1900
2554.81 1823
2555.29 1770
2555.77 1782
2556.24 1793
2556.72 1743
2557.20 1794
2557.68 1761
2558.15 1708
2558.63 1724
2559.11 1695
2559.58 1710
2560.06 1676
2560.54 1717
2561.02 1601
2561.49 1633
2561.97 1587
2562.45 1553
2562.93 1545
2563.41 1520
2563.88 1596
2564.36 1657
2564.84 1622
2565.32 1585
2565.79 1674
2566.27 1662
2566.75 1652
2567.23 1571
2567.71 1511
2568.18 1584
2568.66 1531
2569.14 1490
2569.62 1464
2570.10 1540
2570.58 1567
2571.05 1564
2571.53 1584
2572.01 1579
2572.49 1619
2572.97 1626
2573.45 1602
2573.93 1578
2574.40 1583
2574.88 1513
2575.36 1516
2575.84 1581
2576.32 1559
2576.80 1587
2577.28 1620
2577.76 1641
2578.24 1631
2578.72 1621
2579.19 1662
2579.67 1595
2580.15 1635
2580.63 1618
2581.11 1570
2581.59 1573
2582.07 1580
2582.55 1571
2583.03 1564
2583.51 1539
2583.99 1620
2584.47 1581
2584.95 1627
2585.43 1606
2585.91 1659
2586.39 1559
2586.87 1598
2587.35 1609
2587.83 1642
2588.31 1591
2588.79 1594
2589.27 1603
2589.75 1558
2590.23 1519
2590.71 1572
2591.19 1579
2591.67 1617
2592.15 1711
2592.63 1587
2593.11 1683
2593.59 1699
2594.07 1637
2594.55 1592
2595.03 1644
2595.51 1648
2595.99 1533
2596.47 1574
2596.96 1531
2597.44 1635
2597.92 1513
2598.40 1494
2598.88 1491
2599.36 1507
2599.84 1487
2600.32 1589
2600.80 1647
2601.28 1575
2601.77 1562
2602.25 1610
2602.73 1629
2603.21 1687
2603.69 1556
2604.17 1604
2604.65 1678
2605.14 1640
2605.62 1608
2606.10 1641
2606.58 1681
2607.06 1664
2607.54 1724
2608.03 1759
2608.51 1705
2608.99 1678
2609.47 1708
2609.95 1811
2610.44 1666
2610.92 1777
2611.40 1724
2611.88 1652
2612.37 1640
2612.85 1657
2613.33 1537
2613.81 1558
2614.29 1578
2614.78 1580
2615.26 1528
2615.74 1559
2616.22 1647
2616.71 1587
2617.19 1542
2617.67 1474
2618.16 1525
2618.64 1561
2619.12 1513
2619.60 1526
2620.09 1590
2620.57 1626
2621.05 1654
2621.54 1550
2622.02 1563
2622.50 1519
2622.99 1616
2623.47 1671
2623.95 1591
2624.44 1585
2624.92 1575
2625.40 1576
2625.89 1546
2626.37 1629
2626.85 1635
2627.34 1587
2627.82 1557
2628.30 1619
2628.79 1591
2629.27 1504
2629.76 1533
2630.24 1661
2630.72 1592
2631.21 1614
2631.69 1543
2632.18 1528
2632.66 1559
2633.14 1507
2633.63 1532
2634.11 1560
2634.60 1592
2635.08 1528
2635.57 1576
2636.05 1583
2636.53 1559
2637.02 1566
2637.50 1570
2637.99 1559
2638.47 1543
2638.96 1642
2639.44 1696
2639.93 1668
2640.41 1580
2640.90 1502
2641.38 1541
2641.87 1607
2642.35 1562
2642.84 1569
2643.32 1680
2643.81 1630
2644.29 1492
2644.78 1544
2645.26 1538
2645.75 1550
2646.23 1612
2646.72 1604
2647.20 1592
2647.69 1547
2648.18 1602
2648.66 1489
2649.15 1508
2649.63 1582
2650.12 1594
2650.60 1684
2651.09 1637
2651.58 1565
2652.06 1615
2652.55 1605
2653.03 1585
2653.52 1657
2654.01 1627
2654.49 1620
2654.98 1659
2655.46 1674
2655.95 1640
2656.44 1728
2656.92 1626
2657.41 1623
2657.90 1689
2658.38 1611
2658.87 1673
2659.36 1618
2659.84 1529
2660.33 1564
2660.82 1566
2661.30 1602
2661.79 1566
2662.28 1556
2662.76 1568
2663.25 1563
2663.74 1572
2664.22 1547
2664.71 1582
2665.20 1646
2665.68 1679
2666.17 1612
2666.66 1642
2667.15 1673
2667.63 1697
2668.12 1676
2668.61 1614
2669.10 1652
2669.58 1580
2670.07 1594
2670.56 1665
2671.05 1673
2671.53 1670
2672.02 1745
2672.51 1749
2673.00 1887
2673.48 1810
2673.97 1841
2674.46 1784
2674.95 1791
2675.44 1766
2675.92 1883
2676.41 1832
2676.90 1758
2677.39 1739
2677.88 1867
2678.37 1784
2678.85 1712
2679.34 1632
2679.83 1673
2680.32 1689
2680.81 1738
2681.30 1697
2681.79 1699
2682.27 1688
2682.76 1705
2683.25 1739
2683.74 1675
2684.23 1631
2684.72 1651
2685.21 1644
2685.70 1603
2686.18 1561
2686.67 1623
2687.16 1580
2687.65 1598
2688.14 1554
2688.63 1608
2689.12 1551
2689.61 1503
2690.10 1536
2690.59 1642
2691.08 1597
2691.57 1618
2692.06 1690
2692.55 1725
2693.04 1747
2693.53 1773
2694.02 1763
2694.51 1695
2694.99 1641
2695.48 1702
2695.97 1678
2696.46 1635
2696.95 1662
2697.44 1744
2697.93 1732
2698.42 1680
2698.92 1609
2699.41 1663
2699.90 1717
2700.39 1780
2700.88 1763
2701.37 1763
2701.86 1777
2702.35 1771
2702.84 1815
2703.33 1757
2703.82 1792
2704.31 1803
2704.80 1729
2705.29 1837
2705.78 1737
2706.27 1687
2706.76 1665
2707.25 1729
2707.75 1595
2708.24 1581
2708.73 1606
2709.22 1590
2709.71 1584
2710.20 1621
2710.69 1596
2711.18 1585
2711.68 1634
2712.17 1579
2712.66 1560
2713.15 1613
2713.64 1533
2714.13 1605
2714.62 1543
2715.12 1485
2715.61 1509
2716.10 1500
2716.59 1640
2717.08 1601
2717.57 1572
2718.07 1648
2718.56 1647
2719.05 1597
2719.54 1696
2720.03 1728
2720.53 1628
2721.02 1734
2721.51 1799
2722.00 1914
2722.50 1876
2722.99 1823
2723.48 1775
2723.97 1768
2724.47 1750
2724.96 1702
2725.45 1719
2725.94 1611
2726.44 1643
2726.93 1632
2727.42 1613
2727.91 1591
2728.41 1595
2728.90 1623
2729.39 1607
2729.89 1579
2730.38 1671
2730.87 1703
2731.37 1602
2731.86 1724
2732.35 1672
2732.84 1661
2733.34 1669
2733.83 1731
2734.32 1648
2734.82 1699
2735.31 1774
2735.81 1728
2736.30 1653
2736.79 1675
2737.29 1726
2737.78 1843
2738.27 1787
2738.77 1764
2739.26 1697
2739.75 1685
2740.25 1645
2740.74 1607
2741.24 1636
2741.73 1564
2742.22 1542
2742.72 1576
2743.21 1568
2743.71 1464
2744.20 1476
2744.70 1529
2745.19 1470
2745.68 1541
2746.18 1533
2746.67 1611
2747.17 1570
2747.66 1578
2748.16 1583
2748.65 1538
2749.15 1518
2749.64 1614
2750.14 1641
2750.63 1595
2751.13 1606
2751.62 1531
2752.12 1494
2752.61 1500
2753.11 1516
2753.60 1524
2754.10 1591
2754.59 1517
2755.09 1578
2755.58 1660
2756.08 1670
2756.57 1583
2757.07 1637
2757.56 1613
2758.06 1586
2758.56 1614
2759.05 1694
2759.55 1695
2760.04 1582
2760.54 1580
2761.03 1518
2761.53 1577
2762.03 1677
2762.52 1737
2763.02 1674
2763.51 1672
2764.01 1634
2764.51 1622
2765.00 1565
2765.50 1572
2765.99 1497
2766.49 1597
2766.99 1602
2767.48 1621
2767.98 1583
2768.48 1655
2768.97 1636
2769.47 1643
2769.97 1632
2770.46 1640
2770.96 1605
2771.46 1717
2771.95 1581
2772.45 1568
2772.95 1609
2773.44 1575
2773.94 1574
2774.44 1603
2774.93 1602
2775.43 1553
2775.93 1603
2776.43 1609
2776.92 1558
2777.42 1597
2777.92 1599
2778.41 1627
2778.91 1574
2779.41 1646
2779.91 1586
2780.40 1570
2780.90 1645
2781.40 1625
2781.90 1653
2782.39 1669
2782.89 1624
2783.39 1697
2783.89 1640
2784.39 1580
2784.88 1587
2785.38 1632
2785.88 1560
2786.38 1618
2786.88 1619
2787.37 1676
2787.87 1694
2788.37 1708
2788.87 1636
2789.37 1685
2789.87 1675
2790.36 1742
2790.86 1683
2791.36 1674
2791.86 1661
2792.36 1635
2792.86 1677
2793.36 1706
2793.85 1673
2794.35 1640
2794.85 1621
2795.35 1668
2795.85 1755
2796.35 1758
2796.85 1740
2797.35 1773
2797.85 1812
2798.34 1774
2798.84 1766
2799.34 1802
2799.84 1790
2800.34 1785
2800.84 1743
2801.34 1692
2801.84 1692
2802.34 1713
2802.84 1677
2803.34 1702
2803.84 1688
2804.34 1558
2804.84 1609
2805.34 1589
2805.84 1673
2806.34 1590
2806.84 1626
2807.34 1682
2807.84 1798
2808.34 1747
2808.84 1758
2809.34 1752
2809.84 1873
2810.34 1918
2810.84 1826
2811.34 1802
2811.84 1760
2812.34 1752
2812.84 1797
2813.34 1795
2813.84 1725
2814.34 1733
2814.84 1766
2815.34 1760
2815.84 1750
2816.34 1862
2816.84 1818
2817.34 1901
2817.85 1876
2818.35 1852
2818.85 1801
2819.35 1788
2819.85 1761
2820.35 1728
2820.85 1787
2821.35 1746
2821.85 1726
2822.35 1661
2822.86 1648
2823.36 1630
2823.86 1625
2824.36 1575
2824.86 1630
2825.36 1556
2825.87 1614
2826.37 1611
2826.87 1642
2827.37 1553
2827.87 1526
2828.37 1599
2828.88 1594
2829.38 1571
2829.88 1553
2830.38 1512
2830.88 1502
2831.39 1516
2831.89 1542
2832.39 1609
2832.89 1600
2833.39 1565
2833.90 1621
2834.40 1647
2834.90 1619
2835.40 1628
2835.91 1702
2836.41 1667
2836.91 1642
2837.41 1647
2837.92 1615
2838.42 1583
2838.92 1585
2839.42 1630
2839.93 1615
2840.43 1658
2840.93 1717
2841.44 1724
2841.94 1688
2842.44 1609
2842.95 1639
2843.45 1657
2843.95 1583
2844.45 1571
2844.96 1591
2845.46 1638
2845.96 1657
2846.47 1710
2846.97 1688
2847.48 1729
2847.98 1772
2848.48 1780
2848.99 1800
2849.49 1664
2849.99 1646
2850.50 1784
2851.00 1767
2851.50 1695
2852.01 1639
2852.51 1617
2853.02 1676
2853.52 1655
2854.02 1643
2854.53 1597
2855.03 1610
2855.54 1662
2856.04 1626
2856.55 1602
2857.05 1611
2857.55 1696
2858.06 1617
2858.56 1611
2859.07 1634
2859.57 1682
2860.08 1680
2860.58 1709
2861.09 1757
2861.59 1714
2862.10 1729
2862.60 1750
2863.11 1658
2863.61 1746
2864.12 1711
2864.62 1798
2865.13 1777
2865.63 1746
2866.14 1710
2866.64 1688
2867.15 1708
2867.65 1727
2868.16 1655
2868.66 1610
2869.17 1652
2869.67 1711
2870.18 1732
2870.68 1668
2871.19 1765
2871.69 1733
2872.20 1711
2872.71 1749
2873.21 1649
2873.72 1702
2874.22 1701
2874.73 1662
2875.24 1758
2875.74 1745
2876.25 1682
2876.75 1688
2877.26 1698
2877.77 1709
2878.27 1782
2878.78 1718
2879.28 1611
2879.79 1653
2880.30 1724
2880.80 1728
2881.31 1697
2881.82 1683
2882.32 1749
2882.83 1846
2883.34 1887
2883.84 1870
2884.35 1862
2884.86 1856
2885.36 1987
2885.87 2137
2886.38 2173
2886.88 2290
2887.39 2375
2887.90 2420
2888.41 2344
2888.91 2184
2889.42 2310
2889.93 2162
2890.43 2105
2890.94 2023
2891.45 2118
2891.96 2106
2892.46 2041
2892.97 1950
2893.48 2037
2893.99 1961
2894.49 1998
2895.00 1985
2895.51 2129
2896.02 2092
2896.53 2079
2897.03 2090
2897.54 1995
2898.05 2079
2898.56 2085
2899.07 2048
2899.57 1988
2900.08 2000
2900.59 1895
2901.10 1882
2901.61 1929
2902.11 1967
2902.62 1965
2903.13 2013
2903.64 1931
2904.15 1988
2904.66 2023
2905.16 1960
2905.67 2029
2906.18 2068
2906.69 2096
2907.20 2124
2907.71 1990
2908.22 1993
2908.73 1954
2909.24 1883
2909.74 1863
2910.25 1784
2910.76 1759
2911.27 1699
2911.78 1777
2912.29 1750
2912.80 1733
2913.31 1714
2913.82 1726
2914.33 1763
2914.84 1827
2915.35 1827
2915.86 1827
2916.36 1805
2916.87 1762
2917.38 1814
2917.89 1751
2918.40 1844
2918.91 1831
2919.42 1726
2919.93 1774
2920.44 1811
2920.95 1747
2921.46 1840
2921.97 1873
2922.48 1840
2922.99 1881
2923.50 1935
2924.01 2037
2924.52 1994
2925.03 1960
2925.54 2011
2926.05 1960
2926.57 1984
2927.08 2064
2927.59 1945
2928.10 1822
2928.61 1851
2929.12 1793
2929.63 1701
2930.14 1657
2930.65 1647
2931.16 1638
2931.67 1639
2932.18 1782
2932.69 1691
2933.20 1687
2933.72 1678
2934.23 1626
2934.74 1653
2935.25 1635
2935.76 1689
2936.27 1709
2936.78 1779
2937.29 1816
2937.81 1850
2938.32 1779
2938.83 1805
2939.34 1847
2939.85 1958
2940.36 1915
2940.88 1996
2941.39 2055
2941.90 2076
2942.41 2083
2942.92 2052
2943.43 2065
2943.95 2091
2944.46 2045
2944.97 1954
2945.48 1946
2945.99 2004
2946.51 1986
2947.02 2023
2947.53 1969
2948.04 1868
2948.56 1889
2949.07 1830
2949.58 1796
2950.09 1728
2950.61 1741
2951.12 1728
2951.63 1714
2952.14 1760
2952.66 1763
2953.17 1665
2953.68 1700
2954.19 1679
2954.71 1638
2955.22 1648
2955.73 1656
2956.25 1690
2956.76 1626
2957.27 1563
2957.79 1588
2958.30 1587
2958.81 1602
2959.33 1654
2959.84 1712
2960.35 1652
2960.87 1723
2961.38 1736
2961.89 1779
2962.41 1726
2962.92 1703
2963.43 1797
2963.95 1883
2964.46 1917
2964.97 1878
2965.49 1839
2966.00 1904
2966.52 1761
2967.03 1809
2967.54 1823
2968.06 1833
2968.57 1820
2969.09 1859
2969.60 1877
2970.12 1867
2970.63 1831
2971.14 1838
2971.66 1875
2972.17 1868
2972.69 1773
2973.20 1826
2973.72 1787
2974.23 1808
2974.75 1781
2975.26 1874
2975.77 1894
2976.29 1865
2976.80 1819
2977.32 1894
2977.83 1942
2978.35 1964
2978.86 1946
2979.38 2040
2979.89 2035
2980.41 1966
2980.92 2019
2981.44 2031
2981.95 2039
2982.47 2022
2982.99 2077
2983.50 2109
2984.02 2097
2984.53 2172
2985.05 2184
2985.56 2160
2986.08 2178
2986.59 2223
2987.11 2232
2987.63 2126
2988.14 2172
2988.66 2201
2989.17 2213
2989.69 2172
2990.20 2189
2990.72 2226
2991.24 2130
2991.75 2042
2992.27 2056
2992.79 2130
2993.30 2054
2993.82 2116
2994.33 2180
2994.85 2241
2995.37 2273
2995.88 2218
2996.40 2363
2996.92 2647
2997.43 2753
2997.95 2845
2998.47 3010
2998.98 3011
2999.50 3080
3000.02 2980
3000.53 2976
3001.05 2919
3001.57 2974
3002.08 3110
3002.60 3408
3003.12 3906
3003.64 4332
3004.15 4971
3004.67 5522
3005.19 6165
3005.70 6732
3006.22 6789
3006.74 6609
3007.26 6301
3007.77 5897
3008.29 5268
3008.81 4608
3009.33 4144
3009.84 3674
3010.36 3299
3010.88 2835
3011.40 2637
3011.92 2594
3012.43 2506
3012.95 2421
3013.47 2549
3013.99 2425
3014.50 2407
3015.02 2330
3015.54 2403
3016.06 2320
3016.58 2325
3017.10 2303
3017.61 2285
3018.13 2245
3018.65 2257
3019.17 2285
3019.69 2264
3020.21 2224
3020.73 2204
3021.24 2168
3021.76 2268
3022.28 2357
3022.80 2445
3023.32 2470
3023.84 2516
3024.36 2498
3024.88 2613
3025.39 2724
3025.91 2621
3026.43 2482
3026.95 2452
3027.47 2411
3027.99 2326
3028.51 2300
3029.03 2226
3029.55 2108
3030.07 2099
3030.59 2121
3031.11 2096
3031.63 2070
3032.15 2012
3032.66 2003
3033.18 2066
3033.70 2055
3034.22 2033
3034.74 2087
3035.26 2119
3035.78 2031
3036.30 2038
3036.82 2164
3037.34 2110
3037.86 2002
3038.38 2043
3038.90 2078
3039.42 2095
3039.94 2067
3040.46 1997
3040.98 1932
3041.51 1996
3042.03 1976
3042.55 1973
3043.07 2027
3043.59 1911
3044.11 1902
3044.63 1982
3045.15 2002
3045.67 1952
3046.19 1984
3046.71 2025
3047.23 1975
3047.75 2006
3048.27 1983
3048.79 1893
3049.32 1872
3049.84 1880
3050.36 1913
3050.88 1916
3051.40 1892
3051.92 1865
3052.44 1803
3052.96 1801
3053.49 1875
3054.01 1898
3054.53 1825
3055.05 1855
3055.57 1851
3056.09 1872
3056.62 1889
3057.14 1913
3057.66 1828
3058.18 1928
3058.70 2074
3059.22 1976
3059.75 1934
3060.27 2039
3060.79 1918
3061.31 2004
3061.83 2107
3062.36 2057
3062.88 2052
3063.40 2146
3063.92 2054
3064.45 2252
3064.97 2201
3065.49 2252
3066.01 2235
3066.54 2245
3067.06 2291
3067.58 2320
3068.10 2434
3068.63 2466
3069.15 2536
3069.67 2487
3070.19 2498
3070.72 2397
3071.24 2366
3071.76 2243
3072.29 2312
3072.81 2323
3073.33 2286
3073.85 2300
3074.38 2285
3074.90 2253
3075.42 2310
3075.95 2269
3076.47 2424
3076.99 2585
3077.52 2572
3078.04 2785
3078.57 2788
3079.09 2819
3079.61 3081
3080.14 3077
3080.66 3061
3081.18 3073
3081.71 3086
3082.23 3030
3082.76 2942
3083.28 2902
3083.80 2882
3084.33 2932
3084.85 2865
3085.38 2836
3085.90 2888
3086.42 2852
3086.95 2876
3087.47 2988
3088.00 3184
3088.52 3628
3089.05 4303
3089.57 4556
3090.09 5072
3090.62 5497
3091.14 5516
3091.67 5607
3092.19 5310
3092.72 5059
3093.24 4661
3093.77 4319
3094.29 4061
3094.82 3848
3095.34 3850
3095.87 3782
3096.39 3872
3096.92 4111
3097.44 4236
3097.97 4247
3098.49 4195
3099.02 4128
3099.54 4096
3100.07 4114
3100.59 4227
3101.12 4611
3101.64 5068
3102.17 5525
3102.70 6204
3103.22 6889
3103.75 7206
3104.27 7377
3104.80 7169
3105.32 6786
3105.85 6227
3106.38 5494
3106.90 4803
3107.43 4283
3107.95 3739
3108.48 3422
3109.01 3279
3109.53 3233
3110.06 3060
3110.58 2988
3111.11 2946
3111.64 2914
3112.16 2829
3112.69 2759
3113.22 2722
3113.74 2664
3114.27 2560
3114.80 2499
3115.32 2502
3115.85 2356
3116.38 2383
3116.90 2499
3117.43 2392
3117.96 2333
3118.48 2349
3119.01 2383
3119.54 2440
3120.06 2580
3120.59 2494
3121.12 2705
3121.65 2628
3122.17 2810
3122.70 2858
3123.23 2891
3123.76 2835
3124.28 2799
3124.81 2573
3125.34 2504
3125.87 2561
3126.39 2424
3126.92 2375
3127.45 2441
3127.98 2290
3128.50 2286
3129.03 2256
3129.56 2375
3130.09 2361
3130.62 2210
3131.14 2232
3131.67 2169
3132.20 2115
3132.73 2171
3133.26 2230
3133.78 2217
3134.31 2136
3134.84 2102
3135.37 2085
3135.90 2125
3136.43 2107
3136.95 2049
3137.48 2101
3138.01 2064
3138.54 2176
3139.07 2097
3139.60 2087
3140.13 2073
3140.65 1983
3141.18 1997
3141.71 2016
3142.24 1993
3142.77 1993
3143.30 1937
3143.83 1964
3144.36 1996
3144.89 1952
3145.42 1892
3145.94 1952
3146.47 2042
3147.00 2112
3147.53 2069
3148.06 2066
3148.59 2185
3149.12 2115
3149.65 2023
3150.18 2103
3150.71 2126
3151.24 2054
3151.77 2084
3152.30 2062
3152.83 2046
3153.36 2048
3153.89 1983
3154.42 2002
3154.95 2029
3155.48 2032
3156.01 2048
3156.54 2067
3157.07 2017
3157.60 1937
3158.13 2045
3158.66 2063
3159.19 2068
3159.72 2129
3160.25 2135
3160.78 1986
3161.31 1956
3161.84 1996
3162.37 1998
3162.90 1990
3163.43 1928
3163.97 1984
3164.50 2046
3165.03 1953
3165.56 1882
3166.09 1894
3166.62 1904
3167.15 1820
3167.68 1853
3168.21 1845
3168.74 1824
3169.28 1786
3169.81 1853
3170.34 1778
3170.87 1795
3171.40 1813
3171.93 1852
3172.46 1868
3172.99 1852
3173.53 1837
3174.06 1998
3174.59 2023
3175.12 1913
3175.65 1888
3176.18 1833
3176.72 1904
3177.25 1989
3177.78 1957
3178.31 1876
3178.84 1872
3179.38 1836
3179.91 1717
3180.44 1757
3180.97 1845
3181.50 1828
3182.04 1736
3182.57 1766
3183.10 1739
3183.63 1800
3184.17 1699
3184.70 1734
3185.23 1762
3185.76 1782
3186.30 1826
3186.83 1792
3187.36 1806
3187.89 1756
3188.43 1663
3188.96 1690
3189.49 1768
3190.03 1732
3190.56 1777
3191.09 1851
3191.63 1789
3192.16 1786
3192.69 1880
3193.22 1792
3193.76 1718
3194.29 1767
3194.82 1743
3195.36 1699
3195.89 1792
3196.43 1847
3196.96 1902
3197.49 1880
3198.03 1920
3198.56 1981
3199.09 1954
3199.63 1955
3200.16 1856
3200.69 1946
3201.23 1937
3201.76 1886
3202.30 1955
3202.83 1890
3203.36 1887
3203.90 1912
3204.43 1919
3204.97 1838
3205.50 1960
3206.04 1979
3206.57 2050
3207.10 2142
3207.64 2056
3208.17 2221
3208.71 2283
3209.24 2333
3209.78 2473
3210.31 2560
3210.85 2644
3211.38 2732
3211.91 2715
3212.45 2596
3212.98 2640
3213.52 2756
3214.05 2596
3214.59 2386
3215.12 2392
3215.66 2281
3216.19 2093
3216.73 2091
3217.26 1974
3217.80 1962
3218.34 1930
3218.87 1899
3219.41 1795
3219.94 1836
3220.48 1964
3221.01 1843
3221.55 1983
3222.08 2010
3222.62 2066
3223.15 2117
3223.69 2214
3224.23 2301
3224.76 2378
3225.30 2533
3225.83 2546
3226.37 2601
3226.91 2502
3227.44 2543
3227.98 2420
3228.51 2384
3229.05 2350
3229.59 2325
3230.12 2184
3230.66 2255
3231.20 2224
3231.73 2280
3232.27 2346
3232.81 2495
3233.34 2438
3233.88 2497
3234.41 2476
3234.95 2437
3235.49 2430
3236.02 2488
3236.56 2612
3237.10 2680
3237.64 2735
3238.17 2755
3238.71 2694
3239.25 2665
3239.78 2652
3240.32 2598
3240.86 2627
3241.39 2498
3241.93 2554
3242.47 2469
3243.01 2472
3243.54 2566
3244.08 2566
3244.62 2615
3245.16 2529
3245.69 2578
3246.23 2565
3246.77 2716
3247.31 2626
3247.84 2765
3248.38 2731
3248.92 2756
3249.46 2874
3250.00 3135
3250.53 3303
3251.07 3691
3251.61 4287
3252.15 4940
3252.69 5558
3253.22 6103
3253.76 6606
3254.30 6671
3254.84 6498
3255.38 6217
3255.92 5561
3256.45 4909
3256.99 4530
3257.53 3849
3258.07 3610
3258.61 3456
3259.15 3307
3259.69 3320
3260.23 3396
3260.76 3412
3261.30 3489
3261.84 3529
3262.38 3793
3262.92 3898
3263.46 4061
3264.00 4289
3264.54 4301
3265.08 4333
3265.62 4589
3266.15 4724
3266.69 5014
3267.23 5137
3267.77 5178
3268.31 5355
3268.85 5176
3269.39 4876
3269.93 4598
3270.47 4070
3271.01 3818
3271.55 3572
3272.09 3393
3272.63 3152
3273.17 3173
3273.71 3234
3274.25 3196
3274.79 3204
3275.33 3049
3275.87 2891
3276.41 2961
3276.95 2969
3277.49 2869
3278.03 2817
3278.57 2881
3279.11 2898
3279.65 2899
3280.19 2911
3280.73 2894
3281.27 2863
3281.81 2789
3282.35 2878
3282.89 2920
3283.43 2771
3283.97 2784
3284.52 2753
3285.06 2835
3285.60 2949
3286.14 2933
3286.68 2857
3287.22 2910
3287.76 2899
3288.30 2830
3288.84 2837
3289.38 2964
3289.93 3011
3290.47 3099
3291.01 3069
3291.55 3202
3292.09 3328
3292.63 3466
3293.17 3514
3293.72 3682
3294.26 3832
3294.80 4008
3295.34 4211
3295.88 4436
3296.42 4640
3296.97 4773
3297.51 4821
3298.05 4647
3298.59 4476
3299.13 4259
3299.68 3899
3300.22 3677
3300.76 3417
3301.30 3399
3301.84 3349
3302.39 3249
3302.93 3234
3303.47 3187
3304.01 3164
3304.56 3139
3305.10 3150
3305.64 3156
3306.18 3167
3306.73 3290
3307.27 3310
3307.81 3353
3308.35 3280
3308.90 3215
3309.44 3256
3309.98 3455
3310.52 3590
3311.07 3657
3311.61 3769
3312.15 3685
3312.70 3696
3313.24 3683
3313.78 3599
3314.33 3556
3314.87 3566
3315.41 3773
3315.96 3998
3316.50 4087
3317.04 4196
3317.59 4427
3318.13 4684
3318.67 4854
3319.22 5131
3319.76 5376
3320.30 5555
3320.85 5779
3321.39 5759
3321.94 5614
3322.48 5188
3323.02 4892
3323.57 4751
3324.11 4522
3324.66 4355
3325.20 4247
3325.74 4019
3326.29 4033
3326.83 3852
3327.38 3735
3327.92 3756
3328.47 3727
3329.01 3686
3329.55 3729
3330.10 3809
3330.64 4054
3331.19 4325
3331.73 4787
3332.28 5596
3332.82 6740
3333.37 8503
3333.91 10652
3334.46 13148
3335.00 15483
3335.55 17461
3336.09 19488
3336.64 20570
3337.18 20605
3337.73 19625
3338.27 18393
3338.82 16637
3339.36 14621
3339.91 12304
3340.45 10511
3341.00 8914
3341.54 7341
3342.09 6043
3342.63 5244
3343.18 4662
3343.73 4168
3344.27 3762
3344.82 3529
3345.36 3446
3345.91 3374
3346.45 3289
3347.00 3158
3347.55 3178
3348.09 3178
3348.64 3227
3349.18 3236
3349.73 3281
3350.28 3269
3350.82 3264
3351.37 3421
3351.92 3441
3352.46 3358
3353.01 3250
3353.55 3080
3354.10 3072
3354.65 3023
3355.19 3083
3355.74 3071
3356.29 2902
3356.83 2809
3357.38 2704
3357.93 2702
3358.47 2811
3359.02 2797
3359.57 2673
3360.12 2653
3360.66 2723
3361.21 2726
3361.76 2725
3362.30 2846
3362.85 2936
3363.40 2983
3363.95 2923
3364.49 2857
3365.04 2910
3365.59 2874
3366.14 2915
3366.68 2909
3367.23 2798
3367.78 2741
3368.33 2766
3368.87 2775
3369.42 2768
3369.97 2724
3370.52 2752
3371.06 2884
3371.61 3225
3372.16 3284
3372.71 3466
3373.26 3692
3373.80 3987
3374.35 3970
3374.90 4128
3375.45 4052
3376.00 4001
3376.54 3796
3377.09 3626
3377.64 3364
3378.19 3191
3378.74 2932
3379.29 2865
3379.84 2682
3380.38 2587
3380.93 2477
3381.48 2481
3382.03 2357
3382.58 2333
3383.13 2364
3383.68 2371
3384.23 2366
3384.77 2334
3385.32 2395
3385.87 2285
3386.42 2162
3386.97 2198
3387.52 2205
3388.07 2218
3388.62 2178
3389.17 2180
3389.72 2273
3390.27 2325
3390.82 2259
3391.37 2384
3391.92 2303
3392.46 2233
3393.01 2216
3393.56 2222
3394.11 2272
3394.66 2241
3395.21 2195
3395.76 2283
3396.31 2182
3396.86 2212
3397.41 2288
3397.96 2327
3398.51 2299
3399.06 2280
3399.61 2241
3400.16 2263
3400.71 2230
3401.26 2272
3401.81 2100
3402.37 2070
3402.92 2126
3403.47 2054
3404.02 2026
3404.57 2047
3405.12 2056
3405.67 2057
3406.22 2024
3406.77 2013
3407.32 2008
3407.87 1996
3408.42 2059
3408.97 2095
3409.52 2137
3410.08 2248
3410.63 2302
3411.18 2369
3411.73 2455
3412.28 2512
3412.83 2547
3413.38 2591
3413.93 2606
3414.48 2597
3415.04 2635
3415.59 2439
3416.14 2401
3416.69 2372
3417.24 2463
3417.79 2501
3418.35 2569
3418.90 2701
3419.45 2663
3420.00 2553
3420.55 2466
3421.10 2394
3421.66 2258
3422.21 2190
3422.76 2179
3423.31 2171
3423.86 2240
3424.42 2320
3424.97 2219
3425.52 2211
3426.07 2237
3426.63 2186
3427.18 2102
3427.73 2084
3428.28 1946
3428.84 1987
3429.39 2029
3429.94 1935
3430.49 1899
3431.05 1928
3431.60 1960
3432.15 1978
3432.70 1986
3433.26 1953
3433.81 1978
3434.36 1962
3434.92 1931
3435.47 1962
3436.02 2074
3436.58 1997
3437.13 2064
3437.68 2087
3438.24 2176
3438.79 2155
3439.34 2201
3439.90 2240
3440.45 2182
3441.00 2109
3441.56 2240
3442.11 2166
3442.66 2026
3443.22 2051
3443.77 2041
3444.32 2018
3444.88 1994
3445.43 2044
3445.99 2103
3446.54 2061
3447.09 2033
3447.65 1955
3448.20 1930
3448.76 1984
3449.31 1984
3449.86 1923
3450.42 1915
3450.97 1909
3451.53 1869
3452.08 1881
3452.64 1821
3453.19 1887
3453.75 1821
3454.30 1786
3454.85 1818
3455.41 1820
3455.96 1738
3456.52 1747
3457.07 1846
3457.63 1855
3458.18 1907
3458.74 2021
3459.29 1946
3459.85 1887
3460.40 1918
3460.96 1900
3461.51 1871
3462.07 1978
3462.62 1987
3463.18 1958
3463.73 1960
3464.29 1997
3464.85 2007
3465.40 2001
3465.96 2005
3466.51 2121
3467.07 2030
3467.62 2042
3468.18 2060
3468.73 2143
3469.29 2176
3469.85 2130
3470.40 2252
3470.96 2216
3471.51 2321
3472.07 2333
3472.63 2403
3473.18 2423
3473.74 2332
3474.29 2466
3474.85 2414
3475.41 2220
3475.96 2307
3476.52 2342
3477.08 2241
3477.63 2497
3478.19 2471
3478.75 2540
3479.30 2583
3479.86 2694
3480.42 2684
3480.97 2694
3481.53 2723
3482.09 2590
3482.64 2734
3483.20 2761
3483.76 2631
3484.31 2818
3484.87 2905
3485.43 2805
3485.98 2858
3486.54 2933
3487.10 3025
3487.66 3108
3488.21 3172
3488.77 3496
3489.33 3851
3489.89 4569
3490.44 5397
3491.00 6506
3491.56 8103
3492.12 9408
3492.67 10562
3493.23 11326
3493.79 11392
3494.35 11012
3494.90 10052
3495.46 8796
3496.02 7443
3496.58 6371
3497.14 5403
3497.69 4740
3498.25 4054
3498.81 3830
3499.37 3604
3499.93 3621
3500.49 3586
3501.04 3547
3501.60 3635
3502.16 3776
3502.72 3892
3503.28 4310
3503.84 4584
3504.39 4885
3504.95 5129
3505.51 5504
3506.07 5557
3506.63 5462
3507.19 5370
3507.75 4976
3508.31 4750
3508.86 4414
3509.42 3886
3509.98 3700
3510.54 3639
3511.10 3520
3511.66 3530
3512.22 3431
3512.78 3211
3513.34 3139
3513.90 2912
3514.46 2757
3515.02 2656
3515.58 2538
3516.13 2399
3516.69 2403
3517.25 2261
3517.81 2228
3518.37 2276
3518.93 2306
3519.49 2277
3520.05 2385
3520.61 2355
3521.17 2361
3521.73 2435
3522.29 2426
3522.85 2350
3523.41 2476
3523.97 2534
3524.53 2562
3525.09 2668
3525.65 2603
3526.21 2532
3526.77 2570
3527.33 2575
3527.89 2474
3528.46 2552
3529.02 2478
3529.58 2437
3530.14 2452
3530.70 2489
3531.26 2543
3531.82 2547
3532.38 2517
3532.94 2421
3533.50 2433
3534.06 2431
3534.62 2416
3535.18 2387
3535.75 2371
3536.31 2342
3536.87 2268
3537.43 2218
3537.99 2215
3538.55 2205
3539.11 2192
3539.67 2195
3540.24 2138
3540.80 2105
3541.36 2141
3541.92 2190
3542.48 2237
3543.04 2356
3543.61 2383
3544.17 2335
3544.73 2335
3545.29 2331
3545.85 2232
3546.41 2203
3546.98 2142
3547.54 2170
3548.10 2101
3548.66 2078
3549.23 2057
3549.79 1978
3550.35 2012
3550.91 1941
3551.47 1938
3552.04 1966
3552.60 1944
3553.16 1833
3553.72 1762
3554.29 1787
3554.85 1799
3555.41 1836
3555.97 1759
3556.54 1890
3557.10 1893
3557.66 1885
3558.23 1846
3558.79 1923
3559.35 1872
3559.91 1923
3560.48 1946
3561.04 1911
3561.60 1875
3562.17 1895
3562.73 1830
3563.29 1920
3563.86 1954
3564.42 1975
3564.98 2009
3565.55 2070
3566.11 2054
3566.67 1989
3567.24 1980
3567.80 1894
3568.36 1900
3568.93 1892
3569.49 1888
3570.06 1844
3570.62 1795
3571.18 1842
3571.75 1813
3572.31 1772
3572.88 1860
3573.44 1959
3574.00 2001
3574.57 2013
3575.13 2203
3575.70 2388
3576.26 2539
3576.82 2707
3577.39 2746
3577.95 2749
3578.52 2905
3579.08 2984
3579.65 2822
3580.21 2719
3580.78 2584
3581.34 2495
3581.91 2364
3582.47 2202
3583.04 2075
3583.60 2066
3584.17 2047
3584.73 1955
3585.30 1863
3585.86 1817
3586.43 1711
3586.99 1729
3587.56 1716
3588.12 1682
3588.69 1636
3589.25 1651
3589.82 1680
3590.38 1618
3590.95 1682
3591.51 1695
3592.08 1688
3592.64 1690
3593.21 1734
3593.78 1685
3594.34 1661
3594.91 1599
3595.47 1683
3596.04 1670
3596.60 1616
3597.17 1629
3597.74 1747
3598.30 1677
3598.87 1759
3599.43 1713
3600.00 1699
3600.57 1704
3601.13 1759
3601.70 1751
3602.27 1685
3602.83 1593
3603.40 1621
3603.96 1537
3604.53 1600
3605.10 1618
3605.66 1677
3606.23 1610
3606.80 1604
3607.36 1616
3607.93 1598
3608.50 1508
3609.07 1524
3609.63 1495
3610.20 1522
3610.77 1582
3611.33 1552
3611.90 1498
3612.47 1585
3613.03 1599
3613.60 1539
3614.17 1557
3614.74 1629
3615.30 1674
3615.87 1712
3616.44 1794
3617.01 1862
3617.57 2030
3618.14 2000
3618.71 2067
3619.28 2190
3619.84 2059
3620.41 2030
3620.98 1990
3621.55 1913
3622.12 1837
3622.68 1774
3623.25 1678
3623.82 1724
3624.39 1673
3624.96 1564
3625.52 1564
3626.09 1555
3626.66 1583
3627.23 1538
3627.80 1519
3628.37 1508
3628.93 1566
3629.50 1557
3630.07 1536
3630.64 1566
3631.21 1631
3631.78 1630
3632.34 1619
3632.91 1503
3633.48 1527
3634.05 1612
3634.62 1618
3635.19 1640
3635.76 1604
3636.33 1589
3636.90 1603
3637.47 1674
3638.03 1719
3638.60 1745
3639.17 1731
3639.74 1748
3640.31 1848
3640.88 1896
3641.45 1974
3642.02 2024
3642.59 2119
3643.16 2110
3643.73 2049
3644.30 2066
3644.87 2047
3645.44 1971
3646.01 1862
3646.58 1812
3647.15 1718
3647.72 1758
3648.29 1719
3648.86 1716
3649.43 1752
3650.00 1773
3650.57 1702
3651.14 1738
3651.71 1864
3652.28 1924
3652.85 1957
3653.42 2111
3653.99 2130
3654.56 2175
3655.13 2211
3655.70 2128
3656.27 2085
3656.84 2065
3657.41 2076
3657.98 2113
3658.55 2073
3659.12 2134
3659.69 2085
3660.27 2230
3660.84 2326
3661.41 2261
3661.98 2368
3662.55 2332
3663.12 2303
3663.69 2290
3664.26 2173
3664.83 2193
3665.41 2242
3665.98 2293
3666.55 2384
3667.12 2439
3667.69 2552
3668.26 2359
3668.83 2315
3669.41 2287
3669.98 2203
3670.55 2192
3671.12 2074
3671.69 2028
3672.26 1996
3672.84 1943
3673.41 1927
3673.98 2006
3674.55 1994
3675.12 2019
3675.70 2006
3676.27 2093
3676.84 2075
3677.41 2117
3677.98 2098
3678.56 2239
3679.13 2249
3679.70 2261
3680.27 2175
3680.85 2289
3681.42 2315
3681.99 2316
3682.56 2151
3683.14 2084
3683.71 1993
3684.28 1837
3684.86 1844
3685.43 1804
3686.00 1836
3686.57 1862
3687.15 1792
3687.72 1821
3688.29 1906
3688.87 2090
3689.44 2220
3690.01 2312
3690.59 2326
3691.16 2423
3691.73 2483
3692.31 2448
3692.88 2305
3693.45 2244
3694.03 2120
3694.60 2094
3695.17 1999
3695.75 1954
3696.32 1803
3696.89 1743
3697.47 1748
3698.04 1741
3698.62 1747
3699.19 1819
3699.76 1807
3700.34 1736
3700.91 1761
3701.49 1664
3702.06 1736
3702.63 1759
3703.21 1708
3703.78 1703
3704.36 1736
3704.93 1713
3705.51 1745
3706.08 1809
3706.65 1756
3707.23 1816
3707.80 1796
3708.38 1798
3708.95 1817
3709.53 1791
3710.10 1801
3710.68 1845
3711.25 1806
3711.83 1716
3712.40 1719
3712.98 1721
3713.55 1682
3714.13 1686
3714.70 1586
3715.28 1603
3715.85 1585
3716.43 1571
3717.00 1591
3717.58 1621
3718.15 1660
3718.73 1598
3719.30 1637
3719.88 1587
3720.46 1603
3721.03 1633
3721.61 1624
3722.18 1568
3722.76 1615
3723.33 1549
3723.91 1512
3724.49 1490
3725.06 1474
3725.64 1445
3726.21 1460
3726.79 1490
3727.37 1459
3727.94 1530
3728.52 1538
3729.09 1545
3729.67 1615
3730.25 1691
3730.82 1704
3731.40 1764
3731.98 1806
3732.55 1793
3733.13 1845
3733.71 1758
3734.28 1840
3734.86 1895
3735.44 1869
3736.01 1735
3736.59 1664
3737.17 1699
3737.74 1771
3738.32 1675
3738.90 1590
3739.47 1571
3740.05 1560
3740.63 1485
3741.20 1623
3741.78 1574
3742.36 1533
3742.94 1597
3743.51 1565
3744.09 1592
3744.67 1639
3745.25 1577
3745.82 1593
3746.40 1658
3746.98 1696
3747.56 1516
3748.13 1423
3748.71 1567
3749.29 1551
3749.87 1587
3750.45 1493
3751.02 1536
3751.60 1512
3752.18 1538
3752.76 1480
3753.34 1382
3753.91 1497
3754.49 1462
3755.07 1459
3755.65 1497
3756.23 1619
3756.80 1545
3757.38 1500
3757.96 1507
3758.54 1633
3759.12 1502
3759.70 1564
3760.28 1640
3760.85 1563
3761.43 1592
3762.01 1666
3762.59 1699
3763.17 1634
3763.75 1626
3764.33 1542
3764.91 1591
3765.49 1568
3766.06 1626
3766.64 1576
3767.22 1501
3767.80 1483
3768.38 1452
3768.96 1534
3769.54 1501
3770.12 1534
3770.70 1586
3771.28 1544
3771.86 1534
3772.44 1582
3773.02 1613
3773.60 1626
3774.18 1535
3774.76 1554
3775.34 1508
3775.92 1455
3776.50 1520
3777.08 1543
3777.66 1530
3778.24 1531
3778.82 1538
3779.40 1519
3779.98 1617
3780.56 1548
3781.14 1590
3781.72 1665
3782.30 1621
3782.88 1553
3783.46 1448
3784.04 1549
3784.62 1579
3785.20 1538
3785.78 1538
3786.36 1552
3786.94 1549
3787.52 1555
3788.10 1546
3788.68 1537
3789.26 1565
3789.84 1590
3790.43 1623
3791.01 1555
3791.59 1585
3792.17 1659
3792.75 1596
3793.33 1531
3793.91 1575
3794.49 1603
3795.07 1568
3795.66 1556
3796.24 1502
3796.82 1510
3797.40 1506
3797.98 1594
3798.56 1629
3799.15 1526
3799.73 1603
3800.31 1606
3800.89 1732
3801.47 1736
3802.05 1796
3802.64 1935
3803.22 2004
3803.80 1950
3804.38 1894
3804.96 1766
3805.55 1772
3806.13 1848
3806.71 1901
3807.29 2006
3807.87 2032
3808.46 2131
3809.04 2187
3809.62 2340
3810.20 2321
3810.79 2388
3811.37 2234
3811.95 2217
3812.53 2072
3813.12 2128
3813.70 2113
3814.28 2080
3814.87 2148
3815.45 2249
3816.03 2361
3816.61 2288
3817.20 2223
3817.78 2214
3818.36 2117
3818.95 2075
3819.53 1989
3820.11 1859
3820.70 1863
3821.28 1915
3821.86 1919
3822.45 2022
3823.03 1987
3823.61 1922
3824.20 1960
3824.78 2006
3825.36 2011
3825.95 1895
3826.53 1785
3827.11 1751
3827.70 1772
3828.28 1711
3828.87 1689
3829.45 1742
3830.03 1687
3830.62 1756
3831.20 1781
3831.79 1813
3832.37 1863
3832.95 1765
3833.54 1761
3834.12 1752
3834.71 1740
3835.29 1780
3835.88 1694
3836.46 1650
3837.05 1722
3837.63 1626
3838.21 1615
3838.80 1617
3839.38 1642
3839.97 1618
3840.55 1641
3841.14 1567
3841.72 1607
3842.31 1633
3842.89 1633
3843.48 1643
3844.06 1736
3844.65 1756
3845.23 1845
3845.82 1984
3846.40 2050
3846.99 2001
3847.57 2182
3848.16 2188
3848.74 1998
3849.33 1952
3849.92 1918
3850.50 1763
3851.09 1709
3851.67 1663
3852.26 1675
3852.84 1715
3853.43 1713
3854.02 1741
3854.60 1678
3855.19 1691
3855.77 1704
3856.36 1721
3856.94 1738
3857.53 1738
3858.12 1803
3858.70 1742
3859.29 1699
3859.88 1802
3860.46 1836
3861.05 1926
3861.63 2005
3862.22 1914
3862.81 1978
3863.39 1966
3863.98 2009
3864.57 2115
3865.15 2062
3865.74 1985
3866.33 1981
3866.91 1963
3867.50 1875
3868.09 1894
3868.67 1856
3869.26 1790
3869.85 1757
3870.44 1688
3871.02 1699
3871.61 1746
3872.20 1746
3872.78 1782
3873.37 1853
3873.96 1857
3874.55 1846
3875.13 1915
3875.72 1888
3876.31 1802
3876.90 1834
3877.48 1806
3878.07 1709
3878.66 1708
3879.25 1680
3879.83 1725
3880.42 1712
3881.01 1649
3881.60 1615
3882.19 1644
3882.77 1617
3883.36 1544
3883.95 1565
3884.54 1539
3885.13 1553
3885.71 1528
3886.30 1547
3886.89 1517
3887.48 1551
3888.07 1632
3888.66 1618
3889.24 1560
3889.83 1640
3890.42 1628
3891.01 1682
3891.60 1692
3892.19 1692
3892.78 1701
3893.36 1729
3893.95 1694
3894.54 1717
3895.13 1621
3895.72 1552
3896.31 1514
3896.90 1484
3897.49 1485
3898.08 1516
3898.67 1509
3899.26 1514
3899.84 1499
3900.43 1496
3901.02 1523
3901.61 1539
3902.20 1579
3902.79 1519
3903.38 1485
3903.97 1521
3904.56 1549
3905.15 1501
3905.74 1558
3906.33 1574
3906.92 1553
3907.51 1589
3908.10 1587
3908.69 1582
3909.28 1514
3909.87 1554
3910.46 1506
3911.05 1506
3911.64 1501
3912.23 1490
3912.82 1454
3913.41 1425
3914.00 1463
3914.59 1477
3915.18 1454
3915.77 1437
3916.36 1376
3916.95 1432
3917.54 1477
3918.13 1502
3918.72 1524
3919.32 1559
3919.91 1485
3920.50 1497
3921.09 1501
3921.68 1507
3922.27 1516
3922.86 1531
3923.45 1471
3924.04 1444
3924.63 1380
3925.23 1338
3925.82 1416
3926.41 1403
3927.00 1397
3927.59 1363
3928.18 1366
3928.77 1329
3929.36 1328
3929.96 1324
3930.55 1354
3931.14 1380
3931.73 1358
3932.32 1355
3932.91 1372
3933.51 1315
3934.10 1364
3934.69 1328
3935.28 1283
3935.87 1251
3936.47 1338
3937.06 1373
3937.65 1397
3938.24 1399
3938.83 1432
3939.43 1368
3940.02 1400
3940.61 1409
3941.20 1453
3941.80 1399
3942.39 1417
3942.98 1463
3943.57 1427
3944.17 1495
3944.76 1422
3945.35 1378
3945.94 1447
3946.54 1511
3947.13 1401
3947.72 1419
3948.32 1375
3948.91 1320
3949.50 1288
3950.10 1406
3950.69 1397
3951.28 1342
3951.87 1334
3952.47 1354
3953.06 1362
3953.65 1298
3954.25 1336
3954.84 1324
3955.43 1540
3956.03 1435
3956.62 1432
3957.22 1487
3957.81 1585
3958.40 1542
3959.00 1524
3959.59 1648
3960.18 1535
3960.78 1550
3961.37 1545
3961.97 1515
3962.56 1506
3963.15 1584
3963.75 1541
3964.34 1492
3964.94 1541
3965.53 1652
3966.12 1640
3966.72 1669
3967.31 1690
3967.91 1757
3968.50 1743
3969.10 1702
3969.69 1809
3970.29 1719
3970.88 1610
3971.47 1538
3972.07 1544
3972.66 1586
3973.26 1608
3973.85 1598
3974.45 1546
3975.04 1498
3975.64 1646
3976.23 1809
3976.83 1782
3977.42 1900
3978.02 1992
3978.61 2027
3979.21 1967
3979.80 1986
3980.40 1835
3981.00 1810
3981.59 1763
3982.19 1792
3982.78 1685
3983.38 1760
3983.97 1667
3984.57 1630
3985.16 1625
3985.76 1567
3986.36 1624
3986.95 1623
3987.55 1521
3988.14 1531
3988.74 1613
3989.34 1615
3989.93 1631
3990.53 1619
3991.12 1670
3991.72 1651
3992.32 1663
3992.91 1610
3993.51 1627
3994.10 1689
3994.70 1708
3995.30 1687
3995.89 1649
3996.49 1618
3997.09 1671
3997.68 1620
3998.28 1674
3998.88 1728
3999.47 1662
4000.07 1703
4000.67 1655
4001.26 1626
4001.86 1622
4002.46 1652
4003.06 1661
4003.65 1667
4004.25 1556
4004.85 1556
4005.44 1559
4006.04 1582
4006.64 1556
4007.24 1540
4007.83 1479
4008.43 1545
4009.03 1622
4009.63 1512
4010.22 1529
4010.82 1662
4011.42 1628
4012.02 1492
4012.61 1497
4013.21 1563
4013.81 1581
4014.41 1592
4015.01 1497
4015.60 1513
4016.20 1558
4016.80 1528
4017.40 1622
4018.00 1690
4018.59 1716
4019.19 1690
4019.79 1774
4020.39 1698
4020.99 1645
4021.59 1610
4022.18 1669
4022.78 1627
4023.38 1583
4023.98 1586
4024.58 1560
4025.18 1554
4025.78 1541
4026.37 1529
4026.97 1460
4027.57 1548
4028.17 1512
4028.77 1484
4029.37 1563
4029.97 1502
4030.57 1495
4031.17 1480
4031.76 1541
4032.36 1535
4032.96 1589
4033.56 1556
4034.16 1491
4034.76 1543
4035.36 1453
4035.96 1503
4036.56 1586
4037.16 1490
4037.76 1478
4038.36 1439
4038.96 1415
4039.56 1370
4040.16 1421
4040.76 1361
4041.36 1365
4041.96 1406
4042.56 1415
4043.16 1408
4043.76 1379
4044.36 1350
4044.96 1373
4045.56 1320
4046.16 1287
4046.76 1336
4047.36 1343
4047.96 1330
4048.56 1348
4049.16 1328
4049.76 1315
4050.36 1344
4050.96 1343
4051.56 1333
4052.16 1323
4052.76 1302
4053.36 1303
4053.97 1305
4054.57 1320
4055.17 1354
4055.77 1396
4056.37 1327
4056.97 1289
4057.57 1305
4058.17 1276
4058.77 1273
4059.37 1218
4059.98 1307
4060.58 1372
4061.18 1312
4061.78 1313
4062.38 1408
4062.98 1376
4063.58 1355
4064.19 1466
4064.79 1453
4065.39 1420
4065.99 1434
4066.59 1421
4067.19 1461
4067.80 1430
4068.40 1419
4069.00 1440
4069.60 1430
4070.20 1366
4070.81 1279
4071.41 1329
4072.01 1307
4072.61 1265
4073.21 1346
4073.82 1348
4074.42 1293
4075.02 1309
4075.62 1303
4076.23 1259
4076.83 1257
4077.43 1284
4078.03 1305
4078.64 1364
4079.24 1249
4079.84 1253
4080.44 1246
4081.05 1282
4081.65 1265
4082.25 1261
4082.86 1249
4083.46 1246
4084.06 1303
4084.67 1276
4085.27 1231
4085.87 1216
4086.47 1253
4087.08 1285
4087.68 1269
4088.28 1282
4088.89 1353
4089.49 1338
4090.09 1290
4090.70 1231
4091.30 1254
4091.91 1270
4092.51 1256
4093.11 1293
4093.72 1270
4094.32 1298
4094.92 1252
4095.53 1310
4096.13 1323
4096.74 1315
4097.34 1250
4097.94 1281
4098.55 1279
4099.15 1278
4099.76 1309
4100.36 1273
4100.97 1321
4101.57 1431
4102.17 1351
4102.78 1255
4103.38 1276
4103.99 1247
4104.59 1268
4105.20 1335
4105.80 1266
4106.41 1278
4107.01 1278
4107.62 1254
4108.22 1322
4108.82 1309
4109.43 1220
4110.03 1243
4110.64 1241
4111.24 1293
4111.85 1294
4112.45 1226
4113.06 1247
4113.67 1241
4114.27 1229
4114.88 1254
4115.48 1224
4116.09 1225
4116.69 1182
4117.30 1191
4117.90 1253
4118.51 1217
4119.11 1211
4119.72 1155
4120.33 1223
4120.93 1193
4121.54 1256
4122.14 1166
4122.75 1264
4123.35 1316
4123.96 1247
4124.57 1213
4125.17 1224
4125.78 1235
4126.39 1184
4126.99 1222
4127.60 1209
4128.20 1255
4128.81 1217
4129.42 1206
4130.02 1235
4130.63 1248
4131.24 1199
4131.84 1273
4132.45 1340
4133.06 1297
4133.66 1359
4134.27 1305
4134.88 1363
4135.48 1417
4136.09 1423
4136.70 1313
4137.30 1315
4137.91 1286
4138.52 1345
4139.12 1333
4139.73 1322
4140.34 1308
4140.95 1331
4141.55 1341
4142.16 1341
4142.77 1354
4143.38 1366
4143.98 1390
4144.59 1417
4145.20 1322
4145.81 1314
4146.41 1348
4147.02 1424
4147.63 1359
4148.24 1326
4148.84 1274
4149.45 1265
4150.06 1233
4150.67 1276
4151.28 1202
4151.88 1226
4152.49 1201
4153.10 1243
4153.71 1288
4154.32 1228
4154.92 1285
4155.53 1290
4156.14 1314
4156.75 1296
4157.36 1221
4157.97 1363
4158.57 1398
4159.18 1500
4159.79 1498
4160.40 1467
4161.01 1468
4161.62 1476
4162.23 1482
4162.84 1377
4163.44 1339
4164.05 1318
4164.66 1354
4165.27 1329
4165.88 1389
4166.49 1437
4167.10 1408
4167.71 1386
4168.32 1408
4168.93 1414
4169.54 1467
4170.15 1470
4170.75 1485
4171.36 1498
4171.97 1484
4172.58 1422
4173.19 1484
4173.80 1526
4174.41 1496
4175.02 1415
4175.63 1454
4176.24 1376
4176.85 1427
4177.46 1340
4178.07 1306
4178.68 1270
4179.29 1279
4179.90 1275
4180.51 1315
4181.12 1330
4181.73 1281
4182.34 1314
4182.95 1339
4183.56 1316
4184.17 1292
4184.78 1325
4185.39 1284
4186.00 1322
4186.61 1366
4187.23 1425
4187.84 1353
4188.45 1326
4189.06 1330
4189.67 1370
4190.28 1302
4190.89 1223
4191.50 1239
4192.11 1373
4192.72 1305
4193.33 1384
4193.94 1357
4194.56 1320
4195.17 1408
4195.78 1394
4196.39 1362
4197.00 1369
4197.61 1424
4198.22 1402
4198.84 1290
4199.45 1286
4200.06 1368
4200.67 1425
4201.28 1409
4201.89 1305
4202.50 1337
4203.12 1285
4203.73 1256
4204.34 1342
4204.95 1334
4205.56 1320
4206.18 1333
4206.79 1381
4207.40 1323
4208.01 1375
4208.62 1416
4209.24 1390
4209.85 1398
4210.46 1451
4211.07 1402
4211.69 1469
4212.30 1573
4212.91 1475
4213.52 1565
4214.14 1552
4214.75 1590
4215.36 1587
4215.97 1533
4216.59 1481
4217.20 1459
4217.81 1587
4218.43 1450
4219.04 1520
4219.65 1592
4220.26 1725
4220.88 1715
4221.49 1731
4222.10 1764
4222.72 1783
4223.33 1858
4223.94 1795
4224.56 1872
4225.17 1903
4225.78 1965
4226.40 2057
4227.01 2113
4227.62 2276
4228.24 2452
4228.85 2692
4229.46 2837
4230.08 2791
4230.69 2747
4231.31 2549
4231.92 2371
4232.53 2302
4233.15 2162
4233.76 1929
4234.38 1959
4234.99 1933
4235.60 1878
4236.22 1826
4236.83 1866
4237.45 1924
4238.06 1931
4238.68 1816
4239.29 1908
4239.90 1816
4240.52 1719
4241.13 1863
4241.75 1909
4242.36 1885
4242.98 1901
4243.59 1865
4244.21 1901
4244.82 1891
4245.44 1903
4246.05 1950
4246.67 1899
4247.28 1900
4247.90 1874
4248.51 1863
4249.13 1834
4249.74 1831
4250.36 1797
4250.97 1763
4251.59 1784
4252.20 1783
4252.82 1814
4253.43 1859
4254.05 1820
4254.66 1740
4255.28 1681
4255.89 1714
4256.51 1801
4257.13 1831
4257.74 1798
4258.36 1761
4258.97 1766
4259.59 1737
4260.21 1869
4260.82 1914
4261.44 1974
4262.05 2048
4262.67 2240
4263.29 2238
4263.90 2448
4264.52 2526
4265.13 2597
4265.75 2576
4266.37 2491
4266.98 2207
4267.60 2078
4268.22 1988
4268.83 1937
4269.45 1944
4270.07 1826
4270.68 1839
4271.30 1862
4271.92 1839
4272.53 1834
4273.15 1835
4273.77 1761
4274.38 1752
4275.00 1821
4275.62 1824
4276.23 1894
4276.85 2052
4277.47 2051
4278.09 2107
4278.70 2167
4279.32 2106
4279.94 2013
4280.56 2021
4281.17 1982
4281.79 1832
4282.41 1672
4283.03 1650
4283.64 1691
4284.26 1718
4284.88 1687
4285.50 1674
4286.11 1702
4286.73 1621
4287.35 1653
4287.97 1550
4288.59 1577
4289.20 1519
4289.82 1552
4290.44 1580
4291.06 1517
4291.68 1504
4292.29 1482
4292.91 1522
4293.53 1478
4294.15 1479
4294.77 1472
4295.39 1559
4296.00 1555
4296.62 1598
4297.24 1626
4297.86 1545
4298.48 1513
4299.10 1576
4299.72 1618
4300.33 1491
4300.95 1537
4301.57 1594
4302.19 1555
4302.81 1553
4303.43 1540
4304.05 1559
4304.67 1560
4305.29 1568
4305.91 1576
4306.53 1547
4307.14 1547
4307.76 1561
4308.38 1548
4309.00 1503
4309.62 1541
4310.24 1629
4310.86 1618
4311.48 1558
4312.10 1648
4312.72 1609
4313.34 1648
4313.96 1622
4314.58 1657
4315.20 1696
4315.82 1669
4316.44 1606
4317.06 1560
4317.68 1607
4318.30 1735
4318.92 1720
4319.54 1645
4320.16 1685
4320.78 1691
4321.40 1761
4322.02 1755
4322.64 1701
4323.26 1702
4323.88 1780
4324.50 1785
4325.12 1868
4325.74 1904
4326.36 1945
4326.99 2031
4327.61 2070
4328.23 2099
4328.85 2128
4329.47 2089
4330.09 2236
4330.71 2369
4331.33 2620
4331.95 3102
4332.57 3525
4333.19 3973
4333.82 4252
4334.44 4224
4335.06 4401
4335.68 4229
4336.30 3825
4336.92 3452
4337.54 3124
4338.17 2826
4338.79 2809
4339.41 2549
4340.03 2505
4340.65 2324
4341.27 2327
4341.90 2321
4342.52 2346
4343.14 2290
4343.76 2247
4344.38 2370
4345.01 2557
4345.63 2734
4346.25 2994
4346.87 3360
4347.49 3664
4348.12 3786
4348.74 3799
4349.36 3767
4349.98 3550
4350.61 3265
4351.23 2997
4351.85 2898
4352.47 2802
4353.10 2746
4353.72 2624
4354.34 2512
4354.96 2432
4355.59 2197
4356.21 2170
4356.83 1994
4357.46 1986
4358.08 1941
4358.70 1933
4359.32 1881
4359.95 1862
4360.57 1845
4361.19 1902
4361.82 1858
4362.44 1834
4363.06 1816
4363.69 1888
4364.31 1963
4364.93 1900
4365.56 1882
4366.18 1875
4366.80 1860
4367.43 1834
4368.05 1800
4368.67 1802
4369.30 1757
4369.92 1788
4370.55 1738
4371.17 1731
4371.79 1719
4372.42 1689
4373.04 1737
4373.67 1808
4374.29 1784
4374.91 1733
4375.54 1687
4376.16 1687
4376.79 1680
4377.41 1731
4378.04 1845
4378.66 1872
4379.28 1863
4379.91 1875
4380.53 1919
4381.16 1892
4381.78 1876
4382.41 1904
4383.03 1887
4383.66 1926
4384.28 1908
4384.91 1902
4385.53 1945
4386.16 2001
4386.78 1881
4387.41 1900
4388.03 1891
4388.66 1977
4389.28 2013
4389.91 2008
4390.53 2137
4391.16 2276
4391.78 2379
4392.41 2525
4393.03 2623
4393.66 2612
4394.28 2480
4394.91 2416
4395.54 2242
4396.16 2102
4396.79 2035
4397.41 2015
4398.04 1916
4398.66 1796
4399.29 1802
4399.92 1802
4400.54 1733
4401.17 1724
4401.79 1759
4402.42 1703
4403.05 1747
4403.67 1688
4404.30 1643
4404.93 1708
4405.55 1630
4406.18 1616
4406.80 1575
4407.43 1683
4408.06 1602
4408.68 1569
4409.31 1626
4409.94 1647
4410.56 1630
4411.19 1591
4411.82 1658
4412.44 1634
4413.07 1536
4413.70 1510
4414.33 1435
4414.95 1506
4415.58 1497
4416.21 1492
4416.83 1494
4417.46 1522
4418.09 1462
4418.72 1451
4419.34 1486
4419.97 1533
4420.60 1419
4421.22 1435
4421.85 1496
4422.48 1517
4423.11 1411
4423.73 1515
4424.36 1389
4424.99 1365
4425.62 1370
4426.25 1378
4426.87 1394
4427.50 1401
4428.13 1366
4428.76 1412
4429.39 1425
4430.01 1370
4430.64 1406
4431.27 1438
4431.90 1400
4432.53 1374
4433.15 1413
4433.78 1445
4434.41 1441
4435.04 1424
4435.67 1379
4436.30 1386
4436.93 1323
4437.55 1402
4438.18 1414
4438.81 1417
4439.44 1414
4440.07 1369
4440.70 1430
4441.33 1428
4441.96 1344
4442.58 1409
4443.21 1334
4443.84 1345
4444.47 1369
4445.10 1420
4445.73 1323
4446.36 1393
4446.99 1465
4447.62 1453
4448.25 1463
4448.88 1526
4449.51 1438
4450.14 1319
4450.76 1385
4451.39 1409
4452.02 1357
4452.65 1391
4453.28 1377
4453.91 1402
4454.54 1491
4455.17 1585
4455.80 1530
4456.43 1562
4457.06 1526
4457.69 1651
4458.32 1668
4458.95 1644
4459.58 1647
4460.21 1514
4460.84 1496
4461.47 1502
4462.10 1416
4462.73 1419
4463.36 1333
4464.00 1312
4464.63 1325
4465.26 1386
4465.89 1288
4466.52 1297
4467.15 1317
4467.78 1396
4468.41 1425
4469.04 1344
4469.67 1336
4470.30 1341
4470.93 1258
4471.56 1293
4472.20 1330
4472.83 1305
4473.46 1278
4474.09 1292
4474.72 1229
4475.35 1211
4475.98 1163
4476.61 1241
4477.25 1246
4477.88 1253
4478.51 1208
4479.14 1284
4479.77 1224
4480.40 1331
4481.03 1304
4481.67 1340
4482.30 1389
4482.93 1363
4483.56 1341
4484.19 1320
4484.83 1366
4485.46 1354
4486.09 1330
4486.72 1402
4487.35 1366
4487.99 1377
4488.62 1344
4489.25 1298
4489.88 1279
4490.52 1326
4491.15 1341
4491.78 1355
4492.41 1362
4493.05 1306
4493.68 1307
4494.31 1335
4494.94 1393
4495.58 1463
4496.21 1430
4496.84 1377
4497.47 1389
4498.11 1430
4498.74 1433
4499.37 1455
4500.01 1491
4500.64 1565
4501.27 1694
4501.91 1690
4502.54 1746
4503.17 1799
4503.80 1833
4504.44 1833
4505.07 1788
4505.71 1738
4506.34 1683
4506.97 1615
4507.61 1598
4508.24 1625
4508.87 1594
4509.51 1516
4510.14 1588
4510.77 1518
4511.41 1558
4512.04 1463
4512.68 1576
4513.31 1547
4513.94 1523
4514.58 1511
4515.21 1504
4515.85 1453
4516.48 1431
4517.11 1344
4517.75 1321
4518.38 1355
4519.02 1378
4519.65 1326
4520.29 1370
4520.92 1390
4521.55 1332
4522.19 1265
4522.82 1335
4523.46 1348
4524.09 1309
4524.73 1356
4525.36 1345
4526.00 1273
4526.63 1294
4527.27 1298
4527.90 1395
4528.54 1394
4529.17 1467
4529.81 1491
4530.44 1527
4531.08 1563
4531.71 1656
4532.35 1636
4532.98 1713
4533.62 1790
4534.25 1740
4534.89 1664
4535.53 1583
4536.16 1558
4536.80 1453
4537.43 1446
4538.07 1331
4538.70 1366
4539.34 1316
4539.98 1297
4540.61 1266
4541.25 1272
4541.88 1300
4542.52 1230
4543.16 1198
4543.79 1242
4544.43 1257
4545.06 1249
4545.70 1237
4546.34 1260
4546.97 1245
4547.61 1258
4548.25 1298
4548.88 1234
4549.52 1211
4550.15 1218
4550.79 1220
4551.43 1237
4552.06 1235
4552.70 1223
4553.34 1285
4553.97 1291
4554.61 1213
4555.25 1255
4555.89 1256
4556.52 1268
4557.16 1263
4557.80 1304
4558.43 1217
4559.07 1210
4559.71 1190
4560.35 1183
4560.98 1207
4561.62 1300
4562.26 1196
4562.89 1227
4563.53 1235
4564.17 1215
4564.81 1213
4565.44 1191
4566.08 1205
4566.72 1183
4567.36 1174
4568.00 1267
4568.63 1289
4569.27 1321
4569.91 1383
4570.55 1284
4571.19 1325
4571.82 1343
4572.46 1276
4573.10 1320
4573.74 1329
4574.38 1350
4575.01 1227
4575.65 1240
4576.29 1247
4576.93 1260
4577.57 1239
4578.21 1246
4578.84 1228
4579.48 1245
4580.12 1181
4580.76 1216
4581.40 1237
4582.04 1251
4582.68 1271
4583.32 1309
4583.95 1336
4584.59 1345
4585.23 1355
4585.87 1380
4586.51 1452
4587.15 1473
4587.79 1592
4588.43 1723
4589.07 1774
4589.71 1751
4590.35 1763
4590.99 1738
4591.62 1741
4592.26 1811
4592.90 1832
4593.54 1812
4594.18 1770
4594.82 1747
4595.46 1723
4596.10 1674
4596.74 1580
4597.38 1573
4598.02 1570
4598.66 1425
4599.30 1409
4599.94 1469
4600.58 1377
4601.22 1399
4601.86 1445
4602.50 1406
4603.14 1391
4603.78 1446
4604.42 1392
4605.06 1357
4605.70 1388
4606.34 1376
4606.98 1462
4607.62 1417
4608.27 1424
4608.91 1447
4609.55 1390
4610.19 1367
4610.83 1358
4611.47 1424
4612.11 1463
4612.75 1394
4613.39 1424
4614.03 1421
4614.67 1336
4615.31 1316
4615.96 1408
4616.60 1342
4617.24 1340
4617.88 1385
4618.52 1313
4619.16 1360
4619.80 1327
4620.44 1307
4621.09 1278
4621.73 1304
4622.37 1315
4623.01 1306
4623.65 1289
4624.29 1254
4624.94 1307
4625.58 1260
4626.22 1335
4626.86 1333
4627.50 1311
4628.15 1250
4628.79 1329
4629.43 1307
4630.07 1358
4630.71 1415
4631.36 1401
4632.00 1373
4632.64 1489
4633.28 1487
4633.93 1552
4634.57 1533
4635.21 1583
4635.85 1599
4636.50 1591
4637.14 1597
4637.78 1563
4638.42 1581
4639.07 1632
4639.71 1592
4640.35 1644
4640.99 1667
4641.64 1640
4642.28 1660
4642.92 1576
4643.57 1558
4644.21 1543
4644.85 1454
4645.50 1430
4646.14 1370
4646.78 1397
4647.43 1392
4648.07 1386
4648.71 1364
4649.36 1375
4650.00 1388
4650.64 1416
4651.29 1463
4651.93 1523
4652.57 1580
4653.22 1681
4653.86 1684
4654.50 1683
4655.15 1587
4655.79 1527
4656.44 1508
4657.08 1493
4657.72 1448
4658.37 1453
4659.01 1379
4659.66 1397
4660.30 1356
4660.94 1281
4661.59 1241
4662.23 1249
4662.88 1329
4663.52 1243
4664.17 1235
4664.81 1265
4665.46 1196
4666.10 1209
4666.74 1202
4667.39 1174
4668.03 1161
4668.68 1208
4669.32 1222
4669.97 1200
4670.61 1179
4671.26 1198
4671.90 1224
4672.55 1254
4673.19 1278
4673.84 1197
4674.48 1200
4675.13 1237
4675.77 1183
4676.42 1278
4677.07 1296
4677.71 1249
4678.36 1278
4679.00 1219
4679.65 1314
4680.29 1262
4680.94 1290
4681.58 1364
4682.23 1302
4682.88 1308
4683.52 1289
4684.17 1348
4684.81 1330
4685.46 1263
4686.10 1286
4686.75 1376
4687.40 1293
4688.04 1368
4688.69 1349
4689.34 1413
4689.98 1424
4690.63 1419
4691.27 1449
4691.92 1463
4692.57 1465
4693.21 1547
4693.86 1516
4694.51 1501
4695.15 1517
4695.80 1571
4696.45 1584
4697.09 1513
4697.74 1558
4698.39 1657
4699.03 1672
4699.68 1698
4700.33 1792
4700.97 1891
4701.62 1866
4702.27 1860
4702.92 1902
4703.56 1736
4704.21 1640
4704.86 1626
4705.50 1678
4706.15 1701
4706.80 1650
4707.45 1637
4708.09 1594
4708.74 1585
4709.39 1464
4710.04 1477
4710.68 1486
4711.33 1461
4711.98 1387
4712.63 1470
4713.28 1508
4713.92 1424
4714.57 1452
4715.22 1465
4715.87 1524
4716.52 1495
4717.16 1437
4717.81 1497
4718.46 1453
4719.11 1409
4719.76 1379
4720.41 1471
4721.05 1447
4721.70 1415
4722.35 1459
4723.00 1472
4723.65 1464
4724.30 1496
4724.94 1497
4725.59 1460
4726.24 1488
4726.89 1579
4727.54 1454
4728.19 1552
4728.84 1541
4729.49 1473
4730.14 1470
4730.78 1462
4731.43 1404
4732.08 1404
4732.73 1432
4733.38 1345
4734.03 1332
4734.68 1302
4735.33 1385
4735.98 1391
4736.63 1353
4737.28 1318
4737.93 1364
4738.58 1390
4739.23 1410
4739.88 1389
4740.53 1423
4741.18 1492
4741.83 1496
4742.47 1517
4743.12 1443
4743.77 1508
4744.42 1533
4745.07 1428
4745.72 1387
4746.37 1420
4747.03 1385
4747.68 1384
4748.33 1333
4748.98 1436
4749.63 1391
4750.28 1485
4750.93 1440
4751.58 1402
4752.23 1492
4752.88 1558
4753.53 1544
4754.18 1587
4754.83 1606
4755.48 1659
4756.13 1521
4756.78 1450
4757.43 1446
4758.08 1371
4758.74 1467
4759.39 1355
4760.04 1419
4760.69 1486
4761.34 1535
4761.99 1541
4762.64 1531
4763.29 1529
4763.94 1494
4764.60 1479
4765.25 1461
4765.90 1418
4766.55 1434
4767.20 1445
4767.85 1442
4768.51 1429
4769.16 1453
4769.81 1428
4770.46 1419
4771.11 1447
4771.76 1442
4772.42 1438
4773.07 1488
4773.72 1463
4774.37 1393
4775.02 1454
4775.68 1474
4776.33 1506
4776.98 1513
4777.63 1451
4778.29 1440
4778.94 1376
4779.59 1404
4780.24 1457
4780.89 1423
4781.55 1483
4782.20 1482
4782.85 1454
4783.51 1508
4784.16 1475
4784.81 1453
4785.46 1410
4786.12 1442
4786.77 1445
4787.42 1455
4788.08 1451
4788.73 1460
4789.38 1568
4790.03 1513
4790.69 1565
4791.34 1551
4791.99 1564
4792.65 1540
4793.30 1537
4793.95 1605
4794.61 1608
4795.26 1631
4795.91 1582
4796.57 1485
4797.22 1582
4797.87 1562
4798.53 1624
4799.18 1756
4799.84 1826
4800.49 1909
4801.14 2060
4801.80 2141
4802.45 2040
4803.11 2060
4803.76 1968
4804.41 1824
4805.07 1759
4805.72 1746
4806.38 1726
4807.03 1709
4807.68 1655
4808.34 1647
4808.99 1706
4809.65 1648
4810.30 1668
4810.96 1611
4811.61 1640
4812.27 1645
4812.92 1682
4813.58 1634
4814.23 1718
4814.89 1708
4815.54 1740
4816.19 1809
4816.85 1783
4817.50 1745
4818.16 1844
4818.81 1832
4819.47 1864
4820.13 1865
4820.78 1931
4821.44 1957
4822.09 1914
4822.75 2045
4823.40 2111
4824.06 2231
4824.71 2125
4825.37 2159
4826.02 2205
4826.68 2188
4827.33 2078
4827.99 2105
4828.65 1955
4829.30 1873
4829.96 1894
4830.61 1967
4831.27 1968
4831.93 1873
4832.58 1942
4833.24 1978
4833.89 2054
4834.55 1997
4835.21 2038
4835.86 2085
4836.52 2098
4837.17 2137
4837.83 2244
4838.49 2309
4839.14 2224
4839.80 2280
4840.46 2241
4841.11 2383
4841.77 2305
4842.43 2367
4843.08 2337
4843.74 2282
4844.40 2274
4845.05 2408
4845.71 2362
4846.37 2390
4847.02 2407
4847.68 2449
4848.34 2425
4849.00 2530
4849.65 2602
4850.31 2727
4850.97 2954
4851.62 2938
4852.28 3043
4852.94 2910
4853.60 2807
4854.25 2813
4854.91 2792
4855.57 2699
4856.23 2586
4856.88 2696
4857.54 2793
4858.20 3045
4858.86 3179
4859.52 3286
4860.17 3382
4860.83 3361
4861.49 3286
4862.15 3136
4862.81 2975
4863.46 2751
4864.12 2675
4864.78 2563
4865.44 2509
4866.10 2526
4866.75 2557
4867.41 2698
4868.07 2643
4868.73 2710
4869.39 2707
4870.05 2624
4870.71 2527
4871.36 2407
4872.02 2438
4872.68 2371
4873.34 2327
4874.00 2361
4874.66 2295
4875.32 2263
4875.98 2349
4876.63 2197
4877.29 2205
4877.95 2238
4878.61 2166
4879.27 2287
4879.93 2315
4880.59 2245
4881.25 2224
4881.91 2237
4882.57 2194
4883.23 2150
4883.89 2137
4884.55 2089
4885.21 2128
4885.87 2148
4886.52 2168
4887.18 2144
4887.84 2080
4888.50 2080
4889.16 2011
4889.82 1987
4890.48 2042
4891.14 2017
4891.80 2127
4892.46 2075
4893.12 2132
4893.78 2110
4894.44 2098
4895.10 2031
4895.76 2060
4896.42 1972
4897.09 1958
4897.75 1919
4898.41 1924
4899.07 1985
4899.73 2081
4900.39 2062
4901.05 2076
4901.71 2089
4902.37 2089
4903.03 1997
4903.69 1917
4904.35 1928
4905.01 1880
4905.67 1744
4906.33 1794
4907.00 1771
4907.66 1693
4908.32 1664
4908.98 1642
4909.64 1696
4910.30 1646
4910.96 1641
4911.62 1705
4912.29 1691
4912.95 1659
4913.61 1609
4914.27 1629
4914.93 1572
4915.59 1617
4916.26 1572
4916.92 1536
4917.58 1525
4918.24 1538
4918.90 1543
4919.56 1552
4920.23 1497
4920.89 1490
4921.55 1563
4922.21 1473
4922.87 1465
4923.54 1511
4924.20 1515
4924.86 1546
4925.52 1495
4926.19 1482
4926.85 1528
4927.51 1491
4928.17 1501
4928.84 1448
4929.50 1450
4930.16 1476
4930.82 1481
4931.49 1428
4932.15 1449
4932.81 1388
4933.47 1409
4934.14 1352
4934.80 1327
4935.46 1393
4936.13 1377
4936.79 1401
4937.45 1372
4938.11 1405
4938.78 1357
4939.44 1387
4940.10 1362
4940.77 1341
4941.43 1357
4942.09 1343
4942.76 1291
4943.42 1372
4944.08 1306
4944.75 1308
4945.41 1315
4946.08 1319
4946.74 1331
4947.40 1300
4948.07 1253
4948.73 1274
4949.39 1268
4950.06 1286
4950.72 1315
4951.39 1198
4952.05 1226
4952.71 1276
4953.38 1354
4954.04 1274
4954.71 1247
4955.37 1340
4956.04 1304
4956.70 1292
4957.36 1285
4958.03 1346
4958.69 1371
4959.36 1323
4960.02 1328
4960.69 1338
4961.35 1383
4962.02 1478
4962.68 1487
4963.35 1491
4964.01 1593
4964.68 1621
4965.34 1667
4966.01 1658
4966.67 1627
4967.34 1580
4968.00 1514
4968.67 1459
4969.33 1418
4970.00 1444
4970.66 1390
4971.33 1337
4971.99 1264
4972.66 1271
4973.32 1259
4973.99 1230
4974.66 1245
4975.32 1292
4975.99 1355
4976.65 1303
4977.32 1332
4977.98 1390
4978.65 1409
4979.32 1417
4979.98 1331
4980.65 1323
4981.31 1233
4981.98 1253
4982.65 1237
4983.31 1233
4983.98 1172
4984.64 1245
4985.31 1192
4985.98 1230
4986.64 1234
4987.31 1296
4987.98 1267
4988.64 1223
4989.31 1178
4989.98 1197
4990.64 1219
4991.31 1158
4991.98 1198
4992.64 1192
4993.31 1219
4993.98 1187
4994.64 1167
4995.31 1166
4995.98 1182
4996.64 1155
4997.31 1180
4997.98 1179
4998.65 1216
4999.31 1156
4999.98 1191
5000.65 1200
5001.31 1134
5001.98 1106
5002.65 1095
5003.32 1111
5003.98 1125
5004.65 1151
5005.32 1171
5005.99 1201
5006.66 1185
5007.32 1103
5007.99 1140
5008.66 1104
5009.33 1134
5009.99 1121
5010.66 1157
5011.33 1183
5012.00 1171
5012.67 1177
5013.33 1121
5014.00 1168
5014.67 1177
5015.34 1134
5016.01 1148
5016.68 1102
5017.34 1089
5018.01 1084
5018.68 1097
5019.35 1123
5020.02 1162
5020.69 1105
5021.36 1141
5022.02 1109
5022.69 1135
5023.36 1123
5024.03 1134
5024.70 1176
5025.37 1274
5026.04 1256
5026.71 1155
5027.38 1215
5028.05 1152
5028.71 1114
5029.38 1098
5030.05 1122
5030.72 1167
5031.39 1093
5032.06 1078
5032.73 1091
5033.40 1068
5034.07 1041
5034.74 1090
5035.41 1123
5036.08 1090
5036.75 1077
5037.42 1092
5038.09 1084
5038.76 1078
5039.43 1100
5040.10 1127
5040.77 1130
5041.44 1086
5042.11 1100
5042.78 1109
5043.45 1083
5044.12 1099
5044.79 1106
5045.46 1155
5046.13 1137
5046.80 1131
5047.47 1184
5048.14 1167
5048.81 1149
5049.48 1108
5050.15 1141
5050.82 1178
5051.49 1139
5052.16 1078
5052.83 1067
5053.51 1096
5054.18 1131
5054.85 1119
5055.52 1151
5056.19 1092
5056.86 1109
5057.53 1108
5058.20 1054
5058.87 1102
5059.55 1045
5060.22 1072
5060.89 1117
5061.56 1035
5062.23 1109
5062.90 1104
5063.57 1143
5064.25 1146
5064.92 1164
5065.59 1152
5066.26 1177
5066.93 1212
5067.60 1196
5068.28 1063
5068.95 1087
5069.62 1114
5070.29 1121
5070.96 1079
5071.64 1144
5072.31 1138
5072.98 1138
5073.65 1096
5074.32 1073
5075.00 1075
5075.67 1165
5076.34 1182
5077.01 1154
5077.69 1149
5078.36 1144
5079.03 1137
5079.70 1160
5080.38 1202
5081.05 1200
5081.72 1213
5082.39 1252
5083.07 1210
5083.74 1209
5084.41 1206
5085.09 1164
5085.76 1205
5086.43 1213
5087.10 1281
5087.78 1162
5088.45 1173
5089.12 1237
5089.80 1328
5090.47 1328
5091.14 1302
5091.82 1365
5092.49 1396
5093.16 1347
5093.84 1315
5094.51 1302
5095.18 1274
5095.86 1303
5096.53 1308
5097.21 1174
5097.88 1245
5098.55 1241
5099.23 1176
5099.90 1148
5100.57 1148
5101.25 1242
5101.92 1241
5102.60 1244
5103.27 1197
5103.95 1272
5104.62 1264
5105.29 1268
5105.97 1321
5106.64 1378
5107.32 1346
5107.99 1304
5108.67 1287
5109.34 1281
5110.01 1209
5110.69 1269
5111.36 1279
5112.04 1241
5112.71 1234
5113.39 1228
5114.06 1182
5114.74 1171
5115.41 1132
5116.09 1164
5116.76 1243
5117.44 1263
5118.11 1296
5118.79 1405
5119.46 1487
5120.14 1585
5120.81 1633
5121.49 1715
5122.16 1711
5122.84 1648
5123.52 1591
5124.19 1502
5124.87 1470
5125.54 1379
5126.22 1346
5126.89 1347
5127.57 1341
5128.24 1264
5128.92 1247
5129.60 1239
5130.27 1288
5130.95 1254
5131.62 1279
5132.30 1251
5132.98 1272
5133.65 1299
5134.33 1231
5135.01 1266
5135.68 1303
5136.36 1270
5137.03 1228
5137.71 1268
5138.39 1309
5139.06 1287
5139.74 1285
5140.42 1308
5141.09 1288
5141.77 1224
5142.45 1224
5143.12 1156
5143.80 1206
5144.48 1210
5145.15 1175
5145.83 1185
5146.51 1134
5147.18 1121
5147.86 1217
5148.54 1164
5149.22 1152
5149.89 1192
5150.57 1146
5151.25 1167
5151.93 1120
5152.60 1111
5153.28 1149
5153.96 1144
5154.63 1100
5155.31 1098
5155.99 1153
5156.67 1203
5157.35 1179
5158.02 1221
5158.70 1310
5159.38 1282
5160.06 1333
5160.73 1302
5161.41 1273
5162.09 1239
5162.77 1240
5163.45 1187
5164.12 1161
5164.80 1158
5165.48 1198
5166.16 1230
5166.84 1196
5167.52 1211
5168.19 1220
5168.87 1175
5169.55 1162
5170.23 1192
5170.91 1109
5171.59 1127
5172.27 1112
5172.94 1167
5173.62 1129
5174.30 1114
5174.98 1064
5175.66 1077
5176.34 1137
5177.02 1150
5177.70 1106
5178.38 1174
5179.06 1166
5179.73 1146
5180.41 1155
5181.09 1082
5181.77 1138
5182.45 1132
5183.13 1173
5183.81 1143
5184.49 1165
5185.17 1162
5185.85 1090
5186.53 1090
5187.21 1073
5187.89 1183
5188.57 1130
5189.25 1088
5189.93 1046
5190.61 1081
5191.29 1050
5191.97 1058
5192.65 1091
5193.33 1112
5194.01 1126
5194.69 1094
5195.37 1007
5196.05 1088
5196.73 1212
5197.41 1162
5198.09 1173
5198.77 1151
5199.45 1131
5200.13 1146
5200.81 1175
5201.49 1096
5202.17 1114
5202.85 1137
5203.53 1128
5204.21 1121
5204.89 1135
5205.58 1084
5206.26 1111
5206.94 1102
5207.62 1141
5208.30 1148
5208.98 1207
5209.66 1196
5210.34 1192
5211.02 1142
5211.71 1216
5212.39 1196
5213.07 1303
5213.75 1224
5214.43 1249
5215.11 1305
5215.79 1264
5216.48 1218
5217.16 1316
5217.84 1315
5218.52 1254
5219.20 1257
5219.88 1263
5220.57 1271
5221.25 1327
5221.93 1328
5222.61 1320
5223.29 1326
5223.98 1398
5224.66 1429
5225.34 1451
5226.02 1418
5226.70 1319
5227.39 1261
5228.07 1197
5228.75 1248
5229.43 1278
5230.12 1283
5230.80 1263
5231.48 1262
5232.16 1272
5232.85 1274
5233.53 1208
5234.21 1250
5234.89 1323
5235.58 1298
5236.26 1278
5236.94 1268
5237.63 1302
5238.31 1298
5238.99 1333
5239.67 1345
5240.36 1363
5241.04 1332
5241.72 1316
5242.41 1377
5243.09 1369
5243.77 1285
5244.46 1275
5245.14 1244
5245.82 1227
5246.51 1273
5247.19 1203
5247.88 1189
5248.56 1216
5249.24 1288
5249.93 1267
5250.61 1332
5251.29 1321
5251.98 1376
5252.66 1396
5253.35 1356
5254.03 1386
5254.71 1393
5255.40 1343
5256.08 1315
5256.77 1296
5257.45 1326
5258.14 1294
5258.82 1307
5259.50 1252
5260.19 1265
5260.87 1300
5261.56 1209
5262.24 1319
5262.93 1352
5263.61 1414
5264.30 1486
5264.98 1387
5265.67 1380
5266.35 1369
5267.03 1340
5267.72 1318
5268.40 1278
5269.09 1294
5269.77 1374
5270.46 1326
5271.14 1303
5271.83 1259
5272.52 1331
5273.20 1349
5273.89 1300
5274.57 1225
5275.26 1246
5275.94 1278
5276.63 1226
5277.31 1243
5278.00 1348
5278.68 1332
5279.37 1269
5280.06 1278
5280.74 1304
5281.43 1376
5282.11 1360
5282.80 1348
5283.48 1353
5284.17 1390
5284.86 1379
5285.54 1384
5286.23 1310
5286.92 1314
5287.60 1296
5288.29 1222
5288.97 1224
5289.66 1252
5290.35 1264
5291.03 1300
5291.72 1248
5292.41 1205
5293.09 1213
5293.78 1192
5294.47 1236
5295.15 1263
5295.84 1206
5296.53 1210
5297.21 1295
5297.90 1294
5298.59 1279
5299.27 1314
5299.96 1323
5300.65 1339
5301.33 1390
5302.02 1380
5302.71 1393
5303.40 1445
5304.08 1472
5304.77 1456
5305.46 1601
5306.15 1641
5306.83 1652
5307.52 1632
5308.21 1615
5308.90 1596
5309.58 1586
5310.27 1511
5310.96 1449
5311.65 1503
5312.33 1520
5313.02 1612
5313.71 1590
5314.40 1557
5315.09 1552
5315.77 1648
5316.46 1608
5317.15 1530
5317.84 1497
5318.53 1512
5319.21 1720
5319.90 1577
5320.59 1565
5321.28 1597
5321.97 1486
5322.66 1565
5323.35 1555
5324.03 1479
5324.72 1452
5325.41 1401
5326.10 1410
5326.79 1433
5327.48 1366
5328.17 1382
5328.86 1344
5329.54 1313
5330.23 1266
5330.92 1258
5331.61 1304
5332.30 1296
5332.99 1304
5333.68 1222
5334.37 1290
5335.06 1295
5335.75 1257
5336.44 1247
5337.12 1237
5337.81 1243
5338.50 1210
5339.19 1218
5339.88 1241
5340.57 1214
5341.26 1219
5341.95 1253
5342.64 1274
5343.33 1291
5344.02 1263
5344.71 1343
5345.40 1286
5346.09 1275
5346.78 1286
5347.47 1317
5348.16 1349
5348.85 1382
5349.54 1436
5350.23 1471
5350.92 1546
5351.61 1546
5352.30 1623
5352.99 1668
5353.68 1630
5354.37 1590
5355.07 1519
5355.76 1463
5356.45 1408
5357.14 1338
5357.83 1273
5358.52 1285
5359.21 1223
5359.90 1201
5360.59 1290
5361.28 1313
5361.97 1329
5362.66 1322
5363.36 1351
5364.05 1343
5364.74 1330
5365.43 1321
5366.12 1224
5366.81 1250
5367.50 1177
5368.19 1170
5368.89 1157
5369.58 1122
5370.27 1165
5370.96 1120
5371.65 1116
5372.34 1164
5373.04 1087
5373.73 1106
5374.42 1119
5375.11 1089
5375.80 1066
5376.49 1115
5377.19 1071
5377.88 1121
5378.57 1095
5379.26 1141
5379.96 1022
5380.65 1120
5381.34 1122
5382.03 1115
5382.72 1080
5383.42 1151
5384.11 1158
5384.80 1047
5385.49 1092
5386.19 1102
5386.88 1128
5387.57 1118
5388.26 1133
5388.96 1139
5389.65 1188
5390.34 1192
5391.04 1194
5391.73 1200
5392.42 1204
5393.12 1206
5393.81 1255
5394.50 1180
5395.19 1181
5395.89 1170
5396.58 1167
5397.27 1160
5397.97 1160
5398.66 1136
5399.35 1157
5400.05 1231
5400.74 1160
5401.43 1115
5402.13 1153
5402.82 1175
5403.52 1197
5404.21 1132
5404.90 1163
5405.60 1203
5406.29 1190
5406.98 1170
5407.68 1191
5408.37 1169
5409.07 1174
5409.76 1166
5410.45 1128
5411.15 1128
5411.84 1141
5412.54 1156
5413.23 1188
5413.93 1105
5414.62 1155
5415.32 1148
5416.01 1135
5416.70 1121
5417.40 1124
5418.09 1123
5418.79 1133
5419.48 1209
5420.18 1190
5420.87 1203
5421.57 1196
5422.26 1252
5422.96 1256
5423.65 1257
5424.35 1212
5425.04 1187
5425.74 1247
5426.43 1256
5427.13 1257
5427.82 1197
5428.52 1213
5429.21 1258
5429.91 1266
5430.60 1272
5431.30 1271
5432.00 1288
5432.69 1296
5433.39 1307
5434.08 1211
5434.78 1231
5435.47 1278
5436.17 1270
5436.86 1334
5437.56 1333
5438.26 1349
5438.95 1329
5439.65 1426
5440.34 1343
5441.04 1283
5441.74 1249
5442.43 1259
5443.13 1281
5443.83 1366
5444.52 1369
5445.22 1445
5445.91 1554
5446.61 1541
5447.31 1680
5448.00 1801
5448.70 1870
5449.40 1939
5450.09 1897
5450.79 1957
5451.49 1876
5452.18 1751
5452.88 1642
5453.58 1609
5454.27 1606
5454.97 1510
5455.67 1455
5456.37 1419
5457.06 1420
5457.76 1403
5458.46 1455
5459.15 1370
5459.85 1386
5460.55 1433
5461.25 1490
5461.94 1460
5462.64 1431
5463.34 1494
5464.04 1510
5464.73 1505
5465.43 1517
5466.13 1557
5466.83 1546
5467.53 1496
5468.22 1542
5468.92 1603
5469.62 1560
5470.32 1475
5471.01 1506
5471.71 1622
5472.41 1573
5473.11 1582
5473.81 1687
5474.51 1640
5475.20 1651
5475.90 1698
5476.60 1714
5477.30 1789
5478.00 1789
5478.70 1809
5479.39 2075
5480.09 2318
5480.79 2443
5481.49 2667
5482.19 2703
5482.89 2777
5483.59 2666
5484.29 2582
5484.98 2444
5485.68 2333
5486.38 2106
5487.08 2041
5487.78 2032
5488.48 2033
5489.18 2038
5489.88 1989
5490.58 1986
5491.28 1999
5491.98 2026
5492.68 2128
5493.37 2139
5494.07 2154
5494.77 2169
5495.47 2280
5496.17 2237
5496.87 2268
5497.57 2290
5498.27 2335
5498.97 2479
5499.67 2637
5500.37 2997
5501.07 3577
5501.77 4157
5502.47 4511
5503.17 4649
5503.87 4572
5504.57 4307
5505.27 3780
5505.97 3267
5506.67 2920
5507.37 2541
5508.07 2296
5508.77 2120
5509.47 2168
5510.17 2043
5510.87 2039
5511.58 2009
5512.28 1949
5512.98 1972
5513.68 1982
5514.38 1958
5515.08 1989
5515.78 1907
5516.48 1942
5517.18 1893
5517.88 1865
5518.58 1945
5519.28 1962
5519.99 1918
5520.69 1897
5521.39 1940
5522.09 1978
5522.79 1889
5523.49 1825
5524.19 1796
5524.90 1816
5525.60 1714
5526.30 1679
5527.00 1542
5527.70 1609
5528.40 1570
5529.10 1491
5529.81 1494
5530.51 1514
5531.21 1580
5531.91 1499
5532.61 1457
5533.32 1435
5534.02 1513
5534.72 1552
5535.42 1539
5536.12 1561
5536.83 1468
5537.53 1491
5538.23 1485
5538.93 1502
5539.64 1518
5540.34 1545
5541.04 1547
5541.74 1559
5542.45 1518
5543.15 1501
5543.85 1448
5544.55 1327
5545.26 1410
5545.96 1447
5546.66 1455
5547.36 1457
5548.07 1467
5548.77 1503
5549.47 1426
5550.18 1447
5550.88 1401
5551.58 1446
5552.29 1417
5552.99 1425
5553.69 1439
5554.40 1446
5555.10 1455
5555.80 1375
5556.51 1391
5557.21 1342
5557.91 1363
5558.62 1375
5559.32 1325
5560.02 1344
5560.73 1262
5561.43 1301
5562.14 1391
5562.84 1408
5563.54 1433
5564.25 1430
5564.95 1461
5565.65 1445
5566.36 1357
5567.06 1434
5567.77 1421
5568.47 1449
5569.18 1385
5569.88 1413
5570.58 1366
5571.29 1320
5571.99 1291
5572.70 1355
5573.40 1308
5574.11 1298
5574.81 1391
5575.52 1422
5576.22 1428
5576.93 1375
5577.63 1418
5578.33 1386
5579.04 1427
5579.74 1369
5580.45 1358
5581.15 1337
5581.86 1323
5582.56 1311
5583.27 1252
5583.97 1243
5584.68 1242
5585.39 1282
5586.09 1241
5586.80 1308
5587.50 1305
5588.21 1249
5588.91 1292
5589.62 1224
5590.32 1253
5591.03 1293
5591.73 1206
5592.44 1197
5593.15 1203
5593.85 1233
5594.56 1240
5595.26 1222
5595.97 1219
5596.68 1220
5597.38 1251
5598.09 1219
5598.79 1170
5599.50 1139
5600.21 1142
5600.91 1163
5601.62 1233
5602.33 1253
5603.03 1255
5603.74 1218
5604.44 1186
5605.15 1255
5605.86 1287
5606.56 1266
5607.27 1194
5607.98 1245
5608.68 1226
5609.39 1193
5610.10 1195
5610.80 1247
5611.51 1202
5612.22 1238
5612.93 1259
5613.63 1219
5614.34 1276
5615.05 1249
5615.75 1255
5616.46 1244
5617.17 1258
5617.88 1241
5618.58 1309
5619.29 1221
5620.00 1247
5620.71 1239
5621.41 1259
5622.12 1236
5622.83 1267
5623.54 1215
5624.24 1276
5624.95 1270
5625.66 1235
5626.37 1186
5627.08 1224
5627.78 1270
5628.49 1308
5629.20 1294
5629.91 1318
5630.62 1355
5631.32 1316
5632.03 1303
5632.74 1357
5633.45 1410
5634.16 1346
5634.86 1397
5635.57 1414
5636.28 1427
5636.99 1379
5637.70 1436
5638.41 1487
5639.12 1560
5639.82 1620
5640.53 1509
5641.24 1601
5641.95 1641
5642.66 1643
5643.37 1603
5644.08 1625
5644.79 1521
5645.50 1501
5646.21 1431
5646.91 1430
5647.62 1381
5648.33 1346
5649.04 1374
5649.75 1389
5650.46 1353
5651.17 1324
5651.88 1361
5652.59 1344
5653.30 1413
5654.01 1410
5654.72 1386
5655.43 1368
5656.14 1372
5656.85 1385
5657.56 1431
5658.27 1468
5658.98 1401
5659.69 1403
5660.40 1440
5661.11 1465
5661.82 1470
5662.53 1493
5663.24 1500
5663.95 1527
5664.66 1460
5665.37 1482
5666.08 1470
5666.79 1432
5667.50 1438
5668.21 1405
5668.92 1383
5669.63 1431
5670.34 1403
5671.05 1504
5671.76 1532
5672.47 1545
5673.18 1614
5673.89 1638
5674.61 1591
5675.32 1569
5676.03 1594
5676.74 1488
5677.45 1348
5678.16 1358
5678.87 1368
5679.58 1389
5680.29 1326
5681.01 1399
5681.72 1419
5682.43 1340
5683.14 1356
5683.85 1426
5684.56 1371
5685.27 1344
5685.99 1366
5686.70 1395
5687.41 1404
5688.12 1390
5688.83 1264
5689.54 1228
5690.26 1288
5690.97 1304
5691.68 1309
5692.39 1307
5693.10 1277
5693.82 1294
5694.53 1357
5695.24 1281
5695.95 1282
5696.67 1246
5697.38 1266
5698.09 1274
5698.80 1234
5699.51 1259
5700.23 1281
5700.94 1285
5701.65 1281
5702.36 1251
5703.08 1187
5703.79 1266
5704.50 1273
5705.22 1254
5705.93 1254
5706.64 1292
5707.35 1263
5708.07 1275
5708.78 1324
5709.49 1320
5710.21 1206
5710.92 1248
5711.63 1267
5712.35 1325
5713.06 1310
5713.77 1249
5714.49 1236
5715.20 1283
5715.91 1243
5716.63 1245
5717.34 1176
5718.05 1225
5718.77 1240
5719.48 1250
5720.19 1197
5720.91 1293
5721.62 1284
5722.34 1259
5723.05 1313
5723.76 1292
5724.48 1298
5725.19 1324
5725.91 1337
5726.62 1339
5727.33 1326
5728.05 1369
5728.76 1385
5729.48 1503
5730.19 1502
5730.91 1489
5731.62 1534
5732.34 1459
5733.05 1408
5733.76 1417
5734.48 1336
5735.19 1364
5735.91 1315
5736.62 1331
5737.34 1309
5738.05 1358
5738.77 1338
5739.48 1366
5740.20 1375
5740.91 1328
5741.63 1268
5742.34 1287
5743.06 1336
5743.77 1391
5744.49 1379
5745.20 1352
5745.92 1316
5746.63 1392
5747.35 1395
5748.07 1397
5748.78 1417
5749.50 1364
5750.21 1415
5750.93 1425
5751.64 1473
5752.36 1517
5753.07 1447
5753.79 1529
5754.51 1515
5755.22 1515
5755.94 1546
5756.65 1619
5757.37 1731
5758.09 1781
5758.80 1801
5759.52 1881
5760.24 1862
5760.95 1891
5761.67 1904
5762.38 1847
5763.10 1942
5763.82 1952
5764.53 1994
5765.25 2008
5765.97 1999
5766.68 1983
5767.40 2083
5768.12 2079
5768.83 2247
5769.55 2541
5770.27 2969
5770.98 3484
5771.70 4073
5772.42 4332
5773.13 4564
5773.85 4223
5774.57 3690
5775.29 3186
5776.00 2924
5776.72 2644
5777.44 2430
5778.16 2226
5778.87 2217
5779.59 2160
5780.31 2066
5781.03 2112
5781.74 2089
5782.46 2096
5783.18 2107
5783.90 2147
5784.61 2149
5785.33 2195
5786.05 2225
5786.77 2186
5787.48 2182
5788.20 2165
5788.92 2127
5789.64 2070
5790.36 2169
5791.08 2201
5791.79 2194
5792.51 2077
5793.23 1996
5793.95 2002
5794.67 1900
5795.38 1851
5796.10 1833
5796.82 1855
5797.54 1823
5798.26 1864
5798.98 1809
5799.70 1951
5800.41 2074
5801.13 2229
5801.85 2406
5802.57 2456
5803.29 2513
5804.01 2416
5804.73 2360
5805.45 2198
5806.17 2059
5806.89 1866
5807.60 1880
5808.32 1828
5809.04 1821
5809.76 1783
5810.48 1780
5811.20 1775
5811.92 1766
5812.64 1739
5813.36 1787
5814.08 1792
5814.80 1755
5815.52 1675
5816.24 1668
5816.96 1621
5817.68 1632
5818.40 1623
5819.12 1669
5819.84 1684
5820.56 1623
5821.28 1681
5822.00 1691
5822.72 1585
5823.44 1633
5824.16 1569
5824.88 1482
5825.60 1536
5826.32 1534
5827.04 1553
5827.76 1422
5828.48 1460
5829.20 1539
5829.92 1535
5830.64 1485
5831.36 1471
5832.08 1534
5832.80 1458
5833.52 1476
5834.25 1440
5834.97 1441
5835.69 1433
5836.41 1407
5837.13 1438
5837.85 1412
5838.57 1390
5839.29 1389
5840.01 1399
5840.73 1454
5841.46 1413
5842.18 1362
5842.90 1377
5843.62 1365
5844.34 1414
5845.06 1412
5845.78 1427
5846.51 1356
5847.23 1318
5847.95 1410
5848.67 1337
5849.39 1355
5850.11 1335
5850.84 1340
5851.56 1323
5852.28 1319
5853.00 1407
5853.72 1405
5854.45 1347
5855.17 1388
5855.89 1309
5856.61 1335
5857.33 1365
5858.06 1357
5858.78 1318
5859.50 1314
5860.22 1352
5860.95 1264
5861.67 1330
5862.39 1362
5863.11 1358
5863.84 1347
5864.56 1352
5865.28 1332
5866.01 1289
5866.73 1292
5867.45 1283
5868.17 1267
5868.90 1236
5869.62 1366
5870.34 1311
5871.07 1301
5871.79 1287
5872.51 1287
5873.24 1297
5873.96 1323
5874.68 1257
5875.41 1244
5876.13 1218
5876.85 1244
5877.58 1265
5878.30 1229
5879.02 1292
5879.75 1294
5880.47 1320
5881.19 1312
5881.92 1350
5882.64 1317
5883.37 1293
5884.09 1333
5884.81 1344
5885.54 1358
5886.26 1368
5886.99 1431
5887.71 1389
5888.43 1439
5889.16 1404
5889.88 1322
5890.61 1284
5891.33 1349
5892.05 1346
5892.78 1318
5893.50 1354
5894.23 1339
5894.95 1375
5895.68 1406
5896.40 1303
5897.13 1345
5897.85 1342
5898.58 1340
5899.30 1361
5900.03 1325
5900.75 1304
5901.48 1387
5902.20 1300
5902.93 1341
5903.65 1328
5904.38 1392
5905.10 1453
5905.83 1545
5906.55 1439
5907.28 1418
5908.00 1427
5908.73 1450
5909.45 1463
5910.18 1398
5910.90 1452
5911.63 1446
5912.36 1451
5913.08 1458
5913.81 1529
5914.53 1517
5915.26 1554
5915.98 1522
5916.71 1527
5917.44 1519
5918.16 1504
5918.89 1515
5919.61 1539
5920.34 1511
5921.07 1558
5921.79 1543
5922.52 1542
5923.25 1614
5923.97 1607
5924.70 1617
5925.42 1614
5926.15 1625
5926.88 1648
5927.60 1676
5928.33 1690
5929.06 1729
5929.78 1768
5930.51 1757
5931.24 1744
5931.96 1723
5932.69 1747
5933.42 1773
5934.15 1817
5934.87 1830
5935.60 1893
5936.33 1857
5937.05 1887
5937.78 1925
5938.51 1914
5939.24 1923
5939.96 1971
5940.69 2043
5941.42 2013
5942.14 1998
5942.87 2057
5943.60 2123
5944.33 2149
5945.06 2235
5945.78 2164
5946.51 2269
5947.24 2392
5947.97 2330
5948.69 2384
5949.42 2417
5950.15 2544
5950.88 2533
5951.61 2557
5952.33 2679
5953.06 2852
5953.79 2945
5954.52 3191
5955.25 3283
5955.98 3309
5956.70 3186
5957.43 3223
5958.16 3118
5958.89 2981
5959.62 3084
5960.35 3058
5961.07 3002
5961.80 2938
5962.53 2965
5963.26 3013
5963.99 3052
5964.72 3098
5965.45 3381
5966.18 3549
5966.90 3793
5967.63 4133
5968.36 4347
5969.09 4468
5969.82 4541
5970.55 4456
5971.28 4166
5972.01 3986
5972.74 3938
5973.47 3827
5974.20 3732
5974.93 3664
5975.66 3651
5976.39 3578
5977.12 3553
5977.84 3490
5978.57 3541
5979.30 3638
5980.03 3703
5980.76 3802
5981.49 3895
5982.22 3935
5982.95 4029
5983.68 4164
5984.41 4269
5985.14 4236
5985.87 4237
5986.60 4121
5987.33 4207
5988.06 4120
5988.79 4180
5989.53 4135
5990.26 4201
5990.99 4239
5991.72 4276
5992.45 4305
5993.18 4315
5993.91 4323
5994.64 4359
5995.37 4355
5996.10 4564
5996.83 4544
5997.56 4537
5998.29 4629
5999.02 4715
5999.75 4666
6000.49 4683
6001.22 4677
6001.95 4549
6002.68 4631
6003.41 4437
6004.14 4346
6004.87 4288
6005.60 4238
6006.34 4270
6007.07 4308
6007.80 4402
6008.53 4394
6009.26 4679
6009.99 5171
6010.72 5629
6011.46 6379
6012.19 7717
6012.92 9127
6013.65 10597
6014.38 11639
6015.12 12434
6015.85 12881
6016.58 12711
6017.31 12363
6018.04 11483
6018.78 10453
6019.51 9391
6020.24 8251
6020.97 7305
6021.70 6393
6022.44 5587
6023.17 5029
6023.90 4689
6024.63 4380
6025.37 4199
6026.10 3918
6026.83 3680
6027.56 3662
6028.30 3581
6029.03 3714
6029.76 3711
6030.50 3662
6031.23 3710
6031.96 3689
6032.69 3628
6033.43 3561
6034.16 3476
6034.89 3284
6035.63 3172
6036.36 3059
6037.09 3048
6037.83 3038
6038.56 3017
6039.29 2991
6040.03 3012
6040.76 3091
6041.49 3135
6042.23 3122
6042.96 3241
6043.69 3212
6044.43 3206
6045.16 3162
6045.90 3215
6046.63 3228
6047.36 3296
6048.10 3425
6048.83 3449
6049.57 3488
6050.30 3572
6051.03 3627
6051.77 3824
6052.50 3907
6053.24 4070
6053.97 4260
6054.70 4461
6055.44 4303
6056.17 4115
6056.91 4179
6057.64 4090
6058.38 3944
6059.11 3835
6059.85 3637
6060.58 3662
6061.32 3527
6062.05 3493
6062.79 3417
6063.52 3319
6064.26 3380
6064.99 3325
6065.72 3312
6066.46 3313
6067.20 3269
6067.93 3186
6068.67 3078
6069.40 3161
6070.14 3115
6070.87 3058
6071.61 3104
6072.34 3083
6073.08 3031
6073.81 2976
6074.55 2972
6075.28 3030
6076.02 2951
6076.76 2853
6077.49 2913
6078.23 2886
6078.96 2838
6079.70 2725
6080.43 2801
6081.17 2803
6081.91 2720
6082.64 2723
6083.38 2736
6084.11 2702
6084.85 2650
6085.59 2622
6086.32 2612
6087.06 2613
6087.80 2583
6088.53 2619
6089.27 2549
6090.00 2618
6090.74 2651
6091.48 2633
6092.21 2705
6092.95 2694
6093.69 2751
6094.42 2686
6095.16 2658
6095.90 2692
6096.63 2614
6097.37 2526
6098.11 2550
6098.85 2553
6099.58 2483
6100.32 2476
6101.06 2528
6101.79 2503
6102.53 2448
6103.27 2473
6104.01 2406
6104.74 2444
6105.48 2547
6106.22 2436
6106.96 2403
6107.69 2353
6108.43 2405
6109.17 2438
6109.91 2461
6110.64 2404
6111.38 2356
6112.12 2379
6112.86 2499
6113.59 2394
6114.33 2504
6115.07 2504
6115.81 2513
6116.55 2607
6117.28 2586
6118.02 2561
6118.76 2569
6119.50 2608
6120.24 2657
6120.98 2585
6121.71 2567
6122.45 2584
6123.19 2539
6123.93 2619
6124.67 2628
6125.41 2630
6126.15 2661
6126.88 2689
6127.62 2689
6128.36 2588
6129.10 2694
6129.84 2761
6130.58 2632
6131.32 2741
6132.06 2641
6132.80 2631
6133.53 2610
6134.27 2695
6135.01 2643
6135.75 2677
6136.49 2696
6137.23 2803
6137.97 2958
6138.71 3080
6139.45 3231
6140.19 3222
6140.93 3295
6141.67 3329
6142.41 3374
6143.15 3451
6143.89 3358
6144.63 3403
6145.37 3418
6146.11 3248
6146.85 3220
6147.59 3168
6148.33 3064
6149.07 3153
6149.81 3135
6150.55 3059
6151.29 3091
6152.03 3112
6152.77 3089
6153.51 3026
6154.25 3113
6154.99 3110
6155.73 3237
6156.47 3215
6157.21 3262
6157.95 3233
6158.69 3323
6159.43 3319
6160.17 3327
6160.91 3401
6161.65 3329
6162.39 3487
6163.13 3526
6163.88 3445
6164.62 3560
6165.36 3814
6166.10 3966
6166.84 4069
6167.58 4221
6168.32 4294
6169.06 4385
6169.80 4457
6170.55 4449
6171.29 4357
6172.03 4357
6172.77 4258
6173.51 4194
6174.25 4110
6174.99 4099
6175.74 4270
6176.48 4181
6177.22 4220
6177.96 4304
6178.70 4409
6179.44 4594
6180.19 4914
6180.93 5396
6181.67 6090
6182.41 7214
6183.15 8484
6183.90 9603
6184.64 10651
6185.38 10840
6186.12 10824
6186.87 10328
6187.61 9577
6188.35 8587
6189.09 7835
6189.84 6988
6190.58 6283
6191.32 5798
6192.06 5365
6192.81 5145
6193.55 4960
6194.29 4822
6195.03 4651
6195.78 4624
6196.52 4516
6197.26 4580
6198.01 4467
6198.75 4326
6199.49 4295
6200.23 4413
6200.98 4374
6201.72 4375
6202.46 4352
6203.21 4279
6203.95 4295
6204.69 4424
6205.44 4634
6206.18 5056
6206.92 5749
6207.67 6998
6208.41 8665
6209.15 10179
6209.90 12153
6210.64 13642
6211.39 14338
6212.13 14303
6212.87 13589
6213.62 12366
6214.36 11140
6215.11 9667
6215.85 8327
6216.59 7079
6217.34 6271
6218.08 5509
6218.83 4973
6219.57 4552
6220.31 4270
6221.06 4141
6221.80 4051
6222.55 4069
6223.29 4062
6224.04 3998
6224.78 4010
6225.53 3866
6226.27 3762
6227.02 3618
6227.76 3534
6228.50 3464
6229.25 3238
6229.99 3162
6230.74 3075
6231.48 2976
6232.23 2921
6232.97 2926
6233.72 2875
6234.46 2950
6235.21 2920
6235.96 3036
6236.70 3034
6237.45 3036
6238.19 3044
6238.94 3072
6239.68 3292
6240.43 3559
6241.17 3752
6241.92 4048
6242.66 4134
6243.41 4023
6244.16 3871
6244.90 3835
6245.65 3698
6246.39 3714
6247.14 3740
6247.88 3759
6248.63 3843
6249.38 3810
6250.12 3761
6250.87 3751
6251.62 3645
6252.36 3529
6253.11 3430
6253.85 3359
6254.60 3404
6255.35 3292
6256.09 3166
6256.84 3277
6257.59 3192
6258.33 3142
6259.08 3042
6259.83 3069
6260.57 3146
6261.32 3053
6262.07 3082
6262.81 2996
6263.56 2977
6264.31 2901
6265.05 2981
6265.80 2861
6266.55 2792
6267.30 2807
6268.04 2827
6268.79 2748
6269.54 2739
6270.28 2740
6271.03 2777
6271.78 2791
6272.53 2827
6273.27 2714
6274.02 2707
6274.77 2768
6275.52 2865
6276.26 2864
6277.01 2867
6277.76 2872
6278.51 2886
6279.25 2863
6280.00 2952
6280.75 2959
6281.50 2842
6282.25 2868
6282.99 2820
6283.74 2696
6284.49 2633
6285.24 2512
6285.99 2482
6286.74 2453
6287.48 2491
6288.23 2489
6288.98 2424
6289.73 2413
6290.48 2394
6291.23 2309
6291.97 2300
6292.72 2382
6293.47 2313
6294.22 2346
6294.97 2310
6295.72 2314
6296.47 2357
6297.22 2308
6297.96 2309
6298.71 2309
6299.46 2297
6300.21 2287
6300.96 2215
6301.71 2238
6302.46 2204
6303.21 2173
6303.96 2118
6304.71 2148
6305.46 2151
6306.21 2126
6306.96 2192
6307.71 2183
6308.45 2155
6309.20 2199
6309.95 2168
6310.70 2223
6311.45 2273
6312.20 2360
6312.95 2407
6313.70 2374
6314.45 2359
6315.20 2378
6315.95 2411
6316.70 2448
6317.45 2577
6318.20 2556
6318.95 2633
6319.70 2630
6320.45 2441
6321.20 2383
6321.95 2273
6322.70 2272
6323.46 2285
6324.21 2182
6324.96 2167
6325.71 2118
6326.46 2059
6327.21 2160
6327.96 2100
6328.71 2100
6329.46 2111
6330.21 2184
6330.96 2189
6331.71 2198
6332.46 2157
6333.21 2150
6333.97 2119
6334.72 2104
6335.47 2057
6336.22 2072
6336.97 2087
6337.72 2094
6338.47 2020
6339.22 2087
6339.98 2128
6340.73 2117
6341.48 2121
6342.23 2185
6342.98 2085
6343.73 2122
6344.49 2088
6345.24 2030
6345.99 2094
6346.74 2041
6347.49 2064
6348.24 2117
6349.00 2076
6349.75 2082
6350.50 2227
6351.25 2259
6352.01 2344
6352.76 2294
6353.51 2408
6354.26 2516
6355.01 2600
6355.77 2653
6356.52 2649
6357.27 2690
6358.02 2610
6358.78 2487
6359.53 2479
6360.28 2444
6361.03 2399
6361.79 2343
6362.54 2350
6363.29 2314
6364.05 2286
6364.80 2353
6365.55 2394
6366.30 2457
6367.06 2459
6367.81 2499
6368.56 2752
6369.32 2907
6370.07 2832
6370.82 2837
6371.58 2819
6372.33 2735
6373.08 2652
6373.84 2485
6374.59 2408
6375.34 2358
6376.10 2442
6376.85 2420
6377.60 2447
6378.36 2460
6379.11 2385
6379.87 2387
6380.62 2445
6381.37 2351
6382.13 2467
6382.88 2461
6383.64 2432
6384.39 2525
6385.14 2412
6385.90 2375
6386.65 2328
6387.41 2354
6388.16 2261
6388.91 2243
6389.67 2208
6390.42 2178
6391.18 2215
6391.93 2159
6392.69 2257
6393.44 2202
6394.20 2175
6394.95 2111
6395.71 2054
6396.46 2089
6397.21 2053
6397.97 2095
6398.72 2215
6399.48 2231
6400.23 2143
6400.99 2063
6401.74 2071
6402.50 2111
6403.26 2096
6404.01 2067
6404.77 2071
6405.52 2003
6406.28 1966
6407.03 1943
6407.79 2005
6408.54 2050
6409.30 2057
6410.05 2018
6410.81 2059
6411.56 2090
6412.32 2055
6413.08 2067
6413.83 1997
6414.59 2010
6415.34 2060
6416.10 2026
6416.86 1972
6417.61 1983
6418.37 2016
6419.12 1983
6419.88 2043
6420.64 2022
6421.39 2009
6422.15 1967
6422.91 1939
6423.66 1915
6424.42 1914
6425.17 1916
6425.93 1931
6426.69 1932
6427.44 1912
6428.20 1962
6428.96 1933
6429.71 1965
6430.47 1907
6431.23 1988
6431.98 1889
6432.74 1954
6433.50 1992
6434.26 1986
6435.01 2041
6435.77 2008
6436.53 2008
6437.28 2040
6438.04 2033
6438.80 2034
6439.56 2054
6440.31 2019
6441.07 2118
6441.83 2087
6442.59 2076
6443.34 2061
6444.10 2052
6444.86 2091
6445.62 2169
6446.37 2086
6447.13 2109
6447.89 2132
6448.65 2111
6449.40 2082
6450.16 2176
6450.92 2162
6451.68 2159
6452.44 2118
6453.19 2098
6453.95 2127
6454.71 2122
6455.47 2151
6456.23 2164
6456.99 2143
6457.74 2138
6458.50 2241
6459.26 2164
6460.02 2104
6460.78 2169
6461.54 2202
6462.30 2170
6463.05 2278
6463.81 2321
6464.57 2284
6465.33 2381
6466.09 2347
6466.85 2454
6467.61 2479
6468.37 2465
6469.13 2552
6469.88 2539
6470.64 2490
6471.40 2517
6472.16 2442
6472.92 2485
6473.68 2483
6474.44 2506
6475.20 2512
6475.96 2440
6476.72 2519
6477.48 2623
6478.24 2652
6479.00 2665
6479.76 2717
6480.52 2709
6481.28 2664
6482.04 2752
6482.80 2867
6483.56 2878
6484.32 2908
6485.08 2902
6485.84 2910
6486.60 3001
6487.36 3005
6488.12 3076
6488.88 3080
6489.64 3091
6490.40 3096
6491.16 3234
6491.92 3290
6492.68 3330
6493.44 3370
6494.20 3438
6494.96 3506
6495.72 3547
6496.48 3441
6497.24 3418
6498.00 3529
6498.76 3490
6499.52 3455
6500.28 3420
6501.05 3492
6501.81 3534
6502.57 3548
6503.33 3495
6504.09 3592
6504.85 3845
6505.61 4224
6506.37 4894
6507.13 6047
6507.90 7552
6508.66 9541
6509.42 11371
6510.18 12713
6510.94 13287
6511.70 13042
6512.46 12448
6513.23 11170
6513.99 9910
6514.75 8591
6515.51 7378
6516.27 6382
6517.03 5696
6517.80 5079
6518.56 4727
6519.32 4437
6520.08 4207
6520.84 4150
6521.61 4150
6522.37 4064
6523.13 4063
6523.89 4041
6524.66 3999
6525.42 4078
6526.18 4296
6526.94 4341
6527.71 4474
6528.47 4545
6529.23 4722
6529.99 4785
6530.76 4769
6531.52 4740
6532.28 4653
6533.04 4655
6533.81 4591
6534.57 5000
6535.33 5650
6536.10 6502
6536.86 7564
6537.62 8519
6538.38 9189
6539.15 9338
6539.91 9063
6540.67 8536
6541.44 7781
6542.20 6861
6542.96 6102
6543.73 5513
6544.49 4955
6545.25 4701
6546.02 4532
6546.78 4487
6547.55 4498
6548.31 4525
6549.07 4413
6549.84 4295
6550.60 4165
6551.36 4009
6552.13 3974
6552.89 3974
6553.66 3804
6554.42 3725
6555.18 3699
6555.95 3613
6556.71 3538
6557.48 3596
6558.24 3577
6559.01 3465
6559.77 3447
6560.53 3488
6561.30 3604
6562.06 3665
6562.83 3709
6563.59 3756
6564.36 3873
6565.12 3821
6565.89 3961
6566.65 3932
6567.42 4013
6568.18 3930
6568.95 3914
6569.71 3944
6570.48 4030
6571.24 3996
6572.01 3963
6572.77 3965
6573.54 3997
6574.30 4060
6575.07 4133
6575.83 4302
6576.60 4369
6577.36 4335
6578.13 4303
6578.89 4392
6579.66 4212
6580.42 4230
6581.19 4308
6581.96 4221
6582.72 4379
6583.49 4453
6584.25 4474
6585.02 4589
6585.78 4553
6586.55 4546
6587.32 4478
6588.08 4466
6588.85 4392
6589.61 4270
6590.38 4250
6591.15 4334
6591.91 4340
6592.68 4518
6593.45 4664
6594.21 4901
6594.98 5272
6595.74 5506
6596.51 5733
6597.28 5873
6598.04 5935
6598.81 5864
6599.58 5676
6600.34 5407
6601.11 5114
6601.88 4876
6602.64 4589
6603.41 4224
6604.18 4149
6604.95 4110
6605.71 3957
6606.48 3806
6607.25 3816
6608.01 3776
6608.78 3815
6609.55 3877
6610.32 3903
6611.08 3976
6611.85 3935
6612.62 3900
6613.38 3918
6614.15 3860
6614.92 3823
6615.69 3703
6616.46 3673
6617.22 3762
6617.99 3738
6618.76 3846
6619.53 3856
6620.29 3846
6621.06 3942
6621.83 4047
6622.60 4352
6623.37 4565
6624.13 4691
6624.90 4722
6625.67 4726
6626.44 4659
6627.21 4652
6627.98 4555
6628.74 4346
6629.51 4285
6630.28 4058
6631.05 3967
6631.82 4052
6632.59 3945
6633.35 4028
6634.12 4115
6634.89 4321
6635.66 4548
6636.43 4604
6637.20 4762
6637.97 4870
6638.74 5000
6639.51 5026
6640.27 5118
6641.04 5292
6641.81 5506
6642.58 5870
6643.35 5993
6644.12 6025
6644.89 5907
6645.66 5756
6646.43 5439
6647.20 5133
6647.97 4757
6648.74 4517
6649.51 4137
6650.28 3934
6651.05 3734
6651.82 3631
6652.58 3523
6653.35 3493
6654.12 3404
6654.89 3342
6655.66 3284
6656.43 3296
6657.20 3294
6657.97 3231
6658.74 3219
6659.51 3251
6660.28 3160
6661.05 3100
6661.83 3003
6662.60 3038
6663.37 3022
6664.14 3030
6664.91 3030
6665.68 3024
6666.45 3006
6667.22 2900
6667.99 2967
6668.76 2944
6669.53 2990
6670.30 3076
6671.07 3203
6671.84 3195
6672.61 3206
6673.38 3280
6674.16 3360
6674.93 3337
6675.70 3305
6676.47 3319
6677.24 3319
6678.01 3305
6678.78 3296
6679.55 3286
6680.33 3363
6681.10 3484
6681.87 3529
6682.64 3407
6683.41 3562
6684.18 3553
6684.95 3641
6685.73 3837
6686.50 3856
6687.27 3968
6688.04 3961
6688.81 3834
6689.58 3665
6690.36 3673
6691.13 3492
6691.90 3376
6692.67 3242
6693.44 3089
6694.22 3017
6694.99 2994
6695.76 2928
6696.53 2857
6697.31 2801
6698.08 2826
6698.85 2821
6699.62 2826
6700.40 2833
6701.17 2792
6701.94 2765
6702.71 2796
6703.49 2781
6704.26 2801
6705.03 2851
6705.80 2794
6706.58 2723
6707.35 2700
6708.12 2683
6708.90 2708
6709.67 2704
6710.44 2646
6711.22 2575
6711.99 2614
6712.76 2593
6713.54 2552
6714.31 2606
6715.08 2546
6715.86 2553
6716.63 2506
6717.40 2454
6718.18 2455
6718.95 2469
6719.72 2535
6720.50 2549
6721.27 2489
6722.04 2456
6722.82 2455
6723.59 2452
6724.37 2547
6725.14 2371
6725.91 2380
6726.69 2480
6727.46 2461
6728.24 2433
6729.01 2460
6729.78 2404
6730.56 2420
6731.33 2455
6732.11 2447
6732.88 2371
6733.66 2400
6734.43 2502
6735.20 2460
6735.98 2457
6736.75 2465
6737.53 2530
6738.30 2526
6739.08 2555
6739.85 2539
6740.63 2603
6741.40 2625
6742.18 2604
6742.95 2524
6743.73 2611
6744.50 2653
6745.28 2567
6746.05 2574
6746.83 2650
6747.60 2630
6748.38 2704
6749.15 2731
6749.93 2720
6750.70 2775
6751.48 2749
6752.25 2853
6753.03 2892
6753.81 3038
6754.58 3209
6755.36 3238
6756.13 3196
6756.91 3119
6757.68 3148
6758.46 3058
6759.24 2915
6760.01 2894
6760.79 2833
6761.56 2909
6762.34 2811
6763.12 2817
6763.89 2850
6764.67 2736
6765.44 2767
6766.22 2853
6767.00 2758
6767.77 2847
6768.55 2859
6769.33 2819
6770.10 2865
6770.88 2845
6771.66 2753
6772.43 2819
6773.21 2744
6773.99 2753
6774.76 2621
6775.54 2562
6776.32 2596
6777.09 2512
6777.87 2534
6778.65 2489
6779.42 2409
6780.20 2437
6780.98 2502
6781.76 2452
6782.53 2468
6783.31 2412
6784.09 2383
6784.87 2419
6785.64 2316
6786.42 2335
6787.20 2371
6787.98 2371
6788.75 2424
6789.53 2339
6790.31 2289
6791.09 2259
6791.86 2236
6792.64 2292
6793.42 2250
6794.20 2220
6794.98 2246
6795.75 2215
6796.53 2154
6797.31 2166
6798.09 2233
6798.87 2158
6799.64 2184
6800.42 2233
6801.20 2295
6801.98 2279
6802.76 2299
6803.54 2285
6804.31 2331
6805.09 2319
6805.87 2359
6806.65 2354
6807.43 2376
6808.21 2374
6808.99 2424
6809.76 2441
6810.54 2363
6811.32 2290
6812.10 2248
6812.88 2276
6813.66 2243
6814.44 2130
6815.22 2237
6816.00 2268
6816.78 2329
6817.55 2255
6818.33 2245
6819.11 2304
6819.89 2228
6820.67 2233
6821.45 2305
6822.23 2248
6823.01 2251
6823.79 2148
6824.57 2167
6825.35 2207
6826.13 2167
6826.91 2133
6827.69 2170
6828.47 2172
6829.25 2251
6830.03 2182
6830.81 2169
6831.59 2059
6832.37 2095
6833.15 2217
6833.93 2225
6834.71 2147
6835.49 2136
6836.27 2238
6837.05 2378
6837.83 2640
6838.61 2972
6839.39 3352
6840.17 3655
6840.95 3885
6841.73 3938
6842.51 3793
6843.29 3560
6844.08 3348
6844.86 3188
6845.64 3050
6846.42 2803
6847.20 2647
6847.98 2600
6848.76 2536
6849.54 2592
6850.32 2678
6851.10 2667
6851.89 2826
6852.67 2923
6853.45 3066
6854.23 2930
6855.01 2752
6855.79 2766
6856.57 2801
6857.35 2676
6858.14 2540
6858.92 2491
6859.70 2412
6860.48 2358
6861.26 2308
6862.04 2245
6862.83 2315
6863.61 2280
6864.39 2252
6865.17 2315
6865.95 2305
6866.74 2322
6867.52 2306
6868.30 2278
6869.08 2302
6869.86 2345
6870.65 2385
6871.43 2366
6872.21 2289
6872.99 2371
6873.78 2439
6874.56 2444
6875.34 2389
6876.12 2484
6876.91 2609
6877.69 2602
6878.47 2612
6879.25 2659
6880.04 2798
6880.82 2878
6881.60 3082
6882.39 3251
6883.17 3388
6883.95 3598
6884.74 3691
6885.52 3655
6886.30 3651
6887.08 3588
6887.87 3540
6888.65 3748
6889.43 3765
6890.22 3845
6891.00 4034
6891.78 4077
6892.57 3982
6893.35 3754
6894.14 3523
6894.92 3480
6895.70 3345
6896.49 3188
6897.27 3156
6898.05 3055
6898.84 2992
6899.62 3006
6900.41 2892
6901.19 2864
6901.97 2871
6902.76 2918
6903.54 2886
6904.33 2835
6905.11 2918
6905.89 2815
6906.68 2739
6907.46 2791
6908.25 2792
6909.03 2768
6909.82 2809
6910.60 2805
6911.39 2717
6912.17 2746
6912.96 2712
6913.74 2689
6914.52 2696
6915.31 2681
6916.09 2673
6916.88 2719
6917.66 2752
6918.45 2570
6919.23 2562
6920.02 2646
6920.80 2636
6921.59 2686
6922.37 2553
6923.16 2637
6923.95 2670
6924.73 2612
6925.52 2637
6926.30 2698
6927.09 2825
6927.87 2813
6928.66 2853
6929.44 2846
6930.23 2894
6931.01 2836
6931.80 2874
6932.59 2869
6933.37 2841
6934.16 2800
6934.94 2821
6935.73 2812
6936.52 2809
6937.30 2823
6938.09 2939
6938.87 3026
6939.66 3054
6940.45 3108
6941.23 3267
6942.02 3326
6942.81 3581
6943.59 3792
6944.38 3872
6945.16 3888
6945.95 4002
6946.74 4066
6947.52 4132
6948.31 4056
6949.10 4138
6949.88 4347
6950.67 4373
6951.46 4400
6952.25 4392
6953.03 4272
6953.82 4208
6954.61 4021
6955.39 3871
6956.18 3822
6956.97 3754
6957.75 3756
6958.54 3749
6959.33 3663
6960.12 3655
6960.90 3723
6961.69 3710
6962.48 3604
6963.27 3694
6964.05 3852
6964.84 3831
6965.63 3931
6966.42 4003
6967.20 4194
6967.99 4455
6968.78 4576
6969.57 4753
6970.36 4894
6971.14 5078
6971.93 5238
6972.72 5136
6973.51 5168
6974.30 5177
6975.08 5081
6975.87 5080
6976.66 5076
6977.45 5088
6978.24 5120
6979.03 5297
6979.81 5545
6980.60 5602
6981.39 5969
6982.18 6473
6982.97 7250
6983.76 8263
6984.55 9873
6985.34 12076
6986.12 14609
6986.91 16825
6987.70 18532
6988.49 19432
6989.28 18979
6990.07 17763
6990.86 16219
6991.65 14187
6992.44 12147
6993.23 10402
6994.01 8855
6994.80 7671
6995.59 6517
6996.38 5739
6997.17 5274
6997.96 4743
6998.75 4415
6999.54 4103
7000.33 4002
7001.12 3987
7001.91 3885
7002.70 3756
7003.49 3782
7004.28 3669
7005.07 3609
7005.86 3479
7006.65 3357
7007.44 3251
7008.23 3140
7009.02 3057
7009.81 3034
7010.60 2940
7011.39 2957
7012.18 3129
7012.97 3243
7013.76 3234
7014.55 3388
7015.34 3490
7016.13 3452
7016.92 3423
7017.71 3413
7018.50 3284
7019.29 3237
7020.08 3190
7020.88 3193
7021.67 3253
7022.46 3321
7023.25 3428
7024.04 3678
7024.83 3872
7025.62 4094
7026.41 4166
7027.20 4172
7027.99 4005
7028.79 4012
7029.58 3985
7030.37 3778
7031.16 3568
7031.95 3583
7032.74 3419
7033.53 3258
7034.33 3196
7035.12 3168
7035.91 3089
7036.70 3151
7037.49 3110
7038.28 3321
7039.08 3416
7039.87 3338
7040.66 3389
7041.45 3366
7042.24 3403
7043.04 3501
7043.83 3445
7044.62 3531
7045.41 3627
7046.20 3489
7047.00 3506
7047.79 3494
7048.58 3571
7049.37 3617
7050.17 3695
7050.96 3865
7051.75 4010
7052.54 4072
7053.34 4115
7054.13 4159
7054.92 3997
7055.71 3924
7056.51 3662
7057.30 3574
7058.09 3636
7058.89 3559
7059.68 3604
7060.47 3559
7061.26 3690
7062.06 3597
7062.85 3583
7063.64 3616
7064.44 3504
7065.23 3337
7066.02 3248
7066.82 3289
7067.61 3140
7068.40 3126
7069.20 3092
7069.99 3007
7070.78 2998
7071.58 3024
7072.37 2840
7073.17 2855
7073.96 2714
7074.75 2666
7075.55 2708
7076.34 2725
7077.13 2687
7077.93 2639
7078.72 2564
7079.52 2573
7080.31 2569
7081.10 2530
7081.90 2554
7082.69 2475
7083.49 2444
7084.28 2487
7085.08 2472
7085.87 2442
7086.67 2493
7087.46 2543
7088.25 2514
7089.05 2426
7089.84 2430
7090.64 2476
7091.43 2473
7092.23 2413
7093.02 2358
7093.82 2337
7094.61 2273
7095.41 2209
7096.20 2226
7097.00 2188
7097.79 2130
7098.59 2183
7099.38 2205
7100.18 2113
7100.97 2116
7101.77 2147
7102.56 2090
7103.36 2065
7104.15 2033
7104.95 2066
7105.75 2053
7106.54 2001
7107.34 1918
7108.13 1931
7108.93 1940
7109.72 1940
7110.52 1916
7111.32 1908
7112.11 1798
7112.91 1776
7113.70 1833
7114.50 1832
7115.30 1867
7116.09 1901
7116.89 1845
7117.68 1822
7118.48 1847
7119.28 1878
7120.07 1830
7120.87 1881
7121.67 1796
7122.46 1823
7123.26 1800
7124.06 1865
7124.85 1858
7125.65 1839
7126.45 1865
7127.24 1818
7128.04 1847
7128.84 1859
7129.63 1886
7130.43 1933
7131.23 1924
7132.02 1972
7132.82 1931
7133.62 1939
7134.41 1862
7135.21 1857
7136.01 1802
7136.81 1814
7137.60 1809
7138.40 1759
7139.20 1726
7140.00 1724
7140.79 1670
7141.59 1708
7142.39 1701
7143.19 1714
7143.98 1694
7144.78 1647
7145.58 1663
7146.38 1666
7147.18 1655
7147.97 1523
7148.77 1565
7149.57 1528
7150.37 1553
7151.17 1570
7151.96 1512
7152.76 1490
7153.56 1565
7154.36 1579
7155.16 1564
7155.95 1574
7156.75 1590
7157.55 1602
7158.35 1597
7159.15 1697
7159.95 1650
7160.75 1644
7161.54 1653
7162.34 1562
7163.14 1548
7163.94 1568
7164.74 1564
7165.54 1592
7166.34 1652
7167.14 1616
7167.93 1650
7168.73 1554
7169.53 1578
7170.33 1546
7171.13 1504
7171.93 1498
7172.73 1469
7173.53 1500
7174.33 1460
7175.13 1501
7175.93 1458
7176.73 1388
7177.53 1351
7178.33 1417
7179.13 1445
7179.93 1434
7180.73 1408
7181.53 1429
7182.32 1410
7183.12 1456
7183.92 1443
7184.72 1371
7185.52 1447
7186.32 1445
7187.12 1454
7187.92 1401
7188.72 1412
7189.53 1437
7190.33 1432
7191.13 1382
7191.93 1384
7192.73 1325
7193.53 1318
7194.33 1345
7195.13 1354
7195.93 1315
7196.73 1326
7197.53 1331
7198.33 1409
7199.13 1366
7199.93 1322
7200.73 1397
7201.53 1387
7202.33 1339
7203.14 1426
7203.94 1457
7204.74 1439
7205.54 1445
7206.34 1441
7207.14 1443
7207.94 1444
7208.74 1432
7209.55 1461
7210.35 1440
7211.15 1422
7211.95 1442
7212.75 1414
7213.55 1488
7214.35 1493
7215.16 1442
7215.96 1438
7216.76 1429
7217.56 1427
7218.36 1442
7219.16 1477
7219.97 1471
7220.77 1548
7221.57 1485
7222.37 1501
7223.17 1432
7223.98 1449
7224.78 1482
7225.58 1492
7226.38 1491
7227.19 1446
7227.99 1483
7228.79 1521
7229.59 1501
7230.40 1457
7231.20 1518
7232.00 1531
7232.80 1545
7233.61 1538
7234.41 1640
7235.21 1698
7236.01 1740
7236.82 1875
7237.62 1967
7238.42 2037
7239.23 2133
7240.03 2126
7240.83 2067
7241.63 1992
7242.44 1871
7243.24 1846
7244.04 1747
7244.85 1716
7245.65 1678
7246.45 1654
7247.26 1594
7248.06 1573
7248.86 1580
7249.67 1612
7250.47 1699
7251.28 1609
7252.08 1611
7252.88 1638
7253.69 1658
7254.49 1677
7255.29 1687
7256.10 1666
7256.90 1694
7257.71 1722
7258.51 1671
7259.31 1681
7260.12 1736
7260.92 1697
7261.73 1675
7262.53 1607
7263.34 1622
7264.14 1627
7264.94 1681
7265.75 1616
7266.55 1647
7267.36 1697
7268.16 1647
7268.97 1734
7269.77 1751
7270.58 1731
7271.38 1740
7272.19 1666
7272.99 1670
7273.80 1672
7274.60 1679
7275.41 1639
7276.21 1663
7277.02 1722
7277.82 1692
7278.63 1677
7279.43 1668
7280.24 1728
7281.04 1731
7281.85 1793
7282.65 1866
7283.46 1970
7284.26 2242
7285.07 2410
7285.87 2611
7286.68 2750
7287.49 2881
7288.29 2828
7289.10 2731
7289.90 2624
7290.71 2414
7291.52 2275
7292.32 2135
7293.13 2009
7293.93 1848
7294.74 1782
7295.55 1753
7296.35 1723
7297.16 1725
7297.96 1729
7298.77 1706
7299.58 1666
7300.38 1688
7301.19 1650
7302.00 1715
7302.80 1687
7303.61 1698
7304.42 1692
7305.22 1780
7306.03 1768
7306.84 1753
7307.64 1777
7308.45 1809
7309.26 1882
7310.06 1975
7310.87 2006
7311.68 2106
7312.48 2099
7313.29 2109
7314.10 2121
7314.90 2050
7315.71 2058
7316.52 2015
7317.33 2034
7318.13 2100
7318.94 2194
7319.75 2236
7320.56 2412
7321.36 2638
7322.17 2725
7322.98 2777
7323.79 2712
7324.59 2723
7325.40 2639
7326.21 2493
7327.02 2355
7327.83 2342
7328.63 2203
7329.44 2015
7330.25 1963
7331.06 1888
7331.87 1847
7332.67 1838
7333.48 1879
7334.29 1801
7335.10 1766
7335.91 1820
7336.72 1801
7337.52 1788
7338.33 1803
7339.14 1894
7339.95 1951
7340.76 1982
7341.57 2012
7342.38 2020
7343.18 2043
7343.99 2057
7344.80 1992
7345.61 2009
7346.42 1955
7347.23 1851
7348.04 1903
7348.85 1907
7349.66 1872
7350.46 1859
7351.27 1823
7352.08 1839
7352.89 1836
7353.70 1780
7354.51 1792
7355.32 1795
7356.13 1738
7356.94 1800
7357.75 1817
7358.56 1837
7359.37 1914
7360.18 2001
7360.99 2141
7361.80 2178
7362.61 2202
7363.42 2286
7364.23 2179
7365.04 2110
7365.85 2163
7366.66 2168
7367.47 2171
7368.28 2110
7369.09 1960
7369.90 2017
7370.71 1924
7371.52 1818
7372.33 1797
7373.14 1848
7373.95 1772
7374.76 1740
7375.57 1732
7376.38 1771
7377.19 1827
7378.00 1772
7378.81 1853
7379.62 1876
7380.43 1929
7381.24 2051
7382.06 2180
7382.87 2374
7383.68 2358
7384.49 2366
7385.30 2423
7386.11 2356
7386.92 2220
7387.73 2087
7388.54 2006
7389.36 1917
7390.17 1831
7390.98 1755
7391.79 1739
7392.60 1665
7393.41 1587
7394.22 1625
7395.04 1553
7395.85 1520
7396.66 1517
7397.47 1558
7398.28 1504
7399.09 1533
7399.91 1572
7400.72 1628
7401.53 1667
7402.34 1622
7403.15 1675
7403.97 1676
7404.78 1698
7405.59 1628
7406.40 1596
7407.21 1554
7408.03 1627
7408.84 1565
7409.65 1547
7410.46 1593
7411.28 1556
7412.09 1527
7412.90 1404
7413.71 1442
7414.53 1398
7415.34 1378
7416.15 1381
7416.96 1381
7417.78 1403
7418.59 1339
7419.40 1328
7420.22 1348
7421.03 1339
7421.84 1418
7422.66 1378
7423.47 1389
7424.28 1409
7425.09 1394
7425.91 1338
7426.72 1302
7427.53 1295
7428.35 1309
7429.16 1292
7429.98 1331
7430.79 1303
7431.60 1287
7432.42 1270
7433.23 1264
7434.04 1270
7434.86 1260
7435.67 1227
7436.48 1261
7437.30 1337
7438.11 1281
7438.93 1280
7439.74 1319
7440.55 1294
7441.37 1297
7442.18 1282
7443.00 1254
7443.81 1283
7444.63 1271
7445.44 1196
7446.25 1237
7447.07 1223
7447.88 1230
7448.70 1245
7449.51 1289
7450.33 1283
7451.14 1220
7451.96 1176
7452.77 1226
7453.59 1219
7454.40 1199
7455.22 1193
7456.03 1228
7456.85 1238
7457.66 1203
7458.48 1220
7459.29 1226
7460.11 1251
7460.92 1228
7461.74 1257
7462.55 1242
7463.37 1240
7464.18 1233
7465.00 1236
7465.81 1203
7466.63 1215
7467.44 1252
7468.26 1229
7469.08 1256
7469.89 1254
7470.71 1269
7471.52 1267
7472.34 1251
7473.15 1211
7473.97 1256
7474.79 1323
7475.60 1264
7476.42 1276
7477.23 1294
7478.05 1266
7478.87 1302
7479.68 1234
7480.50 1195
7481.32 1246
7482.13 1254
7482.95 1268
7483.76 1273
7484.58 1306
7485.40 1342
7486.21 1327
7487.03 1284
7487.85 1268
7488.66 1259
7489.48 1273
7490.30 1219
7491.11 1194
7491.93 1167
7492.75 1173
7493.57 1244
7494.38 1227
7495.20 1159
7496.02 1165
7496.83 1145
7497.65 1190
7498.47 1164
7499.29 1144
7500.10 1187
7500.92 1163
7501.74 1138
7502.55 1185
7503.37 1165
7504.19 1166
7505.01 1159
7505.83 1153
7506.64 1130
7507.46 1135
7508.28 1196
7509.10 1125
7509.91 1095
7510.73 1162
7511.55 1135
7512.37 1109
7513.19 1152
7514.00 1154
7514.82 1157
7515.64 1112
7516.46 1162
7517.28 1131
7518.10 1150
7518.91 1127
7519.73 1181
7520.55 1130
7521.37 1079
7522.19 1129
7523.01 1140
7523.82 1191
7524.64 1127
7525.46 1090
7526.28 1126
7527.10 1142
7527.92 1100
7528.74 1103
7529.56 1120
7530.38 1152
7531.19 1124
7532.01 1223
7532.83 1218
7533.65 1129
7534.47 1141
7535.29 1125
7536.11 1151
7536.93 1165
7537.75 1130
7538.57 1176
7539.39 1183
7540.21 1143
7541.03 1194
7541.85 1138
7542.67 1157
7543.48 1129
7544.30 1145
7545.12 1156
7545.94 1133
7546.76 1170
7547.58 1141
7548.40 1203
7549.22 1195
7550.04 1165
7550.86 1120
7551.68 1151
7552.50 1132
7553.32 1158
7554.14 1215
7554.97 1170
7555.79 1238
7556.61 1198
7557.43 1144
7558.25 1183
7559.07 1241
7559.89 1262
7560.71 1217
7561.53 1274
7562.35 1205
7563.17 1274
7563.99 1243
7564.81 1231
7565.63 1281
7566.45 1211
7567.28 1216
7568.10 1232
7568.92 1260
7569.74 1267
7570.56 1272
7571.38 1221
7572.20 1244
7573.02 1331
7573.84 1334
7574.67 1300
7575.49 1370
7576.31 1347
7577.13 1284
7577.95 1337
7578.77 1387
7579.60 1339
7580.42 1361
7581.24 1308
7582.06 1312
7582.88 1370
7583.70 1300
7584.53 1308
7585.35 1318
7586.17 1363
7586.99 1425
7587.81 1396
7588.64 1388
7589.46 1436
7590.28 1413
7591.10 1407
7591.93 1442
7592.75 1427
7593.57 1517
7594.39 1463
7595.22 1423
7596.04 1486
7596.86 1515
7597.68 1554
7598.51 1567
7599.33 1537
7600.15 1604
7600.97 1613
7601.80 1649
7602.62 1620
7603.44 1658
7604.27 1722
7605.09 1718
7605.91 1742
7606.73 1822
7607.56 1859
7608.38 1798
7609.20 1803
7610.03 1785
7610.85 1732
7611.67 1743
7612.50 1676
7613.32 1695
7614.15 1772
7614.97 1714
7615.79 1758
7616.62 1781
7617.44 1882
7618.26 1960
7619.09 2092
7619.91 2164
7620.73 2273
7621.56 2380
7622.38 2322
7623.21 2236
7624.03 2254
7624.85 2078
7625.68 2033
7626.50 2072
7627.33 2007
7628.15 2031
7628.98 2017
7629.80 1935
7630.62 1992
7631.45 2063
7632.27 2134
7633.10 2143
7633.92 2204
7634.75 2212
7635.57 2224
7636.40 2122
7637.22 2053
7638.05 1944
7638.87 1797
7639.70 1713
7640.52 1710
7641.35 1626
7642.17 1622
7643.00 1584
7643.82 1529
7644.65 1623
7645.47 1713
7646.30 1707
7647.12 1703
7647.95 1735
7648.77 1717
7649.60 1823
7650.42 1710
7651.25 1696
7652.08 1735
7652.90 1668
7653.73 1635
7654.55 1563
7655.38 1492
7656.20 1467
7657.03 1479
7657.86 1487
7658.68 1431
7659.51 1434
7660.33 1403
7661.16 1427
7661.99 1383
7662.81 1325
7663.64 1346
7664.46 1307
7665.29 1340
7666.12 1334
7666.94 1325
7667.77 1344
7668.60 1307
7669.42 1345
7670.25 1355
7671.08 1378
7671.90 1346
7672.73 1330
7673.56 1319
7674.38 1338
7675.21 1355
7676.04 1335
7676.86 1303
7677.69 1269
7678.52 1298
7679.34 1243
7680.17 1285
7681.00 1316
7681.83 1249
7682.65 1296
7683.48 1341
7684.31 1342
7685.13 1296
7685.96 1335
7686.79 1379
7687.62 1417
7688.44 1398
7689.27 1395
7690.10 1377
7690.93 1363
7691.76 1382
7692.58 1361
7693.41 1375
7694.24 1350
7695.07 1328
7695.89 1362
7696.72 1314
7697.55 1331
7698.38 1330
7699.21 1335
7700.03 1371
7700.86 1406
7701.69 1408
7702.52 1324
7703.35 1359
7704.18 1343
7705.00 1338
7705.83 1378
7706.66 1310
7707.49 1295
7708.32 1301
7709.15 1263
7709.98 1277
7710.80 1278
7711.63 1297
7712.46 1340
7713.29 1331
7714.12 1301
7714.95 1273
7715.78 1219
7716.61 1253
7717.44 1312
7718.27 1238
7719.09 1255
7719.92 1292
7720.75 1273
7721.58 1202
7722.41 1199
7723.24 1230
7724.07 1226
7724.90 1210
7725.73 1272
7726.56 1238
7727.39 1218
7728.22 1257
7729.05 1234
7729.88 1315
7730.71 1292
7731.54 1296
7732.37 1298
7733.20 1298
7734.03 1257
7734.86 1242
7735.69 1171
7736.52 1192
7737.35 1159
7738.18 1170
7739.01 1209
7739.84 1163
7740.67 1095
7741.50 1121
7742.33 1146
7743.16 1136
7743.99 1198
7744.82 1177
7745.65 1216
7746.48 1295
7747.31 1386
7748.14 1412
7748.98 1598
7749.81 1649
7750.64 1693
7751.47 1604
7752.30 1545
7753.13 1487
7753.96 1452
7754.79 1414
7755.62 1313
7756.45 1284
7757.29 1227
7758.12 1181
7758.95 1150
7759.78 1163
7760.61 1133
7761.44 1151
7762.27 1144
7763.11 1105
7763.94 1121
7764.77 1092
7765.60 1121
7766.43 1111
7767.26 1115
7768.10 1112
7768.93 1093
7769.76 1098
7770.59 1092
7771.42 1065
7772.26 1075
7773.09 1087
7773.92 1082
7774.75 1103
7775.58 1068
7776.42 1075
7777.25 1077
7778.08 1053
7778.91 1042
7779.75 1090
7780.58 1162
7781.41 1127
7782.24 1137
7783.08 1071
7783.91 1096
7784.74 1132
7785.57 1147
7786.41 1127
7787.24 1195
7788.07 1225
7788.91 1177
7789.74 1183
7790.57 1177
7791.40 1191
7792.24 1172
7793.07 1216
7793.90 1209
7794.74 1184
7795.57 1192
7796.40 1172
7797.24 1210
7798.07 1226
7798.90 1173
7799.74 1208
7800.57 1199
7801.40 1229
7802.24 1189
7803.07 1227
7803.91 1257
7804.74 1296
7805.57 1295
7806.41 1297
7807.24 1290
7808.07 1309
7808.91 1309
7809.74 1240
7810.58 1327
7811.41 1379
7812.25 1316
7813.08 1287
7813.91 1345
7814.75 1441
7815.58 1450
7816.42 1441
7817.25 1483
7818.09 1563
7818.92 1523
7819.75 1506
7820.59 1537
7821.42 1562
7822.26 1584
7823.09 1576
7823.93 1648
7824.76 1682
7825.60 1678
7826.43 1749
7827.27 1672
7828.10 1657
7828.94 1606
7829.77 1599
7830.61 1616
7831.44 1570
7832.28 1558
7833.11 1517
7833.95 1542
7834.78 1605
7835.62 1609
7836.46 1690
7837.29 1748
7838.13 1710
7838.96 1657
7839.80 1652
7840.63 1619
7841.47 1637
7842.31 1518
7843.14 1586
7843.98 1545
7844.81 1469
7845.65 1430
7846.48 1443
7847.32 1458
7848.16 1445
7848.99 1397
7849.83 1328
7850.67 1311
7851.50 1378
7852.34 1385
7853.17 1307
7854.01 1339
7854.85 1332
7855.68 1332
7856.52 1368
7857.36 1451
7858.19 1330
7859.03 1328
7859.87 1401
7860.70 1421
7861.54 1390
7862.38 1322
7863.21 1340
7864.05 1367
7864.89 1343
7865.73 1285
7866.56 1371
7867.40 1381
7868.24 1353
7869.07 1349
7869.91 1337
7870.75 1337
7871.59 1340
7872.42 1371
7873.26 1397
7874.10 1458
7874.94 1415
7875.77 1475
7876.61 1495
7877.45 1477
7878.29 1552
7879.12 1659
7879.96 1704
7880.80 1806
7881.64 1834
7882.47 1802
7883.31 1751
7884.15 1735
7884.99 1761
7885.83 1742
7886.67 1727
7887.50 1681
7888.34 1639
7889.18 1616
7890.02 1548
7890.86 1611
7891.69 1605
7892.53 1649
7893.37 1659
7894.21 1714
7895.05 1693
7895.89 1649
7896.73 1632
7897.57 1606
7898.40 1530
7899.24 1516
7900.08 1466
7900.92 1486
7901.76 1497
7902.60 1481
7903.44 1418
7904.28 1374
7905.12 1413
7905.95 1372
7906.79 1424
7907.63 1420
7908.47 1365
7909.31 1360
7910.15 1322
7910.99 1357
7911.83 1403
7912.67 1373
7913.51 1424
7914.35 1454
7915.19 1440
7916.03 1561
7916.87 1622
7917.71 1622
7918.55 1564
7919.39 1649
7920.23 1659
7921.07 1623
7921.91 1611
7922.75 1575
7923.59 1546
7924.43 1479
7925.27 1459
7926.11 1423
7926.95 1357
7927.79 1311
7928.63 1362
7929.47 1346
7930.31 1334
7931.15 1331
7931.99 1323
7932.83 1315
7933.67 1368
7934.51 1289
7935.35 1295
7936.19 1331
7937.04 1304
7937.88 1200
7938.72 1228
7939.56 1222
7940.40 1249
7941.24 1231
7942.08 1227
7942.92 1212
7943.76 1180
7944.60 1256
7945.45 1258
7946.29 1225
7947.13 1271
7947.97 1242
7948.81 1262
7949.65 1201
7950.49 1217
7951.34 1262
7952.18 1326
7953.02 1305
7953.86 1310
7954.70 1396
7955.54 1417
7956.39 1393
7957.23 1411
7958.07 1469
7958.91 1525
7959.75 1502
7960.60 1496
7961.44 1494
7962.28 1494
7963.12 1430
7963.96 1399
7964.81 1361
7965.65 1372
7966.49 1360
7967.33 1387
7968.18 1391
7969.02 1498
7969.86 1479
7970.70 1522
7971.55 1506
7972.39 1467
7973.23 1414
7974.08 1396
7974.92 1367
7975.76 1327
7976.60 1295
7977.45 1320
7978.29 1283
7979.13 1248
7979.98 1195
7980.82 1206
7981.66 1258
7982.51 1215
7983.35 1160
7984.19 1135
7985.04 1122
7985.88 1157
7986.72 1136
7987.57 1145
7988.41 1110
7989.25 1182
7990.10 1122
7990.94 1100
7991.78 1054
7992.63 1042
7993.47 1086
7994.32 1055
7995.16 1034
7996.00 1035
7996.85 1032
7997.69 1012
7998.53 1028
7999.38 985
8000.22 961
8001.07 987
8001.91 998
8002.76 995
8003.60 972
8004.44 951
8005.29 996
8006.13 962
8006.98 954
8007.82 940
8008.67 956
8009.51 979
8010.36 926
8011.20 945
8012.05 955
8012.89 919
8013.74 932
8014.58 917
8015.43 954
8016.27 961
8017.12 934
8017.96 918
8018.81 947
8019.65 916
8020.50 899
8021.34 907
8022.19 899
8023.03 925
8023.88 932
8024.72 891
8025.57 854
8026.41 894
8027.26 889
8028.11 905
8028.95 886
8029.80 950
8030.64 912
8031.49 915
8032.33 892
8033.18 878
8034.03 911
8034.87 885
8035.72 922
8036.56 901
8037.41 914
8038.26 900
8039.10 883
8039.95 838
8040.80 853
8041.64 940
8042.49 941
8043.33 978
8044.18 920
8045.03 929
8045.87 874
8046.72 875
8047.57 913
8048.41 916
8049.26 913
8050.11 893
8050.95 887
8051.80 894
8052.65 876
8053.49 895
8054.34 883
8055.19 847
8056.04 874
8056.88 866
8057.73 834
8058.58 826
8059.42 798
8060.27 832
8061.12 826
8061.97 820
8062.81 797
8063.66 749
8064.51 751
8065.36 786
8066.20 785
8067.05 766
8067.90 781
8068.75 835
8069.60 784
8070.44 770
8071.29 770
8072.14 752
8072.99 751
8073.84 780
8074.68 796
8075.53 786
8076.38 789
8077.23 745
8078.08 774
8078.92 744
8079.77 747
8080.62 766
8081.47 797
8082.32 755
8083.17 748
8084.02 783
8084.86 793
8085.71 784
8086.56 769
8087.41 773
8088.26 788
8089.11 773
8089.96 777
8090.81 751
8091.65 747
8092.50 786
8093.35 770
8094.20 761
8095.05 819
8095.90 800
8096.75 785
8097.60 747
8098.45 738
8099.30 759
8100.15 800
8101.00 798
8101.85 750
8102.70 762
8103.54 742
8104.39 770
8105.24 814
8106.09 810
8106.94 765
8107.79 754
8108.64 798
8109.49 810
8110.34 788
8111.19 811
8112.04 778
8112.89 775
8113.74 769
8114.59 764
8115.44 805
8116.29 791
8117.14 763
8117.99 820
8118.84 805
8119.70 798
8120.55 768
8121.40 781
8122.25 801
8123.10 817
8123.95 782
8124.80 771
8125.65 783
8126.50 799
8127.35 808
8128.20 812
8129.05 810
8129.90 847
8130.76 889
8131.61 830
8132.46 835
8133.31 862
8134.16 839
8135.01 862
8135.86 877
8136.71 823
8137.56 902
8138.42 902
8139.27 823
8140.12 768
8140.97 758
8141.82 836
8142.67 836
8143.53 792
8144.38 788
8145.23 824
8146.08 815
8146.93 838
8147.78 815
8148.64 837
8149.49 847
8150.34 872
8151.19 886
8152.05 860
8152.90 852
8153.75 857
8154.60 831
8155.45 880
8156.31 848
8157.16 869
8158.01 965
8158.86 996
8159.72 949
8160.57 911
8161.42 953
8162.27 880
8163.13 830
8163.98 877
8164.83 845
8165.69 876
8166.54 794
8167.39 762
8168.24 800
8169.10 816
8169.95 807
8170.80 786
8171.66 779
8172.51 825
8173.36 807
8174.22 805
8175.07 793
8175.92 766
8176.78 763
8177.63 765
8178.48 790
8179.34 768
8180.19 750
8181.04 746
8181.90 782
8182.75 725
8183.61 750
8184.46 740
8185.31 768
8186.17 763
8187.02 717
8187.87 768
8188.73 741
8189.58 758
8190.44 721
8191.29 748
8192.15 732
8193.00 708
8193.85 720
8194.71 726
8195.56 729
8196.42 722
8197.27 774
8198.13 714
8198.98 744
8199.84 739
8200.69 728
8201.55 704
8202.40 735
8203.25 754
8204.11 721
8204.96 712
8205.82 697
8206.67 715
8207.53 678
8208.38 693
8209.24 726
8210.09 704
8210.95 711
8211.81 712
8212.66 730
8213.52 708
8214.37 723
8215.23 705
8216.08 720
8216.94 703
8217.79 726
8218.65 663
8219.50 691
8220.36 732
8221.22 728
8222.07 719
8222.93 735
8223.78 783
8224.64 734
8225.50 737
8226.35 745
8227.21 740
8228.06 722
8228.92 725
8229.78 728
8230.63 690
8231.49 734
8232.34 701
8233.20 713
8234.06 707
8234.91 715
8235.77 681
8236.63 701
8237.48 723
8238.34 749
8239.20 745
8240.05 706
8240.91 684
8241.77 697
8242.62 683
8243.48 736
8244.34 726
8245.19 700
8246.05 725
8246.91 747
8247.77 735
8248.62 701
8249.48 670
8250.34 644
8251.20 708
8252.05 702
8252.91 706
8253.77 665
8254.62 679
8255.48 723
8256.34 700
8257.20 694
8258.06 703
8258.91 710
8259.77 708
8260.63 722
8261.49 700
8262.34 680
8263.20 671
8264.06 699
8264.92 714
8265.78 667
8266.63 714
8267.49 719
8268.35 706
8269.21 700
8270.07 674
8270.93 669
8271.78 682
8272.64 740
8273.50 745
8274.36 711
8275.22 689
8276.08 687
8276.93 738
8277.79 739
8278.65 759
8279.51 726
8280.37 727
8281.23 778
8282.09 762
8282.95 699
8283.81 751
8284.66 769
8285.52 758
8286.38 764
8287.24 772
8288.10 741
8288.96 766
8289.82 714
8290.68 724
8291.54 775
8292.40 758
8293.26 775
8294.12 709
8294.98 686
8295.84 685
8296.70 753
8297.56 766
8298.42 776
8299.28 723
8300.13 708
8300.99 734
8301.85 774
8302.71 761
8303.57 789
8304.43 768
8305.29 754
8306.16 798
8307.02 744
8307.88 764
8308.74 749
8309.60 778
8310.46 734
8311.32 765
8312.18 726
8313.04 750
8313.90 698
8314.76 711
8315.62 725
8316.48 716
8317.34 726
8318.20 675
8319.06 681
8319.92 684
8320.78 723
8321.65 694
8322.51 712
8323.37 723
8324.23 718
8325.09 682
8325.95 685
8326.81 685
8327.67 696
8328.53 709
8329.40 727
8330.26 709
8331.12 698
8331.98 674
8332.84 709
8333.70 773
8334.57 712
8335.43 718
8336.29 751
8337.15 723
8338.01 736
8338.87 728
8339.74 700
8340.60 722
8341.46 733
8342.32 724
8343.18 750
8344.05 775
8344.91 749
8345.77 733
8346.63 773
8347.49 769
8348.36 748
8349.22 721
8350.08 743
8350.94 743
8351.81 777
8352.67 784
8353.53 745
8354.39 730
8355.26 759
8356.12 738
8356.98 766
8357.85 798
8358.71 770
8359.57 752
8360.43 765
8361.30 758
8362.16 754
8363.02 802
8363.89 774
8364.75 831
8365.61 773
8366.48 761
8367.34 787
8368.20 808
8369.07 776
8369.93 773
8370.79 748
8371.66 748
8372.52 769
8373.38 751
8374.25 776
8375.11 756
8375.98 762
8376.84 765
8377.70 762
8378.57 777
8379.43 771
8380.30 790
8381.16 827
8382.02 788
8382.89 779
8383.75 833
8384.62 789
8385.48 792
8386.34 812
8387.21 870
8388.07 852
8388.94 856
8389.80 860
8390.67 844
8391.53 823
8392.40 878
8393.26 860
8394.13 856
8394.99 841
8395.85 866
8396.72 848
8397.58 830
8398.45 868
8399.31 868
8400.18 878
8401.04 851
8401.91 891
8402.77 851
8403.64 843
8404.50 855
8405.37 902
8406.24 877
8407.10 917
8407.97 923
8408.83 963
8409.70 979
8410.56 955
8411.43 958
8412.29 954
8413.16 984
8414.03 973
8414.89 992
8415.76 1033
8416.62 983
8417.49 988
8418.35 992
8419.22 989
8420.09 983
8420.95 1023
8421.82 1061
8422.69 1038
8423.55 1072
8424.42 1108
8425.28 1125
8426.15 1089
8427.02 1114
8427.88 1113
8428.75 1121
8429.62 1153
8430.48 1165
8431.35 1205
8432.22 1187
8433.08 1178
8433.95 1171
8434.82 1222
8435.68 1263
8436.55 1227
8437.42 1281
8438.28 1305
8439.15 1330
8440.02 1355
8440.89 1480
8441.75 1455
8442.62 1516
8443.49 1498
8444.35 1507
8445.22 1555
8446.09 1595
8446.96 1563
8447.82 1611
8448.69 1666
8449.56 1664
8450.43 1621
8451.29 1659
8452.16 1687
8453.03 1757
8453.90 1890
8454.76 2084
8455.63 2312
8456.50 2585
8457.37 2895
8458.24 3063
8459.10 3191
8459.97 3252
8460.84 3293
8461.71 3071
8462.58 2788
8463.45 2618
8464.31 2370
8465.18 2260
8466.05 2072
8466.92 1908
8467.79 1793
8468.66 1682
8469.52 1640
8470.39 1587
8471.26 1460
8472.13 1400
8473.00 1415
8473.87 1461
8474.74 1412
8475.61 1401
8476.47 1385
8477.34 1354
8478.21 1339
8479.08 1342
8479.95 1446
8480.82 1431
8481.69 1466
8482.56 1508
8483.43 1556
8484.30 1573
8485.17 1644
8486.04 1610
8486.91 1577
8487.78 1477
8488.64 1476
8489.51 1508
8490.38 1477
8491.25 1504
8492.12 1473
8492.99 1414
8493.86 1449
8494.73 1498
8495.60 1476
8496.47 1521
8497.34 1522
8498.21 1483
8499.08 1516
8499.95 1535
8500.82 1499
8501.69 1370
8502.56 1383
8503.43 1418
8504.30 1448
8505.17 1361
8506.05 1395
8506.92 1408
8507.79 1353
8508.66 1380
8509.53 1418
8510.40 1439
8511.27 1454
8512.14 1427
8513.01 1532
8513.88 1511
8514.75 1513
8515.62 1464
8516.49 1503
8517.37 1466
8518.24 1539
8519.11 1540
8519.98 1557
8520.85 1595
8521.72 1635
8522.59 1751
8523.46 1751
8524.33 1906
8525.21 2058
8526.08 2281
8526.95 2542
8527.82 2659
8528.69 2736
8529.56 2816
8530.44 2756
8531.31 2603
8532.18 2578
8533.05 2434
8533.92 2182
8534.80 2090
8535.67 2030
8536.54 1886
8537.41 1842
8538.28 1777
8539.16 1703
8540.03 1645
8540.90 1599
8541.77 1548
8542.64 1508
8543.52 1506
8544.39 1488
8545.26 1449
8546.13 1406
8547.01 1424
8547.88 1410
8548.75 1400
8549.62 1404
8550.50 1479
8551.37 1492
8552.24 1604
8553.12 1663
8553.99 1728
8554.86 1823
8555.73 1896
8556.61 1943
8557.48 1992
8558.35 1913
8559.23 1812
8560.10 1761
8560.97 1705
8561.85 1686
8562.72 1566
8563.59 1553
8564.47 1545
8565.34 1498
8566.21 1477
8567.09 1461
8567.96 1413
8568.83 1373
8569.71 1420
8570.58 1367
8571.46 1358
8572.33 1387
8573.20 1303
8574.08 1308
8574.95 1279
8575.83 1245
8576.70 1233
8577.57 1204
8578.45 1239
8579.32 1225
8580.20 1281
8581.07 1192
8581.94 1253
8582.82 1247
8583.69 1222
8584.57 1235
8585.44 1290
8586.32 1223
8587.19 1264
8588.07 1287
8588.94 1287
8589.82 1291
8590.69 1308
8591.57 1319
8592.44 1348
8593.32 1344
8594.19 1366
8595.07 1362
8595.94 1342
8596.82 1336
8597.69 1318
8598.57 1316
8599.44 1301
8600.32 1408
8601.19 1378
8602.07 1415
8602.94 1394
8603.82 1375
8604.69 1398
8605.57 1381
8606.44 1355
8607.32 1422
8608.20 1428
8609.07 1423
8609.95 1412
8610.82 1448
8611.70 1426
8612.57 1446
8613.45 1401
8614.33 1451
8615.20 1461
8616.08 1457
8616.95 1513
8617.83 1531
8618.71 1492
8619.58 1514
8620.46 1513
8621.34 1548
8622.21 1569
8623.09 1635
8623.97 1685
8624.84 1686
8625.72 1644
8626.59 1618
8627.47 1741
8628.35 1708
8629.22 1707
8630.10 1738
8630.98 1760
8631.86 1720
8632.73 1675
8633.61 1703
8634.49 1739
8635.36 1667
8636.24 1690
8637.12 1706
8637.99 1719
8638.87 1706
8639.75 1744
8640.63 1834
8641.50 1823
8642.38 1832
8643.26 1837
8644.14 1889
8645.01 1866
8645.89 1935
8646.77 1943
8647.65 1958
8648.52 2027
8649.40 2041
8650.28 2099
8651.16 2125
8652.04 2124
8652.91 2107
8653.79 2093
8654.67 2108
8655.55 2089
8656.43 2102
8657.30 2140
8658.18 2160
8659.06 2271
8659.94 2350
8660.82 2415
8661.70 2587
8662.57 2834
8663.45 3087
8664.33 3384
8665.21 3696
8666.09 3922
8666.97 4205
8667.85 4314
8668.72 4296
8669.60 4024
8670.48 3923
8671.36 3709
8672.24 3513
8673.12 3210
8674.00 3005
8674.88 2910
8675.76 2787
8676.63 2652
8677.51 2580
8678.39 2556
8679.27 2467
8680.15 2394
8681.03 2259
8681.91 2193
8682.79 2140
8683.67 2080
8684.55 2128
8685.43 1997
8686.31 2020
8687.19 1968
8688.07 1986
8688.95 2053
8689.83 2152
8690.71 2235
8691.59 2394
8692.47 2583
8693.35 2731
8694.23 2953
8695.11 3019
8695.99 3139
8696.87 3142
8697.75 2922
8698.63 2876
8699.51 2752
8700.39 2646
8701.27 2553
8702.15 2412
8703.03 2409
8703.91 2384
8704.79 2323
8705.67 2303
8706.55 2243
8707.43 2167
8708.31 2103
8709.19 1959
8710.07 1897
8710.96 1885
8711.84 1807
8712.72 1762
8713.60 1651
8714.48 1621
8715.36 1641
8716.24 1593
8717.12 1554
8718.00 1580
8718.89 1558
8719.77 1511
8720.65 1544
8721.53 1528
8722.41 1518
8723.29 1475
8724.17 1511
8725.06 1480
8725.94 1478
8726.82 1536
8727.70 1558
8728.58 1584
8729.46 1583
8730.35 1603
8731.23 1679
8732.11 1629
8732.99 1640
8733.87 1634
8734.76 1644
8735.64 1629
8736.52 1619
8737.40 1643
8738.29 1597
8739.17 1605
8740.05 1571
8740.93 1591
8741.81 1627
8742.70 1635
8743.58 1600
8744.46 1668
8745.34 1641
8746.23 1623
8747.11 1637
8747.99 1592
8748.88 1582
8749.76 1571
8750.64 1611
8751.52 1569
8752.41 1582
8753.29 1598
8754.17 1658
8755.06 1660
8755.94 1687
8756.82 1751
8757.71 1732
8758.59 1773
8759.47 1818
8760.36 1841
8761.24 1878
8762.12 1810
8763.01 1822
8763.89 1818
8764.77 1776
8765.66 1762
8766.54 1739
8767.42 1798
8768.31 1761
8769.19 1750
8770.08 1745
8770.96 1706
8771.84 1784
8772.73 1787
8773.61 1791
8774.50 1742
8775.38 1707
8776.26 1759
8777.15 1741
8778.03 1764
8778.92 1759
8779.80 1789
8780.69 1917
8781.57 2058
8782.46 2139
8783.34 2284
8784.22 2371
8785.11 2450
8785.99 2443
8786.88 2456
8787.76 2473
8788.65 2285
8789.53 2167
8790.42 2037
8791.30 1961
8792.19 1841
8793.07 1723
8793.96 1652
8794.84 1587
8795.73 1591
8796.61 1503
8797.50 1467
8798.38 1433
8799.27 1412
8800.15 1336
8801.04 1351
8801.93 1293
8802.81 1315
8803.70 1281
8804.58 1263
8805.47 1268
8806.35 1263
8807.24 1249
8808.12 1231
8809.01 1226
8809.90 1226
8810.78 1198
8811.67 1166
8812.55 1174
8813.44 1192
8814.33 1177
8815.21 1173
8816.10 1178
8816.98 1228
8817.87 1168
8818.76 1156
8819.64 1177
8820.53 1235
8821.42 1228
8822.30 1225
8823.19 1240
8824.08 1181
8824.96 1230
8825.85 1216
8826.74 1183
8827.62 1139
8828.51 1150
8829.40 1114
8830.28 1173
8831.17 1143
8832.06 1100
8832.94 1089
8833.83 1153
8834.72 1153
8835.61 1078
8836.49 1125
8837.38 1118
8838.27 1046
8839.16 1141
8840.04 1091
8840.93 1044
8841.82 1075
8842.70 1045
8843.59 1083
8844.48 1033
8845.37 1047
8846.26 1086
8847.14 1102
8848.03 1123
8848.92 1072
8849.81 1060
8850.69 1030
8851.58 1065
8852.47 1075
8853.36 1082
8854.25 1027
8855.13 991
8856.02 1033
8856.91 1028
8857.80 1036
8858.69 1024
8859.58 991
8860.46 983
8861.35 1023
8862.24 1011
8863.13 969
8864.02 966
8864.91 1005
8865.80 1018
8866.68 1015
8867.57 938
8868.46 1002
8869.35 987
8870.24 938
8871.13 994
8872.02 915
8872.91 889
8873.80 936
8874.69 897
8875.57 873
8876.46 864
8877.35 914
8878.24 927
8879.13 880
8880.02 864
8880.91 867
8881.80 864
8882.69 856
8883.58 898
8884.47 836
8885.36 831
8886.25 846
8887.14 879
8888.03 841
8888.92 848
8889.81 824
8890.70 784
8891.59 799
8892.48 849
8893.37 790
8894.26 783
8895.15 811
8896.04 794
8896.93 760
8897.82 773
8898.71 788
8899.60 779
8900.49 798
8901.38 820
8902.27 812
8903.16 759
8904.05 743
8904.94 717
8905.83 778
8906.72 782
8907.61 750
8908.50 727
8909.40 719
8910.29 738
8911.18 755
8912.07 736
8912.96 745
8913.85 744
8914.74 716
8915.63 720
8916.52 696
8917.42 683
8918.31 727
8919.20 732
8920.09 729
8920.98 698
8921.87 689
8922.76 760
8923.66 711
8924.55 686
8925.44 684
8926.33 703
8927.22 702
8928.11 726
8929.01 727
8929.90 688
8930.79 730
8931.68 711
8932.57 717
8933.47 681
8934.36 714
8935.25 672
8936.14 693
8937.03 692
8937.93 673
8938.82 709
8939.71 691
8940.60 611
8941.50 612
8942.39 649
8943.28 659
8944.17 675
8945.07 664
8945.96 718
8946.85 677
8947.75 653
8948.64 623
8949.53 644
8950.42 618
8951.32 672
8952.21 650
8953.10 662
8954.00 620
8954.89 665
8955.78 674
8956.68 687
8957.57 645
8958.46 635
8959.36 678
8960.25 652
8961.14 656
8962.04 639
8962.93 653
8963.82 656
8964.72 612
8965.61 658
8966.50 656
8967.40 654
8968.29 672
8969.19 630
8970.08 640
8970.97 637
8971.87 654
8972.76 637
8973.66 626
8974.55 596
8975.44 630
8976.34 642
8977.23 622
8978.13 643
8979.02 679
8979.91 600
8980.81 589
8981.70 612
8982.60 604
8983.49 624
8984.39 595
8985.28 579
8986.18 595
8987.07 618
8987.97 632
8988.86 620
8989.76 584
8990.65 579
8991.55 619
8992.44 623
8993.34 602
8994.23 599
8995.13 569
8996.02 627
8996.92 606
8997.81 593
8998.71 561
8999.60 599
9000.50 631
9001.39 612
9002.29 599
9003.18 617
9004.08 627
9004.98 606
9005.87 591
9006.77 603
9007.66 595
9008.56 612
9009.45 603
9010.35 573
9011.25 555
9012.14 565
9013.04 586
9013.93 554
9014.83 536
9015.73 552
9016.62 555
9017.52 566
9018.42 575
9019.31 577
9020.21 566
9021.10 580
9022.00 578
9022.90 538
9023.79 551
9024.69 541
9025.59 543
9026.48 546
9027.38 545
9028.28 552
9029.17 563
9030.07 574
9030.97 562
9031.87 561
9032.76 566
9033.66 554
9034.56 591
9035.45 539
9036.35 547
9037.25 554
9038.15 546
9039.04 565
9039.94 571
9040.84 550
9041.73 546
9042.63 560
9043.53 577
9044.43 556
9045.33 545
9046.22 567
9047.12 534
9048.02 557
9048.92 544
9049.81 534
9050.71 550
9051.61 525
9052.51 549
9053.41 558
9054.30 588
9055.20 550
9056.10 562
9057.00 560
9057.90 597
9058.80 603
9059.69 584
9060.59 572
9061.49 564
9062.39 561
9063.29 551
9064.19 574
9065.08 560
9065.98 564
9066.88 560
9067.78 553
9068.68 581
9069.58 572
9070.48 608
9071.38 577
9072.27 600
9073.17 593
9074.07 587
9074.97 595
9075.87 667
9076.77 603
9077.67 605
9078.57 571
9079.47 607
9080.37 611
9081.27 598
9082.17 569
9083.07 596
9083.97 623
9084.87 593
9085.76 618
9086.66 620
9087.56 583
9088.46 595
9089.36 635
9090.26 618
9091.16 613
9092.06 588
9092.96 603
9093.86 624
9094.76 639
9095.66 636
9096.56 638
9097.46 626
9098.36 585
9099.26 584
9100.17 629
9101.07 666
9101.97 637
9102.87 601
9103.77 628
9104.67 590
9105.57 587
9106.47 598
9107.37 599
9108.27 592
9109.17 615
9110.07 650
9110.97 602
9111.87 631
9112.77 608
9113.68 607
9114.58 579
9115.48 591
9116.38 595
9117.28 587
9118.18 550
9119.08 601
9119.98 587
9120.89 578
9121.79 578
9122.69 582
9123.59 557
9124.49 572
9125.39 584
9126.29 600
9127.20 559
9128.10 565
9129.00 561
9129.90 570
9130.80 561
9131.71 571
9132.61 586
9133.51 595
9134.41 560
9135.31 535
9136.22 571
9137.12 544
9138.02 579
9138.92 550
9139.83 555
9140.73 556
9141.63 544
9142.53 618
9143.43 576
9144.34 568
9145.24 561
9146.14 565
9147.05 572
9147.95 563
9148.85 548
9149.75 564
9150.66 575
9151.56 544
9152.46 549
9153.37 541
9154.27 526
9155.17 517
9156.07 560
9156.98 573
9157.88 569
9158.78 567
9159.69 579
9160.59 591
9161.49 576
9162.40 558
9163.30 599
9164.20 583
9165.11 538
9166.01 545
9166.92 535
9167.82 580
9168.72 551
9169.63 582
9170.53 595
9171.43 573
9172.34 576
9173.24 577
9174.15 613
9175.05 540
9175.95 584
9176.86 560
9177.76 556
9178.67 531
9179.57 555
9180.48 569
9181.38 573
9182.28 508
9183.19 573
9184.09 567
9185.00 590
9185.90 543
9186.81 585
9187.71 568
9188.62 551
9189.52 603
9190.43 616
9191.33 556
9192.24 545
9193.14 598
9194.05 556
9194.95 565
9195.86 540
9196.76 599
9197.67 565
9198.57 580
9199.48 597
9200.38 574
9201.29 628
9202.19 599
9203.10 597
9204.00 614
9204.91 584
9205.81 592
9206.72 638
9207.63 600
9208.53 567
9209.44 571
9210.34 541
9211.25 576
9212.15 594
9213.06 552
9213.97 555
9214.87 511
9215.78 571
9216.68 590
9217.59 627
9218.50 621
9219.40 577
9220.31 596
9221.22 627
9222.12 600
9223.03 616
9223.94 618
9224.84 560
9225.75 566
9226.65 589
9227.56 560
9228.47 558
9229.37 558
9230.28 551
9231.19 558
9232.10 575
9233.00 615
9233.91 571
9234.82 565
9235.72 559
9236.63 557
9237.54 532
9238.44 530
9239.35 552
9240.26 545
9241.17 558
9242.07 536
9242.98 558
9243.89 533
9244.80 545
9245.70 541
9246.61 527
9247.52 565
9248.43 593
9249.33 546
9250.24 574
9251.15 568
9252.06 580
9252.97 553
9253.87 530
9254.78 551
9255.69 550
9256.60 572
9257.51 537
9258.41 548
9259.32 546
9260.23 557
9261.14 535
9262.05 551
9262.96 560
9263.86 544
9264.77 555
9265.68 540
9266.59 543
9267.50 545
9268.41 569
9269.32 593
9270.22 551
9271.13 547
9272.04 569
9272.95 552
9273.86 538
9274.77 536
9275.68 515
9276.59 527
9277.50 567
9278.40 581
9279.31 583
9280.22 562
9281.13 538
9282.04 578
9282.95 556
9283.86 567
9284.77 570
9285.68 576
9286.59 578
9287.50 558
9288.41 560
9289.32 554
9290.23 593
9291.14 570
9292.05 534
9292.96 567
9293.87 540
9294.78 582
9295.69 580
9296.60 599
9297.51 576
9298.42 562
9299.33 629
9300.24 594
9301.15 596
9302.06 549
9302.97 609
9303.88 607
9304.79 588
9305.70 581
9306.61 612
9307.52 600
9308.43 610
9309.34 631
9310.25 623
9311.16 611
9312.07 606
9312.98 627
9313.90 600
9314.81 625
9315.72 626
9316.63 619
9317.54 601
9318.45 574
9319.36 587
9320.27 587
9321.18 583
9322.10 606
9323.01 633
9323.92 603
9324.83 588
9325.74 571
9326.65 587
9327.56 594
9328.48 557
9329.39 561
9330.30 586
9331.21 578
9332.12 589
9333.03 603
9333.95 621
9334.86 604
9335.77 587
9336.68 593
9337.59 570
9338.51 584
9339.42 627
9340.33 597
9341.24 590
9342.15 598
9343.07 610
9343.98 610
9344.89 558
9345.80 605
9346.72 564
9347.63 594
9348.54 589
9349.45 596
9350.37 604
9351.28 571
9352.19 600
9353.11 591
9354.02 605
9354.93 580
9355.84 558
9356.76 600
9357.67 621
9358.58 568
9359.50 576
9360.41 581
9361.32 586
9362.24 593
9363.15 593
9364.06 595
9364.98 610
9365.89 589
9366.80 563
9367.72 594
9368.63 560
9369.54 556
9370.46 600
9371.37 581
9372.28 609
9373.20 587
9374.11 616
9375.03 652
9375.94 605
9376.85 600
9377.77 596
9378.68 598
9379.60 614
9380.51 658
9381.42 615
9382.34 594
9383.25 615
9384.17 618
9385.08 619
9386.00 629
9386.91 650
9387.82 652
9388.74 639
9389.65 629
9390.57 624
9391.48 662
9392.40 689
9393.31 660
9394.23 643
9395.14 706
9396.06 709
9396.97 698
9397.89 716
9398.80 703
9399.72 687
9400.63 704
9401.55 653
9402.46 644
9403.38 676
9404.29 696
9405.21 702
9406.12 665
9407.04 634
9407.95 619
9408.87 606
9409.79 631
9410.70 656
9411.62 636
9412.53 668
9413.45 633
9414.36 611
9415.28 628
9416.20 636
9417.11 613
9418.03 633
9418.94 634
9419.86 634
9420.78 627
9421.69 618
9422.61 665
9423.52 683
9424.44 702
9425.36 642
9426.27 645
9427.19 653
9428.11 676
9429.02 647
9429.94 647
9430.86 633
9431.77 674
9432.69 653
9433.61 644
9434.52 661
9435.44 690
9436.36 697
9437.27 697
9438.19 730
9439.11 694
9440.02 729
9440.94 695
9441.86 705
9442.78 721
9443.69 658
9444.61 717
9445.53 756
9446.44 724
9447.36 740
9448.28 703
9449.20 740
9450.11 768
9451.03 756
9451.95 750
9452.87 762
9453.78 819
9454.70 789
9455.62 773
9456.54 821
9457.46 792
9458.37 795
9459.29 790
9460.21 773
9461.13 741
9462.05 729
9462.96 740
9463.88 740
9464.80 704
9465.72 707
9466.64 662
9467.56 706
9468.47 747
9469.39 708
9470.31 686
9471.23 725
9472.15 724
9473.07 680
9473.98 686
9474.90 704
9475.82 691
9476.74 713
9477.66 716
9478.58 727
9479.50 688
9480.42 747
9481.34 745
9482.26 729
9483.17 751
9484.09 754
9485.01 759
9485.93 772
9486.85 784
9487.77 754
9488.69 728
9489.61 748
9490.53 730
9491.45 733
9492.37 736
9493.29 754
9494.21 736
9495.13 742
9496.05 690
9496.97 716
9497.89 726
9498.81 744
9499.73 713
9500.65 708
9501.57 733
9502.49 738
9503.41 736
9504.33 744
9505.25 729
9506.17 748
9507.09 759
9508.01 726
9508.93 752
9509.85 740
9510.77 778
9511.69 779
9512.61 774
9513.53 750
9514.45 766
9515.37 799
9516.29 804
9517.21 776
9518.13 799
9519.05 826
9519.98 872
9520.90 879
9521.82 880
9522.74 912
9523.66 879
9524.58 951
9525.50 892
9526.42 915
9527.34 949
9528.27 971
9529.19 910
9530.11 904
9531.03 893
9531.95 841
9532.87 887
9533.79 903
9534.72 874
9535.64 901
9536.56 910
9537.48 900
9538.40 885
9539.32 885
9540.25 887
9541.17 894
9542.09 908
9543.01 874
9543.93 881
9544.86 844
9545.78 877
9546.70 898
9547.62 925
9548.55 897
9549.47 972
9550.39 923
9551.31 912
9552.24 893
9553.16 893
9554.08 907
9555.00 905
9555.93 924
9556.85 952
9557.77 954
9558.69 906
9559.62 941
9560.54 947
9561.46 1006
9562.39 954
9563.31 953
9564.23 952
9565.15 982
9566.08 1005
9567.00 964
9567.92 980
9568.85 974
9569.77 1028
9570.69 1005
9571.62 975
9572.54 958
9573.46 985
9574.39 1007
9575.31 1027
9576.23 977
9577.16 1016
9578.08 1030
9579.01 1048
9579.93 1083
9580.85 1117
9581.78 1086
9582.70 1092
9583.63 1095
9584.55 1099
9585.47 1128
9586.40 1128
9587.32 1149
9588.25 1118
9589.17 1170
9590.09 1104
9591.02 1068
9591.94 1122
9592.87 1102
9593.79 1138
9594.72 1164
9595.64 1247
9596.57 1183
9597.49 1240
9598.42 1249
9599.34 1324
9600.26 1366
9601.19 1388
9602.11 1454
9603.04 1488
9603.96 1423
9604.89 1429
9605.81 1453
9606.74 1350
9607.66 1319
9608.59 1363
9609.51 1344
9610.44 1254
9611.37 1300
9612.29 1212
9613.22 1237
9614.14 1205
9615.07 1193
9615.99 1173
9616.92 1220
9617.84 1167
9618.77 1184
9619.70 1200
9620.62 1198
9621.55 1178
9622.47 1201
9623.40 1226
9624.32 1194
9625.25 1269
9626.18 1208
9627.10 1233
9628.03 1226
9628.95 1266
9629.88 1286
9630.81 1297
9631.73 1318
9632.66 1308
9633.59 1303
9634.51 1323
9635.44 1346
9636.37 1380
9637.29 1331
9638.22 1364
9639.15 1402
9640.07 1401
9641.00 1458
9641.93 1529
9642.85 1498
9643.78 1541
9644.71 1508
9645.63 1511
9646.56 1570
9647.49 1511
9648.41 1556
9649.34 1548
9650.27 1540
9651.20 1600
9652.12 1568
9653.05 1596
9653.98 1576
9654.91 1548
9655.83 1534
9656.76 1589
9657.69 1547
9658.62 1544
9659.54 1493
9660.47 1564
9661.40 1592
9662.33 1576
9663.25 1519
9664.18 1571
9665.11 1573
9666.04 1560
9666.97 1615
9667.89 1586
9668.82 1646
9669.75 1659
9670.68 1688
9671.61 1730
9672.53 1676
9673.46 1677
9674.39 1676
9675.32 1709
9676.25 1731
9677.18 1692
9678.11 1736
9679.03 1818
9679.96 1863
9680.89 1811
9681.82 1759
9682.75 1864
9683.68 1892
9684.61 1868
9685.54 1841
9686.46 1877
9687.39 1932
9688.32 1973
9689.25 1924
9690.18 1936
9691.11 1893
9692.04 1944
9692.97 1943
9693.90 1931
9694.83 1944
9695.76 1920
9696.69 2032
9697.61 2064
9698.54 2085
9699.47 2167
9700.40 2145
9701.33 2185
9702.26 2221
9703.19 2168
9704.12 2197
9705.05 2128
9705.98 2135
9706.91 2078
9707.84 2004
9708.77 2016
9709.70 1921
9710.63 1900
9711.56 1943
9712.49 2009
9713.42 1960
9714.35 2022
9715.28 2085
9716.21 2112
9717.14 2060
9718.07 2121
9719.00 2130
9719.94 2059
9720.87 2013
9721.80 1992
9722.73 1915
9723.66 1818
9724.59 1807
9725.52 1784
9726.45 1722
9727.38 1630
9728.31 1627
9729.24 1594
9730.17 1596
9731.10 1610
9732.04 1607
9732.97 1579
9733.90 1652
9734.83 1632
9735.76 1647
9736.69 1633
9737.62 1621
9738.55 1576
9739.49 1541
9740.42 1535
9741.35 1523
9742.28 1519
9743.21 1485
9744.14 1459
9745.08 1400
9746.01 1419
9746.94 1412
9747.87 1432
9748.80 1422
9749.74 1394
9750.67 1388
9751.60 1364
9752.53 1402
9753.46 1430
9754.40 1391
9755.33 1380
9756.26 1385
9757.19 1399
9758.13 1394
9759.06 1377
9759.99 1339
9760.92 1344
9761.85 1346
9762.79 1311
9763.72 1356
9764.65 1306
9765.59 1335
9766.52 1373
9767.45 1383
9768.38 1382
9769.32 1391
9770.25 1384
9771.18 1364
9772.12 1358
9773.05 1437
9773.98 1418
9774.92 1404
9775.85 1402
9776.78 1372
9777.71 1378
9778.65 1370
9779.58 1357
9780.52 1355
9781.45 1371
9782.38 1380
9783.32 1455
9784.25 1359
9785.18 1346
9786.12 1412
9787.05 1435
9787.98 1377
9788.92 1383
9789.85 1366
9790.79 1344
9791.72 1319
9792.65 1275
9793.59 1323
9794.52 1318
9795.46 1311
9796.39 1316
9797.32 1317
9798.26 1301
9799.19 1315
9800.13 1375
9801.06 1358
9802.00 1362
9802.93 1356
9803.87 1348
9804.80 1317
9805.73 1298
9806.67 1225
9807.60 1205
9808.54 1234
9809.47 1120
9810.41 1098
9811.34 1101
9812.28 1069
9813.21 1101
9814.15 1099
9815.08 1064
9816.02 1072
9816.95 1111
9817.89 1051
9818.82 1053
9819.76 1041
9820.69 1016
9821.63 1016
9822.57 1001
9823.50 1036
9824.44 1009
9825.37 1009
9826.31 1011
9827.24 1013
9828.18 970
9829.11 992
9830.05 987
9830.99 971
9831.92 948
9832.86 948
9833.79 1002
9834.73 959
9835.67 955
9836.60 966
9837.54 968
9838.47 970
9839.41 937
9840.35 974
9841.28 1002
9842.22 982
9843.16 937
9844.09 927
9845.03 958
9845.97 963
9846.90 991
9847.84 907
9848.78 936
9849.71 958
9850.65 952
9851.59 942
9852.52 937
9853.46 967
9854.40 961
9855.33 963
9856.27 917
9857.21 951
9858.14 948
9859.08 898
9860.02 900
9860.96 920
9861.89 929
9862.83 891
9863.77 908
9864.71 892
9865.64 912
9866.58 888
9867.52 861
9868.46 884
9869.39 886
9870.33 865
9871.27 855
9872.21 883
9873.15 896
9874.08 883
9875.02 873
9875.96 911
9876.90 893
9877.83 845
9878.77 840
9879.71 853
9880.65 844
9881.59 849
9882.53 788
9883.46 818
9884.40 858
9885.34 873
9886.28 844
9887.22 876
9888.16 844
9889.10 859
9890.03 843
9890.97 795
9891.91 834
9892.85 853
9893.79 828
9894.73 873
9895.67 838
9896.61 827
9897.54 811
9898.48 820
9899.42 845
9900.36 836
9901.30 828
9902.24 835
9903.18 826
9904.12 810
9905.06 837
9906.00 848
9906.94 857
9907.88 853
9908.82 837
9909.76 817
9910.70 836
9911.63 824
9912.57 841
9913.51 795
9914.45 800
9915.39 798
9916.33 799
9917.27 802
9918.21 834
9919.15 840
9920.09 830
9921.03 866
9921.97 849
9922.91 852
9923.85 881
9924.79 940
9925.74 985
9926.68 1024
9927.62 1036
9928.56 1040
9929.50 1075
9930.44 1070
9931.38 1080
9932.32 1029
9933.26 993
9934.20 956
9935.14 964
9936.08 929
9937.02 885
9937.96 817
9938.90 835
9939.85 827
9940.79 818
9941.73 838
9942.67 791
9943.61 785
9944.55 758
9945.49 752
9946.43 732
9947.38 785
9948.32 814
9949.26 804
9950.20 813
9951.14 854
9952.08 850
9953.02 862
9953.97 836
9954.91 876
9955.85 829
9956.79 792
9957.73 802
9958.68 815
9959.62 842
9960.56 776
9961.50 767
9962.44 764
9963.39 764
9964.33 736
9965.27 741
9966.21 695
9967.15 748
9968.10 709
9969.04 695
9969.98 664
9970.92 705
9971.87 707
9972.81 643
9973.75 663
9974.69 649
9975.64 685
9976.58 679
9977.52 702
9978.47 632
9979.41 678
9980.35 694
9981.29 684
9982.24 647
9983.18 626
9984.12 665
9985.07 657
9986.01 689
9986.95 655
9987.90 646
9988.84 665
9989.78 627
9990.73 644
9991.67 669
9992.61 628
9993.56 688
9994.50 663
9995.44 646
9996.39 642
9997.33 653
9998.27 631
9999.22 649
10000.16 645
10001.11 658
10002.05 647
10002.99 671
10003.94 693
10004.88 669
10005.83 667
10006.77 649
10007.72 625
10008.66 637
10009.60 655
10010.55 653
10011.49 588
10012.44 617
10013.38 637
10014.33 694
10015.27 635
10016.21 625
10017.16 600
10018.10 612
10019.05 656
10019.99 607
10020.94 613
10021.88 653
10022.83 607
10023.77 621
10024.72 628
10025.66 626
10026.61 622
10027.55 632
10028.50 656
10029.44 649
10030.39 659
10031.33 624
10032.28 608
10033.23 606
10034.17 637
10035.12 581
10036.06 601
10037.01 621
10037.95 626
10038.90 606
10039.84 602
10040.79 620
10041.74 643
10042.68 648
10043.63 596
10044.57 631
10045.52 594
10046.47 599
10047.41 600
10048.36 634
10049.30 599
10050.25 597
10051.20 617
10052.14 614
10053.09 591
10054.04 577
10054.98 591
10055.93 586
10056.88 621
10057.82 639
10058.77 606
10059.72 604
10060.66 583
10061.61 635
10062.56 604
10063.50 585
10064.45 565
10065.40 533
10066.34 552
10067.29 611
10068.24 599
10069.18 592
10070.13 594
10071.08 605
10072.03 642
10072.97 586
10073.92 595
10074.87 613
10075.82 599
10076.76 593
10077.71 604
10078.66 620
10079.61 583
10080.55 600
10081.50 572
10082.45 623
10083.40 585
10084.34 569
10085.29 603
10086.24 593
10087.19 562
10088.14 578
10089.08 540
10090.03 582
10090.98 601
10091.93 626
10092.88 596
10093.83 615
10094.77 630
10095.72 586
10096.67 587
10097.62 606
10098.57 604
10099.52 570
10100.46 582
10101.41 596
10102.36 613
10103.31 601
10104.26 566
10105.21 597
10106.16 623
10107.11 560
10108.05 567
10109.00 579
10109.95 585
10110.90 596
10111.85 591
10112.80 627
10113.75 615
10114.70 610
10115.65 566
10116.60 566
10117.55 615
10118.50 606
10119.45 601
10120.39 624
10121.34 610
10122.29 600
10123.24 604
10124.19 614
10125.14 630
10126.09 606
10127.04 632
10127.99 623
10128.94 625
10129.89 624
10130.84 583
10131.79 611
10132.74 625
10133.69 634
10134.64 621
10135.59 643
10136.54 637
10137.49 646
10138.44 654
10139.39 662
10140.34 671
10141.30 623
10142.25 654
10143.20 620
10144.15 640
10145.10 655
10146.05 641
10147.00 671
10147.95 648
10148.90 679
10149.85 642
10150.80 649
10151.75 644
10152.70 646
10153.66 662
10154.61 695
10155.56 693
10156.51 722
10157.46 697
10158.41 673
10159.36 665
10160.31 714
10161.27 707
10162.22 685
10163.17 734
10164.12 754
10165.07 742
10166.02 714
10166.98 710
10167.93 750
10168.88 736
10169.83 815
10170.78 775
10171.73 773
10172.69 813
10173.64 801
10174.59 751
10175.54 809
10176.50 840
10177.45 819
10178.40 793
10179.35 837
10180.30 849
10181.26 863
10182.21 890
10183.16 899
10184.11 852
10185.07 872
10186.02 908
10186.97 844
10187.92 909
10188.88 887
10189.83 908
10190.78 877
10191.74 919
10192.69 894
10193.64 856
10194.59 881
10195.55 914
10196.50 916
10197.45 912
10198.41 908
10199.36 895
10200.31 913
10201.27 928
10202.22 920
10203.17 925
10204.13 929
10205.08 960
10206.03 1035
10206.99 1011
10207.94 1042
10208.89 1064
10209.85 1026
10210.80 1034
10211.76 1023
10212.71 1053
10213.66 1049
10214.62 973
10215.57 1003
10216.53 1011
10217.48 979
10218.43 921
10219.39 898
10220.34 946
10221.30 957
10222.25 880
10223.21 895
10224.16 880
10225.11 936
10226.07 849
10227.02 855
10227.98 879
10228.93 882
10229.89 895
10230.84 878
10231.80 938
10232.75 938
10233.71 921
10234.66 947
10235.62 965
10236.57 988
10237.53 1048
10238.48 1066
10239.44 1058
10240.39 1045
10241.35 989
10242.30 999
10243.26 1017
10244.21 981
10245.17 928
10246.12 925
10247.08 906
10248.03 843
10248.99 869
10249.94 826
10250.90 831
10251.86 817
10252.81 845
10253.77 824
10254.72 821
10255.68 798
10256.63 799
10257.59 788
10258.55 794
10259.50 735
10260.46 738
10261.41 793
10262.37 724
10263.33 738
10264.28 728
10265.24 732
10266.20 732
10267.15 712
10268.11 710
10269.07 742
10270.02 731
10270.98 788
10271.94 786
10272.89 771
10273.85 790
10274.81 771
10275.76 778
10276.72 754
10277.68 739
10278.63 777
10279.59 740
10280.55 710
10281.50 705
10282.46 705
10283.42 687
10284.38 668
10285.33 670
10286.29 675
10287.25 670
10288.20 655
10289.16 651
10290.12 689
10291.08 679
10292.03 632
10292.99 642
10293.95 675
10294.91 672
10295.86 670
10296.82 660
10297.78 626
10298.74 652
10299.70 659
10300.65 654
10301.61 697
10302.57 668
10303.53 655
10304.49 669
10305.44 636
10306.40 646
10307.36 639
10308.32 684
10309.28 674
10310.24 667
10311.19 643
10312.15 702
10313.11 680
10314.07 670
10315.03 637
10315.99 668
10316.95 675
10317.90 664
10318.86 668
10319.82 678
10320.78 658
10321.74 669
10322.70 670
10323.66 644
10324.62 658
10325.58 680
10326.54 621
10327.49 640
10328.45 609
10329.41 588
10330.37 597
10331.33 622
10332.29 635
10333.25 657
10334.21 617
10335.17 640
10336.13 616
10337.09 625
10338.05 576
10339.01 572
10339.97 608
10340.93 583
10341.89 571
10342.85 603
10343.81 559
10344.77 582
10345.73 551
10346.69 549
10347.65 577
10348.61 568
10349.57 542
10350.53 537
10351.49 584
10352.45 597
10353.41 629
10354.37 584
10355.33 556
10356.29 559
10357.25 555
10358.21 554
10359.17 537
10360.13 531
10361.09 562
10362.06 569
10363.02 547
10363.98 537
10364.94 543
10365.90 542
10366.86 514
10367.82 550
10368.78 535
10369.74 530
10370.70 523
10371.67 533
10372.63 526
10373.59 515
10374.55 518
10375.51 539
10376.47 520
10377.43 533
10378.40 548
10379.36 534
10380.32 542
10381.28 555
10382.24 581
10383.20 561
10384.17 525
10385.13 540
10386.09 506
10387.05 525
10388.01 543
10388.98 520
10389.94 501
10390.90 559
10391.86 528
10392.82 502
10393.79 526
10394.75 519
10395.71 500
10396.67 517
10397.64 537
10398.60 542
10399.56 502
10400.52 494
10401.49 506
10402.45 513
10403.41 505
10404.37 488
10405.34 530
10406.30 502
10407.26 528
10408.23 506
10409.19 519
10410.15 505
10411.11 485
10412.08 490
10413.04 489
10414.00 459
10414.97 490
10415.93 526
10416.89 510
10417.86 501
10418.82 527
10419.78 570
10420.75 534
10421.71 558
10422.68 576
10423.64 491
10424.60 523
10425.57 549
10426.53 552
10427.49 521
10428.46 518
10429.42 539
10430.39 486
10431.35 461
10432.31 478
10433.28 450
10434.24 473
10435.21 487
10436.17 517
10437.13 508
10438.10 479
10439.06 477
10440.03 479
10440.99 487
10441.96 458
10442.92 471
10443.89 461
10444.85 477
10445.82 497
10446.78 479
10447.74 473
10448.71 461
10449.67 459
10450.64 482
10451.60 503
10452.57 479
10453.53 465
10454.50 431
10455.46 483
10456.43 468
10457.39 458
10458.36 448
10459.33 473
10460.29 463
10461.26 481
10462.22 460
10463.19 463
10464.15 473
10465.12 488
10466.08 477
10467.05 501
10468.01 477
10468.98 495
10469.95 458
10470.91 462
10471.88 434
10472.84 456
10473.81 503
10474.78 477
10475.74 486
10476.71 486
10477.67 471
10478.64 444
10479.61 472
10480.57 483
10481.54 487
10482.51 462
10483.47 484
10484.44 503
10485.41 469
10486.37 486
10487.34 469
10488.30 458
10489.27 481
10490.24 502
10491.20 480
10492.17 464
10493.14 453
10494.11 464
10495.07 448
10496.04 440
10497.01 470
10497.97 476
10498.94 489
10499.91 462
10500.88 469
10501.84 474
10502.81 511
10503.78 476
10504.74 474
10505.71 464
10506.68 479
10507.65 481
10508.61 473
10509.58 493
10510.55 479
10511.52 489
10512.49 495
10513.45 490
10514.42 485
10515.39 498
10516.36 475
10517.32 477
10518.29 454
10519.26 478
10520.23 475
10521.20 483
10522.17 464
10523.13 474
10524.10 514
10525.07 493
10526.04 500
10527.01 438
10527.98 481
10528.94 524
10529.91 499
10530.88 457
10531.85 454
10532.82 482
10533.79 489
10534.76 488
10535.72 466
10536.69 457
10537.66 498
10538.63 480
10539.60 509
10540.57 473
10541.54 481
10542.51 508
10543.48 513
10544.45 504
10545.42 537
10546.38 509
10547.35 506
10548.32 509
10549.29 463
10550.26 470
10551.23 488
10552.20 518
10553.17 507
10554.14 489
10555.11 507
10556.08 499
10557.05 506
10558.02 505
10558.99 505
10559.96 543
10560.93 556
10561.90 549
10562.87 563
10563.84 561
10564.81 562
10565.78 558
10566.75 559
10567.72 536
10568.69 542
10569.66 533
10570.63 532
10571.60 529
10572.57 510
10573.54 540
10574.51 514
10575.48 508
10576.46 522
10577.43 507
10578.40 482
10579.37 528
10580.34 511
10581.31 508
10582.28 517
10583.25 510
10584.22 506
10585.19 542
10586.16 541
10587.14 536
10588.11 526
10589.08 500
10590.05 509
10591.02 506
10591.99 495
10592.96 485
10593.94 512
10594.91 506
10595.88 528
10596.85 531
10597.82 535
10598.79 537
10599.77 534
10600.74 560
10601.71 542
10602.68 551
10603.65 538
10604.62 542
10605.60 576
10606.57 554
10607.54 562
10608.51 567
10609.49 609
10610.46 584
10611.43 544
10612.40 589
10613.37 601
10614.35 618
10615.32 607
10616.29 603
10617.26 648
10618.24 614
10619.21 585
10620.18 552
10621.16 570
10622.13 586
10623.10 549
10624.07 534
10625.05 570
10626.02 556
10626.99 536
10627.97 542
10628.94 535
10629.91 512
10630.89 552
10631.86 547
10632.83 541
10633.80 529
10634.78 518
10635.75 511
10636.73 519
10637.70 534
10638.67 563
10639.65 555
10640.62 570
10641.59 605
10642.57 594
10643.54 574
10644.51 560
10645.49 556
10646.46 561
10647.44 537
10648.41 542
10649.38 512
10650.36 513
10651.33 519
10652.31 543
10653.28 541
10654.25 499
10655.23 492
10656.20 493
10657.18 526
10658.15 505
10659.13 510
10660.10 479
10661.08 494
10662.05 480
10663.03 459
10664.00 480
10664.97 496
10665.95 492
10666.92 474
10667.90 475
10668.87 483
10669.85 458
10670.82 447
10671.80 458
10672.77 472
10673.75 474
10674.72 483
10675.70 497
10676.68 476
10677.65 511
10678.63 524
10679.60 497
10680.58 473
10681.55 492
10682.53 479
10683.50 469
10684.48 473
10685.45 475
10686.43 511
10687.41 476
10688.38 485
10689.36 464
10690.33 493
10691.31 501
10692.29 472
10693.26 453
10694.24 490
10695.21 464
10696.19 469
10697.17 461
10698.14 445
10699.12 471
10700.10 459
10701.07 442
10702.05 456
10703.02 453
10704.00 467
10704.98 462
10705.95 457
10706.93 449
10707.91 457
10708.88 480
10709.86 477
10710.84 462
10711.82 472
10712.79 445
10713.77 461
10714.75 441
10715.72 443
10716.70 455
10717.68 473
10718.65 480
10719.63 478
10720.61 482
10721.59 467
10722.56 455
10723.54 470
10724.52 471
10725.50 466
10726.47 466
10727.45 459
10728.43 458
10729.41 430
10730.38 453
10731.36 487
10732.34 468
10733.32 439
10734.30 425
10735.27 458
10736.25 443
10737.23 428
10738.21 456
10739.19 423
10740.16 451
10741.14 453
10742.12 437
10743.10 470
10744.08 472
10745.06 454
10746.03 460
10747.01 458
10747.99 443
10748.97 470
10749.95 486
10750.93 455
10751.91 424
10752.88 422
10753.86 430
10754.84 470
10755.82 467
10756.80 463
10757.78 510
10758.76 480
10759.74 487
10760.72 489
10761.70 470
10762.67 442
10763.65 448
10764.63 483
10765.61 438
10766.59 458
10767.57 429
10768.55 479
10769.53 456
10770.51 435
10771.49 428
10772.47 444
10773.45 469
10774.43 482
10775.41 461
10776.39 489
10777.37 454
10778.35 488
10779.33 465
10780.31 485
10781.29 427
10782.27 473
10783.25 495
10784.23 470
10785.21 485
10786.19 485
10787.17 461
10788.15 470
10789.13 481
10790.11 470
10791.09 454
10792.07 490
10793.05 472
10794.03 497
10795.01 473
10795.99 479
10796.97 469
10797.96 481
10798.94 442
10799.92 447
10800.90 464
10801.88 484
10802.86 479
10803.84 489
10804.82 449
10805.80 475
10806.79 482
10807.77 482
10808.75 460
10809.73 447
10810.71 470
10811.69 505
10812.67 495
10813.65 475
10814.64 487
10815.62 492
10816.60 500
10817.58 476
10818.56 472
10819.54 477
10820.53 504
10821.51 513
10822.49 471
10823.47 480
10824.45 470
10825.44 479
10826.42 514
10827.40 474
10828.38 473
10829.37 475
10830.35 494
10831.33 527
10832.31 473
10833.29 508
10834.28 507
10835.26 547
10836.24 486
10837.22 486
10838.21 471
10839.19 474
10840.17 530
10841.16 490
10842.14 482
10843.12 516
10844.10 507
10845.09 475
10846.07 486
10847.05 501
10848.04 516
10849.02 525
10850.00 515
10850.99 521
10851.97 513
10852.95 535
10853.94 537
10854.92 527
10855.90 554
10856.89 531
10857.87 568
10858.85 547
10859.84 582
10860.82 565
10861.80 550
10862.79 542
10863.77 563
10864.76 550
10865.74 599
10866.72 603
10867.71 576
10868.69 595
10869.68 598
10870.66 599
10871.64 608
10872.63 596
10873.61 573
10874.60 581
10875.58 599
10876.56 576
10877.55 617
10878.53 627
10879.52 620
10880.50 626
10881.49 575
10882.47 594
10883.46 612
10884.44 612
10885.43 631
10886.41 624
10887.40 631
10888.38 620
10889.37 649
10890.35 632
10891.34 610
10892.32 598
10893.31 649
10894.29 661
10895.28 599
10896.26 637
10897.25 659
10898.23 660
10899.22 647
10900.20 636
10901.19 653
10902.17 651
10903.16 681
10904.15 705
10905.13 677
10906.12 678
10907.10 697
10908.09 709
10909.07 706
10910.06 707
10911.05 726
10912.03 732
10913.02 719
10914.00 751
10914.99 734
10915.98 769
10916.96 787
10917.95 753
10918.94 767
10919.92 765
10920.91 770
10921.89 793
10922.88 799
10923.87 760
10924.85 792
10925.84 826
10926.83 805
10927.81 838
10928.80 792
10929.79 769
10930.77 830
10931.76 880
10932.75 801
10933.74 827
10934.72 824
10935.71 855
10936.70 872
10937.68 841
10938.67 859
10939.66 883
10940.65 891
10941.63 906
10942.62 908
10943.61 896
10944.59 955
10945.58 978
10946.57 963
10947.56 983
10948.54 975
10949.53 1031
10950.52 1018
10951.51 999
10952.50 1045
10953.48 1098
10954.47 1122
10955.46 1145
10956.45 1141
10957.44 1204
10958.42 1278
10959.41 1293
10960.40 1350
10961.39 1342
10962.38 1310
10963.36 1298
10964.35 1305
10965.34 1280
10966.33 1239
10967.32 1239
10968.31 1225
10969.30 1166
10970.28 1150
10971.27 1168
10972.26 1132
10973.25 1083
10974.24 1078
10975.23 1086
10976.22 1040
10977.21 1105
10978.19 1080
10979.18 1068
10980.17 1072
10981.16 1076
10982.15 1043
10983.14 1128
10984.13 1094
10985.12 1096
10986.11 1143
10987.10 1113
10988.09 1138
10989.08 1130
10990.07 1173
10991.06 1198
10992.04 1248
10993.03 1226
10994.02 1309
10995.01 1408
10996.00 1448
10996.99 1467
10997.98 1547
10998.97 1659
10999.96 1740
11000.95 1754
11001.94 1803
11002.93 1793
11003.92 1757
11004.91 1764
11005.90 1715
11006.89 1699
11007.88 1569
11008.87 1562
11009.87 1432
11010.86 1337
11011.85 1266
11012.84 1175
11013.83 1154
11014.82 1101
11015.81 1075
11016.80 1037
11017.79 1007
11018.78 999
11019.77 971
11020.76 934
11021.75 930
11022.74 890
11023.74 925
11024.73 877
11025.72 914
11026.71 891
11027.70 882
11028.69 884
11029.68 909
11030.67 867
11031.67 851
11032.66 848
11033.65 878
11034.64 862
11035.63 877
11036.62 887
11037.61 894
11038.61 858
11039.60 852
11040.59 836
11041.58 840
11042.57 827
11043.56 809
11044.56 846
11045.55 824
11046.54 821
11047.53 806
11048.53 802
11049.52 793
11050.51 809
11051.50 776
11052.49 760
11053.49 800
11054.48 774
11055.47 794
11056.46 733
11057.46 795
11058.45 769
11059.44 737
11060.43 737
11061.43 752
11062.42 743
11063.41 752
11064.41 761
11065.40 763
11066.39 773
11067.38 771
11068.38 754
11069.37 767
11070.36 779
11071.36 768
11072.35 804
11073.34 783
11074.34 760
11075.33 776
11076.32 787
11077.32 792
11078.31 769
11079.30 807
11080.30 808
11081.29 790
11082.28 741
11083.28 783
11084.27 773
11085.27 789
11086.26 775
11087.25 763
11088.25 729
11089.24 754
11090.24 788
11091.23 766
11092.22 733
11093.22 755
11094.21 747
11095.21 739
11096.20 751
11097.19 708
11098.19 748
11099.18 706
11100.18 681
11101.17 669
11102.17 713
11103.16 718
11104.16 704
11105.15 707
11106.15 695
11107.14 765
11108.13 728
11109.13 721
11110.12 718
11111.12 700
11112.11 713
11113.11 698
11114.10 696
11115.10 703
11116.09 702
11117.09 723
11118.09 697
11119.08 682
11120.08 697
11121.07 708
11122.07 707
11123.06 719
11124.06 661
11125.05 678
11126.05 717
11127.04 712
11128.04 709
11129.04 663
11130.03 680
11131.03 689
11132.02 691
11133.02 673
11134.02 649
11135.01 662
11136.01 667
11137.00 677
11138.00 699
11139.00 675
11139.99 650
11140.99 657
11141.98 670
11142.98 670
11143.98 664
11144.97 657
11145.97 661
11146.97 677
11147.96 667
11148.96 652
11149.96 670
11150.95 636
11151.95 669
11152.95 666
11153.94 654
11154.94 640
11155.94 674
11156.93 639
11157.93 645
11158.93 646
11159.93 624
11160.92 631
11161.92 659
11162.92 615
11163.92 655
11164.91 625
11165.91 628
11166.91 627
11167.90 617
11168.90 633
11169.90 603
11170.90 597
11171.90 611
11172.89 625
11173.89 598
11174.89 615
11175.89 615
11176.88 598
11177.88 612
11178.88 558
11179.88 611
11180.88 583
11181.87 601
11182.87 599
11183.87 593
11184.87 569
11185.87 593
11186.87 576
11187.86 603
11188.86 605
11189.86 616
11190.86 583
11191.86 589
11192.86 607
11193.86 612
11194.85 594
11195.85 613
11196.85 631
11197.85 571
11198.85 625
11199.85 610
11200.85 592
11201.85 585
11202.84 599
11203.84 612
11204.84 645
11205.84 634
11206.84 585
11207.84 634
11208.84 632
11209.84 657
11210.84 614
11211.84 613
11212.84 639
11213.84 596
11214.84 585
11215.84 628
11216.84 665
11217.84 605
11218.84 642
11219.84 661
11220.84 644
11221.84 597
11222.84 627
11223.84 624
11224.84 592
11225.84 595
11226.84 609
11227.84 651
11228.84 611
11229.84 604
11230.84 640
11231.84 610
11232.84 612
11233.84 636
11234.84 623
11235.84 633
11236.84 648
11237.84 636
11238.84 634
11239.84 642
11240.84 664
11241.84 657
11242.84 630
11243.84 607
11244.84 645
11245.85 627
11246.85 627
11247.85 621
11248.85 638
11249.85 676
11250.85 650
11251.85 669
11252.85 667
11253.86 656
11254.86 651
11255.86 685
11256.86 692
11257.86 655
11258.86 684
11259.86 718
11260.87 683
11261.87 628
11262.87 693
11263.87 686
11264.87 696
11265.87 690
11266.88 679
11267.88 688
11268.88 743
11269.88 698
11270.88 715
11271.89 713
11272.89 730
11273.89 733
11274.89 747
11275.90 725
11276.90 731
11277.90 765
11278.90 794
11279.90 769
11280.91 765
11281.91 778
11282.91 733
11283.92 727
11284.92 754
11285.92 744
11286.92 734
11287.93 720
11288.93 709
11289.93 676
11290.94 676
11291.94 679
11292.94 657
11293.94 649
11294.95 655
11295.95 641
11296.95 659
11297.96 662
11298.96 623
11299.96 644
11300.97 662
11301.97 619
11302.97 630
11303.98 629
11304.98 652
11305.98 612
11306.99 597
11307.99 611
11309.00 636
11310.00 633
11311.00 638
11312.01 622
11313.01 612
11314.02 676
11315.02 648
11316.02 634
11317.03 666
11318.03 667
11319.04 669
11320.04 674
11321.04 687
11322.05 687
11323.05 685
11324.06 689
11325.06 670
11326.07 680
11327.07 701
11328.08 692
11329.08 681
11330.09 646
11331.09 701
11332.10 674
11333.10 659
11334.10 653
11335.11 650
11336.11 680
11337.12 677
11338.12 709
11339.13 722
11340.14 712
11341.14 703
11342.15 691
11343.15 711
11344.16 708
11345.16 683
11346.17 711
11347.17 732
11348.18 695
11349.18 679
11350.19 703
11351.19 670
11352.20 645
11353.21 689
11354.21 669
11355.22 679
11356.22 660
11357.23 648
11358.24 634
11359.24 609
11360.25 614
11361.25 611
11362.26 626
11363.27 615
11364.27 642
11365.28 681
11366.28 614
11367.29 613
11368.30 621
11369.30 627
11370.31 647
11371.32 662
11372.32 625
11373.33 591
11374.34 612
11375.34 559
11376.35 610
11377.36 578
11378.36 596
11379.37 598
11380.38 594
11381.38 602
11382.39 609
11383.40 654
11384.41 609
11385.41 593
11386.42 600
11387.43 622
11388.43 606
11389.44 600
11390.45 551
11391.46 619
11392.46 608
11393.47 601
11394.48 570
11395.49 610
11396.49 606
11397.50 621
11398.51 626
11399.52 580
11400.53 599
11401.53 606
11402.54 629
11403.55 595
11404.56 616
11405.57 625
11406.57 605
11407.58 563
11408.59 583
11409.60 613
11410.61 650
11411.61 623
11412.62 618
11413.63 624
11414.64 617
11415.65 589
11416.66 611
11417.67 643
11418.67 632
11419.68 625
11420.69 595
11421.70 620
11422.71 574
11423.72 622
11424.73 606
11425.74 637
11426.74 629
11427.75 641
11428.76 615
11429.77 663
11430.78 628
11431.79 630
11432.80 621
11433.81 602
11434.82 626
11435.83 588
11436.84 631
11437.85 608
11438.86 607
11439.87 602
11440.88 618
11441.88 645
11442.89 659
11443.90 622
11444.91 634
11445.92 632
11446.93 644
11447.94 663
11448.95 664
11449.96 654
11450.97 654
11451.98 671
11452.99 653
11454.00 657
11455.01 638
11456.02 584
11457.04 622
11458.05 624
11459.06 614
11460.07 604
11461.08 643
11462.09 647
11463.10 685
11464.11 629
11465.12 654
11466.13 647
11467.14 645
11468.15 649
11469.16 673
11470.17 652
11471.18 673
11472.20 655
11473.21 654
11474.22 665
11475.23 647
11476.24 676
11477.25 687
11478.26 696
11479.27 678
11480.28 710
11481.30 737
11482.31 719
11483.32 709
11484.33 727
11485.34 705
11486.35 726
11487.37 722
11488.38 713
11489.39 686
11490.40 717
11491.41 778
11492.42 756
11493.44 765
11494.45 742
11495.46 764
11496.47 745
11497.48 771
11498.50 737
11499.51 817
11500.52 810
11501.53 833
11502.55 800
11503.56 821
11504.57 821
11505.58 872
11506.60 857
11507.61 836
11508.62 820
11509.63 799
11510.65 858
11511.66 854
11512.67 896
11513.68 910
11514.70 925
11515.71 948
11516.72 957
11517.74 969
11518.75 1010
11519.76 1002
11520.78 1031
11521.79 1075
11522.80 1054
11523.81 1070
11524.83 1132
11525.84 1201
11526.85 1197
11527.87 1188
11528.88 1199
11529.90 1331
11530.91 1337
11531.92 1380
11532.94 1474
11533.95 1543
11534.96 1558
11535.98 1636
11536.99 1784
11538.01 1852
11539.02 1905
11540.03 1963
11541.05 2028
11542.06 2053
11543.08 2042
11544.09 2000
11545.10 1956
11546.12 1903
11547.13 1861
11548.15 1749
11549.16 1663
11550.18 1508
11551.19 1485
11552.20 1452
11553.22 1308
11554.23 1247
11555.25 1179
11556.26 1137
11557.28 1069
11558.29 1038
11559.31 1070
11560.32 988
11561.34 999
11562.35 987
11563.37 944
11564.38 937
11565.40 945
11566.41 978
11567.43 948
11568.44 921
11569.46 905
11570.47 871
11571.49 967
11572.50 910
11573.52 930
11574.53 883
11575.55 904
11576.57 919
11577.58 942
11578.60 922
11579.61 922
11580.63 957
11581.64 933
11582.66 932
11583.68 937
11584.69 925
11585.71 901
11586.72 900
11587.74 920
11588.76 862
11589.77 864
11590.79 930
11591.81 897
11592.82 887
11593.84 942
11594.85 975
11595.87 999
11596.89 1021
11597.90 1038
11598.92 1084
11599.94 1079
11600.95 1121
11601.97 1149
11602.99 1152
11604.00 1182
11605.02 1173
11606.04 1160
11607.05 1114
11608.07 1051
11609.09 1035
11610.11 1001
11611.12 994
11612.14 968
11613.16 965
11614.17 956
11615.19 963
11616.21 955
11617.23 893
11618.24 909
11619.26 888
11620.28 930
11621.30 887
11622.31 862
11623.33 909
11624.35 882
11625.37 867
11626.38 862
11627.40 859
11628.42 875
11629.44 845
11630.46 862
11631.47 837
11632.49 823
11633.51 837
11634.53 809
11635.55 810
11636.56 772
11637.58 768
11638.60 814
11639.62 798
11640.64 772
11641.66 750
11642.67 768
11643.69 743
11644.71 761
11645.73 734
11646.75 747
11647.77 748
11648.79 720
11649.80 711
11650.82 772
11651.84 748
11652.86 753
11653.88 735
11654.90 691
11655.92 710
11656.94 724
11657.96 733
11658.98 734
11660.00 716
11661.01 678
11662.03 703
11663.05 651
11664.07 664
11665.09 677
11666.11 693
11667.13 665
11668.15 654
11669.17 644
11670.19 667
11671.21 678
11672.23 687
11673.25 688
11674.27 668
11675.29 659
11676.31 649
11677.33 686
11678.35 652
11679.37 669
11680.39 678
11681.41 635
11682.43 671
11683.45 664
11684.47 669
11685.49 624
11686.51 625
11687.53 640
11688.55 620
11689.57 639
11690.59 660
11691.61 662
11692.63 636
11693.66 636
11694.68 645
11695.70 600
11696.72 611
11697.74 610
11698.76 596
11699.78 602
11700.80 612
11701.82 589
11702.84 612
11703.86 596
11704.89 573
11705.91 539
11706.93 546
11707.95 582
11708.97 592
11709.99 592
11711.01 584
11712.04 560
11713.06 600
11714.08 562
11715.10 581
11716.12 564
11717.14 531
11718.17 555
11719.19 550
11720.21 574
11721.23 595
11722.25 529
11723.28 546
11724.30 545
11725.32 563
11726.34 575
11727.36 553
11728.39 572
11729.41 561
11730.43 577
11731.45 545
11732.48 520
11733.50 527
11734.52 569
11735.54 543
11736.57 557
11737.59 546
11738.61 562
11739.63 549
11740.66 543
11741.68 531
11742.70 520
11743.72 535
11744.75 527
11745.77 543
11746.79 540
11747.82 519
11748.84 538
11749.86 530
11750.89 522
11751.91 522
11752.93 521
11753.96 505
11754.98 538
11756.00 512
11757.03 519
11758.05 520
11759.07 525
11760.10 521
11761.12 489
11762.14 512
11763.17 518
11764.19 538
11765.22 547
11766.24 506
11767.26 545
11768.29 535
11769.31 534
11770.34 501
11771.36 541
11772.38 540
11773.41 537
11774.43 551
11775.46 527
11776.48 550
11777.51 549
11778.53 531
11779.55 524
11780.58 519
11781.60 524
11782.63 549
11783.65 541
11784.68 554
11785.70 507
11786.73 521
11787.75 541
11788.78 548
11789.80 541
11790.83 531
11791.85 496
11792.88 540
11793.90 544
11794.93 531
11795.95 547
11796.98 517
11798.00 529
11799.03 558
11800.05 531
11801.08 517
11802.10 538
11803.13 500
11804.15 526
11805.18 523
11806.21 506
11807.23 564
11808.26 521
11809.28 533
11810.31 547
11811.33 547
11812.36 572
11813.39 576
11814.41 541
11815.44 536
11816.46 501
11817.49 535
11818.52 538
11819.54 539
11820.57 543
11821.59 539
11822.62 547
11823.65 514
11824.67 520
11825.70 524
11826.73 543
11827.75 556
11828.78 536
11829.81 553
11830.83 570
11831.86 574
11832.89 576
11833.91 564
11834.94 541
11835.97 549
11836.99 559
11838.02 579
11839.05 569
11840.08 556
11841.10 543
11842.13 550
11843.16 537
11844.18 538
11845.21 550
11846.24 586
11847.27 542
11848.29 565
11849.32 576
11850.35 567
11851.38 581
11852.40 566
11853.43 560
11854.46 585
11855.49 556
11856.51 553
11857.54 553
11858.57 605
11859.60 611
11860.63 613
11861.65 636
11862.68 620
11863.71 586
11864.74 613
11865.77 607
11866.80 592
11867.82 587
11868.85 600
11869.88 607
11870.91 617
11871.94 605
11872.97 613
11873.99 595
11875.02 666
11876.05 680
11877.08 618
11878.11 652
11879.14 664
11880.17 659
11881.20 651
11882.22 661
11883.25 677
11884.28 694
11885.31 681
11886.34 680
11887.37 705
11888.40 714
11889.43 699
11890.46 698
11891.49 738
11892.52 696
11893.55 721
11894.57 747
11895.60 749
11896.63 767
11897.66 781
11898.69 772
11899.72 809
11900.75 819
11901.78 835
11902.81 851
11903.84 829
11904.87 856
11905.90 861
11906.93 905
11907.96 920
11908.99 909
11910.02 886
11911.05 872
11912.08 873
11913.11 915
11914.14 852
11915.17 876
11916.20 884
11917.23 867
11918.26 848
11919.29 847
11920.33 888
11921.36 869
11922.39 880
11923.42 932
11924.45 904
11925.48 924
11926.51 946
11927.54 927
11928.57 963
11929.60 964
11930.63 1015
11931.66 1036
11932.70 1073
11933.73 1090
11934.76 1074
11935.79 1076
11936.82 1081
11937.85 1081
11938.88 1070
11939.91 985
11940.95 985
11941.98 984
11943.01 920
11944.04 877
11945.07 859
11946.10 849
11947.14 807
11948.17 797
11949.20 790
11950.23 763
11951.26 797
11952.29 777
11953.33 724
11954.36 722
11955.39 690
11956.42 708
11957.46 719
11958.49 706
11959.52 707
11960.55 701
11961.58 753
11962.62 736
11963.65 735
11964.68 707
11965.71 733
11966.75 696
11967.78 711
11968.81 772
11969.84 733
11970.88 736
11971.91 762
11972.94 718
11973.98 698
11975.01 728
11976.04 700
11977.07 738
11978.11 732
11979.14 736
11980.17 741
11981.21 745
11982.24 710
11983.27 741
11984.31 722
11985.34 706
11986.37 733
11987.41 707
11988.44 716
11989.47 662
11990.51 724
11991.54 754
11992.58 754
11993.61 730
11994.64 748
11995.68 730
11996.71 736
11997.74 743
11998.78 740
11999.81 753
12000.85 764
12001.88 773
12002.91 813
12003.95 810
12004.98 816
12006.02 787
12007.05 793
12008.09 805
12009.12 815
12010.15 828
12011.19 820
12012.22 824
12013.26 806
12014.29 841
12015.33 827
12016.36 846
12017.40 906
12018.43 878
12019.47 866
12020.50 841
12021.54 895
12022.57 859
12023.61 889
12024.64 887
12025.68 882
12026.71 869
12027.75 850
12028.78 875
12029.82 867
12030.85 875
12031.89 880
12032.92 891
12033.96 883
12034.99 882
12036.03 841
12037.07 865
12038.10 897
12039.14 898
12040.17 889
12041.21 862
12042.24 853
12043.28 854
12044.32 825
12045.35 832
12046.39 852
12047.42 825
12048.46 856
12049.50 841
12050.53 859
12051.57 858
12052.61 842
12053.64 875
12054.68 851
12055.71 855
12056.75 862
12057.79 865
12058.82 870
12059.86 879
12060.90 861
12061.93 868
12062.97 841
12064.01 865
12065.04 836
12066.08 834
12067.12 827
12068.15 816
12069.19 825
12070.23 829
12071.27 797
12072.30 797
12073.34 786
12074.38 731
12075.41 752
12076.45 739
12077.49 754
12078.53 711
12079.56 710
12080.60 724
12081.64 744
12082.68 755
12083.71 726
12084.75 698
12085.79 710
12086.83 732
12087.86 738
12088.90 755
12089.94 734
12090.98 741
12092.02 755
12093.05 788
12094.09 761
12095.13 715
12096.17 738
12097.21 729
12098.25 744
12099.28 748
12100.32 739
12101.36 779
12102.40 797
12103.44 751
12104.48 749
12105.51 742
12106.55 757
12107.59 766
12108.63 770
12109.67 760
12110.71 723
12111.75 703
12112.79 695
12113.82 686
12114.86 676
12115.90 676
12116.94 661
12117.98 656
12119.02 664
12120.06 643
12121.10 643
12122.14 626
12123.18 614
12124.22 613
12125.25 610
12126.29 630
12127.33 616
12128.37 612
12129.41 610
12130.45 598
12131.49 623
12132.53 631
12133.57 596
12134.61 628
12135.65 579
12136.69 568
12137.73 612
12138.77 590
12139.81 617
12140.85 621
12141.89 642
12142.93 609
12143.97 620
12145.01 595
12146.05 607
12147.09 593
12148.13 581
12149.17 578
12150.21 584
12151.25 567
12152.29 579
12153.34 595
12154.38 581
12155.42 591
12156.46 597
12157.50 572
12158.54 549
12159.58 551
12160.62 552
12161.66 566
12162.70 541
12163.74 562
12164.78 562
12165.83 562
12166.87 540
12167.91 537
12168.95 515
12169.99 527
12171.03 514
12172.07 537
12173.11 539
12174.16 563
12175.20 572
12176.24 526
12177.28 538
12178.32 549
12179.36 534
12180.41 524
12181.45 517
12182.49 544
12183.53 515
12184.57 525
12185.62 528
12186.66 513
12187.70 517
12188.74 521
12189.78 534
12190.83 524
12191.87 526
12192.91 511
12193.95 507
12195.00 519
12196.04 514
12197.08 519
12198.12 534
12199.17 517
12200.21 533
12201.25 506
12202.29 484
12203.34 521
12204.38 548
12205.42 506
12206.46 532
12207.51 534
12208.55 537
12209.59 520
12210.64 542
12211.68 526
12212.72 485
12213.77 520
12214.81 497
12215.85 513
12216.90 525
12217.94 491
12218.98 489
12220.03 503
12221.07 492
12222.11 533
12223.16 490
12224.20 512
12225.24 521
12226.29 524
12227.33 502
12228.37 472
12229.42 515
12230.46 493
12231.51 488
12232.55 465
12233.59 494
12234.64 495
12235.68 482
12236.73 436
12237.77 464
12238.82 452
12239.86 478
12240.90 464
12241.95 504
12242.99 485
12244.04 500
12245.08 498
12246.13 471
12247.17 491
12248.22 504
12249.26 474
12250.31 505
12251.35 497
12252.39 501
12253.44 481
12254.48 463
12255.53 457
12256.57 443
12257.62 469
12258.66 449
12259.71 421
12260.75 437
12261.80 460
12262.85 445
12263.89 488
12264.94 441
12265.98 450
12267.03 494
12268.07 457
12269.12 429
12270.16 446
12271.21 461
12272.25 428
12273.30 439
12274.35 430
12275.39 417
12276.44 430
12277.48 461
12278.53 446
12279.58 412
12280.62 427
12281.67 431
12282.71 442
12283.76 412
12284.81 438
12285.85 435
12286.90 447
12287.95 471
12288.99 429
12290.04 455
12291.08 450
12292.13 464
12293.18 445
12294.22 434
12295.27 433
12296.32 436
12297.36 453
12298.41 420
12299.46 427
12300.50 428
12301.55 447
12302.60 454
12303.65 433
12304.69 421
12305.74 404
12306.79 421
12307.83 411
12308.88 408
12309.93 412
12310.98 414
12312.02 437
12313.07 423
12314.12 413
12315.17 431
12316.21 384
12317.26 404
12318.31 400
12319.36 430
12320.40 409
12321.45 393
12322.50 403
12323.55 417
12324.60 425
12325.64 417
12326.69 393
12327.74 433
12328.79 428
12329.84 428
12330.88 415
12331.93 407
12332.98 406
12334.03 401
12335.08 441
12336.13 407
12337.17 409
12338.22 383
12339.27 402
12340.32 433
12341.37 399
12342.42 415
12343.47 393
12344.51 442
12345.56 410
12346.61 425
12347.66 411
12348.71 404
12349.76 389
12350.81 430
12351.86 387
12352.91 406
12353.95 427
12355.00 427
12356.05 414
12357.10 412
12358.15 389
12359.20 439
12360.25 440
12361.30 408
12362.35 432
12363.40 417
12364.45 424
12365.50 434
12366.55 432
12367.60 414
12368.65 439
12369.70 435
12370.75 434
12371.80 412
12372.85 441
12373.90 429
12374.95 427
12376.00 414
12377.05 412
12378.10 417
12379.15 415
12380.20 440
12381.25 449
12382.30 430
12383.35 427
12384.40 436
12385.45 432
12386.50 447
12387.55 442
12388.60 460
12389.65 439
12390.70 431
12391.75 443
12392.80 460
12393.86 461
12394.91 448
12395.96 452
12397.01 442
12398.06 429
12399.11 413
12400.16 429
12401.21 428
12402.26 452
12403.32 441
12404.37 418
12405.42 432
12406.47 428
12407.52 419
12408.57 477
12409.62 480
12410.68 460
12411.73 452
12412.78 452
12413.83 486
12414.88 461
12415.93 460
12416.99 470
12418.04 455
12419.09 489
12420.14 485
12421.19 480
12422.25 477
12423.30 482
12424.35 493
12425.40 470
12426.45 487
12427.51 482
12428.56 471
12429.61 485
12430.66 523
12431.72 494
12432.77 496
12433.82 475
12434.87 483
12435.93 508
12436.98 486
12438.03 490
12439.08 505
12440.14 486
12441.19 502
12442.24 530
12443.30 508
12444.35 460
12445.40 490
12446.45 498
12447.51 490
12448.56 513
12449.61 518
12450.67 503
12451.72 499
12452.77 544
12453.83 539
12454.88 554
12455.93 558
12456.99 539
12458.04 591
12459.10 552
12460.15 610
12461.20 586
12462.26 609
12463.31 645
12464.36 635
12465.42 642
12466.47 709
12467.53 693
12468.58 733
12469.63 760
12470.69 799
12471.74 816
12472.80 868
12473.85 869
12474.90 942
12475.96 988
12477.01 980
12478.07 1014
12479.12 1021
12480.18 1060
12481.23 1008
12482.29 1044
12483.34 1016
12484.40 979
12485.45 999
12486.50 980
12487.56 865
12488.61 864
12489.67 842
12490.72 833
12491.78 823
12492.83 765
12493.89 756
12494.94 704
12496.00 706
12497.05 680
12498.11 670
12499.17 660
12500.22 686
12501.28 600
12502.33 620
12503.39 596
12504.44 626
12505.50 588
12506.55 586
12507.61 600
12508.67 602
12509.72 607
12510.78 619
12511.83 625
12512.89 636
12513.94 623
12515.00 583
12516.06 593
12517.11 607
12518.17 610
12519.22 604
12520.28 612
12521.34 608
12522.39 624
12523.45 633
12524.51 606
12525.56 602
12526.62 592
12527.68 637
12528.73 616
12529.79 619
12530.85 573
12531.90 596
12532.96 605
12534.02 602
12535.07 609
12536.13 588
12537.19 568
12538.24 600
12539.30 581
12540.36 588
12541.41 630
12542.47 610
12543.53 607
12544.59 596
12545.64 623
12546.70 642
12547.76 627
12548.82 619
12549.87 650
12550.93 693
12551.99 669
12553.05 685
12554.10 672
12555.16 695
12556.22 721
12557.28 710
12558.33 714
12559.39 716
12560.45 677
12561.51 699
12562.57 677
12563.62 690
12564.68 688
12565.74 684
12566.80 718
12567.86 725
12568.91 664
12569.97 652
12571.03 644
12572.09 678
12573.15 640
12574.21 624
12575.26 662
12576.32 649
12577.38 636
12578.44 591
12579.50 597
12580.56 639
12581.62 626
12582.68 653
12583.73 656
12584.79 654
12585.85 640
12586.91 661
12587.97 641
12589.03 670
12590.09 645
12591.15 638
12592.21 617
12593.27 633
12594.33 628
12595.38 667
12596.44 662
12597.50 654
12598.56 653
12599.62 627
12600.68 646
12601.74 629
12602.80 654
12603.86 655
12604.92 660
12605.98 649
12607.04 669
12608.10 607
12609.16 658
12610.22 694
12611.28 726
12612.34 677
12613.40 659
12614.46 652
12615.52 712
12616.58 721
12617.64 704
12618.70 715
12619.76 734
12620.82 707
12621.88 668
12622.94 750
12624.00 733
12625.07 768
12626.13 754
12627.19 762
12628.25 764
12629.31 792
12630.37 791
12631.43 770
12632.49 792
12633.55 802
12634.61 817
12635.67 825
12636.73 764
12637.80 773
12638.86 752
12639.92 735
12640.98 758
12642.04 751
12643.10 705
12644.16 710
12645.23 661
12646.29 667
12647.35 668
12648.41 637
12649.47 690
12650.53 684
12651.59 684
12652.66 665
12653.72 687
12654.78 699
12655.84 665
12656.90 656
12657.97 665
12659.03 660
12660.09 680
12661.15 701
12662.21 670
12663.28 682
12664.34 683
12665.40 675
12666.46 714
12667.53 702
12668.59 707
12669.65 654
12670.71 679
12671.78 695
12672.84 696
12673.90 690
12674.96 681
12676.03 732
12677.09 698
12678.15 736
12679.22 726
12680.28 717
12681.34 707
12682.40 743
12683.47 729
12684.53 720
12685.59 728
12686.66 717
12687.72 719
12688.78 720
12689.85 748
12690.91 755
12691.97 777
12693.04 744
12694.10 742
12695.16 780
12696.23 763
12697.29 790
12698.35 800
12699.42 784
12700.48 805
12701.55 825
12702.61 839
12703.67 857
12704.74 895
12705.80 903
12706.87 871
12707.93 909
12708.99 884
12710.06 873
12711.12 875
12712.19 920
12713.25 915
12714.32 885
12715.38 913
12716.44 903
12717.51 915
12718.57 887
12719.64 866
12720.70 882
12721.77 897
12722.83 880
12723.90 896
12724.96 902
12726.03 908
12727.09 885
12728.16 882
12729.22 898
12730.29 957
12731.35 941
12732.42 951
12733.48 984
12734.55 995
12735.61 986
12736.68 996
12737.74 990
12738.81 941
12739.87 971
12740.94 986
12742.00 966
12743.07 933
12744.14 901
12745.20 938
12746.27 899
12747.33 866
12748.40 864
12749.46 833
12750.53 817
12751.60 792
12752.66 796
12753.73 807
12754.79 787
12755.86 765
12756.93 765
12757.99 773
12759.06 752
12760.12 775
12761.19 770
12762.26 724
12763.32 719
12764.39 728
12765.46 721
12766.52 739
12767.59 725
12768.66 745
12769.72 738
12770.79 710
12771.86 708
12772.92 720
12773.99 717
12775.06 663
12776.12 693
12777.19 706
12778.26 706
12779.33 682
12780.39 667
12781.46 664
12782.53 680
12783.59 668
12784.66 645
12785.73 655
12786.80 666
12787.86 656
12788.93 653
12790.00 620
12791.07 623
12792.13 640
12793.20 627
12794.27 614
12795.34 575
12796.40 612
12797.47 582
12798.54 619
12799.61 619
12800.68 595
12801.74 605
12802.81 598
12803.88 605
12804.95 594
12806.02 599
12807.09 627
12808.15 597
12809.22 600
12810.29 601
12811.36 615
12812.43 613
12813.50 606
12814.56 615
12815.63 596
12816.70 606
12817.77 635
12818.84 594
12819.91 599
12820.98 628
12822.04 632
12823.11 628
12824.18 648
12825.25 651
12826.32 622
12827.39 648
12828.46 611
12829.53 600
12830.60 612
12831.67 610
12832.74 570
12833.81 617
12834.87 607
12835.94 572
12837.01 582
12838.08 584
12839.15 588
12840.22 562
12841.29 570
12842.36 588
12843.43 546
12844.50 567
12845.57 576
12846.64 553
12847.71 552
12848.78 538
12849.85 550
12850.92 543
12851.99 574
12853.06 519
12854.13 532
12855.20 538
12856.27 519
12857.34 495
12858.41 496
12859.48 520
12860.55 539
12861.62 519
12862.69 533
12863.77 570
12864.84 556
12865.91 554
12866.98 515
12868.05 522
12869.12 497
12870.19 507
12871.26 502
12872.33 504
12873.40 466
12874.47 512
12875.54 512
12876.62 503
12877.69 501
12878.76 497
12879.83 494
12880.90 485
12881.97 487
12883.04 436
12884.12 479
12885.19 485
12886.26 470
12887.33 447
12888.40 459
12889.47 449
12890.54 445
12891.62 452
12892.69 467
12893.76 432
12894.83 441
12895.90 469
12896.98 435
12898.05 443
12899.12 441
12900.19 441
12901.26 445
12902.34 447
12903.41 446
12904.48 420
12905.55 439
12906.63 441
12907.70 452
12908.77 414
12909.84 450
12910.92 432
12911.99 432
12913.06 420
12914.13 417
12915.21 387
12916.28 399
12917.35 406
12918.42 440
12919.50 413
12920.57 407
12921.64 383
12922.72 392
12923.79 400
12924.86 421
12925.94 373
12927.01 401
12928.08 391
12929.16 388
12930.23 411
12931.30 389
12932.38 396
12933.45 379
12934.52 387
12935.60 381
12936.67 389
12937.74 382
12938.82 406
12939.89 398
12940.97 381
12942.04 396
12943.11 388
12944.19 367
12945.26 373
12946.34 369
12947.41 388
12948.48 399
12949.56 376
12950.63 362
12951.71 376
12952.78 355
12953.85 335
12954.93 355
12956.00 374
12957.08 366
12958.15 370
12959.23 396
12960.30 358
12961.38 377
12962.45 362
12963.53 379
12964.60 380
12965.68 388
12966.75 372
12967.83 359
12968.90 352
12969.98 363
12971.05 361
12972.13 354
12973.20 331
12974.28 351
12975.35 377
12976.43 358
12977.50 344
12978.58 342
12979.65 359
12980.73 379
12981.80 356
12982.88 370
12983.95 392
12985.03 344
12986.11 348
12987.18 365
12988.26 366
12989.33 350
12990.41 370
12991.48 360
12992.56 340
12993.64 337
12994.71 365
12995.79 361
12996.86 346
12997.94 350
12999.02 331
13000.09 340
13001.17 370
13002.25 364
13003.32 347
13004.40 348
13005.48 381
13006.55 361
13007.63 341
13008.71 339
13009.78 342
13010.86 365
13011.94 372
13013.01 348
13014.09 361
13015.17 382
13016.24 346
13017.32 330
13018.40 325
13019.47 355
13020.55 355
13021.63 341
13022.71 350
13023.78 350
13024.86 368
13025.94 370
13027.01 380
13028.09 365
13029.17 340
13030.25 378
13031.32 336
13032.40 370
13033.48 322
13034.56 365
13035.64 353
13036.71 354
13037.79 342
13038.87 365
13039.95 369
13041.02 349
13042.10 332
13043.18 349
13044.26 362
13045.34 370
13046.41 374
13047.49 362
13048.57 367
13049.65 362
13050.73 373
13051.81 359
13052.88 368
13053.96 374
13055.04 363
13056.12 342
13057.20 341
13058.28 368
13059.36 347
13060.44 345
13061.51 334
13062.59 326
13063.67 324
13064.75 362
13065.83 360
13066.91 361
13067.99 344
13069.07 367
13070.15 354
13071.23 332
13072.30 322
13073.38 350
13074.46 365
13075.54 347
13076.62 350
13077.70 344
13078.78 345
13079.86 342
13080.94 361
13082.02 346
13083.10 365
13084.18 328
13085.26 349
13086.34 351
13087.42 347
13088.50 347
13089.58 350
13090.66 346
13091.74 357
13092.82 376
13093.90 318
13094.98 362
13096.06 358
13097.14 376
13098.22 347
13099.30 350
13100.38 354
13101.46 334
13102.54 384
13103.62 385
13104.70 335
13105.78 367
13106.86 396
13107.94 352
13109.03 355
13110.11 348
13111.19 354
13112.27 356
13113.35 364
13114.43 351
13115.51 347
13116.59 351
13117.67 371
13118.75 355
13119.84 368
13120.92 358
13122.00 382
13123.08 366
13124.16 358
13125.24 375
13126.32 353
13127.41 365
13128.49 363
13129.57 357
13130.65 338
13131.73 371
13132.81 376
13133.90 367
13134.98 364
13136.06 378
13137.14 363
13138.22 353
13139.30 341
13140.39 359
13141.47 354
13142.55 373
13143.63 379
13144.72 376
13145.80 359
13146.88 387
13147.96 385
13149.04 352
13150.13 366
13151.21 397
13152.29 383
13153.38 371
13154.46 372
13155.54 376
13156.62 398
13157.71 366
13158.79 360
13159.87 378
13160.95 375
13162.04 374
13163.12 365
13164.20 367
13165.29 383
13166.37 389
13167.45 393
13168.54 397
13169.62 391
13170.70 374
13171.79 370
13172.87 365
13173.95 376
13175.04 385
13176.12 370
13177.20 366
13178.29 380
13179.37 394
13180.45 354
13181.54 354
13182.62 347
13183.71 395
13184.79 343
13185.87 359
13186.96 391
13188.04 380
13189.13 367
13190.21 384
13191.29 371
13192.38 393
13193.46 377
13194.55 364
13195.63 384
13196.72 383
13197.80 380
13198.88 402
13199.97 397
13201.05 395
13202.14 390
13203.22 403
13204.31 377
13205.39 399
13206.48 397
13207.56 380
13208.65 369
13209.73 376
13210.82 373
13211.90 388
13212.99 398
13214.07 403
13215.16 401
13216.24 386
13217.33 390
13218.41 382
13219.50 373
13220.58 386
13221.67 375
13222.75 373
13223.84 401
13224.92 379
13226.01 413
13227.10 394
13228.18 391
13229.27 397
13230.35 436
13231.44 429
13232.52 417
13233.61 399
13234.70 390
13235.78 408
13236.87 410
13237.95 423
13239.04 391
13240.13 425
13241.21 415
13242.30 410
13243.39 418
13244.47 417
13245.56 439
13246.64 441
13247.73 412
13248.82 426
13249.90 429
13250.99 419
13252.08 460
13253.16 443
13254.25 433
13255.34 409
13256.42 442
13257.51 462
13258.60 457
13259.69 434
13260.77 455
13261.86 453
13262.95 443
13264.03 447
13265.12 480
13266.21 459
13267.30 449
13268.38 429
13269.47 473
13270.56 432
13271.64 462
13272.73 480
13273.82 470
13274.91 459
13275.99 442
13277.08 451
13278.17 454
13279.26 475
13280.35 458
13281.43 466
13282.52 489
13283.61 494
13284.70 481
13285.79 519
13286.87 496
13287.96 499
13289.05 495
13290.14 505
13291.23 514
13292.31 513
13293.40 533
13294.49 545
13295.58 527
13296.67 521
13297.76 521
13298.85 538
13299.93 541
13301.02 503
13302.11 503
13303.20 511
13304.29 516
13305.38 538
13306.47 572
13307.56 574
13308.64 557
13309.73 553
13310.82 540
13311.91 567
13313.00 566
13314.09 592
13315.18 612
13316.27 580
13317.36 573
13318.45 575
13319.54 588
13320.63 598
13321.72 618
13322.81 592
13323.89 568
13324.98 575
13326.07 619
13327.16 585
13328.25 559
13329.34 573
13330.43 583
13331.52 611
13332.61 619
13333.70 602
13334.79 642
13335.88 628
13336.97 618
13338.06 638
13339.15 645
13340.24 669
13341.33 643
13342.42 635
13343.52 637
13344.61 642
13345.70 620
13346.79 636
13347.88 641
13348.97 633
13350.06 655
13351.15 632
13352.24 639
13353.33 646
13354.42 664
13355.51 655
13356.60 667
13357.69 696
13358.79 665
13359.88 639
13360.97 669
13362.06 654
13363.15 674
13364.24 658
13365.33 680
13366.42 705
13367.51 708
13368.61 681
13369.70 687
13370.79 715
13371.88 706
13372.97 697
13374.06 703
13375.16 717
13376.25 665
13377.34 658
13378.43 643
13379.52 656
13380.61 663
13381.71 688
13382.80 613
13383.89 608
13384.98 613
13386.08 602
13387.17 650
13388.26 570
13389.35 578
13390.44 553
13391.54 559
13392.63 583
13393.72 599
13394.81 562
13395.91 552
13397.00 568
13398.09 603
13399.18 557
13400.28 562
13401.37 539
13402.46 543
13403.56 579
13404.65 568
13405.74 570
13406.83 550
13407.93 536
13409.02 531
13410.11 548
13411.21 598
13412.30 608
13413.39 564
13414.49 557
13415.58 570
13416.67 559
13417.77 566
13418.86 533
13419.95 578
13421.05 556
13422.14 555
13423.23 566
13424.33 562
13425.42 542
13426.52 551
13427.61 538
13428.70 569
13429.80 566
13430.89 571
13431.98 571
13433.08 580
13434.17 536
13435.27 558
13436.36 564
13437.46 572
13438.55 596
13439.64 563
13440.74 565
13441.83 577
13442.93 588
13444.02 571
13445.12 612
13446.21 605
13447.31 607
13448.40 595
13449.50 587
13450.59 587
13451.68 615
13452.78 595
13453.87 637
13454.97 626
13456.06 635
13457.16 627
13458.25 630
13459.35 615
13460.44 641
13461.54 647
13462.64 627
13463.73 628
13464.83 653
13465.92 683
13467.02 648
13468.11 680
13469.21 701
13470.30 704
13471.40 689
13472.49 657
13473.59 660
13474.69 704
13475.78 697
13476.88 674
13477.97 686
13479.07 707
13480.17 694
13481.26 669
13482.36 695
13483.45 677
13484.55 689
13485.65 671
13486.74 722
13487.84 753
13488.93 743
13490.03 698
13491.13 733
13492.22 739
13493.32 741
13494.42 762
13495.51 760
13496.61 782
13497.71 788
13498.80 767
13499.90 757
13501.00 782
13502.09 771
13503.19 823
13504.29 813
13505.38 791
13506.48 807
13507.58 766
13508.68 800
13509.77 821
13510.87 807
13511.97 810
13513.07 755
13514.16 783
13515.26 770
13516.36 755
13517.45 748
13518.55 736
13519.65 756
13520.75 724
13521.85 743
13522.94 727
13524.04 713
13525.14 719
13526.24 705
13527.33 653
13528.43 656
13529.53 685
13530.63 657
13531.73 681
13532.82 646
13533.92 678
13535.02 647
13536.12 630
13537.22 620
13538.32 653
13539.41 613
13540.51 645
13541.61 634
13542.71 615
13543.81 597
13544.91 577
13546.00 619
13547.10 592
13548.20 585
13549.30 587
13550.40 611
13551.50 594
13552.60 569
13553.70 552
13554.80 559
13555.89 569
13556.99 556
13558.09 580
13559.19 575
13560.29 557
13561.39 535
13562.49 559
13563.59 588
13564.69 534
13565.79 569
13566.89 567
13567.99 512
13569.09 561
13570.19 577
13571.29 567
13572.39 548
13573.49 546
13574.59 534
13575.69 522
13576.79 529
13577.88 567
13578.98 529
13580.08 521
13581.19 520
13582.29 523
13583.39 577
13584.49 548
13585.59 559
13586.69 526
13587.79 558
13588.89 558
13589.99 511
13591.09 573
13592.19 584
13593.29 576
13594.39 519
13595.49 562
13596.59 554
13597.69 566
13598.79 570
13599.89 573
13600.99 552
13602.09 563
13603.20 584
13604.30 573
13605.40 548
13606.50 525
13607.60 517
13608.70 544
13609.80 541
13610.90 553
13612.01 550
13613.11 548
13614.21 562
13615.31 549
13616.41 608
13617.51 574
13618.61 569
13619.72 557
13620.82 569
13621.92 563
13623.02 543
13624.12 559
13625.22 559
13626.33 595
13627.43 575
13628.53 568
13629.63 586
13630.73 556
13631.84 545
13632.94 539
13634.04 543
13635.14 548
13636.25 568
13637.35 590
13638.45 593
13639.55 573
13640.65 578
13641.76 573
13642.86 554
13643.96 591
13645.07 603
13646.17 591
13647.27 560
13648.37 584
13649.48 592
13650.58 519
13651.68 562
13652.79 545
13653.89 553
13654.99 568
13656.09 555
13657.20 565
13658.30 533
13659.40 524
13660.51 535
13661.61 568
13662.71 570
13663.82 588
13664.92 559
13666.02 573
13667.13 516
13668.23 563
13669.34 546
13670.44 547
13671.54 559
13672.65 550
13673.75 544
13674.85 552
13675.96 562
13677.06 580
13678.17 589
13679.27 563
13680.37 573
13681.48 540
13682.58 571
13683.69 559
13684.79 548
13685.89 578
13687.00 563
13688.10 572
13689.21 569
13690.31 586
13691.42 558
13692.52 563
13693.63 562
13694.73 538
13695.84 559
13696.94 597
13698.05 580
13699.15 569
13700.25 559
13701.36 581
13702.46 602
13703.57 599
13704.67 601
13705.78 572
13706.89 569
13707.99 577
13709.10 588
13710.20 633
13711.31 606
13712.41 591
13713.52 598
13714.62 590
13715.73 636
13716.83 604
13717.94 584
13719.04 620
13720.15 620
13721.26 634
13722.36 632
13723.47 627
13724.57 614
13725.68 637
13726.79 679
13727.89 664
13729.00 657
13730.10 686
13731.21 684
13732.32 664
13733.42 698
13734.53 690
13735.63 692
13736.74 684
13737.85 676
13738.95 696
13740.06 708
13741.17 734
13742.27 796
13743.38 759
13744.49 738
13745.59 741
13746.70 719
13747.81 754
13748.91 802
13750.02 826
13751.13 859
13752.23 850
13753.34 836
13754.45 869
13755.56 850
13756.66 876
13757.77 894
13758.88 916
13759.98 937
13761.09 971
13762.20 956
13763.31 964
13764.41 993
13765.52 993
13766.63 998
13767.74 1018
13768.84 1037
13769.95 1035
13771.06 1019
13772.17 1033
13773.28 1027
13774.38 1054
13775.49 1004
13776.60 1028
13777.71 980
13778.82 956
13779.92 953
13781.03 966
13782.14 922
13783.25 875
13784.36 913
13785.46 919
13786.57 842
13787.68 840
13788.79 796
13789.90 771
13791.01 750
13792.12 772
13793.22 768
13794.33 771
13795.44 728
13796.55 746
13797.66 698
13798.77 659
13799.88 648
13800.99 664
13802.10 687
13803.20 655
13804.31 672
13805.42 642
13806.53 639
13807.64 657
13808.75 670
13809.86 626
13810.97 630
13812.08 672
13813.19 651
13814.30 650
13815.41 624
13816.52 591
13817.63 617
13818.74 577
13819.84 617
13820.95 612
13822.06 606
13823.17 602
13824.28 579
13825.39 580
13826.50 579
13827.61 585
13828.72 593
13829.83 599
13830.94 592
13832.05 594
13833.16 577
13834.28 587
13835.39 595
13836.50 575
13837.61 566
13838.72 560
13839.83 568
13840.94 539
13842.05 566
13843.16 594
13844.27 562
13845.38 551
13846.49 577
13847.60 608
13848.71 593
13849.82 564
13850.93 577
13852.05 573
13853.16 563
13854.27 582
13855.38 601
13856.49 619
13857.60 607
13858.71 637
13859.82 665
13860.94 598
13862.05 605
13863.16 629
13864.27 612
13865.38 631
13866.49 616
13867.60 582
13868.72 601
13869.83 609
13870.94 633
13872.05 634
13873.16 599
13874.27 623
13875.39 643
13876.50 623
13877.61 621
13878.72 611
13879.83 627
13880.95 613
13882.06 636
13883.17 660
13884.28 636
13885.40 665
13886.51 641
13887.62 670
13888.73 645
13889.85 686
13890.96 711
13892.07 697
13893.18 707
13894.30 685
13895.41 691
13896.52 709
13897.63 690
13898.75 722
13899.86 721
13900.97 714
13902.09 714
13903.20 683
13904.31 702
13905.43 662
13906.54 678
13907.65 686
13908.77 672
13909.88 671
13910.99 615
13912.11 625
13913.22 594
13914.33 559
13915.45 540
13916.56 585
13917.67 571
13918.79 593
13919.90 566
13921.01 574
13922.13 559
13923.24 565
13924.36 553
13925.47 578
13926.58 591
13927.70 563
13928.81 547
13929.93 585
13931.04 583
13932.15 578
13933.27 571
13934.38 576
13935.50 561
13936.61 574
13937.73 559
13938.84 551
13939.95 563
13941.07 554
13942.18 549
13943.30 557
13944.41 547
13945.53 552
13946.64 561
13947.76 523
13948.87 525
13949.99 554
13951.10 527
13952.22 535
13953.33 521
13954.45 527
13955.56 514
13956.68 533
13957.79 519
13958.91 516
13960.02 564
13961.14 563
13962.25 539
13963.37 539
13964.49 530
13965.60 519
13966.72 540
13967.83 523
13968.95 522
13970.06 536
13971.18 538
13972.30 495
13973.41 543
13974.53 573
13975.64 537
13976.76 550
13977.88 525
13978.99 561
13980.11 549
13981.22 529
13982.34 557
13983.46 535
13984.57 527
13985.69 525
13986.80 501
13987.92 537
13989.04 532
13990.15 553
13991.27 539
13992.39 520
13993.50 522
13994.62 521
13995.74 522
13996.85 559
13997.97 510
13999.09 559
14000.21 559
14001.32 541
14002.44 550
14003.56 520
14004.67 570
14005.79 518
14006.91 496
14008.02 511
14009.14 550
14010.26 554
14011.38 541
14012.49 561
14013.61 577
14014.73 560
14015.85 550
14016.96 555
14018.08 551
14019.20 550
14020.32 530
14021.44 552
14022.55 560
14023.67 512
14024.79 543
14025.91 516
14027.02 578
14028.14 517
14029.26 530
14030.38 558
14031.50 516
14032.62 542
14033.73 551
14034.85 542
14035.97 570
14037.09 569
14038.21 556
14039.33 598
14040.44 577
14041.56 580
14042.68 593
14043.80 597
14044.92 599
14046.04 582
14047.16 577
14048.27 592
14049.39 587
14050.51 589
14051.63 616
14052.75 607
14053.87 631
14054.99 616
14056.11 644
14057.23 608
14058.35 609
14059.47 622
14060.59 631
14061.70 657
14062.82 634
14063.94 617
14065.06 645
14066.18 660
14067.30 657
14068.42 663
14069.54 666
14070.66 656
14071.78 686
14072.90 696
14074.02 713
14075.14 707
14076.26 688
14077.38 715
14078.50 742
14079.62 713
14080.74 731
14081.86 757
14082.98 730
14084.10 754
14085.22 761
14086.34 752
14087.46 762
14088.58 804
14089.70 775
14090.82 743
14091.94 775
14093.07 768
14094.19 751
14095.31 775
14096.43 774
14097.55 762
14098.67 798
14099.79 806
14100.91 771
14102.03 799
14103.15 785
14104.27 781
14105.39 770
14106.52 762
14107.64 725
14108.76 799
14109.88 752
14111.00 750
14112.12 726
14113.24 746
14114.37 748
14115.49 710
14116.61 684
14117.73 706
14118.85 675
14119.97 691
14121.10 658
14122.22 671
14123.34 682
14124.46 655
14125.58 632
14126.70 639
14127.83 654
14128.95 655
14130.07 632
14131.19 630
14132.32 622
14133.44 612
14134.56 612
14135.68 598
14136.80 598
14137.93 610
14139.05 593
14140.17 571
14141.29 587
14142.42 594
14143.54 586
14144.66 559
14145.78 547
14146.91 577
14148.03 572
14149.15 549
14150.28 548
14151.40 569
14152.52 582
14153.65 555
14154.77 540
14155.89 572
14157.01 558
14158.14 549
14159.26 534
14160.38 539
14161.51 558
14162.63 523
14163.75 521
14164.88 544
14166.00 499
14167.12 545
14168.25 507
14169.37 544
14170.50 532
14171.62 540
14172.74 528
14173.87 506
14174.99 540
14176.12 534
14177.24 525
14178.36 528
14179.49 541
14180.61 498
14181.74 526
14182.86 522
14183.98 511
14185.11 509
14186.23 516
14187.36 484
14188.48 515
14189.61 530
14190.73 500
14191.85 491
14192.98 492
14194.10 487
14195.23 489
14196.35 469
14197.48 465
14198.60 470
14199.73 467
14200.85 493
14201.98 480
14203.10 489
14204.23 444
14205.35 443
14206.48 491
14207.60 483
14208.73 474
14209.85 474
14210.98 441
14212.10 451
14213.23 463
14214.36 465
14215.48 455
14216.61 425
14217.73 442
14218.86 437
14219.98 443
14221.11 456
14222.23 423
14223.36 427
14224.49 437
14225.61 420
14226.74 451
14227.86 451
14228.99 425
14230.12 448
14231.24 443
14232.37 450
14233.49 451
14234.62 445
14235.75 468
14236.87 418
14238.00 446
14239.13 438
14240.25 448
14241.38 443
14242.51 451
14243.63 451
14244.76 418
14245.89 430
14247.01 401
14248.14 390
14249.27 427
14250.39 396
14251.52 413
14252.65 418
14253.77 443
14254.90 445
14256.03 397
14257.15 393
14258.28 435
14259.41 411
14260.54 402
14261.66 400
14262.79 418
14263.92 398
14265.05 412
14266.17 375
14267.30 413
14268.43 402
14269.56 428
14270.68 401
14271.81 400
14272.94 371
14274.07 390
14275.20 392
14276.32 380
14277.45 381
14278.58 385
14279.71 375
14280.83 359
14281.96 373
14283.09 371
14284.22 367
14285.35 398
14286.48 364
14287.60 352
14288.73 371
14289.86 359
14290.99 389
14292.12 345
14293.25 361
14294.38 361
14295.50 377
14296.63 344
14297.76 376
14298.89 363
14300.02 337
14301.15 351
14302.28 366
14303.41 354
14304.53 371
14305.66 361
14306.79 353
14307.92 335
14309.05 366
14310.18 342
14311.31 363
14312.44 383
14313.57 353
14314.70 354
14315.83 328
14316.96 341
14318.09 338
14319.22 376
14320.35 353
14321.48 345
14322.60 335
14323.73 351
14324.86 349
14325.99 340
14327.12 334
14328.25 341
14329.38 348
14330.51 321
14331.64 319
14332.77 329
14333.90 336
14335.03 341
14336.17 348
14337.30 365
14338.43 352
14339.56 361
14340.69 368
14341.82 338
14342.95 357
14344.08 342
14345.21 325
14346.34 322
14347.47 332
14348.60 355
14349.73 325
14350.86 346
14351.99 343
14353.12 324
14354.26 350
14355.39 330
14356.52 322
14357.65 330
14358.78 321
14359.91 341
14361.04 311
14362.17 306
14363.30 331
14364.44 338
14365.57 344
14366.70 313
14367.83 324
14368.96 325
14370.09 307
14371.23 348
14372.36 355
14373.49 332
14374.62 343
14375.75 341
14376.88 328
14378.02 318
14379.15 310
14380.28 316
14381.41 340
14382.54 332
14383.68 348
14384.81 358
14385.94 323
14387.07 337
14388.21 353
14389.34 352
14390.47 353
14391.60 346
14392.73 320
14393.87 337
14395.00 348
14396.13 346
14397.27 334
14398.40 349
14399.53 354
14400.66 336
14401.80 331
14402.93 344
14404.06 335
14405.19 347
14406.33 364
14407.46 366
14408.59 364
14409.73 392
14410.86 388
14411.99 381
14413.13 335
14414.26 371
14415.39 381
14416.53 388
14417.66 361
14418.79 368
14419.93 342
14421.06 354
14422.19 391
14423.33 399
14424.46 396
14425.60 394
14426.73 395
14427.86 396
14429.00 379
14430.13 387
14431.27 419
14432.40 399
14433.53 380
14434.67 384
14435.80 394
14436.94 394
14438.07 406
14439.21 384
14440.34 428
14441.47 382
14442.61 385
14443.74 394
14444.88 415
14446.01 394
14447.15 404
14448.28 420
14449.42 417
14450.55 423
14451.69 413
14452.82 433
14453.96 406
14455.09 424
14456.23 441
14457.36 451
14458.50 417
14459.63 403
14460.77 414
14461.90 458
14463.04 421
14464.17 455
14465.31 460
14466.44 451
14467.58 459
14468.71 440
14469.85 484
14470.98 423
14472.12 467
14473.26 457
14474.39 465
14475.53 436
14476.66 440
14477.80 462
14478.93 464
14480.07 446
14481.21 475
14482.34 451
14483.48 438
14484.61 439
14485.75 439
14486.89 424
14488.02 423
14489.16 404
14490.30 435
14491.43 433
14492.57 403
14493.70 426
14494.84 410
14495.98 419
14497.11 414
14498.25 446
14499.39 417
14500.52 431
14501.66 413
14502.80 428
14503.93 441
14505.07 434
14506.21 409
14507.35 456
14508.48 492
14509.62 421
14510.76 438
14511.89 420
14513.03 447
14514.17 409
14515.31 439
14516.44 428
14517.58 386
14518.72 408
14519.86 400
14520.99 388
14522.13 354
14523.27 377
14524.41 401
14525.54 372
14526.68 368
14527.82 370
14528.96 369
14530.09 384
14531.23 377
14532.37 366
14533.51 362
14534.65 368
14535.78 363
14536.92 360
14538.06 351
14539.20 333
14540.34 354
14541.48 376
14542.61 366
14543.75 340
14544.89 353
14546.03 356
14547.17 356
14548.31 316
14549.45 347
14550.58 353
14551.72 351
14552.86 355
14554.00 344
14555.14 347
14556.28 334
14557.42 329
14558.56 344
14559.70 338
14560.83 345
14561.97 353
14563.11 336
14564.25 330
14565.39 361
14566.53 373
14567.67 332
14568.81 319
14569.95 325
14571.09 347
14572.23 339
14573.37 325
14574.51 336
14575.65 331
14576.79 325
14577.93 336
14579.07 349
14580.21 343
14581.35 316
14582.49 317
14583.63 346
14584.77 361
14585.91 361
14587.05 343
14588.19 349
14589.33 341
14590.47 324
14591.61 393
14592.75 369
14593.89 353
14595.03 352
14596.17 332
14597.31 357
14598.45 354
14599.59 361
14600.73 371
14601.87 342
14603.01 355
14604.15 338
14605.29 366
14606.43 366
14607.58 344
14608.72 350
14609.86 370
14611.00 359
14612.14 368
14613.28 362
14614.42 369
14615.56 362
14616.70 338
14617.85 371
14618.99 364
14620.13 386
14621.27 387
14622.41 356
14623.55 339
14624.69 372
14625.84 384
14626.98 389
14628.12 382
14629.26 389
14630.40 408
14631.54 364
14632.69 401
14633.83 397
14634.97 413
14636.11 406
14637.25 396
14638.40 366
14639.54 400
14640.68 406
14641.82 419
14642.97 391
14644.11 407
14645.25 392
14646.39 374
14647.54 382
14648.68 367
14649.82 357
14650.96 358
14652.11 386
14653.25 397
14654.39 355
14655.53 334
14656.68 330
14657.82 318
14658.96 311
14660.11 303
14661.25 301
14662.39 306
14663.53 301
14664.68 326
14665.82 325
14666.96 306
14668.11 293
14669.25 302
14670.39 309
14671.54 321
14672.68 311
14673.82 290
14674.97 296
14676.11 299
14677.26 287
14678.40 296
14679.54 310
14680.69 325
14681.83 275
14682.97 295
14684.12 284
14685.26 253
14686.41 284
14687.55 287
14688.69 275
14689.84 278
14690.98 279
14692.13 253
14693.27 242
14694.42 270
14695.56 278
14696.70 275
14697.85 301
14698.99 275
14700.14 258
14701.28 268
14702.43 267
14703.57 289
14704.72 267
14705.86 271
14707.01 264
14708.15 266
14709.30 273
14710.44 272
14711.58 263
14712.73 272
14713.87 265
14715.02 252
14716.17 249
14717.31 236
14718.46 248
14719.60 238
14720.75 261
14721.89 262
14723.04 287
14724.18 252
14725.33 256
14726.47 250
14727.62 242
14728.76 249
14729.91 262
14731.06 264
14732.20 245
14733.35 254
14734.49 248
14735.64 263
14736.79 274
14737.93 245
14739.08 245
14740.22 258
14741.37 266
14742.52 252
14743.66 230
14744.81 244
14745.95 257
14747.10 253
14748.25 260
14749.39 273
14750.54 236
14751.69 241
14752.83 247
14753.98 248
14755.13 250
14756.27 266
14757.42 234
14758.57 233
14759.71 238
14760.86 246
14762.01 253
14763.15 234
14764.30 259
14765.45 260
14766.60 245
14767.74 259
14768.89 243
14770.04 234
14771.18 248
14772.33 236
14773.48 225
14774.63 231
14775.77 253
14776.92 259
14778.07 233
14779.22 216
14780.36 259
14781.51 241
14782.66 261
14783.81 230
14784.96 230
14786.10 237
14787.25 239
14788.40 238
14789.55 243
14790.70 244
14791.84 211
14792.99 215
14794.14 210
14795.29 222
14796.44 212
14797.58 216
14798.73 226
14799.88 221
14801.03 214
14802.18 225
14803.33 236
14804.48 230
14805.62 204
14806.77 226
14807.92 224
14809.07 220
14810.22 217
14811.37 235
14812.52 220
14813.67 216
14814.81 224
14815.96 231
14817.11 228
14818.26 214
14819.41 226
14820.56 216
14821.71 253
14822.86 225
14824.01 220
14825.16 233
14826.31 185
14827.46 212
14828.61 217
14829.76 208
14830.91 211
14832.06 215
14833.20 203
14834.35 197
14835.50 195
14836.65 208
14837.80 225
14838.95 205
14840.10 188
14841.25 193
14842.40 234
14843.55 231
14844.70 221
14845.85 200
14847.00 193
14848.15 212
14849.31 211
14850.46 205
14851.61 199
14852.76 190
14853.91 202
14855.06 196
14856.21 189
14857.36 192
14858.51 201
14859.66 213
14860.81 207
14861.96 208
14863.11 210
14864.26 199
14865.41 193
14866.57 189
14867.72 206
14868.87 200
14870.02 219
14871.17 198
14872.32 197
14873.47 202
14874.62 184
14875.77 201
14876.93 210
14878.08 187
14879.23 200
14880.38 215
14881.53 212
14882.68 215
14883.84 187
14884.99 193
14886.14 215
14887.29 206
14888.44 195
14889.59 210
14890.75 196
14891.90 194
14893.05 191
14894.20 198
14895.35 188
14896.51 213
14897.66 213
14898.81 196
14899.96 190
14901.12 204
14902.27 188
14903.42 187
14904.57 211
14905.73 189
14906.88 198
14908.03 179
14909.18 193
14910.34 180
14911.49 201
14912.64 187
14913.79 203
14914.95 198
14916.10 177
14917.25 168
14918.41 196
14919.56 194
14920.71 186
14921.87 197
14923.02 196
14924.17 195
14925.33 183
14926.48 186
14927.63 192
14928.79 206
14929.94 188
14931.09 203
14932.25 204
14933.40 203
14934.55 172
14935.71 177
14936.86 202
14938.01 193
14939.17 204
14940.32 199
14941.48 186
14942.63 190
14943.78 182
14944.94 200
14946.09 204
14947.25 190
14948.40 200
14949.55 194
14950.71 192
14951.86 200
14953.02 206
14954.17 184
14955.33 206
14956.48 172
14957.63 201
14958.79 194
14959.94 185
14961.10 168
14962.25 182
14963.41 186
14964.56 189
14965.72 194
14966.87 186
14968.03 198
14969.18 195
14970.34 196
14971.49 181
14972.65 201
14973.80 190
14974.96 180
14976.11 173
14977.27 194
14978.42 177
14979.58 199
14980.73 187
14981.89 182
14983.05 172
14984.20 182
14985.36 195
14986.51 181
14987.67 193
14988.82 196
14989.98 191
14991.13 170
14992.29 168
14993.45 198
14994.60 188
14995.76 188
14996.91 174
14998.07 180
14999.23 169
15000.38 191
15001.54 164
15002.70 193
15003.85 179
15005.01 194
15006.16 192
15007.32 187
15008.48 184
15009.63 174
15010.79 171
15011.95 165
15013.10 183
15014.26 168
15015.42 192
15016.57 176
15017.73 189
15018.89 179
15020.04 182
15021.20 177
15022.36 172
15023.52 188
15024.67 170
15025.83 169
15026.99 164
15028.14 191
15029.30 187
15030.46 210
15031.62 178
15032.77 214
15033.93 180
15035.09 208
15036.25 173
15037.40 177
15038.56 187
15039.72 172
15040.88 197
15042.03 176
15043.19 195
15044.35 189
15045.51 189
15046.67 178
15047.82 178
15048.98 184
15050.14 203
15051.30 147
15052.46 163
15053.61 168
15054.77 181
15055.93 165
15057.09 175
15058.25 179
15059.41 191
15060.56 175
15061.72 193
15062.88 168
15064.04 186
15065.20 175
15066.36 168
15067.52 187
15068.68 199
15069.83 194
15070.99 189
15072.15 188
15073.31 191
15074.47 175
15075.63 200
15076.79 191
15077.95 183
15079.11 184
15080.27 173
15081.43 178
15082.58 179
15083.74 182
15084.90 210
15086.06 197
15087.22 186
15088.38 186
15089.54 190
15090.70 155
15091.86 161
15093.02 166
15094.18 205
15095.34 162
15096.50 171
15097.66 175
15098.82 169
15099.98 166
15101.14 194
15102.30 155
15103.46 180
15104.62 184
15105.78 168
15106.94 197
15108.10 185
15109.26 189
15110.42 175
15111.58 199
15112.74 183
15113.90 168
15115.06 185
15116.22 188
15117.39 174
15118.55 183
15119.71 187
15120.87 199
15122.03 179
15123.19 167
15124.35 188
15125.51 215
15126.67 190
15127.83 161
15128.99 200
15130.16 183
15131.32 188
15132.48 191
15133.64 180
15134.80 192
15135.96 184
15137.12 181
15138.28 192
15139.45 184
15140.61 180
15141.77 192
15142.93 204
15144.09 178
15145.25 186
15146.42 185
15147.58 194
15148.74 191
15149.90 188
15151.06 192
15152.23 209
15153.39 197
15154.55 202
15155.71 195
15156.87 205
15158.04 213
15159.20 208
15160.36 179
15161.52 184
15162.69 183
15163.85 211
15165.01 209
15166.17 217
15167.34 193
15168.50 190
15169.66 190
15170.82 189
15171.99 206
15173.15 222
15174.31 196
15175.48 172
15176.64 210
15177.80 202
15178.96 192
15180.13 201
15181.29 196
15182.45 202
15183.62 215
15184.78 213
15185.94 198
15187.11 211
15188.27 222
15189.43 236
15190.60 236
15191.76 222
15192.92 215
15194.09 218
15195.25 209
15196.42 212
15197.58 211
15198.74 209
15199.91 205
15201.07 240
15202.23 229
15203.40 203
15204.56 214
15205.73 248
15206.89 224
15208.05 213
15209.22 225
15210.38 227
15211.55 222
15212.71 217
15213.88 221
15215.04 223
15216.21 226
15217.37 218
15218.53 227
15219.70 223
15220.86 237
15222.03 230
15223.19 232
15224.36 224
15225.52 229
15226.69 217
15227.85 265
15229.02 255
15230.18 239
15231.35 244
15232.51 223
15233.68 235
15234.84 228
15236.01 250
15237.17 267
15238.34 247
15239.50 261
15240.67 231
15241.83 253
15243.00 263
15244.17 259
15245.33 261
15246.50 259
15247.66 251
15248.83 234
15249.99 234
15251.16 227
15252.33 236
15253.49 269
15254.66 244
15255.82 248
15256.99 245
15258.16 235
15259.32 217
15260.49 229
15261.65 246
15262.82 226
15263.99 229
15265.15 210
15266.32 210
15267.49 237
15268.65 232
15269.82 205
15270.98 207
15272.15 204
15273.32 221
15274.48 210
15275.65 189
15276.82 194
15277.99 204
15279.15 237
15280.32 228
15281.49 200
15282.65 198
15283.82 214
15284.99 239
15286.15 240
15287.32 211
15288.49 236
15289.66 203
15290.82 200
15291.99 197
15293.16 204
15294.33 209
15295.49 218
15296.66 228
15297.83 241
15299.00 235
15300.16 218
15301.33 229
15302.50 227
15303.67 205
15304.83 213
15306.00 213
15307.17 219
15308.34 219
15309.51 231
15310.67 210
15311.84 192
15313.01 183
15314.18 206
15315.35 195
15316.52 236
15317.68 195
15318.85 228
15320.02 210
15321.19 198
15322.36 204
15323.53 221
15324.69 214
15325.86 231
15327.03 222
15328.20 256
15329.37 229
15330.54 233
15331.71 225
15332.88 231
15334.05 230
15335.21 215
15336.38 212
15337.55 207
15338.72 207
15339.89 207
15341.06 239
15342.23 243
15343.40 216
15344.57 223
15345.74 227
15346.91 221
15348.08 223
15349.25 236
15350.42 249
15351.58 245
15352.75 227
15353.92 250
15355.09 252
15356.26 240
15357.43 230
15358.60 235
15359.77 250
15360.94 244
15362.11 239
15363.28 241
15364.45 227
15365.62 251
15366.79 250
15367.96 226
15369.13 249
15370.31 253
15371.48 248
15372.65 247
15373.82 256
15374.99 221
15376.16 231
15377.33 218
15378.50 233
15379.67 224
15380.84 238
15382.01 260
15383.18 234
15384.35 231
15385.52 228
15386.69 226
15387.87 228
15389.04 242
15390.21 255
15391.38 245
15392.55 233
15393.72 234
15394.89 228
15396.06 213
15397.24 227
15398.41 249
15399.58 238
15400.75 222
15401.92 220
15403.09 237
15404.26 234
15405.44 205
15406.61 208
15407.78 206
15408.95 226
15410.12 206
15411.30 213
15412.47 237
15413.64 193
15414.81 222
15415.98 232
15417.16 211
15418.33 214
15419.50 209
15420.67 223
15421.84 234
15423.02 235
15424.19 211
15425.36 219
15426.53 215
15427.71 192
15428.88 185
15430.05 191
15431.22 207
15432.40 207
15433.57 224
15434.74 214
15435.92 190
15437.09 226
15438.26 217
15439.43 197
15440.61 197
15441.78 204
15442.95 206
15444.13 205
15445.30 199
15446.47 204
15447.65 199
15448.82 231
15449.99 216
15451.17 192
15452.34 191
15453.51 200
15454.69 197
15455.86 210
15457.03 200
15458.21 178
15459.38 192
15460.56 207
15461.73 229
15462.90 195
15464.08 202
15465.25 220
15466.43 204
15467.60 195
15468.77 197
15469.95 216
15471.12 208
15472.30 208
15473.47 191
15474.64 201
15475.82 201
15476.99 218
15478.17 198
15479.34 205
15480.52 203
15481.69 220
15482.87 221
15484.04 217
15485.22 213
15486.39 209
15487.56 212
15488.74 195
15489.91 203
15491.09 205
15492.26 216
15493.44 180
15494.61 198
15495.79 189
15496.96 207
15498.14 206
15499.32 207
15500.49 195
15501.67 206
15502.84 220
15504.02 208
15505.19 210
15506.37 188
15507.54 195
15508.72 213
15509.89 198
15511.07 198
15512.25 207
15513.42 222
15514.60 218
15515.77 223
15516.95 215
15518.13 217
15519.30 219
15520.48 211
15521.65 210
15522.83 207
15524.01 206
15525.18 228
15526.36 215
15527.53 207
15528.71 209
15529.89 210
15531.06 204
15532.24 226
15533.42 229
15534.59 229
15535.77 218
15536.95 236
15538.12 223
15539.30 231
15540.48 241
15541.65 224
15542.83 237
15544.01 225
15545.18 235
15546.36 236
15547.54 259
15548.72 234
15549.89 234
15551.07 224
15552.25 225
15553.42 232
15554.60 247
15555.78 236
15556.96 240
15558.13 230
15559.31 249
15560.49 241
15561.67 218
15562.84 222
15564.02 245
15565.20 257
15566.38 251
15567.56 235
15568.73 247
15569.91 249
15571.09 248
15572.27 238
15573.45 248
15574.62 245
15575.80 261
15576.98 269
15578.16 273
15579.34 244
15580.52 248
15581.69 256
15582.87 279
15584.05 256
15585.23 252
15586.41 259
15587.59 249
15588.76 284
15589.94 272
15591.12 265
15592.30 278
15593.48 287
15594.66 266
15595.84 282
15597.02 262
15598.20 282
15599.37 263
15600.55 271
15601.73 298
15602.91 267
15604.09 300
15605.27 289
15606.45 323
15607.63 316
15608.81 306
15609.99 313
15611.17 313
15612.35 281
15613.53 295
15614.71 320
15615.89 315
15617.07 313
15618.25 336
15619.43 312
15620.60 326
15621.78 328
15622.96 312
15624.14 331
15625.32 343
15626.50 309
15627.68 357
15628.87 367
15630.05 351
15631.23 360
15632.41 337
15633.59 348
15634.77 354
15635.95 345
15637.13 349
15638.31 351
15639.49 348
15640.67 340
15641.85 369
15643.03 372
15644.21 381
15645.39 409
15646.57 374
15647.75 377
15648.93 360
15650.12 378
15651.30 371
15652.48 361
15653.66 376
15654.84 403
15656.02 374
15657.20 379
15658.38 384
15659.56 360
15660.75 358
15661.93 361
15663.11 363
15664.29 377
15665.47 397
15666.65 384
15667.84 366
15669.02 348
15670.20 363
15671.38 361
15672.56 363
15673.74 349
15674.93 370
15676.11 360
15677.29 363
15678.47 367
15679.65 374
15680.84 376
15682.02 357
15683.20 358
15684.38 364
15685.56 371
15686.75 349
15687.93 357
15689.11 370
15690.29 358
15691.48 348
15692.66 366
15693.84 345
15695.02 331
15696.21 367
15697.39 341
15698.57 345
15699.76 355
15700.94 361
15702.12 374
15703.30 357
15704.49 351
15705.67 319
15706.85 367
15708.04 372
15709.22 354
15710.40 375
15711.59 364
15712.77 368
15713.95 373
15715.14 399
15716.32 384
15717.50 388
15718.69 370
15719.87 378
15721.05 413
15722.24 364
15723.42 362
15724.61 377
15725.79 381
15726.97 390
15728.16 402
15729.34 409
15730.53 410
15731.71 405
15732.89 406
15734.08 417
15735.26 398
15736.45 404
15737.63 384
15738.81 377
15740.00 381
15741.18 392
15742.37 403
15743.55 404
15744.74 406
15745.92 425
15747.11 458
15748.29 434
15749.48 424
15750.66 457
15751.84 450
15753.03 431
15754.21 465
15755.40 484
15756.58 474
15757.77 468
15758.95 478
15760.14 470
15761.32 462
15762.51 440
15763.70 456
15764.88 436
15766.07 446
15767.25 419
15768.44 452
15769.62 446
15770.81 443
15771.99 473
15773.18 480
15774.36 452
15775.55 467
15776.74 442
15777.92 441
15779.11 437
15780.29 426
15781.48 429
15782.67 410
15783.85 415
15785.04 426
15786.22 403
15787.41 400
15788.60 411
15789.78 406
15790.97 433
15792.15 397
15793.34 390
15794.53 402
15795.71 379
15796.90 406
15798.09 405
15799.27 402
15800.46 364
15801.65 387
15802.83 378
15804.02 387
15805.21 373
15806.39 379
15807.58 364
15808.77 371
15809.95 365
15811.14 336
15812.33 341
15813.52 353
15814.70 337
15815.89 351
15817.08 355
15818.26 361
15819.45 381
15820.64 323
15821.83 314
15823.01 345
15824.20 346
15825.39 353
15826.58 347
15827.76 346
15828.95 347
15830.14 333
15831.33 357
15832.52 330
15833.70 350
15834.89 346
15836.08 346
15837.27 313
15838.46 312
15839.64 353
15840.83 332
15842.02 342
15843.21 337
15844.40 337
15845.58 345
15846.77 331
15847.96 310
15849.15 321
15850.34 347
15851.53 358
15852.72 311
15853.90 329
15855.09 335
15856.28 340
15857.47 322
15858.66 345
15859.85 361
15861.04 346
15862.23 353
15863.41 333
15864.60 347
15865.79 322
15866.98 337
15868.17 329
15869.36 349
15870.55 338
15871.74 348
15872.93 350
15874.12 319
15875.31 306
15876.50 378
15877.69 363
15878.88 343
15880.06 320
15881.25 322
15882.44 342
15883.63 343
15884.82 353
15886.01 352
15887.20 353
15888.39 313
15889.58 345
15890.77 347
15891.96 348
15893.15 363
15894.34 350
15895.53 369
15896.72 379
15897.91 376
15899.10 359
15900.30 362
15901.49 380
15902.68 364
15903.87 330
15905.06 374
15906.25 374
15907.44 383
15908.63 381
15909.82 400
15911.01 401
15912.20 377
15913.39 406
15914.58 384
15915.77 380
15916.96 385
15918.16 385
15919.35 368
15920.54 375
15921.73 376
15922.92 374
15924.11 380
15925.30 376
15926.49 331
15927.69 345
15928.88 359
15930.07 366
15931.26 364
15932.45 347
15933.64 349
15934.84 353
15936.03 339
15937.22 342
15938.41 337
15939.60 340
15940.79 337
15941.99 298
15943.18 324
15944.37 313
15945.56 293
15946.75 315
15947.95 318
15949.14 327
15950.33 282
15951.52 284
15952.72 305
15953.91 285
15955.10 261
15956.29 283
15957.49 277
15958.68 268
15959.87 264
15961.06 297
15962.26 269
15963.45 281
15964.64 297
15965.83 270
15967.03 252
15968.22 244
15969.41 255
15970.61 279
15971.80 242
15972.99 257
15974.19 263
15975.38 243
15976.57 255
15977.76 262
15978.96 249
15980.15 246
15981.34 216
15982.54 237
15983.73 241
15984.93 224
15986.12 224
15987.31 228
15988.51 244
15989.70 237
15990.89 216
15992.09 229
15993.28 235
15994.48 242
15995.67 237
15996.86 212
15998.06 236
15999.25 225
16000.45 215
16001.64 214
16002.83 214
16004.03 205
16005.22 205
16006.42 203
16007.61 211
16008.81 227
16010.00 220
16011.19 211
16012.39 204
16013.58 194
16014.78 221
16015.97 209
16017.17 215
16018.36 189
16019.56 226
16020.75 230
16021.95 213
16023.14 224
16024.34 201
16025.53 210
16026.73 210
16027.92 226
16029.12 213
16030.31 197
16031.51 180
16032.70 217
16033.90 198
16035.09 189
16036.29 208
16037.48 194
16038.68 200
16039.88 184
16041.07 202
16042.27 196
16043.46 192
16044.66 182
16045.85 210
16047.05 212
16048.25 215
16049.44 195
16050.64 213
16051.83 193
16053.03 186
16054.23 202
16055.42 180
16056.62 185
16057.82 187
16059.01 187
16060.21 190
16061.40 190
16062.60 186
16063.80 195
16064.99 177
16066.19 198
16067.39 188
16068.58 187
16069.78 181
16070.98 197
16072.17 195
16073.37 174
16074.57 191
16075.76 177
16076.96 210
16078.16 208
16079.36 188
16080.55 196
16081.75 199
16082.95 186
16084.14 158
16085.34 166
16086.54 206
16087.74 180
16088.93 186
16090.13 199
16091.33 189
16092.53 182
16093.72 192
16094.92 171
16096.12 166
16097.32 178
16098.51 161
16099.71 187
16100.91 159
16102.11 193
16103.31 146
16104.50 179
16105.70 175
16106.90 163
16108.10 181
16109.30 164
16110.49 173
16111.69 161
16112.89 154
16114.09 163
16115.29 151
16116.49 172
16117.68 166
16118.88 169
16120.08 170
16121.28 168
16122.48 176
16123.68 170
16124.88 154
16126.08 167
16127.27 182
16128.47 151
16129.67 164
16130.87 178
16132.07 185
16133.27 169
16134.47 160
16135.67 157
16136.87 156
16138.07 172
16139.27 154
16140.46 147
16141.66 152
16142.86 178
16144.06 185
16145.26 170
16146.46 140
16147.66 169
16148.86 162
16150.06 163
16151.26 175
16152.46 160
16153.66 156
16154.86 161
16156.06 176
16157.26 170
16158.46 176
16159.66 162
16160.86 163
16162.06 170
16163.26 147
16164.46 155
16165.66 148
16166.86 151
16168.06 162
16169.26 154
16170.46 151
16171.66 169
16172.86 159
16174.06 175
16175.26 177
16176.47 163
16177.67 161
16178.87 164
16180.07 175
16181.27 144
16182.47 161
16183.67 172
16184.87 179
16186.07 150
16187.27 155
16188.47 159
16189.68 179
16190.88 161
16192.08 161
16193.28 155
16194.48 178
16195.68 162
16196.88 159
16198.08 151
16199.29 150
16200.49 158
16201.69 175
16202.89 170
16204.09 170
16205.29 159
16206.50 170
16207.70 181
16208.90 175
16210.10 174
16211.30 177
16212.51 178
16213.71 165
16214.91 175
16216.11 174
16217.31 177
16218.52 145
16219.72 183
16220.92 167
16222.12 137
16223.33 174
16224.53 179
16225.73 161
16226.93 162
16228.14 177
16229.34 173
16230.54 165
16231.74 163
16232.95 159
16234.15 171
16235.35 168
16236.56 156
16237.76 165
16238.96 161
16240.16 166
16241.37 154
16242.57 172
16243.77 169
16244.98 174
16246.18 183
16247.38 183
16248.59 165
16249.79 181
16250.99 163
16252.20 174
16253.40 186
16254.60 167
16255.81 201
16257.01 175
16258.22 181
16259.42 179
16260.62 171
16261.83 178
16263.03 190
16264.23 201
16265.44 187
16266.64 169
16267.85 182
16269.05 193
16270.25 164
16271.46 180
16272.66 182
16273.87 191
16275.07 169
16276.28 180
16277.48 185
16278.69 183
16279.89 184
16281.09 190
16282.30 205
16283.50 208
16284.71 193
16285.91 180
16287.12 191
16288.32 201
16289.53 192
16290.73 183
16291.94 177
16293.14 200
16294.35 224
16295.55 193
16296.76 171
16297.96 188
16299.17 198
16300.37 181
16301.58 185
16302.78 178
16303.99 192
16305.19 194
16306.40 178
16307.61 175
16308.81 172
16310.02 201
16311.22 187
16312.43 170
16313.63 201
16314.84 172
16316.05 187
16317.25 193
16318.46 189
16319.66 196
16320.87 184
16322.08 184
16323.28 193
16324.49 183
16325.69 204
16326.90 173
16328.11 158
16329.31 171
16330.52 162
16331.73 165
16332.93 162
16334.14 165
16335.35 164
16336.55 168
16337.76 172
16338.97 167
16340.17 178
16341.38 172
16342.59 156
16343.79 157
16345.00 150
16346.21 165
16347.41 145
16348.62 160
16349.83 171
16351.03 140
16352.24 155
16353.45 152
16354.66 148
16355.86 145
16357.07 137
16358.28 163
16359.49 170
16360.69 172
16361.90 157
16363.11 164
16364.32 174
16365.52 148
16366.73 144
16367.94 152
16369.15 166
16370.35 154
16371.56 152
16372.77 158
16373.98 150
16375.19 167
16376.39 147
16377.60 151
16378.81 153
16380.02 148
16381.23 145
16382.44 143
16383.64 142
16384.85 143
16386.06 155
16387.27 163
16388.48 146
16389.69 168
16390.90 150
16392.10 137
16393.31 157
16394.52 158
16395.73 146
16396.94 144
16398.15 146
16399.36 136
16400.57 169
16401.77 160
16402.98 140
16404.19 160
16405.40 160
16406.61 151
16407.82 149
16409.03 152
16410.24 160
16411.45 149
16412.66 151
16413.87 132
16415.08 130
16416.29 140
16417.50 151
16418.71 164
16419.92 134
16421.12 130
16422.33 143
16423.54 154
16424.75 132
16425.96 156
16427.17 147
16428.38 178
16429.59 144
16430.80 151
16432.01 127
16433.22 144
16434.43 160
16435.64 158
16436.86 182
16438.07 145
16439.28 145
16440.49 169
16441.70 170
16442.91 153
16444.12 123
16445.33 148
16446.54 152
16447.75 138
16448.96 160
16450.17 134
16451.38 143
16452.59 137
16453.80 168
16455.02 139
16456.23 140
16457.44 139
16458.65 143
16459.86 144
16461.07 116
16462.28 131
16463.49 130
16464.70 136
16465.92 142
16467.13 125
16468.34 123
16469.55 131
16470.76 134
16471.97 145
16473.19 149
16474.40 138
16475.61 132
16476.82 134
16478.03 150
16479.24 132
16480.46 137
16481.67 124
16482.88 151
16484.09 130
16485.30 136
16486.52 128
16487.73 131
16488.94 145
16490.15 137
16491.37 129
16492.58 134
16493.79 124
16495.00 154
16496.21 134
16497.43 130
16498.64 138
16499.85 137
16501.07 136
16502.28 127
16503.49 131
16504.70 134
16505.92 137
16507.13 140
16508.34 136
16509.56 132
16510.77 134
16511.98 146
16513.19 139
16514.41 132
16515.62 92
16516.83 129
16518.05 133
16519.26 133
16520.47 142
16521.69 138
16522.90 141
16524.11 131
16525.33 135
16526.54 114
16527.76 132
16528.97 132
16530.18 127
16531.40 116
16532.61 126
16533.82 121
16535.04 129
16536.25 144
16537.47 149
16538.68 123
16539.89 136
16541.11 118
16542.32 116
16543.54 122
16544.75 146
16545.97 144
16547.18 140
16548.39 132
16549.61 142
16550.82 132
16552.04 129
16553.25 156
16554.47 121
16555.68 137
16556.90 140
16558.11 150
16559.33 111
16560.54 131
16561.76 133
16562.97 135
16564.19 120
16565.40 139
16566.62 130
16567.83 149
16569.05 127
16570.26 130
16571.48 138
16572.69 133
16573.91 133
16575.12 126
16576.34 148
16577.55 146
16578.77 135
16579.98 122
16581.20 131
16582.42 134
16583.63 126
16584.85 121
16586.06 138
16587.28 108
16588.49 120
16589.71 144
16590.93 152
16592.14 129
16593.36 151
16594.57 157
16595.79 132
16597.01 143
16598.22 140
16599.44 136
16600.66 148
16601.87 151
16603.09 119
16604.30 119
16605.52 119
16606.74 125
16607.95 133
16609.17 137
16610.39 141
16611.60 136
16612.82 117
16614.04 122
16615.25 132
16616.47 111
16617.69 120
16618.91 127
16620.12 132
16621.34 114
16622.56 141
16623.77 134
16624.99 123
16626.21 118
16627.43 117
16628.64 116
16629.86 100
16631.08 131
16632.30 125
16633.51 119
16634.73 134
16635.95 132
16637.17 124
16638.38 125
16639.60 114
16640.82 120
16642.04 124
16643.26 132
16644.47 137
16645.69 103
16646.91 125
16648.13 145
16649.35 130
16650.56 88
16651.78 120
16653.00 117
16654.22 130
16655.44 111
16656.65 124
16657.87 130
16659.09 134
16660.31 135
16661.53 127
16662.75 121
16663.97 133
16665.18 121
16666.40 106
16667.62 126
16668.84 119
16670.06 120
16671.28 112
16672.50 133
16673.72 118
16674.94 130
16676.15 140
16677.37 133
16678.59 121
16679.81 111
16681.03 134
16682.25 127
16683.47 133
16684.69 111
16685.91 125
16687.13 124
16688.35 117
16689.57 105
16690.79 137
16692.01 126
16693.23 113
16694.45 105
16695.67 113
16696.89 126
16698.11 133
16699.33 104
16700.55 113
16701.77 125
16702.99 112
16704.21 138
16705.43 141
16706.65 121
16707.87 116
16709.09 135
16710.31 121
16711.53 131
16712.75 130
16713.97 121
16715.19 138
16716.41 113
16717.63 116
16718.85 112
16720.07 103
16721.29 115
16722.51 150
16723.73 132
16724.95 123
16726.18 111
16727.40 127
16728.62 100
16729.84 124
16731.06 112
16732.28 120
16733.50 117
16734.72 117
16735.94 91
16737.17 89
16738.39 115
16739.61 126
16740.83 134
16742.05 116
16743.27 104
16744.49 120
16745.72 124
16746.94 105
16748.16 130
16749.38 114
16750.60 130
16751.83 99
16753.05 116
16754.27 116
16755.49 123
16756.71 109
16757.94 110
16759.16 131
16760.38 117
16761.60 95
16762.82 106
16764.05 113
16765.27 114
16766.49 109
16767.71 130
16768.94 126
16770.16 115
16771.38 117
16772.60 131
16773.83 130
16775.05 123
16776.27 118
16777.49 130
16778.72 134
16779.94 136
16781.16 122
16782.39 125
16783.61 122
16784.83 161
16786.06 112
16787.28 115
16788.50 109
16789.73 119
16790.95 111
16792.17 131
16793.40 133
16794.62 129
16795.84 121
16797.07 114
16798.29 104
16799.51 113
16800.74 119
16801.96 123
16803.18 116
16804.41 115
16805.63 105
16806.86 114
16808.08 122
16809.30 122
16810.53 116
16811.75 125
16812.98 107
16814.20 98
16815.42 139
16816.65 122
16817.87 116
16819.10 119
16820.32 116
16821.54 136
16822.77 138
16823.99 143
16825.22 112
16826.44 115
16827.67 130
16828.89 133
16830.12 147
16831.34 129
16832.57 125
16833.79 143
16835.02 131
16836.24 127
16837.47 143
16838.69 148
16839.92 123
16841.14 123
16842.37 154
16843.59 134
16844.82 130
16846.04 142
16847.27 135
16848.49 148
16849.72 147
16850.94 141
16852.17 141
16853.39 125
16854.62 131
16855.85 152
16857.07 159
16858.30 156
16859.52 154
16860.75 137
16861.97 131
16863.20 154
16864.43 139
16865.65 150
16866.88 159
16868.10 169
16869.33 161
16870.56 157
16871.78 148
16873.01 158
16874.24 169
16875.46 169
16876.69 157
16877.92 168
16879.14 190
16880.37 188
16881.59 166
16882.82 157
16884.05 157
16885.27 192
16886.50 169
16887.73 159
16888.96 179
16890.18 177
16891.41 170
16892.64 175
16893.86 163
16895.09 178
16896.32 170
16897.54 172
16898.77 172
16900.00 181
16901.23 170
16902.45 163
16903.68 157
16904.91 170
16906.14 182
16907.36 182
16908.59 166
16909.82 154
16911.05 176
16912.27 163
16913.50 156
16914.73 155
16915.96 155
16917.19 152
16918.41 145
16919.64 174
16920.87 156
16922.10 142
16923.33 148
16924.55 153
16925.78 150
16927.01 164
16928.24 156
16929.47 155
16930.69 151
16931.92 134
16933.15 160
16934.38 165
16935.61 158
16936.84 136
16938.07 135
16939.29 162
16940.52 155
16941.75 154
16942.98 159
16944.21 156
16945.44 135
16946.67 143
16947.90 138
16949.13 138
16950.35 154
16951.58 148
16952.81 155
16954.04 163
16955.27 163
16956.50 162
16957.73 162
16958.96 147
16960.19 146
16961.42 158
16962.65 154
16963.88 152
16965.11 169
16966.34 157
16967.57 157
16968.80 140
16970.03 144
16971.26 126
16972.49 142
16973.72 128
16974.95 150
16976.18 136
16977.41 148
16978.64 138
16979.87 137
16981.10 144
16982.33 145
16983.56 158
16984.79 143
16986.02 131
16987.25 130
16988.48 120
16989.71 119
16990.94 150
16992.17 123
16993.40 139
16994.63 133
16995.86 154
16997.09 132
16998.32 139
16999.55 135
17000.79 124
17002.02 124
17003.25 139
17004.48 136
17005.71 125
17006.94 132
17008.17 134
17009.40 131
17010.63 129
17011.87 131
17013.10 118
17014.33 124
17015.56 124
17016.79 134
17018.02 116
17019.25 123
17020.49 123
17021.72 115
17022.95 128
17024.18 127
17025.41 118
17026.64 111
17027.88 115
17029.11 114
17030.34 135
17031.57 133
17032.80 125
17034.04 111
17035.27 123
17036.50 137
17037.73 109
17038.97 117
17040.20 116
17041.43 128
17042.66 125
17043.90 137
17045.13 123
17046.36 129
17047.59 128
17048.83 119
17050.06 126
17051.29 117
17052.52 122
17053.76 115
17054.99 116
17056.22 115
17057.46 110
17058.69 130
17059.92 118
17061.15 127
17062.39 124
17063.62 121
17064.85 123
17066.09 114
17067.32 120
17068.55 112
17069.79 101
17071.02 121
17072.25 116
17073.49 103
17074.72 122
17075.96 125
17077.19 119
17078.42 98
17079.66 109
17080.89 130
17082.12 134
17083.36 127
17084.59 111
17085.83 129
17087.06 110
17088.29 106
17089.53 104
17090.76 114
17092.00 110
17093.23 110
17094.46 124
17095.70 128
17096.93 119
17098.17 125
17099.40 107
17100.64 100
17101.87 113
17103.11 109
17104.34 107
17105.58 103
17106.81 102
17108.05 120
17109.28 107
17110.51 119
17111.75 101
17112.98 105
17114.22 126
17115.45 109
17116.69 120
17117.93 120
17119.16 120
17120.40 106
17121.63 112
17122.87 96
17124.10 102
17125.34 114
17126.57 91
17127.81 116
17129.04 100
17130.28 91
17131.51 92
17132.75 104
17133.99 103
17135.22 107
17136.46 114
17137.69 95
17138.93 94
17140.17 93
17141.40 112
17142.64 105
17143.87 96
17145.11 104
17146.35 98
17147.58 109
17148.82 94
17150.05 101
17151.29 107
17152.53 98
17153.76 108
17155.00 100
17156.24 104
17157.47 95
17158.71 102
17159.95 96
17161.18 111
17162.42 92
17163.66 95
17164.89 100
17166.13 88
17167.37 99
17168.60 112
17169.84 111
17171.08 99
17172.32 94
17173.55 90
17174.79 85
17176.03 104
17177.26 87
17178.50 91
17179.74 108
17180.98 105
17182.21 106
17183.45 101
17184.69 101
17185.93 109
17187.16 101
17188.40 94
17189.64 100
17190.88 99
17192.12 122
17193.35 104
17194.59 99
17195.83 106
17197.07 90
17198.31 96
17199.54 98
17200.78 94
17202.02 92
17203.26 91
17204.50 104
17205.73 96
17206.97 101
17208.21 93
17209.45 105
17210.69 93
17211.93 93
17213.17 103
17214.40 94
17215.64 102
17216.88 81
17218.12 84
17219.36 108
17220.60 111
17221.84 100
17223.08 102
17224.31 93
17225.55 89
17226.79 104
17228.03 108
17229.27 103
17230.51 93
17231.75 81
17232.99 83
17234.23 101
17235.47 93
17236.71 90
17237.95 97
17239.19 100
17240.43 82
17241.66 74
17242.90 83
17244.14 100
17245.38 70
17246.62 100
17247.86 84
17249.10 103
17250.34 83
17251.58 78
17252.82 85
17254.06 90
17255.30 82
17256.54 104
17257.78 97
17259.02 90
17260.26 100
17261.50 97
17262.74 102
17263.99 84
17265.23 96
17266.47 76
17267.71 99
17268.95 98
17270.19 86
17271.43 100
17272.67 91
17273.91 93
17275.15 104
17276.39 93
17277.63 86
17278.87 87
17280.11 75
17281.36 89
17282.60 86
17283.84 91
17285.08 102
17286.32 88
17287.56 82
17288.80 96
17290.04 94
17291.29 93
17292.53 96
17293.77 95
17295.01 81
17296.25 68
17297.49 105
17298.73 89
17299.98 69
17301.22 86
17302.46 90
17303.70 83
17304.94 75
17306.19 92
17307.43 92
17308.67 96
17309.91 91
17311.15 90
17312.40 85
17313.64 88
17314.88 95
17316.12 96
17317.37 94
17318.61 72
17319.85 102
17321.09 90
17322.33 76
17323.58 88
17324.82 83
17326.06 89
17327.31 89
17328.55 86
17329.79 79
17331.03 82
17332.28 89
17333.52 81
17334.76 72
17336.01 83
17337.25 86
17338.49 86
17339.73 87
17340.98 77
17342.22 90
17343.46 88
17344.71 88
17345.95 83
17347.19 85
17348.44 94
17349.68 101
17350.92 77
17352.17 73
17353.41 88
17354.66 79
17355.90 84
17357.14 84
17358.39 91
17359.63 75
17360.87 104
17362.12 79
17363.36 76
17364.61 80
17365.85 85
17367.09 104
17368.34 93
17369.58 75
17370.83 80
17372.07 98
17373.32 79
17374.56 83
17375.80 70
17377.05 93
17378.29 70
17379.54 97
17380.78 87
17382.03 76
17383.27 80
17384.52 88
17385.76 75
17387.01 95
17388.25 79
17389.50 81
17390.74 77
17391.99 87
17393.23 86
17394.48 78
17395.72 87
17396.97 77
17398.21 95
17399.46 76
17400.70 90
17401.95 74
17403.19 75
17404.44 88
17405.68 88
17406.93 90
17408.18 88
17409.42 88
17410.67 69
17411.91 78
17413.16 89
17414.40 83
17415.65 87
17416.90 83
17418.14 85
17419.39 85
17420.63 75
17421.88 94
17423.13 95
17424.37 76
17425.62 80
17426.86 83
17428.11 79
17429.36 83
17430.60 75
17431.85 84
17433.10 79
17434.34 89
17435.59 95
17436.84 95
17438.08 88
17439.33 81
17440.58 73
17441.82 85
17443.07 99
17444.32 75
17445.56 83
17446.81 85
17448.06 75
17449.30 95
17450.55 102
17451.80 94
17453.05 76
17454.29 99
17455.54 83
17456.79 99
17458.04 76
17459.28 88
17460.53 81
17461.78 91
17463.03 89
17464.27 90
17465.52 84
17466.77 63
17468.02 75
17469.26 96
17470.51 74
17471.76 86
17473.01 88
17474.25 99
17475.50 87
17476.75 79
17478.00 94
17479.25 95
17480.50 90
17481.74 87
17482.99 96
17484.24 77
17485.49 86
17486.74 81
17487.99 86
17489.23 95
17490.48 101
17491.73 84
17492.98 80
17494.23 82
17495.48 98
17496.73 89
17497.97 91
17499.22 87
17500.47 79
17501.72 103
17502.97 100
17504.22 72
17505.47 81
17506.72 101
17507.97 98
17509.22 85
17510.46 89
17511.71 93
17512.96 89
17514.21 82
17515.46 87
17516.71 75
17517.96 86
17519.21 99
17520.46 108
17521.71 91
17522.96 69
17524.21 75
17525.46 115
17526.71 90
17527.96 102
17529.21 101
17530.46 100
17531.71 97
17532.96 83
17534.21 103
17535.46 81
17536.71 84
17537.96 70
17539.21 93
17540.46 85
17541.71 90
17542.96 82
17544.21 86
17545.46 82
17546.71 85
17547.96 98
17549.21 90
17550.46 83
17551.71 83
17552.97 90
17554.22 95
17555.47 86
17556.72 93
17557.97 83
17559.22 91
17560.47 85
17561.72 81
17562.97 95
17564.22 91
17565.48 109
17566.73 101
17567.98 105
17569.23 85
17570.48 99
17571.73 106
17572.98 87
17574.24 103
17575.49 107
17576.74 90
17577.99 91
17579.24 93
17580.49 80
17581.75 94
17583.00 96
17584.25 100
17585.50 103
17586.75 91
17588.00 97
17589.26 77
17590.51 84
17591.76 88
17593.01 80
17594.27 94
17595.52 92
17596.77 87
17598.02 79
17599.27 89
17600.53 101
17601.78 99
17603.03 83
17604.28 93
17605.54 101
17606.79 79
17608.04 81
17609.30 95
17610.55 84
17611.80 99
17613.05 116
17614.31 103
17615.56 97
17616.81 83
17618.07 91
17619.32 96
17620.57 88
17621.83 82
17623.08 84
17624.33 106
17625.59 85
17626.84 76
17628.09 106
17629.35 81
17630.60 85
17631.85 97
17633.11 86
17634.36 93
17635.61 90
17636.87 93
17638.12 87
17639.38 94
17640.63 94
17641.88 101
17643.14 95
17644.39 96
17645.65 82
17646.90 83
17648.15 88
17649.41 72
17650.66 105
17651.92 90
17653.17 96
17654.42 93
17655.68 92
17656.93 80
17658.19 88
17659.44 96
17660.70 101
17661.95 95
17663.21 94
17664.46 98
17665.72 89
17666.97 86
17668.23 99
17669.48 76
17670.74 93
17671.99 87
17673.25 83
17674.50 82
17675.76 101
17677.01 98
17678.27 83
17679.52 86
17680.78 119
17682.03 84
17683.29 86
17684.54 93
17685.80 87
17687.05 110
17688.31 103
17689.57 100
17690.82 91
17692.08 73
17693.33 73
17694.59 89
17695.84 93
17697.10 76
17698.36 90
17699.61 91
17700.87 90
17702.12 92
17703.38 68
17704.64 87
17705.89 86
17707.15 86
17708.40 84
17709.66 86
17710.92 87
17712.17 108
17713.43 98
17714.69 89
17715.94 91
17717.20 96
17718.46 86
17719.71 82
17720.97 75
17722.23 79
17723.48 91
17724.74 98
17726.00 89
17727.25 74
17728.51 83
17729.77 88
17731.03 95
17732.28 91
17733.54 91
17734.80 93
17736.05 100
17737.31 93
17738.57 90
17739.83 63
17741.08 85
17742.34 91
17743.60 93
17744.86 90
17746.11 83
17747.37 78
17748.63 89
17749.89 100
17751.15 87
17752.40 98
17753.66 87
17754.92 104
17756.18 92
17757.43 83
17758.69 87
17759.95 85
17761.21 85
17762.47 77
17763.73 95
17764.98 81
17766.24 80
17767.50 72
17768.76 84
17770.02 77
17771.28 83
17772.53 94
17773.79 90
17775.05 81
17776.31 89
17777.57 75
17778.83 83
17780.09 89
17781.35 87
17782.60 84
17783.86 92
17785.12 88
17786.38 93
17787.64 85
17788.90 90
17790.16 83
17791.42 96
17792.68 84
17793.94 70
17795.20 83
17796.46 76
17797.72 77
17798.97 72
17800.23 76
17801.49 76
17802.75 75
17804.01 85
17805.27 82
17806.53 74
17807.79 80
17809.05 87
17810.31 84
17811.57 95
17812.83 74
17814.09 86
17815.35 77
17816.61 83
17817.87 75
17819.13 103
17820.39 87
17821.65 78
17822.91 81
17824.17 70
17825.43 83
17826.69 95
17827.96 70
17829.22 85
17830.48 90
17831.74 80
17833.00 86
17834.26 53
17835.52 70
17836.78 77
17838.04 64
17839.30 89
17840.56 84
17841.82 79
17843.09 72
17844.35 78
17845.61 75
17846.87 78
17848.13 85
17849.39 92
17850.65 69
17851.91 70
17853.18 75
17854.44 68
17855.70 80
17856.96 85
17858.22 90
17859.48 77
17860.74 84
17862.01 94
17863.27 103
17864.53 67
17865.79 63
17867.05 75
17868.32 89
17869.58 85
17870.84 87
17872.10 67
17873.36 76
17874.63 78
17875.89 87
17877.15 75
17878.41 77
17879.68 86
17880.94 78
17882.20 72
17883.46 65
17884.73 72
17885.99 75
17887.25 81
17888.51 77
17889.78 77
17891.04 78
17892.30 75
17893.56 65
17894.83 78
17896.09 74
17897.35 72
17898.62 81
17899.88 74
17901.14 75
17902.41 70
17903.67 72
17904.93 78
17906.20 74
17907.46 68
17908.72 70
17909.99 66
17911.25 80
17912.51 72
17913.78 63
17915.04 72
17916.30 71
17917.57 79
17918.83 65
17920.09 80
17921.36 71
17922.62 67
17923.89 66
17925.15 78
17926.41 69
17927.68 70
17928.94 75
17930.21 80
17931.47 68
17932.73 76
17934.00 71
17935.26 74
17936.53 73
17937.79 65
17939.06 69
17940.32 69
17941.59 70
17942.85 66
17944.11 71
17945.38 91
17946.64 80
17947.91 64
17949.17 70
17950.44 61
17951.70 70
17952.97 73
17954.23 74
17955.50 73
17956.76 81
17958.03 88
17959.29 87
17960.56 71
17961.82 59
17963.09 89
17964.35 67
17965.62 68
17966.89 66
17968.15 65
17969.42 74
17970.68 79
17971.95 76
17973.21 76
17974.48 74
17975.74 58
17977.01 71
17978.28 67
17979.54 79
17980.81 57
17982.07 61
17983.34 71
17984.61 72
17985.87 73
17987.14 83
17988.40 61
17989.67 64
17990.94 76
17992.20 67
17993.47 77
17994.74 76
17996.00 78
17997.27 79
17998.54 77
17999.80 64
18001.07 66
18002.34 67
18003.60 67
18004.87 69
18006.14 74
18007.40 58
18008.67 69
18009.94 74
18011.20 75
18012.47 73
18013.74 58
18015.00 61
18016.27 83
18017.54 53
18018.81 54
18020.07 69
18021.34 77
18022.61 53
18023.88 58
18025.14 69
18026.41 72
18027.68 74
18028.95 63
18030.21 74
18031.48 63
18032.75 66
18034.02 74
18035.28 74
18036.55 74
18037.82 70
18039.09 73
18040.36 67
18041.62 79
18042.89 59
18044.16 73
18045.43 57
18046.70 76
18047.97 75
18049.23 78
18050.50 74
18051.77 68
18053.04 67
18054.31 77
18055.58 81
18056.84 63
18058.11 68
18059.38 83
18060.65 90
18061.92 71
18063.19 76
18064.46 65
18065.73 69
18067.00 77
18068.26 79
18069.53 64
18070.80 51
18072.07 76
18073.34 78
18074.61 73
18075.88 71
18077.15 73
18078.42 80
18079.69 72
18080.96 66
18082.23 68
18083.50 83
18084.77 108
18086.03 68
18087.30 67
18088.57 68
18089.84 74
18091.11 81
18092.38 82
18093.65 77
18094.92 72
18096.19 81
18097.46 72
18098.73 74
18100.00 61
18101.27 76
18102.54 68
18103.81 75
18105.08 79
18106.35 82
18107.63 76
18108.90 87
18110.17 77
18111.44 75
18112.71 62
18113.98 78
18115.25 84
18116.52 76
18117.79 64
18119.06 73
18120.33 78
18121.60 76
18122.87 74
18124.14 76
18125.42 80
18126.69 72
18127.96 66
18129.23 64
18130.50 80
18131.77 66
18133.04 74
18134.31 62
18135.58 74
18136.86 79
18138.13 52
18139.40 85
18140.67 77
18141.94 75
18143.21 67
18144.49 77
18145.76 73
18147.03 61
18148.30 65
18149.57 76
18150.84 72
18152.12 80
18153.39 90
18154.66 83
18155.93 71
18157.20 75
18158.48 82
18159.75 73
18161.02 80
18162.29 69
18163.57 74
18164.84 67
18166.11 79
18167.38 69
18168.66 86
18169.93 60
18171.20 71
18172.47 95
18173.75 84
18175.02 84
18176.29 78
18177.56 79
18178.84 77
18180.11 81
18181.38 66
18182.66 80
18183.93 78
18185.20 78
18186.48 69
18187.75 83
18189.02 77
18190.30 91
18191.57 72
18192.84 66
18194.12 82
18195.39 79
18196.66 78
18197.94 74
18199.21 55
18200.48 71
18201.76 75
18203.03 60
18204.30 58
18205.58 71
18206.85 67
18208.13 52
18209.40 77
18210.67 70
18211.95 71
18213.22 73
18214.50 76
18215.77 74
18217.04 79
18218.32 65
18219.59 72
18220.87 88
18222.14 63
18223.42 88
18224.69 73
18225.97 81
18227.24 53
18228.51 66
18229.79 78
18231.06 70
18232.34 73
18233.61 71
18234.89 68
18236.16 73
18237.44 59
18238.71 53
18239.99 66
18241.26 68
18242.54 65
18243.81 78
18245.09 77
18246.36 59
18247.64 84
18248.91 80
18250.19 63
18251.47 71
18252.74 64
18254.02 82
18255.29 63
18256.57 66
18257.84 83
18259.12 82
18260.39 73
18261.67 71
18262.95 62
18264.22 83
18265.50 61
18266.77 73
18268.05 65
18269.33 70
18270.60 76
18271.88 71
18273.15 67
18274.43 70
18275.71 79
18276.98 84
18278.26 78
18279.54 75
18280.81 76
18282.09 67
18283.37 65
18284.64 73
18285.92 64
18287.20 92
18288.47 71
18289.75 70
18291.03 80
18292.30 70
18293.58 64
18294.86 77
18296.13 66
18297.41 68
18298.69 56
18299.96 84
18301.24 75
18302.52 73
18303.80 63
18305.07 57
18306.35 79
18307.63 80
18308.91 83
18310.18 69
18311.46 75
18312.74 83
18314.02 82
18315.29 86
18316.57 68
18317.85 74
18319.13 90
18320.40 87
18321.68 98
18322.96 78
18324.24 76
18325.52 75
18326.79 65
18328.07 78
18329.35 71
18330.63 88
18331.91 71
18333.19 87
18334.46 71
18335.74 77
18337.02 82
18338.30 81
18339.58 70
18340.86 87
18342.13 75
18343.41 86
18344.69 74
18345.97 74
18347.25 64
18348.53 71
18349.81 67
18351.09 74
18352.36 70
18353.64 78
18354.92 80
18356.20 74
18357.48 79
18358.76 60
18360.04 78
18361.32 76
18362.60 73
18363.88 89
18365.16 66
18366.44 90
18367.72 69
18369.00 69
18370.27 74
18371.55 81
18372.83 74
18374.11 81
18375.39 82
18376.67 72
18377.95 62
18379.23 68
18380.51 79
18381.79 77
18383.07 74
18384.35 86
18385.63 77
18386.91 62
18388.19 70
18389.47 73
18390.75 81
18392.03 88
18393.31 83
18394.60 70
18395.88 95
18397.16 80
18398.44 64
18399.72 75
18401.00 74
18402.28 71
18403.56 62
18404.84 65
18406.12 73
18407.40 59
18408.68 67
18409.96 68
18411.24 70
18412.53 77
18413.81 77
18415.09 77
18416.37 72
18417.65 70
18418.93 74
18420.21 62
18421.49 77
18422.78 61
18424.06 63
18425.34 74
18426.62 77
18427.90 80
18429.18 72
18430.46 73
18431.75 91
18433.03 80
18434.31 73
18435.59 64
18436.87 64
18438.16 68
18439.44 61
18440.72 65
18442.00 71
18443.28 72
18444.57 77
18445.85 87
18447.13 60
18448.41 60
18449.70 65
18450.98 71
18452.26 83
18453.54 75
18454.83 70
18456.11 79
18457.39 78
18458.67 72
18459.96 80
18461.24 72
18462.52 67
18463.80 59
18465.09 58
18466.37 74
18467.65 67
18468.94 65
18470.22 55
18471.50 61
18472.78 74
18474.07 75
18475.35 70
18476.63 67
18477.92 74
18479.20 76
18480.48 75
18481.77 76
18483.05 70
18484.34 74
18485.62 68
18486.90 75
18488.19 74
18489.47 61
18490.75 62
18492.04 61
18493.32 68
18494.61 74
18495.89 66
18497.17 73
18498.46 82
18499.74 66
18501.03 89
18502.31 74
18503.59 75
18504.88 67
18506.16 59
18507.45 80
18508.73 70
18510.02 76
18511.30 69
18512.58 77
18513.87 83
18515.15 71
18516.44 66
18517.72 65
18519.01 77
18520.29 68
18521.58 68
18522.86 70
18524.15 84
18525.43 69
18526.72 70
18528.00 80
18529.29 61
18530.57 70
18531.86 79
18533.14 71
18534.43 67
18535.71 70
18537.00 75
18538.28 64
18539.57 74
18540.86 67
18542.14 72
18543.43 66
18544.71 74
18546.00 77
18547.28 80
18548.57 79
18549.85 63
18551.14 65
18552.43 63
18553.71 73
18555.00 78
18556.28 84
18557.57 44
18558.86 64
18560.14 76
18561.43 74
18562.72 75
18564.00 71
18565.29 81
18566.57 65
18567.86 73
18569.15 74
18570.43 73
18571.72 69
18573.01 82
18574.29 78
18575.58 75
18576.87 60
18578.15 56
18579.44 69
18580.73 85
18582.01 68
18583.30 74
18584.59 77
18585.88 65
18587.16 78
18588.45 67
18589.74 70
18591.02 66
18592.31 81
18593.60 61
18594.89 80
18596.17 64
18597.46 69
18598.75 83
18600.04 75
18601.32 61
18602.61 69
18603.90 67
18605.19 76
18606.47 85
18607.76 63
18609.05 61
18610.34 66
18611.63 66
18612.91 72
18614.20 93
18615.49 75
18616.78 69
18618.07 62
18619.35 64
18620.64 77
18621.93 72
18623.22 78
18624.51 76
18625.80 74
18627.09 79
18628.37 70
18629.66 68
18630.95 71
18632.24 75
18633.53 84
18634.82 66
18636.11 72
18637.39 81
18638.68 76
18639.97 74
18641.26 62
18642.55 58
18643.84 65
18645.13 83
18646.42 76
18647.71 57
18649.00 57
18650.29 47
18651.58 84
18652.86 72
18654.15 86
18655.44 77
18656.73 82
18658.02 77
18659.31 64
18660.60 71
18661.89 63
18663.18 77
18664.47 78
18665.76 54
18667.05 72
18668.34 63
18669.63 73
18670.92 71
18672.21 54
18673.50 59
18674.79 71
18676.08 74
18677.37 75
18678.66 57
18679.95 55
18681.24 72
18682.53 54
18683.82 76
18685.11 60
18686.40 54
18687.69 61
18688.99 62
18690.28 52
18691.57 75
18692.86 72
18694.15 71
18695.44 55
18696.73 59
18698.02 56
18699.31 59
18700.60 67
18701.89 72
18703.19 69
18704.48 71
18705.77 70
18707.06 76
18708.35 77
18709.64 77
18710.93 61
18712.22 72
18713.52 72
18714.81 68
18716.10 80
18717.39 59
18718.68 67
18719.97 67
18721.27 74
18722.56 77
18723.85 72
18725.14 66
18726.43 55
18727.72 50
18729.02 77
18730.31 75
18731.60 74
18732.89 62
18734.19 83
18735.48 71
18736.77 66
18738.06 71
18739.35 78
18740.65 71
18741.94 62
18743.23 84
18744.52 61
18745.82 66
18747.11 73
18748.40 68
18749.70 58
18750.99 60
18752.28 65
18753.57 63
18754.87 48
18756.16 60
18757.45 52
18758.75 76
18760.04 54
18761.33 53
18762.63 69
18763.92 68
18765.21 60
18766.50 70
18767.80 66
18769.09 51
18770.38 60
18771.68 67
18772.97 84
18774.27 61
18775.56 63
18776.85 65
18778.15 72
18779.44 51
18780.73 70
18782.03 68
18783.32 67
18784.62 86
18785.91 77
18787.20 74
18788.50 68
18789.79 62
18791.09 87
18792.38 68
18793.67 47
18794.97 62
18796.26 78
18797.56 56
18798.85 56
18800.15 65
18801.44 71
18802.74 79
18804.03 69
18805.32 62
18806.62 73
18807.91 55
18809.21 60
18810.50 69
18811.80 78
18813.09 56
18814.39 58
18815.68 66
18816.98 57
18818.27 57
18819.57 74
18820.86 67
18822.16 58
18823.45 54
18824.75 65
18826.05 72
18827.34 69
18828.64 74
18829.93 60
18831.23 85
18832.52 77
18833.82 57
18835.11 61
18836.41 72
18837.71 57
18839.00 67
18840.30 55
18841.59 57
18842.89 53
18844.18 52
18845.48 68
18846.78 55
18848.07 50
18849.37 83
18850.67 77
18851.96 72
18853.26 70
18854.55 72
18855.85 60
18857.15 68
18858.44 71
18859.74 62
18861.04 62
18862.33 49
18863.63 75
18864.93 71
18866.22 56
18867.52 64
18868.82 69
18870.11 54
18871.41 67
18872.71 60
18874.00 57
18875.30 76
18876.60 58
18877.90 57
18879.19 76
18880.49 74
18881.79 62
18883.09 73
18884.38 61
18885.68 69
18886.98 69
18888.27 66
18889.57 73
18890.87 74
18892.17 57
18893.47 77
18894.76 76
18896.06 62
18897.36 63
18898.66 73
18899.95 64
18901.25 69
18902.55 60
18903.85 68
18905.15 67
18906.44 57
18907.74 61
18909.04 74
18910.34 78
18911.64 64
18912.94 64
18914.23 56
18915.53 50
18916.83 50
18918.13 68
18919.43 48
18920.73 61
18922.03 60
18923.32 55
18924.62 52
18925.92 76
18927.22 62
18928.52 51
18929.82 68
18931.12 64
18932.42 57
18933.72 59
18935.01 53
18936.31 75
18937.61 84
18938.91 57
18940.21 71
18941.51 87
18942.81 59
18944.11 72
18945.41 60
18946.71 59
18948.01 61
18949.31 76
18950.61 69
18951.91 65
18953.21 72
18954.51 53
18955.81 81
18957.11 78
18958.41 68
18959.71 52
18961.01 63
18962.31 60
18963.61 78
18964.91 69
18966.21 60
18967.51 61
18968.81 69
18970.11 67
18971.41 51
18972.71 67
18974.01 56
18975.31 65
18976.61 71
18977.91 46
18979.21 63
18980.51 70
18981.81 47
18983.11 74
18984.41 63
18985.71 53
18987.02 51
18988.32 57
18989.62 70
18990.92 53
18992.22 60
18993.52 61
18994.82 70
18996.12 71
18997.42 57
18998.73 69
19000.03 69
19001.33 53
19002.63 64
19003.93 60
19005.23 74
19006.53 61
19007.84 56
19009.14 62
19010.44 60
19011.74 55
19013.04 64
19014.34 68
19015.65 74
19016.95 64
19018.25 58
19019.55 67
19020.85 51
19022.16 63
19023.46 57
19024.76 67
19026.06 65
19027.37 64
19028.67 69
19029.97 62
19031.27 63
19032.57 62
19033.88 65
19035.18 73
19036.48 43
19037.79 71
19039.09 78
19040.39 49
19041.69 62
19043.00 62
19044.30 72
19045.60 70
19046.90 70
19048.21 62
19049.51 75
19050.81 64
19052.12 56
19053.42 54
19054.72 60
19056.03 59
19057.33 46
19058.63 63
19059.94 62
19061.24 65
19062.54 76
19063.85 62
19065.15 58
19066.45 62
19067.76 62
19069.06 77
19070.37 83
19071.67 66
19072.97 62
19074.28 63
19075.58 58
19076.88 54
19078.19 67
19079.49 72
19080.80 64
19082.10 56
19083.41 62
19084.71 54
19086.01 61
19087.32 62
19088.62 72
19089.93 72
19091.23 54
19092.54 64
19093.84 77
19095.14 63
19096.45 59
19097.75 68
19099.06 82
19100.36 73
19101.67 61
19102.97 71
19104.28 62
19105.58 69
19106.89 74
19108.19 69
19109.50 73
19110.80 66
19112.11 77
19113.41 62
19114.72 55
19116.02 75
19117.33 60
19118.64 69
19119.94 83
19121.25 64
19122.55 68
19123.86 76
19125.16 63
19126.47 57
19127.77 79
19129.08 70
19130.39 65
19131.69 48
19133.00 65
19134.30 51
19135.61 58
19136.92 79
19138.22 63
19139.53 61
19140.83 59
19142.14 65
19143.45 67
19144.75 64
19146.06 68
19147.37 78
19148.67 85
19149.98 64
19151.28 54
19152.59 64
19153.90 48
19155.20 58
19156.51 75
19157.82 60
19159.12 77
19160.43 49
19161.74 60
19163.05 56
19164.35 75
19165.66 72
19166.97 70
19168.27 67
19169.58 60
19170.89 50
19172.19 77
19173.50 58
19174.81 65
19176.12 53
19177.42 69
19178.73 58
19180.04 67
19181.35 74
19182.65 76
19183.96 67
19185.27 61
19186.58 67
19187.89 73
19189.19 58
19190.50 53
19191.81 70
19193.12 75
19194.42 65
19195.73 65
19197.04 66
19198.35 65
19199.66 49
19200.97 69
19202.27 68
19203.58 68
19204.89 49
19206.20 61
19207.51 51
19208.82 75
19210.12 64
19211.43 76
19212.74 71
19214.05 64
19215.36 78
19216.67 70
19217.98 63
19219.28 68
19220.59 58
19221.90 63
19223.21 70
19224.52 64
19225.83 68
19227.14 38
19228.45 54
19229.76 59
19231.07 75
19232.38 59
19233.68 74
19234.99 71
19236.30 67
19237.61 76
19238.92 63
19240.23 59
19241.54 56
19242.85 68
19244.16 63
19245.47 71
19246.78 51
19248.09 57
19249.40 50
19250.71 70
19252.02 53
19253.33 51
19254.64 54
19255.95 62
19257.26 75
19258.57 81
19259.88 62
19261.19 69
19262.50 56
19263.81 54
19265.12 49
19266.43 59
19267.74 74
19269.05 66
19270.36 77
19271.67 70
19272.99 64
19274.30 74
19275.61 65
19276.92 56
19278.23 62
19279.54 54
19280.85 59
19282.16 61
19283.47 56
19284.78 58
19286.09 42
19287.41 61
19288.72 66
19290.03 68
19291.34 55
19292.65 66
19293.96 70
19295.27 66
19296.58 60
19297.90 61
19299.21 65
19300.52 58
19301.83 64
19303.14 78
19304.45 70
19305.77 61
19307.08 68
19308.39 72
19309.70 81
19311.01 63
19312.33 67
19313.64 68
19314.95 62
19316.26 49
19317.57 69
19318.89 84
19320.20 64
19321.51 56
19322.82 62
19324.14 68
19325.45 63
19326.76 78
19328.07 54
19329.39 73
19330.70 68
19332.01 77
19333.32 65
19334.64 56
19335.95 71
19337.26 65
19338.58 72
19339.89 59
19341.20 46
19342.51 72
19343.83 67
19345.14 63
19346.45 54
19347.77 60
19349.08 66
19350.39 65
19351.71 67
19353.02 61
19354.33 54
19355.65 49
19356.96 71
19358.27 59
19359.59 61
19360.90 58
19362.21 62
19363.53 59
19364.84 55
19366.16 56
19367.47 35
19368.78 51
19370.10 57
19371.41 52
19372.73 75
19374.04 68
19375.35 66
19376.67 64
19377.98 62
19379.30 59
19380.61 46
19381.93 76
19383.24 67
19384.55 55
19385.87 68
19387.18 67
19388.50 62
19389.81 62
19391.13 63
19392.44 51
19393.76 74
19395.07 59
19396.39 67
19397.70 61
19399.02 52
19400.33 51
19401.65 60
19402.96 72
19404.28 64
19405.59 57
19406.91 63
19408.22 64
19409.54 52
19410.85 68
19412.17 69
19413.48 64
19414.80 65
19416.11 52
19417.43 64
19418.75 57
19420.06 58
19421.38 66
19422.69 75
19424.01 56
19425.32 73
19426.64 56
19427.96 70
19429.27 51
19430.59 51
19431.90 57
19433.22 62
19434.54 73
19435.85 67
19437.17 52
19438.49 57
19439.80 65
19441.12 63
19442.43 67
19443.75 58
19445.07 65
19446.38 50
19447.70 51
19449.02 56
19450.33 65
19451.65 67
19452.97 68
19454.28 66
19455.60 67
19456.92 65
19458.23 63
19459.55 54
19460.87 64
19462.19 73
19463.50 57
19464.82 67
19466.14 58
19467.45 53
19468.77 46
19470.09 52
19471.41 41
19472.72 63
19474.04 67
19475.36 69
19476.68 58
19477.99 56
19479.31 51
19480.63 63
19481.95 71
19483.27 55
19484.58 49
19485.90 48
19487.22 60
19488.54 55
19489.85 52
19491.17 54
19492.49 55
19493.81 59
19495.13 66
19496.45 58
19497.76 59
19499.08 48
19500.40 71
19501.72 65
19503.04 61
19504.36 65
19505.67 59
19506.99 70
19508.31 48
19509.63 62
19510.95 63
19512.27 76
19513.59 71
19514.91 62
19516.22 66
19517.54 65
19518.86 52
19520.18 60
19521.50 61
19522.82 49
19524.14 66
19525.46 52
19526.78 45
19528.10 50
19529.42 55
19530.74 66
19532.06 66
19533.37 59
19534.69 69
19536.01 55
19537.33 56
19538.65 59
19539.97 58
19541.29 45
19542.61 71
19543.93 59
19545.25 54
19546.57 49
19547.89 51
19549.21 65
19550.53 55
19551.85 61
19553.17 52
19554.49 50
19555.81 55
19557.13 49
19558.45 46
19559.77 48
19561.09 61
19562.41 72
19563.74 72
19565.06 54
19566.38 47
19567.70 55
19569.02 66
19570.34 56
19571.66 70
19572.98 67
19574.30 59
19575.62 69
19576.94 50
19578.26 37
19579.59 59
19580.91 67
19582.23 52
19583.55 49
19584.87 59
19586.19 64
19587.51 60
19588.83 69
19590.16 55
19591.48 52
19592.80 45
19594.12 75
19595.44 61
19596.76 61
19598.08 56
19599.41 65
19600.73 64
19602.05 60
19603.37 44
19604.69 49
19606.02 68
19607.34 61
19608.66 67
19609.98 62
19611.30 66
19612.63 68
19613.95 72
19615.27 62
19616.59 54
19617.91 62
19619.24 69
19620.56 57
19621.88 56
19623.20 67
19624.53 56
19625.85 63
19627.17 66
19628.50 72
19629.82 58
19631.14 49
19632.46 55
19633.79 56
19635.11 48
19636.43 58
19637.76 45
19639.08 63
19640.40 58
19641.72 63
19643.05 55
19644.37 50
19645.69 46
19647.02 48
19648.34 47
19649.66 42
19650.99 55
19652.31 44
19653.64 62
19654.96 57
19656.28 59
19657.61 55
19658.93 49
19660.25 59
19661.58 47
19662.90 62
19664.23 60
19665.55 44
19666.87 56
19668.20 59
19669.52 61
19670.85 67
19672.17 74
19673.49 68
19674.82 63
19676.14 71
19677.47 58
19678.79 65
19680.12 59
19681.44 69
19682.76 60
19684.09 68
19685.41 77
19686.74 72
19688.06 60
19689.39 59
19690.71 62
19692.04 55
19693.36 74
19694.69 64
19696.01 63
19697.34 52
19698.66 58
19699.99 56
19701.31 57
19702.64 58
19703.96 60
19705.29 45
19706.61 56
19707.94 56
19709.26 56
19710.59 60
19711.92 61
19713.24 72
19714.57 68
19715.89 66
19717.22 61
19718.54 77
19719.87 63
19721.20 69
19722.52 65
19723.85 75
19725.17 63
19726.50 59
19727.83 63
19729.15 47
19730.48 52
19731.80 68
19733.13 69
19734.46 61
19735.78 60
19737.11 60
19738.44 62
19739.76 57
19741.09 52
19742.41 61
19743.74 74
19745.07 57
19746.39 47
19747.72 64
19749.05 59
19750.37 68
19751.70 60
19753.03 49
19754.36 51
19755.68 73
19757.01 66
19758.34 46
19759.66 53
19760.99 69
19762.32 58
19763.65 56
19764.97 61
19766.30 58
19767.63 58
19768.95 64
19770.28 63
19771.61 52
19772.94 64
19774.27 63
19775.59 61
19776.92 49
19778.25 51
19779.58 45
19780.90 67
19782.23 49
19783.56 59
19784.89 62
19786.22 55
19787.54 63
19788.87 55
19790.20 64
19791.53 44
19792.86 56
19794.18 60
19795.51 62
19796.84 60
19798.17 52
19799.50 45
19800.83 63
19802.16 59
19803.48 63
19804.81 48
19806.14 52
19807.47 68
19808.80 69
19810.13 64
19811.46 61
19812.79 74
19814.11 76
19815.44 66
19816.77 62
19818.10 60
19819.43 66
19820.76 61
19822.09 64
19823.42 64
19824.75 52
19826.08 56
19827.41 70
19828.74 56
19830.07 61
19831.39 59
19832.72 53
19834.05 53
19835.38 53
19836.71 62
19838.04 71
19839.37 52
19840.70 51
19842.03 56
19843.36 54
19844.69 64
19846.02 59
19847.35 64
19848.68 63
19850.01 76
19851.34 62
19852.67 60
19854.00 51
19855.33 74
19856.66 81
19857.99 86
19859.33 57
19860.66 72
19861.99 61
19863.32 55
19864.65 45
19865.98 63
19867.31 64
19868.64 63
19869.97 64
19871.30 46
19872.63 54
19873.96 71
19875.29 57
19876.63 52
19877.96 52
19879.29 70
19880.62 71
19881.95 60
19883.28 69
19884.61 51
19885.94 52
19887.28 60
19888.61 65
19889.94 53
19891.27 61
19892.60 78
19893.93 66
19895.26 58
19896.60 65
19897.93 70
19899.26 72
19900.59 72
19901.92 63
19903.26 71
19904.59 77
19905.92 66
19907.25 52
19908.58 44
19909.92 52
19911.25 72
19912.58 54
19913.91 55
19915.24 57
19916.58 67
19917.91 51
19919.24 70
19920.57 64
19921.91 62
19923.24 75
19924.57 71
19925.91 80
19927.24 56
19928.57 70
19929.90 63
19931.24 62
19932.57 51
19933.90 54
19935.24 60
19936.57 65
19937.90 54
19939.23 60
19940.57 64
19941.90 54
19943.23 50
19944.57 51
19945.90 57
19947.23 58
19948.57 58
19949.90 54
19951.23 62
19952.57 57
19953.90 63
19955.24 55
19956.57 61
19957.90 64
19959.24 67
19960.57 76
19961.90 71
19963.24 55
19964.57 55
19965.91 65
19967.24 61
19968.58 49
19969.91 51
19971.24 69
19972.58 62
19973.91 69
19975.25 51
19976.58 65
19977.92 57
19979.25 64
19980.58 76
19981.92 65
19983.25 70
19984.59 56
19985.92 68
19987.26 65
19988.59 71
19989.93 66
19991.26 62
19992.60 54
19993.93 69
19995.27 67
19996.60 68
19997.94 59
19999.27 66
20000.61 64
20001.94 79
20003.28 73
20004.61 68
20005.95 71
20007.28 57
20008.62 77
20009.96 63
20011.29 77
20012.63 74
20013.96 66
20015.30 68
20016.63 67
20017.97 54
20019.30 62
20020.64 61
20021.98 65
20023.31 64
20024.65 57
20025.98 61
20027.32 59
20028.66 59
20029.99 45
20031.33 61
20032.67 50
20034.00 57
20035.34 45
20036.67 56
20038.01 68
20039.35 67
20040.68 61
20042.02 53
20043.36 69
20044.69 52
20046.03 65
20047.37 54
20048.70 78
20050.04 66
20051.38 58
20052.71 57
20054.05 68
20055.39 66
20056.73 70
20058.06 61
20059.40 70
20060.74 66
20062.07 62
20063.41 59
20064.75 62
20066.09 79
20067.42 77
20068.76 69
20070.10 62
20071.44 65
20072.77 65
20074.11 71
20075.45 53
20076.79 58
20078.13 59
20079.46 52
20080.80 71
20082.14 63
20083.48 63
20084.81 63
20086.15 54
20087.49 68
20088.83 65
20090.17 50
20091.51 60
20092.84 55
20094.18 71
20095.52 70
20096.86 70
20098.20 53
20099.54 63
20100.87 62
20102.21 78
20103.55 66
20104.89 68
20106.23 69
20107.57 61
20108.91 73
20110.25 56
20111.58 70
20112.92 70
20114.26 72
20115.60 66
20116.94 58
20118.28 57
20119.62 61
20120.96 58
20122.30 58
20123.64 51
20124.98 50
20126.31 47
20127.65 62
20128.99 71
