# Supplementary material for: MALDI-TOF MS typing enables the classification of brewing yeasts of the genus Saccharomyces to major beer styles
Source: PLoS One. 2017 Aug 9;12(8):e0181694. doi: 10.1371/journal.pone.0181694 (PMC5549903; doi:10.1371/journal.pone.0181694)
Supplement: S6 File — The directory includes 90 raw files and was zipped to “.zip”; the folder has three strains with 30 spectra per strain; S1 Text explains the raw files with an example and Table 1 represents the yeast strains used within the experiment. (ZIP) [file pone.0181694.s009.zip › 16-18/30276-3478-Lag-Lag-Lag-YPG-18h-E-E_2016-09-27_10_0_A6_1.dat]

1999.34 2478
1999.77 2556
2000.19 2458
2000.61 2473
2001.03 2370
2001.45 2311
2001.88 2320
2002.30 2451
2002.72 2302
2003.14 2338
2003.56 2422
2003.99 2326
2004.41 2347
2004.83 2377
2005.25 2411
2005.68 2449
2006.10 2472
2006.52 2452
2006.94 2513
2007.37 2457
2007.79 2455
2008.21 2541
2008.64 2541
2009.06 2466
2009.48 2418
2009.90 2412
2010.33 2409
2010.75 2302
2011.17 2326
2011.60 2397
2012.02 2316
2012.44 2274
2012.87 2280
2013.29 2131
2013.71 2240
2014.14 2290
2014.56 2215
2014.98 2356
2015.41 2342
2015.83 2359
2016.25 2504
2016.68 2464
2017.10 2422
2017.53 2494
2017.95 2480
2018.37 2545
2018.80 2625
2019.22 2524
2019.65 2565
2020.07 2525
2020.49 2554
2020.92 2565
2021.34 2651
2021.77 2553
2022.19 2432
2022.61 2402
2023.04 2336
2023.46 2367
2023.89 2336
2024.31 2263
2024.74 2310
2025.16 2305
2025.59 2307
2026.01 2346
2026.44 2345
2026.86 2398
2027.29 2412
2027.71 2382
2028.14 2488
2028.56 2486
2028.98 2351
2029.41 2429
2029.84 2478
2030.26 2487
2030.69 2521
2031.11 2524
2031.54 2444
2031.96 2522
2032.39 2620
2032.81 2578
2033.24 2737
2033.66 2578
2034.09 2522
2034.51 2491
2034.94 2537
2035.37 2543
2035.79 2614
2036.22 2543
2036.64 2441
2037.07 2404
2037.49 2428
2037.92 2516
2038.35 2542
2038.77 2479
2039.20 2476
2039.62 2515
2040.05 2559
2040.48 2488
2040.90 2474
2041.33 2470
2041.76 2502
2042.18 2442
2042.61 2341
2043.03 2365
2043.46 2279
2043.89 2324
2044.31 2311
2044.74 2293
2045.17 2344
2045.59 2353
2046.02 2372
2046.45 2353
2046.87 2397
2047.30 2383
2047.73 2422
2048.16 2443
2048.58 2389
2049.01 2538
2049.44 2318
2049.86 2361
2050.29 2360
2050.72 2332
2051.15 2263
2051.57 2229
2052.00 2323
2052.43 2299
2052.86 2377
2053.28 2397
2053.71 2294
2054.14 2340
2054.57 2348
2054.99 2351
2055.42 2276
2055.85 2402
2056.28 2515
2056.70 2608
2057.13 2586
2057.56 2652
2057.99 2574
2058.42 2595
2058.84 2560
2059.27 2466
2059.70 2505
2060.13 2455
2060.56 2404
2060.99 2365
2061.41 2423
2061.84 2421
2062.27 2420
2062.70 2472
2063.13 2363
2063.56 2294
2063.99 2391
2064.41 2485
2064.84 2606
2065.27 2670
2065.70 2662
2066.13 2724
2066.56 2548
2066.99 2489
2067.42 2469
2067.85 2451
2068.27 2314
2068.70 2427
2069.13 2388
2069.56 2336
2069.99 2389
2070.42 2425
2070.85 2319
2071.28 2293
2071.71 2265
2072.14 2382
2072.57 2358
2073.00 2413
2073.43 2425
2073.86 2482
2074.29 2549
2074.72 2582
2075.15 2668
2075.58 2652
2076.01 2701
2076.44 2762
2076.87 2707
2077.30 2554
2077.73 2679
2078.16 2645
2078.59 2672
2079.02 2664
2079.45 2659
2079.88 2551
2080.31 2439
2080.74 2411
2081.17 2438
2081.60 2483
2082.03 2373
2082.46 2338
2082.89 2344
2083.32 2284
2083.75 2358
2084.18 2358
2084.61 2322
2085.04 2347
2085.47 2295
2085.90 2320
2086.34 2399
2086.77 2323
2087.20 2351
2087.63 2290
2088.06 2236
2088.49 2297
2088.92 2309
2089.35 2277
2089.79 2298
2090.22 2237
2090.65 2198
2091.08 2354
2091.51 2369
2091.94 2464
2092.37 2410
2092.81 2354
2093.24 2480
2093.67 2440
2094.10 2523
2094.53 2414
2094.96 2480
2095.40 2383
2095.83 2421
2096.26 2417
2096.69 2387
2097.12 2276
2097.56 2282
2097.99 2213
2098.42 2188
2098.85 2171
2099.29 2210
2099.72 2146
2100.15 2121
2100.58 2120
2101.01 2080
2101.45 2136
2101.88 2246
2102.31 2257
2102.75 2247
2103.18 2174
2103.61 2252
2104.04 2241
2104.48 2286
2104.91 2359
2105.34 2408
2105.77 2276
2106.21 2336
2106.64 2397
2107.07 2336
2107.51 2413
2107.94 2445
2108.37 2333
2108.81 2365
2109.24 2322
2109.67 2314
2110.11 2373
2110.54 2327
2110.97 2262
2111.41 2265
2111.84 2209
2112.27 2230
2112.71 2231
2113.14 2148
2113.58 2167
2114.01 2048
2114.44 2153
2114.88 2173
2115.31 2123
2115.75 2094
2116.18 2052
2116.61 2033
2117.05 2103
2117.48 2081
2117.92 2107
2118.35 2226
2118.78 2220
2119.22 2221
2119.65 2258
2120.09 2235
2120.52 2327
2120.96 2362
2121.39 2334
2121.83 2449
2122.26 2381
2122.69 2457
2123.13 2478
2123.56 2519
2124.00 2421
2124.43 2529
2124.87 2552
2125.30 2461
2125.74 2389
2126.17 2310
2126.61 2332
2127.04 2342
2127.48 2283
2127.91 2370
2128.35 2240
2128.79 2279
2129.22 2265
2129.66 2345
2130.09 2372
2130.53 2412
2130.96 2433
2131.40 2520
2131.83 2536
2132.27 2501
2132.70 2436
2133.14 2454
2133.58 2559
2134.01 2615
2134.45 2556
2134.88 2471
2135.32 2473
2135.76 2518
2136.19 2488
2136.63 2599
2137.06 2600
2137.50 2523
2137.94 2519
2138.37 2395
2138.81 2449
2139.25 2490
2139.68 2495
2140.12 2317
2140.56 2340
2140.99 2270
2141.43 2352
2141.87 2266
2142.30 2247
2142.74 2240
2143.18 2259
2143.61 2249
2144.05 2276
2144.49 2247
2144.92 2306
2145.36 2350
2145.80 2385
2146.23 2425
2146.67 2402
2147.11 2447
2147.55 2497
2147.98 2615
2148.42 2807
2148.86 2863
2149.30 2967
2149.73 3033
2150.17 2956
2150.61 2974
2151.05 3036
2151.48 3028
2151.92 2857
2152.36 2797
2152.80 2813
2153.23 2719
2153.67 2631
2154.11 2566
2154.55 2471
2154.99 2492
2155.42 2430
2155.86 2423
2156.30 2504
2156.74 2487
2157.18 2416
2157.61 2453
2158.05 2573
2158.49 2494
2158.93 2434
2159.37 2438
2159.81 2448
2160.24 2516
2160.68 2463
2161.12 2387
2161.56 2328
2162.00 2384
2162.44 2389
2162.88 2462
2163.32 2498
2163.75 2538
2164.19 2480
2164.63 2534
2165.07 2551
2165.51 2554
2165.95 2580
2166.39 2532
2166.83 2510
2167.27 2577
2167.71 2547
2168.15 2412
2168.59 2361
2169.02 2471
2169.46 2389
2169.90 2412
2170.34 2548
2170.78 2610
2171.22 2539
2171.66 2507
2172.10 2503
2172.54 2463
2172.98 2414
2173.42 2482
2173.86 2483
2174.30 2614
2174.74 2607
2175.18 2647
2175.62 2656
2176.06 2865
2176.50 2809
2176.94 2734
2177.38 2771
2177.82 2773
2178.26 2869
2178.70 2850
2179.14 2874
2179.58 2847
2180.02 2885
2180.47 2958
2180.91 2862
2181.35 2782
2181.79 2750
2182.23 2813
2182.67 2611
2183.11 2530
2183.55 2548
2183.99 2561
2184.43 2483
2184.87 2394
2185.31 2341
2185.76 2448
2186.20 2557
2186.64 2577
2187.08 2585
2187.52 2565
2187.96 2517
2188.40 2709
2188.84 2656
2189.29 2682
2189.73 2722
2190.17 2789
2190.61 2632
2191.05 2532
2191.49 2631
2191.94 2654
2192.38 2592
2192.82 2578
2193.26 2650
2193.70 2786
2194.14 2764
2194.59 2883
2195.03 2855
2195.47 2888
2195.91 2981
2196.36 2980
2196.80 2922
2197.24 2864
2197.68 2850
2198.12 2803
2198.57 2697
2199.01 2769
2199.45 2659
2199.89 2419
2200.34 2562
2200.78 2566
2201.22 2587
2201.66 2626
2202.11 2652
2202.55 2769
2202.99 2799
2203.44 2786
2203.88 2825
2204.32 2837
2204.76 2851
2205.21 2831
2205.65 2798
2206.09 2869
2206.54 2771
2206.98 2770
2207.42 2824
2207.87 2867
2208.31 2883
2208.75 2938
2209.20 2992
2209.64 2928
2210.08 2787
2210.53 2850
2210.97 2821
2211.42 2685
2211.86 2678
2212.30 2633
2212.75 2645
2213.19 2571
2213.63 2546
2214.08 2568
2214.52 2615
2214.97 2652
2215.41 2544
2215.85 2613
2216.30 2536
2216.74 2565
2217.19 2548
2217.63 2537
2218.08 2461
2218.52 2427
2218.97 2408
2219.41 2529
2219.85 2666
2220.30 2671
2220.74 2661
2221.19 2737
2221.63 2882
2222.08 2789
2222.52 2742
2222.97 2849
2223.41 2874
2223.86 2894
2224.30 3001
2224.75 3049
2225.19 2923
2225.64 2957
2226.08 2981
2226.53 2963
2226.97 2982
2227.42 2901
2227.86 3054
2228.31 3031
2228.75 2986
2229.20 2957
2229.65 2971
2230.09 2992
2230.54 3043
2230.98 3062
2231.43 3278
2231.87 3351
2232.32 3657
2232.76 3751
2233.21 3840
2233.66 3931
2234.10 3952
2234.55 3941
2234.99 3821
2235.44 3788
2235.89 3683
2236.33 3607
2236.78 3580
2237.23 3510
2237.67 3449
2238.12 3204
2238.56 3318
2239.01 3206
2239.46 3160
2239.90 2974
2240.35 2886
2240.80 2912
2241.24 2793
2241.69 2772
2242.14 2695
2242.58 2542
2243.03 2499
2243.48 2466
2243.93 2468
2244.37 2434
2244.82 2319
2245.27 2349
2245.71 2365
2246.16 2296
2246.61 2341
2247.05 2390
2247.50 2405
2247.95 2289
2248.40 2441
2248.84 2558
2249.29 2552
2249.74 2554
2250.19 2607
2250.63 2640
2251.08 2715
2251.53 2654
2251.98 2714
2252.43 2755
2252.87 2815
2253.32 2710
2253.77 2766
2254.22 2723
2254.66 2660
2255.11 2528
2255.56 2504
2256.01 2549
2256.46 2496
2256.91 2416
2257.35 2381
2257.80 2402
2258.25 2308
2258.70 2351
2259.15 2356
2259.60 2455
2260.04 2434
2260.49 2453
2260.94 2389
2261.39 2377
2261.84 2571
2262.29 2536
2262.74 2583
2263.19 2554
2263.63 2575
2264.08 2620
2264.53 2503
2264.98 2507
2265.43 2572
2265.88 2588
2266.33 2631
2266.78 2595
2267.23 2645
2267.68 2680
2268.13 2773
2268.58 2855
2269.02 2946
2269.47 3088
2269.92 3202
2270.37 3265
2270.82 3260
2271.27 3140
2271.72 3234
2272.17 3153
2272.62 3074
2273.07 3105
2273.52 3034
2273.97 2882
2274.42 2977
2274.87 2929
2275.32 3054
2275.77 3112
2276.22 3071
2276.67 3070
2277.12 2961
2277.57 3031
2278.02 2935
2278.47 2929
2278.92 2814
2279.37 2745
2279.82 2716
2280.27 2741
2280.73 2696
2281.18 2607
2281.63 2527
2282.08 2524
2282.53 2479
2282.98 2477
2283.43 2508
2283.88 2560
2284.33 2481
2284.78 2480
2285.23 2506
2285.68 2538
2286.14 2502
2286.59 2514
2287.04 2530
2287.49 2542
2287.94 2579
2288.39 2678
2288.84 2779
2289.30 2781
2289.75 2974
2290.20 3076
2290.65 3228
2291.10 3322
2291.55 3397
2292.00 3612
2292.46 3583
2292.91 3593
2293.36 3686
2293.81 3768
2294.26 3750
2294.72 3612
2295.17 3671
2295.62 3594
2296.07 3546
2296.52 3420
2296.98 3191
2297.43 3183
2297.88 3084
2298.33 2941
2298.79 2798
2299.24 2813
2299.69 2628
2300.14 2677
2300.60 2601
2301.05 2499
2301.50 2496
2301.95 2416
2302.41 2473
2302.86 2373
2303.31 2386
2303.76 2513
2304.22 2467
2304.67 2410
2305.12 2419
2305.58 2381
2306.03 2410
2306.48 2430
2306.94 2577
2307.39 2573
2307.84 2690
2308.30 2665
2308.75 2847
2309.20 2886
2309.66 3003
2310.11 3098
2310.56 3053
2311.02 3013
2311.47 3011
2311.92 3125
2312.38 2908
2312.83 2759
2313.28 2854
2313.74 2882
2314.19 2804
2314.65 2853
2315.10 2822
2315.55 2834
2316.01 2752
2316.46 2781
2316.92 2789
2317.37 2804
2317.83 2901
2318.28 2823
2318.73 2854
2319.19 2899
2319.64 2958
2320.10 2992
2320.55 2996
2321.01 2922
2321.46 2928
2321.92 2795
2322.37 2822
2322.82 2769
2323.28 2882
2323.73 2972
2324.19 3067
2324.64 3164
2325.10 3302
2325.55 3335
2326.01 3049
2326.46 3137
2326.92 3132
2327.37 3024
2327.83 2878
2328.29 2687
2328.74 2759
2329.20 2706
2329.65 2646
2330.11 2714
2330.56 2601
2331.02 2583
2331.47 2720
2331.93 2606
2332.38 2616
2332.84 2624
2333.30 2581
2333.75 2545
2334.21 2672
2334.66 2629
2335.12 2675
2335.58 2730
2336.03 2635
2336.49 2572
2336.94 2662
2337.40 2644
2337.86 2496
2338.31 2629
2338.77 2725
2339.22 2682
2339.68 2602
2340.14 2594
2340.59 2559
2341.05 2645
2341.51 2606
2341.96 2610
2342.42 2548
2342.88 2613
2343.33 2602
2343.79 2653
2344.25 2723
2344.70 2712
2345.16 2856
2345.62 2857
2346.08 2872
2346.53 2831
2346.99 2817
2347.45 2862
2347.90 2908
2348.36 2997
2348.82 2985
2349.28 3008
2349.73 3025
2350.19 3005
2350.65 3021
2351.11 3034
2351.56 2913
2352.02 2852
2352.48 2855
2352.94 2681
2353.39 2601
2353.85 2558
2354.31 2440
2354.77 2549
2355.22 2497
2355.68 2449
2356.14 2449
2356.60 2438
2357.06 2508
2357.51 2486
2357.97 2476
2358.43 2554
2358.89 2712
2359.35 2764
2359.81 2813
2360.26 2780
2360.72 2875
2361.18 2856
2361.64 2907
2362.10 2941
2362.56 2873
2363.02 2780
2363.47 2901
2363.93 2889
2364.39 3057
2364.85 3107
2365.31 3197
2365.77 3282
2366.23 3269
2366.69 3218
2367.15 3198
2367.60 3184
2368.06 3062
2368.52 3020
2368.98 2950
2369.44 2906
2369.90 2755
2370.36 2663
2370.82 2719
2371.28 2567
2371.74 2516
2372.20 2433
2372.66 2478
2373.12 2470
2373.58 2436
2374.04 2431
2374.50 2482
2374.96 2457
2375.42 2466
2375.88 2544
2376.34 2500
2376.80 2557
2377.26 2570
2377.72 2602
2378.18 2547
2378.64 2381
2379.10 2391
2379.56 2523
2380.02 2430
2380.48 2480
2380.94 2541
2381.40 2577
2381.86 2532
2382.32 2536
2382.78 2516
2383.24 2561
2383.70 2604
2384.16 2682
2384.62 2779
2385.08 2767
2385.54 2702
2386.00 2837
2386.47 2767
2386.93 2639
2387.39 2642
2387.85 2545
2388.31 2571
2388.77 2520
2389.23 2557
2389.69 2585
2390.15 2545
2390.62 2619
2391.08 2607
2391.54 2574
2392.00 2562
2392.46 2553
2392.92 2514
2393.38 2525
2393.85 2524
2394.31 2608
2394.77 2487
2395.23 2530
2395.69 2579
2396.16 2621
2396.62 2571
2397.08 2563
2397.54 2549
2398.00 2548
2398.47 2613
2398.93 2535
2399.39 2516
2399.85 2429
2400.31 2359
2400.78 2464
2401.24 2496
2401.70 2420
2402.16 2400
2402.63 2323
2403.09 2364
2403.55 2305
2404.01 2362
2404.48 2443
2404.94 2438
2405.40 2407
2405.86 2527
2406.33 2547
2406.79 2509
2407.25 2479
2407.72 2540
2408.18 2480
2408.64 2448
2409.11 2304
2409.57 2398
2410.03 2396
2410.49 2257
2410.96 2226
2411.42 2272
2411.88 2204
2412.35 2192
2412.81 2214
2413.28 2263
2413.74 2244
2414.20 2317
2414.67 2280
2415.13 2247
2415.59 2398
2416.06 2448
2416.52 2533
2416.98 2547
2417.45 2549
2417.91 2655
2418.38 2623
2418.84 2645
2419.30 2622
2419.77 2665
2420.23 2632
2420.70 2634
2421.16 2713
2421.63 2670
2422.09 2672
2422.55 2712
2423.02 2689
2423.48 2627
2423.95 2772
2424.41 2686
2424.88 2650
2425.34 2612
2425.81 2604
2426.27 2538
2426.74 2467
2427.20 2448
2427.67 2457
2428.13 2358
2428.60 2341
2429.06 2283
2429.53 2265
2429.99 2267
2430.46 2223
2430.92 2154
2431.39 2316
2431.85 2360
2432.32 2305
2432.78 2459
2433.25 2450
2433.71 2408
2434.18 2419
2434.64 2412
2435.11 2457
2435.58 2484
2436.04 2523
2436.51 2629
2436.97 2621
2437.44 2653
2437.90 2675
2438.37 2735
2438.84 2762
2439.30 2776
2439.77 2857
2440.23 2847
2440.70 2879
2441.17 2949
2441.63 2835
2442.10 2780
2442.57 2715
2443.03 2728
2443.50 2730
2443.96 2610
2444.43 2626
2444.90 2676
2445.36 2623
2445.83 2604
2446.30 2458
2446.76 2639
2447.23 2595
2447.70 2682
2448.16 2609
2448.63 2532
2449.10 2482
2449.57 2455
2450.03 2406
2450.50 2430
2450.97 2440
2451.43 2418
2451.90 2418
2452.37 2384
2452.84 2380
2453.30 2265
2453.77 2312
2454.24 2255
2454.71 2297
2455.17 2289
2455.64 2189
2456.11 2242
2456.58 2290
2457.04 2266
2457.51 2195
2457.98 2235
2458.45 2266
2458.91 2225
2459.38 2269
2459.85 2264
2460.32 2189
2460.79 2214
2461.25 2211
2461.72 2312
2462.19 2339
2462.66 2300
2463.13 2354
2463.60 2365
2464.06 2389
2464.53 2487
2465.00 2411
2465.47 2327
2465.94 2429
2466.41 2518
2466.87 2464
2467.34 2395
2467.81 2362
2468.28 2354
2468.75 2547
2469.22 2465
2469.69 2346
2470.16 2430
2470.63 2513
2471.09 2390
2471.56 2343
2472.03 2295
2472.50 2359
2472.97 2391
2473.44 2349
2473.91 2211
2474.38 2174
2474.85 2194
2475.32 2231
2475.79 2393
2476.26 2380
2476.73 2325
2477.20 2365
2477.67 2501
2478.14 2530
2478.60 2471
2479.07 2499
2479.54 2476
2480.01 2484
2480.48 2445
2480.95 2428
2481.42 2335
2481.89 2277
2482.36 2232
2482.83 2267
2483.30 2317
2483.77 2343
2484.25 2365
2484.72 2298
2485.19 2330
2485.66 2372
2486.13 2425
2486.60 2442
2487.07 2597
2487.54 2533
2488.01 2467
2488.48 2541
2488.95 2419
2489.42 2435
2489.89 2351
2490.36 2306
2490.83 2296
2491.30 2335
2491.78 2379
2492.25 2371
2492.72 2336
2493.19 2351
2493.66 2342
2494.13 2402
2494.60 2441
2495.07 2475
2495.55 2498
2496.02 2395
2496.49 2494
2496.96 2428
2497.43 2329
2497.90 2326
2498.37 2311
2498.85 2236
2499.32 2241
2499.79 2204
2500.26 2156
2500.73 2186
2501.20 2276
2501.68 2268
2502.15 2123
2502.62 2283
2503.09 2226
2503.56 2346
2504.04 2389
2504.51 2318
2504.98 2351
2505.45 2323
2505.93 2320
2506.40 2290
2506.87 2353
2507.34 2377
2507.82 2466
2508.29 2420
2508.76 2505
2509.23 2580
2509.71 2673
2510.18 2749
2510.65 2655
2511.12 2634
2511.60 2665
2512.07 2613
2512.54 2653
2513.02 2641
2513.49 2543
2513.96 2627
2514.44 2534
2514.91 2498
2515.38 2523
2515.85 2584
2516.33 2529
2516.80 2500
2517.27 2500
2517.75 2568
2518.22 2521
2518.70 2590
2519.17 2633
2519.64 2700
2520.12 2608
2520.59 2545
2521.06 2592
2521.54 2582
2522.01 2543
2522.49 2515
2522.96 2501
2523.43 2487
2523.91 2456
2524.38 2372
2524.86 2439
2525.33 2406
2525.80 2377
2526.28 2353
2526.75 2233
2527.23 2304
2527.70 2279
2528.18 2373
2528.65 2453
2529.12 2424
2529.60 2369
2530.07 2349
2530.55 2362
2531.02 2372
2531.50 2410
2531.97 2493
2532.45 2434
2532.92 2428
2533.40 2475
2533.87 2505
2534.35 2458
2534.82 2516
2535.30 2597
2535.77 2507
2536.25 2440
2536.72 2394
2537.20 2420
2537.67 2515
2538.15 2511
2538.62 2387
2539.10 2451
2539.57 2595
2540.05 2406
2540.53 2368
2541.00 2454
2541.48 2442
2541.95 2449
2542.43 2376
2542.90 2348
2543.38 2287
2543.86 2288
2544.33 2386
2544.81 2384
2545.28 2520
2545.76 2555
2546.24 2590
2546.71 2637
2547.19 2733
2547.66 2771
2548.14 2841
2548.62 2906
2549.09 2904
2549.57 2859
2550.05 2920
2550.52 2852
2551.00 2892
2551.48 2826
2551.95 2910
2552.43 2859
2552.91 2835
2553.38 2870
2553.86 2871
2554.34 2819
2554.81 2760
2555.29 2781
2555.77 2687
2556.24 2676
2556.72 2636
2557.20 2636
2557.68 2549
2558.15 2476
2558.63 2461
2559.11 2300
2559.58 2355
2560.06 2426
2560.54 2336
2561.02 2299
2561.49 2235
2561.97 2236
2562.45 2219
2562.93 2258
2563.41 2314
2563.88 2317
2564.36 2249
2564.84 2250
2565.32 2280
2565.79 2376
2566.27 2357
2566.75 2316
2567.23 2299
2567.71 2358
2568.18 2370
2568.66 2321
2569.14 2360
2569.62 2374
2570.10 2308
2570.58 2211
2571.05 2311
2571.53 2286
2572.01 2275
2572.49 2320
2572.97 2250
2573.45 2248
2573.93 2202
2574.40 2227
2574.88 2240
2575.36 2237
2575.84 2356
2576.32 2322
2576.80 2232
2577.28 2253
2577.76 2342
2578.24 2272
2578.72 2240
2579.19 2341
2579.67 2224
2580.15 2265
2580.63 2334
2581.11 2330
2581.59 2295
2582.07 2205
2582.55 2289
2583.03 2171
2583.51 2203
2583.99 2158
2584.47 2276
2584.95 2230
2585.43 2255
2585.91 2201
2586.39 2218
2586.87 2244
2587.35 2240
2587.83 2328
2588.31 2348
2588.79 2353
2589.27 2266
2589.75 2376
2590.23 2444
2590.71 2392
2591.19 2387
2591.67 2362
2592.15 2362
2592.63 2346
2593.11 2316
2593.59 2337
2594.07 2319
2594.55 2240
2595.03 2263
2595.51 2322
2595.99 2297
2596.47 2207
2596.96 2214
2597.44 2091
2597.92 2205
2598.40 2185
2598.88 2148
2599.36 2130
2599.84 2154
2600.32 2139
2600.80 2199
2601.28 2226
2601.77 2314
2602.25 2293
2602.73 2400
2603.21 2416
2603.69 2306
2604.17 2437
2604.65 2462
2605.14 2369
2605.62 2384
2606.10 2514
2606.58 2523
2607.06 2426
2607.54 2391
2608.03 2437
2608.51 2519
2608.99 2590
2609.47 2608
2609.95 2654
2610.44 2566
2610.92 2474
2611.40 2424
2611.88 2437
2612.37 2378
2612.85 2420
2613.33 2316
2613.81 2185
2614.29 2256
2614.78 2303
2615.26 2242
2615.74 2215
2616.22 2244
2616.71 2238
2617.19 2287
2617.67 2220
2618.16 2237
2618.64 2250
2619.12 2276
2619.60 2300
2620.09 2213
2620.57 2259
2621.05 2368
2621.54 2342
2622.02 2351
2622.50 2314
2622.99 2162
2623.47 2296
2623.95 2486
2624.44 2311
2624.92 2322
2625.40 2398
2625.89 2375
2626.37 2374
2626.85 2316
2627.34 2344
2627.82 2333
2628.30 2292
2628.79 2253
2629.27 2366
2629.76 2336
2630.24 2388
2630.72 2251
2631.21 2284
2631.69 2352
2632.18 2221
2632.66 2293
2633.14 2242
2633.63 2241
2634.11 2253
2634.60 2326
2635.08 2260
2635.57 2200
2636.05 2252
2636.53 2199
2637.02 2196
2637.50 2231
2637.99 2249
2638.47 2184
2638.96 2215
2639.44 2269
2639.93 2258
2640.41 2357
2640.90 2416
2641.38 2395
2641.87 2251
2642.35 2258
2642.84 2269
2643.32 2276
2643.81 2302
2644.29 2221
2644.78 2172
2645.26 2206
2645.75 2236
2646.23 2212
2646.72 2166
2647.20 2171
2647.69 2200
2648.18 2187
2648.66 2235
2649.15 2292
2649.63 2340
2650.12 2294
2650.60 2248
2651.09 2277
2651.58 2351
2652.06 2349
2652.55 2293
2653.03 2256
2653.52 2239
2654.01 2368
2654.49 2338
2654.98 2404
2655.46 2441
2655.95 2419
2656.44 2483
2656.92 2361
2657.41 2414
2657.90 2353
2658.38 2320
2658.87 2354
2659.36 2231
2659.84 2425
2660.33 2296
2660.82 2283
2661.30 2282
2661.79 2254
2662.28 2199
2662.76 2252
2663.25 2255
2663.74 2223
2664.22 2234
2664.71 2195
2665.20 2287
2665.68 2278
2666.17 2298
2666.66 2467
2667.15 2518
2667.63 2474
2668.12 2474
2668.61 2402
2669.10 2424
2669.58 2416
2670.07 2336
2670.56 2506
2671.05 2391
2671.53 2418
2672.02 2393
2672.51 2452
2673.00 2519
2673.48 2582
2673.97 2649
2674.46 2686
2674.95 2678
2675.44 2717
2675.92 2759
2676.41 2697
2676.90 2696
2677.39 2687
2677.88 2661
2678.37 2663
2678.85 2712
2679.34 2555
2679.83 2487
2680.32 2590
2680.81 2526
2681.30 2493
2681.79 2565
2682.27 2601
2682.76 2505
2683.25 2474
2683.74 2509
2684.23 2420
2684.72 2460
2685.21 2407
2685.70 2445
2686.18 2415
2686.67 2365
2687.16 2328
2687.65 2234
2688.14 2161
2688.63 2235
2689.12 2276
2689.61 2242
2690.10 2382
2690.59 2237
2691.08 2283
2691.57 2381
2692.06 2412
2692.55 2553
2693.04 2487
2693.53 2471
2694.02 2363
2694.51 2445
2694.99 2519
2695.48 2516
2695.97 2508
2696.46 2555
2696.95 2490
2697.44 2525
2697.93 2537
2698.42 2507
2698.92 2473
2699.41 2463
2699.90 2574
2700.39 2652
2700.88 2646
2701.37 2594
2701.86 2772
2702.35 2749
2702.84 2673
2703.33 2647
2703.82 2650
2704.31 2562
2704.80 2503
2705.29 2478
2705.78 2491
2706.27 2464
2706.76 2518
2707.25 2427
2707.75 2421
2708.24 2369
2708.73 2398
2709.22 2418
2709.71 2301
2710.20 2274
2710.69 2299
2711.18 2247
2711.68 2259
2712.17 2289
2712.66 2270
2713.15 2371
2713.64 2312
2714.13 2315
2714.62 2349
2715.12 2269
2715.61 2313
2716.10 2299
2716.59 2342
2717.08 2327
2717.57 2232
2718.07 2261
2718.56 2315
2719.05 2261
2719.54 2284
2720.03 2324
2720.53 2263
2721.02 2384
2721.51 2498
2722.00 2557
2722.50 2637
2722.99 2503
2723.48 2525
2723.97 2581
2724.47 2473
2724.96 2368
2725.45 2326
2725.94 2439
2726.44 2321
2726.93 2391
2727.42 2431
2727.91 2445
2728.41 2440
2728.90 2434
2729.39 2443
2729.89 2531
2730.38 2445
2730.87 2470
2731.37 2523
2731.86 2502
2732.35 2523
2732.84 2664
2733.34 2645
2733.83 2572
2734.32 2675
2734.82 2681
2735.31 2704
2735.81 2632
2736.30 2583
2736.79 2602
2737.29 2514
2737.78 2532
2738.27 2617
2738.77 2541
2739.26 2333
2739.75 2470
2740.25 2434
2740.74 2391
2741.24 2369
2741.73 2292
2742.22 2258
2742.72 2242
2743.21 2288
2743.71 2165
2744.20 2187
2744.70 2258
2745.19 2138
2745.68 2158
2746.18 2153
2746.67 2239
2747.17 2166
2747.66 2177
2748.16 2273
2748.65 2180
2749.15 2144
2749.64 2228
2750.14 2240
2750.63 2244
2751.13 2084
2751.62 2172
2752.12 2099
2752.61 2095
2753.11 2083
2753.60 2146
2754.10 2214
2754.59 2309
2755.09 2241
2755.58 2285
2756.08 2287
2756.57 2372
2757.07 2352
2757.56 2393
2758.06 2315
2758.56 2355
2759.05 2339
2759.55 2307
2760.04 2326
2760.54 2361
2761.03 2386
2761.53 2368
2762.03 2417
2762.52 2292
2763.02 2289
2763.51 2391
2764.01 2334
2764.51 2258
2765.00 2372
2765.50 2302
2765.99 2261
2766.49 2204
2766.99 2221
2767.48 2260
2767.98 2318
2768.48 2333
2768.97 2314
2769.47 2291
2769.97 2249
2770.46 2281
2770.96 2356
2771.46 2398
2771.95 2380
2772.45 2312
2772.95 2291
2773.44 2266
2773.94 2251
2774.44 2318
2774.93 2401
2775.43 2314
2775.93 2381
2776.43 2281
2776.92 2396
2777.42 2388
2777.92 2461
2778.41 2498
2778.91 2402
2779.41 2502
2779.91 2538
2780.40 2494
2780.90 2500
2781.40 2446
2781.90 2432
2782.39 2361
2782.89 2371
2783.39 2367
2783.89 2336
2784.39 2374
2784.88 2348
2785.38 2368
2785.88 2476
2786.38 2489
2786.88 2465
2787.37 2518
2787.87 2499
2788.37 2482
2788.87 2464
2789.37 2510
2789.87 2558
2790.36 2397
2790.86 2496
2791.36 2432
2791.86 2399
2792.36 2402
2792.86 2461
2793.36 2430
2793.85 2431
2794.35 2510
2794.85 2647
2795.35 2796
2795.85 2756
2796.35 2719
2796.85 2750
2797.35 2696
2797.85 2759
2798.34 2816
2798.84 2659
2799.34 2626
2799.84 2635
2800.34 2654
2800.84 2678
2801.34 2657
2801.84 2561
2802.34 2583
2802.84 2414
2803.34 2330
2803.84 2381
2804.34 2331
2804.84 2454
2805.34 2420
2805.84 2467
2806.34 2542
2806.84 2609
2807.34 2531
2807.84 2777
2808.34 2862
2808.84 2883
2809.34 2801
2809.84 2789
2810.34 2787
2810.84 2771
2811.34 2824
2811.84 2711
2812.34 2734
2812.84 2721
2813.34 2671
2813.84 2588
2814.34 2613
2814.84 2587
2815.34 2634
2815.84 2569
2816.34 2407
2816.84 2523
2817.34 2480
2817.85 2497
2818.35 2453
2818.85 2453
2819.35 2555
2819.85 2524
2820.35 2503
2820.85 2442
2821.35 2461
2821.85 2406
2822.35 2362
2822.86 2270
2823.36 2409
2823.86 2331
2824.36 2181
2824.86 2317
2825.36 2267
2825.87 2244
2826.37 2226
2826.87 2327
2827.37 2245
2827.87 2284
2828.37 2155
2828.88 2327
2829.38 2249
2829.88 2236
2830.38 2229
2830.88 2275
2831.39 2150
2831.89 2182
2832.39 2207
2832.89 2203
2833.39 2256
2833.90 2286
2834.40 2327
2834.90 2210
2835.40 2203
2835.91 2327
2836.41 2389
2836.91 2411
2837.41 2391
2837.92 2397
2838.42 2348
2838.92 2281
2839.42 2285
2839.93 2353
2840.43 2332
2840.93 2432
2841.44 2459
2841.94 2362
2842.44 2291
2842.95 2367
2843.45 2411
2843.95 2371
2844.45 2343
2844.96 2381
2845.46 2387
2845.96 2329
2846.47 2403
2846.97 2416
2847.48 2395
2847.98 2417
2848.48 2393
2848.99 2405
2849.49 2438
2849.99 2420
2850.50 2472
2851.00 2405
2851.50 2384
2852.01 2345
2852.51 2397
2853.02 2328
2853.52 2298
2854.02 2250
2854.53 2313
2855.03 2313
2855.54 2302
2856.04 2397
2856.55 2395
2857.05 2312
2857.55 2342
2858.06 2391
2858.56 2488
2859.07 2513
2859.57 2445
2860.08 2429
2860.58 2518
2861.09 2450
2861.59 2598
2862.10 2679
2862.60 2604
2863.11 2583
2863.61 2644
2864.12 2721
2864.62 2660
2865.13 2641
2865.63 2584
2866.14 2544
2866.64 2575
2867.15 2548
2867.65 2452
2868.16 2533
2868.66 2424
2869.17 2441
2869.67 2437
2870.18 2438
2870.68 2436
2871.19 2425
2871.69 2448
2872.20 2403
2872.71 2359
2873.21 2364
2873.72 2477
2874.22 2422
2874.73 2381
2875.24 2498
2875.74 2441
2876.25 2339
2876.75 2234
2877.26 2299
2877.77 2286
2878.27 2221
2878.78 2346
2879.28 2401
2879.79 2429
2880.30 2385
2880.80 2337
2881.31 2491
2881.82 2486
2882.32 2505
2882.83 2446
2883.34 2379
2883.84 2535
2884.35 2644
2884.86 2816
2885.36 2781
2885.87 2883
2886.38 2965
2886.88 2941
2887.39 2990
2887.90 3054
2888.41 2985
2888.91 3000
2889.42 2976
2889.93 2808
2890.43 2826
2890.94 2813
2891.45 2770
2891.96 2813
2892.46 2770
2892.97 2758
2893.48 2699
2893.99 2763
2894.49 2680
2895.00 2703
2895.51 2604
2896.02 2787
2896.53 2728
2897.03 2615
2897.54 2688
2898.05 2647
2898.56 2719
2899.07 2664
2899.57 2530
2900.08 2620
2900.59 2674
2901.10 2590
2901.61 2663
2902.11 2784
2902.62 2829
2903.13 2866
2903.64 2926
2904.15 3074
2904.66 3088
2905.16 3161
2905.67 3148
2906.18 3186
2906.69 3219
2907.20 3218
2907.71 3112
2908.22 2969
2908.73 2788
2909.24 2857
2909.74 2807
2910.25 2589
2910.76 2541
2911.27 2547
2911.78 2611
2912.29 2386
2912.80 2399
2913.31 2474
2913.82 2461
2914.33 2436
2914.84 2471
2915.35 2426
2915.86 2523
2916.36 2510
2916.87 2456
2917.38 2510
2917.89 2563
2918.40 2608
2918.91 2584
2919.42 2600
2919.93 2631
2920.44 2750
2920.95 2802
2921.46 2786
2921.97 2850
2922.48 2945
2922.99 3009
2923.50 2948
2924.01 2846
2924.52 2988
2925.03 2976
2925.54 2948
2926.05 2968
2926.57 2873
2927.08 2941
2927.59 2848
2928.10 2743
2928.61 2599
2929.12 2591
2929.63 2578
2930.14 2462
2930.65 2364
2931.16 2366
2931.67 2324
2932.18 2365
2932.69 2368
2933.20 2456
2933.72 2444
2934.23 2430
2934.74 2490
2935.25 2467
2935.76 2557
2936.27 2519
2936.78 2504
2937.29 2635
2937.81 2646
2938.32 2605
2938.83 2840
2939.34 2807
2939.85 2830
2940.36 2929
2940.88 2882
2941.39 2847
2941.90 2999
2942.41 3047
2942.92 2999
2943.43 2995
2943.95 3011
2944.46 3034
2944.97 3070
2945.48 2999
2945.99 3011
2946.51 2987
2947.02 2868
2947.53 2862
2948.04 2798
2948.56 2744
2949.07 2546
2949.58 2540
2950.09 2513
2950.61 2420
2951.12 2340
2951.63 2439
2952.14 2453
2952.66 2457
2953.17 2448
2953.68 2346
2954.19 2384
2954.71 2348
2955.22 2374
2955.73 2358
2956.25 2289
2956.76 2287
2957.27 2335
2957.79 2277
2958.30 2296
2958.81 2389
2959.33 2359
2959.84 2361
2960.35 2426
2960.87 2473
2961.38 2561
2961.89 2526
2962.41 2601
2962.92 2578
2963.43 2553
2963.95 2552
2964.46 2594
2964.97 2611
2965.49 2605
2966.00 2555
2966.52 2603
2967.03 2704
2967.54 2706
2968.06 2636
2968.57 2731
2969.09 2729
2969.60 2779
2970.12 2753
2970.63 2864
2971.14 2724
2971.66 2677
2972.17 2662
2972.69 2626
2973.20 2509
2973.72 2555
2974.23 2558
2974.75 2580
2975.26 2508
2975.77 2514
2976.29 2690
2976.80 2631
2977.32 2678
2977.83 2766
2978.35 2734
2978.86 2911
2979.38 2970
2979.89 2886
2980.41 2994
2980.92 2994
2981.44 3066
2981.95 3030
2982.47 2912
2982.99 2886
2983.50 3008
2984.02 2982
2984.53 3117
2985.05 3086
2985.56 3166
2986.08 3136
2986.59 3160
2987.11 3171
2987.63 3138
2988.14 3124
2988.66 2998
2989.17 3168
2989.69 3198
2990.20 3193
2990.72 3174
2991.24 2970
2991.75 3075
2992.27 3233
2992.79 2965
2993.30 3033
2993.82 3031
2994.33 3163
2994.85 3286
2995.37 3343
2995.88 3576
2996.40 3767
2996.92 3987
2997.43 4136
2997.95 4117
2998.47 4273
2998.98 4302
2999.50 4327
3000.02 4361
3000.53 4132
3001.05 4109
3001.57 4370
3002.08 4612
3002.60 4983
3003.12 5413
3003.64 5857
3004.15 6718
3004.67 7552
3005.19 7951
3005.70 8225
3006.22 8425
3006.74 8125
3007.26 7391
3007.77 6779
3008.29 6112
3008.81 5523
3009.33 4890
3009.84 4385
3010.36 4116
3010.88 3863
3011.40 3586
3011.92 3466
3012.43 3413
3012.95 3341
3013.47 3336
3013.99 3218
3014.50 3174
3015.02 3219
3015.54 3276
3016.06 3229
3016.58 3288
3017.10 3194
3017.61 3192
3018.13 3220
3018.65 3124
3019.17 3142
3019.69 3092
3020.21 3084
3020.73 3084
3021.24 3061
3021.76 3155
3022.28 3245
3022.80 3340
3023.32 3407
3023.84 3387
3024.36 3440
3024.88 3455
3025.39 3459
3025.91 3481
3026.43 3439
3026.95 3310
3027.47 3231
3027.99 3170
3028.51 2992
3029.03 2973
3029.55 2876
3030.07 2839
3030.59 2956
3031.11 2704
3031.63 2703
3032.15 2794
3032.66 2762
3033.18 2801
3033.70 2790
3034.22 2837
3034.74 2881
3035.26 2903
3035.78 2811
3036.30 2890
3036.82 2911
3037.34 2946
3037.86 2957
3038.38 2881
3038.90 2875
3039.42 2855
3039.94 2847
3040.46 2880
3040.98 2823
3041.51 2668
3042.03 2760
3042.55 2703
3043.07 2724
3043.59 2697
3044.11 2691
3044.63 2622
3045.15 2694
3045.67 2782
3046.19 2742
3046.71 2687
3047.23 2695
3047.75 2710
3048.27 2739
3048.79 2718
3049.32 2709
3049.84 2674
3050.36 2629
3050.88 2631
3051.40 2664
3051.92 2638
3052.44 2683
3052.96 2643
3053.49 2656
3054.01 2668
3054.53 2620
3055.05 2647
3055.57 2594
3056.09 2655
3056.62 2736
3057.14 2665
3057.66 2642
3058.18 2736
3058.70 2717
3059.22 2724
3059.75 2853
3060.27 2913
3060.79 2839
3061.31 2906
3061.83 2974
3062.36 2983
3062.88 2997
3063.40 2938
3063.92 3064
3064.45 3132
3064.97 3156
3065.49 3305
3066.01 3388
3066.54 3381
3067.06 3520
3067.58 3606
3068.10 3556
3068.63 3670
3069.15 3699
3069.67 3686
3070.19 3595
3070.72 3494
3071.24 3375
3071.76 3418
3072.29 3433
3072.81 3282
3073.33 3253
3073.85 3334
3074.38 3334
3074.90 3319
3075.42 3389
3075.95 3459
3076.47 3557
3076.99 3788
3077.52 3889
3078.04 4080
3078.57 4131
3079.09 4276
3079.61 4389
3080.14 4452
3080.66 4354
3081.18 4524
3081.71 4597
3082.23 4465
3082.76 4338
3083.28 4259
3083.80 4247
3084.33 4038
3084.85 3891
3085.38 4023
3085.90 3785
3086.42 3952
3086.95 4088
3087.47 4387
3088.00 4781
3088.52 5105
3089.05 5730
3089.57 6162
3090.09 6844
3090.62 7199
3091.14 7374
3091.67 7350
3092.19 7081
3092.72 6537
3093.24 6129
3093.77 5825
3094.29 5657
3094.82 5597
3095.34 5579
3095.87 5609
3096.39 5742
3096.92 5891
3097.44 6118
3097.97 6130
3098.49 5757
3099.02 5738
3099.54 5860
3100.07 5890
3100.59 5921
3101.12 6309
3101.64 6959
3102.17 7701
3102.70 8203
3103.22 9042
3103.75 9599
3104.27 9588
3104.80 9381
3105.32 8685
3105.85 7820
3106.38 6914
3106.90 6070
3107.43 5588
3107.95 5052
3108.48 4680
3109.01 4356
3109.53 4095
3110.06 3988
3110.58 3799
3111.11 3718
3111.64 3570
3112.16 3517
3112.69 3481
3113.22 3485
3113.74 3399
3114.27 3346
3114.80 3273
3115.32 3080
3115.85 3124
3116.38 3156
3116.90 2999
3117.43 3112
3117.96 3043
3118.48 3026
3119.01 3159
3119.54 3201
3120.06 3266
3120.59 3369
3121.12 3372
3121.65 3378
3122.17 3430
3122.70 3601
3123.23 3612
3123.76 3491
3124.28 3416
3124.81 3377
3125.34 3213
3125.87 3349
3126.39 3289
3126.92 3225
3127.45 3110
3127.98 3091
3128.50 3025
3129.03 3031
3129.56 3076
3130.09 2905
3130.62 2791
3131.14 2842
3131.67 2773
3132.20 2789
3132.73 2887
3133.26 2774
3133.78 2794
3134.31 2795
3134.84 2827
3135.37 2773
3135.90 2864
3136.43 2888
3136.95 2847
3137.48 2846
3138.01 2781
3138.54 2792
3139.07 2722
3139.60 2685
3140.13 2587
3140.65 2667
3141.18 2598
3141.71 2603
3142.24 2564
3142.77 2568
3143.30 2530
3143.83 2586
3144.36 2543
3144.89 2595
3145.42 2541
3145.94 2687
3146.47 2817
3147.00 2816
3147.53 2831
3148.06 2755
3148.59 2836
3149.12 2833
3149.65 2875
3150.18 2856
3150.71 2869
3151.24 2849
3151.77 2861
3152.30 2980
3152.83 2917
3153.36 2764
3153.89 2834
3154.42 2795
3154.95 2795
3155.48 2733
3156.01 2774
3156.54 2849
3157.07 2747
3157.60 2804
3158.13 2669
3158.66 2666
3159.19 2713
3159.72 2768
3160.25 2730
3160.78 2657
3161.31 2636
3161.84 2611
3162.37 2640
3162.90 2635
3163.43 2566
3163.97 2497
3164.50 2517
3165.03 2550
3165.56 2570
3166.09 2470
3166.62 2545
3167.15 2516
3167.68 2515
3168.21 2436
3168.74 2371
3169.28 2385
3169.81 2455
3170.34 2613
3170.87 2420
3171.40 2338
3171.93 2386
3172.46 2365
3172.99 2391
3173.53 2399
3174.06 2473
3174.59 2523
3175.12 2572
3175.65 2472
3176.18 2508
3176.72 2629
3177.25 2690
3177.78 2542
3178.31 2479
3178.84 2498
3179.38 2408
3179.91 2340
3180.44 2373
3180.97 2476
3181.50 2489
3182.04 2471
3182.57 2422
3183.10 2303
3183.63 2332
3184.17 2281
3184.70 2277
3185.23 2335
3185.76 2353
3186.30 2310
3186.83 2290
3187.36 2259
3187.89 2329
3188.43 2335
3188.96 2230
3189.49 2301
3190.03 2412
3190.56 2352
3191.09 2398
3191.63 2354
3192.16 2362
3192.69 2243
3193.22 2372
3193.76 2412
3194.29 2360
3194.82 2353
3195.36 2456
3195.89 2373
3196.43 2420
3196.96 2402
3197.49 2402
3198.03 2482
3198.56 2466
3199.09 2455
3199.63 2524
3200.16 2643
3200.69 2697
3201.23 2627
3201.76 2510
3202.30 2545
3202.83 2504
3203.36 2504
3203.90 2500
3204.43 2514
3204.97 2519
3205.50 2548
3206.04 2617
3206.57 2688
3207.10 2856
3207.64 3030
3208.17 3054
3208.71 3126
3209.24 3354
3209.78 3516
3210.31 3695
3210.85 3814
3211.38 3880
3211.91 3895
3212.45 3866
3212.98 3823
3213.52 3742
3214.05 3491
3214.59 3325
3215.12 3114
3215.66 2971
3216.19 2823
3216.73 2644
3217.26 2608
3217.80 2494
3218.34 2405
3218.87 2419
3219.41 2338
3219.94 2360
3220.48 2425
3221.01 2443
3221.55 2511
3222.08 2614
3222.62 2757
3223.15 2743
3223.69 2924
3224.23 3049
3224.76 3151
3225.30 3390
3225.83 3380
3226.37 3346
3226.91 3301
3227.44 3209
3227.98 3242
3228.51 3113
3229.05 2961
3229.59 2927
3230.12 2855
3230.66 2878
3231.20 2779
3231.73 2817
3232.27 2766
3232.81 2860
3233.34 2880
3233.88 2984
3234.41 3042
3234.95 3083
3235.49 3162
3236.02 3255
3236.56 3358
3237.10 3324
3237.64 3335
3238.17 3371
3238.71 3335
3239.25 3322
3239.78 3307
3240.32 3301
3240.86 3088
3241.39 3063
3241.93 3047
3242.47 3012
3243.01 3041
3243.54 2979
3244.08 3027
3244.62 3170
3245.16 3124
3245.69 3045
3246.23 3022
3246.77 3112
3247.31 3080
3247.84 3108
3248.38 3328
3248.92 3510
3249.46 3513
3250.00 3675
3250.53 3946
3251.07 4476
3251.61 4928
3252.15 5524
3252.69 6001
3253.22 6751
3253.76 6962
3254.30 7081
3254.84 6848
3255.38 6347
3255.92 6049
3256.45 5627
3256.99 5068
3257.53 4861
3258.07 4253
3258.61 4076
3259.15 3871
3259.69 3888
3260.23 3893
3260.76 3975
3261.30 3992
3261.84 4245
3262.38 4588
3262.92 4485
3263.46 4566
3264.00 4621
3264.54 4654
3265.08 4905
3265.62 5112
3266.15 5271
3266.69 5590
3267.23 5647
3267.77 5831
3268.31 5766
3268.85 5427
3269.39 5188
3269.93 4908
3270.47 4581
3271.01 4163
3271.55 3996
3272.09 3655
3272.63 3595
3273.17 3534
3273.71 3526
3274.25 3514
3274.79 3582
3275.33 3384
3275.87 3508
3276.41 3588
3276.95 3554
3277.49 3509
3278.03 3499
3278.57 3504
3279.11 3509
3279.65 3483
3280.19 3568
3280.73 3668
3281.27 3543
3281.81 3540
3282.35 3418
3282.89 3391
3283.43 3407
3283.97 3319
3284.52 3326
3285.06 3450
3285.60 3249
3286.14 3299
3286.68 3406
3287.22 3366
3287.76 3416
3288.30 3370
3288.84 3335
3289.38 3332
3289.93 3440
3290.47 3482
3291.01 3520
3291.55 3612
3292.09 3817
3292.63 3869
3293.17 3978
3293.72 4231
3294.26 4534
3294.80 4739
3295.34 5091
3295.88 5136
3296.42 5372
3296.97 5303
3297.51 5381
3298.05 5163
3298.59 5031
3299.13 4913
3299.68 4574
3300.22 4285
3300.76 4187
3301.30 4015
3301.84 3875
3302.39 3815
3302.93 3657
3303.47 3638
3304.01 3766
3304.56 3588
3305.10 3660
3305.64 3762
3306.18 3589
3306.73 3420
3307.27 3583
3307.81 3839
3308.35 3811
3308.90 3755
3309.44 3862
3309.98 3909
3310.52 4084
3311.07 3970
3311.61 4045
3312.15 4045
3312.70 4121
3313.24 4017
3313.78 4033
3314.33 4134
3314.87 4114
3315.41 4094
3315.96 4214
3316.50 4420
3317.04 4573
3317.59 4983
3318.13 5125
3318.67 5319
3319.22 5555
3319.76 6009
3320.30 6033
3320.85 5955
3321.39 5940
3321.94 5823
3322.48 5710
3323.02 5429
3323.57 5302
3324.11 5106
3324.66 4863
3325.20 4613
3325.74 4655
3326.29 4578
3326.83 4361
3327.38 4390
3327.92 4269
3328.47 4246
3329.01 4262
3329.55 4175
3330.10 4274
3330.64 4336
3331.19 4403
3331.73 4965
3332.28 5567
3332.82 6747
3333.37 8206
3333.91 10092
3334.46 12406
3335.00 14554
3335.55 16195
3336.09 17667
3336.64 18189
3337.18 18049
3337.73 17701
3338.27 16806
3338.82 15122
3339.36 13334
3339.91 11670
3340.45 10243
3341.00 8703
3341.54 7294
3342.09 6325
3342.63 5495
3343.18 4927
3343.73 4376
3344.27 3967
3344.82 3837
3345.36 3729
3345.91 3666
3346.45 3659
3347.00 3546
3347.55 3488
3348.09 3595
3348.64 3462
3349.18 3332
3349.73 3393
3350.28 3297
3350.82 3357
3351.37 3325
3351.92 3179
3352.46 3092
3353.01 3004
3353.55 3190
3354.10 3134
3354.65 3034
3355.19 3031
3355.74 3115
3356.29 3138
3356.83 3106
3357.38 3077
3357.93 3004
3358.47 3042
3359.02 3001
3359.57 2911
3360.12 3041
3360.66 2935
3361.21 3021
3361.76 3048
3362.30 3018
3362.85 3007
3363.40 3058
3363.95 3162
3364.49 3223
3365.04 3191
3365.59 3119
3366.14 3174
3366.68 3087
3367.23 2951
3367.78 2959
3368.33 2956
3368.87 2952
3369.42 2976
3369.97 2941
3370.52 2954
3371.06 3102
3371.61 3187
3372.16 3390
3372.71 3442
3373.26 3645
3373.80 3778
3374.35 3826
3374.90 3902
3375.45 3781
3376.00 3616
3376.54 3600
3377.09 3491
3377.64 3273
3378.19 3122
3378.74 3000
3379.29 2992
3379.84 2857
3380.38 2786
3380.93 2743
3381.48 2744
3382.03 2731
3382.58 2648
3383.13 2704
3383.68 2706
3384.23 2675
3384.77 2650
3385.32 2648
3385.87 2605
3386.42 2598
3386.97 2538
3387.52 2469
3388.07 2487
3388.62 2509
3389.17 2505
3389.72 2605
3390.27 2701
3390.82 2651
3391.37 2532
3391.92 2654
3392.46 2657
3393.01 2609
3393.56 2588
3394.11 2592
3394.66 2639
3395.21 2720
3395.76 2692
3396.31 2729
3396.86 2829
3397.41 2881
3397.96 2786
3398.51 2883
3399.06 2844
3399.61 2879
3400.16 2792
3400.71 2754
3401.26 2687
3401.81 2722
3402.37 2728
3402.92 2595
3403.47 2568
3404.02 2519
3404.57 2417
3405.12 2400
3405.67 2380
3406.22 2382
3406.77 2474
3407.32 2448
3407.87 2388
3408.42 2342
3408.97 2333
3409.52 2443
3410.08 2559
3410.63 2614
3411.18 2657
3411.73 2746
3412.28 2802
3412.83 2846
3413.38 2986
3413.93 2793
3414.48 2756
3415.04 2787
3415.59 2865
3416.14 2863
3416.69 2916
3417.24 3085
3417.79 3180
3418.35 3238
3418.90 3264
3419.45 3247
3420.00 3234
3420.55 3147
3421.10 3075
3421.66 2893
3422.21 2838
3422.76 2785
3423.31 2816
3423.86 2672
3424.42 2651
3424.97 2603
3425.52 2655
3426.07 2719
3426.63 2686
3427.18 2690
3427.73 2566
3428.28 2468
3428.84 2553
3429.39 2538
3429.94 2476
3430.49 2506
3431.05 2510
3431.60 2353
3432.15 2408
3432.70 2461
3433.26 2423
3433.81 2461
3434.36 2484
3434.92 2492
3435.47 2416
3436.02 2431
3436.58 2535
3437.13 2715
3437.68 2645
3438.24 2702
3438.79 2716
3439.34 2724
3439.90 2624
3440.45 2668
3441.00 2705
3441.56 2701
3442.11 2562
3442.66 2488
3443.22 2470
3443.77 2512
3444.32 2538
3444.88 2555
3445.43 2599
3445.99 2493
3446.54 2501
3447.09 2507
3447.65 2554
3448.20 2452
3448.76 2395
3449.31 2475
3449.86 2501
3450.42 2552
3450.97 2535
3451.53 2410
3452.08 2550
3452.64 2405
3453.19 2373
3453.75 2407
3454.30 2359
3454.85 2344
3455.41 2351
3455.96 2373
3456.52 2432
3457.07 2370
3457.63 2340
3458.18 2336
3458.74 2379
3459.29 2466
3459.85 2505
3460.40 2397
3460.96 2474
3461.51 2542
3462.07 2550
3462.62 2616
3463.18 2610
3463.73 2658
3464.29 2550
3464.85 2589
3465.40 2594
3465.96 2634
3466.51 2632
3467.07 2742
3467.62 2644
3468.18 2707
3468.73 2740
3469.29 2738
3469.85 2807
3470.40 2957
3470.96 3072
3471.51 3088
3472.07 3160
3472.63 3103
3473.18 3071
3473.74 2961
3474.29 3005
3474.85 3027
3475.41 3066
3475.96 3194
3476.52 3007
3477.08 2950
3477.63 3149
3478.19 3194
3478.75 3092
3479.30 3240
3479.86 3422
3480.42 3515
3480.97 3487
3481.53 3536
3482.09 3692
3482.64 3746
3483.20 3745
3483.76 3669
3484.31 3712
3484.87 3814
3485.43 3816
3485.98 3798
3486.54 3757
3487.10 3752
3487.66 3992
3488.21 4239
3488.77 4466
3489.33 5243
3489.89 6027
3490.44 7289
3491.00 8628
3491.56 10556
3492.12 12231
3492.67 13527
3493.23 13683
3493.79 13823
3494.35 13237
3494.90 11804
3495.46 10717
3496.02 9065
3496.58 7669
3497.14 6756
3497.69 5946
3498.25 5286
3498.81 5000
3499.37 4648
3499.93 4587
3500.49 4713
3501.04 4634
3501.60 4719
3502.16 4869
3502.72 5259
3503.28 5557
3503.84 5948
3504.39 6189
3504.95 6581
3505.51 6871
3506.07 6713
3506.63 6448
3507.19 6340
3507.75 6004
3508.31 5595
3508.86 5210
3509.42 4825
3509.98 4557
3510.54 4273
3511.10 4008
3511.66 3875
3512.22 3796
3512.78 3582
3513.34 3381
3513.90 3270
3514.46 3217
3515.02 3098
3515.58 3042
3516.13 3003
3516.69 2869
3517.25 2843
3517.81 2907
3518.37 2859
3518.93 2817
3519.49 2913
3520.05 2912
3520.61 2901
3521.17 3002
3521.73 2986
3522.29 3093
3522.85 3078
3523.41 3208
3523.97 3207
3524.53 3282
3525.09 3376
3525.65 3295
3526.21 3352
3526.77 3270
3527.33 3255
3527.89 3200
3528.46 3021
3529.02 3076
3529.58 2976
3530.14 2999
3530.70 2985
3531.26 3015
3531.82 3005
3532.38 3045
3532.94 2955
3533.50 2951
3534.06 2998
3534.62 3035
3535.18 2909
3535.75 2915
3536.31 2961
3536.87 2892
3537.43 2844
3537.99 2856
3538.55 2773
3539.11 2706
3539.67 2774
3540.24 2723
3540.80 2642
3541.36 2703
3541.92 2756
3542.48 2736
3543.04 2795
3543.61 2740
3544.17 2786
3544.73 2787
3545.29 2779
3545.85 2827
3546.41 2774
3546.98 2692
3547.54 2629
3548.10 2613
3548.66 2595
3549.23 2515
3549.79 2496
3550.35 2515
3550.91 2546
3551.47 2480
3552.04 2429
3552.60 2474
3553.16 2379
3553.72 2473
3554.29 2413
3554.85 2386
3555.41 2357
3555.97 2326
3556.54 2383
3557.10 2249
3557.66 2294
3558.23 2408
3558.79 2443
3559.35 2430
3559.91 2444
3560.48 2500
3561.04 2550
3561.60 2544
3562.17 2486
3562.73 2508
3563.29 2436
3563.86 2567
3564.42 2522
3564.98 2560
3565.55 2509
3566.11 2651
3566.67 2554
3567.24 2541
3567.80 2565
3568.36 2529
3568.93 2481
3569.49 2423
3570.06 2496
3570.62 2406
3571.18 2374
3571.75 2411
3572.31 2453
3572.88 2426
3573.44 2438
3574.00 2522
3574.57 2664
3575.13 2807
3575.70 3070
3576.26 3213
3576.82 3464
3577.39 3456
3577.95 3452
3578.52 3497
3579.08 3447
3579.65 3328
3580.21 3252
3580.78 3145
3581.34 3032
3581.91 2893
3582.47 2776
3583.04 2736
3583.60 2692
3584.17 2492
3584.73 2365
3585.30 2429
3585.86 2310
3586.43 2301
3586.99 2283
3587.56 2185
3588.12 2187
3588.69 2192
3589.25 2200
3589.82 2158
3590.38 2223
3590.95 2228
3591.51 2199
3592.08 2206
3592.64 2237
3593.21 2341
3593.78 2344
3594.34 2269
3594.91 2269
3595.47 2413
3596.04 2362
3596.60 2399
3597.17 2433
3597.74 2424
3598.30 2579
3598.87 2599
3599.43 2596
3600.00 2403
3600.57 2359
3601.13 2413
3601.70 2359
3602.27 2255
3602.83 2236
3603.40 2254
3603.96 2177
3604.53 2097
3605.10 2151
3605.66 2088
3606.23 2098
3606.80 2062
3607.36 2116
3607.93 2082
3608.50 1985
3609.07 2025
3609.63 2067
3610.20 2061
3610.77 2005
3611.33 1989
3611.90 1997
3612.47 1984
3613.03 1964
3613.60 2013
3614.17 2052
3614.74 2174
3615.30 2219
3615.87 2206
3616.44 2291
3617.01 2475
3617.57 2743
3618.14 2752
3618.71 2751
3619.28 2833
3619.84 2729
3620.41 2842
3620.98 2688
3621.55 2588
3622.12 2596
3622.68 2370
3623.25 2387
3623.82 2278
3624.39 2228
3624.96 2190
3625.52 2137
3626.09 2019
3626.66 1981
3627.23 2041
3627.80 2010
3628.37 1952
3628.93 1959
3629.50 2066
3630.07 2046
3630.64 2097
3631.21 2029
3631.78 2172
3632.34 2063
3632.91 2020
3633.48 2156
3634.05 2087
3634.62 2129
3635.19 2050
3635.76 2123
3636.33 2137
3636.90 2144
3637.47 2086
3638.03 2111
3638.60 2174
3639.17 2184
3639.74 2202
3640.31 2333
3640.88 2382
3641.45 2516
3642.02 2682
3642.59 2693
3643.16 2771
3643.73 2704
3644.30 2596
3644.87 2551
3645.44 2444
3646.01 2398
3646.58 2353
3647.15 2304
3647.72 2246
3648.29 2212
3648.86 2172
3649.43 2235
3650.00 2340
3650.57 2233
3651.14 2256
3651.71 2347
3652.28 2352
3652.85 2384
3653.42 2461
3653.99 2588
3654.56 2541
3655.13 2482
3655.70 2533
3656.27 2629
3656.84 2667
3657.41 2525
3657.98 2578
3658.55 2597
3659.12 2648
3659.69 2796
3660.27 2748
3660.84 2928
3661.41 2841
3661.98 2747
3662.55 2749
3663.12 2686
3663.69 2670
3664.26 2583
3664.83 2568
3665.41 2639
3665.98 2681
3666.55 2699
3667.12 2768
3667.69 2657
3668.26 2684
3668.83 2636
3669.41 2571
3669.98 2499
3670.55 2494
3671.12 2501
3671.69 2458
3672.26 2527
3672.84 2524
3673.41 2546
3673.98 2619
3674.55 2585
3675.12 2581
3675.70 2711
3676.27 2820
3676.84 2806
3677.41 2791
3677.98 2721
3678.56 2907
3679.13 2915
3679.70 2886
3680.27 2815
3680.85 2797
3681.42 2840
3681.99 2641
3682.56 2477
3683.14 2466
3683.71 2378
3684.28 2332
3684.86 2323
3685.43 2294
3686.00 2317
3686.57 2293
3687.15 2435
3687.72 2373
3688.29 2550
3688.87 2604
3689.44 2741
3690.01 2911
3690.59 2952
3691.16 3054
3691.73 3188
3692.31 3196
3692.88 3012
3693.45 2872
3694.03 2703
3694.60 2696
3695.17 2493
3695.75 2390
3696.32 2393
3696.89 2370
3697.47 2266
3698.04 2229
3698.62 2149
3699.19 2194
3699.76 2221
3700.34 2187
3700.91 2175
3701.49 2170
3702.06 2124
3702.63 2277
3703.21 2334
3703.78 2343
3704.36 2214
3704.93 2242
3705.51 2289
3706.08 2394
3706.65 2322
3707.23 2245
3707.80 2316
3708.38 2313
3708.95 2288
3709.53 2329
3710.10 2367
3710.68 2345
3711.25 2380
3711.83 2283
3712.40 2257
3712.98 2245
3713.55 2193
3714.13 2138
3714.70 2106
3715.28 2044
3715.85 2050
3716.43 2060
3717.00 2077
3717.58 2037
3718.15 1991
3718.73 2008
3719.30 2070
3719.88 2028
3720.46 2034
3721.03 2057
3721.61 1928
3722.18 1982
3722.76 1979
3723.33 1999
3723.91 1928
3724.49 1955
3725.06 1978
3725.64 1985
3726.21 1975
3726.79 1916
3727.37 1917
3727.94 2010
3728.52 2080
3729.09 2096
3729.67 2178
3730.25 2134
3730.82 2265
3731.40 2289
3731.98 2458
3732.55 2448
3733.13 2531
3733.71 2587
3734.28 2599
3734.86 2659
3735.44 2591
3736.01 2560
3736.59 2455
3737.17 2488
3737.74 2340
3738.32 2227
3738.90 2216
3739.47 2141
3740.05 2053
3740.63 2034
3741.20 2074
3741.78 2121
3742.36 2040
3742.94 2016
3743.51 2074
3744.09 1953
3744.67 2047
3745.25 2062
3745.82 2023
3746.40 2104
3746.98 2061
3747.56 2053
3748.13 2008
3748.71 2072
3749.29 2078
3749.87 1947
3750.45 1966
3751.02 2026
3751.60 1947
3752.18 1978
3752.76 1873
3753.34 1905
3753.91 1884
3754.49 1914
3755.07 1888
3755.65 1949
3756.23 1956
3756.80 2005
3757.38 2082
3757.96 2069
3758.54 2024
3759.12 2172
3759.70 2190
3760.28 2125
3760.85 2175
3761.43 2171
3762.01 2185
3762.59 2151
3763.17 2143
3763.75 2255
3764.33 2112
3764.91 2009
3765.49 2050
3766.06 2020
3766.64 2050
3767.22 2019
3767.80 1941
3768.38 1909
3768.96 1925
3769.54 1926
3770.12 1962
3770.70 1981
3771.28 1996
3771.86 2020
3772.44 1910
3773.02 1975
3773.60 2073
3774.18 1978
3774.76 1853
3775.34 1841
3775.92 1913
3776.50 2000
3777.08 1966
3777.66 1873
3778.24 1921
3778.82 1901
3779.40 1911
3779.98 1905
3780.56 1942
3781.14 1942
3781.72 1850
3782.30 1796
3782.88 1796
3783.46 1789
3784.04 1867
3784.62 1878
3785.20 1897
3785.78 1787
3786.36 1842
3786.94 1803
3787.52 1820
3788.10 1860
3788.68 1821
3789.26 1846
3789.84 1871
3790.43 1842
3791.01 1840
3791.59 1806
3792.17 1829
3792.75 1830
3793.33 1780
3793.91 1852
3794.49 1841
3795.07 1804
3795.66 1819
3796.24 1870
3796.82 1860
3797.40 1878
3797.98 1883
3798.56 1813
3799.15 1858
3799.73 1899
3800.31 1891
3800.89 1979
3801.47 1918
3802.05 1884
3802.64 1997
3803.22 2012
3803.80 2077
3804.38 2060
3804.96 2079
3805.55 1988
3806.13 2031
3806.71 2036
3807.29 2059
3807.87 2143
3808.46 2251
3809.04 2260
3809.62 2350
3810.20 2516
3810.79 2376
3811.37 2416
3811.95 2348
3812.53 2281
3813.12 2227
3813.70 2270
3814.28 2172
3814.87 2190
3815.45 2217
3816.03 2104
3816.61 2091
3817.20 2058
3817.78 2094
3818.36 2066
3818.95 1952
3819.53 1973
3820.11 1895
3820.70 1983
3821.28 1959
3821.86 1994
3822.45 2011
3823.03 1990
3823.61 2002
3824.20 2034
3824.78 2049
3825.36 2020
3825.95 1938
3826.53 1943
3827.11 1996
3827.70 1976
3828.28 1918
3828.87 2020
3829.45 1999
3830.03 2036
3830.62 2036
3831.20 2090
3831.79 2146
3832.37 2139
3832.95 2238
3833.54 2207
3834.12 2180
3834.71 2083
3835.29 2199
3835.88 2118
3836.46 2205
3837.05 2123
3837.63 2039
3838.21 2021
3838.80 1900
3839.38 2058
3839.97 1953
3840.55 1949
3841.14 1923
3841.72 1938
3842.31 1988
3842.89 1906
3843.48 1983
3844.06 1990
3844.65 2043
3845.23 2175
3845.82 2294
3846.40 2363
3846.99 2327
3847.57 2224
3848.16 2307
3848.74 2246
3849.33 2256
3849.92 2100
3850.50 2048
3851.09 2106
3851.67 2032
3852.26 2100
3852.84 2082
3853.43 2058
3854.02 2034
3854.60 2000
3855.19 2106
3855.77 2098
3856.36 2111
3856.94 2092
3857.53 2153
3858.12 2127
3858.70 2208
3859.29 2330
3859.88 2477
3860.46 2482
3861.05 2628
3861.63 2661
3862.22 2647
3862.81 2786
3863.39 2807
3863.98 2736
3864.57 2731
3865.15 2726
3865.74 2784
3866.33 2598
3866.91 2394
3867.50 2424
3868.09 2325
3868.67 2288
3869.26 2239
3869.85 2105
3870.44 2193
3871.02 2095
3871.61 2069
3872.20 2102
3872.78 2174
3873.37 2159
3873.96 2155
3874.55 2106
3875.13 2188
3875.72 2186
3876.31 2182
3876.90 2110
3877.48 2117
3878.07 2151
3878.66 2143
3879.25 2150
3879.83 2182
3880.42 2134
3881.01 2088
3881.60 2030
3882.19 1925
3882.77 2031
3883.36 2021
3883.95 1878
3884.54 1896
3885.13 1977
3885.71 2052
3886.30 2005
3886.89 1988
3887.48 2051
3888.07 2108
3888.66 2107
3889.24 2142
3889.83 2203
3890.42 2229
3891.01 2302
3891.60 2345
3892.19 2341
3892.78 2341
3893.36 2256
3893.95 2187
3894.54 2228
3895.13 2183
3895.72 2184
3896.31 2048
3896.90 2001
3897.49 1985
3898.08 2025
3898.67 2024
3899.26 2009
3899.84 1952
3900.43 1993
3901.02 2057
3901.61 2055
3902.20 2017
3902.79 1942
3903.38 1959
3903.97 2014
3904.56 1893
3905.15 1936
3905.74 1977
3906.33 2062
3906.92 2075
3907.51 2041
3908.10 2004
3908.69 2035
3909.28 2019
3909.87 2024
3910.46 1974
3911.05 2000
3911.64 1992
3912.23 1825
3912.82 1862
3913.41 1819
3914.00 1863
3914.59 1843
3915.18 1843
3915.77 1800
3916.36 1882
3916.95 1874
3917.54 1867
3918.13 1772
3918.72 1845
3919.32 1929
3919.91 1962
3920.50 1822
3921.09 1822
3921.68 1796
3922.27 1818
3922.86 1877
3923.45 1798
3924.04 1786
3924.63 1738
3925.23 1785
3925.82 1807
3926.41 1855
3927.00 1785
3927.59 1831
3928.18 1819
3928.77 1784
3929.36 1824
3929.96 1836
3930.55 1778
3931.14 1683
3931.73 1732
3932.32 1756
3932.91 1774
3933.51 1747
3934.10 1680
3934.69 1730
3935.28 1742
3935.87 1764
3936.47 1810
3937.06 1711
3937.65 1723
3938.24 1777
3938.83 1826
3939.43 1797
3940.02 1871
3940.61 1806
3941.20 1890
3941.80 1863
3942.39 1841
3942.98 1907
3943.57 1887
3944.17 1837
3944.76 1812
3945.35 1806
3945.94 1786
3946.54 1773
3947.13 1724
3947.72 1694
3948.32 1762
3948.91 1736
3949.50 1740
3950.10 1675
3950.69 1682
3951.28 1737
3951.87 1781
3952.47 1790
3953.06 1784
3953.65 1760
3954.25 1827
3954.84 1834
3955.43 1766
3956.03 1812
3956.62 1907
3957.22 1869
3957.81 1937
3958.40 1931
3959.00 2039
3959.59 2016
3960.18 1875
3960.78 2016
3961.37 2006
3961.97 1923
3962.56 1997
3963.15 1958
3963.75 1966
3964.34 1986
3964.94 2154
3965.53 2147
3966.12 2130
3966.72 2261
3967.31 2190
3967.91 2172
3968.50 2154
3969.10 2196
3969.69 2207
3970.29 1992
3970.88 1967
3971.47 1970
3972.07 1955
3972.66 1943
3973.26 1923
3973.85 1890
3974.45 1918
3975.04 1895
3975.64 1888
3976.23 2019
3976.83 2037
3977.42 2032
3978.02 2167
3978.61 2259
3979.21 2216
3979.80 2091
3980.40 1999
3981.00 2041
3981.59 2050
3982.19 1978
3982.78 1935
3983.38 2014
3983.97 2032
3984.57 2019
3985.16 1995
3985.76 1923
3986.36 2031
3986.95 2124
3987.55 2048
3988.14 2050
3988.74 2059
3989.34 2052
3989.93 2045
3990.53 1986
3991.12 2068
3991.72 2134
3992.32 2118
3992.91 2096
3993.51 2176
3994.10 2190
3994.70 2155
3995.30 2203
3995.89 2257
3996.49 2224
3997.09 2206
3997.68 2278
3998.28 2283
3998.88 2315
3999.47 2291
4000.07 2174
4000.67 2228
4001.26 2239
4001.86 2222
4002.46 2149
4003.06 2155
4003.65 2092
4004.25 2015
4004.85 2051
4005.44 1985
4006.04 1953
4006.64 1909
4007.24 1851
4007.83 1982
4008.43 1975
4009.03 2005
4009.63 1905
4010.22 1863
4010.82 1969
4011.42 2004
4012.02 1910
4012.61 1878
4013.21 1872
4013.81 1949
4014.41 2004
4015.01 1925
4015.60 2033
4016.20 2050
4016.80 2053
4017.40 2035
4018.00 2116
4018.59 2194
4019.19 2232
4019.79 2224
4020.39 2166
4020.99 2036
4021.59 2049
4022.18 1948
4022.78 2035
4023.38 1977
4023.98 1987
4024.58 1990
4025.18 1896
4025.78 1878
4026.37 1903
4026.97 1982
4027.57 1948
4028.17 1866
4028.77 1859
4029.37 1871
4029.97 1891
4030.57 1987
4031.17 1959
4031.76 1922
4032.36 1924
4032.96 1916
4033.56 2003
4034.16 1938
4034.76 1933
4035.36 1992
4035.96 1916
4036.56 1881
4037.16 1874
4037.76 1856
4038.36 1865
4038.96 1778
4039.56 1845
4040.16 1712
4040.76 1779
4041.36 1803
4041.96 1829
4042.56 1792
4043.16 1745
4043.76 1741
4044.36 1825
4044.96 1835
4045.56 1723
4046.16 1726
4046.76 1753
4047.36 1788
4047.96 1831
4048.56 1763
4049.16 1706
4049.76 1809
4050.36 1863
4050.96 1835
4051.56 1808
4052.16 1811
4052.76 1783
4053.36 1808
4053.97 1790
4054.57 1803
4055.17 1680
4055.77 1778
4056.37 1788
4056.97 1739
4057.57 1744
4058.17 1789
4058.77 1806
4059.37 1735
4059.98 1725
4060.58 1764
4061.18 1749
4061.78 1806
4062.38 1897
4062.98 1830
4063.58 1899
4064.19 1967
4064.79 1895
4065.39 1956
4065.99 2005
4066.59 2034
4067.19 1926
4067.80 1976
4068.40 1969
4069.00 1917
4069.60 1881
4070.20 1891
4070.81 1713
4071.41 1698
4072.01 1732
4072.61 1677
4073.21 1653
4073.82 1661
4074.42 1673
4075.02 1691
4075.62 1703
4076.23 1633
4076.83 1648
4077.43 1670
4078.03 1647
4078.64 1617
4079.24 1656
4079.84 1592
4080.44 1691
4081.05 1663
4081.65 1614
4082.25 1583
4082.86 1556
4083.46 1530
4084.06 1563
4084.67 1558
4085.27 1583
4085.87 1615
4086.47 1642
4087.08 1631
4087.68 1613
4088.28 1624
4088.89 1673
4089.49 1635
4090.09 1601
4090.70 1680
4091.30 1663
4091.91 1687
4092.51 1620
4093.11 1554
4093.72 1583
4094.32 1648
4094.92 1677
4095.53 1636
4096.13 1705
4096.74 1773
4097.34 1697
4097.94 1687
4098.55 1690
4099.15 1697
4099.76 1706
4100.36 1670
4100.97 1734
4101.57 1745
4102.17 1732
4102.78 1669
4103.38 1671
4103.99 1657
4104.59 1685
4105.20 1659
4105.80 1683
4106.41 1699
4107.01 1646
4107.62 1670
4108.22 1666
4108.82 1672
4109.43 1664
4110.03 1606
4110.64 1607
4111.24 1644
4111.85 1663
4112.45 1702
4113.06 1603
4113.67 1618
4114.27 1664
4114.88 1610
4115.48 1561
4116.09 1608
4116.69 1653
4117.30 1591
4117.90 1592
4118.51 1611
4119.11 1577
4119.72 1559
4120.33 1597
4120.93 1628
4121.54 1689
4122.14 1617
4122.75 1547
4123.35 1658
4123.96 1601
4124.57 1586
4125.17 1655
4125.78 1673
4126.39 1537
4126.99 1563
4127.60 1588
4128.20 1646
4128.81 1608
4129.42 1571
4130.02 1652
4130.63 1625
4131.24 1690
4131.84 1676
4132.45 1733
4133.06 1714
4133.66 1788
4134.27 1792
4134.88 1849
4135.48 1814
4136.09 1763
4136.70 1859
4137.30 1774
4137.91 1740
4138.52 1762
4139.12 1766
4139.73 1845
4140.34 1803
4140.95 1819
4141.55 1830
4142.16 1787
4142.77 1800
4143.38 1845
4143.98 1796
4144.59 1825
4145.20 1784
4145.81 1803
4146.41 1828
4147.02 1748
4147.63 1757
4148.24 1604
4148.84 1624
4149.45 1597
4150.06 1592
4150.67 1612
4151.28 1585
4151.88 1604
4152.49 1628
4153.10 1668
4153.71 1568
4154.32 1615
4154.92 1576
4155.53 1555
4156.14 1568
4156.75 1560
4157.36 1500
4157.97 1544
4158.57 1644
4159.18 1781
4159.79 1824
4160.40 1717
4161.01 1663
4161.62 1749
4162.23 1771
4162.84 1711
4163.44 1630
4164.05 1780
4164.66 1745
4165.27 1786
4165.88 1727
4166.49 1730
4167.10 1754
4167.71 1806
4168.32 1815
4168.93 1824
4169.54 1855
4170.15 1939
4170.75 1934
4171.36 1910
4171.97 1891
4172.58 2003
4173.19 1943
4173.80 1957
4174.41 1857
4175.02 1877
4175.63 1950
4176.24 1862
4176.85 1762
4177.46 1736
4178.07 1808
4178.68 1738
4179.29 1640
4179.90 1661
4180.51 1691
4181.12 1659
4181.73 1669
4182.34 1679
4182.95 1654
4183.56 1636
4184.17 1666
4184.78 1684
4185.39 1667
4186.00 1681
4186.61 1669
4187.23 1708
4187.84 1707
4188.45 1702
4189.06 1725
4189.67 1673
4190.28 1652
4190.89 1745
4191.50 1670
4192.11 1721
4192.72 1677
4193.33 1758
4193.94 1761
4194.56 1694
4195.17 1712
4195.78 1819
4196.39 1802
4197.00 1808
4197.61 1824
4198.22 1820
4198.84 1761
4199.45 1779
4200.06 1766
4200.67 1692
4201.28 1724
4201.89 1641
4202.50 1638
4203.12 1644
4203.73 1663
4204.34 1702
4204.95 1702
4205.56 1688
4206.18 1678
4206.79 1697
4207.40 1734
4208.01 1758
4208.62 1718
4209.24 1703
4209.85 1754
4210.46 1735
4211.07 1773
4211.69 1814
4212.30 1813
4212.91 1834
4213.52 1857
4214.14 1903
4214.75 1872
4215.36 1946
4215.97 1895
4216.59 1885
4217.20 1911
4217.81 1879
4218.43 1940
4219.04 1985
4219.65 1964
4220.26 1886
4220.88 2024
4221.49 2103
4222.10 2149
4222.72 2294
4223.33 2362
4223.94 2315
4224.56 2312
4225.17 2419
4225.78 2437
4226.40 2513
4227.01 2558
4227.62 2722
4228.24 2854
4228.85 2923
4229.46 2950
4230.08 2905
4230.69 2799
4231.31 2693
4231.92 2608
4232.53 2459
4233.15 2358
4233.76 2320
4234.38 2179
4234.99 2194
4235.60 2192
4236.22 2174
4236.83 2138
4237.45 2122
4238.06 2181
4238.68 2105
4239.29 2038
4239.90 2077
4240.52 2045
4241.13 2048
4241.75 2121
4242.36 2063
4242.98 2119
4243.59 2098
4244.21 2059
4244.82 2115
4245.44 2046
4246.05 2055
4246.67 2088
4247.28 1954
4247.90 1993
4248.51 2026
4249.13 1910
4249.74 1910
4250.36 1984
4250.97 1852
4251.59 1889
4252.20 1963
4252.82 1893
4253.43 1903
4254.05 1892
4254.66 1980
4255.28 2048
4255.89 2027
4256.51 1962
4257.13 2020
4257.74 2010
4258.36 1959
4258.97 2008
4259.59 2020
4260.21 2091
4260.82 2093
4261.44 2129
4262.05 2244
4262.67 2417
4263.29 2511
4263.90 2533
4264.52 2665
4265.13 2583
4265.75 2612
4266.37 2588
4266.98 2478
4267.60 2368
4268.22 2281
4268.83 2186
4269.45 2099
4270.07 2125
4270.68 2069
4271.30 2087
4271.92 2080
4272.53 1992
4273.15 2014
4273.77 1938
4274.38 1961
4275.00 2020
4275.62 1979
4276.23 2117
4276.85 2167
4277.47 2170
4278.09 2160
4278.70 2071
4279.32 2062
4279.94 2105
4280.56 1917
4281.17 1928
4281.79 1820
4282.41 1841
4283.03 1786
4283.64 1897
4284.26 1881
4284.88 1780
4285.50 1741
4286.11 1724
4286.73 1738
4287.35 1769
4287.97 1768
4288.59 1748
4289.20 1736
4289.82 1775
4290.44 1709
4291.06 1734
4291.68 1767
4292.29 1729
4292.91 1765
4293.53 1704
4294.15 1711
4294.77 1692
4295.39 1635
4296.00 1720
4296.62 1860
4297.24 1728
4297.86 1777
4298.48 1743
4299.10 1736
4299.72 1707
4300.33 1752
4300.95 1739
4301.57 1800
4302.19 1823
4302.81 1762
4303.43 1766
4304.05 1793
4304.67 1818
4305.29 1732
4305.91 1778
4306.53 1900
4307.14 1893
4307.76 1785
4308.38 1762
4309.00 1776
4309.62 1729
4310.24 1732
4310.86 1798
4311.48 1820
4312.10 1860
4312.72 1902
4313.34 1899
4313.96 1912
4314.58 1874
4315.20 1886
4315.82 1971
4316.44 1878
4317.06 1875
4317.68 1815
4318.30 1882
4318.92 1790
4319.54 1892
4320.16 1944
4320.78 1882
4321.40 1916
4322.02 1964
4322.64 1927
4323.26 1881
4323.88 1990
4324.50 2040
4325.12 2121
4325.74 2135
4326.36 2119
4326.99 2082
4327.61 2200
4328.23 2075
4328.85 2266
4329.47 2305
4330.09 2463
4330.71 2665
4331.33 2894
4331.95 3094
4332.57 3567
4333.19 3765
4333.82 3914
4334.44 3989
4335.06 3830
4335.68 3689
4336.30 3426
4336.92 3217
4337.54 3154
4338.17 2889
4338.79 2759
4339.41 2749
4340.03 2576
4340.65 2543
4341.27 2574
4341.90 2518
4342.52 2460
4343.14 2408
4343.76 2417
4344.38 2521
4345.01 2711
4345.63 2863
4346.25 3222
4346.87 3346
4347.49 3530
4348.12 3465
4348.74 3551
4349.36 3428
4349.98 3159
4350.61 3031
4351.23 2878
4351.85 2791
4352.47 2755
4353.10 2673
4353.72 2614
4354.34 2523
4354.96 2506
4355.59 2320
4356.21 2134
4356.83 2125
4357.46 2130
4358.08 2126
4358.70 2111
4359.32 2046
4359.95 2136
4360.57 2167
4361.19 2167
4361.82 2109
4362.44 2009
4363.06 2036
4363.69 1930
4364.31 1997
4364.93 2089
4365.56 2076
4366.18 2073
4366.80 2058
4367.43 1949
4368.05 1932
4368.67 2040
4369.30 1944
4369.92 1932
4370.55 1910
4371.17 1880
4371.79 1847
4372.42 1911
4373.04 1916
4373.67 1986
4374.29 1939
4374.91 1906
4375.54 2011
4376.16 1961
4376.79 1956
4377.41 1969
4378.04 1988
4378.66 1929
4379.28 2077
4379.91 2008
4380.53 2133
4381.16 2155
4381.78 2116
4382.41 2197
4383.03 2195
4383.66 2183
4384.28 2072
4384.91 2110
4385.53 2158
4386.16 2248
4386.78 2218
4387.41 2219
4388.03 2154
4388.66 2236
4389.28 2357
4389.91 2401
4390.53 2540
4391.16 2684
4391.78 2765
4392.41 2835
4393.03 2917
4393.66 2953
4394.28 2832
4394.91 2676
4395.54 2549
4396.16 2346
4396.79 2314
4397.41 2215
4398.04 2104
4398.66 2148
4399.29 2193
4399.92 2151
4400.54 2123
4401.17 2038
4401.79 1995
4402.42 2124
4403.05 1943
4403.67 1978
4404.30 1955
4404.93 1916
4405.55 1983
4406.18 2042
4406.80 2002
4407.43 1954
4408.06 1942
4408.68 1989
4409.31 2004
4409.94 1931
4410.56 1890
4411.19 1888
4411.82 1905
4412.44 1875
4413.07 1884
4413.70 1907
4414.33 1892
4414.95 1750
4415.58 1746
4416.21 1798
4416.83 1821
4417.46 1803
4418.09 1807
4418.72 1772
4419.34 1729
4419.97 1717
4420.60 1744
4421.22 1661
4421.85 1705
4422.48 1662
4423.11 1687
4423.73 1716
4424.36 1669
4424.99 1592
4425.62 1645
4426.25 1662
4426.87 1645
4427.50 1670
4428.13 1612
4428.76 1651
4429.39 1627
4430.01 1628
4430.64 1667
4431.27 1598
4431.90 1647
4432.53 1714
4433.15 1718
4433.78 1683
4434.41 1658
4435.04 1681
4435.67 1659
4436.30 1669
4436.93 1641
4437.55 1635
4438.18 1677
4438.81 1706
4439.44 1650
4440.07 1606
4440.70 1674
4441.33 1651
4441.96 1695
4442.58 1661
4443.21 1656
4443.84 1654
4444.47 1609
4445.10 1623
4445.73 1667
4446.36 1725
4446.99 1673
4447.62 1791
4448.25 1732
4448.88 1693
4449.51 1721
4450.14 1748
4450.76 1674
4451.39 1711
4452.02 1652
4452.65 1649
4453.28 1597
4453.91 1683
4454.54 1678
4455.17 1692
4455.80 1765
4456.43 1844
4457.06 1823
4457.69 1834
4458.32 1916
4458.95 1791
4459.58 1752
4460.21 1825
4460.84 1694
4461.47 1681
4462.10 1674
4462.73 1665
4463.36 1596
4464.00 1519
4464.63 1539
4465.26 1597
4465.89 1596
4466.52 1524
4467.15 1579
4467.78 1617
4468.41 1559
4469.04 1566
4469.67 1553
4470.30 1558
4470.93 1535
4471.56 1555
4472.20 1594
4472.83 1663
4473.46 1563
4474.09 1543
4474.72 1622
4475.35 1550
4475.98 1450
4476.61 1501
4477.25 1544
4477.88 1531
4478.51 1486
4479.14 1522
4479.77 1597
4480.40 1622
4481.03 1568
4481.67 1646
4482.30 1593
4482.93 1671
4483.56 1748
4484.19 1749
4484.83 1740
4485.46 1711
4486.09 1702
4486.72 1735
4487.35 1696
4487.99 1673
4488.62 1682
4489.25 1656
4489.88 1636
4490.52 1644
4491.15 1714
4491.78 1637
4492.41 1598
4493.05 1602
4493.68 1594
4494.31 1539
4494.94 1612
4495.58 1578
4496.21 1623
4496.84 1581
4497.47 1641
4498.11 1731
4498.74 1732
4499.37 1727
4500.01 1725
4500.64 1840
4501.27 1878
4501.91 2012
4502.54 2072
4503.17 2118
4503.80 2170
4504.44 2150
4505.07 2125
4505.71 2045
4506.34 1925
4506.97 1934
4507.61 1890
4508.24 1875
4508.87 1878
4509.51 1921
4510.14 1910
4510.77 1769
4511.41 1843
4512.04 1834
4512.68 1721
4513.31 1738
4513.94 1850
4514.58 1778
4515.21 1770
4515.85 1703
4516.48 1643
4517.11 1603
4517.75 1629
4518.38 1677
4519.02 1639
4519.65 1589
4520.29 1627
4520.92 1647
4521.55 1596
4522.19 1549
4522.82 1545
4523.46 1673
4524.09 1687
4524.73 1666
4525.36 1596
4526.00 1663
4526.63 1627
4527.27 1641
4527.90 1721
4528.54 1792
4529.17 1942
4529.81 2085
4530.44 2210
4531.08 2259
4531.71 2315
4532.35 2386
4532.98 2542
4533.62 2522
4534.25 2444
4534.89 2359
4535.53 2260
4536.16 2073
4536.80 2027
4537.43 1906
4538.07 1748
4538.70 1785
4539.34 1785
4539.98 1713
4540.61 1660
4541.25 1632
4541.88 1658
4542.52 1704
4543.16 1631
4543.79 1667
4544.43 1590
4545.06 1573
4545.70 1647
4546.34 1622
4546.97 1639
4547.61 1718
4548.25 1594
4548.88 1620
4549.52 1580
4550.15 1548
4550.79 1597
4551.43 1615
4552.06 1639
4552.70 1604
4553.34 1654
4553.97 1700
4554.61 1790
4555.25 1709
4555.89 1620
4556.52 1593
4557.16 1572
4557.80 1579
4558.43 1622
4559.07 1611
4559.71 1606
4560.35 1607
4560.98 1589
4561.62 1619
4562.26 1605
4562.89 1612
4563.53 1558
4564.17 1542
4564.81 1559
4565.44 1502
4566.08 1540
4566.72 1623
4567.36 1616
4568.00 1600
4568.63 1625
4569.27 1668
4569.91 1702
4570.55 1665
4571.19 1646
4571.82 1693
4572.46 1680
4573.10 1715
4573.74 1582
4574.38 1591
4575.01 1551
4575.65 1581
4576.29 1552
4576.93 1524
4577.57 1484
4578.21 1491
4578.84 1547
4579.48 1564
4580.12 1592
4580.76 1584
4581.40 1597
4582.04 1588
4582.68 1588
4583.32 1583
4583.95 1614
4584.59 1620
4585.23 1731
4585.87 1708
4586.51 1704
4587.15 1766
4587.79 1733
4588.43 1801
4589.07 1826
4589.71 1906
4590.35 1841
4590.99 1925
4591.62 1933
4592.26 1968
4592.90 2084
4593.54 2080
4594.18 1984
4594.82 1927
4595.46 1871
4596.10 1833
4596.74 1736
4597.38 1746
4598.02 1718
4598.66 1746
4599.30 1647
4599.94 1613
4600.58 1645
4601.22 1706
4601.86 1567
4602.50 1553
4603.14 1599
4603.78 1647
4604.42 1664
4605.06 1655
4605.70 1677
4606.34 1562
4606.98 1627
4607.62 1608
4608.27 1620
4608.91 1678
4609.55 1704
4610.19 1769
4610.83 1691
4611.47 1747
4612.11 1709
4612.75 1696
4613.39 1699
4614.03 1682
4614.67 1677
4615.31 1739
4615.96 1587
4616.60 1626
4617.24 1705
4617.88 1707
4618.52 1631
4619.16 1608
4619.80 1654
4620.44 1627
4621.09 1577
4621.73 1605
4622.37 1563
4623.01 1679
4623.65 1680
4624.29 1700
4624.94 1623
4625.58 1545
4626.22 1625
4626.86 1612
4627.50 1611
4628.15 1670
4628.79 1636
4629.43 1603
4630.07 1642
4630.71 1695
4631.36 1752
4632.00 1650
4632.64 1747
4633.28 1724
4633.93 1766
4634.57 1785
4635.21 1873
4635.85 1852
4636.50 1808
4637.14 1951
4637.78 2030
4638.42 1984
4639.07 2123
4639.71 2118
4640.35 2167
4640.99 2122
4641.64 2073
4642.28 2010
4642.92 1936
4643.57 1888
4644.21 1918
4644.85 1828
4645.50 1774
4646.14 1643
4646.78 1712
4647.43 1682
4648.07 1658
4648.71 1675
4649.36 1621
4650.00 1766
4650.64 1871
4651.29 1918
4651.93 2022
4652.57 2057
4653.22 2103
4653.86 2171
4654.50 2125
4655.15 2045
4655.79 2040
4656.44 1884
4657.08 1885
4657.72 1830
4658.37 1773
4659.01 1656
4659.66 1715
4660.30 1647
4660.94 1569
4661.59 1616
4662.23 1636
4662.88 1624
4663.52 1548
4664.17 1582
4664.81 1513
4665.46 1530
4666.10 1462
4666.74 1540
4667.39 1524
4668.03 1515
4668.68 1424
4669.32 1478
4669.97 1495
4670.61 1499
4671.26 1526
4671.90 1542
4672.55 1530
4673.19 1523
4673.84 1492
4674.48 1496
4675.13 1451
4675.77 1592
4676.42 1608
4677.07 1566
4677.71 1471
4678.36 1577
4679.00 1617
4679.65 1574
4680.29 1613
4680.94 1590
4681.58 1627
4682.23 1595
4682.88 1637
4683.52 1621
4684.17 1535
4684.81 1644
4685.46 1632
4686.10 1649
4686.75 1616
4687.40 1735
4688.04 1578
4688.69 1673
4689.34 1670
4689.98 1622
4690.63 1669
4691.27 1689
4691.92 1653
4692.57 1701
4693.21 1716
4693.86 1735
4694.51 1626
4695.15 1678
4695.80 1656
4696.45 1672
4697.09 1695
4697.74 1689
4698.39 1729
4699.03 1769
4699.68 1816
4700.33 1872
4700.97 1811
4701.62 1900
4702.27 1840
4702.92 1702
4703.56 1827
4704.21 1767
4704.86 1665
4705.50 1651
4706.15 1684
4706.80 1680
4707.45 1660
4708.09 1688
4708.74 1690
4709.39 1593
4710.04 1617
4710.68 1663
4711.33 1568
4711.98 1603
4712.63 1645
4713.28 1632
4713.92 1670
4714.57 1713
4715.22 1710
4715.87 1687
4716.52 1709
4717.16 1605
4717.81 1620
4718.46 1601
4719.11 1698
4719.76 1648
4720.41 1717
4721.05 1713
4721.70 1759
4722.35 1701
4723.00 1663
4723.65 1675
4724.30 1657
4724.94 1758
4725.59 1688
4726.24 1717
4726.89 1769
4727.54 1806
4728.19 1767
4728.84 1867
4729.49 1790
4730.14 1708
4730.78 1745
4731.43 1681
4732.08 1672
4732.73 1630
4733.38 1661
4734.03 1600
4734.68 1646
4735.33 1527
4735.98 1553
4736.63 1659
4737.28 1673
4737.93 1721
4738.58 1718
4739.23 1677
4739.88 1759
4740.53 1729
4741.18 1800
4741.83 1782
4742.47 1801
4743.12 1825
4743.77 1812
4744.42 1672
4745.07 1673
4745.72 1748
4746.37 1703
4747.03 1604
4747.68 1647
4748.33 1714
4748.98 1688
4749.63 1737
4750.28 1814
4750.93 1719
4751.58 1790
4752.23 1793
4752.88 1857
4753.53 1850
4754.18 1846
4754.83 1859
4755.48 1824
4756.13 1848
4756.78 1828
4757.43 1693
4758.08 1762
4758.74 1710
4759.39 1679
4760.04 1748
4760.69 1791
4761.34 1778
4761.99 1872
4762.64 1867
4763.29 1859
4763.94 1810
4764.60 1800
4765.25 1805
4765.90 1802
4766.55 1734
4767.20 1736
4767.85 1750
4768.51 1800
4769.16 1776
4769.81 1800
4770.46 1829
4771.11 1823
4771.76 1801
4772.42 1822
4773.07 1779
4773.72 1745
4774.37 1845
4775.02 1801
4775.68 1793
4776.33 1810
4776.98 1795
4777.63 1737
4778.29 1761
4778.94 1730
4779.59 1817
4780.24 1795
4780.89 1873
4781.55 1835
4782.20 1742
4782.85 1790
4783.51 1808
4784.16 1863
4784.81 1773
4785.46 1920
4786.12 1872
4786.77 1816
4787.42 1838
4788.08 1898
4788.73 1837
4789.38 1827
4790.03 1872
4790.69 1929
4791.34 1978
4791.99 1921
4792.65 1957
4793.30 1997
4793.95 1952
4794.61 1981
4795.26 1898
4795.91 1908
4796.57 1946
4797.22 2005
4797.87 2011
4798.53 2063
4799.18 2110
4799.84 2129
4800.49 2296
4801.14 2469
4801.80 2479
4802.45 2467
4803.11 2367
4803.76 2360
4804.41 2241
4805.07 2091
4805.72 2156
4806.38 2138
4807.03 2043
4807.68 2006
4808.34 2041
4808.99 2050
4809.65 2016
4810.30 1945
4810.96 2004
4811.61 1900
4812.27 1961
4812.92 1945
4813.58 2025
4814.23 1989
4814.89 1982
4815.54 2071
4816.19 2153
4816.85 2170
4817.50 2056
4818.16 2071
4818.81 2115
4819.47 2077
4820.13 2213
4820.78 2303
4821.44 2276
4822.09 2375
4822.75 2481
4823.40 2494
4824.06 2567
4824.71 2546
4825.37 2517
4826.02 2461
4826.68 2458
4827.33 2371
4827.99 2439
4828.65 2351
4829.30 2267
4829.96 2190
4830.61 2191
4831.27 2319
4831.93 2191
4832.58 2255
4833.24 2263
4833.89 2332
4834.55 2305
4835.21 2397
4835.86 2419
4836.52 2456
4837.17 2514
4837.83 2628
4838.49 2673
4839.14 2608
4839.80 2630
4840.46 2665
4841.11 2700
4841.77 2728
4842.43 2837
4843.08 2713
4843.74 2613
4844.40 2760
4845.05 2766
4845.71 2797
4846.37 2786
4847.02 2783
4847.68 2747
4848.34 2871
4849.00 2949
4849.65 3022
4850.31 3231
4850.97 3278
4851.62 3332
4852.28 3388
4852.94 3410
4853.60 3273
4854.25 3213
4854.91 2994
4855.57 3025
4856.23 3054
4856.88 3154
4857.54 3214
4858.20 3494
4858.86 3696
4859.52 3835
4860.17 3894
4860.83 3831
4861.49 3696
4862.15 3485
4862.81 3307
4863.46 3049
4864.12 2993
4864.78 2857
4865.44 2881
4866.10 2904
4866.75 2830
4867.41 2907
4868.07 2873
4868.73 2911
4869.39 2847
4870.05 2878
4870.71 2755
4871.36 2657
4872.02 2578
4872.68 2608
4873.34 2596
4874.00 2562
4874.66 2534
4875.32 2426
4875.98 2431
4876.63 2395
4877.29 2401
4877.95 2302
4878.61 2337
4879.27 2386
4879.93 2444
4880.59 2420
4881.25 2256
4881.91 2244
4882.57 2352
4883.23 2344
4883.89 2355
4884.55 2238
4885.21 2204
4885.87 2281
4886.52 2179
4887.18 2129
4887.84 2112
4888.50 2115
4889.16 2177
4889.82 2139
4890.48 2141
4891.14 2180
4891.80 2190
4892.46 2157
4893.12 2079
4893.78 2115
4894.44 2019
4895.10 2057
4895.76 2002
4896.42 2009
4897.09 1978
4897.75 1991
4898.41 1940
4899.07 2020
4899.73 2127
4900.39 2094
4901.05 2145
4901.71 2014
4902.37 2040
4903.03 1995
4903.69 1941
4904.35 1927
4905.01 1949
4905.67 1882
4906.33 1850
4907.00 1866
4907.66 1811
4908.32 1815
4908.98 1815
4909.64 1839
4910.30 1851
4910.96 1868
4911.62 1780
4912.29 1802
4912.95 1742
4913.61 1671
4914.27 1761
4914.93 1741
4915.59 1681
4916.26 1636
4916.92 1653
4917.58 1672
4918.24 1686
4918.90 1604
4919.56 1597
4920.23 1619
4920.89 1624
4921.55 1649
4922.21 1695
4922.87 1710
4923.54 1741
4924.20 1680
4924.86 1697
4925.52 1653
4926.19 1694
4926.85 1679
4927.51 1611
4928.17 1563
4928.84 1620
4929.50 1653
4930.16 1651
4930.82 1695
4931.49 1689
4932.15 1639
4932.81 1670
4933.47 1648
4934.14 1626
4934.80 1626
4935.46 1641
4936.13 1617
4936.79 1696
4937.45 1666
4938.11 1546
4938.78 1563
4939.44 1542
4940.10 1552
4940.77 1574
4941.43 1617
4942.09 1637
4942.76 1621
4943.42 1677
4944.08 1518
4944.75 1434
4945.41 1458
4946.08 1513
4946.74 1480
4947.40 1489
4948.07 1482
4948.73 1505
4949.39 1546
4950.06 1533
4950.72 1473
4951.39 1468
4952.05 1482
4952.71 1460
4953.38 1421
4954.04 1497
4954.71 1409
4955.37 1482
4956.04 1484
4956.70 1443
4957.36 1467
4958.03 1576
4958.69 1592
4959.36 1598
4960.02 1642
4960.69 1674
4961.35 1677
4962.02 1705
4962.68 1792
4963.35 1791
4964.01 1791
4964.68 1920
4965.34 1845
4966.01 1827
4966.67 1776
4967.34 1725
4968.00 1625
4968.67 1576
4969.33 1584
4970.00 1573
4970.66 1566
4971.33 1499
4971.99 1542
4972.66 1505
4973.32 1510
4973.99 1513
4974.66 1491
4975.32 1519
4975.99 1578
4976.65 1587
4977.32 1522
4977.98 1545
4978.65 1498
4979.32 1506
4979.98 1542
4980.65 1475
4981.31 1414
4981.98 1445
4982.65 1416
4983.31 1427
4983.98 1386
4984.64 1349
4985.31 1436
4985.98 1492
4986.64 1474
4987.31 1371
4987.98 1397
4988.64 1445
4989.31 1413
4989.98 1431
4990.64 1461
4991.31 1404
4991.98 1426
4992.64 1416
4993.31 1433
4993.98 1441
4994.64 1402
4995.31 1460
4995.98 1424
4996.64 1436
4997.31 1415
4997.98 1400
4998.65 1372
4999.31 1356
4999.98 1431
5000.65 1423
5001.31 1387
5001.98 1379
5002.65 1351
5003.32 1281
5003.98 1257
5004.65 1377
5005.32 1380
5005.99 1256
5006.66 1401
5007.32 1428
5007.99 1402
5008.66 1399
5009.33 1446
5009.99 1447
5010.66 1430
5011.33 1447
5012.00 1464
5012.67 1495
5013.33 1451
5014.00 1484
5014.67 1440
5015.34 1483
5016.01 1392
5016.68 1470
5017.34 1397
5018.01 1412
5018.68 1430
5019.35 1420
5020.02 1414
5020.69 1451
5021.36 1468
5022.02 1475
5022.69 1509
5023.36 1571
5024.03 1705
5024.70 1641
5025.37 1631
5026.04 1626
5026.71 1557
5027.38 1538
5028.05 1499
5028.71 1449
5029.38 1410
5030.05 1421
5030.72 1424
5031.39 1330
5032.06 1372
5032.73 1416
5033.40 1353
5034.07 1321
5034.74 1337
5035.41 1324
5036.08 1327
5036.75 1326
5037.42 1330
5038.09 1413
5038.76 1344
5039.43 1356
5040.10 1400
5040.77 1364
5041.44 1391
5042.11 1382
5042.78 1460
5043.45 1420
5044.12 1450
5044.79 1462
5045.46 1462
5046.13 1377
5046.80 1447
5047.47 1457
5048.14 1434
5048.81 1448
5049.48 1463
5050.15 1395
5050.82 1382
5051.49 1467
5052.16 1434
5052.83 1489
5053.51 1397
5054.18 1422
5054.85 1335
5055.52 1334
5056.19 1379
5056.86 1393
5057.53 1349
5058.20 1440
5058.87 1337
5059.55 1328
5060.22 1372
5060.89 1375
5061.56 1395
5062.23 1422
5062.90 1417
5063.57 1380
5064.25 1384
5064.92 1411
5065.59 1407
5066.26 1369
5066.93 1375
5067.60 1378
5068.28 1400
5068.95 1370
5069.62 1338
5070.29 1318
5070.96 1403
5071.64 1436
5072.31 1436
5072.98 1459
5073.65 1378
5074.32 1420
5075.00 1403
5075.67 1429
5076.34 1357
5077.01 1379
5077.69 1396
5078.36 1416
5079.03 1405
5079.70 1438
5080.38 1397
5081.05 1414
5081.72 1422
5082.39 1350
5083.07 1391
5083.74 1427
5084.41 1402
5085.09 1378
5085.76 1349
5086.43 1342
5087.10 1444
5087.78 1449
5088.45 1501
5089.12 1527
5089.80 1568
5090.47 1554
5091.14 1567
5091.82 1610
5092.49 1579
5093.16 1608
5093.84 1620
5094.51 1574
5095.18 1552
5095.86 1501
5096.53 1525
5097.21 1545
5097.88 1473
5098.55 1382
5099.23 1381
5099.90 1413
5100.57 1435
5101.25 1402
5101.92 1395
5102.60 1400
5103.27 1441
5103.95 1441
5104.62 1440
5105.29 1477
5105.97 1431
5106.64 1450
5107.32 1535
5107.99 1480
5108.67 1439
5109.34 1432
5110.01 1423
5110.69 1447
5111.36 1430
5112.04 1478
5112.71 1453
5113.39 1475
5114.06 1492
5114.74 1456
5115.41 1451
5116.09 1406
5116.76 1483
5117.44 1577
5118.11 1645
5118.79 1784
5119.46 1775
5120.14 1884
5120.81 1872
5121.49 1872
5122.16 1900
5122.84 1816
5123.52 1722
5124.19 1653
5124.87 1654
5125.54 1569
5126.22 1558
5126.89 1505
5127.57 1485
5128.24 1486
5128.92 1536
5129.60 1460
5130.27 1455
5130.95 1473
5131.62 1418
5132.30 1465
5132.98 1545
5133.65 1529
5134.33 1530
5135.01 1464
5135.68 1460
5136.36 1486
5137.03 1540
5137.71 1539
5138.39 1489
5139.06 1529
5139.74 1523
5140.42 1482
5141.09 1514
5141.77 1531
5142.45 1484
5143.12 1425
5143.80 1405
5144.48 1378
5145.15 1391
5145.83 1404
5146.51 1352
5147.18 1438
5147.86 1393
5148.54 1336
5149.22 1447
5149.89 1346
5150.57 1373
5151.25 1364
5151.93 1405
5152.60 1417
5153.28 1406
5153.96 1450
5154.63 1389
5155.31 1418
5155.99 1366
5156.67 1428
5157.35 1425
5158.02 1383
5158.70 1495
5159.38 1433
5160.06 1457
5160.73 1421
5161.41 1428
5162.09 1497
5162.77 1457
5163.45 1366
5164.12 1406
5164.80 1466
5165.48 1402
5166.16 1433
5166.84 1404
5167.52 1473
5168.19 1431
5168.87 1405
5169.55 1450
5170.23 1406
5170.91 1394
5171.59 1422
5172.27 1427
5172.94 1328
5173.62 1378
5174.30 1351
5174.98 1342
5175.66 1306
5176.34 1349
5177.02 1388
5177.70 1423
5178.38 1412
5179.06 1357
5179.73 1308
5180.41 1404
5181.09 1359
5181.77 1344
5182.45 1389
5183.13 1377
5183.81 1359
5184.49 1361
5185.17 1358
5185.85 1393
5186.53 1351
5187.21 1340
5187.89 1316
5188.57 1320
5189.25 1344
5189.93 1353
5190.61 1340
5191.29 1368
5191.97 1327
5192.65 1368
5193.33 1349
5194.01 1413
5194.69 1321
5195.37 1339
5196.05 1306
5196.73 1400
5197.41 1367
5198.09 1330
5198.77 1305
5199.45 1355
5200.13 1348
5200.81 1448
5201.49 1404
5202.17 1340
5202.85 1412
5203.53 1393
5204.21 1326
5204.89 1350
5205.58 1344
5206.26 1346
5206.94 1393
5207.62 1372
5208.30 1344
5208.98 1367
5209.66 1419
5210.34 1417
5211.02 1403
5211.71 1394
5212.39 1389
5213.07 1423
5213.75 1437
5214.43 1422
5215.11 1416
5215.79 1436
5216.48 1431
5217.16 1502
5217.84 1422
5218.52 1362
5219.20 1351
5219.88 1496
5220.57 1473
5221.25 1472
5221.93 1430
5222.61 1490
5223.29 1594
5223.98 1560
5224.66 1500
5225.34 1484
5226.02 1482
5226.70 1458
5227.39 1454
5228.07 1386
5228.75 1419
5229.43 1391
5230.12 1418
5230.80 1433
5231.48 1421
5232.16 1378
5232.85 1437
5233.53 1445
5234.21 1482
5234.89 1561
5235.58 1546
5236.26 1562
5236.94 1577
5237.63 1580
5238.31 1511
5238.99 1508
5239.67 1503
5240.36 1550
5241.04 1572
5241.72 1579
5242.41 1538
5243.09 1495
5243.77 1609
5244.46 1546
5245.14 1494
5245.82 1468
5246.51 1427
5247.19 1401
5247.88 1485
5248.56 1449
5249.24 1505
5249.93 1470
5250.61 1400
5251.29 1428
5251.98 1505
5252.66 1454
5253.35 1462
5254.03 1473
5254.71 1458
5255.40 1477
5256.08 1428
5256.77 1433
5257.45 1385
5258.14 1384
5258.82 1367
5259.50 1402
5260.19 1360
5260.87 1430
5261.56 1508
5262.24 1504
5262.93 1417
5263.61 1491
5264.30 1558
5264.98 1540
5265.67 1521
5266.35 1505
5267.03 1497
5267.72 1578
5268.40 1537
5269.09 1537
5269.77 1552
5270.46 1567
5271.14 1553
5271.83 1506
5272.52 1425
5273.20 1395
5273.89 1446
5274.57 1489
5275.26 1464
5275.94 1438
5276.63 1430
5277.31 1536
5278.00 1503
5278.68 1474
5279.37 1571
5280.06 1559
5280.74 1500
5281.43 1576
5282.11 1558
5282.80 1629
5283.48 1645
5284.17 1681
5284.86 1589
5285.54 1503
5286.23 1525
5286.92 1485
5287.60 1467
5288.29 1434
5288.97 1388
5289.66 1419
5290.35 1398
5291.03 1440
5291.72 1501
5292.41 1455
5293.09 1437
5293.78 1407
5294.47 1432
5295.15 1435
5295.84 1443
5296.53 1471
5297.21 1435
5297.90 1461
5298.59 1623
5299.27 1597
5299.96 1560
5300.65 1618
5301.33 1663
5302.02 1631
5302.71 1688
5303.40 1719
5304.08 1732
5304.77 1729
5305.46 1779
5306.15 1923
5306.83 1920
5307.52 1838
5308.21 1829
5308.90 1812
5309.58 1778
5310.27 1730
5310.96 1721
5311.65 1786
5312.33 1859
5313.02 1857
5313.71 1868
5314.40 1978
5315.09 1956
5315.77 2024
5316.46 2027
5317.15 2006
5317.84 2024
5318.53 1926
5319.21 1848
5319.90 1964
5320.59 1964
5321.28 1944
5321.97 1957
5322.66 1950
5323.35 1872
5324.03 1843
5324.72 1739
5325.41 1750
5326.10 1741
5326.79 1664
5327.48 1577
5328.17 1573
5328.86 1560
5329.54 1569
5330.23 1615
5330.92 1567
5331.61 1563
5332.30 1526
5332.99 1632
5333.68 1540
5334.37 1598
5335.06 1610
5335.75 1675
5336.44 1589
5337.12 1599
5337.81 1532
5338.50 1575
5339.19 1620
5339.88 1574
5340.57 1549
5341.26 1513
5341.95 1568
5342.64 1597
5343.33 1587
5344.02 1561
5344.71 1630
5345.40 1628
5346.09 1618
5346.78 1637
5347.47 1734
5348.16 1797
5348.85 1897
5349.54 2009
5350.23 2159
5350.92 2278
5351.61 2368
5352.30 2471
5352.99 2410
5353.68 2379
5354.37 2195
5355.07 2185
5355.76 1995
5356.45 1832
5357.14 1768
5357.83 1716
5358.52 1557
5359.21 1578
5359.90 1620
5360.59 1608
5361.28 1644
5361.97 1704
5362.66 1680
5363.36 1654
5364.05 1672
5364.74 1641
5365.43 1620
5366.12 1593
5366.81 1588
5367.50 1476
5368.19 1519
5368.89 1447
5369.58 1488
5370.27 1445
5370.96 1413
5371.65 1418
5372.34 1445
5373.04 1362
5373.73 1382
5374.42 1375
5375.11 1378
5375.80 1396
5376.49 1480
5377.19 1506
5377.88 1407
5378.57 1426
5379.26 1491
5379.96 1442
5380.65 1410
5381.34 1335
5382.03 1359
5382.72 1434
5383.42 1393
5384.11 1372
5384.80 1455
5385.49 1402
5386.19 1503
5386.88 1476
5387.57 1455
5388.26 1522
5388.96 1543
5389.65 1548
5390.34 1544
5391.04 1557
5391.73 1568
5392.42 1624
5393.12 1605
5393.81 1630
5394.50 1635
5395.19 1616
5395.89 1563
5396.58 1569
5397.27 1503
5397.97 1529
5398.66 1496
5399.35 1497
5400.05 1486
5400.74 1501
5401.43 1511
5402.13 1497
5402.82 1481
5403.52 1516
5404.21 1528
5404.90 1508
5405.60 1519
5406.29 1520
5406.98 1560
5407.68 1552
5408.37 1477
5409.07 1492
5409.76 1503
5410.45 1469
5411.15 1464
5411.84 1511
5412.54 1582
5413.23 1556
5413.93 1478
5414.62 1495
5415.32 1576
5416.01 1574
5416.70 1525
5417.40 1539
5418.09 1572
5418.79 1522
5419.48 1511
5420.18 1507
5420.87 1596
5421.57 1622
5422.26 1619
5422.96 1633
5423.65 1599
5424.35 1587
5425.04 1599
5425.74 1615
5426.43 1618
5427.13 1552
5427.82 1613
5428.52 1669
5429.21 1581
5429.91 1686
5430.60 1618
5431.30 1643
5432.00 1637
5432.69 1651
5433.39 1702
5434.08 1609
5434.78 1623
5435.47 1624
5436.17 1739
5436.86 1690
5437.56 1664
5438.26 1685
5438.95 1730
5439.65 1673
5440.34 1746
5441.04 1801
5441.74 1734
5442.43 1724
5443.13 1699
5443.83 1794
5444.52 1989
5445.22 2023
5445.91 2206
5446.61 2394
5447.31 2507
5448.00 2770
5448.70 2872
5449.40 3042
5450.09 3033
5450.79 2865
5451.49 2721
5452.18 2561
5452.88 2372
5453.58 2272
5454.27 2108
5454.97 2071
5455.67 1945
5456.37 1988
5457.06 1904
5457.76 1943
5458.46 1896
5459.15 1880
5459.85 1912
5460.55 1990
5461.25 1963
5461.94 1862
5462.64 1945
5463.34 2054
5464.04 2073
5464.73 1954
5465.43 1981
5466.13 2021
5466.83 1982
5467.53 1920
5468.22 1962
5468.92 1873
5469.62 1880
5470.32 1871
5471.01 1987
5471.71 1965
5472.41 1993
5473.11 1998
5473.81 2059
5474.51 2148
5475.20 2120
5475.90 2093
5476.60 2109
5477.30 2243
5478.00 2295
5478.70 2467
5479.39 2537
5480.09 2805
5480.79 3119
5481.49 3201
5482.19 3232
5482.89 3326
5483.59 3254
5484.29 3132
5484.98 2899
5485.68 2668
5486.38 2567
5487.08 2538
5487.78 2508
5488.48 2439
5489.18 2459
5489.88 2408
5490.58 2488
5491.28 2489
5491.98 2583
5492.68 2552
5493.37 2630
5494.07 2697
5494.77 2833
5495.47 2776
5496.17 2746
5496.87 2720
5497.57 2841
5498.27 2866
5498.97 3041
5499.67 3390
5500.37 3935
5501.07 4506
5501.77 5095
5502.47 5423
5503.17 5356
5503.87 5047
5504.57 4633
5505.27 4185
5505.97 3716
5506.67 3409
5507.37 3019
5508.07 2706
5508.77 2728
5509.47 2617
5510.17 2459
5510.87 2412
5511.58 2395
5512.28 2270
5512.98 2283
5513.68 2371
5514.38 2447
5515.08 2381
5515.78 2419
5516.48 2326
5517.18 2281
5517.88 2295
5518.58 2247
5519.28 2296
5519.99 2361
5520.69 2326
5521.39 2383
5522.09 2295
5522.79 2342
5523.49 2236
5524.19 2191
5524.90 2105
5525.60 2121
5526.30 2054
5527.00 2031
5527.70 1940
5528.40 1878
5529.10 1870
5529.81 1846
5530.51 1818
5531.21 1814
5531.91 1873
5532.61 1905
5533.32 1844
5534.02 1872
5534.72 1840
5535.42 1815
5536.12 1800
5536.83 1880
5537.53 1832
5538.23 1830
5538.93 1834
5539.64 1911
5540.34 1980
5541.04 1930
5541.74 1956
5542.45 1942
5543.15 1849
5543.85 1826
5544.55 1865
5545.26 1863
5545.96 1881
5546.66 1818
5547.36 1785
5548.07 1865
5548.77 1800
5549.47 1819
5550.18 1786
5550.88 1890
5551.58 1853
5552.29 1772
5552.99 1723
5553.69 1737
5554.40 1742
5555.10 1723
5555.80 1708
5556.51 1666
5557.21 1721
5557.91 1684
5558.62 1707
5559.32 1680
5560.02 1686
5560.73 1703
5561.43 1740
5562.14 1764
5562.84 1766
5563.54 1765
5564.25 1853
5564.95 1806
5565.65 1884
5566.36 1861
5567.06 1831
5567.77 1885
5568.47 1918
5569.18 1750
5569.88 1747
5570.58 1733
5571.29 1701
5571.99 1673
5572.70 1695
5573.40 1748
5574.11 1699
5574.81 1685
5575.52 1707
5576.22 1682
5576.93 1715
5577.63 1734
5578.33 1749
5579.04 1756
5579.74 1704
5580.45 1693
5581.15 1639
5581.86 1631
5582.56 1573
5583.27 1600
5583.97 1563
5584.68 1547
5585.39 1551
5586.09 1580
5586.80 1527
5587.50 1586
5588.21 1625
5588.91 1642
5589.62 1606
5590.32 1538
5591.03 1497
5591.73 1485
5592.44 1555
5593.15 1605
5593.85 1534
5594.56 1518
5595.26 1543
5595.97 1515
5596.68 1582
5597.38 1602
5598.09 1510
5598.79 1455
5599.50 1515
5600.21 1519
5600.91 1443
5601.62 1428
5602.33 1561
5603.03 1466
5603.74 1462
5604.44 1498
5605.15 1528
5605.86 1533
5606.56 1508
5607.27 1575
5607.98 1561
5608.68 1507
5609.39 1499
5610.10 1501
5610.80 1489
5611.51 1493
5612.22 1559
5612.93 1512
5613.63 1523
5614.34 1532
5615.05 1497
5615.75 1519
5616.46 1559
5617.17 1516
5617.88 1498
5618.58 1576
5619.29 1494
5620.00 1380
5620.71 1511
5621.41 1582
5622.12 1543
5622.83 1514
5623.54 1569
5624.24 1553
5624.95 1526
5625.66 1548
5626.37 1486
5627.08 1522
5627.78 1517
5628.49 1455
5629.20 1498
5629.91 1582
5630.62 1549
5631.32 1550
5632.03 1563
5632.74 1625
5633.45 1634
5634.16 1579
5634.86 1545
5635.57 1653
5636.28 1765
5636.99 1786
5637.70 1725
5638.41 1671
5639.12 1758
5639.82 1791
5640.53 1801
5641.24 1817
5641.95 1809
5642.66 1825
5643.37 1781
5644.08 1681
5644.79 1646
5645.50 1692
5646.21 1627
5646.91 1631
5647.62 1618
5648.33 1643
5649.04 1643
5649.75 1585
5650.46 1650
5651.17 1635
5651.88 1667
5652.59 1729
5653.30 1712
5654.01 1702
5654.72 1708
5655.43 1708
5656.14 1629
5656.85 1581
5657.56 1658
5658.27 1738
5658.98 1765
5659.69 1711
5660.40 1762
5661.11 1810
5661.82 1761
5662.53 1806
5663.24 1713
5663.95 1691
5664.66 1745
5665.37 1737
5666.08 1716
5666.79 1669
5667.50 1623
5668.21 1668
5668.92 1620
5669.63 1789
5670.34 1789
5671.05 1913
5671.76 1915
5672.47 1961
5673.18 2006
5673.89 2000
5674.61 1885
5675.32 1868
5676.03 1818
5676.74 1758
5677.45 1713
5678.16 1620
5678.87 1661
5679.58 1619
5680.29 1697
5681.01 1665
5681.72 1657
5682.43 1673
5683.14 1665
5683.85 1713
5684.56 1652
5685.27 1672
5685.99 1727
5686.70 1672
5687.41 1522
5688.12 1523
5688.83 1600
5689.54 1589
5690.26 1581
5690.97 1612
5691.68 1537
5692.39 1598
5693.10 1581
5693.82 1629
5694.53 1620
5695.24 1607
5695.95 1655
5696.67 1527
5697.38 1535
5698.09 1624
5698.80 1573
5699.51 1559
5700.23 1529
5700.94 1545
5701.65 1589
5702.36 1558
5703.08 1539
5703.79 1603
5704.50 1588
5705.22 1604
5705.93 1647
5706.64 1634
5707.35 1561
5708.07 1520
5708.78 1525
5709.49 1592
5710.21 1550
5710.92 1559
5711.63 1534
5712.35 1505
5713.06 1576
5713.77 1481
5714.49 1520
5715.20 1523
5715.91 1495
5716.63 1527
5717.34 1541
5718.05 1570
5718.77 1574
5719.48 1573
5720.19 1652
5720.91 1629
5721.62 1599
5722.34 1572
5723.05 1599
5723.76 1601
5724.48 1548
5725.19 1638
5725.91 1681
5726.62 1696
5727.33 1734
5728.05 1784
5728.76 1765
5729.48 1848
5730.19 1809
5730.91 1766
5731.62 1797
5732.34 1790
5733.05 1733
5733.76 1716
5734.48 1653
5735.19 1732
5735.91 1717
5736.62 1776
5737.34 1715
5738.05 1721
5738.77 1662
5739.48 1601
5740.20 1669
5740.91 1726
5741.63 1745
5742.34 1719
5743.06 1820
5743.77 1799
5744.49 1765
5745.20 1669
5745.92 1744
5746.63 1843
5747.35 1830
5748.07 1842
5748.78 1851
5749.50 1836
5750.21 1843
5750.93 1848
5751.64 1927
5752.36 1966
5753.07 1911
5753.79 1969
5754.51 2018
5755.22 2058
5755.94 2068
5756.65 2138
5757.37 2227
5758.09 2286
5758.80 2243
5759.52 2312
5760.24 2333
5760.95 2305
5761.67 2329
5762.38 2329
5763.10 2329
5763.82 2369
5764.53 2418
5765.25 2354
5765.97 2426
5766.68 2425
5767.40 2479
5768.12 2626
5768.83 2859
5769.55 3235
5770.27 3750
5770.98 4402
5771.70 4921
5772.42 5217
5773.13 5218
5773.85 4904
5774.57 4364
5775.29 3873
5776.00 3439
5776.72 3092
5777.44 2829
5778.16 2724
5778.87 2686
5779.59 2668
5780.31 2581
5781.03 2513
5781.74 2604
5782.46 2626
5783.18 2589
5783.90 2499
5784.61 2643
5785.33 2733
5786.05 2777
5786.77 2695
5787.48 2627
5788.20 2611
5788.92 2575
5789.64 2601
5790.36 2471
5791.08 2457
5791.79 2494
5792.51 2450
5793.23 2293
5793.95 2243
5794.67 2261
5795.38 2353
5796.10 2300
5796.82 2239
5797.54 2383
5798.26 2326
5798.98 2364
5799.70 2557
5800.41 2678
5801.13 2882
5801.85 3083
5802.57 3143
5803.29 3080
5804.01 2864
5804.73 2803
5805.45 2733
5806.17 2541
5806.89 2388
5807.60 2263
5808.32 2305
5809.04 2275
5809.76 2264
5810.48 2260
5811.20 2245
5811.92 2226
5812.64 2230
5813.36 2219
5814.08 2198
5814.80 2091
5815.52 2095
5816.24 2092
5816.96 2028
5817.68 2106
5818.40 2105
5819.12 2090
5819.84 2009
5820.56 2049
5821.28 2112
5822.00 2024
5822.72 2146
5823.44 2046
5824.16 2043
5824.88 1970
5825.60 1926
5826.32 1945
5827.04 1997
5827.76 1917
5828.48 1855
5829.20 1928
5829.92 1944
5830.64 1927
5831.36 1906
5832.08 1971
5832.80 1899
5833.52 1852
5834.25 1993
5834.97 2002
5835.69 1910
5836.41 1939
5837.13 1863
5837.85 1892
5838.57 1856
5839.29 1874
5840.01 1847
5840.73 1834
5841.46 1842
5842.18 1833
5842.90 1823
5843.62 1816
5844.34 1829
5845.06 1739
5845.78 1774
5846.51 1784
5847.23 1733
5847.95 1776
5848.67 1874
5849.39 1811
5850.11 1772
5850.84 1788
5851.56 1871
5852.28 1783
5853.00 1815
5853.72 1809
5854.45 1819
5855.17 1868
5855.89 1799
5856.61 1768
5857.33 1750
5858.06 1773
5858.78 1841
5859.50 1809
5860.22 1748
5860.95 1760
5861.67 1727
5862.39 1765
5863.11 1736
5863.84 1756
5864.56 1792
5865.28 1747
5866.01 1756
5866.73 1807
5867.45 1842
5868.17 1805
5868.90 1781
5869.62 1708
5870.34 1715
5871.07 1741
5871.79 1770
5872.51 1747
5873.24 1757
5873.96 1732
5874.68 1743
5875.41 1769
5876.13 1772
5876.85 1775
5877.58 1663
5878.30 1701
5879.02 1694
5879.75 1748
5880.47 1759
5881.19 1791
5881.92 1802
5882.64 1753
5883.37 1798
5884.09 1825
5884.81 1882
5885.54 1878
5886.26 1916
5886.99 1885
5887.71 1882
5888.43 1870
5889.16 1898
5889.88 1911
5890.61 1821
5891.33 1890
5892.05 1906
5892.78 1849
5893.50 1832
5894.23 1875
5894.95 1930
5895.68 1904
5896.40 1904
5897.13 1906
5897.85 1864
5898.58 1884
5899.30 1905
5900.03 1927
5900.75 1873
5901.48 1904
5902.20 1965
5902.93 1987
5903.65 2006
5904.38 2014
5905.10 2048
5905.83 2077
5906.55 2055
5907.28 2052
5908.00 2099
5908.73 2166
5909.45 2103
5910.18 2157
5910.90 2138
5911.63 2145
5912.36 2135
5913.08 2153
5913.81 2172
5914.53 2233
5915.26 2249
5915.98 2208
5916.71 2308
5917.44 2263
5918.16 2305
5918.89 2271
5919.61 2266
5920.34 2308
5921.07 2325
5921.79 2368
5922.52 2350
5923.25 2378
5923.97 2434
5924.70 2453
5925.42 2409
5926.15 2419
5926.88 2552
5927.60 2545
5928.33 2591
5929.06 2565
5929.78 2584
5930.51 2620
5931.24 2628
5931.96 2659
5932.69 2721
5933.42 2745
5934.15 2723
5934.87 2770
5935.60 2799
5936.33 2888
5937.05 2889
5937.78 2924
5938.51 3021
5939.24 3110
5939.96 3084
5940.69 3163
5941.42 3224
5942.14 3283
5942.87 3371
5943.60 3331
5944.33 3338
5945.06 3410
5945.78 3445
5946.51 3592
5947.24 3562
5947.97 3552
5948.69 3705
5949.42 3713
5950.15 3825
5950.88 4018
5951.61 4124
5952.33 4220
5953.06 4450
5953.79 4570
5954.52 4589
5955.25 4815
5955.98 4843
5956.70 4987
5957.43 4852
5958.16 4828
5958.89 4733
5959.62 4668
5960.35 4703
5961.07 4724
5961.80 4634
5962.53 4584
5963.26 4714
5963.99 4707
5964.72 5012
5965.45 5089
5966.18 5414
5966.90 5645
5967.63 6071
5968.36 6458
5969.09 6729
5969.82 6486
5970.55 6571
5971.28 6360
5972.01 6128
5972.74 6044
5973.47 5941
5974.20 5971
5974.93 5920
5975.66 5870
5976.39 5896
5977.12 5847
5977.84 5903
5978.57 5946
5979.30 6028
5980.03 6211
5980.76 6459
5981.49 6548
5982.22 6778
5982.95 7008
5983.68 7087
5984.41 7025
5985.14 7125
5985.87 7113
5986.60 7134
5987.33 7258
5988.06 7388
5988.79 7207
5989.53 7267
5990.26 7231
5990.99 7413
5991.72 7420
5992.45 7467
5993.18 7518
5993.91 7625
5994.64 7585
5995.37 7783
5996.10 8015
5996.83 8012
5997.56 8160
5998.29 8284
5999.02 8331
5999.75 8268
6000.49 8175
6001.22 8118
6001.95 8050
6002.68 7974
6003.41 7702
6004.14 7624
6004.87 7599
6005.60 7468
6006.34 7481
6007.07 7451
6007.80 7679
6008.53 8088
6009.26 8571
6009.99 9688
6010.72 10860
6011.46 12801
6012.19 15154
6012.92 17730
6013.65 19982
6014.38 21803
6015.12 22941
6015.85 23162
6016.58 22592
6017.31 21404
6018.04 19631
6018.78 17545
6019.51 15271
6020.24 13330
6020.97 11478
6021.70 9960
6022.44 8922
6023.17 8005
6023.90 7266
6024.63 6809
6025.37 6401
6026.10 6071
6026.83 5842
6027.56 5851
6028.30 5743
6029.03 5655
6029.76 5503
6030.50 5462
6031.23 5491
6031.96 5432
6032.69 5366
6033.43 5181
6034.16 4987
6034.89 4953
6035.63 4713
6036.36 4624
6037.09 4515
6037.83 4564
6038.56 4615
6039.29 4725
6040.03 4740
6040.76 4845
6041.49 4879
6042.23 4928
6042.96 4975
6043.69 5009
6044.43 4994
6045.16 4995
6045.90 4976
6046.63 5081
6047.36 5140
6048.10 5117
6048.83 5248
6049.57 5482
6050.30 5460
6051.03 5623
6051.77 5777
6052.50 5986
6053.24 6181
6053.97 6351
6054.70 6385
6055.44 6489
6056.17 6330
6056.91 6157
6057.64 6143
6058.38 6008
6059.11 5890
6059.85 5745
6060.58 5847
6061.32 5785
6062.05 5743
6062.79 5657
6063.52 5590
6064.26 5600
6064.99 5577
6065.72 5530
6066.46 5465
6067.20 5360
6067.93 5263
6068.67 5193
6069.40 5167
6070.14 5173
6070.87 4960
6071.61 4944
6072.34 5010
6073.08 5004
6073.81 4940
6074.55 4957
6075.28 4886
6076.02 4810
6076.76 4862
6077.49 4681
6078.23 4623
6078.96 4731
6079.70 4727
6080.43 4717
6081.17 4617
6081.91 4570
6082.64 4441
6083.38 4390
6084.11 4361
6084.85 4290
6085.59 4313
6086.32 4280
6087.06 4220
6087.80 4124
6088.53 4105
6089.27 4123
6090.00 4182
6090.74 4196
6091.48 4180
6092.21 4241
6092.95 4360
6093.69 4329
6094.42 4264
6095.16 4187
6095.90 4141
6096.63 4215
6097.37 4147
6098.11 4081
6098.85 4066
6099.58 4095
6100.32 4009
6101.06 4004
6101.79 3956
6102.53 4081
6103.27 4089
6104.01 4025
6104.74 3966
6105.48 4035
6106.22 4008
6106.96 3943
6107.69 3984
6108.43 4031
6109.17 3967
6109.91 4034
6110.64 4058
6111.38 4046
6112.12 4087
6112.86 4025
6113.59 4047
6114.33 4211
6115.07 4290
6115.81 4195
6116.55 4328
6117.28 4422
6118.02 4398
6118.76 4302
6119.50 4411
6120.24 4393
6120.98 4419
6121.71 4399
6122.45 4459
6123.19 4468
6123.93 4532
6124.67 4474
6125.41 4488
6126.15 4530
6126.88 4536
6127.62 4611
6128.36 4551
6129.10 4692
6129.84 4630
6130.58 4523
6131.32 4596
6132.06 4641
6132.80 4597
6133.53 4617
6134.27 4694
6135.01 4731
6135.75 4951
6136.49 5031
6137.23 5255
6137.97 5490
6138.71 5718
6139.45 5897
6140.19 6181
6140.93 6444
6141.67 6406
6142.41 6494
6143.15 6475
6143.89 6443
6144.63 6302
6145.37 6220
6146.11 6059
6146.85 5946
6147.59 5812
6148.33 5662
6149.07 5584
6149.81 5693
6150.55 5614
6151.29 5483
6152.03 5444
6152.77 5604
6153.51 5531
6154.25 5551
6154.99 5654
6155.73 5785
6156.47 5821
6157.21 5761
6157.95 5892
6158.69 6004
6159.43 6066
6160.17 6156
6160.91 6111
6161.65 6239
6162.39 6390
6163.13 6440
6163.88 6607
6164.62 6883
6165.36 7182
6166.10 7605
6166.84 7827
6167.58 8111
6168.32 8432
6169.06 8528
6169.80 8567
6170.55 8332
6171.29 8282
6172.03 8279
6172.77 8076
6173.51 7919
6174.25 7830
6174.99 7782
6175.74 7812
6176.48 7804
6177.22 7760
6177.96 8061
6178.70 8393
6179.44 8853
6180.19 9769
6180.93 11185
6181.67 12894
6182.41 15124
6183.15 17195
6183.90 19028
6184.64 20646
6185.38 21113
6186.12 20890
6186.87 19892
6187.61 18176
6188.35 16569
6189.09 14905
6189.84 13296
6190.58 11995
6191.32 11000
6192.06 10396
6192.81 9722
6193.55 9261
6194.29 9029
6195.03 8923
6195.78 8783
6196.52 8523
6197.26 8551
6198.01 8345
6198.75 8188
6199.49 8145
6200.23 8107
6200.98 8016
6201.72 7863
6202.46 7816
6203.21 7726
6203.95 7883
6204.69 8458
6205.44 9067
6206.18 10034
6206.92 11857
6207.67 14173
6208.41 17308
6209.15 20793
6209.90 23982
6210.64 25941
6211.39 26909
6212.13 26722
6212.87 25438
6213.62 23032
6214.36 20255
6215.11 17692
6215.85 15095
6216.59 12880
6217.34 11248
6218.08 9840
6218.83 8789
6219.57 8114
6220.31 7443
6221.06 7136
6221.80 6802
6222.55 6573
6223.29 6553
6224.04 6370
6224.78 6226
6225.53 6025
6226.27 5984
6227.02 5945
6227.76 5680
6228.50 5431
6229.25 5215
6229.99 4987
6230.74 4848
6231.48 4843
6232.23 4792
6232.97 4780
6233.72 4601
6234.46 4631
6235.21 4688
6235.96 4796
6236.70 4758
6237.45 4756
6238.19 4872
6238.94 5091
6239.68 5300
6240.43 5481
6241.17 5715
6241.92 5928
6242.66 5831
6243.41 5967
6244.16 5929
6244.90 5759
6245.65 5618
6246.39 5701
6247.14 5720
6247.88 5654
6248.63 5758
6249.38 5822
6250.12 5810
6250.87 5698
6251.62 5687
6252.36 5580
6253.11 5474
6253.85 5375
6254.60 5192
6255.35 5060
6256.09 4945
6256.84 4917
6257.59 4895
6258.33 4865
6259.08 4921
6259.83 4917
6260.57 4843
6261.32 4915
6262.07 4898
6262.81 4736
6263.56 4797
6264.31 4634
6265.05 4703
6265.80 4517
6266.55 4534
6267.30 4480
6268.04 4526
6268.79 4533
6269.54 4381
6270.28 4379
6271.03 4417
6271.78 4385
6272.53 4433
6273.27 4501
6274.02 4434
6274.77 4448
6275.52 4482
6276.26 4523
6277.01 4419
6277.76 4513
6278.51 4456
6279.25 4533
6280.00 4508
6280.75 4382
6281.50 4409
6282.25 4378
6282.99 4257
6283.74 4134
6284.49 4039
6285.24 3965
6285.99 3921
6286.74 3880
6287.48 3810
6288.23 3720
6288.98 3653
6289.73 3619
6290.48 3652
6291.23 3641
6291.97 3497
6292.72 3515
6293.47 3418
6294.22 3470
6294.97 3462
6295.72 3529
6296.47 3449
6297.22 3393
6297.96 3399
6298.71 3399
6299.46 3415
6300.21 3353
6300.96 3337
6301.71 3293
6302.46 3304
6303.21 3260
6303.96 3306
6304.71 3297
6305.46 3271
6306.21 3168
6306.96 3211
6307.71 3237
6308.45 3346
6309.20 3291
6309.95 3293
6310.70 3342
6311.45 3426
6312.20 3460
6312.95 3417
6313.70 3514
6314.45 3509
6315.20 3500
6315.95 3523
6316.70 3512
6317.45 3639
6318.20 3681
6318.95 3697
6319.70 3601
6320.45 3579
6321.20 3478
6321.95 3406
6322.70 3357
6323.46 3250
6324.21 3192
6324.96 3146
6325.71 3033
6326.46 3083
6327.21 3145
6327.96 3108
6328.71 3121
6329.46 3208
6330.21 3141
6330.96 3094
6331.71 2994
6332.46 3034
6333.21 3002
6333.97 2985
6334.72 2918
6335.47 3022
6336.22 2973
6336.97 2873
6337.72 2885
6338.47 2966
6339.22 2972
6339.98 2920
6340.73 2897
6341.48 2912
6342.23 2888
6342.98 2870
6343.73 2925
6344.49 2812
6345.24 2788
6345.99 2919
6346.74 2910
6347.49 2896
6348.24 2934
6349.00 2972
6349.75 3006
6350.50 3040
6351.25 3079
6352.01 3247
6352.76 3339
6353.51 3473
6354.26 3577
6355.01 3711
6355.77 3694
6356.52 3654
6357.27 3686
6358.02 3700
6358.78 3520
6359.53 3362
6360.28 3211
6361.03 3186
6361.79 3187
6362.54 3101
6363.29 3036
6364.05 3121
6364.80 3116
6365.55 3163
6366.30 3224
6367.06 3332
6367.81 3425
6368.56 3481
6369.32 3713
6370.07 3792
6370.82 3685
6371.58 3581
6372.33 3518
6373.08 3349
6373.84 3286
6374.59 3185
6375.34 3109
6376.10 3050
6376.85 3094
6377.60 3080
6378.36 3017
6379.11 3056
6379.87 3031
6380.62 3107
6381.37 3089
6382.13 3157
6382.88 3145
6383.64 3186
6384.39 3166
6385.14 3089
6385.90 3129
6386.65 2973
6387.41 3029
6388.16 2879
6388.91 2888
6389.67 2897
6390.42 2889
6391.18 2783
6391.93 2765
6392.69 2744
6393.44 2746
6394.20 2824
6394.95 2888
6395.71 2776
6396.46 2807
6397.21 2791
6397.97 2810
6398.72 2857
6399.48 2880
6400.23 2794
6400.99 2905
6401.74 2829
6402.50 2775
6403.26 2720
6404.01 2717
6404.77 2736
6405.52 2647
6406.28 2561
6407.03 2602
6407.79 2629
6408.54 2665
6409.30 2607
6410.05 2623
6410.81 2563
6411.56 2657
6412.32 2668
6413.08 2661
6413.83 2734
6414.59 2705
6415.34 2696
6416.10 2665
6416.86 2662
6417.61 2628
6418.37 2693
6419.12 2726
6419.88 2627
6420.64 2601
6421.39 2587
6422.15 2590
6422.91 2623
6423.66 2638
6424.42 2588
6425.17 2644
6425.93 2645
6426.69 2691
6427.44 2700
6428.20 2794
6428.96 2704
6429.71 2688
6430.47 2623
6431.23 2720
6431.98 2724
6432.74 2693
6433.50 2732
6434.26 2663
6435.01 2824
6435.77 2797
6436.53 2834
6437.28 2824
6438.04 2814
6438.80 2878
6439.56 2866
6440.31 2900
6441.07 2873
6441.83 2939
6442.59 2920
6443.34 2878
6444.10 3019
6444.86 2996
6445.62 3037
6446.37 3059
6447.13 3041
6447.89 3059
6448.65 3109
6449.40 3149
6450.16 3181
6450.92 3074
6451.68 3126
6452.44 3106
6453.19 3100
6453.95 3144
6454.71 3174
6455.47 3165
6456.23 3224
6456.99 3254
6457.74 3252
6458.50 3251
6459.26 3306
6460.02 3379
6460.78 3354
6461.54 3323
6462.30 3319
6463.05 3435
6463.81 3413
6464.57 3451
6465.33 3658
6466.09 3708
6466.85 3751
6467.61 3787
6468.37 3809
6469.13 3801
6469.88 3750
6470.64 3741
6471.40 3802
6472.16 3800
6472.92 3746
6473.68 3829
6474.44 3853
6475.20 3885
6475.96 3880
6476.72 3901
6477.48 3879
6478.24 3915
6479.00 4039
6479.76 4089
6480.52 4135
6481.28 4277
6482.04 4392
6482.80 4434
6483.56 4419
6484.32 4482
6485.08 4603
6485.84 4647
6486.60 4623
6487.36 4692
6488.12 4678
6488.88 4707
6489.64 4766
6490.40 4781
6491.16 4945
6491.92 5147
6492.68 5171
6493.44 5400
6494.20 5492
6494.96 5588
6495.72 5632
6496.48 5682
6497.24 5634
6498.00 5540
6498.76 5551
6499.52 5513
6500.28 5463
6501.05 5563
6501.81 5561
6502.57 5781
6503.33 5790
6504.09 5970
6504.85 6394
6505.61 7240
6506.37 8479
6507.13 10481
6507.90 12949
6508.66 15984
6509.42 18540
6510.18 19790
6510.94 20881
6511.70 20399
6512.46 18944
6513.23 17103
6513.99 14894
6514.75 13071
6515.51 11378
6516.27 10067
6517.03 9042
6517.80 8144
6518.56 7451
6519.32 7095
6520.08 6810
6520.84 6588
6521.61 6419
6522.37 6319
6523.13 6371
6523.89 6383
6524.66 6311
6525.42 6358
6526.18 6569
6526.94 6718
6527.71 6828
6528.47 7094
6529.23 7226
6529.99 7123
6530.76 7153
6531.52 7050
6532.28 6909
6533.04 7180
6533.81 7558
6534.57 8067
6535.33 9094
6536.10 10556
6536.86 12282
6537.62 13809
6538.38 14249
6539.15 14456
6539.91 14157
6540.67 13184
6541.44 11958
6542.20 10709
6542.96 9526
6543.73 8512
6544.49 7729
6545.25 7209
6546.02 6909
6546.78 6591
6547.55 6541
6548.31 6440
6549.07 6245
6549.84 6127
6550.60 6063
6551.36 5926
6552.13 5805
6552.89 5848
6553.66 5763
6554.42 5721
6555.18 5608
6555.95 5548
6556.71 5479
6557.48 5447
6558.24 5419
6559.01 5437
6559.77 5427
6560.53 5418
6561.30 5484
6562.06 5490
6562.83 5577
6563.59 5752
6564.36 5836
6565.12 5934
6565.89 5812
6566.65 5880
6567.42 6032
6568.18 5902
6568.95 5976
6569.71 5869
6570.48 5807
6571.24 5999
6572.01 6090
6572.77 6096
6573.54 6146
6574.30 6097
6575.07 6253
6575.83 6315
6576.60 6334
6577.36 6402
6578.13 6401
6578.89 6398
6579.66 6376
6580.42 6319
6581.19 6354
6581.96 6326
6582.72 6302
6583.49 6423
6584.25 6475
6585.02 6416
6585.78 6544
6586.55 6483
6587.32 6489
6588.08 6460
6588.85 6511
6589.61 6480
6590.38 6569
6591.15 6445
6591.91 6729
6592.68 6884
6593.45 7278
6594.21 7657
6594.98 8064
6595.74 8481
6596.51 8596
6597.28 8707
6598.04 8791
6598.81 8610
6599.58 8312
6600.34 7990
6601.11 7580
6601.88 7271
6602.64 6819
6603.41 6536
6604.18 6231
6604.95 6001
6605.71 5937
6606.48 5781
6607.25 5826
6608.01 5735
6608.78 5631
6609.55 5721
6610.32 5782
6611.08 5730
6611.85 5692
6612.62 5633
6613.38 5762
6614.15 5695
6614.92 5538
6615.69 5523
6616.46 5608
6617.22 5489
6617.99 5422
6618.76 5486
6619.53 5654
6620.29 5817
6621.06 5830
6621.83 6091
6622.60 6328
6623.37 6617
6624.13 6779
6624.90 6771
6625.67 6731
6626.44 6596
6627.21 6568
6627.98 6419
6628.74 6315
6629.51 6091
6630.28 5810
6631.05 5742
6631.82 5661
6632.59 5584
6633.35 5807
6634.12 6031
6634.89 6304
6635.66 6598
6636.43 6890
6637.20 7179
6637.97 7367
6638.74 7374
6639.51 7431
6640.27 7800
6641.04 7948
6641.81 8229
6642.58 8393
6643.35 8420
6644.12 8440
6644.89 8229
6645.66 8048
6646.43 7509
6647.20 7034
6647.97 6738
6648.74 6251
6649.51 5653
6650.28 5454
6651.05 5328
6651.82 5033
6652.58 4870
6653.35 4895
6654.12 4723
6654.89 4647
6655.66 4624
6656.43 4621
6657.20 4559
6657.97 4519
6658.74 4552
6659.51 4377
6660.28 4328
6661.05 4408
6661.83 4259
6662.60 4201
6663.37 4187
6664.14 4181
6664.91 4155
6665.68 4063
6666.45 4067
6667.22 4048
6667.99 4123
6668.76 4206
6669.53 4298
6670.30 4234
6671.07 4371
6671.84 4433
6672.61 4470
6673.38 4526
6674.16 4499
6674.93 4514
6675.70 4479
6676.47 4524
6677.24 4437
6678.01 4513
6678.78 4552
6679.55 4486
6680.33 4628
6681.10 4606
6681.87 4716
6682.64 4656
6683.41 4630
6684.18 4629
6684.95 4713
6685.73 4991
6686.50 5069
6687.27 5086
6688.04 5089
6688.81 5140
6689.58 5080
6690.36 4978
6691.13 4736
6691.90 4507
6692.67 4297
6693.44 4231
6694.22 4119
6694.99 4081
6695.76 4015
6696.53 4004
6697.31 3961
6698.08 3917
6698.85 4021
6699.62 3891
6700.40 3848
6701.17 3815
6701.94 3716
6702.71 3729
6703.49 3735
6704.26 3741
6705.03 3727
6705.80 3654
6706.58 3608
6707.35 3662
6708.12 3681
6708.90 3759
6709.67 3676
6710.44 3588
6711.22 3558
6711.99 3482
6712.76 3432
6713.54 3391
6714.31 3481
6715.08 3463
6715.86 3424
6716.63 3317
6717.40 3360
6718.18 3421
6718.95 3434
6719.72 3380
6720.50 3400
6721.27 3417
6722.04 3407
6722.82 3433
6723.59 3393
6724.37 3332
6725.14 3346
6725.91 3344
6726.69 3348
6727.46 3413
6728.24 3354
6729.01 3274
6729.78 3256
6730.56 3182
6731.33 3216
6732.11 3152
6732.88 3285
6733.66 3347
6734.43 3303
6735.20 3262
6735.98 3262
6736.75 3419
6737.53 3292
6738.30 3352
6739.08 3342
6739.85 3338
6740.63 3397
6741.40 3351
6742.18 3331
6742.95 3406
6743.73 3526
6744.50 3480
6745.28 3400
6746.05 3457
6746.83 3514
6747.60 3566
6748.38 3587
6749.15 3546
6749.93 3624
6750.70 3724
6751.48 3786
6752.25 3828
6753.03 3984
6753.81 4044
6754.58 4211
6755.36 4273
6756.13 4263
6756.91 4335
6757.68 4163
6758.46 4036
6759.24 3990
6760.01 3874
6760.79 3792
6761.56 3869
6762.34 3843
6763.12 3844
6763.89 3814
6764.67 3771
6765.44 3624
6766.22 3729
6767.00 3774
6767.77 3852
6768.55 3885
6769.33 3875
6770.10 3882
6770.88 3914
6771.66 3802
6772.43 3817
6773.21 3697
6773.99 3569
6774.76 3382
6775.54 3468
6776.32 3481
6777.09 3401
6777.87 3299
6778.65 3288
6779.42 3229
6780.20 3281
6780.98 3257
6781.76 3232
6782.53 3225
6783.31 3273
6784.09 3173
6784.87 3145
6785.64 3043
6786.42 3002
6787.20 3120
6787.98 3059
6788.75 3077
6789.53 3098
6790.31 3108
6791.09 3102
6791.86 3027
6792.64 2929
6793.42 2927
6794.20 2913
6794.98 2912
6795.75 2947
6796.53 2925
6797.31 2939
6798.09 2980
6798.87 3024
6799.64 2970
6800.42 3005
6801.20 2958
6801.98 2942
6802.76 2977
6803.54 2923
6804.31 3011
6805.09 2986
6805.87 3018
6806.65 3081
6807.43 3116
6808.21 3090
6808.99 3088
6809.76 3123
6810.54 3065
6811.32 3016
6812.10 2974
6812.88 2985
6813.66 3021
6814.44 3010
6815.22 3075
6816.00 3041
6816.78 3009
6817.55 3032
6818.33 3070
6819.11 3075
6819.89 2988
6820.67 3091
6821.45 3157
6822.23 3084
6823.01 3110
6823.79 3079
6824.57 3102
6825.35 3003
6826.13 2976
6826.91 3059
6827.69 3009
6828.47 2990
6829.25 3005
6830.03 3011
6830.81 3042
6831.59 3021
6832.37 3031
6833.15 2967
6833.93 2991
6834.71 3112
6835.49 3198
6836.27 3481
6837.05 3921
6837.83 4362
6838.61 4936
6839.39 5803
6840.17 6421
6840.95 6673
6841.73 6796
6842.51 6612
6843.29 6259
6844.08 5830
6844.86 5358
6845.64 4937
6846.42 4555
6847.20 4259
6847.98 3980
6848.76 4025
6849.54 4086
6850.32 4151
6851.10 4350
6851.89 4613
6852.67 4795
6853.45 4816
6854.23 4788
6855.01 4611
6855.79 4379
6856.57 4227
6857.35 3992
6858.14 3776
6858.92 3666
6859.70 3426
6860.48 3249
6861.26 3276
6862.04 3314
6862.83 3152
6863.61 3125
6864.39 3055
6865.17 3092
6865.95 3094
6866.74 3153
6867.52 3196
6868.30 3247
6869.08 3226
6869.86 3263
6870.65 3260
6871.43 3310
6872.21 3355
6872.99 3410
6873.78 3343
6874.56 3349
6875.34 3363
6876.12 3440
6876.91 3474
6877.69 3600
6878.47 3571
6879.25 3770
6880.04 3880
6880.82 4015
6881.60 4167
6882.39 4399
6883.17 4622
6883.95 4861
6884.74 4943
6885.52 5005
6886.30 4994
6887.08 5029
6887.87 4984
6888.65 5115
6889.43 5275
6890.22 5318
6891.00 5449
6891.78 5411
6892.57 5240
6893.35 5102
6894.14 4953
6894.92 4657
6895.70 4583
6896.49 4536
6897.27 4431
6898.05 4357
6898.84 4237
6899.62 4220
6900.41 4176
6901.19 4166
6901.97 4098
6902.76 4206
6903.54 4259
6904.33 4158
6905.11 4118
6905.89 4100
6906.68 4038
6907.46 3987
6908.25 4034
6909.03 3964
6909.82 3992
6910.60 3972
6911.39 3969
6912.17 3883
6912.96 3939
6913.74 3892
6914.52 3900
6915.31 3974
6916.09 4018
6916.88 4008
6917.66 3991
6918.45 3946
6919.23 3953
6920.02 3981
6920.80 4038
6921.59 3984
6922.37 3959
6923.16 4040
6923.95 3968
6924.73 4097
6925.52 4164
6926.30 4104
6927.09 4226
6927.87 4295
6928.66 4299
6929.44 4359
6930.23 4372
6931.01 4476
6931.80 4473
6932.59 4292
6933.37 4391
6934.16 4427
6934.94 4493
6935.73 4454
6936.52 4597
6937.30 4720
6938.09 4705
6938.87 4788
6939.66 4990
6940.45 5183
6941.23 5549
6942.02 5771
6942.81 5943
6943.59 6278
6944.38 6487
6945.16 6724
6945.95 6930
6946.74 6863
6947.52 6981
6948.31 6892
6949.10 6923
6949.88 6830
6950.67 6827
6951.46 6880
6952.25 6783
6953.03 6651
6953.82 6459
6954.61 6447
6955.39 6337
6956.18 6284
6956.97 6130
6957.75 6088
6958.54 6137
6959.33 6091
6960.12 6053
6960.90 6072
6961.69 6197
6962.48 6258
6963.27 6288
6964.05 6390
6964.84 6476
6965.63 6647
6966.42 6947
6967.20 7152
6967.99 7539
6968.78 7893
6969.57 8172
6970.36 8422
6971.14 8704
6971.93 8985
6972.72 8920
6973.51 8800
6974.30 8903
6975.08 8980
6975.87 8954
6976.66 8890
6977.45 8990
6978.24 9131
6979.03 9258
6979.81 9733
6980.60 10363
6981.39 10713
6982.18 12057
6982.97 13806
6983.76 16084
6984.55 19477
6985.34 23630
6986.12 27998
6986.91 31513
6987.70 33645
6988.49 34096
6989.28 33370
6990.07 31567
6990.86 28945
6991.65 25721
6992.44 22309
6993.23 19190
6994.01 16320
6994.80 13917
6995.59 11926
6996.38 10403
6997.17 9289
6997.96 8450
6998.75 7821
6999.54 7265
7000.33 6924
7001.12 6556
7001.91 6349
7002.70 6126
7003.49 5835
7004.28 5643
7005.07 5411
7005.86 5333
7006.65 4939
7007.44 4725
7008.23 4620
7009.02 4447
7009.81 4362
7010.60 4360
7011.39 4450
7012.18 4673
7012.97 4789
7013.76 4933
7014.55 5137
7015.34 5160
7016.13 5119
7016.92 5115
7017.71 5112
7018.50 4998
7019.29 4979
7020.08 4800
7020.88 4840
7021.67 4846
7022.46 4992
7023.25 5076
7024.04 5169
7024.83 5320
7025.62 5494
7026.41 5551
7027.20 5659
7027.99 5468
7028.79 5495
7029.58 5444
7030.37 5253
7031.16 5085
7031.95 4900
7032.74 4831
7033.53 4712
7034.33 4650
7035.12 4635
7035.91 4568
7036.70 4535
7037.49 4555
7038.28 4625
7039.08 4610
7039.87 4659
7040.66 4723
7041.45 4692
7042.24 4818
7043.04 4800
7043.83 4697
7044.62 4695
7045.41 4877
7046.20 4988
7047.00 4967
7047.79 4946
7048.58 5051
7049.37 5030
7050.17 5129
7050.96 5349
7051.75 5509
7052.54 5575
7053.34 5541
7054.13 5517
7054.92 5242
7055.71 5112
7056.51 4911
7057.30 4820
7058.09 4746
7058.89 4709
7059.68 4689
7060.47 4789
7061.26 4810
7062.06 4718
7062.85 4573
7063.64 4605
7064.44 4445
7065.23 4513
7066.02 4480
7066.82 4333
7067.61 4206
7068.40 4196
7069.20 4063
7069.99 3999
7070.78 3955
7071.58 3942
7072.37 3855
7073.17 3721
7073.96 3692
7074.75 3629
7075.55 3583
7076.34 3531
7077.13 3494
7077.93 3465
7078.72 3415
7079.52 3313
7080.31 3288
7081.10 3274
7081.90 3329
7082.69 3394
7083.49 3214
7084.28 3204
7085.08 3147
7085.87 3226
7086.67 3150
7087.46 3214
7088.25 3305
7089.05 3383
7089.84 3394
7090.64 3351
7091.43 3276
7092.23 3224
7093.02 3164
7093.82 3173
7094.61 3047
7095.41 2931
7096.20 2935
7097.00 2955
7097.79 2851
7098.59 2815
7099.38 2803
7100.18 2730
7100.97 2776
7101.77 2673
7102.56 2734
7103.36 2705
7104.15 2598
7104.95 2599
7105.75 2570
7106.54 2573
7107.34 2609
7108.13 2474
7108.93 2435
7109.72 2442
7110.52 2490
7111.32 2453
7112.11 2471
7112.91 2502
7113.70 2447
7114.50 2447
7115.30 2456
7116.09 2478
7116.89 2446
7117.68 2512
7118.48 2505
7119.28 2423
7120.07 2356
7120.87 2357
7121.67 2498
7122.46 2459
7123.26 2423
7124.06 2383
7124.85 2427
7125.65 2405
7126.45 2397
7127.24 2418
7128.04 2433
7128.84 2435
7129.63 2423
7130.43 2486
7131.23 2535
7132.02 2560
7132.82 2653
7133.62 2577
7134.41 2559
7135.21 2511
7136.01 2514
7136.81 2496
7137.60 2383
7138.40 2388
7139.20 2277
7140.00 2293
7140.79 2337
7141.59 2272
7142.39 2228
7143.19 2222
7143.98 2167
7144.78 2233
7145.58 2240
7146.38 2204
7147.18 2239
7147.97 2174
7148.77 2177
7149.57 2173
7150.37 2178
7151.17 2168
7151.96 2120
7152.76 2095
7153.56 2138
7154.36 2149
7155.16 2200
7155.95 2163
7156.75 2228
7157.55 2228
7158.35 2245
7159.15 2250
7159.95 2276
7160.75 2334
7161.54 2287
7162.34 2223
7163.14 2342
7163.94 2269
7164.74 2220
7165.54 2312
7166.34 2331
7167.14 2357
7167.93 2322
7168.73 2322
7169.53 2229
7170.33 2248
7171.13 2179
7171.93 2112
7172.73 2070
7173.53 2066
7174.33 2061
7175.13 2093
7175.93 2028
7176.73 1963
7177.53 1975
7178.33 1952
7179.13 1934
7179.93 1963
7180.73 1910
7181.53 1950
7182.32 2014
7183.12 2062
7183.92 2111
7184.72 2053
7185.52 1989
7186.32 2007
7187.12 2045
7187.92 2013
7188.72 2020
7189.53 1991
7190.33 1885
7191.13 1890
7191.93 1782
7192.73 1886
7193.53 1885
7194.33 1901
7195.13 1869
7195.93 1915
7196.73 1818
7197.53 1832
7198.33 1858
7199.13 1890
7199.93 1930
7200.73 1934
7201.53 1928
7202.33 1913
7203.14 1893
7203.94 1977
7204.74 2041
7205.54 2012
7206.34 1958
7207.14 1922
7207.94 1924
7208.74 1995
7209.55 1976
7210.35 1946
7211.15 1888
7211.95 1937
7212.75 1944
7213.55 1834
7214.35 1932
7215.16 1920
7215.96 2009
7216.76 1941
7217.56 1920
7218.36 1978
7219.16 1999
7219.97 1980
7220.77 1993
7221.57 1980
7222.37 1989
7223.17 2030
7223.98 2035
7224.78 2040
7225.58 1985
7226.38 1979
7227.19 1993
7227.99 1969
7228.79 2048
7229.59 2027
7230.40 2036
7231.20 2072
7232.00 2064
7232.80 2090
7233.61 2105
7234.41 2247
7235.21 2394
7236.01 2555
7236.82 2612
7237.62 2770
7238.42 2877
7239.23 3092
7240.03 2979
7240.83 2899
7241.63 2758
7242.44 2632
7243.24 2622
7244.04 2467
7244.85 2341
7245.65 2255
7246.45 2265
7247.26 2330
7248.06 2267
7248.86 2223
7249.67 2196
7250.47 2218
7251.28 2250
7252.08 2314
7252.88 2269
7253.69 2209
7254.49 2334
7255.29 2344
7256.10 2264
7256.90 2345
7257.71 2377
7258.51 2398
7259.31 2352
7260.12 2308
7260.92 2285
7261.73 2331
7262.53 2361
7263.34 2393
7264.14 2393
7264.94 2415
7265.75 2434
7266.55 2474
7267.36 2481
7268.16 2475
7268.97 2454
7269.77 2472
7270.58 2476
7271.38 2456
7272.19 2446
7272.99 2418
7273.80 2365
7274.60 2453
7275.41 2517
7276.21 2474
7277.02 2555
7277.82 2568
7278.63 2493
7279.43 2574
7280.24 2638
7281.04 2711
7281.85 2750
7282.65 2989
7283.46 3263
7284.26 3493
7285.07 3840
7285.87 4239
7286.68 4490
7287.49 4468
7288.29 4362
7289.10 4229
7289.90 3966
7290.71 3727
7291.52 3551
7292.32 3278
7293.13 3105
7293.93 2953
7294.74 2868
7295.55 2698
7296.35 2719
7297.16 2731
7297.96 2658
7298.77 2653
7299.58 2555
7300.38 2573
7301.19 2589
7302.00 2648
7302.80 2648
7303.61 2599
7304.42 2616
7305.22 2690
7306.03 2732
7306.84 2732
7307.64 2792
7308.45 2810
7309.26 2989
7310.06 3004
7310.87 3096
7311.68 3142
7312.48 3280
7313.29 3248
7314.10 3368
7314.90 3366
7315.71 3326
7316.52 3245
7317.33 3248
7318.13 3280
7318.94 3429
7319.75 3554
7320.56 3767
7321.36 3953
7322.17 4162
7322.98 4372
7323.79 4409
7324.59 4260
7325.40 4196
7326.21 3880
7327.02 3686
7327.83 3563
7328.63 3393
7329.44 3240
7330.25 3179
7331.06 3007
7331.87 2908
7332.67 2814
7333.48 2775
7334.29 2764
7335.10 2764
7335.91 2749
7336.72 2725
7337.52 2813
7338.33 2804
7339.14 2904
7339.95 2939
7340.76 3031
7341.57 3115
7342.38 3058
7343.18 3073
7343.99 3113
7344.80 3019
7345.61 3036
7346.42 3019
7347.23 3018
7348.04 2922
7348.85 2827
7349.66 2879
7350.46 2793
7351.27 2769
7352.08 2770
7352.89 2801
7353.70 2787
7354.51 2791
7355.32 2726
7356.13 2692
7356.94 2774
7357.75 2823
7358.56 2888
7359.37 2971
7360.18 3100
7360.99 3238
7361.80 3419
7362.61 3491
7363.42 3596
7364.23 3644
7365.04 3499
7365.85 3544
7366.66 3464
7367.47 3359
7368.28 3258
7369.09 3190
7369.90 3075
7370.71 2980
7371.52 2978
7372.33 2921
7373.14 2804
7373.95 2797
7374.76 2699
7375.57 2678
7376.38 2701
7377.19 2729
7378.00 2785
7378.81 2850
7379.62 3004
7380.43 3102
7381.24 3272
7382.06 3494
7382.87 3677
7383.68 3807
7384.49 3781
7385.30 3812
7386.11 3703
7386.92 3524
7387.73 3379
7388.54 3246
7389.36 3030
7390.17 2890
7390.98 2741
7391.79 2731
7392.60 2628
7393.41 2501
7394.22 2445
7395.04 2372
7395.85 2327
7396.66 2309
7397.47 2300
7398.28 2263
7399.09 2249
7399.91 2330
7400.72 2427
7401.53 2498
7402.34 2517
7403.15 2574
7403.97 2611
7404.78 2551
7405.59 2549
7406.40 2455
7407.21 2396
7408.03 2361
7408.84 2362
7409.65 2354
7410.46 2321
7411.28 2266
7412.09 2253
7412.90 2154
7413.71 2120
7414.53 2131
7415.34 2094
7416.15 2077
7416.96 2100
7417.78 2028
7418.59 1979
7419.40 1953
7420.22 1932
7421.03 1942
7421.84 1918
7422.66 1957
7423.47 1899
7424.28 1892
7425.09 1866
7425.91 1852
7426.72 1885
7427.53 1896
7428.35 1916
7429.16 1896
7429.98 1905
7430.79 1874
7431.60 1828
7432.42 1898
7433.23 1834
7434.04 1803
7434.86 1838
7435.67 1824
7436.48 1792
7437.30 1826
7438.11 1831
7438.93 1867
7439.74 1817
7440.55 1810
7441.37 1818
7442.18 1863
7443.00 1831
7443.81 1821
7444.63 1837
7445.44 1767
7446.25 1738
7447.07 1718
7447.88 1816
7448.70 1854
7449.51 1777
7450.33 1757
7451.14 1666
7451.96 1745
7452.77 1663
7453.59 1730
7454.40 1694
7455.22 1698
7456.03 1655
7456.85 1693
7457.66 1728
7458.48 1718
7459.29 1723
7460.11 1671
7460.92 1743
7461.74 1706
7462.55 1660
7463.37 1782
7464.18 1756
7465.00 1705
7465.81 1700
7466.63 1680
7467.44 1653
7468.26 1759
7469.08 1778
7469.89 1857
7470.71 1791
7471.52 1776
7472.34 1812
7473.15 1777
7473.97 1769
7474.79 1793
7475.60 1754
7476.42 1794
7477.23 1719
7478.05 1694
7478.87 1698
7479.68 1737
7480.50 1712
7481.32 1712
7482.13 1790
7482.95 1810
7483.76 1872
7484.58 1881
7485.40 1872
7486.21 1827
7487.03 1768
7487.85 1799
7488.66 1757
7489.48 1748
7490.30 1708
7491.11 1622
7491.93 1606
7492.75 1634
7493.57 1615
7494.38 1613
7495.20 1606
7496.02 1599
7496.83 1637
7497.65 1634
7498.47 1674
7499.29 1640
7500.10 1575
7500.92 1638
7501.74 1551
7502.55 1568
7503.37 1540
7504.19 1512
7505.01 1529
7505.83 1512
7506.64 1521
7507.46 1471
7508.28 1526
7509.10 1477
7509.91 1527
7510.73 1465
7511.55 1419
7512.37 1380
7513.19 1433
7514.00 1431
7514.82 1417
7515.64 1425
7516.46 1424
7517.28 1431
7518.10 1439
7518.91 1427
7519.73 1425
7520.55 1459
7521.37 1463
7522.19 1417
7523.01 1386
7523.82 1488
7524.64 1486
7525.46 1447
7526.28 1477
7527.10 1479
7527.92 1534
7528.74 1511
7529.56 1456
7530.38 1477
7531.19 1456
7532.01 1447
7532.83 1457
7533.65 1488
7534.47 1475
7535.29 1437
7536.11 1484
7536.93 1514
7537.75 1483
7538.57 1433
7539.39 1433
7540.21 1415
7541.03 1403
7541.85 1403
7542.67 1418
7543.48 1454
7544.30 1461
7545.12 1425
7545.94 1450
7546.76 1484
7547.58 1478
7548.40 1485
7549.22 1445
7550.04 1446
7550.86 1404
7551.68 1403
7552.50 1415
7553.32 1413
7554.14 1404
7554.97 1426
7555.79 1471
7556.61 1419
7557.43 1407
7558.25 1441
7559.07 1423
7559.89 1455
7560.71 1483
7561.53 1445
7562.35 1428
7563.17 1475
7563.99 1483
7564.81 1469
7565.63 1456
7566.45 1475
7567.28 1397
7568.10 1433
7568.92 1403
7569.74 1410
7570.56 1448
7571.38 1401
7572.20 1461
7573.02 1460
7573.84 1425
7574.67 1486
7575.49 1497
7576.31 1485
7577.13 1492
7577.95 1426
7578.77 1473
7579.60 1504
7580.42 1470
7581.24 1484
7582.06 1477
7582.88 1429
7583.70 1474
7584.53 1465
7585.35 1519
7586.17 1484
7586.99 1491
7587.81 1498
7588.64 1474
7589.46 1484
7590.28 1529
7591.10 1568
7591.93 1561
7592.75 1552
7593.57 1523
7594.39 1478
7595.22 1579
7596.04 1544
7596.86 1532
7597.68 1624
7598.51 1582
7599.33 1551
7600.15 1588
7600.97 1684
7601.80 1615
7602.62 1687
7603.44 1691
7604.27 1727
7605.09 1710
7605.91 1746
7606.73 1744
7607.56 1775
7608.38 1785
7609.20 1813
7610.03 1755
7610.85 1698
7611.67 1692
7612.50 1594
7613.32 1631
7614.15 1633
7614.97 1701
7615.79 1744
7616.62 1741
7617.44 1857
7618.26 1920
7619.09 2022
7619.91 2107
7620.73 2146
7621.56 2111
7622.38 2100
7623.21 2133
7624.03 2095
7624.85 2039
7625.68 1923
7626.50 1872
7627.33 1885
7628.15 1930
7628.98 1916
7629.80 1937
7630.62 1965
7631.45 1991
7632.27 1954
7633.10 2006
7633.92 1997
7634.75 2061
7635.57 2048
7636.40 1937
7637.22 1854
7638.05 1805
7638.87 1791
7639.70 1707
7640.52 1699
7641.35 1732
7642.17 1651
7643.00 1613
7643.82 1589
7644.65 1645
7645.47 1626
7646.30 1687
7647.12 1704
7647.95 1797
7648.77 1793
7649.60 1770
7650.42 1895
7651.25 1819
7652.08 1816
7652.90 1821
7653.73 1773
7654.55 1734
7655.38 1754
7656.20 1711
7657.03 1648
7657.86 1590
7658.68 1572
7659.51 1578
7660.33 1545
7661.16 1509
7661.99 1537
7662.81 1544
7663.64 1547
7664.46 1577
7665.29 1539
7666.12 1511
7666.94 1492
7667.77 1499
7668.60 1517
7669.42 1526
7670.25 1551
7671.08 1519
7671.90 1448
7672.73 1492
7673.56 1494
7674.38 1491
7675.21 1450
7676.04 1467
7676.86 1486
7677.69 1448
7678.52 1463
7679.34 1470
7680.17 1544
7681.00 1442
7681.83 1468
7682.65 1435
7683.48 1501
7684.31 1496
7685.13 1501
7685.96 1516
7686.79 1585
7687.62 1494
7688.44 1496
7689.27 1498
7690.10 1538
7690.93 1550
7691.76 1569
7692.58 1520
7693.41 1535
7694.24 1543
7695.07 1560
7695.89 1571
7696.72 1563
7697.55 1532
7698.38 1543
7699.21 1590
7700.03 1572
7700.86 1564
7701.69 1619
7702.52 1596
7703.35 1610
7704.18 1568
7705.00 1515
7705.83 1506
7706.66 1487
7707.49 1490
7708.32 1489
7709.15 1514
7709.98 1533
7710.80 1499
7711.63 1469
7712.46 1494
7713.29 1533
7714.12 1532
7714.95 1495
7715.78 1477
7716.61 1488
7717.44 1523
7718.27 1526
7719.09 1539
7719.92 1482
7720.75 1488
7721.58 1470
7722.41 1543
7723.24 1480
7724.07 1543
7724.90 1536
7725.73 1511
7726.56 1568
7727.39 1578
7728.22 1587
7729.05 1563
7729.88 1647
7730.71 1676
7731.54 1683
7732.37 1724
7733.20 1635
7734.03 1674
7734.86 1642
7735.69 1606
7736.52 1598
7737.35 1530
7738.18 1548
7739.01 1516
7739.84 1519
7740.67 1527
7741.50 1547
7742.33 1490
7743.16 1479
7743.99 1455
7744.82 1511
7745.65 1633
7746.48 1749
7747.31 1845
7748.14 1973
7748.98 2075
7749.81 2191
7750.64 2248
7751.47 2241
7752.30 2197
7753.13 2102
7753.96 2004
7754.79 1934
7755.62 1814
7756.45 1742
7757.29 1712
7758.12 1666
7758.95 1600
7759.78 1517
7760.61 1527
7761.44 1426
7762.27 1446
7763.11 1484
7763.94 1438
7764.77 1420
7765.60 1402
7766.43 1374
7767.26 1411
7768.10 1394
7768.93 1364
7769.76 1356
7770.59 1434
7771.42 1363
7772.26 1347
7773.09 1355
7773.92 1352
7774.75 1371
7775.58 1373
7776.42 1416
7777.25 1432
7778.08 1390
7778.91 1397
7779.75 1355
7780.58 1391
7781.41 1432
7782.24 1375
7783.08 1408
7783.91 1358
7784.74 1394
7785.57 1414
7786.41 1481
7787.24 1480
7788.07 1546
7788.91 1498
7789.74 1495
7790.57 1489
7791.40 1498
7792.24 1496
7793.07 1477
7793.90 1449
7794.74 1465
7795.57 1457
7796.40 1413
7797.24 1488
7798.07 1519
7798.90 1495
7799.74 1468
7800.57 1475
7801.40 1497
7802.24 1507
7803.07 1569
7803.91 1591
7804.74 1588
7805.57 1532
7806.41 1545
7807.24 1548
7808.07 1570
7808.91 1601
7809.74 1593
7810.58 1603
7811.41 1644
7812.25 1695
7813.08 1707
7813.91 1782
7814.75 1742
7815.58 1759
7816.42 1836
7817.25 1866
7818.09 1918
7818.92 1931
7819.75 1962
7820.59 1993
7821.42 1990
7822.26 1975
7823.09 1988
7823.93 1989
7824.76 1965
7825.60 1995
7826.43 1967
7827.27 1908
7828.10 1898
7828.94 1917
7829.77 1915
7830.61 1819
7831.44 1791
7832.28 1798
7833.11 1805
7833.95 1783
7834.78 1799
7835.62 1864
7836.46 1953
7837.29 1894
7838.13 1924
7838.96 1991
7839.80 1948
7840.63 1907
7841.47 1923
7842.31 1853
7843.14 1766
7843.98 1758
7844.81 1719
7845.65 1718
7846.48 1699
7847.32 1657
7848.16 1681
7848.99 1577
7849.83 1500
7850.67 1507
7851.50 1526
7852.34 1559
7853.17 1558
7854.01 1493
7854.85 1524
7855.68 1557
7856.52 1527
7857.36 1479
7858.19 1519
7859.03 1540
7859.87 1528
7860.70 1513
7861.54 1464
7862.38 1476
7863.21 1512
7864.05 1567
7864.89 1514
7865.73 1490
7866.56 1494
7867.40 1498
7868.24 1473
7869.07 1492
7869.91 1564
7870.75 1502
7871.59 1490
7872.42 1531
7873.26 1521
7874.10 1568
7874.94 1603
7875.77 1625
7876.61 1621
7877.45 1657
7878.29 1617
7879.12 1708
7879.96 1782
7880.80 1721
7881.64 1740
7882.47 1739
7883.31 1675
7884.15 1691
7884.99 1746
7885.83 1768
7886.67 1761
7887.50 1750
7888.34 1708
7889.18 1684
7890.02 1657
7890.86 1690
7891.69 1681
7892.53 1716
7893.37 1691
7894.21 1804
7895.05 1774
7895.89 1751
7896.73 1740
7897.57 1687
7898.40 1654
7899.24 1585
7900.08 1663
7900.92 1591
7901.76 1605
7902.60 1575
7903.44 1540
7904.28 1526
7905.12 1503
7905.95 1592
7906.79 1580
7907.63 1518
7908.47 1583
7909.31 1567
7910.15 1553
7910.99 1615
7911.83 1637
7912.67 1652
7913.51 1638
7914.35 1719
7915.19 1765
7916.03 1875
7916.87 1964
7917.71 2069
7918.55 2134
7919.39 2169
7920.23 2212
7921.07 2135
7921.91 2098
7922.75 2105
7923.59 2049
7924.43 1939
7925.27 1829
7926.11 1804
7926.95 1742
7927.79 1647
7928.63 1612
7929.47 1635
7930.31 1584
7931.15 1551
7931.99 1611
7932.83 1575
7933.67 1495
7934.51 1464
7935.35 1470
7936.19 1453
7937.04 1388
7937.88 1403
7938.72 1409
7939.56 1378
7940.40 1446
7941.24 1452
7942.08 1377
7942.92 1386
7943.76 1407
7944.60 1426
7945.45 1375
7946.29 1382
7947.13 1419
7947.97 1464
7948.81 1518
7949.65 1449
7950.49 1466
7951.34 1465
7952.18 1456
7953.02 1412
7953.86 1416
7954.70 1479
7955.54 1481
7956.39 1507
7957.23 1501
7958.07 1541
7958.91 1448
7959.75 1546
7960.60 1516
7961.44 1525
7962.28 1518
7963.12 1515
7963.96 1470
7964.81 1473
7965.65 1495
7966.49 1460
7967.33 1485
7968.18 1569
7969.02 1533
7969.86 1483
7970.70 1516
7971.55 1534
7972.39 1527
7973.23 1585
7974.08 1536
7974.92 1486
7975.76 1479
7976.60 1430
7977.45 1436
7978.29 1431
7979.13 1416
7979.98 1422
7980.82 1340
7981.66 1387
7982.51 1329
7983.35 1355
7984.19 1290
7985.04 1263
7985.88 1322
7986.72 1340
7987.57 1323
7988.41 1285
7989.25 1204
7990.10 1230
7990.94 1273
7991.78 1214
7992.63 1185
7993.47 1119
7994.32 1231
7995.16 1223
7996.00 1192
7996.85 1219
7997.69 1232
7998.53 1211
7999.38 1156
8000.22 1129
8001.07 1127
8001.91 1156
8002.76 1137
8003.60 1183
8004.44 1171
8005.29 1153
8006.13 1139
8006.98 1162
8007.82 1146
8008.67 1103
8009.51 1135
8010.36 1153
8011.20 1132
8012.05 1111
8012.89 1107
8013.74 1110
8014.58 1105
8015.43 1096
8016.27 1102
8017.12 1084
8017.96 1073
8018.81 1108
8019.65 1137
8020.50 1095
8021.34 1061
8022.19 1032
8023.03 1145
8023.88 1074
8024.72 1094
8025.57 1115
8026.41 1073
8027.26 1112
8028.11 1134
8028.95 1070
8029.80 1145
8030.64 1114
8031.49 1122
8032.33 1102
8033.18 1112
8034.03 1098
8034.87 1131
8035.72 1130
8036.56 1142
8037.41 1101
8038.26 1101
8039.10 1112
8039.95 1142
8040.80 1089
8041.64 1155
8042.49 1149
8043.33 1156
8044.18 1241
8045.03 1221
8045.87 1173
8046.72 1216
8047.57 1184
8048.41 1171
8049.26 1204
8050.11 1191
8050.95 1193
8051.80 1183
8052.65 1161
8053.49 1180
8054.34 1139
8055.19 1107
8056.04 1092
8056.88 1069
8057.73 1079
8058.58 1028
8059.42 1058
8060.27 1090
8061.12 1089
8061.97 1085
8062.81 1030
8063.66 1053
8064.51 1039
8065.36 1039
8066.20 1052
8067.05 1048
8067.90 1074
8068.75 1089
8069.60 1056
8070.44 1019
8071.29 1034
8072.14 994
8072.99 969
8073.84 1062
8074.68 1037
8075.53 1030
8076.38 1021
8077.23 1002
8078.08 1038
8078.92 1048
8079.77 1046
8080.62 1050
8081.47 1070
8082.32 1060
8083.17 972
8084.02 1009
8084.86 1057
8085.71 1005
8086.56 999
8087.41 982
8088.26 1036
8089.11 1032
8089.96 976
8090.81 1012
8091.65 1046
8092.50 1025
8093.35 1025
8094.20 1055
8095.05 1045
8095.90 1011
8096.75 997
8097.60 1057
8098.45 1005
8099.30 1017
8100.15 1056
8101.00 1057
8101.85 1064
8102.70 1013
8103.54 993
8104.39 1020
8105.24 1037
8106.09 1011
8106.94 1008
8107.79 1020
8108.64 1038
8109.49 1039
8110.34 1014
8111.19 1005
8112.04 1000
8112.89 1010
8113.74 989
8114.59 1040
8115.44 1036
8116.29 1046
8117.14 1041
8117.99 1026
8118.84 1008
8119.70 1094
8120.55 1067
8121.40 1090
8122.25 1080
8123.10 1087
8123.95 1066
8124.80 1076
8125.65 1056
8126.50 1089
8127.35 1103
8128.20 1066
8129.05 1084
8129.90 1031
8130.76 1062
8131.61 1090
8132.46 1130
8133.31 1139
8134.16 1157
8135.01 1142
8135.86 1150
8136.71 1121
8137.56 1108
8138.42 1086
8139.27 1100
8140.12 1131
8140.97 1121
8141.82 1102
8142.67 1062
8143.53 1093
8144.38 1097
8145.23 1074
8146.08 1039
8146.93 1060
8147.78 1082
8148.64 1070
8149.49 1096
8150.34 1116
8151.19 1100
8152.05 1102
8152.90 1073
8153.75 1059
8154.60 1066
8155.45 1095
8156.31 1133
8157.16 1177
8158.01 1196
8158.86 1189
8159.72 1175
8160.57 1180
8161.42 1149
8162.27 1109
8163.13 1087
8163.98 1140
8164.83 1145
8165.69 1140
8166.54 1023
8167.39 1084
8168.24 1016
8169.10 1033
8169.95 1010
8170.80 1026
8171.66 1060
8172.51 1090
8173.36 998
8174.22 1027
8175.07 1008
8175.92 1002
8176.78 1042
8177.63 1034
8178.48 1005
8179.34 994
8180.19 1012
8181.04 1019
8181.90 968
8182.75 969
8183.61 991
8184.46 1010
8185.31 962
8186.17 966
8187.02 982
8187.87 959
8188.73 963
8189.58 933
8190.44 961
8191.29 939
8192.15 952
8193.00 961
8193.85 933
8194.71 935
8195.56 944
8196.42 921
8197.27 976
8198.13 1017
8198.98 1004
8199.84 975
8200.69 952
8201.55 932
8202.40 942
8203.25 941
8204.11 965
8204.96 972
8205.82 940
8206.67 1016
8207.53 995
8208.38 968
8209.24 937
8210.09 993
8210.95 974
8211.81 979
8212.66 967
8213.52 965
8214.37 1025
8215.23 1010
8216.08 1000
8216.94 993
8217.79 967
8218.65 974
8219.50 1020
8220.36 1021
8221.22 1013
8222.07 974
8222.93 1036
8223.78 1078
8224.64 1030
8225.50 1034
8226.35 1061
8227.21 1062
8228.06 1052
8228.92 1007
8229.78 992
8230.63 1015
8231.49 1025
8232.34 973
8233.20 975
8234.06 980
8234.91 923
8235.77 925
8236.63 937
8237.48 947
8238.34 952
8239.20 931
8240.05 993
8240.91 956
8241.77 941
8242.62 956
8243.48 950
8244.34 918
8245.19 951
8246.05 1003
8246.91 986
8247.77 982
8248.62 934
8249.48 949
8250.34 913
8251.20 950
8252.05 905
8252.91 1004
8253.77 950
8254.62 932
8255.48 926
8256.34 921
8257.20 928
8258.06 936
8258.91 994
8259.77 973
8260.63 993
8261.49 966
8262.34 971
8263.20 929
8264.06 943
8264.92 937
8265.78 965
8266.63 970
8267.49 952
8268.35 935
8269.21 966
8270.07 931
8270.93 939
8271.78 1001
8272.64 978
8273.50 957
8274.36 944
8275.22 968
8276.08 962
8276.93 963
8277.79 953
8278.65 962
8279.51 940
8280.37 997
8281.23 955
8282.09 979
8282.95 968
8283.81 1005
8284.66 969
8285.52 986
8286.38 966
8287.24 970
8288.10 989
8288.96 957
8289.82 1012
8290.68 992
8291.54 934
8292.40 1021
8293.26 1080
8294.12 1046
8294.98 977
8295.84 980
8296.70 989
8297.56 1002
8298.42 1017
8299.28 988
8300.13 1053
8300.99 1054
8301.85 1061
8302.71 1061
8303.57 1034
8304.43 1044
8305.29 1050
8306.16 1042
8307.02 1075
8307.88 1103
8308.74 1040
8309.60 1028
8310.46 1029
8311.32 1038
8312.18 983
8313.04 990
8313.90 1041
8314.76 1034
8315.62 1032
8316.48 1004
8317.34 991
8318.20 943
8319.06 962
8319.92 961
8320.78 972
8321.65 978
8322.51 966
8323.37 980
8324.23 986
8325.09 970
8325.95 970
8326.81 985
8327.67 989
8328.53 990
8329.40 958
8330.26 992
8331.12 991
8331.98 1026
8332.84 989
8333.70 962
8334.57 995
8335.43 1007
8336.29 1017
8337.15 1006
8338.01 1043
8338.87 1050
8339.74 1062
8340.60 1054
8341.46 1060
8342.32 1050
8343.18 1047
8344.05 1028
8344.91 1047
8345.77 1006
8346.63 1020
8347.49 1007
8348.36 1044
8349.22 1004
8350.08 1043
8350.94 1067
8351.81 1080
8352.67 1049
8353.53 1093
8354.39 1090
8355.26 1079
8356.12 1085
8356.98 1053
8357.85 1027
8358.71 1050
8359.57 1038
8360.43 1006
8361.30 1066
8362.16 1022
8363.02 1072
8363.89 1027
8364.75 1066
8365.61 1052
8366.48 1081
8367.34 1065
8368.20 1031
8369.07 1044
8369.93 1035
8370.79 1090
8371.66 1052
8372.52 1061
8373.38 1016
8374.25 1075
8375.11 1091
8375.98 1112
8376.84 1073
8377.70 1055
8378.57 1068
8379.43 1082
8380.30 1092
8381.16 1063
8382.02 1095
8382.89 1095
8383.75 1122
8384.62 1130
8385.48 1150
8386.34 1145
8387.21 1161
8388.07 1122
8388.94 1140
8389.80 1123
8390.67 1148
8391.53 1145
8392.40 1169
8393.26 1189
8394.13 1138
8394.99 1216
8395.85 1173
8396.72 1246
8397.58 1204
8398.45 1214
8399.31 1164
8400.18 1183
8401.04 1222
8401.91 1232
8402.77 1200
8403.64 1215
8404.50 1239
8405.37 1190
8406.24 1170
8407.10 1277
8407.97 1268
8408.83 1258
8409.70 1232
8410.56 1265
8411.43 1356
8412.29 1351
8413.16 1363
8414.03 1332
8414.89 1370
8415.76 1393
8416.62 1434
8417.49 1413
8418.35 1398
8419.22 1418
8420.09 1469
8420.95 1411
8421.82 1406
8422.69 1438
8423.55 1482
8424.42 1500
8425.28 1499
8426.15 1524
8427.02 1508
8427.88 1536
8428.75 1502
8429.62 1610
8430.48 1582
8431.35 1649
8432.22 1660
8433.08 1625
8433.95 1645
8434.82 1653
8435.68 1662
8436.55 1683
8437.42 1728
8438.28 1758
8439.15 1827
8440.02 1880
8440.89 1974
8441.75 1939
8442.62 2004
8443.49 2083
8444.35 2098
8445.22 2100
8446.09 2053
8446.96 2022
8447.82 2056
8448.69 2121
8449.56 2200
8450.43 2222
8451.29 2264
8452.16 2405
8453.03 2519
8453.90 2719
8454.76 3022
8455.63 3313
8456.50 3627
8457.37 4018
8458.24 4332
8459.10 4356
8459.97 4443
8460.84 4430
8461.71 4082
8462.58 3822
8463.45 3552
8464.31 3246
8465.18 3012
8466.05 2825
8466.92 2647
8467.79 2461
8468.66 2309
8469.52 2219
8470.39 2192
8471.26 2060
8472.13 2043
8473.00 1965
8473.87 1954
8474.74 1876
8475.61 1885
8476.47 1855
8477.34 1785
8478.21 1863
8479.08 1858
8479.95 1881
8480.82 1848
8481.69 1975
8482.56 2039
8483.43 2083
8484.30 2134
8485.17 2179
8486.04 2179
8486.91 2243
8487.78 2248
8488.64 2137
8489.51 2051
8490.38 2040
8491.25 2071
8492.12 2047
8492.99 1897
8493.86 1821
8494.73 1943
8495.60 1911
8496.47 1922
8497.34 1880
8498.21 1907
8499.08 1906
8499.95 1822
8500.82 1810
8501.69 1855
8502.56 1871
8503.43 1867
8504.30 1797
8505.17 1853
8506.05 1857
8506.92 1818
8507.79 1854
8508.66 1913
8509.53 1898
8510.40 1916
8511.27 1964
8512.14 1953
8513.01 1981
8513.88 1962
8514.75 1977
8515.62 2053
8516.49 2019
8517.37 2027
8518.24 2000
8519.11 2092
8519.98 2132
8520.85 2166
8521.72 2206
8522.59 2229
8523.46 2413
8524.33 2626
8525.21 2818
8526.08 3071
8526.95 3288
8527.82 3462
8528.69 3617
8529.56 3620
8530.44 3517
8531.31 3414
8532.18 3178
8533.05 2996
8533.92 2825
8534.80 2732
8535.67 2624
8536.54 2427
8537.41 2336
8538.28 2223
8539.16 2132
8540.03 2085
8540.90 2098
8541.77 2033
8542.64 1985
8543.52 1934
8544.39 1885
8545.26 1835
8546.13 1852
8547.01 1896
8547.88 1830
8548.75 1786
8549.62 1839
8550.50 1868
8551.37 1951
8552.24 2013
8553.12 2020
8553.99 2061
8554.86 2175
8555.73 2198
8556.61 2198
8557.48 2273
8558.35 2183
8559.23 2073
8560.10 2012
8560.97 1974
8561.85 1894
8562.72 1884
8563.59 1902
8564.47 1864
8565.34 1742
8566.21 1709
8567.09 1699
8567.96 1709
8568.83 1671
8569.71 1686
8570.58 1707
8571.46 1690
8572.33 1674
8573.20 1704
8574.08 1646
8574.95 1660
8575.83 1619
8576.70 1639
8577.57 1595
8578.45 1626
8579.32 1630
8580.20 1588
8581.07 1592
8581.94 1588
8582.82 1580
8583.69 1619
8584.57 1670
8585.44 1664
8586.32 1631
8587.19 1638
8588.07 1649
8588.94 1687
8589.82 1743
8590.69 1743
8591.57 1745
8592.44 1708
8593.32 1736
8594.19 1719
8595.07 1717
8595.94 1735
8596.82 1815
8597.69 1785
8598.57 1775
8599.44 1750
8600.32 1745
8601.19 1767
8602.07 1836
8602.94 1801
8603.82 1890
8604.69 1835
8605.57 1848
8606.44 1906
8607.32 1863
8608.20 1795
8609.07 1813
8609.95 1909
8610.82 1898
8611.70 1883
8612.57 1934
8613.45 1920
8614.33 1965
8615.20 1965
8616.08 1996
8616.95 1969
8617.83 2025
8618.71 1971
8619.58 2007
8620.46 2039
8621.34 2111
8622.21 2143
8623.09 2161
8623.97 2180
8624.84 2163
8625.72 2198
8626.59 2137
8627.47 2238
8628.35 2218
8629.22 2234
8630.10 2245
8630.98 2295
8631.86 2310
8632.73 2272
8633.61 2218
8634.49 2229
8635.36 2233
8636.24 2258
8637.12 2290
8637.99 2260
8638.87 2313
8639.75 2282
8640.63 2308
8641.50 2330
8642.38 2404
8643.26 2398
8644.14 2440
8645.01 2359
8645.89 2494
8646.77 2513
8647.65 2657
8648.52 2626
8649.40 2656
8650.28 2727
8651.16 2659
8652.04 2683
8652.91 2741
8653.79 2778
8654.67 2771
8655.55 2814
8656.43 2724
8657.30 2784
8658.18 2906
8659.06 3030
8659.94 3173
8660.82 3281
8661.70 3555
8662.57 3765
8663.45 4063
8664.33 4442
8665.21 4826
8666.09 5137
8666.97 5291
8667.85 5431
8668.72 5344
8669.60 5239
8670.48 4885
8671.36 4675
8672.24 4372
8673.12 4147
8674.00 3943
8674.88 3794
8675.76 3675
8676.63 3589
8677.51 3464
8678.39 3340
8679.27 3247
8680.15 3094
8681.03 3065
8681.91 2948
8682.79 2876
8683.67 2832
8684.55 2775
8685.43 2749
8686.31 2704
8687.19 2695
8688.07 2776
8688.95 2827
8689.83 2878
8690.71 3017
8691.59 3177
8692.47 3424
8693.35 3544
8694.23 3747
8695.11 3930
8695.99 3927
8696.87 3895
8697.75 3692
8698.63 3657
8699.51 3575
8700.39 3390
8701.27 3319
8702.15 3218
8703.03 3144
8703.91 3073
8704.79 3000
8705.67 2851
8706.55 2824
8707.43 2753
8708.31 2659
8709.19 2610
8710.07 2490
8710.96 2427
8711.84 2344
8712.72 2273
8713.60 2235
8714.48 2183
8715.36 2120
8716.24 2120
8717.12 2072
8718.00 2057
8718.89 2072
8719.77 2070
8720.65 2041
8721.53 2090
8722.41 2023
8723.29 1989
8724.17 2015
8725.06 2064
8725.94 2029
8726.82 2076
8727.70 2086
8728.58 2073
8729.46 2106
8730.35 2121
8731.23 2184
8732.11 2188
8732.99 2137
8733.87 2239
8734.76 2168
8735.64 2126
8736.52 2173
8737.40 2152
8738.29 2200
8739.17 2204
8740.05 2200
8740.93 2203
8741.81 2197
8742.70 2221
8743.58 2232
8744.46 2240
8745.34 2204
8746.23 2209
8747.11 2143
8747.99 2171
8748.88 2175
8749.76 2136
8750.64 2179
8751.52 2150
8752.41 2202
8753.29 2207
8754.17 2220
8755.06 2225
8755.94 2280
8756.82 2255
8757.71 2363
8758.59 2390
8759.47 2379
8760.36 2450
8761.24 2396
8762.12 2433
8763.01 2485
8763.89 2474
8764.77 2414
8765.66 2473
8766.54 2470
8767.42 2533
8768.31 2487
8769.19 2442
8770.08 2496
8770.96 2541
8771.84 2591
8772.73 2488
8773.61 2480
8774.50 2454
8775.38 2429
8776.26 2450
8777.15 2506
8778.03 2592
8778.92 2639
8779.80 2790
8780.69 2935
8781.57 3242
8782.46 3443
8783.34 3686
8784.22 3840
8785.11 3857
8785.99 3914
8786.88 3877
8787.76 3747
8788.65 3616
8789.53 3429
8790.42 3120
8791.30 2955
8792.19 2727
8793.07 2575
8793.96 2485
8794.84 2340
8795.73 2244
8796.61 2160
8797.50 2107
8798.38 2041
8799.27 1942
8800.15 1891
8801.04 1882
8801.93 1891
8802.81 1846
8803.70 1779
8804.58 1785
8805.47 1771
8806.35 1740
8807.24 1796
8808.12 1653
8809.01 1645
8809.90 1627
8810.78 1644
8811.67 1601
8812.55 1600
8813.44 1648
8814.33 1628
8815.21 1616
8816.10 1603
8816.98 1641
8817.87 1609
8818.76 1585
8819.64 1596
8820.53 1539
8821.42 1563
8822.30 1596
8823.19 1573
8824.08 1520
8824.96 1497
8825.85 1554
8826.74 1520
8827.62 1529
8828.51 1521
8829.40 1474
8830.28 1501
8831.17 1496
8832.06 1576
8832.94 1483
8833.83 1490
8834.72 1474
8835.61 1479
8836.49 1439
8837.38 1437
8838.27 1503
8839.16 1469
8840.04 1456
8840.93 1502
8841.82 1480
8842.70 1513
8843.59 1484
8844.48 1521
8845.37 1486
8846.26 1451
8847.14 1526
8848.03 1529
8848.92 1524
8849.81 1497
8850.69 1446
8851.58 1439
8852.47 1476
8853.36 1452
8854.25 1536
8855.13 1502
8856.02 1421
8856.91 1459
8857.80 1449
8858.69 1388
8859.58 1338
8860.46 1409
8861.35 1436
8862.24 1418
8863.13 1414
8864.02 1427
8864.91 1388
8865.80 1364
8866.68 1348
8867.57 1396
8868.46 1343
8869.35 1295
8870.24 1329
8871.13 1319
8872.02 1267
8872.91 1341
8873.80 1343
8874.69 1299
8875.57 1266
8876.46 1312
8877.35 1281
8878.24 1216
8879.13 1176
8880.02 1217
8880.91 1252
8881.80 1223
8882.69 1165
8883.58 1184
8884.47 1146
8885.36 1172
8886.25 1164
8887.14 1169
8888.03 1136
8888.92 1169
8889.81 1175
8890.70 1138
8891.59 1124
8892.48 1093
8893.37 1100
8894.26 1125
8895.15 1079
8896.04 1096
8896.93 1091
8897.82 1076
8898.71 1078
8899.60 1060
8900.49 1063
8901.38 1055
8902.27 1041
8903.16 1087
8904.05 1031
8904.94 1039
8905.83 1047
8906.72 1035
8907.61 1055
8908.50 1044
8909.40 993
8910.29 1061
8911.18 1041
8912.07 1052
8912.96 1035
8913.85 1031
8914.74 1032
8915.63 981
8916.52 991
8917.42 1022
8918.31 1031
8919.20 1014
8920.09 1032
8920.98 1015
8921.87 1005
8922.76 1006
8923.66 986
8924.55 961
8925.44 989
8926.33 967
8927.22 985
8928.11 1021
8929.01 1004
8929.90 1022
8930.79 1046
8931.68 1017
8932.57 948
8933.47 961
8934.36 975
8935.25 997
8936.14 1001
8937.03 1037
8937.93 925
8938.82 980
8939.71 936
8940.60 938
8941.50 948
8942.39 889
8943.28 912
8944.17 919
8945.07 917
8945.96 946
8946.85 979
8947.75 919
8948.64 865
8949.53 916
8950.42 925
8951.32 896
8952.21 913
8953.10 863
8954.00 924
8954.89 978
8955.78 978
8956.68 921
8957.57 901
8958.46 872
8959.36 888
8960.25 903
8961.14 861
8962.04 888
8962.93 890
8963.82 913
8964.72 877
8965.61 896
8966.50 938
8967.40 963
8968.29 908
8969.19 928
8970.08 934
8970.97 908
8971.87 917
8972.76 865
8973.66 873
8974.55 859
8975.44 885
8976.34 862
8977.23 931
8978.13 885
8979.02 851
8979.91 897
8980.81 868
8981.70 866
8982.60 907
8983.49 867
8984.39 895
8985.28 836
8986.18 874
8987.07 857
8987.97 900
8988.86 897
8989.76 836
8990.65 848
8991.55 882
8992.44 852
8993.34 871
8994.23 834
8995.13 843
8996.02 865
8996.92 902
8997.81 869
8998.71 875
8999.60 828
9000.50 871
9001.39 810
9002.29 839
9003.18 820
9004.08 858
9004.98 853
9005.87 829
9006.77 839
9007.66 865
9008.56 825
9009.45 833
9010.35 864
9011.25 862
9012.14 840
9013.04 806
9013.93 833
9014.83 833
9015.73 804
9016.62 853
9017.52 849
9018.42 794
9019.31 841
9020.21 848
9021.10 837
9022.00 863
9022.90 839
9023.79 840
9024.69 825
9025.59 803
9026.48 820
9027.38 844
9028.28 828
9029.17 795
9030.07 813
9030.97 824
9031.87 855
9032.76 798
9033.66 854
9034.56 814
9035.45 846
9036.35 788
9037.25 818
9038.15 792
9039.04 835
9039.94 833
9040.84 847
9041.73 814
9042.63 803
9043.53 839
9044.43 819
9045.33 777
9046.22 857
9047.12 858
9048.02 834
9048.92 807
9049.81 823
9050.71 818
9051.61 799
9052.51 767
9053.41 789
9054.30 796
9055.20 785
9056.10 852
9057.00 809
9057.90 844
9058.80 840
9059.69 829
9060.59 814
9061.49 868
9062.39 800
9063.29 802
9064.19 844
9065.08 853
9065.98 846
9066.88 853
9067.78 853
9068.68 823
9069.58 841
9070.48 857
9071.38 871
9072.27 874
9073.17 840
9074.07 813
9074.97 786
9075.87 816
9076.77 865
9077.67 822
9078.57 788
9079.47 810
9080.37 832
9081.27 823
9082.17 831
9083.07 843
9083.97 869
9084.87 814
9085.76 792
9086.66 862
9087.56 832
9088.46 830
9089.36 850
9090.26 822
9091.16 849
9092.06 828
9092.96 859
9093.86 832
9094.76 847
9095.66 808
9096.56 854
9097.46 811
9098.36 795
9099.26 798
9100.17 776
9101.07 855
9101.97 828
9102.87 851
9103.77 857
9104.67 858
9105.57 837
9106.47 848
9107.37 852
9108.27 823
9109.17 772
9110.07 836
9110.97 844
9111.87 801
9112.77 810
9113.68 810
9114.58 828
9115.48 783
9116.38 789
9117.28 795
9118.18 816
9119.08 820
9119.98 805
9120.89 793
9121.79 839
9122.69 808
9123.59 847
9124.49 819
9125.39 810
9126.29 765
9127.20 814
9128.10 843
9129.00 796
9129.90 844
9130.80 789
9131.71 787
9132.61 786
9133.51 826
9134.41 773
9135.31 806
9136.22 818
9137.12 841
9138.02 823
9138.92 797
9139.83 819
9140.73 827
9141.63 823
9142.53 803
9143.43 825
9144.34 846
9145.24 805
9146.14 785
9147.05 813
9147.95 768
9148.85 781
9149.75 783
9150.66 821
9151.56 797
9152.46 829
9153.37 882
9154.27 836
9155.17 799
9156.07 810
9156.98 836
9157.88 816
9158.78 792
9159.69 801
9160.59 841
9161.49 806
9162.40 801
9163.30 840
9164.20 801
9165.11 842
9166.01 807
9166.92 857
9167.82 840
9168.72 840
9169.63 796
9170.53 831
9171.43 849
9172.34 778
9173.24 796
9174.15 846
9175.05 828
9175.95 796
9176.86 810
9177.76 844
9178.67 800
9179.57 794
9180.48 810
9181.38 832
9182.28 847
9183.19 839
9184.09 854
9185.00 799
9185.90 848
9186.81 848
9187.71 842
9188.62 829
9189.52 817
9190.43 846
9191.33 802
9192.24 854
9193.14 827
9194.05 809
9194.95 818
9195.86 830
9196.76 826
9197.67 841
9198.57 838
9199.48 838
9200.38 897
9201.29 866
9202.19 871
9203.10 861
9204.00 890
9204.91 873
9205.81 849
9206.72 866
9207.63 821
9208.53 801
9209.44 824
9210.34 846
9211.25 866
9212.15 840
9213.06 816
9213.97 842
9214.87 878
9215.78 870
9216.68 864
9217.59 856
9218.50 869
9219.40 833
9220.31 886
9221.22 879
9222.12 880
9223.03 864
9223.94 845
9224.84 896
9225.75 900
9226.65 866
9227.56 811
9228.47 805
9229.37 855
9230.28 820
9231.19 789
9232.10 856
9233.00 781
9233.91 796
9234.82 811
9235.72 826
9236.63 791
9237.54 842
9238.44 807
9239.35 792
9240.26 827
9241.17 802
9242.07 824
9242.98 828
9243.89 806
9244.80 778
9245.70 825
9246.61 860
9247.52 811
9248.43 791
9249.33 791
9250.24 802
9251.15 841
9252.06 839
9252.97 794
9253.87 776
9254.78 804
9255.69 812
9256.60 789
9257.51 800
9258.41 816
9259.32 811
9260.23 826
9261.14 795
9262.05 822
9262.96 864
9263.86 830
9264.77 854
9265.68 861
9266.59 871
9267.50 871
9268.41 813
9269.32 854
9270.22 843
9271.13 825
9272.04 819
9272.95 862
9273.86 870
9274.77 836
9275.68 864
9276.59 869
9277.50 775
9278.40 878
9279.31 824
9280.22 853
9281.13 856
9282.04 845
9282.95 854
9283.86 860
9284.77 882
9285.68 872
9286.59 838
9287.50 855
9288.41 816
9289.32 842
9290.23 852
9291.14 856
9292.05 873
9292.96 902
9293.87 928
9294.78 861
9295.69 882
9296.60 904
9297.51 901
9298.42 864
9299.33 883
9300.24 899
9301.15 925
9302.06 931
9302.97 924
9303.88 914
9304.79 920
9305.70 906
9306.61 863
9307.52 875
9308.43 889
9309.34 893
9310.25 950
9311.16 907
9312.07 918
9312.98 924
9313.90 934
9314.81 943
9315.72 941
9316.63 897
9317.54 908
9318.45 874
9319.36 899
9320.27 898
9321.18 874
9322.10 896
9323.01 910
9323.92 927
9324.83 904
9325.74 911
9326.65 882
9327.56 849
9328.48 830
9329.39 887
9330.30 885
9331.21 882
9332.12 861
9333.03 888
9333.95 845
9334.86 843
9335.77 863
9336.68 874
9337.59 855
9338.51 833
9339.42 823
9340.33 835
9341.24 886
9342.15 896
9343.07 883
9343.98 892
9344.89 875
9345.80 863
9346.72 897
9347.63 859
9348.54 850
9349.45 870
9350.37 907
9351.28 879
9352.19 868
9353.11 851
9354.02 878
9354.93 873
9355.84 856
9356.76 899
9357.67 918
9358.58 918
9359.50 855
9360.41 830
9361.32 862
9362.24 882
9363.15 893
9364.06 899
9364.98 904
9365.89 897
9366.80 850
9367.72 862
9368.63 924
9369.54 900
9370.46 879
9371.37 928
9372.28 979
9373.20 916
9374.11 905
9375.03 888
9375.94 913
9376.85 917
9377.77 901
9378.68 872
9379.60 914
9380.51 900
9381.42 914
9382.34 939
9383.25 930
9384.17 936
9385.08 934
9386.00 949
9386.91 925
9387.82 959
9388.74 980
9389.65 966
9390.57 1013
9391.48 1011
9392.40 983
9393.31 1024
9394.23 1020
9395.14 1031
9396.06 1018
9396.97 1005
9397.89 1064
9398.80 1093
9399.72 1115
9400.63 995
9401.55 1017
9402.46 1046
9403.38 1009
9404.29 986
9405.21 948
9406.12 957
9407.04 986
9407.95 1017
9408.87 982
9409.79 941
9410.70 974
9411.62 980
9412.53 1007
9413.45 1012
9414.36 1016
9415.28 994
9416.20 990
9417.11 999
9418.03 1018
9418.94 958
9419.86 990
9420.78 1036
9421.69 1028
9422.61 1014
9423.52 968
9424.44 1014
9425.36 983
9426.27 1026
9427.19 1003
9428.11 1035
9429.02 1041
9429.94 1068
9430.86 1048
9431.77 1030
9432.69 1045
9433.61 1063
9434.52 1077
9435.44 1030
9436.36 1048
9437.27 1097
9438.19 1115
9439.11 1110
9440.02 1134
9440.94 1140
9441.86 1174
9442.78 1136
9443.69 1134
9444.61 1166
9445.53 1125
9446.44 1135
9447.36 1128
9448.28 1165
9449.20 1167
9450.11 1139
9451.03 1207
9451.95 1235
9452.87 1217
9453.78 1250
9454.70 1303
9455.62 1303
9456.54 1309
9457.46 1324
9458.37 1273
9459.29 1222
9460.21 1278
9461.13 1217
9462.05 1192
9462.96 1188
9463.88 1176
9464.80 1213
9465.72 1127
9466.64 1124
9467.56 1143
9468.47 1080
9469.39 1155
9470.31 1141
9471.23 1144
9472.15 1123
9473.07 1079
9473.98 1093
9474.90 1086
9475.82 1105
9476.74 1106
9477.66 1135
9478.58 1163
9479.50 1126
9480.42 1123
9481.34 1166
9482.26 1175
9483.17 1249
9484.09 1219
9485.01 1241
9485.93 1157
9486.85 1224
9487.77 1185
9488.69 1174
9489.61 1163
9490.53 1154
9491.45 1172
9492.37 1181
9493.29 1166
9494.21 1172
9495.13 1181
9496.05 1154
9496.97 1134
9497.89 1171
9498.81 1176
9499.73 1148
9500.65 1167
9501.57 1174
9502.49 1205
9503.41 1232
9504.33 1190
9505.25 1197
9506.17 1213
9507.09 1200
9508.01 1219
9508.93 1250
9509.85 1247
9510.77 1245
9511.69 1250
9512.61 1283
9513.53 1283
9514.45 1254
9515.37 1285
9516.29 1270
9517.21 1325
9518.13 1361
9519.05 1375
9519.98 1371
9520.90 1430
9521.82 1446
9522.74 1475
9523.66 1460
9524.58 1533
9525.50 1490
9526.42 1546
9527.34 1529
9528.27 1543
9529.19 1513
9530.11 1498
9531.03 1521
9531.95 1420
9532.87 1531
9533.79 1477
9534.72 1510
9535.64 1508
9536.56 1490
9537.48 1482
9538.40 1488
9539.32 1431
9540.25 1468
9541.17 1467
9542.09 1457
9543.01 1405
9543.93 1388
9544.86 1383
9545.78 1398
9546.70 1478
9547.62 1414
9548.55 1422
9549.47 1412
9550.39 1457
9551.31 1466
9552.24 1465
9553.16 1484
9554.08 1500
9555.00 1507
9555.93 1485
9556.85 1502
9557.77 1520
9558.69 1548
9559.62 1556
9560.54 1502
9561.46 1534
9562.39 1614
9563.31 1537
9564.23 1572
9565.15 1573
9566.08 1600
9567.00 1555
9567.92 1606
9568.85 1607
9569.77 1595
9570.69 1595
9571.62 1573
9572.54 1615
9573.46 1636
9574.39 1617
9575.31 1597
9576.23 1662
9577.16 1651
9578.08 1675
9579.01 1741
9579.93 1764
9580.85 1752
9581.78 1746
9582.70 1771
9583.63 1777
9584.55 1845
9585.47 1840
9586.40 1801
9587.32 1814
9588.25 1730
9589.17 1775
9590.09 1812
9591.02 1751
9591.94 1810
9592.87 1836
9593.79 1884
9594.72 1856
9595.64 1921
9596.57 1971
9597.49 2060
9598.42 2092
9599.34 2179
9600.26 2261
9601.19 2274
9602.11 2342
9603.04 2375
9603.96 2282
9604.89 2273
9605.81 2289
9606.74 2265
9607.66 2258
9608.59 2163
9609.51 2120
9610.44 1998
9611.37 2014
9612.29 2027
9613.22 1926
9614.14 1960
9615.07 1983
9615.99 1946
9616.92 1913
9617.84 1948
9618.77 1910
9619.70 1914
9620.62 1899
9621.55 1938
9622.47 1970
9623.40 1950
9624.32 1967
9625.25 1958
9626.18 2002
9627.10 2035
9628.03 2039
9628.95 2026
9629.88 2056
9630.81 2058
9631.73 2030
9632.66 2096
9633.59 2185
9634.51 2104
9635.44 2123
9636.37 2172
9637.29 2204
9638.22 2159
9639.15 2221
9640.07 2324
9641.00 2220
9641.93 2331
9642.85 2336
9643.78 2358
9644.71 2429
9645.63 2469
9646.56 2510
9647.49 2516
9648.41 2498
9649.34 2523
9650.27 2528
9651.20 2530
9652.12 2548
9653.05 2602
9653.98 2519
9654.91 2526
9655.83 2478
9656.76 2494
9657.69 2560
9658.62 2513
9659.54 2459
9660.47 2519
9661.40 2484
9662.33 2531
9663.25 2517
9664.18 2536
9665.11 2505
9666.04 2559
9666.97 2600
9667.89 2605
9668.82 2652
9669.75 2648
9670.68 2657
9671.61 2664
9672.53 2648
9673.46 2690
9674.39 2650
9675.32 2730
9676.25 2717
9677.18 2701
9678.11 2824
9679.03 2796
9679.96 2800
9680.89 2829
9681.82 2851
9682.75 2843
9683.68 2890
9684.61 2919
9685.54 2924
9686.46 3017
9687.39 2984
9688.32 2968
9689.25 3007
9690.18 3052
9691.11 3131
9692.04 3034
9692.97 3061
9693.90 3097
9694.83 3105
9695.76 3116
9696.69 3201
9697.61 3265
9698.54 3347
9699.47 3350
9700.40 3458
9701.33 3501
9702.26 3589
9703.19 3483
9704.12 3389
9705.05 3372
9705.98 3240
9706.91 3166
9707.84 3153
9708.77 3154
9709.70 3068
9710.63 3064
9711.56 3042
9712.49 3142
9713.42 3122
9714.35 3115
9715.28 3119
9716.21 3173
9717.14 3133
9718.07 3144
9719.00 3160
9719.94 3144
9720.87 3061
9721.80 2963
9722.73 2912
9723.66 2825
9724.59 2734
9725.52 2674
9726.45 2614
9727.38 2564
9728.31 2491
9729.24 2439
9730.17 2395
9731.10 2325
9732.04 2352
9732.97 2404
9733.90 2402
9734.83 2336
9735.76 2342
9736.69 2399
9737.62 2327
9738.55 2266
9739.49 2213
9740.42 2202
9741.35 2157
9742.28 2108
9743.21 2105
9744.14 2090
9745.08 2074
9746.01 2101
9746.94 2070
9747.87 2062
9748.80 2032
9749.74 2015
9750.67 2054
9751.60 1997
9752.53 1917
9753.46 1940
9754.40 1975
9755.33 1903
9756.26 1833
9757.19 1855
9758.13 1954
9759.06 1867
9759.99 1861
9760.92 1844
9761.85 1792
9762.79 1850
9763.72 1822
9764.65 1828
9765.59 1888
9766.52 1877
9767.45 1863
9768.38 1924
9769.32 1917
9770.25 1879
9771.18 1847
9772.12 1874
9773.05 1910
9773.98 1889
9774.92 1883
9775.85 1857
9776.78 1910
9777.71 1910
9778.65 1879
9779.58 1870
9780.52 1879
9781.45 1865
9782.38 1869
9783.32 1935
9784.25 1899
9785.18 1889
9786.12 1870
9787.05 1806
9787.98 1794
9788.92 1814
9789.85 1871
9790.79 1895
9791.72 1790
9792.65 1788
9793.59 1763
9794.52 1719
9795.46 1771
9796.39 1758
9797.32 1735
9798.26 1729
9799.19 1778
9800.13 1727
9801.06 1746
9802.00 1712
9802.93 1700
9803.87 1643
9804.80 1642
9805.73 1668
9806.67 1638
9807.60 1639
9808.54 1584
9809.47 1592
9810.41 1573
9811.34 1536
9812.28 1492
9813.21 1483
9814.15 1487
9815.08 1456
9816.02 1446
9816.95 1491
9817.89 1454
9818.82 1438
9819.76 1432
9820.69 1441
9821.63 1431
9822.57 1411
9823.50 1450
9824.44 1410
9825.37 1416
9826.31 1435
9827.24 1348
9828.18 1383
9829.11 1405
9830.05 1407
9830.99 1415
9831.92 1368
9832.86 1399
9833.79 1350
9834.73 1414
9835.67 1423
9836.60 1339
9837.54 1340
9838.47 1384
9839.41 1395
9840.35 1320
9841.28 1328
9842.22 1383
9843.16 1379
9844.09 1362
9845.03 1350
9845.97 1348
9846.90 1311
9847.84 1332
9848.78 1293
9849.71 1339
9850.65 1293
9851.59 1345
9852.52 1276
9853.46 1325
9854.40 1289
9855.33 1304
9856.27 1276
9857.21 1274
9858.14 1262
9859.08 1315
9860.02 1236
9860.96 1282
9861.89 1254
9862.83 1226
9863.77 1250
9864.71 1267
9865.64 1311
9866.58 1216
9867.52 1198
9868.46 1235
9869.39 1251
9870.33 1220
9871.27 1228
9872.21 1243
9873.15 1199
9874.08 1249
9875.02 1185
9875.96 1218
9876.90 1214
9877.83 1174
9878.77 1199
9879.71 1181
9880.65 1228
9881.59 1191
9882.53 1185
9883.46 1202
9884.40 1194
9885.34 1181
9886.28 1183
9887.22 1147
9888.16 1158
9889.10 1162
9890.03 1160
9890.97 1129
9891.91 1120
9892.85 1137
9893.79 1126
9894.73 1163
9895.67 1164
9896.61 1113
9897.54 1118
9898.48 1095
9899.42 1107
9900.36 1111
9901.30 1094
9902.24 1134
9903.18 1071
9904.12 1139
9905.06 1129
9906.00 1181
9906.94 1158
9907.88 1108
9908.82 1125
9909.76 1115
9910.70 1118
9911.63 1150
9912.57 1115
9913.51 1127
9914.45 1137
9915.39 1085
9916.33 1134
9917.27 1178
9918.21 1137
9919.15 1158
9920.09 1156
9921.03 1155
9921.97 1191
9922.91 1205
9923.85 1265
9924.79 1291
9925.74 1355
9926.68 1406
9927.62 1430
9928.56 1432
9929.50 1488
9930.44 1473
9931.38 1408
9932.32 1444
9933.26 1388
9934.20 1342
9935.14 1314
9936.08 1317
9937.02 1243
9937.96 1211
9938.90 1210
9939.85 1188
9940.79 1137
9941.73 1187
9942.67 1122
9943.61 1072
9944.55 1140
9945.49 1141
9946.43 1138
9947.38 1181
9948.32 1102
9949.26 1131
9950.20 1158
9951.14 1150
9952.08 1180
9953.02 1163
9953.97 1197
9954.91 1171
9955.85 1155
9956.79 1141
9957.73 1139
9958.68 1104
9959.62 1064
9960.56 1078
9961.50 1062
9962.44 1048
9963.39 1004
9964.33 1003
9965.27 976
9966.21 1009
9967.15 988
9968.10 957
9969.04 1003
9969.98 987
9970.92 951
9971.87 973
9972.81 917
9973.75 955
9974.69 922
9975.64 918
9976.58 934
9977.52 942
9978.47 936
9979.41 927
9980.35 945
9981.29 931
9982.24 939
9983.18 939
9984.12 944
9985.07 938
9986.01 951
9986.95 887
9987.90 956
9988.84 940
9989.78 952
9990.73 927
9991.67 938
9992.61 954
9993.56 951
9994.50 945
9995.44 927
9996.39 969
9997.33 951
9998.27 952
9999.22 929
10000.16 934
10001.11 871
10002.05 889
10002.99 935
10003.94 900
10004.88 927
10005.83 952
10006.77 935
10007.72 892
10008.66 925
10009.60 931
10010.55 889
10011.49 953
10012.44 929
10013.38 890
10014.33 929
10015.27 892
10016.21 926
10017.16 912
10018.10 901
10019.05 910
10019.99 904
10020.94 942
10021.88 928
10022.83 947
10023.77 901
10024.72 965
10025.66 934
10026.61 925
10027.55 904
10028.50 893
10029.44 902
10030.39 899
10031.33 933
10032.28 883
10033.23 882
10034.17 913
10035.12 864
10036.06 840
10037.01 887
10037.95 870
10038.90 878
10039.84 873
10040.79 890
10041.74 883
10042.68 872
10043.63 875
10044.57 891
10045.52 874
10046.47 838
10047.41 874
10048.36 865
10049.30 866
10050.25 851
10051.20 828
10052.14 835
10053.09 885
10054.04 869
10054.98 847
10055.93 857
10056.88 862
10057.82 855
10058.77 862
10059.72 870
10060.66 859
10061.61 854
10062.56 859
10063.50 863
10064.45 846
10065.40 850
10066.34 845
10067.29 843
10068.24 821
10069.18 836
10070.13 786
10071.08 861
10072.03 842
10072.97 827
10073.92 820
10074.87 839
10075.82 808
10076.76 900
10077.71 834
10078.66 866
10079.61 832
10080.55 811
10081.50 852
10082.45 853
10083.40 840
10084.34 852
10085.29 875
10086.24 845
10087.19 835
10088.14 877
10089.08 889
10090.03 859
10090.98 847
10091.93 860
10092.88 857
10093.83 849
10094.77 811
10095.72 811
10096.67 836
10097.62 829
10098.57 835
10099.52 876
10100.46 827
10101.41 830
10102.36 838
10103.31 852
10104.26 878
10105.21 871
10106.16 839
10107.11 845
10108.05 875
10109.00 823
10109.95 841
10110.90 844
10111.85 845
10112.80 852
10113.75 842
10114.70 823
10115.65 811
10116.60 864
10117.55 834
10118.50 835
10119.45 842
10120.39 823
10121.34 842
10122.29 862
10123.24 818
10124.19 841
10125.14 827
10126.09 854
10127.04 849
10127.99 898
10128.94 879
10129.89 855
10130.84 871
10131.79 831
10132.74 872
10133.69 885
10134.64 906
10135.59 916
10136.54 850
10137.49 875
10138.44 831
10139.39 854
10140.34 900
10141.30 900
10142.25 959
10143.20 904
10144.15 907
10145.10 928
10146.05 899
10147.00 908
10147.95 933
10148.90 923
10149.85 927
10150.80 888
10151.75 929
10152.70 901
10153.66 927
10154.61 930
10155.56 938
10156.51 951
10157.46 931
10158.41 946
10159.36 944
10160.31 947
10161.27 959
10162.22 984
10163.17 986
10164.12 966
10165.07 956
10166.02 975
10166.98 989
10167.93 995
10168.88 1049
10169.83 989
10170.78 976
10171.73 988
10172.69 986
10173.64 1022
10174.59 1033
10175.54 1023
10176.50 1072
10177.45 1027
10178.40 1058
10179.35 1104
10180.30 1062
10181.26 1113
10182.21 1083
10183.16 1075
10184.11 1068
10185.07 1081
10186.02 1115
10186.97 1101
10187.92 1088
10188.88 1094
10189.83 1121
10190.78 1105
10191.74 1077
10192.69 1074
10193.64 1098
10194.59 1107
10195.55 1102
10196.50 1115
10197.45 1158
10198.41 1165
10199.36 1081
10200.31 1093
10201.27 1125
10202.22 1132
10203.17 1154
10204.13 1132
10205.08 1213
10206.03 1233
10206.99 1265
10207.94 1255
10208.89 1302
10209.85 1275
10210.80 1263
10211.76 1254
10212.71 1277
10213.66 1283
10214.62 1269
10215.57 1228
10216.53 1205
10217.48 1179
10218.43 1167
10219.39 1186
10220.34 1159
10221.30 1193
10222.25 1148
10223.21 1158
10224.16 1127
10225.11 1149
10226.07 1172
10227.02 1147
10227.98 1165
10228.93 1149
10229.89 1193
10230.84 1173
10231.80 1223
10232.75 1254
10233.71 1303
10234.66 1329
10235.62 1390
10236.57 1437
10237.53 1478
10238.48 1443
10239.44 1424
10240.39 1456
10241.35 1470
10242.30 1424
10243.26 1333
10244.21 1347
10245.17 1338
10246.12 1304
10247.08 1237
10248.03 1249
10248.99 1229
10249.94 1150
10250.90 1087
10251.86 1035
10252.81 1086
10253.77 1067
10254.72 1085
10255.68 1061
10256.63 1072
10257.59 1076
10258.55 1035
10259.50 1005
10260.46 1015
10261.41 1021
10262.37 982
10263.33 1009
10264.28 1034
10265.24 1052
10266.20 962
10267.15 987
10268.11 1019
10269.07 1014
10270.02 1016
10270.98 1066
10271.94 1026
10272.89 1028
10273.85 1008
10274.81 986
10275.76 998
10276.72 1006
10277.68 1000
10278.63 1023
10279.59 1012
10280.55 980
10281.50 937
10282.46 949
10283.42 946
10284.38 949
10285.33 961
10286.29 956
10287.25 940
10288.20 926
10289.16 942
10290.12 927
10291.08 966
10292.03 921
10292.99 958
10293.95 930
10294.91 896
10295.86 945
10296.82 951
10297.78 967
10298.74 967
10299.70 911
10300.65 947
10301.61 957
10302.57 952
10303.53 940
10304.49 920
10305.44 921
10306.40 925
10307.36 928
10308.32 941
10309.28 951
10310.24 951
10311.19 982
10312.15 995
10313.11 991
10314.07 975
10315.03 950
10315.99 961
10316.95 956
10317.90 933
10318.86 953
10319.82 968
10320.78 995
10321.74 986
10322.70 988
10323.66 979
10324.62 943
10325.58 965
10326.54 951
10327.49 940
10328.45 941
10329.41 933
10330.37 935
10331.33 968
10332.29 974
10333.25 953
10334.21 935
10335.17 922
10336.13 912
10337.09 917
10338.05 895
10339.01 894
10339.97 855
10340.93 869
10341.89 878
10342.85 877
10343.81 861
10344.77 871
10345.73 879
10346.69 856
10347.65 863
10348.61 841
10349.57 833
10350.53 835
10351.49 838
10352.45 858
10353.41 839
10354.37 809
10355.33 888
10356.29 878
10357.25 822
10358.21 845
10359.17 809
10360.13 832
10361.09 828
10362.06 838
10363.02 826
10363.98 793
10364.94 810
10365.90 833
10366.86 819
10367.82 820
10368.78 824
10369.74 828
10370.70 822
10371.67 853
10372.63 823
10373.59 851
10374.55 822
10375.51 840
10376.47 838
10377.43 835
10378.40 820
10379.36 816
10380.32 816
10381.28 820
10382.24 835
10383.20 778
10384.17 796
10385.13 778
10386.09 759
10387.05 783
10388.01 797
10388.98 783
10389.94 804
10390.90 800
10391.86 771
10392.82 791
10393.79 765
10394.75 804
10395.71 787
10396.67 778
10397.64 785
10398.60 775
10399.56 789
10400.52 765
10401.49 767
10402.45 772
10403.41 773
10404.37 774
10405.34 746
10406.30 762
10407.26 744
10408.23 775
10409.19 730
10410.15 743
10411.11 815
10412.08 811
10413.04 796
10414.00 768
10414.97 789
10415.93 793
10416.89 818
10417.86 796
10418.82 799
10419.78 837
10420.75 827
10421.71 817
10422.68 809
10423.64 804
10424.60 821
10425.57 780
10426.53 776
10427.49 787
10428.46 809
10429.42 803
10430.39 723
10431.35 730
10432.31 730
10433.28 750
10434.24 726
10435.21 746
10436.17 732
10437.13 777
10438.10 769
10439.06 708
10440.03 736
10440.99 775
10441.96 789
10442.92 752
10443.89 705
10444.85 745
10445.82 687
10446.78 679
10447.74 715
10448.71 726
10449.67 732
10450.64 686
10451.60 728
10452.57 699
10453.53 692
10454.50 701
10455.46 725
10456.43 748
10457.39 691
10458.36 716
10459.33 751
10460.29 739
10461.26 734
10462.22 751
10463.19 745
10464.15 728
10465.12 724
10466.08 728
10467.05 733
10468.01 748
10468.98 723
10469.95 727
10470.91 768
10471.88 728
10472.84 700
10473.81 741
10474.78 728
10475.74 751
10476.71 772
10477.67 743
10478.64 758
10479.61 731
10480.57 737
10481.54 746
10482.51 738
10483.47 783
10484.44 767
10485.41 771
10486.37 763
10487.34 771
10488.30 766
10489.27 768
10490.24 724
10491.20 761
10492.17 769
10493.14 758
10494.11 780
10495.07 788
10496.04 708
10497.01 715
10497.97 724
10498.94 736
10499.91 760
10500.88 757
10501.84 767
10502.81 733
10503.78 747
10504.74 740
10505.71 755
10506.68 724
10507.65 775
10508.61 749
10509.58 787
10510.55 719
10511.52 744
10512.49 787
10513.45 727
10514.42 771
10515.39 745
10516.36 753
10517.32 742
10518.29 747
10519.26 731
10520.23 773
10521.20 741
10522.17 719
10523.13 742
10524.10 724
10525.07 747
10526.04 742
10527.01 780
10527.98 747
10528.94 741
10529.91 785
10530.88 741
10531.85 711
10532.82 743
10533.79 759
10534.76 758
10535.72 720
10536.69 789
10537.66 734
10538.63 788
10539.60 760
10540.57 786
10541.54 789
10542.51 780
10543.48 779
10544.45 770
10545.42 749
10546.38 738
10547.35 791
10548.32 751
10549.29 746
10550.26 759
10551.23 819
10552.20 789
10553.17 820
10554.14 764
10555.11 787
10556.08 824
10557.05 848
10558.02 824
10558.99 820
10559.96 794
10560.93 801
10561.90 855
10562.87 850
10563.84 907
10564.81 853
10565.78 867
10566.75 870
10567.72 853
10568.69 788
10569.66 842
10570.63 860
10571.60 833
10572.57 836
10573.54 810
10574.51 811
10575.48 775
10576.46 787
10577.43 785
10578.40 816
10579.37 796
10580.34 824
10581.31 809
10582.28 822
10583.25 841
10584.22 787
10585.19 812
10586.16 817
10587.14 798
10588.11 827
10589.08 800
10590.05 839
10591.02 847
10591.99 810
10592.96 827
10593.94 840
10594.91 872
10595.88 856
10596.85 845
10597.82 819
10598.79 822
10599.77 825
10600.74 852
10601.71 865
10602.68 877
10603.65 852
10604.62 871
10605.60 868
10606.57 873
10607.54 902
10608.51 890
10609.49 924
10610.46 929
10611.43 967
10612.40 927
10613.37 957
10614.35 957
10615.32 959
10616.29 950
10617.26 979
10618.24 1002
10619.21 951
10620.18 971
10621.16 928
10622.13 886
10623.10 863
10624.07 895
10625.05 882
10626.02 864
10626.99 843
10627.97 883
10628.94 874
10629.91 891
10630.89 849
10631.86 910
10632.83 874
10633.80 867
10634.78 875
10635.75 873
10636.73 872
10637.70 899
10638.67 923
10639.65 957
10640.62 963
10641.59 957
10642.57 1011
10643.54 987
10644.51 969
10645.49 971
10646.46 972
10647.44 919
10648.41 922
10649.38 868
10650.36 877
10651.33 885
10652.31 849
10653.28 867
10654.25 834
10655.23 825
10656.20 793
10657.18 801
10658.15 796
10659.13 805
10660.10 790
10661.08 772
10662.05 721
10663.03 794
10664.00 788
10664.97 719
10665.95 789
10666.92 755
10667.90 753
10668.87 725
10669.85 786
10670.82 778
10671.80 739
10672.77 731
10673.75 747
10674.72 750
10675.70 788
10676.68 772
10677.65 784
10678.63 724
10679.60 710
10680.58 739
10681.55 706
10682.53 753
10683.50 759
10684.48 775
10685.45 770
10686.43 779
10687.41 765
10688.38 770
10689.36 744
10690.33 779
10691.31 741
10692.29 722
10693.26 721
10694.24 737
10695.21 736
10696.19 749
10697.17 762
10698.14 731
10699.12 754
10700.10 733
10701.07 744
10702.05 742
10703.02 751
10704.00 731
10704.98 745
10705.95 758
10706.93 727
10707.91 746
10708.88 743
10709.86 754
10710.84 731
10711.82 720
10712.79 725
10713.77 729
10714.75 741
10715.72 730
10716.70 756
10717.68 764
10718.65 743
10719.63 753
10720.61 754
10721.59 784
10722.56 740
10723.54 729
10724.52 737
10725.50 736
10726.47 758
10727.45 732
10728.43 723
10729.41 739
10730.38 726
10731.36 753
10732.34 751
10733.32 740
10734.30 757
10735.27 733
10736.25 738
10737.23 719
10738.21 703
10739.19 711
10740.16 717
10741.14 761
10742.12 702
10743.10 741
10744.08 734
10745.06 776
10746.03 729
10747.01 708
10747.99 733
10748.97 757
10749.95 740
10750.93 752
10751.91 747
10752.88 767
10753.86 727
10754.84 685
10755.82 751
10756.80 730
10757.78 766
10758.76 726
10759.74 724
10760.72 697
10761.70 702
10762.67 757
10763.65 778
10764.63 736
10765.61 778
10766.59 756
10767.57 743
10768.55 755
10769.53 751
10770.51 771
10771.49 757
10772.47 721
10773.45 721
10774.43 726
10775.41 754
10776.39 734
10777.37 747
10778.35 777
10779.33 773
10780.31 723
10781.29 742
10782.27 755
10783.25 777
10784.23 739
10785.21 755
10786.19 779
10787.17 799
10788.15 775
10789.13 805
10790.11 772
10791.09 735
10792.07 759
10793.05 791
10794.03 746
10795.01 758
10795.99 736
10796.97 732
10797.96 769
10798.94 768
10799.92 772
10800.90 744
10801.88 730
10802.86 761
10803.84 804
10804.82 761
10805.80 777
10806.79 802
10807.77 764
10808.75 777
10809.73 780
10810.71 763
10811.69 723
10812.67 794
10813.65 747
10814.64 805
10815.62 776
10816.60 769
10817.58 815
10818.56 794
10819.54 779
10820.53 761
10821.51 792
10822.49 806
10823.47 791
10824.45 836
10825.44 818
10826.42 839
10827.40 819
10828.38 804
10829.37 856
10830.35 839
10831.33 815
10832.31 801
10833.29 808
10834.28 816
10835.26 832
10836.24 812
10837.22 828
10838.21 824
10839.19 814
10840.17 780
10841.16 855
10842.14 884
10843.12 885
10844.10 867
10845.09 866
10846.07 886
10847.05 849
10848.04 842
10849.02 857
10850.00 890
10850.99 900
10851.97 905
10852.95 884
10853.94 885
10854.92 881
10855.90 910
10856.89 893
10857.87 938
10858.85 909
10859.84 895
10860.82 905
10861.80 888
10862.79 897
10863.77 900
10864.76 967
10865.74 944
10866.72 930
10867.71 919
10868.69 903
10869.68 905
10870.66 984
10871.64 985
10872.63 976
10873.61 995
10874.60 998
10875.58 968
10876.56 1004
10877.55 999
10878.53 949
10879.52 961
10880.50 1030
10881.49 1026
10882.47 974
10883.46 992
10884.44 1014
10885.43 1029
10886.41 1029
10887.40 993
10888.38 1051
10889.37 1054
10890.35 1046
10891.34 1093
10892.32 1058
10893.31 1089
10894.29 1123
10895.28 1055
10896.26 1099
10897.25 1116
10898.23 1149
10899.22 1109
10900.20 1106
10901.19 1134
10902.17 1133
10903.16 1145
10904.15 1128
10905.13 1182
10906.12 1205
10907.10 1132
10908.09 1195
10909.07 1153
10910.06 1210
10911.05 1225
10912.03 1211
10913.02 1180
10914.00 1216
10914.99 1261
10915.98 1256
10916.96 1228
10917.95 1288
10918.94 1291
10919.92 1301
10920.91 1346
10921.89 1346
10922.88 1323
10923.87 1305
10924.85 1345
10925.84 1345
10926.83 1321
10927.81 1329
10928.80 1339
10929.79 1375
10930.77 1404
10931.76 1379
10932.75 1412
10933.74 1419
10934.72 1438
10935.71 1409
10936.70 1397
10937.68 1421
10938.67 1466
10939.66 1488
10940.65 1479
10941.63 1538
10942.62 1565
10943.61 1584
10944.59 1559
10945.58 1596
10946.57 1559
10947.56 1574
10948.54 1600
10949.53 1710
10950.52 1651
10951.51 1657
10952.50 1781
10953.48 1834
10954.47 1910
10955.46 1958
10956.45 2006
10957.44 2092
10958.42 2153
10959.41 2188
10960.40 2195
10961.39 2184
10962.38 2185
10963.36 2208
10964.35 2176
10965.34 2207
10966.33 2133
10967.32 2103
10968.31 2079
10969.30 2009
10970.28 2030
10971.27 1967
10972.26 1933
10973.25 1869
10974.24 1854
10975.23 1828
10976.22 1828
10977.21 1791
10978.19 1812
10979.18 1783
10980.17 1776
10981.16 1808
10982.15 1786
10983.14 1777
10984.13 1818
10985.12 1833
10986.11 1822
10987.10 1940
10988.09 1951
10989.08 1929
10990.07 1964
10991.06 1949
10992.04 2019
10993.03 2121
10994.02 2196
10995.01 2333
10996.00 2391
10996.99 2459
10997.98 2579
10998.97 2711
10999.96 2753
11000.95 2897
11001.94 2947
11002.93 2923
11003.92 2903
11004.91 2801
11005.90 2770
11006.89 2663
11007.88 2635
11008.87 2516
11009.87 2351
11010.86 2294
11011.85 2216
11012.84 2139
11013.83 1949
11014.82 1898
11015.81 1857
11016.80 1745
11017.79 1742
11018.78 1640
11019.77 1555
11020.76 1541
11021.75 1496
11022.74 1478
11023.74 1455
11024.73 1475
11025.72 1457
11026.71 1422
11027.70 1396
11028.69 1416
11029.68 1435
11030.67 1412
11031.67 1406
11032.66 1323
11033.65 1277
11034.64 1354
11035.63 1315
11036.62 1308
11037.61 1297
11038.61 1346
11039.60 1334
11040.59 1285
11041.58 1301
11042.57 1255
11043.56 1314
11044.56 1339
11045.55 1294
11046.54 1275
11047.53 1216
11048.53 1260
11049.52 1286
11050.51 1261
11051.50 1215
11052.49 1240
11053.49 1187
11054.48 1217
11055.47 1240
11056.46 1231
11057.46 1180
11058.45 1179
11059.44 1217
11060.43 1199
11061.43 1166
11062.42 1167
11063.41 1217
11064.41 1260
11065.40 1251
11066.39 1190
11067.38 1178
11068.38 1233
11069.37 1191
11070.36 1225
11071.36 1261
11072.35 1246
11073.34 1244
11074.34 1221
11075.33 1217
11076.32 1238
11077.32 1221
11078.31 1244
11079.30 1233
11080.30 1214
11081.29 1219
11082.28 1174
11083.28 1218
11084.27 1193
11085.27 1217
11086.26 1206
11087.25 1196
11088.25 1153
11089.24 1170
11090.24 1145
11091.23 1178
11092.22 1199
11093.22 1163
11094.21 1164
11095.21 1096
11096.20 1139
11097.19 1141
11098.19 1150
11099.18 1145
11100.18 1105
11101.17 1121
11102.17 1104
11103.16 1113
11104.16 1098
11105.15 1102
11106.15 1173
11107.14 1120
11108.13 1085
11109.13 1109
11110.12 1080
11111.12 1036
11112.11 1082
11113.11 1057
11114.10 1089
11115.10 1061
11116.09 1094
11117.09 1036
11118.09 1027
11119.08 1030
11120.08 1051
11121.07 1045
11122.07 1013
11123.06 999
11124.06 1067
11125.05 1036
11126.05 1063
11127.04 1043
11128.04 1050
11129.04 1038
11130.03 1019
11131.03 994
11132.02 970
11133.02 998
11134.02 1010
11135.01 980
11136.01 980
11137.00 957
11138.00 952
11139.00 973
11139.99 999
11140.99 1009
11141.98 981
11142.98 988
11143.98 979
11144.97 989
11145.97 978
11146.97 943
11147.96 959
11148.96 1002
11149.96 950
11150.95 949
11151.95 926
11152.95 953
11153.94 967
11154.94 936
11155.94 953
11156.93 961
11157.93 944
11158.93 936
11159.93 954
11160.92 882
11161.92 886
11162.92 882
11163.92 924
11164.91 925
11165.91 931
11166.91 880
11167.90 932
11168.90 945
11169.90 938
11170.90 934
11171.90 927
11172.89 921
11173.89 901
11174.89 873
11175.89 927
11176.88 962
11177.88 926
11178.88 929
11179.88 931
11180.88 881
11181.87 865
11182.87 933
11183.87 895
11184.87 867
11185.87 885
11186.87 886
11187.86 856
11188.86 871
11189.86 891
11190.86 911
11191.86 894
11192.86 909
11193.86 935
11194.85 904
11195.85 882
11196.85 896
11197.85 907
11198.85 901
11199.85 945
11200.85 916
11201.85 916
11202.84 889
11203.84 892
11204.84 912
11205.84 950
11206.84 914
11207.84 901
11208.84 922
11209.84 940
11210.84 892
11211.84 900
11212.84 940
11213.84 940
11214.84 963
11215.84 906
11216.84 883
11217.84 898
11218.84 890
11219.84 910
11220.84 925
11221.84 912
11222.84 891
11223.84 865
11224.84 892
11225.84 882
11226.84 904
11227.84 914
11228.84 939
11229.84 921
11230.84 910
11231.84 915
11232.84 911
11233.84 934
11234.84 949
11235.84 917
11236.84 894
11237.84 904
11238.84 970
11239.84 909
11240.84 894
11241.84 928
11242.84 920
11243.84 906
11244.84 919
11245.85 899
11246.85 970
11247.85 932
11248.85 950
11249.85 968
11250.85 998
11251.85 950
11252.85 947
11253.86 939
11254.86 944
11255.86 977
11256.86 989
11257.86 992
11258.86 957
11259.86 959
11260.87 981
11261.87 979
11262.87 945
11263.87 968
11264.87 978
11265.87 989
11266.88 991
11267.88 1012
11268.88 1034
11269.88 1024
11270.88 1024
11271.89 1054
11272.89 1081
11273.89 1092
11274.89 1086
11275.90 1122
11276.90 1075
11277.90 1060
11278.90 1052
11279.90 1075
11280.91 1092
11281.91 1105
11282.91 1062
11283.92 1071
11284.92 1085
11285.92 1080
11286.92 1068
11287.93 1019
11288.93 1000
11289.93 968
11290.94 1031
11291.94 1012
11292.94 966
11293.94 1000
11294.95 995
11295.95 1020
11296.95 977
11297.96 952
11298.96 984
11299.96 977
11300.97 949
11301.97 1016
11302.97 975
11303.98 984
11304.98 941
11305.98 963
11306.99 958
11307.99 937
11309.00 949
11310.00 975
11311.00 984
11312.01 906
11313.01 973
11314.02 995
11315.02 984
11316.02 974
11317.03 985
11318.03 1011
11319.04 1005
11320.04 1014
11321.04 1013
11322.05 1057
11323.05 1031
11324.06 1058
11325.06 1035
11326.07 1028
11327.07 1006
11328.08 1032
11329.08 1022
11330.09 1007
11331.09 1015
11332.10 1036
11333.10 1007
11334.10 1033
11335.11 1040
11336.11 1067
11337.12 1092
11338.12 1111
11339.13 1106
11340.14 1116
11341.14 1111
11342.15 1103
11343.15 1101
11344.16 1150
11345.16 1160
11346.17 1166
11347.17 1135
11348.18 1091
11349.18 1069
11350.19 1021
11351.19 1024
11352.20 1034
11353.21 1047
11354.21 1043
11355.22 1036
11356.22 1001
11357.23 984
11358.24 992
11359.24 997
11360.25 969
11361.25 1015
11362.26 954
11363.27 984
11364.27 985
11365.28 987
11366.28 1012
11367.29 960
11368.30 969
11369.30 974
11370.31 986
11371.32 983
11372.32 929
11373.33 993
11374.34 1007
11375.34 969
11376.35 950
11377.36 937
11378.36 958
11379.37 968
11380.38 962
11381.38 967
11382.39 947
11383.40 939
11384.41 957
11385.41 967
11386.42 970
11387.43 985
11388.43 992
11389.44 969
11390.45 971
11391.46 975
11392.46 984
11393.47 975
11394.48 974
11395.49 939
11396.49 946
11397.50 929
11398.51 971
11399.52 945
11400.53 940
11401.53 974
11402.54 1013
11403.55 1002
11404.56 950
11405.57 956
11406.57 999
11407.58 1010
11408.59 997
11409.60 971
11410.61 954
11411.61 1010
11412.62 982
11413.63 1005
11414.64 981
11415.65 989
11416.66 1015
11417.67 1035
11418.67 955
11419.68 948
11420.69 987
11421.70 1015
11422.71 1041
11423.72 987
11424.73 1012
11425.74 1030
11426.74 1012
11427.75 1032
11428.76 1013
11429.77 1028
11430.78 1013
11431.79 1014
11432.80 1043
11433.81 1049
11434.82 993
11435.83 1032
11436.84 1038
11437.85 1000
11438.86 992
11439.87 1056
11440.88 1057
11441.88 1020
11442.89 1044
11443.90 1038
11444.91 1039
11445.92 1064
11446.93 1032
11447.94 1012
11448.95 1045
11449.96 1026
11450.97 1047
11451.98 1047
11452.99 1052
11454.00 1025
11455.01 1047
11456.02 1109
11457.04 1085
11458.05 1061
11459.06 1082
11460.07 1097
11461.08 1067
11462.09 1086
11463.10 1047
11464.11 1055
11465.12 1087
11466.13 1083
11467.14 1120
11468.15 1114
11469.16 1111
11470.17 1126
11471.18 1125
11472.20 1126
11473.21 1128
11474.22 1140
11475.23 1135
11476.24 1167
11477.25 1160
11478.26 1189
11479.27 1150
11480.28 1168
11481.30 1211
11482.31 1181
11483.32 1189
11484.33 1206
11485.34 1216
11486.35 1225
11487.37 1239
11488.38 1230
11489.39 1259
11490.40 1244
11491.41 1254
11492.42 1283
11493.44 1260
11494.45 1299
11495.46 1280
11496.47 1289
11497.48 1342
11498.50 1326
11499.51 1373
11500.52 1382
11501.53 1345
11502.55 1346
11503.56 1380
11504.57 1432
11505.58 1372
11506.60 1383
11507.61 1452
11508.62 1455
11509.63 1492
11510.65 1577
11511.66 1570
11512.67 1545
11513.68 1625
11514.70 1640
11515.71 1613
11516.72 1670
11517.74 1681
11518.75 1697
11519.76 1785
11520.78 1804
11521.79 1852
11522.80 1937
11523.81 1927
11524.83 1977
11525.84 2006
11526.85 2087
11527.87 2168
11528.88 2241
11529.90 2262
11530.91 2271
11531.92 2343
11532.94 2501
11533.95 2635
11534.96 2814
11535.98 2866
11536.99 2924
11538.01 3107
11539.02 3191
11540.03 3295
11541.05 3388
11542.06 3464
11543.08 3435
11544.09 3454
11545.10 3409
11546.12 3306
11547.13 3149
11548.15 3021
11549.16 2886
11550.18 2772
11551.19 2643
11552.20 2507
11553.22 2396
11554.23 2230
11555.25 2165
11556.26 2070
11557.28 1939
11558.29 1900
11559.31 1800
11560.32 1737
11561.34 1691
11562.35 1674
11563.37 1682
11564.38 1660
11565.40 1606
11566.41 1601
11567.43 1593
11568.44 1550
11569.46 1493
11570.47 1477
11571.49 1544
11572.50 1508
11573.52 1513
11574.53 1536
11575.55 1493
11576.57 1499
11577.58 1502
11578.60 1470
11579.61 1492
11580.63 1469
11581.64 1482
11582.66 1555
11583.68 1524
11584.69 1547
11585.71 1492
11586.72 1478
11587.74 1548
11588.76 1502
11589.77 1512
11590.79 1580
11591.81 1567
11592.82 1609
11593.84 1661
11594.85 1696
11595.87 1688
11596.89 1792
11597.90 1823
11598.92 1851
11599.94 1824
11600.95 1890
11601.97 1906
11602.99 1969
11604.00 1977
11605.02 1920
11606.04 1880
11607.05 1885
11608.07 1886
11609.09 1806
11610.11 1819
11611.12 1772
11612.14 1747
11613.16 1664
11614.17 1672
11615.19 1648
11616.21 1584
11617.23 1560
11618.24 1518
11619.26 1517
11620.28 1503
11621.30 1519
11622.31 1515
11623.33 1542
11624.35 1471
11625.37 1434
11626.38 1445
11627.40 1442
11628.42 1418
11629.44 1422
11630.46 1392
11631.47 1376
11632.49 1392
11633.51 1341
11634.53 1345
11635.55 1376
11636.56 1361
11637.58 1347
11638.60 1365
11639.62 1300
11640.64 1297
11641.66 1339
11642.67 1271
11643.69 1268
11644.71 1281
11645.73 1262
11646.75 1256
11647.77 1228
11648.79 1235
11649.80 1221
11650.82 1220
11651.84 1214
11652.86 1243
11653.88 1237
11654.90 1172
11655.92 1138
11656.94 1118
11657.96 1147
11658.98 1143
11660.00 1158
11661.01 1174
11662.03 1188
11663.05 1161
11664.07 1126
11665.09 1152
11666.11 1175
11667.13 1118
11668.15 1112
11669.17 1102
11670.19 1085
11671.21 1052
11672.23 1106
11673.25 1128
11674.27 1097
11675.29 1108
11676.31 1093
11677.33 1104
11678.35 1036
11679.37 1044
11680.39 1060
11681.41 1106
11682.43 1085
11683.45 1011
11684.47 1049
11685.49 1040
11686.51 1046
11687.53 1047
11688.55 1086
11689.57 1045
11690.59 1034
11691.61 999
11692.63 1050
11693.66 1051
11694.68 1047
11695.70 1038
11696.72 1024
11697.74 985
11698.76 953
11699.78 955
11700.80 977
11701.82 948
11702.84 948
11703.86 952
11704.89 951
11705.91 983
11706.93 980
11707.95 948
11708.97 902
11709.99 973
11711.01 950
11712.04 966
11713.06 902
11714.08 922
11715.10 906
11716.12 942
11717.14 974
11718.17 876
11719.19 947
11720.21 932
11721.23 941
11722.25 916
11723.28 895
11724.30 903
11725.32 872
11726.34 892
11727.36 890
11728.39 896
11729.41 863
11730.43 914
11731.45 919
11732.48 862
11733.50 877
11734.52 888
11735.54 908
11736.57 925
11737.59 889
11738.61 883
11739.63 854
11740.66 850
11741.68 872
11742.70 862
11743.72 829
11744.75 876
11745.77 838
11746.79 823
11747.82 838
11748.84 838
11749.86 797
11750.89 799
11751.91 829
11752.93 867
11753.96 853
11754.98 824
11756.00 836
11757.03 849
11758.05 816
11759.07 821
11760.10 819
11761.12 804
11762.14 848
11763.17 838
11764.19 850
11765.22 821
11766.24 843
11767.26 861
11768.29 828
11769.31 853
11770.34 849
11771.36 837
11772.38 817
11773.41 774
11774.43 810
11775.46 800
11776.48 839
11777.51 816
11778.53 812
11779.55 814
11780.58 809
11781.60 795
11782.63 844
11783.65 802
11784.68 827
11785.70 858
11786.73 842
11787.75 828
11788.78 772
11789.80 801
11790.83 809
11791.85 766
11792.88 860
11793.90 820
11794.93 800
11795.95 804
11796.98 787
11798.00 787
11799.03 830
11800.05 841
11801.08 842
11802.10 821
11803.13 792
11804.15 828
11805.18 785
11806.21 784
11807.23 815
11808.26 791
11809.28 802
11810.31 804
11811.33 838
11812.36 825
11813.39 819
11814.41 813
11815.44 783
11816.46 810
11817.49 836
11818.52 809
11819.54 817
11820.57 794
11821.59 839
11822.62 814
11823.65 807
11824.67 817
11825.70 868
11826.73 851
11827.75 819
11828.78 838
11829.81 868
11830.83 833
11831.86 853
11832.89 852
11833.91 856
11834.94 843
11835.97 831
11836.99 863
11838.02 791
11839.05 823
11840.08 893
11841.10 911
11842.13 897
11843.16 860
11844.18 858
11845.21 885
11846.24 861
11847.27 885
11848.29 925
11849.32 895
11850.35 897
11851.38 882
11852.40 902
11853.43 888
11854.46 900
11855.49 903
11856.51 901
11857.54 932
11858.57 908
11859.60 933
11860.63 966
11861.65 960
11862.68 950
11863.71 928
11864.74 956
11865.77 962
11866.80 951
11867.82 942
11868.85 951
11869.88 986
11870.91 988
11871.94 1004
11872.97 974
11873.99 1004
11875.02 980
11876.05 972
11877.08 998
11878.11 1072
11879.14 1089
11880.17 1023
11881.20 1026
11882.22 1054
11883.25 1052
11884.28 1074
11885.31 1064
11886.34 1092
11887.37 1098
11888.40 1088
11889.43 1069
11890.46 1126
11891.49 1105
11892.52 1129
11893.55 1190
11894.57 1194
11895.60 1216
11896.63 1173
11897.66 1172
11898.69 1176
11899.72 1220
11900.75 1250
11901.78 1243
11902.81 1319
11903.84 1305
11904.87 1281
11905.90 1303
11906.93 1313
11907.96 1335
11908.99 1343
11910.02 1377
11911.05 1329
11912.08 1317
11913.11 1332
11914.14 1345
11915.17 1330
11916.20 1328
11917.23 1270
11918.26 1278
11919.29 1276
11920.33 1319
11921.36 1320
11922.39 1313
11923.42 1334
11924.45 1388
11925.48 1395
11926.51 1405
11927.54 1427
11928.57 1480
11929.60 1511
11930.63 1539
11931.66 1546
11932.70 1571
11933.73 1586
11934.76 1516
11935.79 1544
11936.82 1552
11937.85 1555
11938.88 1485
11939.91 1485
11940.95 1503
11941.98 1450
11943.01 1428
11944.04 1390
11945.07 1308
11946.10 1263
11947.14 1280
11948.17 1209
11949.20 1181
11950.23 1169
11951.26 1168
11952.29 1122
11953.33 1162
11954.36 1092
11955.39 1068
11956.42 1062
11957.46 1112
11958.49 1092
11959.52 1022
11960.55 1009
11961.58 1042
11962.62 1049
11963.65 1038
11964.68 1005
11965.71 977
11966.75 1006
11967.78 1064
11968.81 1057
11969.84 1019
11970.88 1031
11971.91 1056
11972.94 1014
11973.98 985
11975.01 1035
11976.04 1043
11977.07 1018
11978.11 1037
11979.14 1004
11980.17 1011
11981.21 1010
11982.24 1029
11983.27 1063
11984.31 1043
11985.34 1007
11986.37 1076
11987.41 1049
11988.44 1047
11989.47 1068
11990.51 1063
11991.54 1084
11992.58 1057
11993.61 1045
11994.64 1042
11995.68 1088
11996.71 1041
11997.74 1105
11998.78 1075
11999.81 1069
12000.85 1099
12001.88 1112
12002.91 1138
12003.95 1118
12004.98 1084
12006.02 1121
12007.05 1149
12008.09 1139
12009.12 1155
12010.15 1166
12011.19 1189
12012.22 1205
12013.26 1226
12014.29 1194
12015.33 1190
12016.36 1202
12017.40 1225
12018.43 1255
12019.47 1189
12020.50 1262
12021.54 1217
12022.57 1195
12023.61 1188
12024.64 1253
12025.68 1241
12026.71 1255
12027.75 1227
12028.78 1233
12029.82 1233
12030.85 1232
12031.89 1222
12032.92 1277
12033.96 1205
12034.99 1202
12036.03 1231
12037.07 1195
12038.10 1220
12039.14 1235
12040.17 1266
12041.21 1253
12042.24 1213
12043.28 1211
12044.32 1230
12045.35 1201
12046.39 1187
12047.42 1242
12048.46 1280
12049.50 1285
12050.53 1209
12051.57 1261
12052.61 1249
12053.64 1250
12054.68 1282
12055.71 1289
12056.75 1284
12057.79 1345
12058.82 1302
12059.86 1326
12060.90 1310
12061.93 1310
12062.97 1309
12064.01 1309
12065.04 1272
12066.08 1268
12067.12 1244
12068.15 1262
12069.19 1244
12070.23 1215
12071.27 1185
12072.30 1173
12073.34 1168
12074.38 1194
12075.41 1163
12076.45 1119
12077.49 1116
12078.53 1081
12079.56 1109
12080.60 1076
12081.64 1060
12082.68 1146
12083.71 1120
12084.75 1094
12085.79 1124
12086.83 1111
12087.86 1095
12088.90 1139
12089.94 1136
12090.98 1080
12092.02 1093
12093.05 1137
12094.09 1104
12095.13 1122
12096.17 1117
12097.21 1133
12098.25 1187
12099.28 1152
12100.32 1185
12101.36 1175
12102.40 1161
12103.44 1154
12104.48 1142
12105.51 1137
12106.55 1128
12107.59 1162
12108.63 1174
12109.67 1110
12110.71 1101
12111.75 1104
12112.79 1143
12113.82 1068
12114.86 1061
12115.90 1080
12116.94 1105
12117.98 1053
12119.02 1023
12120.06 1021
12121.10 1053
12122.14 1016
12123.18 1007
12124.22 958
12125.25 971
12126.29 988
12127.33 951
12128.37 934
12129.41 935
12130.45 961
12131.49 988
12132.53 972
12133.57 940
12134.61 963
12135.65 925
12136.69 946
12137.73 903
12138.77 927
12139.81 980
12140.85 964
12141.89 961
12142.93 922
12143.97 935
12145.01 921
12146.05 944
12147.09 933
12148.13 913
12149.17 894
12150.21 915
12151.25 910
12152.29 876
12153.34 848
12154.38 871
12155.42 919
12156.46 931
12157.50 932
12158.54 885
12159.58 885
12160.62 883
12161.66 886
12162.70 858
12163.74 844
12164.78 882
12165.83 932
12166.87 907
12167.91 894
12168.95 854
12169.99 891
12171.03 886
12172.07 884
12173.11 897
12174.16 871
12175.20 921
12176.24 879
12177.28 872
12178.32 856
12179.36 902
12180.41 895
12181.45 868
12182.49 890
12183.53 879
12184.57 867
12185.62 839
12186.66 858
12187.70 838
12188.74 888
12189.78 908
12190.83 930
12191.87 915
12192.91 852
12193.95 871
12195.00 837
12196.04 878
12197.08 880
12198.12 838
12199.17 825
12200.21 842
12201.25 826
12202.29 854
12203.34 853
12204.38 863
12205.42 876
12206.46 872
12207.51 849
12208.55 857
12209.59 861
12210.64 821
12211.68 831
12212.72 846
12213.77 862
12214.81 833
12215.85 832
12216.90 873
12217.94 832
12218.98 804
12220.03 789
12221.07 809
12222.11 852
12223.16 830
12224.20 841
12225.24 881
12226.29 858
12227.33 845
12228.37 829
12229.42 829
12230.46 814
12231.51 821
12232.55 820
12233.59 817
12234.64 805
12235.68 800
12236.73 805
12237.77 807
12238.82 804
12239.86 817
12240.90 810
12241.95 811
12242.99 823
12244.04 813
12245.08 843
12246.13 836
12247.17 823
12248.22 815
12249.26 815
12250.31 785
12251.35 787
12252.39 780
12253.44 805
12254.48 804
12255.53 806
12256.57 778
12257.62 760
12258.66 774
12259.71 793
12260.75 821
12261.80 770
12262.85 778
12263.89 766
12264.94 785
12265.98 779
12267.03 737
12268.07 751
12269.12 728
12270.16 766
12271.21 757
12272.25 745
12273.30 735
12274.35 713
12275.39 752
12276.44 732
12277.48 732
12278.53 721
12279.58 713
12280.62 753
12281.67 764
12282.71 738
12283.76 723
12284.81 720
12285.85 743
12286.90 760
12287.95 768
12288.99 754
12290.04 769
12291.08 771
12292.13 764
12293.18 732
12294.22 731
12295.27 738
12296.32 737
12297.36 768
12298.41 742
12299.46 715
12300.50 717
12301.55 751
12302.60 724
12303.65 741
12304.69 729
12305.74 753
12306.79 731
12307.83 728
12308.88 730
12309.93 730
12310.98 776
12312.02 714
12313.07 735
12314.12 748
12315.17 731
12316.21 745
12317.26 733
12318.31 764
12319.36 715
12320.40 705
12321.45 709
12322.50 738
12323.55 723
12324.60 706
12325.64 752
12326.69 684
12327.74 684
12328.79 685
12329.84 713
12330.88 739
12331.93 724
12332.98 724
12334.03 737
12335.08 701
12336.13 702
12337.17 701
12338.22 708
12339.27 703
12340.32 679
12341.37 684
12342.42 727
12343.47 701
12344.51 719
12345.56 710
12346.61 711
12347.66 739
12348.71 728
12349.76 717
12350.81 681
12351.86 700
12352.91 681
12353.95 727
12355.00 697
12356.05 704
12357.10 748
12358.15 726
12359.20 713
12360.25 737
12361.30 733
12362.35 713
12363.40 731
12364.45 720
12365.50 697
12366.55 741
12367.60 728
12368.65 742
12369.70 741
12370.75 708
12371.80 771
12372.85 758
12373.90 732
12374.95 742
12376.00 749
12377.05 731
12378.10 752
12379.15 746
12380.20 749
12381.25 807
12382.30 771
12383.35 740
12384.40 770
12385.45 776
12386.50 802
12387.55 771
12388.60 800
12389.65 773
12390.70 759
12391.75 797
12392.80 765
12393.86 761
12394.91 732
12395.96 745
12397.01 761
12398.06 738
12399.11 776
12400.16 783
12401.21 787
12402.26 778
12403.32 787
12404.37 750
12405.42 769
12406.47 760
12407.52 797
12408.57 755
12409.62 784
12410.68 762
12411.73 765
12412.78 792
12413.83 747
12414.88 769
12415.93 833
12416.99 780
12418.04 828
12419.09 821
12420.14 787
12421.19 772
12422.25 771
12423.30 836
12424.35 879
12425.40 809
12426.45 834
12427.51 863
12428.56 817
12429.61 816
12430.66 857
12431.72 860
12432.77 807
12433.82 825
12434.87 824
12435.93 843
12436.98 795
12438.03 774
12439.08 870
12440.14 897
12441.19 884
12442.24 852
12443.30 882
12444.35 840
12445.40 880
12446.45 862
12447.51 878
12448.56 893
12449.61 897
12450.67 929
12451.72 887
12452.77 912
12453.83 975
12454.88 940
12455.93 941
12456.99 933
12458.04 967
12459.10 988
12460.15 1006
12461.20 1002
12462.26 1016
12463.31 1055
12464.36 1078
12465.42 1138
12466.47 1181
12467.53 1191
12468.58 1223
12469.63 1280
12470.69 1330
12471.74 1353
12472.80 1429
12473.85 1500
12474.90 1546
12475.96 1578
12477.01 1669
12478.07 1714
12479.12 1761
12480.18 1743
12481.23 1772
12482.29 1709
12483.34 1667
12484.40 1616
12485.45 1595
12486.50 1561
12487.56 1543
12488.61 1533
12489.67 1465
12490.72 1403
12491.78 1344
12492.83 1303
12493.89 1285
12494.94 1258
12496.00 1211
12497.05 1169
12498.11 1180
12499.17 1154
12500.22 1066
12501.28 1084
12502.33 1099
12503.39 1087
12504.44 1018
12505.50 1049
12506.55 1026
12507.61 1038
12508.67 1033
12509.72 1046
12510.78 1046
12511.83 1018
12512.89 1039
12513.94 1050
12515.00 1023
12516.06 970
12517.11 1015
12518.17 1013
12519.22 1010
12520.28 1046
12521.34 986
12522.39 1011
12523.45 993
12524.51 990
12525.56 1000
12526.62 994
12527.68 974
12528.73 987
12529.79 1005
12530.85 989
12531.90 960
12532.96 988
12534.02 980
12535.07 985
12536.13 975
12537.19 999
12538.24 992
12539.30 1007
12540.36 999
12541.41 999
12542.47 1057
12543.53 1007
12544.59 1039
12545.64 1033
12546.70 1036
12547.76 1042
12548.82 1044
12549.87 1030
12550.93 1095
12551.99 1119
12553.05 1096
12554.10 1123
12555.16 1119
12556.22 1155
12557.28 1144
12558.33 1121
12559.39 1150
12560.45 1146
12561.51 1137
12562.57 1124
12563.62 1131
12564.68 1184
12565.74 1171
12566.80 1094
12567.86 1097
12568.91 1157
12569.97 1101
12571.03 1074
12572.09 1085
12573.15 1100
12574.21 1066
12575.26 1060
12576.32 1039
12577.38 1043
12578.44 1073
12579.50 1033
12580.56 1059
12581.62 1071
12582.68 1105
12583.73 1055
12584.79 1069
12585.85 1093
12586.91 1076
12587.97 1048
12589.03 1066
12590.09 1048
12591.15 1040
12592.21 1038
12593.27 1065
12594.33 1058
12595.38 1082
12596.44 1084
12597.50 1112
12598.56 1122
12599.62 1093
12600.68 1101
12601.74 1062
12602.80 1099
12603.86 1075
12604.92 1047
12605.98 1075
12607.04 1042
12608.10 1090
12609.16 1081
12610.22 1097
12611.28 1096
12612.34 1088
12613.40 1131
12614.46 1145
12615.52 1150
12616.58 1149
12617.64 1170
12618.70 1173
12619.76 1196
12620.82 1189
12621.88 1190
12622.94 1193
12624.00 1221
12625.07 1239
12626.13 1221
12627.19 1242
12628.25 1265
12629.31 1262
12630.37 1259
12631.43 1245
12632.49 1297
12633.55 1315
12634.61 1269
12635.67 1228
12636.73 1216
12637.80 1188
12638.86 1192
12639.92 1215
12640.98 1219
12642.04 1201
12643.10 1187
12644.16 1166
12645.23 1150
12646.29 1133
12647.35 1115
12648.41 1112
12649.47 1154
12650.53 1139
12651.59 1080
12652.66 1124
12653.72 1103
12654.78 1107
12655.84 1148
12656.90 1114
12657.97 1139
12659.03 1105
12660.09 1128
12661.15 1110
12662.21 1135
12663.28 1130
12664.34 1140
12665.40 1156
12666.46 1153
12667.53 1124
12668.59 1136
12669.65 1130
12670.71 1156
12671.78 1164
12672.84 1135
12673.90 1149
12674.96 1145
12676.03 1142
12677.09 1125
12678.15 1139
12679.22 1176
12680.28 1177
12681.34 1191
12682.40 1130
12683.47 1178
12684.53 1202
12685.59 1156
12686.66 1181
12687.72 1231
12688.78 1215
12689.85 1240
12690.91 1285
12691.97 1328
12693.04 1260
12694.10 1285
12695.16 1329
12696.23 1314
12697.29 1314
12698.35 1324
12699.42 1406
12700.48 1384
12701.55 1407
12702.61 1419
12703.67 1436
12704.74 1443
12705.80 1430
12706.87 1454
12707.93 1450
12708.99 1432
12710.06 1436
12711.12 1444
12712.19 1473
12713.25 1455
12714.32 1434
12715.38 1434
12716.44 1484
12717.51 1462
12718.57 1461
12719.64 1446
12720.70 1479
12721.77 1516
12722.83 1469
12723.90 1453
12724.96 1434
12726.03 1473
12727.09 1467
12728.16 1513
12729.22 1515
12730.29 1487
12731.35 1514
12732.42 1535
12733.48 1546
12734.55 1524
12735.61 1625
12736.68 1591
12737.74 1558
12738.81 1523
12739.87 1541
12740.94 1570
12742.00 1473
12743.07 1409
12744.14 1423
12745.20 1410
12746.27 1422
12747.33 1347
12748.40 1360
12749.46 1366
12750.53 1330
12751.60 1299
12752.66 1241
12753.73 1235
12754.79 1233
12755.86 1256
12756.93 1208
12757.99 1220
12759.06 1148
12760.12 1186
12761.19 1154
12762.26 1098
12763.32 1116
12764.39 1127
12765.46 1125
12766.52 1100
12767.59 1098
12768.66 1069
12769.72 1129
12770.79 1103
12771.86 1069
12772.92 1038
12773.99 1024
12775.06 1036
12776.12 1071
12777.19 1047
12778.26 1007
12779.33 1061
12780.39 995
12781.46 1008
12782.53 992
12783.59 1015
12784.66 1024
12785.73 987
12786.80 1009
12787.86 972
12788.93 959
12790.00 970
12791.07 969
12792.13 1005
12793.20 958
12794.27 920
12795.34 954
12796.40 887
12797.47 929
12798.54 917
12799.61 966
12800.68 972
12801.74 947
12802.81 935
12803.88 931
12804.95 945
12806.02 940
12807.09 937
12808.15 969
12809.22 963
12810.29 984
12811.36 948
12812.43 917
12813.50 949
12814.56 927
12815.63 930
12816.70 943
12817.77 958
12818.84 935
12819.91 951
12820.98 957
12822.04 923
12823.11 935
12824.18 972
12825.25 959
12826.32 958
12827.39 954
12828.46 917
12829.53 964
12830.60 960
12831.67 934
12832.74 910
12833.81 930
12834.87 896
12835.94 945
12837.01 923
12838.08 903
12839.15 900
12840.22 949
12841.29 902
12842.36 875
12843.43 898
12844.50 902
12845.57 921
12846.64 890
12847.71 866
12848.78 843
12849.85 860
12850.92 911
12851.99 833
12853.06 874
12854.13 882
12855.20 864
12856.27 919
12857.34 849
12858.41 808
12859.48 829
12860.55 838
12861.62 802
12862.69 845
12863.77 824
12864.84 860
12865.91 885
12866.98 862
12868.05 811
12869.12 821
12870.19 826
12871.26 818
12872.33 814
12873.40 765
12874.47 806
12875.54 798
12876.62 782
12877.69 820
12878.76 797
12879.83 809
12880.90 798
12881.97 788
12883.04 770
12884.12 764
12885.19 816
12886.26 774
12887.33 766
12888.40 776
12889.47 823
12890.54 750
12891.62 769
12892.69 722
12893.76 732
12894.83 758
12895.90 720
12896.98 751
12898.05 736
12899.12 723
12900.19 711
12901.26 693
12902.34 733
12903.41 683
12904.48 690
12905.55 678
12906.63 728
12907.70 690
12908.77 703
12909.84 696
12910.92 708
12911.99 712
12913.06 733
12914.13 701
12915.21 687
12916.28 679
12917.35 678
12918.42 678
12919.50 681
12920.57 652
12921.64 681
12922.72 711
12923.79 670
12924.86 638
12925.94 657
12927.01 678
12928.08 661
12929.16 670
12930.23 626
12931.30 619
12932.38 656
12933.45 642
12934.52 633
12935.60 685
12936.67 672
12937.74 662
12938.82 656
12939.89 658
12940.97 682
12942.04 645
12943.11 666
12944.19 662
12945.26 643
12946.34 654
12947.41 631
12948.48 669
12949.56 692
12950.63 650
12951.71 637
12952.78 632
12953.85 651
12954.93 622
12956.00 635
12957.08 656
12958.15 646
12959.23 631
12960.30 627
12961.38 627
12962.45 623
12963.53 624
12964.60 626
12965.68 615
12966.75 616
12967.83 627
12968.90 658
12969.98 658
12971.05 652
12972.13 643
12973.20 655
12974.28 659
12975.35 628
12976.43 638
12977.50 658
12978.58 657
12979.65 643
12980.73 604
12981.80 635
12982.88 618
12983.95 607
12985.03 637
12986.11 641
12987.18 609
12988.26 666
12989.33 644
12990.41 644
12991.48 647
12992.56 631
12993.64 664
12994.71 629
12995.79 677
12996.86 661
12997.94 608
12999.02 631
13000.09 614
13001.17 616
13002.25 618
13003.32 641
13004.40 632
13005.48 616
13006.55 618
13007.63 649
13008.71 644
13009.78 676
13010.86 662
13011.94 653
13013.01 619
13014.09 606
13015.17 626
13016.24 620
13017.32 651
13018.40 633
13019.47 625
13020.55 618
13021.63 645
13022.71 655
13023.78 670
13024.86 626
13025.94 626
13027.01 633
13028.09 642
13029.17 622
13030.25 658
13031.32 644
13032.40 652
13033.48 663
13034.56 651
13035.64 650
13036.71 671
13037.79 683
13038.87 656
13039.95 658
13041.02 693
13042.10 694
13043.18 614
13044.26 647
13045.34 652
13046.41 685
13047.49 664
13048.57 669
13049.65 673
13050.73 660
13051.81 674
13052.88 709
13053.96 687
13055.04 647
13056.12 619
13057.20 663
13058.28 658
13059.36 656
13060.44 645
13061.51 638
13062.59 609
13063.67 624
13064.75 661
13065.83 656
13066.91 643
13067.99 620
13069.07 627
13070.15 655
13071.23 641
13072.30 647
13073.38 641
13074.46 643
13075.54 644
13076.62 670
13077.70 649
13078.78 643
13079.86 644
13080.94 633
13082.02 641
13083.10 652
13084.18 650
13085.26 631
13086.34 622
13087.42 625
13088.50 633
13089.58 645
13090.66 625
13091.74 638
13092.82 622
13093.90 629
13094.98 641
13096.06 659
13097.14 668
13098.22 650
13099.30 656
13100.38 617
13101.46 638
13102.54 621
13103.62 657
13104.70 661
13105.78 676
13106.86 684
13107.94 654
13109.03 690
13110.11 669
13111.19 652
13112.27 677
13113.35 662
13114.43 663
13115.51 671
13116.59 673
13117.67 665
13118.75 702
13119.84 669
13120.92 692
13122.00 686
13123.08 680
13124.16 673
13125.24 669
13126.32 695
13127.41 697
13128.49 698
13129.57 704
13130.65 654
13131.73 663
13132.81 688
13133.90 662
13134.98 709
13136.06 716
13137.14 674
13138.22 706
13139.30 692
13140.39 689
13141.47 692
13142.55 697
13143.63 699
13144.72 708
13145.80 709
13146.88 673
13147.96 675
13149.04 663
13150.13 702
13151.21 676
13152.29 677
13153.38 725
13154.46 714
13155.54 714
13156.62 719
13157.71 685
13158.79 716
13159.87 730
13160.95 683
13162.04 679
13163.12 703
13164.20 691
13165.29 683
13166.37 703
13167.45 664
13168.54 706
13169.62 686
13170.70 668
13171.79 692
13172.87 712
13173.95 696
13175.04 706
13176.12 682
13177.20 734
13178.29 695
13179.37 703
13180.45 733
13181.54 719
13182.62 682
13183.71 693
13184.79 711
13185.87 668
13186.96 686
13188.04 712
13189.13 723
13190.21 709
13191.29 705
13192.38 699
13193.46 700
13194.55 704
13195.63 713
13196.72 740
13197.80 706
13198.88 711
13199.97 712
13201.05 691
13202.14 686
13203.22 719
13204.31 695
13205.39 728
13206.48 689
13207.56 720
13208.65 675
13209.73 744
13210.82 709
13211.90 698
13212.99 720
13214.07 712
13215.16 731
13216.24 710
13217.33 701
13218.41 705
13219.50 712
13220.58 698
13221.67 702
13222.75 741
13223.84 731
13224.92 703
13226.01 726
13227.10 678
13228.18 733
13229.27 731
13230.35 694
13231.44 724
13232.52 756
13233.61 761
13234.70 720
13235.78 743
13236.87 752
13237.95 732
13239.04 740
13240.13 729
13241.21 752
13242.30 773
13243.39 764
13244.47 727
13245.56 745
13246.64 768
13247.73 760
13248.82 723
13249.90 756
13250.99 759
13252.08 765
13253.16 790
13254.25 771
13255.34 781
13256.42 776
13257.51 771
13258.60 796
13259.69 749
13260.77 783
13261.86 818
13262.95 807
13264.03 816
13265.12 832
13266.21 819
13267.30 857
13268.38 843
13269.47 825
13270.56 820
13271.64 831
13272.73 879
13273.82 866
13274.91 851
13275.99 836
13277.08 870
13278.17 862
13279.26 862
13280.35 852
13281.43 859
13282.52 876
13283.61 871
13284.70 901
13285.79 925
13286.87 902
13287.96 866
13289.05 935
13290.14 897
13291.23 889
13292.31 894
13293.40 944
13294.49 930
13295.58 916
13296.67 942
13297.76 913
13298.85 939
13299.93 948
13301.02 923
13302.11 998
13303.20 984
13304.29 971
13305.38 992
13306.47 1002
13307.56 1030
13308.64 985
13309.73 984
13310.82 985
13311.91 983
13313.00 981
13314.09 980
13315.18 1026
13316.27 996
13317.36 1065
13318.45 1020
13319.54 1031
13320.63 1015
13321.72 1076
13322.81 1075
13323.89 1085
13324.98 1079
13326.07 1116
13327.16 1074
13328.25 1078
13329.34 1098
13330.43 1143
13331.52 1107
13332.61 1064
13333.70 1083
13334.79 1125
13335.88 1086
13336.97 1130
13338.06 1128
13339.15 1120
13340.24 1129
13341.33 1093
13342.42 1100
13343.52 1129
13344.61 1131
13345.70 1123
13346.79 1132
13347.88 1107
13348.97 1133
13350.06 1189
13351.15 1137
13352.24 1197
13353.33 1155
13354.42 1168
13355.51 1171
13356.60 1149
13357.69 1155
13358.79 1214
13359.88 1193
13360.97 1191
13362.06 1187
13363.15 1195
13364.24 1250
13365.33 1238
13366.42 1252
13367.51 1216
13368.61 1279
13369.70 1271
13370.79 1258
13371.88 1230
13372.97 1224
13374.06 1238
13375.16 1310
13376.25 1265
13377.34 1220
13378.43 1206
13379.52 1214
13380.61 1168
13381.71 1170
13382.80 1164
13383.89 1108
13384.98 1105
13386.08 1070
13387.17 1063
13388.26 1096
13389.35 1064
13390.44 1047
13391.54 1036
13392.63 1033
13393.72 1051
13394.81 1052
13395.91 1030
13397.00 1006
13398.09 978
13399.18 1023
13400.28 1037
13401.37 1015
13402.46 1007
13403.56 976
13404.65 991
13405.74 986
13406.83 994
13407.93 977
13409.02 1010
13410.11 1017
13411.21 1035
13412.30 1032
13413.39 998
13414.49 1014
13415.58 1012
13416.67 1060
13417.77 995
13418.86 1004
13419.95 1024
13421.05 1021
13422.14 1019
13423.23 979
13424.33 969
13425.42 1019
13426.52 1024
13427.61 1002
13428.70 981
13429.80 942
13430.89 992
13431.98 1034
13433.08 1046
13434.17 1042
13435.27 1065
13436.36 1068
13437.46 1069
13438.55 1022
13439.64 1015
13440.74 1064
13441.83 1056
13442.93 1040
13444.02 1035
13445.12 1076
13446.21 1038
13447.31 1036
13448.40 1044
13449.50 1081
13450.59 1066
13451.68 1058
13452.78 1062
13453.87 1047
13454.97 1082
13456.06 1086
13457.16 1122
13458.25 1116
13459.35 1079
13460.44 1108
13461.54 1105
13462.64 1129
13463.73 1137
13464.83 1160
13465.92 1156
13467.02 1171
13468.11 1165
13469.21 1130
13470.30 1156
13471.40 1167
13472.49 1195
13473.59 1181
13474.69 1183
13475.78 1214
13476.88 1183
13477.97 1167
13479.07 1168
13480.17 1210
13481.26 1210
13482.36 1227
13483.45 1263
13484.55 1260
13485.65 1237
13486.74 1257
13487.84 1240
13488.93 1283
13490.03 1278
13491.13 1291
13492.22 1315
13493.32 1276
13494.42 1306
13495.51 1326
13496.61 1382
13497.71 1365
13498.80 1380
13499.90 1402
13501.00 1367
13502.09 1358
13503.19 1390
13504.29 1350
13505.38 1401
13506.48 1369
13507.58 1429
13508.68 1434
13509.77 1395
13510.87 1406
13511.97 1362
13513.07 1360
13514.16 1369
13515.26 1331
13516.36 1343
13517.45 1349
13518.55 1319
13519.65 1315
13520.75 1293
13521.85 1273
13522.94 1265
13524.04 1248
13525.14 1260
13526.24 1243
13527.33 1242
13528.43 1217
13529.53 1203
13530.63 1187
13531.73 1193
13532.82 1198
13533.92 1158
13535.02 1146
13536.12 1128
13537.22 1161
13538.32 1126
13539.41 1097
13540.51 1080
13541.61 1107
13542.71 1117
13543.81 1056
13544.91 1047
13546.00 1075
13547.10 1014
13548.20 1016
13549.30 1032
13550.40 1019
13551.50 984
13552.60 1016
13553.70 1006
13554.80 1003
13555.89 996
13556.99 964
13558.09 986
13559.19 975
13560.29 973
13561.39 980
13562.49 965
13563.59 944
13564.69 956
13565.79 944
13566.89 992
13567.99 955
13569.09 981
13570.19 977
13571.29 959
13572.39 943
13573.49 967
13574.59 1006
13575.69 974
13576.79 965
13577.88 972
13578.98 955
13580.08 928
13581.19 941
13582.29 960
13583.39 990
13584.49 963
13585.59 969
13586.69 980
13587.79 928
13588.89 966
13589.99 920
13591.09 957
13592.19 937
13593.29 987
13594.39 972
13595.49 973
13596.59 938
13597.69 993
13598.79 1014
13599.89 1014
13600.99 944
13602.09 977
13603.20 966
13604.30 903
13605.40 906
13606.50 934
13607.60 970
13608.70 970
13609.80 974
13610.90 1008
13612.01 990
13613.11 963
13614.21 982
13615.31 994
13616.41 1014
13617.51 1007
13618.61 977
13619.72 996
13620.82 976
13621.92 964
13623.02 967
13624.12 987
13625.22 990
13626.33 927
13627.43 957
13628.53 958
13629.63 979
13630.73 1005
13631.84 996
13632.94 970
13634.04 982
13635.14 988
13636.25 976
13637.35 948
13638.45 965
13639.55 1002
13640.65 971
13641.76 957
13642.86 966
13643.96 940
13645.07 985
13646.17 962
13647.27 959
13648.37 974
13649.48 960
13650.58 970
13651.68 982
13652.79 949
13653.89 967
13654.99 942
13656.09 950
13657.20 943
13658.30 912
13659.40 934
13660.51 1005
13661.61 943
13662.71 928
13663.82 910
13664.92 929
13666.02 965
13667.13 952
13668.23 921
13669.34 918
13670.44 921
13671.54 936
13672.65 992
13673.75 930
13674.85 924
13675.96 909
13677.06 926
13678.17 905
13679.27 920
13680.37 959
13681.48 988
13682.58 966
13683.69 933
13684.79 941
13685.89 979
13687.00 933
13688.10 977
13689.21 979
13690.31 999
13691.42 965
13692.52 990
13693.63 990
13694.73 984
13695.84 994
13696.94 1025
13698.05 1010
13699.15 1003
13700.25 1018
13701.36 1006
13702.46 1000
13703.57 1013
13704.67 1016
13705.78 1015
13706.89 1037
13707.99 1051
13709.10 1038
13710.20 1019
13711.31 1041
13712.41 1067
13713.52 1062
13714.62 1052
13715.73 1089
13716.83 1079
13717.94 1092
13719.04 1085
13720.15 1113
13721.26 1126
13722.36 1100
13723.47 1138
13724.57 1182
13725.68 1144
13726.79 1129
13727.89 1136
13729.00 1167
13730.10 1146
13731.21 1146
13732.32 1121
13733.42 1193
13734.53 1185
13735.63 1217
13736.74 1190
13737.85 1203
13738.95 1244
13740.06 1260
13741.17 1238
13742.27 1253
13743.38 1263
13744.49 1310
13745.59 1305
13746.70 1301
13747.81 1353
13748.91 1346
13750.02 1377
13751.13 1377
13752.23 1392
13753.34 1459
13754.45 1455
13755.56 1469
13756.66 1504
13757.77 1519
13758.88 1557
13759.98 1604
13761.09 1623
13762.20 1625
13763.31 1698
13764.41 1655
13765.52 1675
13766.63 1718
13767.74 1737
13768.84 1713
13769.95 1686
13771.06 1693
13772.17 1702
13773.28 1706
13774.38 1737
13775.49 1740
13776.60 1709
13777.71 1656
13778.82 1671
13779.92 1681
13781.03 1659
13782.14 1622
13783.25 1611
13784.36 1555
13785.46 1520
13786.57 1496
13787.68 1419
13788.79 1409
13789.90 1345
13791.01 1357
13792.12 1339
13793.22 1278
13794.33 1264
13795.44 1248
13796.55 1253
13797.66 1181
13798.77 1167
13799.88 1115
13800.99 1151
13802.10 1118
13803.20 1111
13804.31 1121
13805.42 1055
13806.53 1077
13807.64 1063
13808.75 1073
13809.86 1041
13810.97 1083
13812.08 1083
13813.19 1054
13814.30 1021
13815.41 1041
13816.52 1055
13817.63 1003
13818.74 1033
13819.84 1019
13820.95 1015
13822.06 1018
13823.17 1019
13824.28 1026
13825.39 986
13826.50 1034
13827.61 1012
13828.72 983
13829.83 972
13830.94 988
13832.05 999
13833.16 1003
13834.28 1004
13835.39 980
13836.50 985
13837.61 1021
13838.72 976
13839.83 999
13840.94 979
13842.05 1028
13843.16 986
13844.27 1013
13845.38 1019
13846.49 1010
13847.60 994
13848.71 994
13849.82 998
13850.93 990
13852.05 990
13853.16 987
13854.27 1007
13855.38 1020
13856.49 1045
13857.60 1043
13858.71 1033
13859.82 1007
13860.94 1007
13862.05 1050
13863.16 994
13864.27 995
13865.38 997
13866.49 979
13867.60 1020
13868.72 1065
13869.83 1052
13870.94 1029
13872.05 1036
13873.16 1044
13874.27 1051
13875.39 1066
13876.50 1064
13877.61 1044
13878.72 1087
13879.83 1066
13880.95 1066
13882.06 1091
13883.17 1100
13884.28 1086
13885.40 1086
13886.51 1143
13887.62 1131
13888.73 1125
13889.85 1116
13890.96 1159
13892.07 1129
13893.18 1163
13894.30 1143
13895.41 1215
13896.52 1200
13897.63 1167
13898.75 1214
13899.86 1185
13900.97 1187
13902.09 1189
13903.20 1179
13904.31 1166
13905.43 1103
13906.54 1139
13907.65 1143
13908.77 1109
13909.88 1108
13910.99 1066
13912.11 1059
13913.22 1056
13914.33 1066
13915.45 1070
13916.56 1062
13917.67 1045
13918.79 1022
13919.90 994
13921.01 1026
13922.13 979
13923.24 964
13924.36 990
13925.47 957
13926.58 945
13927.70 956
13928.81 951
13929.93 938
13931.04 950
13932.15 931
13933.27 942
13934.38 930
13935.50 904
13936.61 943
13937.73 944
13938.84 939
13939.95 915
13941.07 953
13942.18 918
13943.30 914
13944.41 908
13945.53 891
13946.64 895
13947.76 904
13948.87 840
13949.99 848
13951.10 858
13952.22 905
13953.33 875
13954.45 872
13955.56 833
13956.68 857
13957.79 837
13958.91 870
13960.02 865
13961.14 857
13962.25 854
13963.37 857
13964.49 876
13965.60 854
13966.72 875
13967.83 838
13968.95 850
13970.06 866
13971.18 876
13972.30 833
13973.41 857
13974.53 832
13975.64 842
13976.76 865
13977.88 858
13978.99 858
13980.11 864
13981.22 830
13982.34 891
13983.46 882
13984.57 866
13985.69 862
13986.80 873
13987.92 835
13989.04 869
13990.15 868
13991.27 859
13992.39 840
13993.50 874
13994.62 871
13995.74 852
13996.85 826
13997.97 852
13999.09 870
14000.21 893
14001.32 877
14002.44 855
14003.56 867
14004.67 848
14005.79 882
14006.91 869
14008.02 865
14009.14 811
14010.26 860
14011.38 900
14012.49 876
14013.61 826
14014.73 843
14015.85 852
14016.96 865
14018.08 843
14019.20 845
14020.32 815
14021.44 868
14022.55 875
14023.67 892
14024.79 862
14025.91 843
14027.02 886
14028.14 923
14029.26 924
14030.38 833
14031.50 881
14032.62 878
14033.73 868
14034.85 889
14035.97 894
14037.09 870
14038.21 905
14039.33 946
14040.44 915
14041.56 901
14042.68 921
14043.80 921
14044.92 916
14046.04 897
14047.16 891
14048.27 918
14049.39 899
14050.51 907
14051.63 942
14052.75 931
14053.87 887
14054.99 908
14056.11 917
14057.23 908
14058.35 913
14059.47 934
14060.59 960
14061.70 973
14062.82 971
14063.94 954
14065.06 948
14066.18 1001
14067.30 1044
14068.42 1043
14069.54 1030
14070.66 1036
14071.78 1001
14072.90 1058
14074.02 1054
14075.14 1021
14076.26 1066
14077.38 1056
14078.50 1047
14079.62 1072
14080.74 1095
14081.86 1056
14082.98 1088
14084.10 1087
14085.22 1090
14086.34 1080
14087.46 1094
14088.58 1115
14089.70 1144
14090.82 1110
14091.94 1125
14093.07 1130
14094.19 1142
14095.31 1139
14096.43 1088
14097.55 1109
14098.67 1141
14099.79 1154
14100.91 1145
14102.03 1126
14103.15 1162
14104.27 1196
14105.39 1151
14106.52 1130
14107.64 1184
14108.76 1145
14109.88 1127
14111.00 1103
14112.12 1052
14113.24 1042
14114.37 1085
14115.49 1079
14116.61 1077
14117.73 1033
14118.85 1047
14119.97 1009
14121.10 999
14122.22 1025
14123.34 966
14124.46 984
14125.58 995
14126.70 965
14127.83 944
14128.95 915
14130.07 914
14131.19 912
14132.32 923
14133.44 923
14134.56 899
14135.68 929
14136.80 901
14137.93 816
14139.05 843
14140.17 857
14141.29 875
14142.42 860
14143.54 846
14144.66 848
14145.78 861
14146.91 832
14148.03 855
14149.15 834
14150.28 828
14151.40 856
14152.52 823
14153.65 791
14154.77 808
14155.89 833
14157.01 810
14158.14 789
14159.26 802
14160.38 800
14161.51 798
14162.63 792
14163.75 824
14164.88 818
14166.00 809
14167.12 853
14168.25 832
14169.37 770
14170.50 776
14171.62 796
14172.74 772
14173.87 801
14174.99 818
14176.12 767
14177.24 795
14178.36 772
14179.49 751
14180.61 789
14181.74 784
14182.86 727
14183.98 753
14185.11 768
14186.23 775
14187.36 737
14188.48 722
14189.61 774
14190.73 734
14191.85 767
14192.98 772
14194.10 743
14195.23 706
14196.35 695
14197.48 721
14198.60 762
14199.73 737
14200.85 733
14201.98 754
14203.10 712
14204.23 697
14205.35 729
14206.48 739
14207.60 721
14208.73 739
14209.85 734
14210.98 716
14212.10 714
14213.23 707
14214.36 727
14215.48 719
14216.61 697
14217.73 689
14218.86 697
14219.98 718
14221.11 697
14222.23 686
14223.36 714
14224.49 693
14225.61 691
14226.74 711
14227.86 664
14228.99 663
14230.12 682
14231.24 705
14232.37 667
14233.49 667
14234.62 677
14235.75 715
14236.87 719
14238.00 699
14239.13 671
14240.25 670
14241.38 671
14242.51 637
14243.63 679
14244.76 667
14245.89 694
14247.01 662
14248.14 664
14249.27 638
14250.39 651
14251.52 662
14252.65 674
14253.77 659
14254.90 661
14256.03 652
14257.15 653
14258.28 678
14259.41 672
14260.54 671
14261.66 671
14262.79 663
14263.92 635
14265.05 617
14266.17 613
14267.30 627
14268.43 659
14269.56 647
14270.68 641
14271.81 635
14272.94 613
14274.07 602
14275.20 595
14276.32 600
14277.45 640
14278.58 635
14279.71 635
14280.83 647
14281.96 621
14283.09 603
14284.22 595
14285.35 623
14286.48 639
14287.60 598
14288.73 606
14289.86 606
14290.99 630
14292.12 615
14293.25 612
14294.38 589
14295.50 592
14296.63 567
14297.76 562
14298.89 596
14300.02 596
14301.15 588
14302.28 620
14303.41 628
14304.53 618
14305.66 613
14306.79 621
14307.92 587
14309.05 611
14310.18 593
14311.31 594
14312.44 577
14313.57 577
14314.70 560
14315.83 561
14316.96 577
14318.09 547
14319.22 542
14320.35 559
14321.48 576
14322.60 541
14323.73 548
14324.86 570
14325.99 590
14327.12 556
14328.25 552
14329.38 567
14330.51 565
14331.64 555
14332.77 584
14333.90 593
14335.03 578
14336.17 567
14337.30 576
14338.43 579
14339.56 569
14340.69 556
14341.82 555
14342.95 538
14344.08 549
14345.21 539
14346.34 559
14347.47 549
14348.60 564
14349.73 560
14350.86 571
14351.99 563
14353.12 561
14354.26 585
14355.39 540
14356.52 542
14357.65 533
14358.78 576
14359.91 607
14361.04 586
14362.17 580
14363.30 548
14364.44 559
14365.57 597
14366.70 552
14367.83 577
14368.96 555
14370.09 575
14371.23 598
14372.36 590
14373.49 575
14374.62 561
14375.75 596
14376.88 537
14378.02 560
14379.15 580
14380.28 531
14381.41 563
14382.54 565
14383.68 585
14384.81 607
14385.94 619
14387.07 598
14388.21 562
14389.34 548
14390.47 585
14391.60 605
14392.73 571
14393.87 583
14395.00 593
14396.13 591
14397.27 600
14398.40 597
14399.53 579
14400.66 584
14401.80 595
14402.93 592
14404.06 571
14405.19 584
14406.33 626
14407.46 597
14408.59 604
14409.73 584
14410.86 608
14411.99 598
14413.13 589
14414.26 634
14415.39 603
14416.53 615
14417.66 577
14418.79 579
14419.93 605
14421.06 633
14422.19 626
14423.33 620
14424.46 626
14425.60 598
14426.73 638
14427.86 633
14429.00 668
14430.13 637
14431.27 648
14432.40 690
14433.53 680
14434.67 656
14435.80 657
14436.94 635
14438.07 669
14439.21 670
14440.34 682
14441.47 643
14442.61 666
14443.74 644
14444.88 672
14446.01 680
14447.15 672
14448.28 670
14449.42 676
14450.55 668
14451.69 709
14452.82 724
14453.96 693
14455.09 693
14456.23 724
14457.36 751
14458.50 741
14459.63 743
14460.77 722
14461.90 722
14463.04 740
14464.17 730
14465.31 768
14466.44 775
14467.58 760
14468.71 770
14469.85 787
14470.98 757
14472.12 778
14473.26 763
14474.39 746
14475.53 759
14476.66 765
14477.80 787
14478.93 776
14480.07 773
14481.21 722
14482.34 733
14483.48 747
14484.61 753
14485.75 763
14486.89 754
14488.02 711
14489.16 723
14490.30 743
14491.43 716
14492.57 739
14493.70 714
14494.84 750
14495.98 760
14497.11 717
14498.25 736
14499.39 727
14500.52 718
14501.66 771
14502.80 721
14503.93 735
14505.07 725
14506.21 752
14507.35 729
14508.48 733
14509.62 740
14510.76 721
14511.89 695
14513.03 741
14514.17 702
14515.31 735
14516.44 715
14517.58 678
14518.72 691
14519.86 686
14520.99 680
14522.13 660
14523.27 678
14524.41 659
14525.54 667
14526.68 666
14527.82 652
14528.96 677
14530.09 677
14531.23 618
14532.37 610
14533.51 639
14534.65 625
14535.78 645
14536.92 653
14538.06 623
14539.20 614
14540.34 619
14541.48 640
14542.61 628
14543.75 602
14544.89 589
14546.03 615
14547.17 561
14548.31 557
14549.45 595
14550.58 594
14551.72 589
14552.86 610
14554.00 570
14555.14 592
14556.28 610
14557.42 618
14558.56 599
14559.70 601
14560.83 564
14561.97 593
14563.11 600
14564.25 588
14565.39 609
14566.53 617
14567.67 594
14568.81 607
14569.95 604
14571.09 563
14572.23 586
14573.37 587
14574.51 589
14575.65 573
14576.79 597
14577.93 615
14579.07 609
14580.21 603
14581.35 593
14582.49 612
14583.63 644
14584.77 625
14585.91 614
14587.05 623
14588.19 630
14589.33 614
14590.47 630
14591.61 616
14592.75 601
14593.89 639
14595.03 641
14596.17 628
14597.31 621
14598.45 613
14599.59 634
14600.73 586
14601.87 611
14603.01 631
14604.15 655
14605.29 627
14606.43 589
14607.58 624
14608.72 666
14609.86 658
14611.00 650
14612.14 656
14613.28 637
14614.42 651
14615.56 663
14616.70 667
14617.85 640
14618.99 639
14620.13 675
14621.27 669
14622.41 655
14623.55 671
14624.69 673
14625.84 715
14626.98 700
14628.12 674
14629.26 689
14630.40 674
14631.54 685
14632.69 681
14633.83 684
14634.97 711
14636.11 727
14637.25 694
14638.40 684
14639.54 693
14640.68 697
14641.82 687
14642.97 721
14644.11 666
14645.25 681
14646.39 681
14647.54 677
14648.68 656
14649.82 670
14650.96 667
14652.11 601
14653.25 627
14654.39 654
14655.53 656
14656.68 615
14657.82 611
14658.96 586
14660.11 592
14661.25 604
14662.39 564
14663.53 568
14664.68 609
14665.82 596
14666.96 581
14668.11 562
14669.25 531
14670.39 589
14671.54 542
14672.68 540
14673.82 531
14674.97 536
14676.11 566
14677.26 574
14678.40 542
14679.54 534
14680.69 510
14681.83 520
14682.97 542
14684.12 513
14685.26 509
14686.41 479
14687.55 503
14688.69 512
14689.84 513
14690.98 491
14692.13 491
14693.27 489
14694.42 515
14695.56 491
14696.70 488
14697.85 495
14698.99 500
14700.14 485
14701.28 478
14702.43 472
14703.57 496
14704.72 494
14705.86 477
14707.01 469
14708.15 466
14709.30 483
14710.44 487
14711.58 503
14712.73 491
14713.87 485
14715.02 464
14716.17 476
14717.31 455
14718.46 473
14719.60 464
14720.75 469
14721.89 505
14723.04 463
14724.18 506
14725.33 513
14726.47 499
14727.62 477
14728.76 472
14729.91 473
14731.06 500
14732.20 466
14733.35 491
14734.49 461
14735.64 478
14736.79 486
14737.93 457
14739.08 494
14740.22 485
14741.37 473
14742.52 457
14743.66 466
14744.81 481
14745.95 462
14747.10 472
14748.25 460
14749.39 443
14750.54 454
14751.69 452
14752.83 466
14753.98 477
14755.13 472
14756.27 459
14757.42 448
14758.57 452
14759.71 452
14760.86 444
14762.01 408
14763.15 432
14764.30 427
14765.45 453
14766.60 463
14767.74 460
14768.89 453
14770.04 423
14771.18 447
14772.33 440
14773.48 442
14774.63 435
14775.77 438
14776.92 437
14778.07 434
14779.22 453
14780.36 454
14781.51 392
14782.66 419
14783.81 447
14784.96 426
14786.10 440
14787.25 456
14788.40 423
14789.55 430
14790.70 434
14791.84 421
14792.99 419
14794.14 418
14795.29 427
14796.44 417
14797.58 405
14798.73 399
14799.88 400
14801.03 404
14802.18 437
14803.33 434
14804.48 386
14805.62 399
14806.77 420
14807.92 407
14809.07 403
14810.22 419
14811.37 434
14812.52 419
14813.67 406
14814.81 425
14815.96 434
14817.11 408
14818.26 410
14819.41 394
14820.56 406
14821.71 412
14822.86 411
14824.01 407
14825.16 416
14826.31 413
14827.46 394
14828.61 396
14829.76 366
14830.91 396
14832.06 388
14833.20 385
14834.35 390
14835.50 409
14836.65 418
14837.80 393
14838.95 393
14840.10 386
14841.25 384
14842.40 360
14843.55 362
14844.70 389
14845.85 414
14847.00 379
14848.15 388
14849.31 395
14850.46 386
14851.61 385
14852.76 359
14853.91 389
14855.06 392
14856.21 388
14857.36 399
14858.51 413
14859.66 394
14860.81 395
14861.96 362
14863.11 382
14864.26 388
14865.41 362
14866.57 368
14867.72 380
14868.87 373
14870.02 360
14871.17 386
14872.32 360
14873.47 354
14874.62 341
14875.77 387
14876.93 394
14878.08 374
14879.23 359
14880.38 363
14881.53 369
14882.68 349
14883.84 365
14884.99 395
14886.14 390
14887.29 360
14888.44 374
14889.59 393
14890.75 387
14891.90 398
14893.05 385
14894.20 357
14895.35 346
14896.51 360
14897.66 382
14898.81 341
14899.96 346
14901.12 369
14902.27 347
14903.42 366
14904.57 378
14905.73 380
14906.88 370
14908.03 344
14909.18 368
14910.34 391
14911.49 396
14912.64 354
14913.79 375
14914.95 377
14916.10 391
14917.25 366
14918.41 385
14919.56 411
14920.71 383
14921.87 372
14923.02 354
14924.17 366
14925.33 371
14926.48 369
14927.63 366
14928.79 338
14929.94 346
14931.09 373
14932.25 387
14933.40 364
14934.55 350
14935.71 359
14936.86 378
14938.01 350
14939.17 347
14940.32 374
14941.48 369
14942.63 347
14943.78 328
14944.94 343
14946.09 352
14947.25 357
14948.40 340
14949.55 363
14950.71 333
14951.86 352
14953.02 385
14954.17 378
14955.33 371
14956.48 363
14957.63 378
14958.79 380
14959.94 340
14961.10 378
14962.25 351
14963.41 368
14964.56 374
14965.72 364
14966.87 362
14968.03 386
14969.18 357
14970.34 358
14971.49 369
14972.65 358
14973.80 351
14974.96 390
14976.11 385
14977.27 329
14978.42 352
14979.58 364
14980.73 362
14981.89 350
14983.05 341
14984.20 352
14985.36 299
14986.51 330
14987.67 338
14988.82 340
14989.98 370
14991.13 359
14992.29 368
14993.45 365
14994.60 355
14995.76 339
14996.91 338
14998.07 362
14999.23 362
15000.38 381
15001.54 361
15002.70 372
15003.85 350
15005.01 338
15006.16 362
15007.32 364
15008.48 383
15009.63 359
15010.79 349
15011.95 319
15013.10 344
15014.26 361
15015.42 345
15016.57 353
15017.73 357
15018.89 343
15020.04 354
15021.20 350
15022.36 342
15023.52 352
15024.67 353
15025.83 347
15026.99 368
15028.14 351
15029.30 333
15030.46 340
15031.62 343
15032.77 355
15033.93 342
15035.09 327
15036.25 356
15037.40 353
15038.56 343
15039.72 376
15040.88 366
15042.03 339
15043.19 350
15044.35 356
15045.51 347
15046.67 339
15047.82 332
15048.98 330
15050.14 374
15051.30 361
15052.46 335
15053.61 348
15054.77 335
15055.93 316
15057.09 315
15058.25 366
15059.41 353
15060.56 325
15061.72 335
15062.88 338
15064.04 341
15065.20 352
15066.36 343
15067.52 361
15068.68 358
15069.83 348
15070.99 348
15072.15 366
15073.31 352
15074.47 343
15075.63 341
15076.79 339
15077.95 329
15079.11 337
15080.27 358
15081.43 332
15082.58 327
15083.74 336
15084.90 343
15086.06 348
15087.22 342
15088.38 365
15089.54 321
15090.70 332
15091.86 335
15093.02 351
15094.18 339
15095.34 347
15096.50 330
15097.66 352
15098.82 335
15099.98 347
15101.14 356
15102.30 353
15103.46 348
15104.62 353
15105.78 333
15106.94 317
15108.10 334
15109.26 348
15110.42 350
15111.58 354
15112.74 350
15113.90 334
15115.06 354
15116.22 332
15117.39 344
15118.55 347
15119.71 384
15120.87 334
15122.03 337
15123.19 354
15124.35 337
15125.51 369
15126.67 364
15127.83 335
15128.99 331
15130.16 331
15131.32 332
15132.48 344
15133.64 344
15134.80 343
15135.96 346
15137.12 366
15138.28 374
15139.45 350
15140.61 346
15141.77 331
15142.93 350
15144.09 383
15145.25 367
15146.42 351
15147.58 334
15148.74 341
15149.90 341
15151.06 342
15152.23 355
15153.39 341
15154.55 353
15155.71 363
15156.87 344
15158.04 328
15159.20 336
15160.36 369
15161.52 351
15162.69 353
15163.85 354
15165.01 355
15166.17 365
15167.34 364
15168.50 362
15169.66 366
15170.82 400
15171.99 381
15173.15 347
15174.31 367
15175.48 366
15176.64 371
15177.80 355
15178.96 362
15180.13 357
15181.29 413
15182.45 377
15183.62 400
15184.78 382
15185.94 357
15187.11 384
15188.27 412
15189.43 402
15190.60 370
15191.76 395
15192.92 376
15194.09 390
15195.25 361
15196.42 413
15197.58 384
15198.74 402
15199.91 397
15201.07 411
15202.23 399
15203.40 384
15204.56 404
15205.73 410
15206.89 391
15208.05 380
15209.22 386
15210.38 414
15211.55 395
15212.71 393
15213.88 405
15215.04 399
15216.21 380
15217.37 417
15218.53 383
15219.70 381
15220.86 397
15222.03 403
15223.19 406
15224.36 400
15225.52 404
15226.69 400
15227.85 406
15229.02 421
15230.18 395
15231.35 411
15232.51 424
15233.68 411
15234.84 432
15236.01 424
15237.17 404
15238.34 422
15239.50 414
15240.67 431
15241.83 423
15243.00 395
15244.17 432
15245.33 433
15246.50 425
15247.66 409
15248.83 425
15249.99 400
15251.16 423
15252.33 413
15253.49 415
15254.66 376
15255.82 385
15256.99 373
15258.16 386
15259.32 397
15260.49 404
15261.65 407
15262.82 413
15263.99 397
15265.15 403
15266.32 399
15267.49 396
15268.65 384
15269.82 409
15270.98 415
15272.15 379
15273.32 431
15274.48 402
15275.65 426
15276.82 412
15277.99 390
15279.15 397
15280.32 386
15281.49 386
15282.65 392
15283.82 402
15284.99 383
15286.15 392
15287.32 398
15288.49 373
15289.66 369
15290.82 404
15291.99 390
15293.16 397
15294.33 370
15295.49 375
15296.66 370
15297.83 390
15299.00 412
15300.16 374
15301.33 397
15302.50 395
15303.67 411
15304.83 380
15306.00 423
15307.17 382
15308.34 402
15309.51 400
15310.67 414
15311.84 392
15313.01 409
15314.18 428
15315.35 394
15316.52 386
15317.68 380
15318.85 371
15320.02 382
15321.19 360
15322.36 379
15323.53 364
15324.69 368
15325.86 390
15327.03 374
15328.20 370
15329.37 364
15330.54 413
15331.71 409
15332.88 403
15334.05 388
15335.21 371
15336.38 397
15337.55 367
15338.72 400
15339.89 404
15341.06 399
15342.23 387
15343.40 402
15344.57 372
15345.74 403
15346.91 374
15348.08 409
15349.25 404
15350.42 396
15351.58 394
15352.75 381
15353.92 387
15355.09 377
15356.26 396
15357.43 421
15358.60 431
15359.77 403
15360.94 420
15362.11 435
15363.28 400
15364.45 393
15365.62 410
15366.79 428
15367.96 409
15369.13 416
15370.31 407
15371.48 414
15372.65 367
15373.82 396
15374.99 407
15376.16 415
15377.33 407
15378.50 413
15379.67 398
15380.84 431
15382.01 396
15383.18 421
15384.35 410
15385.52 420
15386.69 390
15387.87 369
15389.04 386
15390.21 386
15391.38 392
15392.55 413
15393.72 400
15394.89 423
15396.06 423
15397.24 415
15398.41 415
15399.58 392
15400.75 394
15401.92 432
15403.09 399
15404.26 390
15405.44 372
15406.61 367
15407.78 385
15408.95 377
15410.12 371
15411.30 366
15412.47 391
15413.64 379
15414.81 374
15415.98 402
15417.16 373
15418.33 394
15419.50 343
15420.67 383
15421.84 388
15423.02 400
15424.19 364
15425.36 361
15426.53 353
15427.71 385
15428.88 380
15430.05 351
15431.22 357
15432.40 370
15433.57 382
15434.74 342
15435.92 382
15437.09 374
15438.26 355
15439.43 378
15440.61 372
15441.78 368
15442.95 358
15444.13 387
15445.30 365
15446.47 362
15447.65 350
15448.82 391
15449.99 329
15451.17 353
15452.34 351
15453.51 380
15454.69 364
15455.86 348
15457.03 331
15458.21 337
15459.38 349
15460.56 333
15461.73 392
15462.90 385
15464.08 377
15465.25 321
15466.43 398
15467.60 368
15468.77 378
15469.95 350
15471.12 355
15472.30 355
15473.47 381
15474.64 367
15475.82 366
15476.99 349
15478.17 357
15479.34 365
15480.52 359
15481.69 356
15482.87 334
15484.04 356
15485.22 372
15486.39 368
15487.56 373
15488.74 412
15489.91 367
15491.09 367
15492.26 385
15493.44 380
15494.61 380
15495.79 394
15496.96 385
15498.14 372
15499.32 358
15500.49 359
15501.67 352
15502.84 343
15504.02 360
15505.19 377
15506.37 372
15507.54 358
15508.72 359
15509.89 367
15511.07 402
15512.25 359
15513.42 356
15514.60 364
15515.77 367
15516.95 351
15518.13 375
15519.30 384
15520.48 385
15521.65 393
15522.83 363
15524.01 395
15525.18 387
15526.36 369
15527.53 396
15528.71 378
15529.89 390
15531.06 398
15532.24 397
15533.42 396
15534.59 376
15535.77 356
15536.95 364
15538.12 377
15539.30 377
15540.48 394
15541.65 436
15542.83 377
15544.01 369
15545.18 399
15546.36 409
15547.54 400
15548.72 400
15549.89 384
15551.07 372
15552.25 379
15553.42 396
15554.60 388
15555.78 395
15556.96 410
15558.13 406
15559.31 413
15560.49 400
15561.67 393
15562.84 401
15564.02 419
15565.20 413
15566.38 423
15567.56 403
15568.73 395
15569.91 387
15571.09 426
15572.27 405
15573.45 425
15574.62 432
15575.80 441
15576.98 423
15578.16 432
15579.34 435
15580.52 458
15581.69 434
15582.87 419
15584.05 423
15585.23 433
15586.41 455
15587.59 460
15588.76 443
15589.94 436
15591.12 433
15592.30 442
15593.48 443
15594.66 429
15595.84 439
15597.02 472
15598.20 490
15599.37 495
15600.55 447
15601.73 478
15602.91 462
15604.09 469
15605.27 438
15606.45 459
15607.63 487
15608.81 535
15609.99 500
15611.17 486
15612.35 489
15613.53 495
15614.71 502
15615.89 496
15617.07 486
15618.25 475
15619.43 515
15620.60 513
15621.78 527
15622.96 533
15624.14 510
15625.32 530
15626.50 536
15627.68 530
15628.87 530
15630.05 539
15631.23 533
15632.41 550
15633.59 561
15634.77 550
15635.95 541
15637.13 561
15638.31 563
15639.49 597
15640.67 523
15641.85 547
15643.03 552
15644.21 594
15645.39 574
15646.57 574
15647.75 573
15648.93 555
15650.12 588
15651.30 594
15652.48 581
15653.66 601
15654.84 592
15656.02 588
15657.20 588
15658.38 588
15659.56 578
15660.75 575
15661.93 543
15663.11 566
15664.29 541
15665.47 563
15666.65 577
15667.84 536
15669.02 546
15670.20 569
15671.38 578
15672.56 544
15673.74 581
15674.93 560
15676.11 548
15677.29 566
15678.47 556
15679.65 565
15680.84 560
15682.02 548
15683.20 535
15684.38 541
15685.56 515
15686.75 538
15687.93 538
15689.11 494
15690.29 496
15691.48 507
15692.66 526
15693.84 527
15695.02 533
15696.21 517
15697.39 521
15698.57 503
15699.76 546
15700.94 566
15702.12 546
15703.30 560
15704.49 521
15705.67 529
15706.85 496
15708.04 522
15709.22 533
15710.40 521
15711.59 536
15712.77 525
15713.95 519
15715.14 533
15716.32 523
15717.50 506
15718.69 495
15719.87 548
15721.05 540
15722.24 545
15723.42 546
15724.61 533
15725.79 528
15726.97 549
15728.16 550
15729.34 553
15730.53 543
15731.71 542
15732.89 569
15734.08 569
15735.26 583
15736.45 547
15737.63 549
15738.81 545
15740.00 556
15741.18 563
15742.37 561
15743.55 550
15744.74 596
15745.92 621
15747.11 588
15748.29 561
15749.48 576
15750.66 589
15751.84 609
15753.03 590
15754.21 560
15755.40 599
15756.58 608
15757.77 614
15758.95 554
15760.14 576
15761.32 558
15762.51 595
15763.70 598
15764.88 601
15766.07 595
15767.25 590
15768.44 615
15769.62 603
15770.81 590
15771.99 558
15773.18 581
15774.36 585
15775.55 634
15776.74 608
15777.92 593
15779.11 571
15780.29 599
15781.48 574
15782.67 565
15783.85 560
15785.04 594
15786.22 596
15787.41 579
15788.60 561
15789.78 564
15790.97 548
15792.15 584
15793.34 563
15794.53 552
15795.71 570
15796.90 536
15798.09 564
15799.27 540
15800.46 516
15801.65 526
15802.83 537
15804.02 518
15805.21 499
15806.39 504
15807.58 536
15808.77 512
15809.95 488
15811.14 516
15812.33 482
15813.52 487
15814.70 499
15815.89 476
15817.08 484
15818.26 488
15819.45 505
15820.64 512
15821.83 499
15823.01 493
15824.20 510
15825.39 503
15826.58 490
15827.76 475
15828.95 485
15830.14 464
15831.33 441
15832.52 469
15833.70 480
15834.89 498
15836.08 468
15837.27 476
15838.46 469
15839.64 485
15840.83 468
15842.02 478
15843.21 466
15844.40 479
15845.58 461
15846.77 478
15847.96 466
15849.15 479
15850.34 471
15851.53 482
15852.72 482
15853.90 438
15855.09 473
15856.28 494
15857.47 470
15858.66 455
15859.85 477
15861.04 484
15862.23 475
15863.41 456
15864.60 460
15865.79 482
15866.98 481
15868.17 462
15869.36 473
15870.55 460
15871.74 466
15872.93 495
15874.12 476
15875.31 433
15876.50 460
15877.69 480
15878.88 478
15880.06 470
15881.25 473
15882.44 482
15883.63 481
15884.82 500
15886.01 496
15887.20 481
15888.39 498
15889.58 519
15890.77 518
15891.96 487
15893.15 486
15894.34 503
15895.53 495
15896.72 499
15897.91 482
15899.10 501
15900.30 508
15901.49 522
15902.68 541
15903.87 504
15905.06 513
15906.25 498
15907.44 563
15908.63 520
15909.82 500
15911.01 512
15912.20 536
15913.39 517
15914.58 510
15915.77 514
15916.96 518
15918.16 498
15919.35 496
15920.54 504
15921.73 490
15922.92 518
15924.11 494
15925.30 508
15926.49 493
15927.69 513
15928.88 481
15930.07 495
15931.26 476
15932.45 475
15933.64 520
15934.84 489
15936.03 478
15937.22 508
15938.41 472
15939.60 476
15940.79 467
15941.99 498
15943.18 500
15944.37 457
15945.56 460
15946.75 459
15947.95 454
15949.14 424
15950.33 434
15951.52 431
15952.72 440
15953.91 420
15955.10 436
15956.29 421
15957.49 451
15958.68 422
15959.87 416
15961.06 408
15962.26 415
15963.45 414
15964.64 367
15965.83 413
15967.03 398
15968.22 381
15969.41 377
15970.61 406
15971.80 397
15972.99 359
15974.19 371
15975.38 401
15976.57 404
15977.76 376
15978.96 387
15980.15 371
15981.34 345
15982.54 363
15983.73 375
15984.93 348
15986.12 358
15987.31 356
15988.51 345
15989.70 336
15990.89 357
15992.09 405
15993.28 358
15994.48 351
15995.67 348
15996.86 377
15998.06 355
15999.25 347
16000.45 328
16001.64 323
16002.83 351
16004.03 353
16005.22 317
16006.42 364
16007.61 370
16008.81 359
16010.00 354
16011.19 338
16012.39 353
16013.58 348
16014.78 351
16015.97 357
16017.17 322
16018.36 319
16019.56 377
16020.75 363
16021.95 344
16023.14 347
16024.34 350
16025.53 337
16026.73 369
16027.92 382
16029.12 341
16030.31 325
16031.51 359
16032.70 352
16033.90 341
16035.09 335
16036.29 314
16037.48 356
16038.68 341
16039.88 342
16041.07 359
16042.27 346
16043.46 355
16044.66 359
16045.85 341
16047.05 349
16048.25 341
16049.44 333
16050.64 341
16051.83 350
16053.03 323
16054.23 332
16055.42 345
16056.62 317
16057.82 351
16059.01 325
16060.21 338
16061.40 327
16062.60 313
16063.80 328
16064.99 359
16066.19 337
16067.39 353
16068.58 351
16069.78 326
16070.98 311
16072.17 322
16073.37 344
16074.57 316
16075.76 322
16076.96 288
16078.16 295
16079.36 341
16080.55 344
16081.75 325
16082.95 303
16084.14 324
16085.34 310
16086.54 329
16087.74 331
16088.93 300
16090.13 305
16091.33 317
16092.53 323
16093.72 309
16094.92 342
16096.12 320
16097.32 323
16098.51 288
16099.71 330
16100.91 316
16102.11 314
16103.31 303
16104.50 304
16105.70 291
16106.90 312
16108.10 298
16109.30 299
16110.49 328
16111.69 335
16112.89 321
16114.09 298
16115.29 297
16116.49 338
16117.68 334
16118.88 312
16120.08 310
16121.28 307
16122.48 347
16123.68 306
16124.88 317
16126.08 337
16127.27 333
16128.47 334
16129.67 321
16130.87 310
16132.07 319
16133.27 301
16134.47 324
16135.67 314
16136.87 317
16138.07 310
16139.27 335
16140.46 325
16141.66 303
16142.86 309
16144.06 302
16145.26 329
16146.46 307
16147.66 318
16148.86 297
16150.06 343
16151.26 297
16152.46 293
16153.66 340
16154.86 307
16156.06 321
16157.26 299
16158.46 319
16159.66 315
16160.86 317
16162.06 297
16163.26 285
16164.46 312
16165.66 300
16166.86 304
16168.06 323
16169.26 307
16170.46 289
16171.66 319
16172.86 322
16174.06 325
16175.26 312
16176.47 306
16177.67 302
16178.87 321
16180.07 302
16181.27 309
16182.47 322
16183.67 298
16184.87 334
16186.07 306
16187.27 289
16188.47 319
16189.68 305
16190.88 335
16192.08 326
16193.28 329
16194.48 330
16195.68 336
16196.88 320
16198.08 304
16199.29 343
16200.49 319
16201.69 337
16202.89 363
16204.09 337
16205.29 307
16206.50 319
16207.70 354
16208.90 345
16210.10 330
16211.30 362
16212.51 317
16213.71 331
16214.91 315
16216.11 323
16217.31 328
16218.52 334
16219.72 317
16220.92 332
16222.12 325
16223.33 294
16224.53 327
16225.73 334
16226.93 353
16228.14 333
16229.34 318
16230.54 347
16231.74 348
16232.95 337
16234.15 328
16235.35 330
16236.56 343
16237.76 321
16238.96 320
16240.16 338
16241.37 310
16242.57 327
16243.77 365
16244.98 365
16246.18 361
16247.38 325
16248.59 331
16249.79 355
16250.99 357
16252.20 352
16253.40 327
16254.60 368
16255.81 348
16257.01 328
16258.22 338
16259.42 352
16260.62 349
16261.83 401
16263.03 365
16264.23 346
16265.44 351
16266.64 360
16267.85 377
16269.05 355
16270.25 383
16271.46 363
16272.66 375
16273.87 376
16275.07 367
16276.28 381
16277.48 372
16278.69 370
16279.89 387
16281.09 384
16282.30 353
16283.50 360
16284.71 364
16285.91 382
16287.12 379
16288.32 376
16289.53 359
16290.73 367
16291.94 362
16293.14 360
16294.35 376
16295.55 372
16296.76 360
16297.96 370
16299.17 370
16300.37 372
16301.58 376
16302.78 350
16303.99 334
16305.19 360
16306.40 347
16307.61 380
16308.81 349
16310.02 361
16311.22 382
16312.43 381
16313.63 377
16314.84 374
16316.05 379
16317.25 342
16318.46 362
16319.66 366
16320.87 350
16322.08 361
16323.28 360
16324.49 345
16325.69 348
16326.90 366
16328.11 347
16329.31 339
16330.52 338
16331.73 327
16332.93 336
16334.14 332
16335.35 342
16336.55 324
16337.76 335
16338.97 331
16340.17 342
16341.38 324
16342.59 337
16343.79 319
16345.00 334
16346.21 313
16347.41 305
16348.62 327
16349.83 310
16351.03 317
16352.24 326
16353.45 319
16354.66 338
16355.86 335
16357.07 319
16358.28 326
16359.49 300
16360.69 292
16361.90 328
16363.11 300
16364.32 312
16365.52 322
16366.73 309
16367.94 310
16369.15 313
16370.35 343
16371.56 296
16372.77 294
16373.98 297
16375.19 324
16376.39 316
16377.60 295
16378.81 293
16380.02 334
16381.23 328
16382.44 318
16383.64 318
16384.85 326
16386.06 309
16387.27 298
16388.48 313
16389.69 309
16390.90 296
16392.10 296
16393.31 309
16394.52 309
16395.73 297
16396.94 292
16398.15 310
16399.36 299
16400.57 294
16401.77 304
16402.98 285
16404.19 306
16405.40 302
16406.61 307
16407.82 316
16409.03 301
16410.24 296
16411.45 291
16412.66 289
16413.87 297
16415.08 283
16416.29 303
16417.50 295
16418.71 292
16419.92 273
16421.12 292
16422.33 297
16423.54 296
16424.75 300
16425.96 290
16427.17 325
16428.38 311
16429.59 303
16430.80 295
16432.01 292
16433.22 320
16434.43 316
16435.64 299
16436.86 335
16438.07 301
16439.28 277
16440.49 307
16441.70 290
16442.91 301
16444.12 288
16445.33 315
16446.54 294
16447.75 293
16448.96 277
16450.17 307
16451.38 301
16452.59 286
16453.80 280
16455.02 286
16456.23 291
16457.44 291
16458.65 284
16459.86 299
16461.07 298
16462.28 295
16463.49 294
16464.70 291
16465.92 285
16467.13 297
16468.34 291
16469.55 287
16470.76 283
16471.97 264
16473.19 299
16474.40 282
16475.61 289
16476.82 296
16478.03 289
16479.24 278
16480.46 279
16481.67 265
16482.88 281
16484.09 301
16485.30 287
16486.52 297
16487.73 280
16488.94 269
16490.15 282
16491.37 291
16492.58 282
16493.79 274
16495.00 267
16496.21 274
16497.43 263
16498.64 278
16499.85 292
16501.07 295
16502.28 270
16503.49 265
16504.70 291
16505.92 275
16507.13 281
16508.34 270
16509.56 271
16510.77 266
16511.98 275
16513.19 266
16514.41 290
16515.62 279
16516.83 291
16518.05 275
16519.26 279
16520.47 281
16521.69 253
16522.90 268
16524.11 267
16525.33 261
16526.54 291
16527.76 293
16528.97 275
16530.18 306
16531.40 260
16532.61 273
16533.82 287
16535.04 303
16536.25 283
16537.47 269
16538.68 268
16539.89 289
16541.11 300
16542.32 285
16543.54 293
16544.75 289
16545.97 285
16547.18 278
16548.39 279
16549.61 288
16550.82 297
16552.04 262
16553.25 281
16554.47 274
16555.68 283
16556.90 279
16558.11 281
16559.33 300
16560.54 275
16561.76 271
16562.97 293
16564.19 306
16565.40 297
16566.62 305
16567.83 292
16569.05 281
16570.26 256
16571.48 273
16572.69 285
16573.91 308
16575.12 301
16576.34 303
16577.55 289
16578.77 284
16579.98 295
16581.20 283
16582.42 291
16583.63 290
16584.85 289
16586.06 290
16587.28 285
16588.49 299
16589.71 282
16590.93 261
16592.14 275
16593.36 284
16594.57 308
16595.79 259
16597.01 252
16598.22 276
16599.44 275
16600.66 277
16601.87 285
16603.09 277
16604.30 300
16605.52 272
16606.74 286
16607.95 271
16609.17 230
16610.39 256
16611.60 275
16612.82 288
16614.04 276
16615.25 248
16616.47 276
16617.69 266
16618.91 268
16620.12 279
16621.34 282
16622.56 273
16623.77 281
16624.99 281
16626.21 273
16627.43 257
16628.64 281
16629.86 267
16631.08 274
16632.30 278
16633.51 268
16634.73 293
16635.95 263
16637.17 276
16638.38 252
16639.60 295
16640.82 277
16642.04 259
16643.26 290
16644.47 271
16645.69 271
16646.91 270
16648.13 261
16649.35 263
16650.56 288
16651.78 258
16653.00 260
16654.22 271
16655.44 295
16656.65 276
16657.87 268
16659.09 278
16660.31 249
16661.53 279
16662.75 290
16663.97 266
16665.18 273
16666.40 276
16667.62 256
16668.84 254
16670.06 286
16671.28 287
16672.50 275
16673.72 251
16674.94 272
16676.15 264
16677.37 252
16678.59 265
16679.81 266
16681.03 281
16682.25 276
16683.47 272
16684.69 263
16685.91 280
16687.13 273
16688.35 271
16689.57 274
16690.79 261
16692.01 271
16693.23 266
16694.45 260
16695.67 236
16696.89 267
16698.11 268
16699.33 295
16700.55 260
16701.77 260
16702.99 264
16704.21 282
16705.43 247
16706.65 267
16707.87 262
16709.09 279
16710.31 274
16711.53 269
16712.75 257
16713.97 254
16715.19 274
16716.41 292
16717.63 286
16718.85 255
16720.07 283
16721.29 251
16722.51 248
16723.73 252
16724.95 262
16726.18 263
16727.40 265
16728.62 252
16729.84 269
16731.06 277
16732.28 247
16733.50 246
16734.72 266
16735.94 261
16737.17 241
16738.39 258
16739.61 268
16740.83 286
16742.05 276
16743.27 274
16744.49 240
16745.72 270
16746.94 257
16748.16 271
16749.38 264
16750.60 269
16751.83 282
16753.05 271
16754.27 232
16755.49 241
16756.71 283
16757.94 222
16759.16 252
16760.38 253
16761.60 280
16762.82 263
16764.05 265
16765.27 249
16766.49 261
16767.71 267
16768.94 271
16770.16 271
16771.38 257
16772.60 256
16773.83 258
16775.05 257
16776.27 263
16777.49 271
16778.72 282
16779.94 268
16781.16 260
16782.39 275
16783.61 248
16784.83 271
16786.06 243
16787.28 237
16788.50 249
16789.73 256
16790.95 269
16792.17 262
16793.40 260
16794.62 266
16795.84 253
16797.07 232
16798.29 281
16799.51 264
16800.74 245
16801.96 265
16803.18 258
16804.41 274
16805.63 245
16806.86 249
16808.08 264
16809.30 275
16810.53 269
16811.75 278
16812.98 288
16814.20 298
16815.42 282
16816.65 274
16817.87 264
16819.10 253
16820.32 263
16821.54 286
16822.77 292
16823.99 275
16825.22 265
16826.44 256
16827.67 287
16828.89 260
16830.12 294
16831.34 300
16832.57 299
16833.79 254
16835.02 274
16836.24 288
16837.47 281
16838.69 276
16839.92 300
16841.14 278
16842.37 285
16843.59 301
16844.82 265
16846.04 283
16847.27 309
16848.49 269
16849.72 293
16850.94 309
16852.17 296
16853.39 287
16854.62 313
16855.85 313
16857.07 299
16858.30 323
16859.52 298
16860.75 294
16861.97 308
16863.20 324
16864.43 312
16865.65 286
16866.88 316
16868.10 307
16869.33 298
16870.56 334
16871.78 297
16873.01 304
16874.24 329
16875.46 299
16876.69 326
16877.92 315
16879.14 330
16880.37 320
16881.59 328
16882.82 328
16884.05 327
16885.27 316
16886.50 315
16887.73 321
16888.96 305
16890.18 336
16891.41 353
16892.64 329
16893.86 316
16895.09 313
16896.32 337
16897.54 365
16898.77 342
16900.00 324
16901.23 328
16902.45 325
16903.68 344
16904.91 319
16906.14 314
16907.36 336
16908.59 323
16909.82 337
16911.05 323
16912.27 308
16913.50 338
16914.73 332
16915.96 311
16917.19 306
16918.41 297
16919.64 304
16920.87 294
16922.10 321
16923.33 294
16924.55 310
16925.78 303
16927.01 313
16928.24 307
16929.47 291
16930.69 301
16931.92 318
16933.15 330
16934.38 305
16935.61 319
16936.84 322
16938.07 319
16939.29 309
16940.52 307
16941.75 296
16942.98 298
16944.21 300
16945.44 312
16946.67 306
16947.90 291
16949.13 321
16950.35 313
16951.58 293
16952.81 307
16954.04 302
16955.27 303
16956.50 312
16957.73 288
16958.96 281
16960.19 296
16961.42 292
16962.65 295
16963.88 307
16965.11 282
16966.34 303
16967.57 290
16968.80 285
16970.03 282
16971.26 284
16972.49 306
16973.72 308
16974.95 309
16976.18 301
16977.41 287
16978.64 297
16979.87 313
16981.10 299
16982.33 282
16983.56 295
16984.79 289
16986.02 270
16987.25 284
16988.48 285
16989.71 303
16990.94 262
16992.17 279
16993.40 276
16994.63 295
16995.86 272
16997.09 278
16998.32 263
16999.55 290
17000.79 305
17002.02 288
17003.25 277
17004.48 268
17005.71 275
17006.94 284
17008.17 259
17009.40 282
17010.63 281
17011.87 287
17013.10 263
17014.33 265
17015.56 270
17016.79 282
17018.02 289
17019.25 280
17020.49 285
17021.72 251
17022.95 264
17024.18 262
17025.41 267
17026.64 266
17027.88 283
17029.11 293
17030.34 280
17031.57 254
17032.80 290
17034.04 297
17035.27 282
17036.50 279
17037.73 267
17038.97 259
17040.20 283
17041.43 292
17042.66 268
17043.90 274
17045.13 267
17046.36 280
17047.59 290
17048.83 262
17050.06 263
17051.29 289
17052.52 266
17053.76 253
17054.99 234
17056.22 280
17057.46 286
17058.69 273
17059.92 285
17061.15 273
17062.39 260
17063.62 250
17064.85 273
17066.09 283
17067.32 255
17068.55 274
17069.79 269
17071.02 262
17072.25 256
17073.49 285
17074.72 280
17075.96 243
17077.19 256
17078.42 266
17079.66 278
17080.89 269
17082.12 278
17083.36 256
17084.59 279
17085.83 260
17087.06 261
17088.29 263
17089.53 260
17090.76 251
17092.00 279
17093.23 267
17094.46 268
17095.70 253
17096.93 260
17098.17 272
17099.40 242
17100.64 243
17101.87 247
17103.11 235
17104.34 267
17105.58 264
17106.81 270
17108.05 271
17109.28 261
17110.51 257
17111.75 269
17112.98 242
17114.22 250
17115.45 253
17116.69 256
17117.93 243
17119.16 267
17120.40 286
17121.63 247
17122.87 247
17124.10 249
17125.34 254
17126.57 248
17127.81 261
17129.04 244
17130.28 273
17131.51 264
17132.75 252
17133.99 254
17135.22 239
17136.46 258
17137.69 233
17138.93 231
17140.17 275
17141.40 255
17142.64 259
17143.87 243
17145.11 251
17146.35 254
17147.58 264
17148.82 263
17150.05 249
17151.29 264
17152.53 266
17153.76 263
17155.00 273
17156.24 256
17157.47 241
17158.71 245
17159.95 253
17161.18 242
17162.42 239
17163.66 241
17164.89 236
17166.13 257
17167.37 247
17168.60 251
17169.84 234
17171.08 254
17172.32 268
17173.55 245
17174.79 240
17176.03 244
17177.26 259
17178.50 244
17179.74 224
17180.98 252
17182.21 237
17183.45 252
17184.69 233
17185.93 248
17187.16 253
17188.40 236
17189.64 255
17190.88 266
17192.12 248
17193.35 239
17194.59 242
17195.83 265
17197.07 229
17198.31 228
17199.54 259
17200.78 245
17202.02 227
17203.26 226
17204.50 232
17205.73 253
17206.97 232
17208.21 240
17209.45 254
17210.69 235
17211.93 250
17213.17 233
17214.40 234
17215.64 221
17216.88 215
17218.12 259
17219.36 228
17220.60 227
17221.84 225
17223.08 231
17224.31 230
17225.55 239
17226.79 246
17228.03 253
17229.27 232
17230.51 236
17231.75 277
17232.99 221
17234.23 214
17235.47 230
17236.71 254
17237.95 241
17239.19 239
17240.43 234
17241.66 232
17242.90 231
17244.14 234
17245.38 236
17246.62 255
17247.86 229
17249.10 247
17250.34 262
17251.58 237
17252.82 231
17254.06 228
17255.30 228
17256.54 220
17257.78 202
17259.02 211
17260.26 215
17261.50 224
17262.74 242
17263.99 212
17265.23 227
17266.47 240
17267.71 224
17268.95 224
17270.19 215
17271.43 222
17272.67 228
17273.91 251
17275.15 232
17276.39 237
17277.63 236
17278.87 227
17280.11 225
17281.36 222
17282.60 237
17283.84 245
17285.08 222
17286.32 226
17287.56 200
17288.80 235
17290.04 221
17291.29 227
17292.53 213
17293.77 208
17295.01 225
17296.25 225
17297.49 221
17298.73 205
17299.98 228
17301.22 231
17302.46 216
17303.70 209
17304.94 212
17306.19 223
17307.43 224
17308.67 224
17309.91 232
17311.15 221
17312.40 218
17313.64 221
17314.88 203
17316.12 213
17317.37 210
17318.61 190
17319.85 208
17321.09 209
17322.33 231
17323.58 237
17324.82 205
17326.06 195
17327.31 211
17328.55 218
17329.79 227
17331.03 198
17332.28 234
17333.52 226
17334.76 216
17336.01 215
17337.25 230
17338.49 211
17339.73 228
17340.98 199
17342.22 238
17343.46 240
17344.71 211
17345.95 208
17347.19 212
17348.44 227
17349.68 220
17350.92 215
17352.17 234
17353.41 218
17354.66 217
17355.90 185
17357.14 216
17358.39 220
17359.63 216
17360.87 211
17362.12 241
17363.36 203
17364.61 206
17365.85 233
17367.09 204
17368.34 181
17369.58 229
17370.83 214
17372.07 209
17373.32 204
17374.56 194
17375.80 217
17377.05 211
17378.29 217
17379.54 198
17380.78 199
17382.03 181
17383.27 208
17384.52 216
17385.76 203
17387.01 223
17388.25 206
17389.50 255
17390.74 206
17391.99 217
17393.23 203
17394.48 224
17395.72 204
17396.97 238
17398.21 220
17399.46 226
17400.70 205
17401.95 209
17403.19 208
17404.44 186
17405.68 198
17406.93 213
17408.18 206
17409.42 217
17410.67 201
17411.91 218
17413.16 226
17414.40 213
17415.65 200
17416.90 206
17418.14 232
17419.39 205
17420.63 196
17421.88 218
17423.13 222
17424.37 222
17425.62 199
17426.86 233
17428.11 217
17429.36 222
17430.60 234
17431.85 214
17433.10 206
17434.34 201
17435.59 202
17436.84 219
17438.08 221
17439.33 221
17440.58 202
17441.82 221
17443.07 201
17444.32 245
17445.56 227
17446.81 207
17448.06 226
17449.30 221
17450.55 235
17451.80 224
17453.05 205
17454.29 222
17455.54 223
17456.79 223
17458.04 208
17459.28 227
17460.53 231
17461.78 238
17463.03 232
17464.27 210
17465.52 210
17466.77 237
17468.02 245
17469.26 228
17470.51 226
17471.76 221
17473.01 229
17474.25 247
17475.50 228
17476.75 225
17478.00 223
17479.25 242
17480.50 219
17481.74 224
17482.99 222
17484.24 217
17485.49 224
17486.74 213
17487.99 237
17489.23 237
17490.48 238
17491.73 212
17492.98 226
17494.23 231
17495.48 225
17496.73 231
17497.97 226
17499.22 232
17500.47 218
17501.72 225
17502.97 232
17504.22 236
17505.47 226
17506.72 228
17507.97 231
17509.22 228
17510.46 228
17511.71 227
17512.96 219
17514.21 226
17515.46 231
17516.71 207
17517.96 243
17519.21 231
17520.46 220
17521.71 240
17522.96 240
17524.21 256
17525.46 243
17526.71 218
17527.96 202
17529.21 211
17530.46 219
17531.71 211
17532.96 231
17534.21 244
17535.46 231
17536.71 222
17537.96 207
17539.21 228
17540.46 243
17541.71 233
17542.96 234
17544.21 216
17545.46 238
17546.71 243
17547.96 237
17549.21 209
17550.46 206
17551.71 239
17552.97 254
17554.22 218
17555.47 221
17556.72 246
17557.97 243
17559.22 243
17560.47 209
17561.72 225
17562.97 237
17564.22 214
17565.48 241
17566.73 245
17567.98 222
17569.23 236
17570.48 248
17571.73 216
17572.98 206
17574.24 231
17575.49 242
17576.74 223
17577.99 212
17579.24 231
17580.49 219
17581.75 236
17583.00 233
17584.25 226
17585.50 225
17586.75 233
17588.00 216
17589.26 239
17590.51 205
17591.76 223
17593.01 256
17594.27 245
17595.52 253
17596.77 205
17598.02 215
17599.27 213
17600.53 242
17601.78 231
17603.03 216
17604.28 225
17605.54 252
17606.79 251
17608.04 230
17609.30 240
17610.55 237
17611.80 240
17613.05 254
17614.31 233
17615.56 213
17616.81 214
17618.07 240
17619.32 219
17620.57 204
17621.83 230
17623.08 221
17624.33 219
17625.59 230
17626.84 228
17628.09 215
17629.35 208
17630.60 225
17631.85 229
17633.11 212
17634.36 229
17635.61 240
17636.87 243
17638.12 214
17639.38 221
17640.63 211
17641.88 233
17643.14 237
17644.39 193
17645.65 224
17646.90 227
17648.15 210
17649.41 219
17650.66 241
17651.92 242
17653.17 225
17654.42 242
17655.68 236
17656.93 219
17658.19 231
17659.44 240
17660.70 226
17661.95 206
17663.21 223
17664.46 204
17665.72 225
17666.97 210
17668.23 213
17669.48 219
17670.74 230
17671.99 204
17673.25 220
17674.50 218
17675.76 218
17677.01 208
17678.27 215
17679.52 215
17680.78 213
17682.03 205
17683.29 201
17684.54 218
17685.80 196
17687.05 234
17688.31 220
17689.57 207
17690.82 226
17692.08 208
17693.33 208
17694.59 194
17695.84 219
17697.10 224
17698.36 224
17699.61 223
17700.87 221
17702.12 218
17703.38 216
17704.64 221
17705.89 219
17707.15 217
17708.40 239
17709.66 215
17710.92 233
17712.17 225
17713.43 208
17714.69 205
17715.94 221
17717.20 237
17718.46 210
17719.71 232
17720.97 196
17722.23 208
17723.48 202
17724.74 252
17726.00 228
17727.25 211
17728.51 212
17729.77 218
17731.03 228
17732.28 224
17733.54 225
17734.80 233
17736.05 220
17737.31 236
17738.57 220
17739.83 236
17741.08 215
17742.34 233
17743.60 226
17744.86 235
17746.11 224
17747.37 223
17748.63 220
17749.89 216
17751.15 214
17752.40 198
17753.66 201
17754.92 205
17756.18 214
17757.43 217
17758.69 217
17759.95 189
17761.21 203
17762.47 219
17763.73 194
17764.98 219
17766.24 226
17767.50 224
17768.76 206
17770.02 229
17771.28 207
17772.53 233
17773.79 205
17775.05 229
17776.31 208
17777.57 220
17778.83 214
17780.09 199
17781.35 219
17782.60 201
17783.86 246
17785.12 236
17786.38 225
17787.64 199
17788.90 187
17790.16 200
17791.42 226
17792.68 221
17793.94 193
17795.20 201
17796.46 208
17797.72 219
17798.97 193
17800.23 197
17801.49 196
17802.75 218
17804.01 222
17805.27 213
17806.53 178
17807.79 226
17809.05 229
17810.31 233
17811.57 213
17812.83 222
17814.09 224
17815.35 204
17816.61 208
17817.87 212
17819.13 193
17820.39 227
17821.65 203
17822.91 221
17824.17 233
17825.43 213
17826.69 204
17827.96 182
17829.22 203
17830.48 212
17831.74 222
17833.00 188
17834.26 207
17835.52 215
17836.78 222
17838.04 201
17839.30 208
17840.56 218
17841.82 228
17843.09 221
17844.35 256
17845.61 186
17846.87 197
17848.13 213
17849.39 211
17850.65 187
17851.91 180
17853.18 206
17854.44 212
17855.70 229
17856.96 201
17858.22 212
17859.48 216
17860.74 229
17862.01 229
17863.27 204
17864.53 193
17865.79 199
17867.05 189
17868.32 208
17869.58 202
17870.84 183
17872.10 217
17873.36 191
17874.63 193
17875.89 194
17877.15 212
17878.41 210
17879.68 196
17880.94 206
17882.20 199
17883.46 212
17884.73 215
17885.99 207
17887.25 209
17888.51 203
17889.78 217
17891.04 212
17892.30 203
17893.56 203
17894.83 208
17896.09 201
17897.35 213
17898.62 209
17899.88 199
17901.14 196
17902.41 200
17903.67 203
17904.93 191
17906.20 192
17907.46 196
17908.72 200
17909.99 199
17911.25 200
17912.51 170
17913.78 187
17915.04 204
17916.30 193
17917.57 215
17918.83 210
17920.09 202
17921.36 199
17922.62 190
17923.89 202
17925.15 195
17926.41 214
17927.68 211
17928.94 213
17930.21 205
17931.47 204
17932.73 198
17934.00 187
17935.26 204
17936.53 213
17937.79 221
17939.06 218
17940.32 214
17941.59 222
17942.85 232
17944.11 193
17945.38 190
17946.64 217
17947.91 187
17949.17 196
17950.44 196
17951.70 196
17952.97 205
17954.23 195
17955.50 204
17956.76 215
17958.03 191
17959.29 199
17960.56 181
17961.82 181
17963.09 200
17964.35 211
17965.62 200
17966.89 223
17968.15 206
17969.42 206
17970.68 216
17971.95 212
17973.21 204
17974.48 224
17975.74 213
17977.01 208
17978.28 209
17979.54 195
17980.81 208
17982.07 216
17983.34 205
17984.61 200
17985.87 199
17987.14 214
17988.40 225
17989.67 186
17990.94 219
17992.20 210
17993.47 210
17994.74 224
17996.00 201
17997.27 199
17998.54 211
17999.80 226
18001.07 227
18002.34 228
18003.60 212
18004.87 202
18006.14 202
18007.40 216
18008.67 205
18009.94 202
18011.20 194
18012.47 226
18013.74 212
18015.00 212
18016.27 207
18017.54 201
18018.81 192
18020.07 213
18021.34 197
18022.61 205
18023.88 185
18025.14 211
18026.41 217
18027.68 204
18028.95 204
18030.21 216
18031.48 202
18032.75 188
18034.02 191
18035.28 222
18036.55 202
18037.82 205
18039.09 209
18040.36 201
18041.62 216
18042.89 211
18044.16 196
18045.43 229
18046.70 192
18047.97 231
18049.23 221
18050.50 198
18051.77 206
18053.04 204
18054.31 193
18055.58 193
18056.84 204
18058.11 215
18059.38 196
18060.65 206
18061.92 223
18063.19 223
18064.46 217
18065.73 189
18067.00 177
18068.26 200
18069.53 211
18070.80 196
18072.07 206
18073.34 231
18074.61 231
18075.88 217
18077.15 203
18078.42 176
18079.69 182
18080.96 203
18082.23 217
18083.50 238
18084.77 189
18086.03 224
18087.30 202
18088.57 236
18089.84 217
18091.11 221
18092.38 207
18093.65 207
18094.92 205
18096.19 205
18097.46 202
18098.73 212
18100.00 204
18101.27 210
18102.54 211
18103.81 209
18105.08 208
18106.35 214
18107.63 205
18108.90 188
18110.17 202
18111.44 193
18112.71 203
18113.98 198
18115.25 206
18116.52 213
18117.79 224
18119.06 218
18120.33 218
18121.60 221
18122.87 221
18124.14 237
18125.42 220
18126.69 223
18127.96 201
18129.23 210
18130.50 203
18131.77 209
18133.04 214
18134.31 236
18135.58 210
18136.86 206
18138.13 201
18139.40 203
18140.67 221
18141.94 201
18143.21 207
18144.49 199
18145.76 199
18147.03 194
18148.30 230
18149.57 191
18150.84 188
18152.12 201
18153.39 206
18154.66 191
18155.93 233
18157.20 197
18158.48 218
18159.75 200
18161.02 185
18162.29 226
18163.57 217
18164.84 231
18166.11 187
18167.38 191
18168.66 195
18169.93 200
18171.20 212
18172.47 197
18173.75 198
18175.02 212
18176.29 200
18177.56 216
18178.84 194
18180.11 179
18181.38 213
18182.66 214
18183.93 213
18185.20 192
18186.48 215
18187.75 199
18189.02 199
18190.30 203
18191.57 212
18192.84 200
18194.12 208
18195.39 213
18196.66 207
18197.94 209
18199.21 201
18200.48 201
18201.76 206
18203.03 193
18204.30 198
18205.58 209
18206.85 209
18208.13 204
18209.40 209
18210.67 209
18211.95 182
18213.22 207
18214.50 214
18215.77 210
18217.04 193
18218.32 192
18219.59 205
18220.87 207
18222.14 222
18223.42 202
18224.69 198
18225.97 190
18227.24 198
18228.51 228
18229.79 220
18231.06 212
18232.34 218
18233.61 221
18234.89 206
18236.16 212
18237.44 223
18238.71 216
18239.99 203
18241.26 219
18242.54 208
18243.81 208
18245.09 188
18246.36 214
18247.64 214
18248.91 209
18250.19 200
18251.47 226
18252.74 213
18254.02 209
18255.29 194
18256.57 192
18257.84 199
18259.12 204
18260.39 214
18261.67 210
18262.95 210
18264.22 202
18265.50 216
18266.77 215
18268.05 216
18269.33 197
18270.60 211
18271.88 211
18273.15 178
18274.43 191
18275.71 204
18276.98 225
18278.26 201
18279.54 180
18280.81 193
18282.09 213
18283.37 194
18284.64 195
18285.92 221
18287.20 211
18288.47 201
18289.75 194
18291.03 199
18292.30 200
18293.58 210
18294.86 191
18296.13 196
18297.41 216
18298.69 222
18299.96 192
18301.24 211
18302.52 225
18303.80 214
18305.07 200
18306.35 203
18307.63 207
18308.91 208
18310.18 204
18311.46 217
18312.74 185
18314.02 205
18315.29 212
18316.57 229
18317.85 221
18319.13 189
18320.40 184
18321.68 212
18322.96 204
18324.24 203
18325.52 195
18326.79 198
18328.07 230
18329.35 201
18330.63 198
18331.91 206
18333.19 206
18334.46 224
18335.74 231
18337.02 206
18338.30 207
18339.58 222
18340.86 234
18342.13 196
18343.41 204
18344.69 210
18345.97 193
18347.25 223
18348.53 218
18349.81 205
18351.09 229
18352.36 206
18353.64 202
18354.92 228
18356.20 225
18357.48 213
18358.76 249
18360.04 216
18361.32 213
18362.60 192
18363.88 204
18365.16 212
18366.44 228
18367.72 209
18369.00 219
18370.27 223
18371.55 234
18372.83 207
18374.11 229
18375.39 195
18376.67 203
18377.95 200
18379.23 215
18380.51 219
18381.79 217
18383.07 235
18384.35 226
18385.63 237
18386.91 211
18388.19 184
18389.47 198
18390.75 188
18392.03 203
18393.31 207
18394.60 197
18395.88 204
18397.16 210
18398.44 226
18399.72 207
18401.00 195
18402.28 177
18403.56 192
18404.84 188
18406.12 209
18407.40 199
18408.68 198
18409.96 213
18411.24 179
18412.53 176
18413.81 181
18415.09 210
18416.37 213
18417.65 203
18418.93 202
18420.21 205
18421.49 206
18422.78 193
18424.06 202
18425.34 203
18426.62 190
18427.90 234
18429.18 218
18430.46 201
18431.75 199
18433.03 204
18434.31 223
18435.59 199
18436.87 195
18438.16 216
18439.44 201
18440.72 180
18442.00 207
18443.28 203
18444.57 196
18445.85 201
18447.13 204
18448.41 221
18449.70 179
18450.98 193
18452.26 195
18453.54 215
18454.83 213
18456.11 221
18457.39 197
18458.67 173
18459.96 210
18461.24 189
18462.52 208
18463.80 208
18465.09 212
18466.37 236
18467.65 214
18468.94 200
18470.22 202
18471.50 211
18472.78 217
18474.07 220
18475.35 207
18476.63 212
18477.92 222
18479.20 217
18480.48 217
18481.77 215
18483.05 229
18484.34 203
18485.62 200
18486.90 200
18488.19 220
18489.47 222
18490.75 194
18492.04 211
18493.32 202
18494.61 226
18495.89 196
18497.17 206
18498.46 225
18499.74 205
18501.03 202
18502.31 208
18503.59 197
18504.88 224
18506.16 233
18507.45 203
18508.73 204
18510.02 195
18511.30 202
18512.58 208
18513.87 229
18515.15 206
18516.44 223
18517.72 208
18519.01 209
18520.29 182
18521.58 221
18522.86 207
18524.15 201
18525.43 215
18526.72 204
18528.00 228
18529.29 205
18530.57 204
18531.86 198
18533.14 219
18534.43 207
18535.71 220
18537.00 199
18538.28 195
18539.57 205
18540.86 217
18542.14 215
18543.43 234
18544.71 209
18546.00 212
18547.28 219
18548.57 230
18549.85 228
18551.14 215
18552.43 214
18553.71 189
18555.00 197
18556.28 202
18557.57 207
18558.86 202
18560.14 204
18561.43 222
18562.72 227
18564.00 223
18565.29 214
18566.57 226
18567.86 211
18569.15 200
18570.43 194
18571.72 217
18573.01 202
18574.29 221
18575.58 225
18576.87 206
18578.15 210
18579.44 232
18580.73 207
18582.01 240
18583.30 227
18584.59 222
18585.88 220
18587.16 210
18588.45 246
18589.74 230
18591.02 220
18592.31 228
18593.60 206
18594.89 246
18596.17 233
18597.46 226
18598.75 213
18600.04 224
18601.32 251
18602.61 219
18603.90 218
18605.19 211
18606.47 217
18607.76 210
18609.05 216
18610.34 218
18611.63 206
18612.91 234
18614.20 215
18615.49 229
18616.78 220
18618.07 234
18619.35 231
18620.64 210
18621.93 216
18623.22 214
18624.51 210
18625.80 212
18627.09 203
18628.37 192
18629.66 203
18630.95 213
18632.24 225
18633.53 214
18634.82 220
18636.11 205
18637.39 196
18638.68 206
18639.97 222
18641.26 207
18642.55 209
18643.84 216
18645.13 223
18646.42 196
18647.71 210
18649.00 209
18650.29 210
18651.58 202
18652.86 190
18654.15 196
18655.44 179
18656.73 222
18658.02 216
18659.31 201
18660.60 205
18661.89 201
18663.18 211
18664.47 188
18665.76 195
18667.05 225
18668.34 228
18669.63 184
18670.92 210
18672.21 213
18673.50 206
18674.79 213
18676.08 202
18677.37 207
18678.66 202
18679.95 185
18681.24 206
18682.53 193
18683.82 192
18685.11 195
18686.40 200
18687.69 195
18688.99 201
18690.28 182
18691.57 215
18692.86 209
18694.15 206
18695.44 208
18696.73 188
18698.02 197
18699.31 186
18700.60 190
18701.89 191
18703.19 202
18704.48 209
18705.77 178
18707.06 200
18708.35 193
18709.64 202
18710.93 200
18712.22 194
18713.52 191
18714.81 192
18716.10 214
18717.39 203
18718.68 204
18719.97 189
18721.27 222
18722.56 215
18723.85 186
18725.14 191
18726.43 205
18727.72 180
18729.02 198
18730.31 217
18731.60 197
18732.89 193
18734.19 190
18735.48 208
18736.77 207
18738.06 202
18739.35 212
18740.65 197
18741.94 197
18743.23 207
18744.52 209
18745.82 209
18747.11 191
18748.40 203
18749.70 196
18750.99 194
18752.28 185
18753.57 201
18754.87 183
18756.16 187
18757.45 194
18758.75 202
18760.04 193
18761.33 191
18762.63 179
18763.92 196
18765.21 187
18766.50 185
18767.80 198
18769.09 199
18770.38 195
18771.68 200
18772.97 197
18774.27 188
18775.56 192
18776.85 191
18778.15 201
18779.44 170
18780.73 181
18782.03 173
18783.32 199
18784.62 186
18785.91 173
18787.20 176
18788.50 195
18789.79 233
18791.09 187
18792.38 200
18793.67 180
18794.97 199
18796.26 196
18797.56 192
18798.85 176
18800.15 195
18801.44 188
18802.74 181
18804.03 178
18805.32 205
18806.62 186
18807.91 197
18809.21 175
18810.50 179
18811.80 196
18813.09 201
18814.39 216
18815.68 196
18816.98 203
18818.27 209
18819.57 213
18820.86 190
18822.16 186
18823.45 185
18824.75 196
18826.05 207
18827.34 198
18828.64 188
18829.93 190
18831.23 194
18832.52 185
18833.82 189
18835.11 204
18836.41 202
18837.71 187
18839.00 197
18840.30 192
18841.59 196
18842.89 197
18844.18 189
18845.48 194
18846.78 187
18848.07 186
18849.37 191
18850.67 205
18851.96 200
18853.26 172
18854.55 188
18855.85 211
18857.15 180
18858.44 183
18859.74 194
18861.04 206
18862.33 195
18863.63 179
18864.93 207
18866.22 193
18867.52 191
18868.82 189
18870.11 195
18871.41 183
18872.71 219
18874.00 198
18875.30 194
18876.60 196
18877.90 190
18879.19 197
18880.49 179
18881.79 201
18883.09 206
18884.38 196
18885.68 178
18886.98 194
18888.27 191
18889.57 183
18890.87 186
18892.17 182
18893.47 195
18894.76 202
18896.06 195
18897.36 187
18898.66 183
18899.95 195
18901.25 176
18902.55 197
18903.85 183
18905.15 228
18906.44 192
18907.74 192
18909.04 205
18910.34 178
18911.64 200
18912.94 187
18914.23 208
18915.53 185
18916.83 171
18918.13 193
18919.43 186
18920.73 180
18922.03 196
18923.32 183
18924.62 196
18925.92 188
18927.22 218
18928.52 169
18929.82 182
18931.12 186
18932.42 200
18933.72 202
18935.01 189
18936.31 177
18937.61 175
18938.91 166
18940.21 168
18941.51 182
18942.81 188
18944.11 180
18945.41 194
18946.71 200
18948.01 197
18949.31 187
18950.61 208
18951.91 205
18953.21 187
18954.51 166
18955.81 189
18957.11 191
18958.41 213
18959.71 179
18961.01 205
18962.31 181
18963.61 203
18964.91 187
18966.21 197
18967.51 194
18968.81 176
18970.11 170
18971.41 157
18972.71 174
18974.01 169
18975.31 180
18976.61 182
18977.91 173
18979.21 173
18980.51 175
18981.81 183
18983.11 193
18984.41 190
18985.71 182
18987.02 182
18988.32 187
18989.62 190
18990.92 176
18992.22 189
18993.52 183
18994.82 198
18996.12 191
18997.42 183
18998.73 185
19000.03 198
19001.33 168
19002.63 184
19003.93 178
19005.23 192
19006.53 183
19007.84 166
19009.14 193
19010.44 188
19011.74 173
19013.04 183
19014.34 180
19015.65 188
19016.95 173
19018.25 180
19019.55 181
19020.85 198
19022.16 199
19023.46 197
19024.76 180
19026.06 191
19027.37 180
19028.67 174
19029.97 190
19031.27 177
19032.57 186
19033.88 186
19035.18 189
19036.48 189
19037.79 183
19039.09 191
19040.39 179
19041.69 181
19043.00 181
19044.30 194
19045.60 198
19046.90 193
19048.21 200
19049.51 181
19050.81 178
19052.12 168
19053.42 184
19054.72 201
19056.03 193
19057.33 170
19058.63 170
19059.94 172
19061.24 183
19062.54 193
19063.85 193
19065.15 184
19066.45 183
19067.76 214
19069.06 193
19070.37 178
19071.67 173
19072.97 190
19074.28 195
19075.58 192
19076.88 213
19078.19 181
19079.49 185
19080.80 168
19082.10 174
19083.41 178
19084.71 198
19086.01 217
19087.32 194
19088.62 180
19089.93 169
19091.23 163
19092.54 176
19093.84 177
19095.14 196
19096.45 189
19097.75 194
19099.06 200
19100.36 202
19101.67 183
19102.97 168
19104.28 210
19105.58 185
19106.89 189
19108.19 175
19109.50 182
19110.80 206
19112.11 211
19113.41 182
19114.72 188
19116.02 177
19117.33 206
19118.64 193
19119.94 188
19121.25 183
19122.55 190
19123.86 186
19125.16 205
19126.47 191
19127.77 185
19129.08 193
19130.39 189
19131.69 181
19133.00 196
19134.30 207
19135.61 213
19136.92 199
19138.22 191
19139.53 156
19140.83 189
19142.14 199
19143.45 200
19144.75 183
19146.06 209
19147.37 186
19148.67 187
19149.98 193
19151.28 187
19152.59 192
19153.90 206
19155.20 198
19156.51 184
19157.82 193
19159.12 198
19160.43 201
19161.74 197
19163.05 177
19164.35 186
19165.66 203
19166.97 191
19168.27 191
19169.58 187
19170.89 181
19172.19 193
19173.50 190
19174.81 175
19176.12 182
19177.42 178
19178.73 189
19180.04 204
19181.35 193
19182.65 177
19183.96 179
19185.27 194
19186.58 178
19187.89 207
19189.19 186
19190.50 176
19191.81 168
19193.12 187
19194.42 191
19195.73 187
19197.04 199
19198.35 185
19199.66 170
19200.97 188
19202.27 200
19203.58 186
19204.89 183
19206.20 204
19207.51 186
19208.82 196
19210.12 178
19211.43 190
19212.74 177
19214.05 176
19215.36 165
19216.67 161
19217.98 190
19219.28 187
19220.59 190
19221.90 173
19223.21 197
19224.52 188
19225.83 188
19227.14 187
19228.45 190
19229.76 190
19231.07 167
19232.38 210
19233.68 190
19234.99 190
19236.30 174
19237.61 180
19238.92 169
19240.23 174
19241.54 198
19242.85 172
19244.16 189
19245.47 203
19246.78 185
19248.09 198
19249.40 173
19250.71 185
19252.02 172
19253.33 179
19254.64 174
19255.95 188
19257.26 167
19258.57 187
19259.88 177
19261.19 174
19262.50 164
19263.81 163
19265.12 195
19266.43 183
19267.74 166
19269.05 186
19270.36 174
19271.67 175
19272.99 181
19274.30 192
19275.61 170
19276.92 181
19278.23 177
19279.54 186
19280.85 176
19282.16 180
19283.47 176
19284.78 188
19286.09 170
19287.41 175
19288.72 161
19290.03 171
19291.34 174
19292.65 187
19293.96 170
19295.27 191
19296.58 179
19297.90 181
19299.21 172
19300.52 197
19301.83 203
19303.14 202
19304.45 175
19305.77 174
19307.08 188
19308.39 183
19309.70 186
19311.01 167
19312.33 194
19313.64 193
19314.95 197
19316.26 189
19317.57 182
19318.89 172
19320.20 182
19321.51 202
19322.82 172
19324.14 175
19325.45 208
19326.76 182
19328.07 180
19329.39 185
19330.70 170
19332.01 187
19333.32 187
19334.64 180
19335.95 147
19337.26 168
19338.58 170
19339.89 167
19341.20 169
19342.51 185
19343.83 179
19345.14 179
19346.45 183
19347.77 165
19349.08 182
19350.39 190
19351.71 198
19353.02 175
19354.33 198
19355.65 194
19356.96 180
19358.27 169
19359.59 191
19360.90 174
19362.21 187
19363.53 189
19364.84 174
19366.16 168
19367.47 181
19368.78 174
19370.10 191
19371.41 191
19372.73 167
19374.04 189
19375.35 176
19376.67 172
19377.98 170
19379.30 186
19380.61 185
19381.93 204
19383.24 194
19384.55 183
19385.87 175
19387.18 183
19388.50 183
19389.81 186
19391.13 173
19392.44 160
19393.76 177
19395.07 175
19396.39 187
19397.70 192
19399.02 198
19400.33 180
19401.65 185
19402.96 188
19404.28 177
19405.59 174
19406.91 188
19408.22 179
19409.54 192
19410.85 183
19412.17 190
19413.48 171
19414.80 187
19416.11 185
19417.43 177
19418.75 161
19420.06 167
19421.38 175
19422.69 172
19424.01 189
19425.32 188
19426.64 164
19427.96 177
19429.27 189
19430.59 183
19431.90 186
19433.22 194
19434.54 175
19435.85 172
19437.17 196
19438.49 201
19439.80 179
19441.12 174
19442.43 159
19443.75 179
19445.07 172
19446.38 177
19447.70 164
19449.02 183
19450.33 180
19451.65 182
19452.97 195
19454.28 186
19455.60 174
19456.92 173
19458.23 192
19459.55 180
19460.87 190
19462.19 185
19463.50 194
19464.82 165
19466.14 184
19467.45 182
19468.77 178
19470.09 174
19471.41 171
19472.72 207
19474.04 196
19475.36 180
19476.68 178
19477.99 179
19479.31 179
19480.63 177
19481.95 163
19483.27 168
19484.58 171
19485.90 196
19487.22 208
19488.54 181
19489.85 169
19491.17 191
19492.49 186
19493.81 195
19495.13 177
19496.45 202
19497.76 199
19499.08 180
19500.40 173
19501.72 183
19503.04 196
19504.36 183
19505.67 209
19506.99 182
19508.31 201
19509.63 179
19510.95 168
19512.27 189
19513.59 179
19514.91 187
19516.22 181
19517.54 190
19518.86 204
19520.18 195
19521.50 191
19522.82 205
19524.14 168
19525.46 177
19526.78 191
19528.10 197
19529.42 192
19530.74 187
19532.06 172
19533.37 184
19534.69 178
19536.01 182
19537.33 190
19538.65 192
19539.97 189
19541.29 169
19542.61 205
19543.93 174
19545.25 199
19546.57 175
19547.89 195
19549.21 170
19550.53 174
19551.85 191
19553.17 189
19554.49 195
19555.81 183
19557.13 184
19558.45 189
19559.77 197
19561.09 173
19562.41 161
19563.74 165
19565.06 194
19566.38 174
19567.70 166
19569.02 183
19570.34 175
19571.66 192
19572.98 217
19574.30 170
19575.62 187
19576.94 175
19578.26 189
19579.59 180
19580.91 193
19582.23 187
19583.55 161
19584.87 171
19586.19 179
19587.51 173
19588.83 167
19590.16 191
19591.48 164
19592.80 168
19594.12 182
19595.44 182
19596.76 184
19598.08 186
19599.41 182
19600.73 190
19602.05 184
19603.37 173
19604.69 194
19606.02 188
19607.34 190
19608.66 168
19609.98 180
19611.30 165
19612.63 177
19613.95 160
19615.27 175
19616.59 171
19617.91 178
19619.24 165
19620.56 174
19621.88 181
19623.20 171
19624.53 180
19625.85 208
19627.17 193
19628.50 177
19629.82 196
19631.14 193
19632.46 185
19633.79 167
19635.11 174
19636.43 180
19637.76 191
19639.08 185
19640.40 201
19641.72 178
19643.05 171
19644.37 187
19645.69 202
19647.02 164
19648.34 166
19649.66 201
19650.99 202
19652.31 164
19653.64 169
19654.96 191
19656.28 175
19657.61 173
19658.93 180
19660.25 196
19661.58 180
19662.90 170
19664.23 190
19665.55 184
19666.87 181
19668.20 197
19669.52 206
19670.85 183
19672.17 207
19673.49 167
19674.82 178
19676.14 178
19677.47 199
19678.79 208
19680.12 173
19681.44 177
19682.76 165
19684.09 183
19685.41 208
19686.74 179
19688.06 172
19689.39 207
19690.71 184
19692.04 201
19693.36 187
19694.69 179
19696.01 192
19697.34 186
19698.66 169
19699.99 177
19701.31 179
19702.64 180
19703.96 193
19705.29 178
19706.61 167
19707.94 169
19709.26 206
19710.59 176
19711.92 203
19713.24 197
19714.57 181
19715.89 172
19717.22 178
19718.54 169
19719.87 188
19721.20 194
19722.52 191
19723.85 167
19725.17 155
19726.50 180
19727.83 206
19729.15 211
19730.48 172
19731.80 183
19733.13 169
19734.46 177
19735.78 168
19737.11 173
19738.44 174
19739.76 188
19741.09 177
19742.41 184
19743.74 171
19745.07 179
19746.39 179
19747.72 173
19749.05 176
19750.37 185
19751.70 186
19753.03 196
19754.36 217
19755.68 162
19757.01 173
19758.34 183
19759.66 194
19760.99 170
19762.32 164
19763.65 184
19764.97 185
19766.30 181
19767.63 172
19768.95 185
19770.28 181
19771.61 171
19772.94 164
19774.27 171
19775.59 162
19776.92 167
19778.25 178
19779.58 172
19780.90 162
19782.23 181
19783.56 187
19784.89 211
19786.22 164
19787.54 153
19788.87 184
19790.20 182
19791.53 187
19792.86 159
19794.18 160
19795.51 156
19796.84 182
19798.17 163
19799.50 174
19800.83 170
19802.16 187
19803.48 186
19804.81 190
19806.14 177
19807.47 179
19808.80 165
19810.13 172
19811.46 167
19812.79 169
19814.11 195
19815.44 199
19816.77 179
19818.10 158
19819.43 176
19820.76 178
19822.09 165
19823.42 185
19824.75 170
19826.08 167
19827.41 188
19828.74 195
19830.07 165
19831.39 163
19832.72 197
19834.05 196
19835.38 185
19836.71 175
19838.04 176
19839.37 179
19840.70 162
19842.03 179
19843.36 172
19844.69 167
19846.02 172
19847.35 164
19848.68 171
19850.01 177
19851.34 175
19852.67 171
19854.00 161
19855.33 165
19856.66 183
19857.99 189
19859.33 172
19860.66 189
19861.99 166
19863.32 175
19864.65 173
19865.98 180
19867.31 180
19868.64 170
19869.97 174
19871.30 168
19872.63 190
19873.96 182
19875.29 183
19876.63 174
19877.96 177
19879.29 182
19880.62 178
19881.95 168
19883.28 174
19884.61 163
19885.94 154
19887.28 169
19888.61 173
19889.94 162
19891.27 185
19892.60 169
19893.93 180
19895.26 166
19896.60 189
19897.93 169
19899.26 179
19900.59 184
19901.92 165
19903.26 165
19904.59 183
19905.92 178
19907.25 166
19908.58 167
19909.92 187
19911.25 187
19912.58 179
19913.91 169
19915.24 171
19916.58 159
19917.91 183
19919.24 176
19920.57 178
19921.91 180
19923.24 181
19924.57 176
19925.91 170
19927.24 198
19928.57 174
19929.90 203
19931.24 176
19932.57 188
19933.90 189
19935.24 173
19936.57 174
19937.90 159
19939.23 177
19940.57 175
19941.90 191
19943.23 187
19944.57 193
19945.90 191
19947.23 187
19948.57 184
19949.90 189
19951.23 164
19952.57 180
19953.90 197
19955.24 183
19956.57 171
19957.90 206
19959.24 179
19960.57 177
19961.90 180
19963.24 177
19964.57 194
19965.91 172
19967.24 189
19968.58 166
19969.91 179
19971.24 202
19972.58 175
19973.91 187
19975.25 174
19976.58 181
19977.92 178
19979.25 195
19980.58 191
19981.92 195
19983.25 167
19984.59 189
19985.92 172
19987.26 185
19988.59 179
19989.93 187
19991.26 180
19992.60 184
19993.93 187
19995.27 178
19996.60 167
19997.94 181
19999.27 191
20000.61 191
20001.94 190
20003.28 176
20004.61 198
20005.95 199
20007.28 209
20008.62 189
20009.96 191
20011.29 186
20012.63 187
20013.96 174
20015.30 186
20016.63 193
20017.97 175
20019.30 186
20020.64 195
20021.98 187
20023.31 175
20024.65 177
20025.98 183
20027.32 205
20028.66 167
20029.99 171
20031.33 181
20032.67 188
20034.00 195
20035.34 167
20036.67 202
20038.01 192
20039.35 212
20040.68 176
20042.02 166
20043.36 169
20044.69 175
20046.03 202
20047.37 193
20048.70 187
20050.04 190
20051.38 179
20052.71 209
20054.05 193
20055.39 174
20056.73 185
20058.06 203
20059.40 181
20060.74 204
20062.07 194
20063.41 189
20064.75 187
20066.09 179
20067.42 182
20068.76 173
20070.10 198
20071.44 178
20072.77 172
20074.11 169
20075.45 180
20076.79 191
20078.13 198
20079.46 172
20080.80 181
20082.14 192
20083.48 173
20084.81 158
20086.15 160
20087.49 173
20088.83 182
20090.17 170
20091.51 192
20092.84 189
20094.18 176
20095.52 184
20096.86 171
20098.20 208
20099.54 194
20100.87 183
20102.21 183
20103.55 188
20104.89 176
20106.23 182
20107.57 185
20108.91 179
20110.25 197
20111.58 200
20112.92 184
20114.26 176
20115.60 180
20116.94 191
20118.28 197
20119.62 190
20120.96 182
20122.30 173
20123.64 195
20124.98 183
20126.31 163
20127.65 179
20128.99 171
