# Supplementary material for: MALDI-TOF MS typing enables the classification of brewing yeasts of the genus Saccharomyces to major beer styles
Source: PLoS One. 2017 Aug 9;12(8):e0181694. doi: 10.1371/journal.pone.0181694 (PMC5549903; doi:10.1371/journal.pone.0181694)
Supplement: S6 File — The directory includes 90 raw files and was zipped to “.zip”; the folder has three strains with 30 spectra per strain; S1 Text explains the raw files with an example and Table 1 represents the yeast strains used within the experiment. (ZIP) [file pone.0181694.s009.zip › 16-18/30276-3478-Lag-Lag-Lag-YPG-18h-E-E_2016-09-22_6_0_A5_1.dat]

1999.90 823
2000.32 806
2000.75 811
2001.17 805
2001.59 821
2002.01 807
2002.43 823
2002.86 823
2003.28 772
2003.70 813
2004.12 797
2004.54 795
2004.97 767
2005.39 751
2005.81 769
2006.23 846
2006.66 820
2007.08 813
2007.50 799
2007.92 803
2008.35 859
2008.77 855
2009.19 825
2009.61 779
2010.04 768
2010.46 822
2010.88 807
2011.31 802
2011.73 794
2012.15 778
2012.57 782
2013.00 798
2013.42 816
2013.84 767
2014.27 785
2014.69 746
2015.11 803
2015.54 757
2015.96 688
2016.38 726
2016.81 763
2017.23 773
2017.65 743
2018.08 774
2018.50 828
2018.93 779
2019.35 784
2019.77 847
2020.20 802
2020.62 804
2021.04 823
2021.47 814
2021.89 831
2022.32 823
2022.74 786
2023.17 773
2023.59 819
2024.01 774
2024.44 740
2024.86 762
2025.29 742
2025.71 707
2026.14 724
2026.56 765
2026.98 773
2027.41 733
2027.83 778
2028.26 755
2028.68 738
2029.11 733
2029.53 752
2029.96 736
2030.38 731
2030.81 753
2031.23 759
2031.66 678
2032.08 724
2032.51 801
2032.93 777
2033.36 744
2033.78 774
2034.21 723
2034.63 763
2035.06 764
2035.49 851
2035.91 864
2036.34 774
2036.76 738
2037.19 771
2037.61 808
2038.04 782
2038.47 843
2038.89 812
2039.32 809
2039.74 847
2040.17 830
2040.59 850
2041.02 830
2041.45 859
2041.87 788
2042.30 784
2042.73 796
2043.15 757
2043.58 726
2044.00 786
2044.43 799
2044.86 797
2045.28 773
2045.71 782
2046.14 763
2046.56 803
2046.99 823
2047.42 817
2047.84 778
2048.27 769
2048.70 804
2049.12 778
2049.55 793
2049.98 730
2050.40 761
2050.83 752
2051.26 750
2051.69 753
2052.11 744
2052.54 701
2052.97 689
2053.40 748
2053.82 765
2054.25 714
2054.68 755
2055.10 766
2055.53 875
2055.96 824
2056.39 794
2056.82 796
2057.24 789
2057.67 777
2058.10 834
2058.53 844
2058.95 884
2059.38 883
2059.81 818
2060.24 779
2060.67 805
2061.09 804
2061.52 802
2061.95 780
2062.38 782
2062.81 786
2063.24 799
2063.66 792
2064.09 855
2064.52 913
2064.95 858
2065.38 900
2065.81 921
2066.24 882
2066.66 949
2067.09 900
2067.52 894
2067.95 854
2068.38 874
2068.81 835
2069.24 798
2069.67 784
2070.10 789
2070.52 770
2070.95 732
2071.38 706
2071.81 759
2072.24 760
2072.67 728
2073.10 773
2073.53 861
2073.96 849
2074.39 743
2074.82 795
2075.25 789
2075.68 791
2076.11 775
2076.54 763
2076.97 783
2077.40 818
2077.83 818
2078.26 771
2078.69 818
2079.12 771
2079.55 840
2079.98 822
2080.41 834
2080.84 824
2081.27 813
2081.70 816
2082.13 795
2082.56 824
2082.99 805
2083.42 833
2083.85 801
2084.28 842
2084.71 846
2085.14 832
2085.57 830
2086.00 761
2086.43 788
2086.86 801
2087.29 770
2087.73 766
2088.16 825
2088.59 799
2089.02 755
2089.45 761
2089.88 757
2090.31 771
2090.74 780
2091.17 820
2091.61 842
2092.04 829
2092.47 766
2092.90 791
2093.33 739
2093.76 715
2094.19 681
2094.63 712
2095.06 754
2095.49 795
2095.92 804
2096.35 746
2096.78 778
2097.22 726
2097.65 741
2098.08 770
2098.51 728
2098.94 759
2099.38 731
2099.81 685
2100.24 720
2100.67 661
2101.11 714
2101.54 705
2101.97 764
2102.40 750
2102.83 689
2103.27 752
2103.70 762
2104.13 754
2104.56 775
2105.00 716
2105.43 700
2105.86 714
2106.30 710
2106.73 803
2107.16 836
2107.59 830
2108.03 759
2108.46 783
2108.89 761
2109.33 719
2109.76 711
2110.19 738
2110.63 697
2111.06 747
2111.49 738
2111.93 701
2112.36 788
2112.79 736
2113.23 705
2113.66 665
2114.09 741
2114.53 752
2114.96 740
2115.40 726
2115.83 718
2116.26 703
2116.70 720
2117.13 758
2117.56 756
2118.00 735
2118.43 799
2118.87 795
2119.30 794
2119.73 787
2120.17 728
2120.60 785
2121.04 803
2121.47 783
2121.91 831
2122.34 829
2122.78 768
2123.21 821
2123.64 764
2124.08 726
2124.51 779
2124.95 815
2125.38 849
2125.82 761
2126.25 724
2126.69 733
2127.12 774
2127.56 803
2127.99 769
2128.43 766
2128.86 763
2129.30 826
2129.73 859
2130.17 872
2130.60 903
2131.04 926
2131.47 853
2131.91 884
2132.35 888
2132.78 839
2133.22 833
2133.65 852
2134.09 864
2134.52 862
2134.96 876
2135.40 959
2135.83 920
2136.27 899
2136.70 909
2137.14 889
2137.57 899
2138.01 874
2138.45 801
2138.88 763
2139.32 761
2139.76 750
2140.19 759
2140.63 744
2141.06 737
2141.50 771
2141.94 771
2142.37 785
2142.81 814
2143.25 775
2143.68 775
2144.12 804
2144.56 771
2144.99 801
2145.43 801
2145.87 791
2146.30 850
2146.74 819
2147.18 809
2147.62 890
2148.05 891
2148.49 918
2148.93 1008
2149.36 1070
2149.80 1114
2150.24 1109
2150.68 1114
2151.11 1062
2151.55 995
2151.99 1048
2152.43 1011
2152.86 1012
2153.30 1019
2153.74 965
2154.18 948
2154.61 902
2155.05 857
2155.49 825
2155.93 878
2156.37 855
2156.80 877
2157.24 825
2157.68 782
2158.12 773
2158.56 777
2158.99 775
2159.43 800
2159.87 759
2160.31 824
2160.75 904
2161.19 834
2161.62 807
2162.06 884
2162.50 848
2162.94 837
2163.38 780
2163.82 797
2164.26 801
2164.69 841
2165.13 851
2165.57 853
2166.01 837
2166.45 879
2166.89 918
2167.33 846
2167.77 841
2168.21 825
2168.65 854
2169.08 819
2169.52 869
2169.96 848
2170.40 862
2170.84 888
2171.28 879
2171.72 898
2172.16 840
2172.60 856
2173.04 847
2173.48 834
2173.92 856
2174.36 903
2174.80 900
2175.24 940
2175.68 908
2176.12 856
2176.56 882
2177.00 928
2177.44 967
2177.88 936
2178.32 993
2178.76 988
2179.20 961
2179.64 987
2180.08 963
2180.52 955
2180.96 881
2181.40 909
2181.84 899
2182.28 819
2182.72 849
2183.16 867
2183.60 833
2184.04 750
2184.48 789
2184.93 779
2185.37 804
2185.81 794
2186.25 884
2186.69 900
2187.13 942
2187.57 924
2188.01 935
2188.45 929
2188.89 966
2189.34 984
2189.78 1003
2190.22 951
2190.66 955
2191.10 960
2191.54 928
2191.98 937
2192.43 906
2192.87 893
2193.31 911
2193.75 907
2194.19 936
2194.63 949
2195.08 979
2195.52 943
2195.96 911
2196.40 943
2196.84 961
2197.29 941
2197.73 915
2198.17 844
2198.61 861
2199.06 831
2199.50 935
2199.94 909
2200.38 916
2200.82 820
2201.27 836
2201.71 854
2202.15 886
2202.59 897
2203.04 897
2203.48 834
2203.92 806
2204.37 833
2204.81 908
2205.25 945
2205.69 929
2206.14 901
2206.58 927
2207.02 940
2207.47 954
2207.91 1016
2208.35 1003
2208.80 962
2209.24 983
2209.68 1000
2210.13 995
2210.57 1026
2211.01 968
2211.46 998
2211.90 983
2212.34 913
2212.79 978
2213.23 933
2213.67 917
2214.12 973
2214.56 958
2215.01 918
2215.45 921
2215.89 861
2216.34 893
2216.78 871
2217.23 881
2217.67 902
2218.11 806
2218.56 839
2219.00 827
2219.45 822
2219.89 856
2220.34 938
2220.78 922
2221.22 886
2221.67 844
2222.11 857
2222.56 929
2223.00 954
2223.45 998
2223.89 997
2224.34 977
2224.78 1005
2225.23 1025
2225.67 991
2226.12 1038
2226.56 993
2227.01 1067
2227.45 1079
2227.90 1037
2228.34 970
2228.79 1025
2229.23 1044
2229.68 1032
2230.12 1038
2230.57 1029
2231.01 1089
2231.46 1060
2231.90 1038
2232.35 1070
2232.80 1126
2233.24 1086
2233.69 1018
2234.13 1000
2234.58 1025
2235.02 967
2235.47 1015
2235.92 1002
2236.36 1045
2236.81 1011
2237.25 961
2237.70 944
2238.15 921
2238.59 921
2239.04 901
2239.49 878
2239.93 910
2240.38 858
2240.82 822
2241.27 859
2241.72 886
2242.16 918
2242.61 925
2243.06 854
2243.50 879
2243.95 909
2244.40 867
2244.84 877
2245.29 860
2245.74 816
2246.19 867
2246.63 879
2247.08 857
2247.53 868
2247.97 861
2248.42 930
2248.87 921
2249.32 888
2249.76 877
2250.21 909
2250.66 964
2251.10 962
2251.55 976
2252.00 955
2252.45 943
2252.89 966
2253.34 959
2253.79 931
2254.24 904
2254.69 963
2255.13 948
2255.58 861
2256.03 800
2256.48 836
2256.93 866
2257.37 869
2257.82 855
2258.27 850
2258.72 884
2259.17 904
2259.61 942
2260.06 909
2260.51 895
2260.96 908
2261.41 935
2261.86 975
2262.31 948
2262.75 996
2263.20 1000
2263.65 991
2264.10 955
2264.55 932
2265.00 1006
2265.45 948
2265.90 911
2266.34 972
2266.79 1001
2267.24 991
2267.69 981
2268.14 1060
2268.59 1090
2269.04 1033
2269.49 1114
2269.94 1079
2270.39 1133
2270.84 1056
2271.29 1065
2271.74 1064
2272.18 1102
2272.63 1046
2273.08 998
2273.53 1068
2273.98 1183
2274.43 1169
2274.88 1143
2275.33 1233
2275.78 1256
2276.23 1364
2276.68 1445
2277.13 1347
2277.58 1294
2278.03 1214
2278.48 1197
2278.93 1213
2279.38 1098
2279.83 1108
2280.28 1093
2280.73 1006
2281.19 985
2281.64 992
2282.09 946
2282.54 965
2282.99 960
2283.44 957
2283.89 945
2284.34 983
2284.79 972
2285.24 977
2285.69 940
2286.14 991
2286.59 979
2287.04 936
2287.50 1009
2287.95 975
2288.40 1035
2288.85 1107
2289.30 1199
2289.75 1229
2290.20 1272
2290.65 1308
2291.11 1408
2291.56 1446
2292.01 1494
2292.46 1404
2292.91 1447
2293.36 1503
2293.82 1437
2294.27 1387
2294.72 1312
2295.17 1349
2295.62 1342
2296.07 1282
2296.53 1281
2296.98 1209
2297.43 1191
2297.88 1213
2298.33 1143
2298.79 1100
2299.24 1087
2299.69 1071
2300.14 1045
2300.60 977
2301.05 1031
2301.50 999
2301.95 965
2302.41 917
2302.86 907
2303.31 875
2303.76 867
2304.22 901
2304.67 871
2305.12 875
2305.57 953
2306.03 938
2306.48 919
2306.93 969
2307.39 951
2307.84 1044
2308.29 1023
2308.75 1040
2309.20 1072
2309.65 1132
2310.11 1126
2310.56 1160
2311.01 1091
2311.47 1078
2311.92 1090
2312.37 1144
2312.83 1148
2313.28 1031
2313.73 1040
2314.19 1020
2314.64 988
2315.09 983
2315.55 970
2316.00 1009
2316.46 1074
2316.91 1061
2317.36 1068
2317.82 1037
2318.27 1011
2318.73 977
2319.18 1074
2319.63 1015
2320.09 1042
2320.54 1039
2321.00 1043
2321.45 996
2321.91 1062
2322.36 1059
2322.82 1070
2323.27 1071
2323.72 1010
2324.18 1011
2324.63 1096
2325.09 1120
2325.54 1102
2326.00 1131
2326.45 1103
2326.91 1085
2327.36 1040
2327.82 1031
2328.27 1074
2328.73 1103
2329.18 1100
2329.64 1080
2330.09 1113
2330.55 1126
2331.00 1085
2331.46 1033
2331.92 1049
2332.37 1031
2332.83 1041
2333.28 1055
2333.74 1036
2334.19 1007
2334.65 943
2335.10 977
2335.56 982
2336.02 905
2336.47 931
2336.93 942
2337.38 967
2337.84 910
2338.30 934
2338.75 935
2339.21 936
2339.66 940
2340.12 996
2340.58 948
2341.03 1040
2341.49 973
2341.95 939
2342.40 932
2342.86 986
2343.32 946
2343.77 988
2344.23 1024
2344.68 966
2345.14 981
2345.60 1085
2346.06 1068
2346.51 1104
2346.97 1145
2347.43 1143
2347.88 1087
2348.34 1065
2348.80 1140
2349.25 1168
2349.71 1114
2350.17 1126
2350.63 1110
2351.08 1018
2351.54 1082
2352.00 980
2352.46 993
2352.91 980
2353.37 947
2353.83 989
2354.29 958
2354.74 945
2355.20 939
2355.66 925
2356.12 901
2356.57 960
2357.03 956
2357.49 973
2357.95 998
2358.41 1055
2358.86 1013
2359.32 983
2359.78 1037
2360.24 1037
2360.70 1067
2361.15 1025
2361.61 1050
2362.07 1037
2362.53 1080
2362.99 1078
2363.45 1060
2363.91 1047
2364.36 1105
2364.82 1045
2365.28 1057
2365.74 1097
2366.20 1097
2366.66 1069
2367.12 1104
2367.57 1058
2368.03 1036
2368.49 993
2368.95 1060
2369.41 1035
2369.87 1010
2370.33 998
2370.79 1043
2371.25 981
2371.71 987
2372.17 963
2372.63 935
2373.09 960
2373.54 955
2374.00 1016
2374.46 941
2374.92 921
2375.38 983
2375.84 961
2376.30 995
2376.76 986
2377.22 992
2377.68 932
2378.14 1005
2378.60 963
2379.06 1009
2379.52 1014
2379.98 1040
2380.44 1044
2380.90 921
2381.36 914
2381.82 1045
2382.28 1032
2382.74 1074
2383.20 1071
2383.66 1039
2384.12 1081
2384.59 1046
2385.05 1057
2385.51 1071
2385.97 1086
2386.43 1094
2386.89 1058
2387.35 1010
2387.81 1074
2388.27 1048
2388.73 1002
2389.19 992
2389.65 1009
2390.12 1030
2390.58 971
2391.04 993
2391.50 1020
2391.96 1007
2392.42 947
2392.88 955
2393.34 989
2393.81 964
2394.27 974
2394.73 947
2395.19 912
2395.65 936
2396.11 955
2396.57 943
2397.04 979
2397.50 978
2397.96 959
2398.42 1055
2398.88 1028
2399.35 1042
2399.81 1053
2400.27 1000
2400.73 1061
2401.19 1025
2401.66 1010
2402.12 999
2402.58 953
2403.04 987
2403.51 994
2403.97 962
2404.43 1014
2404.89 965
2405.36 1010
2405.82 1061
2406.28 1028
2406.74 985
2407.21 979
2407.67 976
2408.13 964
2408.59 924
2409.06 940
2409.52 975
2409.98 948
2410.45 946
2410.91 876
2411.37 861
2411.84 921
2412.30 900
2412.76 844
2413.23 936
2413.69 931
2414.15 938
2414.62 897
2415.08 909
2415.54 1011
2416.01 996
2416.47 1055
2416.93 1054
2417.40 1083
2417.86 1007
2418.32 1073
2418.79 1164
2419.25 1100
2419.72 1100
2420.18 1087
2420.64 1069
2421.11 1021
2421.57 1022
2422.04 1035
2422.50 1100
2422.96 1160
2423.43 1097
2423.89 1101
2424.36 1148
2424.82 1113
2425.29 1116
2425.75 1067
2426.22 1060
2426.68 1009
2427.15 1036
2427.61 952
2428.07 963
2428.54 961
2429.00 982
2429.47 1013
2429.93 992
2430.40 974
2430.86 1008
2431.33 928
2431.79 956
2432.26 884
2432.72 989
2433.19 996
2433.65 1013
2434.12 996
2434.59 1042
2435.05 985
2435.52 1041
2435.98 1118
2436.45 1052
2436.91 1040
2437.38 1004
2437.84 1138
2438.31 1072
2438.78 1138
2439.24 1067
2439.71 1058
2440.17 1106
2440.64 1153
2441.10 1181
2441.57 1167
2442.04 1172
2442.50 1167
2442.97 1116
2443.44 1112
2443.90 1069
2444.37 1004
2444.83 1037
2445.30 996
2445.77 1007
2446.23 984
2446.70 1016
2447.17 1004
2447.63 938
2448.10 932
2448.57 923
2449.03 919
2449.50 978
2449.97 941
2450.43 949
2450.90 984
2451.37 987
2451.83 979
2452.30 959
2452.77 982
2453.24 947
2453.70 917
2454.17 876
2454.64 884
2455.10 926
2455.57 940
2456.04 944
2456.51 921
2456.97 972
2457.44 960
2457.91 947
2458.38 989
2458.84 949
2459.31 957
2459.78 992
2460.25 964
2460.72 958
2461.18 985
2461.65 969
2462.12 958
2462.59 956
2463.06 957
2463.52 995
2463.99 941
2464.46 962
2464.93 942
2465.40 949
2465.86 1004
2466.33 932
2466.80 968
2467.27 952
2467.74 961
2468.21 989
2468.68 941
2469.14 894
2469.61 932
2470.08 1015
2470.55 970
2471.02 918
2471.49 993
2471.96 1003
2472.43 923
2472.90 966
2473.36 945
2473.83 988
2474.30 967
2474.77 947
2475.24 864
2475.71 897
2476.18 947
2476.65 931
2477.12 991
2477.59 986
2478.06 956
2478.53 894
2479.00 926
2479.47 1008
2479.94 964
2480.41 969
2480.87 985
2481.34 1005
2481.81 954
2482.28 905
2482.75 913
2483.22 931
2483.69 911
2484.16 899
2484.63 885
2485.10 922
2485.57 925
2486.05 897
2486.52 954
2486.99 988
2487.46 1046
2487.93 990
2488.40 1004
2488.87 1036
2489.34 951
2489.81 963
2490.28 1027
2490.75 1027
2491.22 1026
2491.69 952
2492.16 954
2492.63 1041
2493.10 960
2493.58 1034
2494.05 1045
2494.52 968
2494.99 1061
2495.46 1019
2495.93 983
2496.40 1013
2496.87 965
2497.34 989
2497.82 1036
2498.29 1080
2498.76 976
2499.23 916
2499.70 955
2500.17 977
2500.64 909
2501.12 956
2501.59 938
2502.06 945
2502.53 939
2503.00 932
2503.48 995
2503.95 997
2504.42 985
2504.89 1006
2505.36 1042
2505.84 1081
2506.31 1068
2506.78 1110
2507.25 1119
2507.72 1107
2508.20 1134
2508.67 1132
2509.14 1192
2509.61 1223
2510.09 1296
2510.56 1267
2511.03 1283
2511.50 1363
2511.98 1361
2512.45 1405
2512.92 1408
2513.40 1389
2513.87 1351
2514.34 1352
2514.81 1257
2515.29 1239
2515.76 1164
2516.23 1153
2516.71 1162
2517.18 1152
2517.65 1113
2518.13 1107
2518.60 1134
2519.07 1178
2519.55 1125
2520.02 1054
2520.49 1162
2520.97 1121
2521.44 1068
2521.91 1032
2522.39 1020
2522.86 1035
2523.34 987
2523.81 966
2524.28 968
2524.76 973
2525.23 955
2525.70 1046
2526.18 1056
2526.65 1043
2527.13 1081
2527.60 1078
2528.08 960
2528.55 1021
2529.02 1029
2529.50 984
2529.97 1001
2530.45 991
2530.92 1074
2531.40 1095
2531.87 1166
2532.34 1144
2532.82 1096
2533.29 1128
2533.77 1193
2534.24 1140
2534.72 1182
2535.19 1107
2535.67 1073
2536.14 1124
2536.62 1110
2537.09 1133
2537.57 1105
2538.04 1068
2538.52 1070
2538.99 1028
2539.47 1068
2539.94 1113
2540.42 1082
2540.90 1118
2541.37 1122
2541.85 1090
2542.32 1068
2542.80 1070
2543.27 1130
2543.75 1129
2544.22 1080
2544.70 1010
2545.18 1051
2545.65 1065
2546.13 1090
2546.60 1112
2547.08 1103
2547.56 1149
2548.03 1150
2548.51 1226
2548.98 1192
2549.46 1289
2549.94 1291
2550.41 1298
2550.89 1223
2551.37 1181
2551.84 1215
2552.32 1256
2552.80 1214
2553.27 1186
2553.75 1192
2554.23 1290
2554.70 1272
2555.18 1241
2555.66 1208
2556.13 1147
2556.61 1157
2557.09 1157
2557.56 1204
2558.04 1239
2558.52 1206
2558.99 1152
2559.47 1173
2559.95 1113
2560.43 1160
2560.90 1194
2561.38 1098
2561.86 1104
2562.33 1072
2562.81 1106
2563.29 1100
2563.77 1053
2564.25 968
2564.72 1012
2565.20 1050
2565.68 999
2566.16 1028
2566.63 1046
2567.11 1003
2567.59 922
2568.07 958
2568.55 967
2569.02 921
2569.50 938
2569.98 1025
2570.46 1000
2570.94 960
2571.41 920
2571.89 938
2572.37 918
2572.85 953
2573.33 1022
2573.81 1007
2574.28 927
2574.76 1054
2575.24 1011
2575.72 1071
2576.20 1099
2576.68 1074
2577.16 974
2577.64 999
2578.11 1009
2578.59 1066
2579.07 1030
2579.55 1064
2580.03 1028
2580.51 983
2580.99 1020
2581.47 954
2581.95 981
2582.43 999
2582.91 949
2583.39 960
2583.86 964
2584.34 983
2584.82 972
2585.30 995
2585.78 962
2586.26 999
2586.74 985
2587.22 990
2587.70 973
2588.18 1034
2588.66 998
2589.14 1021
2589.62 1002
2590.10 931
2590.58 997
2591.06 1020
2591.54 1066
2592.02 1070
2592.50 1017
2592.98 1048
2593.46 1000
2593.94 1019
2594.42 996
2594.90 1041
2595.38 1045
2595.86 1041
2596.35 1034
2596.83 1014
2597.31 955
2597.79 1052
2598.27 1059
2598.75 1057
2599.23 1067
2599.71 1032
2600.19 982
2600.67 989
2601.15 1021
2601.63 1054
2602.12 1047
2602.60 1072
2603.08 1099
2603.56 1098
2604.04 1057
2604.52 1043
2605.00 1013
2605.48 998
2605.97 1010
2606.45 1007
2606.93 965
2607.41 984
2607.89 935
2608.37 996
2608.86 981
2609.34 981
2609.82 984
2610.30 1020
2610.78 983
2611.26 986
2611.75 1012
2612.23 1006
2612.71 1020
2613.19 1071
2613.68 1034
2614.16 1044
2614.64 1042
2615.12 1040
2615.60 953
2616.09 957
2616.57 981
2617.05 925
2617.53 976
2618.02 991
2618.50 950
2618.98 931
2619.46 999
2619.95 965
2620.43 968
2620.91 967
2621.40 925
2621.88 978
2622.36 1008
2622.85 1029
2623.33 969
2623.81 1022
2624.29 1018
2624.78 986
2625.26 992
2625.74 1007
2626.23 948
2626.71 1025
2627.19 982
2627.68 1002
2628.16 1047
2628.64 1052
2629.13 1111
2629.61 1046
2630.10 1034
2630.58 1046
2631.06 1077
2631.55 1057
2632.03 1048
2632.51 986
2633.00 1037
2633.48 1048
2633.97 1095
2634.45 1064
2634.94 1018
2635.42 982
2635.90 981
2636.39 985
2636.87 963
2637.36 950
2637.84 957
2638.33 1014
2638.81 998
2639.29 1004
2639.78 1049
2640.26 1055
2640.75 1052
2641.23 1133
2641.72 1037
2642.20 981
2642.69 990
2643.17 1022
2643.66 1016
2644.14 989
2644.63 972
2645.11 1037
2645.60 1083
2646.08 1096
2646.57 1092
2647.05 1134
2647.54 1048
2648.02 1023
2648.51 1064
2648.99 1102
2649.48 1054
2649.97 1072
2650.45 1081
2650.94 1040
2651.42 1014
2651.91 1091
2652.39 1054
2652.88 1021
2653.37 1050
2653.85 1097
2654.34 1118
2654.82 1088
2655.31 1110
2655.80 1099
2656.28 1192
2656.77 1164
2657.25 1194
2657.74 1200
2658.23 1159
2658.71 1182
2659.20 1110
2659.69 1103
2660.17 1070
2660.66 1043
2661.14 1027
2661.63 989
2662.12 1061
2662.60 1021
2663.09 982
2663.58 1022
2664.06 1011
2664.55 1094
2665.04 1029
2665.53 1024
2666.01 1046
2666.50 1052
2666.99 1037
2667.47 1029
2667.96 1166
2668.45 1147
2668.94 1078
2669.42 1008
2669.91 1060
2670.40 1043
2670.88 1079
2671.37 1082
2671.86 1155
2672.35 1184
2672.83 1289
2673.32 1287
2673.81 1339
2674.30 1434
2674.79 1413
2675.27 1391
2675.76 1430
2676.25 1418
2676.74 1386
2677.23 1293
2677.71 1294
2678.20 1293
2678.69 1280
2679.18 1188
2679.67 1272
2680.15 1195
2680.64 1140
2681.13 1158
2681.62 1180
2682.11 1180
2682.60 1157
2683.08 1179
2683.57 1206
2684.06 1272
2684.55 1203
2685.04 1141
2685.53 1127
2686.02 1142
2686.51 1165
2686.99 1129
2687.48 1050
2687.97 1070
2688.46 1039
2688.95 1036
2689.44 1069
2689.93 1094
2690.42 1112
2690.91 1041
2691.40 1086
2691.89 1089
2692.38 1108
2692.87 1087
2693.35 1107
2693.84 1084
2694.33 1120
2694.82 1100
2695.31 1046
2695.80 1138
2696.29 1141
2696.78 1034
2697.27 1092
2697.76 1127
2698.25 1085
2698.74 1141
2699.23 1145
2699.72 1124
2700.21 1127
2700.70 1191
2701.19 1209
2701.68 1231
2702.17 1168
2702.66 1170
2703.15 1166
2703.64 1170
2704.13 1210
2704.62 1206
2705.12 1171
2705.61 1100
2706.10 1095
2706.59 1077
2707.08 1014
2707.57 1016
2708.06 1074
2708.55 1086
2709.04 1021
2709.53 1022
2710.02 999
2710.51 1012
2711.01 1011
2711.50 1058
2711.99 1028
2712.48 1035
2712.97 1015
2713.46 1025
2713.95 1023
2714.44 1043
2714.94 1015
2715.43 1049
2715.92 1067
2716.41 1034
2716.90 1013
2717.39 966
2717.89 939
2718.38 934
2718.87 1000
2719.36 1007
2719.85 987
2720.34 1076
2720.84 1091
2721.33 1054
2721.82 1108
2722.31 1091
2722.80 1108
2723.30 1045
2723.79 1065
2724.28 1060
2724.77 1063
2725.27 1031
2725.76 1081
2726.25 1027
2726.74 996
2727.24 1066
2727.73 1021
2728.22 1023
2728.71 1043
2729.21 1028
2729.70 1102
2730.19 1169
2730.69 1171
2731.18 1104
2731.67 1179
2732.16 1168
2732.66 1188
2733.15 1205
2733.64 1154
2734.14 1161
2734.63 1246
2735.12 1199
2735.62 1125
2736.11 1146
2736.60 1159
2737.10 1158
2737.59 1212
2738.08 1114
2738.58 1063
2739.07 1069
2739.56 1055
2740.06 1105
2740.55 1111
2741.05 1076
2741.54 1028
2742.03 1073
2742.53 1017
2743.02 1055
2743.52 1015
2744.01 1055
2744.50 1092
2745.00 1035
2745.49 1038
2745.99 1111
2746.48 1121
2746.97 1132
2747.47 1101
2747.96 1093
2748.46 1070
2748.95 1008
2749.45 1062
2749.94 977
2750.44 1028
2750.93 1063
2751.43 1043
2751.92 1014
2752.42 992
2752.91 1017
2753.41 1043
2753.90 1024
2754.40 1056
2754.89 1131
2755.39 1094
2755.88 1042
2756.38 1076
2756.87 1135
2757.37 1174
2757.86 1180
2758.36 1133
2758.85 1155
2759.35 1114
2759.84 1127
2760.34 1118
2760.83 1120
2761.33 1134
2761.83 1140
2762.32 1128
2762.82 1185
2763.31 1105
2763.81 1075
2764.30 1082
2764.80 1039
2765.30 1066
2765.79 1085
2766.29 1074
2766.78 1132
2767.28 1135
2767.78 1108
2768.27 1095
2768.77 1087
2769.27 1094
2769.76 1029
2770.26 1103
2770.76 1099
2771.25 1166
2771.75 1178
2772.24 1150
2772.74 1138
2773.24 1215
2773.73 1174
2774.23 1200
2774.73 1257
2775.23 1232
2775.72 1284
2776.22 1267
2776.72 1261
2777.21 1267
2777.71 1278
2778.21 1301
2778.70 1315
2779.20 1319
2779.70 1233
2780.20 1206
2780.69 1178
2781.19 1198
2781.69 1182
2782.19 1164
2782.68 1134
2783.18 1143
2783.68 1199
2784.18 1119
2784.67 1105
2785.17 1144
2785.67 1202
2786.17 1154
2786.67 1174
2787.16 1205
2787.66 1192
2788.16 1170
2788.66 1238
2789.16 1178
2789.65 1148
2790.15 1134
2790.65 1196
2791.15 1110
2791.65 1198
2792.15 1136
2792.64 1138
2793.14 1142
2793.64 1173
2794.14 1179
2794.64 1196
2795.14 1186
2795.64 1252
2796.13 1233
2796.63 1291
2797.13 1325
2797.63 1266
2798.13 1269
2798.63 1271
2799.13 1237
2799.63 1237
2800.13 1200
2800.62 1202
2801.12 1224
2801.62 1151
2802.12 1134
2802.62 1059
2803.12 1080
2803.62 1108
2804.12 1127
2804.62 1067
2805.12 1057
2805.62 1109
2806.12 1111
2806.62 1182
2807.12 1216
2807.62 1209
2808.12 1246
2808.62 1299
2809.12 1286
2809.62 1234
2810.12 1244
2810.62 1282
2811.12 1271
2811.62 1268
2812.12 1277
2812.62 1266
2813.12 1234
2813.62 1308
2814.12 1259
2814.62 1268
2815.12 1223
2815.62 1210
2816.12 1255
2816.62 1203
2817.12 1201
2817.62 1194
2818.12 1243
2818.62 1126
2819.12 1078
2819.63 1117
2820.13 1112
2820.63 1124
2821.13 1049
2821.63 1143
2822.13 1129
2822.63 1107
2823.13 1128
2823.63 1078
2824.13 1116
2824.64 1122
2825.14 1100
2825.64 1121
2826.14 1122
2826.64 1120
2827.14 1114
2827.64 1117
2828.15 1102
2828.65 1065
2829.15 1004
2829.65 1114
2830.15 1108
2830.65 1074
2831.16 1087
2831.66 1085
2832.16 1006
2832.66 1014
2833.16 1042
2833.67 1100
2834.17 1103
2834.67 1140
2835.17 1162
2835.68 1182
2836.18 1135
2836.68 1117
2837.18 1068
2837.68 1112
2838.19 1223
2838.69 1148
2839.19 1137
2839.70 1174
2840.20 1162
2840.70 1145
2841.20 1182
2841.71 1170
2842.21 1158
2842.71 1145
2843.21 1168
2843.72 1182
2844.22 1182
2844.72 1179
2845.23 1199
2845.73 1308
2846.23 1346
2846.74 1344
2847.24 1307
2847.74 1375
2848.25 1488
2848.75 1419
2849.25 1419
2849.76 1403
2850.26 1273
2850.76 1264
2851.27 1165
2851.77 1180
2852.28 1199
2852.78 1191
2853.28 1164
2853.79 1037
2854.29 1070
2854.79 1170
2855.30 1116
2855.80 1161
2856.31 1238
2856.81 1149
2857.31 1120
2857.82 1152
2858.32 1185
2858.83 1260
2859.33 1302
2859.84 1218
2860.34 1234
2860.85 1191
2861.35 1215
2861.85 1285
2862.36 1215
2862.86 1171
2863.37 1201
2863.87 1163
2864.38 1083
2864.88 1120
2865.39 1112
2865.89 1117
2866.40 1115
2866.90 1101
2867.41 1018
2867.91 1066
2868.42 1066
2868.92 1148
2869.43 1137
2869.93 1116
2870.44 1167
2870.94 1122
2871.45 1164
2871.96 1140
2872.46 1145
2872.97 1184
2873.47 1191
2873.98 1153
2874.48 1224
2874.99 1168
2875.49 1082
2876.00 1169
2876.51 1111
2877.01 1191
2877.52 1164
2878.02 1223
2878.53 1139
2879.04 1154
2879.54 1149
2880.05 1183
2880.55 1146
2881.06 1146
2881.57 1248
2882.07 1272
2882.58 1248
2883.09 1220
2883.59 1233
2884.10 1251
2884.61 1309
2885.11 1324
2885.62 1308
2886.13 1317
2886.63 1363
2887.14 1320
2887.65 1380
2888.15 1441
2888.66 1273
2889.17 1280
2889.67 1324
2890.18 1321
2890.69 1308
2891.20 1271
2891.70 1168
2892.21 1170
2892.72 1231
2893.22 1254
2893.73 1215
2894.24 1222
2894.75 1244
2895.25 1247
2895.76 1262
2896.27 1237
2896.78 1252
2897.29 1288
2897.79 1322
2898.30 1321
2898.81 1391
2899.32 1383
2899.82 1426
2900.33 1427
2900.84 1521
2901.35 1594
2901.86 1644
2902.36 1637
2902.87 1625
2903.38 1631
2903.89 1680
2904.40 1645
2904.91 1578
2905.41 1590
2905.92 1570
2906.43 1419
2906.94 1424
2907.45 1430
2907.96 1340
2908.47 1306
2908.97 1310
2909.48 1265
2909.99 1281
2910.50 1203
2911.01 1188
2911.52 1255
2912.03 1143
2912.54 1169
2913.05 1166
2913.55 1150
2914.06 1164
2914.57 1194
2915.08 1223
2915.59 1222
2916.10 1194
2916.61 1203
2917.12 1193
2917.63 1191
2918.14 1159
2918.65 1236
2919.16 1183
2919.67 1234
2920.18 1230
2920.69 1174
2921.20 1213
2921.71 1208
2922.22 1288
2922.73 1314
2923.24 1345
2923.75 1474
2924.26 1362
2924.77 1342
2925.28 1370
2925.79 1384
2926.30 1428
2926.81 1389
2927.32 1301
2927.83 1335
2928.34 1250
2928.85 1178
2929.36 1180
2929.87 1191
2930.38 1152
2930.89 1130
2931.40 1237
2931.91 1132
2932.42 1105
2932.93 1101
2933.45 1144
2933.96 1168
2934.47 1171
2934.98 1151
2935.49 1171
2936.00 1132
2936.51 1178
2937.02 1206
2937.53 1290
2938.04 1330
2938.56 1367
2939.07 1447
2939.58 1494
2940.09 1462
2940.60 1556
2941.11 1604
2941.62 1609
2942.14 1610
2942.65 1583
2943.16 1645
2943.67 1615
2944.18 1583
2944.70 1533
2945.21 1568
2945.72 1581
2946.23 1611
2946.74 1577
2947.26 1554
2947.77 1578
2948.28 1505
2948.79 1400
2949.30 1381
2949.82 1348
2950.33 1392
2950.84 1235
2951.35 1247
2951.87 1230
2952.38 1248
2952.89 1218
2953.40 1156
2953.92 1150
2954.43 1156
2954.94 1197
2955.45 1153
2955.97 1149
2956.48 1128
2956.99 1158
2957.51 1171
2958.02 1143
2958.53 1176
2959.04 1140
2959.56 1192
2960.07 1206
2960.58 1240
2961.10 1284
2961.61 1236
2962.12 1254
2962.64 1229
2963.15 1271
2963.66 1229
2964.18 1205
2964.69 1264
2965.21 1282
2965.72 1256
2966.23 1285
2966.75 1261
2967.26 1317
2967.77 1217
2968.29 1155
2968.80 1210
2969.32 1251
2969.83 1233
2970.34 1218
2970.86 1272
2971.37 1245
2971.89 1233
2972.40 1298
2972.91 1322
2973.43 1358
2973.94 1331
2974.46 1279
2974.97 1254
2975.49 1237
2976.00 1297
2976.52 1230
2977.03 1290
2977.55 1301
2978.06 1378
2978.57 1301
2979.09 1293
2979.60 1350
2980.12 1312
2980.63 1312
2981.15 1303
2981.66 1238
2982.18 1234
2982.69 1275
2983.21 1297
2983.73 1329
2984.24 1387
2984.76 1357
2985.27 1377
2985.79 1404
2986.30 1423
2986.82 1387
2987.33 1425
2987.85 1341
2988.36 1336
2988.88 1443
2989.40 1395
2989.91 1432
2990.43 1357
2990.94 1371
2991.46 1428
2991.97 1297
2992.49 1348
2993.01 1377
2993.52 1317
2994.04 1371
2994.55 1408
2995.07 1420
2995.59 1453
2996.10 1566
2996.62 1594
2997.14 1634
2997.65 1645
2998.17 1691
2998.69 1755
2999.20 1692
2999.72 1702
3000.24 1744
3000.75 1753
3001.27 1733
3001.79 1861
3002.30 2016
3002.82 2239
3003.34 2289
3003.85 2514
3004.37 2776
3004.89 2924
3005.40 3008
3005.92 3047
3006.44 3018
3006.96 2855
3007.47 2614
3007.99 2402
3008.51 2104
3009.03 1902
3009.54 1808
3010.06 1683
3010.58 1570
3011.10 1523
3011.61 1460
3012.13 1424
3012.65 1383
3013.17 1389
3013.68 1337
3014.20 1357
3014.72 1463
3015.24 1412
3015.76 1402
3016.27 1383
3016.79 1354
3017.31 1405
3017.83 1432
3018.35 1419
3018.86 1434
3019.38 1364
3019.90 1357
3020.42 1375
3020.94 1378
3021.46 1356
3021.97 1353
3022.49 1353
3023.01 1425
3023.53 1423
3024.05 1469
3024.57 1481
3025.09 1464
3025.61 1515
3026.12 1436
3026.64 1488
3027.16 1409
3027.68 1398
3028.20 1413
3028.72 1372
3029.24 1338
3029.76 1324
3030.28 1310
3030.80 1282
3031.32 1288
3031.84 1324
3032.35 1327
3032.87 1315
3033.39 1272
3033.91 1269
3034.43 1267
3034.95 1328
3035.47 1313
3035.99 1340
3036.51 1320
3037.03 1294
3037.55 1323
3038.07 1250
3038.59 1277
3039.11 1201
3039.63 1302
3040.15 1256
3040.67 1232
3041.19 1252
3041.71 1316
3042.23 1332
3042.75 1318
3043.27 1353
3043.79 1344
3044.31 1312
3044.83 1366
3045.35 1340
3045.87 1320
3046.40 1399
3046.92 1369
3047.44 1298
3047.96 1242
3048.48 1262
3049.00 1277
3049.52 1212
3050.04 1174
3050.56 1168
3051.08 1232
3051.60 1164
3052.12 1183
3052.65 1171
3053.17 1182
3053.69 1232
3054.21 1204
3054.73 1181
3055.25 1229
3055.77 1188
3056.30 1193
3056.82 1226
3057.34 1250
3057.86 1223
3058.38 1225
3058.90 1295
3059.42 1253
3059.95 1254
3060.47 1218
3060.99 1195
3061.51 1306
3062.03 1238
3062.56 1252
3063.08 1303
3063.60 1360
3064.12 1340
3064.64 1330
3065.17 1312
3065.69 1320
3066.21 1404
3066.73 1403
3067.26 1362
3067.78 1361
3068.30 1447
3068.82 1390
3069.35 1372
3069.87 1364
3070.39 1420
3070.91 1440
3071.44 1385
3071.96 1370
3072.48 1408
3073.01 1382
3073.53 1333
3074.05 1371
3074.57 1368
3075.10 1375
3075.62 1429
3076.14 1453
3076.67 1481
3077.19 1558
3077.71 1541
3078.24 1487
3078.76 1546
3079.28 1644
3079.81 1637
3080.33 1698
3080.85 1795
3081.38 1764
3081.90 1692
3082.42 1664
3082.95 1660
3083.47 1692
3084.00 1605
3084.52 1618
3085.04 1687
3085.57 1673
3086.09 1712
3086.62 1681
3087.14 1735
3087.66 1907
3088.19 2152
3088.71 2216
3089.24 2367
3089.76 2466
3090.29 2623
3090.81 2529
3091.33 2526
3091.86 2471
3092.38 2325
3092.91 2175
3093.43 2058
3093.96 1971
3094.48 1802
3095.01 1804
3095.53 1819
3096.06 1767
3096.58 1763
3097.11 1732
3097.63 1708
3098.16 1742
3098.68 1763
3099.21 1875
3099.73 1890
3100.26 2069
3100.78 2338
3101.31 2610
3101.83 2857
3102.36 3063
3102.88 3313
3103.41 3537
3103.93 3488
3104.46 3283
3104.99 3356
3105.51 3010
3106.04 2650
3106.56 2349
3107.09 2160
3107.61 1913
3108.14 1732
3108.67 1678
3109.19 1596
3109.72 1544
3110.24 1474
3110.77 1519
3111.30 1449
3111.82 1493
3112.35 1387
3112.87 1365
3113.40 1390
3113.93 1370
3114.45 1424
3114.98 1399
3115.51 1418
3116.03 1284
3116.56 1289
3117.09 1324
3117.61 1325
3118.14 1293
3118.67 1386
3119.19 1346
3119.72 1437
3120.25 1445
3120.77 1460
3121.30 1493
3121.83 1477
3122.35 1552
3122.88 1484
3123.41 1405
3123.94 1462
3124.46 1469
3124.99 1445
3125.52 1420
3126.05 1352
3126.57 1357
3127.10 1392
3127.63 1349
3128.16 1338
3128.68 1252
3129.21 1304
3129.74 1260
3130.27 1227
3130.79 1288
3131.32 1256
3131.85 1251
3132.38 1329
3132.91 1246
3133.43 1248
3133.96 1191
3134.49 1233
3135.02 1256
3135.55 1243
3136.07 1215
3136.60 1218
3137.13 1231
3137.66 1193
3138.19 1144
3138.72 1185
3139.24 1219
3139.77 1154
3140.30 1146
3140.83 1192
3141.36 1129
3141.89 1124
3142.42 1224
3142.95 1240
3143.47 1261
3144.00 1273
3144.53 1251
3145.06 1245
3145.59 1335
3146.12 1438
3146.65 1480
3147.18 1494
3147.71 1542
3148.24 1530
3148.76 1543
3149.29 1522
3149.82 1480
3150.35 1429
3150.88 1451
3151.41 1396
3151.94 1358
3152.47 1394
3153.00 1302
3153.53 1292
3154.06 1271
3154.59 1342
3155.12 1357
3155.65 1316
3156.18 1304
3156.71 1260
3157.24 1297
3157.77 1272
3158.30 1297
3158.83 1278
3159.36 1327
3159.89 1330
3160.42 1302
3160.95 1299
3161.48 1388
3162.01 1314
3162.54 1367
3163.07 1296
3163.60 1284
3164.13 1314
3164.66 1358
3165.20 1282
3165.73 1281
3166.26 1243
3166.79 1213
3167.32 1208
3167.85 1175
3168.38 1139
3168.91 1150
3169.44 1207
3169.97 1216
3170.50 1210
3171.04 1166
3171.57 1213
3172.10 1240
3172.63 1250
3173.16 1310
3173.69 1299
3174.22 1291
3174.75 1321
3175.29 1354
3175.82 1366
3176.35 1360
3176.88 1351
3177.41 1355
3177.94 1309
3178.48 1319
3179.01 1280
3179.54 1211
3180.07 1209
3180.60 1253
3181.14 1251
3181.67 1179
3182.20 1155
3182.73 1116
3183.26 1158
3183.80 1150
3184.33 1175
3184.86 1201
3185.39 1122
3185.93 1080
3186.46 1140
3186.99 1183
3187.52 1136
3188.06 1159
3188.59 1178
3189.12 1215
3189.65 1181
3190.19 1156
3190.72 1127
3191.25 1112
3191.79 1123
3192.32 1164
3192.85 1199
3193.38 1193
3193.92 1257
3194.45 1237
3194.98 1204
3195.52 1198
3196.05 1245
3196.58 1248
3197.12 1228
3197.65 1211
3198.18 1236
3198.72 1219
3199.25 1273
3199.78 1232
3200.32 1198
3200.85 1189
3201.39 1239
3201.92 1318
3202.45 1267
3202.99 1233
3203.52 1234
3204.05 1295
3204.59 1267
3205.12 1338
3205.66 1332
3206.19 1361
3206.72 1363
3207.26 1461
3207.79 1632
3208.33 1718
3208.86 1858
3209.40 1980
3209.93 2055
3210.47 2144
3211.00 2065
3211.53 2130
3212.07 2069
3212.60 2020
3213.14 1870
3213.67 1842
3214.21 1750
3214.74 1540
3215.28 1459
3215.81 1383
3216.35 1322
3216.88 1311
3217.42 1263
3217.95 1238
3218.49 1278
3219.02 1255
3219.56 1214
3220.09 1224
3220.63 1252
3221.16 1269
3221.70 1329
3222.23 1368
3222.77 1380
3223.31 1381
3223.84 1420
3224.38 1507
3224.91 1484
3225.45 1495
3225.98 1407
3226.52 1408
3227.06 1386
3227.59 1347
3228.13 1384
3228.66 1362
3229.20 1365
3229.74 1295
3230.27 1274
3230.81 1268
3231.34 1214
3231.88 1244
3232.42 1307
3232.95 1291
3233.49 1307
3234.03 1275
3234.56 1300
3235.10 1332
3235.64 1386
3236.17 1446
3236.71 1460
3237.25 1430
3237.78 1423
3238.32 1433
3238.86 1469
3239.39 1465
3239.93 1494
3240.47 1451
3241.00 1441
3241.54 1389
3242.08 1359
3242.61 1339
3243.15 1262
3243.69 1293
3244.23 1321
3244.76 1321
3245.30 1295
3245.84 1361
3246.38 1367
3246.91 1366
3247.45 1433
3247.99 1355
3248.53 1392
3249.06 1471
3249.60 1589
3250.14 1572
3250.68 1669
3251.21 1801
3251.75 2011
3252.29 1989
3252.83 1999
3253.37 2120
3253.90 2233
3254.44 2276
3254.98 2163
3255.52 2176
3256.06 2116
3256.60 2072
3257.13 2016
3257.67 1919
3258.21 1839
3258.75 1813
3259.29 1837
3259.83 1830
3260.36 1733
3260.90 1719
3261.44 1885
3261.98 1891
3262.52 1793
3263.06 1785
3263.60 1889
3264.14 1942
3264.68 1792
3265.21 1771
3265.75 1810
3266.29 1765
3266.83 1850
3267.37 1738
3267.91 1752
3268.45 1644
3268.99 1601
3269.53 1569
3270.07 1501
3270.61 1476
3271.15 1439
3271.69 1372
3272.23 1413
3272.76 1439
3273.30 1316
3273.84 1457
3274.38 1407
3274.92 1336
3275.46 1369
3276.00 1447
3276.54 1503
3277.08 1508
3277.62 1498
3278.16 1549
3278.70 1420
3279.24 1447
3279.78 1511
3280.32 1467
3280.86 1510
3281.41 1491
3281.95 1441
3282.49 1487
3283.03 1549
3283.57 1535
3284.11 1470
3284.65 1506
3285.19 1545
3285.73 1478
3286.27 1474
3286.81 1457
3287.35 1515
3287.89 1518
3288.43 1415
3288.97 1427
3289.52 1486
3290.06 1490
3290.60 1417
3291.14 1544
3291.68 1582
3292.22 1612
3292.76 1667
3293.30 1750
3293.85 1785
3294.39 1882
3294.93 2004
3295.47 2156
3296.01 2032
3296.55 2125
3297.09 2096
3297.64 2022
3298.18 2048
3298.72 1943
3299.26 1881
3299.80 1961
3300.34 1946
3300.89 1829
3301.43 1794
3301.97 1777
3302.51 1775
3303.06 1786
3303.60 1798
3304.14 1712
3304.68 1693
3305.22 1681
3305.77 1663
3306.31 1677
3306.85 1670
3307.39 1605
3307.94 1650
3308.48 1633
3309.02 1668
3309.56 1766
3310.11 1846
3310.65 1900
3311.19 1797
3311.74 1731
3312.28 1761
3312.82 1735
3313.36 1681
3313.91 1727
3314.45 1824
3314.99 1852
3315.54 1759
3316.08 1862
3316.62 1858
3317.17 1939
3317.71 2180
3318.25 2283
3318.80 2346
3319.34 2299
3319.88 2335
3320.43 2461
3320.97 2376
3321.51 2350
3322.06 2214
3322.60 2141
3323.14 2101
3323.69 1994
3324.23 1813
3324.78 1850
3325.32 1810
3325.86 1741
3326.41 1764
3326.95 1731
3327.50 1710
3328.04 1634
3328.59 1635
3329.13 1550
3329.67 1527
3330.22 1537
3330.76 1614
3331.31 1638
3331.85 1707
3332.40 1763
3332.94 1870
3333.49 2017
3334.03 2194
3334.57 2495
3335.12 2651
3335.66 2763
3336.21 2832
3336.75 2786
3337.30 2775
3337.84 2669
3338.39 2539
3338.93 2399
3339.48 2319
3340.02 2114
3340.57 1993
3341.11 1817
3341.66 1695
3342.20 1572
3342.75 1443
3343.30 1483
3343.84 1475
3344.39 1409
3344.93 1402
3345.48 1374
3346.02 1376
3346.57 1493
3347.11 1437
3347.66 1435
3348.21 1446
3348.75 1504
3349.30 1545
3349.84 1447
3350.39 1505
3350.94 1440
3351.48 1462
3352.03 1460
3352.57 1389
3353.12 1323
3353.67 1413
3354.21 1397
3354.76 1363
3355.31 1366
3355.85 1323
3356.40 1355
3356.95 1398
3357.49 1427
3358.04 1284
3358.59 1266
3359.13 1300
3359.68 1271
3360.23 1218
3360.77 1191
3361.32 1184
3361.87 1172
3362.41 1202
3362.96 1237
3363.51 1221
3364.05 1223
3364.60 1238
3365.15 1174
3365.70 1217
3366.24 1212
3366.79 1244
3367.34 1243
3367.89 1261
3368.43 1166
3368.98 1203
3369.53 1228
3370.08 1227
3370.62 1219
3371.17 1261
3371.72 1310
3372.27 1282
3372.81 1291
3373.36 1344
3373.91 1319
3374.46 1313
3375.01 1326
3375.55 1299
3376.10 1316
3376.65 1254
3377.20 1256
3377.75 1254
3378.30 1193
3378.84 1188
3379.39 1214
3379.94 1195
3380.49 1199
3381.04 1209
3381.59 1118
3382.13 1216
3382.68 1199
3383.23 1221
3383.78 1218
3384.33 1137
3384.88 1150
3385.43 1199
3385.98 1144
3386.52 1172
3387.07 1181
3387.62 1183
3388.17 1212
3388.72 1229
3389.27 1242
3389.82 1260
3390.37 1248
3390.92 1187
3391.47 1218
3392.02 1205
3392.57 1194
3393.12 1279
3393.66 1261
3394.21 1255
3394.76 1245
3395.31 1202
3395.86 1167
3396.41 1190
3396.96 1108
3397.51 1182
3398.06 1256
3398.61 1187
3399.16 1189
3399.71 1201
3400.26 1142
3400.81 1215
3401.36 1240
3401.91 1149
3402.46 1182
3403.01 1158
3403.56 1135
3404.11 1163
3404.66 1184
3405.21 1176
3405.77 1158
3406.32 1196
3406.87 1207
3407.42 1193
3407.97 1198
3408.52 1217
3409.07 1208
3409.62 1137
3410.17 1192
3410.72 1231
3411.27 1183
3411.82 1174
3412.37 1143
3412.93 1165
3413.48 1243
3414.03 1253
3414.58 1199
3415.13 1208
3415.68 1258
3416.23 1337
3416.78 1382
3417.34 1346
3417.89 1433
3418.44 1528
3418.99 1481
3419.54 1553
3420.09 1469
3420.65 1400
3421.20 1463
3421.75 1385
3422.30 1430
3422.85 1422
3423.40 1350
3423.96 1357
3424.51 1367
3425.06 1334
3425.61 1308
3426.17 1305
3426.72 1253
3427.27 1250
3427.82 1206
3428.37 1206
3428.93 1246
3429.48 1157
3430.03 1193
3430.58 1241
3431.14 1200
3431.69 1206
3432.24 1200
3432.79 1210
3433.35 1184
3433.90 1163
3434.45 1213
3435.01 1223
3435.56 1200
3436.11 1195
3436.66 1167
3437.22 1223
3437.77 1284
3438.32 1246
3438.88 1249
3439.43 1358
3439.98 1366
3440.54 1337
3441.09 1327
3441.64 1307
3442.20 1258
3442.75 1233
3443.30 1199
3443.86 1225
3444.41 1245
3444.96 1249
3445.52 1126
3446.07 1174
3446.63 1209
3447.18 1200
3447.73 1188
3448.29 1176
3448.84 1220
3449.40 1136
3449.95 1198
3450.50 1196
3451.06 1194
3451.61 1169
3452.17 1155
3452.72 1167
3453.27 1182
3453.83 1165
3454.38 1191
3454.94 1153
3455.49 1176
3456.05 1148
3456.60 1151
3457.16 1149
3457.71 1166
3458.27 1231
3458.82 1188
3459.38 1250
3459.93 1235
3460.49 1256
3461.04 1280
3461.60 1313
3462.15 1292
3462.71 1323
3463.26 1319
3463.82 1356
3464.37 1310
3464.93 1333
3465.48 1373
3466.04 1392
3466.59 1375
3467.15 1311
3467.70 1353
3468.26 1340
3468.81 1397
3469.37 1410
3469.93 1520
3470.48 1572
3471.04 1510
3471.59 1556
3472.15 1597
3472.70 1509
3473.26 1472
3473.82 1483
3474.37 1539
3474.93 1551
3475.48 1433
3476.04 1438
3476.60 1444
3477.15 1483
3477.71 1481
3478.27 1503
3478.82 1541
3479.38 1564
3479.93 1521
3480.49 1538
3481.05 1536
3481.60 1617
3482.16 1685
3482.72 1648
3483.27 1619
3483.83 1625
3484.39 1713
3484.95 1715
3485.50 1698
3486.06 1730
3486.62 1866
3487.17 1945
3487.73 2056
3488.29 2252
3488.84 2535
3489.40 2833
3489.96 3267
3490.52 3766
3491.07 4203
3491.63 4525
3492.19 4897
3492.75 5041
3493.30 4922
3493.86 4574
3494.42 4140
3494.98 3489
3495.53 3281
3496.09 2875
3496.65 2485
3497.21 2379
3497.77 2333
3498.32 2162
3498.88 2119
3499.44 2074
3500.00 2182
3500.56 2237
3501.11 2374
3501.67 2683
3502.23 2865
3502.79 3108
3503.35 3439
3503.91 3860
3504.46 4003
3505.02 4062
3505.58 4245
3506.14 4239
3506.70 4110
3507.26 3901
3507.81 3515
3508.37 3230
3508.93 2877
3509.49 2704
3510.05 2411
3510.61 2245
3511.17 2117
3511.73 1949
3512.29 1888
3512.85 1772
3513.40 1733
3513.96 1560
3514.52 1572
3515.08 1588
3515.64 1612
3516.20 1492
3516.76 1477
3517.32 1463
3517.88 1469
3518.44 1446
3519.00 1402
3519.56 1430
3520.12 1462
3520.68 1453
3521.24 1458
3521.80 1422
3522.36 1539
3522.92 1499
3523.48 1490
3524.04 1430
3524.60 1486
3525.16 1452
3525.72 1435
3526.28 1473
3526.84 1468
3527.40 1429
3527.96 1520
3528.52 1480
3529.08 1439
3529.64 1468
3530.20 1513
3530.76 1607
3531.32 1634
3531.88 1647
3532.44 1687
3533.00 1708
3533.56 1703
3534.12 1707
3534.68 1713
3535.25 1732
3535.81 1676
3536.37 1631
3536.93 1592
3537.49 1538
3538.05 1545
3538.61 1525
3539.17 1469
3539.73 1471
3540.30 1562
3540.86 1562
3541.42 1505
3541.98 1557
3542.54 1630
3543.10 1667
3543.66 1621
3544.23 1515
3544.79 1566
3545.35 1571
3545.91 1534
3546.47 1483
3547.03 1405
3547.60 1377
3548.16 1390
3548.72 1395
3549.28 1364
3549.84 1317
3550.41 1285
3550.97 1363
3551.53 1316
3552.09 1316
3552.65 1313
3553.22 1301
3553.78 1259
3554.34 1186
3554.90 1254
3555.47 1252
3556.03 1205
3556.59 1300
3557.15 1335
3557.72 1282
3558.28 1204
3558.84 1256
3559.41 1316
3559.97 1267
3560.53 1381
3561.09 1405
3561.66 1399
3562.22 1344
3562.78 1366
3563.35 1400
3563.91 1413
3564.47 1404
3565.04 1427
3565.60 1410
3566.16 1442
3566.73 1461
3567.29 1395
3567.85 1328
3568.42 1409
3568.98 1374
3569.54 1286
3570.11 1360
3570.67 1338
3571.23 1341
3571.80 1374
3572.36 1351
3572.93 1408
3573.49 1491
3574.05 1534
3574.62 1686
3575.18 1801
3575.75 1934
3576.31 2064
3576.87 2138
3577.44 2245
3578.00 2196
3578.57 2149
3579.13 2092
3579.70 2019
3580.26 1920
3580.82 1834
3581.39 1751
3581.95 1622
3582.52 1525
3583.08 1398
3583.65 1370
3584.21 1426
3584.78 1370
3585.34 1295
3585.91 1216
3586.47 1257
3587.04 1218
3587.60 1253
3588.17 1221
3588.73 1194
3589.30 1147
3589.86 1165
3590.43 1210
3590.99 1210
3591.56 1216
3592.12 1226
3592.69 1218
3593.25 1264
3593.82 1244
3594.39 1275
3594.95 1279
3595.52 1268
3596.08 1281
3596.65 1320
3597.21 1321
3597.78 1410
3598.35 1353
3598.91 1370
3599.48 1384
3600.04 1322
3600.61 1249
3601.18 1317
3601.74 1254
3602.31 1243
3602.87 1289
3603.44 1316
3604.01 1299
3604.57 1351
3605.14 1348
3605.71 1286
3606.27 1313
3606.84 1261
3607.41 1235
3607.97 1261
3608.54 1246
3609.11 1233
3609.67 1182
3610.24 1177
3610.81 1174
3611.37 1121
3611.94 1151
3612.51 1200
3613.07 1177
3613.64 1247
3614.21 1353
3614.78 1432
3615.34 1494
3615.91 1572
3616.48 1647
3617.04 1771
3617.61 1879
3618.18 1969
3618.75 1949
3619.31 1989
3619.88 1839
3620.45 1733
3621.02 1686
3621.58 1572
3622.15 1551
3622.72 1358
3623.29 1288
3623.86 1275
3624.42 1242
3624.99 1268
3625.56 1200
3626.13 1138
3626.70 1202
3627.26 1186
3627.83 1166
3628.40 1162
3628.97 1235
3629.54 1265
3630.11 1245
3630.67 1234
3631.24 1206
3631.81 1277
3632.38 1228
3632.95 1289
3633.52 1291
3634.08 1272
3634.65 1337
3635.22 1276
3635.79 1291
3636.36 1202
3636.93 1181
3637.50 1254
3638.07 1246
3638.64 1253
3639.20 1295
3639.77 1229
3640.34 1308
3640.91 1411
3641.48 1479
3642.05 1492
3642.62 1526
3643.19 1501
3643.76 1431
3644.33 1420
3644.90 1420
3645.47 1385
3646.04 1354
3646.61 1265
3647.18 1267
3647.75 1258
3648.32 1227
3648.89 1296
3649.46 1250
3650.03 1290
3650.60 1370
3651.17 1349
3651.74 1398
3652.31 1469
3652.88 1404
3653.45 1477
3654.02 1512
3654.59 1481
3655.16 1434
3655.73 1394
3656.30 1470
3656.87 1505
3657.44 1505
3658.01 1481
3658.58 1549
3659.15 1623
3659.72 1583
3660.29 1631
3660.86 1616
3661.43 1563
3662.00 1497
3662.58 1462
3663.15 1452
3663.72 1395
3664.29 1405
3664.86 1414
3665.43 1382
3666.00 1349
3666.57 1411
3667.14 1407
3667.72 1380
3668.29 1423
3668.86 1390
3669.43 1330
3670.00 1325
3670.57 1378
3671.14 1428
3671.72 1425
3672.29 1366
3672.86 1409
3673.43 1418
3674.00 1465
3674.57 1446
3675.15 1472
3675.72 1625
3676.29 1606
3676.86 1568
3677.43 1523
3678.01 1562
3678.58 1552
3679.15 1573
3679.72 1497
3680.30 1471
3680.87 1435
3681.44 1431
3682.01 1381
3682.58 1367
3683.16 1314
3683.73 1295
3684.30 1326
3684.88 1322
3685.45 1267
3686.02 1224
3686.59 1347
3687.17 1381
3687.74 1444
3688.31 1491
3688.88 1467
3689.46 1511
3690.03 1488
3690.60 1550
3691.18 1606
3691.75 1574
3692.32 1514
3692.90 1424
3693.47 1397
3694.04 1392
3694.62 1312
3695.19 1336
3695.76 1280
3696.34 1311
3696.91 1290
3697.48 1255
3698.06 1255
3698.63 1255
3699.21 1200
3699.78 1261
3700.35 1211
3700.93 1251
3701.50 1289
3702.08 1285
3702.65 1230
3703.22 1317
3703.80 1331
3704.37 1310
3704.95 1314
3705.52 1359
3706.09 1263
3706.67 1361
3707.24 1351
3707.82 1333
3708.39 1366
3708.97 1370
3709.54 1317
3710.12 1335
3710.69 1238
3711.26 1292
3711.84 1336
3712.41 1244
3712.99 1243
3713.56 1278
3714.14 1244
3714.71 1171
3715.29 1251
3715.86 1265
3716.44 1187
3717.01 1158
3717.59 1150
3718.16 1162
3718.74 1151
3719.32 1148
3719.89 1146
3720.47 1153
3721.04 1184
3721.62 1208
3722.19 1153
3722.77 1135
3723.34 1094
3723.92 1103
3724.49 1212
3725.07 1187
3725.65 1173
3726.22 1178
3726.80 1207
3727.37 1199
3727.95 1231
3728.53 1240
3729.10 1343
3729.68 1344
3730.25 1384
3730.83 1509
3731.41 1551
3731.98 1620
3732.56 1585
3733.14 1640
3733.71 1632
3734.29 1630
3734.87 1618
3735.44 1580
3736.02 1563
3736.60 1408
3737.17 1371
3737.75 1382
3738.33 1312
3738.90 1275
3739.48 1272
3740.06 1244
3740.63 1239
3741.21 1217
3741.79 1281
3742.36 1264
3742.94 1210
3743.52 1203
3744.10 1232
3744.67 1163
3745.25 1233
3745.83 1200
3746.40 1108
3746.98 1154
3747.56 1185
3748.14 1154
3748.71 1168
3749.29 1200
3749.87 1109
3750.45 1184
3751.03 1186
3751.60 1151
3752.18 1139
3752.76 1176
3753.34 1122
3753.92 1109
3754.49 1123
3755.07 1056
3755.65 1070
3756.23 1129
3756.81 1197
3757.38 1164
3757.96 1159
3758.54 1243
3759.12 1226
3759.70 1185
3760.28 1225
3760.85 1302
3761.43 1311
3762.01 1262
3762.59 1234
3763.17 1260
3763.75 1252
3764.33 1254
3764.91 1240
3765.48 1153
3766.06 1199
3766.64 1232
3767.22 1258
3767.80 1271
3768.38 1153
3768.96 1162
3769.54 1215
3770.12 1190
3770.70 1201
3771.28 1228
3771.85 1190
3772.43 1189
3773.01 1189
3773.59 1155
3774.17 1156
3774.75 1180
3775.33 1133
3775.91 1130
3776.49 1123
3777.07 1120
3777.65 1155
3778.23 1171
3778.81 1157
3779.39 1214
3779.97 1170
3780.55 1143
3781.13 1057
3781.71 1066
3782.29 1077
3782.87 1071
3783.45 1096
3784.03 1136
3784.61 1116
3785.19 1087
3785.77 1088
3786.35 1102
3786.93 1159
3787.51 1181
3788.10 1244
3788.68 1243
3789.26 1241
3789.84 1163
3790.42 1192
3791.00 1178
3791.58 1221
3792.16 1165
3792.74 1177
3793.32 1125
3793.90 1205
3794.48 1178
3795.07 1122
3795.65 1122
3796.23 1188
3796.81 1223
3797.39 1205
3797.97 1148
3798.55 1223
3799.14 1207
3799.72 1235
3800.30 1220
3800.88 1281
3801.46 1288
3802.04 1317
3802.62 1383
3803.21 1447
3803.79 1391
3804.37 1402
3804.95 1461
3805.53 1527
3806.12 1507
3806.70 1548
3807.28 1606
3807.86 1674
3808.44 1756
3809.03 1757
3809.61 1717
3810.19 1689
3810.77 1620
3811.36 1583
3811.94 1580
3812.52 1526
3813.10 1423
3813.69 1413
3814.27 1455
3814.85 1413
3815.43 1427
3816.02 1368
3816.60 1362
3817.18 1353
3817.77 1376
3818.35 1300
3818.93 1240
3819.51 1298
3820.10 1281
3820.68 1196
3821.26 1261
3821.85 1303
3822.43 1305
3823.01 1252
3823.60 1348
3824.18 1313
3824.76 1318
3825.35 1258
3825.93 1178
3826.51 1244
3827.10 1295
3827.68 1243
3828.27 1215
3828.85 1236
3829.43 1246
3830.02 1224
3830.60 1215
3831.18 1281
3831.77 1253
3832.35 1249
3832.94 1276
3833.52 1304
3834.10 1300
3834.69 1296
3835.27 1274
3835.86 1276
3836.44 1230
3837.03 1252
3837.61 1239
3838.19 1206
3838.78 1169
3839.36 1167
3839.95 1256
3840.53 1207
3841.12 1163
3841.70 1146
3842.29 1126
3842.87 1154
3843.46 1177
3844.04 1227
3844.63 1176
3845.21 1207
3845.80 1221
3846.38 1227
3846.97 1217
3847.55 1202
3848.14 1190
3848.72 1200
3849.31 1221
3849.89 1231
3850.48 1205
3851.06 1188
3851.65 1230
3852.23 1220
3852.82 1267
3853.41 1265
3853.99 1224
3854.58 1201
3855.16 1198
3855.75 1166
3856.33 1237
3856.92 1281
3857.51 1330
3858.09 1374
3858.68 1430
3859.26 1521
3859.85 1582
3860.44 1710
3861.02 1874
3861.61 1948
3862.20 2012
3862.78 1965
3863.37 1984
3863.95 1874
3864.54 1740
3865.13 1664
3865.71 1522
3866.30 1453
3866.89 1463
3867.47 1329
3868.06 1304
3868.65 1310
3869.23 1310
3869.82 1284
3870.41 1258
3870.99 1227
3871.58 1221
3872.17 1278
3872.76 1271
3873.34 1300
3873.93 1224
3874.52 1224
3875.10 1246
3875.69 1178
3876.28 1214
3876.87 1192
3877.45 1196
3878.04 1205
3878.63 1151
3879.22 1193
3879.80 1100
3880.39 1182
3880.98 1141
3881.57 1143
3882.15 1076
3882.74 1137
3883.33 1109
3883.92 1145
3884.51 1169
3885.09 1149
3885.68 1161
3886.27 1121
3886.86 1156
3887.45 1222
3888.04 1243
3888.62 1236
3889.21 1297
3889.80 1317
3890.39 1299
3890.98 1361
3891.57 1300
3892.15 1289
3892.74 1301
3893.33 1320
3893.92 1270
3894.51 1313
3895.10 1320
3895.69 1277
3896.28 1193
3896.86 1173
3897.45 1224
3898.04 1231
3898.63 1295
3899.22 1207
3899.81 1161
3900.40 1173
3900.99 1184
3901.58 1228
3902.17 1175
3902.76 1129
3903.34 1141
3903.93 1168
3904.52 1225
3905.11 1139
3905.70 1107
3906.29 1125
3906.88 1115
3907.47 1129
3908.06 1121
3908.65 1126
3909.24 1157
3909.83 1198
3910.42 1152
3911.01 1091
3911.60 1005
3912.19 1058
3912.78 1073
3913.37 1028
3913.96 1028
3914.55 1016
3915.14 1006
3915.73 984
3916.32 1013
3916.91 1044
3917.50 1029
3918.09 1041
3918.68 1049
3919.28 1049
3919.87 1050
3920.46 1089
3921.05 1039
3921.64 1032
3922.23 1064
3922.82 1070
3923.41 1059
3924.00 1075
3924.59 1003
3925.18 991
3925.77 1003
3926.37 987
3926.96 1003
3927.55 996
3928.14 1026
3928.73 1011
3929.32 1008
3929.91 1006
3930.51 1040
3931.10 994
3931.69 1039
3932.28 1015
3932.87 1043
3933.46 1032
3934.05 976
3934.65 1033
3935.24 999
3935.83 1007
3936.42 1033
3937.01 1048
3937.61 1018
3938.20 1070
3938.79 1034
3939.38 1023
3939.97 1031
3940.57 1034
3941.16 1074
3941.75 1115
3942.34 1106
3942.94 1046
3943.53 1107
3944.12 1114
3944.71 1093
3945.31 1114
3945.90 1105
3946.49 1017
3947.08 1021
3947.68 1035
3948.27 1000
3948.86 986
3949.45 1072
3950.05 1007
3950.64 988
3951.23 1013
3951.83 977
3952.42 1048
3953.01 1022
3953.61 1047
3954.20 1032
3954.79 1007
3955.39 1065
3955.98 1070
3956.57 1036
3957.17 1001
3957.76 1101
3958.35 1068
3958.95 1070
3959.54 1102
3960.13 1114
3960.73 1105
3961.32 1072
3961.92 1142
3962.51 1172
3963.10 1213
3963.70 1208
3964.29 1222
3964.88 1219
3965.48 1208
3966.07 1231
3966.67 1272
3967.26 1253
3967.86 1194
3968.45 1207
3969.04 1200
3969.64 1092
3970.23 1061
3970.83 1070
3971.42 1084
3972.02 993
3972.61 1027
3973.21 1054
3973.80 1071
3974.40 1041
3974.99 1029
3975.58 1129
3976.18 1180
3976.77 1192
3977.37 1193
3977.96 1159
3978.56 1156
3979.15 1132
3979.75 1124
3980.35 1120
3980.94 1132
3981.54 1143
3982.13 1097
3982.73 1052
3983.32 1043
3983.92 1058
3984.51 1183
3985.11 1150
3985.70 1150
3986.30 1077
3986.90 1154
3987.49 1101
3988.09 1082
3988.68 1099
3989.28 1080
3989.87 1080
3990.47 1121
3991.07 1086
3991.66 1081
3992.26 1142
3992.85 1131
3993.45 1100
3994.05 1178
3994.64 1203
3995.24 1195
3995.84 1190
3996.43 1175
3997.03 1159
3997.62 1151
3998.22 1177
3998.82 1149
3999.41 1142
4000.01 1112
4000.61 1103
4001.20 1143
4001.80 1064
4002.40 1105
4003.00 1068
4003.59 1049
4004.19 1058
4004.79 1101
4005.38 1078
4005.98 1140
4006.58 1160
4007.17 1150
4007.77 1180
4008.37 1151
4008.97 1134
4009.56 1180
4010.16 1166
4010.76 1099
4011.36 1114
4011.95 1086
4012.55 1163
4013.15 1132
4013.75 1129
4014.34 1105
4014.94 1106
4015.54 1135
4016.14 1105
4016.74 1117
4017.33 1132
4017.93 1139
4018.53 1145
4019.13 1155
4019.73 1133
4020.32 1087
4020.92 1029
4021.52 1103
4022.12 1143
4022.72 1047
4023.32 1016
4023.91 1013
4024.51 1035
4025.11 1090
4025.71 1077
4026.31 1078
4026.91 1089
4027.51 1112
4028.10 1093
4028.70 1102
4029.30 1093
4029.90 1080
4030.50 1050
4031.10 1077
4031.70 1060
4032.30 1129
4032.90 1103
4033.49 1092
4034.09 1068
4034.69 1081
4035.29 1081
4035.89 1083
4036.49 1023
4037.09 1034
4037.69 1048
4038.29 1062
4038.89 1108
4039.49 1040
4040.09 1062
4040.69 999
4041.29 999
4041.89 1031
4042.49 1003
4043.09 962
4043.69 975
4044.29 1019
4044.89 1013
4045.49 993
4046.09 1052
4046.69 1050
4047.29 1030
4047.89 1041
4048.49 1003
4049.09 1081
4049.69 1093
4050.29 1100
4050.89 1093
4051.49 1120
4052.09 1013
4052.69 997
4053.29 1064
4053.89 1040
4054.49 1009
4055.09 986
4055.69 1002
4056.30 986
4056.90 962
4057.50 958
4058.10 990
4058.70 950
4059.30 907
4059.90 1011
4060.50 1030
4061.10 1011
4061.71 1053
4062.31 1026
4062.91 1071
4063.51 1111
4064.11 1106
4064.71 1158
4065.31 1156
4065.92 1128
4066.52 1178
4067.12 1145
4067.72 1138
4068.32 1149
4068.92 1036
4069.53 1048
4070.13 963
4070.73 937
4071.33 980
4071.93 1023
4072.54 1012
4073.14 943
4073.74 909
4074.34 984
4074.94 995
4075.55 963
4076.15 929
4076.75 956
4077.35 917
4077.96 913
4078.56 947
4079.16 923
4079.76 956
4080.37 909
4080.97 976
4081.57 976
4082.17 907
4082.78 917
4083.38 958
4083.98 911
4084.59 969
4085.19 914
4085.79 941
4086.39 917
4087.00 924
4087.60 912
4088.20 953
4088.81 946
4089.41 932
4090.01 941
4090.62 953
4091.22 1017
4091.82 909
4092.43 932
4093.03 955
4093.63 904
4094.24 900
4094.84 905
4095.45 936
4096.05 962
4096.65 954
4097.26 968
4097.86 915
4098.47 955
4099.07 1011
4099.67 985
4100.28 1012
4100.88 981
4101.49 947
4102.09 927
4102.69 976
4103.30 923
4103.90 938
4104.51 982
4105.11 991
4105.72 944
4106.32 925
4106.93 972
4107.53 938
4108.13 938
4108.74 976
4109.34 979
4109.95 946
4110.55 963
4111.16 954
4111.76 946
4112.37 989
4112.97 958
4113.58 981
4114.18 1006
4114.79 904
4115.39 897
4116.00 966
4116.60 963
4117.21 1034
4117.82 982
4118.42 948
4119.03 967
4119.63 1003
4120.24 987
4120.84 963
4121.45 909
4122.05 972
4122.66 956
4123.27 960
4123.87 951
4124.48 975
4125.08 966
4125.69 1031
4126.30 991
4126.90 986
4127.51 944
4128.11 976
4128.72 1015
4129.33 944
4129.93 940
4130.54 878
4131.15 959
4131.75 983
4132.36 1039
4132.96 1002
4133.57 1058
4134.18 1144
4134.78 1174
4135.39 1150
4136.00 1102
4136.60 1169
4137.21 1275
4137.82 1250
4138.43 1233
4139.03 1213
4139.64 1201
4140.25 1298
4140.85 1297
4141.46 1233
4142.07 1214
4142.68 1200
4143.28 1188
4143.89 1203
4144.50 1282
4145.10 1227
4145.71 1131
4146.32 1140
4146.93 1092
4147.53 1043
4148.14 1042
4148.75 1024
4149.36 1012
4149.97 970
4150.57 1039
4151.18 988
4151.79 1003
4152.40 1003
4153.00 974
4153.61 937
4154.22 915
4154.83 956
4155.44 961
4156.05 994
4156.65 962
4157.26 1045
4157.87 954
4158.48 995
4159.09 1025
4159.70 1004
4160.30 945
4160.91 979
4161.52 981
4162.13 1024
4162.74 1039
4163.35 1000
4163.96 1032
4164.56 1072
4165.17 1104
4165.78 1021
4166.39 1065
4167.00 1065
4167.61 1087
4168.22 1156
4168.83 1136
4169.44 1067
4170.05 1126
4170.66 1111
4171.26 1216
4171.87 1195
4172.48 1236
4173.09 1181
4173.70 1224
4174.31 1254
4174.92 1277
4175.53 1211
4176.14 1169
4176.75 1236
4177.36 1221
4177.97 1190
4178.58 1153
4179.19 1188
4179.80 1185
4180.41 1098
4181.02 1078
4181.63 1045
4182.24 1040
4182.85 1109
4183.46 1149
4184.07 1102
4184.68 1008
4185.29 1027
4185.90 1012
4186.51 994
4187.12 1033
4187.73 975
4188.34 1026
4188.95 974
4189.56 991
4190.18 1031
4190.79 1025
4191.40 990
4192.01 1023
4192.62 1054
4193.23 1097
4193.84 1124
4194.45 1111
4195.06 1129
4195.67 1158
4196.28 1133
4196.90 1071
4197.51 1091
4198.12 1068
4198.73 1040
4199.34 1062
4199.95 989
4200.56 1062
4201.18 1043
4201.79 1043
4202.40 1033
4203.01 1033
4203.62 1075
4204.23 1064
4204.85 1053
4205.46 1091
4206.07 1102
4206.68 1141
4207.29 1120
4207.90 1106
4208.52 1045
4209.13 1114
4209.74 1109
4210.35 1161
4210.97 1212
4211.58 1187
4212.19 1199
4212.80 1159
4213.41 1204
4214.03 1219
4214.64 1219
4215.25 1213
4215.86 1224
4216.48 1238
4217.09 1227
4217.70 1320
4218.32 1296
4218.93 1328
4219.54 1345
4220.15 1457
4220.77 1535
4221.38 1477
4221.99 1464
4222.61 1431
4223.22 1482
4223.83 1382
4224.44 1450
4225.06 1407
4225.67 1404
4226.28 1543
4226.90 1555
4227.51 1587
4228.13 1592
4228.74 1533
4229.35 1551
4229.97 1516
4230.58 1434
4231.19 1399
4231.81 1306
4232.42 1353
4233.03 1338
4233.65 1232
4234.26 1273
4234.88 1332
4235.49 1256
4236.10 1186
4236.72 1228
4237.33 1233
4237.95 1126
4238.56 1189
4239.17 1252
4239.79 1260
4240.40 1278
4241.02 1219
4241.63 1261
4242.25 1251
4242.86 1235
4243.48 1250
4244.09 1259
4244.71 1226
4245.32 1215
4245.93 1191
4246.55 1190
4247.16 1110
4247.78 1111
4248.39 1126
4249.01 1171
4249.62 1213
4250.24 1236
4250.85 1193
4251.47 1188
4252.08 1185
4252.70 1157
4253.32 1132
4253.93 1081
4254.55 1153
4255.16 1195
4255.78 1126
4256.39 1194
4257.01 1090
4257.62 1218
4258.24 1245
4258.85 1252
4259.47 1198
4260.09 1266
4260.70 1326
4261.32 1370
4261.93 1390
4262.55 1487
4263.17 1540
4263.78 1498
4264.40 1459
4265.01 1417
4265.63 1344
4266.25 1290
4266.86 1222
4267.48 1230
4268.10 1235
4268.71 1198
4269.33 1214
4269.94 1167
4270.56 1150
4271.18 1174
4271.79 1150
4272.41 1172
4273.03 1168
4273.64 1128
4274.26 1190
4274.88 1217
4275.49 1264
4276.11 1242
4276.73 1378
4277.35 1324
4277.96 1345
4278.58 1366
4279.20 1332
4279.81 1251
4280.43 1168
4281.05 1182
4281.67 1114
4282.28 1130
4282.90 1122
4283.52 1121
4284.14 1108
4284.75 1052
4285.37 1065
4285.99 1036
4286.61 1046
4287.22 1006
4287.84 1016
4288.46 1043
4289.08 1022
4289.70 1001
4290.31 1023
4290.93 978
4291.55 1055
4292.17 1074
4292.79 1028
4293.40 1018
4294.02 958
4294.64 990
4295.26 1028
4295.88 996
4296.50 1049
4297.11 1019
4297.73 1063
4298.35 1014
4298.97 1009
4299.59 1005
4300.21 1042
4300.83 1049
4301.44 1017
4302.06 1075
4302.68 1006
4303.30 1015
4303.92 1064
4304.54 1035
4305.16 982
4305.78 992
4306.40 970
4307.02 962
4307.63 991
4308.25 1015
4308.87 1000
4309.49 1034
4310.11 1006
4310.73 1004
4311.35 971
4311.97 1021
4312.59 1079
4313.21 1070
4313.83 1065
4314.45 1039
4315.07 1038
4315.69 1049
4316.31 1046
4316.93 1063
4317.55 1032
4318.17 1075
4318.79 1034
4319.41 1043
4320.03 1057
4320.65 1046
4321.27 1000
4321.89 1050
4322.51 1001
4323.13 1062
4323.75 1137
4324.37 1120
4324.99 1137
4325.61 1180
4326.23 1223
4326.85 1187
4327.47 1158
4328.09 1258
4328.71 1316
4329.33 1316
4329.96 1409
4330.58 1489
4331.20 1556
4331.82 1721
4332.44 1831
4333.06 1893
4333.68 1830
4334.30 1694
4334.92 1631
4335.54 1700
4336.17 1537
4336.79 1459
4337.41 1438
4338.03 1446
4338.65 1415
4339.27 1340
4339.89 1343
4340.52 1299
4341.14 1340
4341.76 1280
4342.38 1310
4343.00 1396
4343.62 1407
4344.25 1469
4344.87 1494
4345.49 1602
4346.11 1643
4346.73 1694
4347.36 1726
4347.98 1707
4348.60 1615
4349.22 1595
4349.84 1584
4350.47 1566
4351.09 1476
4351.71 1474
4352.33 1428
4352.96 1398
4353.58 1321
4354.20 1311
4354.82 1167
4355.45 1139
4356.07 1151
4356.69 1135
4357.31 1205
4357.94 1163
4358.56 1129
4359.18 1135
4359.81 1140
4360.43 1157
4361.05 1105
4361.68 1104
4362.30 1096
4362.92 1119
4363.55 1092
4364.17 1088
4364.79 1092
4365.42 1090
4366.04 1111
4366.66 1135
4367.29 1116
4367.91 1063
4368.53 1026
4369.16 1017
4369.78 1019
4370.40 1043
4371.03 1018
4371.65 1064
4372.27 1048
4372.90 1030
4373.52 996
4374.15 1005
4374.77 1038
4375.39 1031
4376.02 1043
4376.64 1025
4377.27 1023
4377.89 1128
4378.52 1111
4379.14 1101
4379.76 1126
4380.39 1106
4381.01 1128
4381.64 1055
4382.26 1081
4382.89 1075
4383.51 1090
4384.14 1113
4384.76 1182
4385.39 1134
4386.01 1123
4386.64 1077
4387.26 1086
4387.89 1120
4388.51 1139
4389.14 1182
4389.76 1145
4390.39 1270
4391.01 1264
4391.64 1255
4392.26 1296
4392.89 1280
4393.51 1233
4394.14 1226
4394.76 1122
4395.39 1126
4396.01 1100
4396.64 1035
4397.26 1070
4397.89 1045
4398.52 1038
4399.14 1080
4399.77 1037
4400.39 1003
4401.02 1079
4401.65 1035
4402.27 1055
4402.90 1024
4403.52 994
4404.15 1014
4404.78 1024
4405.40 1030
4406.03 999
4406.65 1020
4407.28 1001
4407.91 1029
4408.53 1075
4409.16 1048
4409.79 995
4410.41 1020
4411.04 1044
4411.67 993
4412.29 997
4412.92 1029
4413.55 1029
4414.17 983
4414.80 1009
4415.43 997
4416.05 1012
4416.68 944
4417.31 969
4417.94 988
4418.56 970
4419.19 1009
4419.82 1030
4420.44 976
4421.07 1001
4421.70 975
4422.33 941
4422.95 953
4423.58 870
4424.21 876
4424.84 888
4425.46 893
4426.09 913
4426.72 940
4427.35 927
4427.97 906
4428.60 888
4429.23 896
4429.86 893
4430.49 927
4431.11 864
4431.74 877
4432.37 930
4433.00 865
4433.63 908
4434.26 913
4434.88 924
4435.51 953
4436.14 962
4436.77 913
4437.40 952
4438.03 925
4438.65 907
4439.28 930
4439.91 874
4440.54 877
4441.17 889
4441.80 892
4442.43 912
4443.06 952
4443.68 939
4444.31 926
4444.94 948
4445.57 999
4446.20 1012
4446.83 1021
4447.46 1055
4448.09 1082
4448.72 1043
4449.35 984
4449.98 962
4450.61 971
4451.24 946
4451.86 954
4452.49 939
4453.12 969
4453.75 998
4454.38 1004
4455.01 1021
4455.64 1026
4456.27 1064
4456.90 1034
4457.53 1067
4458.16 1011
4458.79 1043
4459.42 1004
4460.05 1019
4460.68 953
4461.31 894
4461.94 870
4462.57 890
4463.20 895
4463.83 864
4464.46 826
4465.09 886
4465.72 882
4466.36 855
4466.99 825
4467.62 833
4468.25 913
4468.88 852
4469.51 916
4470.14 885
4470.77 874
4471.40 865
4472.03 849
4472.66 872
4473.29 890
4473.93 897
4474.56 875
4475.19 883
4475.82 859
4476.45 895
4477.08 906
4477.71 880
4478.34 976
4478.98 878
4479.61 845
4480.24 887
4480.87 903
4481.50 917
4482.13 917
4482.76 961
4483.40 1003
4484.03 971
4484.66 939
4485.29 959
4485.92 939
4486.56 955
4487.19 962
4487.82 944
4488.45 928
4489.08 877
4489.72 921
4490.35 927
4490.98 948
4491.61 965
4492.25 924
4492.88 907
4493.51 892
4494.14 874
4494.78 917
4495.41 951
4496.04 950
4496.67 971
4497.31 914
4497.94 948
4498.57 1005
4499.20 1033
4499.84 1116
4500.47 1101
4501.10 1171
4501.74 1269
4502.37 1286
4503.00 1246
4503.64 1231
4504.27 1236
4504.90 1219
4505.53 1153
4506.17 1087
4506.80 1092
4507.43 1119
4508.07 1059
4508.70 1062
4509.34 960
4509.97 1006
4510.60 1054
4511.24 994
4511.87 941
4512.50 943
4513.14 928
4513.77 956
4514.41 980
4515.04 1000
4515.67 951
4516.31 912
4516.94 929
4517.58 923
4518.21 920
4518.84 930
4519.48 905
4520.11 943
4520.75 921
4521.38 912
4522.02 929
4522.65 1005
4523.28 977
4523.92 965
4524.55 967
4525.19 1025
4525.82 1055
4526.46 1092
4527.09 1136
4527.73 1211
4528.36 1385
4529.00 1460
4529.63 1520
4530.27 1651
4530.90 1790
4531.54 1865
4532.17 1914
4532.81 1872
4533.44 1722
4534.08 1636
4534.71 1526
4535.35 1455
4535.99 1361
4536.62 1228
4537.26 1162
4537.89 1130
4538.53 1068
4539.16 996
4539.80 944
4540.43 945
4541.07 953
4541.71 946
4542.34 991
4542.98 1007
4543.61 961
4544.25 974
4544.89 972
4545.52 971
4546.16 976
4546.79 996
4547.43 951
4548.07 935
4548.70 989
4549.34 978
4549.98 992
4550.61 1016
4551.25 966
4551.89 963
4552.52 964
4553.16 965
4553.80 943
4554.43 956
4555.07 934
4555.71 932
4556.34 983
4556.98 943
4557.62 964
4558.25 960
4558.89 952
4559.53 943
4560.16 908
4560.80 912
4561.44 937
4562.08 986
4562.71 944
4563.35 942
4563.99 992
4564.63 967
4565.26 975
4565.90 1012
4566.54 987
4567.18 1043
4567.81 1052
4568.45 1087
4569.09 1140
4569.73 1055
4570.36 1147
4571.00 1068
4571.64 1087
4572.28 1023
4572.92 972
4573.55 963
4574.19 1017
4574.83 953
4575.47 987
4576.11 1035
4576.75 967
4577.38 889
4578.02 925
4578.66 960
4579.30 937
4579.94 956
4580.58 942
4581.21 927
4581.85 938
4582.49 975
4583.13 987
4583.77 966
4584.41 1035
4585.05 1005
4585.69 1027
4586.32 987
4586.96 1027
4587.60 1032
4588.24 1044
4588.88 1079
4589.52 1051
4590.16 1130
4590.80 1097
4591.44 1157
4592.08 1154
4592.72 1106
4593.36 1150
4594.00 1096
4594.63 1095
4595.27 1010
4595.91 1003
4596.55 981
4597.19 986
4597.83 950
4598.47 951
4599.11 957
4599.75 892
4600.39 925
4601.03 1000
4601.67 957
4602.31 916
4602.95 920
4603.59 955
4604.23 949
4604.87 994
4605.51 977
4606.15 995
4606.79 974
4607.43 1029
4608.08 1007
4608.72 968
4609.36 988
4610.00 1000
4610.64 985
4611.28 1048
4611.92 982
4612.56 932
4613.20 941
4613.84 960
4614.48 969
4615.12 940
4615.76 922
4616.41 915
4617.05 932
4617.69 943
4618.33 923
4618.97 915
4619.61 905
4620.25 851
4620.89 842
4621.54 903
4622.18 854
4622.82 834
4623.46 885
4624.10 865
4624.74 898
4625.38 854
4626.03 875
4626.67 899
4627.31 851
4627.95 883
4628.59 897
4629.24 936
4629.88 926
4630.52 983
4631.16 939
4631.80 993
4632.45 1026
4633.09 964
4633.73 999
4634.37 1005
4635.02 1009
4635.66 989
4636.30 1051
4636.94 1051
4637.58 1070
4638.23 1087
4638.87 1077
4639.51 1107
4640.16 1091
4640.80 1081
4641.44 1021
4642.08 1034
4642.73 1031
4643.37 1000
4644.01 975
4644.66 970
4645.30 930
4645.94 913
4646.58 930
4647.23 926
4647.87 934
4648.51 948
4649.16 984
4649.80 967
4650.44 1000
4651.09 1031
4651.73 1012
4652.37 954
4653.02 958
4653.66 962
4654.31 1010
4654.95 1049
4655.59 964
4656.24 950
4656.88 939
4657.52 914
4658.17 902
4658.81 914
4659.46 946
4660.10 914
4660.75 907
4661.39 855
4662.03 881
4662.68 861
4663.32 875
4663.97 846
4664.61 833
4665.26 886
4665.90 903
4666.54 819
4667.19 843
4667.83 846
4668.48 788
4669.12 806
4669.77 822
4670.41 789
4671.06 822
4671.70 804
4672.35 823
4672.99 812
4673.64 872
4674.28 878
4674.93 926
4675.57 896
4676.22 881
4676.86 898
4677.51 924
4678.15 926
4678.80 871
4679.44 946
4680.09 875
4680.73 875
4681.38 899
4682.03 879
4682.67 927
4683.32 881
4683.96 919
4684.61 965
4685.25 933
4685.90 894
4686.55 885
4687.19 924
4687.84 900
4688.48 879
4689.13 901
4689.78 931
4690.42 933
4691.07 949
4691.72 890
4692.36 934
4693.01 907
4693.65 918
4694.30 937
4694.95 917
4695.59 923
4696.24 972
4696.89 944
4697.53 976
4698.18 1010
4698.83 1004
4699.47 1057
4700.12 1054
4700.77 953
4701.41 971
4702.06 1007
4702.71 1058
4703.36 951
4704.00 950
4704.65 920
4705.30 936
4705.94 953
4706.59 933
4707.24 946
4707.89 956
4708.53 974
4709.18 925
4709.83 903
4710.48 945
4711.12 939
4711.77 961
4712.42 972
4713.07 924
4713.71 928
4714.36 954
4715.01 972
4715.66 958
4716.31 928
4716.95 903
4717.60 894
4718.25 907
4718.90 912
4719.55 915
4720.19 904
4720.84 918
4721.49 888
4722.14 898
4722.79 898
4723.44 891
4724.08 882
4724.73 915
4725.38 938
4726.03 969
4726.68 955
4727.33 896
4727.98 919
4728.63 921
4729.27 930
4729.92 907
4730.57 916
4731.22 941
4731.87 854
4732.52 863
4733.17 849
4733.82 843
4734.47 914
4735.12 864
4735.77 798
4736.41 863
4737.06 896
4737.71 973
4738.36 966
4739.01 950
4739.66 981
4740.31 971
4740.96 955
4741.61 958
4742.26 928
4742.91 913
4743.56 913
4744.21 995
4744.86 964
4745.51 943
4746.16 916
4746.81 901
4747.46 871
4748.11 947
4748.76 947
4749.41 926
4750.06 983
4750.71 943
4751.36 982
4752.01 991
4752.66 949
4753.31 1008
4753.96 1048
4754.61 1000
4755.26 998
4755.92 1004
4756.57 1035
4757.22 972
4757.87 934
4758.52 896
4759.17 947
4759.82 954
4760.47 994
4761.12 976
4761.77 971
4762.42 951
4763.08 966
4763.73 959
4764.38 987
4765.03 966
4765.68 954
4766.33 958
4766.98 985
4767.64 972
4768.29 994
4768.94 1012
4769.59 986
4770.24 963
4770.89 965
4771.54 1001
4772.20 976
4772.85 965
4773.50 954
4774.15 965
4774.80 972
4775.46 855
4776.11 973
4776.76 934
4777.41 979
4778.06 918
4778.72 925
4779.37 972
4780.02 952
4780.67 992
4781.33 965
4781.98 904
4782.63 949
4783.28 956
4783.94 988
4784.59 951
4785.24 941
4785.89 916
4786.55 937
4787.20 907
4787.85 958
4788.51 971
4789.16 1009
4789.81 979
4790.46 986
4791.12 1024
4791.77 1046
4792.42 1010
4793.08 995
4793.73 1009
4794.38 1020
4795.04 1000
4795.69 1019
4796.34 1032
4797.00 1050
4797.65 1063
4798.30 1141
4798.96 1027
4799.61 1113
4800.27 1086
4800.92 1120
4801.57 1193
4802.23 1196
4802.88 1082
4803.53 1081
4804.19 1047
4804.84 1080
4805.50 1077
4806.15 1051
4806.81 1035
4807.46 1018
4808.11 1010
4808.77 998
4809.42 989
4810.08 1011
4810.73 1044
4811.39 1038
4812.04 981
4812.69 954
4813.35 962
4814.00 1052
4814.66 1043
4815.31 1011
4815.97 1012
4816.62 1111
4817.28 1121
4817.93 1051
4818.59 1094
4819.24 1084
4819.90 1107
4820.55 1117
4821.21 1185
4821.86 1137
4822.52 1217
4823.17 1277
4823.83 1286
4824.48 1226
4825.14 1281
4825.79 1213
4826.45 1232
4827.11 1183
4827.76 1197
4828.42 1204
4829.07 1151
4829.73 1144
4830.38 1199
4831.04 1194
4831.70 1134
4832.35 1181
4833.01 1246
4833.66 1218
4834.32 1239
4834.98 1315
4835.63 1415
4836.29 1357
4836.94 1377
4837.60 1416
4838.26 1373
4838.91 1444
4839.57 1438
4840.23 1342
4840.88 1352
4841.54 1453
4842.20 1374
4842.85 1407
4843.51 1371
4844.17 1427
4844.82 1383
4845.48 1370
4846.14 1402
4846.79 1371
4847.45 1476
4848.11 1380
4848.76 1442
4849.42 1562
4850.08 1567
4850.73 1588
4851.39 1539
4852.05 1522
4852.71 1502
4853.36 1456
4854.02 1394
4854.68 1410
4855.34 1429
4855.99 1456
4856.65 1606
4857.31 1648
4857.97 1679
4858.62 1642
4859.28 1615
4859.94 1591
4860.60 1586
4861.25 1514
4861.91 1474
4862.57 1437
4863.23 1420
4863.89 1367
4864.54 1365
4865.20 1364
4865.86 1276
4866.52 1343
4867.18 1339
4867.84 1293
4868.49 1270
4869.15 1269
4869.81 1230
4870.47 1289
4871.13 1232
4871.79 1214
4872.44 1191
4873.10 1313
4873.76 1244
4874.42 1228
4875.08 1196
4875.74 1195
4876.40 1244
4877.06 1229
4877.72 1237
4878.37 1274
4879.03 1292
4879.69 1231
4880.35 1193
4881.01 1198
4881.67 1205
4882.33 1158
4882.99 1179
4883.65 1191
4884.31 1151
4884.97 1181
4885.63 1167
4886.29 1124
4886.95 1119
4887.61 1116
4888.26 1098
4888.92 1136
4889.58 1152
4890.24 1140
4890.90 1179
4891.56 1169
4892.22 1138
4892.88 1097
4893.54 1125
4894.20 1205
4894.86 1152
4895.52 1139
4896.18 1097
4896.84 1161
4897.51 1163
4898.17 1161
4898.83 1198
4899.49 1197
4900.15 1283
4900.81 1212
4901.47 1242
4902.13 1125
4902.79 1124
4903.45 1124
4904.11 1148
4904.77 1075
4905.43 998
4906.09 1042
4906.75 1004
4907.41 988
4908.08 973
4908.74 959
4909.40 974
4910.06 1031
4910.72 993
4911.38 915
4912.04 904
4912.70 959
4913.37 984
4914.03 942
4914.69 946
4915.35 947
4916.01 908
4916.67 895
4917.33 894
4918.00 872
4918.66 892
4919.32 866
4919.98 958
4920.64 895
4921.31 878
4921.97 833
4922.63 913
4923.29 880
4923.95 875
4924.62 847
4925.28 870
4925.94 848
4926.60 886
4927.26 901
4927.93 888
4928.59 914
4929.25 888
4929.91 880
4930.58 874
4931.24 902
4931.90 894
4932.56 912
4933.23 919
4933.89 927
4934.55 911
4935.22 851
4935.88 879
4936.54 913
4937.20 894
4937.87 903
4938.53 922
4939.19 924
4939.86 865
4940.52 885
4941.18 913
4941.85 885
4942.51 902
4943.17 872
4943.84 815
4944.50 884
4945.16 863
4945.83 833
4946.49 910
4947.15 874
4947.82 831
4948.48 789
4949.15 768
4949.81 828
4950.47 849
4951.14 814
4951.80 830
4952.47 826
4953.13 835
4953.79 802
4954.46 804
4955.12 829
4955.79 822
4956.45 832
4957.11 811
4957.78 850
4958.44 887
4959.11 899
4959.77 904
4960.44 965
4961.10 942
4961.77 983
4962.43 1082
4963.10 1047
4963.76 1029
4964.42 1067
4965.09 1051
4965.75 1005
4966.42 930
4967.08 938
4967.75 873
4968.41 910
4969.08 921
4969.74 930
4970.41 878
4971.08 882
4971.74 912
4972.41 859
4973.07 863
4973.74 927
4974.40 884
4975.07 902
4975.73 914
4976.40 951
4977.06 954
4977.73 925
4978.40 944
4979.06 901
4979.73 869
4980.39 877
4981.06 853
4981.73 861
4982.39 827
4983.06 850
4983.72 829
4984.39 886
4985.06 884
4985.72 867
4986.39 898
4987.05 868
4987.72 838
4988.39 807
4989.05 801
4989.72 821
4990.39 822
4991.05 797
4991.72 816
4992.39 816
4993.05 838
4993.72 816
4994.39 794
4995.05 767
4995.72 811
4996.39 819
4997.05 826
4997.72 840
4998.39 815
4999.06 797
4999.72 807
5000.39 762
5001.06 782
5001.73 795
5002.39 775
5003.06 742
5003.73 779
5004.39 790
5005.06 787
5005.73 822
5006.40 803
5007.07 806
5007.73 802
5008.40 836
5009.07 813
5009.74 813
5010.40 791
5011.07 790
5011.74 783
5012.41 828
5013.08 821
5013.74 839
5014.41 841
5015.08 788
5015.75 782
5016.42 798
5017.09 805
5017.75 844
5018.42 796
5019.09 882
5019.76 824
5020.43 858
5021.10 833
5021.76 854
5022.43 892
5023.10 938
5023.77 964
5024.44 929
5025.11 974
5025.78 913
5026.45 930
5027.12 844
5027.78 845
5028.45 850
5029.12 849
5029.79 826
5030.46 818
5031.13 829
5031.80 805
5032.47 767
5033.14 775
5033.81 756
5034.48 801
5035.15 817
5035.82 826
5036.49 806
5037.16 804
5037.83 777
5038.50 727
5039.16 812
5039.83 746
5040.50 739
5041.17 776
5041.84 791
5042.51 808
5043.18 796
5043.85 783
5044.52 788
5045.20 783
5045.87 814
5046.54 779
5047.21 801
5047.88 796
5048.55 786
5049.22 743
5049.89 819
5050.56 825
5051.23 812
5051.90 771
5052.57 755
5053.24 806
5053.91 780
5054.58 736
5055.25 767
5055.92 815
5056.60 784
5057.27 737
5057.94 753
5058.61 815
5059.28 797
5059.95 783
5060.62 785
5061.29 776
5061.96 794
5062.64 801
5063.31 819
5063.98 843
5064.65 782
5065.32 794
5065.99 772
5066.66 784
5067.34 771
5068.01 770
5068.68 768
5069.35 784
5070.02 787
5070.70 791
5071.37 835
5072.04 816
5072.71 825
5073.38 742
5074.06 789
5074.73 822
5075.40 815
5076.07 820
5076.74 811
5077.42 821
5078.09 840
5078.76 825
5079.43 845
5080.11 874
5080.78 870
5081.45 865
5082.12 947
5082.80 867
5083.47 834
5084.14 822
5084.82 876
5085.49 850
5086.16 883
5086.83 851
5087.51 855
5088.18 870
5088.85 919
5089.53 921
5090.20 954
5090.87 949
5091.55 977
5092.22 945
5092.89 992
5093.57 888
5094.24 877
5094.91 901
5095.59 882
5096.26 796
5096.93 839
5097.61 828
5098.28 853
5098.96 830
5099.63 782
5100.30 803
5100.98 793
5101.65 858
5102.32 834
5103.00 874
5103.67 873
5104.35 847
5105.02 810
5105.70 835
5106.37 790
5107.04 846
5107.72 872
5108.39 807
5109.07 774
5109.74 826
5110.42 799
5111.09 822
5111.77 771
5112.44 834
5113.11 864
5113.79 815
5114.46 809
5115.14 825
5115.81 856
5116.49 964
5117.16 972
5117.84 1036
5118.51 1071
5119.19 1094
5119.86 1060
5120.54 1042
5121.21 1019
5121.89 1004
5122.57 954
5123.24 931
5123.92 935
5124.59 825
5125.27 855
5125.94 861
5126.62 828
5127.29 873
5127.97 848
5128.64 833
5129.32 847
5130.00 837
5130.67 866
5131.35 894
5132.02 828
5132.70 847
5133.38 854
5134.05 854
5134.73 842
5135.40 903
5136.08 833
5136.76 828
5137.43 880
5138.11 852
5138.79 908
5139.46 859
5140.14 850
5140.82 876
5141.49 845
5142.17 825
5142.85 798
5143.52 800
5144.20 831
5144.88 803
5145.55 736
5146.23 712
5146.91 763
5147.58 720
5148.26 772
5148.94 806
5149.61 802
5150.29 790
5150.97 760
5151.65 732
5152.32 790
5153.00 827
5153.68 796
5154.36 802
5155.03 815
5155.71 793
5156.39 849
5157.07 847
5157.74 883
5158.42 842
5159.10 869
5159.78 819
5160.45 794
5161.13 787
5161.81 779
5162.49 788
5163.17 810
5163.84 835
5164.52 850
5165.20 835
5165.88 862
5166.56 826
5167.24 787
5167.91 801
5168.59 771
5169.27 817
5169.95 869
5170.63 808
5171.31 789
5171.98 787
5172.66 751
5173.34 778
5174.02 754
5174.70 758
5175.38 827
5176.06 782
5176.74 796
5177.41 797
5178.09 825
5178.77 817
5179.45 774
5180.13 816
5180.81 786
5181.49 810
5182.17 795
5182.85 828
5183.53 786
5184.21 732
5184.89 732
5185.57 751
5186.24 749
5186.92 753
5187.60 764
5188.28 744
5188.96 759
5189.64 758
5190.32 730
5191.00 774
5191.68 735
5192.36 706
5193.04 723
5193.72 684
5194.40 721
5195.08 714
5195.76 718
5196.44 775
5197.12 795
5197.80 805
5198.48 741
5199.16 743
5199.84 761
5200.52 743
5201.21 706
5201.89 722
5202.57 702
5203.25 810
5203.93 766
5204.61 777
5205.29 831
5205.97 750
5206.65 843
5207.33 797
5208.01 828
5208.69 777
5209.37 785
5210.06 799
5210.74 773
5211.42 831
5212.10 790
5212.78 801
5213.46 785
5214.14 865
5214.82 813
5215.51 808
5216.19 813
5216.87 834
5217.55 812
5218.23 765
5218.91 802
5219.60 790
5220.28 815
5220.96 833
5221.64 837
5222.32 849
5223.00 870
5223.69 870
5224.37 885
5225.05 877
5225.73 826
5226.41 759
5227.10 767
5227.78 776
5228.46 796
5229.14 776
5229.83 752
5230.51 730
5231.19 746
5231.87 800
5232.56 786
5233.24 824
5233.92 812
5234.60 855
5235.29 830
5235.97 814
5236.65 794
5237.34 828
5238.02 860
5238.70 848
5239.38 829
5240.07 802
5240.75 813
5241.43 813
5242.12 852
5242.80 820
5243.48 867
5244.17 807
5244.85 763
5245.53 769
5246.22 786
5246.90 779
5247.58 788
5248.27 794
5248.95 778
5249.63 771
5250.32 804
5251.00 817
5251.69 800
5252.37 799
5253.05 833
5253.74 820
5254.42 776
5255.11 741
5255.79 743
5256.47 740
5257.16 725
5257.84 756
5258.53 799
5259.21 819
5259.89 822
5260.58 820
5261.26 833
5261.95 852
5262.63 843
5263.32 793
5264.00 850
5264.69 840
5265.37 832
5266.06 879
5266.74 833
5267.43 815
5268.11 837
5268.79 828
5269.48 828
5270.16 845
5270.85 823
5271.53 847
5272.22 841
5272.91 865
5273.59 895
5274.28 782
5274.96 818
5275.65 819
5276.33 830
5277.02 796
5277.70 817
5278.39 790
5279.07 823
5279.76 867
5280.45 901
5281.13 902
5281.82 882
5282.50 885
5283.19 940
5283.87 902
5284.56 838
5285.25 801
5285.93 854
5286.62 802
5287.30 788
5287.99 817
5288.68 807
5289.36 816
5290.05 801
5290.74 803
5291.42 810
5292.11 852
5292.79 842
5293.48 826
5294.17 833
5294.85 874
5295.54 871
5296.23 849
5296.91 887
5297.60 897
5298.29 900
5298.98 905
5299.66 897
5300.35 903
5301.04 953
5301.72 996
5302.41 969
5303.10 960
5303.78 963
5304.47 951
5305.16 995
5305.85 1038
5306.53 1007
5307.22 1067
5307.91 1027
5308.60 971
5309.28 1010
5309.97 1011
5310.66 1021
5311.35 1090
5312.03 1101
5312.72 1097
5313.41 1130
5314.10 1206
5314.79 1222
5315.47 1161
5316.16 1149
5316.85 1133
5317.54 1120
5318.23 1073
5318.91 1061
5319.60 1005
5320.29 1031
5320.98 1002
5321.67 924
5322.36 961
5323.04 938
5323.73 925
5324.42 861
5325.11 837
5325.80 831
5326.49 877
5327.18 857
5327.86 858
5328.55 825
5329.24 890
5329.93 876
5330.62 868
5331.31 892
5332.00 864
5332.69 888
5333.38 840
5334.06 817
5334.75 838
5335.44 852
5336.13 825
5336.82 862
5337.51 862
5338.20 863
5338.89 851
5339.58 823
5340.27 867
5340.96 869
5341.65 915
5342.34 923
5343.03 913
5343.72 903
5344.41 953
5345.10 1003
5345.79 1056
5346.48 1057
5347.17 1117
5347.86 1170
5348.55 1292
5349.24 1312
5349.93 1371
5350.62 1448
5351.31 1384
5352.00 1375
5352.69 1320
5353.38 1281
5354.07 1257
5354.76 1165
5355.45 1060
5356.14 982
5356.83 954
5357.52 900
5358.21 889
5358.90 892
5359.59 906
5360.29 916
5360.98 873
5361.67 818
5362.36 855
5363.05 864
5363.74 873
5364.43 867
5365.12 854
5365.81 856
5366.50 822
5367.20 773
5367.89 811
5368.58 768
5369.27 805
5369.96 762
5370.65 764
5371.34 822
5372.04 803
5372.73 803
5373.42 801
5374.11 869
5374.80 818
5375.49 819
5376.19 809
5376.88 860
5377.57 819
5378.26 840
5378.95 842
5379.65 804
5380.34 796
5381.03 754
5381.72 795
5382.42 827
5383.11 846
5383.80 862
5384.49 812
5385.19 811
5385.88 839
5386.57 842
5387.26 874
5387.96 858
5388.65 901
5389.34 908
5390.03 922
5390.73 900
5391.42 854
5392.11 853
5392.80 880
5393.50 885
5394.19 883
5394.88 835
5395.58 830
5396.27 877
5396.96 828
5397.66 811
5398.35 821
5399.04 772
5399.74 776
5400.43 868
5401.12 814
5401.82 790
5402.51 835
5403.20 818
5403.90 802
5404.59 809
5405.29 843
5405.98 839
5406.67 839
5407.37 851
5408.06 835
5408.75 825
5409.45 807
5410.14 798
5410.84 838
5411.53 840
5412.23 798
5412.92 814
5413.61 824
5414.31 888
5415.00 812
5415.70 851
5416.39 785
5417.09 826
5417.78 835
5418.47 824
5419.17 795
5419.86 849
5420.56 857
5421.25 847
5421.95 855
5422.64 894
5423.34 894
5424.03 873
5424.73 841
5425.42 828
5426.12 859
5426.81 865
5427.51 837
5428.20 857
5428.90 909
5429.59 847
5430.29 862
5430.99 935
5431.68 870
5432.38 890
5433.07 901
5433.77 876
5434.46 850
5435.16 873
5435.85 844
5436.55 831
5437.25 863
5437.94 911
5438.64 868
5439.33 875
5440.03 831
5440.73 867
5441.42 855
5442.12 945
5442.81 956
5443.51 926
5444.21 972
5444.90 1068
5445.60 1137
5446.29 1192
5446.99 1187
5447.69 1236
5448.38 1254
5449.08 1277
5449.78 1241
5450.47 1206
5451.17 1123
5451.87 1081
5452.56 1064
5453.26 1022
5453.96 1017
5454.65 977
5455.35 921
5456.05 972
5456.75 978
5457.44 990
5458.14 971
5458.84 1052
5459.53 985
5460.23 981
5460.93 972
5461.63 1075
5462.32 1062
5463.02 1104
5463.72 1155
5464.42 1090
5465.11 1087
5465.81 1023
5466.51 1036
5467.21 1021
5467.90 971
5468.60 1057
5469.30 1047
5470.00 1016
5470.70 1055
5471.39 1064
5472.09 1051
5472.79 1016
5473.49 1121
5474.19 1124
5474.88 1144
5475.58 1150
5476.28 1169
5476.98 1203
5477.68 1229
5478.38 1324
5479.07 1475
5479.77 1539
5480.47 1549
5481.17 1565
5481.87 1594
5482.57 1525
5483.27 1464
5483.96 1409
5484.66 1382
5485.36 1293
5486.06 1285
5486.76 1294
5487.46 1279
5488.16 1239
5488.86 1254
5489.56 1279
5490.26 1273
5490.96 1280
5491.65 1298
5492.35 1333
5493.05 1382
5493.75 1432
5494.45 1441
5495.15 1412
5495.85 1370
5496.55 1433
5497.25 1523
5497.95 1665
5498.65 1849
5499.35 2006
5500.05 2283
5500.75 2479
5501.45 2460
5502.15 2371
5502.85 2265
5503.55 1993
5504.25 1873
5504.95 1674
5505.65 1524
5506.35 1419
5507.05 1288
5507.75 1246
5508.45 1213
5509.15 1193
5509.85 1150
5510.55 1137
5511.25 1171
5511.95 1193
5512.65 1215
5513.35 1208
5514.05 1181
5514.76 1131
5515.46 1094
5516.16 1127
5516.86 1139
5517.56 1191
5518.26 1161
5518.96 1121
5519.66 1156
5520.36 1108
5521.06 1092
5521.77 1140
5522.47 1128
5523.17 1062
5523.87 1051
5524.57 1026
5525.27 1000
5525.97 1014
5526.67 957
5527.38 992
5528.08 965
5528.78 996
5529.48 1024
5530.18 959
5530.88 938
5531.59 893
5532.29 936
5532.99 925
5533.69 925
5534.39 928
5535.10 919
5535.80 933
5536.50 922
5537.20 935
5537.90 879
5538.61 939
5539.31 932
5540.01 923
5540.71 905
5541.42 874
5542.12 890
5542.82 921
5543.52 940
5544.23 950
5544.93 959
5545.63 878
5546.33 932
5547.04 957
5547.74 996
5548.44 940
5549.15 913
5549.85 922
5550.55 906
5551.26 883
5551.96 833
5552.66 884
5553.36 874
5554.07 859
5554.77 859
5555.47 864
5556.18 887
5556.88 896
5557.58 848
5558.29 879
5558.99 906
5559.70 883
5560.40 873
5561.10 918
5561.81 902
5562.51 902
5563.21 963
5563.92 936
5564.62 943
5565.33 932
5566.03 958
5566.73 931
5567.44 910
5568.14 934
5568.85 900
5569.55 820
5570.25 829
5570.96 865
5571.66 848
5572.37 911
5573.07 896
5573.78 914
5574.48 904
5575.19 928
5575.89 916
5576.59 983
5577.30 943
5578.00 889
5578.71 861
5579.41 864
5580.12 837
5580.82 870
5581.53 844
5582.23 874
5582.94 871
5583.64 875
5584.35 876
5585.05 849
5585.76 836
5586.46 814
5587.17 846
5587.88 836
5588.58 785
5589.29 796
5589.99 787
5590.70 816
5591.40 823
5592.11 762
5592.81 777
5593.52 767
5594.23 767
5594.93 808
5595.64 797
5596.34 795
5597.05 802
5597.76 817
5598.46 797
5599.17 799
5599.87 807
5600.58 802
5601.29 802
5601.99 788
5602.70 846
5603.41 826
5604.11 834
5604.82 820
5605.52 783
5606.23 842
5606.94 839
5607.64 791
5608.35 771
5609.06 768
5609.76 809
5610.47 829
5611.18 826
5611.88 767
5612.59 794
5613.30 803
5614.01 809
5614.71 794
5615.42 784
5616.13 835
5616.83 846
5617.54 811
5618.25 822
5618.96 807
5619.66 802
5620.37 792
5621.08 807
5621.79 805
5622.49 794
5623.20 785
5623.91 818
5624.62 780
5625.32 816
5626.03 830
5626.74 846
5627.45 768
5628.16 815
5628.86 842
5629.57 838
5630.28 832
5630.99 852
5631.70 842
5632.40 838
5633.11 868
5633.82 916
5634.53 867
5635.24 863
5635.95 875
5636.65 914
5637.36 912
5638.07 874
5638.78 909
5639.49 995
5640.20 961
5640.91 896
5641.61 914
5642.32 952
5643.03 924
5643.74 944
5644.45 907
5645.16 888
5645.87 883
5646.58 895
5647.29 838
5648.00 899
5648.70 877
5649.41 835
5650.12 827
5650.83 833
5651.54 864
5652.25 924
5652.96 867
5653.67 890
5654.38 883
5655.09 906
5655.80 864
5656.51 921
5657.22 928
5657.93 974
5658.64 992
5659.35 982
5660.06 922
5660.77 938
5661.48 975
5662.19 993
5662.90 934
5663.61 893
5664.32 929
5665.03 878
5665.74 880
5666.45 840
5667.16 891
5667.87 890
5668.58 907
5669.29 952
5670.00 958
5670.71 1035
5671.42 987
5672.13 966
5672.84 965
5673.56 957
5674.27 922
5674.98 919
5675.69 838
5676.40 901
5677.11 853
5677.82 863
5678.53 857
5679.24 884
5679.95 895
5680.67 885
5681.38 900
5682.09 902
5682.80 860
5683.51 796
5684.22 837
5684.93 882
5685.65 926
5686.36 857
5687.07 833
5687.78 848
5688.49 831
5689.20 771
5689.92 830
5690.63 859
5691.34 816
5692.05 863
5692.76 831
5693.47 819
5694.19 793
5694.90 814
5695.61 794
5696.32 807
5697.04 766
5697.75 768
5698.46 773
5699.17 739
5699.89 804
5700.60 792
5701.31 803
5702.02 798
5702.74 777
5703.45 823
5704.16 807
5704.87 791
5705.59 817
5706.30 851
5707.01 855
5707.72 851
5708.44 831
5709.15 793
5709.86 805
5710.58 819
5711.29 778
5712.00 754
5712.72 774
5713.43 809
5714.14 774
5714.86 766
5715.57 818
5716.28 809
5717.00 800
5717.71 828
5718.42 773
5719.14 752
5719.85 828
5720.56 825
5721.28 834
5721.99 810
5722.71 816
5723.42 862
5724.13 876
5724.85 864
5725.56 867
5726.28 889
5726.99 904
5727.70 974
5728.42 948
5729.13 979
5729.85 1002
5730.56 987
5731.28 952
5731.99 933
5732.70 941
5733.42 887
5734.13 872
5734.85 896
5735.56 895
5736.28 857
5736.99 851
5737.71 850
5738.42 845
5739.14 876
5739.85 878
5740.57 864
5741.28 889
5742.00 809
5742.71 851
5743.43 796
5744.14 803
5744.86 826
5745.57 846
5746.29 868
5747.00 921
5747.72 930
5748.43 864
5749.15 876
5749.87 940
5750.58 929
5751.30 974
5752.01 906
5752.73 954
5753.44 987
5754.16 1045
5754.88 1094
5755.59 1107
5756.31 1168
5757.02 1195
5757.74 1184
5758.46 1248
5759.17 1292
5759.89 1268
5760.60 1201
5761.32 1136
5762.04 1153
5762.75 1179
5763.47 1132
5764.19 1134
5764.90 1053
5765.62 1072
5766.34 1091
5767.05 1225
5767.77 1300
5768.49 1344
5769.20 1511
5769.92 1649
5770.64 1697
5771.35 1663
5772.07 1635
5772.79 1569
5773.50 1440
5774.22 1259
5774.94 1213
5775.65 1155
5776.37 1099
5777.09 1106
5777.81 1106
5778.52 1055
5779.24 1091
5779.96 1076
5780.68 1156
5781.39 1132
5782.11 1125
5782.83 1178
5783.55 1116
5784.26 1194
5784.98 1212
5785.70 1196
5786.42 1143
5787.14 1098
5787.85 1069
5788.57 1078
5789.29 1064
5790.01 1046
5790.73 1082
5791.44 1046
5792.16 1079
5792.88 1014
5793.60 1006
5794.32 1039
5795.03 1046
5795.75 1035
5796.47 1072
5797.19 1063
5797.91 1114
5798.63 1163
5799.35 1189
5800.06 1255
5800.78 1311
5801.50 1274
5802.22 1307
5802.94 1198
5803.66 1222
5804.38 1127
5805.10 1094
5805.82 990
5806.53 1001
5807.25 963
5807.97 1012
5808.69 1003
5809.41 980
5810.13 934
5810.85 936
5811.57 1024
5812.29 1016
5813.01 952
5813.73 924
5814.45 935
5815.17 962
5815.89 907
5816.61 938
5817.33 882
5818.05 910
5818.77 944
5819.49 961
5820.20 930
5820.92 891
5821.64 923
5822.36 888
5823.09 898
5823.81 874
5824.53 893
5825.25 860
5825.97 908
5826.69 923
5827.41 886
5828.13 900
5828.85 904
5829.57 953
5830.29 881
5831.01 879
5831.73 878
5832.45 887
5833.17 904
5833.89 930
5834.61 899
5835.33 891
5836.05 914
5836.78 923
5837.50 946
5838.22 885
5838.94 891
5839.66 886
5840.38 883
5841.10 889
5841.82 880
5842.54 876
5843.27 849
5843.99 825
5844.71 861
5845.43 811
5846.15 837
5846.87 849
5847.59 839
5848.32 883
5849.04 859
5849.76 883
5850.48 877
5851.20 867
5851.93 864
5852.65 874
5853.37 850
5854.09 847
5854.81 843
5855.54 826
5856.26 809
5856.98 846
5857.70 817
5858.42 825
5859.15 864
5859.87 877
5860.59 868
5861.31 854
5862.04 869
5862.76 849
5863.48 857
5864.20 832
5864.93 884
5865.65 887
5866.37 875
5867.10 871
5867.82 884
5868.54 863
5869.26 910
5869.99 869
5870.71 848
5871.43 872
5872.16 877
5872.88 872
5873.60 867
5874.33 872
5875.05 870
5875.77 875
5876.50 916
5877.22 937
5877.94 923
5878.67 951
5879.39 910
5880.11 894
5880.84 881
5881.56 938
5882.28 931
5883.01 920
5883.73 953
5884.46 966
5885.18 1002
5885.90 983
5886.63 953
5887.35 1010
5888.08 980
5888.80 979
5889.52 984
5890.25 921
5890.97 934
5891.70 952
5892.42 978
5893.15 948
5893.87 965
5894.59 945
5895.32 968
5896.04 987
5896.77 957
5897.49 939
5898.22 945
5898.94 978
5899.67 997
5900.39 972
5901.12 998
5901.84 1086
5902.57 1072
5903.29 1018
5904.02 1085
5904.74 1088
5905.47 1082
5906.19 1037
5906.92 1036
5907.64 1023
5908.37 1076
5909.09 1047
5909.82 1085
5910.55 1096
5911.27 1054
5912.00 1068
5912.72 1081
5913.45 1039
5914.17 1077
5914.90 1111
5915.63 1109
5916.35 1104
5917.08 1146
5917.80 1131
5918.53 1143
5919.25 1156
5919.98 1104
5920.71 1188
5921.43 1212
5922.16 1192
5922.89 1155
5923.61 1221
5924.34 1231
5925.06 1184
5925.79 1150
5926.52 1252
5927.24 1299
5927.97 1305
5928.70 1275
5929.42 1319
5930.15 1313
5930.88 1391
5931.60 1406
5932.33 1392
5933.06 1341
5933.78 1396
5934.51 1442
5935.24 1437
5935.97 1422
5936.69 1492
5937.42 1560
5938.15 1569
5938.87 1586
5939.60 1516
5940.33 1598
5941.06 1617
5941.78 1638
5942.51 1758
5943.24 1717
5943.97 1723
5944.69 1736
5945.42 1733
5946.15 1739
5946.88 1780
5947.60 1802
5948.33 1934
5949.06 1967
5949.79 1942
5950.52 1967
5951.24 2109
5951.97 2221
5952.70 2356
5953.43 2379
5954.16 2378
5954.88 2350
5955.61 2360
5956.34 2342
5957.07 2358
5957.80 2257
5958.53 2264
5959.25 2276
5959.98 2315
5960.71 2319
5961.44 2350
5962.17 2411
5962.90 2357
5963.63 2410
5964.36 2555
5965.08 2722
5965.81 2897
5966.54 3060
5967.27 3179
5968.00 3237
5968.73 3135
5969.46 3119
5970.19 2930
5970.92 2876
5971.65 2822
5972.37 2862
5973.10 2826
5973.83 2780
5974.56 2749
5975.29 2769
5976.02 2731
5976.75 2790
5977.48 2779
5978.21 2925
5978.94 3001
5979.67 3006
5980.40 3171
5981.13 3270
5981.86 3310
5982.59 3311
5983.32 3306
5984.05 3318
5984.78 3350
5985.51 3383
5986.24 3295
5986.97 3306
5987.70 3367
5988.43 3302
5989.16 3381
5989.89 3390
5990.62 3463
5991.35 3450
5992.08 3530
5992.81 3528
5993.54 3548
5994.27 3613
5995.00 3620
5995.74 3622
5996.47 3809
5997.20 3888
5997.93 3911
5998.66 3864
5999.39 3847
6000.12 3800
6000.85 3726
6001.58 3641
6002.31 3619
6003.04 3625
6003.78 3500
6004.51 3418
6005.24 3363
6005.97 3469
6006.70 3493
6007.43 3745
6008.16 3925
6008.90 4371
6009.63 5163
6010.36 6034
6011.09 7059
6011.82 8230
6012.55 9209
6013.29 10045
6014.02 10587
6014.75 10585
6015.48 10212
6016.21 9586
6016.95 8687
6017.68 7590
6018.41 6571
6019.14 5632
6019.87 4926
6020.61 4309
6021.34 3783
6022.07 3415
6022.80 3126
6023.54 2964
6024.27 2853
6025.00 2829
6025.73 2710
6026.47 2696
6027.20 2613
6027.93 2572
6028.66 2693
6029.40 2710
6030.13 2669
6030.86 2573
6031.59 2605
6032.33 2446
6033.06 2354
6033.79 2276
6034.53 2200
6035.26 2119
6035.99 2131
6036.73 2180
6037.46 2232
6038.19 2243
6038.93 2246
6039.66 2285
6040.39 2271
6041.13 2306
6041.86 2315
6042.59 2376
6043.33 2385
6044.06 2412
6044.79 2453
6045.53 2456
6046.26 2428
6047.00 2535
6047.73 2627
6048.46 2588
6049.20 2721
6049.93 2741
6050.67 2901
6051.40 3023
6052.13 3160
6052.87 3114
6053.60 3158
6054.34 3065
6055.07 3055
6055.81 2931
6056.54 2860
6057.27 2790
6058.01 2760
6058.74 2706
6059.48 2652
6060.21 2625
6060.95 2532
6061.68 2443
6062.42 2484
6063.15 2507
6063.89 2492
6064.62 2445
6065.36 2492
6066.09 2398
6066.83 2344
6067.56 2331
6068.30 2265
6069.03 2225
6069.77 2219
6070.50 2191
6071.24 2158
6071.97 2148
6072.71 2147
6073.44 2121
6074.18 2087
6074.91 2094
6075.65 2163
6076.39 2163
6077.12 2165
6077.86 2031
6078.59 1974
6079.33 2001
6080.06 1963
6080.80 1947
6081.54 1924
6082.27 1944
6083.01 1916
6083.74 1859
6084.48 1814
6085.22 1860
6085.95 1891
6086.69 1829
6087.42 1839
6088.16 1908
6088.90 1915
6089.63 1940
6090.37 1843
6091.11 1874
6091.84 1883
6092.58 1870
6093.32 1880
6094.05 1821
6094.79 1795
6095.53 1827
6096.26 1869
6097.00 1788
6097.74 1788
6098.47 1794
6099.21 1788
6099.95 1799
6100.69 1826
6101.42 1750
6102.16 1794
6102.90 1782
6103.63 1735
6104.37 1725
6105.11 1782
6105.85 1752
6106.58 1691
6107.32 1716
6108.06 1724
6108.80 1753
6109.53 1752
6110.27 1736
6111.01 1699
6111.75 1710
6112.49 1771
6113.22 1903
6113.96 1844
6114.70 1901
6115.44 1891
6116.17 1917
6116.91 1963
6117.65 1931
6118.39 1939
6119.13 1932
6119.87 1921
6120.60 1958
6121.34 1935
6122.08 1921
6122.82 1919
6123.56 1893
6124.30 1977
6125.03 1920
6125.77 2007
6126.51 1967
6127.25 1926
6127.99 2028
6128.73 2010
6129.47 1985
6130.21 1985
6130.94 2008
6131.68 2016
6132.42 1990
6133.16 2059
6133.90 2037
6134.64 2067
6135.38 2157
6136.12 2245
6136.86 2271
6137.60 2377
6138.34 2482
6139.08 2443
6139.81 2528
6140.55 2519
6141.29 2578
6142.03 2607
6142.77 2659
6143.51 2670
6144.25 2597
6144.99 2508
6145.73 2445
6146.47 2457
6147.21 2489
6147.95 2464
6148.69 2432
6149.43 2444
6150.17 2428
6150.91 2414
6151.65 2497
6152.39 2501
6153.13 2546
6153.87 2567
6154.61 2552
6155.35 2534
6156.09 2587
6156.83 2530
6157.58 2585
6158.32 2608
6159.06 2642
6159.80 2637
6160.54 2750
6161.28 2735
6162.02 2807
6162.76 2884
6163.50 2994
6164.24 3102
6164.98 3385
6165.72 3490
6166.46 3526
6167.21 3577
6167.95 3631
6168.69 3669
6169.43 3570
6170.17 3542
6170.91 3550
6171.65 3560
6172.39 3320
6173.14 3281
6173.88 3292
6174.62 3350
6175.36 3346
6176.10 3367
6176.84 3351
6177.59 3542
6178.33 3823
6179.07 4286
6179.81 4953
6180.55 5780
6181.30 6587
6182.04 7282
6182.78 7896
6183.52 8393
6184.26 8396
6185.01 8044
6185.75 7429
6186.49 6806
6187.23 6102
6187.97 5401
6188.72 4800
6189.46 4384
6190.20 4042
6190.94 3865
6191.69 3702
6192.43 3543
6193.17 3501
6193.92 3592
6194.66 3519
6195.40 3497
6196.14 3389
6196.89 3412
6197.63 3324
6198.37 3345
6199.12 3307
6199.86 3255
6200.60 3245
6201.34 3193
6202.09 3247
6202.83 3344
6203.57 3573
6204.32 3891
6205.06 4523
6205.80 5593
6206.55 6800
6207.29 8083
6208.03 9320
6208.78 10436
6209.52 11292
6210.27 11218
6211.01 10888
6211.75 9827
6212.50 8805
6213.24 7589
6213.98 6489
6214.73 5495
6215.47 4626
6216.22 3983
6216.96 3538
6217.71 3202
6218.45 2902
6219.19 2841
6219.94 2756
6220.68 2669
6221.43 2686
6222.17 2659
6222.92 2647
6223.66 2601
6224.40 2591
6225.15 2482
6225.89 2356
6226.64 2337
6227.38 2272
6228.13 2051
6228.87 2029
6229.62 1989
6230.36 1881
6231.11 1935
6231.85 1941
6232.60 1988
6233.34 2010
6234.09 1949
6234.83 2000
6235.58 2037
6236.32 2034
6237.07 2080
6237.81 2117
6238.56 2207
6239.30 2284
6240.05 2310
6240.80 2415
6241.54 2434
6242.29 2381
6243.03 2364
6243.78 2338
6244.52 2305
6245.27 2417
6246.02 2419
6246.76 2456
6247.51 2511
6248.25 2532
6249.00 2454
6249.75 2402
6250.49 2420
6251.24 2379
6251.98 2284
6252.73 2210
6253.48 2192
6254.22 2150
6254.97 2087
6255.72 2067
6256.46 2034
6257.21 1967
6257.95 2012
6258.70 1988
6259.45 2044
6260.19 2011
6260.94 1995
6261.69 1990
6262.43 1945
6263.18 1873
6263.93 1808
6264.68 1823
6265.42 1785
6266.17 1795
6266.92 1797
6267.66 1762
6268.41 1775
6269.16 1855
6269.91 1834
6270.65 1793
6271.40 1851
6272.15 1826
6272.89 1780
6273.64 1843
6274.39 1801
6275.14 1859
6275.88 1867
6276.63 1812
6277.38 1718
6278.13 1716
6278.88 1771
6279.62 1717
6280.37 1715
6281.12 1641
6281.87 1638
6282.62 1614
6283.36 1611
6284.11 1565
6284.86 1646
6285.61 1604
6286.36 1584
6287.10 1536
6287.85 1502
6288.60 1510
6289.35 1536
6290.10 1506
6290.85 1476
6291.59 1501
6292.34 1431
6293.09 1466
6293.84 1453
6294.59 1493
6295.34 1447
6296.09 1434
6296.84 1474
6297.58 1483
6298.33 1454
6299.08 1443
6299.83 1443
6300.58 1442
6301.33 1530
6302.08 1485
6302.83 1484
6303.58 1524
6304.33 1549
6305.08 1528
6305.83 1495
6306.58 1523
6307.32 1529
6308.07 1541
6308.82 1431
6309.57 1488
6310.32 1545
6311.07 1531
6311.82 1515
6312.57 1510
6313.32 1467
6314.07 1515
6314.82 1524
6315.57 1554
6316.32 1459
6317.07 1527
6317.82 1495
6318.57 1534
6319.32 1500
6320.07 1453
6320.82 1421
6321.57 1470
6322.32 1442
6323.07 1375
6323.82 1398
6324.58 1425
6325.33 1392
6326.08 1379
6326.83 1358
6327.58 1348
6328.33 1353
6329.08 1325
6329.83 1336
6330.58 1334
6331.33 1335
6332.08 1347
6332.83 1362
6333.58 1322
6334.34 1301
6335.09 1314
6335.84 1348
6336.59 1313
6337.34 1292
6338.09 1326
6338.84 1358
6339.59 1328
6340.35 1342
6341.10 1343
6341.85 1386
6342.60 1356
6343.35 1426
6344.10 1400
6344.86 1410
6345.61 1415
6346.36 1429
6347.11 1497
6347.86 1458
6348.62 1437
6349.37 1401
6350.12 1514
6350.87 1609
6351.62 1682
6352.38 1800
6353.13 1850
6353.88 1858
6354.63 1853
6355.38 1870
6356.14 1772
6356.89 1730
6357.64 1669
6358.39 1606
6359.15 1633
6359.90 1560
6360.65 1500
6361.40 1491
6362.16 1522
6362.91 1562
6363.66 1528
6364.42 1593
6365.17 1664
6365.92 1790
6366.67 1856
6367.43 1907
6368.18 1999
6368.93 1994
6369.69 1978
6370.44 1883
6371.19 1784
6371.95 1629
6372.70 1566
6373.45 1540
6374.21 1483
6374.96 1492
6375.71 1491
6376.47 1447
6377.22 1438
6377.98 1396
6378.73 1407
6379.48 1485
6380.24 1483
6380.99 1440
6381.74 1493
6382.50 1512
6383.25 1438
6384.01 1435
6384.76 1416
6385.51 1401
6386.27 1399
6387.02 1389
6387.78 1384
6388.53 1352
6389.29 1414
6390.04 1413
6390.79 1358
6391.55 1360
6392.30 1305
6393.06 1308
6393.81 1284
6394.57 1308
6395.32 1347
6396.08 1320
6396.83 1273
6397.59 1292
6398.34 1306
6399.10 1297
6399.85 1300
6400.61 1260
6401.36 1237
6402.12 1317
6402.87 1318
6403.63 1289
6404.38 1267
6405.14 1226
6405.89 1223
6406.65 1238
6407.40 1196
6408.16 1205
6408.91 1215
6409.67 1243
6410.43 1225
6411.18 1231
6411.94 1335
6412.69 1267
6413.45 1224
6414.20 1223
6414.96 1241
6415.72 1253
6416.47 1291
6417.23 1317
6417.98 1246
6418.74 1225
6419.50 1162
6420.25 1180
6421.01 1232
6421.77 1189
6422.52 1226
6423.28 1256
6424.03 1220
6424.79 1266
6425.55 1240
6426.30 1225
6427.06 1233
6427.82 1253
6428.57 1213
6429.33 1250
6430.09 1207
6430.84 1179
6431.60 1214
6432.36 1241
6433.11 1264
6433.87 1257
6434.63 1248
6435.39 1297
6436.14 1241
6436.90 1312
6437.66 1326
6438.41 1266
6439.17 1286
6439.93 1297
6440.69 1334
6441.44 1337
6442.20 1313
6442.96 1332
6443.72 1316
6444.47 1294
6445.23 1297
6445.99 1297
6446.75 1282
6447.50 1324
6448.26 1315
6449.02 1339
6449.78 1331
6450.54 1299
6451.29 1344
6452.05 1414
6452.81 1352
6453.57 1335
6454.33 1342
6455.08 1385
6455.84 1314
6456.60 1327
6457.36 1340
6458.12 1376
6458.88 1359
6459.64 1374
6460.39 1329
6461.15 1321
6461.91 1410
6462.67 1335
6463.43 1368
6464.19 1421
6464.95 1456
6465.70 1431
6466.46 1458
6467.22 1473
6467.98 1434
6468.74 1498
6469.50 1488
6470.26 1478
6471.02 1491
6471.78 1481
6472.54 1400
6473.30 1450
6474.05 1525
6474.81 1432
6475.57 1466
6476.33 1480
6477.09 1459
6477.85 1535
6478.61 1510
6479.37 1509
6480.13 1585
6480.89 1570
6481.65 1644
6482.41 1616
6483.17 1620
6483.93 1693
6484.69 1690
6485.45 1672
6486.21 1676
6486.97 1648
6487.73 1703
6488.49 1721
6489.25 1766
6490.01 1764
6490.77 1759
6491.53 1824
6492.29 1919
6493.05 1913
6493.81 1890
6494.57 1907
6495.33 1872
6496.10 1938
6496.86 1928
6497.62 1939
6498.38 1960
6499.14 1887
6499.90 1927
6500.66 1959
6501.42 1948
6502.18 1988
6502.94 2104
6503.70 2170
6504.47 2412
6505.23 2758
6505.99 3184
6506.75 3894
6507.51 4539
6508.27 5069
6509.03 5308
6509.79 5344
6510.56 5031
6511.32 4659
6512.08 4185
6512.84 3756
6513.60 3392
6514.36 2985
6515.13 2677
6515.89 2416
6516.65 2272
6517.41 2195
6518.17 2124
6518.94 2113
6519.70 2071
6520.46 2096
6521.22 2178
6521.98 2148
6522.75 2219
6523.51 2256
6524.27 2354
6525.03 2502
6525.79 2515
6526.56 2679
6527.32 2659
6528.08 2700
6528.84 2763
6529.61 2691
6530.37 2745
6531.13 2689
6531.90 2615
6532.66 2681
6533.42 2798
6534.18 3089
6534.95 3290
6535.71 3532
6536.47 3851
6537.24 3896
6538.00 3866
6538.76 3682
6539.53 3460
6540.29 3153
6541.05 2869
6541.82 2654
6542.58 2463
6543.34 2326
6544.11 2349
6544.87 2313
6545.63 2203
6546.40 2190
6547.16 2274
6547.92 2297
6548.69 2251
6549.45 2219
6550.21 2147
6550.98 2140
6551.74 2141
6552.51 2156
6553.27 2142
6554.03 2123
6554.80 2127
6555.56 2066
6556.33 2151
6557.09 2254
6557.85 2224
6558.62 2217
6559.38 2130
6560.15 2105
6560.91 2210
6561.68 2246
6562.44 2273
6563.21 2311
6563.97 2355
6564.74 2362
6565.50 2410
6566.26 2369
6567.03 2362
6567.79 2346
6568.56 2333
6569.32 2409
6570.09 2371
6570.85 2398
6571.62 2445
6572.38 2421
6573.15 2456
6573.91 2464
6574.68 2474
6575.44 2543
6576.21 2476
6576.98 2516
6577.74 2578
6578.51 2603
6579.27 2608
6580.04 2621
6580.80 2695
6581.57 2769
6582.33 2833
6583.10 2831
6583.87 2924
6584.63 2959
6585.40 2867
6586.16 2797
6586.93 2809
6587.70 2791
6588.46 2788
6589.23 2700
6589.99 2810
6590.76 2915
6591.53 3049
6592.29 3321
6593.06 3440
6593.82 3649
6594.59 3869
6595.36 3879
6596.12 3854
6596.89 3790
6597.66 3755
6598.42 3625
6599.19 3363
6599.96 3217
6600.72 3102
6601.49 2894
6602.26 2793
6603.02 2729
6603.79 2630
6604.56 2539
6605.33 2565
6606.09 2539
6606.86 2511
6607.63 2610
6608.39 2605
6609.16 2581
6609.93 2695
6610.70 2657
6611.46 2640
6612.23 2607
6613.00 2512
6613.77 2549
6614.53 2497
6615.30 2537
6616.07 2510
6616.84 2477
6617.60 2550
6618.37 2528
6619.14 2668
6619.91 2834
6620.68 2893
6621.44 2955
6622.21 3080
6622.98 3278
6623.75 3255
6624.52 3266
6625.28 3205
6626.05 2993
6626.82 2866
6627.59 2867
6628.36 2750
6629.13 2618
6629.89 2619
6630.66 2645
6631.43 2703
6632.20 2776
6632.97 2922
6633.74 3075
6634.51 3158
6635.27 3235
6636.04 3439
6636.81 3498
6637.58 3510
6638.35 3498
6639.12 3756
6639.89 3906
6640.66 4006
6641.43 4066
6642.19 4303
6642.96 4109
6643.73 4031
6644.50 3782
6645.27 3551
6646.04 3252
6646.81 2937
6647.58 2715
6648.35 2603
6649.12 2399
6649.89 2264
6650.66 2206
6651.43 2212
6652.20 2156
6652.97 2054
6653.74 2028
6654.51 2055
6655.28 2028
6656.05 1951
6656.82 2012
6657.59 1936
6658.36 1985
6659.13 1952
6659.90 1956
6660.67 1983
6661.44 1959
6662.21 1946
6662.98 1917
6663.75 1908
6664.52 1829
6665.29 1857
6666.06 1962
6666.83 1905
6667.60 1945
6668.37 1958
6669.14 1965
6669.91 2037
6670.68 2066
6671.46 2099
6672.23 2091
6673.00 2085
6673.77 2116
6674.54 2062
6675.31 2058
6676.08 2101
6676.85 2075
6677.62 2093
6678.40 2081
6679.17 2077
6679.94 2024
6680.71 2135
6681.48 2133
6682.25 2173
6683.02 2267
6683.80 2291
6684.57 2387
6685.34 2421
6686.11 2356
6686.88 2367
6687.65 2199
6688.43 2181
6689.20 2136
6689.97 2067
6690.74 2032
6691.51 1914
6692.29 1867
6693.06 1817
6693.83 1840
6694.60 1760
6695.37 1774
6696.15 1802
6696.92 1782
6697.69 1787
6698.46 1835
6699.24 1758
6700.01 1764
6700.78 1762
6701.55 1751
6702.33 1705
6703.10 1719
6703.87 1709
6704.64 1641
6705.42 1656
6706.19 1630
6706.96 1606
6707.74 1663
6708.51 1693
6709.28 1593
6710.06 1540
6710.83 1592
6711.60 1524
6712.37 1511
6713.15 1524
6713.92 1529
6714.69 1548
6715.47 1602
6716.24 1516
6717.01 1528
6717.79 1495
6718.56 1542
6719.34 1534
6720.11 1522
6720.88 1492
6721.66 1546
6722.43 1492
6723.20 1509
6723.98 1511
6724.75 1506
6725.53 1430
6726.30 1499
6727.07 1452
6727.85 1433
6728.62 1475
6729.40 1496
6730.17 1473
6730.95 1492
6731.72 1491
6732.49 1478
6733.27 1497
6734.04 1493
6734.82 1489
6735.59 1457
6736.37 1526
6737.14 1502
6737.92 1519
6738.69 1586
6739.47 1515
6740.24 1487
6741.01 1576
6741.79 1532
6742.56 1552
6743.34 1608
6744.11 1625
6744.89 1556
6745.67 1594
6746.44 1608
6747.22 1616
6747.99 1576
6748.77 1587
6749.54 1644
6750.32 1684
6751.09 1756
6751.87 1812
6752.64 1888
6753.42 1872
6754.19 1911
6754.97 1901
6755.75 1775
6756.52 1780
6757.30 1732
6758.07 1722
6758.85 1677
6759.63 1672
6760.40 1635
6761.18 1641
6761.95 1700
6762.73 1691
6763.51 1631
6764.28 1651
6765.06 1630
6765.83 1634
6766.61 1637
6767.39 1679
6768.16 1671
6768.94 1608
6769.72 1632
6770.49 1636
6771.27 1612
6772.05 1578
6772.82 1516
6773.60 1536
6774.38 1569
6775.15 1524
6775.93 1516
6776.71 1490
6777.48 1575
6778.26 1514
6779.04 1469
6779.82 1465
6780.59 1513
6781.37 1536
6782.15 1513
6782.92 1506
6783.70 1501
6784.48 1487
6785.26 1478
6786.03 1437
6786.81 1451
6787.59 1507
6788.37 1454
6789.14 1433
6789.92 1374
6790.70 1358
6791.48 1366
6792.25 1361
6793.03 1374
6793.81 1327
6794.59 1364
6795.37 1377
6796.14 1367
6796.92 1363
6797.70 1350
6798.48 1406
6799.26 1495
6800.04 1460
6800.81 1472
6801.59 1423
6802.37 1484
6803.15 1431
6803.93 1482
6804.71 1517
6805.48 1486
6806.26 1515
6807.04 1442
6807.82 1484
6808.60 1461
6809.38 1430
6810.16 1413
6810.94 1465
6811.71 1426
6812.49 1402
6813.27 1504
6814.05 1464
6814.83 1459
6815.61 1434
6816.39 1470
6817.17 1461
6817.95 1464
6818.73 1429
6819.51 1452
6820.29 1440
6821.07 1413
6821.84 1466
6822.62 1452
6823.40 1434
6824.18 1426
6824.96 1400
6825.74 1381
6826.52 1422
6827.30 1451
6828.08 1408
6828.86 1447
6829.64 1392
6830.42 1408
6831.20 1350
6831.98 1339
6832.76 1414
6833.54 1518
6834.32 1568
6835.10 1745
6835.88 1983
6836.66 2405
6837.44 2755
6838.22 3149
6839.01 3526
6839.79 3539
6840.57 3445
6841.35 3381
6842.13 3083
6842.91 2690
6843.69 2380
6844.47 2157
6845.25 2021
6846.03 1853
6846.81 1731
6847.59 1820
6848.37 1973
6849.16 2036
6849.94 2272
6850.72 2309
6851.50 2336
6852.28 2377
6853.06 2386
6853.84 2283
6854.62 2148
6855.41 2042
6856.19 1888
6856.97 1776
6857.75 1685
6858.53 1606
6859.31 1558
6860.10 1579
6860.88 1539
6861.66 1431
6862.44 1452
6863.22 1500
6864.00 1525
6864.79 1486
6865.57 1505
6866.35 1533
6867.13 1558
6867.91 1577
6868.70 1589
6869.48 1562
6870.26 1586
6871.04 1572
6871.83 1584
6872.61 1585
6873.39 1626
6874.17 1678
6874.96 1679
6875.74 1809
6876.52 1810
6877.30 1843
6878.09 1969
6878.87 2007
6879.65 2118
6880.43 2163
6881.22 2225
6882.00 2450
6882.78 2504
6883.57 2484
6884.35 2522
6885.13 2336
6885.92 2295
6886.70 2396
6887.48 2393
6888.27 2637
6889.05 2641
6889.83 2688
6890.62 2674
6891.40 2504
6892.18 2448
6892.97 2343
6893.75 2126
6894.53 2061
6895.32 2075
6896.10 2005
6896.88 1992
6897.67 2059
6898.45 2002
6899.24 1973
6900.02 1960
6900.80 1982
6901.59 1990
6902.37 1975
6903.16 1995
6903.94 1959
6904.73 1922
6905.51 1916
6906.29 1884
6907.08 1901
6907.86 1870
6908.65 1859
6909.43 1853
6910.22 1781
6911.00 1805
6911.79 1769
6912.57 1803
6913.35 1885
6914.14 1860
6914.92 1792
6915.71 1833
6916.49 1809
6917.28 1850
6918.06 1899
6918.85 1848
6919.63 1808
6920.42 1851
6921.20 1858
6921.99 1858
6922.78 1934
6923.56 1836
6924.35 1936
6925.13 1960
6925.92 1980
6926.70 1986
6927.49 1981
6928.27 1964
6929.06 2016
6929.84 2009
6930.63 2011
6931.42 2051
6932.20 2061
6932.99 2081
6933.77 2060
6934.56 2098
6935.35 2027
6936.13 2035
6936.92 2088
6937.70 2174
6938.49 2270
6939.28 2361
6940.06 2493
6940.85 2623
6941.63 2702
6942.42 2722
6943.21 2892
6943.99 3044
6944.78 3033
6945.57 2927
6946.35 3055
6947.14 3094
6947.93 3062
6948.71 3002
6949.50 3025
6950.29 2969
6951.07 2951
6951.86 2793
6952.65 2764
6953.44 2643
6954.22 2600
6955.01 2625
6955.80 2605
6956.58 2650
6957.37 2632
6958.16 2604
6958.95 2563
6959.73 2604
6960.52 2606
6961.31 2642
6962.09 2686
6962.88 2635
6963.67 2718
6964.46 2850
6965.25 3001
6966.03 3136
6966.82 3212
6967.61 3339
6968.40 3576
6969.18 3661
6969.97 3764
6970.76 3875
6971.55 3705
6972.34 3649
6973.12 3635
6973.91 3679
6974.70 3671
6975.49 3657
6976.28 3751
6977.07 3805
6977.85 3993
6978.64 4008
6979.43 4383
6980.22 4685
6981.01 5208
6981.80 6129
6982.59 7291
6983.37 8804
6984.16 10604
6984.95 12145
6985.74 13389
6986.53 14032
6987.32 13606
6988.11 13135
6988.90 11642
6989.69 9828
6990.47 8328
6991.26 6870
6992.05 5684
6992.84 4881
6993.63 4122
6994.42 3455
6995.21 3135
6996.00 2936
6996.79 2724
6997.58 2565
6998.37 2461
6999.16 2408
6999.95 2413
7000.74 2364
7001.53 2256
7002.32 2275
7003.11 2239
7003.90 2139
7004.69 2094
7005.48 2064
7006.27 1939
7007.06 1889
7007.85 1868
7008.64 1841
7009.43 1886
7010.22 2016
7011.01 2089
7011.80 2160
7012.59 2205
7013.38 2207
7014.17 2245
7014.96 2203
7015.75 2126
7016.54 2088
7017.33 2119
7018.12 2084
7018.91 2104
7019.70 2134
7020.49 2151
7021.28 2306
7022.07 2363
7022.87 2475
7023.66 2521
7024.45 2556
7025.24 2700
7026.03 2659
7026.82 2515
7027.61 2449
7028.40 2409
7029.19 2376
7029.99 2363
7030.78 2206
7031.57 2099
7032.36 2057
7033.15 1999
7033.94 2036
7034.74 2063
7035.53 2036
7036.32 2073
7037.11 2069
7037.90 2092
7038.69 2093
7039.49 2094
7040.28 2084
7041.07 2067
7041.86 2073
7042.65 2133
7043.45 2127
7044.24 2116
7045.03 2200
7045.82 2149
7046.61 2187
7047.41 2171
7048.20 2205
7048.99 2350
7049.78 2439
7050.58 2364
7051.37 2349
7052.16 2402
7052.95 2338
7053.75 2187
7054.54 2132
7055.33 2054
7056.13 2048
7056.92 2065
7057.71 2056
7058.50 2056
7059.30 2091
7060.09 2124
7060.88 2088
7061.68 2071
7062.47 2028
7063.26 1940
7064.06 1935
7064.85 1873
7065.64 1846
7066.44 1825
7067.23 1794
7068.02 1776
7068.82 1727
7069.61 1722
7070.40 1674
7071.20 1698
7071.99 1667
7072.78 1572
7073.58 1599
7074.37 1609
7075.17 1605
7075.96 1577
7076.75 1542
7077.55 1558
7078.34 1591
7079.14 1538
7079.93 1550
7080.72 1552
7081.52 1534
7082.31 1517
7083.11 1537
7083.90 1520
7084.70 1546
7085.49 1595
7086.28 1670
7087.08 1754
7087.87 1785
7088.67 1775
7089.46 1728
7090.26 1669
7091.05 1636
7091.85 1565
7092.64 1513
7093.44 1480
7094.23 1431
7095.03 1381
7095.82 1352
7096.62 1321
7097.41 1322
7098.21 1302
7099.00 1298
7099.80 1303
7100.59 1224
7101.39 1258
7102.18 1271
7102.98 1203
7103.77 1225
7104.57 1219
7105.37 1151
7106.16 1171
7106.96 1160
7107.75 1140
7108.55 1142
7109.34 1103
7110.14 1135
7110.94 1158
7111.73 1155
7112.53 1154
7113.32 1110
7114.12 1088
7114.92 1177
7115.71 1131
7116.51 1150
7117.30 1139
7118.10 1120
7118.90 1174
7119.69 1138
7120.49 1130
7121.29 1138
7122.08 1206
7122.88 1219
7123.68 1134
7124.47 1162
7125.27 1150
7126.07 1157
7126.86 1184
7127.66 1144
7128.46 1162
7129.25 1233
7130.05 1208
7130.85 1259
7131.64 1239
7132.44 1198
7133.24 1173
7134.04 1174
7134.83 1142
7135.63 1171
7136.43 1171
7137.23 1098
7138.02 1075
7138.82 1112
7139.62 1103
7140.42 1119
7141.21 1085
7142.01 1123
7142.81 1031
7143.61 1088
7144.40 1077
7145.20 1078
7146.00 1015
7146.80 1028
7147.59 1065
7148.39 1062
7149.19 1019
7149.99 973
7150.79 1005
7151.59 997
7152.38 1020
7153.18 1015
7153.98 968
7154.78 1035
7155.58 1077
7156.38 1004
7157.17 1003
7157.97 1029
7158.77 1111
7159.57 1044
7160.37 1036
7161.17 1030
7161.97 1044
7162.76 1098
7163.56 1032
7164.36 1059
7165.16 1028
7165.96 1088
7166.76 1041
7167.56 1018
7168.36 1001
7169.16 982
7169.96 998
7170.75 1028
7171.55 932
7172.35 952
7173.15 934
7173.95 938
7174.75 919
7175.55 923
7176.35 937
7177.15 934
7177.95 949
7178.75 912
7179.55 927
7180.35 946
7181.15 944
7181.95 972
7182.75 1007
7183.55 985
7184.35 1012
7185.15 1034
7185.95 1003
7186.75 992
7187.55 978
7188.35 953
7189.15 945
7189.95 911
7190.75 903
7191.55 930
7192.35 953
7193.15 978
7193.95 941
7194.75 966
7195.55 952
7196.35 941
7197.15 938
7197.95 928
7198.76 937
7199.56 940
7200.36 929
7201.16 971
7201.96 1010
7202.76 963
7203.56 944
7204.36 902
7205.16 942
7205.96 941
7206.77 925
7207.57 933
7208.37 949
7209.17 946
7209.97 952
7210.77 989
7211.57 1016
7212.38 989
7213.18 989
7213.98 969
7214.78 999
7215.58 1014
7216.38 1023
7217.19 988
7217.99 982
7218.79 1011
7219.59 1044
7220.39 1072
7221.20 1054
7222.00 1047
7222.80 1049
7223.60 1061
7224.40 1033
7225.21 1087
7226.01 1051
7226.81 1058
7227.61 1022
7228.42 1007
7229.22 1051
7230.02 1081
7230.82 1097
7231.63 1117
7232.43 1107
7233.23 1183
7234.03 1228
7234.84 1374
7235.64 1432
7236.44 1493
7237.25 1534
7238.05 1536
7238.85 1489
7239.65 1442
7240.46 1345
7241.26 1296
7242.06 1259
7242.87 1220
7243.67 1201
7244.47 1139
7245.28 1149
7246.08 1181
7246.88 1170
7247.69 1135
7248.49 1135
7249.30 1102
7250.10 1143
7250.90 1170
7251.71 1145
7252.51 1161
7253.31 1177
7254.12 1173
7254.92 1236
7255.73 1231
7256.53 1188
7257.33 1184
7258.14 1212
7258.94 1243
7259.75 1215
7260.55 1268
7261.35 1255
7262.16 1301
7262.96 1293
7263.77 1306
7264.57 1332
7265.38 1335
7266.18 1349
7266.99 1374
7267.79 1413
7268.59 1397
7269.40 1354
7270.20 1357
7271.01 1393
7271.81 1315
7272.62 1367
7273.42 1369
7274.23 1420
7275.03 1373
7275.84 1349
7276.64 1372
7277.45 1394
7278.25 1380
7279.06 1418
7279.86 1546
7280.67 1657
7281.48 1772
7282.28 1970
7283.09 2219
7283.89 2412
7284.70 2647
7285.50 2598
7286.31 2622
7287.11 2549
7287.92 2346
7288.73 2164
7289.53 1953
7290.34 1811
7291.14 1599
7291.95 1521
7292.76 1565
7293.56 1549
7294.37 1464
7295.17 1478
7295.98 1427
7296.79 1389
7297.59 1396
7298.40 1425
7299.21 1492
7300.01 1517
7300.82 1527
7301.62 1605
7302.43 1593
7303.24 1604
7304.04 1594
7304.85 1571
7305.66 1674
7306.46 1700
7307.27 1725
7308.08 1844
7308.89 1863
7309.69 2034
7310.50 2121
7311.31 2119
7312.11 2146
7312.92 2133
7313.73 2055
7314.53 2004
7315.34 1956
7316.15 1984
7316.96 2065
7317.76 2114
7318.57 2333
7319.38 2451
7320.19 2673
7320.99 2682
7321.80 2609
7322.61 2602
7323.42 2474
7324.22 2302
7325.03 2200
7325.84 2050
7326.65 1917
7327.46 1901
7328.26 1756
7329.07 1661
7329.88 1673
7330.69 1580
7331.50 1539
7332.30 1627
7333.11 1622
7333.92 1595
7334.73 1570
7335.54 1625
7336.35 1602
7337.15 1669
7337.96 1751
7338.77 1760
7339.58 1792
7340.39 1802
7341.20 1829
7342.01 1794
7342.82 1862
7343.62 1824
7344.43 1717
7345.24 1663
7346.05 1660
7346.86 1657
7347.67 1732
7348.48 1677
7349.29 1631
7350.10 1648
7350.91 1684
7351.71 1590
7352.52 1585
7353.33 1599
7354.14 1614
7354.95 1609
7355.76 1590
7356.57 1657
7357.38 1749
7358.19 1818
7359.00 1970
7359.81 2027
7360.62 2037
7361.43 2061
7362.24 2120
7363.05 2101
7363.86 2040
7364.67 2010
7365.48 1980
7366.29 1887
7367.10 1868
7367.91 1771
7368.72 1655
7369.53 1663
7370.34 1601
7371.15 1547
7371.96 1550
7372.77 1542
7373.58 1469
7374.39 1509
7375.20 1557
7376.01 1505
7376.82 1603
7377.63 1691
7378.45 1779
7379.26 1877
7380.07 1911
7380.88 2064
7381.69 2183
7382.50 2176
7383.31 2131
7384.12 2081
7384.93 1978
7385.74 1859
7386.56 1803
7387.37 1659
7388.18 1622
7388.99 1534
7389.80 1459
7390.61 1364
7391.42 1383
7392.24 1351
7393.05 1293
7393.86 1281
7394.67 1230
7395.48 1236
7396.29 1265
7397.10 1276
7397.92 1309
7398.73 1339
7399.54 1377
7400.35 1399
7401.16 1402
7401.98 1442
7402.79 1400
7403.60 1375
7404.41 1362
7405.23 1361
7406.04 1311
7406.85 1345
7407.66 1342
7408.47 1295
7409.29 1264
7410.10 1190
7410.91 1191
7411.72 1174
7412.54 1154
7413.35 1165
7414.16 1147
7414.98 1093
7415.79 1078
7416.60 1071
7417.41 1048
7418.23 1050
7419.04 1098
7419.85 1074
7420.67 1094
7421.48 1100
7422.29 1055
7423.11 1058
7423.92 1014
7424.73 1022
7425.54 1023
7426.36 996
7427.17 1011
7427.99 1043
7428.80 981
7429.61 1023
7430.43 986
7431.24 959
7432.05 995
7432.87 1018
7433.68 993
7434.49 993
7435.31 989
7436.12 1021
7436.94 1028
7437.75 1009
7438.56 1004
7439.38 938
7440.19 1017
7441.01 1036
7441.82 1023
7442.64 988
7443.45 960
7444.26 944
7445.08 940
7445.89 909
7446.71 999
7447.52 926
7448.34 951
7449.15 935
7449.97 902
7450.78 889
7451.59 913
7452.41 926
7453.22 929
7454.04 916
7454.85 939
7455.67 923
7456.48 906
7457.30 953
7458.11 916
7458.93 872
7459.74 902
7460.56 923
7461.38 923
7462.19 900
7463.01 896
7463.82 894
7464.64 884
7465.45 916
7466.27 871
7467.08 862
7467.90 889
7468.72 942
7469.53 936
7470.35 960
7471.16 927
7471.98 984
7472.79 955
7473.61 927
7474.43 889
7475.24 950
7476.06 951
7476.87 895
7477.69 942
7478.51 905
7479.32 962
7480.14 890
7480.96 929
7481.77 906
7482.59 926
7483.41 897
7484.22 927
7485.04 954
7485.85 912
7486.67 924
7487.49 877
7488.31 905
7489.12 875
7489.94 881
7490.76 813
7491.57 887
7492.39 872
7493.21 880
7494.02 876
7494.84 850
7495.66 912
7496.48 887
7497.29 862
7498.11 840
7498.93 854
7499.74 871
7500.56 882
7501.38 806
7502.20 825
7503.01 817
7503.83 823
7504.65 815
7505.47 832
7506.29 841
7507.10 836
7507.92 788
7508.74 812
7509.56 807
7510.37 820
7511.19 802
7512.01 802
7512.83 788
7513.65 843
7514.47 848
7515.28 812
7516.10 803
7516.92 807
7517.74 770
7518.56 835
7519.38 791
7520.19 836
7521.01 818
7521.83 793
7522.65 772
7523.47 822
7524.29 885
7525.11 822
7525.92 840
7526.74 888
7527.56 843
7528.38 836
7529.20 844
7530.02 824
7530.84 858
7531.66 884
7532.48 824
7533.30 875
7534.12 834
7534.93 867
7535.75 883
7536.57 878
7537.39 859
7538.21 793
7539.03 817
7539.85 827
7540.67 855
7541.49 813
7542.31 839
7543.13 853
7543.95 874
7544.77 862
7545.59 873
7546.41 861
7547.23 855
7548.05 831
7548.87 867
7549.69 881
7550.51 866
7551.33 931
7552.15 876
7552.97 906
7553.79 882
7554.61 876
7555.43 846
7556.25 879
7557.07 875
7557.89 886
7558.71 880
7559.53 947
7560.36 928
7561.18 915
7562.00 891
7562.82 923
7563.64 934
7564.46 903
7565.28 950
7566.10 931
7566.92 919
7567.74 926
7568.56 914
7569.39 932
7570.21 905
7571.03 957
7571.85 970
7572.67 934
7573.49 979
7574.31 991
7575.14 917
7575.96 942
7576.78 947
7577.60 912
7578.42 933
7579.24 983
7580.06 952
7580.89 942
7581.71 946
7582.53 947
7583.35 946
7584.17 965
7585.00 989
7585.82 994
7586.64 1002
7587.46 1009
7588.29 1052
7589.11 1039
7589.93 1076
7590.75 1008
7591.57 1043
7592.40 1038
7593.22 1030
7594.04 1042
7594.86 1038
7595.69 1045
7596.51 1111
7597.33 1104
7598.15 1092
7598.98 1121
7599.80 1101
7600.62 1128
7601.45 1137
7602.27 1230
7603.09 1205
7603.92 1233
7604.74 1329
7605.56 1298
7606.38 1236
7607.21 1276
7608.03 1225
7608.85 1182
7609.68 1209
7610.50 1256
7611.32 1223
7612.15 1205
7612.97 1212
7613.80 1234
7614.62 1223
7615.44 1292
7616.27 1431
7617.09 1475
7617.91 1534
7618.74 1649
7619.56 1662
7620.39 1608
7621.21 1579
7622.03 1473
7622.86 1439
7623.68 1379
7624.51 1331
7625.33 1291
7626.15 1253
7626.98 1299
7627.80 1277
7628.63 1243
7629.45 1334
7630.28 1413
7631.10 1387
7631.93 1388
7632.75 1413
7633.58 1448
7634.40 1378
7635.22 1319
7636.05 1237
7636.87 1223
7637.70 1188
7638.52 1154
7639.35 1067
7640.17 1076
7641.00 1072
7641.82 1025
7642.65 1048
7643.47 1076
7644.30 1058
7645.13 1111
7645.95 1194
7646.78 1185
7647.60 1189
7648.43 1218
7649.25 1182
7650.08 1223
7650.90 1145
7651.73 1141
7652.55 1134
7653.38 1095
7654.21 1046
7655.03 1024
7655.86 922
7656.68 914
7657.51 906
7658.34 984
7659.16 921
7659.99 900
7660.81 894
7661.64 891
7662.47 903
7663.29 903
7664.12 873
7664.95 887
7665.77 953
7666.60 868
7667.42 914
7668.25 903
7669.08 891
7669.90 889
7670.73 858
7671.56 877
7672.38 908
7673.21 864
7674.04 842
7674.87 875
7675.69 841
7676.52 861
7677.35 871
7678.17 866
7679.00 846
7679.83 865
7680.65 892
7681.48 860
7682.31 863
7683.14 952
7683.96 979
7684.79 961
7685.62 1014
7686.45 975
7687.27 975
7688.10 978
7688.93 915
7689.76 926
7690.58 930
7691.41 896
7692.24 912
7693.07 980
7693.90 924
7694.72 911
7695.55 909
7696.38 948
7697.21 947
7698.04 1026
7698.86 999
7699.69 966
7700.52 936
7701.35 949
7702.18 984
7703.01 940
7703.83 930
7704.66 927
7705.49 890
7706.32 896
7707.15 852
7707.98 877
7708.81 885
7709.63 835
7710.46 885
7711.29 874
7712.12 885
7712.95 866
7713.78 868
7714.61 905
7715.44 862
7716.27 842
7717.10 849
7717.93 837
7718.75 846
7719.58 831
7720.41 829
7721.24 819
7722.07 856
7722.90 867
7723.73 823
7724.56 790
7725.39 814
7726.22 854
7727.05 881
7727.88 882
7728.71 839
7729.54 865
7730.37 883
7731.20 873
7732.03 841
7732.86 848
7733.69 828
7734.52 819
7735.35 805
7736.18 814
7737.01 828
7737.84 835
7738.67 825
7739.50 766
7740.33 789
7741.16 793
7741.99 788
7742.82 845
7743.65 855
7744.48 889
7745.31 943
7746.14 1000
7746.98 1107
7747.81 1216
7748.64 1238
7749.47 1165
7750.30 1119
7751.13 1113
7751.96 1007
7752.79 949
7753.62 957
7754.45 880
7755.29 836
7756.12 803
7756.95 812
7757.78 832
7758.61 805
7759.44 751
7760.27 779
7761.11 754
7761.94 775
7762.77 764
7763.60 724
7764.43 762
7765.26 762
7766.10 730
7766.93 743
7767.76 734
7768.59 766
7769.42 741
7770.26 724
7771.09 729
7771.92 746
7772.75 726
7773.58 725
7774.42 743
7775.25 742
7776.08 756
7776.91 742
7777.75 751
7778.58 738
7779.41 746
7780.24 713
7781.08 738
7781.91 726
7782.74 732
7783.57 758
7784.41 762
7785.24 782
7786.07 802
7786.91 784
7787.74 785
7788.57 780
7789.40 815
7790.24 791
7791.07 773
7791.90 775
7792.74 789
7793.57 797
7794.40 783
7795.24 777
7796.07 845
7796.90 827
7797.74 781
7798.57 761
7799.40 796
7800.24 802
7801.07 837
7801.91 821
7802.74 816
7803.57 858
7804.41 855
7805.24 811
7806.07 815
7806.91 810
7807.74 828
7808.58 883
7809.41 928
7810.25 849
7811.08 892
7811.91 926
7812.75 993
7813.58 975
7814.42 941
7815.25 982
7816.09 992
7816.92 1018
7817.75 1005
7818.59 1020
7819.42 1039
7820.26 1016
7821.09 1066
7821.93 1059
7822.76 1055
7823.60 1104
7824.43 1085
7825.27 1138
7826.10 1072
7826.94 1038
7827.77 1042
7828.61 982
7829.44 968
7830.28 931
7831.11 910
7831.95 924
7832.78 984
7833.62 1019
7834.46 1065
7835.29 1081
7836.13 1101
7836.96 1045
7837.80 1004
7838.63 991
7839.47 966
7840.31 960
7841.14 946
7841.98 914
7842.81 910
7843.65 885
7844.48 904
7845.32 884
7846.16 858
7846.99 842
7847.83 804
7848.67 858
7849.50 797
7850.34 790
7851.17 832
7852.01 828
7852.85 843
7853.68 827
7854.52 858
7855.36 812
7856.19 774
7857.03 768
7857.87 799
7858.70 830
7859.54 793
7860.38 754
7861.21 819
7862.05 815
7862.89 827
7863.72 859
7864.56 826
7865.40 800
7866.24 792
7867.07 840
7867.91 842
7868.75 778
7869.59 769
7870.42 843
7871.26 814
7872.10 835
7872.94 826
7873.77 831
7874.61 839
7875.45 868
7876.29 916
7877.12 963
7877.96 916
7878.80 949
7879.64 1009
7880.47 1015
7881.31 993
7882.15 988
7882.99 990
7883.83 969
7884.66 953
7885.50 922
7886.34 884
7887.18 881
7888.02 895
7888.86 884
7889.69 891
7890.53 871
7891.37 963
7892.21 936
7893.05 908
7893.89 909
7894.73 881
7895.56 871
7896.40 892
7897.24 905
7898.08 877
7898.92 809
7899.76 818
7900.60 846
7901.44 859
7902.28 836
7903.12 820
7903.95 832
7904.79 829
7905.63 788
7906.47 800
7907.31 784
7908.15 787
7908.99 788
7909.83 775
7910.67 813
7911.51 832
7912.35 830
7913.19 866
7914.03 880
7914.87 952
7915.71 999
7916.55 1073
7917.39 1096
7918.23 1158
7919.07 1178
7919.91 1193
7920.75 1149
7921.59 1084
7922.43 1033
7923.27 1013
7924.11 978
7924.95 954
7925.79 893
7926.63 840
7927.47 828
7928.31 823
7929.15 851
7929.99 793
7930.83 821
7931.67 775
7932.51 804
7933.35 762
7934.19 725
7935.04 768
7935.88 786
7936.72 785
7937.56 765
7938.40 756
7939.24 728
7940.08 769
7940.92 747
7941.76 754
7942.60 779
7943.45 780
7944.29 825
7945.13 824
7945.97 816
7946.81 894
7947.65 846
7948.49 832
7949.34 785
7950.18 793
7951.02 833
7951.86 846
7952.70 870
7953.54 863
7954.39 893
7955.23 954
7956.07 946
7956.91 950
7957.75 940
7958.60 901
7959.44 901
7960.28 865
7961.12 886
7961.96 834
7962.81 862
7963.65 876
7964.49 900
7965.33 913
7966.18 917
7967.02 978
7967.86 1013
7968.70 1016
7969.55 1001
7970.39 972
7971.23 950
7972.08 913
7972.92 826
7973.76 807
7974.60 797
7975.45 796
7976.29 793
7977.13 747
7977.98 754
7978.82 718
7979.66 737
7980.51 702
7981.35 720
7982.19 731
7983.04 720
7983.88 709
7984.72 712
7985.57 714
7986.41 679
7987.25 709
7988.10 696
7988.94 709
7989.78 669
7990.63 644
7991.47 666
7992.32 640
7993.16 658
7994.00 629
7994.85 611
7995.69 588
7996.54 645
7997.38 640
7998.22 604
7999.07 616
7999.91 627
8000.76 646
8001.60 637
8002.45 673
8003.29 629
8004.13 596
8004.98 623
8005.82 629
8006.67 601
8007.51 601
8008.36 592
8009.20 599
8010.05 596
8010.89 603
8011.74 595
8012.58 556
8013.43 612
8014.27 580
8015.12 568
8015.96 561
8016.81 581
8017.65 563
8018.50 545
8019.34 573
8020.19 579
8021.03 610
8021.88 553
8022.72 533
8023.57 540
8024.41 544
8025.26 579
8026.11 584
8026.95 572
8027.80 589
8028.64 537
8029.49 548
8030.33 554
8031.18 581
8032.03 561
8032.87 558
8033.72 549
8034.56 561
8035.41 552
8036.26 591
8037.10 625
8037.95 588
8038.80 591
8039.64 563
8040.49 565
8041.34 558
8042.18 563
8043.03 588
8043.87 592
8044.72 591
8045.57 594
8046.41 575
8047.26 567
8048.11 581
8048.96 551
8049.80 570
8050.65 575
8051.50 586
8052.34 561
8053.19 536
8054.04 553
8054.88 526
8055.73 519
8056.58 514
8057.43 538
8058.27 521
8059.12 550
8059.97 522
8060.82 516
8061.66 515
8062.51 537
8063.36 529
8064.21 563
8065.05 553
8065.90 537
8066.75 543
8067.60 500
8068.44 515
8069.29 528
8070.14 535
8070.99 514
8071.84 529
8072.68 521
8073.53 519
8074.38 524
8075.23 511
8076.08 494
8076.93 531
8077.77 533
8078.62 539
8079.47 518
8080.32 506
8081.17 516
8082.02 527
8082.87 523
8083.71 539
8084.56 489
8085.41 513
8086.26 531
8087.11 497
8087.96 527
8088.81 498
8089.66 494
8090.51 541
8091.35 526
8092.20 535
8093.05 534
8093.90 527
8094.75 524
8095.60 535
8096.45 503
8097.30 517
8098.15 513
8099.00 537
8099.85 533
8100.70 489
8101.55 515
8102.40 527
8103.25 519
8104.10 516
8104.95 505
8105.80 510
8106.65 520
8107.50 512
8108.35 514
8109.20 490
8110.05 533
8110.90 510
8111.75 545
8112.60 549
8113.45 529
8114.30 516
8115.15 531
8116.00 528
8116.85 527
8117.70 525
8118.55 556
8119.40 567
8120.25 540
8121.10 558
8121.95 572
8122.80 564
8123.65 577
8124.50 591
8125.35 546
8126.20 558
8127.06 545
8127.91 512
8128.76 537
8129.61 560
8130.46 553
8131.31 586
8132.16 576
8133.01 574
8133.86 555
8134.72 556
8135.57 538
8136.42 580
8137.27 590
8138.12 557
8138.97 512
8139.83 515
8140.68 542
8141.53 528
8142.38 525
8143.23 555
8144.08 542
8144.94 558
8145.79 559
8146.64 537
8147.49 546
8148.34 547
8149.20 556
8150.05 561
8150.90 537
8151.75 534
8152.60 527
8153.46 543
8154.31 589
8155.16 603
8156.01 595
8156.87 576
8157.72 582
8158.57 580
8159.42 534
8160.28 558
8161.13 522
8161.98 552
8162.84 543
8163.69 514
8164.54 544
8165.39 528
8166.25 525
8167.10 517
8167.95 496
8168.81 499
8169.66 504
8170.51 491
8171.37 499
8172.22 514
8173.07 511
8173.93 513
8174.78 504
8175.63 472
8176.49 492
8177.34 509
8178.19 479
8179.05 513
8179.90 466
8180.76 477
8181.61 502
8182.46 473
8183.32 476
8184.17 457
8185.02 482
8185.88 469
8186.73 478
8187.59 484
8188.44 488
8189.30 490
8190.15 476
8191.00 488
8191.86 480
8192.71 462
8193.57 461
8194.42 494
8195.28 497
8196.13 521
8196.99 495
8197.84 497
8198.69 481
8199.55 503
8200.40 473
8201.26 489
8202.11 475
8202.97 494
8203.82 468
8204.68 434
8205.53 482
8206.39 492
8207.24 484
8208.10 498
8208.95 473
8209.81 486
8210.67 490
8211.52 475
8212.38 499
8213.23 503
8214.09 483
8214.94 469
8215.80 462
8216.65 528
8217.51 496
8218.37 460
8219.22 500
8220.08 504
8220.93 516
8221.79 456
8222.64 466
8223.50 469
8224.36 524
8225.21 545
8226.07 490
8226.92 505
8227.78 488
8228.64 485
8229.49 479
8230.35 508
8231.21 510
8232.06 497
8232.92 496
8233.78 504
8234.63 455
8235.49 461
8236.35 455
8237.20 445
8238.06 449
8238.92 449
8239.77 464
8240.63 462
8241.49 478
8242.34 475
8243.20 477
8244.06 486
8244.91 481
8245.77 485
8246.63 467
8247.49 472
8248.34 475
8249.20 502
8250.06 521
8250.92 478
8251.77 464
8252.63 452
8253.49 492
8254.35 506
8255.20 467
8256.06 460
8256.92 504
8257.78 511
8258.63 517
8259.49 508
8260.35 479
8261.21 504
8262.07 512
8262.92 510
8263.78 496
8264.64 483
8265.50 481
8266.36 494
8267.22 514
8268.07 485
8268.93 484
8269.79 503
8270.65 508
8271.51 476
8272.37 529
8273.22 519
8274.08 498
8274.94 496
8275.80 491
8276.66 483
8277.52 504
8278.38 508
8279.24 529
8280.09 563
8280.95 555
8281.81 526
8282.67 547
8283.53 504
8284.39 506
8285.25 538
8286.11 543
8286.97 527
8287.83 533
8288.69 564
8289.55 556
8290.41 572
8291.26 559
8292.12 562
8292.98 559
8293.84 565
8294.70 546
8295.56 587
8296.42 574
8297.28 539
8298.14 593
8299.00 594
8299.86 551
8300.72 533
8301.58 560
8302.44 570
8303.30 557
8304.16 560
8305.02 531
8305.88 557
8306.74 553
8307.60 523
8308.46 528
8309.33 488
8310.19 509
8311.05 521
8311.91 500
8312.77 539
8313.63 514
8314.49 525
8315.35 509
8316.21 499
8317.07 495
8317.93 538
8318.79 547
8319.65 512
8320.52 483
8321.38 477
8322.24 518
8323.10 526
8323.96 537
8324.82 536
8325.68 492
8326.54 533
8327.41 528
8328.27 501
8329.13 508
8329.99 512
8330.85 504
8331.71 495
8332.57 527
8333.44 498
8334.30 552
8335.16 529
8336.02 514
8336.88 516
8337.75 497
8338.61 505
8339.47 533
8340.33 535
8341.19 522
8342.06 540
8342.92 559
8343.78 570
8344.64 520
8345.50 541
8346.37 542
8347.23 546
8348.09 537
8348.95 525
8349.82 546
8350.68 576
8351.54 528
8352.40 570
8353.27 541
8354.13 574
8354.99 526
8355.86 549
8356.72 509
8357.58 547
8358.45 533
8359.31 536
8360.17 575
8361.03 585
8361.90 532
8362.76 535
8363.62 533
8364.49 553
8365.35 541
8366.21 507
8367.08 516
8367.94 545
8368.80 584
8369.67 572
8370.53 538
8371.40 540
8372.26 563
8373.12 553
8373.99 543
8374.85 527
8375.71 552
8376.58 570
8377.44 554
8378.31 564
8379.17 588
8380.03 572
8380.90 575
8381.76 639
8382.63 597
8383.49 603
8384.36 583
8385.22 621
8386.08 648
8386.95 601
8387.81 606
8388.68 586
8389.54 605
8390.41 595
8391.27 649
8392.14 605
8393.00 593
8393.87 641
8394.73 596
8395.60 582
8396.46 615
8397.33 612
8398.19 630
8399.06 648
8399.92 617
8400.79 595
8401.65 639
8402.52 648
8403.38 620
8404.25 645
8405.11 649
8405.98 663
8406.84 668
8407.71 643
8408.58 649
8409.44 664
8410.31 714
8411.17 675
8412.04 686
8412.90 684
8413.77 736
8414.64 739
8415.50 733
8416.37 739
8417.23 730
8418.10 714
8418.97 749
8419.83 746
8420.70 766
8421.56 779
8422.43 759
8423.30 752
8424.16 808
8425.03 832
8425.90 828
8426.76 846
8427.63 867
8428.50 844
8429.36 860
8430.23 852
8431.10 858
8431.96 895
8432.83 893
8433.70 898
8434.56 907
8435.43 895
8436.30 926
8437.16 965
8438.03 971
8438.90 1071
8439.77 1016
8440.63 1094
8441.50 1059
8442.37 1138
8443.24 1120
8444.10 1178
8444.97 1200
8445.84 1202
8446.71 1169
8447.57 1156
8448.44 1154
8449.31 1172
8450.18 1193
8451.04 1217
8451.91 1280
8452.78 1472
8453.65 1622
8454.52 1802
8455.38 2118
8456.25 2272
8457.12 2399
8457.99 2461
8458.86 2369
8459.72 2196
8460.59 1988
8461.46 1882
8462.33 1677
8463.20 1508
8464.07 1409
8464.93 1328
8465.80 1245
8466.67 1202
8467.54 1131
8468.41 1121
8469.28 1137
8470.15 1092
8471.02 1022
8471.88 1025
8472.75 994
8473.62 1009
8474.49 1018
8475.36 1001
8476.23 992
8477.10 995
8477.97 980
8478.84 1036
8479.71 1088
8480.58 1132
8481.44 1268
8482.31 1290
8483.18 1283
8484.05 1308
8484.92 1288
8485.79 1259
8486.66 1244
8487.53 1172
8488.40 1149
8489.27 1063
8490.14 1089
8491.01 1095
8491.88 1079
8492.75 1055
8493.62 1078
8494.49 1105
8495.36 1058
8496.23 1071
8497.10 1106
8497.97 1086
8498.84 1063
8499.71 1044
8500.58 1020
8501.45 996
8502.32 1009
8503.19 998
8504.06 1037
8504.93 1032
8505.80 1034
8506.67 1000
8507.55 1037
8508.42 1061
8509.29 1070
8510.16 1052
8511.03 1052
8511.90 1144
8512.77 1168
8513.64 1137
8514.51 1099
8515.38 1110
8516.25 1167
8517.13 1197
8518.00 1188
8518.87 1181
8519.74 1137
8520.61 1245
8521.48 1284
8522.35 1339
8523.23 1531
8524.10 1695
8524.97 1925
8525.84 2112
8526.71 2118
8527.58 2140
8528.46 2115
8529.33 2013
8530.20 1873
8531.07 1736
8531.94 1562
8532.81 1476
8533.69 1402
8534.56 1300
8535.43 1266
8536.30 1157
8537.18 1183
8538.05 1136
8538.92 1150
8539.79 1132
8540.66 1082
8541.54 1050
8542.41 1054
8543.28 1056
8544.15 1020
8545.03 1038
8545.90 1034
8546.77 1029
8547.64 1054
8548.52 1064
8549.39 1084
8550.26 1163
8551.14 1227
8552.01 1386
8552.88 1438
8553.76 1548
8554.63 1509
8555.50 1552
8556.37 1495
8557.25 1452
8558.12 1349
8558.99 1240
8559.87 1191
8560.74 1141
8561.61 1057
8562.49 1041
8563.36 1050
8564.24 1030
8565.11 1004
8565.98 976
8566.86 953
8567.73 921
8568.60 907
8569.48 948
8570.35 959
8571.23 929
8572.10 940
8572.97 917
8573.85 888
8574.72 871
8575.60 873
8576.47 885
8577.34 873
8578.22 880
8579.09 864
8579.97 853
8580.84 892
8581.72 891
8582.59 877
8583.47 855
8584.34 853
8585.21 868
8586.09 908
8586.96 963
8587.84 936
8588.71 959
8589.59 920
8590.46 951
8591.34 970
8592.21 941
8593.09 964
8593.96 943
8594.84 924
8595.71 941
8596.59 925
8597.46 998
8598.34 1005
8599.22 986
8600.09 1003
8600.97 1015
8601.84 1012
8602.72 996
8603.59 1021
8604.47 1012
8605.34 1009
8606.22 1014
8607.10 1028
8607.97 1017
8608.85 1031
8609.72 1026
8610.60 1020
8611.47 1047
8612.35 1043
8613.23 1046
8614.10 1031
8614.98 1042
8615.86 1048
8616.73 1065
8617.61 1093
8618.48 1097
8619.36 1125
8620.24 1163
8621.11 1098
8621.99 1143
8622.87 1128
8623.74 1156
8624.62 1148
8625.50 1143
8626.37 1167
8627.25 1160
8628.13 1200
8629.00 1183
8629.88 1148
8630.76 1174
8631.64 1195
8632.51 1238
8633.39 1167
8634.27 1213
8635.14 1181
8636.02 1127
8636.90 1192
8637.78 1143
8638.65 1186
8639.53 1171
8640.41 1197
8641.29 1243
8642.16 1269
8643.04 1292
8643.92 1245
8644.80 1279
8645.67 1334
8646.55 1387
8647.43 1331
8648.31 1350
8649.18 1379
8650.06 1345
8650.94 1356
8651.82 1328
8652.70 1355
8653.58 1356
8654.45 1388
8655.33 1347
8656.21 1386
8657.09 1444
8657.97 1467
8658.84 1538
8659.72 1612
8660.60 1724
8661.48 1865
8662.36 2072
8663.24 2317
8664.12 2496
8664.99 2584
8665.87 2682
8666.75 2622
8667.63 2488
8668.51 2317
8669.39 2172
8670.27 2039
8671.15 1862
8672.03 1803
8672.91 1789
8673.78 1740
8674.66 1698
8675.54 1676
8676.42 1689
8677.30 1602
8678.18 1493
8679.06 1467
8679.94 1411
8680.82 1398
8681.70 1344
8682.58 1294
8683.46 1268
8684.34 1278
8685.22 1281
8686.10 1323
8686.98 1319
8687.86 1370
8688.74 1419
8689.62 1486
8690.50 1646
8691.38 1715
8692.26 1859
8693.14 1911
8694.02 1986
8694.90 1955
8695.78 1795
8696.66 1763
8697.54 1685
8698.42 1558
8699.30 1524
8700.18 1492
8701.06 1483
8701.94 1503
8702.82 1530
8703.70 1548
8704.58 1493
8705.46 1414
8706.34 1322
8707.23 1238
8708.11 1194
8708.99 1120
8709.87 1164
8710.75 1099
8711.63 1052
8712.51 1031
8713.39 988
8714.27 957
8715.16 963
8716.04 928
8716.92 1009
8717.80 962
8718.68 977
8719.56 989
8720.44 932
8721.33 964
8722.21 984
8723.09 971
8723.97 968
8724.85 1009
8725.73 999
8726.62 1018
8727.50 1043
8728.38 1062
8729.26 1110
8730.14 1084
8731.03 1097
8731.91 1074
8732.79 1066
8733.67 1091
8734.55 1053
8735.44 1003
8736.32 983
8737.20 990
8738.08 1022
8738.97 1080
8739.85 1027
8740.73 1000
8741.61 1026
8742.50 1038
8743.38 995
8744.26 961
8745.14 973
8746.03 1002
8746.91 990
8747.79 969
8748.68 931
8749.56 981
8750.44 972
8751.33 982
8752.21 1017
8753.09 990
8753.97 980
8754.86 1022
8755.74 979
8756.62 1001
8757.51 1035
8758.39 1011
8759.28 1053
8760.16 1085
8761.04 1040
8761.93 1080
8762.81 1086
8763.69 1069
8764.58 1084
8765.46 1077
8766.34 1044
8767.23 1067
8768.11 1079
8769.00 1051
8769.88 1035
8770.76 1051
8771.65 1021
8772.53 1051
8773.42 1005
8774.30 1021
8775.19 1032
8776.07 1083
8776.95 1122
8777.84 1125
8778.72 1217
8779.61 1278
8780.49 1396
8781.38 1461
8782.26 1607
8783.15 1590
8784.03 1566
8784.92 1503
8785.80 1428
8786.69 1348
8787.57 1269
8788.46 1210
8789.34 1146
8790.23 1086
8791.11 1046
8792.00 961
8792.88 924
8793.77 892
8794.65 846
8795.54 828
8796.42 841
8797.31 805
8798.19 832
8799.08 831
8799.96 824
8800.85 803
8801.74 783
8802.62 816
8803.51 805
8804.39 795
8805.28 787
8806.16 753
8807.05 760
8807.94 782
8808.82 781
8809.71 752
8810.59 728
8811.48 751
8812.37 775
8813.25 742
8814.14 715
8815.03 706
8815.91 779
8816.80 785
8817.68 766
8818.57 742
8819.46 802
8820.34 819
8821.23 772
8822.12 787
8823.00 706
8823.89 767
8824.78 750
8825.66 739
8826.55 762
8827.44 761
8828.33 698
8829.21 739
8830.10 699
8830.99 699
8831.87 678
8832.76 694
8833.65 711
8834.54 693
8835.42 662
8836.31 639
8837.20 650
8838.08 674
8838.97 693
8839.86 689
8840.75 652
8841.64 647
8842.52 684
8843.41 716
8844.30 691
8845.19 698
8846.07 730
8846.96 656
8847.85 702
8848.74 726
8849.63 691
8850.51 678
8851.40 678
8852.29 667
8853.18 626
8854.07 633
8854.96 671
8855.84 629
8856.73 623
8857.62 644
8858.51 598
8859.40 631
8860.29 632
8861.17 622
8862.06 638
8862.95 621
8863.84 597
8864.73 621
8865.62 644
8866.51 655
8867.40 653
8868.29 613
8869.17 580
8870.06 577
8870.95 556
8871.84 579
8872.73 595
8873.62 601
8874.51 567
8875.40 588
8876.29 555
8877.18 573
8878.07 553
8878.96 539
8879.85 550
8880.74 546
8881.63 546
8882.51 547
8883.40 520
8884.29 542
8885.18 551
8886.07 521
8886.96 547
8887.85 564
8888.74 530
8889.63 516
8890.52 564
8891.41 545
8892.30 538
8893.19 516
8894.09 486
8894.98 515
8895.87 472
8896.76 498
8897.65 497
8898.54 460
8899.43 497
8900.32 509
8901.21 494
8902.10 515
8902.99 491
8903.88 507
8904.77 487
8905.66 477
8906.55 474
8907.44 499
8908.34 498
8909.23 472
8910.12 452
8911.01 460
8911.90 490
8912.79 481
8913.68 475
8914.57 496
8915.47 506
8916.36 503
8917.25 475
8918.14 467
8919.03 470
8919.92 485
8920.81 466
8921.71 480
8922.60 461
8923.49 433
8924.38 462
8925.27 450
8926.16 446
8927.06 446
8927.95 477
8928.84 464
8929.73 457
8930.62 451
8931.52 486
8932.41 485
8933.30 483
8934.19 475
8935.09 441
8935.98 446
8936.87 456
8937.76 422
8938.66 415
8939.55 415
8940.44 420
8941.33 419
8942.23 430
8943.12 464
8944.01 427
8944.90 458
8945.80 433
8946.69 443
8947.58 431
8948.48 472
8949.37 446
8950.26 424
8951.16 409
8952.05 431
8952.94 412
8953.84 472
8954.73 461
8955.62 439
8956.52 440
8957.41 464
8958.30 430
8959.20 428
8960.09 459
8960.98 439
8961.88 415
8962.77 400
8963.66 401
8964.56 424
8965.45 415
8966.35 436
8967.24 428
8968.13 450
8969.03 436
8969.92 420
8970.82 418
8971.71 445
8972.60 439
8973.50 434
8974.39 442
8975.29 414
8976.18 418
8977.08 427
8977.97 412
8978.87 410
8979.76 414
8980.65 410
8981.55 417
8982.44 422
8983.34 399
8984.23 415
8985.13 432
8986.02 411
8986.92 437
8987.81 426
8988.71 428
8989.60 433
8990.50 380
8991.39 358
8992.29 427
8993.18 406
8994.08 417
8994.97 431
8995.87 415
8996.76 401
8997.66 386
8998.56 405
8999.45 425
9000.35 438
9001.24 413
9002.14 401
9003.03 409
9003.93 404
9004.83 398
9005.72 402
9006.62 422
9007.51 405
9008.41 413
9009.31 386
9010.20 420
9011.10 393
9011.99 414
9012.89 417
9013.79 409
9014.68 394
9015.58 376
9016.48 375
9017.37 369
9018.27 400
9019.16 378
9020.06 408
9020.96 363
9021.85 385
9022.75 395
9023.65 375
9024.54 421
9025.44 391
9026.34 375
9027.24 401
9028.13 381
9029.03 383
9029.93 404
9030.82 399
9031.72 385
9032.62 369
9033.52 342
9034.41 392
9035.31 409
9036.21 392
9037.10 421
9038.00 393
9038.90 388
9039.80 391
9040.69 428
9041.59 405
9042.49 365
9043.39 396
9044.29 402
9045.18 381
9046.08 387
9046.98 419
9047.88 406
9048.78 403
9049.67 403
9050.57 406
9051.47 429
9052.37 404
9053.27 395
9054.16 390
9055.06 409
9055.96 403
9056.86 382
9057.76 411
9058.66 411
9059.55 421
9060.45 415
9061.35 395
9062.25 414
9063.15 409
9064.05 405
9064.95 433
9065.85 421
9066.74 424
9067.64 388
9068.54 393
9069.44 394
9070.34 419
9071.24 400
9072.14 366
9073.04 401
9073.94 393
9074.84 395
9075.74 399
9076.64 392
9077.53 403
9078.43 421
9079.33 407
9080.23 409
9081.13 427
9082.03 405
9082.93 410
9083.83 426
9084.73 410
9085.63 404
9086.53 394
9087.43 438
9088.33 419
9089.23 410
9090.13 399
9091.03 433
9091.93 423
9092.83 403
9093.73 446
9094.63 419
9095.53 425
9096.43 388
9097.33 421
9098.23 414
9099.13 397
9100.04 389
9100.94 403
9101.84 420
9102.74 469
9103.64 406
9104.54 391
9105.44 397
9106.34 402
9107.24 384
9108.14 386
9109.04 403
9109.94 416
9110.85 421
9111.75 433
9112.65 424
9113.55 432
9114.45 413
9115.35 373
9116.25 410
9117.15 439
9118.06 409
9118.96 391
9119.86 392
9120.76 387
9121.66 411
9122.56 407
9123.46 428
9124.37 407
9125.27 380
9126.17 411
9127.07 416
9127.97 426
9128.88 429
9129.78 416
9130.68 405
9131.58 378
9132.48 398
9133.39 402
9134.29 421
9135.19 409
9136.09 384
9137.00 383
9137.90 393
9138.80 406
9139.70 397
9140.61 405
9141.51 406
9142.41 411
9143.31 394
9144.22 415
9145.12 420
9146.02 388
9146.92 391
9147.83 413
9148.73 399
9149.63 388
9150.54 390
9151.44 409
9152.34 391
9153.25 403
9154.15 396
9155.05 390
9155.96 383
9156.86 369
9157.76 367
9158.67 366
9159.57 424
9160.47 413
9161.38 434
9162.28 421
9163.18 398
9164.09 406
9164.99 405
9165.90 406
9166.80 429
9167.70 424
9168.61 418
9169.51 418
9170.42 412
9171.32 401
9172.22 411
9173.13 401
9174.03 384
9174.94 428
9175.84 422
9176.74 402
9177.65 404
9178.55 401
9179.46 395
9180.36 404
9181.27 429
9182.17 405
9183.08 416
9183.98 393
9184.89 440
9185.79 425
9186.70 399
9187.60 445
9188.51 421
9189.41 391
9190.32 440
9191.22 397
9192.13 421
9193.03 446
9193.94 446
9194.84 440
9195.75 452
9196.65 451
9197.56 470
9198.46 489
9199.37 483
9200.27 507
9201.18 536
9202.08 513
9202.99 529
9203.90 522
9204.80 490
9205.71 490
9206.61 443
9207.52 449
9208.42 423
9209.33 444
9210.24 396
9211.14 405
9212.05 413
9212.95 430
9213.86 455
9214.77 456
9215.67 451
9216.58 459
9217.49 443
9218.39 457
9219.30 443
9220.21 446
9221.11 417
9222.02 420
9222.93 426
9223.83 471
9224.74 434
9225.65 433
9226.55 426
9227.46 453
9228.37 453
9229.27 414
9230.18 415
9231.09 398
9231.99 395
9232.90 411
9233.81 402
9234.72 430
9235.62 410
9236.53 396
9237.44 401
9238.34 372
9239.25 414
9240.16 393
9241.07 403
9241.97 398
9242.88 374
9243.79 366
9244.70 381
9245.61 398
9246.51 400
9247.42 395
9248.33 356
9249.24 375
9250.14 386
9251.05 377
9251.96 364
9252.87 386
9253.78 378
9254.69 387
9255.59 385
9256.50 384
9257.41 391
9258.32 393
9259.23 392
9260.14 413
9261.04 407
9261.95 383
9262.86 396
9263.77 412
9264.68 427
9265.59 405
9266.50 367
9267.40 426
9268.31 407
9269.22 399
9270.13 402
9271.04 437
9271.95 433
9272.86 431
9273.77 390
9274.68 385
9275.59 392
9276.49 402
9277.40 430
9278.31 425
9279.22 437
9280.13 404
9281.04 421
9281.95 430
9282.86 410
9283.77 410
9284.68 419
9285.59 433
9286.50 420
9287.41 421
9288.32 406
9289.23 413
9290.14 451
9291.05 453
9291.96 421
9292.87 425
9293.78 439
9294.69 417
9295.60 458
9296.51 440
9297.42 446
9298.33 431
9299.24 450
9300.15 475
9301.06 478
9301.97 450
9302.88 467
9303.79 415
9304.70 440
9305.61 430
9306.53 453
9307.44 462
9308.35 475
9309.26 498
9310.17 478
9311.08 451
9311.99 438
9312.90 442
9313.81 492
9314.72 471
9315.63 469
9316.55 460
9317.46 440
9318.37 450
9319.28 450
9320.19 432
9321.10 439
9322.01 421
9322.93 445
9323.84 432
9324.75 425
9325.66 403
9326.57 436
9327.48 433
9328.40 465
9329.31 451
9330.22 441
9331.13 443
9332.04 441
9332.96 453
9333.87 439
9334.78 458
9335.69 455
9336.60 438
9337.52 438
9338.43 446
9339.34 469
9340.25 463
9341.17 463
9342.08 464
9342.99 421
9343.90 438
9344.82 468
9345.73 446
9346.64 437
9347.55 419
9348.47 427
9349.38 422
9350.29 431
9351.21 423
9352.12 416
9353.03 448
9353.94 435
9354.86 428
9355.77 456
9356.68 461
9357.60 438
9358.51 457
9359.42 458
9360.34 436
9361.25 467
9362.16 447
9363.08 431
9363.99 414
9364.90 440
9365.82 432
9366.73 444
9367.65 451
9368.56 457
9369.47 441
9370.39 456
9371.30 446
9372.21 471
9373.13 465
9374.04 468
9374.96 451
9375.87 479
9376.79 467
9377.70 449
9378.61 465
9379.53 462
9380.44 500
9381.36 482
9382.27 491
9383.19 485
9384.10 487
9385.01 461
9385.93 464
9386.84 479
9387.76 491
9388.67 525
9389.59 512
9390.50 566
9391.42 546
9392.33 535
9393.25 543
9394.16 511
9395.08 539
9395.99 558
9396.91 546
9397.82 502
9398.74 527
9399.65 508
9400.57 526
9401.48 532
9402.40 493
9403.32 484
9404.23 488
9405.15 494
9406.06 481
9406.98 465
9407.89 455
9408.81 431
9409.73 480
9410.64 500
9411.56 448
9412.47 473
9413.39 494
9414.30 465
9415.22 466
9416.14 450
9417.05 446
9417.97 493
9418.89 492
9419.80 477
9420.72 427
9421.63 463
9422.55 481
9423.47 515
9424.38 479
9425.30 531
9426.22 478
9427.13 513
9428.05 490
9428.97 485
9429.88 498
9430.80 506
9431.72 500
9432.63 496
9433.55 519
9434.47 523
9435.38 519
9436.30 481
9437.22 513
9438.14 518
9439.05 509
9439.97 518
9440.89 515
9441.81 522
9442.72 494
9443.64 532
9444.56 523
9445.47 556
9446.39 528
9447.31 505
9448.23 524
9449.15 516
9450.06 522
9450.98 537
9451.90 527
9452.82 560
9453.73 554
9454.65 589
9455.57 581
9456.49 537
9457.41 546
9458.32 561
9459.24 527
9460.16 543
9461.08 559
9462.00 543
9462.92 576
9463.83 512
9464.75 504
9465.67 544
9466.59 531
9467.51 512
9468.43 505
9469.35 505
9470.26 526
9471.18 539
9472.10 530
9473.02 552
9473.94 546
9474.86 548
9475.78 535
9476.70 509
9477.62 495
9478.54 544
9479.45 564
9480.37 547
9481.29 566
9482.21 551
9483.13 544
9484.05 552
9484.97 568
9485.89 569
9486.81 582
9487.73 569
9488.65 565
9489.57 531
9490.49 546
9491.41 520
9492.33 517
9493.25 562
9494.17 551
9495.09 545
9496.01 532
9496.93 563
9497.85 522
9498.77 558
9499.69 583
9500.61 572
9501.53 573
9502.45 579
9503.37 591
9504.29 606
9505.21 551
9506.13 588
9507.05 617
9507.97 603
9508.89 569
9509.81 564
9510.73 621
9511.65 621
9512.57 593
9513.49 600
9514.42 651
9515.34 638
9516.26 611
9517.18 599
9518.10 645
9519.02 705
9519.94 711
9520.86 712
9521.78 698
9522.71 733
9523.63 725
9524.55 752
9525.47 764
9526.39 731
9527.31 674
9528.23 685
9529.16 728
9530.08 720
9531.00 687
9531.92 681
9532.84 696
9533.76 713
9534.69 710
9535.61 693
9536.53 705
9537.45 675
9538.37 686
9539.30 680
9540.22 653
9541.14 652
9542.06 677
9542.98 664
9543.91 660
9544.83 670
9545.75 687
9546.67 679
9547.60 696
9548.52 700
9549.44 676
9550.36 679
9551.29 689
9552.21 667
9553.13 673
9554.06 729
9554.98 722
9555.90 748
9556.82 692
9557.75 693
9558.67 696
9559.59 708
9560.52 743
9561.44 759
9562.36 751
9563.29 733
9564.21 707
9565.13 761
9566.06 743
9566.98 711
9567.90 740
9568.83 749
9569.75 749
9570.67 756
9571.60 744
9572.52 771
9573.44 772
9574.37 768
9575.29 768
9576.22 778
9577.14 749
9578.06 794
9578.99 812
9579.91 810
9580.84 821
9581.76 789
9582.68 797
9583.61 789
9584.53 803
9585.46 798
9586.38 810
9587.31 846
9588.23 817
9589.15 763
9590.08 779
9591.00 758
9591.93 822
9592.85 791
9593.78 821
9594.70 869
9595.63 906
9596.55 900
9597.48 993
9598.40 955
9599.33 888
9600.25 930
9601.18 1013
9602.10 978
9603.03 952
9603.95 960
9604.88 930
9605.80 917
9606.73 877
9607.65 862
9608.58 901
9609.50 902
9610.43 853
9611.35 836
9612.28 827
9613.21 846
9614.13 854
9615.06 898
9615.98 835
9616.91 847
9617.84 890
9618.76 868
9619.69 819
9620.61 818
9621.54 849
9622.47 888
9623.39 901
9624.32 906
9625.24 911
9626.17 926
9627.10 943
9628.02 939
9628.95 942
9629.88 952
9630.80 958
9631.73 960
9632.65 1014
9633.58 949
9634.51 1002
9635.43 1007
9636.36 961
9637.29 1023
9638.22 1032
9639.14 1017
9640.07 1039
9641.00 1085
9641.92 1112
9642.85 1125
9643.78 1157
9644.70 1196
9645.63 1175
9646.56 1226
9647.49 1231
9648.41 1245
9649.34 1285
9650.27 1280
9651.20 1235
9652.12 1235
9653.05 1217
9653.98 1157
9654.91 1187
9655.83 1160
9656.76 1167
9657.69 1176
9658.62 1106
9659.55 1159
9660.47 1108
9661.40 1132
9662.33 1135
9663.26 1191
9664.19 1167
9665.11 1135
9666.04 1183
9666.97 1209
9667.90 1242
9668.83 1259
9669.75 1207
9670.68 1246
9671.61 1265
9672.54 1281
9673.47 1234
9674.40 1257
9675.33 1321
9676.25 1287
9677.18 1299
9678.11 1328
9679.04 1392
9679.97 1400
9680.90 1411
9681.83 1452
9682.76 1413
9683.69 1454
9684.61 1463
9685.54 1390
9686.47 1442
9687.40 1411
9688.33 1470
9689.26 1523
9690.19 1461
9691.12 1444
9692.05 1459
9692.98 1439
9693.91 1405
9694.84 1419
9695.77 1431
9696.70 1460
9697.63 1476
9698.56 1504
9699.49 1515
9700.42 1525
9701.35 1531
9702.28 1405
9703.21 1419
9704.14 1375
9705.07 1277
9706.00 1289
9706.93 1242
9707.86 1217
9708.79 1208
9709.72 1207
9710.65 1251
9711.58 1248
9712.51 1228
9713.44 1281
9714.37 1296
9715.30 1337
9716.23 1314
9717.16 1306
9718.09 1289
9719.02 1256
9719.95 1220
9720.88 1208
9721.81 1141
9722.75 1116
9723.68 1086
9724.61 1084
9725.54 1045
9726.47 995
9727.40 1028
9728.33 1055
9729.26 1074
9730.19 1076
9731.13 1064
9732.06 1052
9732.99 1061
9733.92 1069
9734.85 1079
9735.78 1065
9736.71 1036
9737.65 1015
9738.58 1008
9739.51 992
9740.44 977
9741.37 975
9742.30 937
9743.24 941
9744.17 906
9745.10 899
9746.03 921
9746.96 909
9747.90 926
9748.83 940
9749.76 937
9750.69 938
9751.63 921
9752.56 912
9753.49 926
9754.42 886
9755.36 885
9756.29 902
9757.22 888
9758.15 877
9759.09 900
9760.02 872
9760.95 884
9761.88 896
9762.82 899
9763.75 880
9764.68 910
9765.62 914
9766.55 919
9767.48 942
9768.41 944
9769.35 941
9770.28 941
9771.21 960
9772.15 965
9773.08 940
9774.01 894
9774.95 964
9775.88 931
9776.81 919
9777.75 931
9778.68 940
9779.62 935
9780.55 950
9781.48 957
9782.42 970
9783.35 952
9784.28 963
9785.22 963
9786.15 949
9787.09 925
9788.02 905
9788.95 862
9789.89 870
9790.82 870
9791.76 874
9792.69 808
9793.63 837
9794.56 817
9795.49 781
9796.43 817
9797.36 835
9798.30 888
9799.23 864
9800.17 855
9801.10 854
9802.04 843
9802.97 807
9803.91 786
9804.84 820
9805.78 782
9806.71 753
9807.65 733
9808.58 703
9809.52 687
9810.45 663
9811.39 710
9812.32 713
9813.26 718
9814.19 672
9815.13 712
9816.06 682
9817.00 680
9817.93 664
9818.87 687
9819.80 693
9820.74 645
9821.68 652
9822.61 641
9823.55 663
9824.48 656
9825.42 656
9826.35 647
9827.29 643
9828.23 625
9829.16 667
9830.10 637
9831.03 668
9831.97 666
9832.91 644
9833.84 615
9834.78 674
9835.72 652
9836.65 610
9837.59 626
9838.52 650
9839.46 639
9840.40 668
9841.33 662
9842.27 663
9843.21 643
9844.14 654
9845.08 626
9846.02 609
9846.95 645
9847.89 672
9848.83 657
9849.77 683
9850.70 659
9851.64 672
9852.58 673
9853.51 652
9854.45 626
9855.39 668
9856.33 630
9857.26 666
9858.20 690
9859.14 671
9860.08 616
9861.01 630
9861.95 629
9862.89 618
9863.83 618
9864.76 598
9865.70 600
9866.64 596
9867.58 594
9868.51 601
9869.45 569
9870.39 603
9871.33 601
9872.27 613
9873.20 610
9874.14 633
9875.08 636
9876.02 595
9876.96 608
9877.90 615
9878.83 618
9879.77 630
9880.71 624
9881.65 596
9882.59 599
9883.53 634
9884.47 627
9885.40 535
9886.34 571
9887.28 581
9888.22 560
9889.16 569
9890.10 587
9891.04 630
9891.98 602
9892.91 586
9893.85 588
9894.79 583
9895.73 555
9896.67 581
9897.61 572
9898.55 566
9899.49 589
9900.43 595
9901.37 609
9902.31 598
9903.25 603
9904.19 596
9905.13 573
9906.07 562
9907.01 570
9907.95 588
9908.89 600
9909.83 599
9910.77 638
9911.71 630
9912.65 603
9913.59 615
9914.53 591
9915.47 579
9916.41 598
9917.35 638
9918.29 620
9919.23 558
9920.17 581
9921.11 657
9922.05 681
9922.99 692
9923.93 722
9924.87 770
9925.81 869
9926.75 914
9927.69 912
9928.63 923
9929.57 907
9930.51 888
9931.45 861
9932.39 799
9933.34 743
9934.28 734
9935.22 673
9936.16 605
9937.10 576
9938.04 585
9938.98 598
9939.92 582
9940.87 568
9941.81 567
9942.75 570
9943.69 599
9944.63 599
9945.57 595
9946.51 610
9947.46 648
9948.40 669
9949.34 681
9950.28 729
9951.22 693
9952.16 711
9953.11 746
9954.05 739
9954.99 656
9955.93 651
9956.87 615
9957.82 603
9958.76 560
9959.70 549
9960.64 524
9961.59 502
9962.53 499
9963.47 522
9964.41 525
9965.35 497
9966.30 510
9967.24 492
9968.18 509
9969.13 508
9970.07 512
9971.01 473
9971.95 509
9972.90 474
9973.84 483
9974.78 465
9975.73 461
9976.67 472
9977.61 512
9978.55 496
9979.50 458
9980.44 498
9981.38 475
9982.33 481
9983.27 482
9984.21 462
9985.16 498
9986.10 486
9987.04 500
9987.99 491
9988.93 502
9989.88 505
9990.82 506
9991.76 483
9992.71 466
9993.65 485
9994.59 489
9995.54 495
9996.48 479
9997.43 459
9998.37 486
9999.31 502
10000.26 533
10001.20 492
10002.15 490
10003.09 494
10004.04 474
10004.98 462
10005.92 477
10006.87 501
10007.81 471
10008.76 478
10009.70 518
10010.65 482
10011.59 483
10012.54 481
10013.48 489
10014.43 451
10015.37 481
10016.32 489
10017.26 471
10018.21 455
10019.15 467
10020.10 469
10021.04 450
10021.99 472
10022.93 486
10023.88 478
10024.82 485
10025.77 495
10026.71 468
10027.66 468
10028.60 462
10029.55 458
10030.49 462
10031.44 448
10032.39 471
10033.33 467
10034.28 462
10035.22 445
10036.17 459
10037.11 454
10038.06 430
10039.01 464
10039.95 476
10040.90 458
10041.84 472
10042.79 489
10043.74 449
10044.68 484
10045.63 460
10046.58 451
10047.52 437
10048.47 444
10049.41 443
10050.36 401
10051.31 380
10052.25 435
10053.20 462
10054.15 460
10055.09 434
10056.04 460
10056.99 451
10057.93 454
10058.88 446
10059.83 420
10060.78 415
10061.72 433
10062.67 469
10063.62 455
10064.56 449
10065.51 436
10066.46 418
10067.41 431
10068.35 432
10069.30 394
10070.25 412
10071.20 463
10072.14 442
10073.09 425
10074.04 430
10074.99 437
10075.93 425
10076.88 419
10077.83 422
10078.78 421
10079.72 441
10080.67 409
10081.62 427
10082.57 454
10083.52 425
10084.46 428
10085.41 459
10086.36 423
10087.31 436
10088.26 444
10089.21 428
10090.15 443
10091.10 406
10092.05 443
10093.00 435
10093.95 409
10094.90 421
10095.85 422
10096.79 446
10097.74 411
10098.69 431
10099.64 450
10100.59 438
10101.54 410
10102.49 432
10103.44 454
10104.39 467
10105.33 415
10106.28 440
10107.23 429
10108.18 426
10109.13 421
10110.08 431
10111.03 470
10111.98 435
10112.93 420
10113.88 427
10114.83 457
10115.78 434
10116.73 454
10117.68 436
10118.63 422
10119.58 462
10120.53 443
10121.48 422
10122.43 409
10123.38 420
10124.33 444
10125.28 435
10126.23 478
10127.18 446
10128.13 423
10129.08 458
10130.03 469
10130.98 426
10131.93 446
10132.88 459
10133.83 423
10134.78 442
10135.73 418
10136.68 456
10137.63 454
10138.58 449
10139.53 464
10140.48 500
10141.43 460
10142.38 460
10143.33 466
10144.29 461
10145.24 460
10146.19 475
10147.14 483
10148.09 467
10149.04 491
10149.99 484
10150.94 468
10151.89 520
10152.85 501
10153.80 504
10154.75 511
10155.70 500
10156.65 490
10157.60 502
10158.55 509
10159.51 486
10160.46 504
10161.41 497
10162.36 495
10163.31 523
10164.26 531
10165.22 519
10166.17 511
10167.12 542
10168.07 520
10169.02 505
10169.98 529
10170.93 519
10171.88 549
10172.83 536
10173.79 547
10174.74 537
10175.69 552
10176.64 532
10177.60 541
10178.55 563
10179.50 588
10180.45 572
10181.41 580
10182.36 567
10183.31 574
10184.26 567
10185.22 573
10186.17 584
10187.12 555
10188.08 596
10189.03 618
10189.98 619
10190.93 596
10191.89 609
10192.84 603
10193.79 605
10194.75 597
10195.70 605
10196.65 608
10197.61 639
10198.56 574
10199.51 577
10200.47 598
10201.42 622
10202.38 615
10203.33 659
10204.28 638
10205.24 674
10206.19 691
10207.14 712
10208.10 750
10209.05 714
10210.01 712
10210.96 688
10211.91 684
10212.87 634
10213.82 657
10214.78 610
10215.73 607
10216.69 576
10217.64 608
10218.59 627
10219.55 616
10220.50 585
10221.46 612
10222.41 583
10223.37 594
10224.32 575
10225.28 597
10226.23 595
10227.19 586
10228.14 582
10229.10 574
10230.05 618
10231.01 645
10231.96 700
10232.92 714
10233.87 759
10234.83 805
10235.78 814
10236.74 836
10237.69 790
10238.65 827
10239.60 795
10240.56 750
10241.51 749
10242.47 704
10243.42 683
10244.38 666
10245.34 608
10246.29 579
10247.25 579
10248.20 601
10249.16 556
10250.11 535
10251.07 597
10252.03 572
10252.98 535
10253.94 532
10254.89 538
10255.85 555
10256.81 544
10257.76 536
10258.72 494
10259.68 504
10260.63 498
10261.59 469
10262.55 493
10263.50 527
10264.46 509
10265.41 504
10266.37 516
10267.33 519
10268.28 531
10269.24 552
10270.20 545
10271.16 533
10272.11 529
10273.07 517
10274.03 514
10274.98 528
10275.94 516
10276.90 520
10277.85 497
10278.81 510
10279.77 518
10280.73 479
10281.68 501
10282.64 477
10283.60 476
10284.56 475
10285.51 484
10286.47 446
10287.43 445
10288.39 446
10289.34 458
10290.30 454
10291.26 485
10292.22 482
10293.18 444
10294.13 463
10295.09 473
10296.05 492
10297.01 467
10297.97 494
10298.92 503
10299.88 484
10300.84 470
10301.80 497
10302.76 482
10303.72 475
10304.67 461
10305.63 477
10306.59 471
10307.55 456
10308.51 510
10309.47 488
10310.43 509
10311.38 522
10312.34 473
10313.30 478
10314.26 511
10315.22 516
10316.18 485
10317.14 480
10318.10 498
10319.06 493
10320.01 476
10320.97 459
10321.93 488
10322.89 438
10323.85 457
10324.81 470
10325.77 471
10326.73 481
10327.69 468
10328.65 458
10329.61 469
10330.57 477
10331.53 443
10332.49 456
10333.45 438
10334.41 438
10335.37 451
10336.33 446
10337.29 427
10338.25 422
10339.21 421
10340.17 415
10341.13 413
10342.09 415
10343.05 426
10344.01 413
10344.97 397
10345.93 436
10346.89 444
10347.85 407
10348.81 424
10349.77 420
10350.73 434
10351.69 424
10352.65 439
10353.61 396
10354.57 417
10355.53 428
10356.49 432
10357.46 414
10358.42 410
10359.38 412
10360.34 401
10361.30 383
10362.26 369
10363.22 383
10364.18 401
10365.14 374
10366.11 399
10367.07 394
10368.03 384
10368.99 389
10369.95 401
10370.91 371
10371.87 382
10372.84 388
10373.80 411
10374.76 393
10375.72 395
10376.68 379
10377.64 369
10378.61 377
10379.57 378
10380.53 385
10381.49 403
10382.45 386
10383.42 372
10384.38 382
10385.34 392
10386.30 361
10387.27 396
10388.23 393
10389.19 392
10390.15 374
10391.11 377
10392.08 368
10393.04 397
10394.00 357
10394.96 379
10395.93 401
10396.89 391
10397.85 371
10398.82 387
10399.78 407
10400.74 402
10401.70 365
10402.67 346
10403.63 373
10404.59 369
10405.56 348
10406.52 382
10407.48 372
10408.45 382
10409.41 373
10410.37 373
10411.34 380
10412.30 365
10413.26 383
10414.23 368
10415.19 352
10416.15 387
10417.12 401
10418.08 383
10419.04 393
10420.01 393
10420.97 397
10421.94 394
10422.90 367
10423.86 390
10424.83 392
10425.79 382
10426.76 359
10427.72 378
10428.68 400
10429.65 384
10430.61 359
10431.58 352
10432.54 379
10433.51 377
10434.47 379
10435.44 350
10436.40 342
10437.36 342
10438.33 368
10439.29 362
10440.26 343
10441.22 357
10442.19 354
10443.15 382
10444.12 353
10445.08 351
10446.05 345
10447.01 343
10447.98 344
10448.94 334
10449.91 321
10450.87 334
10451.84 341
10452.80 373
10453.77 374
10454.73 353
10455.70 368
10456.67 346
10457.63 367
10458.60 346
10459.56 370
10460.53 355
10461.49 368
10462.46 386
10463.43 379
10464.39 359
10465.36 361
10466.32 382
10467.29 327
10468.25 331
10469.22 356
10470.19 361
10471.15 342
10472.12 341
10473.09 334
10474.05 351
10475.02 361
10475.98 365
10476.95 342
10477.92 357
10478.88 358
10479.85 343
10480.82 359
10481.78 357
10482.75 373
10483.72 354
10484.68 351
10485.65 319
10486.62 348
10487.58 345
10488.55 339
10489.52 327
10490.49 355
10491.45 352
10492.42 378
10493.39 344
10494.35 379
10495.32 339
10496.29 350
10497.26 353
10498.22 361
10499.19 360
10500.16 356
10501.13 347
10502.09 358
10503.06 377
10504.03 362
10505.00 348
10505.96 336
10506.93 386
10507.90 340
10508.87 342
10509.84 342
10510.80 322
10511.77 332
10512.74 348
10513.71 345
10514.68 358
10515.64 329
10516.61 392
10517.58 383
10518.55 371
10519.52 357
10520.49 373
10521.45 390
10522.42 366
10523.39 327
10524.36 347
10525.33 343
10526.30 359
10527.27 356
10528.23 379
10529.20 387
10530.17 371
10531.14 364
10532.11 396
10533.08 418
10534.05 365
10535.02 378
10535.99 399
10536.96 374
10537.93 413
10538.89 402
10539.86 399
10540.83 389
10541.80 376
10542.77 371
10543.74 367
10544.71 388
10545.68 402
10546.65 407
10547.62 417
10548.59 404
10549.56 380
10550.53 396
10551.50 404
10552.47 394
10553.44 367
10554.41 379
10555.38 396
10556.35 373
10557.32 401
10558.29 436
10559.26 445
10560.23 447
10561.20 454
10562.17 471
10563.14 476
10564.11 484
10565.08 473
10566.05 427
10567.02 434
10567.99 434
10568.96 416
10569.93 406
10570.91 392
10571.88 382
10572.85 347
10573.82 369
10574.79 414
10575.76 383
10576.73 367
10577.70 381
10578.67 357
10579.64 390
10580.62 361
10581.59 366
10582.56 396
10583.53 377
10584.50 370
10585.47 389
10586.44 411
10587.42 408
10588.39 403
10589.36 384
10590.33 414
10591.30 379
10592.27 439
10593.25 430
10594.22 383
10595.19 404
10596.16 418
10597.13 406
10598.10 369
10599.08 395
10600.05 385
10601.02 405
10601.99 402
10602.97 397
10603.94 395
10604.91 409
10605.88 436
10606.85 436
10607.83 433
10608.80 440
10609.77 459
10610.74 481
10611.72 436
10612.69 471
10613.66 446
10614.64 433
10615.61 396
10616.58 419
10617.55 420
10618.53 415
10619.50 432
10620.47 401
10621.45 381
10622.42 410
10623.39 387
10624.37 417
10625.34 409
10626.31 401
10627.29 413
10628.26 394
10629.23 402
10630.21 373
10631.18 397
10632.15 401
10633.13 379
10634.10 391
10635.07 397
10636.05 416
10637.02 431
10638.00 421
10638.97 416
10639.94 456
10640.92 433
10641.89 436
10642.87 424
10643.84 401
10644.81 406
10645.79 437
10646.76 443
10647.74 398
10648.71 395
10649.68 398
10650.66 416
10651.63 384
10652.61 354
10653.58 369
10654.56 389
10655.53 378
10656.51 360
10657.48 401
10658.46 360
10659.43 357
10660.41 383
10661.38 386
10662.36 370
10663.33 361
10664.31 357
10665.28 352
10666.26 336
10667.23 373
10668.21 361
10669.18 382
10670.16 374
10671.13 347
10672.11 382
10673.08 360
10674.06 359
10675.03 368
10676.01 345
10676.99 380
10677.96 383
10678.94 379
10679.91 387
10680.89 374
10681.86 390
10682.84 399
10683.82 367
10684.79 363
10685.77 372
10686.74 390
10687.72 363
10688.70 363
10689.67 343
10690.65 390
10691.63 369
10692.60 342
10693.58 334
10694.55 356
10695.53 383
10696.51 356
10697.48 347
10698.46 356
10699.44 339
10700.41 345
10701.39 355
10702.37 349
10703.34 380
10704.32 369
10705.30 369
10706.27 363
10707.25 349
10708.23 339
10709.21 388
10710.18 354
10711.16 333
10712.14 382
10713.11 330
10714.09 338
10715.07 361
10716.05 354
10717.02 358
10718.00 351
10718.98 371
10719.96 384
10720.93 390
10721.91 369
10722.89 373
10723.87 369
10724.85 342
10725.82 354
10726.80 350
10727.78 345
10728.76 351
10729.74 354
10730.71 357
10731.69 336
10732.67 366
10733.65 371
10734.63 347
10735.60 353
10736.58 361
10737.56 357
10738.54 359
10739.52 345
10740.50 369
10741.48 370
10742.45 364
10743.43 357
10744.41 387
10745.39 367
10746.37 374
10747.35 361
10748.33 345
10749.31 358
10750.28 360
10751.26 381
10752.24 384
10753.22 382
10754.20 372
10755.18 351
10756.16 351
10757.14 345
10758.12 358
10759.10 345
10760.08 366
10761.06 346
10762.04 368
10763.01 373
10763.99 349
10764.97 352
10765.95 380
10766.93 387
10767.91 367
10768.89 357
10769.87 378
10770.85 351
10771.83 354
10772.81 385
10773.79 367
10774.77 375
10775.75 370
10776.73 370
10777.71 374
10778.69 367
10779.67 365
10780.65 368
10781.63 389
10782.62 368
10783.60 372
10784.58 374
10785.56 407
10786.54 377
10787.52 369
10788.50 421
10789.48 415
10790.46 386
10791.44 390
10792.42 398
10793.40 372
10794.38 395
10795.37 384
10796.35 367
10797.33 338
10798.31 343
10799.29 400
10800.27 373
10801.25 393
10802.23 391
10803.21 385
10804.20 399
10805.18 366
10806.16 361
10807.14 386
10808.12 389
10809.10 397
10810.09 396
10811.07 400
10812.05 393
10813.03 381
10814.01 383
10815.00 372
10815.98 387
10816.96 443
10817.94 406
10818.92 412
10819.91 369
10820.89 396
10821.87 414
10822.85 405
10823.83 400
10824.82 401
10825.80 402
10826.78 410
10827.76 427
10828.75 399
10829.73 390
10830.71 402
10831.69 410
10832.68 423
10833.66 410
10834.64 430
10835.63 416
10836.61 441
10837.59 424
10838.57 422
10839.56 402
10840.54 434
10841.52 448
10842.51 420
10843.49 420
10844.47 434
10845.46 423
10846.44 422
10847.42 444
10848.41 450
10849.39 440
10850.37 487
10851.36 461
10852.34 480
10853.32 476
10854.31 491
10855.29 466
10856.28 438
10857.26 454
10858.24 497
10859.23 488
10860.21 504
10861.20 506
10862.18 488
10863.16 501
10864.15 508
10865.13 477
10866.12 493
10867.10 485
10868.08 472
10869.07 505
10870.05 502
10871.04 491
10872.02 510
10873.01 539
10873.99 512
10874.98 508
10875.96 520
10876.95 534
10877.93 545
10878.92 516
10879.90 523
10880.89 531
10881.87 549
10882.86 550
10883.84 527
10884.83 547
10885.81 503
10886.80 551
10887.78 556
10888.77 530
10889.75 559
10890.74 562
10891.72 553
10892.71 561
10893.69 551
10894.68 549
10895.66 626
10896.65 592
10897.64 550
10898.62 569
10899.61 568
10900.59 605
10901.58 614
10902.56 596
10903.55 608
10904.54 586
10905.52 663
10906.51 586
10907.49 613
10908.48 611
10909.47 647
10910.45 681
10911.44 657
10912.43 625
10913.41 624
10914.40 632
10915.39 612
10916.37 681
10917.36 697
10918.35 675
10919.33 664
10920.32 681
10921.31 666
10922.29 690
10923.28 708
10924.27 701
10925.25 725
10926.24 682
10927.23 682
10928.21 702
10929.20 721
10930.19 704
10931.18 691
10932.16 703
10933.15 741
10934.14 727
10935.12 748
10936.11 739
10937.10 753
10938.09 740
10939.07 763
10940.06 774
10941.05 778
10942.04 800
10943.02 801
10944.01 806
10945.00 796
10945.99 818
10946.98 831
10947.96 835
10948.95 832
10949.94 861
10950.93 872
10951.92 919
10952.90 936
10953.89 966
10954.88 1026
10955.87 1033
10956.86 1075
10957.85 1103
10958.83 1120
10959.82 1174
10960.81 1162
10961.80 1127
10962.79 1108
10963.78 1090
10964.77 1039
10965.75 998
10966.74 952
10967.73 965
10968.72 920
10969.71 939
10970.70 922
10971.69 880
10972.68 897
10973.67 911
10974.66 887
10975.64 877
10976.63 868
10977.62 843
10978.61 891
10979.60 867
10980.59 896
10981.58 923
10982.57 926
10983.56 932
10984.55 920
10985.54 934
10986.53 932
10987.52 955
10988.51 989
10989.50 970
10990.49 985
10991.48 1036
10992.47 1072
10993.46 1068
10994.45 1186
10995.44 1252
10996.43 1334
10997.42 1351
10998.41 1459
10999.40 1515
11000.39 1547
11001.38 1593
11002.37 1600
11003.36 1536
11004.35 1453
11005.34 1338
11006.33 1282
11007.32 1160
11008.31 1051
11009.30 1018
11010.30 967
11011.29 874
11012.28 837
11013.27 808
11014.26 774
11015.25 785
11016.24 765
11017.23 737
11018.22 718
11019.21 704
11020.21 709
11021.20 705
11022.19 675
11023.18 682
11024.17 689
11025.16 699
11026.15 695
11027.14 680
11028.14 687
11029.13 715
11030.12 703
11031.11 695
11032.10 672
11033.09 697
11034.09 709
11035.08 655
11036.07 679
11037.06 679
11038.05 693
11039.05 720
11040.04 690
11041.03 664
11042.02 610
11043.02 664
11044.01 637
11045.00 640
11045.99 640
11046.98 638
11047.98 638
11048.97 654
11049.96 633
11050.95 620
11051.95 626
11052.94 604
11053.93 621
11054.93 593
11055.92 631
11056.91 623
11057.90 624
11058.90 626
11059.89 616
11060.88 603
11061.88 592
11062.87 609
11063.86 599
11064.86 599
11065.85 630
11066.84 664
11067.84 619
11068.83 640
11069.82 614
11070.82 590
11071.81 591
11072.80 610
11073.80 601
11074.79 639
11075.78 622
11076.78 591
11077.77 607
11078.77 647
11079.76 607
11080.75 626
11081.75 622
11082.74 617
11083.74 613
11084.73 558
11085.72 578
11086.72 596
11087.71 554
11088.71 549
11089.70 560
11090.70 572
11091.69 577
11092.68 592
11093.68 578
11094.67 546
11095.67 558
11096.66 546
11097.66 523
11098.65 523
11099.65 590
11100.64 561
11101.64 541
11102.63 535
11103.63 529
11104.62 515
11105.62 526
11106.61 520
11107.61 525
11108.60 531
11109.60 509
11110.59 529
11111.59 531
11112.58 528
11113.58 502
11114.57 520
11115.57 510
11116.56 510
11117.56 527
11118.56 510
11119.55 510
11120.55 526
11121.54 488
11122.54 523
11123.54 491
11124.53 483
11125.53 503
11126.52 479
11127.52 494
11128.51 508
11129.51 492
11130.51 489
11131.50 515
11132.50 492
11133.50 453
11134.49 461
11135.49 476
11136.49 490
11137.48 456
11138.48 526
11139.47 465
11140.47 493
11141.47 510
11142.46 504
11143.46 493
11144.46 478
11145.46 489
11146.45 533
11147.45 504
11148.45 520
11149.44 512
11150.44 488
11151.44 463
11152.43 480
11153.43 500
11154.43 473
11155.43 444
11156.42 466
11157.42 448
11158.42 454
11159.42 418
11160.41 471
11161.41 463
11162.41 465
11163.41 475
11164.40 465
11165.40 468
11166.40 468
11167.40 459
11168.39 462
11169.39 421
11170.39 445
11171.39 484
11172.39 429
11173.38 458
11174.38 471
11175.38 448
11176.38 441
11177.38 412
11178.38 445
11179.37 482
11180.37 434
11181.37 466
11182.37 442
11183.37 438
11184.37 432
11185.37 463
11186.36 450
11187.36 439
11188.36 512
11189.36 486
11190.36 446
11191.36 448
11192.36 449
11193.36 462
11194.36 452
11195.35 446
11196.35 476
11197.35 464
11198.35 474
11199.35 449
11200.35 441
11201.35 453
11202.35 448
11203.35 470
11204.35 480
11205.35 467
11206.35 476
11207.35 491
11208.35 494
11209.35 453
11210.35 491
11211.35 502
11212.35 510
11213.35 484
11214.35 478
11215.34 480
11216.35 464
11217.35 446
11218.35 486
11219.35 470
11220.35 466
11221.35 432
11222.35 480
11223.35 475
11224.35 463
11225.35 482
11226.35 457
11227.35 469
11228.35 461
11229.35 441
11230.35 454
11231.35 461
11232.35 476
11233.35 438
11234.35 471
11235.35 459
11236.35 467
11237.36 458
11238.36 477
11239.36 523
11240.36 495
11241.36 466
11242.36 464
11243.36 486
11244.36 482
11245.36 465
11246.37 448
11247.37 480
11248.37 484
11249.37 481
11250.37 485
11251.37 469
11252.38 514
11253.38 509
11254.38 475
11255.38 490
11256.38 506
11257.38 483
11258.39 486
11259.39 483
11260.39 465
11261.39 452
11262.39 461
11263.40 456
11264.40 451
11265.40 498
11266.40 480
11267.40 479
11268.41 494
11269.41 492
11270.41 523
11271.41 538
11272.42 514
11273.42 554
11274.42 555
11275.42 571
11276.43 558
11277.43 553
11278.43 495
11279.44 541
11280.44 548
11281.44 548
11282.44 501
11283.45 508
11284.45 548
11285.45 497
11286.46 507
11287.46 515
11288.46 497
11289.47 504
11290.47 460
11291.47 450
11292.48 438
11293.48 444
11294.48 433
11295.49 435
11296.49 465
11297.49 495
11298.50 466
11299.50 484
11300.51 460
11301.51 461
11302.51 447
11303.52 453
11304.52 474
11305.53 447
11306.53 455
11307.53 455
11308.54 447
11309.54 448
11310.55 480
11311.55 445
11312.55 464
11313.56 475
11314.56 495
11315.57 504
11316.57 507
11317.58 505
11318.58 498
11319.59 495
11320.59 475
11321.59 498
11322.60 534
11323.60 526
11324.61 481
11325.61 482
11326.62 480
11327.62 482
11328.63 469
11329.63 465
11330.64 455
11331.64 467
11332.65 476
11333.65 461
11334.66 458
11335.67 475
11336.67 473
11337.68 503
11338.68 487
11339.69 521
11340.69 532
11341.70 544
11342.70 496
11343.71 508
11344.72 486
11345.72 490
11346.73 470
11347.73 483
11348.74 458
11349.74 474
11350.75 452
11351.76 446
11352.76 459
11353.77 466
11354.78 451
11355.78 484
11356.79 449
11357.79 447
11358.80 474
11359.81 464
11360.81 447
11361.82 443
11362.83 446
11363.83 444
11364.84 429
11365.85 452
11366.85 430
11367.86 444
11368.87 435
11369.87 421
11370.88 424
11371.89 441
11372.89 443
11373.90 410
11374.91 405
11375.92 458
11376.92 463
11377.93 436
11378.94 417
11379.94 415
11380.95 402
11381.96 410
11382.97 413
11383.97 411
11384.98 429
11385.99 426
11387.00 458
11388.00 408
11389.01 436
11390.02 440
11391.03 440
11392.04 426
11393.04 424
11394.05 441
11395.06 433
11396.07 412
11397.08 418
11398.08 425
11399.09 438
11400.10 407
11401.11 425
11402.12 454
11403.12 431
11404.13 417
11405.14 416
11406.15 424
11407.16 415
11408.17 422
11409.18 445
11410.18 402
11411.19 430
11412.20 459
11413.21 420
11414.22 427
11415.23 412
11416.24 425
11417.25 437
11418.25 462
11419.26 437
11420.27 428
11421.28 407
11422.29 433
11423.30 416
11424.31 442
11425.32 416
11426.33 418
11427.34 426
11428.35 432
11429.36 423
11430.37 397
11431.38 418
11432.39 429
11433.39 388
11434.40 442
11435.41 454
11436.42 428
11437.43 426
11438.44 425
11439.45 417
11440.46 423
11441.47 426
11442.48 456
11443.49 478
11444.50 423
11445.51 433
11446.52 459
11447.53 455
11448.55 436
11449.56 439
11450.57 434
11451.58 427
11452.59 460
11453.60 441
11454.61 435
11455.62 434
11456.63 442
11457.64 442
11458.65 440
11459.66 428
11460.67 448
11461.68 444
11462.69 431
11463.71 443
11464.72 423
11465.73 441
11466.74 451
11467.75 445
11468.76 446
11469.77 477
11470.78 473
11471.80 460
11472.81 461
11473.82 503
11474.83 463
11475.84 437
11476.85 462
11477.86 472
11478.88 439
11479.89 472
11480.90 461
11481.91 458
11482.92 467
11483.93 487
11484.95 466
11485.96 467
11486.97 497
11487.98 504
11489.00 475
11490.01 473
11491.02 468
11492.03 485
11493.04 480
11494.06 523
11495.07 468
11496.08 484
11497.09 475
11498.11 510
11499.12 524
11500.13 555
11501.14 528
11502.16 514
11503.17 510
11504.18 522
11505.20 543
11506.21 533
11507.22 556
11508.23 533
11509.25 538
11510.26 546
11511.27 558
11512.29 549
11513.30 542
11514.31 567
11515.33 556
11516.34 557
11517.35 588
11518.37 625
11519.38 629
11520.39 602
11521.41 622
11522.42 642
11523.43 664
11524.45 700
11525.46 680
11526.47 698
11527.49 697
11528.50 688
11529.52 746
11530.53 773
11531.54 805
11532.56 801
11533.57 826
11534.59 888
11535.60 906
11536.62 984
11537.63 1099
11538.64 1113
11539.66 1156
11540.67 1191
11541.69 1161
11542.70 1062
11543.72 1028
11544.73 1015
11545.75 945
11546.76 874
11547.77 819
11548.79 724
11549.80 730
11550.82 691
11551.83 646
11552.85 619
11553.86 603
11554.88 604
11555.89 566
11556.91 560
11557.92 551
11558.94 558
11559.95 563
11560.97 545
11561.99 529
11563.00 558
11564.02 546
11565.03 556
11566.05 532
11567.06 536
11568.08 552
11569.09 563
11570.11 592
11571.13 542
11572.14 547
11573.16 527
11574.17 562
11575.19 558
11576.20 546
11577.22 532
11578.24 560
11579.25 542
11580.27 564
11581.29 546
11582.30 526
11583.32 529
11584.33 560
11585.35 542
11586.37 553
11587.38 539
11588.40 551
11589.42 569
11590.43 553
11591.45 595
11592.47 580
11593.48 597
11594.50 611
11595.52 650
11596.53 639
11597.55 706
11598.57 750
11599.58 765
11600.60 762
11601.62 767
11602.64 768
11603.65 749
11604.67 712
11605.69 692
11606.70 629
11607.72 621
11608.74 652
11609.76 608
11610.77 592
11611.79 570
11612.81 539
11613.83 542
11614.84 550
11615.86 526
11616.88 539
11617.90 523
11618.92 543
11619.93 532
11620.95 569
11621.97 532
11622.99 526
11624.01 535
11625.02 497
11626.04 525
11627.06 491
11628.08 483
11629.10 499
11630.11 508
11631.13 488
11632.15 485
11633.17 521
11634.19 495
11635.21 497
11636.23 497
11637.24 492
11638.26 495
11639.28 503
11640.30 510
11641.32 467
11642.34 450
11643.36 441
11644.38 439
11645.39 430
11646.41 445
11647.43 429
11648.45 422
11649.47 419
11650.49 423
11651.51 427
11652.53 460
11653.55 464
11654.57 460
11655.59 428
11656.61 428
11657.63 437
11658.65 446
11659.67 462
11660.69 434
11661.70 423
11662.72 424
11663.74 418
11664.76 433
11665.78 441
11666.80 425
11667.82 403
11668.84 427
11669.86 402
11670.88 404
11671.90 445
11672.92 453
11673.95 401
11674.97 403
11675.99 414
11677.01 444
11678.03 417
11679.05 432
11680.07 420
11681.09 400
11682.11 423
11683.13 427
11684.15 428
11685.17 423
11686.19 431
11687.21 422
11688.23 403
11689.25 408
11690.28 429
11691.30 420
11692.32 396
11693.34 396
11694.36 389
11695.38 400
11696.40 397
11697.42 391
11698.44 370
11699.47 393
11700.49 399
11701.51 401
11702.53 406
11703.55 412
11704.57 394
11705.60 403
11706.62 396
11707.64 384
11708.66 356
11709.68 376
11710.70 380
11711.73 361
11712.75 372
11713.77 351
11714.79 363
11715.81 373
11716.84 390
11717.86 376
11718.88 371
11719.90 370
11720.92 390
11721.95 394
11722.97 354
11723.99 365
11725.01 392
11726.04 391
11727.06 375
11728.08 340
11729.11 367
11730.13 392
11731.15 406
11732.17 365
11733.20 365
11734.22 364
11735.24 355
11736.26 333
11737.29 349
11738.31 365
11739.33 396
11740.36 355
11741.38 358
11742.40 373
11743.43 382
11744.45 381
11745.47 355
11746.50 368
11747.52 366
11748.54 353
11749.57 356
11750.59 387
11751.62 383
11752.64 342
11753.66 383
11754.69 375
11755.71 374
11756.73 338
11757.76 308
11758.78 352
11759.81 351
11760.83 366
11761.85 343
11762.88 363
11763.90 358
11764.93 347
11765.95 355
11766.98 368
11768.00 370
11769.02 392
11770.05 370
11771.07 375
11772.10 387
11773.12 354
11774.15 396
11775.17 403
11776.20 381
11777.22 404
11778.25 388
11779.27 386
11780.30 353
11781.32 354
11782.35 361
11783.37 372
11784.40 367
11785.42 372
11786.45 374
11787.47 367
11788.50 384
11789.52 406
11790.55 361
11791.57 380
11792.60 377
11793.62 394
11794.65 397
11795.67 394
11796.70 377
11797.73 363
11798.75 414
11799.78 373
11800.80 348
11801.83 384
11802.85 404
11803.88 377
11804.91 396
11805.93 391
11806.96 380
11807.98 367
11809.01 368
11810.04 365
11811.06 402
11812.09 399
11813.12 387
11814.14 387
11815.17 419
11816.19 407
11817.22 395
11818.25 400
11819.27 405
11820.30 422
11821.33 393
11822.35 415
11823.38 416
11824.41 401
11825.44 412
11826.46 399
11827.49 392
11828.52 403
11829.54 449
11830.57 444
11831.60 431
11832.62 421
11833.65 428
11834.68 457
11835.71 448
11836.73 420
11837.76 450
11838.79 428
11839.82 461
11840.84 457
11841.87 426
11842.90 439
11843.93 466
11844.95 458
11845.98 451
11847.01 410
11848.04 426
11849.07 482
11850.09 451
11851.12 468
11852.15 458
11853.18 442
11854.21 450
11855.23 432
11856.26 472
11857.29 496
11858.32 474
11859.35 446
11860.38 466
11861.40 455
11862.43 489
11863.46 471
11864.49 493
11865.52 493
11866.55 475
11867.58 476
11868.60 489
11869.63 479
11870.66 513
11871.69 482
11872.72 505
11873.75 514
11874.78 496
11875.81 512
11876.84 526
11877.86 490
11878.89 538
11879.92 529
11880.95 503
11881.98 521
11883.01 537
11884.04 507
11885.07 524
11886.10 550
11887.13 562
11888.16 579
11889.19 562
11890.22 591
11891.25 552
11892.28 569
11893.31 560
11894.34 600
11895.37 573
11896.40 615
11897.43 614
11898.46 611
11899.49 645
11900.52 659
11901.55 688
11902.58 673
11903.61 686
11904.64 698
11905.67 717
11906.70 709
11907.73 691
11908.76 715
11909.79 648
11910.82 678
11911.85 679
11912.88 658
11913.91 647
11914.94 641
11915.97 617
11917.01 620
11918.04 639
11919.07 671
11920.10 625
11921.13 675
11922.16 666
11923.19 665
11924.22 652
11925.25 728
11926.28 751
11927.32 822
11928.35 809
11929.38 789
11930.41 820
11931.44 840
11932.47 851
11933.50 873
11934.54 893
11935.57 858
11936.60 856
11937.63 808
11938.66 755
11939.70 708
11940.73 717
11941.76 669
11942.79 662
11943.82 623
11944.85 628
11945.89 619
11946.92 622
11947.95 591
11948.98 563
11950.02 561
11951.05 558
11952.08 579
11953.11 551
11954.15 538
11955.18 531
11956.21 563
11957.24 550
11958.28 542
11959.31 527
11960.34 553
11961.37 561
11962.41 567
11963.44 591
11964.47 549
11965.51 540
11966.54 540
11967.57 587
11968.60 548
11969.64 569
11970.67 501
11971.70 552
11972.74 555
11973.77 523
11974.80 534
11975.84 569
11976.87 575
11977.90 586
11978.94 565
11979.97 568
11981.00 577
11982.04 572
11983.07 592
11984.11 582
11985.14 585
11986.17 580
11987.21 587
11988.24 597
11989.28 568
11990.31 555
11991.34 566
11992.38 579
11993.41 604
11994.45 615
11995.48 608
11996.51 614
11997.55 601
11998.58 626
11999.62 624
12000.65 631
12001.69 588
12002.72 585
12003.76 604
12004.79 617
12005.82 612
12006.86 613
12007.89 626
12008.93 619
12009.96 639
12011.00 665
12012.03 661
12013.07 657
12014.10 647
12015.14 649
12016.17 665
12017.21 722
12018.24 714
12019.28 699
12020.32 710
12021.35 678
12022.39 670
12023.42 682
12024.46 677
12025.49 692
12026.53 717
12027.56 680
12028.60 670
12029.64 679
12030.67 683
12031.71 662
12032.74 679
12033.78 712
12034.81 653
12035.85 676
12036.89 676
12037.92 637
12038.96 662
12039.99 673
12041.03 676
12042.07 651
12043.10 640
12044.14 661
12045.18 634
12046.21 638
12047.25 649
12048.29 660
12049.32 653
12050.36 625
12051.40 679
12052.43 672
12053.47 686
12054.51 736
12055.54 703
12056.58 710
12057.62 705
12058.65 735
12059.69 728
12060.73 743
12061.76 714
12062.80 688
12063.84 705
12064.88 685
12065.91 640
12066.95 650
12067.99 621
12069.03 599
12070.06 595
12071.10 601
12072.14 592
12073.18 554
12074.21 589
12075.25 575
12076.29 558
12077.33 558
12078.36 567
12079.40 559
12080.44 590
12081.48 579
12082.52 530
12083.55 542
12084.59 548
12085.63 556
12086.67 585
12087.71 574
12088.74 558
12089.78 566
12090.82 590
12091.86 586
12092.90 572
12093.94 598
12094.98 635
12096.01 585
12097.05 598
12098.09 631
12099.13 656
12100.17 640
12101.21 586
12102.25 614
12103.28 681
12104.32 645
12105.36 651
12106.40 658
12107.44 629
12108.48 594
12109.52 608
12110.56 577
12111.60 586
12112.64 590
12113.68 581
12114.72 543
12115.76 534
12116.79 536
12117.83 551
12118.87 510
12119.91 489
12120.95 520
12121.99 518
12123.03 507
12124.07 492
12125.11 488
12126.15 522
12127.19 490
12128.23 500
12129.27 513
12130.31 471
12131.35 520
12132.39 500
12133.43 488
12134.47 480
12135.51 495
12136.55 482
12137.59 463
12138.63 501
12139.67 484
12140.71 494
12141.76 488
12142.80 488
12143.84 463
12144.88 466
12145.92 466
12146.96 442
12148.00 491
12149.04 499
12150.08 478
12151.12 465
12152.16 469
12153.20 446
12154.25 436
12155.29 456
12156.33 418
12157.37 446
12158.41 463
12159.45 414
12160.49 446
12161.53 417
12162.58 425
12163.62 425
12164.66 469
12165.70 455
12166.74 469
12167.78 416
12168.82 436
12169.87 416
12170.91 429
12171.95 457
12172.99 429
12174.03 455
12175.08 434
12176.12 433
12177.16 417
12178.20 429
12179.24 454
12180.29 438
12181.33 428
12182.37 413
12183.41 438
12184.46 433
12185.50 418
12186.54 417
12187.58 410
12188.63 444
12189.67 422
12190.71 423
12191.75 423
12192.80 413
12193.84 427
12194.88 398
12195.92 408
12196.97 405
12198.01 412
12199.05 413
12200.10 409
12201.14 387
12202.18 389
12203.23 409
12204.27 402
12205.31 379
12206.36 382
12207.40 400
12208.44 401
12209.49 397
12210.53 424
12211.57 393
12212.62 363
12213.66 379
12214.70 413
12215.75 451
12216.79 411
12217.84 396
12218.88 423
12219.92 392
12220.97 367
12222.01 388
12223.06 360
12224.10 399
12225.14 390
12226.19 371
12227.23 354
12228.28 380
12229.32 374
12230.36 385
12231.41 374
12232.45 374
12233.50 387
12234.54 385
12235.59 394
12236.63 380
12237.68 373
12238.72 388
12239.77 385
12240.81 372
12241.86 396
12242.90 351
12243.94 353
12244.99 368
12246.03 396
12247.08 406
12248.13 366
12249.17 372
12250.22 347
12251.26 389
12252.31 388
12253.35 410
12254.40 371
12255.44 371
12256.49 364
12257.53 372
12258.58 368
12259.62 350
12260.67 363
12261.72 336
12262.76 360
12263.81 342
12264.85 357
12265.90 368
12266.94 367
12267.99 350
12269.04 325
12270.08 347
12271.13 375
12272.17 352
12273.22 356
12274.27 335
12275.31 351
12276.36 339
12277.41 347
12278.45 342
12279.50 353
12280.55 362
12281.59 352
12282.64 356
12283.69 303
12284.73 322
12285.78 329
12286.83 376
12287.87 357
12288.92 365
12289.97 368
12291.01 332
12292.06 333
12293.11 369
12294.15 352
12295.20 337
12296.25 352
12297.30 344
12298.34 343
12299.39 356
12300.44 340
12301.48 318
12302.53 331
12303.58 351
12304.63 352
12305.67 319
12306.72 329
12307.77 345
12308.82 350
12309.87 316
12310.91 354
12311.96 320
12313.01 327
12314.06 348
12315.10 331
12316.15 348
12317.20 354
12318.25 367
12319.30 319
12320.34 298
12321.39 335
12322.44 344
12323.49 356
12324.54 352
12325.59 330
12326.63 340
12327.68 323
12328.73 331
12329.78 328
12330.83 309
12331.88 338
12332.93 328
12333.98 339
12335.02 322
12336.07 314
12337.12 331
12338.17 340
12339.22 354
12340.27 343
12341.32 317
12342.37 313
12343.42 320
12344.47 322
12345.51 334
12346.56 334
12347.61 318
12348.66 322
12349.71 332
12350.76 336
12351.81 360
12352.86 350
12353.91 355
12354.96 349
12356.01 323
12357.06 323
12358.11 329
12359.16 336
12360.21 335
12361.26 340
12362.31 334
12363.36 345
12364.41 325
12365.46 347
12366.51 354
12367.56 339
12368.61 338
12369.66 337
12370.71 317
12371.76 335
12372.81 317
12373.86 337
12374.91 351
12375.96 332
12377.01 353
12378.06 327
12379.11 324
12380.17 339
12381.22 365
12382.27 346
12383.32 362
12384.37 349
12385.42 337
12386.47 332
12387.52 328
12388.57 336
12389.62 323
12390.67 342
12391.73 339
12392.78 349
12393.83 348
12394.88 376
12395.93 333
12396.98 341
12398.03 344
12399.09 331
12400.14 332
12401.19 346
12402.24 359
12403.29 348
12404.34 345
12405.40 352
12406.45 376
12407.50 369
12408.55 367
12409.60 362
12410.66 335
12411.71 369
12412.76 369
12413.81 361
12414.86 395
12415.92 349
12416.97 360
12418.02 354
12419.07 372
12420.13 333
12421.18 378
12422.23 375
12423.28 368
12424.34 376
12425.39 353
12426.44 360
12427.49 399
12428.55 397
12429.60 375
12430.65 360
12431.71 379
12432.76 378
12433.81 392
12434.86 354
12435.92 383
12436.97 372
12438.02 374
12439.08 389
12440.13 392
12441.18 399
12442.24 383
12443.29 403
12444.34 386
12445.40 402
12446.45 395
12447.50 404
12448.56 380
12449.61 391
12450.67 397
12451.72 393
12452.77 398
12453.83 442
12454.88 417
12455.94 375
12456.99 417
12458.04 404
12459.10 417
12460.15 430
12461.21 456
12462.26 472
12463.31 477
12464.37 479
12465.42 461
12466.48 478
12467.53 519
12468.59 537
12469.64 544
12470.70 546
12471.75 610
12472.80 652
12473.86 665
12474.91 734
12475.97 757
12477.02 782
12478.08 807
12479.13 814
12480.19 761
12481.24 739
12482.30 735
12483.35 691
12484.41 672
12485.46 632
12486.52 646
12487.57 581
12488.63 570
12489.69 512
12490.74 518
12491.80 514
12492.85 491
12493.91 492
12494.96 466
12496.02 421
12497.07 443
12498.13 430
12499.19 453
12500.24 445
12501.30 429
12502.35 436
12503.41 445
12504.47 436
12505.52 419
12506.58 412
12507.63 437
12508.69 421
12509.75 423
12510.80 423
12511.86 420
12512.91 436
12513.97 444
12515.03 458
12516.08 427
12517.14 436
12518.20 467
12519.25 457
12520.31 458
12521.37 467
12522.42 450
12523.48 411
12524.54 435
12525.59 444
12526.65 432
12527.71 429
12528.77 433
12529.82 439
12530.88 435
12531.94 435
12532.99 424
12534.05 449
12535.11 444
12536.17 430
12537.22 462
12538.28 425
12539.34 463
12540.40 468
12541.45 456
12542.51 449
12543.57 436
12544.63 457
12545.68 456
12546.74 474
12547.80 462
12548.86 455
12549.92 504
12550.97 507
12552.03 506
12553.09 518
12554.15 523
12555.21 506
12556.26 489
12557.32 531
12558.38 573
12559.44 532
12560.50 535
12561.56 508
12562.61 485
12563.67 514
12564.73 500
12565.79 517
12566.85 492
12567.91 504
12568.97 503
12570.02 501
12571.08 478
12572.14 482
12573.20 486
12574.26 512
12575.32 512
12576.38 475
12577.44 492
12578.50 504
12579.56 482
12580.61 503
12581.67 494
12582.73 506
12583.79 486
12584.85 481
12585.91 449
12586.97 483
12588.03 509
12589.09 487
12590.15 501
12591.21 498
12592.27 499
12593.33 484
12594.39 486
12595.45 505
12596.51 499
12597.57 508
12598.63 466
12599.69 488
12600.75 511
12601.81 504
12602.87 496
12603.93 504
12604.99 510
12606.05 509
12607.11 543
12608.17 545
12609.23 543
12610.29 521
12611.35 510
12612.41 502
12613.47 513
12614.53 557
12615.59 581
12616.66 549
12617.72 536
12618.78 580
12619.84 562
12620.90 609
12621.96 606
12623.02 584
12624.08 620
12625.14 621
12626.20 628
12627.26 597
12628.33 599
12629.39 632
12630.45 579
12631.51 592
12632.57 607
12633.63 590
12634.69 573
12635.76 576
12636.82 574
12637.88 576
12638.94 583
12640.00 560
12641.06 583
12642.13 569
12643.19 598
12644.25 570
12645.31 568
12646.37 565
12647.44 569
12648.50 556
12649.56 519
12650.62 538
12651.68 551
12652.75 593
12653.81 587
12654.87 595
12655.93 564
12657.00 563
12658.06 601
12659.12 561
12660.18 569
12661.25 546
12662.31 592
12663.37 581
12664.43 593
12665.50 579
12666.56 591
12667.62 586
12668.69 593
12669.75 614
12670.81 592
12671.88 600
12672.94 609
12674.00 637
12675.06 616
12676.13 622
12677.19 611
12678.25 614
12679.32 630
12680.38 637
12681.44 661
12682.51 650
12683.57 665
12684.64 664
12685.70 673
12686.76 654
12687.83 683
12688.89 704
12689.95 698
12691.02 731
12692.08 734
12693.15 727
12694.21 731
12695.27 789
12696.34 786
12697.40 774
12698.47 813
12699.53 772
12700.59 806
12701.66 783
12702.72 821
12703.79 859
12704.85 876
12705.92 891
12706.98 926
12708.05 869
12709.11 860
12710.18 864
12711.24 864
12712.30 875
12713.37 864
12714.43 849
12715.50 860
12716.56 811
12717.63 843
12718.69 843
12719.76 796
12720.82 827
12721.89 790
12722.95 829
12724.02 863
12725.09 901
12726.15 873
12727.22 900
12728.28 906
12729.35 931
12730.41 958
12731.48 964
12732.54 925
12733.61 939
12734.68 966
12735.74 999
12736.81 953
12737.87 916
12738.94 919
12740.00 890
12741.07 877
12742.14 876
12743.20 821
12744.27 782
12745.33 754
12746.40 762
12747.47 712
12748.53 690
12749.60 698
12750.67 655
12751.73 697
12752.80 693
12753.87 687
12754.93 668
12756.00 641
12757.07 643
12758.13 675
12759.20 626
12760.27 647
12761.33 639
12762.40 626
12763.47 591
12764.53 617
12765.60 636
12766.67 637
12767.73 598
12768.80 572
12769.87 583
12770.94 594
12772.00 601
12773.07 603
12774.14 591
12775.21 553
12776.27 566
12777.34 579
12778.41 529
12779.48 538
12780.54 556
12781.61 557
12782.68 548
12783.75 531
12784.81 540
12785.88 551
12786.95 548
12788.02 540
12789.09 537
12790.15 567
12791.22 544
12792.29 553
12793.36 538
12794.43 531
12795.49 511
12796.56 517
12797.63 525
12798.70 512
12799.77 523
12800.84 507
12801.90 528
12802.97 514
12804.04 506
12805.11 544
12806.18 529
12807.25 537
12808.32 523
12809.39 526
12810.45 519
12811.52 532
12812.59 552
12813.66 533
12814.73 531
12815.80 548
12816.87 577
12817.94 545
12819.01 519
12820.08 515
12821.15 544
12822.21 538
12823.28 510
12824.35 538
12825.42 511
12826.49 519
12827.56 524
12828.63 521
12829.70 509
12830.77 550
12831.84 533
12832.91 526
12833.98 523
12835.05 528
12836.12 502
12837.19 511
12838.26 489
12839.33 478
12840.40 456
12841.47 509
12842.54 490
12843.61 467
12844.68 483
12845.75 467
12846.82 468
12847.89 460
12848.96 469
12850.03 469
12851.10 449
12852.18 452
12853.25 484
12854.32 474
12855.39 437
12856.46 449
12857.53 442
12858.60 422
12859.67 433
12860.74 427
12861.81 434
12862.88 471
12863.96 409
12865.03 415
12866.10 431
12867.17 432
12868.24 445
12869.31 429
12870.38 427
12871.45 421
12872.53 413
12873.60 445
12874.67 417
12875.74 414
12876.81 412
12877.88 416
12878.96 423
12880.03 427
12881.10 412
12882.17 418
12883.24 424
12884.31 418
12885.39 406
12886.46 401
12887.53 384
12888.60 388
12889.68 381
12890.75 382
12891.82 373
12892.89 376
12893.96 383
12895.04 342
12896.11 370
12897.18 379
12898.25 365
12899.33 355
12900.40 358
12901.47 338
12902.54 347
12903.62 357
12904.69 329
12905.76 365
12906.84 345
12907.91 344
12908.98 360
12910.06 370
12911.13 361
12912.20 358
12913.27 358
12914.35 352
12915.42 341
12916.49 344
12917.57 326
12918.64 322
12919.71 328
12920.79 341
12921.86 322
12922.94 312
12924.01 335
12925.08 344
12926.16 317
12927.23 324
12928.30 332
12929.38 313
12930.45 321
12931.53 312
12932.60 304
12933.67 300
12934.75 292
12935.82 311
12936.90 321
12937.97 299
12939.04 303
12940.12 317
12941.19 341
12942.27 283
12943.34 330
12944.42 304
12945.49 312
12946.56 307
12947.64 318
12948.71 322
12949.79 328
12950.86 339
12951.94 314
12953.01 308
12954.09 289
12955.16 295
12956.24 316
12957.31 289
12958.39 309
12959.46 310
12960.54 290
12961.61 307
12962.69 307
12963.76 279
12964.84 297
12965.91 294
12966.99 298
12968.07 311
12969.14 285
12970.22 297
12971.29 266
12972.37 278
12973.44 279
12974.52 290
12975.59 307
12976.67 284
12977.75 286
12978.82 301
12979.90 308
12980.97 265
12982.05 279
12983.13 292
12984.20 301
12985.28 295
12986.35 291
12987.43 281
12988.51 286
12989.58 283
12990.66 290
12991.74 291
12992.81 293
12993.89 313
12994.97 302
12996.04 262
12997.12 316
12998.20 297
12999.27 298
13000.35 301
13001.43 289
13002.50 285
13003.58 256
13004.66 261
13005.73 267
13006.81 289
13007.89 303
13008.97 288
13010.04 311
13011.12 284
13012.20 287
13013.27 281
13014.35 284
13015.43 303
13016.51 287
13017.58 273
13018.66 266
13019.74 320
13020.82 327
13021.89 271
13022.97 290
13024.05 293
13025.13 297
13026.21 288
13027.28 285
13028.36 266
13029.44 283
13030.52 269
13031.60 292
13032.67 302
13033.75 340
13034.83 293
13035.91 267
13036.99 337
13038.07 302
13039.14 294
13040.22 291
13041.30 310
13042.38 276
13043.46 292
13044.54 290
13045.62 288
13046.69 296
13047.77 292
13048.85 294
13049.93 306
13051.01 293
13052.09 295
13053.17 297
13054.25 290
13055.33 272
13056.40 271
13057.48 311
13058.56 302
13059.64 298
13060.72 293
13061.80 255
13062.88 258
13063.96 293
13065.04 291
13066.12 282
13067.20 282
13068.28 295
13069.36 286
13070.44 283
13071.52 276
13072.60 292
13073.68 287
13074.76 274
13075.84 257
13076.92 269
13078.00 291
13079.08 259
13080.16 258
13081.24 282
13082.32 302
13083.40 293
13084.48 288
13085.56 291
13086.64 282
13087.72 312
13088.80 301
13089.88 282
13090.96 255
13092.04 293
13093.12 293
13094.20 303
13095.28 308
13096.36 303
13097.44 296
13098.52 307
13099.61 277
13100.69 284
13101.77 302
13102.85 304
13103.93 304
13105.01 299
13106.09 292
13107.17 272
13108.25 283
13109.34 295
13110.42 277
13111.50 282
13112.58 293
13113.66 313
13114.74 300
13115.82 291
13116.91 304
13117.99 334
13119.07 321
13120.15 321
13121.23 327
13122.31 324
13123.40 343
13124.48 287
13125.56 295
13126.64 312
13127.72 303
13128.81 313
13129.89 301
13130.97 286
13132.05 318
13133.14 319
13134.22 308
13135.30 303
13136.38 288
13137.47 295
13138.55 310
13139.63 302
13140.71 296
13141.80 305
13142.88 306
13143.96 293
13145.04 291
13146.13 289
13147.21 304
13148.29 304
13149.38 306
13150.46 329
13151.54 284
13152.62 307
13153.71 294
13154.79 294
13155.87 309
13156.96 294
13158.04 278
13159.12 309
13160.21 289
13161.29 318
13162.37 307
13163.46 297
13164.54 334
13165.62 324
13166.71 320
13167.79 296
13168.88 305
13169.96 297
13171.04 301
13172.13 300
13173.21 330
13174.30 298
13175.38 288
13176.46 329
13177.55 325
13178.63 311
13179.72 299
13180.80 325
13181.88 326
13182.97 321
13184.05 318
13185.14 326
13186.22 333
13187.31 353
13188.39 313
13189.48 318
13190.56 334
13191.65 336
13192.73 328
13193.81 305
13194.90 279
13195.98 313
13197.07 334
13198.15 359
13199.24 315
13200.32 315
13201.41 338
13202.49 332
13203.58 336
13204.67 302
13205.75 328
13206.84 301
13207.92 305
13209.01 303
13210.09 298
13211.18 333
13212.26 320
13213.35 316
13214.43 325
13215.52 343
13216.61 312
13217.69 295
13218.78 309
13219.86 321
13220.95 309
13222.04 324
13223.12 306
13224.21 325
13225.29 331
13226.38 342
13227.47 349
13228.55 325
13229.64 357
13230.72 327
13231.81 350
13232.90 346
13233.98 343
13235.07 347
13236.16 347
13237.24 360
13238.33 337
13239.42 352
13240.50 339
13241.59 345
13242.68 362
13243.76 356
13244.85 350
13245.94 359
13247.02 328
13248.11 355
13249.20 336
13250.29 371
13251.37 375
13252.46 358
13253.55 389
13254.63 379
13255.72 379
13256.81 356
13257.90 347
13258.98 363
13260.07 366
13261.16 353
13262.25 393
13263.33 388
13264.42 384
13265.51 385
13266.60 386
13267.69 404
13268.77 400
13269.86 384
13270.95 382
13272.04 402
13273.13 397
13274.21 407
13275.30 405
13276.39 393
13277.48 389
13278.57 418
13279.65 408
13280.74 429
13281.83 411
13282.92 402
13284.01 405
13285.10 400
13286.19 405
13287.27 438
13288.36 414
13289.45 434
13290.54 407
13291.63 408
13292.72 416
13293.81 428
13294.90 415
13295.98 452
13297.07 417
13298.16 404
13299.25 419
13300.34 475
13301.43 478
13302.52 451
13303.61 464
13304.70 461
13305.79 463
13306.88 425
13307.97 458
13309.06 460
13310.15 466
13311.24 460
13312.32 462
13313.41 451
13314.50 491
13315.59 490
13316.68 477
13317.77 499
13318.86 480
13319.95 459
13321.04 470
13322.13 475
13323.22 480
13324.31 486
13325.40 464
13326.49 472
13327.58 484
13328.68 480
13329.77 474
13330.86 520
13331.95 476
13333.04 489
13334.13 511
13335.22 533
13336.31 505
13337.40 507
13338.49 519
13339.58 477
13340.67 497
13341.76 498
13342.85 513
13343.94 530
13345.04 483
13346.13 490
13347.22 488
13348.31 518
13349.40 549
13350.49 516
13351.58 496
13352.67 530
13353.77 502
13354.86 510
13355.95 530
13357.04 523
13358.13 529
13359.22 541
13360.31 561
13361.41 537
13362.50 540
13363.59 574
13364.68 554
13365.77 546
13366.87 559
13367.96 560
13369.05 581
13370.14 609
13371.23 602
13372.33 565
13373.42 591
13374.51 553
13375.60 530
13376.69 545
13377.79 486
13378.88 535
13379.97 517
13381.06 505
13382.16 494
13383.25 495
13384.34 513
13385.43 519
13386.53 452
13387.62 463
13388.71 472
13389.81 466
13390.90 461
13391.99 419
13393.08 456
13394.18 429
13395.27 477
13396.36 445
13397.46 447
13398.55 452
13399.64 468
13400.74 436
13401.83 447
13402.92 422
13404.02 463
13405.11 461
13406.20 456
13407.30 450
13408.39 417
13409.48 456
13410.58 457
13411.67 440
13412.77 426
13413.86 447
13414.95 440
13416.05 453
13417.14 445
13418.23 446
13419.33 438
13420.42 439
13421.52 440
13422.61 478
13423.71 437
13424.80 434
13425.89 465
13426.99 467
13428.08 447
13429.18 457
13430.27 441
13431.37 451
13432.46 446
13433.56 483
13434.65 474
13435.74 453
13436.84 449
13437.93 467
13439.03 424
13440.12 462
13441.22 455
13442.31 466
13443.41 453
13444.50 490
13445.60 508
13446.69 448
13447.79 487
13448.88 493
13449.98 475
13451.08 473
13452.17 510
13453.27 493
13454.36 477
13455.46 513
13456.55 524
13457.65 528
13458.74 533
13459.84 510
13460.94 485
13462.03 504
13463.13 480
13464.22 548
13465.32 546
13466.41 550
13467.51 528
13468.61 556
13469.70 515
13470.80 530
13471.90 509
13472.99 544
13474.09 556
13475.18 533
13476.28 523
13477.38 514
13478.47 534
13479.57 521
13480.67 537
13481.76 542
13482.86 519
13483.96 546
13485.05 550
13486.15 557
13487.25 553
13488.34 542
13489.44 594
13490.54 591
13491.63 541
13492.73 554
13493.83 583
13494.93 578
13496.02 579
13497.12 585
13498.22 574
13499.31 587
13500.41 638
13501.51 592
13502.61 627
13503.70 610
13504.80 586
13505.90 613
13507.00 611
13508.09 588
13509.19 592
13510.29 606
13511.39 593
13512.49 578
13513.58 569
13514.68 545
13515.78 556
13516.88 576
13517.98 565
13519.07 545
13520.17 534
13521.27 535
13522.37 554
13523.47 498
13524.57 486
13525.66 507
13526.76 517
13527.86 501
13528.96 474
13530.06 480
13531.16 521
13532.25 507
13533.35 495
13534.45 468
13535.55 472
13536.65 475
13537.75 476
13538.85 446
13539.95 467
13541.05 432
13542.14 473
13543.24 468
13544.34 460
13545.44 457
13546.54 428
13547.64 468
13548.74 424
13549.84 409
13550.94 423
13552.04 446
13553.14 449
13554.24 430
13555.34 436
13556.44 427
13557.54 446
13558.64 432
13559.74 446
13560.84 419
13561.94 437
13563.04 426
13564.13 441
13565.23 435
13566.34 434
13567.44 438
13568.54 436
13569.64 416
13570.74 447
13571.84 432
13572.94 452
13574.04 461
13575.14 428
13576.24 457
13577.34 458
13578.44 426
13579.54 389
13580.64 416
13581.74 433
13582.84 442
13583.94 454
13585.04 437
13586.14 424
13587.24 418
13588.35 434
13589.45 403
13590.55 429
13591.65 451
13592.75 443
13593.85 447
13594.95 427
13596.05 415
13597.15 414
13598.26 428
13599.36 434
13600.46 429
13601.56 448
13602.66 434
13603.76 428
13604.86 439
13605.97 437
13607.07 419
13608.17 421
13609.27 429
13610.37 421
13611.47 445
13612.58 421
13613.68 426
13614.78 435
13615.88 449
13616.98 415
13618.09 450
13619.19 429
13620.29 454
13621.39 444
13622.50 426
13623.60 429
13624.70 462
13625.80 445
13626.91 434
13628.01 452
13629.11 436
13630.21 420
13631.32 442
13632.42 438
13633.52 423
13634.62 451
13635.73 446
13636.83 459
13637.93 452
13639.04 420
13640.14 450
13641.24 436
13642.35 458
13643.45 457
13644.55 436
13645.65 450
13646.76 426
13647.86 421
13648.96 420
13650.07 414
13651.17 433
13652.28 440
13653.38 460
13654.48 433
13655.59 443
13656.69 428
13657.79 434
13658.90 445
13660.00 455
13661.11 462
13662.21 428
13663.31 460
13664.42 463
13665.52 474
13666.63 459
13667.73 441
13668.83 448
13669.94 429
13671.04 428
13672.15 435
13673.25 450
13674.36 446
13675.46 455
13676.56 461
13677.67 474
13678.77 453
13679.88 434
13680.98 436
13682.09 445
13683.19 457
13684.30 455
13685.40 438
13686.51 466
13687.61 473
13688.72 465
13689.82 448
13690.93 473
13692.03 466
13693.14 481
13694.24 461
13695.35 460
13696.45 471
13697.56 468
13698.66 478
13699.77 477
13700.87 478
13701.98 486
13703.09 506
13704.19 507
13705.30 486
13706.40 503
13707.51 512
13708.61 515
13709.72 481
13710.83 514
13711.93 498
13713.04 500
13714.14 525
13715.25 498
13716.36 522
13717.46 504
13718.57 532
13719.67 552
13720.78 570
13721.89 570
13722.99 558
13724.10 570
13725.21 556
13726.31 591
13727.42 587
13728.53 579
13729.63 552
13730.74 611
13731.85 579
13732.95 564
13734.06 583
13735.17 589
13736.27 636
13737.38 599
13738.49 620
13739.59 644
13740.70 621
13741.81 638
13742.92 611
13744.02 623
13745.13 636
13746.24 626
13747.35 618
13748.45 696
13749.56 681
13750.67 678
13751.78 693
13752.88 706
13753.99 733
13755.10 756
13756.21 736
13757.31 768
13758.42 795
13759.53 839
13760.64 799
13761.75 823
13762.85 863
13763.96 860
13765.07 890
13766.18 870
13767.29 885
13768.39 874
13769.50 836
13770.61 884
13771.72 890
13772.83 875
13773.94 892
13775.04 851
13776.15 846
13777.26 830
13778.37 827
13779.48 814
13780.59 804
13781.70 771
13782.80 751
13783.91 715
13785.02 696
13786.13 673
13787.24 665
13788.35 618
13789.46 638
13790.57 596
13791.68 605
13792.79 549
13793.90 533
13795.00 544
13796.11 570
13797.22 562
13798.33 543
13799.44 514
13800.55 517
13801.66 536
13802.77 508
13803.88 530
13804.99 505
13806.10 485
13807.21 502
13808.32 472
13809.43 497
13810.54 493
13811.65 515
13812.76 510
13813.87 499
13814.98 500
13816.09 476
13817.20 483
13818.31 465
13819.42 461
13820.53 485
13821.64 501
13822.75 519
13823.86 505
13824.97 482
13826.08 481
13827.19 467
13828.30 493
13829.41 468
13830.53 487
13831.64 502
13832.75 502
13833.86 519
13834.97 474
13836.08 500
13837.19 508
13838.30 467
13839.41 488
13840.52 515
13841.64 512
13842.75 520
13843.86 533
13844.97 493
13846.08 512
13847.19 535
13848.30 506
13849.41 483
13850.53 489
13851.64 488
13852.75 487
13853.86 504
13854.97 491
13856.08 484
13857.20 478
13858.31 467
13859.42 474
13860.53 506
13861.64 523
13862.76 506
13863.87 514
13864.98 517
13866.09 469
13867.20 485
13868.32 494
13869.43 494
13870.54 485
13871.65 495
13872.77 483
13873.88 517
13874.99 526
13876.10 520
13877.22 518
13878.33 526
13879.44 543
13880.55 543
13881.67 527
13882.78 518
13883.89 500
13885.01 505
13886.12 538
13887.23 566
13888.34 570
13889.46 540
13890.57 582
13891.68 574
13892.80 595
13893.91 598
13895.02 570
13896.14 582
13897.25 611
13898.36 573
13899.48 621
13900.59 584
13901.70 578
13902.82 524
13903.93 562
13905.05 545
13906.16 558
13907.27 546
13908.39 518
13909.50 497
13910.61 463
13911.73 507
13912.84 511
13913.96 495
13915.07 480
13916.19 470
13917.30 471
13918.41 449
13919.53 455
13920.64 466
13921.76 459
13922.87 471
13923.99 442
13925.10 441
13926.21 452
13927.33 492
13928.44 484
13929.56 445
13930.67 458
13931.79 432
13932.90 438
13934.02 452
13935.13 444
13936.25 446
13937.36 439
13938.48 413
13939.59 425
13940.71 417
13941.82 448
13942.94 446
13944.05 442
13945.17 407
13946.28 423
13947.40 441
13948.52 417
13949.63 437
13950.75 418
13951.86 405
13952.98 404
13954.09 421
13955.21 414
13956.32 414
13957.44 409
13958.56 407
13959.67 413
13960.79 393
13961.90 417
13963.02 404
13964.14 408
13965.25 384
13966.37 416
13967.48 409
13968.60 426
13969.72 409
13970.83 449
13971.95 420
13973.07 422
13974.18 434
13975.30 430
13976.42 424
13977.53 427
13978.65 414
13979.77 436
13980.88 406
13982.00 405
13983.12 431
13984.23 399
13985.35 384
13986.47 422
13987.58 438
13988.70 402
13989.82 405
13990.94 419
13992.05 408
13993.17 439
13994.29 421
13995.40 433
13996.52 401
13997.64 403
13998.76 415
13999.87 431
14000.99 409
14002.11 446
14003.23 401
14004.35 401
14005.46 434
14006.58 428
14007.70 428
14008.82 433
14009.93 418
14011.05 410
14012.17 419
14013.29 411
14014.41 400
14015.52 412
14016.64 422
14017.76 406
14018.88 417
14020.00 439
14021.12 430
14022.23 416
14023.35 421
14024.47 437
14025.59 433
14026.71 428
14027.83 454
14028.95 413
14030.06 452
14031.18 424
14032.30 404
14033.42 436
14034.54 419
14035.66 427
14036.78 430
14037.90 456
14039.02 419
14040.14 419
14041.25 437
14042.37 445
14043.49 446
14044.61 437
14045.73 456
14046.85 415
14047.97 439
14049.09 428
14050.21 446
14051.33 452
14052.45 452
14053.57 440
14054.69 451
14055.81 428
14056.93 457
14058.05 462
14059.17 474
14060.29 480
14061.41 462
14062.53 457
14063.65 447
14064.77 476
14065.89 495
14067.01 516
14068.13 485
14069.25 478
14070.37 466
14071.49 506
14072.61 511
14073.73 521
14074.85 474
14075.97 496
14077.09 529
14078.21 524
14079.33 501
14080.45 517
14081.57 512
14082.69 547
14083.82 524
14084.94 544
14086.06 544
14087.18 534
14088.30 571
14089.42 532
14090.54 532
14091.66 540
14092.78 520
14093.91 533
14095.03 549
14096.15 540
14097.27 558
14098.39 598
14099.51 534
14100.63 550
14101.76 555
14102.88 525
14104.00 555
14105.12 552
14106.24 526
14107.36 506
14108.49 512
14109.61 515
14110.73 507
14111.85 512
14112.97 514
14114.10 502
14115.22 467
14116.34 481
14117.46 467
14118.58 446
14119.71 479
14120.83 468
14121.95 456
14123.07 440
14124.20 447
14125.32 448
14126.44 436
14127.56 417
14128.69 431
14129.81 430
14130.93 400
14132.06 407
14133.18 388
14134.30 416
14135.42 403
14136.55 419
14137.67 401
14138.79 392
14139.92 413
14141.04 404
14142.16 394
14143.29 386
14144.41 374
14145.53 368
14146.66 396
14147.78 407
14148.90 401
14150.03 360
14151.15 401
14152.27 356
14153.40 366
14154.52 402
14155.64 389
14156.77 352
14157.89 372
14159.02 371
14160.14 382
14161.26 386
14162.39 362
14163.51 414
14164.64 394
14165.76 397
14166.88 398
14168.01 397
14169.13 387
14170.26 386
14171.38 380
14172.51 377
14173.63 375
14174.75 392
14175.88 391
14177.00 389
14178.13 351
14179.25 373
14180.38 388
14181.50 364
14182.63 361
14183.75 368
14184.88 359
14186.00 353
14187.13 374
14188.25 332
14189.38 354
14190.50 344
14191.63 363
14192.75 355
14193.88 364
14195.00 360
14196.13 362
14197.25 355
14198.38 330
14199.50 332
14200.63 349
14201.76 356
14202.88 334
14204.01 329
14205.13 356
14206.26 347
14207.38 345
14208.51 328
14209.64 337
14210.76 342
14211.89 321
14213.01 340
14214.14 336
14215.27 322
14216.39 341
14217.52 332
14218.64 362
14219.77 363
14220.90 327
14222.02 331
14223.15 318
14224.28 324
14225.40 327
14226.53 339
14227.66 330
14228.78 296
14229.91 329
14231.04 332
14232.16 302
14233.29 319
14234.42 318
14235.54 326
14236.67 309
14237.80 284
14238.92 309
14240.05 319
14241.18 297
14242.31 317
14243.43 324
14244.56 317
14245.69 311
14246.82 303
14247.94 319
14249.07 326
14250.20 305
14251.33 301
14252.45 292
14253.58 290
14254.71 317
14255.84 275
14256.96 295
14258.09 296
14259.22 293
14260.35 311
14261.47 284
14262.60 302
14263.73 297
14264.86 295
14265.99 308
14267.12 310
14268.24 292
14269.37 296
14270.50 264
14271.63 307
14272.76 286
14273.89 303
14275.01 288
14276.14 298
14277.27 284
14278.40 289
14279.53 290
14280.66 275
14281.79 291
14282.91 269
14284.04 294
14285.17 285
14286.30 285
14287.43 254
14288.56 286
14289.69 254
14290.82 293
14291.95 286
14293.08 280
14294.20 267
14295.33 263
14296.46 269
14297.59 268
14298.72 265
14299.85 263
14300.98 286
14302.11 261
14303.24 271
14304.37 256
14305.50 287
14306.63 281
14307.76 251
14308.89 259
14310.02 264
14311.15 266
14312.28 266
14313.41 258
14314.54 267
14315.67 270
14316.80 270
14317.93 245
14319.06 268
14320.19 272
14321.32 278
14322.45 282
14323.58 250
14324.71 242
14325.84 249
14326.97 284
14328.10 289
14329.23 284
14330.36 247
14331.49 269
14332.62 278
14333.76 272
14334.89 239
14336.02 273
14337.15 262
14338.28 274
14339.41 256
14340.54 249
14341.67 268
14342.80 255
14343.93 256
14345.07 260
14346.20 251
14347.33 264
14348.46 253
14349.59 246
14350.72 252
14351.85 258
14352.99 264
14354.12 281
14355.25 256
14356.38 268
14357.51 253
14358.64 264
14359.78 283
14360.91 254
14362.04 242
14363.17 260
14364.30 272
14365.44 254
14366.57 266
14367.70 243
14368.83 241
14369.96 263
14371.10 232
14372.23 228
14373.36 256
14374.49 253
14375.63 264
14376.76 250
14377.89 270
14379.02 265
14380.16 275
14381.29 272
14382.42 258
14383.55 258
14384.69 275
14385.82 281
14386.95 265
14388.09 258
14389.22 270
14390.35 283
14391.49 249
14392.62 290
14393.75 282
14394.89 270
14396.02 287
14397.15 274
14398.28 252
14399.42 304
14400.55 278
14401.69 279
14402.82 271
14403.95 279
14405.09 262
14406.22 269
14407.35 260
14408.49 254
14409.62 257
14410.75 260
14411.89 287
14413.02 265
14414.16 285
14415.29 281
14416.42 282
14417.56 265
14418.69 282
14419.83 287
14420.96 315
14422.10 304
14423.23 298
14424.36 283
14425.50 261
14426.63 278
14427.77 276
14428.90 289
14430.04 278
14431.17 304
14432.31 307
14433.44 297
14434.58 281
14435.71 304
14436.85 294
14437.98 317
14439.12 298
14440.25 309
14441.39 285
14442.52 308
14443.66 319
14444.79 280
14445.93 303
14447.06 315
14448.20 327
14449.33 309
14450.47 322
14451.60 306
14452.74 308
14453.87 310
14455.01 310
14456.14 292
14457.28 273
14458.42 301
14459.55 312
14460.69 280
14461.82 315
14462.96 323
14464.10 324
14465.23 327
14466.37 315
14467.50 338
14468.64 302
14469.78 296
14470.91 344
14472.05 370
14473.18 322
14474.32 345
14475.46 339
14476.59 335
14477.73 319
14478.87 325
14480.00 346
14481.14 334
14482.28 330
14483.41 311
14484.55 329
14485.69 333
14486.82 328
14487.96 305
14489.10 315
14490.23 320
14491.37 326
14492.51 311
14493.65 304
14494.78 320
14495.92 313
14497.06 303
14498.19 302
14499.33 296
14500.47 290
14501.61 318
14502.74 336
14503.88 328
14505.02 311
14506.16 307
14507.29 298
14508.43 293
14509.57 317
14510.71 302
14511.85 326
14512.98 305
14514.12 291
14515.26 300
14516.40 306
14517.54 293
14518.67 291
14519.81 303
14520.95 267
14522.09 287
14523.23 308
14524.36 296
14525.50 294
14526.64 297
14527.78 277
14528.92 294
14530.06 296
14531.19 275
14532.33 297
14533.47 314
14534.61 316
14535.75 309
14536.89 278
14538.03 279
14539.17 318
14540.31 286
14541.44 271
14542.58 289
14543.72 300
14544.86 283
14546.00 293
14547.14 277
14548.28 279
14549.42 285
14550.56 293
14551.70 305
14552.84 271
14553.98 286
14555.12 289
14556.25 281
14557.39 292
14558.53 303
14559.67 301
14560.81 269
14561.95 281
14563.09 301
14564.23 311
14565.37 283
14566.51 304
14567.65 285
14568.79 293
14569.93 310
14571.07 311
14572.21 295
14573.35 321
14574.49 323
14575.63 323
14576.77 316
14577.92 315
14579.06 299
14580.20 306
14581.34 318
14582.48 301
14583.62 302
14584.76 292
14585.90 298
14587.04 338
14588.18 333
14589.32 292
14590.46 319
14591.60 329
14592.74 314
14593.89 323
14595.03 352
14596.17 347
14597.31 329
14598.45 349
14599.59 340
14600.73 352
14601.87 321
14603.02 336
14604.16 344
14605.30 346
14606.44 326
14607.58 338
14608.72 340
14609.86 330
14611.01 317
14612.15 356
14613.29 334
14614.43 342
14615.57 313
14616.72 328
14617.86 372
14619.00 379
14620.14 360
14621.28 345
14622.43 367
14623.57 355
14624.71 367
14625.85 391
14627.00 397
14628.14 390
14629.28 403
14630.42 412
14631.56 366
14632.71 408
14633.85 414
14634.99 420
14636.14 415
14637.28 433
14638.42 412
14639.56 407
14640.71 386
14641.85 402
14642.99 390
14644.14 377
14645.28 350
14646.42 355
14647.56 343
14648.71 315
14649.85 325
14650.99 336
14652.14 315
14653.28 303
14654.42 335
14655.57 307
14656.71 279
14657.85 300
14659.00 305
14660.14 277
14661.29 290
14662.43 276
14663.57 299
14664.72 292
14665.86 274
14667.00 283
14668.15 272
14669.29 268
14670.44 269
14671.58 312
14672.73 290
14673.87 275
14675.01 275
14676.16 269
14677.30 284
14678.45 302
14679.59 270
14680.74 250
14681.88 270
14683.02 279
14684.17 259
14685.31 248
14686.46 246
14687.60 245
14688.75 270
14689.89 269
14691.04 243
14692.18 241
14693.33 233
14694.47 253
14695.62 250
14696.76 252
14697.91 225
14699.05 255
14700.20 246
14701.34 232
14702.49 230
14703.63 249
14704.78 245
14705.92 237
14707.07 227
14708.22 238
14709.36 272
14710.51 262
14711.65 249
14712.80 233
14713.94 249
14715.09 244
14716.23 237
14717.38 248
14718.53 237
14719.67 231
14720.82 234
14721.96 229
14723.11 250
14724.26 251
14725.40 245
14726.55 229
14727.70 244
14728.84 226
14729.99 242
14731.13 215
14732.28 244
14733.43 235
14734.57 232
14735.72 244
14736.87 250
14738.01 228
14739.16 239
14740.31 242
14741.45 220
14742.60 231
14743.75 237
14744.89 219
14746.04 224
14747.19 227
14748.34 233
14749.48 215
14750.63 208
14751.78 245
14752.92 220
14754.07 230
14755.22 246
14756.37 209
14757.51 227
14758.66 218
14759.81 205
14760.96 213
14762.10 219
14763.25 225
14764.40 235
14765.55 209
14766.70 225
14767.84 217
14768.99 201
14770.14 204
14771.29 210
14772.43 202
14773.58 215
14774.73 228
14775.88 223
14777.03 213
14778.18 232
14779.32 208
14780.47 215
14781.62 210
14782.77 189
14783.92 215
14785.07 197
14786.21 209
14787.36 207
14788.51 193
14789.66 198
14790.81 205
14791.96 212
14793.11 211
14794.26 206
14795.40 226
14796.55 224
14797.70 190
14798.85 199
14800.00 193
14801.15 212
14802.30 192
14803.45 201
14804.60 213
14805.75 194
14806.90 183
14808.05 186
14809.19 200
14810.34 176
14811.49 180
14812.64 193
14813.79 193
14814.94 186
14816.09 192
14817.24 194
14818.39 200
14819.54 174
14820.69 186
14821.84 163
14822.99 184
14824.14 182
14825.29 184
14826.44 176
14827.59 179
14828.74 195
14829.89 185
14831.04 196
14832.19 177
14833.34 184
14834.49 163
14835.64 157
14836.79 176
14837.95 183
14839.10 186
14840.25 177
14841.40 177
14842.55 170
14843.70 186
14844.85 172
14846.00 172
14847.15 168
14848.30 173
14849.45 178
14850.60 183
14851.76 162
14852.91 190
14854.06 184
14855.21 177
14856.36 192
14857.51 176
14858.66 168
14859.81 180
14860.97 180
14862.12 173
14863.27 177
14864.42 184
14865.57 173
14866.72 199
14867.88 167
14869.03 165
14870.18 183
14871.33 173
14872.48 160
14873.64 183
14874.79 174
14875.94 174
14877.09 165
14878.24 174
14879.40 162
14880.55 175
14881.70 170
14882.85 178
14884.00 161
14885.16 169
14886.31 165
14887.46 168
14888.61 178
14889.77 176
14890.92 157
14892.07 168
14893.23 149
14894.38 163
14895.53 171
14896.68 167
14897.84 155
14898.99 177
14900.14 178
14901.30 162
14902.45 169
14903.60 156
14904.75 163
14905.91 154
14907.06 164
14908.21 170
14909.37 165
14910.52 177
14911.67 161
14912.83 157
14913.98 174
14915.14 162
14916.29 155
14917.44 170
14918.60 161
14919.75 182
14920.90 180
14922.06 179
14923.21 162
14924.37 183
14925.52 171
14926.67 171
14927.83 170
14928.98 171
14930.14 187
14931.29 180
14932.44 151
14933.60 175
14934.75 167
14935.91 164
14937.06 179
14938.22 180
14939.37 179
14940.52 152
14941.68 181
14942.83 180
14943.99 146
14945.14 174
14946.30 185
14947.45 161
14948.61 175
14949.76 158
14950.92 172
14952.07 178
14953.23 173
14954.38 168
14955.54 170
14956.69 160
14957.85 167
14959.00 187
14960.16 182
14961.31 187
14962.47 181
14963.62 189
14964.78 180
14965.94 157
14967.09 170
14968.25 174
14969.40 153
14970.56 183
14971.71 155
14972.87 163
14974.03 193
14975.18 173
14976.34 163
14977.49 149
14978.65 171
14979.81 182
14980.96 164
14982.12 180
14983.27 177
14984.43 179
14985.59 166
14986.74 157
14987.90 168
14989.06 160
14990.21 153
14991.37 169
14992.53 168
14993.68 176
14994.84 157
14996.00 166
14997.15 173
14998.31 165
14999.47 164
15000.62 155
15001.78 178
15002.94 147
15004.09 168
15005.25 156
15006.41 164
15007.56 142
15008.72 163
15009.88 167
15011.04 152
15012.19 140
15013.35 147
15014.51 179
15015.67 144
15016.82 170
15017.98 176
15019.14 157
15020.30 185
15021.45 158
15022.61 171
15023.77 163
15024.93 171
15026.08 163
15027.24 175
15028.40 152
15029.56 161
15030.72 162
15031.87 166
15033.03 160
15034.19 168
15035.35 167
15036.51 158
15037.67 144
15038.82 158
15039.98 168
15041.14 172
15042.30 166
15043.46 163
15044.62 152
15045.78 158
15046.93 156
15048.09 144
15049.25 149
15050.41 157
15051.57 185
15052.73 172
15053.89 188
15055.05 168
15056.20 168
15057.36 167
15058.52 173
15059.68 172
15060.84 148
15062.00 149
15063.16 161
15064.32 167
15065.48 142
15066.64 163
15067.80 179
15068.96 182
15070.12 180
15071.28 182
15072.44 178
15073.60 151
15074.76 183
15075.91 168
15077.07 175
15078.23 176
15079.39 177
15080.55 180
15081.71 169
15082.87 150
15084.03 181
15085.19 168
15086.35 152
15087.51 175
15088.68 175
15089.84 160
15091.00 155
15092.16 158
15093.32 178
15094.48 180
15095.64 167
15096.80 158
15097.96 169
15099.12 166
15100.28 175
15101.44 176
15102.60 165
15103.76 177
15104.92 183
15106.08 179
15107.25 171
15108.41 165
15109.57 157
15110.73 166
15111.89 178
15113.05 174
15114.21 170
15115.37 186
15116.54 182
15117.70 163
15118.86 167
15120.02 155
15121.18 160
15122.34 186
15123.50 166
15124.67 181
15125.83 184
15126.99 180
15128.15 173
15129.31 168
15130.47 186
15131.64 171
15132.80 199
15133.96 184
15135.12 187
15136.28 191
15137.45 188
15138.61 166
15139.77 194
15140.93 177
15142.10 174
15143.26 222
15144.42 191
15145.58 192
15146.75 191
15147.91 180
15149.07 182
15150.23 187
15151.40 204
15152.56 205
15153.72 183
15154.88 205
15156.05 173
15157.21 177
15158.37 176
15159.54 195
15160.70 189
15161.86 193
15163.03 189
15164.19 197
15165.35 196
15166.52 192
15167.68 209
15168.84 209
15170.01 196
15171.17 210
15172.33 186
15173.50 206
15174.66 191
15175.82 206
15176.99 221
15178.15 214
15179.31 230
15180.48 186
15181.64 206
15182.81 197
15183.97 214
15185.13 202
15186.30 205
15187.46 231
15188.63 229
15189.79 212
15190.95 193
15192.12 208
15193.28 211
15194.45 198
15195.61 214
15196.78 218
15197.94 215
15199.10 218
15200.27 209
15201.43 193
15202.60 209
15203.76 207
15204.93 211
15206.09 218
15207.26 207
15208.42 218
15209.59 230
15210.75 216
15211.92 208
15213.08 210
15214.25 225
15215.41 224
15216.58 214
15217.74 199
15218.91 234
15220.07 219
15221.24 219
15222.40 223
15223.57 226
15224.74 247
15225.90 217
15227.07 229
15228.23 225
15229.40 246
15230.56 226
15231.73 253
15232.89 255
15234.06 230
15235.23 235
15236.39 249
15237.56 245
15238.72 234
15239.89 240
15241.06 249
15242.22 238
15243.39 254
15244.56 243
15245.72 255
15246.89 259
15248.05 260
15249.22 219
15250.39 213
15251.55 248
15252.72 255
15253.89 229
15255.05 214
15256.22 231
15257.39 230
15258.55 212
15259.72 200
15260.89 212
15262.05 230
15263.22 222
15264.39 208
15265.56 189
15266.72 207
15267.89 201
15269.06 221
15270.22 208
15271.39 191
15272.56 195
15273.73 216
15274.89 219
15276.06 226
15277.23 221
15278.40 219
15279.56 208
15280.73 215
15281.90 221
15283.07 207
15284.23 215
15285.40 207
15286.57 200
15287.74 207
15288.91 198
15290.07 211
15291.24 188
15292.41 224
15293.58 205
15294.75 209
15295.92 206
15297.08 217
15298.25 215
15299.42 202
15300.59 209
15301.76 209
15302.93 202
15304.09 217
15305.26 235
15306.43 223
15307.60 226
15308.77 208
15309.94 225
15311.11 182
15312.28 211
15313.44 190
15314.61 219
15315.78 211
15316.95 209
15318.12 190
15319.29 225
15320.46 217
15321.63 218
15322.80 200
15323.97 189
15325.14 229
15326.30 209
15327.47 192
15328.64 212
15329.81 220
15330.98 215
15332.15 240
15333.32 233
15334.49 220
15335.66 199
15336.83 227
15338.00 212
15339.17 196
15340.34 215
15341.51 214
15342.68 239
15343.85 202
15345.02 197
15346.19 212
15347.36 198
15348.53 224
15349.70 233
15350.87 212
15352.04 215
15353.21 203
15354.38 212
15355.55 211
15356.72 195
15357.90 238
15359.07 219
15360.24 224
15361.41 236
15362.58 243
15363.75 217
15364.92 223
15366.09 240
15367.26 260
15368.43 255
15369.60 254
15370.77 223
15371.95 232
15373.12 259
15374.29 222
15375.46 223
15376.63 213
15377.80 234
15378.97 242
15380.15 216
15381.32 246
15382.49 227
15383.66 215
15384.83 237
15386.00 234
15387.17 226
15388.35 215
15389.52 254
15390.69 246
15391.86 205
15393.03 220
15394.21 215
15395.38 224
15396.55 235
15397.72 238
15398.89 234
15400.07 252
15401.24 216
15402.41 223
15403.58 200
15404.76 224
15405.93 212
15407.10 208
15408.27 209
15409.45 193
15410.62 220
15411.79 230
15412.96 216
15414.14 220
15415.31 219
15416.48 187
15417.66 209
15418.83 196
15420.00 202
15421.17 218
15422.35 220
15423.52 211
15424.69 212
15425.87 198
15427.04 180
15428.21 196
15429.39 186
15430.56 204
15431.73 196
15432.91 212
15434.08 194
15435.25 189
15436.43 204
15437.60 196
15438.77 201
15439.95 204
15441.12 201
15442.30 208
15443.47 200
15444.64 200
15445.82 188
15446.99 187
15448.17 217
15449.34 205
15450.51 182
15451.69 201
15452.86 202
15454.04 201
15455.21 208
15456.39 199
15457.56 196
15458.73 189
15459.91 197
15461.08 217
15462.26 170
15463.43 170
15464.61 199
15465.78 205
15466.96 189
15468.13 191
15469.31 171
15470.48 215
15471.66 182
15472.83 166
15474.01 152
15475.18 181
15476.36 208
15477.53 185
15478.71 178
15479.88 188
15481.06 216
15482.23 195
15483.41 206
15484.58 205
15485.76 194
15486.93 208
15488.11 190
15489.29 183
15490.46 193
15491.64 186
15492.81 185
15493.99 184
15495.16 175
15496.34 213
15497.52 198
15498.69 206
15499.87 178
15501.04 205
15502.22 196
15503.40 179
15504.57 221
15505.75 218
15506.92 209
15508.10 194
15509.28 187
15510.45 211
15511.63 195
15512.81 187
15513.98 213
15515.16 212
15516.34 225
15517.51 219
15518.69 208
15519.87 207
15521.04 215
15522.22 203
15523.40 225
15524.57 183
15525.75 217
15526.93 194
15528.11 214
15529.28 213
15530.46 217
15531.64 221
15532.81 206
15533.99 203
15535.17 211
15536.35 211
15537.52 207
15538.70 210
15539.88 205
15541.06 197
15542.23 197
15543.41 230
15544.59 221
15545.77 216
15546.95 215
15548.12 218
15549.30 239
15550.48 200
15551.66 208
15552.83 208
15554.01 193
15555.19 213
15556.37 209
15557.55 204
15558.73 226
15559.90 192
15561.08 223
15562.26 246
15563.44 234
15564.62 217
15565.80 226
15566.97 232
15568.15 212
15569.33 235
15570.51 231
15571.69 250
15572.87 250
15574.05 218
15575.23 239
15576.40 217
15577.58 224
15578.76 237
15579.94 255
15581.12 261
15582.30 232
15583.48 256
15584.66 229
15585.84 247
15587.02 262
15588.20 246
15589.38 240
15590.56 229
15591.73 243
15592.91 231
15594.09 231
15595.27 238
15596.45 268
15597.63 257
15598.81 258
15599.99 244
15601.17 265
15602.35 264
15603.53 251
15604.71 268
15605.89 293
15607.07 258
15608.25 265
15609.43 255
15610.61 282
15611.79 286
15612.97 269
15614.15 270
15615.33 267
15616.51 280
15617.69 303
15618.88 283
15620.06 284
15621.24 307
15622.42 304
15623.60 313
15624.78 317
15625.96 302
15627.14 308
15628.32 306
15629.50 314
15630.68 316
15631.86 317
15633.05 293
15634.23 308
15635.41 347
15636.59 315
15637.77 317
15638.95 294
15640.13 325
15641.31 337
15642.50 318
15643.68 327
15644.86 298
15646.04 340
15647.22 355
15648.40 318
15649.58 333
15650.77 324
15651.95 350
15653.13 332
15654.31 332
15655.49 334
15656.68 324
15657.86 313
15659.04 328
15660.22 316
15661.40 332
15662.59 320
15663.77 318
15664.95 324
15666.13 319
15667.32 329
15668.50 320
15669.68 341
15670.86 342
15672.05 319
15673.23 297
15674.41 309
15675.59 323
15676.78 322
15677.96 320
15679.14 293
15680.32 347
15681.51 311
15682.69 287
15683.87 309
15685.06 273
15686.24 283
15687.42 289
15688.61 308
15689.79 299
15690.97 305
15692.16 293
15693.34 309
15694.52 309
15695.71 282
15696.89 296
15698.07 290
15699.26 311
15700.44 294
15701.62 278
15702.81 307
15703.99 296
15705.17 310
15706.36 290
15707.54 304
15708.73 299
15709.91 293
15711.09 293
15712.28 300
15713.46 297
15714.65 307
15715.83 325
15717.02 303
15718.20 300
15719.38 318
15720.57 318
15721.75 313
15722.94 304
15724.12 341
15725.31 320
15726.49 325
15727.68 315
15728.86 306
15730.04 338
15731.23 336
15732.41 317
15733.60 314
15734.78 336
15735.97 307
15737.15 321
15738.34 321
15739.52 326
15740.71 352
15741.89 346
15743.08 311
15744.27 335
15745.45 354
15746.64 335
15747.82 326
15749.01 344
15750.19 346
15751.38 347
15752.56 339
15753.75 348
15754.93 347
15756.12 364
15757.31 363
15758.49 347
15759.68 343
15760.86 365
15762.05 341
15763.24 338
15764.42 335
15765.61 366
15766.79 326
15767.98 344
15769.17 332
15770.35 337
15771.54 305
15772.72 361
15773.91 313
15775.10 307
15776.28 342
15777.47 341
15778.66 327
15779.84 316
15781.03 305
15782.22 307
15783.40 316
15784.59 319
15785.78 292
15786.96 301
15788.15 318
15789.34 352
15790.53 306
15791.71 320
15792.90 308
15794.09 316
15795.27 299
15796.46 288
15797.65 278
15798.84 300
15800.02 267
15801.21 286
15802.40 279
15803.59 281
15804.77 299
15805.96 277
15807.15 280
15808.34 271
15809.52 287
15810.71 284
15811.90 300
15813.09 287
15814.28 274
15815.46 273
15816.65 268
15817.84 256
15819.03 269
15820.22 263
15821.40 269
15822.59 285
15823.78 278
15824.97 276
15826.16 290
15827.35 267
15828.53 279
15829.72 272
15830.91 265
15832.10 253
15833.29 260
15834.48 275
15835.67 277
15836.85 285
15838.04 260
15839.23 277
15840.42 259
15841.61 246
15842.80 260
15843.99 289
15845.18 266
15846.37 278
15847.55 272
15848.74 287
15849.93 251
15851.12 275
15852.31 262
15853.50 266
15854.69 258
15855.88 283
15857.07 295
15858.26 259
15859.45 246
15860.64 288
15861.83 275
15863.02 262
15864.21 267
15865.40 282
15866.59 278
15867.78 272
15868.97 274
15870.16 279
15871.35 273
15872.54 273
15873.73 275
15874.92 274
15876.11 276
15877.30 282
15878.49 256
15879.68 253
15880.87 270
15882.06 283
15883.25 263
15884.44 274
15885.63 251
15886.82 287
15888.01 287
15889.20 293
15890.39 290
15891.59 309
15892.78 295
15893.97 303
15895.16 302
15896.35 297
15897.54 311
15898.73 301
15899.92 314
15901.11 332
15902.30 320
15903.50 319
15904.69 325
15905.88 314
15907.07 307
15908.26 323
15909.45 306
15910.64 340
15911.84 323
15913.03 320
15914.22 307
15915.41 296
15916.60 342
15917.79 337
15918.99 320
15920.18 285
15921.37 304
15922.56 326
15923.75 316
15924.95 307
15926.14 316
15927.33 280
15928.52 294
15929.71 290
15930.91 293
15932.10 292
15933.29 313
15934.48 293
15935.68 301
15936.87 297
15938.06 298
15939.25 301
15940.45 305
15941.64 304
15942.83 265
15944.03 297
15945.22 291
15946.41 260
15947.60 275
15948.80 269
15949.99 258
15951.18 252
15952.38 251
15953.57 250
15954.76 227
15955.96 234
15957.15 222
15958.34 258
15959.54 217
15960.73 241
15961.92 236
15963.12 224
15964.31 243
15965.50 259
15966.70 247
15967.89 235
15969.08 227
15970.28 211
15971.47 230
15972.67 202
15973.86 221
15975.05 219
15976.25 228
15977.44 214
15978.64 228
15979.83 219
15981.02 241
15982.22 217
15983.41 228
15984.61 229
15985.80 215
15987.00 216
15988.19 210
15989.38 196
15990.58 212
15991.77 204
15992.97 199
15994.16 208
15995.36 198
15996.55 200
15997.75 197
15998.94 211
16000.14 168
16001.33 178
16002.53 191
16003.72 184
16004.92 180
16006.11 196
16007.31 188
16008.50 189
16009.70 201
16010.89 191
16012.09 209
16013.28 184
16014.48 199
16015.67 190
16016.87 204
16018.07 187
16019.26 178
16020.46 186
16021.65 178
16022.85 176
16024.04 184
16025.24 200
16026.44 206
16027.63 188
16028.83 191
16030.02 180
16031.22 178
16032.42 188
16033.61 191
16034.81 176
16036.00 168
16037.20 190
16038.40 199
16039.59 196
16040.79 207
16041.99 204
16043.18 209
16044.38 184
16045.58 183
16046.77 192
16047.97 200
16049.17 184
16050.36 169
16051.56 185
16052.76 199
16053.95 181
16055.15 185
16056.35 189
16057.54 189
16058.74 170
16059.94 169
16061.14 189
16062.33 182
16063.53 172
16064.73 177
16065.92 164
16067.12 192
16068.32 190
16069.52 167
16070.71 167
16071.91 153
16073.11 181
16074.31 175
16075.50 170
16076.70 159
16077.90 174
16079.10 163
16080.30 179
16081.49 180
16082.69 158
16083.89 167
16085.09 166
16086.29 177
16087.48 168
16088.68 163
16089.88 161
16091.08 180
16092.28 179
16093.48 170
16094.67 164
16095.87 173
16097.07 176
16098.27 176
16099.47 176
16100.67 152
16101.87 157
16103.06 168
16104.26 166
16105.46 155
16106.66 174
16107.86 181
16109.06 155
16110.26 174
16111.46 147
16112.66 159
16113.86 158
16115.05 161
16116.25 171
16117.45 140
16118.65 163
16119.85 161
16121.05 142
16122.25 165
16123.45 150
16124.65 153
16125.85 146
16127.05 153
16128.25 159
16129.45 163
16130.65 152
16131.85 147
16133.05 146
16134.25 161
16135.45 161
16136.65 164
16137.85 139
16139.05 142
16140.25 164
16141.45 154
16142.65 160
16143.85 145
16145.05 160
16146.25 133
16147.45 140
16148.65 159
16149.85 136
16151.05 153
16152.25 157
16153.45 156
16154.65 146
16155.85 160
16157.05 150
16158.25 157
16159.46 151
16160.66 164
16161.86 150
16163.06 170
16164.26 185
16165.46 168
16166.66 172
16167.86 164
16169.06 157
16170.27 151
16171.47 134
16172.67 150
16173.87 170
16175.07 162
16176.27 129
16177.47 140
16178.67 159
16179.88 150
16181.08 157
16182.28 180
16183.48 153
16184.68 159
16185.89 145
16187.09 135
16188.29 154
16189.49 156
16190.69 148
16191.90 141
16193.10 148
16194.30 159
16195.50 142
16196.70 156
16197.91 152
16199.11 168
16200.31 162
16201.51 153
16202.72 127
16203.92 134
16205.12 149
16206.32 149
16207.53 155
16208.73 160
16209.93 153
16211.13 154
16212.34 173
16213.54 142
16214.74 168
16215.95 149
16217.15 161
16218.35 167
16219.55 165
16220.76 160
16221.96 167
16223.16 146
16224.37 177
16225.57 171
16226.77 156
16227.98 158
16229.18 158
16230.38 161
16231.59 165
16232.79 170
16233.99 167
16235.20 161
16236.40 155
16237.61 160
16238.81 135
16240.01 144
16241.22 150
16242.42 173
16243.63 152
16244.83 153
16246.03 170
16247.24 158
16248.44 185
16249.65 162
16250.85 151
16252.05 169
16253.26 160
16254.46 161
16255.67 171
16256.87 175
16258.08 185
16259.28 182
16260.49 174
16261.69 181
16262.89 173
16264.10 171
16265.30 174
16266.51 189
16267.71 174
16268.92 175
16270.12 169
16271.33 183
16272.53 164
16273.74 187
16274.94 167
16276.15 169
16277.35 185
16278.56 174
16279.77 155
16280.97 167
16282.18 204
16283.38 170
16284.59 178
16285.79 183
16287.00 173
16288.20 179
16289.41 176
16290.61 170
16291.82 164
16293.03 149
16294.23 169
16295.44 176
16296.64 178
16297.85 168
16299.06 170
16300.26 184
16301.47 174
16302.67 169
16303.88 185
16305.09 168
16306.29 169
16307.50 163
16308.71 182
16309.91 167
16311.12 148
16312.33 171
16313.53 169
16314.74 164
16315.95 164
16317.15 164
16318.36 165
16319.57 152
16320.77 161
16321.98 187
16323.19 162
16324.39 168
16325.60 145
16326.81 165
16328.01 152
16329.22 168
16330.43 184
16331.64 161
16332.84 164
16334.05 167
16335.26 168
16336.47 175
16337.67 139
16338.88 151
16340.09 158
16341.30 159
16342.50 134
16343.71 160
16344.92 151
16346.13 143
16347.33 148
16348.54 154
16349.75 158
16350.96 141
16352.17 139
16353.37 147
16354.58 159
16355.79 158
16357.00 146
16358.21 145
16359.41 160
16360.62 163
16361.83 159
16363.04 154
16364.25 137
16365.46 155
16366.67 143
16367.87 131
16369.08 146
16370.29 150
16371.50 152
16372.71 155
16373.92 150
16375.13 141
16376.34 167
16377.54 158
16378.75 151
16379.96 143
16381.17 159
16382.38 138
16383.59 132
16384.80 151
16386.01 161
16387.22 146
16388.43 149
16389.64 138
16390.85 144
16392.05 131
16393.26 134
16394.47 141
16395.68 140
16396.89 175
16398.10 134
16399.31 146
16400.52 154
16401.73 132
16402.94 141
16404.15 140
16405.36 154
16406.57 146
16407.78 136
16408.99 151
16410.20 157
16411.41 179
16412.62 153
16413.83 138
16415.04 145
16416.25 131
16417.46 147
16418.67 140
16419.88 134
16421.10 138
16422.31 157
16423.52 160
16424.73 146
16425.94 127
16427.15 127
16428.36 162
16429.57 171
16430.78 170
16431.99 154
16433.20 145
16434.41 147
16435.63 134
16436.84 138
16438.05 156
16439.26 142
16440.47 138
16441.68 136
16442.89 130
16444.10 137
16445.32 166
16446.53 134
16447.74 138
16448.95 132
16450.16 142
16451.37 131
16452.59 132
16453.80 125
16455.01 136
16456.22 136
16457.43 131
16458.64 131
16459.86 158
16461.07 138
16462.28 144
16463.49 141
16464.70 125
16465.92 125
16467.13 146
16468.34 138
16469.55 143
16470.77 140
16471.98 131
16473.19 154
16474.40 134
16475.62 122
16476.83 130
16478.04 127
16479.25 138
16480.47 143
16481.68 148
16482.89 140
16484.11 144
16485.32 135
16486.53 134
16487.74 154
16488.96 144
16490.17 149
16491.38 140
16492.60 141
16493.81 124
16495.02 141
16496.24 141
16497.45 155
16498.66 114
16499.88 141
16501.09 145
16502.30 144
16503.52 141
16504.73 134
16505.94 126
16507.16 130
16508.37 127
16509.59 134
16510.80 131
16512.01 140
16513.23 117
16514.44 139
16515.66 120
16516.87 135
16518.08 131
16519.30 151
16520.51 151
16521.73 150
16522.94 136
16524.16 135
16525.37 133
16526.58 143
16527.80 142
16529.01 151
16530.23 152
16531.44 138
16532.66 142
16533.87 142
16535.09 133
16536.30 140
16537.52 145
16538.73 141
16539.95 138
16541.16 142
16542.38 154
16543.59 150
16544.81 134
16546.02 143
16547.24 141
16548.45 142
16549.67 165
16550.88 164
16552.10 154
16553.31 143
16554.53 150
16555.74 143
16556.96 174
16558.18 145
16559.39 147
16560.61 131
16561.82 131
16563.04 140
16564.25 159
16565.47 153
16566.69 152
16567.90 162
16569.12 153
16570.33 158
16571.55 160
16572.77 143
16573.98 161
16575.20 163
16576.41 171
16577.63 159
16578.85 155
16580.06 173
16581.28 155
16582.50 152
16583.71 140
16584.93 134
16586.15 139
16587.36 143
16588.58 146
16589.80 135
16591.01 145
16592.23 144
16593.45 152
16594.66 137
16595.88 152
16597.10 150
16598.32 131
16599.53 158
16600.75 169
16601.97 156
16603.18 141
16604.40 143
16605.62 136
16606.84 133
16608.05 134
16609.27 124
16610.49 150
16611.71 155
16612.92 145
16614.14 133
16615.36 131
16616.58 147
16617.79 143
16619.01 125
16620.23 132
16621.45 124
16622.67 138
16623.88 128
16625.10 136
16626.32 112
16627.54 141
16628.76 137
16629.97 141
16631.19 126
16632.41 126
16633.63 121
16634.85 132
16636.07 126
16637.29 150
16638.50 130
16639.72 124
16640.94 124
16642.16 128
16643.38 137
16644.60 146
16645.82 143
16647.03 124
16648.25 125
16649.47 138
16650.69 132
16651.91 137
16653.13 131
16654.35 133
16655.57 152
16656.79 134
16658.01 133
16659.23 126
16660.45 159
16661.66 134
16662.88 122
16664.10 120
16665.32 140
16666.54 148
16667.76 141
16668.98 135
16670.20 123
16671.42 149
16672.64 129
16673.86 127
16675.08 122
16676.30 161
16677.52 156
16678.74 137
16679.96 127
16681.18 122
16682.40 111
16683.62 127
16684.84 119
16686.06 129
16687.28 120
16688.50 127
16689.72 121
16690.94 137
16692.16 138
16693.39 153
16694.61 144
16695.83 152
16697.05 140
16698.27 121
16699.49 135
16700.71 116
16701.93 128
16703.15 149
16704.37 130
16705.59 119
16706.81 129
16708.04 133
16709.26 139
16710.48 134
16711.70 117
16712.92 152
16714.14 127
16715.36 126
16716.58 126
16717.81 129
16719.03 148
16720.25 140
16721.47 134
16722.69 112
16723.91 130
16725.14 136
16726.36 144
16727.58 132
16728.80 125
16730.02 119
16731.24 114
16732.47 110
16733.69 137
16734.91 121
16736.13 140
16737.36 122
16738.58 136
16739.80 128
16741.02 120
16742.24 138
16743.47 116
16744.69 142
16745.91 114
16747.13 127
16748.36 108
16749.58 140
16750.80 124
16752.02 116
16753.25 127
16754.47 125
16755.69 124
16756.92 125
16758.14 131
16759.36 118
16760.59 117
16761.81 153
16763.03 138
16764.25 141
16765.48 130
16766.70 121
16767.92 144
16769.15 123
16770.37 119
16771.59 122
16772.82 134
16774.04 120
16775.27 123
16776.49 114
16777.71 117
16778.94 127
16780.16 121
16781.38 130
16782.61 121
16783.83 138
16785.06 143
16786.28 142
16787.50 133
16788.73 120
16789.95 147
16791.18 132
16792.40 129
16793.62 124
16794.85 116
16796.07 133
16797.30 121
16798.52 122
16799.75 127
16800.97 115
16802.19 133
16803.42 137
16804.64 135
16805.87 139
16807.09 133
16808.32 110
16809.54 139
16810.77 131
16811.99 118
16813.22 123
16814.44 128
16815.67 140
16816.89 108
16818.12 129
16819.34 121
16820.57 129
16821.79 147
16823.02 135
16824.24 122
16825.47 146
16826.70 142
16827.92 136
16829.15 135
16830.37 134
16831.60 124
16832.82 128
16834.05 140
16835.27 138
16836.50 155
16837.73 137
16838.95 120
16840.18 124
16841.40 129
16842.63 139
16843.86 147
16845.08 144
16846.31 138
16847.53 113
16848.76 135
16849.99 159
16851.21 156
16852.44 152
16853.67 134
16854.89 145
16856.12 150
16857.35 136
16858.57 114
16859.80 134
16861.03 143
16862.25 150
16863.48 169
16864.71 156
16865.93 154
16867.16 169
16868.39 172
16869.61 161
16870.84 155
16872.07 168
16873.30 166
16874.52 150
16875.75 163
16876.98 163
16878.20 168
16879.43 156
16880.66 160
16881.89 166
16883.11 170
16884.34 182
16885.57 179
16886.80 190
16888.02 164
16889.25 169
16890.48 182
16891.71 187
16892.94 178
16894.16 166
16895.39 167
16896.62 162
16897.85 160
16899.08 199
16900.30 181
16901.53 165
16902.76 148
16903.99 171
16905.22 170
16906.45 167
16907.67 176
16908.90 161
16910.13 147
16911.36 153
16912.59 172
16913.82 153
16915.04 151
16916.27 153
16917.50 162
16918.73 156
16919.96 170
16921.19 157
16922.42 140
16923.65 171
16924.88 160
16926.10 148
16927.33 165
16928.56 160
16929.79 162
16931.02 142
16932.25 157
16933.48 163
16934.71 167
16935.94 166
16937.17 176
16938.40 157
16939.63 159
16940.86 156
16942.09 167
16943.32 167
16944.55 151
16945.78 170
16947.01 140
16948.24 143
16949.47 149
16950.70 162
16951.93 157
16953.16 162
16954.39 158
16955.62 147
16956.85 155
16958.08 143
16959.31 137
16960.54 125
16961.77 152
16963.00 145
16964.23 157
16965.46 147
16966.69 151
16967.92 164
16969.15 171
16970.38 150
16971.61 156
16972.84 149
16974.07 146
16975.30 149
16976.54 137
16977.77 161
16979.00 125
16980.23 152
16981.46 130
16982.69 154
16983.92 130
16985.15 139
16986.38 143
16987.62 140
16988.85 137
16990.08 125
16991.31 132
16992.54 142
16993.77 137
16995.00 136
16996.24 132
16997.47 146
16998.70 135
16999.93 138
17001.16 153
17002.39 136
17003.63 113
17004.86 130
17006.09 117
17007.32 119
17008.55 117
17009.79 132
17011.02 131
17012.25 121
17013.48 129
17014.72 148
17015.95 143
17017.18 130
17018.41 131
17019.64 152
17020.88 132
17022.11 119
17023.34 124
17024.58 125
17025.81 113
17027.04 135
17028.27 119
17029.51 130
17030.74 127
17031.97 115
17033.21 120
17034.44 115
17035.67 135
17036.90 128
17038.14 140
17039.37 136
17040.60 129
17041.84 152
17043.07 133
17044.30 120
17045.54 125
17046.77 132
17048.00 119
17049.24 129
17050.47 124
17051.70 123
17052.94 126
17054.17 126
17055.41 117
17056.64 131
17057.87 114
17059.11 127
17060.34 152
17061.58 134
17062.81 116
17064.04 122
17065.28 127
17066.51 121
17067.75 115
17068.98 123
17070.21 121
17071.45 117
17072.68 147
17073.92 134
17075.15 118
17076.39 128
17077.62 131
17078.86 131
17080.09 109
17081.33 122
17082.56 125
17083.80 132
17085.03 138
17086.26 116
17087.50 106
17088.73 127
17089.97 120
17091.20 124
17092.44 133
17093.68 121
17094.91 119
17096.15 113
17097.38 121
17098.62 128
17099.85 130
17101.09 133
17102.32 120
17103.56 130
17104.79 111
17106.03 104
17107.26 109
17108.50 104
17109.74 132
17110.97 109
17112.21 127
17113.44 124
17114.68 136
17115.92 130
17117.15 118
17118.39 116
17119.62 130
17120.86 133
17122.10 111
17123.33 126
17124.57 122
17125.80 124
17127.04 116
17128.28 117
17129.51 103
17130.75 114
17131.99 113
17133.22 113
17134.46 110
17135.70 106
17136.93 110
17138.17 105
17139.41 103
17140.64 117
17141.88 105
17143.12 121
17144.35 110
17145.59 124
17146.83 119
17148.07 100
17149.30 105
17150.54 100
17151.78 114
17153.02 105
17154.25 124
17155.49 103
17156.73 112
17157.96 100
17159.20 95
17160.44 114
17161.68 129
17162.92 115
17164.15 98
17165.39 98
17166.63 98
17167.87 98
17169.10 113
17170.34 119
17171.58 112
17172.82 119
17174.06 105
17175.29 111
17176.53 116
17177.77 116
17179.01 97
17180.25 112
17181.49 105
17182.72 92
17183.96 101
17185.20 104
17186.44 120
17187.68 91
17188.92 101
17190.15 107
17191.39 114
17192.63 101
17193.87 104
17195.11 83
17196.35 112
17197.59 123
17198.83 123
17200.07 121
17201.30 111
17202.54 113
17203.78 107
17205.02 119
17206.26 107
17207.50 111
17208.74 119
17209.98 110
17211.22 119
17212.46 115
17213.70 114
17214.94 112
17216.18 112
17217.42 111
17218.66 97
17219.90 107
17221.14 122
17222.38 105
17223.62 94
17224.86 99
17226.10 109
17227.34 100
17228.58 116
17229.82 112
17231.06 108
17232.30 109
17233.54 95
17234.78 104
17236.02 96
17237.26 115
17238.50 109
17239.74 110
17240.98 112
17242.22 103
17243.46 98
17244.70 122
17245.94 111
17247.18 85
17248.42 117
17249.66 98
17250.90 106
17252.14 101
17253.39 105
17254.63 106
17255.87 129
17257.11 95
17258.35 110
17259.59 96
17260.83 115
17262.07 96
17263.31 109
17264.56 98
17265.80 109
17267.04 104
17268.28 106
17269.52 100
17270.76 102
17272.00 103
17273.25 95
17274.49 101
17275.73 97
17276.97 100
17278.21 115
17279.45 107
17280.70 101
17281.94 107
17283.18 95
17284.42 106
17285.66 95
17286.91 107
17288.15 111
17289.39 114
17290.63 102
17291.88 99
17293.12 89
17294.36 95
17295.60 102
17296.85 111
17298.09 115
17299.33 113
17300.57 93
17301.82 105
17303.06 102
17304.30 101
17305.54 109
17306.79 103
17308.03 95
17309.27 95
17310.52 87
17311.76 79
17313.00 83
17314.25 108
17315.49 125
17316.73 106
17317.97 92
17319.22 95
17320.46 99
17321.71 112
17322.95 89
17324.19 91
17325.44 95
17326.68 104
17327.92 98
17329.17 108
17330.41 108
17331.65 89
17332.90 87
17334.14 109
17335.39 124
17336.63 105
17337.87 106
17339.12 102
17340.36 81
17341.61 100
17342.85 100
17344.09 104
17345.34 96
17346.58 105
17347.83 91
17349.07 91
17350.32 104
17351.56 93
17352.80 96
17354.05 95
17355.29 103
17356.54 84
17357.78 87
17359.03 94
17360.27 88
17361.52 96
17362.76 102
17364.01 115
17365.25 94
17366.50 100
17367.74 109
17368.99 107
17370.23 112
17371.48 95
17372.72 85
17373.97 102
17375.21 101
17376.46 97
17377.70 106
17378.95 102
17380.19 109
17381.44 84
17382.69 86
17383.93 88
17385.18 102
17386.42 111
17387.67 96
17388.91 103
17390.16 98
17391.41 109
17392.65 103
17393.90 99
17395.14 94
17396.39 102
17397.64 91
17398.88 102
17400.13 89
17401.37 99
17402.62 99
17403.87 86
17405.11 96
17406.36 92
17407.61 105
17408.85 96
17410.10 98
17411.35 107
17412.59 103
17413.84 92
17415.09 104
17416.33 91
17417.58 88
17418.83 94
17420.07 101
17421.32 101
17422.57 112
17423.82 100
17425.06 101
17426.31 93
17427.56 102
17428.80 127
17430.05 116
17431.30 97
17432.55 121
17433.79 97
17435.04 108
17436.29 110
17437.54 82
17438.78 97
17440.03 90
17441.28 99
17442.53 101
17443.77 100
17445.02 90
17446.27 96
17447.52 101
17448.77 86
17450.01 92
17451.26 117
17452.51 91
17453.76 96
17455.01 95
17456.25 94
17457.50 95
17458.75 103
17460.00 109
17461.25 113
17462.50 113
17463.74 106
17464.99 93
17466.24 99
17467.49 100
17468.74 92
17469.99 85
17471.24 90
17472.49 93
17473.73 100
17474.98 82
17476.23 120
17477.48 88
17478.73 96
17479.98 101
17481.23 91
17482.48 95
17483.73 112
17484.98 103
17486.23 131
17487.47 102
17488.72 91
17489.97 101
17491.22 100
17492.47 105
17493.72 99
17494.97 101
17496.22 86
17497.47 98
17498.72 112
17499.97 106
17501.22 88
17502.47 91
17503.72 112
17504.97 98
17506.22 86
17507.47 103
17508.72 94
17509.97 114
17511.22 110
17512.47 103
17513.72 102
17514.97 109
17516.22 110
17517.47 115
17518.72 103
17519.97 95
17521.22 102
17522.47 114
17523.72 95
17524.98 97
17526.23 104
17527.48 108
17528.73 108
17529.98 101
17531.23 102
17532.48 113
17533.73 117
17534.98 103
17536.23 114
17537.48 95
17538.74 108
17539.99 97
17541.24 117
17542.49 113
17543.74 96
17544.99 109
17546.24 107
17547.50 118
17548.75 108
17550.00 116
17551.25 91
17552.50 105
17553.75 94
17555.01 101
17556.26 111
17557.51 106
17558.76 97
17560.01 109
17561.26 110
17562.52 97
17563.77 119
17565.02 108
17566.27 121
17567.53 114
17568.78 106
17570.03 97
17571.28 118
17572.53 107
17573.79 118
17575.04 115
17576.29 126
17577.54 114
17578.80 129
17580.05 122
17581.30 114
17582.56 122
17583.81 111
17585.06 131
17586.31 121
17587.57 109
17588.82 113
17590.07 120
17591.33 125
17592.58 119
17593.83 111
17595.08 113
17596.34 124
17597.59 130
17598.84 119
17600.10 99
17601.35 115
17602.61 128
17603.86 136
17605.11 128
17606.37 114
17607.62 120
17608.87 110
17610.13 128
17611.38 126
17612.63 109
17613.89 115
17615.14 113
17616.40 119
17617.65 122
17618.90 112
17620.16 127
17621.41 133
17622.67 144
17623.92 114
17625.17 109
17626.43 125
17627.68 120
17628.94 105
17630.19 111
17631.45 122
17632.70 118
17633.96 104
17635.21 115
17636.47 129
17637.72 114
17638.97 116
17640.23 110
17641.48 121
17642.74 91
17643.99 101
17645.25 103
17646.50 121
17647.76 124
17649.01 110
17650.27 109
17651.52 121
17652.78 106
17654.04 106
17655.29 113
17656.55 90
17657.80 108
17659.06 112
17660.31 102
17661.57 121
17662.82 96
17664.08 103
17665.33 109
17666.59 109
17667.85 104
17669.10 104
17670.36 122
17671.61 109
17672.87 103
17674.13 98
17675.38 94
17676.64 94
17677.89 110
17679.15 118
17680.41 112
17681.66 111
17682.92 103
17684.18 111
17685.43 110
17686.69 109
17687.95 110
17689.20 96
17690.46 109
17691.71 101
17692.97 90
17694.23 99
17695.49 102
17696.74 101
17698.00 100
17699.26 111
17700.51 109
17701.77 99
17703.03 108
17704.28 122
17705.54 114
17706.80 108
17708.06 110
17709.31 105
17710.57 108
17711.83 113
17713.08 100
17714.34 99
17715.60 104
17716.86 104
17718.11 113
17719.37 103
17720.63 99
17721.89 94
17723.15 112
17724.40 108
17725.66 98
17726.92 101
17728.18 109
17729.43 126
17730.69 107
17731.95 103
17733.21 109
17734.47 98
17735.73 116
17736.98 93
17738.24 105
17739.50 113
17740.76 98
17742.02 86
17743.28 95
17744.53 89
17745.79 114
17747.05 106
17748.31 96
17749.57 105
17750.83 103
17752.09 109
17753.34 95
17754.60 94
17755.86 103
17757.12 94
17758.38 96
17759.64 102
17760.90 102
17762.16 105
17763.42 112
17764.68 99
17765.94 87
17767.19 109
17768.45 111
17769.71 98
17770.97 113
17772.23 90
17773.49 111
17774.75 98
17776.01 101
17777.27 109
17778.53 82
17779.79 90
17781.05 94
17782.31 91
17783.57 86
17784.83 98
17786.09 121
17787.35 110
17788.61 90
17789.87 103
17791.13 100
17792.39 108
17793.65 90
17794.91 100
17796.17 124
17797.43 100
17798.69 99
17799.95 90
17801.21 96
17802.47 108
17803.73 118
17805.00 108
17806.26 88
17807.52 89
17808.78 111
17810.04 102
17811.30 112
17812.56 92
17813.82 81
17815.08 94
17816.34 91
17817.60 105
17818.87 93
17820.13 86
17821.39 103
17822.65 101
17823.91 105
17825.17 115
17826.43 82
17827.69 93
17828.96 91
17830.22 86
17831.48 96
17832.74 112
17834.00 93
17835.26 87
17836.53 80
17837.79 110
17839.05 107
17840.31 97
17841.57 102
17842.84 92
17844.10 86
17845.36 102
17846.62 106
17847.88 88
17849.15 97
17850.41 82
17851.67 78
17852.93 91
17854.20 85
17855.46 88
17856.72 97
17857.98 102
17859.25 98
17860.51 97
17861.77 107
17863.03 94
17864.30 88
17865.56 107
17866.82 93
17868.09 85
17869.35 82
17870.61 83
17871.87 95
17873.14 94
17874.40 92
17875.66 95
17876.93 110
17878.19 115
17879.45 107
17880.72 82
17881.98 94
17883.24 101
17884.51 94
17885.77 90
17887.03 78
17888.30 89
17889.56 95
17890.83 88
17892.09 88
17893.35 94
17894.62 84
17895.88 86
17897.14 89
17898.41 91
17899.67 84
17900.94 98
17902.20 89
17903.46 84
17904.73 92
17905.99 85
17907.26 91
17908.52 80
17909.79 81
17911.05 93
17912.32 80
17913.58 76
17914.84 99
17916.11 98
17917.37 72
17918.64 85
17919.90 71
17921.17 91
17922.43 98
17923.70 81
17924.96 87
17926.23 87
17927.49 88
17928.76 85
17930.02 103
17931.29 79
17932.55 98
17933.82 85
17935.08 100
17936.35 97
17937.61 74
17938.88 86
17940.14 92
17941.41 85
17942.68 80
17943.94 91
17945.21 100
17946.47 101
17947.74 91
17949.00 87
17950.27 81
17951.54 91
17952.80 104
17954.07 93
17955.33 75
17956.60 77
17957.87 100
17959.13 95
17960.40 99
17961.66 78
17962.93 110
17964.20 83
17965.46 84
17966.73 87
17968.00 96
17969.26 95
17970.53 90
17971.80 98
17973.06 98
17974.33 95
17975.60 90
17976.86 95
17978.13 91
17979.40 110
17980.66 92
17981.93 88
17983.20 92
17984.46 92
17985.73 109
17987.00 89
17988.26 80
17989.53 79
17990.80 87
17992.07 104
17993.33 98
17994.60 88
17995.87 101
17997.14 104
17998.40 92
17999.67 85
18000.94 88
18002.21 77
18003.47 86
18004.74 97
18006.01 90
18007.28 82
18008.55 94
18009.81 87
18011.08 90
18012.35 99
18013.62 86
18014.89 87
18016.15 76
18017.42 83
18018.69 91
18019.96 94
18021.23 100
18022.49 85
18023.76 87
18025.03 93
18026.30 86
18027.57 88
18028.84 97
18030.11 89
18031.37 98
18032.64 77
18033.91 80
18035.18 73
18036.45 77
18037.72 89
18038.99 90
18040.26 91
18041.53 113
18042.79 87
18044.06 101
18045.33 79
18046.60 87
18047.87 92
18049.14 93
18050.41 88
18051.68 84
18052.95 68
18054.22 88
18055.49 82
18056.76 97
18058.03 94
18059.30 117
18060.57 97
18061.84 94
18063.11 101
18064.38 99
18065.65 94
18066.92 75
18068.19 106
18069.46 99
18070.73 86
18072.00 84
18073.27 75
18074.54 93
18075.81 67
18077.08 84
18078.35 103
18079.62 82
18080.89 103
18082.16 95
18083.43 96
18084.70 90
18085.97 82
18087.24 88
18088.51 94
18089.78 88
18091.05 96
18092.32 90
18093.59 97
18094.87 105
18096.14 92
18097.41 104
18098.68 79
18099.95 103
18101.22 95
18102.49 82
18103.76 88
18105.03 111
18106.31 85
18107.58 93
18108.85 96
18110.12 104
18111.39 98
18112.66 99
18113.93 101
18115.21 96
18116.48 91
18117.75 89
18119.02 87
18120.29 99
18121.56 87
18122.84 89
18124.11 84
18125.38 89
18126.65 93
18127.92 91
18129.20 100
18130.47 99
18131.74 79
18133.01 99
18134.29 100
18135.56 92
18136.83 89
18138.10 85
18139.38 84
18140.65 87
18141.92 93
18143.19 82
18144.47 93
18145.74 90
18147.01 90
18148.28 83
18149.56 82
18150.83 88
18152.10 89
18153.38 88
18154.65 101
18155.92 102
18157.19 103
18158.47 94
18159.74 104
18161.01 102
18162.29 100
18163.56 106
18164.83 84
18166.11 95
18167.38 85
18168.65 85
18169.93 112
18171.20 99
18172.48 86
18173.75 83
18175.02 93
18176.30 101
18177.57 91
18178.84 81
18180.12 100
18181.39 100
18182.67 109
18183.94 96
18185.21 91
18186.49 106
18187.76 93
18189.04 83
18190.31 83
18191.59 92
18192.86 83
18194.13 79
18195.41 81
18196.68 86
18197.96 91
18199.23 109
18200.51 100
18201.78 95
18203.06 78
18204.33 84
18205.61 93
18206.88 87
18208.16 92
18209.43 83
18210.71 72
18211.98 87
18213.26 79
18214.53 121
18215.81 80
18217.08 85
18218.36 79
18219.63 89
18220.91 89
18222.18 92
18223.46 93
18224.73 93
18226.01 99
18227.28 98
18228.56 89
18229.84 96
18231.11 87
18232.39 93
18233.66 82
18234.94 88
18236.21 84
18237.49 88
18238.77 112
18240.04 96
18241.32 94
18242.59 89
18243.87 96
18245.15 112
18246.42 91
18247.70 93
18248.98 94
18250.25 89
18251.53 83
18252.81 92
18254.08 81
18255.36 103
18256.63 84
18257.91 94
18259.19 91
18260.46 93
18261.74 85
18263.02 98
18264.30 94
18265.57 104
18266.85 100
18268.13 100
18269.40 88
18270.68 103
18271.96 103
18273.23 107
18274.51 87
18275.79 89
18277.07 93
18278.34 95
18279.62 102
18280.90 94
18282.18 100
18283.45 86
18284.73 96
18286.01 103
18287.29 108
18288.56 97
18289.84 105
18291.12 115
18292.40 95
18293.68 87
18294.95 104
18296.23 93
18297.51 98
18298.79 89
18300.07 84
18301.34 89
18302.62 88
18303.90 91
18305.18 75
18306.46 91
18307.74 101
18309.01 104
18310.29 96
18311.57 92
18312.85 93
18314.13 96
18315.41 102
18316.69 97
18317.96 92
18319.24 101
18320.52 102
18321.80 101
18323.08 107
18324.36 88
18325.64 97
18326.92 99
18328.20 98
18329.47 88
18330.75 106
18332.03 84
18333.31 111
18334.59 99
18335.87 107
18337.15 97
18338.43 112
18339.71 96
18340.99 91
18342.27 89
18343.55 95
18344.83 89
18346.11 101
18347.39 98
18348.67 96
18349.95 90
18351.23 94
18352.51 114
18353.79 93
18355.07 89
18356.35 106
18357.63 87
18358.91 85
18360.19 92
18361.47 98
18362.75 99
18364.03 87
18365.31 91
18366.59 96
18367.87 98
18369.15 100
18370.43 88
18371.71 94
18372.99 96
18374.27 96
18375.55 103
18376.83 101
18378.12 83
18379.40 99
18380.68 88
18381.96 101
18383.24 94
18384.52 103
18385.80 83
18387.08 100
18388.36 87
18389.65 98
18390.93 101
18392.21 88
18393.49 91
18394.77 110
18396.05 80
18397.33 84
18398.62 99
18399.90 93
18401.18 83
18402.46 83
18403.74 90
18405.02 92
18406.31 92
18407.59 111
18408.87 82
18410.15 96
18411.43 74
18412.72 102
18414.00 101
18415.28 91
18416.56 77
18417.84 81
18419.13 89
18420.41 94
18421.69 94
18422.97 87
18424.26 86
18425.54 87
18426.82 81
18428.10 90
18429.39 85
18430.67 106
18431.95 99
18433.23 85
18434.52 78
18435.80 89
18437.08 98
18438.37 88
18439.65 83
18440.93 90
18442.22 78
18443.50 86
18444.78 90
18446.06 84
18447.35 81
18448.63 104
18449.91 95
18451.20 108
18452.48 90
18453.76 101
18455.05 93
18456.33 103
18457.62 89
18458.90 89
18460.18 91
18461.47 92
18462.75 97
18464.03 76
18465.32 77
18466.60 84
18467.89 95
18469.17 93
18470.45 98
18471.74 86
18473.02 82
18474.31 83
18475.59 92
18476.88 97
18478.16 106
18479.44 104
18480.73 83
18482.01 107
18483.30 96
18484.58 93
18485.87 102
18487.15 106
18488.44 101
18489.72 117
18491.01 106
18492.29 92
18493.58 75
18494.86 103
18496.15 100
18497.43 100
18498.72 90
18500.00 94
18501.29 93
18502.57 92
18503.86 92
18505.14 88
18506.43 85
18507.71 101
18509.00 90
18510.28 89
18511.57 88
18512.85 101
18514.14 99
18515.42 91
18516.71 103
18518.00 90
18519.28 92
18520.57 107
18521.85 87
18523.14 90
18524.43 91
18525.71 98
18527.00 96
18528.28 109
18529.57 91
18530.86 95
18532.14 97
18533.43 94
18534.71 95
18536.00 77
18537.29 82
18538.57 81
18539.86 74
18541.15 85
18542.43 94
18543.72 101
18545.01 101
18546.29 84
18547.58 83
18548.87 85
18550.15 84
18551.44 84
18552.73 90
18554.01 103
18555.30 87
18556.59 81
18557.88 99
18559.16 82
18560.45 90
18561.74 92
18563.02 102
18564.31 99
18565.60 119
18566.89 117
18568.17 86
18569.46 82
18570.75 91
18572.04 90
18573.32 86
18574.61 92
18575.90 93
18577.19 85
18578.48 91
18579.76 92
18581.05 106
18582.34 92
18583.63 97
18584.92 88
18586.20 96
18587.49 102
18588.78 92
18590.07 97
18591.36 114
18592.64 93
18593.93 106
18595.22 107
18596.51 94
18597.80 92
18599.09 92
18600.38 99
18601.66 84
18602.95 88
18604.24 98
18605.53 100
18606.82 97
18608.11 94
18609.40 104
18610.69 77
18611.98 94
18613.26 95
18614.55 93
18615.84 103
18617.13 100
18618.42 101
18619.71 114
18621.00 88
18622.29 92
18623.58 99
18624.87 98
18626.16 104
18627.45 98
18628.74 90
18630.03 86
18631.32 99
18632.61 100
18633.89 99
18635.18 85
18636.47 109
18637.76 107
18639.05 89
18640.34 93
18641.63 103
18642.92 106
18644.21 104
18645.50 110
18646.79 92
18648.09 104
18649.38 89
18650.67 86
18651.96 98
18653.25 83
18654.54 105
18655.83 85
18657.12 105
18658.41 95
18659.70 81
18660.99 87
18662.28 99
18663.57 99
18664.86 99
18666.15 84
18667.44 91
18668.74 86
18670.03 102
18671.32 81
18672.61 106
18673.90 91
18675.19 92
18676.48 82
18677.77 86
18679.06 80
18680.36 92
18681.65 90
18682.94 94
18684.23 79
18685.52 105
18686.81 84
18688.11 81
18689.40 91
18690.69 99
18691.98 93
18693.27 110
18694.56 92
18695.86 86
18697.15 83
18698.44 79
18699.73 100
18701.02 87
18702.32 89
18703.61 95
18704.90 93
18706.19 73
18707.48 74
18708.78 101
18710.07 101
18711.36 98
18712.65 83
18713.95 86
18715.24 97
18716.53 88
18717.83 87
18719.12 97
18720.41 101
18721.70 79
18723.00 88
18724.29 96
18725.58 94
18726.87 82
18728.17 84
18729.46 94
18730.75 85
18732.05 84
18733.34 105
18734.63 84
18735.93 104
18737.22 94
18738.51 85
18739.81 93
18741.10 86
18742.39 85
18743.69 90
18744.98 91
18746.27 98
18747.57 66
18748.86 90
18750.16 98
18751.45 82
18752.74 93
18754.04 87
18755.33 91
18756.63 72
18757.92 67
18759.21 94
18760.51 95
18761.80 78
18763.10 77
18764.39 79
18765.69 85
18766.98 91
18768.27 90
18769.57 87
18770.86 75
18772.16 99
18773.45 83
18774.75 88
18776.04 84
18777.34 89
18778.63 76
18779.93 88
18781.22 71
18782.52 75
18783.81 88
18785.11 79
18786.40 90
18787.70 88
18788.99 77
18790.29 84
18791.58 89
18792.88 88
18794.17 87
18795.47 61
18796.76 80
18798.06 87
18799.35 105
18800.65 85
18801.94 90
18803.24 97
18804.54 92
18805.83 88
18807.13 96
18808.42 94
18809.72 94
18811.01 95
18812.31 87
18813.61 96
18814.90 93
18816.20 95
18817.49 85
18818.79 87
18820.09 90
18821.38 95
18822.68 95
18823.98 82
18825.27 100
18826.57 101
18827.87 89
18829.16 103
18830.46 75
18831.75 79
18833.05 78
18834.35 78
18835.64 87
18836.94 81
18838.24 94
18839.54 103
18840.83 85
18842.13 89
18843.43 98
18844.72 101
18846.02 97
18847.32 91
18848.61 73
18849.91 82
18851.21 83
18852.51 91
18853.80 81
18855.10 82
18856.40 83
18857.70 80
18858.99 75
18860.29 78
18861.59 86
18862.89 94
18864.18 89
18865.48 89
18866.78 98
18868.08 80
18869.38 87
18870.67 76
18871.97 92
18873.27 81
18874.57 92
18875.87 83
18877.16 81
18878.46 73
18879.76 82
18881.06 108
18882.36 80
18883.66 85
18884.95 89
18886.25 93
18887.55 87
18888.85 80
18890.15 99
18891.45 104
18892.75 90
18894.04 84
18895.34 67
18896.64 89
18897.94 95
18899.24 91
18900.54 95
18901.84 80
18903.14 90
18904.44 85
18905.74 82
18907.03 74
18908.33 88
18909.63 91
18910.93 120
18912.23 88
18913.53 92
18914.83 85
18916.13 99
18917.43 94
18918.73 87
18920.03 97
18921.33 94
18922.63 88
18923.93 92
18925.23 98
18926.53 78
18927.83 105
18929.13 98
18930.43 89
18931.73 84
18933.03 91
18934.33 81
18935.63 73
18936.93 87
18938.23 102
18939.53 92
18940.83 87
18942.13 76
18943.43 88
18944.73 87
18946.03 80
18947.33 72
18948.63 83
18949.93 83
18951.23 81
18952.53 86
18953.84 75
18955.14 73
18956.44 78
18957.74 89
18959.04 76
18960.34 87
18961.64 89
18962.94 70
18964.24 83
18965.54 97
18966.85 79
18968.15 72
18969.45 83
18970.75 85
18972.05 84
18973.35 78
18974.65 81
18975.96 79
18977.26 75
18978.56 80
18979.86 74
18981.16 78
18982.46 76
18983.77 75
18985.07 75
18986.37 71
18987.67 69
18988.97 87
18990.28 83
18991.58 98
18992.88 76
18994.18 75
18995.49 83
18996.79 87
18998.09 81
18999.39 84
19000.69 88
19002.00 88
19003.30 82
19004.60 83
19005.90 80
19007.21 77
19008.51 89
19009.81 87
19011.12 79
19012.42 82
19013.72 88
19015.02 80
19016.33 83
19017.63 80
19018.93 82
19020.24 83
19021.54 90
19022.84 79
19024.15 76
19025.45 92
19026.75 83
19028.06 94
19029.36 83
19030.66 71
19031.97 88
19033.27 88
19034.57 77
19035.88 80
19037.18 91
19038.48 85
19039.79 90
19041.09 68
19042.40 73
19043.70 74
19045.00 71
19046.31 71
19047.61 80
19048.92 94
19050.22 91
19051.52 94
19052.83 92
19054.13 74
19055.44 77
19056.74 80
19058.05 79
19059.35 63
19060.65 74
19061.96 70
19063.26 77
19064.57 90
19065.87 66
19067.18 88
19068.48 72
19069.79 84
19071.09 74
19072.40 79
19073.70 92
19075.01 89
19076.31 86
19077.62 72
19078.92 89
19080.23 75
19081.53 91
19082.84 79
19084.14 88
19085.45 70
19086.75 86
19088.06 77
19089.36 77
19090.67 84
19091.98 91
19093.28 86
19094.59 79
19095.89 88
19097.20 81
19098.50 81
19099.81 75
19101.12 68
19102.42 83
19103.73 87
19105.03 78
19106.34 68
19107.65 80
19108.95 86
19110.26 74
19111.56 69
19112.87 82
19114.18 81
19115.48 75
19116.79 92
19118.10 78
19119.40 87
19120.71 94
19122.02 72
19123.32 80
19124.63 88
19125.94 74
19127.24 83
19128.55 104
19129.86 73
19131.16 77
19132.47 66
19133.78 92
19135.08 81
19136.39 75
19137.70 81
19139.01 105
19140.31 81
19141.62 70
19142.93 94
19144.23 73
19145.54 80
19146.85 92
19148.16 81
19149.46 75
19150.77 77
19152.08 83
19153.39 86
19154.69 79
19156.00 85
19157.31 73
19158.62 98
19159.93 84
19161.23 87
19162.54 76
19163.85 85
19165.16 87
19166.47 89
19167.77 93
19169.08 83
19170.39 100
19171.70 100
19173.01 91
19174.32 83
19175.62 99
19176.93 88
19178.24 87
19179.55 95
19180.86 71
19182.17 94
19183.48 92
19184.78 91
19186.09 92
19187.40 58
19188.71 81
19190.02 82
19191.33 80
19192.64 92
19193.95 80
19195.26 88
19196.56 87
19197.87 75
19199.18 86
19200.49 83
19201.80 74
19203.11 77
19204.42 68
19205.73 84
19207.04 90
19208.35 75
19209.66 84
19210.97 77
19212.28 70
19213.59 75
19214.90 85
19216.21 77
19217.52 75
19218.83 82
19220.14 88
19221.45 102
19222.76 88
19224.07 73
19225.38 87
19226.69 78
19228.00 82
19229.31 85
19230.62 84
19231.93 80
19233.24 88
19234.55 95
19235.86 96
19237.17 95
19238.48 68
19239.79 84
19241.10 83
19242.41 90
19243.72 86
19245.03 87
19246.35 81
19247.66 77
19248.97 68
19250.28 93
19251.59 80
19252.90 85
19254.21 82
19255.52 93
19256.83 88
19258.14 84
19259.46 84
19260.77 83
19262.08 99
19263.39 79
19264.70 96
19266.01 85
19267.32 74
19268.64 85
19269.95 87
19271.26 74
19272.57 82
19273.88 62
19275.20 59
19276.51 73
19277.82 80
19279.13 86
19280.44 80
19281.75 100
19283.07 74
19284.38 91
19285.69 73
19287.00 58
19288.32 61
19289.63 84
19290.94 82
19292.25 89
19293.57 75
19294.88 95
19296.19 76
19297.50 80
19298.82 78
19300.13 75
19301.44 86
19302.75 98
19304.07 88
19305.38 89
19306.69 67
19308.01 71
19309.32 98
19310.63 86
19311.94 97
19313.26 80
19314.57 82
19315.88 91
19317.20 69
19318.51 73
19319.82 89
19321.14 90
19322.45 81
19323.76 87
19325.08 86
19326.39 91
19327.70 81
19329.02 88
19330.33 70
19331.65 87
19332.96 88
19334.27 72
19335.59 90
19336.90 83
19338.22 73
19339.53 84
19340.84 83
19342.16 72
19343.47 86
19344.79 83
19346.10 82
19347.41 86
19348.73 88
19350.04 89
19351.36 95
19352.67 86
19353.99 79
19355.30 78
19356.62 83
19357.93 88
19359.25 83
19360.56 91
19361.87 73
19363.19 88
19364.50 68
19365.82 68
19367.13 73
19368.45 74
19369.76 87
19371.08 97
19372.39 74
19373.71 81
19375.02 79
19376.34 79
19377.66 75
19378.97 83
19380.29 91
19381.60 83
19382.92 74
19384.23 81
19385.55 86
19386.86 84
19388.18 78
19389.50 81
19390.81 75
19392.13 79
19393.44 92
19394.76 86
19396.07 79
19397.39 86
19398.71 68
19400.02 87
19401.34 75
19402.65 82
19403.97 75
19405.29 83
19406.60 97
19407.92 84
19409.24 86
19410.55 86
19411.87 84
19413.19 93
19414.50 82
19415.82 69
19417.14 79
19418.45 91
19419.77 83
19421.09 72
19422.40 71
19423.72 80
19425.04 75
19426.35 90
19427.67 94
19428.99 93
19430.30 85
19431.62 87
19432.94 89
19434.26 77
19435.57 87
19436.89 79
19438.21 74
19439.53 97
19440.84 90
19442.16 81
19443.48 75
19444.80 94
19446.11 92
19447.43 75
19448.75 81
19450.07 83
19451.38 85
19452.70 93
19454.02 93
19455.34 88
19456.66 81
19457.97 84
19459.29 88
19460.61 86
19461.93 86
19463.25 85
19464.57 76
19465.88 88
19467.20 73
19468.52 94
19469.84 74
19471.16 81
19472.48 91
19473.79 91
19475.11 101
19476.43 81
19477.75 86
19479.07 72
19480.39 87
19481.71 82
19483.03 69
19484.34 89
19485.66 97
19486.98 82
19488.30 95
19489.62 82
19490.94 74
19492.26 73
19493.58 76
19494.90 83
19496.22 89
19497.54 74
19498.86 72
19500.18 89
19501.50 87
19502.81 83
19504.13 83
19505.45 88
19506.77 86
19508.09 92
19509.41 68
19510.73 79
19512.05 91
19513.37 83
19514.69 84
19516.01 68
19517.33 67
19518.65 86
19519.97 98
19521.29 91
19522.61 85
19523.93 86
19525.25 85
19526.57 81
19527.89 80
19529.22 74
19530.54 86
19531.86 77
19533.18 84
19534.50 88
19535.82 83
19537.14 67
19538.46 79
19539.78 67
19541.10 77
19542.42 77
19543.74 75
19545.06 73
19546.39 85
19547.71 98
19549.03 85
19550.35 82
19551.67 75
19552.99 89
19554.31 95
19555.63 75
19556.96 80
19558.28 92
19559.60 86
19560.92 79
19562.24 85
19563.56 79
19564.88 92
19566.21 77
19567.53 75
19568.85 65
19570.17 66
19571.49 78
19572.82 94
19574.14 75
19575.46 75
19576.78 81
19578.10 77
19579.43 76
19580.75 77
19582.07 90
19583.39 68
19584.72 71
19586.04 74
19587.36 71
19588.68 87
19590.01 74
19591.33 82
19592.65 95
19593.97 70
19595.30 70
19596.62 74
19597.94 84
19599.26 78
19600.59 68
19601.91 82
19603.23 90
19604.56 78
19605.88 83
19607.20 76
19608.53 81
19609.85 84
19611.17 82
19612.49 78
19613.82 78
19615.14 86
19616.47 79
19617.79 75
19619.11 69
19620.44 84
19621.76 77
19623.08 89
19624.41 96
19625.73 90
19627.05 86
19628.38 92
19629.70 97
19631.03 70
19632.35 87
19633.67 98
19635.00 90
19636.32 83
19637.65 70
19638.97 71
19640.29 88
19641.62 102
19642.94 96
19644.27 92
19645.59 95
19646.92 84
19648.24 76
19649.57 81
19650.89 87
19652.21 97
19653.54 91
19654.86 103
19656.19 89
19657.51 89
19658.84 88
19660.16 91
19661.49 89
19662.81 79
19664.14 80
19665.46 75
19666.79 79
19668.11 68
19669.44 71
19670.76 83
19672.09 96
19673.41 77
19674.74 99
19676.07 82
19677.39 87
19678.72 86
19680.04 87
19681.37 98
19682.69 83
19684.02 92
19685.34 79
19686.67 86
19688.00 75
19689.32 60
19690.65 81
19691.97 94
19693.30 83
19694.63 79
19695.95 76
19697.28 79
19698.60 83
19699.93 71
19701.26 84
19702.58 67
19703.91 84
19705.24 76
19706.56 76
19707.89 95
19709.22 86
19710.54 90
19711.87 76
19713.20 91
19714.52 83
19715.85 76
19717.18 99
19718.50 96
19719.83 78
19721.16 95
19722.48 79
19723.81 97
19725.14 105
19726.47 106
19727.79 74
19729.12 96
19730.45 80
19731.77 83
19733.10 84
19734.43 86
19735.76 67
19737.08 79
19738.41 83
19739.74 74
19741.07 81
19742.39 60
19743.72 91
19745.05 93
19746.38 80
19747.71 84
19749.03 69
19750.36 81
19751.69 96
19753.02 83
19754.35 81
19755.67 83
19757.00 77
19758.33 85
19759.66 74
19760.99 97
19762.31 88
19763.64 101
19764.97 88
19766.30 102
19767.63 73
19768.96 80
19770.29 81
19771.61 79
19772.94 73
19774.27 70
19775.60 72
19776.93 83
19778.26 88
19779.59 76
19780.92 79
19782.25 74
19783.57 80
19784.90 82
19786.23 76
19787.56 74
19788.89 79
19790.22 78
19791.55 80
19792.88 94
19794.21 75
19795.54 71
19796.87 82
19798.20 76
19799.53 58
19800.86 85
19802.19 72
19803.52 72
19804.85 89
19806.18 81
19807.50 91
19808.83 93
19810.16 78
19811.49 81
19812.82 77
19814.15 85
19815.49 67
19816.82 77
19818.15 72
19819.48 61
19820.81 70
19822.14 82
19823.47 88
19824.80 77
19826.13 74
19827.46 87
19828.79 76
19830.12 72
19831.45 80
19832.78 93
19834.11 73
19835.44 82
19836.77 81
19838.10 101
19839.44 88
19840.77 80
19842.10 68
19843.43 98
19844.76 72
19846.09 66
19847.42 74
19848.75 79
19850.08 85
19851.42 79
19852.75 79
19854.08 90
19855.41 87
19856.74 76
19858.07 85
19859.40 72
19860.74 70
19862.07 94
19863.40 83
19864.73 77
19866.06 86
19867.40 98
19868.73 92
19870.06 84
19871.39 98
19872.72 78
19874.06 79
19875.39 72
19876.72 115
19878.05 93
19879.38 72
19880.72 92
19882.05 88
19883.38 83
19884.71 79
19886.05 87
19887.38 80
19888.71 74
19890.04 74
19891.38 78
19892.71 72
19894.04 89
19895.38 89
19896.71 98
19898.04 82
19899.37 81
19900.71 71
19902.04 72
19903.37 81
19904.71 76
19906.04 71
19907.37 74
19908.71 80
19910.04 67
19911.37 98
19912.71 78
19914.04 74
19915.37 77
19916.71 76
19918.04 78
19919.37 89
19920.71 89
19922.04 78
19923.37 86
19924.71 93
19926.04 85
19927.38 76
19928.71 86
19930.04 96
19931.38 73
19932.71 72
19934.05 92
19935.38 87
19936.71 93
19938.05 70
19939.38 70
19940.72 77
19942.05 78
19943.39 99
19944.72 91
19946.06 71
19947.39 76
19948.72 87
19950.06 77
19951.39 87
19952.73 80
19954.06 80
19955.40 82
19956.73 84
19958.07 80
19959.40 81
19960.74 73
19962.07 89
19963.41 71
19964.74 83
19966.08 85
19967.41 84
19968.75 84
19970.08 89
19971.42 78
19972.76 101
19974.09 88
19975.43 91
19976.76 85
19978.10 87
19979.43 85
19980.77 82
19982.10 87
19983.44 88
19984.78 98
19986.11 81
19987.45 73
19988.78 82
19990.12 85
19991.46 91
19992.79 86
19994.13 70
19995.46 70
19996.80 80
19998.14 94
19999.47 86
20000.81 83
20002.15 87
20003.48 85
20004.82 113
20006.16 76
20007.49 91
20008.83 84
20010.17 86
20011.50 97
20012.84 83
20014.18 74
20015.51 65
20016.85 87
20018.19 93
20019.52 80
20020.86 82
20022.20 82
20023.53 112
20024.87 95
20026.21 78
20027.55 80
20028.88 101
20030.22 102
20031.56 73
20032.90 90
20034.23 71
20035.57 85
20036.91 97
20038.25 83
20039.58 79
20040.92 64
20042.26 94
20043.60 83
20044.93 90
20046.27 93
20047.61 100
20048.95 102
20050.29 68
20051.62 85
20052.96 74
20054.30 83
20055.64 85
20056.98 88
20058.32 75
20059.65 76
20060.99 85
20062.33 91
20063.67 79
20065.01 77
20066.35 88
20067.68 105
20069.02 97
20070.36 71
20071.70 111
20073.04 78
20074.38 82
20075.72 79
20077.06 85
20078.40 80
20079.73 94
20081.07 86
20082.41 93
20083.75 87
20085.09 85
20086.43 85
20087.77 102
20089.11 98
20090.45 85
20091.79 87
20093.13 86
20094.47 78
20095.81 98
20097.15 92
20098.48 95
20099.82 89
20101.16 95
20102.50 93
20103.84 84
20105.18 95
20106.52 76
20107.86 79
20109.20 90
20110.54 75
20111.88 95
20113.22 95
20114.56 97
20115.90 87
20117.24 85
20118.58 93
20119.93 85
20121.27 84
20122.61 84
20123.95 84
20125.29 75
20126.63 78
20127.97 84
20129.31 84
20130.65 97
20131.99 87
20133.33 87
20134.67 80
20136.01 88
