# Supplementary material for: MALDI-TOF MS typing enables the classification of brewing yeasts of the genus Saccharomyces to major beer styles
Source: PLoS One. 2017 Aug 9;12(8):e0181694. doi: 10.1371/journal.pone.0181694 (PMC5549903; doi:10.1371/journal.pone.0181694)
Supplement: S6 File — The directory includes 90 raw files and was zipped to “.zip”; the folder has three strains with 30 spectra per strain; S1 Text explains the raw files with an example and Table 1 represents the yeast strains used within the experiment. (ZIP) [file pone.0181694.s009.zip › 16-18/30275-3470-Lag-Lag-Lag-YPG-18h-E-E_2015-07-17_3_0_B12_1.dat]

1999.70 906
2000.13 836
2000.55 741
2000.97 810
2001.39 863
2001.81 753
2002.23 858
2002.66 726
2003.08 783
2003.50 727
2003.92 804
2004.34 742
2004.77 728
2005.19 715
2005.61 822
2006.03 872
2006.46 861
2006.88 725
2007.30 697
2007.72 874
2008.15 805
2008.57 686
2008.99 746
2009.41 800
2009.84 706
2010.26 736
2010.68 733
2011.10 772
2011.53 840
2011.95 778
2012.37 765
2012.80 792
2013.22 784
2013.64 736
2014.07 747
2014.49 777
2014.91 820
2015.33 795
2015.76 802
2016.18 861
2016.60 830
2017.03 833
2017.45 780
2017.88 880
2018.30 862
2018.72 923
2019.15 891
2019.57 843
2019.99 813
2020.42 844
2020.84 711
2021.26 671
2021.69 732
2022.11 867
2022.54 726
2022.96 891
2023.38 1077
2023.81 803
2024.23 802
2024.66 785
2025.08 770
2025.51 769
2025.93 784
2026.35 848
2026.78 747
2027.20 785
2027.63 788
2028.05 727
2028.48 670
2028.90 645
2029.33 684
2029.75 582
2030.18 672
2030.60 698
2031.03 688
2031.45 715
2031.88 843
2032.30 795
2032.73 671
2033.15 739
2033.58 744
2034.00 728
2034.43 791
2034.85 752
2035.28 660
2035.70 639
2036.13 735
2036.55 806
2036.98 820
2037.40 727
2037.83 680
2038.26 743
2038.68 736
2039.11 798
2039.53 717
2039.96 783
2040.39 847
2040.81 658
2041.24 821
2041.66 869
2042.09 729
2042.52 731
2042.94 673
2043.37 668
2043.79 644
2044.22 699
2044.65 798
2045.07 731
2045.50 856
2045.93 944
2046.35 839
2046.78 790
2047.21 717
2047.63 749
2048.06 822
2048.49 696
2048.91 772
2049.34 757
2049.77 813
2050.19 796
2050.62 780
2051.05 807
2051.47 768
2051.90 743
2052.33 712
2052.75 767
2053.18 760
2053.61 780
2054.04 896
2054.46 998
2054.89 957
2055.32 889
2055.75 818
2056.17 750
2056.60 851
2057.03 785
2057.46 862
2057.88 861
2058.31 1025
2058.74 857
2059.17 942
2059.60 840
2060.02 756
2060.45 795
2060.88 848
2061.31 938
2061.74 750
2062.16 848
2062.59 688
2063.02 761
2063.45 753
2063.88 828
2064.31 788
2064.73 964
2065.16 895
2065.59 836
2066.02 859
2066.45 879
2066.88 997
2067.30 1022
2067.73 946
2068.16 873
2068.59 804
2069.02 802
2069.45 786
2069.88 701
2070.31 568
2070.74 681
2071.16 703
2071.59 828
2072.02 739
2072.45 845
2072.88 879
2073.31 881
2073.74 859
2074.17 778
2074.60 654
2075.03 817
2075.46 826
2075.89 922
2076.32 828
2076.75 774
2077.18 778
2077.61 770
2078.04 984
2078.47 928
2078.90 903
2079.33 745
2079.76 710
2080.19 802
2080.62 791
2081.05 884
2081.48 795
2081.91 769
2082.34 705
2082.77 807
2083.20 829
2083.63 714
2084.06 623
2084.49 675
2084.92 812
2085.35 950
2085.78 856
2086.21 819
2086.64 746
2087.07 654
2087.50 677
2087.93 714
2088.36 749
2088.80 840
2089.23 705
2089.66 808
2090.09 881
2090.52 773
2090.95 713
2091.38 822
2091.81 885
2092.24 709
2092.68 704
2093.11 736
2093.54 733
2093.97 611
2094.40 645
2094.83 757
2095.26 654
2095.70 701
2096.13 821
2096.56 796
2096.99 775
2097.42 842
2097.85 753
2098.29 857
2098.72 756
2099.15 744
2099.58 778
2100.01 717
2100.45 732
2100.88 718
2101.31 642
2101.74 775
2102.18 806
2102.61 637
2103.04 610
2103.47 796
2103.90 699
2104.34 727
2104.77 741
2105.20 754
2105.64 766
2106.07 745
2106.50 828
2106.93 806
2107.37 855
2107.80 861
2108.23 784
2108.66 736
2109.10 840
2109.53 798
2109.96 770
2110.40 712
2110.83 711
2111.26 772
2111.70 828
2112.13 667
2112.56 702
2113.00 587
2113.43 643
2113.86 674
2114.30 750
2114.73 790
2115.16 739
2115.60 673
2116.03 788
2116.47 760
2116.90 671
2117.33 747
2117.77 698
2118.20 659
2118.64 675
2119.07 732
2119.50 749
2119.94 717
2120.37 750
2120.81 887
2121.24 817
2121.67 791
2122.11 801
2122.54 705
2122.98 645
2123.41 671
2123.85 714
2124.28 713
2124.72 671
2125.15 668
2125.58 680
2126.02 755
2126.45 765
2126.89 834
2127.32 821
2127.76 726
2128.19 880
2128.63 850
2129.06 766
2129.50 799
2129.93 926
2130.37 921
2130.80 887
2131.24 805
2131.67 750
2132.11 846
2132.55 805
2132.98 755
2133.42 714
2133.85 826
2134.29 835
2134.72 749
2135.16 693
2135.59 601
2136.03 723
2136.47 752
2136.90 766
2137.34 699
2137.77 823
2138.21 870
2138.65 836
2139.08 723
2139.52 660
2139.95 699
2140.39 727
2140.83 802
2141.26 738
2141.70 714
2142.14 756
2142.57 700
2143.01 693
2143.44 658
2143.88 600
2144.32 663
2144.75 666
2145.19 701
2145.63 792
2146.06 797
2146.50 811
2146.94 743
2147.38 763
2147.81 866
2148.25 905
2148.69 761
2149.12 940
2149.56 963
2150.00 979
2150.44 943
2150.87 952
2151.31 884
2151.75 880
2152.18 890
2152.62 955
2153.06 945
2153.50 848
2153.93 870
2154.37 816
2154.81 756
2155.25 776
2155.69 862
2156.12 891
2156.56 948
2157.00 778
2157.44 711
2157.87 764
2158.31 847
2158.75 843
2159.19 748
2159.63 827
2160.07 782
2160.50 789
2160.94 790
2161.38 773
2161.82 807
2162.26 887
2162.70 884
2163.13 758
2163.57 775
2164.01 778
2164.45 822
2164.89 838
2165.33 746
2165.77 847
2166.20 885
2166.64 899
2167.08 794
2167.52 756
2167.96 903
2168.40 1040
2168.84 935
2169.28 976
2169.72 851
2170.16 851
2170.60 976
2171.03 913
2171.47 792
2171.91 766
2172.35 830
2172.79 878
2173.23 904
2173.67 887
2174.11 969
2174.55 1058
2174.99 1004
2175.43 1027
2175.87 1017
2176.31 1016
2176.75 1009
2177.19 927
2177.63 911
2178.07 873
2178.51 903
2178.95 1079
2179.39 924
2179.83 890
2180.27 821
2180.71 903
2181.15 840
2181.59 817
2182.03 902
2182.47 801
2182.91 766
2183.35 876
2183.79 890
2184.23 706
2184.68 838
2185.12 746
2185.56 706
2186.00 569
2186.44 822
2186.88 788
2187.32 778
2187.76 734
2188.20 777
2188.64 852
2189.08 848
2189.53 824
2189.97 888
2190.41 803
2190.85 806
2191.29 937
2191.73 921
2192.17 746
2192.62 920
2193.06 910
2193.50 970
2193.94 860
2194.38 877
2194.82 899
2195.27 852
2195.71 972
2196.15 918
2196.59 870
2197.03 890
2197.47 794
2197.92 767
2198.36 722
2198.80 843
2199.24 880
2199.69 825
2200.13 780
2200.57 835
2201.01 808
2201.45 898
2201.90 905
2202.34 850
2202.78 599
2203.22 708
2203.67 933
2204.11 755
2204.55 756
2205.00 1032
2205.44 939
2205.88 825
2206.32 910
2206.77 807
2207.21 753
2207.65 842
2208.10 815
2208.54 748
2208.98 780
2209.43 955
2209.87 931
2210.31 1025
2210.76 987
2211.20 857
2211.64 891
2212.09 919
2212.53 923
2212.97 857
2213.42 725
2213.86 724
2214.30 831
2214.75 823
2215.19 824
2215.63 830
2216.08 818
2216.52 841
2216.97 729
2217.41 676
2217.85 759
2218.30 889
2218.74 841
2219.19 901
2219.63 1023
2220.07 999
2220.52 871
2220.96 860
2221.41 825
2221.85 826
2222.30 884
2222.74 943
2223.19 1050
2223.63 967
2224.08 873
2224.52 840
2224.96 771
2225.41 902
2225.85 959
2226.30 908
2226.74 981
2227.19 1034
2227.63 1031
2228.08 944
2228.52 842
2228.97 936
2229.41 966
2229.86 1030
2230.31 949
2230.75 1103
2231.20 1090
2231.64 1033
2232.09 1004
2232.53 965
2232.98 932
2233.42 819
2233.87 920
2234.31 902
2234.76 910
2235.21 858
2235.65 785
2236.10 874
2236.54 873
2236.99 925
2237.44 929
2237.88 890
2238.33 950
2238.77 915
2239.22 740
2239.67 784
2240.11 852
2240.56 811
2241.01 883
2241.45 821
2241.90 824
2242.34 801
2242.79 717
2243.24 796
2243.68 822
2244.13 745
2244.58 708
2245.02 714
2245.47 746
2245.92 869
2246.36 903
2246.81 814
2247.26 746
2247.71 929
2248.15 816
2248.60 672
2249.05 848
2249.49 832
2249.94 701
2250.39 857
2250.84 989
2251.28 897
2251.73 812
2252.18 739
2252.63 680
2253.07 754
2253.52 748
2253.97 788
2254.42 773
2254.86 734
2255.31 743
2255.76 724
2256.21 745
2256.66 808
2257.10 790
2257.55 740
2258.00 698
2258.45 831
2258.90 830
2259.34 806
2259.79 1009
2260.24 846
2260.69 727
2261.14 822
2261.58 898
2262.03 839
2262.48 886
2262.93 872
2263.38 766
2263.83 804
2264.28 902
2264.72 925
2265.17 762
2265.62 831
2266.07 898
2266.52 748
2266.97 760
2267.42 815
2267.87 806
2268.32 922
2268.77 942
2269.21 1046
2269.66 1039
2270.11 924
2270.56 902
2271.01 984
2271.46 1038
2271.91 973
2272.36 971
2272.81 993
2273.26 1013
2273.71 1146
2274.16 1024
2274.61 1010
2275.06 1064
2275.51 1185
2275.96 1113
2276.41 984
2276.86 994
2277.31 1091
2277.76 1110
2278.21 1135
2278.66 844
2279.11 901
2279.56 955
2280.01 891
2280.46 962
2280.91 816
2281.36 865
2281.81 908
2282.26 731
2282.71 783
2283.16 745
2283.61 664
2284.06 741
2284.51 853
2284.96 658
2285.41 753
2285.86 900
2286.31 950
2286.77 942
2287.22 1081
2287.67 975
2288.12 1073
2288.57 1083
2289.02 1336
2289.47 1336
2289.92 1378
2290.37 1392
2290.83 1256
2291.28 1167
2291.73 1277
2292.18 1183
2292.63 1269
2293.08 1268
2293.53 1139
2293.99 1012
2294.44 1002
2294.89 947
2295.34 762
2295.79 791
2296.24 816
2296.70 748
2297.15 803
2297.60 789
2298.05 891
2298.50 815
2298.96 831
2299.41 818
2299.86 973
2300.31 937
2300.77 792
2301.22 783
2301.67 696
2302.12 831
2302.57 795
2303.03 680
2303.48 735
2303.93 717
2304.38 666
2304.84 816
2305.29 846
2305.74 803
2306.20 660
2306.65 746
2307.10 835
2307.55 874
2308.01 989
2308.46 1100
2308.91 924
2309.37 799
2309.82 771
2310.27 881
2310.73 928
2311.18 908
2311.63 826
2312.09 931
2312.54 876
2312.99 958
2313.45 878
2313.90 797
2314.35 939
2314.81 797
2315.26 719
2315.71 813
2316.17 835
2316.62 804
2317.08 904
2317.53 807
2317.98 906
2318.44 801
2318.89 771
2319.35 881
2319.80 824
2320.25 910
2320.71 834
2321.16 994
2321.62 1008
2322.07 1034
2322.53 1114
2322.98 978
2323.44 1059
2323.89 1101
2324.34 961
2324.80 977
2325.25 1084
2325.71 1101
2326.16 1093
2326.62 1120
2327.07 1134
2327.53 917
2327.98 984
2328.44 973
2328.89 870
2329.35 945
2329.80 826
2330.26 840
2330.71 933
2331.17 835
2331.62 901
2332.08 819
2332.53 870
2332.99 825
2333.45 789
2333.90 789
2334.36 897
2334.81 766
2335.27 720
2335.72 772
2336.18 908
2336.63 819
2337.09 845
2337.55 860
2338.00 901
2338.46 883
2338.91 871
2339.37 794
2339.83 727
2340.28 891
2340.74 848
2341.19 785
2341.65 821
2342.11 920
2342.56 809
2343.02 848
2343.48 817
2343.93 899
2344.39 861
2344.85 852
2345.30 862
2345.76 771
2346.22 738
2346.67 857
2347.13 844
2347.59 901
2348.04 857
2348.50 779
2348.96 794
2349.41 902
2349.87 805
2350.33 828
2350.79 837
2351.24 785
2351.70 748
2352.16 791
2352.61 832
2353.07 808
2353.53 767
2353.99 705
2354.44 821
2354.90 810
2355.36 770
2355.82 809
2356.28 790
2356.73 777
2357.19 812
2357.65 855
2358.11 813
2358.56 798
2359.02 822
2359.48 936
2359.94 997
2360.40 920
2360.85 985
2361.31 893
2361.77 836
2362.23 856
2362.69 883
2363.15 1019
2363.60 1105
2364.06 853
2364.52 806
2364.98 791
2365.44 854
2365.90 836
2366.36 876
2366.81 834
2367.27 813
2367.73 724
2368.19 832
2368.65 898
2369.11 784
2369.57 834
2370.03 812
2370.49 943
2370.94 1007
2371.40 913
2371.86 779
2372.32 854
2372.78 889
2373.24 949
2373.70 874
2374.16 883
2374.62 882
2375.08 897
2375.54 934
2376.00 916
2376.46 829
2376.92 845
2377.38 827
2377.84 845
2378.30 795
2378.76 788
2379.22 818
2379.68 795
2380.14 803
2380.60 865
2381.06 945
2381.52 784
2381.98 868
2382.44 881
2382.90 879
2383.36 811
2383.82 809
2384.28 841
2384.74 814
2385.20 788
2385.66 755
2386.12 749
2386.58 714
2387.04 702
2387.50 787
2387.96 839
2388.42 835
2388.89 940
2389.35 960
2389.81 791
2390.27 872
2390.73 892
2391.19 844
2391.65 744
2392.11 781
2392.57 832
2393.03 874
2393.50 765
2393.96 824
2394.42 892
2394.88 859
2395.34 745
2395.80 776
2396.26 909
2396.73 870
2397.19 927
2397.65 862
2398.11 883
2398.57 773
2399.04 749
2399.50 735
2399.96 731
2400.42 731
2400.88 782
2401.35 707
2401.81 862
2402.27 728
2402.73 585
2403.19 745
2403.66 779
2404.12 691
2404.58 691
2405.04 744
2405.51 775
2405.97 922
2406.43 770
2406.89 722
2407.36 833
2407.82 719
2408.28 793
2408.74 734
2409.21 707
2409.67 790
2410.13 664
2410.60 758
2411.06 788
2411.52 789
2411.98 973
2412.45 925
2412.91 896
2413.37 783
2413.84 781
2414.30 887
2414.76 790
2415.23 709
2415.69 815
2416.15 866
2416.62 835
2417.08 801
2417.54 705
2418.01 784
2418.47 698
2418.94 714
2419.40 904
2419.86 888
2420.33 819
2420.79 943
2421.26 844
2421.72 894
2422.18 853
2422.65 913
2423.11 890
2423.58 962
2424.04 836
2424.50 715
2424.97 760
2425.43 863
2425.90 831
2426.36 794
2426.83 786
2427.29 808
2427.76 740
2428.22 785
2428.69 799
2429.15 740
2429.61 742
2430.08 708
2430.54 692
2431.01 760
2431.47 768
2431.94 782
2432.40 721
2432.87 736
2433.33 825
2433.80 780
2434.26 678
2434.73 674
2435.20 690
2435.66 760
2436.13 787
2436.59 761
2437.06 846
2437.52 861
2437.99 818
2438.45 793
2438.92 846
2439.38 904
2439.85 899
2440.32 962
2440.78 986
2441.25 918
2441.71 946
2442.18 839
2442.65 852
2443.11 750
2443.58 808
2444.04 668
2444.51 718
2444.98 945
2445.44 934
2445.91 808
2446.38 721
2446.84 693
2447.31 704
2447.78 672
2448.24 740
2448.71 820
2449.18 807
2449.64 719
2450.11 769
2450.58 690
2451.04 801
2451.51 750
2451.98 727
2452.44 746
2452.91 794
2453.38 746
2453.84 773
2454.31 871
2454.78 823
2455.25 792
2455.71 704
2456.18 711
2456.65 763
2457.11 796
2457.58 670
2458.05 631
2458.52 705
2458.98 789
2459.45 744
2459.92 799
2460.39 797
2460.86 702
2461.32 748
2461.79 825
2462.26 704
2462.73 681
2463.19 689
2463.66 807
2464.13 817
2464.60 819
2465.07 757
2465.54 721
2466.00 827
2466.47 832
2466.94 716
2467.41 712
2467.88 724
2468.35 765
2468.81 712
2469.28 694
2469.75 755
2470.22 765
2470.69 736
2471.16 793
2471.63 809
2472.09 735
2472.56 841
2473.03 850
2473.50 754
2473.97 738
2474.44 763
2474.91 697
2475.38 668
2475.85 807
2476.32 751
2476.79 750
2477.25 812
2477.72 744
2478.19 632
2478.66 730
2479.13 806
2479.60 748
2480.07 745
2480.54 687
2481.01 779
2481.48 733
2481.95 839
2482.42 751
2482.89 769
2483.36 748
2483.83 798
2484.30 830
2484.77 841
2485.24 772
2485.71 947
2486.18 828
2486.65 847
2487.12 908
2487.59 958
2488.06 1002
2488.53 991
2489.00 902
2489.47 894
2489.94 826
2490.41 815
2490.88 755
2491.35 882
2491.83 904
2492.30 854
2492.77 721
2493.24 683
2493.71 711
2494.18 811
2494.65 755
2495.12 873
2495.59 891
2496.06 718
2496.53 727
2497.01 818
2497.48 712
2497.95 700
2498.42 685
2498.89 688
2499.36 716
2499.83 686
2500.31 618
2500.78 715
2501.25 662
2501.72 718
2502.19 748
2502.66 711
2503.14 760
2503.61 898
2504.08 777
2504.55 763
2505.02 780
2505.49 795
2505.97 763
2506.44 760
2506.91 849
2507.38 900
2507.86 799
2508.33 886
2508.80 1009
2509.27 1018
2509.74 1045
2510.22 1041
2510.69 1052
2511.16 1108
2511.63 1200
2512.11 1041
2512.58 1103
2513.05 1116
2513.53 1098
2514.00 1066
2514.47 1057
2514.94 1025
2515.42 952
2515.89 883
2516.36 906
2516.84 847
2517.31 795
2517.78 797
2518.26 725
2518.73 751
2519.20 797
2519.68 871
2520.15 839
2520.62 810
2521.10 873
2521.57 851
2522.04 830
2522.52 787
2522.99 888
2523.46 900
2523.94 956
2524.41 843
2524.88 844
2525.36 993
2525.83 870
2526.31 945
2526.78 1080
2527.25 1038
2527.73 1010
2528.20 934
2528.68 965
2529.15 930
2529.62 812
2530.10 972
2530.57 899
2531.05 816
2531.52 858
2532.00 929
2532.47 921
2532.95 882
2533.42 858
2533.90 852
2534.37 882
2534.84 894
2535.32 820
2535.79 854
2536.27 726
2536.74 787
2537.22 654
2537.69 639
2538.17 814
2538.64 873
2539.12 875
2539.59 894
2540.07 799
2540.54 916
2541.02 817
2541.50 802
2541.97 971
2542.45 1034
2542.92 872
2543.40 914
2543.87 907
2544.35 846
2544.82 915
2545.30 988
2545.78 978
2546.25 1072
2546.73 1097
2547.20 1064
2547.68 1088
2548.16 1163
2548.63 1215
2549.11 1101
2549.58 1169
2550.06 1050
2550.54 1131
2551.01 1151
2551.49 1073
2551.96 1072
2552.44 964
2552.92 1019
2553.39 982
2553.87 913
2554.35 940
2554.82 891
2555.30 820
2555.78 982
2556.25 906
2556.73 921
2557.21 850
2557.68 936
2558.16 851
2558.64 732
2559.12 819
2559.59 871
2560.07 935
2560.55 883
2561.02 832
2561.50 798
2561.98 810
2562.46 757
2562.93 750
2563.41 706
2563.89 717
2564.37 724
2564.84 719
2565.32 891
2565.80 792
2566.28 744
2566.75 782
2567.23 788
2567.71 762
2568.19 759
2568.66 678
2569.14 665
2569.62 733
2570.10 770
2570.58 691
2571.06 768
2571.53 778
2572.01 879
2572.49 766
2572.97 806
2573.45 785
2573.92 773
2574.40 704
2574.88 650
2575.36 706
2575.84 877
2576.32 721
2576.80 694
2577.27 716
2577.75 906
2578.23 802
2578.71 792
2579.19 817
2579.67 855
2580.15 769
2580.63 777
2581.11 782
2581.59 789
2582.06 815
2582.54 729
2583.02 876
2583.50 900
2583.98 857
2584.46 825
2584.94 758
2585.42 889
2585.90 825
2586.38 850
2586.86 785
2587.34 771
2587.82 751
2588.30 825
2588.78 789
2589.26 832
2589.74 725
2590.22 687
2590.70 807
2591.18 837
2591.66 864
2592.14 784
2592.62 719
2593.10 733
2593.58 743
2594.06 754
2594.54 734
2595.02 771
2595.50 676
2595.98 713
2596.46 829
2596.94 831
2597.42 747
2597.90 733
2598.38 767
2598.86 745
2599.34 789
2599.82 711
2600.30 782
2600.79 796
2601.27 832
2601.75 780
2602.23 729
2602.71 725
2603.19 767
2603.67 781
2604.15 781
2604.63 743
2605.12 684
2605.60 688
2606.08 787
2606.56 828
2607.04 791
2607.52 694
2608.00 671
2608.49 702
2608.97 834
2609.45 775
2609.93 763
2610.41 806
2610.89 847
2611.38 821
2611.86 828
2612.34 926
2612.82 759
2613.30 723
2613.79 784
2614.27 849
2614.75 761
2615.23 788
2615.72 729
2616.20 847
2616.68 813
2617.16 791
2617.64 701
2618.13 772
2618.61 711
2619.09 829
2619.57 722
2620.06 744
2620.54 741
2621.02 885
2621.51 785
2621.99 759
2622.47 734
2622.95 749
2623.44 737
2623.92 732
2624.40 854
2624.89 911
2625.37 784
2625.85 892
2626.34 719
2626.82 725
2627.30 840
2627.79 899
2628.27 639
2628.75 634
2629.24 869
2629.72 974
2630.20 932
2630.69 924
2631.17 1043
2631.65 925
2632.14 954
2632.62 929
2633.11 1013
2633.59 1028
2634.07 960
2634.56 751
2635.04 685
2635.53 829
2636.01 835
2636.49 834
2636.98 674
2637.46 693
2637.95 727
2638.43 943
2638.92 828
2639.40 863
2639.89 880
2640.37 837
2640.85 805
2641.34 759
2641.82 696
2642.31 763
2642.79 699
2643.28 782
2643.76 740
2644.25 816
2644.73 768
2645.22 753
2645.70 593
2646.19 757
2646.67 759
2647.16 825
2647.64 724
2648.13 710
2648.61 694
2649.10 888
2649.58 730
2650.07 847
2650.56 820
2651.04 793
2651.53 729
2652.01 811
2652.50 766
2652.98 828
2653.47 820
2653.95 810
2654.44 891
2654.93 914
2655.41 878
2655.90 792
2656.38 779
2656.87 875
2657.36 916
2657.84 864
2658.33 873
2658.81 828
2659.30 748
2659.79 746
2660.27 828
2660.76 815
2661.25 848
2661.73 964
2662.22 919
2662.71 808
2663.19 748
2663.68 753
2664.17 802
2664.65 819
2665.14 871
2665.63 757
2666.11 789
2666.60 842
2667.09 818
2667.57 771
2668.06 793
2668.55 780
2669.04 748
2669.52 796
2670.01 815
2670.50 803
2670.99 845
2671.47 779
2671.96 1006
2672.45 969
2672.93 843
2673.42 833
2673.91 1019
2674.40 1103
2674.89 940
2675.37 1043
2675.86 1007
2676.35 899
2676.84 812
2677.32 887
2677.81 895
2678.30 852
2678.79 936
2679.28 839
2679.76 847
2680.25 796
2680.74 820
2681.23 786
2681.72 771
2682.21 836
2682.69 813
2683.18 834
2683.67 752
2684.16 720
2684.65 790
2685.14 884
2685.63 791
2686.11 873
2686.60 786
2687.09 766
2687.58 710
2688.07 689
2688.56 719
2689.05 782
2689.54 893
2690.03 881
2690.52 852
2691.00 835
2691.49 854
2691.98 840
2692.47 814
2692.96 823
2693.45 831
2693.94 711
2694.43 799
2694.92 850
2695.41 832
2695.90 927
2696.39 807
2696.88 849
2697.37 904
2697.86 915
2698.35 826
2698.84 956
2699.33 757
2699.82 818
2700.31 740
2700.80 759
2701.29 810
2701.78 856
2702.27 738
2702.76 732
2703.25 759
2703.74 882
2704.23 799
2704.72 918
2705.21 746
2705.70 787
2706.19 875
2706.68 778
2707.17 745
2707.66 759
2708.15 916
2708.64 952
2709.13 853
2709.63 798
2710.12 701
2710.61 744
2711.10 711
2711.59 828
2712.08 815
2712.57 855
2713.06 744
2713.55 805
2714.05 839
2714.54 777
2715.03 816
2715.52 850
2716.01 848
2716.50 761
2716.99 802
2717.49 852
2717.98 823
2718.47 887
2718.96 865
2719.45 858
2719.94 893
2720.44 1005
2720.93 983
2721.42 909
2721.91 921
2722.40 851
2722.90 735
2723.39 698
2723.88 752
2724.37 831
2724.86 832
2725.36 835
2725.85 771
2726.34 797
2726.83 849
2727.33 814
2727.82 733
2728.31 784
2728.80 868
2729.30 740
2729.79 723
2730.28 743
2730.77 994
2731.27 809
2731.76 889
2732.25 781
2732.75 865
2733.24 837
2733.73 890
2734.23 848
2734.72 867
2735.21 933
2735.70 1000
2736.20 884
2736.69 874
2737.18 937
2737.68 789
2738.17 819
2738.66 730
2739.16 828
2739.65 777
2740.15 818
2740.64 832
2741.13 747
2741.63 725
2742.12 830
2742.61 868
2743.11 761
2743.60 737
2744.10 888
2744.59 820
2745.08 789
2745.58 922
2746.07 995
2746.57 775
2747.06 893
2747.56 999
2748.05 1046
2748.54 909
2749.04 798
2749.53 839
2750.03 882
2750.52 850
2751.02 866
2751.51 833
2752.01 829
2752.50 747
2753.00 729
2753.49 812
2753.98 630
2754.48 709
2754.97 762
2755.47 739
2755.96 685
2756.46 760
2756.95 724
2757.45 770
2757.95 874
2758.44 828
2758.94 763
2759.43 799
2759.93 779
2760.42 842
2760.92 751
2761.41 911
2761.91 826
2762.40 851
2762.90 910
2763.40 809
2763.89 956
2764.39 905
2764.88 920
2765.38 927
2765.87 892
2766.37 814
2766.87 785
2767.36 784
2767.86 696
2768.36 750
2768.85 867
2769.35 788
2769.84 951
2770.34 831
2770.84 758
2771.33 732
2771.83 748
2772.33 878
2772.82 865
2773.32 819
2773.82 800
2774.31 920
2774.81 932
2775.31 878
2775.80 885
2776.30 844
2776.80 871
2777.29 863
2777.79 885
2778.29 836
2778.78 953
2779.28 896
2779.78 843
2780.28 882
2780.77 822
2781.27 856
2781.77 883
2782.27 704
2782.76 789
2783.26 862
2783.76 842
2784.26 741
2784.75 637
2785.25 720
2785.75 722
2786.25 743
2786.74 760
2787.24 683
2787.74 899
2788.24 799
2788.74 755
2789.23 743
2789.73 804
2790.23 810
2790.73 894
2791.23 837
2791.72 851
2792.22 874
2792.72 867
2793.22 827
2793.72 715
2794.22 776
2794.72 788
2795.21 811
2795.71 830
2796.21 822
2796.71 898
2797.21 852
2797.71 696
2798.21 789
2798.70 909
2799.20 833
2799.70 747
2800.20 785
2800.70 734
2801.20 737
2801.70 725
2802.20 732
2802.70 773
2803.20 721
2803.70 836
2804.20 851
2804.69 783
2805.19 784
2805.69 796
2806.19 853
2806.69 821
2807.19 806
2807.69 801
2808.19 844
2808.69 973
2809.19 950
2809.69 958
2810.19 949
2810.69 912
2811.19 917
2811.69 857
2812.19 851
2812.69 917
2813.19 951
2813.69 1047
2814.19 1049
2814.69 912
2815.19 886
2815.69 889
2816.19 853
2816.69 788
2817.19 829
2817.69 779
2818.20 948
2818.70 747
2819.20 715
2819.70 776
2820.20 755
2820.70 702
2821.20 825
2821.70 815
2822.20 690
2822.70 799
2823.20 692
2823.70 719
2824.21 858
2824.71 706
2825.21 773
2825.71 703
2826.21 788
2826.71 742
2827.21 682
2827.72 703
2828.22 793
2828.72 677
2829.22 761
2829.72 794
2830.22 702
2830.72 759
2831.23 775
2831.73 812
2832.23 660
2832.73 784
2833.23 756
2833.74 835
2834.24 890
2834.74 780
2835.24 843
2835.74 933
2836.25 791
2836.75 826
2837.25 843
2837.75 825
2838.26 799
2838.76 821
2839.26 831
2839.76 831
2840.27 776
2840.77 784
2841.27 727
2841.77 706
2842.28 823
2842.78 850
2843.28 785
2843.79 886
2844.29 788
2844.79 845
2845.29 795
2845.80 755
2846.30 818
2846.80 761
2847.31 763
2847.81 879
2848.31 849
2848.82 699
2849.32 729
2849.82 829
2850.33 775
2850.83 836
2851.33 848
2851.84 786
2852.34 665
2852.84 720
2853.35 828
2853.85 766
2854.36 740
2854.86 762
2855.36 840
2855.87 852
2856.37 850
2856.88 848
2857.38 879
2857.88 896
2858.39 848
2858.89 766
2859.40 696
2859.90 902
2860.41 780
2860.91 729
2861.41 749
2861.92 791
2862.42 837
2862.93 835
2863.43 678
2863.94 697
2864.44 728
2864.95 759
2865.45 827
2865.96 744
2866.46 748
2866.97 838
2867.47 846
2867.98 847
2868.48 848
2868.99 804
2869.49 798
2870.00 746
2870.50 884
2871.01 918
2871.51 1097
2872.02 965
2872.52 919
2873.03 932
2873.53 922
2874.04 911
2874.54 797
2875.05 852
2875.56 889
2876.06 791
2876.57 837
2877.07 827
2877.58 869
2878.09 848
2878.59 774
2879.10 784
2879.60 760
2880.11 750
2880.62 718
2881.12 808
2881.63 801
2882.13 779
2882.64 843
2883.15 789
2883.65 797
2884.16 932
2884.67 1035
2885.17 910
2885.68 867
2886.19 928
2886.69 909
2887.20 827
2887.71 847
2888.21 944
2888.72 876
2889.23 936
2889.73 977
2890.24 815
2890.75 899
2891.25 935
2891.76 856
2892.27 820
2892.78 820
2893.28 936
2893.79 1080
2894.30 972
2894.81 939
2895.31 1010
2895.82 851
2896.33 859
2896.84 938
2897.34 1055
2897.85 1004
2898.36 945
2898.87 1047
2899.37 956
2899.88 902
2900.39 888
2900.90 1053
2901.41 905
2901.91 969
2902.42 826
2902.93 841
2903.44 838
2903.95 816
2904.45 982
2904.96 908
2905.47 885
2905.98 845
2906.49 883
2907.00 881
2907.50 814
2908.01 856
2908.52 884
2909.03 740
2909.54 692
2910.05 725
2910.56 815
2911.06 750
2911.57 792
2912.08 760
2912.59 838
2913.10 925
2913.61 861
2914.12 840
2914.63 850
2915.14 810
2915.65 769
2916.16 869
2916.66 829
2917.17 827
2917.68 779
2918.19 830
2918.70 881
2919.21 835
2919.72 804
2920.23 788
2920.74 861
2921.25 812
2921.76 806
2922.27 822
2922.78 779
2923.29 885
2923.80 724
2924.31 714
2924.82 815
2925.33 850
2925.84 852
2926.35 874
2926.86 828
2927.37 951
2927.88 917
2928.39 857
2928.90 750
2929.41 780
2929.92 784
2930.43 825
2930.94 843
2931.45 720
2931.96 822
2932.47 780
2932.99 757
2933.50 798
2934.01 655
2934.52 808
2935.03 854
2935.54 799
2936.05 911
2936.56 956
2937.07 873
2937.58 914
2938.09 957
2938.61 1019
2939.12 1050
2939.63 1156
2940.14 1030
2940.65 1086
2941.16 1027
2941.67 1043
2942.19 1082
2942.70 1110
2943.21 997
2943.72 974
2944.23 1012
2944.74 915
2945.26 801
2945.77 853
2946.28 932
2946.79 870
2947.30 894
2947.82 889
2948.33 787
2948.84 820
2949.35 860
2949.86 748
2950.38 769
2950.89 773
2951.40 635
2951.91 671
2952.43 752
2952.94 768
2953.45 783
2953.96 663
2954.48 749
2954.99 786
2955.50 825
2956.01 766
2956.53 741
2957.04 813
2957.55 874
2958.06 880
2958.58 825
2959.09 853
2959.60 839
2960.12 836
2960.63 863
2961.14 831
2961.66 789
2962.17 888
2962.68 938
2963.20 910
2963.71 996
2964.22 920
2964.74 931
2965.25 884
2965.76 894
2966.28 894
2966.79 926
2967.30 862
2967.82 767
2968.33 820
2968.85 783
2969.36 881
2969.87 825
2970.39 825
2970.90 775
2971.42 807
2971.93 901
2972.44 965
2972.96 922
2973.47 853
2973.99 977
2974.50 833
2975.02 946
2975.53 916
2976.04 923
2976.56 937
2977.07 901
2977.59 767
2978.10 815
2978.62 768
2979.13 734
2979.65 891
2980.16 955
2980.68 952
2981.19 939
2981.71 910
2982.22 978
2982.74 905
2983.25 874
2983.77 941
2984.28 954
2984.80 1000
2985.31 1163
2985.83 967
2986.34 1053
2986.86 1168
2987.37 1213
2987.89 1101
2988.40 1142
2988.92 1093
2989.44 988
2989.95 1093
2990.47 1004
2990.98 1046
2991.50 975
2992.01 1090
2992.53 1107
2993.05 1164
2993.56 1080
2994.08 1156
2994.59 1136
2995.11 1151
2995.63 1112
2996.14 1181
2996.66 1257
2997.17 1378
2997.69 1232
2998.21 1356
2998.72 1363
2999.24 1462
2999.76 1438
3000.27 1472
3000.79 1660
3001.31 1742
3001.82 2019
3002.34 2128
3002.86 2365
3003.37 2473
3003.89 2635
3004.41 2743
3004.92 2684
3005.44 2659
3005.96 2536
3006.48 2521
3006.99 2296
3007.51 1993
3008.03 1826
3008.54 1573
3009.06 1351
3009.58 1204
3010.10 1136
3010.61 1019
3011.13 1040
3011.65 1099
3012.17 1000
3012.68 1183
3013.20 1012
3013.72 1143
3014.24 1114
3014.75 1004
3015.27 998
3015.79 976
3016.31 1063
3016.83 1140
3017.34 999
3017.86 988
3018.38 1066
3018.90 1136
3019.42 1086
3019.94 1033
3020.45 1011
3020.97 1089
3021.49 1010
3022.01 1086
3022.53 1073
3023.05 1116
3023.56 1136
3024.08 1167
3024.60 1059
3025.12 1019
3025.64 937
3026.16 900
3026.68 1003
3027.20 885
3027.71 807
3028.23 894
3028.75 890
3029.27 1011
3029.79 1043
3030.31 907
3030.83 991
3031.35 985
3031.87 960
3032.39 981
3032.91 984
3033.43 888
3033.94 1009
3034.46 935
3034.98 919
3035.50 938
3036.02 890
3036.54 899
3037.06 767
3037.58 921
3038.10 941
3038.62 998
3039.14 943
3039.66 947
3040.18 984
3040.70 1005
3041.22 1078
3041.74 955
3042.26 867
3042.78 853
3043.30 995
3043.82 996
3044.34 908
3044.86 851
3045.38 840
3045.90 914
3046.42 851
3046.94 882
3047.47 872
3047.99 1031
3048.51 962
3049.03 882
3049.55 782
3050.07 853
3050.59 873
3051.11 858
3051.63 786
3052.15 856
3052.67 931
3053.20 958
3053.72 908
3054.24 877
3054.76 865
3055.28 985
3055.80 958
3056.32 956
3056.84 976
3057.37 919
3057.89 894
3058.41 915
3058.93 973
3059.45 962
3059.97 963
3060.49 975
3061.02 954
3061.54 964
3062.06 846
3062.58 968
3063.10 948
3063.63 944
3064.15 1038
3064.67 1001
3065.19 1046
3065.71 988
3066.24 1034
3066.76 1013
3067.28 1062
3067.80 1053
3068.33 1026
3068.85 1066
3069.37 1173
3069.89 1171
3070.42 1102
3070.94 1018
3071.46 1112
3071.98 1142
3072.51 1152
3073.03 1149
3073.55 935
3074.08 917
3074.60 1028
3075.12 1184
3075.64 1155
3076.17 1242
3076.69 1290
3077.21 1122
3077.74 1176
3078.26 1251
3078.78 1203
3079.31 1225
3079.83 1378
3080.35 1315
3080.88 1342
3081.40 1398
3081.92 1179
3082.45 1285
3082.97 1350
3083.49 1243
3084.02 1370
3084.54 1514
3085.07 1418
3085.59 1491
3086.11 1593
3086.64 1757
3087.16 1826
3087.69 2382
3088.21 2387
3088.73 2389
3089.26 2689
3089.78 2718
3090.31 2735
3090.83 2774
3091.35 2694
3091.88 2698
3092.40 2344
3092.93 2162
3093.45 2087
3093.98 1955
3094.50 1722
3095.03 1782
3095.55 1957
3096.08 1565
3096.60 1504
3097.13 1556
3097.65 1609
3098.18 1601
3098.70 1838
3099.23 2268
3099.75 2378
3100.28 2472
3100.80 2973
3101.33 3284
3101.85 3201
3102.38 3476
3102.90 3787
3103.43 3826
3103.95 3601
3104.48 3278
3105.00 3145
3105.53 3018
3106.05 2657
3106.58 2184
3107.11 2086
3107.63 1957
3108.16 1584
3108.68 1740
3109.21 1863
3109.73 1732
3110.26 1685
3110.79 1561
3111.31 1529
3111.84 1307
3112.36 1398
3112.89 1409
3113.42 1368
3113.94 1516
3114.47 1378
3115.00 1158
3115.52 1145
3116.05 1195
3116.58 1216
3117.10 1396
3117.63 1356
3118.16 1231
3118.68 1165
3119.21 1212
3119.74 1336
3120.26 1224
3120.79 1419
3121.32 1303
3121.84 1347
3122.37 1263
3122.90 1310
3123.42 1258
3123.95 1440
3124.48 1282
3125.01 1294
3125.53 1304
3126.06 1166
3126.59 1134
3127.11 1155
3127.64 1158
3128.17 1116
3128.70 1047
3129.22 1013
3129.75 972
3130.28 1141
3130.81 1111
3131.33 965
3131.86 972
3132.39 1088
3132.92 960
3133.45 977
3133.97 1038
3134.50 996
3135.03 784
3135.56 791
3136.09 907
3136.61 969
3137.14 1011
3137.67 973
3138.20 979
3138.73 1058
3139.26 930
3139.78 836
3140.31 872
3140.84 867
3141.37 938
3141.90 862
3142.43 948
3142.96 868
3143.48 1014
3144.01 1057
3144.54 857
3145.07 893
3145.60 1053
3146.13 1101
3146.66 1157
3147.19 1091
3147.72 1111
3148.25 940
3148.77 1107
3149.30 1071
3149.83 950
3150.36 1031
3150.89 998
3151.42 973
3151.95 1028
3152.48 913
3153.01 1019
3153.54 1076
3154.07 1019
3154.60 1194
3155.13 1164
3155.66 1064
3156.19 1042
3156.72 1044
3157.25 1114
3157.78 1185
3158.31 1143
3158.84 1033
3159.37 1144
3159.90 1142
3160.43 1019
3160.96 1155
3161.49 1053
3162.02 1062
3162.55 1117
3163.08 970
3163.61 939
3164.14 974
3164.67 1137
3165.20 925
3165.73 1040
3166.26 930
3166.79 931
3167.32 927
3167.86 916
3168.39 1017
3168.92 1020
3169.45 1008
3169.98 918
3170.51 994
3171.04 1038
3171.57 1075
3172.10 1117
3172.63 1198
3173.17 1204
3173.70 1316
3174.23 1331
3174.76 1266
3175.29 1170
3175.82 1075
3176.35 1057
3176.89 1101
3177.42 1063
3177.95 1010
3178.48 915
3179.01 907
3179.54 910
3180.08 926
3180.61 848
3181.14 756
3181.67 732
3182.20 881
3182.74 962
3183.27 912
3183.80 821
3184.33 766
3184.86 828
3185.40 841
3185.93 828
3186.46 979
3186.99 879
3187.53 874
3188.06 980
3188.59 934
3189.12 833
3189.66 777
3190.19 816
3190.72 899
3191.25 954
3191.79 895
3192.32 970
3192.85 939
3193.39 904
3193.92 996
3194.45 1056
3194.98 994
3195.52 1051
3196.05 1045
3196.58 1016
3197.12 926
3197.65 1070
3198.18 1172
3198.72 1136
3199.25 1225
3199.78 1124
3200.32 1158
3200.85 1056
3201.39 1180
3201.92 1148
3202.45 1167
3202.99 1011
3203.52 1138
3204.05 1106
3204.59 1005
3205.12 1250
3205.66 1250
3206.19 1321
3206.72 1313
3207.26 1352
3207.79 1521
3208.33 1550
3208.86 1552
3209.39 1550
3209.93 1509
3210.46 1587
3211.00 1440
3211.53 1462
3212.07 1450
3212.60 1334
3213.14 1273
3213.67 1401
3214.20 1285
3214.74 1404
3215.27 1269
3215.81 1108
3216.34 1210
3216.88 1081
3217.41 1011
3217.95 1035
3218.48 1029
3219.02 1071
3219.55 1003
3220.09 1004
3220.62 1115
3221.16 1186
3221.70 1259
3222.23 1314
3222.77 1284
3223.30 1226
3223.84 1366
3224.37 1418
3224.91 1228
3225.44 1314
3225.98 1203
3226.51 1455
3227.05 1290
3227.59 1303
3228.12 1349
3228.66 1214
3229.19 1171
3229.73 1206
3230.27 1275
3230.80 1353
3231.34 1358
3231.87 1333
3232.41 1382
3232.95 1380
3233.48 1433
3234.02 1342
3234.56 1425
3235.09 1202
3235.63 1358
3236.16 1455
3236.70 1312
3237.24 1135
3237.77 1282
3238.31 1393
3238.85 1518
3239.38 1364
3239.92 1332
3240.46 1362
3241.00 1336
3241.53 1385
3242.07 1438
3242.61 1418
3243.14 1227
3243.68 1449
3244.22 1609
3244.75 1563
3245.29 1524
3245.83 1598
3246.37 1691
3246.90 1667
3247.44 1620
3247.98 1634
3248.52 2000
3249.05 2241
3249.59 2372
3250.13 2714
3250.67 2932
3251.20 2923
3251.74 3312
3252.28 3575
3252.82 3438
3253.36 3283
3253.89 3592
3254.43 3377
3254.97 2987
3255.51 2888
3256.05 2813
3256.58 2329
3257.12 2185
3257.66 2265
3258.20 2178
3258.74 2182
3259.28 2230
3259.81 2225
3260.35 2438
3260.89 2382
3261.43 2414
3261.97 2692
3262.51 2884
3263.05 2765
3263.59 3181
3264.12 3343
3264.66 3185
3265.20 3234
3265.74 3321
3266.28 3517
3266.82 3618
3267.36 3566
3267.90 3677
3268.44 3493
3268.98 3249
3269.51 2961
3270.05 2762
3270.59 2741
3271.13 2268
3271.67 2126
3272.21 2205
3272.75 2261
3273.29 2199
3273.83 2444
3274.37 2315
3274.91 2223
3275.45 2197
3275.99 2253
3276.53 2170
3277.07 2114
3277.61 2164
3278.15 2218
3278.69 2177
3279.23 1906
3279.77 2003
3280.31 1854
3280.85 1897
3281.39 1809
3281.93 1992
3282.47 1769
3283.01 1797
3283.55 1633
3284.09 1863
3284.63 2049
3285.17 2011
3285.71 2020
3286.25 1967
3286.79 2137
3287.34 1896
3287.88 2050
3288.42 2192
3288.96 2216
3289.50 2162
3290.04 2284
3290.58 2306
3291.12 2514
3291.66 2677
3292.20 2905
3292.74 2962
3293.29 3075
3293.83 3191
3294.37 3097
3294.91 3385
3295.45 3289
3295.99 3282
3296.53 3379
3297.08 3485
3297.62 3189
3298.16 3144
3298.70 2768
3299.24 2805
3299.78 2539
3300.33 2483
3300.87 2381
3301.41 2399
3301.95 2233
3302.49 2149
3303.04 2030
3303.58 2183
3304.12 2066
3304.66 2214
3305.20 2008
3305.75 1981
3306.29 2103
3306.83 2178
3307.37 2293
3307.92 2050
3308.46 1991
3309.00 1992
3309.54 2238
3310.09 2270
3310.63 2326
3311.17 2316
3311.71 2151
3312.26 2219
3312.80 2318
3313.34 2399
3313.89 2304
3314.43 2373
3314.97 2470
3315.51 2878
3316.06 2800
3316.60 2933
3317.14 3406
3317.69 3344
3318.23 3557
3318.77 3762
3319.32 3839
3319.86 4103
3320.40 4156
3320.95 4335
3321.49 4044
3322.03 4003
3322.58 3951
3323.12 3751
3323.67 3469
3324.21 3503
3324.75 3482
3325.30 3412
3325.84 3319
3326.38 3189
3326.93 3072
3327.47 2977
3328.02 3020
3328.56 3370
3329.10 3832
3329.65 4444
3330.19 5596
3330.74 6987
3331.28 8599
3331.83 10764
3332.37 13313
3332.92 16167
3333.46 18175
3334.00 20512
3334.55 22595
3335.09 24161
3335.64 25675
3336.18 25661
3336.73 25057
3337.27 24652
3337.82 23405
3338.36 20949
3338.91 18709
3339.45 15885
3340.00 12725
3340.54 10161
3341.09 8270
3341.63 6625
3342.18 5471
3342.72 4404
3343.27 3764
3343.81 3385
3344.36 3346
3344.90 3247
3345.45 2965
3346.00 2868
3346.54 2886
3347.09 2906
3347.63 3021
3348.18 3290
3348.72 3134
3349.27 3150
3349.82 3266
3350.36 3226
3350.91 3333
3351.45 3342
3352.00 3373
3352.55 3269
3353.09 3031
3353.64 3052
3354.18 3121
3354.73 2853
3355.28 2733
3355.82 2485
3356.37 2410
3356.92 2434
3357.46 2376
3358.01 2288
3358.56 2139
3359.10 2265
3359.65 2182
3360.20 2104
3360.74 2353
3361.29 2458
3361.84 2559
3362.38 2284
3362.93 2348
3363.48 2491
3364.02 2421
3364.57 2330
3365.12 2417
3365.66 2502
3366.21 2299
3366.76 2311
3367.31 2249
3367.85 2351
3368.40 2429
3368.95 2518
3369.50 2766
3370.04 2717
3370.59 2967
3371.14 3057
3371.69 3151
3372.23 3237
3372.78 3635
3373.33 3793
3373.88 3758
3374.42 4013
3374.97 4004
3375.52 3679
3376.07 3552
3376.62 3392
3377.16 3083
3377.71 2631
3378.26 2680
3378.81 2453
3379.36 2298
3379.91 2140
3380.45 2206
3381.00 2073
3381.55 1998
3382.10 2086
3382.65 2058
3383.20 2004
3383.75 2051
3384.29 2048
3384.84 1854
3385.39 1731
3385.94 1750
3386.49 1712
3387.04 1632
3387.59 1469
3388.14 1464
3388.68 1354
3389.23 1543
3389.78 1664
3390.33 1542
3390.88 1526
3391.43 1479
3391.98 1408
3392.53 1381
3393.08 1329
3393.63 1378
3394.18 1420
3394.73 1403
3395.28 1305
3395.83 1272
3396.38 1462
3396.93 1460
3397.48 1482
3398.02 1511
3398.57 1365
3399.12 1380
3399.67 1309
3400.22 1352
3400.77 1398
3401.32 1324
3401.87 1216
3402.42 1307
3402.97 1204
3403.52 1249
3404.08 1429
3404.63 1369
3405.18 1347
3405.73 1392
3406.28 1430
3406.83 1450
3407.38 1553
3407.93 1578
3408.48 1572
3409.03 1670
3409.58 1583
3410.13 1743
3410.68 1837
3411.23 1931
3411.78 2003
3412.33 1789
3412.89 1847
3413.44 1976
3413.99 1919
3414.54 1841
3415.09 1788
3415.64 1733
3416.19 1757
3416.74 1784
3417.29 1726
3417.85 1649
3418.40 1768
3418.95 1604
3419.50 1524
3420.05 1448
3420.60 1464
3421.16 1349
3421.71 1445
3422.26 1455
3422.81 1354
3423.36 1375
3423.91 1511
3424.47 1418
3425.02 1395
3425.57 1355
3426.12 1247
3426.67 1161
3427.23 1226
3427.78 1167
3428.33 1178
3428.88 1250
3429.44 1200
3429.99 1179
3430.54 1151
3431.09 1097
3431.64 1112
3432.20 1267
3432.75 1170
3433.30 1150
3433.86 1164
3434.41 1157
3434.96 1192
3435.51 1146
3436.07 1156
3436.62 1066
3437.17 1126
3437.73 1068
3438.28 1081
3438.83 1076
3439.38 1145
3439.94 1229
3440.49 1204
3441.04 1222
3441.60 1221
3442.15 1232
3442.70 1100
3443.26 1123
3443.81 1169
3444.36 1049
3444.92 1122
3445.47 1110
3446.03 1171
3446.58 1081
3447.13 881
3447.69 958
3448.24 1178
3448.79 1018
3449.35 1048
3449.90 1024
3450.46 1029
3451.01 1056
3451.56 1049
3452.12 1037
3452.67 1073
3453.23 1041
3453.78 1003
3454.34 1119
3454.89 1103
3455.44 1276
3456.00 1224
3456.55 1118
3457.11 983
3457.66 1163
3458.22 1151
3458.77 1161
3459.33 1174
3459.88 1145
3460.44 1104
3460.99 1144
3461.55 1050
3462.10 1151
3462.66 1179
3463.21 1176
3463.77 1179
3464.32 1257
3464.88 1376
3465.43 1397
3465.99 1215
3466.54 1302
3467.10 1362
3467.65 1250
3468.21 1238
3468.76 1296
3469.32 1286
3469.87 1244
3470.43 1260
3470.99 1463
3471.54 1556
3472.10 1410
3472.65 1432
3473.21 1460
3473.76 1487
3474.32 1219
3474.88 1279
3475.43 1375
3475.99 1393
3476.54 1335
3477.10 1409
3477.66 1447
3478.21 1450
3478.77 1458
3479.33 1662
3479.88 1652
3480.44 1596
3480.99 1741
3481.55 1775
3482.11 1833
3482.66 1663
3483.22 1690
3483.78 1661
3484.33 1694
3484.89 1805
3485.45 1814
3486.00 1816
3486.56 1868
3487.12 2328
3487.68 2512
3488.23 2886
3488.79 3333
3489.35 3929
3489.90 4588
3490.46 4875
3491.02 5668
3491.58 5869
3492.13 6138
3492.69 6196
3493.25 6342
3493.81 5670
3494.36 5312
3494.92 4519
3495.48 3806
3496.04 3419
3496.59 3089
3497.15 2626
3497.71 2377
3498.27 2113
3498.82 2094
3499.38 2309
3499.94 2344
3500.50 2168
3501.06 2415
3501.61 2365
3502.17 2807
3502.73 3076
3503.29 3050
3503.85 2997
3504.41 2888
3504.96 3108
3505.52 3183
3506.08 3000
3506.64 3035
3507.20 2965
3507.76 2792
3508.32 2565
3508.87 2335
3509.43 2050
3509.99 1866
3510.55 1725
3511.11 1379
3511.67 1502
3512.23 1612
3512.79 1522
3513.34 1466
3513.90 1471
3514.46 1454
3515.02 1251
3515.58 1215
3516.14 1189
3516.70 1260
3517.26 1359
3517.82 1304
3518.38 1313
3518.94 1329
3519.50 1238
3520.06 1115
3520.62 1265
3521.18 1197
3521.74 1145
3522.30 1071
3522.86 1099
3523.42 1177
3523.97 1135
3524.53 1190
3525.09 1263
3525.65 1321
3526.21 1302
3526.77 1259
3527.34 1151
3527.90 1132
3528.46 1303
3529.02 1153
3529.58 1200
3530.14 1151
3530.70 1151
3531.26 1179
3531.82 1207
3532.38 1196
3532.94 1113
3533.50 984
3534.06 1226
3534.62 1209
3535.18 1244
3535.74 1204
3536.30 1189
3536.86 1165
3537.43 1202
3537.99 1198
3538.55 1144
3539.11 1176
3539.67 1291
3540.23 1278
3540.79 1248
3541.35 1138
3541.91 1187
3542.48 1337
3543.04 1177
3543.60 1204
3544.16 1193
3544.72 1183
3545.28 1208
3545.84 1076
3546.41 1266
3546.97 1208
3547.53 1265
3548.09 1129
3548.65 1096
3549.22 1095
3549.78 938
3550.34 1056
3550.90 1123
3551.46 1050
3552.03 1097
3552.59 987
3553.15 1092
3553.71 1029
3554.27 1022
3554.84 982
3555.40 896
3555.96 1017
3556.52 992
3557.09 945
3557.65 1060
3558.21 1025
3558.77 1002
3559.34 995
3559.90 1073
3560.46 1082
3561.03 1072
3561.59 1046
3562.15 930
3562.71 1006
3563.28 972
3563.84 1031
3564.40 980
3564.97 1118
3565.53 1148
3566.09 1050
3566.66 1052
3567.22 1098
3567.78 1046
3568.35 972
3568.91 1015
3569.47 1093
3570.04 1082
3570.60 967
3571.16 1045
3571.73 947
3572.29 1079
3572.85 1063
3573.42 1094
3573.98 1065
3574.55 1363
3575.11 1347
3575.67 1344
3576.24 1444
3576.80 1482
3577.37 1595
3577.93 1501
3578.49 1570
3579.06 1550
3579.62 1377
3580.19 1314
3580.75 1273
3581.32 1201
3581.88 1149
3582.45 1111
3583.01 987
3583.57 930
3584.14 898
3584.70 915
3585.27 1007
3585.83 939
3586.40 1048
3586.96 1001
3587.53 855
3588.09 892
3588.66 899
3589.22 829
3589.79 870
3590.35 949
3590.92 883
3591.48 868
3592.05 863
3592.61 989
3593.18 969
3593.75 960
3594.31 822
3594.88 856
3595.44 905
3596.01 937
3596.57 1001
3597.14 928
3597.70 849
3598.27 855
3598.84 900
3599.40 966
3599.97 993
3600.53 933
3601.10 783
3601.67 798
3602.23 848
3602.80 891
3603.36 939
3603.93 845
3604.50 720
3605.06 855
3605.63 1003
3606.20 995
3606.76 897
3607.33 942
3607.89 852
3608.46 873
3609.03 896
3609.59 903
3610.16 847
3610.73 828
3611.29 868
3611.86 832
3612.43 902
3613.00 919
3613.56 935
3614.13 917
3614.70 1123
3615.26 1148
3615.83 1062
3616.40 1124
3616.97 1156
3617.53 1256
3618.10 1294
3618.67 1406
3619.23 1357
3619.80 1384
3620.37 1252
3620.94 1134
3621.50 1083
3622.07 1020
3622.64 1054
3623.21 925
3623.78 914
3624.34 928
3624.91 820
3625.48 885
3626.05 766
3626.61 742
3627.18 866
3627.75 866
3628.32 853
3628.89 826
3629.46 752
3630.02 722
3630.59 886
3631.16 780
3631.73 759
3632.30 754
3632.87 903
3633.43 848
3634.00 777
3634.57 725
3635.14 809
3635.71 743
3636.28 946
3636.85 895
3637.41 847
3637.98 825
3638.55 790
3639.12 861
3639.69 845
3640.26 955
3640.83 1100
3641.40 1047
3641.97 1022
3642.54 933
3643.11 907
3643.68 1059
3644.24 1191
3644.81 1143
3645.38 974
3645.95 942
3646.52 897
3647.09 865
3647.66 921
3648.23 956
3648.80 861
3649.37 925
3649.94 874
3650.51 928
3651.08 945
3651.65 1048
3652.22 1127
3652.79 1040
3653.36 1146
3653.93 1133
3654.50 1113
3655.07 1133
3655.64 1024
3656.21 1095
3656.78 992
3657.35 922
3657.92 965
3658.49 1012
3659.06 957
3659.63 924
3660.20 1090
3660.78 947
3661.35 1025
3661.92 1046
3662.49 1183
3663.06 1132
3663.63 1194
3664.20 1111
3664.77 1207
3665.34 1155
3665.91 1129
3666.48 1189
3667.06 1173
3667.63 1069
3668.20 1076
3668.77 981
3669.34 988
3669.91 873
3670.48 891
3671.05 1072
3671.63 933
3672.20 971
3672.77 963
3673.34 896
3673.91 1051
3674.48 913
3675.06 950
3675.63 1091
3676.20 927
3676.77 831
3677.34 800
3677.92 813
3678.49 865
3679.06 909
3679.63 954
3680.20 943
3680.78 835
3681.35 908
3681.92 840
3682.49 831
3683.07 823
3683.64 872
3684.21 889
3684.78 915
3685.36 832
3685.93 774
3686.50 954
3687.07 899
3687.65 859
3688.22 841
3688.79 869
3689.37 980
3689.94 902
3690.51 878
3691.08 977
3691.66 874
3692.23 750
3692.80 800
3693.38 719
3693.95 807
3694.52 881
3695.10 816
3695.67 767
3696.24 788
3696.82 791
3697.39 813
3697.96 772
3698.54 878
3699.11 761
3699.68 805
3700.26 803
3700.83 921
3701.41 840
3701.98 865
3702.55 777
3703.13 774
3703.70 881
3704.28 896
3704.85 879
3705.42 1082
3706.00 1005
3706.57 910
3707.15 955
3707.72 947
3708.30 921
3708.87 859
3709.44 829
3710.02 968
3710.59 1063
3711.17 890
3711.74 912
3712.32 889
3712.89 850
3713.47 738
3714.04 930
3714.62 692
3715.19 859
3715.77 967
3716.34 1018
3716.92 839
3717.49 728
3718.07 667
3718.64 867
3719.22 833
3719.79 739
3720.37 795
3720.94 806
3721.52 777
3722.09 669
3722.67 617
3723.24 728
3723.82 731
3724.40 797
3724.97 741
3725.55 670
3726.12 748
3726.70 787
3727.27 781
3727.85 843
3728.43 850
3729.00 934
3729.58 831
3730.15 924
3730.73 958
3731.31 1006
3731.88 1125
3732.46 1164
3733.03 1071
3733.61 1032
3734.19 976
3734.76 1033
3735.34 1119
3735.92 1022
3736.49 1018
3737.07 951
3737.65 850
3738.22 880
3738.80 835
3739.38 790
3739.95 925
3740.53 851
3741.11 802
3741.68 839
3742.26 848
3742.84 856
3743.42 791
3743.99 817
3744.57 848
3745.15 722
3745.72 804
3746.30 862
3746.88 920
3747.46 859
3748.03 861
3748.61 820
3749.19 799
3749.77 800
3750.34 854
3750.92 833
3751.50 871
3752.08 890
3752.65 840
3753.23 681
3753.81 718
3754.39 743
3754.97 808
3755.54 644
3756.12 725
3756.70 744
3757.28 845
3757.86 877
3758.44 779
3759.01 828
3759.59 831
3760.17 859
3760.75 969
3761.33 893
3761.91 799
3762.48 765
3763.06 1002
3763.64 992
3764.22 922
3764.80 937
3765.38 962
3765.96 1034
3766.53 847
3767.11 796
3767.69 804
3768.27 895
3768.85 818
3769.43 783
3770.01 894
3770.59 776
3771.17 861
3771.75 707
3772.33 731
3772.91 750
3773.48 767
3774.06 735
3774.64 752
3775.22 865
3775.80 767
3776.38 746
3776.96 778
3777.54 778
3778.12 810
3778.70 822
3779.28 716
3779.86 802
3780.44 810
3781.02 739
3781.60 737
3782.18 776
3782.76 732
3783.34 755
3783.92 864
3784.50 714
3785.08 679
3785.66 711
3786.24 710
3786.82 697
3787.40 784
3787.98 738
3788.56 694
3789.15 767
3789.73 736
3790.31 759
3790.89 848
3791.47 772
3792.05 704
3792.63 761
3793.21 755
3793.79 776
3794.37 784
3794.95 711
3795.53 758
3796.12 761
3796.70 732
3797.28 855
3797.86 816
3798.44 857
3799.02 790
3799.60 756
3800.18 757
3800.77 785
3801.35 835
3801.93 809
3802.51 756
3803.09 738
3803.67 744
3804.26 853
3804.84 761
3805.42 797
3806.00 861
3806.58 940
3807.17 920
3807.75 912
3808.33 1053
3808.91 880
3809.49 908
3810.08 1016
3810.66 968
3811.24 1065
3811.82 887
3812.41 770
3812.99 945
3813.57 866
3814.15 913
3814.74 907
3815.32 704
3815.90 755
3816.48 821
3817.07 782
3817.65 703
3818.23 763
3818.81 713
3819.40 749
3819.98 859
3820.56 810
3821.15 757
3821.73 716
3822.31 823
3822.90 873
3823.48 888
3824.06 856
3824.65 861
3825.23 788
3825.81 893
3826.40 879
3826.98 743
3827.56 790
3828.15 829
3828.73 774
3829.31 700
3829.90 762
3830.48 844
3831.06 798
3831.65 788
3832.23 807
3832.82 765
3833.40 765
3833.98 848
3834.57 709
3835.15 702
3835.74 732
3836.32 801
3836.91 873
3837.49 854
3838.07 787
3838.66 747
3839.24 765
3839.83 812
3840.41 814
3841.00 843
3841.58 854
3842.17 928
3842.75 896
3843.34 932
3843.92 846
3844.50 809
3845.09 930
3845.67 788
3846.26 863
3846.84 848
3847.43 889
3848.01 956
3848.60 932
3849.18 896
3849.77 871
3850.36 898
3850.94 881
3851.53 974
3852.11 898
3852.70 833
3853.28 833
3853.87 852
3854.45 687
3855.04 841
3855.62 915
3856.21 950
3856.80 1012
3857.38 1019
3857.97 1063
3858.55 1159
3859.14 1130
3859.73 1362
3860.31 1344
3860.90 1431
3861.48 1418
3862.07 1465
3862.66 1388
3863.24 1235
3863.83 1208
3864.42 1273
3865.00 1240
3865.59 1178
3866.17 1091
3866.76 974
3867.35 960
3867.93 957
3868.52 848
3869.11 770
3869.69 709
3870.28 881
3870.87 856
3871.45 805
3872.04 774
3872.63 826
3873.22 843
3873.80 786
3874.39 815
3874.98 811
3875.56 841
3876.15 792
3876.74 880
3877.33 900
3877.91 828
3878.50 742
3879.09 757
3879.68 869
3880.26 882
3880.85 842
3881.44 792
3882.03 748
3882.61 868
3883.20 877
3883.79 851
3884.38 917
3884.97 916
3885.55 851
3886.14 886
3886.73 878
3887.32 922
3887.91 911
3888.49 851
3889.08 916
3889.67 930
3890.26 933
3890.85 964
3891.44 999
3892.02 1002
3892.61 1081
3893.20 844
3893.79 859
3894.38 942
3894.97 855
3895.56 884
3896.14 845
3896.73 744
3897.32 757
3897.91 837
3898.50 837
3899.09 898
3899.68 852
3900.27 801
3900.86 943
3901.44 867
3902.03 886
3902.62 790
3903.21 816
3903.80 729
3904.39 716
3904.98 811
3905.57 817
3906.16 784
3906.75 779
3907.34 783
3907.93 861
3908.52 908
3909.11 881
3909.70 826
3910.29 756
3910.88 744
3911.47 712
3912.06 727
3912.65 845
3913.24 711
3913.83 798
3914.42 825
3915.01 886
3915.60 796
3916.19 734
3916.78 750
3917.37 659
3917.96 752
3918.55 708
3919.14 661
3919.73 714
3920.32 852
3920.91 729
3921.50 736
3922.09 745
3922.68 716
3923.27 639
3923.87 633
3924.46 642
3925.05 680
3925.64 630
3926.23 659
3926.82 734
3927.41 704
3928.00 766
3928.59 710
3929.18 599
3929.78 638
3930.37 688
3930.96 631
3931.55 639
3932.14 694
3932.73 667
3933.32 625
3933.92 596
3934.51 536
3935.10 639
3935.69 640
3936.28 704
3936.87 748
3937.47 717
3938.06 751
3938.65 650
3939.24 655
3939.83 757
3940.43 744
3941.02 680
3941.61 792
3942.20 783
3942.80 840
3943.39 887
3943.98 801
3944.57 760
3945.17 695
3945.76 757
3946.35 733
3946.94 624
3947.54 543
3948.13 718
3948.72 766
3949.31 787
3949.91 708
3950.50 842
3951.09 783
3951.68 786
3952.28 722
3952.87 796
3953.46 840
3954.06 794
3954.65 809
3955.24 789
3955.84 749
3956.43 862
3957.02 912
3957.62 825
3958.21 841
3958.80 814
3959.40 987
3959.99 904
3960.58 798
3961.18 753
3961.77 788
3962.37 873
3962.96 904
3963.55 991
3964.15 930
3964.74 952
3965.33 853
3965.93 895
3966.52 947
3967.12 998
3967.71 991
3968.31 965
3968.90 854
3969.49 926
3970.09 890
3970.68 896
3971.28 877
3971.87 820
3972.47 969
3973.06 902
3973.65 872
3974.25 853
3974.84 996
3975.44 947
3976.03 1030
3976.63 1010
3977.22 1183
3977.82 974
3978.41 1015
3979.01 952
3979.60 906
3980.20 808
3980.79 1043
3981.39 965
3981.98 953
3982.58 851
3983.17 835
3983.77 768
3984.36 758
3984.96 794
3985.56 977
3986.15 876
3986.75 878
3987.34 900
3987.94 837
3988.53 982
3989.13 865
3989.73 886
3990.32 854
3990.92 859
3991.51 878
3992.11 835
3992.71 1001
3993.30 1058
3993.90 991
3994.49 975
3995.09 997
3995.69 1037
3996.28 1090
3996.88 951
3997.47 932
3998.07 914
3998.67 844
3999.26 963
3999.86 880
4000.46 867
4001.05 964
4001.65 972
4002.25 1044
4002.84 813
4003.44 881
4004.04 940
4004.63 826
4005.23 828
4005.83 729
4006.43 778
4007.02 907
4007.62 888
4008.22 759
4008.81 775
4009.41 798
4010.01 740
4010.61 701
4011.20 804
4011.80 819
4012.40 899
4013.00 922
4013.59 747
4014.19 723
4014.79 854
4015.39 872
4015.98 723
4016.58 801
4017.18 880
4017.78 858
4018.38 899
4018.97 804
4019.57 818
4020.17 761
4020.77 782
4021.37 865
4021.96 788
4022.56 946
4023.16 844
4023.76 769
4024.36 901
4024.96 981
4025.55 891
4026.15 927
4026.75 897
4027.35 966
4027.95 1123
4028.55 1052
4029.15 1244
4029.74 1174
4030.34 1160
4030.94 1089
4031.54 1104
4032.14 928
4032.74 1065
4033.34 1102
4033.94 1023
4034.54 1008
4035.14 1008
4035.73 934
4036.33 793
4036.93 817
4037.53 834
4038.13 767
4038.73 818
4039.33 856
4039.93 773
4040.53 714
4041.13 696
4041.73 674
4042.33 697
4042.93 759
4043.53 712
4044.13 725
4044.73 694
4045.33 804
4045.93 793
4046.53 725
4047.13 729
4047.73 692
4048.33 800
4048.93 911
4049.53 700
4050.13 774
4050.73 796
4051.33 733
4051.93 798
4052.53 647
4053.13 633
4053.73 726
4054.33 658
4054.93 678
4055.53 646
4056.13 796
4056.74 780
4057.34 704
4057.94 755
4058.54 705
4059.14 732
4059.74 724
4060.34 822
4060.94 815
4061.54 765
4062.14 654
4062.75 708
4063.35 815
4063.95 798
4064.55 732
4065.15 796
4065.75 790
4066.35 790
4066.96 827
4067.56 792
4068.16 798
4068.76 868
4069.36 735
4069.96 728
4070.57 725
4071.17 645
4071.77 742
4072.37 750
4072.97 692
4073.58 702
4074.18 720
4074.78 732
4075.38 703
4075.98 689
4076.59 604
4077.19 629
4077.79 668
4078.39 537
4079.00 584
4079.60 581
4080.20 741
4080.80 678
4081.41 541
4082.01 650
4082.61 672
4083.21 681
4083.82 762
4084.42 632
4085.02 665
4085.63 733
4086.23 703
4086.83 746
4087.43 696
4088.04 715
4088.64 697
4089.24 730
4089.85 652
4090.45 793
4091.05 759
4091.66 689
4092.26 646
4092.86 580
4093.47 675
4094.07 706
4094.67 717
4095.28 713
4095.88 663
4096.49 684
4097.09 747
4097.69 665
4098.30 737
4098.90 724
4099.50 757
4100.11 828
4100.71 732
4101.32 725
4101.92 758
4102.52 727
4103.13 770
4103.73 714
4104.34 782
4104.94 668
4105.55 644
4106.15 700
4106.76 755
4107.36 850
4107.96 779
4108.57 695
4109.17 611
4109.78 670
4110.38 727
4110.99 615
4111.59 657
4112.20 691
4112.80 731
4113.41 696
4114.01 687
4114.62 669
4115.22 650
4115.83 605
4116.43 643
4117.04 725
4117.64 759
4118.25 673
4118.85 764
4119.46 701
4120.06 674
4120.67 696
4121.28 655
4121.88 635
4122.49 678
4123.09 763
4123.70 738
4124.30 752
4124.91 746
4125.52 758
4126.12 673
4126.73 701
4127.33 780
4127.94 798
4128.55 658
4129.15 708
4129.76 654
4130.36 659
4130.97 661
4131.58 717
4132.18 725
4132.79 696
4133.40 627
4134.00 598
4134.61 637
4135.22 748
4135.82 797
4136.43 746
4137.04 738
4137.64 712
4138.25 783
4138.86 786
4139.46 764
4140.07 854
4140.68 819
4141.28 881
4141.89 806
4142.50 748
4143.11 746
4143.71 652
4144.32 643
4144.93 760
4145.53 769
4146.14 731
4146.75 802
4147.36 722
4147.96 710
4148.57 705
4149.18 648
4149.79 638
4150.39 650
4151.00 610
4151.61 642
4152.22 615
4152.83 718
4153.43 730
4154.04 772
4154.65 640
4155.26 670
4155.87 659
4156.47 581
4157.08 567
4157.69 546
4158.30 656
4158.91 661
4159.52 640
4160.12 810
4160.73 741
4161.34 741
4161.95 733
4162.56 724
4163.17 662
4163.77 682
4164.38 653
4164.99 730
4165.60 646
4166.21 767
4166.82 676
4167.43 694
4168.04 717
4168.65 645
4169.25 643
4169.86 753
4170.47 880
4171.08 850
4171.69 729
4172.30 861
4172.91 834
4173.52 818
4174.13 684
4174.74 723
4175.35 882
4175.96 758
4176.57 745
4177.18 742
4177.79 625
4178.40 671
4179.01 650
4179.62 622
4180.23 631
4180.84 631
4181.45 709
4182.06 833
4182.67 639
4183.28 703
4183.89 705
4184.50 682
4185.11 785
4185.72 650
4186.33 676
4186.94 771
4187.55 707
4188.16 716
4188.77 723
4189.38 717
4189.99 734
4190.60 725
4191.21 680
4191.82 613
4192.43 758
4193.04 732
4193.65 652
4194.26 827
4194.88 807
4195.49 654
4196.10 671
4196.71 631
4197.32 595
4197.93 588
4198.54 666
4199.15 567
4199.76 728
4200.38 806
4200.99 716
4201.60 677
4202.21 686
4202.82 669
4203.43 702
4204.05 731
4204.66 770
4205.27 753
4205.88 601
4206.49 608
4207.10 721
4207.72 667
4208.33 708
4208.94 729
4209.55 688
4210.16 723
4210.78 716
4211.39 694
4212.00 582
4212.61 623
4213.22 763
4213.84 700
4214.45 763
4215.06 732
4215.67 757
4216.29 754
4216.90 723
4217.51 786
4218.12 899
4218.74 791
4219.35 856
4219.96 791
4220.58 807
4221.19 794
4221.80 847
4222.41 791
4223.03 714
4223.64 760
4224.25 880
4224.87 941
4225.48 968
4226.09 1020
4226.71 1088
4227.32 1126
4227.93 1121
4228.55 998
4229.16 979
4229.77 1000
4230.39 1010
4231.00 953
4231.61 996
4232.23 882
4232.84 790
4233.45 877
4234.07 803
4234.68 773
4235.30 765
4235.91 781
4236.52 824
4237.14 815
4237.75 787
4238.37 654
4238.98 718
4239.59 731
4240.21 712
4240.82 765
4241.44 671
4242.05 825
4242.67 802
4243.28 694
4243.90 736
4244.51 702
4245.12 764
4245.74 766
4246.35 783
4246.97 701
4247.58 737
4248.20 636
4248.81 821
4249.43 744
4250.04 794
4250.66 798
4251.27 719
4251.89 786
4252.50 783
4253.12 663
4253.73 670
4254.35 729
4254.96 853
4255.58 705
4256.19 692
4256.81 644
4257.43 760
4258.04 893
4258.66 913
4259.27 847
4259.89 902
4260.50 886
4261.12 874
4261.73 866
4262.35 939
4262.97 860
4263.58 890
4264.20 880
4264.81 935
4265.43 858
4266.05 814
4266.66 916
4267.28 800
4267.90 807
4268.51 839
4269.13 800
4269.74 824
4270.36 709
4270.98 731
4271.59 786
4272.21 788
4272.83 696
4273.44 806
4274.06 808
4274.68 840
4275.29 943
4275.91 1073
4276.53 921
4277.14 983
4277.76 1037
4278.38 950
4279.00 842
4279.61 831
4280.23 890
4280.85 930
4281.46 797
4282.08 838
4282.70 709
4283.32 642
4283.93 775
4284.55 793
4285.17 719
4285.79 692
4286.40 736
4287.02 641
4287.64 642
4288.26 713
4288.87 720
4289.49 687
4290.11 625
4290.73 658
4291.35 764
4291.96 744
4292.58 820
4293.20 668
4293.82 662
4294.44 644
4295.05 702
4295.67 590
4296.29 673
4296.91 728
4297.53 745
4298.15 749
4298.76 737
4299.38 807
4300.00 756
4300.62 695
4301.24 699
4301.86 712
4302.48 643
4303.09 765
4303.71 714
4304.33 792
4304.95 700
4305.57 706
4306.19 756
4306.81 710
4307.43 774
4308.05 693
4308.67 766
4309.28 830
4309.90 739
4310.52 664
4311.14 726
4311.76 873
4312.38 681
4313.00 633
4313.62 773
4314.24 753
4314.86 826
4315.48 858
4316.10 724
4316.72 794
4317.34 804
4317.96 765
4318.58 828
4319.20 747
4319.82 756
4320.44 882
4321.06 780
4321.68 890
4322.30 890
4322.92 703
4323.54 759
4324.16 860
4324.78 917
4325.40 874
4326.02 935
4326.64 1014
4327.26 1045
4327.88 1085
4328.50 1124
4329.12 1246
4329.74 1218
4330.36 1290
4330.99 1423
4331.61 1361
4332.23 1580
4332.85 1650
4333.47 1785
4334.09 1802
4334.71 1733
4335.33 1809
4335.95 1727
4336.57 1752
4337.20 1663
4337.82 1584
4338.44 1666
4339.06 1493
4339.68 1554
4340.30 1482
4340.92 1356
4341.55 1380
4342.17 1418
4342.79 1452
4343.41 1450
4344.03 1480
4344.65 1760
4345.28 1774
4345.90 1685
4346.52 1888
4347.14 1913
4347.76 2050
4348.39 1860
4349.01 1699
4349.63 1671
4350.25 1586
4350.87 1518
4351.50 1431
4352.12 1406
4352.74 1367
4353.36 1154
4353.99 1093
4354.61 1113
4355.23 1158
4355.85 1114
4356.48 1007
4357.10 951
4357.72 1053
4358.34 1159
4358.97 1090
4359.59 954
4360.21 994
4360.84 899
4361.46 954
4362.08 874
4362.70 972
4363.33 995
4363.95 914
4364.57 883
4365.20 816
4365.82 883
4366.44 821
4367.07 850
4367.69 885
4368.31 879
4368.94 909
4369.56 871
4370.19 901
4370.81 857
4371.43 829
4372.06 813
4372.68 801
4373.30 802
4373.93 735
4374.55 768
4375.18 761
4375.80 725
4376.42 736
4377.05 792
4377.67 871
4378.30 828
4378.92 836
4379.54 769
4380.17 723
4380.79 693
4381.42 712
4382.04 817
4382.67 743
4383.29 812
4383.92 850
4384.54 754
4385.16 648
4385.79 749
4386.41 818
4387.04 755
4387.66 776
4388.29 779
4388.91 732
4389.54 819
4390.16 852
4390.79 774
4391.41 802
4392.04 668
4392.66 592
4393.29 601
4393.91 725
4394.54 674
4395.17 729
4395.79 712
4396.42 712
4397.04 646
4397.67 738
4398.29 845
4398.92 837
4399.54 784
4400.17 778
4400.80 756
4401.42 793
4402.05 843
4402.67 830
4403.30 756
4403.93 736
4404.55 657
4405.18 664
4405.80 680
4406.43 729
4407.06 771
4407.68 675
4408.31 719
4408.93 740
4409.56 728
4410.19 727
4410.81 748
4411.44 671
4412.07 724
4412.69 747
4413.32 650
4413.95 655
4414.57 732
4415.20 758
4415.83 772
4416.45 734
4417.08 725
4417.71 689
4418.34 801
4418.96 722
4419.59 843
4420.22 807
4420.84 668
4421.47 677
4422.10 655
4422.73 652
4423.35 615
4423.98 694
4424.61 723
4425.24 713
4425.86 656
4426.49 744
4427.12 712
4427.75 587
4428.37 575
4429.00 647
4429.63 670
4430.26 680
4430.89 670
4431.51 636
4432.14 611
4432.77 600
4433.40 607
4434.03 746
4434.65 725
4435.28 805
4435.91 784
4436.54 684
4437.17 727
4437.80 709
4438.42 752
4439.05 787
4439.68 794
4440.31 721
4440.94 655
4441.57 789
4442.20 713
4442.82 718
4443.45 721
4444.08 727
4444.71 815
4445.34 863
4445.97 851
4446.60 884
4447.23 786
4447.86 688
4448.48 705
4449.11 782
4449.74 770
4450.37 736
4451.00 830
4451.63 845
4452.26 813
4452.89 840
4453.52 850
4454.15 849
4454.78 924
4455.41 932
4456.04 958
4456.67 926
4457.30 840
4457.93 914
4458.56 865
4459.19 885
4459.82 894
4460.45 711
4461.08 769
4461.71 810
4462.34 672
4462.97 683
4463.60 767
4464.23 685
4464.86 655
4465.49 737
4466.12 740
4466.75 710
4467.38 658
4468.01 570
4468.64 557
4469.27 648
4469.90 690
4470.53 828
4471.16 842
4471.80 659
4472.43 679
4473.06 701
4473.69 721
4474.32 746
4474.95 687
4475.58 704
4476.21 746
4476.84 663
4477.47 630
4478.11 653
4478.74 741
4479.37 755
4480.00 665
4480.63 706
4481.26 631
4481.89 704
4482.53 696
4483.16 767
4483.79 638
4484.42 693
4485.05 667
4485.68 725
4486.32 716
4486.95 724
4487.58 749
4488.21 785
4488.84 715
4489.48 792
4490.11 835
4490.74 886
4491.37 751
4492.00 725
4492.64 726
4493.27 648
4493.90 697
4494.53 825
4495.17 815
4495.80 790
4496.43 716
4497.06 821
4497.70 791
4498.33 839
4498.96 913
4499.60 922
4500.23 1057
4500.86 993
4501.49 876
4502.13 894
4502.76 982
4503.39 1029
4504.03 1010
4504.66 1200
4505.29 1117
4505.93 947
4506.56 863
4507.19 892
4507.83 776
4508.46 781
4509.09 858
4509.73 857
4510.36 876
4510.99 686
4511.63 727
4512.26 704
4512.89 710
4513.53 795
4514.16 794
4514.80 753
4515.43 703
4516.06 737
4516.70 705
4517.33 691
4517.96 644
4518.60 705
4519.23 696
4519.87 687
4520.50 758
4521.14 777
4521.77 826
4522.40 708
4523.04 792
4523.67 749
4524.31 735
4524.94 847
4525.58 928
4526.21 897
4526.85 865
4527.48 1048
4528.12 1231
4528.75 1222
4529.39 1221
4530.02 1289
4530.66 1465
4531.29 1431
4531.93 1524
4532.56 1443
4533.20 1391
4533.83 1387
4534.47 1174
4535.10 1123
4535.74 954
4536.37 958
4537.01 886
4537.64 807
4538.28 788
4538.91 664
4539.55 652
4540.19 752
4540.82 676
4541.46 704
4542.09 647
4542.73 726
4543.36 657
4544.00 599
4544.64 586
4545.27 672
4545.91 665
4546.54 667
4547.18 791
4547.82 730
4548.45 740
4549.09 706
4549.73 724
4550.36 667
4551.00 717
4551.63 651
4552.27 686
4552.91 682
4553.54 669
4554.18 703
4554.82 709
4555.45 747
4556.09 664
4556.73 691
4557.36 704
4558.00 735
4558.64 776
4559.27 699
4559.91 696
4560.55 753
4561.19 871
4561.82 744
4562.46 774
4563.10 752
4563.73 795
4564.37 790
4565.01 744
4565.65 775
4566.28 780
4566.92 829
4567.56 783
4568.20 722
4568.83 785
4569.47 841
4570.11 819
4570.75 808
4571.39 765
4572.02 768
4572.66 737
4573.30 738
4573.94 731
4574.58 723
4575.21 775
4575.85 864
4576.49 736
4577.13 769
4577.77 701
4578.40 661
4579.04 844
4579.68 705
4580.32 730
4580.96 719
4581.60 756
4582.24 779
4582.87 768
4583.51 756
4584.15 768
4584.79 786
4585.43 753
4586.07 763
4586.71 760
4587.35 959
4587.98 910
4588.62 852
4589.26 946
4589.90 1031
4590.54 1177
4591.18 1044
4591.82 959
4592.46 1295
4593.10 1128
4593.74 1062
4594.38 1041
4595.02 1005
4595.66 732
4596.29 726
4596.93 754
4597.57 836
4598.21 729
4598.85 770
4599.49 780
4600.13 739
4600.77 788
4601.41 701
4602.05 670
4602.69 694
4603.33 859
4603.97 687
4604.61 801
4605.25 829
4605.89 781
4606.53 786
4607.17 698
4607.81 682
4608.45 656
4609.10 708
4609.74 700
4610.38 704
4611.02 697
4611.66 770
4612.30 762
4612.94 730
4613.58 684
4614.22 734
4614.86 752
4615.50 682
4616.14 758
4616.78 666
4617.42 568
4618.07 647
4618.71 697
4619.35 669
4619.99 515
4620.63 568
4621.27 623
4621.91 609
4622.55 688
4623.20 625
4623.84 651
4624.48 713
4625.12 778
4625.76 664
4626.40 728
4627.05 775
4627.69 644
4628.33 731
4628.97 670
4629.61 739
4630.25 779
4630.90 742
4631.54 741
4632.18 750
4632.82 703
4633.46 654
4634.11 803
4634.75 809
4635.39 777
4636.03 750
4636.68 727
4637.32 687
4637.96 702
4638.60 852
4639.25 675
4639.89 798
4640.53 862
4641.17 837
4641.82 745
4642.46 713
4643.10 715
4643.75 703
4644.39 690
4645.03 745
4645.67 731
4646.32 723
4646.96 661
4647.60 665
4648.25 676
4648.89 745
4649.53 659
4650.18 577
4650.82 681
4651.46 693
4652.11 727
4652.75 748
4653.39 774
4654.04 651
4654.68 668
4655.32 677
4655.97 662
4656.61 730
4657.26 734
4657.90 747
4658.54 741
4659.19 697
4659.83 759
4660.47 674
4661.12 657
4661.76 631
4662.41 638
4663.05 600
4663.70 680
4664.34 556
4664.98 595
4665.63 644
4666.27 656
4666.92 591
4667.56 652
4668.21 583
4668.85 553
4669.50 606
4670.14 664
4670.78 574
4671.43 659
4672.07 660
4672.72 654
4673.36 642
4674.01 566
4674.65 618
4675.30 635
4675.94 673
4676.59 719
4677.23 738
4677.88 580
4678.52 636
4679.17 667
4679.82 658
4680.46 714
4681.11 683
4681.75 631
4682.40 666
4683.04 812
4683.69 743
4684.33 731
4684.98 817
4685.63 706
4686.27 767
4686.92 760
4687.56 657
4688.21 678
4688.85 672
4689.50 617
4690.15 615
4690.79 610
4691.44 816
4692.09 894
4692.73 775
4693.38 800
4694.02 754
4694.67 806
4695.32 817
4695.96 817
4696.61 835
4697.26 825
4697.90 1013
4698.55 962
4699.20 984
4699.84 1053
4700.49 855
4701.14 718
4701.78 877
4702.43 761
4703.08 773
4703.72 755
4704.37 734
4705.02 775
4705.67 843
4706.31 821
4706.96 726
4707.61 779
4708.25 714
4708.90 865
4709.55 790
4710.20 758
4710.84 798
4711.49 752
4712.14 709
4712.79 770
4713.43 942
4714.08 750
4714.73 714
4715.38 849
4716.03 743
4716.67 684
4717.32 708
4717.97 780
4718.62 797
4719.27 833
4719.91 712
4720.56 823
4721.21 783
4721.86 909
4722.51 830
4723.15 751
4723.80 746
4724.45 831
4725.10 840
4725.75 835
4726.40 833
4727.05 763
4727.69 805
4728.34 782
4728.99 784
4729.64 817
4730.29 803
4730.94 862
4731.59 754
4732.24 718
4732.89 780
4733.53 796
4734.18 759
4734.83 795
4735.48 721
4736.13 652
4736.78 679
4737.43 741
4738.08 738
4738.73 671
4739.38 742
4740.03 669
4740.68 705
4741.33 782
4741.98 737
4742.63 677
4743.28 695
4743.92 699
4744.57 762
4745.22 785
4745.87 783
4746.52 709
4747.17 779
4747.82 774
4748.47 736
4749.12 822
4749.77 861
4750.42 833
4751.08 776
4751.73 781
4752.38 821
4753.03 957
4753.68 837
4754.33 668
4754.98 827
4755.63 803
4756.28 805
4756.93 828
4757.58 756
4758.23 823
4758.88 854
4759.53 810
4760.18 893
4760.83 879
4761.49 953
4762.14 965
4762.79 831
4763.44 844
4764.09 1001
4764.74 801
4765.39 781
4766.04 786
4766.69 760
4767.35 851
4768.00 790
4768.65 826
4769.30 849
4769.95 828
4770.60 641
4771.25 706
4771.91 727
4772.56 695
4773.21 674
4773.86 671
4774.51 785
4775.17 796
4775.82 813
4776.47 738
4777.12 601
4777.77 707
4778.43 719
4779.08 736
4779.73 670
4780.38 744
4781.03 736
4781.69 774
4782.34 683
4782.99 656
4783.64 691
4784.30 778
4784.95 748
4785.60 773
4786.25 700
4786.91 679
4787.56 736
4788.21 780
4788.87 768
4789.52 782
4790.17 760
4790.82 727
4791.48 796
4792.13 772
4792.78 753
4793.44 689
4794.09 700
4794.74 755
4795.40 700
4796.05 766
4796.70 800
4797.36 740
4798.01 769
4798.66 832
4799.32 816
4799.97 881
4800.62 882
4801.28 949
4801.93 1030
4802.59 952
4803.24 943
4803.89 914
4804.55 902
4805.20 867
4805.85 862
4806.51 891
4807.16 872
4807.82 795
4808.47 815
4809.13 820
4809.78 842
4810.43 848
4811.09 910
4811.74 987
4812.40 850
4813.05 801
4813.71 948
4814.36 962
4815.02 910
4815.67 839
4816.32 878
4816.98 1012
4817.63 1010
4818.29 985
4818.94 1008
4819.60 1043
4820.25 1110
4820.91 1044
4821.56 1170
4822.22 1087
4822.87 1070
4823.53 1188
4824.18 1177
4824.84 1036
4825.50 927
4826.15 1065
4826.81 1120
4827.46 1018
4828.12 1083
4828.77 1035
4829.43 951
4830.08 1020
4830.74 923
4831.40 1047
4832.05 1074
4832.71 1117
4833.36 1097
4834.02 1067
4834.67 1135
4835.33 1263
4835.99 1232
4836.64 1141
4837.30 1172
4837.95 1162
4838.61 1133
4839.27 1224
4839.92 1219
4840.58 1155
4841.24 1242
4841.89 1207
4842.55 1232
4843.21 1171
4843.86 1376
4844.52 1301
4845.18 1197
4845.83 1289
4846.49 1316
4847.15 1435
4847.80 1448
4848.46 1620
4849.12 1649
4849.77 1494
4850.43 1522
4851.09 1636
4851.74 1635
4852.40 1662
4853.06 1638
4853.72 1504
4854.37 1607
4855.03 1443
4855.69 1517
4856.35 1876
4857.00 1992
4857.66 1896
4858.32 1983
4858.98 1888
4859.63 1790
4860.29 1568
4860.95 1611
4861.61 1589
4862.26 1470
4862.92 1433
4863.58 1443
4864.24 1470
4864.90 1492
4865.55 1367
4866.21 1462
4866.87 1443
4867.53 1581
4868.19 1469
4868.85 1477
4869.50 1548
4870.16 1340
4870.82 1323
4871.48 1306
4872.14 1291
4872.80 1355
4873.45 1109
4874.11 1157
4874.77 1241
4875.43 1230
4876.09 1299
4876.75 1247
4877.41 1313
4878.07 1355
4878.72 1439
4879.38 1495
4880.04 1292
4880.70 1258
4881.36 1182
4882.02 1153
4882.68 1176
4883.34 1056
4884.00 1031
4884.66 1081
4885.32 1173
4885.98 1105
4886.64 1109
4887.29 932
4887.95 960
4888.61 923
4889.27 990
4889.93 942
4890.59 1124
4891.25 1003
4891.91 978
4892.57 971
4893.23 939
4893.89 932
4894.55 937
4895.21 962
4895.87 929
4896.53 923
4897.19 919
4897.85 927
4898.51 870
4899.17 926
4899.83 920
4900.49 897
4901.16 887
4901.82 914
4902.48 917
4903.14 1039
4903.80 1009
4904.46 880
4905.12 865
4905.78 845
4906.44 842
4907.10 854
4907.76 814
4908.42 734
4909.08 912
4909.74 855
4910.41 780
4911.07 806
4911.73 811
4912.39 764
4913.05 808
4913.71 721
4914.37 726
4915.03 762
4915.70 801
4916.36 791
4917.02 711
4917.68 795
4918.34 729
4919.00 747
4919.67 715
4920.33 766
4920.99 842
4921.65 773
4922.31 686
4922.97 733
4923.64 758
4924.30 665
4924.96 772
4925.62 769
4926.29 747
4926.95 732
4927.61 668
4928.27 749
4928.93 879
4929.60 609
4930.26 637
4930.92 752
4931.58 755
4932.25 685
4932.91 653
4933.57 784
4934.23 680
4934.90 634
4935.56 661
4936.22 618
4936.89 648
4937.55 759
4938.21 818
4938.87 709
4939.54 778
4940.20 775
4940.86 701
4941.53 725
4942.19 726
4942.85 725
4943.52 681
4944.18 648
4944.84 654
4945.51 725
4946.17 795
4946.83 698
4947.50 583
4948.16 689
4948.82 616
4949.49 693
4950.15 671
4950.82 686
4951.48 789
4952.14 782
4952.81 710
4953.47 632
4954.14 721
4954.80 664
4955.46 625
4956.13 723
4956.79 684
4957.46 757
4958.12 742
4958.79 763
4959.45 840
4960.11 779
4960.78 901
4961.44 883
4962.11 770
4962.77 860
4963.44 1066
4964.10 893
4964.77 875
4965.43 857
4966.10 749
4966.76 828
4967.43 762
4968.09 629
4968.76 693
4969.42 717
4970.09 663
4970.75 628
4971.42 708
4972.08 737
4972.75 699
4973.41 718
4974.08 781
4974.74 816
4975.41 668
4976.07 655
4976.74 716
4977.40 736
4978.07 613
4978.74 743
4979.40 725
4980.07 710
4980.73 777
4981.40 606
4982.06 645
4982.73 621
4983.40 683
4984.06 633
4984.73 764
4985.39 727
4986.06 610
4986.73 664
4987.39 634
4988.06 606
4988.73 630
4989.39 603
4990.06 648
4990.73 651
4991.39 601
4992.06 661
4992.73 666
4993.39 630
4994.06 654
4994.73 704
4995.39 648
4996.06 562
4996.73 578
4997.39 646
4998.06 625
4998.73 584
4999.39 600
5000.06 559
5000.73 628
5001.39 691
5002.06 674
5002.73 635
5003.40 675
5004.06 689
5004.73 641
5005.40 681
5006.07 680
5006.73 689
5007.40 715
5008.07 566
5008.74 633
5009.40 630
5010.07 513
5010.74 653
5011.41 699
5012.08 741
5012.74 673
5013.41 569
5014.08 622
5014.75 622
5015.42 606
5016.08 654
5016.75 548
5017.42 594
5018.09 606
5018.76 554
5019.43 574
5020.09 577
5020.76 574
5021.43 553
5022.10 633
5022.77 642
5023.44 620
5024.11 603
5024.77 675
5025.44 642
5026.11 574
5026.78 550
5027.45 582
5028.12 597
5028.79 562
5029.46 568
5030.13 567
5030.80 578
5031.46 666
5032.13 605
5032.80 615
5033.47 576
5034.14 599
5034.81 639
5035.48 654
5036.15 645
5036.82 561
5037.49 565
5038.16 617
5038.83 611
5039.50 563
5040.17 571
5040.84 637
5041.51 626
5042.18 724
5042.85 595
5043.52 570
5044.19 670
5044.86 608
5045.53 553
5046.20 496
5046.87 498
5047.54 645
5048.21 616
5048.88 621
5049.55 606
5050.22 552
5050.89 592
5051.56 621
5052.23 588
5052.90 659
5053.57 633
5054.24 562
5054.91 705
5055.58 647
5056.26 630
5056.93 541
5057.60 562
5058.27 536
5058.94 614
5059.61 650
5060.28 575
5060.95 587
5061.62 613
5062.30 651
5062.97 636
5063.64 579
5064.31 609
5064.98 547
5065.65 664
5066.32 550
5067.00 526
5067.67 608
5068.34 628
5069.01 646
5069.68 628
5070.35 537
5071.03 676
5071.70 625
5072.37 542
5073.04 557
5073.71 548
5074.39 560
5075.06 645
5075.73 672
5076.40 621
5077.07 655
5077.75 683
5078.42 716
5079.09 857
5079.76 725
5080.44 723
5081.11 671
5081.78 613
5082.45 701
5083.13 658
5083.80 684
5084.47 596
5085.14 625
5085.82 663
5086.49 696
5087.16 705
5087.84 761
5088.51 672
5089.18 769
5089.85 874
5090.53 899
5091.20 808
5091.87 677
5092.55 782
5093.22 729
5093.89 796
5094.57 701
5095.24 715
5095.91 722
5096.59 714
5097.26 684
5097.93 711
5098.61 660
5099.28 691
5099.96 635
5100.63 640
5101.30 619
5101.98 664
5102.65 689
5103.33 691
5104.00 700
5104.67 708
5105.35 631
5106.02 615
5106.70 672
5107.37 749
5108.04 650
5108.72 555
5109.39 564
5110.07 626
5110.74 693
5111.42 643
5112.09 561
5112.77 669
5113.44 626
5114.11 695
5114.79 657
5115.46 682
5116.14 690
5116.81 750
5117.49 744
5118.16 793
5118.84 760
5119.51 736
5120.19 798
5120.86 764
5121.54 705
5122.21 812
5122.89 775
5123.56 602
5124.24 658
5124.92 704
5125.59 758
5126.27 707
5126.94 718
5127.62 761
5128.29 732
5128.97 622
5129.64 746
5130.32 682
5131.00 680
5131.67 698
5132.35 665
5133.02 671
5133.70 580
5134.38 612
5135.05 592
5135.73 612
5136.40 681
5137.08 714
5137.76 609
5138.43 595
5139.11 699
5139.79 576
5140.46 649
5141.14 609
5141.81 574
5142.49 600
5143.17 609
5143.84 559
5144.52 655
5145.20 703
5145.87 666
5146.55 606
5147.23 569
5147.91 626
5148.58 648
5149.26 600
5149.94 639
5150.61 545
5151.29 601
5151.97 727
5152.64 641
5153.32 580
5154.00 594
5154.68 562
5155.35 577
5156.03 605
5156.71 646
5157.39 582
5158.06 670
5158.74 597
5159.42 626
5160.10 542
5160.77 598
5161.45 647
5162.13 672
5162.81 575
5163.49 636
5164.16 626
5164.84 645
5165.52 622
5166.20 711
5166.88 682
5167.55 625
5168.23 547
5168.91 558
5169.59 554
5170.27 549
5170.95 566
5171.62 587
5172.30 547
5172.98 616
5173.66 676
5174.34 557
5175.02 643
5175.70 622
5176.38 562
5177.05 542
5177.73 572
5178.41 624
5179.09 562
5179.77 671
5180.45 597
5181.13 571
5181.81 563
5182.49 689
5183.17 676
5183.84 620
5184.52 528
5185.20 579
5185.88 579
5186.56 646
5187.24 587
5187.92 634
5188.60 579
5189.28 574
5189.96 551
5190.64 517
5191.32 468
5192.00 513
5192.68 603
5193.36 573
5194.04 540
5194.72 579
5195.40 552
5196.08 572
5196.76 610
5197.44 609
5198.12 579
5198.80 620
5199.48 637
5200.16 616
5200.84 626
5201.52 634
5202.20 558
5202.88 587
5203.56 591
5204.24 683
5204.92 683
5205.60 639
5206.29 640
5206.97 614
5207.65 597
5208.33 540
5209.01 605
5209.69 652
5210.37 728
5211.05 703
5211.73 617
5212.41 615
5213.10 641
5213.78 657
5214.46 689
5215.14 775
5215.82 711
5216.50 615
5217.18 645
5217.86 620
5218.55 791
5219.23 661
5219.91 659
5220.59 646
5221.27 703
5221.95 760
5222.64 774
5223.32 748
5224.00 769
5224.68 721
5225.36 573
5226.05 595
5226.73 631
5227.41 633
5228.09 591
5228.77 712
5229.46 727
5230.14 692
5230.82 635
5231.50 632
5232.19 676
5232.87 682
5233.55 609
5234.23 598
5234.92 729
5235.60 636
5236.28 643
5236.96 572
5237.65 681
5238.33 729
5239.01 623
5239.70 613
5240.38 667
5241.06 735
5241.75 739
5242.43 635
5243.11 682
5243.79 719
5244.48 641
5245.16 593
5245.84 674
5246.53 674
5247.21 698
5247.89 787
5248.58 780
5249.26 720
5249.95 742
5250.63 745
5251.31 741
5252.00 708
5252.68 723
5253.36 664
5254.05 728
5254.73 715
5255.42 702
5256.10 716
5256.78 629
5257.47 650
5258.15 625
5258.84 609
5259.52 581
5260.20 712
5260.89 727
5261.57 623
5262.26 787
5262.94 801
5263.63 732
5264.31 721
5265.00 704
5265.68 683
5266.37 792
5267.05 702
5267.73 680
5268.42 692
5269.10 613
5269.79 698
5270.47 716
5271.16 653
5271.84 591
5272.53 688
5273.21 664
5273.90 608
5274.58 740
5275.27 755
5275.95 674
5276.64 627
5277.33 611
5278.01 584
5278.70 644
5279.38 676
5280.07 786
5280.75 639
5281.44 761
5282.12 624
5282.81 690
5283.50 720
5284.18 705
5284.87 668
5285.55 652
5286.24 660
5286.93 658
5287.61 582
5288.30 619
5288.98 673
5289.67 656
5290.36 607
5291.04 662
5291.73 647
5292.42 725
5293.10 632
5293.79 591
5294.47 627
5295.16 648
5295.85 666
5296.53 659
5297.22 655
5297.91 666
5298.59 786
5299.28 725
5299.97 701
5300.65 721
5301.34 728
5302.03 834
5302.72 822
5303.40 834
5304.09 812
5304.78 781
5305.46 827
5306.15 931
5306.84 931
5307.53 831
5308.21 755
5308.90 936
5309.59 859
5310.28 839
5310.96 888
5311.65 988
5312.34 855
5313.03 886
5313.71 987
5314.40 912
5315.09 969
5315.78 845
5316.47 760
5317.15 825
5317.84 861
5318.53 870
5319.22 885
5319.91 823
5320.59 751
5321.28 779
5321.97 874
5322.66 868
5323.35 740
5324.04 768
5324.72 718
5325.41 737
5326.10 721
5326.79 715
5327.48 632
5328.17 660
5328.86 635
5329.54 742
5330.23 741
5330.92 608
5331.61 655
5332.30 685
5332.99 624
5333.68 608
5334.37 656
5335.06 773
5335.75 656
5336.43 607
5337.12 617
5337.81 601
5338.50 622
5339.19 588
5339.88 654
5340.57 640
5341.26 659
5341.95 637
5342.64 624
5343.33 514
5344.02 580
5344.71 668
5345.40 659
5346.09 694
5346.78 648
5347.47 769
5348.16 795
5348.85 876
5349.54 839
5350.23 795
5350.92 744
5351.61 780
5352.30 755
5352.99 770
5353.68 719
5354.37 719
5355.06 723
5355.75 630
5356.44 628
5357.13 660
5357.82 683
5358.51 700
5359.20 670
5359.89 679
5360.58 709
5361.28 677
5361.97 708
5362.66 717
5363.35 595
5364.04 585
5364.73 643
5365.42 669
5366.11 612
5366.80 557
5367.50 670
5368.19 639
5368.88 622
5369.57 576
5370.26 590
5370.95 543
5371.64 538
5372.33 575
5373.03 565
5373.72 632
5374.41 648
5375.10 598
5375.79 628
5376.48 646
5377.18 550
5377.87 643
5378.56 637
5379.25 617
5379.94 578
5380.64 633
5381.33 640
5382.02 650
5382.71 642
5383.41 544
5384.10 605
5384.79 567
5385.48 606
5386.17 670
5386.87 682
5387.56 651
5388.25 624
5388.94 583
5389.64 607
5390.33 654
5391.02 602
5391.72 708
5392.41 661
5393.10 671
5393.79 592
5394.49 667
5395.18 604
5395.87 658
5396.57 639
5397.26 607
5397.95 603
5398.65 662
5399.34 580
5400.03 539
5400.73 595
5401.42 673
5402.11 559
5402.81 572
5403.50 553
5404.19 625
5404.89 754
5405.58 621
5406.27 623
5406.97 617
5407.66 622
5408.36 693
5409.05 621
5409.74 620
5410.44 587
5411.13 656
5411.83 645
5412.52 643
5413.21 686
5413.91 669
5414.60 642
5415.30 633
5415.99 564
5416.69 554
5417.38 619
5418.07 658
5418.77 620
5419.46 736
5420.16 735
5420.85 714
5421.55 608
5422.24 591
5422.94 597
5423.63 664
5424.33 579
5425.02 666
5425.72 655
5426.41 597
5427.11 679
5427.80 663
5428.50 616
5429.19 599
5429.89 696
5430.58 602
5431.28 620
5431.97 652
5432.67 694
5433.36 740
5434.06 709
5434.75 687
5435.45 742
5436.15 757
5436.84 671
5437.54 658
5438.23 657
5438.93 708
5439.62 770
5440.32 693
5441.02 643
5441.71 766
5442.41 709
5443.10 740
5443.80 837
5444.50 805
5445.19 832
5445.89 924
5446.59 845
5447.28 897
5447.98 837
5448.68 819
5449.37 862
5450.07 860
5450.76 909
5451.46 802
5452.16 832
5452.85 854
5453.55 814
5454.25 742
5454.94 775
5455.64 849
5456.34 918
5457.04 835
5457.73 878
5458.43 919
5459.13 842
5459.82 798
5460.52 809
5461.22 804
5461.92 943
5462.61 860
5463.31 823
5464.01 882
5464.71 846
5465.40 901
5466.10 886
5466.80 902
5467.50 1073
5468.19 864
5468.89 881
5469.59 958
5470.29 1007
5470.98 894
5471.68 965
5472.38 1058
5473.08 1073
5473.78 1074
5474.47 1113
5475.17 1044
5475.87 1192
5476.57 1163
5477.27 1211
5477.97 1293
5478.66 1544
5479.36 1542
5480.06 1578
5480.76 1830
5481.46 1795
5482.16 1711
5482.85 1515
5483.55 1373
5484.25 1284
5484.95 1393
5485.65 1234
5486.35 1269
5487.05 1311
5487.75 1172
5488.45 1157
5489.14 1263
5489.84 1299
5490.54 1256
5491.24 1278
5491.94 1355
5492.64 1359
5493.34 1262
5494.04 1281
5494.74 1220
5495.44 1521
5496.14 1545
5496.84 1530
5497.54 1804
5498.24 1923
5498.94 2065
5499.63 2315
5500.33 2239
5501.03 2573
5501.73 2569
5502.43 2303
5503.13 2032
5503.83 2014
5504.53 1772
5505.23 1721
5505.93 1526
5506.63 1287
5507.33 1228
5508.03 1149
5508.73 1079
5509.44 1017
5510.14 1042
5510.84 1081
5511.54 1089
5512.24 1083
5512.94 984
5513.64 1002
5514.34 977
5515.04 889
5515.74 1018
5516.44 1130
5517.14 1072
5517.84 1026
5518.54 1095
5519.24 969
5519.95 884
5520.65 910
5521.35 857
5522.05 888
5522.75 826
5523.45 935
5524.15 848
5524.85 934
5525.55 768
5526.26 847
5526.96 823
5527.66 817
5528.36 870
5529.06 795
5529.76 1013
5530.47 985
5531.17 927
5531.87 734
5532.57 753
5533.27 746
5533.97 709
5534.68 678
5535.38 681
5536.08 670
5536.78 710
5537.48 747
5538.19 694
5538.89 765
5539.59 770
5540.29 794
5541.00 759
5541.70 748
5542.40 753
5543.10 745
5543.81 761
5544.51 724
5545.21 767
5545.91 745
5546.62 783
5547.32 750
5548.02 704
5548.72 618
5549.43 747
5550.13 704
5550.83 747
5551.54 750
5552.24 766
5552.94 786
5553.64 663
5554.35 681
5555.05 704
5555.75 773
5556.46 687
5557.16 644
5557.86 643
5558.57 681
5559.27 667
5559.97 639
5560.68 689
5561.38 714
5562.09 680
5562.79 671
5563.49 668
5564.20 678
5564.90 706
5565.60 693
5566.31 656
5567.01 685
5567.72 570
5568.42 672
5569.12 719
5569.83 685
5570.53 719
5571.24 756
5571.94 687
5572.65 739
5573.35 621
5574.05 662
5574.76 693
5575.46 693
5576.17 653
5576.87 668
5577.58 690
5578.28 612
5578.99 640
5579.69 551
5580.40 606
5581.10 615
5581.81 581
5582.51 547
5583.22 508
5583.92 537
5584.63 557
5585.33 589
5586.04 664
5586.74 638
5587.45 567
5588.15 650
5588.86 660
5589.56 546
5590.27 603
5590.97 599
5591.68 639
5592.39 596
5593.09 632
5593.80 590
5594.50 566
5595.21 592
5595.91 585
5596.62 619
5597.33 624
5598.03 665
5598.74 561
5599.44 583
5600.15 552
5600.86 563
5601.56 614
5602.27 626
5602.97 623
5603.68 618
5604.39 610
5605.09 577
5605.80 651
5606.51 641
5607.21 633
5607.92 557
5608.63 566
5609.33 702
5610.04 676
5610.75 616
5611.45 654
5612.16 571
5612.87 543
5613.57 614
5614.28 636
5614.99 612
5615.69 648
5616.40 712
5617.11 681
5617.82 774
5618.52 651
5619.23 631
5619.94 663
5620.64 665
5621.35 663
5622.06 597
5622.77 619
5623.47 647
5624.18 564
5624.89 586
5625.60 599
5626.30 646
5627.01 706
5627.72 697
5628.43 647
5629.14 707
5629.84 754
5630.55 661
5631.26 736
5631.97 732
5632.68 720
5633.38 746
5634.09 654
5634.80 671
5635.51 743
5636.22 818
5636.93 827
5637.63 869
5638.34 833
5639.05 753
5639.76 792
5640.47 723
5641.18 676
5641.89 650
5642.59 637
5643.30 612
5644.01 605
5644.72 640
5645.43 674
5646.14 622
5646.85 627
5647.56 704
5648.27 648
5648.98 636
5649.68 647
5650.39 601
5651.10 645
5651.81 720
5652.52 593
5653.23 600
5653.94 638
5654.65 637
5655.36 620
5656.07 645
5656.78 707
5657.49 730
5658.20 680
5658.91 694
5659.62 683
5660.33 667
5661.04 652
5661.75 664
5662.46 712
5663.17 626
5663.88 696
5664.59 683
5665.30 676
5666.01 619
5666.72 627
5667.43 741
5668.14 803
5668.85 779
5669.56 842
5670.27 832
5670.98 737
5671.69 837
5672.40 830
5673.11 698
5673.82 709
5674.53 624
5675.24 658
5675.96 651
5676.67 660
5677.38 672
5678.09 636
5678.80 779
5679.51 647
5680.22 637
5680.93 686
5681.64 609
5682.36 621
5683.07 640
5683.78 622
5684.49 654
5685.20 635
5685.91 625
5686.62 654
5687.34 661
5688.05 626
5688.76 682
5689.47 634
5690.18 705
5690.89 622
5691.61 604
5692.32 571
5693.03 612
5693.74 599
5694.45 555
5695.17 614
5695.88 568
5696.59 525
5697.30 580
5698.01 560
5698.73 585
5699.44 583
5700.15 580
5700.86 546
5701.58 581
5702.29 632
5703.00 584
5703.71 535
5704.43 580
5705.14 585
5705.85 498
5706.56 603
5707.28 550
5707.99 574
5708.70 619
5709.42 618
5710.13 628
5710.84 534
5711.55 567
5712.27 557
5712.98 542
5713.69 541
5714.41 593
5715.12 599
5715.83 533
5716.55 572
5717.26 569
5717.97 581
5718.69 650
5719.40 614
5720.11 583
5720.83 555
5721.54 515
5722.26 588
5722.97 588
5723.68 556
5724.40 548
5725.11 585
5725.82 629
5726.54 611
5727.25 626
5727.97 639
5728.68 655
5729.40 585
5730.11 595
5730.82 662
5731.54 647
5732.25 519
5732.97 520
5733.68 582
5734.40 594
5735.11 583
5735.83 552
5736.54 594
5737.25 549
5737.97 467
5738.68 542
5739.40 623
5740.11 552
5740.83 533
5741.54 581
5742.26 607
5742.97 628
5743.69 617
5744.40 547
5745.12 540
5745.83 576
5746.55 637
5747.26 614
5747.98 588
5748.70 635
5749.41 621
5750.13 666
5750.84 706
5751.56 596
5752.27 594
5752.99 652
5753.70 625
5754.42 604
5755.14 644
5755.85 616
5756.57 768
5757.28 649
5758.00 569
5758.72 664
5759.43 694
5760.15 742
5760.86 697
5761.58 768
5762.30 724
5763.01 725
5763.73 740
5764.44 720
5765.16 678
5765.88 776
5766.59 809
5767.31 892
5768.03 954
5768.74 1038
5769.46 1141
5770.18 1046
5770.89 1138
5771.61 1182
5772.33 1036
5773.04 1000
5773.76 901
5774.48 925
5775.20 818
5775.91 759
5776.63 830
5777.35 760
5778.06 744
5778.78 770
5779.50 784
5780.22 779
5780.93 749
5781.65 798
5782.37 740
5783.09 771
5783.80 766
5784.52 632
5785.24 690
5785.96 671
5786.67 772
5787.39 726
5788.11 730
5788.83 631
5789.55 605
5790.26 640
5790.98 647
5791.70 609
5792.42 603
5793.14 694
5793.85 643
5794.57 643
5795.29 732
5796.01 690
5796.73 691
5797.45 590
5798.16 658
5798.88 708
5799.60 748
5800.32 723
5801.04 653
5801.76 631
5802.48 660
5803.19 687
5803.91 688
5804.63 689
5805.35 646
5806.07 619
5806.79 555
5807.51 592
5808.23 636
5808.95 664
5809.67 669
5810.38 708
5811.10 691
5811.82 654
5812.54 667
5813.26 648
5813.98 602
5814.70 636
5815.42 618
5816.14 568
5816.86 520
5817.58 528
5818.30 538
5819.02 603
5819.74 593
5820.46 607
5821.18 784
5821.90 729
5822.62 610
5823.34 655
5824.06 664
5824.78 696
5825.50 592
5826.22 581
5826.94 593
5827.66 609
5828.38 559
5829.10 619
5829.82 540
5830.54 599
5831.26 681
5831.98 611
5832.70 557
5833.42 558
5834.14 638
5834.86 688
5835.59 591
5836.31 616
5837.03 691
5837.75 627
5838.47 565
5839.19 595
5839.91 613
5840.63 631
5841.35 589
5842.07 623
5842.80 584
5843.52 647
5844.24 565
5844.96 576
5845.68 672
5846.40 739
5847.12 678
5847.85 672
5848.57 663
5849.29 654
5850.01 684
5850.73 642
5851.45 678
5852.18 665
5852.90 586
5853.62 676
5854.34 585
5855.06 614
5855.79 655
5856.51 680
5857.23 656
5857.95 656
5858.67 617
5859.40 569
5860.12 639
5860.84 614
5861.56 691
5862.29 682
5863.01 706
5863.73 666
5864.45 682
5865.18 668
5865.90 680
5866.62 567
5867.34 632
5868.07 633
5868.79 660
5869.51 695
5870.24 753
5870.96 741
5871.68 695
5872.40 689
5873.13 721
5873.85 654
5874.57 722
5875.30 645
5876.02 618
5876.74 642
5877.47 636
5878.19 616
5878.91 680
5879.64 745
5880.36 735
5881.08 726
5881.81 706
5882.53 650
5883.26 703
5883.98 740
5884.70 790
5885.43 750
5886.15 685
5886.88 657
5887.60 695
5888.32 646
5889.05 760
5889.77 737
5890.50 731
5891.22 771
5891.94 801
5892.67 716
5893.39 707
5894.12 720
5894.84 701
5895.57 761
5896.29 705
5897.01 756
5897.74 718
5898.46 783
5899.19 801
5899.91 788
5900.64 732
5901.36 704
5902.09 706
5902.81 712
5903.54 744
5904.26 768
5904.99 760
5905.71 797
5906.44 832
5907.16 842
5907.89 740
5908.61 737
5909.34 816
5910.06 769
5910.79 788
5911.52 874
5912.24 890
5912.97 763
5913.69 825
5914.42 821
5915.14 842
5915.87 897
5916.60 916
5917.32 959
5918.05 944
5918.77 933
5919.50 831
5920.22 825
5920.95 863
5921.68 913
5922.40 971
5923.13 832
5923.86 839
5924.58 903
5925.31 871
5926.03 918
5926.76 1131
5927.49 1017
5928.21 1063
5928.94 1037
5929.67 1060
5930.39 1087
5931.12 1125
5931.85 1097
5932.57 1018
5933.30 1112
5934.03 1064
5934.75 1094
5935.48 1065
5936.21 1092
5936.94 1126
5937.66 1090
5938.39 1175
5939.12 1110
5939.84 1131
5940.57 1234
5941.30 1252
5942.03 1338
5942.75 1340
5943.48 1366
5944.21 1442
5944.94 1417
5945.66 1477
5946.39 1385
5947.12 1481
5947.85 1706
5948.57 1701
5949.30 1674
5950.03 1806
5950.76 2012
5951.48 2185
5952.21 2046
5952.94 2147
5953.67 2249
5954.40 2211
5955.13 2051
5955.85 1816
5956.58 2094
5957.31 2034
5958.04 1896
5958.77 1944
5959.49 2020
5960.22 1890
5960.95 1941
5961.68 1918
5962.41 1904
5963.14 2123
5963.87 2281
5964.60 2390
5965.32 2587
5966.05 2647
5966.78 2834
5967.51 2889
5968.24 2871
5968.97 2990
5969.70 2614
5970.43 2326
5971.16 2541
5971.88 2508
5972.61 2402
5973.34 2078
5974.07 2188
5974.80 2264
5975.53 2190
5976.26 2144
5976.99 2072
5977.72 2256
5978.45 2379
5979.18 2155
5979.91 2376
5980.64 2361
5981.37 2416
5982.10 2480
5982.83 2696
5983.56 2648
5984.29 2509
5985.02 2661
5985.75 2647
5986.48 2496
5987.21 2539
5987.94 2624
5988.67 2693
5989.40 2550
5990.13 2690
5990.86 2726
5991.59 2694
5992.32 2657
5993.05 2808
5993.78 2813
5994.51 2902
5995.24 2782
5995.97 2912
5996.70 3096
5997.43 2969
5998.16 2889
5998.90 2850
5999.63 2882
6000.36 3007
6001.09 2862
6001.82 2692
6002.55 2711
6003.28 2557
6004.01 2658
6004.74 2670
6005.47 2877
6006.21 2946
6006.94 3106
6007.67 3476
6008.40 3644
6009.13 4266
6009.86 4952
6010.59 5518
6011.33 5876
6012.06 6537
6012.79 6885
6013.52 6801
6014.25 6868
6014.98 6612
6015.72 6289
6016.45 5969
6017.18 5465
6017.91 4800
6018.64 4250
6019.38 3825
6020.11 3289
6020.84 2861
6021.57 2772
6022.30 2617
6023.04 2371
6023.77 2228
6024.50 1965
6025.23 2161
6025.97 2349
6026.70 2408
6027.43 2183
6028.16 2294
6028.90 2239
6029.63 2159
6030.36 2064
6031.10 2053
6031.83 2035
6032.56 1967
6033.29 1831
6034.03 1939
6034.76 2029
6035.49 1807
6036.23 1932
6036.96 1856
6037.69 1859
6038.43 1887
6039.16 1840
6039.89 1993
6040.63 2026
6041.36 1961
6042.09 1951
6042.83 1876
6043.56 2035
6044.29 2091
6045.03 1981
6045.76 2046
6046.49 2202
6047.23 2158
6047.96 2256
6048.70 2214
6049.43 2243
6050.16 2412
6050.90 2430
6051.63 2609
6052.37 2695
6053.10 2790
6053.83 2783
6054.57 2724
6055.30 2480
6056.04 2471
6056.77 2331
6057.50 2270
6058.24 2154
6058.97 2087
6059.71 2103
6060.44 1991
6061.18 1950
6061.91 1900
6062.65 1824
6063.38 1829
6064.12 1888
6064.85 2000
6065.59 1955
6066.32 1708
6067.06 1800
6067.79 1767
6068.53 1774
6069.26 1785
6070.00 1786
6070.73 1702
6071.47 1688
6072.20 1844
6072.94 1747
6073.67 1671
6074.41 1563
6075.14 1530
6075.88 1553
6076.61 1501
6077.35 1502
6078.09 1597
6078.82 1509
6079.56 1463
6080.29 1494
6081.03 1477
6081.76 1521
6082.50 1359
6083.24 1439
6083.97 1580
6084.71 1415
6085.44 1478
6086.18 1569
6086.92 1548
6087.65 1476
6088.39 1449
6089.13 1460
6089.86 1469
6090.60 1521
6091.33 1499
6092.07 1607
6092.81 1676
6093.54 1618
6094.28 1555
6095.02 1461
6095.75 1460
6096.49 1494
6097.23 1427
6097.96 1397
6098.70 1311
6099.44 1401
6100.18 1490
6100.91 1514
6101.65 1481
6102.39 1506
6103.12 1430
6103.86 1355
6104.60 1443
6105.34 1249
6106.07 1282
6106.81 1376
6107.55 1307
6108.28 1408
6109.02 1313
6109.76 1331
6110.50 1391
6111.24 1454
6111.97 1538
6112.71 1518
6113.45 1516
6114.19 1522
6114.92 1497
6115.66 1520
6116.40 1600
6117.14 1593
6117.88 1453
6118.61 1510
6119.35 1600
6120.09 1650
6120.83 1627
6121.57 1714
6122.31 1689
6123.04 1641
6123.78 1662
6124.52 1671
6125.26 1760
6126.00 1779
6126.74 1663
6127.47 1767
6128.21 1699
6128.95 1740
6129.69 1676
6130.43 1705
6131.17 1633
6131.91 1653
6132.65 1561
6133.39 1612
6134.12 1760
6134.86 1724
6135.60 1774
6136.34 1870
6137.08 1991
6137.82 2093
6138.56 2036
6139.30 2000
6140.04 2046
6140.78 2091
6141.52 2060
6142.26 2065
6143.00 2063
6143.74 2127
6144.48 2078
6145.21 2042
6145.95 2115
6146.69 2045
6147.43 1971
6148.17 1941
6148.91 2124
6149.65 2079
6150.39 2052
6151.13 2118
6151.87 2072
6152.61 1981
6153.35 1994
6154.09 2061
6154.83 2191
6155.58 2201
6156.32 2209
6157.06 2199
6157.80 2228
6158.54 2190
6159.28 2204
6160.02 2148
6160.76 2324
6161.50 2431
6162.24 2438
6162.98 2652
6163.72 2727
6164.46 2849
6165.20 2826
6165.94 2906
6166.69 2918
6167.43 3107
6168.17 3136
6168.91 3033
6169.65 3112
6170.39 3040
6171.13 2975
6171.87 3152
6172.61 3062
6173.36 2942
6174.10 3030
6174.84 2910
6175.58 3005
6176.32 3178
6177.06 3210
6177.81 3308
6178.55 3759
6179.29 4457
6180.03 4902
6180.77 5414
6181.51 6057
6182.26 6586
6183.00 7147
6183.74 7488
6184.48 7563
6185.22 7432
6185.97 6987
6186.71 6371
6187.45 5710
6188.19 5166
6188.94 4594
6189.68 4062
6190.42 3892
6191.16 3611
6191.91 3523
6192.65 3327
6193.39 3292
6194.13 3261
6194.88 3374
6195.62 3154
6196.36 3192
6197.10 3410
6197.85 3537
6198.59 3431
6199.33 3440
6200.08 3416
6200.82 3325
6201.56 3459
6202.31 3453
6203.05 3617
6203.79 3782
6204.53 4221
6205.28 4889
6206.02 5823
6206.76 6704
6207.51 7853
6208.25 8695
6209.00 9315
6209.74 9991
6210.48 10220
6211.23 9965
6211.97 9444
6212.71 8481
6213.46 7453
6214.20 6160
6214.94 5504
6215.69 4520
6216.43 3913
6217.18 3469
6217.92 3130
6218.67 2910
6219.41 2668
6220.15 2683
6220.90 2686
6221.64 2659
6222.39 2787
6223.13 2810
6223.88 2747
6224.62 2880
6225.36 2774
6226.11 2860
6226.85 2603
6227.60 2410
6228.34 2455
6229.09 2301
6229.83 2212
6230.58 2100
6231.32 2000
6232.07 2177
6232.81 2072
6233.56 2007
6234.30 1974
6235.05 2022
6235.79 2020
6236.54 2061
6237.28 2048
6238.03 2061
6238.77 1990
6239.52 2021
6240.26 2140
6241.01 2217
6241.75 2353
6242.50 2377
6243.25 2170
6243.99 2169
6244.74 2130
6245.48 2205
6246.23 2090
6246.97 2106
6247.72 2127
6248.47 2116
6249.21 2185
6249.96 2128
6250.70 2003
6251.45 1841
6252.20 1981
6252.94 1986
6253.69 1908
6254.43 1732
6255.18 1734
6255.93 1875
6256.67 1995
6257.42 1857
6258.17 1773
6258.91 1855
6259.66 1879
6260.41 1773
6261.15 1695
6261.90 1730
6262.65 1729
6263.39 1623
6264.14 1706
6264.89 1672
6265.63 1619
6266.38 1652
6267.13 1638
6267.87 1547
6268.62 1586
6269.37 1562
6270.12 1583
6270.86 1549
6271.61 1516
6272.36 1609
6273.11 1626
6273.85 1547
6274.60 1492
6275.35 1601
6276.10 1717
6276.84 1651
6277.59 1739
6278.34 1597
6279.09 1583
6279.83 1594
6280.58 1531
6281.33 1451
6282.08 1473
6282.83 1434
6283.57 1432
6284.32 1342
6285.07 1417
6285.82 1476
6286.57 1466
6287.31 1399
6288.06 1367
6288.81 1342
6289.56 1306
6290.31 1262
6291.06 1313
6291.80 1237
6292.55 1269
6293.30 1186
6294.05 1230
6294.80 1187
6295.55 1175
6296.30 1224
6297.04 1281
6297.79 1344
6298.54 1169
6299.29 1189
6300.04 1275
6300.79 1238
6301.54 1181
6302.29 1174
6303.04 1132
6303.79 1094
6304.53 1167
6305.28 1133
6306.03 1186
6306.78 1379
6307.53 1326
6308.28 1225
6309.03 1212
6309.78 1249
6310.53 1272
6311.28 1251
6312.03 1201
6312.78 1210
6313.53 1170
6314.28 1239
6315.03 1468
6315.78 1330
6316.53 1328
6317.28 1339
6318.03 1344
6318.78 1296
6319.53 1181
6320.28 1172
6321.03 1229
6321.78 1187
6322.53 1145
6323.28 1103
6324.03 1125
6324.78 1098
6325.53 1058
6326.28 1044
6327.03 978
6327.78 1049
6328.53 1095
6329.28 1044
6330.04 1062
6330.79 1188
6331.54 1085
6332.29 1009
6333.04 1055
6333.79 1099
6334.54 1087
6335.29 1152
6336.04 1099
6336.79 998
6337.55 992
6338.30 982
6339.05 1028
6339.80 938
6340.55 971
6341.30 1065
6342.05 1046
6342.81 983
6343.56 941
6344.31 968
6345.06 978
6345.81 1074
6346.56 1054
6347.32 1095
6348.07 1107
6348.82 1125
6349.57 1100
6350.32 1136
6351.07 1070
6351.83 1076
6352.58 1094
6353.33 1132
6354.08 1145
6354.84 1148
6355.59 1150
6356.34 1129
6357.09 1121
6357.84 1125
6358.60 1125
6359.35 1096
6360.10 1117
6360.85 1108
6361.61 1023
6362.36 1004
6363.11 1060
6363.87 953
6364.62 913
6365.37 891
6366.12 1035
6366.88 1035
6367.63 1038
6368.38 1072
6369.14 1026
6369.89 994
6370.64 1108
6371.40 1049
6372.15 1097
6372.90 962
6373.66 1060
6374.41 1054
6375.16 977
6375.92 1000
6376.67 875
6377.42 989
6378.18 1032
6378.93 996
6379.68 1089
6380.44 1061
6381.19 1095
6381.95 1175
6382.70 1105
6383.45 1109
6384.21 992
6384.96 1046
6385.71 993
6386.47 1009
6387.22 1060
6387.98 982
6388.73 1001
6389.49 998
6390.24 954
6390.99 995
6391.75 1092
6392.50 1042
6393.26 960
6394.01 936
6394.77 1006
6395.52 928
6396.28 961
6397.03 1061
6397.79 960
6398.54 1051
6399.30 1036
6400.05 1046
6400.81 1030
6401.56 952
6402.32 1033
6403.07 984
6403.83 1053
6404.58 930
6405.34 951
6406.09 1090
6406.85 1150
6407.60 1061
6408.36 1032
6409.11 1038
6409.87 1094
6410.62 1010
6411.38 1082
6412.13 1022
6412.89 1167
6413.65 1042
6414.40 1090
6415.16 1075
6415.91 1001
6416.67 1127
6417.43 1074
6418.18 1092
6418.94 1079
6419.69 1012
6420.45 980
6421.21 1069
6421.96 1066
6422.72 1094
6423.47 1035
6424.23 1139
6424.99 1057
6425.74 1007
6426.50 979
6427.26 1064
6428.01 1072
6428.77 1002
6429.53 1074
6430.28 1054
6431.04 1016
6431.80 1068
6432.55 1101
6433.31 1090
6434.07 1031
6434.82 1054
6435.58 1189
6436.34 1175
6437.10 1150
6437.85 1150
6438.61 1161
6439.37 1172
6440.12 1138
6440.88 1107
6441.64 1153
6442.40 1119
6443.15 1196
6443.91 1153
6444.67 1103
6445.43 1301
6446.18 1255
6446.94 1233
6447.70 1274
6448.46 1330
6449.21 1262
6449.97 1318
6450.73 1358
6451.49 1241
6452.25 1182
6453.00 1211
6453.76 1301
6454.52 1272
6455.28 1257
6456.04 1375
6456.80 1282
6457.55 1264
6458.31 1343
6459.07 1250
6459.83 1326
6460.59 1380
6461.35 1327
6462.10 1360
6462.86 1491
6463.62 1538
6464.38 1581
6465.14 1482
6465.90 1575
6466.66 1682
6467.42 1654
6468.17 1596
6468.93 1674
6469.69 1669
6470.45 1699
6471.21 1747
6471.97 1638
6472.73 1632
6473.49 1783
6474.25 1819
6475.01 1858
6475.77 1697
6476.53 1799
6477.28 2035
6478.04 1952
6478.80 1919
6479.56 1970
6480.32 1962
6481.08 2045
6481.84 1985
6482.60 2138
6483.36 2149
6484.12 2222
6484.88 2208
6485.64 2186
6486.40 2188
6487.16 2207
6487.92 2168
6488.68 2158
6489.44 2230
6490.20 2292
6490.96 2424
6491.72 2497
6492.48 2547
6493.24 2570
6494.00 2732
6494.76 2795
6495.53 2819
6496.29 2704
6497.05 2868
6497.81 2710
6498.57 2675
6499.33 2643
6500.09 2606
6500.85 2629
6501.61 2855
6502.37 3081
6503.13 3399
6503.89 3902
6504.65 4341
6505.42 5174
6506.18 6228
6506.94 7256
6507.70 8263
6508.46 9529
6509.22 9876
6509.98 9825
6510.74 9739
6511.51 8893
6512.27 8036
6513.03 7156
6513.79 6143
6514.55 5259
6515.31 4639
6516.08 4169
6516.84 3793
6517.60 3589
6518.36 3373
6519.12 3279
6519.89 3201
6520.65 3293
6521.41 3459
6522.17 3402
6522.93 3383
6523.70 3371
6524.46 3494
6525.22 3675
6525.98 3658
6526.74 3697
6527.51 3761
6528.27 3696
6529.03 3704
6529.79 3973
6530.56 4080
6531.32 4091
6532.08 4434
6532.85 4865
6533.61 5306
6534.37 6154
6535.13 7356
6535.90 8021
6536.66 8807
6537.42 9327
6538.19 9069
6538.95 8349
6539.71 8031
6540.47 7073
6541.24 6024
6542.00 5189
6542.76 4325
6543.53 3743
6544.29 3444
6545.05 3289
6545.82 3284
6546.58 3056
6547.35 3138
6548.11 3057
6548.87 3025
6549.64 3145
6550.40 2988
6551.16 3128
6551.93 3088
6552.69 3301
6553.46 3462
6554.22 3575
6554.98 3599
6555.75 3639
6556.51 3764
6557.28 3563
6558.04 3462
6558.80 3293
6559.57 3051
6560.33 2973
6561.10 2966
6561.86 2727
6562.63 2852
6563.39 2669
6564.15 2667
6564.92 2786
6565.68 2803
6566.45 2812
6567.21 2720
6567.98 2757
6568.74 2679
6569.51 2490
6570.27 2622
6571.04 2768
6571.80 2821
6572.57 2739
6573.33 2653
6574.10 2756
6574.86 2905
6575.63 2849
6576.39 2899
6577.16 2999
6577.92 2963
6578.69 2793
6579.45 2756
6580.22 2772
6580.99 2664
6581.75 2824
6582.52 2736
6583.28 2693
6584.05 2644
6584.81 2631
6585.58 2727
6586.35 2686
6587.11 2654
6587.88 2693
6588.64 2724
6589.41 2701
6590.18 2767
6590.94 2916
6591.71 2961
6592.47 3158
6593.24 3202
6594.01 3347
6594.77 3494
6595.54 3504
6596.31 3425
6597.07 3238
6597.84 3172
6598.61 3143
6599.37 2925
6600.14 2981
6600.91 2785
6601.67 2446
6602.44 2467
6603.21 2373
6603.97 2146
6604.74 2343
6605.51 2306
6606.27 2112
6607.04 2230
6607.81 2392
6608.57 2360
6609.34 2213
6610.11 2230
6610.88 2139
6611.64 2138
6612.41 2270
6613.18 2412
6613.95 2172
6614.71 2190
6615.48 2148
6616.25 2101
6617.02 2101
6617.78 2178
6618.55 2120
6619.32 2280
6620.09 2453
6620.85 2515
6621.62 2470
6622.39 2520
6623.16 2596
6623.93 2612
6624.69 2436
6625.46 2379
6626.23 2350
6627.00 2413
6627.77 2173
6628.54 2244
6629.30 2358
6630.07 2128
6630.84 2185
6631.61 2185
6632.38 2241
6633.15 2354
6633.91 2464
6634.68 2389
6635.45 2493
6636.22 2618
6636.99 2688
6637.76 2600
6638.53 2694
6639.30 2692
6640.06 2700
6640.83 2742
6641.60 2720
6642.37 2624
6643.14 2520
6643.91 2257
6644.68 2159
6645.45 2085
6646.22 2224
6646.99 2104
6647.76 2000
6648.53 1739
6649.30 1790
6650.07 1788
6650.83 1683
6651.60 1791
6652.37 1740
6653.14 1725
6653.91 1861
6654.68 1787
6655.45 1926
6656.22 1874
6656.99 1747
6657.76 1627
6658.53 1643
6659.30 1646
6660.07 1644
6660.84 1725
6661.61 1616
6662.38 1633
6663.15 1584
6663.92 1690
6664.70 1722
6665.47 1631
6666.24 1663
6667.01 1621
6667.78 1684
6668.55 1714
6669.32 1626
6670.09 1640
6670.86 1744
6671.63 1769
6672.40 1852
6673.17 1778
6673.94 1881
6674.71 1680
6675.49 1680
6676.26 1683
6677.03 1773
6677.80 1775
6678.57 1737
6679.34 1824
6680.11 1820
6680.88 1858
6681.65 1979
6682.43 2035
6683.20 2046
6683.97 2115
6684.74 2293
6685.51 2319
6686.28 2209
6687.06 2217
6687.83 1979
6688.60 1893
6689.37 1779
6690.14 1728
6690.91 1616
6691.69 1572
6692.46 1649
6693.23 1552
6694.00 1529
6694.77 1467
6695.55 1395
6696.32 1467
6697.09 1521
6697.86 1443
6698.64 1519
6699.41 1521
6700.18 1536
6700.95 1471
6701.73 1392
6702.50 1448
6703.27 1512
6704.04 1484
6704.82 1433
6705.59 1379
6706.36 1457
6707.13 1373
6707.91 1339
6708.68 1454
6709.45 1487
6710.23 1367
6711.00 1329
6711.77 1354
6712.55 1413
6713.32 1310
6714.09 1332
6714.87 1249
6715.64 1298
6716.41 1291
6717.19 1314
6717.96 1260
6718.73 1283
6719.51 1284
6720.28 1272
6721.05 1311
6721.83 1308
6722.60 1271
6723.37 1377
6724.15 1231
6724.92 1356
6725.70 1414
6726.47 1290
6727.24 1292
6728.02 1251
6728.79 1268
6729.57 1343
6730.34 1382
6731.11 1251
6731.89 1238
6732.66 1270
6733.44 1270
6734.21 1273
6734.99 1276
6735.76 1265
6736.54 1252
6737.31 1212
6738.08 1344
6738.86 1261
6739.63 1446
6740.41 1338
6741.18 1301
6741.96 1348
6742.73 1307
6743.51 1355
6744.28 1463
6745.06 1346
6745.83 1341
6746.61 1401
6747.38 1395
6748.16 1477
6748.93 1639
6749.71 1713
6750.48 1685
6751.26 1664
6752.04 1710
6752.81 1707
6753.59 1796
6754.36 1530
6755.14 1588
6755.91 1677
6756.69 1664
6757.46 1541
6758.24 1532
6759.02 1515
6759.79 1642
6760.57 1641
6761.34 1584
6762.12 1463
6762.90 1442
6763.67 1534
6764.45 1446
6765.22 1405
6766.00 1476
6766.78 1510
6767.55 1399
6768.33 1497
6769.11 1372
6769.88 1363
6770.66 1291
6771.44 1327
6772.21 1387
6772.99 1386
6773.77 1308
6774.54 1330
6775.32 1397
6776.10 1319
6776.87 1223
6777.65 1140
6778.43 1322
6779.20 1283
6779.98 1305
6780.76 1249
6781.53 1177
6782.31 1283
6783.09 1313
6783.87 1149
6784.64 1200
6785.42 1201
6786.20 1214
6786.98 1227
6787.75 1177
6788.53 1256
6789.31 1223
6790.09 1119
6790.86 1190
6791.64 1192
6792.42 1137
6793.20 1124
6793.97 1147
6794.75 1191
6795.53 1228
6796.31 1238
6797.09 1245
6797.86 1184
6798.64 1244
6799.42 1204
6800.20 1276
6800.98 1220
6801.76 1288
6802.53 1203
6803.31 1368
6804.09 1355
6804.87 1278
6805.65 1438
6806.43 1305
6807.20 1347
6807.98 1322
6808.76 1225
6809.54 1213
6810.32 1106
6811.10 1172
6811.88 1273
6812.66 1244
6813.44 1332
6814.21 1277
6814.99 1203
6815.77 1257
6816.55 1206
6817.33 1123
6818.11 1198
6818.89 1134
6819.67 1108
6820.45 1148
6821.23 1221
6822.01 1282
6822.79 1300
6823.57 1189
6824.35 1103
6825.12 1148
6825.90 1179
6826.68 1338
6827.46 1302
6828.24 1174
6829.02 1132
6829.80 1211
6830.58 1110
6831.36 1091
6832.14 1240
6832.92 1276
6833.70 1307
6834.48 1388
6835.26 1424
6836.04 1534
6836.82 1486
6837.60 1532
6838.39 1807
6839.17 1888
6839.95 1900
6840.73 1833
6841.51 1681
6842.29 1791
6843.07 1589
6843.85 1554
6844.63 1485
6845.41 1434
6846.19 1493
6846.97 1472
6847.75 1611
6848.53 1784
6849.32 1764
6850.10 1934
6850.88 2078
6851.66 2070
6852.44 2114
6853.22 2164
6854.00 2095
6854.78 1841
6855.56 1792
6856.35 1764
6857.13 1590
6857.91 1487
6858.69 1486
6859.47 1337
6860.25 1229
6861.04 1270
6861.82 1283
6862.60 1355
6863.38 1435
6864.16 1505
6864.94 1375
6865.73 1381
6866.51 1493
6867.29 1513
6868.07 1566
6868.85 1425
6869.64 1475
6870.42 1531
6871.20 1483
6871.98 1548
6872.77 1547
6873.55 1382
6874.33 1361
6875.11 1330
6875.90 1443
6876.68 1460
6877.46 1579
6878.24 1611
6879.03 1561
6879.81 1640
6880.59 1819
6881.37 1800
6882.16 1825
6882.94 1864
6883.72 1868
6884.51 1904
6885.29 2158
6886.07 2339
6886.86 2543
6887.64 2868
6888.42 3000
6889.21 2962
6889.99 2961
6890.77 2962
6891.56 2656
6892.34 2320
6893.12 2139
6893.91 1955
6894.69 1783
6895.47 1846
6896.26 1818
6897.04 1760
6897.82 1732
6898.61 1625
6899.39 1701
6900.18 1730
6900.96 1754
6901.74 1699
6902.53 1822
6903.31 1798
6904.10 1686
6904.88 1627
6905.66 1713
6906.45 1725
6907.23 1678
6908.02 1790
6908.80 1637
6909.59 1611
6910.37 1572
6911.16 1558
6911.94 1618
6912.72 1615
6913.51 1524
6914.29 1515
6915.08 1548
6915.86 1614
6916.65 1653
6917.43 1607
6918.22 1539
6919.00 1513
6919.79 1433
6920.57 1368
6921.36 1507
6922.14 1441
6922.93 1534
6923.71 1530
6924.50 1543
6925.28 1649
6926.07 1572
6926.86 1808
6927.64 1616
6928.43 1756
6929.21 1785
6930.00 1762
6930.78 1868
6931.57 1794
6932.35 1710
6933.14 1808
6933.93 1689
6934.71 1673
6935.50 1763
6936.28 1761
6937.07 1826
6937.86 1858
6938.64 1868
6939.43 2020
6940.21 2206
6941.00 2349
6941.79 2419
6942.57 2377
6943.36 2555
6944.15 2629
6944.93 2819
6945.72 2862
6946.51 2715
6947.29 2767
6948.08 2959
6948.86 2861
6949.65 2718
6950.44 2768
6951.23 2563
6952.01 2506
6952.80 2442
6953.59 2374
6954.37 2420
6955.16 2231
6955.95 2270
6956.73 2202
6957.52 2273
6958.31 2315
6959.10 2378
6959.88 2275
6960.67 2345
6961.46 2400
6962.25 2514
6963.03 2606
6963.82 2636
6964.61 2523
6965.40 2614
6966.18 2919
6966.97 2994
6967.76 2944
6968.55 3197
6969.33 3418
6970.12 3361
6970.91 3491
6971.70 3465
6972.49 3586
6973.27 3499
6974.06 3500
6974.85 3361
6975.64 3284
6976.43 3240
6977.21 3454
6978.00 3530
6978.79 3815
6979.58 4186
6980.37 4526
6981.16 5483
6981.95 6345
6982.73 7590
6983.52 9198
6984.31 10952
6985.10 12272
6985.89 13342
6986.68 14593
6987.47 14364
6988.26 13311
6989.04 11794
6989.83 10723
6990.62 8910
6991.41 7308
6992.20 6172
6992.99 4910
6993.78 4154
6994.57 3564
6995.36 3109
6996.15 2728
6996.94 2688
6997.73 2670
6998.51 2537
6999.30 2580
7000.09 2501
7000.88 2467
7001.67 2568
7002.46 2601
7003.25 2365
7004.04 2327
7004.83 2141
7005.62 2027
7006.41 1925
7007.20 1846
7007.99 1808
7008.78 1652
7009.57 1667
7010.36 1751
7011.15 1709
7011.94 1829
7012.73 1895
7013.52 1990
7014.31 1893
7015.10 1926
7015.89 2005
7016.69 1922
7017.48 1920
7018.27 1992
7019.06 2015
7019.85 1825
7020.64 1844
7021.43 1997
7022.22 2018
7023.01 2103
7023.80 2100
7024.59 2218
7025.38 2159
7026.17 2234
7026.97 2131
7027.76 2215
7028.55 2057
7029.34 1913
7030.13 1901
7030.92 1772
7031.71 1724
7032.50 1769
7033.30 1710
7034.09 1678
7034.88 1806
7035.67 1731
7036.46 1746
7037.25 1725
7038.05 1833
7038.84 1905
7039.63 1910
7040.42 1879
7041.21 2005
7042.01 1917
7042.80 1933
7043.59 1908
7044.38 1758
7045.17 1831
7045.97 1894
7046.76 2018
7047.55 2132
7048.34 2181
7049.13 2313
7049.93 2145
7050.72 2141
7051.51 2100
7052.30 2170
7053.10 2052
7053.89 2040
7054.68 1913
7055.47 1888
7056.27 1867
7057.06 1736
7057.85 1892
7058.65 1973
7059.44 1874
7060.23 1897
7061.02 1824
7061.82 1746
7062.61 1621
7063.40 1807
7064.20 1825
7064.99 1800
7065.78 1749
7066.58 1614
7067.37 1499
7068.16 1495
7068.96 1489
7069.75 1525
7070.54 1441
7071.34 1426
7072.13 1412
7072.93 1374
7073.72 1284
7074.51 1270
7075.31 1220
7076.10 1276
7076.89 1296
7077.69 1279
7078.48 1330
7079.28 1280
7080.07 1244
7080.86 1230
7081.66 1413
7082.45 1247
7083.25 1283
7084.04 1201
7084.84 1260
7085.63 1374
7086.42 1264
7087.22 1302
7088.01 1371
7088.81 1406
7089.60 1344
7090.40 1275
7091.19 1196
7091.99 1197
7092.78 1169
7093.58 1139
7094.37 1086
7095.17 1135
7095.96 1144
7096.76 1156
7097.55 1067
7098.35 1103
7099.14 988
7099.94 938
7100.73 970
7101.53 995
7102.32 1075
7103.12 1053
7103.91 1053
7104.71 1047
7105.50 1054
7106.30 1047
7107.10 942
7107.89 992
7108.69 956
7109.48 1011
7110.28 950
7111.07 854
7111.87 957
7112.67 941
7113.46 932
7114.26 1046
7115.05 997
7115.85 990
7116.65 970
7117.44 964
7118.24 949
7119.03 923
7119.83 862
7120.63 926
7121.42 978
7122.22 985
7123.02 936
7123.81 981
7124.61 894
7125.41 939
7126.20 912
7127.00 926
7127.80 983
7128.59 966
7129.39 893
7130.19 949
7130.98 1012
7131.78 979
7132.58 926
7133.37 945
7134.17 856
7134.97 896
7135.77 927
7136.56 875
7137.36 883
7138.16 892
7138.96 812
7139.75 843
7140.55 856
7141.35 818
7142.15 871
7142.94 856
7143.74 829
7144.54 928
7145.34 848
7146.13 782
7146.93 727
7147.73 752
7148.53 796
7149.33 805
7150.12 856
7150.92 876
7151.72 796
7152.52 817
7153.32 824
7154.11 835
7154.91 854
7155.71 832
7156.51 938
7157.31 856
7158.11 768
7158.90 868
7159.70 916
7160.50 769
7161.30 823
7162.10 738
7162.90 756
7163.70 812
7164.50 730
7165.29 758
7166.09 779
7166.89 836
7167.69 778
7168.49 798
7169.29 804
7170.09 760
7170.89 708
7171.69 678
7172.49 621
7173.29 713
7174.08 716
7174.88 718
7175.68 699
7176.48 670
7177.28 690
7178.08 721
7178.88 712
7179.68 674
7180.48 714
7181.28 754
7182.08 815
7182.88 698
7183.68 754
7184.48 759
7185.28 761
7186.08 779
7186.88 701
7187.68 706
7188.48 695
7189.28 670
7190.08 688
7190.88 748
7191.68 693
7192.48 712
7193.28 718
7194.08 694
7194.88 638
7195.68 650
7196.48 666
7197.28 625
7198.09 710
7198.89 761
7199.69 656
7200.49 622
7201.29 698
7202.09 672
7202.89 672
7203.69 709
7204.49 635
7205.29 759
7206.09 742
7206.90 768
7207.70 735
7208.50 701
7209.30 658
7210.10 638
7210.90 715
7211.70 725
7212.51 784
7213.31 678
7214.11 752
7214.91 723
7215.71 677
7216.51 708
7217.32 738
7218.12 767
7218.92 779
7219.72 666
7220.52 721
7221.32 645
7222.13 716
7222.93 709
7223.73 691
7224.53 750
7225.34 715
7226.14 744
7226.94 648
7227.74 628
7228.54 704
7229.35 661
7230.15 714
7230.95 709
7231.75 663
7232.56 655
7233.36 733
7234.16 767
7234.96 730
7235.77 811
7236.57 818
7237.37 959
7238.18 812
7238.98 778
7239.78 742
7240.59 708
7241.39 772
7242.19 753
7242.99 763
7243.80 733
7244.60 768
7245.40 662
7246.21 628
7247.01 738
7247.81 750
7248.62 730
7249.42 693
7250.23 602
7251.03 628
7251.83 745
7252.64 779
7253.44 828
7254.24 806
7255.05 754
7255.85 783
7256.66 746
7257.46 680
7258.26 722
7259.07 669
7259.87 610
7260.68 703
7261.48 753
7262.28 740
7263.09 795
7263.89 774
7264.70 770
7265.50 813
7266.31 707
7267.11 741
7267.92 743
7268.72 841
7269.52 782
7270.33 706
7271.13 764
7271.94 857
7272.74 785
7273.55 751
7274.35 805
7275.16 807
7275.96 817
7276.77 778
7277.57 879
7278.38 855
7279.18 865
7279.99 943
7280.79 1054
7281.60 1065
7282.41 1161
7283.21 1303
7284.02 1296
7284.82 1412
7285.63 1349
7286.43 1325
7287.24 1349
7288.04 1271
7288.85 1157
7289.66 1101
7290.46 949
7291.27 1002
7292.07 912
7292.88 823
7293.68 903
7294.49 917
7295.30 891
7296.10 797
7296.91 810
7297.72 840
7298.52 795
7299.33 808
7300.13 802
7300.94 837
7301.75 858
7302.55 796
7303.36 841
7304.17 856
7304.97 875
7305.78 938
7306.59 917
7307.39 974
7308.20 887
7309.01 852
7309.81 947
7310.62 975
7311.43 970
7312.24 1039
7313.04 1035
7313.85 967
7314.66 1001
7315.46 1161
7316.27 1356
7317.08 1425
7317.89 1465
7318.69 1628
7319.50 1697
7320.31 1643
7321.12 1626
7321.92 1591
7322.73 1376
7323.54 1347
7324.35 1259
7325.15 1199
7325.96 1114
7326.77 1064
7327.58 1036
7328.38 1018
7329.19 1100
7330.00 1032
7330.81 992
7331.62 909
7332.43 999
7333.23 936
7334.04 933
7334.85 893
7335.66 927
7336.47 991
7337.27 1003
7338.08 1053
7338.89 970
7339.70 1006
7340.51 1009
7341.32 996
7342.13 924
7342.93 922
7343.74 929
7344.55 849
7345.36 903
7346.17 872
7346.98 886
7347.79 810
7348.60 813
7349.41 771
7350.22 778
7351.02 825
7351.83 793
7352.64 733
7353.45 784
7354.26 816
7355.07 850
7355.88 876
7356.69 714
7357.50 795
7358.31 853
7359.12 848
7359.93 819
7360.74 879
7361.55 813
7362.36 871
7363.17 871
7363.98 802
7364.79 799
7365.60 774
7366.41 804
7367.22 900
7368.03 916
7368.84 748
7369.65 723
7370.46 732
7371.27 754
7372.08 715
7372.89 716
7373.70 700
7374.51 779
7375.32 775
7376.13 815
7376.94 800
7377.75 856
7378.56 811
7379.37 839
7380.18 929
7380.99 871
7381.81 908
7382.62 866
7383.43 1064
7384.24 916
7385.05 789
7385.86 707
7386.67 809
7387.48 776
7388.29 754
7389.11 740
7389.92 750
7390.73 668
7391.54 704
7392.35 767
7393.16 735
7393.97 684
7394.79 627
7395.60 670
7396.41 705
7397.22 667
7398.03 718
7398.84 750
7399.66 708
7400.47 609
7401.28 602
7402.09 685
7402.90 659
7403.72 692
7404.53 707
7405.34 584
7406.15 594
7406.96 591
7407.78 569
7408.59 598
7409.40 625
7410.21 617
7411.03 642
7411.84 697
7412.65 603
7413.46 601
7414.28 615
7415.09 566
7415.90 594
7416.71 566
7417.53 633
7418.34 662
7419.15 637
7419.97 563
7420.78 581
7421.59 579
7422.41 610
7423.22 624
7424.03 624
7424.84 552
7425.66 605
7426.47 639
7427.28 603
7428.10 624
7428.91 564
7429.72 576
7430.54 588
7431.35 524
7432.17 503
7432.98 560
7433.79 591
7434.61 597
7435.42 571
7436.23 548
7437.05 574
7437.86 604
7438.68 586
7439.49 604
7440.30 610
7441.12 619
7441.93 602
7442.75 605
7443.56 629
7444.38 618
7445.19 589
7446.00 545
7446.82 642
7447.63 636
7448.45 572
7449.26 653
7450.08 602
7450.89 567
7451.71 529
7452.52 556
7453.34 590
7454.15 659
7454.97 632
7455.78 609
7456.60 648
7457.41 616
7458.23 551
7459.04 575
7459.86 567
7460.67 600
7461.49 587
7462.30 568
7463.12 542
7463.93 576
7464.75 521
7465.56 603
7466.38 517
7467.19 608
7468.01 659
7468.82 606
7469.64 592
7470.46 548
7471.27 654
7472.09 605
7472.90 563
7473.72 595
7474.54 711
7475.35 596
7476.17 598
7476.98 562
7477.80 607
7478.62 648
7479.43 616
7480.25 587
7481.06 567
7481.88 555
7482.70 590
7483.51 608
7484.33 591
7485.15 612
7485.96 605
7486.78 513
7487.60 616
7488.41 539
7489.23 596
7490.05 601
7490.86 584
7491.68 622
7492.50 612
7493.31 566
7494.13 566
7494.95 559
7495.77 626
7496.58 574
7497.40 591
7498.22 606
7499.03 591
7499.85 587
7500.67 548
7501.49 662
7502.30 641
7503.12 609
7503.94 672
7504.76 606
7505.57 583
7506.39 615
7507.21 589
7508.03 636
7508.85 703
7509.66 606
7510.48 589
7511.30 642
7512.12 529
7512.94 561
7513.75 626
7514.57 632
7515.39 632
7516.21 559
7517.03 570
7517.84 607
7518.66 560
7519.48 506
7520.30 626
7521.12 527
7521.94 553
7522.76 518
7523.57 525
7524.39 557
7525.21 624
7526.03 583
7526.85 608
7527.67 542
7528.49 552
7529.31 613
7530.12 628
7530.94 567
7531.76 558
7532.58 566
7533.40 569
7534.22 594
7535.04 559
7535.86 531
7536.68 549
7537.50 558
7538.32 662
7539.14 473
7539.96 574
7540.78 584
7541.59 592
7542.41 634
7543.23 589
7544.05 589
7544.87 530
7545.69 559
7546.51 562
7547.33 568
7548.15 600
7548.97 571
7549.79 527
7550.61 457
7551.43 499
7552.25 482
7553.07 465
7553.89 549
7554.71 492
7555.53 498
7556.36 483
7557.18 525
7558.00 489
7558.82 550
7559.64 488
7560.46 496
7561.28 441
7562.10 544
7562.92 604
7563.74 548
7564.56 507
7565.38 543
7566.20 554
7567.02 606
7567.85 542
7568.67 511
7569.49 579
7570.31 622
7571.13 611
7571.95 543
7572.77 539
7573.59 581
7574.42 563
7575.24 582
7576.06 562
7576.88 516
7577.70 561
7578.52 613
7579.34 591
7580.17 551
7580.99 511
7581.81 584
7582.63 588
7583.45 611
7584.28 578
7585.10 593
7585.92 598
7586.74 559
7587.56 576
7588.39 644
7589.21 635
7590.03 628
7590.85 695
7591.67 627
7592.50 550
7593.32 592
7594.14 617
7594.96 571
7595.79 658
7596.61 663
7597.43 655
7598.26 627
7599.08 696
7599.90 611
7600.72 589
7601.55 645
7602.37 622
7603.19 754
7604.02 665
7604.84 679
7605.66 756
7606.48 646
7607.31 717
7608.13 736
7608.95 657
7609.78 686
7610.60 713
7611.42 719
7612.25 698
7613.07 662
7613.89 726
7614.72 770
7615.54 848
7616.37 795
7617.19 859
7618.01 920
7618.84 883
7619.66 876
7620.48 900
7621.31 903
7622.13 824
7622.96 800
7623.78 823
7624.60 806
7625.43 813
7626.25 763
7627.08 824
7627.90 857
7628.73 743
7629.55 720
7630.37 762
7631.20 806
7632.02 741
7632.85 786
7633.67 777
7634.50 804
7635.32 707
7636.15 692
7636.97 682
7637.80 741
7638.62 721
7639.45 708
7640.27 664
7641.10 684
7641.92 667
7642.75 648
7643.57 644
7644.40 632
7645.22 669
7646.05 732
7646.87 684
7647.70 655
7648.52 664
7649.35 681
7650.17 724
7651.00 672
7651.83 661
7652.65 586
7653.48 624
7654.30 618
7655.13 605
7655.95 635
7656.78 577
7657.61 604
7658.43 609
7659.26 654
7660.08 635
7660.91 559
7661.74 535
7662.56 581
7663.39 502
7664.21 520
7665.04 567
7665.87 558
7666.69 608
7667.52 662
7668.35 579
7669.17 567
7670.00 561
7670.83 552
7671.65 606
7672.48 572
7673.31 553
7674.13 593
7674.96 589
7675.79 513
7676.61 556
7677.44 534
7678.27 485
7679.09 546
7679.92 517
7680.75 510
7681.58 527
7682.40 539
7683.23 574
7684.06 556
7684.89 632
7685.71 625
7686.54 534
7687.37 552
7688.19 590
7689.02 574
7689.85 588
7690.68 584
7691.51 630
7692.33 641
7693.16 575
7693.99 627
7694.82 548
7695.64 669
7696.47 700
7697.30 604
7698.13 686
7698.96 652
7699.79 588
7700.61 587
7701.44 642
7702.27 588
7703.10 606
7703.93 664
7704.76 620
7705.58 599
7706.41 562
7707.24 589
7708.07 576
7708.90 551
7709.73 504
7710.56 522
7711.38 510
7712.21 503
7713.04 518
7713.87 538
7714.70 555
7715.53 622
7716.36 529
7717.19 588
7718.02 568
7718.85 567
7719.67 491
7720.50 501
7721.33 504
7722.16 493
7722.99 559
7723.82 527
7724.65 521
7725.48 558
7726.31 517
7727.14 535
7727.97 568
7728.80 513
7729.63 600
7730.46 559
7731.29 523
7732.12 496
7732.95 531
7733.78 609
7734.61 542
7735.44 533
7736.27 477
7737.10 573
7737.93 613
7738.76 562
7739.59 549
7740.42 491
7741.25 489
7742.08 529
7742.91 480
7743.74 552
7744.57 548
7745.40 536
7746.23 589
7747.06 595
7747.90 564
7748.73 550
7749.56 614
7750.39 580
7751.22 650
7752.05 599
7752.88 612
7753.71 634
7754.54 490
7755.37 480
7756.21 495
7757.04 483
7757.87 499
7758.70 572
7759.53 548
7760.36 499
7761.19 520
7762.03 523
7762.86 541
7763.69 506
7764.52 530
7765.35 562
7766.18 522
7767.02 529
7767.85 523
7768.68 552
7769.51 556
7770.34 537
7771.18 565
7772.01 558
7772.84 573
7773.67 615
7774.50 594
7775.34 539
7776.17 513
7777.00 549
7777.83 647
7778.67 570
7779.50 578
7780.33 543
7781.16 559
7782.00 537
7782.83 564
7783.66 606
7784.49 550
7785.33 527
7786.16 572
7786.99 588
7787.82 568
7788.66 517
7789.49 581
7790.32 600
7791.16 573
7791.99 730
7792.82 650
7793.66 618
7794.49 647
7795.32 578
7796.16 562
7796.99 561
7797.82 580
7798.66 630
7799.49 631
7800.32 626
7801.16 650
7801.99 590
7802.82 596
7803.66 622
7804.49 669
7805.33 666
7806.16 672
7806.99 553
7807.83 657
7808.66 600
7809.50 663
7810.33 824
7811.16 737
7812.00 725
7812.83 719
7813.67 721
7814.50 732
7815.34 889
7816.17 857
7817.00 880
7817.84 854
7818.67 853
7819.51 880
7820.34 897
7821.18 920
7822.01 898
7822.85 1020
7823.68 955
7824.52 962
7825.35 993
7826.19 995
7827.02 857
7827.86 842
7828.69 923
7829.53 825
7830.36 822
7831.20 912
7832.03 922
7832.87 966
7833.70 927
7834.54 924
7835.37 881
7836.21 924
7837.04 891
7837.88 853
7838.72 807
7839.55 770
7840.39 773
7841.22 756
7842.06 707
7842.89 741
7843.73 771
7844.57 763
7845.40 787
7846.24 693
7847.07 651
7847.91 724
7848.75 735
7849.58 656
7850.42 652
7851.26 659
7852.09 721
7852.93 703
7853.77 695
7854.60 677
7855.44 668
7856.27 642
7857.11 691
7857.95 689
7858.78 626
7859.62 737
7860.46 685
7861.29 668
7862.13 716
7862.97 688
7863.81 728
7864.64 708
7865.48 723
7866.32 672
7867.15 702
7867.99 752
7868.83 757
7869.67 720
7870.50 757
7871.34 773
7872.18 777
7873.02 715
7873.85 794
7874.69 744
7875.53 782
7876.37 768
7877.20 847
7878.04 950
7878.88 1023
7879.72 1053
7880.55 1019
7881.39 1036
7882.23 1016
7883.07 954
7883.91 880
7884.74 964
7885.58 903
7886.42 817
7887.26 857
7888.10 902
7888.94 768
7889.77 844
7890.61 876
7891.45 984
7892.29 971
7893.13 901
7893.97 957
7894.80 905
7895.64 923
7896.48 889
7897.32 844
7898.16 836
7899.00 797
7899.84 775
7900.68 708
7901.52 709
7902.35 832
7903.19 802
7904.03 730
7904.87 750
7905.71 728
7906.55 778
7907.39 825
7908.23 762
7909.07 769
7909.91 680
7910.75 691
7911.59 742
7912.43 609
7913.27 772
7914.11 732
7914.94 807
7915.78 787
7916.62 767
7917.46 913
7918.30 989
7919.14 861
7919.98 848
7920.82 818
7921.66 772
7922.50 761
7923.34 685
7924.18 705
7925.02 637
7925.87 595
7926.71 632
7927.55 569
7928.39 611
7929.23 613
7930.07 580
7930.91 578
7931.75 610
7932.59 622
7933.43 628
7934.27 624
7935.11 593
7935.95 591
7936.79 564
7937.63 550
7938.47 523
7939.32 589
7940.16 674
7941.00 666
7941.84 628
7942.68 684
7943.52 684
7944.36 701
7945.20 672
7946.04 631
7946.89 640
7947.73 730
7948.57 661
7949.41 686
7950.25 709
7951.09 675
7951.94 636
7952.78 678
7953.62 623
7954.46 724
7955.30 709
7956.14 783
7956.99 793
7957.83 733
7958.67 801
7959.51 742
7960.35 711
7961.20 671
7962.04 669
7962.88 745
7963.72 830
7964.57 779
7965.41 748
7966.25 759
7967.09 778
7967.94 801
7968.78 772
7969.62 796
7970.46 826
7971.31 751
7972.15 720
7972.99 749
7973.83 722
7974.68 649
7975.52 594
7976.36 585
7977.21 595
7978.05 554
7978.89 507
7979.74 578
7980.58 592
7981.42 558
7982.26 567
7983.11 513
7983.95 572
7984.79 544
7985.64 555
7986.48 579
7987.33 549
7988.17 616
7989.01 578
7989.86 547
7990.70 522
7991.54 494
7992.39 513
7993.23 539
7994.08 542
7994.92 496
7995.76 482
7996.61 458
7997.45 497
7998.30 499
7999.14 496
7999.98 503
8000.83 545
8001.67 549
8002.52 499
8003.36 437
8004.21 397
8005.05 551
8005.89 491
8006.74 482
8007.58 528
8008.43 485
8009.27 469
8010.12 478
8010.96 516
8011.81 487
8012.65 440
8013.50 460
8014.34 493
8015.19 456
8016.03 481
8016.88 472
8017.72 424
8018.57 469
8019.41 401
8020.26 414
8021.10 491
8021.95 553
8022.79 486
8023.64 501
8024.48 483
8025.33 521
8026.18 488
8027.02 496
8027.87 478
8028.71 466
8029.56 430
8030.40 433
8031.25 402
8032.10 426
8032.94 458
8033.79 426
8034.63 370
8035.48 424
8036.33 458
8037.17 446
8038.02 473
8038.86 428
8039.71 394
8040.56 440
8041.40 467
8042.25 462
8043.10 429
8043.94 491
8044.79 393
8045.64 434
8046.48 452
8047.33 456
8048.18 427
8049.02 431
8049.87 482
8050.72 443
8051.56 475
8052.41 458
8053.26 445
8054.10 415
8054.95 464
8055.80 418
8056.65 489
8057.49 488
8058.34 470
8059.19 482
8060.04 450
8060.88 399
8061.73 464
8062.58 427
8063.43 481
8064.27 470
8065.12 488
8065.97 443
8066.82 421
8067.66 400
8068.51 389
8069.36 389
8070.21 417
8071.06 430
8071.90 394
8072.75 421
8073.60 398
8074.45 453
8075.30 458
8076.14 423
8076.99 434
8077.84 430
8078.69 433
8079.54 446
8080.39 482
8081.23 432
8082.08 473
8082.93 429
8083.78 416
8084.63 461
8085.48 477
8086.33 419
8087.17 429
8088.02 428
8088.87 405
8089.72 448
8090.57 492
8091.42 416
8092.27 457
8093.12 476
8093.97 514
8094.82 441
8095.67 430
8096.51 432
8097.36 407
8098.21 466
8099.06 436
8099.91 416
8100.76 397
8101.61 429
8102.46 435
8103.31 408
8104.16 499
8105.01 492
8105.86 427
8106.71 395
8107.56 371
8108.41 441
8109.26 462
8110.11 420
8110.96 405
8111.81 381
8112.66 423
8113.51 396
8114.36 412
8115.21 476
8116.06 382
8116.91 416
8117.76 414
8118.61 419
8119.46 477
8120.31 505
8121.16 563
8122.01 514
8122.86 495
8123.72 489
8124.57 441
8125.42 464
8126.27 498
8127.12 483
8127.97 519
8128.82 434
8129.67 435
8130.52 527
8131.37 510
8132.22 476
8133.08 499
8133.93 534
8134.78 474
8135.63 480
8136.48 509
8137.33 592
8138.18 464
8139.04 494
8139.89 553
8140.74 471
8141.59 425
8142.44 414
8143.29 402
8144.15 459
8145.00 469
8145.85 503
8146.70 493
8147.55 551
8148.41 491
8149.26 482
8150.11 503
8150.96 488
8151.81 465
8152.67 511
8153.52 549
8154.37 508
8155.22 563
8156.08 563
8156.93 505
8157.78 474
8158.63 494
8159.49 471
8160.34 478
8161.19 467
8162.04 473
8162.90 452
8163.75 468
8164.60 442
8165.45 415
8166.31 367
8167.16 461
8168.01 460
8168.87 423
8169.72 456
8170.57 382
8171.43 485
8172.28 447
8173.13 420
8173.99 466
8174.84 424
8175.69 414
8176.55 433
8177.40 492
8178.25 448
8179.11 406
8179.96 401
8180.81 385
8181.67 378
8182.52 380
8183.38 405
8184.23 407
8185.08 403
8185.94 412
8186.79 432
8187.65 465
8188.50 421
8189.35 359
8190.21 436
8191.06 446
8191.92 352
8192.77 400
8193.63 434
8194.48 415
8195.33 446
8196.19 445
8197.04 423
8197.90 453
8198.75 423
8199.61 387
8200.46 504
8201.32 486
8202.17 431
8203.03 416
8203.88 400
8204.74 371
8205.59 399
8206.45 462
8207.30 415
8208.16 422
8209.01 415
8209.87 474
8210.72 457
8211.58 438
8212.43 473
8213.29 427
8214.14 478
8215.00 437
8215.86 406
8216.71 463
8217.57 538
8218.42 531
8219.28 415
8220.13 476
8220.99 488
8221.85 416
8222.70 429
8223.56 496
8224.41 511
8225.27 446
8226.13 483
8226.98 515
8227.84 476
8228.69 408
8229.55 439
8230.41 434
8231.26 426
8232.12 380
8232.98 384
8233.83 435
8234.69 428
8235.54 434
8236.40 453
8237.26 423
8238.11 406
8238.97 460
8239.83 403
8240.69 353
8241.54 375
8242.40 332
8243.26 342
8244.11 441
8244.97 431
8245.83 434
8246.68 444
8247.54 397
8248.40 374
8249.26 374
8250.11 412
8250.97 408
8251.83 441
8252.69 422
8253.54 432
8254.40 435
8255.26 384
8256.12 404
8256.97 415
8257.83 421
8258.69 358
8259.55 336
8260.40 411
8261.26 433
8262.12 426
8262.98 415
8263.84 431
8264.69 437
8265.55 448
8266.41 388
8267.27 423
8268.13 398
8268.99 419
8269.84 402
8270.70 377
8271.56 421
8272.42 461
8273.28 457
8274.14 407
8275.00 392
8275.85 496
8276.71 385
8277.57 379
8278.43 416
8279.29 427
8280.15 446
8281.01 419
8281.87 506
8282.72 436
8283.58 461
8284.44 352
8285.30 440
8286.16 481
8287.02 400
8287.88 400
8288.74 430
8289.60 430
8290.46 469
8291.32 514
8292.18 473
8293.04 509
8293.90 472
8294.76 515
8295.62 542
8296.47 504
8297.33 458
8298.19 444
8299.05 453
8299.91 453
8300.77 450
8301.63 398
8302.49 448
8303.35 444
8304.21 390
8305.07 447
8305.93 438
8306.80 439
8307.66 434
8308.52 456
8309.38 405
8310.24 441
8311.10 447
8311.96 434
8312.82 382
8313.68 418
8314.54 508
8315.40 428
8316.26 402
8317.12 404
8317.98 410
8318.84 421
8319.70 371
8320.57 432
8321.43 379
8322.29 365
8323.15 366
8324.01 399
8324.87 381
8325.73 395
8326.59 407
8327.46 360
8328.32 399
8329.18 409
8330.04 406
8330.90 388
8331.76 342
8332.62 373
8333.49 461
8334.35 399
8335.21 426
8336.07 402
8336.93 421
8337.79 405
8338.66 403
8339.52 458
8340.38 407
8341.24 385
8342.10 397
8342.97 488
8343.83 432
8344.69 408
8345.55 396
8346.42 460
8347.28 410
8348.14 455
8349.00 413
8349.87 426
8350.73 459
8351.59 426
8352.45 395
8353.32 406
8354.18 409
8355.04 392
8355.90 387
8356.77 385
8357.63 375
8358.49 413
8359.36 424
8360.22 406
8361.08 390
8361.95 415
8362.81 398
8363.67 444
8364.53 366
8365.40 378
8366.26 425
8367.12 442
8367.99 375
8368.85 368
8369.72 435
8370.58 394
8371.44 399
8372.31 394
8373.17 407
8374.03 369
8374.90 446
8375.76 373
8376.63 405
8377.49 392
8378.35 375
8379.22 390
8380.08 434
8380.95 423
8381.81 370
8382.67 467
8383.54 452
8384.40 476
8385.27 444
8386.13 458
8387.00 461
8387.86 398
8388.72 414
8389.59 439
8390.45 409
8391.32 487
8392.18 523
8393.05 433
8393.91 426
8394.78 407
8395.64 410
8396.51 376
8397.37 378
8398.24 367
8399.10 423
8399.97 428
8400.83 429
8401.70 456
8402.56 472
8403.43 440
8404.29 456
8405.16 464
8406.02 431
8406.89 402
8407.75 396
8408.62 502
8409.49 475
8410.35 437
8411.22 380
8412.08 424
8412.95 454
8413.81 495
8414.68 504
8415.55 407
8416.41 424
8417.28 488
8418.14 436
8419.01 465
8419.88 512
8420.74 464
8421.61 533
8422.48 522
8423.34 614
8424.21 516
8425.07 581
8425.94 549
8426.81 512
8427.67 550
8428.54 543
8429.41 491
8430.27 533
8431.14 519
8432.01 545
8432.87 591
8433.74 548
8434.61 531
8435.47 630
8436.34 515
8437.21 545
8438.08 583
8438.94 619
8439.81 663
8440.68 657
8441.54 694
8442.41 668
8443.28 749
8444.15 699
8445.01 773
8445.88 792
8446.75 757
8447.62 724
8448.48 697
8449.35 693
8450.22 664
8451.09 764
8451.95 818
8452.82 864
8453.69 964
8454.56 1113
8455.43 1153
8456.29 1230
8457.16 1281
8458.03 1394
8458.90 1258
8459.77 1221
8460.63 1110
8461.50 1007
8462.37 969
8463.24 798
8464.11 751
8464.98 631
8465.84 653
8466.71 693
8467.58 683
8468.45 605
8469.32 675
8470.19 560
8471.06 651
8471.93 664
8472.79 588
8473.66 615
8474.53 624
8475.40 688
8476.27 610
8477.14 581
8478.01 609
8478.88 604
8479.75 574
8480.62 616
8481.48 636
8482.35 705
8483.22 621
8484.09 520
8484.96 586
8485.83 583
8486.70 671
8487.57 605
8488.44 583
8489.31 582
8490.18 619
8491.05 587
8491.92 566
8492.79 625
8493.66 553
8494.53 600
8495.40 592
8496.27 560
8497.14 643
8498.01 650
8498.88 629
8499.75 690
8500.62 590
8501.49 597
8502.36 603
8503.23 601
8504.10 611
8504.97 597
8505.84 566
8506.71 593
8507.58 583
8508.45 631
8509.33 628
8510.20 630
8511.07 575
8511.94 608
8512.81 676
8513.68 734
8514.55 689
8515.42 604
8516.29 586
8517.16 622
8518.04 680
8518.91 711
8519.78 702
8520.65 629
8521.52 677
8522.39 720
8523.26 678
8524.13 692
8525.01 803
8525.88 997
8526.75 994
8527.62 996
8528.49 961
8529.36 923
8530.24 968
8531.11 873
8531.98 815
8532.85 733
8533.72 734
8534.60 651
8535.47 622
8536.34 647
8537.21 651
8538.08 628
8538.96 654
8539.83 641
8540.70 611
8541.57 634
8542.45 656
8543.32 587
8544.19 604
8545.06 564
8545.94 598
8546.81 557
8547.68 548
8548.55 588
8549.43 651
8550.30 599
8551.17 664
8552.05 710
8552.92 769
8553.79 859
8554.66 804
8555.54 784
8556.41 833
8557.28 882
8558.16 726
8559.03 753
8559.90 761
8560.78 671
8561.65 644
8562.52 691
8563.40 606
8564.27 625
8565.14 586
8566.02 558
8566.89 559
8567.77 569
8568.64 606
8569.51 548
8570.39 573
8571.26 581
8572.13 526
8573.01 581
8573.88 667
8574.76 656
8575.63 592
8576.50 548
8577.38 537
8578.25 586
8579.13 553
8580.00 567
8580.88 537
8581.75 580
8582.63 532
8583.50 547
8584.37 621
8585.25 640
8586.12 630
8587.00 600
8587.87 573
8588.75 614
8589.62 610
8590.50 627
8591.37 662
8592.25 638
8593.12 749
8594.00 647
8594.87 633
8595.75 589
8596.62 561
8597.50 608
8598.37 633
8599.25 604
8600.12 613
8601.00 702
8601.87 731
8602.75 699
8603.63 699
8604.50 692
8605.38 681
8606.25 723
8607.13 716
8608.00 733
8608.88 719
8609.76 654
8610.63 819
8611.51 714
8612.38 748
8613.26 735
8614.14 710
8615.01 784
8615.89 730
8616.76 662
8617.64 769
8618.52 715
8619.39 779
8620.27 830
8621.15 857
8622.02 822
8622.90 753
8623.78 784
8624.65 871
8625.53 810
8626.41 883
8627.28 861
8628.16 875
8629.04 919
8629.91 936
8630.79 857
8631.67 832
8632.54 857
8633.42 857
8634.30 892
8635.17 842
8636.05 836
8636.93 868
8637.81 943
8638.68 914
8639.56 873
8640.44 850
8641.32 955
8642.19 975
8643.07 955
8643.95 903
8644.83 1029
8645.70 1019
8646.58 1048
8647.46 1107
8648.34 1064
8649.22 1043
8650.09 1077
8650.97 1140
8651.85 1072
8652.73 1110
8653.61 1189
8654.48 1156
8655.36 1143
8656.24 1136
8657.12 1190
8658.00 1271
8658.87 1269
8659.75 1372
8660.63 1439
8661.51 1443
8662.39 1636
8663.27 1729
8664.15 1911
8665.02 2197
8665.90 2247
8666.78 2065
8667.66 2172
8668.54 1947
8669.42 1888
8670.30 1893
8671.18 1872
8672.06 1852
8672.93 1932
8673.81 1992
8674.69 2055
8675.57 1947
8676.45 2022
8677.33 1846
8678.21 1694
8679.09 1610
8679.97 1502
8680.85 1439
8681.73 1358
8682.61 1253
8683.49 1234
8684.37 1131
8685.25 1136
8686.13 1228
8687.01 1248
8687.89 1282
8688.77 1409
8689.65 1505
8690.53 1588
8691.41 1767
8692.29 2037
8693.17 2166
8694.05 2170
8694.93 2250
8695.81 2119
8696.69 1947
8697.57 1789
8698.45 1634
8699.33 1436
8700.21 1415
8701.09 1459
8701.97 1455
8702.85 1372
8703.73 1413
8704.61 1234
8705.49 1231
8706.37 1151
8707.25 1174
8708.13 1037
8709.01 963
8709.90 904
8710.78 919
8711.66 928
8712.54 791
8713.42 826
8714.30 827
8715.18 820
8716.06 775
8716.94 797
8717.83 791
8718.71 810
8719.59 808
8720.47 760
8721.35 778
8722.23 714
8723.11 713
8724.00 703
8724.88 674
8725.76 733
8726.64 761
8727.52 797
8728.41 848
8729.29 793
8730.17 764
8731.05 812
8731.93 829
8732.82 830
8733.70 850
8734.58 841
8735.46 770
8736.34 816
8737.23 756
8738.11 789
8738.99 800
8739.87 852
8740.76 781
8741.64 813
8742.52 811
8743.40 720
8744.29 737
8745.17 813
8746.05 796
8746.94 799
8747.82 722
8748.70 758
8749.58 791
8750.47 783
8751.35 736
8752.23 833
8753.12 827
8754.00 738
8754.88 809
8755.77 760
8756.65 748
8757.53 726
8758.42 791
8759.30 867
8760.18 766
8761.07 740
8761.95 755
8762.83 765
8763.72 779
8764.60 766
8765.48 677
8766.37 717
8767.25 759
8768.14 741
8769.02 696
8769.90 769
8770.79 839
8771.67 823
8772.56 738
8773.44 680
8774.32 700
8775.21 766
8776.09 731
8776.98 707
8777.86 697
8778.75 658
8779.63 655
8780.52 673
8781.40 715
8782.28 682
8783.17 638
8784.05 677
8784.94 676
8785.82 712
8786.71 664
8787.59 620
8788.48 653
8789.36 668
8790.25 621
8791.13 692
8792.02 636
8792.90 623
8793.79 623
8794.67 589
8795.56 551
8796.44 609
8797.33 586
8798.22 581
8799.10 580
8799.99 559
8800.87 626
8801.76 600
8802.64 605
8803.53 576
8804.41 600
8805.30 617
8806.19 599
8807.07 510
8807.96 559
8808.84 573
8809.73 549
8810.62 565
8811.50 584
8812.39 578
8813.27 551
8814.16 611
8815.05 615
8815.93 573
8816.82 603
8817.71 631
8818.59 617
8819.48 654
8820.36 661
8821.25 591
8822.14 618
8823.02 495
8823.91 512
8824.80 527
8825.68 601
8826.57 513
8827.46 461
8828.35 457
8829.23 480
8830.12 522
8831.01 542
8831.89 558
8832.78 515
8833.67 497
8834.56 572
8835.44 548
8836.33 596
8837.22 596
8838.10 530
8838.99 508
8839.88 498
8840.77 503
8841.65 536
8842.54 535
8843.43 450
8844.32 457
8845.21 563
8846.09 523
8846.98 482
8847.87 443
8848.76 439
8849.65 481
8850.53 451
8851.42 420
8852.31 503
8853.20 458
8854.09 417
8854.97 460
8855.86 461
8856.75 447
8857.64 479
8858.53 447
8859.42 473
8860.30 425
8861.19 441
8862.08 491
8862.97 479
8863.86 489
8864.75 452
8865.64 458
8866.53 492
8867.41 502
8868.30 491
8869.19 419
8870.08 430
8870.97 418
8871.86 489
8872.75 437
8873.64 398
8874.53 439
8875.42 464
8876.31 474
8877.20 430
8878.08 392
8878.97 403
8879.86 418
8880.75 389
8881.64 451
8882.53 480
8883.42 458
8884.31 392
8885.20 390
8886.09 431
8886.98 404
8887.87 386
8888.76 393
8889.65 354
8890.54 426
8891.43 397
8892.32 404
8893.21 458
8894.10 383
8894.99 356
8895.88 396
8896.77 396
8897.66 411
8898.55 421
8899.44 419
8900.33 396
8901.23 383
8902.12 399
8903.01 403
8903.90 428
8904.79 340
8905.68 335
8906.57 357
8907.46 369
8908.35 347
8909.24 373
8910.13 377
8911.02 369
8911.92 428
8912.81 361
8913.70 387
8914.59 362
8915.48 366
8916.37 397
8917.26 367
8918.15 355
8919.05 388
8919.94 415
8920.83 427
8921.72 429
8922.61 383
8923.50 391
8924.40 333
8925.29 325
8926.18 314
8927.07 350
8927.96 357
8928.86 367
8929.75 366
8930.64 399
8931.53 388
8932.42 378
8933.32 348
8934.21 355
8935.10 377
8935.99 360
8936.89 353
8937.78 335
8938.67 370
8939.56 336
8940.46 349
8941.35 410
8942.24 370
8943.13 327
8944.03 418
8944.92 389
8945.81 325
8946.70 367
8947.60 339
8948.49 373
8949.38 366
8950.28 329
8951.17 321
8952.06 348
8952.96 346
8953.85 336
8954.74 419
8955.64 373
8956.53 356
8957.42 349
8958.32 396
8959.21 334
8960.10 378
8961.00 383
8961.89 369
8962.78 355
8963.68 358
8964.57 376
8965.46 350
8966.36 370
8967.25 297
8968.15 337
8969.04 382
8969.93 354
8970.83 382
8971.72 284
8972.62 420
8973.51 396
8974.41 392
8975.30 384
8976.19 352
8977.09 357
8977.98 392
8978.88 408
8979.77 365
8980.67 373
8981.56 317
8982.46 425
8983.35 357
8984.25 376
8985.14 402
8986.03 376
8986.93 392
8987.82 381
8988.72 364
8989.61 327
8990.51 335
8991.40 332
8992.30 384
8993.19 333
8994.09 361
8994.99 407
8995.88 371
8996.78 335
8997.67 379
8998.57 352
8999.46 394
9000.36 360
9001.25 354
9002.15 331
9003.04 324
9003.94 376
9004.84 342
9005.73 369
9006.63 307
9007.52 297
9008.42 332
9009.32 340
9010.21 384
9011.11 362
9012.00 330
9012.90 356
9013.80 325
9014.69 316
9015.59 344
9016.49 352
9017.38 357
9018.28 348
9019.17 388
9020.07 386
9020.97 374
9021.86 372
9022.76 376
9023.66 392
9024.55 426
9025.45 357
9026.35 340
9027.25 349
9028.14 345
9029.04 333
9029.94 295
9030.83 374
9031.73 307
9032.63 303
9033.52 308
9034.42 304
9035.32 344
9036.22 403
9037.11 296
9038.01 378
9038.91 351
9039.81 348
9040.70 381
9041.60 405
9042.50 399
9043.40 344
9044.29 345
9045.19 331
9046.09 370
9046.99 431
9047.89 384
9048.78 426
9049.68 392
9050.58 371
9051.48 316
9052.38 334
9053.27 303
9054.17 335
9055.07 387
9055.97 347
9056.87 365
9057.77 381
9058.66 353
9059.56 323
9060.46 348
9061.36 331
9062.26 383
9063.16 347
9064.06 348
9064.95 366
9065.85 353
9066.75 359
9067.65 355
9068.55 396
9069.45 428
9070.35 351
9071.25 415
9072.15 329
9073.05 336
9073.94 383
9074.84 355
9075.74 332
9076.64 364
9077.54 386
9078.44 351
9079.34 366
9080.24 379
9081.14 414
9082.04 381
9082.94 359
9083.84 348
9084.74 371
9085.64 370
9086.54 342
9087.44 362
9088.34 390
9089.24 361
9090.14 364
9091.04 402
9091.94 424
9092.84 431
9093.74 455
9094.64 415
9095.54 433
9096.44 434
9097.34 374
9098.24 343
9099.14 364
9100.04 385
9100.94 375
9101.84 362
9102.74 361
9103.64 376
9104.54 342
9105.44 374
9106.35 379
9107.25 349
9108.15 372
9109.05 339
9109.95 387
9110.85 346
9111.75 339
9112.65 352
9113.55 326
9114.46 348
9115.36 412
9116.26 358
9117.16 363
9118.06 403
9118.96 359
9119.86 348
9120.76 343
9121.67 361
9122.57 353
9123.47 368
9124.37 330
9125.27 337
9126.17 333
9127.08 358
9127.98 337
9128.88 346
9129.78 339
9130.68 349
9131.59 370
9132.49 354
9133.39 441
9134.29 392
9135.20 368
9136.10 342
9137.00 360
9137.90 337
9138.80 290
9139.71 363
9140.61 359
9141.51 370
9142.41 327
9143.32 338
9144.22 361
9145.12 377
9146.03 350
9146.93 339
9147.83 310
9148.73 346
9149.64 364
9150.54 321
9151.44 348
9152.35 322
9153.25 345
9154.15 332
9155.06 372
9155.96 397
9156.86 394
9157.77 384
9158.67 399
9159.57 350
9160.48 392
9161.38 319
9162.28 317
9163.19 294
9164.09 310
9164.99 328
9165.90 316
9166.80 339
9167.71 357
9168.61 374
9169.51 386
9170.42 413
9171.32 342
9172.23 345
9173.13 378
9174.03 386
9174.94 357
9175.84 347
9176.75 325
9177.65 336
9178.56 338
9179.46 317
9180.36 321
9181.27 338
9182.17 336
9183.08 363
9183.98 380
9184.89 317
9185.79 329
9186.70 289
9187.60 351
9188.51 376
9189.41 364
9190.32 336
9191.22 317
9192.13 355
9193.03 335
9193.94 337
9194.84 329
9195.75 375
9196.65 385
9197.56 350
9198.46 408
9199.37 430
9200.27 426
9201.18 404
9202.09 445
9202.99 424
9203.90 395
9204.80 418
9205.71 371
9206.61 298
9207.52 299
9208.43 334
9209.33 343
9210.24 326
9211.14 362
9212.05 356
9212.96 396
9213.86 400
9214.77 354
9215.67 372
9216.58 320
9217.49 352
9218.39 364
9219.30 356
9220.21 322
9221.11 312
9222.02 287
9222.93 287
9223.83 399
9224.74 391
9225.65 344
9226.55 356
9227.46 337
9228.37 349
9229.27 318
9230.18 345
9231.09 357
9231.99 325
9232.90 377
9233.81 349
9234.71 353
9235.62 371
9236.53 392
9237.44 354
9238.34 327
9239.25 293
9240.16 352
9241.07 346
9241.97 355
9242.88 349
9243.79 333
9244.70 308
9245.60 321
9246.51 372
9247.42 330
9248.33 378
9249.24 329
9250.14 310
9251.05 357
9251.96 267
9252.87 328
9253.78 356
9254.68 342
9255.59 295
9256.50 301
9257.41 318
9258.32 339
9259.22 376
9260.13 340
9261.04 302
9261.95 343
9262.86 282
9263.77 325
9264.68 329
9265.58 325
9266.49 345
9267.40 324
9268.31 292
9269.22 344
9270.13 346
9271.04 306
9271.95 319
9272.86 305
9273.76 293
9274.67 378
9275.58 324
9276.49 382
9277.40 338
9278.31 269
9279.22 337
9280.13 334
9281.04 336
9281.95 308
9282.86 310
9283.77 343
9284.68 348
9285.59 407
9286.50 349
9287.41 331
9288.32 378
9289.23 320
9290.14 345
9291.05 338
9291.96 338
9292.87 323
9293.78 347
9294.69 301
9295.60 320
9296.51 321
9297.42 314
9298.33 345
9299.24 342
9300.15 325
9301.06 371
9301.97 348
9302.88 353
9303.79 353
9304.70 386
9305.61 302
9306.52 329
9307.43 392
9308.34 389
9309.25 380
9310.16 398
9311.08 389
9311.99 394
9312.90 353
9313.81 344
9314.72 404
9315.63 425
9316.54 337
9317.45 339
9318.36 346
9319.28 373
9320.19 312
9321.10 375
9322.01 345
9322.92 282
9323.83 360
9324.74 345
9325.66 389
9326.57 363
9327.48 342
9328.39 331
9329.30 344
9330.21 371
9331.13 314
9332.04 377
9332.95 385
9333.86 345
9334.77 343
9335.69 360
9336.60 349
9337.51 444
9338.42 333
9339.34 324
9340.25 397
9341.16 377
9342.07 400
9342.98 342
9343.90 323
9344.81 340
9345.72 291
9346.64 340
9347.55 283
9348.46 302
9349.37 352
9350.29 343
9351.20 356
9352.11 395
9353.03 341
9353.94 362
9354.85 406
9355.76 401
9356.68 400
9357.59 325
9358.50 372
9359.42 376
9360.33 369
9361.24 406
9362.16 374
9363.07 369
9363.98 386
9364.90 403
9365.81 388
9366.72 379
9367.64 386
9368.55 361
9369.47 376
9370.38 348
9371.29 358
9372.21 329
9373.12 357
9374.04 366
9374.95 384
9375.86 375
9376.78 372
9377.69 390
9378.61 366
9379.52 389
9380.43 356
9381.35 397
9382.26 408
9383.18 421
9384.09 425
9385.01 371
9385.92 419
9386.84 398
9387.75 338
9388.67 358
9389.58 394
9390.49 369
9391.41 396
9392.32 414
9393.24 385
9394.15 387
9395.07 409
9395.98 375
9396.90 409
9397.81 361
9398.73 412
9399.65 398
9400.56 425
9401.48 395
9402.39 352
9403.31 344
9404.22 344
9405.14 427
9406.05 396
9406.97 363
9407.88 414
9408.80 444
9409.72 388
9410.63 427
9411.55 407
9412.46 444
9413.38 450
9414.30 481
9415.21 443
9416.13 424
9417.04 394
9417.96 444
9418.88 423
9419.79 406
9420.71 435
9421.62 425
9422.54 410
9423.46 420
9424.37 408
9425.29 377
9426.21 412
9427.12 435
9428.04 445
9428.96 434
9429.87 462
9430.79 513
9431.71 459
9432.62 407
9433.54 387
9434.46 408
9435.37 423
9436.29 441
9437.21 471
9438.13 461
9439.04 461
9439.96 471
9440.88 452
9441.79 488
9442.71 487
9443.63 489
9444.55 541
9445.46 488
9446.38 504
9447.30 503
9448.22 435
9449.13 440
9450.05 535
9450.97 534
9451.89 561
9452.81 570
9453.72 613
9454.64 637
9455.56 585
9456.48 528
9457.40 581
9458.31 570
9459.23 550
9460.15 553
9461.07 536
9461.99 524
9462.90 499
9463.82 498
9464.74 472
9465.66 447
9466.58 441
9467.50 436
9468.42 462
9469.33 487
9470.25 416
9471.17 415
9472.09 456
9473.01 453
9473.93 434
9474.85 440
9475.77 432
9476.68 443
9477.60 498
9478.52 472
9479.44 496
9480.36 483
9481.28 510
9482.20 497
9483.12 480
9484.04 510
9484.96 542
9485.88 476
9486.80 497
9487.72 455
9488.64 446
9489.56 450
9490.48 489
9491.39 479
9492.31 476
9493.23 481
9494.15 458
9495.07 432
9495.99 432
9496.91 475
9497.83 468
9498.75 444
9499.67 449
9500.59 490
9501.51 466
9502.43 454
9503.36 448
9504.28 512
9505.20 574
9506.12 452
9507.04 478
9507.96 548
9508.88 500
9509.80 523
9510.72 473
9511.64 431
9512.56 480
9513.48 543
9514.40 515
9515.32 490
9516.24 547
9517.16 551
9518.09 550
9519.01 601
9519.93 629
9520.85 688
9521.77 745
9522.69 727
9523.61 689
9524.53 643
9525.46 676
9526.38 653
9527.30 552
9528.22 590
9529.14 571
9530.06 570
9530.98 581
9531.91 539
9532.83 521
9533.75 587
9534.67 551
9535.59 592
9536.52 541
9537.44 602
9538.36 539
9539.28 567
9540.20 563
9541.13 556
9542.05 514
9542.97 568
9543.89 587
9544.81 523
9545.74 525
9546.66 491
9547.58 541
9548.50 527
9549.43 532
9550.35 552
9551.27 523
9552.19 546
9553.12 572
9554.04 591
9554.96 601
9555.89 576
9556.81 560
9557.73 578
9558.65 619
9559.58 576
9560.50 544
9561.42 534
9562.35 563
9563.27 594
9564.19 591
9565.12 589
9566.04 597
9566.96 587
9567.89 600
9568.81 594
9569.73 576
9570.66 625
9571.58 595
9572.50 617
9573.43 590
9574.35 637
9575.28 627
9576.20 643
9577.12 605
9578.05 671
9578.97 624
9579.89 640
9580.82 643
9581.74 622
9582.67 685
9583.59 615
9584.52 624
9585.44 660
9586.36 638
9587.29 634
9588.21 610
9589.14 632
9590.06 603
9590.99 640
9591.91 638
9592.84 659
9593.76 737
9594.68 660
9595.61 717
9596.53 652
9597.46 723
9598.38 722
9599.31 820
9600.23 803
9601.16 803
9602.08 792
9603.01 770
9603.93 696
9604.86 705
9605.78 682
9606.71 694
9607.64 697
9608.56 718
9609.49 685
9610.41 661
9611.34 725
9612.26 718
9613.19 705
9614.11 746
9615.04 769
9615.97 694
9616.89 793
9617.82 839
9618.74 786
9619.67 707
9620.59 754
9621.52 764
9622.45 754
9623.37 738
9624.30 869
9625.22 761
9626.15 760
9627.08 745
9628.00 761
9628.93 789
9629.86 792
9630.78 795
9631.71 756
9632.64 784
9633.56 787
9634.49 778
9635.42 769
9636.34 821
9637.27 811
9638.20 845
9639.12 870
9640.05 876
9640.98 902
9641.90 873
9642.83 942
9643.76 899
9644.69 887
9645.61 905
9646.54 979
9647.47 921
9648.39 896
9649.32 968
9650.25 904
9651.18 904
9652.10 917
9653.03 833
9653.96 837
9654.89 867
9655.81 961
9656.74 919
9657.67 946
9658.60 973
9659.53 943
9660.45 910
9661.38 907
9662.31 893
9663.24 950
9664.16 904
9665.09 898
9666.02 915
9666.95 957
9667.88 958
9668.81 1018
9669.73 986
9670.66 951
9671.59 1014
9672.52 1046
9673.45 1112
9674.38 986
9675.31 978
9676.23 1052
9677.16 1116
9678.09 1176
9679.02 1093
9679.95 1046
9680.88 1121
9681.81 1068
9682.74 1103
9683.66 1148
9684.59 1162
9685.52 1165
9686.45 1116
9687.38 1202
9688.31 1165
9689.24 1079
9690.17 1009
9691.10 1098
9692.03 1131
9692.96 1127
9693.89 1109
9694.82 1110
9695.75 1224
9696.68 1232
9697.60 1280
9698.53 1417
9699.46 1412
9700.39 1481
9701.32 1413
9702.25 1422
9703.18 1290
9704.11 1249
9705.04 1184
9705.97 1154
9706.90 1107
9707.83 1099
9708.76 1135
9709.69 1138
9710.62 1212
9711.56 1260
9712.49 1133
9713.42 1361
9714.35 1366
9715.28 1432
9716.21 1412
9717.14 1382
9718.07 1418
9719.00 1289
9719.93 1262
9720.86 1155
9721.79 1110
9722.72 978
9723.65 1014
9724.58 964
9725.52 929
9726.45 884
9727.38 799
9728.31 936
9729.24 900
9730.17 975
9731.10 1049
9732.03 937
9732.97 913
9733.90 1014
9734.83 1050
9735.76 1008
9736.69 961
9737.62 976
9738.55 860
9739.49 857
9740.42 788
9741.35 771
9742.28 850
9743.21 842
9744.15 829
9745.08 845
9746.01 751
9746.94 740
9747.87 755
9748.81 730
9749.74 750
9750.67 768
9751.60 785
9752.53 799
9753.47 719
9754.40 720
9755.33 714
9756.26 730
9757.20 751
9758.13 751
9759.06 745
9759.99 704
9760.93 689
9761.86 677
9762.79 682
9763.73 680
9764.66 739
9765.59 735
9766.52 738
9767.46 732
9768.39 768
9769.32 788
9770.26 711
9771.19 737
9772.12 736
9773.06 763
9773.99 715
9774.92 692
9775.86 702
9776.79 731
9777.72 681
9778.66 635
9779.59 758
9780.52 778
9781.46 725
9782.39 692
9783.33 696
9784.26 721
9785.19 725
9786.13 689
9787.06 715
9787.99 724
9788.93 683
9789.86 703
9790.80 672
9791.73 638
9792.67 692
9793.60 657
9794.53 666
9795.47 732
9796.40 693
9797.34 758
9798.27 759
9799.21 689
9800.14 683
9801.08 719
9802.01 735
9802.94 634
9803.88 586
9804.81 636
9805.75 604
9806.68 629
9807.62 640
9808.55 612
9809.49 591
9810.42 629
9811.36 594
9812.29 568
9813.23 587
9814.16 544
9815.10 529
9816.04 540
9816.97 562
9817.91 589
9818.84 584
9819.78 600
9820.71 614
9821.65 602
9822.58 577
9823.52 553
9824.46 590
9825.39 580
9826.33 610
9827.26 584
9828.20 587
9829.14 579
9830.07 528
9831.01 535
9831.94 434
9832.88 527
9833.82 538
9834.75 538
9835.69 508
9836.62 464
9837.56 462
9838.50 480
9839.43 504
9840.37 524
9841.31 559
9842.24 545
9843.18 572
9844.12 558
9845.05 461
9845.99 496
9846.93 486
9847.86 560
9848.80 530
9849.74 550
9850.67 546
9851.61 574
9852.55 535
9853.49 495
9854.42 565
9855.36 524
9856.30 536
9857.23 607
9858.17 541
9859.11 519
9860.05 536
9860.98 534
9861.92 496
9862.86 544
9863.80 486
9864.73 445
9865.67 485
9866.61 498
9867.55 447
9868.49 460
9869.42 522
9870.36 505
9871.30 490
9872.24 465
9873.18 480
9874.11 528
9875.05 486
9875.99 391
9876.93 474
9877.87 473
9878.81 485
9879.74 498
9880.68 497
9881.62 454
9882.56 483
9883.50 485
9884.44 480
9885.37 450
9886.31 407
9887.25 467
9888.19 448
9889.13 490
9890.07 495
9891.01 473
9891.95 470
9892.89 473
9893.82 430
9894.76 437
9895.70 482
9896.64 463
9897.58 458
9898.52 469
9899.46 458
9900.40 492
9901.34 535
9902.28 513
9903.22 510
9904.16 450
9905.10 426
9906.04 463
9906.98 492
9907.92 473
9908.86 522
9909.80 477
9910.73 496
9911.67 505
9912.61 499
9913.55 480
9914.49 450
9915.43 467
9916.38 460
9917.32 480
9918.26 459
9919.20 522
9920.14 506
9921.08 520
9922.02 504
9922.96 494
9923.90 540
9924.84 583
9925.78 657
9926.72 686
9927.66 730
9928.60 702
9929.54 638
9930.48 592
9931.42 573
9932.36 565
9933.30 584
9934.25 524
9935.19 490
9936.13 504
9937.07 477
9938.01 464
9938.95 441
9939.89 457
9940.83 446
9941.78 419
9942.72 432
9943.66 504
9944.60 482
9945.54 445
9946.48 472
9947.42 461
9948.37 477
9949.31 543
9950.25 535
9951.19 553
9952.13 543
9953.07 533
9954.02 500
9954.96 509
9955.90 432
9956.84 432
9957.78 422
9958.73 507
9959.67 447
9960.61 402
9961.55 434
9962.50 463
9963.44 450
9964.38 484
9965.32 471
9966.27 448
9967.21 456
9968.15 443
9969.09 394
9970.04 440
9970.98 414
9971.92 376
9972.86 420
9973.81 426
9974.75 451
9975.69 474
9976.64 439
9977.58 411
9978.52 410
9979.46 507
9980.41 481
9981.35 462
9982.29 473
9983.24 426
9984.18 448
9985.12 434
9986.07 413
9987.01 440
9987.95 428
9988.90 405
9989.84 414
9990.79 464
9991.73 402
9992.67 372
9993.62 359
9994.56 431
9995.50 412
9996.45 392
9997.39 394
9998.34 392
9999.28 360
10000.22 405
10001.17 403
10002.11 427
10003.06 425
10004.00 407
10004.95 421
10005.89 403
10006.83 418
10007.78 374
10008.72 403
10009.67 433
10010.61 420
10011.56 452
10012.50 412
10013.45 373
10014.39 340
10015.34 371
10016.28 386
10017.23 411
10018.17 383
10019.12 394
10020.06 404
10021.01 355
10021.95 407
10022.90 410
10023.84 444
10024.79 400
10025.73 405
10026.68 405
10027.62 413
10028.57 400
10029.51 373
10030.46 415
10031.40 440
10032.35 440
10033.30 465
10034.24 375
10035.19 371
10036.13 370
10037.08 386
10038.03 396
10038.97 411
10039.92 352
10040.86 336
10041.81 362
10042.76 388
10043.70 349
10044.65 334
10045.59 343
10046.54 344
10047.49 363
10048.43 357
10049.38 399
10050.33 359
10051.27 352
10052.22 344
10053.17 367
10054.11 317
10055.06 349
10056.01 371
10056.95 392
10057.90 324
10058.85 346
10059.79 397
10060.74 404
10061.69 372
10062.63 406
10063.58 352
10064.53 350
10065.48 384
10066.42 361
10067.37 379
10068.32 357
10069.26 364
10070.21 363
10071.16 368
10072.11 354
10073.05 391
10074.00 380
10074.95 397
10075.90 357
10076.84 370
10077.79 333
10078.74 356
10079.69 374
10080.64 367
10081.58 373
10082.53 360
10083.48 344
10084.43 361
10085.38 374
10086.32 396
10087.27 318
10088.22 351
10089.17 356
10090.12 343
10091.07 375
10092.01 338
10092.96 347
10093.91 359
10094.86 362
10095.81 329
10096.76 362
10097.71 397
10098.65 341
10099.60 359
10100.55 323
10101.50 343
10102.45 326
10103.40 388
10104.35 370
10105.30 377
10106.25 411
10107.20 426
10108.14 393
10109.09 336
10110.04 307
10110.99 358
10111.94 385
10112.89 352
10113.84 393
10114.79 369
10115.74 358
10116.69 367
10117.64 346
10118.59 359
10119.54 385
10120.49 387
10121.44 372
10122.39 374
10123.34 387
10124.29 328
10125.24 341
10126.19 384
10127.14 369
10128.09 382
10129.04 380
10129.99 420
10130.94 362
10131.89 417
10132.84 401
10133.79 365
10134.74 411
10135.69 421
10136.64 459
10137.59 403
10138.54 397
10139.49 380
10140.44 358
10141.39 369
10142.34 376
10143.30 354
10144.25 369
10145.20 426
10146.15 416
10147.10 414
10148.05 401
10149.00 431
10149.95 397
10150.90 398
10151.86 472
10152.81 409
10153.76 413
10154.71 407
10155.66 501
10156.61 464
10157.56 466
10158.52 448
10159.47 439
10160.42 409
10161.37 397
10162.32 477
10163.27 507
10164.23 465
10165.18 419
10166.13 493
10167.08 513
10168.03 440
10168.99 416
10169.94 430
10170.89 451
10171.84 496
10172.79 500
10173.75 482
10174.70 474
10175.65 510
10176.60 522
10177.56 555
10178.51 505
10179.46 483
10180.41 474
10181.37 481
10182.32 493
10183.27 547
10184.22 535
10185.18 492
10186.13 563
10187.08 506
10188.04 475
10188.99 520
10189.94 495
10190.89 479
10191.85 530
10192.80 539
10193.75 576
10194.71 547
10195.66 527
10196.61 479
10197.57 541
10198.52 502
10199.47 500
10200.43 549
10201.38 533
10202.34 553
10203.29 600
10204.24 535
10205.20 569
10206.15 574
10207.10 668
10208.06 652
10209.01 550
10209.97 588
10210.92 592
10211.87 586
10212.83 593
10213.78 578
10214.74 495
10215.69 515
10216.64 530
10217.60 508
10218.55 435
10219.51 431
10220.46 472
10221.42 462
10222.37 502
10223.33 495
10224.28 470
10225.24 447
10226.19 537
10227.14 483
10228.10 400
10229.05 430
10230.01 519
10230.96 518
10231.92 494
10232.87 495
10233.83 521
10234.78 518
10235.74 549
10236.70 592
10237.65 624
10238.61 647
10239.56 527
10240.52 539
10241.47 531
10242.43 505
10243.38 468
10244.34 470
10245.29 522
10246.25 462
10247.21 416
10248.16 459
10249.12 509
10250.07 466
10251.03 428
10251.98 421
10252.94 444
10253.90 423
10254.85 417
10255.81 438
10256.76 372
10257.72 394
10258.68 456
10259.63 379
10260.59 389
10261.55 390
10262.50 366
10263.46 424
10264.42 379
10265.37 415
10266.33 405
10267.29 403
10268.24 420
10269.20 413
10270.16 372
10271.11 418
10272.07 448
10273.03 406
10273.98 377
10274.94 415
10275.90 401
10276.85 356
10277.81 354
10278.77 384
10279.73 372
10280.68 445
10281.64 396
10282.60 354
10283.56 342
10284.51 340
10285.47 299
10286.43 323
10287.39 355
10288.34 403
10289.30 351
10290.26 391
10291.22 366
10292.17 382
10293.13 358
10294.09 354
10295.05 330
10296.01 363
10296.96 363
10297.92 362
10298.88 393
10299.84 398
10300.80 366
10301.75 404
10302.71 352
10303.67 349
10304.63 364
10305.59 321
10306.55 351
10307.51 359
10308.46 332
10309.42 380
10310.38 393
10311.34 387
10312.30 368
10313.26 359
10314.22 392
10315.18 380
10316.13 404
10317.09 368
10318.05 388
10319.01 419
10319.97 359
10320.93 375
10321.89 336
10322.85 363
10323.81 407
10324.77 351
10325.73 321
10326.69 428
10327.64 408
10328.60 362
10329.56 407
10330.52 400
10331.48 429
10332.44 377
10333.40 397
10334.36 344
10335.32 367
10336.28 352
10337.24 303
10338.20 329
10339.16 325
10340.12 324
10341.08 297
10342.04 298
10343.00 342
10343.96 388
10344.92 352
10345.88 357
10346.84 345
10347.80 333
10348.76 307
10349.72 305
10350.69 338
10351.65 324
10352.61 338
10353.57 292
10354.53 330
10355.49 347
10356.45 352
10357.41 350
10358.37 302
10359.33 371
10360.29 352
10361.25 307
10362.22 273
10363.18 301
10364.14 335
10365.10 314
10366.06 315
10367.02 300
10367.98 301
10368.94 300
10369.91 277
10370.87 308
10371.83 325
10372.79 269
10373.75 353
10374.71 346
10375.67 314
10376.64 309
10377.60 304
10378.56 340
10379.52 373
10380.48 305
10381.45 324
10382.41 303
10383.37 278
10384.33 319
10385.29 316
10386.26 294
10387.22 312
10388.18 290
10389.14 314
10390.11 324
10391.07 325
10392.03 271
10392.99 285
10393.96 282
10394.92 283
10395.88 316
10396.84 356
10397.81 324
10398.77 316
10399.73 322
10400.69 344
10401.66 338
10402.62 324
10403.58 301
10404.55 290
10405.51 319
10406.47 348
10407.44 312
10408.40 288
10409.36 340
10410.33 355
10411.29 271
10412.25 316
10413.22 378
10414.18 262
10415.14 307
10416.11 322
10417.07 282
10418.03 245
10419.00 293
10419.96 288
10420.93 277
10421.89 324
10422.85 279
10423.82 318
10424.78 276
10425.74 298
10426.71 297
10427.67 293
10428.64 308
10429.60 332
10430.57 321
10431.53 317
10432.49 303
10433.46 287
10434.42 248
10435.39 264
10436.35 277
10437.32 288
10438.28 312
10439.25 286
10440.21 255
10441.18 300
10442.14 306
10443.10 260
10444.07 291
10445.03 323
10446.00 329
10446.96 288
10447.93 272
10448.89 257
10449.86 264
10450.83 316
10451.79 268
10452.76 288
10453.72 319
10454.69 338
10455.65 305
10456.62 303
10457.58 279
10458.55 268
10459.51 291
10460.48 273
10461.45 273
10462.41 298
10463.38 282
10464.34 281
10465.31 294
10466.27 324
10467.24 307
10468.21 287
10469.17 289
10470.14 301
10471.10 285
10472.07 337
10473.04 337
10474.00 299
10474.97 295
10475.94 316
10476.90 308
10477.87 330
10478.83 321
10479.80 319
10480.77 322
10481.73 299
10482.70 289
10483.67 343
10484.63 343
10485.60 279
10486.57 303
10487.54 289
10488.50 305
10489.47 353
10490.44 342
10491.40 316
10492.37 246
10493.34 268
10494.30 257
10495.27 243
10496.24 248
10497.21 281
10498.17 275
10499.14 277
10500.11 261
10501.08 285
10502.04 273
10503.01 324
10503.98 333
10504.95 251
10505.91 265
10506.88 303
10507.85 293
10508.82 310
10509.79 274
10510.75 269
10511.72 305
10512.69 310
10513.66 311
10514.63 293
10515.59 279
10516.56 293
10517.53 294
10518.50 277
10519.47 268
10520.44 288
10521.40 349
10522.37 298
10523.34 304
10524.31 316
10525.28 282
10526.25 260
10527.22 286
10528.18 257
10529.15 294
10530.12 308
10531.09 316
10532.06 346
10533.03 280
10534.00 308
10534.97 317
10535.94 345
10536.91 331
10537.87 303
10538.84 287
10539.81 277
10540.78 275
10541.75 245
10542.72 277
10543.69 296
10544.66 299
10545.63 275
10546.60 315
10547.57 289
10548.54 291
10549.51 301
10550.48 266
10551.45 259
10552.42 291
10553.39 302
10554.36 283
10555.33 284
10556.30 298
10557.27 317
10558.24 280
10559.21 346
10560.18 338
10561.15 328
10562.12 325
10563.09 297
10564.06 319
10565.03 320
10566.00 329
10566.97 306
10567.94 269
10568.91 287
10569.88 294
10570.85 296
10571.82 324
10572.80 337
10573.77 299
10574.74 298
10575.71 384
10576.68 315
10577.65 308
10578.62 299
10579.59 343
10580.56 292
10581.54 323
10582.51 302
10583.48 308
10584.45 347
10585.42 309
10586.39 300
10587.36 335
10588.33 279
10589.31 311
10590.28 258
10591.25 333
10592.22 323
10593.19 331
10594.16 283
10595.14 301
10596.11 342
10597.08 335
10598.05 367
10599.02 337
10600.00 307
10600.97 346
10601.94 365
10602.91 336
10603.89 314
10604.86 299
10605.83 276
10606.80 335
10607.77 382
10608.75 453
10609.72 432
10610.69 397
10611.66 377
10612.64 344
10613.61 357
10614.58 373
10615.56 361
10616.53 398
10617.50 341
10618.47 342
10619.45 329
10620.42 322
10621.39 343
10622.37 410
10623.34 329
10624.31 321
10625.29 379
10626.26 341
10627.23 323
10628.21 342
10629.18 299
10630.15 329
10631.13 324
10632.10 334
10633.07 341
10634.05 301
10635.02 296
10635.99 341
10636.97 328
10637.94 386
10638.92 420
10639.89 387
10640.86 402
10641.84 354
10642.81 420
10643.79 373
10644.76 333
10645.73 339
10646.71 325
10647.68 360
10648.66 304
10649.63 272
10650.61 300
10651.58 354
10652.55 320
10653.53 323
10654.50 297
10655.48 331
10656.45 338
10657.43 326
10658.40 296
10659.38 291
10660.35 304
10661.33 307
10662.30 267
10663.28 264
10664.25 286
10665.23 293
10666.20 289
10667.18 311
10668.15 329
10669.13 278
10670.10 253
10671.08 263
10672.05 337
10673.03 303
10674.00 276
10674.98 315
10675.96 264
10676.93 283
10677.91 323
10678.88 311
10679.86 302
10680.83 273
10681.81 318
10682.79 350
10683.76 327
10684.74 254
10685.71 315
10686.69 302
10687.67 303
10688.64 312
10689.62 274
10690.59 327
10691.57 329
10692.55 277
10693.52 329
10694.50 253
10695.48 286
10696.45 262
10697.43 284
10698.41 285
10699.38 326
10700.36 322
10701.34 253
10702.31 280
10703.29 294
10704.27 287
10705.24 247
10706.22 274
10707.20 316
10708.17 293
10709.15 273
10710.13 296
10711.10 322
10712.08 268
10713.06 253
10714.04 287
10715.01 308
10715.99 327
10716.97 308
10717.95 333
10718.92 295
10719.90 284
10720.88 278
10721.86 272
10722.83 276
10723.81 273
10724.79 274
10725.77 297
10726.75 266
10727.72 307
10728.70 279
10729.68 297
10730.66 310
10731.64 306
10732.61 307
10733.59 338
10734.57 325
10735.55 283
10736.53 288
10737.51 280
10738.48 332
10739.46 356
10740.44 269
10741.42 277
10742.40 299
10743.38 311
10744.35 323
10745.33 292
10746.31 313
10747.29 312
10748.27 324
10749.25 328
10750.23 313
10751.21 329
10752.19 351
10753.17 345
10754.14 246
10755.12 299
10756.10 307
10757.08 363
10758.06 294
10759.04 224
10760.02 279
10761.00 312
10761.98 290
10762.96 273
10763.94 272
10764.92 244
10765.90 315
10766.88 344
10767.86 314
10768.84 289
10769.82 365
10770.80 327
10771.78 323
10772.76 278
10773.74 286
10774.72 284
10775.70 284
10776.68 312
10777.66 307
10778.64 300
10779.62 281
10780.60 323
10781.58 306
10782.56 336
10783.54 308
10784.52 313
10785.50 303
10786.48 274
10787.46 292
10788.44 329
10789.42 349
10790.40 362
10791.38 348
10792.36 284
10793.35 310
10794.33 324
10795.31 335
10796.29 344
10797.27 311
10798.25 333
10799.23 344
10800.21 301
10801.19 284
10802.18 341
10803.16 349
10804.14 377
10805.12 314
10806.10 301
10807.08 345
10808.06 287
10809.05 328
10810.03 312
10811.01 340
10811.99 384
10812.97 324
10813.96 301
10814.94 308
10815.92 316
10816.90 324
10817.88 360
10818.87 376
10819.85 305
10820.83 329
10821.81 337
10822.79 378
10823.78 344
10824.76 324
10825.74 350
10826.72 359
10827.71 353
10828.69 317
10829.67 324
10830.65 355
10831.64 339
10832.62 322
10833.60 338
10834.58 359
10835.57 340
10836.55 344
10837.53 339
10838.52 325
10839.50 321
10840.48 327
10841.47 370
10842.45 360
10843.43 381
10844.41 357
10845.40 351
10846.38 372
10847.36 380
10848.35 405
10849.33 415
10850.32 351
10851.30 363
10852.28 327
10853.27 315
10854.25 336
10855.23 387
10856.22 352
10857.20 359
10858.18 342
10859.17 345
10860.15 403
10861.14 333
10862.12 384
10863.10 400
10864.09 349
10865.07 402
10866.06 370
10867.04 409
10868.03 361
10869.01 377
10869.99 405
10870.98 349
10871.96 429
10872.95 390
10873.93 371
10874.92 424
10875.90 368
10876.89 398
10877.87 418
10878.86 426
10879.84 422
10880.83 464
10881.81 454
10882.80 458
10883.78 437
10884.77 422
10885.75 378
10886.74 389
10887.72 436
10888.71 457
10889.69 368
10890.68 376
10891.66 451
10892.65 411
10893.63 422
10894.62 427
10895.60 411
10896.59 425
10897.58 424
10898.56 434
10899.55 479
10900.53 450
10901.52 494
10902.50 498
10903.49 450
10904.48 428
10905.46 473
10906.45 524
10907.44 500
10908.42 458
10909.41 498
10910.39 510
10911.38 513
10912.37 522
10913.35 521
10914.34 486
10915.33 539
10916.31 618
10917.30 543
10918.29 517
10919.27 499
10920.26 549
10921.25 571
10922.23 556
10923.22 519
10924.21 552
10925.19 595
10926.18 544
10927.17 617
10928.15 522
10929.14 517
10930.13 557
10931.11 577
10932.10 545
10933.09 584
10934.08 610
10935.06 617
10936.05 585
10937.04 603
10938.03 605
10939.01 639
10940.00 651
10940.99 607
10941.98 632
10942.96 574
10943.95 650
10944.94 726
10945.93 622
10946.92 637
10947.90 658
10948.89 680
10949.88 703
10950.87 673
10951.86 756
10952.84 738
10953.83 789
10954.82 821
10955.81 833
10956.80 887
10957.79 1002
10958.77 948
10959.76 1034
10960.75 1126
10961.74 1071
10962.73 1045
10963.72 931
10964.71 851
10965.69 913
10966.68 802
10967.67 795
10968.66 741
10969.65 726
10970.64 715
10971.63 686
10972.62 707
10973.61 801
10974.59 773
10975.58 711
10976.57 726
10977.56 766
10978.55 715
10979.54 734
10980.53 756
10981.52 807
10982.51 786
10983.50 680
10984.49 740
10985.48 751
10986.47 742
10987.46 734
10988.45 738
10989.44 775
10990.43 774
10991.42 757
10992.41 811
10993.40 855
10994.39 903
10995.38 973
10996.37 989
10997.36 1166
10998.35 1313
10999.34 1390
11000.33 1463
11001.32 1575
11002.31 1504
11003.30 1363
11004.29 1298
11005.28 1139
11006.27 1092
11007.26 968
11008.25 867
11009.24 829
11010.23 741
11011.22 765
11012.21 739
11013.21 690
11014.20 690
11015.19 669
11016.18 652
11017.17 708
11018.16 636
11019.15 622
11020.14 575
11021.13 576
11022.13 510
11023.12 540
11024.11 491
11025.10 532
11026.09 558
11027.08 547
11028.07 508
11029.07 585
11030.06 556
11031.05 519
11032.04 550
11033.03 562
11034.02 578
11035.02 541
11036.01 501
11037.00 475
11037.99 504
11038.98 503
11039.98 513
11040.97 505
11041.96 544
11042.95 507
11043.94 533
11044.94 479
11045.93 482
11046.92 485
11047.91 483
11048.91 495
11049.90 459
11050.89 468
11051.88 480
11052.88 487
11053.87 505
11054.86 415
11055.86 474
11056.85 427
11057.84 431
11058.83 453
11059.83 480
11060.82 463
11061.81 456
11062.81 428
11063.80 475
11064.79 493
11065.79 450
11066.78 477
11067.77 481
11068.77 464
11069.76 509
11070.75 478
11071.75 519
11072.74 492
11073.73 498
11074.73 476
11075.72 504
11076.71 545
11077.71 497
11078.70 449
11079.70 458
11080.69 462
11081.68 498
11082.68 502
11083.67 425
11084.67 459
11085.66 508
11086.65 498
11087.65 443
11088.64 436
11089.64 426
11090.63 472
11091.63 474
11092.62 468
11093.62 468
11094.61 447
11095.60 453
11096.60 447
11097.59 453
11098.59 482
11099.58 471
11100.58 460
11101.57 434
11102.57 433
11103.56 395
11104.56 405
11105.55 415
11106.55 471
11107.54 412
11108.54 419
11109.53 384
11110.53 409
11111.52 393
11112.52 431
11113.51 445
11114.51 399
11115.51 395
11116.50 404
11117.50 395
11118.49 354
11119.49 381
11120.48 330
11121.48 370
11122.48 378
11123.47 332
11124.47 364
11125.46 321
11126.46 381
11127.45 399
11128.45 414
11129.45 388
11130.44 410
11131.44 383
11132.44 394
11133.43 387
11134.43 412
11135.42 407
11136.42 400
11137.42 376
11138.41 337
11139.41 368
11140.41 357
11141.40 382
11142.40 371
11143.40 329
11144.39 371
11145.39 405
11146.39 422
11147.38 362
11148.38 330
11149.38 403
11150.38 401
11151.37 387
11152.37 366
11153.37 345
11154.36 406
11155.36 357
11156.36 339
11157.36 356
11158.35 366
11159.35 330
11160.35 372
11161.35 291
11162.34 313
11163.34 336
11164.34 339
11165.34 352
11166.33 329
11167.33 383
11168.33 376
11169.33 347
11170.33 399
11171.32 425
11172.32 393
11173.32 358
11174.32 339
11175.32 345
11176.31 360
11177.31 380
11178.31 389
11179.31 343
11180.31 358
11181.31 379
11182.30 376
11183.30 385
11184.30 361
11185.30 378
11186.30 369
11187.30 338
11188.30 349
11189.30 339
11190.29 374
11191.29 413
11192.29 400
11193.29 383
11194.29 367
11195.29 383
11196.29 401
11197.29 404
11198.29 435
11199.29 378
11200.28 419
11201.28 456
11202.28 412
11203.28 412
11204.28 415
11205.28 425
11206.28 394
11207.28 412
11208.28 390
11209.28 430
11210.28 478
11211.28 433
11212.28 428
11213.28 445
11214.28 441
11215.28 449
11216.28 394
11217.28 421
11218.28 404
11219.28 481
11220.28 426
11221.28 430
11222.28 380
11223.28 401
11224.28 433
11225.28 372
11226.28 425
11227.28 431
11228.28 404
11229.28 444
11230.28 400
11231.28 376
11232.29 410
11233.29 389
11234.29 383
11235.29 396
11236.29 387
11237.29 386
11238.29 432
11239.29 404
11240.29 409
11241.29 406
11242.29 407
11243.30 362
11244.30 363
11245.30 375
11246.30 373
11247.30 381
11248.30 421
11249.30 408
11250.31 401
11251.31 439
11252.31 439
11253.31 411
11254.31 422
11255.31 450
11256.32 436
11257.32 450
11258.32 431
11259.32 452
11260.32 418
11261.33 446
11262.33 367
11263.33 444
11264.33 483
11265.33 465
11266.34 459
11267.34 446
11268.34 498
11269.34 470
11270.35 416
11271.35 437
11272.35 432
11273.35 449
11274.36 458
11275.36 498
11276.36 417
11277.36 447
11278.37 436
11279.37 396
11280.37 413
11281.37 466
11282.38 386
11283.38 356
11284.38 431
11285.39 377
11286.39 350
11287.39 386
11288.40 352
11289.40 364
11290.40 353
11291.41 359
11292.41 340
11293.41 342
11294.42 321
11295.42 338
11296.42 348
11297.43 375
11298.43 360
11299.43 339
11300.44 337
11301.44 355
11302.45 374
11303.45 360
11304.45 353
11305.46 341
11306.46 327
11307.47 365
11308.47 332
11309.47 321
11310.48 313
11311.48 335
11312.49 354
11313.49 352
11314.50 338
11315.50 349
11316.50 387
11317.51 404
11318.51 360
11319.52 346
11320.52 317
11321.53 329
11322.53 310
11323.54 311
11324.54 332
11325.55 348
11326.55 328
11327.56 319
11328.56 364
11329.57 344
11330.57 327
11331.58 339
11332.58 356
11333.59 299
11334.59 359
11335.60 365
11336.60 369
11337.61 413
11338.61 375
11339.62 416
11340.63 416
11341.63 424
11342.64 386
11343.64 374
11344.65 422
11345.65 403
11346.66 351
11347.67 382
11348.67 396
11349.68 321
11350.68 342
11351.69 317
11352.70 339
11353.70 342
11354.71 311
11355.71 346
11356.72 358
11357.73 331
11358.73 314
11359.74 310
11360.75 332
11361.75 307
11362.76 311
11363.76 306
11364.77 352
11365.78 273
11366.78 296
11367.79 316
11368.80 306
11369.81 271
11370.81 317
11371.82 343
11372.83 339
11373.83 353
11374.84 379
11375.85 301
11376.85 307
11377.86 313
11378.87 299
11379.88 280
11380.88 304
11381.89 285
11382.90 304
11383.91 320
11384.91 300
11385.92 294
11386.93 301
11387.94 284
11388.94 327
11389.95 281
11390.96 310
11391.97 313
11392.97 308
11393.98 308
11394.99 294
11396.00 290
11397.01 290
11398.01 280
11399.02 296
11400.03 277
11401.04 297
11402.05 318
11403.06 306
11404.06 300
11405.07 293
11406.08 271
11407.09 326
11408.10 294
11409.11 290
11410.12 322
11411.12 297
11412.13 302
11413.14 284
11414.15 320
11415.16 328
11416.17 357
11417.18 346
11418.19 313
11419.19 323
11420.20 287
11421.21 275
11422.22 296
11423.23 283
11424.24 288
11425.25 291
11426.26 276
11427.27 317
11428.28 306
11429.29 313
11430.30 283
11431.31 317
11432.32 335
11433.33 314
11434.34 332
11435.35 294
11436.36 297
11437.36 285
11438.37 368
11439.38 335
11440.39 319
11441.40 290
11442.41 271
11443.42 304
11444.43 295
11445.45 322
11446.46 296
11447.47 275
11448.48 284
11449.49 295
11450.50 323
11451.51 288
11452.52 352
11453.53 329
11454.54 347
11455.55 337
11456.56 299
11457.57 323
11458.58 280
11459.59 300
11460.60 292
11461.61 304
11462.63 306
11463.64 321
11464.65 328
11465.66 306
11466.67 299
11467.68 308
11468.69 308
11469.70 257
11470.71 272
11471.73 284
11472.74 310
11473.75 300
11474.76 317
11475.77 343
11476.78 349
11477.79 316
11478.81 317
11479.82 339
11480.83 303
11481.84 319
11482.85 289
11483.87 338
11484.88 309
11485.89 337
11486.90 297
11487.91 352
11488.93 332
11489.94 333
11490.95 308
11491.96 363
11492.97 313
11493.99 337
11495.00 346
11496.01 343
11497.02 356
11498.04 337
11499.05 342
11500.06 358
11501.07 355
11502.09 350
11503.10 358
11504.11 301
11505.13 336
11506.14 332
11507.15 354
11508.16 339
11509.18 325
11510.19 375
11511.20 389
11512.22 335
11513.23 329
11514.24 396
11515.26 336
11516.27 360
11517.28 376
11518.30 339
11519.31 415
11520.32 433
11521.34 418
11522.35 445
11523.36 420
11524.38 431
11525.39 432
11526.40 468
11527.42 501
11528.43 403
11529.45 427
11530.46 405
11531.47 454
11532.49 398
11533.50 443
11534.52 526
11535.53 570
11536.54 595
11537.56 710
11538.57 776
11539.59 779
11540.60 723
11541.62 731
11542.63 745
11543.65 606
11544.66 625
11545.67 557
11546.69 481
11547.70 446
11548.72 443
11549.73 412
11550.75 379
11551.76 359
11552.78 366
11553.79 356
11554.81 346
11555.82 368
11556.84 368
11557.85 365
11558.87 352
11559.88 389
11560.90 375
11561.91 389
11562.93 356
11563.95 330
11564.96 326
11565.98 374
11566.99 323
11568.01 366
11569.02 352
11570.04 322
11571.05 353
11572.07 305
11573.09 336
11574.10 304
11575.12 314
11576.13 300
11577.15 327
11578.17 287
11579.18 322
11580.20 339
11581.21 311
11582.23 303
11583.25 326
11584.26 330
11585.28 297
11586.30 309
11587.31 351
11588.33 319
11589.35 276
11590.36 328
11591.38 324
11592.40 302
11593.41 360
11594.43 368
11595.45 342
11596.46 327
11597.48 345
11598.50 342
11599.51 348
11600.53 359
11601.55 362
11602.56 380
11603.58 368
11604.60 353
11605.62 358
11606.63 362
11607.65 321
11608.67 333
11609.69 297
11610.70 316
11611.72 304
11612.74 327
11613.76 309
11614.77 294
11615.79 308
11616.81 346
11617.83 368
11618.84 347
11619.86 315
11620.88 313
11621.90 301
11622.92 322
11623.93 359
11624.95 302
11625.97 348
11626.99 353
11628.01 343
11629.03 333
11630.04 316
11631.06 301
11632.08 257
11633.10 286
11634.12 348
11635.14 306
11636.15 235
11637.17 312
11638.19 318
11639.21 323
11640.23 322
11641.25 319
11642.27 285
11643.29 308
11644.30 288
11645.32 292
11646.34 338
11647.36 260
11648.38 326
11649.40 296
11650.42 298
11651.44 289
11652.46 273
11653.48 283
11654.50 312
11655.52 297
11656.54 268
11657.55 311
11658.57 287
11659.59 283
11660.61 288
11661.63 273
11662.65 291
11663.67 293
11664.69 275
11665.71 293
11666.73 321
11667.75 292
11668.77 236
11669.79 291
11670.81 260
11671.83 248
11672.85 258
11673.87 251
11674.89 229
11675.91 276
11676.93 310
11677.95 319
11678.98 354
11680.00 343
11681.02 259
11682.04 307
11683.06 282
11684.08 282
11685.10 294
11686.12 317
11687.14 244
11688.16 254
11689.18 277
11690.20 263
11691.22 269
11692.25 269
11693.27 257
11694.29 262
11695.31 266
11696.33 268
11697.35 285
11698.37 294
11699.39 274
11700.42 303
11701.44 287
11702.46 306
11703.48 258
11704.50 277
11705.52 301
11706.54 289
11707.57 296
11708.59 286
11709.61 291
11710.63 258
11711.65 280
11712.68 268
11713.70 260
11714.72 259
11715.74 277
11716.76 269
11717.79 258
11718.81 292
11719.83 284
11720.85 273
11721.88 243
11722.90 273
11723.92 276
11724.94 265
11725.97 294
11726.99 295
11728.01 302
11729.03 265
11730.06 277
11731.08 272
11732.10 283
11733.12 301
11734.15 272
11735.17 312
11736.19 314
11737.22 287
11738.24 269
11739.26 275
11740.29 290
11741.31 298
11742.33 299
11743.35 275
11744.38 283
11745.40 235
11746.43 275
11747.45 263
11748.47 278
11749.50 278
11750.52 286
11751.54 274
11752.57 247
11753.59 290
11754.61 275
11755.64 277
11756.66 271
11757.69 273
11758.71 273
11759.73 281
11760.76 284
11761.78 290
11762.81 263
11763.83 260
11764.85 260
11765.88 289
11766.90 285
11767.93 266
11768.95 295
11769.98 338
11771.00 326
11772.02 343
11773.05 319
11774.07 320
11775.10 328
11776.12 282
11777.15 270
11778.17 276
11779.20 304
11780.22 336
11781.25 306
11782.27 291
11783.30 317
11784.32 274
11785.35 319
11786.37 299
11787.40 297
11788.42 287
11789.45 344
11790.47 336
11791.50 274
11792.53 305
11793.55 298
11794.58 320
11795.60 300
11796.63 313
11797.65 324
11798.68 330
11799.70 290
11800.73 288
11801.76 319
11802.78 313
11803.81 353
11804.83 356
11805.86 308
11806.89 283
11807.91 303
11808.94 333
11809.96 316
11810.99 382
11812.02 306
11813.04 293
11814.07 303
11815.10 347
11816.12 339
11817.15 325
11818.18 352
11819.20 326
11820.23 318
11821.26 313
11822.28 368
11823.31 321
11824.34 315
11825.36 353
11826.39 324
11827.42 409
11828.44 367
11829.47 328
11830.50 330
11831.52 351
11832.55 339
11833.58 397
11834.61 381
11835.63 356
11836.66 341
11837.69 317
11838.72 372
11839.74 371
11840.77 346
11841.80 349
11842.83 322
11843.85 329
11844.88 333
11845.91 350
11846.94 342
11847.96 363
11848.99 402
11850.02 397
11851.05 379
11852.08 364
11853.10 383
11854.13 425
11855.16 429
11856.19 429
11857.22 395
11858.25 392
11859.27 404
11860.30 384
11861.33 395
11862.36 398
11863.39 429
11864.42 446
11865.44 419
11866.47 424
11867.50 425
11868.53 384
11869.56 382
11870.59 415
11871.62 455
11872.65 420
11873.68 416
11874.70 439
11875.73 429
11876.76 436
11877.79 457
11878.82 425
11879.85 463
11880.88 472
11881.91 477
11882.94 472
11883.97 469
11885.00 501
11886.03 493
11887.06 510
11888.09 558
11889.11 516
11890.14 458
11891.17 494
11892.20 528
11893.23 500
11894.26 539
11895.29 545
11896.32 538
11897.35 623
11898.38 594
11899.41 596
11900.44 664
11901.47 686
11902.50 734
11903.53 714
11904.56 726
11905.60 686
11906.63 705
11907.66 726
11908.69 684
11909.72 625
11910.75 626
11911.78 666
11912.81 643
11913.84 610
11914.87 644
11915.90 586
11916.93 582
11917.96 576
11918.99 531
11920.02 557
11921.06 562
11922.09 556
11923.12 612
11924.15 585
11925.18 556
11926.21 610
11927.24 664
11928.27 705
11929.31 820
11930.34 805
11931.37 875
11932.40 922
11933.43 879
11934.46 887
11935.49 759
11936.53 785
11937.56 686
11938.59 634
11939.62 590
11940.65 620
11941.69 544
11942.72 522
11943.75 520
11944.78 540
11945.81 499
11946.85 516
11947.88 487
11948.91 492
11949.94 494
11950.97 507
11952.01 479
11953.04 472
11954.07 537
11955.10 464
11956.14 513
11957.17 475
11958.20 407
11959.23 414
11960.27 490
11961.30 436
11962.33 455
11963.37 482
11964.40 452
11965.43 447
11966.46 460
11967.50 451
11968.53 452
11969.56 476
11970.60 501
11971.63 480
11972.66 438
11973.70 472
11974.73 485
11975.76 517
11976.80 437
11977.83 451
11978.86 428
11979.90 449
11980.93 465
11981.96 506
11983.00 469
11984.03 473
11985.07 484
11986.10 496
11987.13 479
11988.17 487
11989.20 455
11990.24 467
11991.27 490
11992.30 498
11993.34 501
11994.37 485
11995.41 492
11996.44 516
11997.48 482
11998.51 503
11999.54 471
12000.58 537
12001.61 563
12002.65 544
12003.68 562
12004.72 580
12005.75 509
12006.79 542
12007.82 522
12008.86 498
12009.89 535
12010.93 527
12011.96 541
12013.00 556
12014.03 561
12015.07 585
12016.10 554
12017.14 567
12018.17 587
12019.21 630
12020.24 600
12021.28 549
12022.31 541
12023.35 534
12024.38 591
12025.42 564
12026.45 562
12027.49 560
12028.53 532
12029.56 576
12030.60 582
12031.63 562
12032.67 619
12033.70 583
12034.74 557
12035.78 543
12036.81 606
12037.85 586
12038.88 552
12039.92 582
12040.96 530
12041.99 497
12043.03 510
12044.07 660
12045.10 555
12046.14 529
12047.18 578
12048.21 545
12049.25 536
12050.28 612
12051.32 620
12052.36 648
12053.39 617
12054.43 634
12055.47 663
12056.51 678
12057.54 687
12058.58 652
12059.62 662
12060.65 540
12061.69 587
12062.73 577
12063.76 562
12064.80 609
12065.84 610
12066.88 586
12067.91 591
12068.95 591
12069.99 568
12071.03 503
12072.06 536
12073.10 463
12074.14 438
12075.18 492
12076.21 494
12077.25 562
12078.29 495
12079.33 483
12080.37 530
12081.40 576
12082.44 534
12083.48 521
12084.52 481
12085.56 512
12086.59 534
12087.63 573
12088.67 541
12089.71 559
12090.75 578
12091.79 579
12092.82 546
12093.86 578
12094.90 572
12095.94 637
12096.98 562
12098.02 549
12099.06 568
12100.09 626
12101.13 634
12102.17 614
12103.21 685
12104.25 666
12105.29 669
12106.33 623
12107.37 646
12108.41 621
12109.45 554
12110.48 527
12111.52 530
12112.56 554
12113.60 498
12114.64 463
12115.68 443
12116.72 482
12117.76 490
12118.80 458
12119.84 413
12120.88 429
12121.92 416
12122.96 387
12124.00 415
12125.04 489
12126.08 419
12127.12 440
12128.16 395
12129.20 380
12130.24 368
12131.28 421
12132.32 404
12133.36 368
12134.40 451
12135.44 404
12136.48 448
12137.52 411
12138.56 426
12139.60 389
12140.64 427
12141.68 396
12142.72 372
12143.76 409
12144.80 442
12145.84 483
12146.88 410
12147.93 377
12148.97 397
12150.01 413
12151.05 352
12152.09 360
12153.13 366
12154.17 397
12155.21 399
12156.25 374
12157.29 397
12158.34 387
12159.38 409
12160.42 387
12161.46 368
12162.50 363
12163.54 430
12164.58 369
12165.63 344
12166.67 369
12167.71 363
12168.75 393
12169.79 378
12170.83 350
12171.88 317
12172.92 362
12173.96 391
12175.00 381
12176.04 342
12177.09 342
12178.13 374
12179.17 359
12180.21 396
12181.25 343
12182.30 352
12183.34 373
12184.38 375
12185.42 380
12186.47 347
12187.51 398
12188.55 404
12189.59 385
12190.64 370
12191.68 356
12192.72 339
12193.77 337
12194.81 362
12195.85 388
12196.89 399
12197.94 351
12198.98 374
12200.02 348
12201.07 420
12202.11 361
12203.15 363
12204.20 386
12205.24 386
12206.28 358
12207.33 353
12208.37 364
12209.41 346
12210.46 362
12211.50 346
12212.54 349
12213.59 314
12214.63 349
12215.67 331
12216.72 346
12217.76 361
12218.81 376
12219.85 378
12220.89 358
12221.94 332
12222.98 358
12224.03 330
12225.07 354
12226.11 346
12227.16 343
12228.20 330
12229.25 345
12230.29 342
12231.33 375
12232.38 299
12233.42 351
12234.47 331
12235.51 319
12236.56 344
12237.60 315
12238.65 335
12239.69 326
12240.74 318
12241.78 321
12242.83 336
12243.87 372
12244.92 329
12245.96 322
12247.01 333
12248.05 309
12249.10 327
12250.14 345
12251.19 351
12252.23 371
12253.28 345
12254.32 316
12255.37 299
12256.41 284
12257.46 301
12258.50 341
12259.55 285
12260.60 290
12261.64 324
12262.69 319
12263.73 322
12264.78 302
12265.82 313
12266.87 299
12267.92 302
12268.96 281
12270.01 299
12271.05 302
12272.10 310
12273.15 325
12274.19 326
12275.24 302
12276.29 304
12277.33 323
12278.38 306
12279.42 290
12280.47 270
12281.52 326
12282.56 323
12283.61 283
12284.66 299
12285.70 283
12286.75 294
12287.80 320
12288.84 312
12289.89 282
12290.94 304
12291.99 310
12293.03 269
12294.08 258
12295.13 268
12296.17 293
12297.22 275
12298.27 277
12299.32 242
12300.36 269
12301.41 279
12302.46 294
12303.51 263
12304.55 308
12305.60 310
12306.65 297
12307.70 313
12308.74 289
12309.79 279
12310.84 314
12311.89 288
12312.93 267
12313.98 271
12315.03 318
12316.08 287
12317.13 273
12318.17 259
12319.22 264
12320.27 263
12321.32 275
12322.37 311
12323.42 300
12324.46 247
12325.51 251
12326.56 310
12327.61 311
12328.66 288
12329.71 298
12330.76 266
12331.80 294
12332.85 295
12333.90 282
12334.95 303
12336.00 306
12337.05 269
12338.10 272
12339.15 250
12340.19 270
12341.24 255
12342.29 264
12343.34 310
12344.39 321
12345.44 288
12346.49 262
12347.54 287
12348.59 256
12349.64 288
12350.69 279
12351.74 315
12352.79 272
12353.84 350
12354.89 303
12355.94 273
12356.99 253
12358.04 293
12359.09 316
12360.14 262
12361.18 268
12362.23 281
12363.28 288
12364.33 293
12365.39 294
12366.44 296
12367.49 289
12368.54 264
12369.59 271
12370.64 345
12371.69 318
12372.74 331
12373.79 307
12374.84 357
12375.89 308
12376.94 259
12377.99 272
12379.04 226
12380.09 327
12381.14 285
12382.19 308
12383.24 299
12384.29 325
12385.35 300
12386.40 322
12387.45 305
12388.50 290
12389.55 324
12390.60 319
12391.65 323
12392.70 286
12393.75 275
12394.81 263
12395.86 281
12396.91 291
12397.96 259
12399.01 293
12400.06 311
12401.12 316
12402.17 319
12403.22 298
12404.27 295
12405.32 313
12406.37 264
12407.43 288
12408.48 314
12409.53 297
12410.58 277
12411.63 352
12412.69 284
12413.74 293
12414.79 310
12415.84 302
12416.90 304
12417.95 315
12419.00 284
12420.05 318
12421.10 334
12422.16 256
12423.21 280
12424.26 302
12425.32 301
12426.37 264
12427.42 293
12428.47 317
12429.53 326
12430.58 341
12431.63 345
12432.68 333
12433.74 375
12434.79 308
12435.84 339
12436.90 307
12437.95 330
12439.00 286
12440.06 266
12441.11 333
12442.16 327
12443.22 298
12444.27 317
12445.32 297
12446.38 308
12447.43 335
12448.48 341
12449.54 346
12450.59 319
12451.65 327
12452.70 331
12453.75 314
12454.81 325
12455.86 307
12456.92 329
12457.97 335
12459.02 309
12460.08 332
12461.13 365
12462.19 392
12463.24 370
12464.29 404
12465.35 370
12466.40 377
12467.46 360
12468.51 371
12469.57 418
12470.62 395
12471.68 413
12472.73 458
12473.79 489
12474.84 595
12475.90 639
12476.95 605
12478.00 589
12479.06 599
12480.11 601
12481.17 563
12482.22 556
12483.28 486
12484.34 447
12485.39 454
12486.45 416
12487.50 391
12488.56 398
12489.61 402
12490.67 368
12491.72 372
12492.78 416
12493.83 342
12494.89 356
12495.94 347
12497.00 326
12498.06 338
12499.11 302
12500.17 299
12501.22 332
12502.28 341
12503.34 348
12504.39 364
12505.45 378
12506.50 356
12507.56 350
12508.62 313
12509.67 341
12510.73 335
12511.79 325
12512.84 330
12513.90 332
12514.95 346
12516.01 354
12517.07 360
12518.12 359
12519.18 361
12520.24 347
12521.29 358
12522.35 351
12523.41 350
12524.46 345
12525.52 362
12526.58 352
12527.64 349
12528.69 331
12529.75 356
12530.81 329
12531.86 316
12532.92 334
12533.98 357
12535.04 346
12536.09 382
12537.15 319
12538.21 348
12539.27 405
12540.32 393
12541.38 341
12542.44 371
12543.50 375
12544.55 415
12545.61 405
12546.67 427
12547.73 399
12548.78 448
12549.84 407
12550.90 454
12551.96 465
12553.02 447
12554.07 428
12555.13 480
12556.19 499
12557.25 486
12558.31 433
12559.37 448
12560.42 393
12561.48 400
12562.54 467
12563.60 355
12564.66 343
12565.72 401
12566.78 423
12567.83 390
12568.89 376
12569.95 345
12571.01 366
12572.07 360
12573.13 345
12574.19 343
12575.25 320
12576.31 334
12577.36 382
12578.42 322
12579.48 412
12580.54 394
12581.60 321
12582.66 334
12583.72 353
12584.78 318
12585.84 355
12586.90 340
12587.96 346
12589.02 328
12590.08 359
12591.14 280
12592.20 295
12593.26 322
12594.32 320
12595.38 328
12596.44 356
12597.50 365
12598.56 348
12599.62 355
12600.68 318
12601.74 320
12602.80 380
12603.86 321
12604.92 317
12605.98 328
12607.04 327
12608.10 317
12609.16 363
12610.22 292
12611.28 294
12612.34 316
12613.40 373
12614.46 319
12615.52 343
12616.58 333
12617.64 339
12618.70 351
12619.76 351
12620.83 385
12621.89 362
12622.95 357
12624.01 345
12625.07 359
12626.13 373
12627.19 358
12628.25 384
12629.31 379
12630.38 440
12631.44 395
12632.50 409
12633.56 396
12634.62 373
12635.68 385
12636.74 388
12637.81 344
12638.87 351
12639.93 304
12640.99 323
12642.05 347
12643.12 328
12644.18 357
12645.24 325
12646.30 344
12647.36 331
12648.43 344
12649.49 319
12650.55 316
12651.61 335
12652.67 310
12653.74 314
12654.80 308
12655.86 296
12656.92 310
12657.99 326
12659.05 318
12660.11 327
12661.17 339
12662.24 320
12663.30 295
12664.36 326
12665.42 311
12666.49 300
12667.55 313
12668.61 289
12669.68 317
12670.74 302
12671.80 316
12672.87 312
12673.93 287
12674.99 344
12676.06 315
12677.12 342
12678.18 315
12679.25 307
12680.31 302
12681.37 341
12682.44 305
12683.50 300
12684.56 320
12685.63 314
12686.69 297
12687.75 301
12688.82 307
12689.88 311
12690.95 326
12692.01 334
12693.07 310
12694.14 326
12695.20 340
12696.27 309
12697.33 348
12698.39 336
12699.46 317
12700.52 278
12701.59 332
12702.65 334
12703.72 327
12704.78 352
12705.84 364
12706.91 360
12707.97 345
12709.04 320
12710.10 320
12711.17 351
12712.23 397
12713.30 355
12714.36 351
12715.43 379
12716.49 357
12717.56 336
12718.62 354
12719.69 390
12720.75 405
12721.82 343
12722.88 291
12723.95 291
12725.01 331
12726.08 370
12727.14 360
12728.21 342
12729.28 313
12730.34 309
12731.41 314
12732.47 273
12733.54 287
12734.60 302
12735.67 367
12736.73 339
12737.80 331
12738.87 331
12739.93 347
12741.00 371
12742.06 379
12743.13 356
12744.20 352
12745.26 338
12746.33 373
12747.40 320
12748.46 328
12749.53 350
12750.59 359
12751.66 298
12752.73 324
12753.79 317
12754.86 302
12755.93 352
12756.99 357
12758.06 330
12759.13 316
12760.19 349
12761.26 298
12762.33 260
12763.39 266
12764.46 339
12765.53 320
12766.60 294
12767.66 323
12768.73 346
12769.80 327
12770.86 357
12771.93 299
12773.00 300
12774.07 337
12775.13 336
12776.20 328
12777.27 291
12778.34 285
12779.40 264
12780.47 322
12781.54 305
12782.61 281
12783.67 340
12784.74 278
12785.81 268
12786.88 311
12787.95 312
12789.01 329
12790.08 305
12791.15 342
12792.22 316
12793.29 293
12794.35 268
12795.42 284
12796.49 279
12797.56 272
12798.63 292
12799.70 282
12800.76 341
12801.83 333
12802.90 328
12803.97 309
12805.04 274
12806.11 288
12807.18 333
12808.25 326
12809.31 275
12810.38 293
12811.45 287
12812.52 306
12813.59 306
12814.66 357
12815.73 334
12816.80 300
12817.87 306
12818.94 312
12820.01 294
12821.07 294
12822.14 272
12823.21 308
12824.28 322
12825.35 312
12826.42 336
12827.49 316
12828.56 363
12829.63 329
12830.70 316
12831.77 338
12832.84 291
12833.91 269
12834.98 281
12836.05 285
12837.12 298
12838.19 280
12839.26 245
12840.33 258
12841.40 274
12842.47 315
12843.54 319
12844.61 267
12845.68 274
12846.75 282
12847.82 289
12848.89 271
12849.96 239
12851.03 290
12852.10 247
12853.18 226
12854.25 246
12855.32 244
12856.39 239
12857.46 270
12858.53 253
12859.60 273
12860.67 246
12861.74 241
12862.81 290
12863.88 256
12864.96 238
12866.03 253
12867.10 231
12868.17 247
12869.24 288
12870.31 268
12871.38 272
12872.46 263
12873.53 257
12874.60 241
12875.67 267
12876.74 263
12877.81 256
12878.88 245
12879.96 276
12881.03 269
12882.10 288
12883.17 279
12884.24 278
12885.32 248
12886.39 240
12887.46 260
12888.53 235
12889.60 238
12890.68 225
12891.75 263
12892.82 271
12893.89 230
12894.97 251
12896.04 233
12897.11 228
12898.18 252
12899.26 255
12900.33 201
12901.40 214
12902.47 253
12903.55 304
12904.62 249
12905.69 238
12906.77 226
12907.84 256
12908.91 220
12909.99 224
12911.06 203
12912.13 231
12913.20 255
12914.28 246
12915.35 270
12916.42 258
12917.50 218
12918.57 224
12919.64 237
12920.72 211
12921.79 232
12922.87 204
12923.94 205
12925.01 252
12926.09 227
12927.16 253
12928.23 257
12929.31 244
12930.38 234
12931.46 244
12932.53 230
12933.60 239
12934.68 235
12935.75 209
12936.83 266
12937.90 238
12938.97 228
12940.05 237
12941.12 227
12942.20 245
12943.27 236
12944.35 210
12945.42 201
12946.50 216
12947.57 241
12948.64 240
12949.72 246
12950.79 238
12951.87 231
12952.94 222
12954.02 210
12955.09 252
12956.17 232
12957.24 243
12958.32 210
12959.39 199
12960.47 187
12961.54 210
12962.62 239
12963.69 211
12964.77 221
12965.85 261
12966.92 234
12968.00 209
12969.07 221
12970.15 206
12971.22 206
12972.30 240
12973.37 259
12974.45 245
12975.53 225
12976.60 233
12977.68 242
12978.75 202
12979.83 225
12980.90 216
12981.98 229
12983.06 236
12984.13 214
12985.21 237
12986.29 223
12987.36 257
12988.44 273
12989.51 218
12990.59 262
12991.67 238
12992.74 227
12993.82 235
12994.90 223
12995.97 264
12997.05 242
12998.13 237
12999.20 285
13000.28 221
13001.36 213
13002.43 250
13003.51 232
13004.59 233
13005.67 254
13006.74 248
13007.82 249
13008.90 224
13009.97 227
13011.05 255
13012.13 244
13013.21 270
13014.28 263
13015.36 258
13016.44 246
13017.52 226
13018.59 229
13019.67 241
13020.75 257
13021.83 211
13022.90 250
13023.98 240
13025.06 219
13026.14 245
13027.22 238
13028.29 242
13029.37 251
13030.45 255
13031.53 207
13032.61 263
13033.68 259
13034.76 240
13035.84 202
13036.92 226
13038.00 250
13039.08 206
13040.15 239
13041.23 218
13042.31 225
13043.39 213
13044.47 247
13045.55 247
13046.63 230
13047.70 239
13048.78 221
13049.86 232
13050.94 240
13052.02 255
13053.10 242
13054.18 233
13055.26 232
13056.34 215
13057.42 280
13058.49 232
13059.57 244
13060.65 216
13061.73 232
13062.81 234
13063.89 215
13064.97 263
13066.05 265
13067.13 226
13068.21 236
13069.29 237
13070.37 206
13071.45 246
13072.53 219
13073.61 227
13074.69 217
13075.77 207
13076.85 233
13077.93 259
13079.01 263
13080.09 215
13081.17 202
13082.25 221
13083.33 264
13084.41 289
13085.49 241
13086.57 216
13087.65 221
13088.73 246
13089.81 215
13090.89 228
13091.97 261
13093.05 239
13094.13 248
13095.21 242
13096.30 250
13097.38 187
13098.46 209
13099.54 255
13100.62 263
13101.70 213
13102.78 251
13103.86 287
13104.94 225
13106.02 237
13107.11 239
13108.19 227
13109.27 241
13110.35 236
13111.43 268
13112.51 205
13113.59 196
13114.68 212
13115.76 242
13116.84 215
13117.92 243
13119.00 241
13120.08 243
13121.17 274
13122.25 244
13123.33 236
13124.41 244
13125.49 217
13126.58 215
13127.66 204
13128.74 241
13129.82 260
13130.90 279
13131.99 254
13133.07 224
13134.15 237
13135.23 271
13136.32 271
13137.40 253
13138.48 208
13139.56 231
13140.65 216
13141.73 225
13142.81 243
13143.89 246
13144.98 264
13146.06 218
13147.14 243
13148.23 253
13149.31 255
13150.39 249
13151.47 245
13152.56 248
13153.64 252
13154.72 260
13155.81 277
13156.89 272
13157.97 246
13159.06 256
13160.14 266
13161.22 264
13162.31 261
13163.39 259
13164.47 311
13165.56 270
13166.64 239
13167.73 245
13168.81 220
13169.89 245
13170.98 258
13172.06 278
13173.14 249
13174.23 232
13175.31 283
13176.40 225
13177.48 253
13178.57 270
13179.65 243
13180.73 257
13181.82 233
13182.90 256
13183.99 248
13185.07 222
13186.16 247
13187.24 242
13188.32 252
13189.41 258
13190.49 284
13191.58 220
13192.66 238
13193.75 246
13194.83 277
13195.92 267
13197.00 266
13198.09 243
13199.17 229
13200.26 220
13201.34 225
13202.43 223
13203.51 255
13204.60 229
13205.68 203
13206.77 234
13207.86 281
13208.94 277
13210.03 270
13211.11 291
13212.20 254
13213.28 281
13214.37 259
13215.45 245
13216.54 261
13217.63 262
13218.71 242
13219.80 281
13220.88 239
13221.97 273
13223.06 269
13224.14 263
13225.23 266
13226.31 292
13227.40 268
13228.49 248
13229.57 277
13230.66 285
13231.74 280
13232.83 326
13233.92 325
13235.00 306
13236.09 305
13237.18 283
13238.26 273
13239.35 275
13240.44 305
13241.52 292
13242.61 285
13243.70 316
13244.78 278
13245.87 292
13246.96 242
13248.05 297
13249.13 296
13250.22 309
13251.31 311
13252.39 293
13253.48 289
13254.57 262
13255.66 269
13256.74 324
13257.83 321
13258.92 339
13260.01 316
13261.09 280
13262.18 315
13263.27 302
13264.36 335
13265.44 342
13266.53 314
13267.62 319
13268.71 318
13269.80 312
13270.88 297
13271.97 329
13273.06 330
13274.15 329
13275.24 309
13276.32 327
13277.41 306
13278.50 318
13279.59 291
13280.68 333
13281.77 376
13282.85 343
13283.94 323
13285.03 352
13286.12 335
13287.21 315
13288.30 372
13289.39 380
13290.48 363
13291.56 351
13292.65 379
13293.74 388
13294.83 339
13295.92 338
13297.01 343
13298.10 364
13299.19 367
13300.28 364
13301.37 392
13302.46 406
13303.54 349
13304.63 387
13305.72 364
13306.81 344
13307.90 373
13308.99 423
13310.08 401
13311.17 390
13312.26 407
13313.35 423
13314.44 389
13315.53 375
13316.62 370
13317.71 380
13318.80 402
13319.89 419
13320.98 382
13322.07 414
13323.16 397
13324.25 410
13325.34 409
13326.43 409
13327.52 385
13328.61 364
13329.70 397
13330.79 345
13331.88 403
13332.97 440
13334.06 416
13335.15 427
13336.24 396
13337.34 412
13338.43 455
13339.52 478
13340.61 439
13341.70 455
13342.79 460
13343.88 459
13344.97 441
13346.06 385
13347.15 388
13348.25 428
13349.34 419
13350.43 391
13351.52 440
13352.61 422
13353.70 457
13354.79 466
13355.88 417
13356.98 397
13358.07 434
13359.16 460
13360.25 493
13361.34 490
13362.43 498
13363.53 510
13364.62 506
13365.71 507
13366.80 481
13367.89 525
13368.99 570
13370.08 529
13371.17 475
13372.26 474
13373.35 461
13374.45 474
13375.54 450
13376.63 436
13377.72 438
13378.82 439
13379.91 408
13381.00 448
13382.09 442
13383.19 430
13384.28 403
13385.37 377
13386.46 345
13387.56 364
13388.65 383
13389.74 369
13390.84 354
13391.93 413
13393.02 373
13394.11 378
13395.21 369
13396.30 388
13397.39 399
13398.49 336
13399.58 368
13400.67 371
13401.77 401
13402.86 332
13403.95 366
13405.05 371
13406.14 372
13407.23 390
13408.33 379
13409.42 343
13410.52 380
13411.61 356
13412.70 365
13413.80 339
13414.89 367
13415.98 367
13417.08 391
13418.17 374
13419.27 354
13420.36 418
13421.45 369
13422.55 362
13423.64 377
13424.74 358
13425.83 351
13426.93 384
13428.02 412
13429.12 390
13430.21 416
13431.30 415
13432.40 364
13433.49 372
13434.59 385
13435.68 373
13436.78 378
13437.87 411
13438.97 385
13440.06 377
13441.16 367
13442.25 376
13443.35 371
13444.44 382
13445.54 326
13446.63 386
13447.73 449
13448.82 428
13449.92 376
13451.01 386
13452.11 412
13453.20 406
13454.30 421
13455.40 405
13456.49 435
13457.59 455
13458.68 380
13459.78 423
13460.87 415
13461.97 431
13463.07 409
13464.16 459
13465.26 454
13466.35 432
13467.45 425
13468.55 435
13469.64 402
13470.74 440
13471.83 415
13472.93 478
13474.03 465
13475.12 405
13476.22 407
13477.32 415
13478.41 462
13479.51 430
13480.61 447
13481.70 433
13482.80 445
13483.90 479
13484.99 442
13486.09 460
13487.19 427
13488.28 480
13489.38 488
13490.48 469
13491.57 488
13492.67 486
13493.77 513
13494.86 507
13495.96 489
13497.06 503
13498.16 537
13499.25 532
13500.35 553
13501.45 585
13502.55 609
13503.64 517
13504.74 557
13505.84 500
13506.94 489
13508.03 521
13509.13 527
13510.23 496
13511.33 469
13512.43 476
13513.52 469
13514.62 453
13515.72 394
13516.82 460
13517.92 478
13519.01 420
13520.11 462
13521.21 441
13522.31 370
13523.41 343
13524.50 325
13525.60 337
13526.70 434
13527.80 441
13528.90 454
13530.00 401
13531.10 395
13532.19 406
13533.29 445
13534.39 386
13535.49 427
13536.59 435
13537.69 382
13538.79 383
13539.89 396
13540.99 378
13542.08 362
13543.18 413
13544.28 395
13545.38 379
13546.48 394
13547.58 404
13548.68 422
13549.78 365
13550.88 315
13551.98 372
13553.08 402
13554.18 377
13555.28 366
13556.38 367
13557.48 356
13558.58 363
13559.68 344
13560.78 383
13561.88 372
13562.98 354
13564.08 340
13565.18 345
13566.28 363
13567.38 367
13568.48 356
13569.58 376
13570.68 319
13571.78 341
13572.88 376
13573.98 388
13575.08 358
13576.18 356
13577.28 337
13578.38 325
13579.48 327
13580.58 353
13581.68 308
13582.78 359
13583.88 349
13584.98 334
13586.08 379
13587.19 351
13588.29 343
13589.39 375
13590.49 373
13591.59 347
13592.69 366
13593.79 375
13594.89 346
13595.99 389
13597.10 373
13598.20 384
13599.30 418
13600.40 383
13601.50 344
13602.60 370
13603.70 384
13604.81 362
13605.91 347
13607.01 347
13608.11 328
13609.21 358
13610.31 381
13611.42 355
13612.52 344
13613.62 349
13614.72 354
13615.82 348
13616.93 356
13618.03 371
13619.13 357
13620.23 364
13621.34 375
13622.44 343
13623.54 354
13624.64 340
13625.75 404
13626.85 354
13627.95 360
13629.05 356
13630.16 375
13631.26 370
13632.36 383
13633.46 428
13634.57 363
13635.67 380
13636.77 435
13637.88 376
13638.98 342
13640.08 337
13641.18 339
13642.29 411
13643.39 360
13644.49 382
13645.60 406
13646.70 345
13647.80 351
13648.91 388
13650.01 324
13651.11 350
13652.22 345
13653.32 350
13654.43 349
13655.53 363
13656.63 364
13657.74 367
13658.84 350
13659.94 359
13661.05 400
13662.15 379
13663.26 371
13664.36 350
13665.46 398
13666.57 364
13667.67 386
13668.78 363
13669.88 373
13670.99 389
13672.09 387
13673.19 364
13674.30 344
13675.40 371
13676.51 396
13677.61 392
13678.72 362
13679.82 343
13680.93 355
13682.03 365
13683.14 318
13684.24 349
13685.35 363
13686.45 407
13687.56 367
13688.66 344
13689.77 403
13690.87 370
13691.98 354
13693.08 376
13694.19 357
13695.29 411
13696.40 386
13697.50 364
13698.61 356
13699.71 397
13700.82 385
13701.92 383
13703.03 367
13704.14 405
13705.24 398
13706.35 410
13707.45 410
13708.56 332
13709.66 378
13710.77 371
13711.88 404
13712.98 418
13714.09 370
13715.19 384
13716.30 438
13717.41 437
13718.51 435
13719.62 415
13720.73 379
13721.83 405
13722.94 380
13724.04 377
13725.15 420
13726.26 426
13727.36 451
13728.47 433
13729.58 452
13730.68 480
13731.79 483
13732.90 486
13734.00 477
13735.11 488
13736.22 478
13737.33 424
13738.43 487
13739.54 529
13740.65 488
13741.75 498
13742.86 457
13743.97 445
13745.08 418
13746.18 466
13747.29 482
13748.40 479
13749.51 501
13750.61 518
13751.72 505
13752.83 491
13753.94 497
13755.04 499
13756.15 531
13757.26 533
13758.37 578
13759.47 622
13760.58 624
13761.69 644
13762.80 637
13763.91 631
13765.01 630
13766.12 657
13767.23 728
13768.34 772
13769.45 790
13770.56 824
13771.66 844
13772.77 913
13773.88 931
13774.99 893
13776.10 937
13777.21 895
13778.32 866
13779.42 813
13780.53 773
13781.64 745
13782.75 647
13783.86 646
13784.97 607
13786.08 580
13787.19 549
13788.30 548
13789.40 518
13790.51 464
13791.62 446
13792.73 501
13793.84 479
13794.95 484
13796.06 466
13797.17 469
13798.28 459
13799.39 413
13800.50 426
13801.61 429
13802.72 440
13803.83 516
13804.94 429
13806.05 438
13807.16 417
13808.27 424
13809.38 393
13810.49 442
13811.60 391
13812.71 441
13813.82 463
13814.93 381
13816.04 431
13817.15 406
13818.26 417
13819.37 405
13820.48 390
13821.59 406
13822.70 387
13823.81 363
13824.92 395
13826.03 411
13827.14 378
13828.25 393
13829.36 379
13830.47 358
13831.58 358
13832.69 436
13833.81 378
13834.92 394
13836.03 380
13837.14 367
13838.25 414
13839.36 412
13840.47 412
13841.58 401
13842.69 405
13843.81 341
13844.92 376
13846.03 377
13847.14 357
13848.25 398
13849.36 440
13850.47 407
13851.59 392
13852.70 387
13853.81 357
13854.92 391
13856.03 383
13857.14 368
13858.26 423
13859.37 417
13860.48 406
13861.59 389
13862.70 361
13863.82 406
13864.93 394
13866.04 349
13867.15 340
13868.26 392
13869.38 438
13870.49 442
13871.60 446
13872.71 426
13873.83 448
13874.94 381
13876.05 423
13877.16 417
13878.28 452
13879.39 416
13880.50 406
13881.62 422
13882.73 406
13883.84 450
13884.95 433
13886.07 468
13887.18 427
13888.29 455
13889.41 461
13890.52 479
13891.63 480
13892.75 412
13893.86 469
13894.97 543
13896.09 494
13897.20 505
13898.31 479
13899.43 504
13900.54 508
13901.65 483
13902.77 450
13903.88 430
13904.99 411
13906.11 402
13907.22 439
13908.34 392
13909.45 428
13910.56 393
13911.68 406
13912.79 360
13913.91 399
13915.02 380
13916.13 363
13917.25 356
13918.36 381
13919.48 369
13920.59 419
13921.71 362
13922.82 346
13923.94 360
13925.05 378
13926.16 411
13927.28 343
13928.39 355
13929.51 341
13930.62 385
13931.74 392
13932.85 372
13933.97 332
13935.08 357
13936.20 316
13937.31 351
13938.43 364
13939.54 360
13940.66 331
13941.77 326
13942.89 333
13944.00 349
13945.12 344
13946.23 364
13947.35 337
13948.47 317
13949.58 310
13950.70 329
13951.81 365
13952.93 351
13954.04 303
13955.16 321
13956.28 301
13957.39 288
13958.51 295
13959.62 296
13960.74 313
13961.85 334
13962.97 324
13964.09 311
13965.20 329
13966.32 308
13967.44 332
13968.55 384
13969.67 350
13970.78 348
13971.90 333
13973.02 377
13974.13 378
13975.25 379
13976.37 329
13977.48 353
13978.60 357
13979.72 344
13980.83 316
13981.95 360
13983.07 351
13984.18 320
13985.30 314
13986.42 328
13987.54 338
13988.65 339
13989.77 322
13990.89 318
13992.00 318
13993.12 357
13994.24 321
13995.36 320
13996.47 331
13997.59 319
13998.71 321
13999.83 357
14000.94 319
14002.06 350
14003.18 385
14004.30 357
14005.41 355
14006.53 320
14007.65 375
14008.77 343
14009.89 319
14011.00 319
14012.12 309
14013.24 321
14014.36 370
14015.48 363
14016.60 331
14017.71 350
14018.83 416
14019.95 342
14021.07 337
14022.19 319
14023.31 313
14024.42 308
14025.54 327
14026.66 341
14027.78 339
14028.90 368
14030.02 344
14031.14 342
14032.25 318
14033.37 342
14034.49 367
14035.61 362
14036.73 345
14037.85 351
14038.97 332
14040.09 328
14041.21 313
14042.33 324
14043.45 353
14044.57 331
14045.68 339
14046.80 360
14047.92 341
14049.04 358
14050.16 370
14051.28 354
14052.40 377
14053.52 378
14054.64 349
14055.76 347
14056.88 419
14058.00 388
14059.12 393
14060.24 366
14061.36 371
14062.48 370
14063.60 389
14064.72 405
14065.84 423
14066.96 433
14068.08 434
14069.20 490
14070.32 417
14071.44 452
14072.56 445
14073.68 427
14074.80 429
14075.92 421
14077.05 414
14078.17 446
14079.29 473
14080.41 472
14081.53 421
14082.65 429
14083.77 447
14084.89 451
14086.01 524
14087.13 454
14088.25 421
14089.38 492
14090.50 475
14091.62 445
14092.74 448
14093.86 473
14094.98 519
14096.10 497
14097.22 477
14098.35 453
14099.47 457
14100.59 466
14101.71 534
14102.83 481
14103.95 425
14105.08 462
14106.20 466
14107.32 454
14108.44 402
14109.56 390
14110.69 455
14111.81 408
14112.93 384
14114.05 386
14115.17 379
14116.30 438
14117.42 419
14118.54 377
14119.66 382
14120.79 394
14121.91 368
14123.03 409
14124.15 356
14125.28 358
14126.40 388
14127.52 411
14128.64 356
14129.77 355
14130.89 362
14132.01 363
14133.13 361
14134.26 320
14135.38 351
14136.50 367
14137.63 337
14138.75 345
14139.87 351
14141.00 361
14142.12 359
14143.24 368
14144.37 355
14145.49 331
14146.61 355
14147.74 363
14148.86 303
14149.98 278
14151.11 336
14152.23 315
14153.35 347
14154.48 320
14155.60 335
14156.72 314
14157.85 305
14158.97 308
14160.10 303
14161.22 284
14162.34 340
14163.47 342
14164.59 320
14165.72 322
14166.84 314
14167.97 291
14169.09 309
14170.21 336
14171.34 347
14172.46 327
14173.59 278
14174.71 334
14175.84 322
14176.96 347
14178.09 337
14179.21 310
14180.34 300
14181.46 341
14182.58 325
14183.71 309
14184.83 324
14185.96 336
14187.08 364
14188.21 345
14189.33 373
14190.46 326
14191.59 308
14192.71 319
14193.84 341
14194.96 337
14196.09 318
14197.21 316
14198.34 322
14199.46 324
14200.59 299
14201.71 285
14202.84 309
14203.97 324
14205.09 323
14206.22 299
14207.34 310
14208.47 322
14209.59 320
14210.72 361
14211.85 331
14212.97 314
14214.10 284
14215.22 315
14216.35 334
14217.48 345
14218.60 328
14219.73 306
14220.86 268
14221.98 306
14223.11 328
14224.24 294
14225.36 265
14226.49 281
14227.62 321
14228.74 327
14229.87 291
14231.00 304
14232.12 277
14233.25 262
14234.38 277
14235.50 294
14236.63 262
14237.76 292
14238.88 272
14240.01 257
14241.14 274
14242.27 289
14243.39 300
14244.52 285
14245.65 291
14246.77 318
14247.90 241
14249.03 246
14250.16 280
14251.28 264
14252.41 277
14253.54 255
14254.67 249
14255.80 303
14256.92 294
14258.05 273
14259.18 289
14260.31 270
14261.43 247
14262.56 236
14263.69 256
14264.82 255
14265.95 242
14267.08 263
14268.20 280
14269.33 272
14270.46 289
14271.59 257
14272.72 254
14273.85 244
14274.97 249
14276.10 229
14277.23 252
14278.36 275
14279.49 281
14280.62 242
14281.75 242
14282.87 287
14284.00 272
14285.13 278
14286.26 187
14287.39 204
14288.52 285
14289.65 264
14290.78 241
14291.91 270
14293.04 255
14294.17 257
14295.29 259
14296.42 252
14297.55 256
14298.68 294
14299.81 261
14300.94 240
14302.07 221
14303.20 233
14304.33 216
14305.46 259
14306.59 242
14307.72 217
14308.85 242
14309.98 229
14311.11 241
14312.24 243
14313.37 211
14314.50 266
14315.63 250
14316.76 206
14317.89 214
14319.02 260
14320.15 233
14321.28 253
14322.41 227
14323.54 229
14324.67 213
14325.80 244
14326.93 216
14328.06 213
14329.20 253
14330.33 275
14331.46 212
14332.59 211
14333.72 247
14334.85 248
14335.98 247
14337.11 225
14338.24 251
14339.37 260
14340.50 240
14341.64 229
14342.77 228
14343.90 214
14345.03 248
14346.16 251
14347.29 244
14348.42 235
14349.55 233
14350.69 233
14351.82 247
14352.95 238
14354.08 216
14355.21 237
14356.34 235
14357.48 194
14358.61 208
14359.74 217
14360.87 229
14362.00 215
14363.14 188
14364.27 228
14365.40 254
14366.53 252
14367.66 281
14368.80 272
14369.93 250
14371.06 237
14372.19 209
14373.33 202
14374.46 203
14375.59 262
14376.72 240
14377.86 195
14378.99 199
14380.12 239
14381.25 247
14382.39 237
14383.52 211
14384.65 242
14385.78 220
14386.92 211
14388.05 220
14389.18 199
14390.32 229
14391.45 229
14392.58 223
14393.72 205
14394.85 197
14395.98 239
14397.12 235
14398.25 227
14399.38 240
14400.52 224
14401.65 230
14402.78 257
14403.92 240
14405.05 252
14406.18 239
14407.32 280
14408.45 220
14409.59 234
14410.72 239
14411.85 293
14412.99 249
14414.12 238
14415.26 277
14416.39 236
14417.52 277
14418.66 222
14419.79 245
14420.93 259
14422.06 263
14423.20 244
14424.33 278
14425.46 277
14426.60 252
14427.73 252
14428.87 233
14430.00 210
14431.14 224
14432.27 251
14433.41 211
14434.54 186
14435.68 254
14436.81 215
14437.95 191
14439.08 243
14440.22 250
14441.35 268
14442.49 249
14443.62 222
14444.76 252
14445.89 234
14447.03 236
14448.16 248
14449.30 245
14450.43 250
14451.57 265
14452.70 296
14453.84 294
14454.98 251
14456.11 294
14457.25 297
14458.38 281
14459.52 243
14460.65 239
14461.79 227
14462.93 217
14464.06 288
14465.20 298
14466.33 237
14467.47 228
14468.61 261
14469.74 261
14470.88 244
14472.02 274
14473.15 233
14474.29 221
14475.42 280
14476.56 228
14477.70 230
14478.83 301
14479.97 262
14481.11 230
14482.24 264
14483.38 264
14484.52 251
14485.65 249
14486.79 270
14487.93 216
14489.07 232
14490.20 249
14491.34 228
14492.48 268
14493.61 273
14494.75 288
14495.89 280
14497.03 273
14498.16 244
14499.30 195
14500.44 234
14501.57 246
14502.71 235
14503.85 270
14504.99 283
14506.13 234
14507.26 229
14508.40 207
14509.54 236
14510.68 213
14511.81 273
14512.95 280
14514.09 289
14515.23 216
14516.37 255
14517.50 267
14518.64 216
14519.78 202
14520.92 209
14522.06 211
14523.20 247
14524.33 198
14525.47 232
14526.61 224
14527.75 261
14528.89 253
14530.03 221
14531.16 230
14532.30 261
14533.44 234
14534.58 259
14535.72 296
14536.86 269
14538.00 222
14539.14 253
14540.28 259
14541.41 260
14542.55 221
14543.69 243
14544.83 251
14545.97 220
14547.11 257
14548.25 250
14549.39 230
14550.53 225
14551.67 233
14552.81 257
14553.95 257
14555.09 248
14556.23 232
14557.37 243
14558.50 274
14559.64 265
14560.78 261
14561.92 250
14563.06 241
14564.20 287
14565.34 255
14566.48 255
14567.62 247
14568.76 252
14569.90 272
14571.04 254
14572.18 259
14573.32 266
14574.47 271
14575.61 292
14576.75 299
14577.89 266
14579.03 287
14580.17 266
14581.31 278
14582.45 296
14583.59 287
14584.73 267
14585.87 286
14587.01 312
14588.15 294
14589.29 314
14590.43 298
14591.58 285
14592.72 258
14593.86 267
14595.00 270
14596.14 334
14597.28 320
14598.42 328
14599.56 319
14600.70 258
14601.85 296
14602.99 324
14604.13 309
14605.27 299
14606.41 311
14607.55 319
14608.70 310
14609.84 368
14610.98 309
14612.12 314
14613.26 343
14614.40 341
14615.55 389
14616.69 337
14617.83 348
14618.97 337
14620.11 418
14621.26 382
14622.40 392
14623.54 371
14624.68 378
14625.83 410
14626.97 360
14628.11 381
14629.25 394
14630.40 422
14631.54 382
14632.68 415
14633.82 426
14634.97 455
14636.11 458
14637.25 442
14638.39 460
14639.54 435
14640.68 418
14641.82 400
14642.97 380
14644.11 338
14645.25 344
14646.40 334
14647.54 315
14648.68 343
14649.83 292
14650.97 294
14652.11 292
14653.26 311
14654.40 272
14655.54 289
14656.69 310
14657.83 320
14658.97 306
14660.12 336
14661.26 315
14662.40 304
14663.55 261
14664.69 257
14665.84 262
14666.98 260
14668.12 259
14669.27 246
14670.41 286
14671.56 239
14672.70 252
14673.84 261
14674.99 271
14676.13 223
14677.28 240
14678.42 247
14679.57 276
14680.71 232
14681.86 249
14683.00 262
14684.14 264
14685.29 212
14686.43 241
14687.58 202
14688.72 243
14689.87 257
14691.01 228
14692.16 225
14693.30 236
14694.45 220
14695.59 203
14696.74 228
14697.88 199
14699.03 222
14700.17 285
14701.32 268
14702.46 260
14703.61 228
14704.75 213
14705.90 225
14707.05 245
14708.19 224
14709.34 196
14710.48 193
14711.63 220
14712.77 225
14713.92 208
14715.07 205
14716.21 227
14717.36 226
14718.50 218
14719.65 221
14720.80 228
14721.94 229
14723.09 210
14724.23 216
14725.38 274
14726.53 212
14727.67 227
14728.82 222
14729.97 228
14731.11 250
14732.26 234
14733.41 227
14734.55 248
14735.70 248
14736.84 199
14737.99 239
14739.14 221
14740.29 207
14741.43 258
14742.58 224
14743.73 197
14744.87 203
14746.02 223
14747.17 207
14748.31 215
14749.46 198
14750.61 196
14751.76 240
14752.90 246
14754.05 177
14755.20 205
14756.35 215
14757.49 256
14758.64 196
14759.79 197
14760.94 199
14762.08 187
14763.23 202
14764.38 226
14765.53 221
14766.67 233
14767.82 231
14768.97 227
14770.12 229
14771.27 193
14772.41 228
14773.56 220
14774.71 207
14775.86 230
14777.01 218
14778.15 207
14779.30 226
14780.45 239
14781.60 164
14782.75 215
14783.90 207
14785.05 216
14786.19 209
14787.34 188
14788.49 223
14789.64 214
14790.79 212
14791.94 174
14793.09 179
14794.24 211
14795.38 202
14796.53 203
14797.68 219
14798.83 178
14799.98 178
14801.13 190
14802.28 177
14803.43 176
14804.58 188
14805.73 201
14806.88 179
14808.03 166
14809.18 179
14810.33 165
14811.47 182
14812.62 170
14813.77 201
14814.92 185
14816.07 187
14817.22 192
14818.37 177
14819.52 183
14820.67 192
14821.82 166
14822.97 162
14824.12 164
14825.27 171
14826.42 159
14827.57 181
14828.72 183
14829.87 169
14831.02 158
14832.17 154
14833.33 181
14834.48 186
14835.63 169
14836.78 198
14837.93 180
14839.08 172
14840.23 154
14841.38 147
14842.53 143
14843.68 151
14844.83 145
14845.98 161
14847.13 172
14848.28 147
14849.44 157
14850.59 158
14851.74 153
14852.89 174
14854.04 180
14855.19 188
14856.34 206
14857.49 161
14858.65 182
14859.80 147
14860.95 154
14862.10 155
14863.25 198
14864.40 195
14865.56 203
14866.71 156
14867.86 182
14869.01 161
14870.16 158
14871.31 151
14872.47 167
14873.62 157
14874.77 164
14875.92 189
14877.07 221
14878.23 156
14879.38 167
14880.53 183
14881.68 178
14882.84 165
14883.99 179
14885.14 181
14886.29 159
14887.45 147
14888.60 146
14889.75 141
14890.90 202
14892.06 170
14893.21 126
14894.36 141
14895.52 156
14896.67 145
14897.82 143
14898.97 171
14900.13 174
14901.28 160
14902.43 160
14903.59 134
14904.74 157
14905.89 144
14907.05 139
14908.20 173
14909.35 185
14910.51 156
14911.66 161
14912.81 152
14913.97 187
14915.12 176
14916.27 172
14917.43 157
14918.58 160
14919.74 152
14920.89 149
14922.04 157
14923.20 164
14924.35 185
14925.50 164
14926.66 157
14927.81 184
14928.97 172
14930.12 154
14931.28 191
14932.43 176
14933.58 167
14934.74 155
14935.89 166
14937.05 198
14938.20 160
14939.36 175
14940.51 158
14941.67 145
14942.82 166
14943.98 153
14945.13 167
14946.28 169
14947.44 163
14948.59 178
14949.75 179
14950.90 183
14952.06 167
14953.21 185
14954.37 170
14955.52 158
14956.68 164
14957.84 182
14958.99 167
14960.15 180
14961.30 170
14962.46 148
14963.61 182
14964.77 178
14965.92 178
14967.08 187
14968.23 202
14969.39 191
14970.55 197
14971.70 182
14972.86 146
14974.01 159
14975.17 134
14976.33 161
14977.48 168
14978.64 161
14979.79 157
14980.95 173
14982.11 187
14983.26 175
14984.42 153
14985.58 186
14986.73 139
14987.89 152
14989.04 154
14990.20 134
14991.36 146
14992.51 143
14993.67 155
14994.83 144
14995.98 167
14997.14 169
14998.30 148
14999.45 154
15000.61 142
15001.77 172
15002.93 171
15004.08 141
15005.24 172
15006.40 169
15007.55 168
15008.71 131
15009.87 150
15011.03 169
15012.18 137
15013.34 163
15014.50 171
15015.66 180
15016.81 157
15017.97 173
15019.13 142
15020.29 161
15021.44 138
15022.60 143
15023.76 152
15024.92 134
15026.08 169
15027.23 172
15028.39 179
15029.55 177
15030.71 151
15031.87 165
15033.02 161
15034.18 149
15035.34 161
15036.50 154
15037.66 135
15038.81 159
15039.97 169
15041.13 158
15042.29 151
15043.45 143
15044.61 156
15045.77 135
15046.93 150
15048.08 163
15049.24 154
15050.40 140
15051.56 153
15052.72 128
15053.88 169
15055.04 161
15056.20 173
15057.36 161
15058.51 132
15059.67 157
15060.83 173
15061.99 141
15063.15 119
15064.31 141
15065.47 168
15066.63 139
15067.79 155
15068.95 133
15070.11 145
15071.27 148
15072.43 177
15073.59 163
15074.75 190
15075.91 146
15077.07 152
15078.23 158
15079.39 114
15080.55 166
15081.71 173
15082.87 151
15084.03 153
15085.19 140
15086.35 176
15087.51 137
15088.67 157
15089.83 144
15090.99 174
15092.15 180
15093.31 166
15094.47 179
15095.63 158
15096.79 171
15097.95 155
15099.11 166
15100.27 145
15101.43 148
15102.60 119
15103.76 157
15104.92 153
15106.08 178
15107.24 148
15108.40 169
15109.56 186
15110.72 172
15111.88 180
15113.05 163
15114.21 155
15115.37 182
15116.53 149
15117.69 163
15118.85 153
15120.01 172
15121.18 167
15122.34 139
15123.50 172
15124.66 160
15125.82 177
15126.98 193
15128.15 189
15129.31 159
15130.47 160
15131.63 186
15132.79 170
15133.96 202
15135.12 180
15136.28 156
15137.44 164
15138.60 195
15139.77 191
15140.93 163
15142.09 168
15143.25 176
15144.42 157
15145.58 153
15146.74 164
15147.90 188
15149.07 178
15150.23 191
15151.39 162
15152.55 142
15153.72 154
15154.88 195
15156.04 155
15157.21 165
15158.37 169
15159.53 190
15160.70 188
15161.86 169
15163.02 177
15164.19 181
15165.35 178
15166.51 156
15167.68 154
15168.84 187
15170.00 169
15171.17 163
15172.33 157
15173.49 150
15174.66 182
15175.82 166
15176.98 150
15178.15 172
15179.31 173
15180.48 162
15181.64 155
15182.80 173
15183.97 155
15185.13 202
15186.30 183
15187.46 192
15188.62 177
15189.79 198
15190.95 185
15192.12 193
15193.28 173
15194.44 190
15195.61 194
15196.77 200
15197.94 214
15199.10 198
15200.27 201
15201.43 220
15202.60 223
15203.76 189
15204.93 163
15206.09 196
15207.26 181
15208.42 181
15209.59 181
15210.75 177
15211.92 185
15213.08 202
15214.25 182
15215.41 191
15216.58 187
15217.74 199
15218.91 216
15220.07 201
15221.24 204
15222.40 251
15223.57 200
15224.73 232
15225.90 192
15227.07 204
15228.23 219
15229.40 216
15230.56 232
15231.73 210
15232.89 226
15234.06 221
15235.23 203
15236.39 199
15237.56 198
15238.73 204
15239.89 257
15241.06 213
15242.22 226
15243.39 208
15244.56 217
15245.72 206
15246.89 199
15248.06 205
15249.22 189
15250.39 218
15251.55 206
15252.72 172
15253.89 202
15255.06 199
15256.22 216
15257.39 216
15258.56 157
15259.72 189
15260.89 191
15262.06 195
15263.22 173
15264.39 190
15265.56 236
15266.72 206
15267.89 182
15269.06 172
15270.23 163
15271.39 182
15272.56 169
15273.73 170
15274.90 173
15276.06 205
15277.23 196
15278.40 180
15279.57 195
15280.73 179
15281.90 167
15283.07 169
15284.24 172
15285.41 190
15286.57 166
15287.74 159
15288.91 167
15290.08 167
15291.25 136
15292.41 159
15293.58 180
15294.75 171
15295.92 195
15297.09 161
15298.26 173
15299.42 184
15300.59 178
15301.76 159
15302.93 164
15304.10 174
15305.27 141
15306.44 133
15307.60 200
15308.77 178
15309.94 165
15311.11 148
15312.28 157
15313.45 177
15314.62 165
15315.79 160
15316.96 178
15318.12 176
15319.29 190
15320.46 164
15321.63 161
15322.80 195
15323.97 174
15325.14 171
15326.31 180
15327.48 180
15328.65 183
15329.82 176
15330.99 199
15332.16 215
15333.33 216
15334.50 203
15335.67 185
15336.84 167
15338.01 158
15339.18 160
15340.35 174
15341.52 180
15342.69 171
15343.86 218
15345.03 200
15346.20 221
15347.37 151
15348.54 158
15349.71 204
15350.88 183
15352.05 204
15353.22 189
15354.39 193
15355.56 183
15356.73 177
15357.90 164
15359.07 181
15360.24 196
15361.41 212
15362.58 197
15363.76 184
15364.93 192
15366.10 211
15367.27 216
15368.44 193
15369.61 198
15370.78 184
15371.95 206
15373.12 166
15374.30 190
15375.47 204
15376.64 186
15377.81 173
15378.98 169
15380.15 174
15381.32 159
15382.50 192
15383.67 179
15384.84 171
15386.01 210
15387.18 184
15388.35 160
15389.53 172
15390.70 180
15391.87 151
15393.04 163
15394.21 178
15395.39 186
15396.56 176
15397.73 203
15398.90 190
15400.08 146
15401.25 154
15402.42 176
15403.59 168
15404.76 170
15405.94 150
15407.11 149
15408.28 175
15409.45 180
15410.63 143
15411.80 160
15412.97 148
15414.15 161
15415.32 160
15416.49 148
15417.66 168
15418.84 194
15420.01 181
15421.18 165
15422.36 166
15423.53 167
15424.70 174
15425.88 168
15427.05 142
15428.22 155
15429.40 143
15430.57 167
15431.74 164
15432.92 167
15434.09 149
15435.26 184
15436.44 169
15437.61 147
15438.79 196
15439.96 177
15441.13 170
15442.31 133
15443.48 162
15444.65 180
15445.83 155
15447.00 163
15448.18 140
15449.35 141
15450.53 123
15451.70 167
15452.87 177
15454.05 174
15455.22 156
15456.40 162
15457.57 216
15458.75 219
15459.92 194
15461.09 171
15462.27 166
15463.44 189
15464.62 178
15465.79 146
15466.97 156
15468.14 151
15469.32 138
15470.49 159
15471.67 172
15472.84 147
15474.02 184
15475.19 188
15476.37 169
15477.54 192
15478.72 133
15479.89 156
15481.07 184
15482.25 175
15483.42 187
15484.60 179
15485.77 183
15486.95 168
15488.12 169
15489.30 176
15490.47 149
15491.65 171
15492.83 142
15494.00 164
15495.18 147
15496.35 152
15497.53 189
15498.71 215
15499.88 148
15501.06 154
15502.23 160
15503.41 155
15504.59 169
15505.76 144
15506.94 182
15508.12 170
15509.29 178
15510.47 176
15511.64 167
15512.82 181
15514.00 182
15515.17 161
15516.35 194
15517.53 182
15518.70 169
15519.88 200
15521.06 220
15522.24 164
15523.41 165
15524.59 167
15525.77 143
15526.94 175
15528.12 204
15529.30 173
15530.48 170
15531.65 150
15532.83 163
15534.01 187
15535.18 130
15536.36 145
15537.54 184
15538.72 168
15539.89 162
15541.07 192
15542.25 201
15543.43 193
15544.61 156
15545.78 186
15546.96 179
15548.14 185
15549.32 193
15550.50 201
15551.67 215
15552.85 196
15554.03 179
15555.21 192
15556.39 198
15557.56 218
15558.74 185
15559.92 172
15561.10 162
15562.28 202
15563.46 192
15564.63 194
15565.81 211
15566.99 234
15568.17 218
15569.35 193
15570.53 207
15571.71 208
15572.89 203
15574.06 204
15575.24 179
15576.42 203
15577.60 247
15578.78 164
15579.96 172
15581.14 222
15582.32 184
15583.50 211
15584.68 218
15585.86 218
15587.04 204
15588.21 213
15589.39 216
15590.57 249
15591.75 214
15592.93 254
15594.11 231
15595.29 184
15596.47 193
15597.65 208
15598.83 218
15600.01 243
15601.19 233
15602.37 228
15603.55 202
15604.73 218
15605.91 222
15607.09 249
15608.27 237
15609.45 248
15610.63 259
15611.81 226
15612.99 277
15614.17 247
15615.35 213
15616.53 259
15617.71 277
15618.90 255
15620.08 265
15621.26 255
15622.44 244
15623.62 264
15624.80 259
15625.98 231
15627.16 230
15628.34 238
15629.52 243
15630.70 226
15631.89 277
15633.07 283
15634.25 282
15635.43 265
15636.61 249
15637.79 274
15638.97 263
15640.15 287
15641.34 273
15642.52 270
15643.70 300
15644.88 300
15646.06 275
15647.24 296
15648.42 294
15649.61 332
15650.79 289
15651.97 280
15653.15 300
15654.33 288
15655.52 294
15656.70 323
15657.88 318
15659.06 274
15660.24 313
15661.43 303
15662.61 294
15663.79 311
15664.97 334
15666.16 288
15667.34 264
15668.52 303
15669.70 260
15670.89 283
15672.07 288
15673.25 283
15674.43 281
15675.62 295
15676.80 258
15677.98 278
15679.17 280
15680.35 245
15681.53 237
15682.71 277
15683.90 274
15685.08 263
15686.26 272
15687.45 271
15688.63 225
15689.81 272
15691.00 261
15692.18 266
15693.36 267
15694.55 251
15695.73 244
15696.91 264
15698.10 272
15699.28 242
15700.46 238
15701.65 240
15702.83 257
15704.02 290
15705.20 255
15706.38 271
15707.57 290
15708.75 261
15709.94 252
15711.12 268
15712.30 259
15713.49 289
15714.67 314
15715.86 332
15717.04 269
15718.23 252
15719.41 257
15720.59 304
15721.78 278
15722.96 283
15724.15 252
15725.33 280
15726.52 270
15727.70 281
15728.89 339
15730.07 333
15731.26 272
15732.44 261
15733.63 272
15734.81 271
15736.00 288
15737.18 320
15738.37 300
15739.55 308
15740.74 332
15741.92 295
15743.11 284
15744.29 293
15745.48 284
15746.66 303
15747.85 347
15749.03 343
15750.22 326
15751.41 327
15752.59 322
15753.78 342
15754.96 369
15756.15 351
15757.33 352
15758.52 324
15759.71 363
15760.89 355
15762.08 316
15763.26 341
15764.45 343
15765.64 309
15766.82 295
15768.01 301
15769.19 325
15770.38 315
15771.57 293
15772.75 337
15773.94 328
15775.13 330
15776.31 314
15777.50 323
15778.69 314
15779.87 312
15781.06 317
15782.25 270
15783.43 304
15784.62 307
15785.81 291
15786.99 327
15788.18 281
15789.37 270
15790.56 286
15791.74 268
15792.93 267
15794.12 271
15795.30 261
15796.49 231
15797.68 256
15798.87 260
15800.05 242
15801.24 244
15802.43 225
15803.62 214
15804.80 268
15805.99 247
15807.18 223
15808.37 261
15809.55 294
15810.74 213
15811.93 231
15813.12 258
15814.31 240
15815.49 281
15816.68 258
15817.87 265
15819.06 229
15820.25 230
15821.44 267
15822.62 241
15823.81 251
15825.00 240
15826.19 213
15827.38 225
15828.57 244
15829.75 236
15830.94 222
15832.13 253
15833.32 233
15834.51 239
15835.70 211
15836.89 180
15838.08 192
15839.26 221
15840.45 186
15841.64 203
15842.83 193
15844.02 244
15845.21 236
15846.40 233
15847.59 242
15848.78 211
15849.97 244
15851.16 243
15852.35 228
15853.53 222
15854.72 248
15855.91 221
15857.10 225
15858.29 237
15859.48 217
15860.67 195
15861.86 257
15863.05 228
15864.24 230
15865.43 243
15866.62 254
15867.81 254
15869.00 246
15870.19 251
15871.38 224
15872.57 218
15873.76 210
15874.95 224
15876.14 257
15877.33 273
15878.52 256
15879.71 242
15880.90 233
15882.10 238
15883.29 240
15884.48 207
15885.67 227
15886.86 244
15888.05 236
15889.24 231
15890.43 260
15891.62 230
15892.81 249
15894.00 240
15895.19 243
15896.39 235
15897.58 296
15898.77 264
15899.96 235
15901.15 259
15902.34 261
15903.53 261
15904.72 249
15905.92 208
15907.11 209
15908.30 213
15909.49 238
15910.68 236
15911.87 257
15913.06 241
15914.26 222
15915.45 279
15916.64 248
15917.83 261
15919.02 227
15920.22 220
15921.41 212
15922.60 235
15923.79 230
15924.98 236
15926.18 238
15927.37 223
15928.56 254
15929.75 243
15930.95 231
15932.14 205
15933.33 198
15934.52 234
15935.72 226
15936.91 219
15938.10 228
15939.29 233
15940.49 212
15941.68 207
15942.87 178
15944.06 224
15945.26 232
15946.45 201
15947.64 194
15948.84 203
15950.03 193
15951.22 181
15952.42 168
15953.61 225
15954.80 181
15956.00 184
15957.19 204
15958.38 190
15959.58 187
15960.77 183
15961.96 187
15963.16 184
15964.35 199
15965.54 176
15966.74 194
15967.93 190
15969.12 164
15970.32 191
15971.51 196
15972.71 194
15973.90 189
15975.09 180
15976.29 184
15977.48 183
15978.68 178
15979.87 172
15981.07 180
15982.26 171
15983.45 172
15984.65 174
15985.84 162
15987.04 169
15988.23 144
15989.43 165
15990.62 168
15991.82 142
15993.01 155
15994.20 152
15995.40 158
15996.59 151
15997.79 144
15998.98 152
16000.18 181
16001.37 170
16002.57 167
16003.76 160
16004.96 187
16006.15 160
16007.35 176
16008.55 161
16009.74 158
16010.94 154
16012.13 157
16013.33 160
16014.52 150
16015.72 121
16016.91 149
16018.11 186
16019.30 182
16020.50 137
16021.70 118
16022.89 149
16024.09 159
16025.28 202
16026.48 176
16027.68 182
16028.87 159
16030.07 174
16031.26 161
16032.46 152
16033.66 156
16034.85 195
16036.05 172
16037.25 178
16038.44 188
16039.64 181
16040.83 163
16042.03 154
16043.23 152
16044.42 143
16045.62 143
16046.82 155
16048.01 161
16049.21 158
16050.41 148
16051.60 197
16052.80 175
16054.00 175
16055.20 163
16056.39 155
16057.59 148
16058.79 132
16059.98 142
16061.18 164
16062.38 173
16063.58 165
16064.77 160
16065.97 154
16067.17 137
16068.37 154
16069.56 180
16070.76 148
16071.96 145
16073.16 171
16074.35 172
16075.55 160
16076.75 149
16077.95 149
16079.15 148
16080.34 138
16081.54 135
16082.74 137
16083.94 122
16085.14 126
16086.33 153
16087.53 149
16088.73 169
16089.93 160
16091.13 127
16092.33 148
16093.52 134
16094.72 137
16095.92 148
16097.12 149
16098.32 147
16099.52 125
16100.72 145
16101.91 151
16103.11 162
16104.31 139
16105.51 162
16106.71 155
16107.91 129
16109.11 137
16110.31 171
16111.51 178
16112.71 157
16113.90 152
16115.10 156
16116.30 146
16117.50 151
16118.70 101
16119.90 158
16121.10 169
16122.30 151
16123.50 156
16124.70 156
16125.90 156
16127.10 151
16128.30 161
16129.50 177
16130.70 134
16131.90 131
16133.10 176
16134.30 150
16135.50 161
16136.70 131
16137.90 145
16139.10 161
16140.30 141
16141.50 122
16142.70 129
16143.90 164
16145.10 151
16146.30 174
16147.50 161
16148.70 136
16149.90 142
16151.10 138
16152.30 141
16153.50 159
16154.70 155
16155.91 150
16157.11 134
16158.31 155
16159.51 144
16160.71 145
16161.91 169
16163.11 168
16164.31 150
16165.51 171
16166.71 182
16167.92 146
16169.12 139
16170.32 158
16171.52 154
16172.72 165
16173.92 119
16175.12 141
16176.33 140
16177.53 126
16178.73 157
16179.93 167
16181.13 137
16182.33 155
16183.54 161
16184.74 137
16185.94 149
16187.14 141
16188.34 139
16189.55 130
16190.75 150
16191.95 144
16193.15 151
16194.35 154
16195.56 119
16196.76 145
16197.96 140
16199.16 139
16200.37 140
16201.57 132
16202.77 112
16203.97 147
16205.18 150
16206.38 153
16207.58 142
16208.78 133
16209.99 146
16211.19 129
16212.39 143
16213.60 168
16214.80 156
16216.00 130
16217.20 136
16218.41 148
16219.61 147
16220.81 123
16222.02 133
16223.22 139
16224.42 149
16225.63 179
16226.83 150
16228.03 157
16229.24 154
16230.44 151
16231.64 140
16232.85 161
16234.05 170
16235.26 158
16236.46 190
16237.66 157
16238.87 137
16240.07 157
16241.28 150
16242.48 169
16243.68 174
16244.89 182
16246.09 189
16247.30 173
16248.50 158
16249.70 157
16250.91 208
16252.11 189
16253.32 195
16254.52 155
16255.73 155
16256.93 172
16258.14 144
16259.34 165
16260.54 153
16261.75 161
16262.95 163
16264.16 149
16265.36 162
16266.57 181
16267.77 161
16268.98 172
16270.18 154
16271.39 142
16272.59 140
16273.80 171
16275.00 142
16276.21 167
16277.41 169
16278.62 162
16279.83 183
16281.03 165
16282.24 151
16283.44 133
16284.65 164
16285.85 157
16287.06 151
16288.26 143
16289.47 148
16290.68 172
16291.88 155
16293.09 161
16294.29 192
16295.50 171
16296.71 180
16297.91 172
16299.12 172
16300.32 184
16301.53 157
16302.74 177
16303.94 186
16305.15 185
16306.36 168
16307.56 157
16308.77 165
16309.97 166
16311.18 183
16312.39 179
16313.59 161
16314.80 180
16316.01 183
16317.21 168
16318.42 137
16319.63 150
16320.84 182
16322.04 162
16323.25 162
16324.46 132
16325.66 168
16326.87 152
16328.08 184
16329.28 153
16330.49 167
16331.70 147
16332.91 148
16334.11 133
16335.32 135
16336.53 127
16337.74 160
16338.94 160
16340.15 157
16341.36 162
16342.57 175
16343.78 165
16344.98 124
16346.19 124
16347.40 123
16348.61 125
16349.81 140
16351.02 143
16352.23 139
16353.44 157
16354.65 156
16355.86 162
16357.06 135
16358.27 147
16359.48 136
16360.69 144
16361.90 135
16363.11 154
16364.31 127
16365.52 143
16366.73 143
16367.94 122
16369.15 145
16370.36 127
16371.57 142
16372.77 141
16373.98 135
16375.19 150
16376.40 155
16377.61 134
16378.82 116
16380.03 178
16381.24 161
16382.45 119
16383.66 129
16384.87 127
16386.08 130
16387.28 147
16388.49 134
16389.70 135
16390.91 136
16392.12 148
16393.33 163
16394.54 154
16395.75 148
16396.96 131
16398.17 138
16399.38 155
16400.59 135
16401.80 137
16403.01 131
16404.22 170
16405.43 163
16406.64 171
16407.85 142
16409.06 143
16410.27 147
16411.48 141
16412.69 147
16413.90 130
16415.11 133
16416.32 138
16417.53 134
16418.74 149
16419.95 170
16421.17 128
16422.38 138
16423.59 125
16424.80 130
16426.01 136
16427.22 145
16428.43 137
16429.64 118
16430.85 121
16432.06 151
16433.27 151
16434.48 149
16435.70 154
16436.91 156
16438.12 172
16439.33 130
16440.54 133
16441.75 166
16442.96 151
16444.18 133
16445.39 140
16446.60 117
16447.81 143
16449.02 148
16450.23 139
16451.45 135
16452.66 179
16453.87 123
16455.08 171
16456.29 154
16457.50 108
16458.72 118
16459.93 116
16461.14 126
16462.35 137
16463.57 104
16464.78 142
16465.99 128
16467.20 111
16468.41 123
16469.63 115
16470.84 139
16472.05 130
16473.26 128
16474.48 139
16475.69 125
16476.90 120
16478.12 117
16479.33 135
16480.54 120
16481.75 116
16482.97 144
16484.18 138
16485.39 131
16486.61 182
16487.82 133
16489.03 151
16490.24 145
16491.46 121
16492.67 135
16493.88 113
16495.10 134
16496.31 141
16497.52 123
16498.74 144
16499.95 113
16501.17 115
16502.38 123
16503.59 129
16504.81 131
16506.02 143
16507.23 110
16508.45 133
16509.66 129
16510.88 122
16512.09 134
16513.30 118
16514.52 135
16515.73 105
16516.95 134
16518.16 140
16519.37 134
16520.59 156
16521.80 128
16523.02 120
16524.23 132
16525.45 137
16526.66 148
16527.88 120
16529.09 117
16530.30 131
16531.52 117
16532.73 170
16533.95 151
16535.16 159
16536.38 135
16537.59 139
16538.81 146
16540.02 133
16541.24 135
16542.45 157
16543.67 147
16544.88 119
16546.10 137
16547.31 149
16548.53 151
16549.75 167
16550.96 153
16552.18 150
16553.39 141
16554.61 166
16555.82 131
16557.04 143
16558.25 139
16559.47 157
16560.69 169
16561.90 149
16563.12 162
16564.33 153
16565.55 148
16566.77 136
16567.98 159
16569.20 162
16570.41 147
16571.63 152
16572.85 118
16574.06 122
16575.28 159
16576.50 154
16577.71 155
16578.93 147
16580.14 135
16581.36 182
16582.58 140
16583.79 150
16585.01 177
16586.23 146
16587.44 130
16588.66 164
16589.88 146
16591.09 150
16592.31 157
16593.53 182
16594.75 155
16595.96 161
16597.18 138
16598.40 150
16599.61 131
16600.83 144
16602.05 105
16603.27 109
16604.48 122
16605.70 119
16606.92 129
16608.14 123
16609.35 110
16610.57 128
16611.79 161
16613.01 148
16614.22 156
16615.44 125
16616.66 109
16617.88 137
16619.10 129
16620.31 142
16621.53 136
16622.75 132
16623.97 118
16625.19 94
16626.40 107
16627.62 135
16628.84 129
16630.06 149
16631.28 116
16632.50 128
16633.71 124
16634.93 137
16636.15 133
16637.37 118
16638.59 138
16639.81 158
16641.03 99
16642.24 142
16643.46 132
16644.68 126
16645.90 134
16647.12 110
16648.34 134
16649.56 134
16650.78 122
16652.00 98
16653.22 114
16654.44 98
16655.65 102
16656.87 119
16658.09 127
16659.31 132
16660.53 125
16661.75 141
16662.97 114
16664.19 123
16665.41 134
16666.63 156
16667.85 133
16669.07 175
16670.29 130
16671.51 110
16672.73 132
16673.95 154
16675.17 150
16676.39 128
16677.61 152
16678.83 144
16680.05 118
16681.27 142
16682.49 134
16683.71 136
16684.93 121
16686.15 134
16687.37 137
16688.59 117
16689.81 139
16691.03 113
16692.25 117
16693.47 134
16694.69 120
16695.92 120
16697.14 120
16698.36 145
16699.58 122
16700.80 121
16702.02 112
16703.24 138
16704.46 126
16705.68 130
16706.90 103
16708.13 118
16709.35 113
16710.57 139
16711.79 135
16713.01 134
16714.23 124
16715.45 137
16716.67 130
16717.90 124
16719.12 118
16720.34 97
16721.56 167
16722.78 121
16724.00 123
16725.23 118
16726.45 116
16727.67 140
16728.89 148
16730.11 117
16731.34 117
16732.56 115
16733.78 124
16735.00 135
16736.23 128
16737.45 159
16738.67 126
16739.89 111
16741.11 112
16742.34 101
16743.56 117
16744.78 114
16746.00 113
16747.23 110
16748.45 119
16749.67 139
16750.90 135
16752.12 96
16753.34 95
16754.56 114
16755.79 128
16757.01 112
16758.23 143
16759.46 113
16760.68 115
16761.90 125
16763.13 122
16764.35 114
16765.57 105
16766.80 119
16768.02 135
16769.24 125
16770.47 127
16771.69 165
16772.91 117
16774.14 123
16775.36 117
16776.58 113
16777.81 123
16779.03 142
16780.25 136
16781.48 141
16782.70 135
16783.93 126
16785.15 94
16786.37 105
16787.60 128
16788.82 101
16790.05 116
16791.27 115
16792.50 132
16793.72 115
16794.94 121
16796.17 133
16797.39 112
16798.62 114
16799.84 104
16801.07 121
16802.29 127
16803.52 130
16804.74 99
16805.97 129
16807.19 130
16808.42 113
16809.64 152
16810.87 141
16812.09 124
16813.32 130
16814.54 103
16815.77 116
16816.99 105
16818.22 138
16819.44 147
16820.67 129
16821.89 122
16823.12 136
16824.34 141
16825.57 180
16826.79 122
16828.02 148
16829.25 108
16830.47 116
16831.70 97
16832.92 143
16834.15 136
16835.37 122
16836.60 125
16837.83 136
16839.05 153
16840.28 131
16841.50 141
16842.73 140
16843.96 149
16845.18 148
16846.41 122
16847.63 120
16848.86 139
16850.09 122
16851.31 123
16852.54 118
16853.77 170
16854.99 142
16856.22 131
16857.45 144
16858.67 154
16859.90 171
16861.13 142
16862.35 174
16863.58 138
16864.81 137
16866.03 146
16867.26 140
16868.49 144
16869.72 130
16870.94 148
16872.17 127
16873.40 138
16874.62 150
16875.85 144
16877.08 162
16878.31 162
16879.53 169
16880.76 160
16881.99 166
16883.22 156
16884.44 166
16885.67 173
16886.90 166
16888.13 164
16889.36 155
16890.58 155
16891.81 153
16893.04 168
16894.27 155
16895.50 190
16896.72 197
16897.95 171
16899.18 146
16900.41 163
16901.64 159
16902.86 122
16904.09 152
16905.32 162
16906.55 167
16907.78 158
16909.01 139
16910.24 146
16911.46 174
16912.69 153
16913.92 138
16915.15 125
16916.38 148
16917.61 137
16918.84 148
16920.07 156
16921.29 155
16922.52 146
16923.75 154
16924.98 134
16926.21 173
16927.44 171
16928.67 145
16929.90 157
16931.13 156
16932.36 169
16933.59 129
16934.82 160
16936.05 142
16937.28 108
16938.51 140
16939.73 136
16940.96 116
16942.19 135
16943.42 109
16944.65 152
16945.88 158
16947.11 181
16948.34 123
16949.57 109
16950.80 163
16952.03 172
16953.26 136
16954.49 155
16955.72 129
16956.95 145
16958.18 144
16959.42 138
16960.65 145
16961.88 131
16963.11 127
16964.34 121
16965.57 126
16966.80 141
16968.03 149
16969.26 136
16970.49 129
16971.72 129
16972.95 133
16974.18 140
16975.41 169
16976.65 138
16977.88 105
16979.11 123
16980.34 140
16981.57 133
16982.80 107
16984.03 139
16985.26 151
16986.49 169
16987.73 121
16988.96 126
16990.19 154
16991.42 139
16992.65 143
16993.88 132
16995.12 132
16996.35 148
16997.58 122
16998.81 136
17000.04 125
17001.27 136
17002.51 126
17003.74 118
17004.97 124
17006.20 114
17007.43 156
17008.67 129
17009.90 149
17011.13 136
17012.36 145
17013.60 135
17014.83 141
17016.06 131
17017.29 100
17018.53 92
17019.76 123
17020.99 124
17022.22 115
17023.46 113
17024.69 96
17025.92 106
17027.15 116
17028.39 129
17029.62 113
17030.85 135
17032.09 128
17033.32 109
17034.55 127
17035.79 119
17037.02 140
17038.25 115
17039.49 98
17040.72 121
17041.95 140
17043.19 141
17044.42 110
17045.65 137
17046.89 117
17048.12 91
17049.35 118
17050.59 138
17051.82 104
17053.05 98
17054.29 105
17055.52 115
17056.76 125
17057.99 122
17059.22 114
17060.46 103
17061.69 117
17062.93 133
17064.16 121
17065.39 142
17066.63 145
17067.86 116
17069.10 115
17070.33 114
17071.57 102
17072.80 100
17074.04 115
17075.27 121
17076.50 119
17077.74 118
17078.97 126
17080.21 103
17081.44 105
17082.68 97
17083.91 126
17085.15 122
17086.38 84
17087.62 104
17088.85 119
17090.09 109
17091.32 133
17092.56 120
17093.79 84
17095.03 118
17096.26 114
17097.50 106
17098.74 111
17099.97 124
17101.21 139
17102.44 118
17103.68 112
17104.91 120
17106.15 138
17107.38 124
17108.62 151
17109.86 112
17111.09 100
17112.33 99
17113.56 111
17114.80 116
17116.04 96
17117.27 125
17118.51 174
17119.74 169
17120.98 100
17122.22 116
17123.45 106
17124.69 103
17125.93 104
17127.16 109
17128.40 118
17129.64 146
17130.87 139
17132.11 110
17133.35 110
17134.58 118
17135.82 111
17137.06 115
17138.29 126
17139.53 145
17140.77 112
17142.00 125
17143.24 98
17144.48 82
17145.72 115
17146.95 133
17148.19 134
17149.43 100
17150.66 95
17151.90 127
17153.14 107
17154.38 103
17155.61 104
17156.85 112
17158.09 105
17159.33 99
17160.56 103
17161.80 108
17163.04 100
17164.28 86
17165.52 107
17166.75 107
17167.99 130
17169.23 112
17170.47 78
17171.71 91
17172.94 97
17174.18 117
17175.42 98
17176.66 118
17177.90 116
17179.13 119
17180.37 117
17181.61 111
17182.85 104
17184.09 101
17185.33 110
17186.57 89
17187.80 99
17189.04 100
17190.28 113
17191.52 123
17192.76 105
17194.00 124
17195.24 94
17196.48 101
17197.72 108
17198.95 105
17200.19 88
17201.43 94
17202.67 101
17203.91 117
17205.15 123
17206.39 112
17207.63 119
17208.87 135
17210.11 128
17211.35 106
17212.59 102
17213.83 108
17215.07 113
17216.31 100
17217.55 117
17218.79 95
17220.03 88
17221.26 93
17222.50 101
17223.74 79
17224.98 105
17226.22 107
17227.46 100
17228.71 106
17229.95 106
17231.19 78
17232.43 82
17233.67 114
17234.91 109
17236.15 101
17237.39 103
17238.63 113
17239.87 100
17241.11 82
17242.35 99
17243.59 133
17244.83 144
17246.07 104
17247.31 98
17248.55 99
17249.79 113
17251.04 101
17252.28 115
17253.52 159
17254.76 120
17256.00 98
17257.24 117
17258.48 103
17259.72 115
17260.96 118
17262.21 111
17263.45 104
17264.69 93
17265.93 97
17267.17 123
17268.41 98
17269.65 98
17270.90 90
17272.14 115
17273.38 114
17274.62 113
17275.86 106
17277.11 101
17278.35 118
17279.59 86
17280.83 89
17282.07 76
17283.32 97
17284.56 111
17285.80 97
17287.04 83
17288.28 97
17289.53 102
17290.77 100
17292.01 107
17293.25 111
17294.50 98
17295.74 104
17296.98 95
17298.22 112
17299.47 97
17300.71 93
17301.95 103
17303.19 118
17304.44 99
17305.68 93
17306.92 82
17308.17 90
17309.41 109
17310.65 111
17311.90 74
17313.14 77
17314.38 99
17315.63 82
17316.87 97
17318.11 133
17319.36 91
17320.60 73
17321.84 90
17323.09 109
17324.33 93
17325.57 99
17326.82 92
17328.06 91
17329.30 84
17330.55 102
17331.79 108
17333.04 88
17334.28 93
17335.52 135
17336.77 88
17338.01 91
17339.26 100
17340.50 93
17341.74 95
17342.99 93
17344.23 97
17345.48 107
17346.72 104
17347.97 90
17349.21 84
17350.46 116
17351.70 97
17352.94 99
17354.19 82
17355.43 99
17356.68 92
17357.92 104
17359.17 96
17360.41 86
17361.66 83
17362.90 92
17364.15 111
17365.39 110
17366.64 97
17367.88 90
17369.13 111
17370.37 116
17371.62 108
17372.86 96
17374.11 98
17375.35 122
17376.60 129
17377.85 82
17379.09 59
17380.34 98
17381.58 116
17382.83 130
17384.07 122
17385.32 105
17386.57 106
17387.81 98
17389.06 117
17390.30 95
17391.55 108
17392.80 104
17394.04 105
17395.29 133
17396.53 127
17397.78 136
17399.03 103
17400.27 112
17401.52 103
17402.77 83
17404.01 100
17405.26 108
17406.50 96
17407.75 97
17409.00 111
17410.24 101
17411.49 91
17412.74 100
17413.99 119
17415.23 83
17416.48 103
17417.73 95
17418.97 101
17420.22 117
17421.47 121
17422.71 122
17423.96 125
17425.21 104
17426.46 101
17427.70 100
17428.95 92
17430.20 113
17431.45 93
17432.69 95
17433.94 125
17435.19 110
17436.44 89
17437.68 107
17438.93 88
17440.18 98
17441.43 114
17442.67 90
17443.92 125
17445.17 109
17446.42 105
17447.67 75
17448.91 92
17450.16 88
17451.41 78
17452.66 91
17453.91 94
17455.15 123
17456.40 114
17457.65 95
17458.90 100
17460.15 97
17461.40 112
17462.65 114
17463.89 112
17465.14 96
17466.39 98
17467.64 104
17468.89 117
17470.14 109
17471.39 122
17472.64 113
17473.88 100
17475.13 104
17476.38 112
17477.63 98
17478.88 100
17480.13 101
17481.38 102
17482.63 105
17483.88 110
17485.13 117
17486.38 103
17487.63 122
17488.88 124
17490.12 104
17491.37 129
17492.62 96
17493.87 115
17495.12 118
17496.37 103
17497.62 112
17498.87 121
17500.12 128
17501.37 104
17502.62 102
17503.87 108
17505.12 102
17506.37 102
17507.62 108
17508.87 89
17510.12 102
17511.37 100
17512.62 105
17513.87 99
17515.12 104
17516.38 121
17517.63 143
17518.88 117
17520.13 107
17521.38 89
17522.63 112
17523.88 97
17525.13 111
17526.38 114
17527.63 100
17528.88 113
17530.13 116
17531.38 120
17532.64 108
17533.89 113
17535.14 131
17536.39 122
17537.64 117
17538.89 119
17540.14 126
17541.39 119
17542.65 116
17543.90 113
17545.15 112
17546.40 125
17547.65 132
17548.90 115
17550.16 105
17551.41 99
17552.66 110
17553.91 113
17555.16 119
17556.41 112
17557.67 130
17558.92 138
17560.17 119
17561.42 99
17562.67 102
17563.93 116
17565.18 110
17566.43 126
17567.68 109
17568.94 135
17570.19 133
17571.44 103
17572.69 111
17573.95 103
17575.20 120
17576.45 102
17577.70 115
17578.96 144
17580.21 139
17581.46 99
17582.71 115
17583.97 137
17585.22 138
17586.47 110
17587.73 137
17588.98 124
17590.23 109
17591.49 105
17592.74 125
17593.99 131
17595.25 119
17596.50 89
17597.75 95
17599.01 124
17600.26 117
17601.51 151
17602.77 139
17604.02 135
17605.27 130
17606.53 131
17607.78 143
17609.03 160
17610.29 127
17611.54 140
17612.80 111
17614.05 140
17615.30 109
17616.56 133
17617.81 125
17619.07 146
17620.32 136
17621.58 117
17622.83 110
17624.08 108
17625.34 131
17626.59 102
17627.85 133
17629.10 129
17630.36 116
17631.61 137
17632.87 120
17634.12 122
17635.37 126
17636.63 136
17637.88 112
17639.14 129
17640.39 107
17641.65 126
17642.90 141
17644.16 111
17645.41 80
17646.67 94
17647.92 120
17649.18 126
17650.44 83
17651.69 99
17652.95 90
17654.20 128
17655.46 144
17656.71 128
17657.97 129
17659.22 113
17660.48 112
17661.73 118
17662.99 84
17664.25 86
17665.50 106
17666.76 97
17668.01 112
17669.27 121
17670.53 113
17671.78 97
17673.04 97
17674.29 118
17675.55 99
17676.81 104
17678.06 115
17679.32 116
17680.57 82
17681.83 125
17683.09 107
17684.34 99
17685.60 103
17686.86 109
17688.11 104
17689.37 98
17690.63 91
17691.88 105
17693.14 118
17694.40 94
17695.65 94
17696.91 106
17698.17 86
17699.43 110
17700.68 106
17701.94 109
17703.20 115
17704.45 120
17705.71 126
17706.97 111
17708.23 80
17709.48 98
17710.74 107
17712.00 116
17713.26 100
17714.51 101
17715.77 111
17717.03 109
17718.29 84
17719.54 89
17720.80 111
17722.06 112
17723.32 121
17724.58 91
17725.83 96
17727.09 96
17728.35 113
17729.61 92
17730.87 106
17732.12 104
17733.38 104
17734.64 113
17735.90 125
17737.16 124
17738.42 110
17739.67 130
17740.93 120
17742.19 109
17743.45 113
17744.71 97
17745.97 74
17747.23 114
17748.48 105
17749.74 110
17751.00 89
17752.26 94
17753.52 108
17754.78 98
17756.04 96
17757.30 99
17758.56 100
17759.81 95
17761.07 100
17762.33 98
17763.59 112
17764.85 109
17766.11 128
17767.37 118
17768.63 87
17769.89 87
17771.15 106
17772.41 99
17773.67 77
17774.93 85
17776.19 78
17777.45 84
17778.71 92
17779.97 98
17781.23 109
17782.49 115
17783.75 112
17785.01 97
17786.27 84
17787.53 78
17788.79 97
17790.05 75
17791.31 78
17792.57 97
17793.83 94
17795.09 112
17796.35 101
17797.61 94
17798.87 93
17800.13 74
17801.39 101
17802.65 85
17803.91 101
17805.17 121
17806.44 79
17807.70 109
17808.96 100
17810.22 127
17811.48 99
17812.74 71
17814.00 72
17815.26 105
17816.52 107
17817.78 98
17819.05 108
17820.31 101
17821.57 95
17822.83 98
17824.09 103
17825.35 102
17826.61 77
17827.88 76
17829.14 95
17830.40 107
17831.66 99
17832.92 90
17834.18 127
17835.45 80
17836.71 93
17837.97 81
17839.23 97
17840.49 84
17841.76 101
17843.02 95
17844.28 104
17845.54 81
17846.81 99
17848.07 105
17849.33 106
17850.59 87
17851.85 98
17853.12 101
17854.38 77
17855.64 86
17856.90 88
17858.17 79
17859.43 69
17860.69 103
17861.96 82
17863.22 91
17864.48 91
17865.74 91
17867.01 85
17868.27 75
17869.53 83
17870.80 104
17872.06 80
17873.32 79
17874.59 97
17875.85 78
17877.11 78
17878.38 93
17879.64 88
17880.90 100
17882.17 89
17883.43 76
17884.69 92
17885.96 95
17887.22 74
17888.48 68
17889.75 98
17891.01 88
17892.28 82
17893.54 94
17894.80 96
17896.07 94
17897.33 98
17898.60 84
17899.86 81
17901.12 87
17902.39 92
17903.65 81
17904.92 89
17906.18 77
17907.45 80
17908.71 60
17909.97 94
17911.24 96
17912.50 97
17913.77 81
17915.03 93
17916.30 96
17917.56 82
17918.83 93
17920.09 94
17921.36 82
17922.62 106
17923.89 87
17925.15 76
17926.42 84
17927.68 90
17928.95 95
17930.21 86
17931.48 102
17932.74 107
17934.01 97
17935.27 98
17936.54 79
17937.81 84
17939.07 115
17940.34 86
17941.60 109
17942.87 81
17944.13 97
17945.40 100
17946.66 94
17947.93 82
17949.20 80
17950.46 83
17951.73 63
17952.99 76
17954.26 85
17955.53 77
17956.79 96
17958.06 90
17959.33 95
17960.59 96
17961.86 82
17963.12 73
17964.39 64
17965.66 99
17966.92 102
17968.19 88
17969.46 70
17970.72 75
17971.99 107
17973.26 99
17974.52 96
17975.79 102
17977.06 76
17978.32 108
17979.59 124
17980.86 102
17982.12 112
17983.39 87
17984.66 85
17985.93 73
17987.19 84
17988.46 85
17989.73 90
17991.00 67
17992.26 87
17993.53 114
17994.80 94
17996.07 77
17997.33 86
17998.60 119
17999.87 89
18001.14 78
18002.40 68
18003.67 86
18004.94 82
18006.21 103
18007.48 93
18008.74 106
18010.01 121
18011.28 102
18012.55 109
18013.82 98
18015.08 79
18016.35 101
18017.62 99
18018.89 96
18020.16 106
18021.43 112
18022.69 126
18023.96 108
18025.23 103
18026.50 106
18027.77 83
18029.04 98
18030.31 68
18031.57 93
18032.84 99
18034.11 95
18035.38 101
18036.65 116
18037.92 94
18039.19 90
18040.46 100
18041.73 90
18043.00 96
18044.27 93
18045.53 94
18046.80 91
18048.07 88
18049.34 96
18050.61 92
18051.88 104
18053.15 95
18054.42 98
18055.69 103
18056.96 96
18058.23 108
18059.50 113
18060.77 92
18062.04 81
18063.31 89
18064.58 95
18065.85 90
18067.12 105
18068.39 106
18069.66 106
18070.93 97
18072.20 83
18073.47 95
18074.74 102
18076.01 127
18077.28 102
18078.55 91
18079.82 95
18081.09 112
18082.36 94
18083.63 91
18084.90 100
18086.18 109
18087.45 98
18088.72 93
18089.99 104
18091.26 114
18092.53 84
18093.80 105
18095.07 109
18096.34 103
18097.61 110
18098.88 100
18100.16 94
18101.43 91
18102.70 97
18103.97 97
18105.24 100
18106.51 93
18107.78 108
18109.06 121
18110.33 92
18111.60 61
18112.87 70
18114.14 93
18115.41 88
18116.69 107
18117.96 98
18119.23 95
18120.50 82
18121.77 83
18123.05 81
18124.32 84
18125.59 73
18126.86 91
18128.13 93
18129.41 78
18130.68 94
18131.95 113
18133.22 139
18134.50 86
18135.77 96
18137.04 98
18138.31 92
18139.59 99
18140.86 101
18142.13 102
18143.40 94
18144.68 78
18145.95 95
18147.22 79
18148.50 91
18149.77 93
18151.04 103
18152.31 88
18153.59 98
18154.86 117
18156.13 100
18157.41 109
18158.68 82
18159.95 88
18161.23 88
18162.50 98
18163.77 71
18165.05 85
18166.32 77
18167.59 82
18168.87 85
18170.14 81
18171.42 84
18172.69 105
18173.96 108
18175.24 104
18176.51 70
18177.78 88
18179.06 95
18180.33 94
18181.61 101
18182.88 108
18184.15 107
18185.43 74
18186.70 96
18187.98 92
18189.25 87
18190.53 106
18191.80 88
18193.08 94
18194.35 94
18195.62 80
18196.90 75
18198.17 86
18199.45 82
18200.72 79
18202.00 100
18203.27 93
18204.55 76
18205.82 80
18207.10 95
18208.37 89
18209.65 74
18210.92 100
18212.20 106
18213.47 103
18214.75 88
18216.02 75
18217.30 64
18218.57 85
18219.85 77
18221.13 99
18222.40 76
18223.68 86
18224.95 98
18226.23 78
18227.50 86
18228.78 76
18230.05 127
18231.33 125
18232.61 83
18233.88 77
18235.16 108
18236.43 102
18237.71 83
18238.99 88
18240.26 80
18241.54 104
18242.81 106
18244.09 80
18245.37 92
18246.64 92
18247.92 108
18249.20 84
18250.47 120
18251.75 112
18253.03 92
18254.30 94
18255.58 89
18256.86 87
18258.13 86
18259.41 107
18260.69 98
18261.96 75
18263.24 80
18264.52 100
18265.79 101
18267.07 90
18268.35 98
18269.63 109
18270.90 103
18272.18 110
18273.46 93
18274.74 86
18276.01 86
18277.29 97
18278.57 108
18279.84 112
18281.12 82
18282.40 79
18283.68 74
18284.96 107
18286.23 76
18287.51 87
18288.79 109
18290.07 111
18291.34 72
18292.62 85
18293.90 82
18295.18 95
18296.46 92
18297.74 98
18299.01 81
18300.29 108
18301.57 110
18302.85 110
18304.13 97
18305.40 90
18306.68 89
18307.96 76
18309.24 88
18310.52 74
18311.80 86
18313.08 80
18314.36 103
18315.63 99
18316.91 74
18318.19 116
18319.47 103
18320.75 92
18322.03 82
18323.31 88
18324.59 94
18325.87 90
18327.14 83
18328.42 80
18329.70 96
18330.98 75
18332.26 101
18333.54 92
18334.82 89
18336.10 88
18337.38 106
18338.66 93
18339.94 102
18341.22 135
18342.50 89
18343.78 108
18345.06 90
18346.34 88
18347.62 80
18348.90 116
18350.18 109
18351.46 91
18352.74 87
18354.02 98
18355.30 89
18356.58 99
18357.86 85
18359.14 70
18360.42 89
18361.70 85
18362.98 90
18364.26 82
18365.54 87
18366.82 94
18368.10 87
18369.38 93
18370.66 82
18371.94 91
18373.23 93
18374.51 93
18375.79 86
18377.07 86
18378.35 92
18379.63 94
18380.91 81
18382.19 100
18383.47 84
18384.75 91
18386.04 83
18387.32 99
18388.60 79
18389.88 74
18391.16 93
18392.44 115
18393.72 94
18395.01 88
18396.29 86
18397.57 98
18398.85 87
18400.13 133
18401.41 92
18402.70 103
18403.98 94
18405.26 75
18406.54 74
18407.82 96
18409.11 78
18410.39 106
18411.67 71
18412.95 92
18414.23 116
18415.52 97
18416.80 91
18418.08 87
18419.36 77
18420.65 94
18421.93 98
18423.21 83
18424.49 72
18425.78 77
18427.06 104
18428.34 76
18429.62 74
18430.91 85
18432.19 73
18433.47 105
18434.76 92
18436.04 85
18437.32 99
18438.61 70
18439.89 93
18441.17 85
18442.45 91
18443.74 90
18445.02 90
18446.30 75
18447.59 95
18448.87 78
18450.15 94
18451.44 125
18452.72 101
18454.01 79
18455.29 112
18456.57 102
18457.86 86
18459.14 108
18460.42 105
18461.71 94
18462.99 83
18464.28 78
18465.56 70
18466.84 81
18468.13 76
18469.41 82
18470.70 96
18471.98 128
18473.27 95
18474.55 111
18475.83 100
18477.12 78
18478.40 96
18479.69 74
18480.97 71
18482.26 88
18483.54 93
18484.83 95
18486.11 95
18487.40 69
18488.68 75
18489.97 71
18491.25 99
18492.54 133
18493.82 79
18495.11 67
18496.39 85
18497.68 87
18498.96 91
18500.25 64
18501.53 81
18502.82 88
18504.10 99
18505.39 83
18506.67 106
18507.96 84
18509.24 83
18510.53 88
18511.81 89
18513.10 103
18514.39 92
18515.67 111
18516.96 90
18518.24 90
18519.53 84
18520.82 90
18522.10 94
18523.39 121
18524.67 94
18525.96 88
18527.25 94
18528.53 98
18529.82 81
18531.10 69
18532.39 70
18533.68 72
18534.96 81
18536.25 82
18537.54 73
18538.82 97
18540.11 88
18541.40 82
18542.68 116
18543.97 99
18545.26 78
18546.54 70
18547.83 96
18549.12 104
18550.40 104
18551.69 90
18552.98 110
18554.27 109
18555.55 75
18556.84 84
18558.13 84
18559.41 94
18560.70 98
18561.99 91
18563.28 84
18564.56 89
18565.85 91
18567.14 69
18568.43 87
18569.71 71
18571.00 79
18572.29 101
18573.58 95
18574.87 98
18576.15 74
18577.44 97
18578.73 87
18580.02 90
18581.31 98
18582.59 106
18583.88 103
18585.17 105
18586.46 90
18587.75 81
18589.03 101
18590.32 95
18591.61 81
18592.90 83
18594.19 87
18595.48 88
18596.77 105
18598.05 108
18599.34 101
18600.63 110
18601.92 92
18603.21 95
18604.50 88
18605.79 80
18607.08 93
18608.36 96
18609.65 100
18610.94 97
18612.23 106
18613.52 100
18614.81 94
18616.10 67
18617.39 71
18618.68 85
18619.97 70
18621.26 63
18622.55 92
18623.84 79
18625.13 69
18626.42 89
18627.71 71
18628.99 91
18630.28 92
18631.57 112
18632.86 95
18634.15 115
18635.44 109
18636.73 87
18638.02 92
18639.31 87
18640.60 103
18641.89 82
18643.18 103
18644.47 113
18645.77 95
18647.06 61
18648.35 93
18649.64 93
18650.93 84
18652.22 92
18653.51 111
18654.80 85
18656.09 98
18657.38 76
18658.67 83
18659.96 85
18661.25 77
18662.54 88
18663.83 78
18665.12 63
18666.42 74
18667.71 90
18669.00 91
18670.29 102
18671.58 82
18672.87 87
18674.16 90
18675.45 82
18676.75 80
18678.04 86
18679.33 75
18680.62 95
18681.91 88
18683.20 101
18684.49 84
18685.79 93
18687.08 74
18688.37 95
18689.66 92
18690.95 76
18692.25 72
18693.54 87
18694.83 74
18696.12 86
18697.41 103
18698.71 93
18700.00 76
18701.29 71
18702.58 93
18703.87 79
18705.17 72
18706.46 78
18707.75 72
18709.04 69
18710.34 80
18711.63 104
18712.92 81
18714.21 73
18715.51 57
18716.80 92
18718.09 97
18719.39 90
18720.68 89
18721.97 83
18723.26 73
18724.56 77
18725.85 76
18727.14 72
18728.44 83
18729.73 90
18731.02 102
18732.32 74
18733.61 69
18734.90 76
18736.20 80
18737.49 86
18738.78 70
18740.08 86
18741.37 71
18742.66 93
18743.96 85
18745.25 83
18746.55 82
18747.84 103
18749.13 67
18750.43 97
18751.72 112
18753.02 90
18754.31 76
18755.60 87
18756.90 105
18758.19 71
18759.49 79
18760.78 87
18762.07 83
18763.37 103
18764.66 74
18765.96 74
18767.25 84
18768.55 94
18769.84 68
18771.14 70
18772.43 60
18773.73 74
18775.02 74
18776.32 76
18777.61 84
18778.91 87
18780.20 58
18781.49 82
18782.79 65
18784.09 73
18785.38 80
18786.68 84
18787.97 80
18789.27 98
18790.56 80
18791.86 91
18793.15 112
18794.45 86
18795.74 77
18797.04 85
18798.33 98
18799.63 72
18800.93 99
18802.22 85
18803.52 85
18804.81 103
18806.11 82
18807.40 73
18808.70 84
18810.00 66
18811.29 88
18812.59 100
18813.88 103
18815.18 95
18816.48 96
18817.77 96
18819.07 76
18820.37 81
18821.66 78
18822.96 73
18824.25 81
18825.55 85
18826.85 91
18828.14 73
18829.44 61
18830.74 71
18832.03 58
18833.33 89
18834.63 79
18835.93 63
18837.22 72
18838.52 71
18839.82 94
18841.11 63
18842.41 68
18843.71 63
18845.00 72
18846.30 88
18847.60 86
18848.90 66
18850.19 71
18851.49 87
18852.79 84
18854.09 59
18855.38 79
18856.68 92
18857.98 95
18859.28 80
18860.57 88
18861.87 85
18863.17 74
18864.47 88
18865.77 94
18867.06 94
18868.36 82
18869.66 74
18870.96 82
18872.26 85
18873.55 87
18874.85 75
18876.15 83
18877.45 89
18878.75 94
18880.05 73
18881.34 56
18882.64 81
18883.94 94
18885.24 88
18886.54 80
18887.84 79
18889.14 58
18890.43 86
18891.73 87
18893.03 94
18894.33 101
18895.63 82
18896.93 77
18898.23 64
18899.53 85
18900.83 68
18902.13 82
18903.42 92
18904.72 113
18906.02 128
18907.32 77
18908.62 91
18909.92 76
18911.22 82
18912.52 84
18913.82 72
18915.12 74
18916.42 72
18917.72 84
18919.02 78
18920.32 66
18921.62 85
18922.92 68
18924.22 75
18925.52 74
18926.82 74
18928.12 86
18929.42 97
18930.72 89
18932.02 99
18933.32 71
18934.62 88
18935.92 83
18937.22 66
18938.52 77
18939.82 69
18941.12 72
18942.42 75
18943.72 80
18945.02 88
18946.32 81
18947.62 85
18948.92 92
18950.23 77
18951.53 60
18952.83 68
18954.13 85
18955.43 73
18956.73 64
18958.03 93
18959.33 104
18960.63 100
18961.94 84
18963.24 77
18964.54 78
18965.84 78
18967.14 80
18968.44 90
18969.74 75
18971.04 70
18972.35 94
18973.65 108
18974.95 75
18976.25 68
18977.55 64
18978.85 81
18980.16 93
18981.46 88
18982.76 87
18984.06 94
18985.36 77
18986.67 79
18987.97 83
18989.27 73
18990.57 97
18991.88 90
18993.18 73
18994.48 96
18995.78 84
18997.08 66
18998.39 92
18999.69 99
19000.99 87
19002.30 74
19003.60 79
19004.90 86
19006.20 84
19007.51 82
19008.81 85
19010.11 49
19011.41 74
19012.72 87
19014.02 96
19015.32 79
19016.63 68
19017.93 53
19019.23 76
19020.54 95
19021.84 89
19023.14 82
19024.45 87
19025.75 69
19027.05 101
19028.36 111
19029.66 88
19030.96 82
19032.27 102
19033.57 71
19034.87 74
19036.18 81
19037.48 84
19038.79 107
19040.09 102
19041.39 88
19042.70 68
19044.00 70
19045.31 83
19046.61 76
19047.91 85
19049.22 64
19050.52 39
19051.83 84
19053.13 70
19054.44 69
19055.74 96
19057.05 81
19058.35 93
19059.65 78
19060.96 113
19062.26 90
19063.57 71
19064.87 104
19066.18 93
19067.48 96
19068.79 109
19070.09 105
19071.40 92
19072.70 89
19074.01 60
19075.31 83
19076.62 81
19077.92 64
19079.23 92
19080.53 93
19081.84 85
19083.14 69
19084.45 85
19085.76 76
19087.06 68
19088.37 79
19089.67 73
19090.98 102
19092.28 80
19093.59 88
19094.89 81
19096.20 88
19097.51 81
19098.81 78
19100.12 84
19101.42 91
19102.73 91
19104.04 100
19105.34 79
19106.65 88
19107.96 84
19109.26 84
19110.57 92
19111.87 83
19113.18 102
19114.49 100
19115.79 89
19117.10 97
19118.41 113
19119.71 100
19121.02 90
19122.33 74
19123.63 73
19124.94 81
19126.25 82
19127.55 71
19128.86 66
19130.17 80
19131.48 66
19132.78 79
19134.09 76
19135.40 89
19136.70 92
19138.01 82
19139.32 87
19140.63 75
19141.93 72
19143.24 68
19144.55 72
19145.86 88
19147.16 82
19148.47 77
19149.78 59
19151.09 72
19152.39 83
19153.70 71
19155.01 89
19156.32 90
19157.63 70
19158.93 90
19160.24 88
19161.55 60
19162.86 76
19164.17 89
19165.47 95
19166.78 72
19168.09 74
19169.40 78
19170.71 87
19172.02 87
19173.32 73
19174.63 61
19175.94 90
19177.25 81
19178.56 75
19179.87 66
19181.18 53
19182.48 91
19183.79 99
19185.10 99
19186.41 90
19187.72 70
19189.03 86
19190.34 89
19191.65 68
19192.96 60
19194.27 68
19195.58 86
19196.88 75
19198.19 50
19199.50 78
19200.81 60
19202.12 93
19203.43 65
19204.74 85
19206.05 77
19207.36 75
19208.67 88
19209.98 72
19211.29 78
19212.60 99
19213.91 94
19215.22 77
19216.53 89
19217.84 85
19219.15 95
19220.46 71
19221.77 73
19223.08 74
19224.39 101
19225.70 76
19227.01 78
19228.32 73
19229.63 81
19230.94 79
19232.25 90
19233.56 92
19234.87 79
19236.18 89
19237.49 82
19238.81 71
19240.12 73
19241.43 71
19242.74 61
19244.05 84
19245.36 83
19246.67 78
19247.98 72
19249.29 91
19250.60 92
19251.91 78
19253.23 65
19254.54 89
19255.85 96
19257.16 100
19258.47 103
19259.78 98
19261.09 88
19262.41 106
19263.72 91
19265.03 85
19266.34 64
19267.65 75
19268.96 90
19270.28 93
19271.59 89
19272.90 75
19274.21 79
19275.52 79
19276.84 82
19278.15 84
19279.46 93
19280.77 76
19282.08 78
19283.40 74
19284.71 84
19286.02 68
19287.33 98
19288.65 83
19289.96 68
19291.27 81
19292.58 76
19293.90 85
19295.21 83
19296.52 95
19297.83 95
19299.15 79
19300.46 67
19301.77 91
19303.09 120
19304.40 97
19305.71 68
19307.02 55
19308.34 83
19309.65 87
19310.96 86
19312.28 55
19313.59 93
19314.90 90
19316.22 83
19317.53 83
19318.84 91
19320.16 83
19321.47 91
19322.78 94
19324.10 94
19325.41 62
19326.73 102
19328.04 83
19329.35 78
19330.67 80
19331.98 74
19333.29 74
19334.61 61
19335.92 88
19337.24 75
19338.55 82
19339.87 77
19341.18 59
19342.49 85
19343.81 86
19345.12 87
19346.44 85
19347.75 73
19349.07 88
19350.38 61
19351.69 71
19353.01 74
19354.32 71
19355.64 69
19356.95 75
19358.27 72
19359.58 71
19360.90 82
19362.21 87
19363.53 73
19364.84 81
19366.16 91
19367.47 91
19368.79 62
19370.10 91
19371.42 78
19372.73 61
19374.05 92
19375.36 79
19376.68 118
19378.00 81
19379.31 83
19380.63 71
19381.94 63
19383.26 81
19384.57 97
19385.89 73
19387.20 74
19388.52 74
19389.84 96
19391.15 101
19392.47 98
19393.78 67
19395.10 81
19396.42 85
19397.73 91
19399.05 66
19400.37 75
19401.68 71
19403.00 103
19404.31 112
19405.63 90
19406.95 72
19408.26 62
19409.58 70
19410.90 77
19412.21 83
19413.53 81
19414.85 100
19416.16 86
19417.48 58
19418.80 72
19420.11 73
19421.43 97
19422.75 87
19424.07 84
19425.38 94
19426.70 77
19428.02 69
19429.33 66
19430.65 72
19431.97 86
19433.29 102
19434.60 77
19435.92 86
19437.24 93
19438.56 90
19439.87 91
19441.19 64
19442.51 89
19443.83 60
19445.14 52
19446.46 76
19447.78 74
19449.10 59
19450.42 66
19451.73 83
19453.05 70
19454.37 77
19455.69 75
19457.01 79
19458.32 61
19459.64 68
19460.96 85
19462.28 97
19463.60 78
19464.92 88
19466.23 114
19467.55 103
19468.87 100
19470.19 91
19471.51 84
19472.83 77
19474.15 85
19475.46 86
19476.78 101
19478.10 82
19479.42 94
19480.74 72
19482.06 91
19483.38 85
19484.70 92
19486.02 86
19487.34 95
19488.65 88
19489.97 84
19491.29 102
19492.61 76
19493.93 70
19495.25 73
19496.57 70
19497.89 70
19499.21 94
19500.53 100
19501.85 78
19503.17 74
19504.49 61
19505.81 81
19507.13 64
19508.45 79
19509.77 75
19511.09 89
19512.41 94
19513.73 78
19515.05 80
19516.37 77
19517.69 77
19519.01 78
19520.33 87
19521.65 80
19522.97 87
19524.29 74
19525.61 88
19526.93 73
19528.25 92
19529.57 84
19530.89 80
19532.21 93
19533.54 84
19534.86 73
19536.18 100
19537.50 73
19538.82 83
19540.14 98
19541.46 76
19542.78 78
19544.10 78
19545.42 93
19546.75 85
19548.07 78
19549.39 73
19550.71 77
19552.03 97
19553.35 74
19554.67 86
19555.99 76
19557.32 73
19558.64 82
19559.96 85
19561.28 80
19562.60 88
19563.92 88
19565.25 89
19566.57 79
19567.89 96
19569.21 76
19570.53 80
19571.86 79
19573.18 72
19574.50 103
19575.82 84
19577.15 60
19578.47 81
19579.79 89
19581.11 93
19582.43 85
19583.76 84
19585.08 87
19586.40 82
19587.72 74
19589.05 73
19590.37 72
19591.69 65
19593.02 68
19594.34 73
19595.66 81
19596.98 78
19598.31 85
19599.63 71
19600.95 53
19602.28 61
19603.60 63
19604.92 77
19606.25 91
19607.57 77
19608.89 82
19610.22 107
19611.54 92
19612.86 77
19614.19 82
19615.51 56
19616.83 54
19618.16 65
19619.48 99
19620.80 101
19622.13 87
19623.45 83
19624.78 80
19626.10 76
19627.42 80
19628.75 66
19630.07 73
19631.40 80
19632.72 89
19634.04 69
19635.37 102
19636.69 78
19638.02 85
19639.34 84
19640.66 78
19641.99 89
19643.31 82
19644.64 66
19645.96 56
19647.29 58
19648.61 78
19649.94 73
19651.26 75
19652.59 87
19653.91 70
19655.24 81
19656.56 67
19657.89 77
19659.21 82
19660.54 74
19661.86 94
19663.19 74
19664.51 81
19665.84 89
19667.16 94
19668.49 83
19669.81 107
19671.14 85
19672.46 91
19673.79 92
19675.11 101
19676.44 114
19677.77 115
19679.09 104
19680.42 81
19681.74 69
19683.07 68
19684.39 50
19685.72 56
19687.05 69
19688.37 70
19689.70 85
19691.02 72
19692.35 53
19693.68 77
19695.00 92
19696.33 86
19697.66 84
19698.98 86
19700.31 86
19701.63 82
19702.96 71
19704.29 60
19705.61 75
19706.94 73
19708.27 83
19709.59 63
19710.92 79
19712.25 94
19713.57 78
19714.90 78
19716.23 57
19717.56 45
19718.88 64
19720.21 83
19721.54 70
19722.86 74
19724.19 68
19725.52 93
19726.85 93
19728.17 72
19729.50 78
19730.83 79
19732.16 76
19733.48 54
19734.81 74
19736.14 70
19737.47 78
19738.79 68
19740.12 62
19741.45 98
19742.78 64
19744.10 92
19745.43 89
19746.76 90
19748.09 66
19749.42 94
19750.74 96
19752.07 88
19753.40 86
19754.73 82
19756.06 104
19757.39 67
19758.71 69
19760.04 104
19761.37 92
19762.70 80
19764.03 88
19765.36 81
19766.69 102
19768.01 90
19769.34 76
19770.67 57
19772.00 65
19773.33 44
19774.66 61
19775.99 76
19777.32 77
19778.65 79
19779.97 81
19781.30 79
19782.63 96
19783.96 75
19785.29 95
19786.62 75
19787.95 89
19789.28 76
19790.61 77
19791.94 89
19793.27 96
19794.60 104
19795.93 65
19797.26 79
19798.59 65
19799.92 90
19801.25 69
19802.58 75
19803.91 93
19805.24 79
19806.57 83
19807.90 56
19809.23 73
19810.56 73
19811.89 54
19813.22 66
19814.55 71
19815.88 72
19817.21 89
19818.54 95
19819.87 77
19821.20 98
19822.53 86
19823.86 87
19825.19 95
19826.52 96
19827.85 83
19829.18 75
19830.51 94
19831.84 105
19833.17 79
19834.51 86
19835.84 88
19837.17 94
19838.50 85
19839.83 102
19841.16 89
19842.49 85
19843.82 104
19845.15 106
19846.49 85
19847.82 95
19849.15 89
19850.48 90
19851.81 80
19853.14 76
19854.47 73
19855.81 89
19857.14 93
19858.47 93
19859.80 68
19861.13 57
19862.47 64
19863.80 74
19865.13 90
19866.46 91
19867.79 70
19869.13 92
19870.46 95
19871.79 76
19873.12 57
19874.45 60
19875.79 86
19877.12 85
19878.45 67
19879.78 79
19881.12 88
19882.45 86
19883.78 98
19885.11 83
19886.45 69
19887.78 71
19889.11 67
19890.44 73
19891.78 72
19893.11 58
19894.44 73
19895.78 78
19897.11 73
19898.44 86
19899.78 75
19901.11 94
19902.44 80
19903.78 91
19905.11 90
19906.44 95
19907.78 69
19909.11 82
19910.44 84
19911.78 105
19913.11 83
19914.44 86
19915.78 78
19917.11 108
19918.44 101
19919.78 83
19921.11 68
19922.45 75
19923.78 84
19925.11 99
19926.45 89
19927.78 85
19929.12 91
19930.45 86
19931.78 81
19933.12 87
19934.45 77
19935.79 63
19937.12 73
19938.46 71
19939.79 98
19941.12 79
19942.46 74
19943.79 70
19945.13 87
19946.46 68
19947.80 96
19949.13 88
19950.47 85
19951.80 105
19953.14 79
19954.47 70
19955.81 96
19957.14 102
19958.48 104
19959.81 73
19961.15 93
19962.48 73
19963.82 78
19965.15 76
19966.49 74
19967.82 82
19969.16 77
19970.50 125
19971.83 112
19973.17 102
19974.50 77
19975.84 83
19977.17 88
19978.51 61
19979.85 90
19981.18 94
19982.52 80
19983.85 80
19985.19 106
19986.52 99
19987.86 113
19989.20 84
19990.53 89
19991.87 80
19993.21 97
19994.54 84
19995.88 80
19997.21 82
19998.55 103
19999.89 104
20001.22 71
20002.56 85
20003.90 105
20005.23 69
20006.57 78
20007.91 81
20009.24 87
20010.58 96
20011.92 114
20013.25 99
20014.59 96
20015.93 77
20017.27 71
20018.60 60
20019.94 71
20021.28 83
20022.61 81
20023.95 67
20025.29 94
20026.63 101
20027.96 90
20029.30 73
20030.64 82
20031.98 109
20033.31 81
20034.65 76
20035.99 70
20037.33 92
20038.66 75
20040.00 95
20041.34 72
20042.68 74
20044.02 76
20045.35 61
20046.69 55
20048.03 70
20049.37 79
20050.71 91
20052.05 82
20053.38 53
20054.72 85
20056.06 71
20057.40 77
20058.74 91
20060.08 88
20061.41 75
20062.75 88
20064.09 91
20065.43 74
20066.77 72
20068.11 96
20069.45 72
20070.79 73
20072.12 76
20073.46 90
20074.80 98
20076.14 103
20077.48 61
20078.82 75
20080.16 89
20081.50 92
20082.84 80
20084.18 83
20085.52 74
20086.85 82
20088.19 92
20089.53 82
20090.87 68
20092.21 89
20093.55 64
20094.89 100
20096.23 81
20097.57 71
20098.91 82
20100.25 77
20101.59 82
20102.93 75
20104.27 77
20105.61 101
20106.95 72
20108.29 87
20109.63 77
20110.97 88
20112.31 66
20113.65 71
20114.99 80
20116.33 89
20117.67 103
20119.01 74
20120.35 80
20121.69 77
20123.04 68
20124.38 81
20125.72 93
20127.06 75
20128.40 91
20129.74 91
20131.08 70
20132.42 80
20133.76 96
20135.10 85
20136.44 92
20137.79 73
20139.13 101
20140.47 99
20141.81 85
20143.15 90
