# Supplementary material for: MALDI-TOF MS typing enables the classification of brewing yeasts of the genus Saccharomyces to major beer styles
Source: PLoS One. 2017 Aug 9;12(8):e0181694. doi: 10.1371/journal.pone.0181694 (PMC5549903; doi:10.1371/journal.pone.0181694)
Supplement: S6 File — The directory includes 90 raw files and was zipped to “.zip”; the folder has three strains with 30 spectra per strain; S1 Text explains the raw files with an example and Table 1 represents the yeast strains used within the experiment. (ZIP) [file pone.0181694.s009.zip › 16-18/30275-3470-Lag-Lag-Lag-YPG-18h-E-E_2015-07-15_2_0_B11_1.dat]

2000.53 1202
2000.95 1106
2001.37 1284
2001.79 1349
2002.21 1154
2002.64 1121
2003.06 1112
2003.48 1264
2003.90 1138
2004.32 988
2004.75 1167
2005.17 1248
2005.59 1266
2006.01 1144
2006.43 1167
2006.86 1097
2007.28 1046
2007.70 1104
2008.12 1213
2008.55 1223
2008.97 1131
2009.39 1148
2009.81 1159
2010.24 1165
2010.66 1232
2011.08 1143
2011.50 1070
2011.93 1126
2012.35 1116
2012.77 1106
2013.20 980
2013.62 971
2014.04 916
2014.46 985
2014.89 1075
2015.31 1226
2015.73 1248
2016.16 1272
2016.58 1214
2017.00 1019
2017.43 1254
2017.85 1416
2018.27 1163
2018.70 1154
2019.12 1341
2019.54 1306
2019.97 1019
2020.39 1084
2020.82 1004
2021.24 1100
2021.66 1214
2022.09 1221
2022.51 1204
2022.94 1305
2023.36 1235
2023.78 1164
2024.21 1022
2024.63 1045
2025.06 1028
2025.48 917
2025.90 1064
2026.33 1080
2026.75 1055
2027.18 1108
2027.60 926
2028.03 996
2028.45 1090
2028.88 1259
2029.30 1142
2029.72 1100
2030.15 1142
2030.57 1091
2031.00 1203
2031.42 1141
2031.85 922
2032.27 1032
2032.70 1032
2033.12 1016
2033.55 961
2033.97 977
2034.40 1108
2034.82 1150
2035.25 1213
2035.67 1168
2036.10 1185
2036.52 966
2036.95 1153
2037.38 1339
2037.80 1283
2038.23 1116
2038.65 1210
2039.08 1142
2039.50 1182
2039.93 1240
2040.36 1287
2040.78 1334
2041.21 1153
2041.63 1090
2042.06 1197
2042.48 1269
2042.91 1116
2043.34 1177
2043.76 1198
2044.19 1172
2044.62 1213
2045.04 992
2045.47 1097
2045.89 1138
2046.32 1090
2046.75 1177
2047.17 1159
2047.60 1166
2048.03 1052
2048.45 1281
2048.88 1112
2049.31 1087
2049.73 1151
2050.16 1120
2050.59 1032
2051.01 996
2051.44 982
2051.87 1093
2052.29 1156
2052.72 1082
2053.15 1185
2053.58 1167
2054.00 1117
2054.43 1162
2054.86 1054
2055.28 1147
2055.71 1121
2056.14 1091
2056.57 1091
2056.99 1223
2057.42 1241
2057.85 1278
2058.28 1315
2058.71 1273
2059.13 1128
2059.56 1180
2059.99 1192
2060.42 1227
2060.84 1148
2061.27 1028
2061.70 1225
2062.13 1163
2062.56 1215
2062.98 1222
2063.41 1189
2063.84 1108
2064.27 1077
2064.70 1221
2065.13 1220
2065.55 1239
2065.98 1375
2066.41 1360
2066.84 1193
2067.27 1303
2067.70 1203
2068.13 1205
2068.55 1337
2068.98 1235
2069.41 1082
2069.84 1193
2070.27 1193
2070.70 1152
2071.13 1163
2071.56 1317
2071.99 1215
2072.41 1075
2072.84 1151
2073.27 1205
2073.70 1190
2074.13 1276
2074.56 1245
2074.99 1171
2075.42 1336
2075.85 1143
2076.28 1044
2076.71 1051
2077.14 1094
2077.57 1195
2078.00 1175
2078.43 1310
2078.86 1382
2079.29 1267
2079.72 1171
2080.15 1229
2080.58 1130
2081.01 1177
2081.44 1359
2081.87 1269
2082.30 1211
2082.73 1244
2083.16 1131
2083.59 1138
2084.02 1227
2084.45 1109
2084.88 1173
2085.31 1050
2085.74 1111
2086.17 1081
2086.60 1193
2087.03 1114
2087.46 1142
2087.89 1081
2088.32 1136
2088.75 1151
2089.18 1149
2089.62 1126
2090.05 1029
2090.48 1099
2090.91 1117
2091.34 1156
2091.77 1102
2092.20 1255
2092.63 1199
2093.06 1209
2093.49 1080
2093.93 1043
2094.36 956
2094.79 1116
2095.22 1135
2095.65 1380
2096.08 1280
2096.52 1086
2096.95 1020
2097.38 1026
2097.81 1005
2098.24 1064
2098.67 1101
2099.11 1045
2099.54 1026
2099.97 1043
2100.40 1034
2100.83 956
2101.27 1105
2101.70 1115
2102.13 1032
2102.56 1039
2102.99 1110
2103.43 1021
2103.86 1075
2104.29 1179
2104.72 1145
2105.16 989
2105.59 1216
2106.02 1086
2106.45 1060
2106.89 1187
2107.32 1263
2107.75 1146
2108.19 1202
2108.62 1096
2109.05 1303
2109.48 1331
2109.92 1209
2110.35 1212
2110.78 1003
2111.22 1129
2111.65 1126
2112.08 1094
2112.52 1090
2112.95 1185
2113.38 1212
2113.82 1008
2114.25 1036
2114.68 1193
2115.12 1280
2115.55 1169
2115.98 1124
2116.42 1075
2116.85 1058
2117.28 1247
2117.72 1095
2118.15 1132
2118.59 1063
2119.02 1032
2119.45 1018
2119.89 1082
2120.32 1064
2120.76 1176
2121.19 1133
2121.62 1106
2122.06 1062
2122.49 1173
2122.93 1343
2123.36 1248
2123.80 1383
2124.23 1435
2124.66 1388
2125.10 1182
2125.53 1185
2125.97 1239
2126.40 1437
2126.84 1279
2127.27 1221
2127.71 1292
2128.14 1253
2128.58 1409
2129.01 1255
2129.45 1213
2129.88 1264
2130.32 1263
2130.75 1308
2131.19 1356
2131.62 1247
2132.06 1170
2132.49 1261
2132.93 1319
2133.36 1290
2133.80 1332
2134.23 1355
2134.67 1115
2135.11 1095
2135.54 1203
2135.98 1334
2136.41 1161
2136.85 1020
2137.28 1096
2137.72 1189
2138.16 1143
2138.59 1129
2139.03 1079
2139.46 1132
2139.90 1179
2140.34 1305
2140.77 1161
2141.21 1159
2141.64 1131
2142.08 1157
2142.52 1122
2142.95 1080
2143.39 1099
2143.83 1068
2144.26 960
2144.70 979
2145.14 1065
2145.57 1142
2146.01 1226
2146.45 1310
2146.88 1391
2147.32 1452
2147.76 1365
2148.19 1428
2148.63 1319
2149.07 1306
2149.50 1383
2149.94 1366
2150.38 1528
2150.81 1441
2151.25 1448
2151.69 1539
2152.13 1400
2152.56 1549
2153.00 1430
2153.44 1352
2153.88 1230
2154.31 1320
2154.75 1272
2155.19 1334
2155.63 1161
2156.06 1234
2156.50 1309
2156.94 1333
2157.38 1282
2157.82 1197
2158.25 1301
2158.69 1268
2159.13 1265
2159.57 1204
2160.01 1199
2160.44 1238
2160.88 1146
2161.32 1208
2161.76 1118
2162.20 1173
2162.63 1169
2163.07 1273
2163.51 1178
2163.95 1271
2164.39 1358
2164.83 1268
2165.27 1362
2165.70 1568
2166.14 1328
2166.58 1268
2167.02 1393
2167.46 1327
2167.90 1450
2168.34 1313
2168.78 1228
2169.22 1204
2169.65 1261
2170.09 1285
2170.53 1306
2170.97 1341
2171.41 1308
2171.85 1351
2172.29 1359
2172.73 1416
2173.17 1483
2173.61 1361
2174.05 1326
2174.49 1393
2174.93 1331
2175.37 1386
2175.81 1516
2176.25 1453
2176.69 1377
2177.13 1210
2177.57 1386
2178.01 1361
2178.45 1428
2178.89 1412
2179.33 1384
2179.77 1339
2180.21 1404
2180.65 1279
2181.09 1397
2181.53 1319
2181.97 1250
2182.41 1152
2182.85 1161
2183.29 1250
2183.73 1087
2184.17 1183
2184.61 1309
2185.05 1195
2185.49 1293
2185.93 1129
2186.37 1101
2186.81 1250
2187.25 1263
2187.69 1402
2188.14 1357
2188.58 1476
2189.02 1377
2189.46 1306
2189.90 1403
2190.34 1238
2190.78 1382
2191.22 1333
2191.66 1279
2192.11 1171
2192.55 1225
2192.99 1294
2193.43 1368
2193.87 1435
2194.31 1428
2194.76 1346
2195.20 1471
2195.64 1532
2196.08 1378
2196.52 1271
2196.96 1325
2197.41 1344
2197.85 1217
2198.29 1226
2198.73 1289
2199.17 1309
2199.62 1463
2200.06 1339
2200.50 1393
2200.94 1338
2201.38 1262
2201.83 1478
2202.27 1574
2202.71 1477
2203.15 1430
2203.60 1450
2204.04 1420
2204.48 1483
2204.92 1459
2205.37 1433
2205.81 1337
2206.25 1486
2206.70 1582
2207.14 1463
2207.58 1208
2208.02 1280
2208.47 1269
2208.91 1264
2209.35 1348
2209.80 1342
2210.24 1356
2210.68 1299
2211.13 1374
2211.57 1332
2212.01 1337
2212.46 1352
2212.90 1356
2213.34 1468
2213.79 1369
2214.23 1535
2214.67 1415
2215.12 1531
2215.56 1595
2216.00 1482
2216.45 1518
2216.89 1453
2217.34 1488
2217.78 1390
2218.22 1555
2218.67 1468
2219.11 1490
2219.56 1400
2220.00 1305
2220.44 1351
2220.89 1408
2221.33 1489
2221.78 1411
2222.22 1343
2222.67 1395
2223.11 1320
2223.55 1484
2224.00 1571
2224.44 1450
2224.89 1506
2225.33 1426
2225.78 1451
2226.22 1328
2226.67 1429
2227.11 1295
2227.56 1403
2228.00 1562
2228.45 1727
2228.89 1644
2229.34 1666
2229.78 1774
2230.23 1523
2230.67 1514
2231.12 1612
2231.56 1677
2232.01 1616
2232.45 1686
2232.90 1761
2233.35 1667
2233.79 1626
2234.24 1673
2234.68 1660
2235.13 1680
2235.57 1559
2236.02 1613
2236.46 1468
2236.91 1567
2237.36 1334
2237.80 1356
2238.25 1390
2238.69 1404
2239.14 1256
2239.59 1220
2240.03 1394
2240.48 1244
2240.92 1313
2241.37 1289
2241.82 1258
2242.26 1398
2242.71 1321
2243.16 1197
2243.60 1153
2244.05 1104
2244.50 1153
2244.94 1198
2245.39 1170
2245.84 1271
2246.28 1141
2246.73 1139
2247.18 1037
2247.62 1246
2248.07 1135
2248.52 1159
2248.96 1277
2249.41 1251
2249.86 1350
2250.31 1281
2250.75 1357
2251.20 1398
2251.65 1417
2252.10 1429
2252.54 1334
2252.99 1331
2253.44 1238
2253.89 1382
2254.33 1266
2254.78 1314
2255.23 1315
2255.68 1256
2256.12 1182
2256.57 1266
2257.02 1259
2257.47 1337
2257.91 1211
2258.36 1262
2258.81 1241
2259.26 1338
2259.71 1309
2260.16 1295
2260.60 1374
2261.05 1430
2261.50 1411
2261.95 1402
2262.40 1567
2262.84 1528
2263.29 1482
2263.74 1261
2264.19 1308
2264.64 1451
2265.09 1562
2265.54 1343
2265.98 1312
2266.43 1318
2266.88 1237
2267.33 1251
2267.78 1371
2268.23 1551
2268.68 1479
2269.13 1448
2269.58 1498
2270.03 1606
2270.47 1724
2270.92 1623
2271.37 1585
2271.82 1590
2272.27 1736
2272.72 1678
2273.17 1648
2273.62 1728
2274.07 1626
2274.52 1718
2274.97 1718
2275.42 1990
2275.87 1859
2276.32 1758
2276.77 1800
2277.22 1862
2277.67 1862
2278.12 1829
2278.57 1702
2279.02 1698
2279.47 1739
2279.92 1487
2280.37 1499
2280.82 1442
2281.27 1274
2281.72 1342
2282.17 1264
2282.62 1419
2283.07 1341
2283.52 1322
2283.97 1299
2284.42 1309
2284.87 1348
2285.32 1286
2285.77 1289
2286.22 1394
2286.67 1403
2287.13 1275
2287.58 1354
2288.03 1544
2288.48 1572
2288.93 1563
2289.38 1824
2289.83 1938
2290.28 1817
2290.73 2033
2291.18 2190
2291.64 2228
2292.09 2341
2292.54 2039
2292.99 1912
2293.44 1929
2293.89 1855
2294.34 1836
2294.80 1767
2295.25 1695
2295.70 1600
2296.15 1368
2296.60 1509
2297.05 1265
2297.51 1203
2297.96 1248
2298.41 1290
2298.86 1387
2299.31 1269
2299.77 1371
2300.22 1446
2300.67 1410
2301.12 1376
2301.57 1262
2302.03 1152
2302.48 1209
2302.93 1236
2303.38 1245
2303.84 1251
2304.29 1242
2304.74 1309
2305.19 1261
2305.65 1288
2306.10 1262
2306.55 1345
2307.01 1153
2307.46 1274
2307.91 1328
2308.36 1450
2308.82 1324
2309.27 1516
2309.72 1470
2310.18 1260
2310.63 1244
2311.08 1544
2311.54 1557
2311.99 1605
2312.44 1452
2312.90 1439
2313.35 1383
2313.80 1331
2314.26 1389
2314.71 1353
2315.16 1388
2315.62 1370
2316.07 1375
2316.52 1436
2316.98 1445
2317.43 1379
2317.88 1406
2318.34 1441
2318.79 1618
2319.25 1477
2319.70 1446
2320.15 1512
2320.61 1614
2321.06 1633
2321.52 1463
2321.97 1476
2322.43 1602
2322.88 1416
2323.33 1437
2323.79 1326
2324.24 1264
2324.70 1489
2325.15 1723
2325.61 1613
2326.06 1656
2326.52 1605
2326.97 1558
2327.43 1623
2327.88 1519
2328.34 1324
2328.79 1314
2329.25 1300
2329.70 1449
2330.16 1318
2330.61 1302
2331.07 1367
2331.52 1455
2331.98 1414
2332.43 1366
2332.89 1461
2333.34 1536
2333.80 1414
2334.25 1430
2334.71 1518
2335.16 1555
2335.62 1468
2336.08 1395
2336.53 1571
2336.99 1274
2337.44 1329
2337.90 1358
2338.35 1501
2338.81 1534
2339.27 1461
2339.72 1569
2340.18 1551
2340.63 1427
2341.09 1290
2341.55 1390
2342.00 1374
2342.46 1394
2342.91 1474
2343.37 1468
2343.83 1519
2344.28 1414
2344.74 1494
2345.20 1463
2345.65 1437
2346.11 1353
2346.57 1371
2347.02 1378
2347.48 1381
2347.94 1535
2348.39 1334
2348.85 1404
2349.31 1584
2349.76 1422
2350.22 1521
2350.68 1627
2351.14 1567
2351.59 1491
2352.05 1456
2352.51 1504
2352.96 1409
2353.42 1427
2353.88 1465
2354.34 1392
2354.79 1391
2355.25 1357
2355.71 1382
2356.17 1259
2356.62 1291
2357.08 1265
2357.54 1211
2358.00 1350
2358.46 1496
2358.91 1297
2359.37 1299
2359.83 1476
2360.29 1534
2360.74 1664
2361.20 1815
2361.66 1696
2362.12 1610
2362.58 1653
2363.04 1474
2363.49 1473
2363.95 1613
2364.41 1626
2364.87 1751
2365.33 1745
2365.79 1728
2366.24 1706
2366.70 1933
2367.16 1877
2367.62 1758
2368.08 1530
2368.54 1716
2369.00 1566
2369.46 1591
2369.91 1549
2370.37 1358
2370.83 1441
2371.29 1350
2371.75 1341
2372.21 1347
2372.67 1348
2373.13 1387
2373.59 1598
2374.05 1388
2374.51 1365
2374.97 1416
2375.42 1407
2375.88 1612
2376.34 1437
2376.80 1405
2377.26 1585
2377.72 1461
2378.18 1526
2378.64 1534
2379.10 1474
2379.56 1510
2380.02 1365
2380.48 1269
2380.94 1243
2381.40 1544
2381.86 1406
2382.32 1349
2382.78 1428
2383.24 1265
2383.70 1199
2384.16 1261
2384.62 1312
2385.08 1163
2385.54 1315
2386.00 1356
2386.47 1341
2386.93 1281
2387.39 1351
2387.85 1479
2388.31 1504
2388.77 1246
2389.23 1286
2389.69 1437
2390.15 1361
2390.61 1412
2391.07 1427
2391.53 1523
2391.99 1636
2392.46 1441
2392.92 1353
2393.38 1466
2393.84 1395
2394.30 1417
2394.76 1367
2395.22 1324
2395.68 1227
2396.15 1253
2396.61 1420
2397.07 1422
2397.53 1437
2397.99 1408
2398.45 1329
2398.92 1316
2399.38 1281
2399.84 1372
2400.30 1352
2400.76 1385
2401.23 1322
2401.69 1309
2402.15 1380
2402.61 1392
2403.07 1412
2403.54 1439
2404.00 1303
2404.46 1397
2404.92 1376
2405.38 1383
2405.85 1322
2406.31 1302
2406.77 1448
2407.23 1420
2407.70 1324
2408.16 1228
2408.62 1311
2409.08 1230
2409.55 1135
2410.01 1277
2410.47 1182
2410.94 1172
2411.40 1145
2411.86 1272
2412.32 1356
2412.79 1302
2413.25 1236
2413.71 1322
2414.18 1320
2414.64 1390
2415.10 1304
2415.57 1351
2416.03 1448
2416.49 1499
2416.96 1440
2417.42 1562
2417.88 1567
2418.35 1606
2418.81 1382
2419.28 1471
2419.74 1441
2420.20 1354
2420.67 1290
2421.13 1284
2421.59 1392
2422.06 1457
2422.52 1413
2422.99 1550
2423.45 1636
2423.91 1507
2424.38 1388
2424.84 1481
2425.31 1414
2425.77 1414
2426.24 1371
2426.70 1307
2427.16 1308
2427.63 1313
2428.09 1447
2428.56 1474
2429.02 1360
2429.49 1488
2429.95 1421
2430.42 1357
2430.88 1399
2431.35 1259
2431.81 1316
2432.28 1446
2432.74 1456
2433.21 1406
2433.67 1449
2434.14 1537
2434.60 1429
2435.07 1498
2435.53 1639
2436.00 1421
2436.46 1503
2436.93 1492
2437.39 1598
2437.86 1354
2438.32 1463
2438.79 1394
2439.26 1374
2439.72 1494
2440.19 1434
2440.65 1507
2441.12 1397
2441.58 1423
2442.05 1515
2442.52 1415
2442.98 1455
2443.45 1440
2443.91 1487
2444.38 1395
2444.85 1352
2445.31 1374
2445.78 1368
2446.24 1258
2446.71 1354
2447.18 1431
2447.64 1240
2448.11 1198
2448.58 1202
2449.04 1205
2449.51 1249
2449.98 1338
2450.44 1422
2450.91 1342
2451.38 1321
2451.84 1369
2452.31 1501
2452.78 1363
2453.24 1331
2453.71 1429
2454.18 1303
2454.64 1175
2455.11 1236
2455.58 1203
2456.05 1158
2456.51 1180
2456.98 1257
2457.45 1328
2457.92 1398
2458.38 1207
2458.85 1359
2459.32 1314
2459.79 1228
2460.25 1264
2460.72 1300
2461.19 1220
2461.66 1230
2462.12 1211
2462.59 1242
2463.06 1289
2463.53 1390
2464.00 1251
2464.46 1210
2464.93 1316
2465.40 1239
2465.87 1465
2466.34 1284
2466.80 1178
2467.27 1364
2467.74 1253
2468.21 1415
2468.68 1397
2469.15 1356
2469.61 1477
2470.08 1467
2470.55 1340
2471.02 1484
2471.49 1561
2471.96 1496
2472.43 1568
2472.89 1553
2473.36 1643
2473.83 1462
2474.30 1497
2474.77 1574
2475.24 1478
2475.71 1328
2476.18 1441
2476.65 1250
2477.12 1380
2477.59 1379
2478.05 1355
2478.52 1308
2478.99 1378
2479.46 1229
2479.93 1308
2480.40 1406
2480.87 1330
2481.34 1360
2481.81 1271
2482.28 1390
2482.75 1253
2483.22 1157
2483.69 1268
2484.16 1373
2484.63 1290
2485.10 1301
2485.57 1354
2486.04 1392
2486.51 1377
2486.98 1368
2487.45 1412
2487.92 1468
2488.39 1475
2488.86 1476
2489.33 1487
2489.80 1486
2490.27 1565
2490.74 1535
2491.21 1487
2491.68 1465
2492.15 1423
2492.62 1420
2493.10 1608
2493.57 1608
2494.04 1437
2494.51 1519
2494.98 1532
2495.45 1512
2495.92 1561
2496.39 1513
2496.86 1555
2497.33 1392
2497.80 1417
2498.28 1412
2498.75 1343
2499.22 1323
2499.69 1120
2500.16 1353
2500.63 1346
2501.10 1439
2501.58 1439
2502.05 1318
2502.52 1195
2502.99 1273
2503.46 1178
2503.93 1348
2504.41 1290
2504.88 1124
2505.35 1272
2505.82 1223
2506.29 1402
2506.76 1392
2507.24 1373
2507.71 1331
2508.18 1275
2508.65 1413
2509.13 1537
2509.60 1618
2510.07 1657
2510.54 1522
2511.01 1666
2511.49 1694
2511.96 1743
2512.43 1767
2512.90 1950
2513.38 1915
2513.85 1950
2514.32 1734
2514.80 1926
2515.27 1753
2515.74 1512
2516.21 1564
2516.69 1491
2517.16 1427
2517.63 1496
2518.11 1420
2518.58 1502
2519.05 1507
2519.53 1679
2520.00 1658
2520.47 1557
2520.95 1621
2521.42 1518
2521.89 1537
2522.37 1390
2522.84 1401
2523.31 1368
2523.79 1498
2524.26 1580
2524.73 1388
2525.21 1352
2525.68 1312
2526.16 1525
2526.63 1484
2527.10 1538
2527.58 1494
2528.05 1506
2528.52 1407
2529.00 1400
2529.47 1477
2529.95 1506
2530.42 1479
2530.90 1465
2531.37 1612
2531.84 1482
2532.32 1381
2532.79 1436
2533.27 1392
2533.74 1377
2534.22 1430
2534.69 1391
2535.17 1421
2535.64 1424
2536.12 1317
2536.59 1433
2537.07 1308
2537.54 1200
2538.02 1284
2538.49 1368
2538.97 1354
2539.44 1442
2539.92 1546
2540.39 1384
2540.87 1259
2541.34 1331
2541.82 1184
2542.29 1267
2542.77 1312
2543.24 1277
2543.72 1364
2544.19 1413
2544.67 1358
2545.14 1457
2545.62 1541
2546.10 1504
2546.57 1540
2547.05 1801
2547.52 1818
2548.00 2084
2548.47 1863
2548.95 1950
2549.43 1924
2549.90 1786
2550.38 1801
2550.86 1878
2551.33 1896
2551.81 1760
2552.28 1741
2552.76 1758
2553.24 1724
2553.71 1742
2554.19 1657
2554.67 1604
2555.14 1654
2555.62 1702
2556.10 1723
2556.57 1472
2557.05 1584
2557.53 1608
2558.00 1528
2558.48 1547
2558.96 1630
2559.43 1508
2559.91 1454
2560.39 1398
2560.86 1398
2561.34 1358
2561.82 1406
2562.30 1399
2562.77 1423
2563.25 1280
2563.73 1492
2564.21 1427
2564.68 1290
2565.16 1237
2565.64 1217
2566.12 1387
2566.59 1379
2567.07 1519
2567.55 1447
2568.03 1285
2568.50 1340
2568.98 1201
2569.46 1267
2569.94 1357
2570.42 1220
2570.89 1301
2571.37 1363
2571.85 1404
2572.33 1289
2572.81 1355
2573.28 1316
2573.76 1331
2574.24 1456
2574.72 1423
2575.20 1312
2575.68 1348
2576.15 1454
2576.63 1400
2577.11 1469
2577.59 1340
2578.07 1520
2578.55 1295
2579.03 1360
2579.50 1369
2579.98 1406
2580.46 1360
2580.94 1558
2581.42 1487
2581.90 1256
2582.38 1356
2582.86 1352
2583.34 1349
2583.82 1296
2584.30 1372
2584.77 1498
2585.25 1453
2585.73 1556
2586.21 1413
2586.69 1320
2587.17 1337
2587.65 1432
2588.13 1263
2588.61 1257
2589.09 1302
2589.57 1354
2590.05 1510
2590.53 1295
2591.01 1453
2591.49 1322
2591.97 1294
2592.45 1319
2592.93 1406
2593.41 1425
2593.89 1449
2594.37 1360
2594.85 1357
2595.33 1338
2595.81 1500
2596.29 1415
2596.77 1386
2597.25 1315
2597.73 1329
2598.21 1423
2598.69 1375
2599.17 1232
2599.65 1351
2600.14 1590
2600.62 1342
2601.10 1225
2601.58 1363
2602.06 1247
2602.54 1324
2603.02 1509
2603.50 1505
2603.98 1464
2604.46 1414
2604.95 1516
2605.43 1432
2605.91 1481
2606.39 1494
2606.87 1482
2607.35 1368
2607.83 1428
2608.31 1325
2608.80 1324
2609.28 1397
2609.76 1408
2610.24 1492
2610.72 1353
2611.20 1544
2611.69 1453
2612.17 1294
2612.65 1473
2613.13 1426
2613.61 1540
2614.10 1329
2614.58 1309
2615.06 1436
2615.54 1392
2616.02 1377
2616.51 1281
2616.99 1388
2617.47 1289
2617.95 1415
2618.44 1546
2618.92 1597
2619.40 1455
2619.88 1405
2620.37 1342
2620.85 1307
2621.33 1376
2621.81 1220
2622.30 1316
2622.78 1408
2623.26 1421
2623.75 1433
2624.23 1408
2624.71 1291
2625.19 1278
2625.68 1357
2626.16 1252
2626.64 1411
2627.13 1425
2627.61 1278
2628.09 1365
2628.58 1397
2629.06 1404
2629.54 1358
2630.03 1404
2630.51 1326
2630.99 1177
2631.48 1381
2631.96 1470
2632.45 1450
2632.93 1663
2633.41 1475
2633.90 1515
2634.38 1352
2634.86 1506
2635.35 1384
2635.83 1339
2636.32 1377
2636.80 1307
2637.28 1220
2637.77 1320
2638.25 1344
2638.74 1293
2639.22 1402
2639.71 1460
2640.19 1456
2640.68 1412
2641.16 1267
2641.64 1330
2642.13 1320
2642.61 1254
2643.10 1283
2643.58 1284
2644.07 1198
2644.55 1147
2645.04 1177
2645.52 1242
2646.01 1308
2646.49 1419
2646.98 1347
2647.46 1286
2647.95 1355
2648.43 1499
2648.92 1411
2649.40 1405
2649.89 1408
2650.37 1269
2650.86 1481
2651.34 1557
2651.83 1374
2652.32 1589
2652.80 1527
2653.29 1407
2653.77 1389
2654.26 1442
2654.74 1303
2655.23 1468
2655.72 1269
2656.20 1208
2656.69 1447
2657.17 1327
2657.66 1315
2658.15 1252
2658.63 1313
2659.12 1365
2659.60 1471
2660.09 1263
2660.58 1316
2661.06 1415
2661.55 1324
2662.04 1265
2662.52 1260
2663.01 1279
2663.49 1373
2663.98 1454
2664.47 1468
2664.95 1441
2665.44 1521
2665.93 1383
2666.42 1380
2666.90 1608
2667.39 1485
2667.88 1365
2668.36 1547
2668.85 1616
2669.34 1484
2669.82 1412
2670.31 1536
2670.80 1525
2671.29 1480
2671.77 1510
2672.26 1529
2672.75 1618
2673.24 1449
2673.72 1687
2674.21 1672
2674.70 1841
2675.19 1933
2675.67 2061
2676.16 1906
2676.65 1783
2677.14 1683
2677.62 1769
2678.11 1685
2678.60 1713
2679.09 1561
2679.58 1507
2680.06 1500
2680.55 1532
2681.04 1464
2681.53 1365
2682.02 1367
2682.51 1499
2682.99 1550
2683.48 1452
2683.97 1417
2684.46 1638
2684.95 1550
2685.44 1538
2685.92 1468
2686.41 1434
2686.90 1375
2687.39 1469
2687.88 1282
2688.37 1404
2688.86 1544
2689.35 1457
2689.83 1429
2690.32 1481
2690.81 1407
2691.30 1528
2691.79 1371
2692.28 1371
2692.77 1377
2693.26 1396
2693.75 1386
2694.24 1416
2694.73 1535
2695.22 1690
2695.71 1782
2696.20 1628
2696.68 1584
2697.17 1579
2697.66 1419
2698.15 1427
2698.64 1419
2699.13 1480
2699.62 1623
2700.11 1579
2700.60 1423
2701.09 1355
2701.58 1362
2702.07 1589
2702.56 1436
2703.05 1376
2703.54 1541
2704.03 1496
2704.52 1528
2705.01 1479
2705.50 1550
2706.00 1247
2706.49 1477
2706.98 1335
2707.47 1346
2707.96 1324
2708.45 1433
2708.94 1463
2709.43 1262
2709.92 1317
2710.41 1385
2710.90 1287
2711.39 1225
2711.88 1327
2712.37 1343
2712.87 1391
2713.36 1456
2713.85 1317
2714.34 1370
2714.83 1399
2715.32 1403
2715.81 1414
2716.30 1337
2716.80 1308
2717.29 1290
2717.78 1293
2718.27 1439
2718.76 1280
2719.25 1220
2719.75 1254
2720.24 1271
2720.73 1332
2721.22 1417
2721.71 1462
2722.20 1329
2722.70 1260
2723.19 1467
2723.68 1412
2724.17 1349
2724.66 1334
2725.16 1539
2725.65 1397
2726.14 1291
2726.63 1278
2727.13 1240
2727.62 1362
2728.11 1316
2728.60 1423
2729.10 1531
2729.59 1508
2730.08 1373
2730.57 1508
2731.07 1372
2731.56 1349
2732.05 1430
2732.54 1401
2733.04 1478
2733.53 1446
2734.02 1441
2734.52 1367
2735.01 1423
2735.50 1674
2736.00 1570
2736.49 1361
2736.98 1468
2737.47 1620
2737.97 1671
2738.46 1733
2738.95 1856
2739.45 1713
2739.94 1742
2740.44 1837
2740.93 1752
2741.42 1693
2741.92 1694
2742.41 1718
2742.90 1595
2743.40 1622
2743.89 1685
2744.39 1713
2744.88 1731
2745.37 1693
2745.87 1678
2746.36 1560
2746.86 1508
2747.35 1538
2747.84 1530
2748.34 1512
2748.83 1488
2749.33 1422
2749.82 1489
2750.32 1501
2750.81 1624
2751.30 1472
2751.80 1360
2752.29 1316
2752.79 1423
2753.28 1435
2753.78 1379
2754.27 1229
2754.77 1337
2755.26 1393
2755.76 1461
2756.25 1570
2756.75 1495
2757.24 1367
2757.74 1337
2758.23 1421
2758.73 1345
2759.22 1465
2759.72 1596
2760.21 1570
2760.71 1418
2761.20 1727
2761.70 1620
2762.20 1446
2762.69 1520
2763.19 1501
2763.68 1517
2764.18 1552
2764.67 1604
2765.17 1790
2765.67 1503
2766.16 1484
2766.66 1526
2767.15 1605
2767.65 1473
2768.14 1599
2768.64 1551
2769.14 1368
2769.63 1287
2770.13 1410
2770.63 1596
2771.12 1426
2771.62 1335
2772.11 1701
2772.61 1493
2773.11 1353
2773.60 1384
2774.10 1468
2774.60 1453
2775.09 1505
2775.59 1582
2776.09 1651
2776.58 1586
2777.08 1562
2777.58 1610
2778.07 1613
2778.57 1659
2779.07 1530
2779.57 1585
2780.06 1449
2780.56 1451
2781.06 1562
2781.55 1432
2782.05 1250
2782.55 1394
2783.05 1501
2783.54 1427
2784.04 1411
2784.54 1363
2785.04 1560
2785.53 1387
2786.03 1372
2786.53 1390
2787.03 1549
2787.52 1403
2788.02 1484
2788.52 1478
2789.02 1466
2789.52 1389
2790.01 1436
2790.51 1619
2791.01 1621
2791.51 1587
2792.01 1443
2792.50 1578
2793.00 1551
2793.50 1523
2794.00 1543
2794.50 1449
2795.00 1476
2795.50 1452
2795.99 1606
2796.49 1812
2796.99 1742
2797.49 1653
2797.99 1801
2798.49 1773
2798.99 1646
2799.48 1635
2799.98 1668
2800.48 1613
2800.98 1632
2801.48 1565
2801.98 1416
2802.48 1417
2802.98 1445
2803.48 1396
2803.98 1394
2804.48 1393
2804.97 1367
2805.47 1477
2805.97 1549
2806.47 1550
2806.97 1568
2807.47 1516
2807.97 1657
2808.47 1720
2808.97 1815
2809.47 1800
2809.97 1640
2810.47 1707
2810.97 1971
2811.47 1900
2811.97 1759
2812.47 1737
2812.97 1834
2813.47 1805
2813.97 1688
2814.47 1845
2814.97 1728
2815.47 1526
2815.97 1571
2816.47 1643
2816.97 1662
2817.47 1544
2817.97 1540
2818.47 1269
2818.97 1426
2819.47 1532
2819.98 1504
2820.48 1442
2820.98 1491
2821.48 1505
2821.98 1540
2822.48 1407
2822.98 1395
2823.48 1394
2823.98 1380
2824.48 1327
2824.98 1329
2825.49 1313
2825.99 1289
2826.49 1472
2826.99 1524
2827.49 1292
2827.99 1373
2828.49 1470
2828.99 1324
2829.50 1424
2830.00 1295
2830.50 1367
2831.00 1567
2831.50 1484
2832.00 1329
2832.51 1309
2833.01 1190
2833.51 1418
2834.01 1418
2834.51 1578
2835.02 1685
2835.52 1589
2836.02 1566
2836.52 1896
2837.02 1762
2837.53 1645
2838.03 1910
2838.53 1803
2839.03 1730
2839.54 1530
2840.04 1639
2840.54 1605
2841.04 1654
2841.55 1566
2842.05 1587
2842.55 1563
2843.05 1536
2843.56 1361
2844.06 1371
2844.56 1572
2845.07 1530
2845.57 1502
2846.07 1475
2846.57 1670
2847.08 1693
2847.58 1500
2848.08 1565
2848.59 1499
2849.09 1494
2849.59 1428
2850.10 1488
2850.60 1449
2851.10 1395
2851.61 1458
2852.11 1523
2852.61 1517
2853.12 1351
2853.62 1368
2854.12 1367
2854.63 1303
2855.13 1362
2855.64 1422
2856.14 1457
2856.64 1306
2857.15 1330
2857.65 1375
2858.16 1314
2858.66 1450
2859.16 1445
2859.67 1533
2860.17 1558
2860.68 1533
2861.18 1555
2861.69 1485
2862.19 1621
2862.69 1650
2863.20 1533
2863.70 1503
2864.21 1543
2864.71 1528
2865.22 1377
2865.72 1324
2866.23 1262
2866.73 1389
2867.24 1409
2867.74 1341
2868.25 1392
2868.75 1314
2869.26 1291
2869.76 1401
2870.27 1482
2870.77 1553
2871.28 1641
2871.78 1587
2872.29 1766
2872.79 1588
2873.30 1555
2873.80 1641
2874.31 1502
2874.81 1719
2875.32 1533
2875.83 1501
2876.33 1412
2876.84 1461
2877.34 1554
2877.85 1504
2878.35 1579
2878.86 1672
2879.37 1582
2879.87 1501
2880.38 1472
2880.88 1630
2881.39 1600
2881.90 1378
2882.40 1680
2882.91 1498
2883.41 1536
2883.92 1498
2884.43 1560
2884.93 1536
2885.44 1711
2885.95 1787
2886.45 1684
2886.96 1654
2887.47 1693
2887.97 1645
2888.48 1661
2888.99 1629
2889.49 1608
2890.00 1621
2890.51 1805
2891.01 1505
2891.52 1484
2892.03 1612
2892.54 1633
2893.04 1632
2893.55 1495
2894.06 1446
2894.56 1464
2895.07 1528
2895.58 1560
2896.09 1493
2896.59 1549
2897.10 1458
2897.61 1491
2898.12 1492
2898.62 1598
2899.13 1441
2899.64 1602
2900.15 1695
2900.65 1708
2901.16 1628
2901.67 1600
2902.18 1572
2902.69 1648
2903.19 1727
2903.70 1554
2904.21 1586
2904.72 1735
2905.23 1688
2905.73 1607
2906.24 1559
2906.75 1572
2907.26 1537
2907.77 1653
2908.28 1695
2908.79 1492
2909.29 1581
2909.80 1567
2910.31 1420
2910.82 1461
2911.33 1381
2911.84 1421
2912.35 1508
2912.85 1501
2913.36 1363
2913.87 1471
2914.38 1575
2914.89 1352
2915.40 1335
2915.91 1440
2916.42 1655
2916.93 1539
2917.44 1633
2917.95 1400
2918.45 1537
2918.96 1596
2919.47 1673
2919.98 1787
2920.49 1621
2921.00 1701
2921.51 1704
2922.02 1751
2922.53 1921
2923.04 1928
2923.55 1749
2924.06 1726
2924.57 1861
2925.08 2009
2925.59 1922
2926.10 2003
2926.61 2060
2927.12 1829
2927.63 1667
2928.14 1834
2928.65 1794
2929.16 1732
2929.67 1595
2930.18 1612
2930.69 1492
2931.20 1470
2931.71 1474
2932.22 1410
2932.73 1354
2933.25 1525
2933.76 1558
2934.27 1464
2934.78 1463
2935.29 1505
2935.80 1472
2936.31 1483
2936.82 1533
2937.33 1566
2937.84 1475
2938.35 1685
2938.87 1740
2939.38 1795
2939.89 1901
2940.40 1912
2940.91 2084
2941.42 2305
2941.93 2220
2942.44 2217
2942.96 2269
2943.47 2023
2943.98 1837
2944.49 1733
2945.00 1915
2945.51 1893
2946.03 1905
2946.54 1795
2947.05 1841
2947.56 1736
2948.07 1666
2948.59 1555
2949.10 1485
2949.61 1462
2950.12 1380
2950.63 1511
2951.15 1620
2951.66 1593
2952.17 1581
2952.68 1453
2953.19 1333
2953.71 1378
2954.22 1373
2954.73 1439
2955.24 1373
2955.76 1505
2956.27 1383
2956.78 1413
2957.30 1345
2957.81 1372
2958.32 1311
2958.83 1319
2959.35 1498
2959.86 1515
2960.37 1463
2960.89 1412
2961.40 1502
2961.91 1341
2962.43 1275
2962.94 1467
2963.45 1563
2963.96 1541
2964.48 1540
2964.99 1442
2965.51 1393
2966.02 1550
2966.53 1534
2967.05 1612
2967.56 1712
2968.07 1567
2968.59 1527
2969.10 1389
2969.61 1385
2970.13 1497
2970.64 1431
2971.16 1395
2971.67 1437
2972.18 1445
2972.70 1356
2973.21 1580
2973.73 1618
2974.24 1668
2974.75 1769
2975.27 1746
2975.78 1635
2976.30 1604
2976.81 1662
2977.33 1749
2977.84 1777
2978.36 1595
2978.87 1635
2979.38 1519
2979.90 1580
2980.41 1594
2980.93 1581
2981.44 1573
2981.96 1785
2982.47 1659
2982.99 1728
2983.50 1735
2984.02 1630
2984.53 1492
2985.05 1522
2985.56 1629
2986.08 1718
2986.59 1661
2987.11 1799
2987.63 1684
2988.14 1716
2988.66 1796
2989.17 1651
2989.69 1632
2990.20 1684
2990.72 1816
2991.23 1818
2991.75 1904
2992.27 1883
2992.78 1867
2993.30 1806
2993.81 1822
2994.33 1916
2994.84 1822
2995.36 1702
2995.88 2024
2996.39 1817
2996.91 1854
2997.43 2171
2997.94 1997
2998.46 2120
2998.97 2269
2999.49 2195
3000.01 2261
3000.52 2258
3001.04 2024
3001.56 2390
3002.07 2490
3002.59 2687
3003.11 2868
3003.62 3169
3004.14 3011
3004.66 3443
3005.17 3815
3005.69 3924
3006.21 3665
3006.72 3465
3007.24 3329
3007.76 3242
3008.28 2988
3008.79 2745
3009.31 2638
3009.83 2303
3010.34 1916
3010.86 1770
3011.38 1987
3011.90 1883
3012.41 1871
3012.93 1684
3013.45 1799
3013.97 1735
3014.48 1747
3015.00 1744
3015.52 1643
3016.04 1691
3016.56 1897
3017.07 1698
3017.59 1712
3018.11 1781
3018.63 1693
3019.15 1818
3019.66 1825
3020.18 1655
3020.70 1748
3021.22 1770
3021.74 1867
3022.26 1794
3022.77 1761
3023.29 1702
3023.81 1846
3024.33 2023
3024.85 2032
3025.37 1880
3025.88 1782
3026.40 1747
3026.92 1792
3027.44 1713
3027.96 1789
3028.48 1787
3029.00 1651
3029.52 1696
3030.04 1667
3030.55 1562
3031.07 1565
3031.59 1656
3032.11 1646
3032.63 1665
3033.15 1661
3033.67 1563
3034.19 1662
3034.71 1878
3035.23 1751
3035.75 1721
3036.27 1572
3036.79 1596
3037.31 1705
3037.83 1648
3038.35 1615
3038.87 1647
3039.39 1528
3039.91 1578
3040.42 1655
3040.94 1689
3041.46 1635
3041.98 1630
3042.50 1554
3043.03 1558
3043.55 1552
3044.07 1563
3044.59 1445
3045.11 1546
3045.63 1646
3046.15 1544
3046.67 1599
3047.19 1725
3047.71 1542
3048.23 1471
3048.75 1582
3049.27 1668
3049.79 1566
3050.31 1555
3050.83 1569
3051.35 1703
3051.87 1736
3052.39 1680
3052.92 1499
3053.44 1446
3053.96 1580
3054.48 1572
3055.00 1596
3055.52 1467
3056.04 1380
3056.56 1473
3057.09 1556
3057.61 1367
3058.13 1524
3058.65 1604
3059.17 1487
3059.69 1354
3060.21 1488
3060.74 1662
3061.26 1526
3061.78 1523
3062.30 1652
3062.82 1584
3063.34 1647
3063.87 1634
3064.39 1547
3064.91 1657
3065.43 1751
3065.95 1647
3066.48 1767
3067.00 1761
3067.52 1722
3068.04 1700
3068.57 1646
3069.09 1666
3069.61 1720
3070.13 1641
3070.66 1654
3071.18 1737
3071.70 1653
3072.22 1712
3072.75 1762
3073.27 1779
3073.79 1856
3074.31 1814
3074.84 1730
3075.36 1837
3075.88 1877
3076.41 1926
3076.93 1872
3077.45 2048
3077.97 1950
3078.50 2002
3079.02 2014
3079.54 2009
3080.07 2074
3080.59 2061
3081.11 2243
3081.64 2498
3082.16 2463
3082.68 2253
3083.21 2400
3083.73 2359
3084.26 2210
3084.78 2117
3085.30 2188
3085.83 2188
3086.35 2143
3086.87 2187
3087.40 2414
3087.92 2376
3088.45 2637
3088.97 3075
3089.49 3054
3090.02 3334
3090.54 3647
3091.07 3451
3091.59 3724
3092.11 3583
3092.64 3228
3093.16 2980
3093.69 2839
3094.21 2441
3094.74 2415
3095.26 2304
3095.79 2163
3096.31 2454
3096.84 2280
3097.36 2372
3097.89 2279
3098.41 2122
3098.93 2220
3099.46 2475
3099.98 2539
3100.51 2726
3101.03 2983
3101.56 3387
3102.09 3672
3102.61 4126
3103.14 4597
3103.66 4435
3104.19 4340
3104.71 4265
3105.24 4341
3105.76 3772
3106.29 3406
3106.81 3286
3107.34 2867
3107.86 2594
3108.39 2138
3108.92 2321
3109.44 2214
3109.97 1983
3110.49 2023
3111.02 1887
3111.55 2040
3112.07 2094
3112.60 2003
3113.12 1922
3113.65 1916
3114.18 1725
3114.70 1764
3115.23 1835
3115.75 1694
3116.28 1661
3116.81 1746
3117.33 1688
3117.86 1729
3118.39 1659
3118.91 1705
3119.44 1882
3119.97 1904
3120.49 1723
3121.02 1712
3121.55 1766
3122.07 2025
3122.60 1979
3123.13 1821
3123.65 1853
3124.18 1786
3124.71 1772
3125.24 1755
3125.76 1789
3126.29 1893
3126.82 1995
3127.34 2011
3127.87 1925
3128.40 1737
3128.93 1842
3129.45 1729
3129.98 1755
3130.51 1719
3131.04 1630
3131.56 1738
3132.09 1668
3132.62 1636
3133.15 1656
3133.68 1679
3134.20 1560
3134.73 1747
3135.26 1692
3135.79 1462
3136.32 1659
3136.84 1618
3137.37 1487
3137.90 1616
3138.43 1622
3138.96 1592
3139.48 1548
3140.01 1617
3140.54 1549
3141.07 1386
3141.60 1319
3142.13 1386
3142.66 1496
3143.18 1500
3143.71 1462
3144.24 1524
3144.77 1478
3145.30 1574
3145.83 1585
3146.36 1663
3146.89 1781
3147.41 1668
3147.94 1859
3148.47 1995
3149.00 1823
3149.53 2161
3150.06 2100
3150.59 2063
3151.12 2175
3151.65 2041
3152.18 1985
3152.71 1783
3153.24 1890
3153.77 1820
3154.30 1688
3154.82 1763
3155.35 1671
3155.88 1736
3156.41 1593
3156.94 1552
3157.47 1662
3158.00 1909
3158.53 1851
3159.06 1769
3159.59 1722
3160.12 1670
3160.65 1785
3161.18 1867
3161.71 1609
3162.24 1830
3162.77 1812
3163.30 1545
3163.83 1482
3164.37 1595
3164.90 1601
3165.43 1485
3165.96 1444
3166.49 1608
3167.02 1555
3167.55 1556
3168.08 1562
3168.61 1452
3169.14 1340
3169.67 1422
3170.20 1512
3170.73 1598
3171.26 1483
3171.80 1518
3172.33 1564
3172.86 1506
3173.39 1585
3173.92 1571
3174.45 1671
3174.98 1748
3175.51 1658
3176.05 1711
3176.58 1692
3177.11 1702
3177.64 1844
3178.17 1725
3178.70 1639
3179.23 1603
3179.77 1584
3180.30 1469
3180.83 1386
3181.36 1415
3181.89 1525
3182.43 1601
3182.96 1544
3183.49 1636
3184.02 1626
3184.55 1539
3185.09 1555
3185.62 1519
3186.15 1552
3186.68 1454
3187.21 1545
3187.75 1511
3188.28 1491
3188.81 1379
3189.34 1382
3189.88 1329
3190.41 1567
3190.94 1551
3191.47 1396
3192.01 1384
3192.54 1409
3193.07 1491
3193.61 1458
3194.14 1511
3194.67 1548
3195.20 1475
3195.74 1471
3196.27 1490
3196.80 1649
3197.34 1519
3197.87 1438
3198.40 1521
3198.94 1535
3199.47 1548
3200.00 1524
3200.54 1574
3201.07 1649
3201.60 1477
3202.14 1488
3202.67 1586
3203.21 1689
3203.74 1636
3204.27 1547
3204.81 1540
3205.34 1477
3205.87 1354
3206.41 1594
3206.94 1692
3207.48 1533
3208.01 1709
3208.54 1934
3209.08 1790
3209.61 1720
3210.15 1889
3210.68 1926
3211.22 2188
3211.75 2195
3212.28 2191
3212.82 2278
3213.35 2082
3213.89 1828
3214.42 1982
3214.96 1813
3215.49 1693
3216.03 1625
3216.56 1600
3217.10 1685
3217.63 1509
3218.17 1307
3218.70 1469
3219.24 1473
3219.77 1493
3220.31 1574
3220.84 1517
3221.38 1433
3221.91 1491
3222.45 1587
3222.98 1691
3223.52 1740
3224.05 1979
3224.59 1967
3225.12 2180
3225.66 2073
3226.19 2088
3226.73 2103
3227.27 1940
3227.80 1955
3228.34 1912
3228.87 1797
3229.41 1879
3229.94 1823
3230.48 1730
3231.02 1682
3231.55 1707
3232.09 1502
3232.62 1577
3233.16 1629
3233.70 1618
3234.23 1637
3234.77 1718
3235.31 1799
3235.84 1917
3236.38 1898
3236.91 1862
3237.45 1867
3237.99 1683
3238.52 1753
3239.06 1778
3239.60 1941
3240.13 1676
3240.67 1488
3241.21 1542
3241.75 1578
3242.28 1842
3242.82 1786
3243.36 1774
3243.89 1660
3244.43 1672
3244.97 1726
3245.50 1762
3246.04 1843
3246.58 1577
3247.12 1805
3247.65 1817
3248.19 1880
3248.73 1829
3249.27 1940
3249.80 2171
3250.34 2388
3250.88 2531
3251.42 2563
3251.95 3005
3252.49 3186
3253.03 3346
3253.57 3120
3254.11 3099
3254.64 3144
3255.18 3148
3255.72 2956
3256.26 2808
3256.80 2493
3257.33 2388
3257.87 2283
3258.41 2286
3258.95 2158
3259.49 2345
3260.02 2464
3260.56 2557
3261.10 2473
3261.64 2474
3262.18 2599
3262.72 2864
3263.26 2850
3263.79 3015
3264.33 3087
3264.87 3195
3265.41 3037
3265.95 3186
3266.49 3676
3267.03 3823
3267.57 3687
3268.11 3323
3268.64 3233
3269.18 3143
3269.72 2981
3270.26 2695
3270.80 2524
3271.34 2355
3271.88 2362
3272.42 2057
3272.96 2180
3273.50 2181
3274.04 2103
3274.58 2280
3275.12 2223
3275.66 2313
3276.20 2461
3276.74 2374
3277.28 2449
3277.82 2351
3278.36 2466
3278.90 2465
3279.44 2275
3279.98 2050
3280.52 2229
3281.06 2187
3281.60 2255
3282.14 2099
3282.68 2010
3283.22 2138
3283.76 2091
3284.30 2183
3284.84 2112
3285.38 2001
3285.92 1943
3286.46 1912
3287.00 1919
3287.54 2135
3288.08 2089
3288.62 1916
3289.16 1991
3289.70 2007
3290.24 2061
3290.79 1951
3291.33 1948
3291.87 2184
3292.41 2205
3292.95 2231
3293.49 2392
3294.03 2346
3294.57 2713
3295.11 2609
3295.66 2585
3296.20 2907
3296.74 2920
3297.28 2717
3297.82 2806
3298.36 2880
3298.90 2472
3299.45 2416
3299.99 2451
3300.53 2082
3301.07 2043
3301.61 2023
3302.16 2008
3302.70 2095
3303.24 1926
3303.78 1943
3304.32 1863
3304.87 2079
3305.41 2066
3305.95 1874
3306.49 2015
3307.03 2032
3307.58 1902
3308.12 2004
3308.66 1842
3309.20 2019
3309.75 2081
3310.29 1974
3310.83 2028
3311.37 2104
3311.92 2166
3312.46 1934
3313.00 1830
3313.54 1924
3314.09 2117
3314.63 2077
3315.17 2054
3315.72 2190
3316.26 2258
3316.80 2295
3317.35 2368
3317.89 2360
3318.43 2525
3318.97 2527
3319.52 2337
3320.06 2408
3320.60 2551
3321.15 2531
3321.69 2468
3322.23 2424
3322.78 2385
3323.32 2181
3323.87 2149
3324.41 2161
3324.95 2201
3325.50 2027
3326.04 2019
3326.58 1955
3327.13 2052
3327.67 1961
3328.22 1882
3328.76 1874
3329.30 1864
3329.85 1948
3330.39 1847
3330.94 1749
3331.48 1851
3332.03 2055
3332.57 2324
3333.11 2606
3333.66 2829
3334.20 2965
3334.75 3250
3335.29 3453
3335.84 4093
3336.38 4216
3336.93 3780
3337.47 3850
3338.02 3836
3338.56 3643
3339.11 3421
3339.65 3004
3340.20 2868
3340.74 2537
3341.29 2207
3341.83 2273
3342.38 2002
3342.92 2015
3343.47 1771
3344.01 1743
3344.56 1760
3345.10 1633
3345.65 1719
3346.19 1700
3346.74 1487
3347.28 1479
3347.83 1647
3348.38 1569
3348.92 1797
3349.47 1770
3350.01 1611
3350.56 1784
3351.10 1727
3351.65 1980
3352.20 1892
3352.74 1906
3353.29 1736
3353.83 1762
3354.38 1810
3354.93 1695
3355.47 1605
3356.02 1512
3356.56 1454
3357.11 1698
3357.66 1620
3358.20 1611
3358.75 1563
3359.30 1455
3359.84 1533
3360.39 1437
3360.94 1506
3361.48 1364
3362.03 1530
3362.58 1363
3363.12 1395
3363.67 1337
3364.22 1379
3364.76 1403
3365.31 1456
3365.86 1454
3366.41 1361
3366.95 1460
3367.50 1417
3368.05 1520
3368.59 1397
3369.14 1587
3369.69 1584
3370.24 1413
3370.78 1479
3371.33 1519
3371.88 1471
3372.43 1440
3372.97 1556
3373.52 1448
3374.07 1475
3374.62 1325
3375.17 1460
3375.71 1574
3376.26 1704
3376.81 1538
3377.36 1383
3377.91 1509
3378.45 1448
3379.00 1532
3379.55 1543
3380.10 1354
3380.65 1363
3381.19 1444
3381.74 1449
3382.29 1389
3382.84 1423
3383.39 1453
3383.94 1341
3384.49 1531
3385.03 1444
3385.58 1407
3386.13 1387
3386.68 1353
3387.23 1444
3387.78 1424
3388.33 1339
3388.88 1364
3389.42 1385
3389.97 1371
3390.52 1321
3391.07 1288
3391.62 1392
3392.17 1312
3392.72 1312
3393.27 1512
3393.82 1409
3394.37 1446
3394.92 1289
3395.47 1335
3396.02 1359
3396.57 1411
3397.11 1298
3397.66 1371
3398.21 1282
3398.76 1249
3399.31 1444
3399.86 1404
3400.41 1371
3400.96 1427
3401.51 1403
3402.06 1241
3402.61 1375
3403.16 1367
3403.71 1436
3404.26 1535
3404.81 1312
3405.36 1297
3405.91 1250
3406.46 1386
3407.02 1385
3407.57 1205
3408.12 1377
3408.67 1437
3409.22 1323
3409.77 1456
3410.32 1386
3410.87 1318
3411.42 1392
3411.97 1387
3412.52 1275
3413.07 1340
3413.62 1330
3414.17 1463
3414.73 1410
3415.28 1274
3415.83 1283
3416.38 1418
3416.93 1492
3417.48 1587
3418.03 1431
3418.58 1361
3419.14 1535
3419.69 1533
3420.24 1509
3420.79 1575
3421.34 1572
3421.89 1399
3422.44 1494
3423.00 1672
3423.55 1535
3424.10 1483
3424.65 1610
3425.20 1468
3425.76 1414
3426.31 1409
3426.86 1444
3427.41 1392
3427.96 1435
3428.52 1371
3429.07 1425
3429.62 1385
3430.17 1308
3430.72 1485
3431.28 1447
3431.83 1415
3432.38 1409
3432.93 1628
3433.49 1626
3434.04 1517
3434.59 1504
3435.14 1414
3435.70 1520
3436.25 1492
3436.80 1368
3437.36 1523
3437.91 1403
3438.46 1412
3439.01 1432
3439.57 1407
3440.12 1388
3440.67 1533
3441.23 1534
3441.78 1409
3442.33 1372
3442.89 1578
3443.44 1452
3443.99 1543
3444.55 1563
3445.10 1501
3445.65 1442
3446.21 1366
3446.76 1464
3447.31 1423
3447.87 1316
3448.42 1406
3448.98 1358
3449.53 1441
3450.08 1482
3450.64 1349
3451.19 1387
3451.75 1451
3452.30 1434
3452.85 1335
3453.41 1268
3453.96 1405
3454.52 1306
3455.07 1428
3455.62 1402
3456.18 1304
3456.73 1245
3457.29 1336
3457.84 1469
3458.40 1533
3458.95 1488
3459.51 1507
3460.06 1598
3460.62 1545
3461.17 1545
3461.72 1549
3462.28 1580
3462.83 1496
3463.39 1456
3463.94 1294
3464.50 1571
3465.05 1702
3465.61 1576
3466.17 1566
3466.72 1640
3467.28 1464
3467.83 1427
3468.39 1609
3468.94 1840
3469.50 1728
3470.05 1738
3470.61 1747
3471.16 1937
3471.72 1789
3472.27 1878
3472.83 2049
3473.39 1959
3473.94 1863
3474.50 1867
3475.05 1859
3475.61 1823
3476.17 1812
3476.72 1635
3477.28 1651
3477.83 1648
3478.39 1741
3478.95 1916
3479.50 1907
3480.06 1925
3480.61 1954
3481.17 2017
3481.73 2059
3482.28 1971
3482.84 1918
3483.40 2213
3483.95 2285
3484.51 2293
3485.07 2138
3485.62 2100
3486.18 2082
3486.74 2106
3487.29 2401
3487.85 2466
3488.41 2657
3488.97 3109
3489.52 3956
3490.08 4413
3490.64 4904
3491.19 5729
3491.75 6351
3492.31 6621
3492.87 6980
3493.42 7089
3493.98 6734
3494.54 6221
3495.09 5944
3495.65 5270
3496.21 4232
3496.77 3793
3497.33 3242
3497.88 2817
3498.44 2747
3499.00 2849
3499.56 2670
3500.11 2788
3500.67 2587
3501.23 2760
3501.79 2760
3502.35 2789
3502.90 2642
3503.46 2798
3504.02 2872
3504.58 2949
3505.14 3139
3505.70 3193
3506.25 3213
3506.81 2998
3507.37 2873
3507.93 2867
3508.49 2690
3509.05 2407
3509.61 2342
3510.16 2367
3510.72 2241
3511.28 2120
3511.84 1974
3512.40 1995
3512.96 2058
3513.52 2106
3514.08 1904
3514.63 1802
3515.19 1695
3515.75 1748
3516.31 1602
3516.87 1708
3517.43 1684
3517.99 1687
3518.55 1616
3519.11 1685
3519.67 1657
3520.23 1794
3520.79 1629
3521.35 1709
3521.91 1558
3522.47 1535
3523.03 1675
3523.59 1779
3524.15 1820
3524.71 1801
3525.26 1704
3525.82 1791
3526.38 1830
3526.94 1836
3527.50 1639
3528.07 1547
3528.63 1831
3529.19 1647
3529.75 1715
3530.31 1747
3530.87 1782
3531.43 1595
3531.99 1475
3532.55 1532
3533.11 1547
3533.67 1481
3534.23 1623
3534.79 1656
3535.35 1614
3535.91 1798
3536.47 1660
3537.03 1628
3537.59 1650
3538.15 1578
3538.72 1468
3539.28 1526
3539.84 1552
3540.40 1616
3540.96 1448
3541.52 1722
3542.08 1623
3542.64 1788
3543.20 1756
3543.77 1733
3544.33 1584
3544.89 1695
3545.45 1569
3546.01 1578
3546.57 1592
3547.14 1648
3547.70 1471
3548.26 1552
3548.82 1420
3549.38 1762
3549.94 1775
3550.51 1608
3551.07 1770
3551.63 1529
3552.19 1550
3552.75 1496
3553.32 1519
3553.88 1559
3554.44 1562
3555.00 1511
3555.56 1512
3556.13 1362
3556.69 1413
3557.25 1395
3557.81 1432
3558.38 1490
3558.94 1350
3559.50 1361
3560.06 1453
3560.63 1438
3561.19 1410
3561.75 1479
3562.32 1408
3562.88 1470
3563.44 1456
3564.00 1473
3564.57 1484
3565.13 1532
3565.69 1463
3566.26 1416
3566.82 1522
3567.38 1516
3567.95 1558
3568.51 1637
3569.07 1670
3569.64 1665
3570.20 1574
3570.76 1482
3571.33 1344
3571.89 1335
3572.45 1455
3573.02 1559
3573.58 1506
3574.15 1621
3574.71 1742
3575.27 1778
3575.84 1564
3576.40 1715
3576.96 1765
3577.53 1814
3578.09 1636
3578.66 1713
3579.22 1850
3579.79 1803
3580.35 1745
3580.91 1569
3581.48 1547
3582.04 1583
3582.61 1669
3583.17 1406
3583.74 1427
3584.30 1480
3584.87 1439
3585.43 1406
3585.99 1420
3586.56 1438
3587.12 1392
3587.69 1433
3588.25 1277
3588.82 1344
3589.38 1449
3589.95 1366
3590.51 1339
3591.08 1406
3591.64 1448
3592.21 1374
3592.77 1318
3593.34 1426
3593.91 1428
3594.47 1349
3595.04 1201
3595.60 1245
3596.17 1193
3596.73 1364
3597.30 1531
3597.86 1608
3598.43 1593
3599.00 1477
3599.56 1398
3600.13 1414
3600.69 1416
3601.26 1438
3601.82 1533
3602.39 1376
3602.96 1473
3603.52 1340
3604.09 1345
3604.65 1274
3605.22 1293
3605.79 1396
3606.35 1366
3606.92 1482
3607.49 1411
3608.05 1301
3608.62 1258
3609.19 1270
3609.75 1388
3610.32 1369
3610.89 1240
3611.45 1283
3612.02 1374
3612.59 1321
3613.15 1373
3613.72 1461
3614.29 1556
3614.85 1745
3615.42 1819
3615.99 2025
3616.55 2257
3617.12 2573
3617.69 2695
3618.26 2886
3618.82 2752
3619.39 3028
3619.96 2847
3620.53 2813
3621.09 2774
3621.66 2345
3622.23 2050
3622.80 2067
3623.36 1872
3623.93 1815
3624.50 1665
3625.07 1572
3625.63 1448
3626.20 1427
3626.77 1432
3627.34 1337
3627.91 1425
3628.47 1388
3629.04 1540
3629.61 1356
3630.18 1253
3630.75 1195
3631.31 1310
3631.88 1362
3632.45 1339
3633.02 1282
3633.59 1243
3634.16 1236
3634.73 1148
3635.29 1255
3635.86 1259
3636.43 1156
3637.00 1332
3637.57 1389
3638.14 1298
3638.71 1311
3639.28 1462
3639.84 1449
3640.41 1458
3640.98 1497
3641.55 1333
3642.12 1486
3642.69 1505
3643.26 1523
3643.83 1464
3644.40 1473
3644.97 1599
3645.54 1574
3646.11 1391
3646.67 1528
3647.24 1417
3647.81 1483
3648.38 1483
3648.95 1526
3649.52 1485
3650.09 1524
3650.66 1541
3651.23 1733
3651.80 1756
3652.37 1569
3652.94 1595
3653.51 1522
3654.08 1474
3654.65 1635
3655.22 1606
3655.79 1763
3656.36 1654
3656.93 1730
3657.50 1674
3658.07 1741
3658.64 1646
3659.21 1568
3659.78 1585
3660.35 1608
3660.93 1572
3661.50 1582
3662.07 1562
3662.64 1523
3663.21 1600
3663.78 1614
3664.35 1634
3664.92 1552
3665.49 1585
3666.06 1659
3666.63 1750
3667.20 1590
3667.78 1664
3668.35 1720
3668.92 1585
3669.49 1601
3670.06 1608
3670.63 1503
3671.20 1505
3671.77 1486
3672.35 1438
3672.92 1397
3673.49 1494
3674.06 1544
3674.63 1487
3675.20 1556
3675.78 1503
3676.35 1655
3676.92 1631
3677.49 1507
3678.06 1426
3678.64 1453
3679.21 1564
3679.78 1465
3680.35 1484
3680.92 1549
3681.50 1363
3682.07 1237
3682.64 1229
3683.21 1361
3683.79 1336
3684.36 1386
3684.93 1177
3685.50 1274
3686.07 1378
3686.65 1492
3687.22 1471
3687.79 1433
3688.37 1342
3688.94 1460
3689.51 1609
3690.08 1777
3690.66 1715
3691.23 1649
3691.80 1488
3692.38 1484
3692.95 1558
3693.52 1638
3694.10 1577
3694.67 1593
3695.24 1565
3695.81 1457
3696.39 1475
3696.96 1590
3697.54 1502
3698.11 1331
3698.68 1376
3699.26 1479
3699.83 1491
3700.40 1369
3700.98 1359
3701.55 1316
3702.12 1496
3702.70 1415
3703.27 1344
3703.85 1314
3704.42 1576
3704.99 1542
3705.57 1332
3706.14 1376
3706.72 1468
3707.29 1495
3707.86 1520
3708.44 1571
3709.01 1516
3709.59 1527
3710.16 1449
3710.74 1481
3711.31 1547
3711.89 1512
3712.46 1307
3713.03 1386
3713.61 1360
3714.18 1399
3714.76 1391
3715.33 1478
3715.91 1476
3716.48 1374
3717.06 1457
3717.63 1422
3718.21 1269
3718.78 1236
3719.36 1280
3719.93 1322
3720.51 1403
3721.08 1287
3721.66 1305
3722.23 1369
3722.81 1284
3723.39 1201
3723.96 1346
3724.54 1380
3725.11 1346
3725.69 1203
3726.26 1288
3726.84 1350
3727.41 1443
3727.99 1568
3728.57 1519
3729.14 1509
3729.72 1602
3730.29 1725
3730.87 1820
3731.45 1989
3732.02 2195
3732.60 2307
3733.17 2311
3733.75 2388
3734.33 2434
3734.90 2391
3735.48 2181
3736.06 2338
3736.63 2098
3737.21 1962
3737.79 1879
3738.36 1916
3738.94 1809
3739.52 1733
3740.09 1789
3740.67 1599
3741.25 1535
3741.82 1507
3742.40 1345
3742.98 1468
3743.55 1437
3744.13 1405
3744.71 1316
3745.28 1335
3745.86 1300
3746.44 1224
3747.02 1417
3747.59 1340
3748.17 1386
3748.75 1291
3749.33 1303
3749.90 1303
3750.48 1283
3751.06 1432
3751.64 1433
3752.21 1195
3752.79 1266
3753.37 1220
3753.95 1238
3754.52 1401
3755.10 1395
3755.68 1323
3756.26 1268
3756.84 1282
3757.41 1295
3757.99 1323
3758.57 1327
3759.15 1403
3759.73 1505
3760.31 1448
3760.88 1530
3761.46 1540
3762.04 1447
3762.62 1466
3763.20 1591
3763.78 1491
3764.35 1412
3764.93 1429
3765.51 1630
3766.09 1629
3766.67 1589
3767.25 1492
3767.83 1388
3768.41 1494
3768.99 1503
3769.56 1372
3770.14 1445
3770.72 1424
3771.30 1481
3771.88 1355
3772.46 1447
3773.04 1420
3773.62 1432
3774.20 1419
3774.78 1480
3775.36 1438
3775.94 1363
3776.52 1413
3777.10 1339
3777.67 1339
3778.25 1327
3778.83 1220
3779.41 1218
3779.99 1336
3780.57 1301
3781.15 1275
3781.73 1340
3782.31 1436
3782.89 1404
3783.47 1249
3784.05 1260
3784.63 1257
3785.21 1242
3785.79 1356
3786.37 1357
3786.95 1373
3787.54 1351
3788.12 1272
3788.70 1284
3789.28 1345
3789.86 1226
3790.44 1218
3791.02 1257
3791.60 1236
3792.18 1300
3792.76 1182
3793.34 1241
3793.92 1276
3794.50 1325
3795.08 1362
3795.66 1380
3796.25 1287
3796.83 1182
3797.41 1187
3797.99 1322
3798.57 1260
3799.15 1255
3799.73 1201
3800.31 1211
3800.90 1207
3801.48 1304
3802.06 1428
3802.64 1339
3803.22 1412
3803.80 1384
3804.39 1433
3804.97 1375
3805.55 1460
3806.13 1345
3806.71 1356
3807.29 1522
3807.88 1510
3808.46 1502
3809.04 1565
3809.62 1630
3810.20 1717
3810.79 1531
3811.37 1628
3811.95 1743
3812.53 1701
3813.12 1499
3813.70 1475
3814.28 1353
3814.86 1338
3815.45 1377
3816.03 1457
3816.61 1430
3817.19 1341
3817.78 1458
3818.36 1618
3818.94 1365
3819.52 1415
3820.11 1400
3820.69 1284
3821.27 1246
3821.86 1429
3822.44 1277
3823.02 1364
3823.61 1405
3824.19 1400
3824.77 1389
3825.36 1298
3825.94 1312
3826.52 1273
3827.11 1376
3827.69 1447
3828.27 1457
3828.86 1546
3829.44 1371
3830.02 1258
3830.61 1452
3831.19 1314
3831.77 1185
3832.36 1247
3832.94 1341
3833.53 1290
3834.11 1373
3834.69 1473
3835.28 1475
3835.86 1476
3836.45 1331
3837.03 1400
3837.61 1363
3838.20 1465
3838.78 1440
3839.37 1521
3839.95 1497
3840.54 1383
3841.12 1232
3841.70 1344
3842.29 1350
3842.87 1421
3843.46 1515
3844.04 1499
3844.63 1581
3845.21 1528
3845.80 1539
3846.38 1565
3846.97 1560
3847.55 1552
3848.14 1331
3848.72 1457
3849.31 1425
3849.89 1459
3850.48 1546
3851.06 1462
3851.65 1523
3852.23 1413
3852.82 1387
3853.40 1475
3853.99 1449
3854.58 1342
3855.16 1373
3855.75 1475
3856.33 1456
3856.92 1515
3857.50 1727
3858.09 2004
3858.68 2280
3859.26 2498
3859.85 2683
3860.43 3020
3861.02 3480
3861.60 3674
3862.19 3500
3862.78 3632
3863.36 3702
3863.95 3384
3864.54 3317
3865.12 2993
3865.71 2780
3866.29 2447
3866.88 2230
3867.47 2098
3868.05 1980
3868.64 1647
3869.23 1604
3869.81 1582
3870.40 1607
3870.99 1487
3871.57 1668
3872.16 1497
3872.75 1411
3873.33 1508
3873.92 1428
3874.51 1396
3875.10 1408
3875.68 1425
3876.27 1539
3876.86 1551
3877.44 1442
3878.03 1360
3878.62 1449
3879.21 1480
3879.79 1482
3880.38 1404
3880.97 1427
3881.56 1430
3882.14 1292
3882.73 1393
3883.32 1299
3883.91 1240
3884.49 1432
3885.08 1324
3885.67 1376
3886.26 1378
3886.85 1375
3887.43 1456
3888.02 1500
3888.61 1612
3889.20 1585
3889.79 1710
3890.38 1816
3890.96 1735
3891.55 1681
3892.14 1646
3892.73 1635
3893.32 1552
3893.91 1646
3894.49 1623
3895.08 1491
3895.67 1549
3896.26 1624
3896.85 1515
3897.44 1584
3898.03 1721
3898.61 1667
3899.20 1615
3899.79 1546
3900.38 1468
3900.97 1569
3901.56 1589
3902.15 1627
3902.74 1604
3903.33 1638
3903.92 1594
3904.51 1574
3905.09 1445
3905.68 1408
3906.27 1509
3906.86 1382
3907.45 1440
3908.04 1489
3908.63 1433
3909.22 1366
3909.81 1448
3910.40 1541
3910.99 1428
3911.58 1413
3912.17 1386
3912.76 1402
3913.35 1320
3913.94 1314
3914.53 1320
3915.12 1298
3915.71 1333
3916.30 1374
3916.89 1313
3917.48 1293
3918.07 1334
3918.66 1295
3919.25 1208
3919.84 1252
3920.43 1272
3921.02 1373
3921.61 1299
3922.20 1305
3922.80 1376
3923.39 1231
3923.98 1057
3924.57 1280
3925.16 1192
3925.75 1142
3926.34 1205
3926.93 1223
3927.52 1156
3928.11 1117
3928.70 1243
3929.30 1195
3929.89 1198
3930.48 1278
3931.07 1358
3931.66 1239
3932.25 1109
3932.84 1129
3933.44 1217
3934.03 1114
3934.62 1173
3935.21 1218
3935.80 1174
3936.39 1159
3936.98 1326
3937.58 1213
3938.17 1330
3938.76 1255
3939.35 1221
3939.94 1232
3940.54 1269
3941.13 1236
3941.72 1223
3942.31 1274
3942.90 1364
3943.50 1349
3944.09 1305
3944.68 1362
3945.27 1286
3945.87 1315
3946.46 1341
3947.05 1229
3947.64 1218
3948.24 1254
3948.83 1213
3949.42 1281
3950.01 1137
3950.61 1123
3951.20 1172
3951.79 1284
3952.39 1202
3952.98 1230
3953.57 1251
3954.16 1262
3954.76 1298
3955.35 1281
3955.94 1385
3956.54 1344
3957.13 1236
3957.72 1322
3958.32 1365
3958.91 1442
3959.50 1494
3960.10 1426
3960.69 1530
3961.28 1324
3961.88 1384
3962.47 1410
3963.07 1399
3963.66 1431
3964.25 1374
3964.85 1421
3965.44 1346
3966.03 1558
3966.63 1541
3967.22 1398
3967.82 1401
3968.41 1277
3969.00 1413
3969.60 1331
3970.19 1321
3970.79 1324
3971.38 1319
3971.98 1411
3972.57 1301
3973.17 1224
3973.76 1326
3974.35 1267
3974.95 1250
3975.54 1294
3976.14 1269
3976.73 1454
3977.33 1559
3977.92 1561
3978.52 1445
3979.11 1369
3979.71 1537
3980.30 1408
3980.90 1365
3981.49 1466
3982.09 1402
3982.68 1527
3983.28 1450
3983.87 1455
3984.47 1385
3985.06 1492
3985.66 1419
3986.25 1419
3986.85 1358
3987.45 1429
3988.04 1473
3988.64 1450
3989.23 1478
3989.83 1440
3990.42 1431
3991.02 1450
3991.62 1407
3992.21 1483
3992.81 1521
3993.40 1567
3994.00 1459
3994.60 1625
3995.19 1657
3995.79 1695
3996.38 1746
3996.98 1501
3997.58 1577
3998.17 1650
3998.77 1612
3999.37 1671
3999.96 1564
4000.56 1500
4001.15 1539
4001.75 1549
4002.35 1340
4002.94 1443
4003.54 1296
4004.14 1287
4004.73 1396
4005.33 1311
4005.93 1342
4006.53 1296
4007.12 1385
4007.72 1440
4008.32 1404
4008.91 1429
4009.51 1362
4010.11 1391
4010.71 1203
4011.30 1294
4011.90 1229
4012.50 1252
4013.10 1229
4013.69 1348
4014.29 1434
4014.89 1426
4015.49 1460
4016.08 1553
4016.68 1525
4017.28 1507
4017.88 1392
4018.47 1474
4019.07 1570
4019.67 1536
4020.27 1479
4020.87 1408
4021.46 1362
4022.06 1435
4022.66 1425
4023.26 1432
4023.86 1390
4024.45 1354
4025.05 1446
4025.65 1507
4026.25 1530
4026.85 1427
4027.45 1669
4028.05 1700
4028.64 1633
4029.24 1868
4029.84 1863
4030.44 1688
4031.04 1532
4031.64 1709
4032.24 1802
4032.84 1766
4033.43 1602
4034.03 1491
4034.63 1620
4035.23 1446
4035.83 1322
4036.43 1349
4037.03 1351
4037.63 1300
4038.23 1279
4038.83 1365
4039.43 1292
4040.03 1242
4040.63 1307
4041.22 1402
4041.82 1370
4042.42 1241
4043.02 1249
4043.62 1263
4044.22 1155
4044.82 1115
4045.42 1151
4046.02 1311
4046.62 1175
4047.22 1415
4047.82 1315
4048.42 1275
4049.02 1225
4049.62 1293
4050.22 1270
4050.82 1325
4051.42 1257
4052.02 1150
4052.62 1185
4053.22 1388
4053.83 1438
4054.43 1372
4055.03 1325
4055.63 1243
4056.23 1286
4056.83 1302
4057.43 1349
4058.03 1232
4058.63 1371
4059.23 1355
4059.83 1287
4060.43 1421
4061.03 1423
4061.64 1477
4062.24 1578
4062.84 1348
4063.44 1346
4064.04 1546
4064.64 1468
4065.24 1649
4065.84 1620
4066.45 1668
4067.05 1733
4067.65 1588
4068.25 1567
4068.85 1581
4069.45 1430
4070.05 1401
4070.66 1359
4071.26 1272
4071.86 1294
4072.46 1286
4073.06 1222
4073.67 1316
4074.27 1241
4074.87 1234
4075.47 1258
4076.07 1188
4076.68 1322
4077.28 1273
4077.88 1141
4078.48 1184
4079.09 1139
4079.69 1152
4080.29 1210
4080.89 1144
4081.50 1264
4082.10 1312
4082.70 1381
4083.30 1304
4083.91 1246
4084.51 1132
4085.11 1224
4085.71 1172
4086.32 1174
4086.92 1264
4087.52 1122
4088.13 1186
4088.73 1268
4089.33 1195
4089.94 1262
4090.54 1234
4091.14 1300
4091.74 1341
4092.35 1233
4092.95 1368
4093.55 1307
4094.16 1180
4094.76 1317
4095.37 1471
4095.97 1456
4096.57 1506
4097.18 1536
4097.78 1594
4098.38 1820
4098.99 1944
4099.59 1929
4100.20 1829
4100.80 1889
4101.40 1890
4102.01 1752
4102.61 1693
4103.22 1651
4103.82 1411
4104.42 1417
4105.03 1527
4105.63 1314
4106.24 1178
4106.84 1262
4107.45 1258
4108.05 1066
4108.65 1236
4109.26 1133
4109.86 1186
4110.47 1083
4111.07 1085
4111.68 1169
4112.28 1177
4112.89 1218
4113.49 1124
4114.10 1126
4114.70 1141
4115.31 1107
4115.91 1270
4116.52 1233
4117.12 1129
4117.73 1178
4118.33 1233
4118.94 1201
4119.54 1186
4120.15 1155
4120.75 1186
4121.36 1262
4121.97 1242
4122.57 1128
4123.18 1112
4123.78 1164
4124.39 1305
4124.99 1199
4125.60 1196
4126.21 1249
4126.81 1251
4127.42 1245
4128.02 1225
4128.63 1185
4129.24 1136
4129.84 1101
4130.45 1118
4131.05 1211
4131.66 1166
4132.27 1140
4132.87 1203
4133.48 1198
4134.08 1296
4134.69 1213
4135.30 1328
4135.90 1295
4136.51 1296
4137.12 1384
4137.72 1375
4138.33 1374
4138.94 1339
4139.54 1350
4140.15 1321
4140.76 1376
4141.37 1337
4141.97 1397
4142.58 1394
4143.19 1385
4143.79 1388
4144.40 1489
4145.01 1499
4145.61 1403
4146.22 1406
4146.83 1269
4147.44 1217
4148.04 1262
4148.65 1221
4149.26 1174
4149.87 1174
4150.47 1149
4151.08 1091
4151.69 1092
4152.30 1099
4152.91 1102
4153.51 1100
4154.12 1088
4154.73 981
4155.34 1073
4155.94 1127
4156.55 1223
4157.16 1168
4157.77 1158
4158.38 1194
4158.99 1083
4159.59 1228
4160.20 1240
4160.81 1121
4161.42 1330
4162.03 1292
4162.64 1208
4163.24 1250
4163.85 1216
4164.46 1178
4165.07 1285
4165.68 1205
4166.29 1327
4166.90 1298
4167.51 1219
4168.11 1222
4168.72 1317
4169.33 1362
4169.94 1411
4170.55 1408
4171.16 1411
4171.77 1438
4172.38 1449
4172.99 1481
4173.60 1487
4174.21 1408
4174.81 1453
4175.42 1366
4176.03 1347
4176.64 1443
4177.25 1427
4177.86 1310
4178.47 1353
4179.08 1196
4179.69 1181
4180.30 1191
4180.91 1269
4181.52 1310
4182.13 1165
4182.74 1140
4183.35 1242
4183.96 1224
4184.57 1161
4185.18 1121
4185.79 1201
4186.40 1168
4187.01 1145
4187.62 1097
4188.23 1231
4188.84 1034
4189.45 1166
4190.06 1259
4190.67 1202
4191.29 1251
4191.90 1291
4192.51 1337
4193.12 1296
4193.73 1303
4194.34 1296
4194.95 1305
4195.56 1342
4196.17 1343
4196.78 1344
4197.39 1319
4198.00 1311
4198.62 1282
4199.23 1170
4199.84 1159
4200.45 1095
4201.06 1066
4201.67 1184
4202.28 1235
4202.89 1207
4203.51 1235
4204.12 1315
4204.73 1335
4205.34 1208
4205.95 1195
4206.56 1177
4207.18 1145
4207.79 1187
4208.40 1372
4209.01 1303
4209.62 1212
4210.24 1237
4210.85 1270
4211.46 1288
4212.07 1067
4212.68 1223
4213.30 1361
4213.91 1308
4214.52 1306
4215.13 1182
4215.74 1131
4216.36 1252
4216.97 1303
4217.58 1342
4218.19 1263
4218.81 1258
4219.42 1453
4220.03 1537
4220.65 1573
4221.26 1550
4221.87 1650
4222.48 1660
4223.10 1735
4223.71 1610
4224.32 1634
4224.94 1598
4225.55 1613
4226.16 1631
4226.78 1656
4227.39 1802
4228.00 1783
4228.61 1907
4229.23 1824
4229.84 1700
4230.46 1771
4231.07 1646
4231.68 1673
4232.30 1683
4232.91 1556
4233.52 1415
4234.14 1523
4234.75 1397
4235.36 1328
4235.98 1281
4236.59 1352
4237.21 1311
4237.82 1362
4238.43 1314
4239.05 1364
4239.66 1527
4240.28 1357
4240.89 1379
4241.50 1291
4242.12 1314
4242.73 1321
4243.35 1292
4243.96 1294
4244.58 1195
4245.19 1259
4245.81 1342
4246.42 1293
4247.03 1411
4247.65 1320
4248.26 1313
4248.88 1245
4249.49 1229
4250.11 1250
4250.72 1322
4251.34 1202
4251.95 1185
4252.57 1234
4253.18 1240
4253.80 1208
4254.41 1364
4255.03 1214
4255.64 1193
4256.26 1211
4256.88 1078
4257.49 1295
4258.11 1308
4258.72 1381
4259.34 1308
4259.95 1265
4260.57 1274
4261.18 1416
4261.80 1313
4262.42 1299
4263.03 1325
4263.65 1555
4264.26 1520
4264.88 1442
4265.49 1399
4266.11 1394
4266.73 1431
4267.34 1403
4267.96 1421
4268.58 1308
4269.19 1371
4269.81 1484
4270.42 1322
4271.04 1256
4271.66 1313
4272.27 1422
4272.89 1379
4273.51 1404
4274.12 1403
4274.74 1267
4275.36 1322
4275.97 1393
4276.59 1504
4277.21 1467
4277.82 1548
4278.44 1567
4279.06 1382
4279.67 1374
4280.29 1373
4280.91 1316
4281.53 1391
4282.14 1450
4282.76 1346
4283.38 1220
4283.99 1203
4284.61 1342
4285.23 1271
4285.85 1355
4286.46 1313
4287.08 1327
4287.70 1297
4288.32 1351
4288.93 1227
4289.55 1377
4290.17 1270
4290.79 1227
4291.41 1239
4292.02 1212
4292.64 1208
4293.26 1405
4293.88 1463
4294.50 1280
4295.11 1184
4295.73 1214
4296.35 1185
4296.97 1205
4297.59 1229
4298.21 1254
4298.82 1130
4299.44 1111
4300.06 1289
4300.68 1191
4301.30 1130
4301.92 1097
4302.53 1114
4303.15 1174
4303.77 1185
4304.39 1160
4305.01 1310
4305.63 1199
4306.25 1195
4306.87 1343
4307.49 1287
4308.10 1249
4308.72 1252
4309.34 1317
4309.96 1227
4310.58 1298
4311.20 1229
4311.82 1315
4312.44 1247
4313.06 1184
4313.68 1210
4314.30 1317
4314.92 1296
4315.54 1237
4316.16 1317
4316.78 1335
4317.40 1364
4318.02 1367
4318.64 1328
4319.26 1235
4319.88 1188
4320.50 1291
4321.11 1353
4321.74 1321
4322.36 1342
4322.98 1375
4323.60 1372
4324.22 1542
4324.84 1578
4325.46 1384
4326.08 1493
4326.70 1652
4327.32 1658
4327.94 1486
4328.56 1590
4329.18 1648
4329.80 1761
4330.42 1897
4331.04 1961
4331.66 2057
4332.28 2228
4332.90 2364
4333.52 2434
4334.15 2397
4334.77 2300
4335.39 2354
4336.01 2437
4336.63 2575
4337.25 2317
4337.87 2300
4338.49 2280
4339.11 1881
4339.74 1847
4340.36 2014
4340.98 1896
4341.60 1878
4342.22 1879
4342.84 1898
4343.46 1971
4344.09 2119
4344.71 2296
4345.33 2525
4345.95 2628
4346.57 2850
4347.19 3082
4347.82 3179
4348.44 3164
4349.06 2913
4349.68 2872
4350.30 2915
4350.93 2657
4351.55 2269
4352.17 2116
4352.79 2195
4353.42 2098
4354.04 1985
4354.66 1810
4355.28 1688
4355.91 1577
4356.53 1657
4357.15 1650
4357.77 1485
4358.40 1516
4359.02 1556
4359.64 1539
4360.26 1451
4360.89 1482
4361.51 1585
4362.13 1524
4362.76 1412
4363.38 1622
4364.00 1541
4364.62 1441
4365.25 1416
4365.87 1283
4366.49 1425
4367.12 1403
4367.74 1259
4368.36 1312
4368.99 1326
4369.61 1400
4370.23 1353
4370.86 1331
4371.48 1271
4372.11 1276
4372.73 1201
4373.35 1189
4373.98 1276
4374.60 1299
4375.22 1263
4375.85 1275
4376.47 1276
4377.10 1346
4377.72 1329
4378.34 1258
4378.97 1333
4379.59 1338
4380.22 1322
4380.84 1222
4381.47 1312
4382.09 1328
4382.71 1252
4383.34 1235
4383.96 1367
4384.59 1376
4385.21 1307
4385.84 1323
4386.46 1317
4387.09 1350
4387.71 1287
4388.34 1336
4388.96 1365
4389.59 1393
4390.21 1304
4390.84 1244
4391.46 1294
4392.09 1367
4392.71 1250
4393.34 1237
4393.96 1247
4394.59 1163
4395.21 1114
4395.84 1236
4396.46 1152
4397.09 1221
4397.71 989
4398.34 1092
4398.96 1173
4399.59 1249
4400.22 1130
4400.84 1064
4401.47 1128
4402.09 1233
4402.72 1248
4403.34 1216
4403.97 1250
4404.60 1227
4405.22 1271
4405.85 1177
4406.47 1133
4407.10 1237
4407.73 1181
4408.35 1214
4408.98 1246
4409.61 1187
4410.23 1257
4410.86 1234
4411.48 1219
4412.11 1257
4412.74 1182
4413.36 1258
4413.99 1139
4414.62 1220
4415.24 1163
4415.87 1271
4416.50 1351
4417.12 1277
4417.75 1219
4418.38 1142
4419.01 1269
4419.63 1193
4420.26 1241
4420.89 1287
4421.51 1205
4422.14 1128
4422.77 1130
4423.40 1209
4424.02 1113
4424.65 1085
4425.28 1146
4425.91 1207
4426.53 1123
4427.16 994
4427.79 1015
4428.42 960
4429.04 1194
4429.67 1203
4430.30 1062
4430.93 1025
4431.55 1118
4432.18 1127
4432.81 1193
4433.44 1134
4434.07 1197
4434.69 1193
4435.32 1139
4435.95 1116
4436.58 1158
4437.21 1207
4437.84 1102
4438.46 1216
4439.09 1212
4439.72 1157
4440.35 1100
4440.98 1091
4441.61 1031
4442.24 1084
4442.86 1181
4443.49 1252
4444.12 1245
4444.75 1307
4445.38 1218
4446.01 1130
4446.64 1292
4447.27 1336
4447.90 1290
4448.52 1180
4449.15 1197
4449.78 1165
4450.41 1298
4451.04 1157
4451.67 1221
4452.30 1170
4452.93 1141
4453.56 1241
4454.19 1263
4454.82 1196
4455.45 1384
4456.08 1323
4456.71 1309
4457.34 1375
4457.97 1220
4458.60 1331
4459.23 1316
4459.86 1136
4460.49 1174
4461.12 1218
4461.75 1228
4462.38 1154
4463.01 1086
4463.64 1098
4464.27 1114
4464.90 1118
4465.53 1112
4466.16 1100
4466.79 1129
4467.42 1215
4468.05 1112
4468.68 1104
4469.31 1072
4469.94 1125
4470.57 1084
4471.20 1069
4471.83 1110
4472.46 1071
4473.09 1105
4473.72 1007
4474.35 1184
4474.99 1083
4475.62 1058
4476.25 1099
4476.88 1174
4477.51 1186
4478.14 1039
4478.77 1076
4479.40 1060
4480.03 1092
4480.67 1165
4481.30 1085
4481.93 940
4482.56 1036
4483.19 1209
4483.82 1210
4484.46 1332
4485.09 1288
4485.72 1197
4486.35 1165
4486.98 1144
4487.61 1199
4488.25 1329
4488.88 1288
4489.51 1366
4490.14 1184
4490.77 1232
4491.41 1172
4492.04 1048
4492.67 1133
4493.30 1175
4493.94 1170
4494.57 1298
4495.20 1139
4495.83 1205
4496.46 1365
4497.10 1297
4497.73 1232
4498.36 1256
4498.99 1277
4499.63 1351
4500.26 1496
4500.89 1475
4501.53 1546
4502.16 1694
4502.79 1598
4503.42 1644
4504.06 1643
4504.69 1549
4505.32 1495
4505.96 1621
4506.59 1449
4507.22 1455
4507.86 1383
4508.49 1468
4509.12 1369
4509.76 1317
4510.39 1363
4511.02 1375
4511.66 1425
4512.29 1256
4512.92 1202
4513.56 1150
4514.19 1257
4514.83 1264
4515.46 1246
4516.09 1305
4516.73 1308
4517.36 1201
4517.99 1205
4518.63 1239
4519.26 1334
4519.90 1359
4520.53 1322
4521.17 1287
4521.80 1363
4522.43 1282
4523.07 1358
4523.70 1296
4524.34 1343
4524.97 1391
4525.61 1487
4526.24 1559
4526.88 1718
4527.51 1833
4528.14 1991
4528.78 2301
4529.41 2574
4530.05 2771
4530.68 3142
4531.32 3475
4531.95 3626
4532.59 3581
4533.22 3618
4533.86 3631
4534.49 3163
4535.13 2961
4535.76 2738
4536.40 2510
4537.04 2182
4537.67 1946
4538.31 1646
4538.94 1591
4539.58 1460
4540.21 1445
4540.85 1329
4541.48 1251
4542.12 1237
4542.76 1289
4543.39 1254
4544.03 1265
4544.66 1203
4545.30 1181
4545.93 1267
4546.57 1138
4547.21 1330
4547.84 1134
4548.48 1153
4549.11 1261
4549.75 1203
4550.39 1290
4551.02 1156
4551.66 1328
4552.30 1194
4552.93 1143
4553.57 1139
4554.21 1216
4554.84 1397
4555.48 1380
4556.12 1332
4556.75 1268
4557.39 1363
4558.03 1371
4558.66 1320
4559.30 1180
4559.94 1265
4560.57 1308
4561.21 1232
4561.85 1314
4562.48 1187
4563.12 1232
4563.76 1320
4564.40 1391
4565.03 1311
4565.67 1370
4566.31 1448
4566.95 1395
4567.58 1380
4568.22 1461
4568.86 1466
4569.50 1494
4570.13 1360
4570.77 1430
4571.41 1493
4572.05 1430
4572.68 1490
4573.32 1344
4573.96 1343
4574.60 1417
4575.24 1309
4575.87 1275
4576.51 1319
4577.15 1179
4577.79 1295
4578.43 1207
4579.06 1139
4579.70 1196
4580.34 1261
4580.98 1227
4581.62 1399
4582.26 1224
4582.90 1271
4583.53 1238
4584.17 1218
4584.81 1208
4585.45 1146
4586.09 1223
4586.73 1234
4587.37 1177
4588.01 1245
4588.64 1468
4589.28 1419
4589.92 1352
4590.56 1257
4591.20 1360
4591.84 1397
4592.48 1494
4593.12 1556
4593.76 1423
4594.40 1426
4595.04 1423
4595.68 1392
4596.31 1370
4596.95 1354
4597.59 1320
4598.23 1251
4598.87 1178
4599.51 1139
4600.15 1187
4600.79 1252
4601.43 1202
4602.07 1218
4602.71 1349
4603.35 1274
4603.99 1145
4604.63 1250
4605.27 1234
4605.91 1223
4606.55 1331
4607.19 1274
4607.83 1314
4608.47 1265
4609.11 1167
4609.75 1263
4610.39 1189
4611.03 1141
4611.68 1173
4612.32 1254
4612.96 1101
4613.60 1227
4614.24 1196
4614.88 1120
4615.52 1214
4616.16 1263
4616.80 1331
4617.44 1344
4618.08 1150
4618.72 1070
4619.36 1149
4620.01 1213
4620.65 1090
4621.29 1085
4621.93 1094
4622.57 1075
4623.21 1023
4623.85 1038
4624.50 1055
4625.14 1030
4625.78 1032
4626.42 1103
4627.06 1022
4627.70 1003
4628.34 1044
4628.99 1197
4629.63 1166
4630.27 1249
4630.91 1144
4631.55 1048
4632.20 1141
4632.84 1201
4633.48 1110
4634.12 1021
4634.76 1208
4635.41 1232
4636.05 1208
4636.69 1183
4637.33 1151
4637.98 1228
4638.62 1286
4639.26 1305
4639.90 1300
4640.55 1290
4641.19 1254
4641.83 1357
4642.47 1220
4643.12 1114
4643.76 1273
4644.40 1177
4645.04 1245
4645.69 1214
4646.33 1071
4646.97 1204
4647.62 1138
4648.26 1121
4648.90 1171
4649.55 1152
4650.19 1193
4650.83 1299
4651.48 1291
4652.12 1002
4652.76 1125
4653.41 1216
4654.05 1199
4654.69 1205
4655.34 1141
4655.98 1147
4656.62 1142
4657.27 1076
4657.91 1123
4658.55 1162
4659.20 1124
4659.84 1270
4660.49 1178
4661.13 1044
4661.77 1083
4662.42 1155
4663.06 1083
4663.71 999
4664.35 1086
4664.99 1139
4665.64 1071
4666.28 1066
4666.93 1148
4667.57 1147
4668.22 1070
4668.86 1045
4669.51 1075
4670.15 1178
4670.79 977
4671.44 968
4672.08 896
4672.73 890
4673.37 949
4674.02 1042
4674.66 1074
4675.31 1113
4675.95 1120
4676.60 1056
4677.24 1069
4677.89 1085
4678.53 1080
4679.18 1156
4679.82 1145
4680.47 1226
4681.12 1129
4681.76 1064
4682.41 1077
4683.05 1146
4683.70 1134
4684.34 1137
4684.99 1094
4685.63 1031
4686.28 1108
4686.93 1142
4687.57 1102
4688.22 1076
4688.86 1141
4689.51 1187
4690.15 1184
4690.80 1120
4691.45 1110
4692.09 1088
4692.74 1243
4693.39 1192
4694.03 1102
4694.68 1058
4695.32 1252
4695.97 1310
4696.62 1248
4697.26 1201
4697.91 1276
4698.56 1265
4699.20 1355
4699.85 1355
4700.50 1221
4701.14 1231
4701.79 1346
4702.44 1271
4703.08 1228
4703.73 1164
4704.38 1159
4705.02 1189
4705.67 1075
4706.32 1157
4706.97 1164
4707.61 1119
4708.26 1219
4708.91 1284
4709.55 1117
4710.20 1033
4710.85 1064
4711.50 1077
4712.14 1071
4712.79 934
4713.44 1059
4714.09 1066
4714.73 1218
4715.38 1057
4716.03 1086
4716.68 1101
4717.33 1191
4717.97 1110
4718.62 1140
4719.27 1170
4719.92 1155
4720.57 1117
4721.21 1177
4721.86 1268
4722.51 1185
4723.16 1179
4723.81 1302
4724.45 1224
4725.10 1301
4725.75 1362
4726.40 1212
4727.05 1301
4727.70 1188
4728.35 1105
4728.99 1324
4729.64 1255
4730.29 1266
4730.94 1123
4731.59 1171
4732.24 1153
4732.89 1154
4733.54 1179
4734.19 1227
4734.83 1128
4735.48 1139
4736.13 1059
4736.78 974
4737.43 1043
4738.08 1162
4738.73 1183
4739.38 1321
4740.03 1204
4740.68 1175
4741.33 1206
4741.98 1106
4742.63 1221
4743.28 1242
4743.93 1181
4744.58 1167
4745.23 1261
4745.87 1167
4746.52 1145
4747.17 1162
4747.82 1075
4748.47 1063
4749.12 1186
4749.77 1218
4750.42 1117
4751.08 1203
4751.73 1299
4752.38 1181
4753.03 1199
4753.68 1261
4754.33 1179
4754.98 1203
4755.63 1257
4756.28 1310
4756.93 1141
4757.58 1134
4758.23 1209
4758.88 1285
4759.53 1276
4760.18 1123
4760.83 1159
4761.48 1137
4762.13 1282
4762.79 1300
4763.44 1264
4764.09 1283
4764.74 1355
4765.39 1239
4766.04 1152
4766.69 1250
4767.34 1348
4767.99 1190
4768.65 1108
4769.30 1124
4769.95 1141
4770.60 1130
4771.25 1248
4771.90 1297
4772.56 1211
4773.21 1156
4773.86 1124
4774.51 1206
4775.16 1227
4775.81 1185
4776.47 1174
4777.12 1165
4777.77 1221
4778.42 1226
4779.07 1195
4779.73 1135
4780.38 1258
4781.03 1183
4781.68 1059
4782.34 1086
4782.99 1104
4783.64 1095
4784.29 1170
4784.94 1018
4785.60 1151
4786.25 1256
4786.90 1240
4787.56 1133
4788.21 1158
4788.86 1314
4789.51 1355
4790.17 1200
4790.82 1266
4791.47 1267
4792.13 1309
4792.78 1278
4793.43 1226
4794.08 1278
4794.74 1217
4795.39 1254
4796.04 1249
4796.70 1376
4797.35 1373
4798.00 1243
4798.66 1222
4799.31 1343
4799.96 1374
4800.62 1471
4801.27 1532
4801.93 1596
4802.58 1541
4803.23 1316
4803.89 1234
4804.54 1440
4805.19 1443
4805.85 1331
4806.50 1314
4807.16 1308
4807.81 1266
4808.46 1237
4809.12 1226
4809.77 1290
4810.43 1188
4811.08 1251
4811.73 1328
4812.39 1267
4813.04 1212
4813.70 1442
4814.35 1339
4815.01 1273
4815.66 1324
4816.32 1412
4816.97 1458
4817.63 1443
4818.28 1310
4818.94 1352
4819.59 1378
4820.24 1406
4820.90 1492
4821.55 1499
4822.21 1557
4822.86 1639
4823.52 1722
4824.18 1660
4824.83 1522
4825.49 1474
4826.14 1550
4826.80 1524
4827.45 1398
4828.11 1301
4828.76 1442
4829.42 1368
4830.07 1434
4830.73 1450
4831.38 1452
4832.04 1575
4832.70 1509
4833.35 1605
4834.01 1505
4834.66 1533
4835.32 1718
4835.98 1766
4836.63 1616
4837.29 1626
4837.94 1612
4838.60 1760
4839.26 1815
4839.91 1871
4840.57 1642
4841.22 1871
4841.88 1685
4842.54 1663
4843.19 1744
4843.85 1942
4844.51 1827
4845.16 1800
4845.82 1625
4846.48 1705
4847.13 1642
4847.79 1877
4848.45 1874
4849.10 1945
4849.76 1899
4850.42 1996
4851.07 2054
4851.73 1977
4852.39 2069
4853.05 2230
4853.70 2042
4854.36 2080
4855.02 2063
4855.68 2252
4856.33 2217
4856.99 2420
4857.65 2489
4858.30 2334
4858.96 2275
4859.62 2433
4860.28 2519
4860.94 2381
4861.59 2109
4862.25 1980
4862.91 2055
4863.57 1874
4864.22 1883
4864.88 1761
4865.54 1888
4866.20 2005
4866.86 1822
4867.51 2008
4868.17 1814
4868.83 1958
4869.49 1856
4870.15 1807
4870.81 1743
4871.46 1695
4872.12 1909
4872.78 1711
4873.44 1663
4874.10 1595
4874.76 1713
4875.41 1585
4876.07 1472
4876.73 1606
4877.39 1546
4878.05 1608
4878.71 1680
4879.37 1628
4880.03 1556
4880.69 1642
4881.34 1551
4882.00 1534
4882.66 1491
4883.32 1462
4883.98 1559
4884.64 1465
4885.30 1372
4885.96 1338
4886.62 1468
4887.28 1448
4887.94 1356
4888.60 1436
4889.26 1349
4889.92 1406
4890.58 1370
4891.24 1358
4891.89 1276
4892.55 1335
4893.21 1413
4893.87 1342
4894.53 1336
4895.19 1344
4895.85 1320
4896.51 1433
4897.17 1314
4897.83 1420
4898.49 1273
4899.16 1261
4899.82 1428
4900.48 1257
4901.14 1228
4901.80 1447
4902.46 1387
4903.12 1352
4903.78 1362
4904.44 1230
4905.10 1189
4905.76 1119
4906.42 1184
4907.08 1249
4907.74 1281
4908.40 1235
4909.06 1146
4909.72 1187
4910.39 1103
4911.05 1195
4911.71 1242
4912.37 1107
4913.03 1227
4913.69 1165
4914.35 1148
4915.01 1174
4915.68 1059
4916.34 1148
4917.00 1202
4917.66 1126
4918.32 1183
4918.98 1111
4919.64 1119
4920.31 1132
4920.97 1057
4921.63 1087
4922.29 1069
4922.95 1108
4923.62 1090
4924.28 1092
4924.94 1112
4925.60 1075
4926.26 1051
4926.93 919
4927.59 989
4928.25 1095
4928.91 1153
4929.57 1106
4930.24 1168
4930.90 1047
4931.56 1052
4932.22 1064
4932.89 1081
4933.55 1034
4934.21 1041
4934.87 1047
4935.54 961
4936.20 1057
4936.86 1051
4937.53 1081
4938.19 1057
4938.85 1178
4939.51 1203
4940.18 1113
4940.84 1093
4941.50 1116
4942.17 1113
4942.83 1111
4943.49 1234
4944.16 1103
4944.82 1016
4945.48 1066
4946.15 1121
4946.81 1176
4947.47 1065
4948.14 1109
4948.80 1022
4949.46 1004
4950.13 1120
4950.79 909
4951.45 969
4952.12 1010
4952.78 995
4953.45 1005
4954.11 1041
4954.77 994
4955.44 1006
4956.10 1075
4956.77 1068
4957.43 1158
4958.09 1119
4958.76 1144
4959.42 1258
4960.09 1245
4960.75 1216
4961.42 1348
4962.08 1393
4962.75 1386
4963.41 1352
4964.07 1462
4964.74 1456
4965.40 1380
4966.07 1218
4966.73 1166
4967.40 1307
4968.06 1050
4968.73 1138
4969.39 1195
4970.06 1080
4970.72 995
4971.39 1142
4972.05 1014
4972.72 1053
4973.38 1031
4974.05 1059
4974.71 1008
4975.38 1072
4976.05 1132
4976.71 1060
4977.38 964
4978.04 984
4978.71 1025
4979.37 1085
4980.04 1028
4980.70 986
4981.37 1045
4982.04 1113
4982.70 1006
4983.37 1024
4984.03 1054
4984.70 1069
4985.37 960
4986.03 1101
4986.70 1168
4987.36 1049
4988.03 939
4988.70 984
4989.36 1118
4990.03 1172
4990.70 1050
4991.36 1041
4992.03 1018
4992.69 1046
4993.36 1046
4994.03 1024
4994.69 1059
4995.36 982
4996.03 1039
4996.69 1074
4997.36 915
4998.03 1047
4998.70 951
4999.36 949
5000.03 1055
5000.70 921
5001.36 907
5002.03 1003
5002.70 972
5003.37 1007
5004.03 946
5004.70 1023
5005.37 999
5006.03 964
5006.70 947
5007.37 1022
5008.04 976
5008.70 953
5009.37 1037
5010.04 1141
5010.71 984
5011.38 1027
5012.04 1061
5012.71 993
5013.38 926
5014.05 980
5014.72 1037
5015.38 1075
5016.05 966
5016.72 930
5017.39 1028
5018.06 1008
5018.72 1044
5019.39 1057
5020.06 1024
5020.73 1026
5021.40 1018
5022.07 1015
5022.73 1086
5023.40 1011
5024.07 976
5024.74 992
5025.41 1147
5026.08 1148
5026.75 1073
5027.42 1030
5028.08 1102
5028.75 1134
5029.42 1009
5030.09 952
5030.76 1076
5031.43 1050
5032.10 889
5032.77 905
5033.44 1027
5034.11 975
5034.78 969
5035.45 956
5036.11 994
5036.78 1138
5037.45 973
5038.12 796
5038.79 939
5039.46 992
5040.13 945
5040.80 926
5041.47 1006
5042.14 944
5042.81 998
5043.48 931
5044.15 981
5044.82 988
5045.49 907
5046.16 968
5046.83 940
5047.50 934
5048.17 935
5048.84 900
5049.51 1044
5050.18 1073
5050.85 1021
5051.52 1021
5052.19 1063
5052.86 1023
5053.54 986
5054.21 1028
5054.88 958
5055.55 984
5056.22 968
5056.89 940
5057.56 1009
5058.23 910
5058.90 916
5059.57 1029
5060.24 1039
5060.91 1018
5061.59 1016
5062.26 1041
5062.93 978
5063.60 988
5064.27 1056
5064.94 906
5065.61 972
5066.28 1003
5066.96 986
5067.63 955
5068.30 865
5068.97 1011
5069.64 932
5070.31 943
5070.99 961
5071.66 990
5072.33 959
5073.00 984
5073.67 1055
5074.35 1045
5075.02 1011
5075.69 978
5076.36 1083
5077.03 921
5077.71 998
5078.38 1087
5079.05 1045
5079.72 1046
5080.39 1089
5081.07 1088
5081.74 1033
5082.41 978
5083.08 967
5083.76 1016
5084.43 1044
5085.10 1077
5085.78 1085
5086.45 1026
5087.12 977
5087.79 1018
5088.47 1003
5089.14 1097
5089.81 1214
5090.49 1133
5091.16 1246
5091.83 1204
5092.51 1146
5093.18 1346
5093.85 1190
5094.52 1181
5095.20 1175
5095.87 1094
5096.54 1074
5097.22 1054
5097.89 993
5098.57 984
5099.24 888
5099.91 1043
5100.59 1003
5101.26 1027
5101.93 1027
5102.61 1040
5103.28 1031
5103.96 1076
5104.63 1139
5105.30 1116
5105.98 1058
5106.65 1092
5107.33 1062
5108.00 1003
5108.67 972
5109.35 1010
5110.02 1058
5110.70 1064
5111.37 983
5112.05 992
5112.72 1107
5113.40 1147
5114.07 1028
5114.74 1148
5115.42 1048
5116.09 1063
5116.77 1093
5117.44 1145
5118.12 1165
5118.79 1253
5119.47 1246
5120.14 1367
5120.82 1316
5121.49 1120
5122.17 1078
5122.84 1081
5123.52 1094
5124.19 1002
5124.87 1029
5125.54 1040
5126.22 1047
5126.90 1041
5127.57 1140
5128.25 1151
5128.92 1096
5129.60 1085
5130.27 1082
5130.95 972
5131.62 943
5132.30 978
5132.98 1156
5133.65 1167
5134.33 1158
5135.00 1101
5135.68 1044
5136.36 1049
5137.03 1119
5137.71 1076
5138.38 1085
5139.06 1111
5139.74 974
5140.41 1055
5141.09 1132
5141.77 1126
5142.44 944
5143.12 902
5143.80 1001
5144.47 941
5145.15 988
5145.83 979
5146.50 1098
5147.18 1063
5147.86 913
5148.53 973
5149.21 990
5149.89 972
5150.56 943
5151.24 881
5151.92 928
5152.60 1024
5153.27 935
5153.95 919
5154.63 873
5155.30 856
5155.98 897
5156.66 994
5157.34 1077
5158.01 917
5158.69 951
5159.37 1028
5160.05 1049
5160.72 994
5161.40 950
5162.08 1012
5162.76 1151
5163.44 1052
5164.11 951
5164.79 1056
5165.47 1166
5166.15 1000
5166.83 1013
5167.50 959
5168.18 1130
5168.86 990
5169.54 1011
5170.22 1046
5170.89 953
5171.57 949
5172.25 1015
5172.93 959
5173.61 935
5174.29 942
5174.97 890
5175.64 1027
5176.32 900
5177.00 942
5177.68 952
5178.36 1000
5179.04 900
5179.72 979
5180.40 979
5181.08 888
5181.75 933
5182.43 1132
5183.11 935
5183.79 969
5184.47 1077
5185.15 994
5185.83 895
5186.51 944
5187.19 857
5187.87 877
5188.55 915
5189.23 947
5189.91 978
5190.59 967
5191.27 849
5191.95 872
5192.63 929
5193.31 932
5193.98 891
5194.66 914
5195.34 866
5196.02 867
5196.70 889
5197.38 878
5198.07 943
5198.75 887
5199.43 844
5200.11 922
5200.79 940
5201.47 902
5202.15 949
5202.83 926
5203.51 949
5204.19 896
5204.87 1019
5205.55 994
5206.23 968
5206.91 928
5207.59 1030
5208.27 952
5208.95 995
5209.63 983
5210.31 1013
5211.00 1005
5211.68 1002
5212.36 941
5213.04 977
5213.72 941
5214.40 1043
5215.08 996
5215.76 942
5216.45 964
5217.13 1030
5217.81 1040
5218.49 1018
5219.17 942
5219.85 869
5220.53 828
5221.22 1079
5221.90 1029
5222.58 1020
5223.26 1015
5223.94 1031
5224.62 1013
5225.31 955
5225.99 1059
5226.67 1190
5227.35 1031
5228.03 982
5228.72 975
5229.40 1032
5230.08 1040
5230.76 908
5231.45 972
5232.13 1044
5232.81 1019
5233.49 1068
5234.18 992
5234.86 1059
5235.54 988
5236.22 1104
5236.91 1075
5237.59 1220
5238.27 1233
5238.95 1023
5239.64 1016
5240.32 994
5241.00 1099
5241.69 1060
5242.37 1058
5243.05 987
5243.73 1108
5244.42 1189
5245.10 1008
5245.78 1072
5246.47 1041
5247.15 1016
5247.83 1025
5248.52 1059
5249.20 975
5249.88 1149
5250.57 1007
5251.25 1015
5251.94 1038
5252.62 958
5253.30 1031
5253.99 1037
5254.67 1100
5255.35 975
5256.04 1027
5256.72 950
5257.41 1026
5258.09 1031
5258.77 918
5259.46 935
5260.14 1009
5260.83 1077
5261.51 1068
5262.20 1015
5262.88 942
5263.56 1148
5264.25 1051
5264.93 1075
5265.62 1058
5266.30 1022
5266.99 1032
5267.67 1074
5268.36 1054
5269.04 1092
5269.73 1108
5270.41 932
5271.10 1024
5271.78 1081
5272.47 1003
5273.15 1037
5273.84 1023
5274.52 994
5275.21 996
5275.89 959
5276.58 1042
5277.26 1069
5277.95 1011
5278.63 1000
5279.32 1067
5280.00 940
5280.69 997
5281.37 1078
5282.06 1148
5282.75 1069
5283.43 1110
5284.12 1082
5284.80 1078
5285.49 1072
5286.17 965
5286.86 1049
5287.55 1080
5288.23 928
5288.92 1010
5289.60 1017
5290.29 1042
5290.98 1147
5291.66 1116
5292.35 953
5293.04 1037
5293.72 1109
5294.41 1018
5295.10 970
5295.78 999
5296.47 1067
5297.15 1167
5297.84 1026
5298.53 1072
5299.21 1087
5299.90 1112
5300.59 1161
5301.28 1196
5301.96 1169
5302.65 1277
5303.34 1223
5304.02 1234
5304.71 1319
5305.40 1196
5306.08 1163
5306.77 1186
5307.46 1250
5308.15 1394
5308.83 1295
5309.52 1204
5310.21 1206
5310.90 1151
5311.58 1213
5312.27 1293
5312.96 1275
5313.65 1411
5314.33 1372
5315.02 1420
5315.71 1417
5316.40 1574
5317.09 1528
5317.77 1527
5318.46 1502
5319.15 1467
5319.84 1371
5320.53 1220
5321.21 1252
5321.90 1241
5322.59 1138
5323.28 1211
5323.97 1168
5324.65 1081
5325.34 1118
5326.03 1128
5326.72 1101
5327.41 1005
5328.10 1131
5328.79 1194
5329.47 1121
5330.16 1161
5330.85 1053
5331.54 982
5332.23 1106
5332.92 1049
5333.61 1020
5334.30 1081
5334.99 1149
5335.67 1140
5336.36 1168
5337.05 1095
5337.74 1107
5338.43 1050
5339.12 1087
5339.81 1169
5340.50 1128
5341.19 1106
5341.88 1038
5342.57 1021
5343.26 978
5343.95 1038
5344.64 1053
5345.33 1288
5346.02 1229
5346.71 1297
5347.40 1318
5348.09 1306
5348.78 1464
5349.47 1573
5350.16 1675
5350.85 1818
5351.54 1853
5352.23 1866
5352.92 1856
5353.61 1725
5354.30 1456
5354.99 1354
5355.68 1313
5356.37 1390
5357.06 1300
5357.75 1114
5358.44 1098
5359.13 1034
5359.82 1158
5360.51 1059
5361.20 993
5361.89 1048
5362.58 1121
5363.27 1088
5363.97 1086
5364.66 1037
5365.35 1036
5366.04 968
5366.73 1019
5367.42 943
5368.11 908
5368.80 896
5369.49 958
5370.19 990
5370.88 1042
5371.57 962
5372.26 923
5372.95 1034
5373.64 1006
5374.33 996
5375.03 984
5375.72 1026
5376.41 959
5377.10 978
5377.79 1004
5378.49 1084
5379.18 990
5379.87 1010
5380.56 1185
5381.25 1070
5381.95 1020
5382.64 942
5383.33 1021
5384.02 1011
5384.71 972
5385.41 973
5386.10 927
5386.79 1060
5387.48 1071
5388.18 1164
5388.87 1002
5389.56 1080
5390.25 1127
5390.95 1128
5391.64 1019
5392.33 1003
5393.02 1020
5393.72 1093
5394.41 1099
5395.10 971
5395.80 1032
5396.49 1119
5397.18 1069
5397.88 1137
5398.57 995
5399.26 971
5399.95 1024
5400.65 1073
5401.34 975
5402.03 941
5402.73 964
5403.42 979
5404.12 1008
5404.81 1044
5405.50 1007
5406.20 939
5406.89 985
5407.58 961
5408.28 1036
5408.97 1060
5409.66 1066
5410.36 1092
5411.05 1017
5411.75 933
5412.44 1053
5413.13 1082
5413.83 978
5414.52 994
5415.22 1091
5415.91 1149
5416.61 1001
5417.30 960
5417.99 1062
5418.69 1022
5419.38 1014
5420.08 1033
5420.77 1048
5421.47 1084
5422.16 1013
5422.86 1067
5423.55 1094
5424.25 977
5424.94 1049
5425.64 1069
5426.33 1074
5427.03 1069
5427.72 1076
5428.42 1051
5429.11 1104
5429.81 1112
5430.50 1082
5431.20 985
5431.89 955
5432.59 1036
5433.28 1087
5433.98 1065
5434.67 1100
5435.37 1135
5436.06 1150
5436.76 1049
5437.46 991
5438.15 1030
5438.85 1089
5439.54 1137
5440.24 1090
5440.93 1163
5441.63 1144
5442.33 1032
5443.02 974
5443.72 1172
5444.41 1189
5445.11 1202
5445.81 1264
5446.50 1501
5447.20 1420
5447.90 1442
5448.59 1438
5449.29 1504
5449.98 1444
5450.68 1615
5451.38 1514
5452.07 1408
5452.77 1366
5453.47 1396
5454.16 1264
5454.86 1204
5455.56 1141
5456.25 1231
5456.95 1126
5457.65 1175
5458.35 1245
5459.04 1196
5459.74 1217
5460.44 1172
5461.13 1224
5461.83 1159
5462.53 1300
5463.23 1330
5463.92 1294
5464.62 1541
5465.32 1403
5466.02 1403
5466.71 1491
5467.41 1534
5468.11 1385
5468.81 1221
5469.50 1151
5470.20 1247
5470.90 1299
5471.60 1240
5472.29 1244
5472.99 1242
5473.69 1281
5474.39 1425
5475.09 1418
5475.78 1295
5476.48 1431
5477.18 1517
5477.88 1545
5478.58 1710
5479.28 1787
5479.97 2227
5480.67 2094
5481.37 2268
5482.07 2372
5482.77 2132
5483.47 2070
5484.17 1924
5484.86 1903
5485.56 1712
5486.26 1773
5486.96 1717
5487.66 1532
5488.36 1538
5489.06 1692
5489.76 1605
5490.45 1554
5491.15 1706
5491.85 1630
5492.55 1712
5493.25 1780
5493.95 1820
5494.65 1745
5495.35 1614
5496.05 1779
5496.75 1857
5497.45 1895
5498.15 2041
5498.85 2318
5499.55 2712
5500.25 2905
5500.95 3006
5501.65 3162
5502.35 3313
5503.04 3161
5503.74 2959
5504.44 2601
5505.14 2187
5505.84 1928
5506.54 1816
5507.24 1745
5507.94 1631
5508.65 1377
5509.35 1333
5510.05 1556
5510.75 1473
5511.45 1376
5512.15 1437
5512.85 1429
5513.55 1547
5514.25 1407
5514.95 1359
5515.65 1432
5516.35 1456
5517.05 1437
5517.75 1535
5518.45 1538
5519.15 1421
5519.85 1407
5520.56 1416
5521.26 1352
5521.96 1395
5522.66 1370
5523.36 1292
5524.06 1235
5524.76 1163
5525.46 1163
5526.16 1222
5526.87 1180
5527.57 1116
5528.27 1122
5528.97 1095
5529.67 1109
5530.37 1181
5531.07 1110
5531.78 1178
5532.48 1141
5533.18 1086
5533.88 1189
5534.58 1009
5535.29 1013
5535.99 1153
5536.69 1126
5537.39 1073
5538.09 1099
5538.80 1074
5539.50 1145
5540.20 1203
5540.90 1158
5541.60 1076
5542.31 1188
5543.01 1139
5543.71 1102
5544.41 1115
5545.12 1157
5545.82 1131
5546.52 1069
5547.22 1090
5547.93 1123
5548.63 1071
5549.33 1117
5550.04 1090
5550.74 1090
5551.44 1170
5552.14 1155
5552.85 1084
5553.55 1188
5554.25 1004
5554.96 1048
5555.66 1049
5556.36 1081
5557.07 1104
5557.77 1081
5558.47 1103
5559.18 1049
5559.88 1130
5560.58 1165
5561.29 1006
5561.99 1113
5562.69 1181
5563.40 1174
5564.10 1198
5564.80 1158
5565.51 1251
5566.21 1109
5566.92 1095
5567.62 1131
5568.32 1140
5569.03 1125
5569.73 1114
5570.44 1130
5571.14 1119
5571.84 1070
5572.55 1073
5573.25 1107
5573.96 1110
5574.66 1006
5575.37 1052
5576.07 1004
5576.78 1158
5577.48 1078
5578.18 1036
5578.89 966
5579.59 1049
5580.30 1004
5581.00 1000
5581.71 1097
5582.41 994
5583.12 926
5583.82 1003
5584.53 1038
5585.23 973
5585.94 975
5586.64 1112
5587.35 1005
5588.05 937
5588.76 921
5589.46 904
5590.17 964
5590.88 1043
5591.58 950
5592.29 994
5592.99 987
5593.70 1008
5594.40 970
5595.11 935
5595.81 906
5596.52 919
5597.23 963
5597.93 935
5598.64 968
5599.34 913
5600.05 977
5600.76 924
5601.46 919
5602.17 985
5602.87 1044
5603.58 1031
5604.29 993
5604.99 923
5605.70 885
5606.41 924
5607.11 1007
5607.82 1022
5608.52 1022
5609.23 1014
5609.94 883
5610.64 947
5611.35 954
5612.06 977
5612.76 879
5613.47 924
5614.18 984
5614.89 913
5615.59 992
5616.30 999
5617.01 1054
5617.71 1030
5618.42 968
5619.13 927
5619.84 1004
5620.54 979
5621.25 938
5621.96 947
5622.66 918
5623.37 919
5624.08 1083
5624.79 992
5625.49 944
5626.20 927
5626.91 993
5627.62 958
5628.33 983
5629.03 915
5629.74 980
5630.45 992
5631.16 1096
5631.87 1095
5632.57 1059
5633.28 1008
5633.99 1064
5634.70 1032
5635.41 1096
5636.11 951
5636.82 1134
5637.53 1229
5638.24 1229
5638.95 1218
5639.66 1055
5640.36 1150
5641.07 1082
5641.78 1031
5642.49 1058
5643.20 1087
5643.91 1056
5644.62 1128
5645.33 1081
5646.03 1071
5646.74 992
5647.45 974
5648.16 956
5648.87 1062
5649.58 965
5650.29 1007
5651.00 1067
5651.71 1052
5652.42 1022
5653.13 1063
5653.84 987
5654.54 1024
5655.25 1089
5655.96 1142
5656.67 1109
5657.38 1101
5658.09 1078
5658.80 1035
5659.51 1090
5660.22 1167
5660.93 1141
5661.64 1109
5662.35 1091
5663.06 1075
5663.77 1082
5664.48 1047
5665.19 1038
5665.90 1148
5666.61 1101
5667.32 1041
5668.03 1044
5668.74 1087
5669.45 1173
5670.16 1114
5670.87 1218
5671.58 1182
5672.29 1233
5673.01 1377
5673.72 1224
5674.43 1237
5675.14 1132
5675.85 1075
5676.56 1104
5677.27 1023
5677.98 1034
5678.69 1179
5679.40 1126
5680.11 1011
5680.82 1038
5681.54 998
5682.25 1036
5682.96 1071
5683.67 1030
5684.38 1062
5685.09 1019
5685.80 1022
5686.51 1171
5687.23 1109
5687.94 937
5688.65 1091
5689.36 1020
5690.07 1118
5690.78 1045
5691.50 1104
5692.21 990
5692.92 925
5693.63 955
5694.34 1024
5695.06 900
5695.77 956
5696.48 929
5697.19 903
5697.90 944
5698.62 979
5699.33 916
5700.04 913
5700.75 932
5701.46 936
5702.18 920
5702.89 906
5703.60 890
5704.31 959
5705.03 968
5705.74 884
5706.45 928
5707.17 1008
5707.88 1018
5708.59 965
5709.30 1075
5710.02 962
5710.73 961
5711.44 947
5712.16 1012
5712.87 1021
5713.58 1011
5714.30 995
5715.01 1008
5715.72 1063
5716.43 981
5717.15 1028
5717.86 1083
5718.58 956
5719.29 1041
5720.00 1074
5720.72 1013
5721.43 1093
5722.14 981
5722.86 967
5723.57 1001
5724.28 918
5725.00 1014
5725.71 1127
5726.43 1080
5727.14 1052
5727.85 1060
5728.57 1071
5729.28 1017
5730.00 1007
5730.71 1047
5731.42 1181
5732.14 1145
5732.85 1134
5733.57 1101
5734.28 1007
5735.00 1022
5735.71 1066
5736.43 1136
5737.14 1149
5737.85 1094
5738.57 1087
5739.28 990
5740.00 1138
5740.71 988
5741.43 1064
5742.14 1051
5742.86 1122
5743.57 1026
5744.29 1115
5745.00 1090
5745.72 1031
5746.43 1082
5747.15 1148
5747.86 1082
5748.58 1162
5749.30 1130
5750.01 1107
5750.73 1199
5751.44 1183
5752.16 1191
5752.87 1310
5753.59 1283
5754.30 1324
5755.02 1396
5755.74 1299
5756.45 1309
5757.17 1341
5757.88 1359
5758.60 1312
5759.31 1422
5760.03 1354
5760.75 1223
5761.46 1230
5762.18 1437
5762.90 1421
5763.61 1428
5764.33 1399
5765.04 1178
5765.76 1224
5766.48 1410
5767.19 1532
5767.91 1625
5768.63 1957
5769.34 2225
5770.06 2362
5770.78 2377
5771.49 2630
5772.21 2671
5772.93 2509
5773.64 2370
5774.36 2239
5775.08 1796
5775.79 1671
5776.51 1649
5777.23 1583
5777.95 1541
5778.66 1432
5779.38 1376
5780.10 1629
5780.81 1565
5781.53 1485
5782.25 1678
5782.97 1609
5783.68 1610
5784.40 1496
5785.12 1533
5785.84 1569
5786.55 1462
5787.27 1416
5787.99 1426
5788.71 1362
5789.43 1259
5790.14 1344
5790.86 1506
5791.58 1337
5792.30 1432
5793.02 1322
5793.73 1237
5794.45 1233
5795.17 1204
5795.89 1343
5796.61 1324
5797.33 1251
5798.04 1309
5798.76 1333
5799.48 1533
5800.20 1502
5800.92 1675
5801.64 1562
5802.36 1589
5803.07 1538
5803.79 1446
5804.51 1309
5805.23 1310
5805.95 1229
5806.67 1266
5807.39 1334
5808.11 1283
5808.82 1292
5809.54 1292
5810.26 1248
5810.98 1269
5811.70 1269
5812.42 1202
5813.14 1277
5813.86 1270
5814.58 1216
5815.30 1081
5816.02 1152
5816.74 1177
5817.46 1208
5818.18 1177
5818.90 1278
5819.62 1236
5820.34 1263
5821.06 1151
5821.78 1147
5822.50 1175
5823.22 1109
5823.94 1160
5824.66 1171
5825.38 1248
5826.10 1197
5826.82 1152
5827.54 1095
5828.26 1186
5828.98 1260
5829.70 1096
5830.42 1149
5831.14 1185
5831.86 1076
5832.58 1082
5833.30 1105
5834.02 1179
5834.74 1232
5835.46 1185
5836.18 1199
5836.90 1155
5837.62 1112
5838.34 1026
5839.07 1023
5839.79 1089
5840.51 999
5841.23 1085
5841.95 1116
5842.67 1148
5843.39 1102
5844.11 1095
5844.83 1102
5845.56 1080
5846.28 993
5847.00 990
5847.72 1102
5848.44 1163
5849.16 1118
5849.88 1036
5850.61 1066
5851.33 1069
5852.05 1027
5852.77 1061
5853.49 1042
5854.22 1064
5854.94 1078
5855.66 999
5856.38 1019
5857.10 1076
5857.83 1112
5858.55 1131
5859.27 1121
5859.99 1072
5860.71 1173
5861.44 1089
5862.16 1011
5862.88 1071
5863.60 1116
5864.33 1091
5865.05 1033
5865.77 1091
5866.49 1151
5867.22 1137
5867.94 1078
5868.66 1053
5869.38 1068
5870.11 1167
5870.83 1120
5871.55 1078
5872.28 1110
5873.00 1010
5873.72 948
5874.45 1012
5875.17 1085
5875.89 1052
5876.62 1049
5877.34 955
5878.06 1088
5878.79 1140
5879.51 1080
5880.23 1168
5880.96 1101
5881.68 1020
5882.40 1156
5883.13 1244
5883.85 1208
5884.57 1096
5885.30 1102
5886.02 1199
5886.75 1148
5887.47 1216
5888.19 1249
5888.92 1192
5889.64 1246
5890.37 1261
5891.09 1216
5891.81 1264
5892.54 1175
5893.26 1203
5893.99 1110
5894.71 1088
5895.44 1103
5896.16 1188
5896.88 1290
5897.61 1175
5898.33 1167
5899.06 1200
5899.78 1166
5900.51 1251
5901.23 1263
5901.96 1200
5902.68 1313
5903.41 1218
5904.13 1184
5904.86 1300
5905.58 1240
5906.31 1269
5907.03 1304
5907.76 1312
5908.48 1288
5909.21 1273
5909.93 1353
5910.66 1327
5911.38 1339
5912.11 1346
5912.83 1398
5913.56 1365
5914.29 1414
5915.01 1466
5915.74 1590
5916.46 1511
5917.19 1568
5917.91 1522
5918.64 1583
5919.37 1523
5920.09 1524
5920.82 1482
5921.54 1436
5922.27 1480
5923.00 1423
5923.72 1490
5924.45 1581
5925.17 1535
5925.90 1528
5926.63 1562
5927.35 1564
5928.08 1681
5928.81 1683
5929.53 1629
5930.26 1620
5930.99 1627
5931.71 1590
5932.44 1601
5933.17 1850
5933.89 1751
5934.62 1715
5935.35 1827
5936.07 1820
5936.80 1941
5937.53 1867
5938.25 1877
5938.98 1928
5939.71 1967
5940.44 2027
5941.16 1925
5941.89 2119
5942.62 2013
5943.35 2050
5944.07 2144
5944.80 2196
5945.53 2142
5946.26 2242
5946.98 2291
5947.71 2294
5948.44 2302
5949.17 2295
5949.89 2548
5950.62 2571
5951.35 2733
5952.08 2980
5952.80 3213
5953.53 3112
5954.26 3220
5954.99 3326
5955.72 3179
5956.45 3028
5957.17 3190
5957.90 3180
5958.63 2995
5959.36 2831
5960.09 2844
5960.82 2878
5961.54 2808
5962.27 2903
5963.00 3009
5963.73 3098
5964.46 3296
5965.19 3265
5965.92 3539
5966.64 3706
5967.37 3959
5968.10 4060
5968.83 4143
5969.56 3854
5970.29 3625
5971.02 3734
5971.75 3647
5972.48 3467
5973.21 3360
5973.93 3482
5974.66 3320
5975.39 3303
5976.12 3343
5976.85 3403
5977.58 3599
5978.31 3529
5979.04 3584
5979.77 3536
5980.50 3637
5981.23 3796
5981.96 3848
5982.69 4004
5983.42 3944
5984.15 3819
5984.88 3980
5985.61 4074
5986.34 4175
5987.07 4041
5987.80 3819
5988.53 4074
5989.26 4166
5989.99 4197
5990.72 3984
5991.45 4047
5992.18 4311
5992.91 4358
5993.64 4295
5994.37 4484
5995.10 4331
5995.83 4329
5996.56 4656
5997.29 4632
5998.02 4724
5998.75 4792
5999.49 4616
6000.22 4570
6000.95 4666
6001.68 4566
6002.41 4277
6003.14 4384
6003.87 4210
6004.60 4189
6005.33 4161
6006.06 4037
6006.80 4287
6007.53 4281
6008.26 4650
6008.99 5154
6009.72 5987
6010.45 6967
6011.18 7624
6011.92 8909
6012.65 10198
6013.38 11202
6014.11 11979
6014.84 12135
6015.57 12040
6016.31 11660
6017.04 10715
6017.77 9411
6018.50 8414
6019.23 7648
6019.97 6428
6020.70 5386
6021.43 4792
6022.16 4219
6022.89 4053
6023.63 3602
6024.36 3519
6025.09 3384
6025.82 3325
6026.56 3173
6027.29 3199
6028.02 3076
6028.75 3067
6029.49 3150
6030.22 3105
6030.95 3292
6031.68 3095
6032.42 2886
6033.15 2894
6033.88 2827
6034.62 2714
6035.35 2543
6036.08 2621
6036.81 2714
6037.55 2714
6038.28 2813
6039.01 2739
6039.75 2775
6040.48 2837
6041.21 2925
6041.95 3036
6042.68 3014
6043.41 3065
6044.15 3042
6044.88 3015
6045.61 3052
6046.35 3061
6047.08 3096
6047.82 3209
6048.55 3235
6049.28 3210
6050.02 3348
6050.75 3483
6051.49 3498
6052.22 3618
6052.95 3802
6053.69 4061
6054.42 4053
6055.16 3939
6055.89 3865
6056.62 3469
6057.36 3300
6058.09 3305
6058.83 3188
6059.56 3122
6060.30 2998
6061.03 3135
6061.77 2979
6062.50 3047
6063.23 3073
6063.97 2975
6064.70 2881
6065.44 2846
6066.17 2863
6066.91 3060
6067.64 2835
6068.38 2835
6069.11 2767
6069.85 2832
6070.58 2786
6071.32 2598
6072.05 2510
6072.79 2622
6073.52 2763
6074.26 2663
6075.00 2561
6075.73 2476
6076.47 2432
6077.20 2324
6077.94 2294
6078.67 2386
6079.41 2331
6080.14 2399
6080.88 2221
6081.62 2399
6082.35 2351
6083.09 2286
6083.82 2324
6084.56 2384
6085.30 2250
6086.03 2193
6086.77 2255
6087.50 2101
6088.24 2281
6088.98 2246
6089.71 2250
6090.45 2186
6091.19 2308
6091.92 2523
6092.66 2319
6093.39 2277
6094.13 2381
6094.87 2330
6095.60 2214
6096.34 2352
6097.08 2259
6097.81 2183
6098.55 2071
6099.29 2087
6100.03 1943
6100.76 2003
6101.50 2001
6102.24 1995
6102.97 2126
6103.71 2166
6104.45 2148
6105.18 2174
6105.92 2000
6106.66 2044
6107.40 2163
6108.13 2160
6108.87 2074
6109.61 2152
6110.35 2147
6111.08 2093
6111.82 2274
6112.56 2213
6113.30 2181
6114.03 2236
6114.77 2353
6115.51 2440
6116.25 2345
6116.99 2369
6117.72 2333
6118.46 2275
6119.20 2344
6119.94 2285
6120.68 2270
6121.41 2290
6122.15 2295
6122.89 2403
6123.63 2454
6124.37 2466
6125.11 2437
6125.84 2446
6126.58 2378
6127.32 2449
6128.06 2429
6128.80 2537
6129.54 2468
6130.28 2477
6131.02 2476
6131.75 2557
6132.49 2499
6133.23 2535
6133.97 2655
6134.71 2686
6135.45 2648
6136.19 2650
6136.93 2805
6137.67 2687
6138.41 3109
6139.14 3077
6139.88 3228
6140.62 3262
6141.36 3367
6142.10 3436
6142.84 3364
6143.58 3207
6144.32 3317
6145.06 3325
6145.80 3014
6146.54 3032
6147.28 3019
6148.02 3106
6148.76 3003
6149.50 2776
6150.24 2960
6150.98 2926
6151.72 2867
6152.46 2847
6153.20 3115
6153.94 3141
6154.68 3151
6155.42 3150
6156.16 3276
6156.90 3098
6157.64 3048
6158.38 3308
6159.12 3424
6159.86 3402
6160.60 3261
6161.34 3242
6162.08 3526
6162.82 3462
6163.57 3752
6164.31 3863
6165.05 3970
6165.79 4037
6166.53 4154
6167.27 4239
6168.01 4456
6168.75 4651
6169.49 4592
6170.23 4682
6170.98 4448
6171.72 4377
6172.46 4336
6173.20 4185
6173.94 4070
6174.68 4135
6175.42 4148
6176.16 4266
6176.91 4294
6177.65 4517
6178.39 4605
6179.13 4813
6179.87 5446
6180.61 6243
6181.36 7308
6182.10 8308
6182.84 9274
6183.58 10056
6184.32 10817
6185.07 11137
6185.81 11036
6186.55 10123
6187.29 9214
6188.03 8221
6188.78 7218
6189.52 6597
6190.26 5881
6191.00 5333
6191.75 4989
6192.49 4755
6193.23 4697
6193.97 4558
6194.72 4599
6195.46 4597
6196.20 4355
6196.94 4616
6197.69 4518
6198.43 4355
6199.17 4603
6199.92 4181
6200.66 4218
6201.40 4337
6202.15 4269
6202.89 4287
6203.63 4223
6204.37 4604
6205.12 4984
6205.86 5673
6206.60 6435
6207.35 7937
6208.09 9845
6208.83 11515
6209.58 13232
6210.32 14059
6211.07 14459
6211.81 14044
6212.55 13097
6213.30 11863
6214.04 10204
6214.78 8443
6215.53 7164
6216.27 6227
6217.02 5250
6217.76 4608
6218.50 4022
6219.25 3904
6219.99 3887
6220.74 3551
6221.48 3542
6222.22 3500
6222.97 3323
6223.71 3376
6224.46 3398
6225.20 3455
6225.95 3274
6226.69 3300
6227.44 3080
6228.18 3005
6228.92 2989
6229.67 2880
6230.41 2740
6231.16 2729
6231.90 2657
6232.65 2551
6233.39 2452
6234.14 2390
6234.88 2448
6235.63 2610
6236.37 2636
6237.12 2710
6237.86 2687
6238.61 2710
6239.35 2706
6240.10 2644
6240.85 2752
6241.59 2980
6242.34 3040
6243.08 2998
6243.83 2704
6244.57 2739
6245.32 2787
6246.06 2841
6246.81 2872
6247.56 2857
6248.30 2721
6249.05 2916
6249.79 2871
6250.54 2881
6251.29 2730
6252.03 2808
6252.78 2601
6253.52 2680
6254.27 2541
6255.02 2659
6255.76 2552
6256.51 2536
6257.26 2483
6258.00 2459
6258.75 2370
6259.49 2466
6260.24 2496
6260.99 2455
6261.73 2236
6262.48 2180
6263.23 2210
6263.97 2426
6264.72 2271
6265.47 2223
6266.21 2312
6266.96 2183
6267.71 2176
6268.46 2223
6269.20 2167
6269.95 2237
6270.70 2242
6271.44 2068
6272.19 2160
6272.94 2076
6273.69 2144
6274.43 2200
6275.18 2273
6275.93 2178
6276.68 2246
6277.42 2353
6278.17 2342
6278.92 2273
6279.67 2209
6280.41 2101
6281.16 2161
6281.91 2035
6282.66 2009
6283.41 1901
6284.15 1916
6284.90 1870
6285.65 2096
6286.40 1981
6287.15 1870
6287.89 1796
6288.64 1811
6289.39 1759
6290.14 1878
6290.89 1833
6291.64 1804
6292.38 1820
6293.13 1861
6293.88 1786
6294.63 1737
6295.38 1805
6296.13 1788
6296.88 1877
6297.62 1857
6298.37 1818
6299.12 1789
6299.87 1812
6300.62 1773
6301.37 1936
6302.12 1744
6302.87 1786
6303.62 1738
6304.37 1682
6305.11 1759
6305.86 1830
6306.61 1735
6307.36 1823
6308.11 1768
6308.86 1782
6309.61 1680
6310.36 1731
6311.11 1775
6311.86 1852
6312.61 1925
6313.36 1823
6314.11 1772
6314.86 1976
6315.61 1853
6316.36 1993
6317.11 1975
6317.86 1997
6318.61 1896
6319.36 1933
6320.11 1874
6320.86 1740
6321.61 1780
6322.36 1823
6323.11 1747
6323.86 1738
6324.61 1654
6325.36 1695
6326.11 1734
6326.86 1623
6327.61 1564
6328.36 1658
6329.11 1662
6329.86 1633
6330.61 1527
6331.37 1492
6332.12 1570
6332.87 1631
6333.62 1592
6334.37 1524
6335.12 1622
6335.87 1656
6336.62 1658
6337.37 1464
6338.12 1476
6338.88 1525
6339.63 1525
6340.38 1592
6341.13 1615
6341.88 1609
6342.63 1547
6343.38 1466
6344.14 1556
6344.89 1516
6345.64 1614
6346.39 1649
6347.14 1625
6347.89 1574
6348.65 1618
6349.40 1599
6350.15 1652
6350.90 1578
6351.65 1611
6352.41 1779
6353.16 1884
6353.91 1895
6354.66 1935
6355.41 1926
6356.17 1804
6356.92 1660
6357.67 1790
6358.42 1745
6359.18 1607
6359.93 1672
6360.68 1656
6361.43 1642
6362.19 1585
6362.94 1532
6363.69 1525
6364.44 1610
6365.20 1614
6365.95 1548
6366.70 1632
6367.46 1719
6368.21 1780
6368.96 1640
6369.71 1716
6370.47 1660
6371.22 1779
6371.97 1679
6372.73 1606
6373.48 1714
6374.23 1605
6374.99 1680
6375.74 1605
6376.49 1517
6377.25 1520
6378.00 1649
6378.75 1605
6379.51 1580
6380.26 1615
6381.02 1590
6381.77 1510
6382.52 1567
6383.28 1597
6384.03 1654
6384.78 1700
6385.54 1483
6386.29 1561
6387.05 1565
6387.80 1474
6388.56 1544
6389.31 1604
6390.06 1400
6390.82 1505
6391.57 1423
6392.33 1549
6393.08 1611
6393.84 1526
6394.59 1519
6395.34 1550
6396.10 1583
6396.85 1519
6397.61 1429
6398.36 1561
6399.12 1629
6399.87 1481
6400.63 1502
6401.38 1634
6402.14 1510
6402.89 1432
6403.65 1533
6404.40 1483
6405.16 1489
6405.91 1375
6406.67 1484
6407.42 1470
6408.18 1413
6408.93 1472
6409.69 1503
6410.45 1476
6411.20 1585
6411.96 1637
6412.71 1525
6413.47 1421
6414.22 1580
6414.98 1677
6415.73 1745
6416.49 1585
6417.25 1606
6418.00 1619
6418.76 1537
6419.51 1425
6420.27 1511
6421.03 1486
6421.78 1610
6422.54 1550
6423.29 1536
6424.05 1586
6424.81 1545
6425.56 1519
6426.32 1588
6427.08 1504
6427.83 1524
6428.59 1604
6429.35 1596
6430.10 1558
6430.86 1588
6431.62 1612
6432.37 1635
6433.13 1583
6433.89 1617
6434.64 1533
6435.40 1630
6436.16 1659
6436.91 1544
6437.67 1556
6438.43 1605
6439.19 1660
6439.94 1685
6440.70 1688
6441.46 1789
6442.21 1615
6442.97 1606
6443.73 1641
6444.49 1736
6445.24 1790
6446.00 1757
6446.76 1694
6447.52 1659
6448.28 1699
6449.03 1768
6449.79 1839
6450.55 1857
6451.31 1764
6452.06 1794
6452.82 1909
6453.58 1819
6454.34 1907
6455.10 2032
6455.85 1938
6456.61 1887
6457.37 1844
6458.13 1936
6458.89 1925
6459.65 1925
6460.40 1955
6461.16 1969
6461.92 2118
6462.68 2024
6463.44 1982
6464.20 2164
6464.96 2135
6465.71 2199
6466.47 2071
6467.23 2224
6467.99 2288
6468.75 2289
6469.51 2159
6470.27 2174
6471.03 2349
6471.79 2345
6472.54 2319
6473.30 2310
6474.06 2268
6474.82 2265
6475.58 2224
6476.34 2294
6477.10 2346
6477.86 2385
6478.62 2375
6479.38 2389
6480.14 2559
6480.90 2652
6481.66 2500
6482.42 2655
6483.18 2736
6483.94 2714
6484.70 2783
6485.46 2678
6486.22 2742
6486.98 2916
6487.74 2807
6488.50 2980
6489.26 3024
6490.02 3141
6490.78 3061
6491.54 3085
6492.30 3112
6493.06 3177
6493.82 3432
6494.58 3454
6495.34 3389
6496.10 3491
6496.86 3335
6497.62 3448
6498.38 3406
6499.14 3348
6499.90 3323
6500.66 3420
6501.42 3332
6502.19 3350
6502.95 3482
6503.71 3443
6504.47 3916
6505.23 4563
6505.99 4977
6506.75 6220
6507.51 7667
6508.27 8815
6509.04 9943
6509.80 10650
6510.56 10792
6511.32 10567
6512.08 9917
6512.84 8976
6513.60 8145
6514.37 7122
6515.13 5909
6515.89 5016
6516.65 4607
6517.41 4223
6518.17 4128
6518.94 4007
6519.70 3937
6520.46 3767
6521.22 3923
6521.98 3881
6522.75 4111
6523.51 4182
6524.27 4317
6525.03 4141
6525.79 4508
6526.56 4980
6527.32 4975
6528.08 5133
6528.84 5017
6529.61 5054
6530.37 5103
6531.13 5055
6531.89 5016
6532.66 5078
6533.42 5331
6534.18 5955
6534.94 6942
6535.71 7836
6536.47 9131
6537.23 10106
6538.00 10313
6538.76 10117
6539.52 9935
6540.29 9168
6541.05 7960
6541.81 6917
6542.57 5764
6543.34 5096
6544.10 4613
6544.86 4133
6545.63 3947
6546.39 3791
6547.16 3739
6547.92 3789
6548.68 3524
6549.45 3685
6550.21 3716
6550.97 3647
6551.74 3731
6552.50 4022
6553.26 4275
6554.03 4414
6554.79 4623
6555.56 4791
6556.32 4873
6557.08 4701
6557.85 4711
6558.61 4625
6559.38 4212
6560.14 4155
6560.91 3817
6561.67 3639
6562.43 3540
6563.20 3480
6563.96 3478
6564.73 3713
6565.49 3598
6566.26 3474
6567.02 3376
6567.79 3435
6568.55 3391
6569.32 3533
6570.08 3446
6570.85 3530
6571.61 3250
6572.38 3537
6573.14 3592
6573.91 3449
6574.67 3663
6575.44 3631
6576.20 3628
6576.97 3704
6577.73 3671
6578.50 3579
6579.26 3728
6580.03 3591
6580.79 3719
6581.56 3791
6582.32 3597
6583.09 3593
6583.86 3751
6584.62 3712
6585.39 3641
6586.15 3638
6586.92 3633
6587.68 3660
6588.45 3521
6589.22 3665
6589.98 3746
6590.75 3768
6591.51 3953
6592.28 4029
6593.05 4493
6593.81 4639
6594.58 4907
6595.35 5258
6596.11 5514
6596.88 5335
6597.64 5227
6598.41 4992
6599.18 4779
6599.94 4447
6600.71 4399
6601.48 4346
6602.24 3829
6603.01 3653
6603.78 3339
6604.54 3174
6605.31 3250
6606.08 3302
6606.85 3161
6607.61 3180
6608.38 3186
6609.15 3099
6609.91 3089
6610.68 3062
6611.45 3117
6612.22 3101
6612.98 3042
6613.75 3003
6614.52 2989
6615.28 3030
6616.05 2902
6616.82 2906
6617.59 2934
6618.36 2927
6619.12 3118
6619.89 3069
6620.66 3257
6621.43 3461
6622.19 3539
6622.96 3735
6623.73 3753
6624.50 3729
6625.27 3601
6626.03 3666
6626.80 3464
6627.57 3365
6628.34 3330
6629.11 3255
6629.88 3209
6630.64 3111
6631.41 3109
6632.18 3079
6632.95 3221
6633.72 3320
6634.49 3560
6635.25 3655
6636.02 3933
6636.79 4028
6637.56 4101
6638.33 3978
6639.10 3955
6639.87 3771
6640.64 3922
6641.41 3909
6642.17 3855
6642.94 3720
6643.71 3575
6644.48 3696
6645.25 3387
6646.02 3379
6646.79 3157
6647.56 2949
6648.33 2776
6649.10 2675
6649.87 2638
6650.64 2554
6651.41 2611
6652.18 2485
6652.95 2387
6653.71 2416
6654.48 2382
6655.25 2518
6656.02 2217
6656.79 2336
6657.56 2408
6658.33 2340
6659.10 2444
6659.87 2407
6660.64 2297
6661.41 2294
6662.18 2276
6662.95 2230
6663.72 2274
6664.50 2318
6665.27 2370
6666.04 2156
6666.81 2307
6667.58 2265
6668.35 2207
6669.12 2367
6669.89 2418
6670.66 2373
6671.43 2396
6672.20 2420
6672.97 2517
6673.74 2487
6674.51 2427
6675.28 2537
6676.06 2554
6676.83 2455
6677.60 2445
6678.37 2446
6679.14 2371
6679.91 2515
6680.68 2432
6681.45 2343
6682.22 2431
6683.00 2641
6683.77 2618
6684.54 2659
6685.31 2911
6686.08 2933
6686.85 2906
6687.63 2843
6688.40 2656
6689.17 2460
6689.94 2471
6690.71 2388
6691.48 2332
6692.26 2179
6693.03 2082
6693.80 2092
6694.57 2171
6695.34 2114
6696.12 2083
6696.89 2073
6697.66 2055
6698.43 1946
6699.21 2015
6699.98 2155
6700.75 1984
6701.52 2000
6702.30 2072
6703.07 2085
6703.84 2052
6704.61 1966
6705.39 1950
6706.16 1995
6706.93 1815
6707.70 1893
6708.48 1867
6709.25 1925
6710.02 1867
6710.80 1861
6711.57 1842
6712.34 1834
6713.12 1905
6713.89 1852
6714.66 1839
6715.44 1739
6716.21 1719
6716.98 1876
6717.76 1699
6718.53 1863
6719.30 1880
6720.08 1690
6720.85 1737
6721.62 1645
6722.40 1790
6723.17 1734
6723.94 1749
6724.72 1729
6725.49 1714
6726.27 1657
6727.04 1722
6727.81 1664
6728.59 1736
6729.36 1683
6730.14 1717
6730.91 1760
6731.68 1670
6732.46 1688
6733.23 1732
6734.01 1699
6734.78 1771
6735.56 1797
6736.33 1818
6737.10 1821
6737.88 1786
6738.65 1739
6739.43 1809
6740.20 1825
6740.98 1803
6741.75 1789
6742.53 1759
6743.30 1843
6744.08 1926
6744.85 1888
6745.63 1843
6746.40 1927
6747.18 1996
6747.95 2047
6748.73 2001
6749.50 2067
6750.28 2104
6751.05 2143
6751.83 2149
6752.60 2307
6753.38 2271
6754.16 2318
6754.93 2309
6755.71 2301
6756.48 2184
6757.26 2155
6758.03 2181
6758.81 2140
6759.59 2021
6760.36 2133
6761.14 2080
6761.91 1917
6762.69 1912
6763.46 1954
6764.24 1962
6765.02 2012
6765.79 1886
6766.57 1949
6767.35 1938
6768.12 2041
6768.90 1931
6769.67 1907
6770.45 1864
6771.23 1929
6772.00 1841
6772.78 1844
6773.56 1842
6774.33 1774
6775.11 1812
6775.89 1678
6776.66 1709
6777.44 1759
6778.22 1740
6778.99 1697
6779.77 1823
6780.55 1721
6781.33 1688
6782.10 1669
6782.88 1694
6783.66 1685
6784.43 1690
6785.21 1703
6785.99 1573
6786.77 1590
6787.54 1573
6788.32 1674
6789.10 1632
6789.88 1658
6790.65 1613
6791.43 1709
6792.21 1667
6792.99 1559
6793.76 1558
6794.54 1487
6795.32 1560
6796.10 1532
6796.88 1624
6797.65 1473
6798.43 1504
6799.21 1579
6799.99 1503
6800.77 1620
6801.55 1626
6802.32 1547
6803.10 1611
6803.88 1604
6804.66 1642
6805.44 1573
6806.22 1531
6806.99 1550
6807.77 1660
6808.55 1638
6809.33 1643
6810.11 1691
6810.89 1603
6811.67 1673
6812.44 1610
6813.22 1596
6814.00 1575
6814.78 1607
6815.56 1745
6816.34 1602
6817.12 1601
6817.90 1598
6818.68 1637
6819.46 1712
6820.24 1815
6821.02 1661
6821.79 1612
6822.57 1566
6823.35 1634
6824.13 1621
6824.91 1570
6825.69 1549
6826.47 1630
6827.25 1660
6828.03 1601
6828.81 1562
6829.59 1497
6830.37 1548
6831.15 1662
6831.93 1518
6832.71 1556
6833.49 1572
6834.27 1737
6835.05 1612
6835.83 1807
6836.61 1935
6837.39 1962
6838.17 2164
6838.95 2399
6839.73 2724
6840.51 2711
6841.29 2539
6842.07 2575
6842.85 2463
6843.64 2381
6844.42 2274
6845.20 2084
6845.98 2012
6846.76 2021
6847.54 1948
6848.32 1933
6849.10 2156
6849.88 2311
6850.66 2333
6851.44 2532
6852.23 2720
6853.01 2778
6853.79 2753
6854.57 2710
6855.35 2381
6856.13 2286
6856.91 2234
6857.69 2120
6858.48 2164
6859.26 1857
6860.04 1886
6860.82 1892
6861.60 1818
6862.38 1838
6863.17 1737
6863.95 1712
6864.73 1886
6865.51 1876
6866.29 1790
6867.07 1927
6867.86 1958
6868.64 1974
6869.42 1975
6870.20 2023
6870.99 2074
6871.77 2081
6872.55 1865
6873.33 1831
6874.11 1906
6874.90 1968
6875.68 1967
6876.46 2016
6877.24 1997
6878.03 2022
6878.81 2051
6879.59 2220
6880.38 2385
6881.16 2420
6881.94 2373
6882.72 2583
6883.51 2488
6884.29 2566
6885.07 2562
6885.86 2713
6886.64 2905
6887.42 3256
6888.20 3441
6888.99 3939
6889.77 4177
6890.55 4182
6891.34 4031
6892.12 3706
6892.90 3332
6893.69 3045
6894.47 2834
6895.26 2723
6896.04 2563
6896.82 2566
6897.61 2654
6898.39 2423
6899.17 2310
6899.96 2453
6900.74 2507
6901.53 2479
6902.31 2466
6903.09 2487
6903.88 2489
6904.66 2467
6905.45 2540
6906.23 2528
6907.01 2422
6907.80 2491
6908.58 2448
6909.37 2440
6910.15 2478
6910.94 2248
6911.72 2263
6912.51 2295
6913.29 2312
6914.07 2394
6914.86 2185
6915.64 2281
6916.43 2330
6917.21 2280
6918.00 2319
6918.78 2246
6919.57 2352
6920.35 2335
6921.14 2307
6921.92 2406
6922.71 2447
6923.49 2289
6924.28 2358
6925.06 2334
6925.85 2373
6926.64 2540
6927.42 2465
6928.21 2377
6928.99 2527
6929.78 2533
6930.56 2586
6931.35 2741
6932.13 2738
6932.92 2597
6933.71 2646
6934.49 2550
6935.28 2614
6936.06 2601
6936.85 2574
6937.63 2611
6938.42 2707
6939.21 2851
6939.99 3012
6940.78 3176
6941.57 3408
6942.35 3575
6943.14 3834
6943.92 4039
6944.71 3900
6945.50 4085
6946.28 4404
6947.07 4275
6947.86 4250
6948.64 4141
6949.43 4281
6950.22 4442
6951.00 4172
6951.79 4053
6952.58 3811
6953.36 3722
6954.15 3662
6954.94 3600
6955.72 3619
6956.51 3717
6957.30 3549
6958.09 3557
6958.87 3596
6959.66 3538
6960.45 3542
6961.24 3580
6962.02 3559
6962.81 3565
6963.60 3770
6964.38 3871
6965.17 4003
6965.96 4041
6966.75 4093
6967.54 4338
6968.32 4712
6969.11 4971
6969.90 5142
6970.69 5165
6971.47 5530
6972.26 5412
6973.05 5523
6973.84 5516
6974.63 5251
6975.41 5269
6976.20 5089
6976.99 5043
6977.78 5224
6978.57 5225
6979.36 5473
6980.14 5768
6980.93 6205
6981.72 6878
6982.51 8213
6983.30 10095
6984.09 12484
6984.88 15045
6985.66 18054
6986.45 20450
6987.24 21822
6988.03 22169
6988.82 21104
6989.61 19780
6990.40 17281
6991.19 14521
6991.98 12017
6992.76 9606
6993.55 7830
6994.34 6509
6995.13 5510
6995.92 4711
6996.71 4245
6997.50 3896
6998.29 3741
6999.08 3586
6999.87 3416
7000.66 3550
7001.45 3597
7002.24 3443
7003.03 3423
7003.82 3239
7004.61 3149
7005.40 2964
7006.19 2849
7006.98 2769
7007.77 2636
7008.56 2532
7009.35 2482
7010.14 2699
7010.93 2759
7011.72 2728
7012.51 2892
7013.30 3142
7014.09 3289
7014.88 3428
7015.67 3060
7016.46 3118
7017.25 2988
7018.04 2850
7018.83 2840
7019.62 2817
7020.41 2781
7021.20 2753
7021.99 2821
7022.78 2951
7023.57 3137
7024.37 3206
7025.16 3329
7025.95 3243
7026.74 3281
7027.53 3429
7028.32 3349
7029.11 3182
7029.90 3044
7030.69 3039
7031.49 3077
7032.28 2815
7033.07 2688
7033.86 2612
7034.65 2557
7035.44 2539
7036.23 2677
7037.03 2631
7037.82 2641
7038.61 2814
7039.40 2743
7040.19 2672
7040.98 2643
7041.78 2738
7042.57 2803
7043.36 2924
7044.15 2856
7044.94 2694
7045.74 2801
7046.53 2801
7047.32 2779
7048.11 2808
7048.91 2874
7049.70 3122
7050.49 3279
7051.28 3526
7052.08 3574
7052.87 3379
7053.66 3035
7054.45 2886
7055.25 2775
7056.04 2659
7056.83 2627
7057.62 2624
7058.42 2659
7059.21 2504
7060.00 2510
7060.80 2468
7061.59 2573
7062.38 2338
7063.17 2374
7063.97 2369
7064.76 2370
7065.55 2279
7066.35 2208
7067.14 2156
7067.93 2258
7068.73 2252
7069.52 2277
7070.31 2083
7071.11 2073
7071.90 2089
7072.69 2022
7073.49 1951
7074.28 1919
7075.08 1816
7075.87 1734
7076.66 1786
7077.46 1756
7078.25 1903
7079.05 1794
7079.84 1912
7080.63 1904
7081.43 1919
7082.22 1814
7083.02 1749
7083.81 1815
7084.60 1801
7085.40 1808
7086.19 1818
7086.99 2160
7087.78 2156
7088.58 2186
7089.37 2394
7090.17 2311
7090.96 2165
7091.76 2166
7092.55 2082
7093.34 1963
7094.14 1830
7094.93 1684
7095.73 1731
7096.52 1676
7097.32 1615
7098.11 1633
7098.91 1624
7099.70 1614
7100.50 1524
7101.29 1459
7102.09 1376
7102.89 1487
7103.68 1513
7104.48 1460
7105.27 1517
7106.07 1555
7106.86 1403
7107.66 1352
7108.45 1310
7109.25 1383
7110.05 1379
7110.84 1433
7111.64 1426
7112.43 1344
7113.23 1302
7114.02 1307
7114.82 1387
7115.62 1284
7116.41 1337
7117.21 1382
7118.00 1385
7118.80 1408
7119.60 1334
7120.39 1430
7121.19 1378
7121.99 1304
7122.78 1335
7123.58 1444
7124.38 1417
7125.17 1358
7125.97 1291
7126.77 1374
7127.56 1375
7128.36 1468
7129.16 1408
7129.95 1396
7130.75 1545
7131.55 1452
7132.34 1398
7133.14 1423
7133.94 1421
7134.73 1423
7135.53 1455
7136.33 1409
7137.13 1374
7137.92 1309
7138.72 1284
7139.52 1259
7140.32 1378
7141.11 1331
7141.91 1332
7142.71 1314
7143.51 1255
7144.30 1183
7145.10 1180
7145.90 1228
7146.70 1123
7147.49 1133
7148.29 1205
7149.09 1210
7149.89 1148
7150.69 1149
7151.48 1226
7152.28 1248
7153.08 1216
7153.88 1208
7154.68 1247
7155.47 1217
7156.27 1259
7157.07 1171
7157.87 1194
7158.67 1170
7159.47 1167
7160.27 1156
7161.06 1201
7161.86 1181
7162.66 1065
7163.46 1118
7164.26 1146
7165.06 1157
7165.86 1148
7166.66 1155
7167.45 1165
7168.25 1179
7169.05 1216
7169.85 1069
7170.65 1136
7171.45 1082
7172.25 1070
7173.05 1095
7173.85 1032
7174.65 1187
7175.45 1202
7176.25 1030
7177.04 1000
7177.84 1026
7178.64 1080
7179.44 1079
7180.24 1082
7181.04 1059
7181.84 977
7182.64 988
7183.44 1102
7184.24 1041
7185.04 1084
7185.84 1047
7186.64 1065
7187.44 1062
7188.24 1051
7189.04 1066
7189.84 1126
7190.64 994
7191.44 1047
7192.24 998
7193.04 991
7193.84 1007
7194.64 984
7195.44 903
7196.25 891
7197.05 997
7197.85 1021
7198.65 1041
7199.45 987
7200.25 905
7201.05 974
7201.85 996
7202.65 1018
7203.45 999
7204.25 942
7205.05 923
7205.86 904
7206.66 1010
7207.46 968
7208.26 945
7209.06 931
7209.86 1014
7210.66 998
7211.46 947
7212.27 1010
7213.07 931
7213.87 1001
7214.67 981
7215.47 1040
7216.27 1034
7217.07 949
7217.88 1006
7218.68 1010
7219.48 999
7220.28 1036
7221.08 1098
7221.89 1009
7222.69 1013
7223.49 1055
7224.29 1041
7225.09 1056
7225.90 1034
7226.70 1033
7227.50 1060
7228.30 982
7229.11 1001
7229.91 1033
7230.71 977
7231.51 1086
7232.32 1072
7233.12 1039
7233.92 1140
7234.72 1181
7235.53 1281
7236.33 1272
7237.13 1231
7237.93 1256
7238.74 1224
7239.54 1338
7240.34 1203
7241.15 1100
7241.95 1106
7242.75 1112
7243.56 1038
7244.36 1093
7245.16 1030
7245.97 1077
7246.77 1095
7247.57 1087
7248.38 1047
7249.18 1040
7249.98 1007
7250.79 1081
7251.59 1162
7252.39 1038
7253.20 1056
7254.00 1089
7254.81 1125
7255.61 1179
7256.41 1198
7257.22 1142
7258.02 1103
7258.82 1107
7259.63 1021
7260.43 1111
7261.24 1076
7262.04 1070
7262.85 1064
7263.65 1120
7264.45 1203
7265.26 1101
7266.06 1127
7266.87 1090
7267.67 1187
7268.48 1305
7269.28 1174
7270.09 1179
7270.89 1146
7271.70 1137
7272.50 1178
7273.30 1153
7274.11 1114
7274.91 1210
7275.72 1160
7276.52 1243
7277.33 1171
7278.13 1223
7278.94 1213
7279.74 1124
7280.55 1332
7281.36 1387
7282.16 1407
7282.97 1532
7283.77 1720
7284.58 1916
7285.38 2049
7286.19 2170
7286.99 2125
7287.80 2163
7288.60 2040
7289.41 1789
7290.22 1587
7291.02 1411
7291.83 1332
7292.63 1329
7293.44 1263
7294.25 1326
7295.05 1241
7295.86 1267
7296.66 1122
7297.47 1084
7298.28 1152
7299.08 1179
7299.89 1205
7300.70 1188
7301.50 1261
7302.31 1183
7303.11 1231
7303.92 1301
7304.73 1365
7305.53 1301
7306.34 1364
7307.15 1389
7307.95 1405
7308.76 1421
7309.57 1411
7310.37 1461
7311.18 1640
7311.99 1647
7312.80 1635
7313.60 1701
7314.41 1591
7315.22 1502
7316.02 1556
7316.83 1724
7317.64 1713
7318.45 1796
7319.25 2058
7320.06 2196
7320.87 2219
7321.68 2204
7322.48 2089
7323.29 2004
7324.10 1919
7324.91 1890
7325.71 1779
7326.52 1722
7327.33 1614
7328.14 1571
7328.95 1470
7329.75 1440
7330.56 1480
7331.37 1340
7332.18 1473
7332.99 1397
7333.79 1368
7334.60 1362
7335.41 1335
7336.22 1443
7337.03 1410
7337.84 1342
7338.64 1419
7339.45 1547
7340.26 1551
7341.07 1467
7341.88 1502
7342.69 1444
7343.50 1433
7344.30 1394
7345.11 1445
7345.92 1341
7346.73 1386
7347.54 1337
7348.35 1212
7349.16 1263
7349.97 1225
7350.78 1291
7351.58 1256
7352.39 1234
7353.20 1239
7354.01 1284
7354.82 1267
7355.63 1196
7356.44 1141
7357.25 1242
7358.06 1260
7358.87 1261
7359.68 1317
7360.49 1263
7361.30 1377
7362.11 1396
7362.92 1387
7363.73 1430
7364.54 1377
7365.35 1319
7366.16 1336
7366.97 1351
7367.78 1298
7368.59 1289
7369.40 1345
7370.21 1390
7371.02 1329
7371.83 1177
7372.64 1220
7373.45 1297
7374.26 1176
7375.07 1157
7375.88 1252
7376.69 1298
7377.50 1272
7378.31 1260
7379.12 1279
7379.93 1449
7380.74 1542
7381.55 1552
7382.37 1676
7383.18 1706
7383.99 1692
7384.80 1575
7385.61 1531
7386.42 1484
7387.23 1368
7388.04 1309
7388.85 1249
7389.67 1234
7390.48 1218
7391.29 1188
7392.10 1121
7392.91 1088
7393.72 1117
7394.53 1107
7395.35 1127
7396.16 1121
7396.97 1065
7397.78 1045
7398.59 1124
7399.40 1164
7400.22 1073
7401.03 1062
7401.84 1155
7402.65 1142
7403.46 1157
7404.28 1063
7405.09 1031
7405.90 1046
7406.71 1071
7407.52 1135
7408.34 1096
7409.15 1050
7409.96 1122
7410.77 1097
7411.59 1129
7412.40 1029
7413.21 1007
7414.02 1001
7414.84 909
7415.65 988
7416.46 965
7417.27 931
7418.09 952
7418.90 953
7419.71 980
7420.53 949
7421.34 931
7422.15 881
7422.97 914
7423.78 952
7424.59 899
7425.40 994
7426.22 987
7427.03 921
7427.84 875
7428.66 920
7429.47 918
7430.28 809
7431.10 861
7431.91 966
7432.73 915
7433.54 924
7434.35 944
7435.17 880
7435.98 917
7436.79 899
7437.61 875
7438.42 942
7439.24 893
7440.05 895
7440.86 831
7441.68 902
7442.49 882
7443.31 854
7444.12 884
7444.94 877
7445.75 864
7446.56 879
7447.38 886
7448.19 859
7449.01 864
7449.82 852
7450.64 874
7451.45 864
7452.27 854
7453.08 840
7453.90 816
7454.71 867
7455.52 827
7456.34 847
7457.15 824
7457.97 871
7458.78 838
7459.60 867
7460.42 859
7461.23 850
7462.05 800
7462.86 792
7463.68 870
7464.49 871
7465.31 876
7466.12 833
7466.94 836
7467.75 846
7468.57 864
7469.38 835
7470.20 912
7471.02 853
7471.83 899
7472.65 781
7473.46 831
7474.28 814
7475.10 843
7475.91 909
7476.73 970
7477.54 934
7478.36 869
7479.18 865
7479.99 796
7480.81 761
7481.62 862
7482.44 846
7483.26 836
7484.07 912
7484.89 860
7485.71 886
7486.52 843
7487.34 803
7488.16 810
7488.97 797
7489.79 797
7490.61 832
7491.42 831
7492.24 790
7493.06 791
7493.87 817
7494.69 791
7495.51 753
7496.33 822
7497.14 872
7497.96 875
7498.78 803
7499.59 876
7500.41 768
7501.23 823
7502.05 724
7502.86 744
7503.68 867
7504.50 840
7505.32 827
7506.13 778
7506.95 805
7507.77 854
7508.59 848
7509.40 813
7510.22 858
7511.04 896
7511.86 807
7512.68 764
7513.49 813
7514.31 825
7515.13 868
7515.95 814
7516.77 813
7517.59 818
7518.40 816
7519.22 729
7520.04 821
7520.86 778
7521.68 796
7522.50 803
7523.31 788
7524.13 798
7524.95 860
7525.77 775
7526.59 841
7527.41 852
7528.23 849
7529.05 777
7529.86 835
7530.68 859
7531.50 868
7532.32 750
7533.14 818
7533.96 768
7534.78 838
7535.60 907
7536.42 868
7537.24 774
7538.06 830
7538.88 773
7539.70 780
7540.51 809
7541.33 826
7542.15 811
7542.97 786
7543.79 804
7544.61 858
7545.43 802
7546.25 813
7547.07 816
7547.89 764
7548.71 821
7549.53 738
7550.35 776
7551.17 775
7551.99 799
7552.81 832
7553.63 798
7554.45 792
7555.27 784
7556.09 720
7556.91 782
7557.73 796
7558.56 890
7559.38 886
7560.20 819
7561.02 836
7561.84 840
7562.66 796
7563.48 770
7564.30 830
7565.12 783
7565.94 876
7566.76 858
7567.58 783
7568.40 793
7569.23 736
7570.05 769
7570.87 885
7571.69 911
7572.51 836
7573.33 827
7574.15 862
7574.97 820
7575.80 830
7576.62 856
7577.44 838
7578.26 791
7579.08 848
7579.90 861
7580.73 859
7581.55 849
7582.37 885
7583.19 946
7584.01 852
7584.83 756
7585.66 897
7586.48 878
7587.30 916
7588.12 761
7588.95 848
7589.77 934
7590.59 900
7591.41 816
7592.23 937
7593.06 946
7593.88 859
7594.70 949
7595.52 919
7596.35 880
7597.17 836
7597.99 943
7598.81 929
7599.64 973
7600.46 1081
7601.28 944
7602.11 957
7602.93 1007
7603.75 1026
7604.57 999
7605.40 1031
7606.22 1034
7607.04 1029
7607.87 1073
7608.69 1021
7609.51 962
7610.34 1028
7611.16 1016
7611.98 954
7612.81 960
7613.63 942
7614.45 933
7615.28 919
7616.10 962
7616.92 1091
7617.75 1149
7618.57 1145
7619.40 1187
7620.22 1298
7621.04 1252
7621.87 1303
7622.69 1150
7623.52 1103
7624.34 1065
7625.16 1066
7625.99 1003
7626.81 1024
7627.64 1051
7628.46 1088
7629.28 1053
7630.11 1039
7630.93 985
7631.76 1068
7632.58 1052
7633.41 1049
7634.23 1136
7635.06 1134
7635.88 1125
7636.71 1053
7637.53 990
7638.36 984
7639.18 971
7640.01 1005
7640.83 952
7641.66 952
7642.48 839
7643.31 853
7644.13 823
7644.96 970
7645.78 1021
7646.61 963
7647.43 915
7648.26 906
7649.08 980
7649.91 1065
7650.73 1091
7651.56 1019
7652.38 1106
7653.21 1007
7654.04 1051
7654.86 988
7655.69 879
7656.51 929
7657.34 854
7658.16 812
7658.99 861
7659.82 818
7660.64 757
7661.47 826
7662.29 825
7663.12 868
7663.95 871
7664.77 852
7665.60 869
7666.43 887
7667.25 923
7668.08 883
7668.91 862
7669.73 823
7670.56 840
7671.38 753
7672.21 784
7673.04 789
7673.87 819
7674.69 917
7675.52 850
7676.35 842
7677.17 833
7678.00 777
7678.83 755
7679.65 814
7680.48 795
7681.31 838
7682.13 849
7682.96 785
7683.79 828
7684.62 903
7685.44 913
7686.27 887
7687.10 925
7687.93 911
7688.75 910
7689.58 866
7690.41 857
7691.24 906
7692.06 911
7692.89 843
7693.72 778
7694.55 838
7695.38 922
7696.20 916
7697.03 908
7697.86 795
7698.69 884
7699.52 951
7700.34 960
7701.17 922
7702.00 843
7702.83 787
7703.66 844
7704.49 863
7705.31 884
7706.14 819
7706.97 814
7707.80 863
7708.63 776
7709.46 799
7710.29 849
7711.11 749
7711.94 833
7712.77 827
7713.60 762
7714.43 783
7715.26 759
7716.09 830
7716.92 839
7717.75 796
7718.58 785
7719.40 849
7720.23 829
7721.06 822
7721.89 850
7722.72 772
7723.55 804
7724.38 800
7725.21 793
7726.04 794
7726.87 794
7727.70 827
7728.53 884
7729.36 878
7730.19 884
7731.02 871
7731.85 895
7732.68 849
7733.51 844
7734.34 896
7735.17 854
7736.00 794
7736.83 828
7737.66 815
7738.49 864
7739.32 863
7740.15 809
7740.98 843
7741.81 713
7742.64 822
7743.47 806
7744.30 806
7745.13 916
7745.96 899
7746.79 1065
7747.62 1037
7748.45 1055
7749.29 1143
7750.12 1108
7750.95 1151
7751.78 1077
7752.61 1043
7753.44 1005
7754.27 935
7755.10 864
7755.93 936
7756.76 831
7757.60 827
7758.43 783
7759.26 827
7760.09 738
7760.92 769
7761.75 808
7762.58 797
7763.42 870
7764.25 857
7765.08 793
7765.91 838
7766.74 809
7767.57 809
7768.41 747
7769.24 844
7770.07 852
7770.90 834
7771.73 843
7772.57 777
7773.40 762
7774.23 771
7775.06 803
7775.90 740
7776.73 729
7777.56 787
7778.39 869
7779.22 791
7780.06 738
7780.89 842
7781.72 813
7782.55 777
7783.39 774
7784.22 878
7785.05 883
7785.89 880
7786.72 749
7787.55 778
7788.38 843
7789.22 839
7790.05 817
7790.88 780
7791.72 785
7792.55 722
7793.38 795
7794.22 936
7795.05 825
7795.88 809
7796.72 773
7797.55 803
7798.38 713
7799.22 829
7800.05 879
7800.88 907
7801.72 975
7802.55 912
7803.38 934
7804.22 856
7805.05 816
7805.89 898
7806.72 871
7807.55 945
7808.39 910
7809.22 878
7810.06 890
7810.89 857
7811.72 903
7812.56 976
7813.39 945
7814.23 1033
7815.06 1070
7815.89 1028
7816.73 1075
7817.56 1202
7818.40 1130
7819.23 1040
7820.07 1177
7820.90 1222
7821.74 1160
7822.57 1150
7823.41 1178
7824.24 1201
7825.08 1168
7825.91 1112
7826.75 1159
7827.58 1167
7828.42 1076
7829.25 1141
7830.09 1153
7830.92 1073
7831.76 1048
7832.59 1105
7833.43 1135
7834.26 1199
7835.10 1299
7835.93 1171
7836.77 1140
7837.60 1120
7838.44 1050
7839.28 989
7840.11 1046
7840.95 1038
7841.78 1029
7842.62 1054
7843.45 1013
7844.29 993
7845.13 970
7845.96 993
7846.80 922
7847.63 909
7848.47 940
7849.31 894
7850.14 924
7850.98 867
7851.82 884
7852.65 825
7853.49 863
7854.32 920
7855.16 879
7856.00 865
7856.83 798
7857.67 846
7858.51 837
7859.34 996
7860.18 884
7861.02 922
7861.85 907
7862.69 942
7863.53 1005
7864.37 926
7865.20 928
7866.04 991
7866.88 858
7867.71 830
7868.55 871
7869.39 857
7870.23 927
7871.06 962
7871.90 921
7872.74 839
7873.57 893
7874.41 989
7875.25 1047
7876.09 1023
7876.93 1094
7877.76 1134
7878.60 1140
7879.44 1170
7880.28 1261
7881.11 1168
7881.95 1228
7882.79 1245
7883.63 1261
7884.47 1231
7885.30 1188
7886.14 1097
7886.98 1043
7887.82 1090
7888.66 1019
7889.50 1019
7890.33 1013
7891.17 1098
7892.01 1090
7892.85 1169
7893.69 1221
7894.53 1133
7895.36 1001
7896.20 1078
7897.04 1057
7897.88 1057
7898.72 1001
7899.56 972
7900.40 1054
7901.24 926
7902.08 887
7902.91 915
7903.75 951
7904.59 856
7905.43 899
7906.27 960
7907.11 966
7907.95 937
7908.79 975
7909.63 915
7910.47 894
7911.31 937
7912.15 843
7912.99 915
7913.83 1009
7914.67 1059
7915.50 1065
7916.34 1110
7917.18 1243
7918.02 1420
7918.86 1409
7919.70 1287
7920.54 1293
7921.38 1249
7922.22 1205
7923.06 1191
7923.90 1097
7924.74 1058
7925.58 964
7926.42 892
7927.27 873
7928.11 862
7928.95 816
7929.79 917
7930.63 913
7931.47 917
7932.31 912
7933.15 961
7933.99 831
7934.83 819
7935.67 802
7936.51 758
7937.35 832
7938.19 799
7939.03 871
7939.88 843
7940.72 829
7941.56 831
7942.40 794
7943.24 906
7944.08 930
7944.92 872
7945.76 867
7946.60 1008
7947.45 951
7948.29 968
7949.13 849
7949.97 785
7950.81 823
7951.65 936
7952.50 860
7953.34 813
7954.18 859
7955.02 929
7955.86 1024
7956.70 1022
7957.55 888
7958.39 985
7959.23 955
7960.07 923
7960.91 879
7961.76 867
7962.60 870
7963.44 892
7964.28 803
7965.13 840
7965.97 956
7966.81 1018
7967.65 1160
7968.50 1074
7969.34 952
7970.18 990
7971.02 963
7971.87 851
7972.71 864
7973.55 837
7974.39 810
7975.24 792
7976.08 712
7976.92 827
7977.77 779
7978.61 770
7979.45 788
7980.30 782
7981.14 813
7981.98 737
7982.83 825
7983.67 810
7984.51 708
7985.36 695
7986.20 706
7987.04 805
7987.89 779
7988.73 746
7989.57 746
7990.42 685
7991.26 718
7992.10 671
7992.95 686
7993.79 705
7994.64 653
7995.48 687
7996.32 772
7997.17 726
7998.01 710
7998.86 792
7999.70 786
8000.54 683
8001.39 693
8002.23 732
8003.08 724
8003.92 773
8004.77 753
8005.61 654
8006.45 647
8007.30 754
8008.14 666
8008.99 613
8009.83 711
8010.68 716
8011.52 620
8012.37 662
8013.21 715
8014.06 698
8014.90 728
8015.75 736
8016.59 725
8017.44 687
8018.28 714
8019.13 652
8019.97 649
8020.82 622
8021.66 578
8022.51 623
8023.35 620
8024.20 666
8025.05 641
8025.89 650
8026.74 658
8027.58 622
8028.43 615
8029.27 666
8030.12 663
8030.96 615
8031.81 677
8032.66 610
8033.50 639
8034.35 715
8035.19 700
8036.04 703
8036.89 629
8037.73 618
8038.58 715
8039.43 664
8040.27 612
8041.12 650
8041.96 628
8042.81 591
8043.66 643
8044.50 630
8045.35 597
8046.20 644
8047.04 646
8047.89 708
8048.74 747
8049.58 714
8050.43 647
8051.28 698
8052.12 618
8052.97 645
8053.82 663
8054.67 630
8055.51 639
8056.36 702
8057.21 632
8058.05 668
8058.90 647
8059.75 634
8060.60 658
8061.44 668
8062.29 625
8063.14 675
8063.99 646
8064.83 670
8065.68 709
8066.53 667
8067.38 598
8068.22 598
8069.07 676
8069.92 656
8070.77 629
8071.62 573
8072.46 647
8073.31 549
8074.16 567
8075.01 559
8075.86 534
8076.71 578
8077.55 623
8078.40 567
8079.25 614
8080.10 607
8080.95 654
8081.80 638
8082.64 574
8083.49 632
8084.34 559
8085.19 589
8086.04 619
8086.89 672
8087.74 662
8088.58 630
8089.43 659
8090.28 650
8091.13 698
8091.98 554
8092.83 530
8093.68 581
8094.53 630
8095.38 667
8096.23 645
8097.08 622
8097.93 649
8098.77 634
8099.62 593
8100.47 565
8101.32 626
8102.17 574
8103.02 595
8103.87 574
8104.72 635
8105.57 683
8106.42 605
8107.27 580
8108.12 634
8108.97 645
8109.82 610
8110.67 611
8111.52 578
8112.37 596
8113.22 595
8114.07 613
8114.92 614
8115.77 657
8116.62 658
8117.47 665
8118.32 679
8119.17 644
8120.02 618
8120.87 653
8121.72 548
8122.58 612
8123.43 692
8124.28 679
8125.13 676
8125.98 647
8126.83 698
8127.68 714
8128.53 771
8129.38 751
8130.23 656
8131.08 674
8131.94 689
8132.79 675
8133.64 694
8134.49 698
8135.34 726
8136.19 656
8137.04 660
8137.89 729
8138.75 641
8139.60 611
8140.45 645
8141.30 714
8142.15 611
8143.00 710
8143.86 770
8144.71 616
8145.56 685
8146.41 789
8147.26 738
8148.12 720
8148.97 672
8149.82 664
8150.67 653
8151.52 693
8152.38 707
8153.23 700
8154.08 740
8154.93 734
8155.78 758
8156.64 684
8157.49 712
8158.34 792
8159.19 791
8160.05 721
8160.90 688
8161.75 661
8162.61 606
8163.46 620
8164.31 611
8165.16 654
8166.02 649
8166.87 647
8167.72 638
8168.58 638
8169.43 666
8170.28 680
8171.14 567
8171.99 615
8172.84 607
8173.70 618
8174.55 583
8175.40 607
8176.26 604
8177.11 614
8177.96 647
8178.82 592
8179.67 635
8180.52 563
8181.38 567
8182.23 556
8183.08 625
8183.94 577
8184.79 605
8185.65 620
8186.50 626
8187.35 594
8188.21 607
8189.06 591
8189.92 656
8190.77 610
8191.63 576
8192.48 584
8193.33 570
8194.19 570
8195.04 596
8195.90 613
8196.75 661
8197.61 607
8198.46 588
8199.32 591
8200.17 571
8201.02 621
8201.88 581
8202.73 555
8203.59 603
8204.44 576
8205.30 559
8206.15 635
8207.01 594
8207.86 657
8208.72 720
8209.57 612
8210.43 599
8211.29 577
8212.14 570
8213.00 574
8213.85 588
8214.71 633
8215.56 604
8216.42 580
8217.27 613
8218.13 647
8218.98 573
8219.84 669
8220.70 637
8221.55 644
8222.41 672
8223.26 686
8224.12 683
8224.98 651
8225.83 556
8226.69 658
8227.54 678
8228.40 646
8229.26 673
8230.11 637
8230.97 596
8231.83 618
8232.68 526
8233.54 533
8234.39 577
8235.25 625
8236.11 624
8236.96 598
8237.82 568
8238.68 649
8239.53 599
8240.39 610
8241.25 581
8242.11 562
8242.96 563
8243.82 564
8244.68 587
8245.53 598
8246.39 554
8247.25 586
8248.10 596
8248.96 560
8249.82 608
8250.68 573
8251.53 589
8252.39 569
8253.25 561
8254.11 589
8254.96 652
8255.82 582
8256.68 537
8257.54 542
8258.39 630
8259.25 635
8260.11 641
8260.97 580
8261.83 605
8262.68 572
8263.54 562
8264.40 615
8265.26 649
8266.12 580
8266.97 627
8267.83 667
8268.69 592
8269.55 546
8270.41 641
8271.27 579
8272.12 603
8272.98 630
8273.84 591
8274.70 603
8275.56 570
8276.42 657
8277.28 781
8278.13 651
8278.99 642
8279.85 717
8280.71 614
8281.57 591
8282.43 671
8283.29 672
8284.15 666
8285.01 673
8285.87 600
8286.72 618
8287.58 633
8288.44 681
8289.30 673
8290.16 665
8291.02 632
8291.88 650
8292.74 705
8293.60 703
8294.46 685
8295.32 651
8296.18 744
8297.04 684
8297.90 645
8298.76 594
8299.62 652
8300.48 639
8301.34 575
8302.20 573
8303.06 631
8303.92 670
8304.78 629
8305.64 600
8306.50 629
8307.36 641
8308.22 613
8309.08 627
8309.94 600
8310.80 673
8311.66 650
8312.52 609
8313.38 614
8314.24 600
8315.10 581
8315.96 633
8316.83 661
8317.69 557
8318.55 612
8319.41 653
8320.27 669
8321.13 663
8321.99 637
8322.85 625
8323.71 637
8324.57 569
8325.44 536
8326.30 632
8327.16 651
8328.02 645
8328.88 625
8329.74 651
8330.60 677
8331.47 585
8332.33 603
8333.19 626
8334.05 588
8334.91 555
8335.77 607
8336.64 640
8337.50 618
8338.36 613
8339.22 629
8340.08 610
8340.94 639
8341.81 636
8342.67 561
8343.53 592
8344.39 697
8345.26 669
8346.12 614
8346.98 600
8347.84 647
8348.71 621
8349.57 631
8350.43 627
8351.29 601
8352.16 643
8353.02 746
8353.88 663
8354.74 675
8355.61 676
8356.47 657
8357.33 645
8358.19 659
8359.06 663
8359.92 640
8360.78 586
8361.65 647
8362.51 665
8363.37 655
8364.24 696
8365.10 727
8365.96 709
8366.83 580
8367.69 640
8368.55 681
8369.42 661
8370.28 659
8371.14 665
8372.01 648
8372.87 647
8373.73 670
8374.60 644
8375.46 650
8376.33 646
8377.19 619
8378.05 657
8378.92 703
8379.78 693
8380.65 619
8381.51 638
8382.37 647
8383.24 695
8384.10 729
8384.97 723
8385.83 727
8386.70 723
8387.56 712
8388.42 693
8389.29 690
8390.15 676
8391.02 656
8391.88 699
8392.75 633
8393.61 747
8394.48 786
8395.34 760
8396.21 641
8397.07 664
8397.94 740
8398.80 747
8399.67 703
8400.53 732
8401.40 736
8402.26 699
8403.13 826
8403.99 802
8404.86 754
8405.72 824
8406.59 840
8407.45 680
8408.32 712
8409.19 777
8410.05 776
8410.92 752
8411.78 829
8412.65 781
8413.51 769
8414.38 806
8415.25 835
8416.11 826
8416.98 778
8417.84 753
8418.71 734
8419.58 752
8420.44 795
8421.31 835
8422.17 829
8423.04 823
8423.91 852
8424.77 861
8425.64 824
8426.51 816
8427.37 833
8428.24 842
8429.11 884
8429.97 861
8430.84 918
8431.71 971
8432.57 895
8433.44 831
8434.31 957
8435.17 1026
8436.04 960
8436.91 1001
8437.77 1047
8438.64 1057
8439.51 969
8440.38 1022
8441.24 1098
8442.11 1203
8442.98 1127
8443.84 1165
8444.71 1230
8445.58 1255
8446.45 1227
8447.31 1225
8448.18 1176
8449.05 1155
8449.92 1209
8450.78 1162
8451.65 1282
8452.52 1228
8453.39 1342
8454.26 1480
8455.12 1729
8455.99 1994
8456.86 2218
8457.73 2556
8458.60 2754
8459.46 2730
8460.33 2603
8461.20 2285
8462.07 2024
8462.94 1778
8463.81 1647
8464.67 1463
8465.54 1321
8466.41 1127
8467.28 1137
8468.15 1115
8469.02 1048
8469.89 1022
8470.75 1045
8471.62 991
8472.49 1042
8473.36 963
8474.23 961
8475.10 1003
8475.97 951
8476.84 1057
8477.71 972
8478.57 952
8479.44 984
8480.31 983
8481.18 974
8482.05 956
8482.92 1023
8483.79 1085
8484.66 1075
8485.53 1175
8486.40 1116
8487.27 1127
8488.14 1117
8489.01 1001
8489.88 1000
8490.75 961
8491.62 922
8492.49 941
8493.36 964
8494.23 922
8495.10 983
8495.97 1057
8496.84 1093
8497.71 1019
8498.58 986
8499.45 1011
8500.32 995
8501.19 967
8502.06 955
8502.93 975
8503.80 980
8504.67 922
8505.54 941
8506.41 924
8507.28 1026
8508.15 1023
8509.02 969
8509.89 1022
8510.76 1064
8511.63 1049
8512.51 993
8513.38 1002
8514.25 1009
8515.12 1000
8515.99 983
8516.86 996
8517.73 985
8518.60 1010
8519.47 1022
8520.35 1049
8521.22 998
8522.09 1073
8522.96 1104
8523.83 1190
8524.70 1235
8525.57 1256
8526.45 1571
8527.32 1607
8528.19 1626
8529.06 1581
8529.93 1464
8530.80 1524
8531.68 1452
8532.55 1267
8533.42 1158
8534.29 1132
8535.16 1133
8536.04 1083
8536.91 963
8537.78 1035
8538.65 1078
8539.52 1017
8540.40 969
8541.27 1014
8542.14 1070
8543.01 996
8543.89 932
8544.76 890
8545.63 939
8546.50 927
8547.38 913
8548.25 879
8549.12 854
8549.99 923
8550.87 1026
8551.74 999
8552.61 1118
8553.49 1094
8554.36 1111
8555.23 1110
8556.11 1188
8556.98 1133
8557.85 1157
8558.73 1087
8559.60 1105
8560.47 1025
8561.35 1030
8562.22 978
8563.09 919
8563.97 877
8564.84 912
8565.71 963
8566.59 1009
8567.46 933
8568.33 909
8569.21 911
8570.08 963
8570.96 983
8571.83 906
8572.70 905
8573.58 858
8574.45 894
8575.33 860
8576.20 889
8577.07 983
8577.95 984
8578.82 832
8579.70 939
8580.57 939
8581.45 932
8582.32 995
8583.19 908
8584.07 907
8584.94 963
8585.82 963
8586.69 978
8587.57 926
8588.44 933
8589.32 957
8590.19 974
8591.07 980
8591.94 972
8592.82 986
8593.69 1034
8594.57 978
8595.44 969
8596.32 959
8597.19 979
8598.07 985
8598.94 948
8599.82 1017
8600.69 1048
8601.57 1060
8602.44 1107
8603.32 1140
8604.20 1147
8605.07 1093
8605.95 1181
8606.82 1190
8607.70 1181
8608.57 1185
8609.45 1069
8610.33 1069
8611.20 1080
8612.08 1119
8612.95 1161
8613.83 1172
8614.71 1225
8615.58 1232
8616.46 1154
8617.33 1181
8618.21 1286
8619.09 1213
8619.96 1194
8620.84 1248
8621.72 1270
8622.59 1290
8623.47 1360
8624.35 1331
8625.22 1275
8626.10 1283
8626.98 1332
8627.85 1342
8628.73 1372
8629.61 1485
8630.48 1402
8631.36 1436
8632.24 1402
8633.11 1394
8633.99 1504
8634.87 1410
8635.74 1481
8636.62 1543
8637.50 1416
8638.38 1385
8639.25 1592
8640.13 1562
8641.01 1630
8641.89 1536
8642.76 1462
8643.64 1566
8644.52 1639
8645.40 1658
8646.27 1751
8647.15 1794
8648.03 1879
8648.91 1910
8649.79 1856
8650.66 1939
8651.54 1888
8652.42 1782
8653.30 1850
8654.18 1797
8655.05 1942
8655.93 1966
8656.81 1895
8657.69 1987
8658.57 2064
8659.45 1987
8660.32 2108
8661.20 2274
8662.08 2397
8662.96 2592
8663.84 2906
8664.72 3063
8665.60 3471
8666.47 3581
8667.35 3443
8668.23 3499
8669.11 3204
8669.99 3054
8670.87 2809
8671.75 2840
8672.63 2891
8673.51 2761
8674.38 2949
8675.26 3180
8676.14 3277
8677.02 3291
8677.90 3107
8678.78 2992
8679.66 2769
8680.54 2623
8681.42 2497
8682.30 2221
8683.18 2149
8684.06 2009
8684.94 1948
8685.82 1932
8686.70 1868
8687.58 1882
8688.46 1990
8689.34 2050
8690.22 2374
8691.10 2591
8691.98 2761
8692.86 3264
8693.74 3560
8694.62 3692
8695.50 3573
8696.38 3594
8697.26 3327
8698.14 3010
8699.02 2805
8699.90 2615
8700.78 2238
8701.66 2229
8702.54 2238
8703.42 2168
8704.30 2163
8705.18 2152
8706.06 2156
8706.94 1857
8707.82 1807
8708.71 1743
8709.59 1534
8710.47 1531
8711.35 1555
8712.23 1353
8713.11 1315
8713.99 1336
8714.87 1249
8715.75 1222
8716.64 1167
8717.52 1226
8718.40 1202
8719.28 1125
8720.16 1228
8721.04 1198
8721.92 1217
8722.81 1229
8723.69 1153
8724.57 1161
8725.45 1340
8726.33 1268
8727.21 1258
8728.10 1308
8728.98 1375
8729.86 1253
8730.74 1289
8731.62 1344
8732.51 1361
8733.39 1433
8734.27 1370
8735.15 1292
8736.03 1372
8736.92 1324
8737.80 1285
8738.68 1274
8739.56 1266
8740.45 1195
8741.33 1241
8742.21 1277
8743.09 1200
8743.98 1248
8744.86 1240
8745.74 1254
8746.63 1286
8747.51 1207
8748.39 1164
8749.27 1071
8750.16 1106
8751.04 1264
8751.92 1244
8752.81 1177
8753.69 1245
8754.57 1198
8755.46 1188
8756.34 1163
8757.22 1150
8758.11 1245
8758.99 1273
8759.87 1216
8760.76 1151
8761.64 1104
8762.52 1136
8763.41 1099
8764.29 1104
8765.17 1076
8766.06 1195
8766.94 1244
8767.83 1206
8768.71 1184
8769.59 1177
8770.48 1153
8771.36 1086
8772.25 1118
8773.13 1081
8774.01 1160
8774.90 1087
8775.78 1123
8776.67 1058
8777.55 1127
8778.44 1054
8779.32 1129
8780.20 1180
8781.09 1121
8781.97 1247
8782.86 1237
8783.74 1292
8784.63 1298
8785.51 1346
8786.40 1260
8787.28 1180
8788.17 1158
8789.05 1115
8789.94 989
8790.82 1118
8791.71 1025
8792.59 1002
8793.48 994
8794.36 994
8795.25 969
8796.13 906
8797.02 979
8797.90 969
8798.79 948
8799.67 943
8800.56 999
8801.45 946
8802.33 905
8803.22 857
8804.10 955
8804.99 909
8805.87 894
8806.76 870
8807.65 924
8808.53 813
8809.42 788
8810.30 916
8811.19 964
8812.08 839
8812.96 901
8813.85 914
8814.73 853
8815.62 799
8816.51 820
8817.39 907
8818.28 891
8819.17 800
8820.05 907
8820.94 920
8821.83 872
8822.71 795
8823.60 802
8824.49 856
8825.37 807
8826.26 811
8827.15 843
8828.03 830
8828.92 786
8829.81 737
8830.69 822
8831.58 734
8832.47 868
8833.36 847
8834.24 697
8835.13 702
8836.02 784
8836.90 731
8837.79 701
8838.68 731
8839.57 802
8840.45 784
8841.34 827
8842.23 805
8843.12 746
8844.01 721
8844.89 736
8845.78 766
8846.67 744
8847.56 743
8848.44 780
8849.33 793
8850.22 749
8851.11 753
8852.00 762
8852.88 770
8853.77 704
8854.66 686
8855.55 749
8856.44 758
8857.33 750
8858.21 704
8859.10 739
8859.99 763
8860.88 773
8861.77 706
8862.66 707
8863.55 777
8864.43 658
8865.32 730
8866.21 685
8867.10 709
8867.99 730
8868.88 751
8869.77 711
8870.66 669
8871.55 592
8872.44 639
8873.32 667
8874.21 604
8875.10 699
8875.99 612
8876.88 599
8877.77 671
8878.66 640
8879.55 699
8880.44 704
8881.33 629
8882.22 653
8883.11 673
8884.00 655
8884.89 632
8885.78 635
8886.67 608
8887.56 578
8888.45 576
8889.34 623
8890.23 608
8891.12 572
8892.01 540
8892.90 629
8893.79 621
8894.68 618
8895.57 571
8896.46 623
8897.35 609
8898.24 616
8899.13 659
8900.02 622
8900.91 607
8901.80 634
8902.69 616
8903.58 617
8904.47 557
8905.36 569
8906.26 583
8907.15 547
8908.04 551
8908.93 555
8909.82 567
8910.71 553
8911.60 613
8912.49 628
8913.38 592
8914.28 563
8915.17 605
8916.06 676
8916.95 648
8917.84 585
8918.73 643
8919.62 590
8920.52 546
8921.41 564
8922.30 618
8923.19 589
8924.08 537
8924.97 578
8925.87 577
8926.76 540
8927.65 626
8928.54 583
8929.43 570
8930.33 571
8931.22 607
8932.11 589
8933.00 582
8933.89 534
8934.79 524
8935.68 556
8936.57 555
8937.46 525
8938.36 577
8939.25 566
8940.14 594
8941.03 607
8941.93 637
8942.82 542
8943.71 569
8944.60 549
8945.50 553
8946.39 568
8947.28 580
8948.18 621
8949.07 543
8949.96 489
8950.85 583
8951.75 590
8952.64 502
8953.53 547
8954.43 545
8955.32 520
8956.21 563
8957.11 558
8958.00 585
8958.89 547
8959.79 587
8960.68 579
8961.57 594
8962.47 611
8963.36 559
8964.26 554
8965.15 568
8966.04 506
8966.94 508
8967.83 519
8968.73 514
8969.62 548
8970.51 637
8971.41 622
8972.30 581
8973.20 596
8974.09 526
8974.98 543
8975.88 605
8976.77 545
8977.67 585
8978.56 593
8979.46 559
8980.35 527
8981.25 495
8982.14 548
8983.03 524
8983.93 552
8984.82 578
8985.72 540
8986.61 485
8987.51 579
8988.40 609
8989.30 582
8990.19 541
8991.09 528
8991.98 579
8992.88 599
8993.77 569
8994.67 515
8995.56 491
8996.46 563
8997.36 560
8998.25 516
8999.15 549
9000.04 498
9000.94 487
9001.83 587
9002.73 560
9003.62 553
9004.52 545
9005.42 543
9006.31 530
9007.21 515
9008.10 568
9009.00 505
9009.90 510
9010.79 573
9011.69 511
9012.58 540
9013.48 602
9014.38 475
9015.27 479
9016.17 558
9017.07 559
9017.96 530
9018.86 513
9019.76 567
9020.65 515
9021.55 527
9022.44 511
9023.34 524
9024.24 516
9025.14 531
9026.03 567
9026.93 641
9027.83 555
9028.72 569
9029.62 523
9030.52 568
9031.41 600
9032.31 555
9033.21 566
9034.11 549
9035.00 510
9035.90 489
9036.80 470
9037.69 540
9038.59 511
9039.49 482
9040.39 530
9041.28 541
9042.18 568
9043.08 485
9043.98 532
9044.88 604
9045.77 622
9046.67 571
9047.57 551
9048.47 568
9049.36 521
9050.26 510
9051.16 546
9052.06 557
9052.96 515
9053.86 466
9054.75 498
9055.65 550
9056.55 542
9057.45 513
9058.35 554
9059.25 540
9060.14 557
9061.04 561
9061.94 534
9062.84 578
9063.74 579
9064.64 629
9065.54 589
9066.44 561
9067.33 544
9068.23 509
9069.13 537
9070.03 575
9070.93 564
9071.83 538
9072.73 471
9073.63 490
9074.53 568
9075.43 616
9076.33 566
9077.22 565
9078.12 606
9079.02 554
9079.92 543
9080.82 581
9081.72 579
9082.62 582
9083.52 545
9084.42 602
9085.32 548
9086.22 484
9087.12 462
9088.02 534
9088.92 587
9089.82 661
9090.72 604
9091.62 575
9092.52 512
9093.42 515
9094.32 549
9095.22 558
9096.12 518
9097.02 457
9097.92 576
9098.82 576
9099.72 575
9100.62 576
9101.52 575
9102.43 549
9103.33 589
9104.23 567
9105.13 506
9106.03 505
9106.93 593
9107.83 623
9108.73 646
9109.63 573
9110.53 595
9111.43 531
9112.33 484
9113.24 466
9114.14 534
9115.04 514
9115.94 552
9116.84 513
9117.74 509
9118.64 529
9119.55 550
9120.45 519
9121.35 480
9122.25 573
9123.15 517
9124.05 485
9124.96 502
9125.86 592
9126.76 573
9127.66 544
9128.56 594
9129.46 566
9130.37 526
9131.27 510
9132.17 483
9133.07 485
9133.97 529
9134.88 549
9135.78 534
9136.68 542
9137.58 491
9138.49 500
9139.39 524
9140.29 507
9141.19 539
9142.10 578
9143.00 551
9143.90 594
9144.80 575
9145.71 517
9146.61 496
9147.51 544
9148.42 612
9149.32 616
9150.22 509
9151.12 507
9152.03 520
9152.93 543
9153.83 466
9154.74 479
9155.64 607
9156.54 546
9157.45 490
9158.35 570
9159.25 572
9160.16 562
9161.06 597
9161.96 570
9162.87 540
9163.77 519
9164.68 531
9165.58 552
9166.48 594
9167.39 568
9168.29 584
9169.19 553
9170.10 576
9171.00 587
9171.91 557
9172.81 578
9173.72 578
9174.62 517
9175.52 491
9176.43 527
9177.33 561
9178.24 574
9179.14 541
9180.05 518
9180.95 598
9181.85 617
9182.76 582
9183.66 534
9184.57 554
9185.47 517
9186.38 520
9187.28 518
9188.19 557
9189.09 604
9190.00 526
9190.90 542
9191.81 612
9192.71 548
9193.62 551
9194.52 557
9195.43 546
9196.33 541
9197.24 546
9198.14 633
9199.05 608
9199.96 545
9200.86 576
9201.77 545
9202.67 640
9203.58 599
9204.48 512
9205.39 564
9206.29 562
9207.20 588
9208.11 555
9209.01 546
9209.92 538
9210.82 558
9211.73 549
9212.64 489
9213.54 540
9214.45 584
9215.35 554
9216.26 538
9217.17 516
9218.07 541
9218.98 547
9219.89 539
9220.79 567
9221.70 543
9222.61 589
9223.51 570
9224.42 514
9225.33 506
9226.23 538
9227.14 537
9228.05 573
9228.95 571
9229.86 573
9230.77 566
9231.67 546
9232.58 535
9233.49 546
9234.40 578
9235.30 535
9236.21 505
9237.12 506
9238.02 503
9238.93 475
9239.84 510
9240.75 487
9241.65 506
9242.56 509
9243.47 539
9244.38 494
9245.28 469
9246.19 540
9247.10 475
9248.01 472
9248.92 514
9249.82 503
9250.73 507
9251.64 481
9252.55 471
9253.46 506
9254.36 555
9255.27 520
9256.18 468
9257.09 558
9258.00 526
9258.90 492
9259.81 486
9260.72 525
9261.63 546
9262.54 494
9263.45 506
9264.36 516
9265.26 596
9266.17 526
9267.08 506
9267.99 511
9268.90 502
9269.81 454
9270.72 513
9271.63 507
9272.54 473
9273.44 483
9274.35 536
9275.26 554
9276.17 552
9277.08 549
9277.99 550
9278.90 521
9279.81 628
9280.72 600
9281.63 530
9282.54 542
9283.45 545
9284.36 555
9285.27 496
9286.18 557
9287.09 570
9288.00 580
9288.91 571
9289.82 536
9290.73 540
9291.64 552
9292.55 484
9293.46 500
9294.37 530
9295.28 580
9296.19 587
9297.10 531
9298.01 507
9298.92 566
9299.83 562
9300.74 580
9301.65 553
9302.56 546
9303.47 561
9304.38 530
9305.29 526
9306.20 552
9307.11 521
9308.02 554
9308.93 544
9309.84 604
9310.75 572
9311.67 537
9312.58 569
9313.49 594
9314.40 520
9315.31 569
9316.22 594
9317.13 516
9318.04 530
9318.95 546
9319.87 489
9320.78 490
9321.69 579
9322.60 569
9323.51 524
9324.42 530
9325.34 593
9326.25 556
9327.16 569
9328.07 538
9328.98 556
9329.89 514
9330.81 560
9331.72 504
9332.63 538
9333.54 568
9334.45 591
9335.37 635
9336.28 536
9337.19 571
9338.10 542
9339.01 550
9339.93 550
9340.84 510
9341.75 574
9342.66 495
9343.58 510
9344.49 569
9345.40 561
9346.31 531
9347.23 497
9348.14 580
9349.05 554
9349.97 577
9350.88 562
9351.79 585
9352.70 573
9353.62 568
9354.53 540
9355.44 579
9356.36 600
9357.27 504
9358.18 545
9359.10 569
9360.01 563
9360.92 539
9361.84 518
9362.75 518
9363.66 526
9364.58 580
9365.49 592
9366.40 543
9367.32 522
9368.23 547
9369.15 519
9370.06 583
9370.97 542
9371.89 548
9372.80 593
9373.71 623
9374.63 579
9375.54 570
9376.46 556
9377.37 576
9378.29 547
9379.20 527
9380.11 640
9381.03 574
9381.94 563
9382.86 633
9383.77 607
9384.69 541
9385.60 562
9386.51 558
9387.43 586
9388.34 573
9389.26 613
9390.17 602
9391.09 643
9392.00 690
9392.92 650
9393.83 630
9394.75 619
9395.66 715
9396.58 597
9397.49 622
9398.41 635
9399.32 600
9400.24 623
9401.15 632
9402.07 566
9402.99 615
9403.90 618
9404.82 640
9405.73 589
9406.65 636
9407.56 625
9408.48 561
9409.39 650
9410.31 599
9411.23 640
9412.14 622
9413.06 635
9413.97 670
9414.89 616
9415.81 677
9416.72 651
9417.64 619
9418.55 592
9419.47 612
9420.39 605
9421.30 625
9422.22 600
9423.14 670
9424.05 687
9424.97 724
9425.89 656
9426.80 661
9427.72 649
9428.64 677
9429.55 700
9430.47 706
9431.39 646
9432.30 687
9433.22 689
9434.14 649
9435.05 671
9435.97 680
9436.89 677
9437.80 678
9438.72 665
9439.64 748
9440.56 776
9441.47 742
9442.39 810
9443.31 770
9444.23 782
9445.14 841
9446.06 814
9446.98 784
9447.90 746
9448.81 779
9449.73 763
9450.65 735
9451.57 755
9452.48 831
9453.40 852
9454.32 895
9455.24 945
9456.16 952
9457.07 929
9457.99 875
9458.91 870
9459.83 824
9460.75 806
9461.66 706
9462.58 721
9463.50 733
9464.42 775
9465.34 730
9466.26 701
9467.18 742
9468.09 738
9469.01 717
9469.93 689
9470.85 704
9471.77 718
9472.69 697
9473.61 635
9474.53 709
9475.44 725
9476.36 664
9477.28 756
9478.20 785
9479.12 726
9480.04 735
9480.96 761
9481.88 747
9482.80 784
9483.72 785
9484.64 734
9485.56 750
9486.47 745
9487.39 705
9488.31 717
9489.23 725
9490.15 731
9491.07 718
9491.99 759
9492.91 774
9493.83 735
9494.75 715
9495.67 683
9496.59 706
9497.51 686
9498.43 677
9499.35 665
9500.27 678
9501.19 730
9502.11 758
9503.03 741
9503.95 698
9504.87 730
9505.79 741
9506.71 790
9507.64 814
9508.56 758
9509.48 721
9510.40 775
9511.32 812
9512.24 800
9513.16 785
9514.08 789
9515.00 754
9515.92 722
9516.84 707
9517.76 794
9518.68 787
9519.61 821
9520.53 847
9521.45 842
9522.37 878
9523.29 841
9524.21 899
9525.13 884
9526.05 873
9526.98 850
9527.90 868
9528.82 810
9529.74 769
9530.66 827
9531.58 795
9532.51 843
9533.43 826
9534.35 818
9535.27 818
9536.19 811
9537.11 826
9538.04 831
9538.96 853
9539.88 840
9540.80 812
9541.73 859
9542.65 859
9543.57 855
9544.49 847
9545.41 821
9546.34 852
9547.26 847
9548.18 854
9549.10 810
9550.03 876
9550.95 897
9551.87 888
9552.79 902
9553.72 863
9554.64 903
9555.56 879
9556.49 942
9557.41 904
9558.33 890
9559.25 822
9560.18 849
9561.10 874
9562.02 917
9562.95 899
9563.87 875
9564.79 917
9565.72 853
9566.64 920
9567.56 892
9568.49 837
9569.41 911
9570.33 934
9571.26 891
9572.18 873
9573.11 920
9574.03 918
9574.95 953
9575.88 892
9576.80 918
9577.72 961
9578.65 879
9579.57 890
9580.50 976
9581.42 931
9582.34 942
9583.27 949
9584.19 979
9585.12 917
9586.04 962
9586.97 1012
9587.89 967
9588.81 969
9589.74 1011
9590.66 1004
9591.59 1058
9592.51 981
9593.44 964
9594.36 1003
9595.29 1054
9596.21 1026
9597.14 1021
9598.06 1124
9598.99 1164
9599.91 1241
9600.84 1220
9601.76 1290
9602.69 1248
9603.61 1214
9604.54 1306
9605.46 1176
9606.39 1158
9607.31 1149
9608.24 1173
9609.16 1211
9610.09 1199
9611.01 1086
9611.94 1078
9612.87 1175
9613.79 1101
9614.72 1070
9615.64 1118
9616.57 1131
9617.49 1185
9618.42 1156
9619.35 1135
9620.27 1101
9621.20 1107
9622.12 1093
9623.05 1113
9623.98 1112
9624.90 1180
9625.83 1177
9626.76 1186
9627.68 1167
9628.61 1221
9629.53 1220
9630.46 1128
9631.39 1205
9632.31 1230
9633.24 1217
9634.17 1222
9635.09 1226
9636.02 1234
9636.95 1262
9637.87 1284
9638.80 1269
9639.73 1324
9640.65 1357
9641.58 1323
9642.51 1383
9643.44 1449
9644.36 1414
9645.29 1508
9646.22 1510
9647.14 1476
9648.07 1512
9649.00 1535
9649.93 1485
9650.85 1490
9651.78 1541
9652.71 1462
9653.64 1442
9654.56 1457
9655.49 1400
9656.42 1403
9657.35 1451
9658.27 1467
9659.20 1452
9660.13 1355
9661.06 1403
9661.99 1433
9662.91 1443
9663.84 1405
9664.77 1389
9665.70 1368
9666.63 1404
9667.56 1418
9668.48 1539
9669.41 1607
9670.34 1507
9671.27 1414
9672.20 1549
9673.13 1604
9674.05 1658
9674.98 1639
9675.91 1522
9676.84 1510
9677.77 1601
9678.70 1573
9679.63 1608
9680.56 1641
9681.48 1615
9682.41 1584
9683.34 1708
9684.27 1684
9685.20 1633
9686.13 1594
9687.06 1696
9687.99 1692
9688.92 1692
9689.85 1713
9690.78 1723
9691.71 1798
9692.63 1739
9693.56 1681
9694.49 1650
9695.42 1727
9696.35 1677
9697.28 1852
9698.21 1920
9699.14 2007
9700.07 2173
9701.00 2178
9701.93 2223
9702.86 2229
9703.79 2245
9704.72 2161
9705.65 1993
9706.58 1921
9707.51 1891
9708.44 1763
9709.37 1818
9710.30 1669
9711.23 1720
9712.16 1828
9713.09 1936
9714.02 1881
9714.95 1962
9715.89 1931
9716.82 2061
9717.75 2116
9718.68 2038
9719.61 2055
9720.54 1963
9721.47 1713
9722.40 1705
9723.33 1583
9724.26 1556
9725.19 1443
9726.12 1420
9727.06 1399
9727.99 1352
9728.92 1370
9729.85 1406
9730.78 1425
9731.71 1382
9732.64 1369
9733.57 1415
9734.51 1467
9735.44 1389
9736.37 1365
9737.30 1403
9738.23 1401
9739.16 1298
9740.10 1382
9741.03 1283
9741.96 1241
9742.89 1124
9743.82 1212
9744.75 1222
9745.69 1213
9746.62 1153
9747.55 1106
9748.48 1133
9749.41 1152
9750.35 1092
9751.28 1174
9752.21 1074
9753.14 1081
9754.08 1161
9755.01 1173
9755.94 1138
9756.87 1070
9757.81 1020
9758.74 1154
9759.67 1120
9760.60 1111
9761.54 1137
9762.47 1173
9763.40 1068
9764.34 1118
9765.27 1081
9766.20 1067
9767.13 1064
9768.07 1072
9769.00 1173
9769.93 1225
9770.87 1077
9771.80 1147
9772.73 1197
9773.67 1208
9774.60 1195
9775.53 1113
9776.47 1039
9777.40 1031
9778.33 1065
9779.27 1098
9780.20 1104
9781.14 1097
9782.07 1049
9783.00 997
9783.94 1112
9784.87 1129
9785.80 1078
9786.74 1082
9787.67 1199
9788.61 1054
9789.54 1024
9790.47 1003
9791.41 1034
9792.34 1013
9793.28 987
9794.21 924
9795.15 895
9796.08 995
9797.01 997
9797.95 939
9798.88 963
9799.82 995
9800.75 1082
9801.69 1044
9802.62 944
9803.56 954
9804.49 974
9805.43 960
9806.36 960
9807.30 847
9808.23 881
9809.17 879
9810.10 919
9811.04 862
9811.97 841
9812.91 877
9813.84 833
9814.78 865
9815.71 950
9816.65 906
9817.58 874
9818.52 869
9819.46 874
9820.39 882
9821.33 877
9822.26 833
9823.20 875
9824.13 838
9825.07 700
9826.00 760
9826.94 840
9827.88 819
9828.81 855
9829.75 782
9830.68 800
9831.62 861
9832.56 827
9833.49 822
9834.43 732
9835.37 772
9836.30 751
9837.24 757
9838.17 808
9839.11 831
9840.05 741
9840.98 748
9841.92 760
9842.86 734
9843.79 744
9844.73 699
9845.67 702
9846.60 663
9847.54 755
9848.48 725
9849.42 726
9850.35 796
9851.29 790
9852.23 789
9853.16 699
9854.10 756
9855.04 750
9855.98 812
9856.91 777
9857.85 744
9858.79 770
9859.72 748
9860.66 753
9861.60 846
9862.54 748
9863.47 715
9864.41 725
9865.35 719
9866.29 703
9867.23 675
9868.16 685
9869.10 760
9870.04 681
9870.98 648
9871.92 622
9872.85 721
9873.79 722
9874.73 744
9875.67 705
9876.61 681
9877.54 718
9878.48 704
9879.42 713
9880.36 684
9881.30 706
9882.24 712
9883.18 804
9884.11 800
9885.05 709
9885.99 684
9886.93 694
9887.87 666
9888.81 689
9889.75 670
9890.69 669
9891.62 697
9892.56 647
9893.50 618
9894.44 688
9895.38 716
9896.32 680
9897.26 694
9898.20 613
9899.14 630
9900.08 617
9901.02 746
9901.96 673
9902.90 668
9903.83 657
9904.77 667
9905.71 714
9906.65 661
9907.59 649
9908.53 733
9909.47 694
9910.41 690
9911.35 672
9912.29 658
9913.23 687
9914.17 687
9915.11 618
9916.05 693
9916.99 678
9917.93 728
9918.87 705
9919.81 680
9920.75 666
9921.69 636
9922.64 710
9923.58 760
9924.52 819
9925.46 768
9926.40 830
9927.34 909
9928.28 976
9929.22 1040
9930.16 984
9931.10 943
9932.04 895
9932.98 889
9933.92 819
9934.87 731
9935.81 734
9936.75 761
9937.69 659
9938.63 666
9939.57 734
9940.51 704
9941.45 648
9942.39 654
9943.34 633
9944.28 624
9945.22 688
9946.16 645
9947.10 687
9948.04 652
9948.99 744
9949.93 798
9950.87 814
9951.81 724
9952.75 681
9953.69 682
9954.64 789
9955.58 759
9956.52 730
9957.46 754
9958.41 713
9959.35 730
9960.29 673
9961.23 627
9962.17 660
9963.12 654
9964.06 625
9965.00 587
9965.94 555
9966.89 649
9967.83 635
9968.77 630
9969.71 626
9970.66 609
9971.60 603
9972.54 577
9973.49 595
9974.43 592
9975.37 615
9976.31 592
9977.26 655
9978.20 583
9979.14 568
9980.09 608
9981.03 586
9981.97 639
9982.92 651
9983.86 650
9984.80 593
9985.75 631
9986.69 594
9987.63 543
9988.58 581
9989.52 610
9990.46 597
9991.41 615
9992.35 578
9993.30 597
9994.24 589
9995.18 573
9996.13 621
9997.07 626
9998.02 577
9998.96 582
9999.90 576
10000.85 631
10001.79 606
10002.74 575
10003.68 641
10004.62 599
10005.57 582
10006.51 600
10007.46 591
10008.40 600
10009.35 616
10010.29 558
10011.24 531
10012.18 633
10013.13 607
10014.07 603
10015.01 590
10015.96 573
10016.90 628
10017.85 586
10018.79 573
10019.74 530
10020.68 518
10021.63 583
10022.58 585
10023.52 620
10024.47 569
10025.41 579
10026.36 606
10027.30 651
10028.25 633
10029.19 601
10030.14 583
10031.08 578
10032.03 605
10032.98 639
10033.92 572
10034.87 579
10035.81 551
10036.76 552
10037.70 590
10038.65 541
10039.60 560
10040.54 629
10041.49 597
10042.43 524
10043.38 512
10044.33 551
10045.27 586
10046.22 547
10047.17 534
10048.11 572
10049.06 662
10050.00 588
10050.95 614
10051.90 547
10052.84 538
10053.79 557
10054.74 539
10055.68 561
10056.63 551
10057.58 600
10058.52 541
10059.47 571
10060.42 604
10061.37 519
10062.31 549
10063.26 565
10064.21 526
10065.15 564
10066.10 542
10067.05 530
10068.00 529
10068.94 525
10069.89 568
10070.84 483
10071.79 535
10072.73 550
10073.68 512
10074.63 539
10075.58 526
10076.52 487
10077.47 535
10078.42 556
10079.37 509
10080.32 517
10081.26 549
10082.21 523
10083.16 530
10084.11 545
10085.06 553
10086.00 588
10086.95 528
10087.90 551
10088.85 556
10089.80 566
10090.75 553
10091.69 534
10092.64 558
10093.59 545
10094.54 546
10095.49 521
10096.44 564
10097.39 553
10098.33 532
10099.28 563
10100.23 562
10101.18 575
10102.13 532
10103.08 589
10104.03 560
10104.98 550
10105.93 587
10106.87 573
10107.82 569
10108.77 507
10109.72 527
10110.67 522
10111.62 571
10112.57 546
10113.52 551
10114.47 553
10115.42 540
10116.37 573
10117.32 534
10118.27 579
10119.22 496
10120.17 580
10121.12 584
10122.07 560
10123.02 566
10123.97 553
10124.92 554
10125.87 544
10126.82 548
10127.77 514
10128.72 536
10129.67 555
10130.62 542
10131.57 552
10132.52 570
10133.47 541
10134.42 589
10135.37 636
10136.32 578
10137.27 555
10138.22 556
10139.17 545
10140.12 566
10141.07 550
10142.02 617
10142.98 637
10143.93 586
10144.88 617
10145.83 606
10146.78 510
10147.73 571
10148.68 600
10149.63 571
10150.58 546
10151.54 604
10152.49 631
10153.44 602
10154.39 557
10155.34 604
10156.29 659
10157.24 597
10158.20 690
10159.15 633
10160.10 578
10161.05 542
10162.00 603
10162.95 640
10163.91 617
10164.86 664
10165.81 689
10166.76 679
10167.71 631
10168.67 635
10169.62 616
10170.57 705
10171.52 656
10172.47 622
10173.43 643
10174.38 638
10175.33 632
10176.28 619
10177.24 668
10178.19 632
10179.14 711
10180.09 715
10181.05 729
10182.00 731
10182.95 721
10183.90 674
10184.86 686
10185.81 648
10186.76 690
10187.72 685
10188.67 682
10189.62 678
10190.58 692
10191.53 694
10192.48 651
10193.43 671
10194.39 793
10195.34 700
10196.29 672
10197.25 680
10198.20 726
10199.16 695
10200.11 609
10201.06 728
10202.02 725
10202.97 721
10203.92 724
10204.88 719
10205.83 742
10206.78 780
10207.74 768
10208.69 799
10209.65 811
10210.60 782
10211.55 775
10212.51 747
10213.46 773
10214.42 721
10215.37 706
10216.33 691
10217.28 665
10218.23 632
10219.19 644
10220.14 634
10221.10 666
10222.05 664
10223.01 617
10223.96 666
10224.92 644
10225.87 608
10226.83 673
10227.78 632
10228.74 607
10229.69 645
10230.65 638
10231.60 694
10232.56 699
10233.51 739
10234.47 799
10235.42 793
10236.38 782
10237.33 839
10238.29 832
10239.24 879
10240.20 830
10241.15 750
10242.11 720
10243.06 696
10244.02 715
10244.98 683
10245.93 641
10246.89 649
10247.84 629
10248.80 567
10249.75 628
10250.71 604
10251.67 589
10252.62 606
10253.58 671
10254.53 620
10255.49 600
10256.45 666
10257.40 588
10258.36 602
10259.32 628
10260.27 579
10261.23 572
10262.18 585
10263.14 551
10264.10 542
10265.05 567
10266.01 548
10266.97 594
10267.92 592
10268.88 592
10269.84 581
10270.79 570
10271.75 570
10272.71 597
10273.67 603
10274.62 555
10275.58 606
10276.54 596
10277.49 602
10278.45 532
10279.41 528
10280.37 546
10281.32 560
10282.28 492
10283.24 523
10284.19 549
10285.15 578
10286.11 518
10287.07 536
10288.03 519
10288.98 513
10289.94 575
10290.90 630
10291.86 590
10292.81 542
10293.77 560
10294.73 600
10295.69 663
10296.65 603
10297.60 577
10298.56 566
10299.52 540
10300.48 570
10301.44 600
10302.40 586
10303.35 537
10304.31 580
10305.27 560
10306.23 498
10307.19 563
10308.15 546
10309.10 520
10310.06 566
10311.02 556
10311.98 565
10312.94 546
10313.90 626
10314.86 634
10315.82 591
10316.78 550
10317.73 508
10318.69 526
10319.65 561
10320.61 505
10321.57 555
10322.53 492
10323.49 503
10324.45 508
10325.41 547
10326.37 565
10327.33 553
10328.29 552
10329.25 600
10330.21 570
10331.17 579
10332.13 601
10333.09 635
10334.04 605
10335.00 598
10335.96 550
10336.92 542
10337.88 514
10338.84 511
10339.80 490
10340.76 500
10341.72 494
10342.68 553
10343.65 506
10344.61 517
10345.57 588
10346.53 553
10347.49 544
10348.45 496
10349.41 522
10350.37 520
10351.33 563
10352.29 542
10353.25 526
10354.21 478
10355.17 443
10356.13 492
10357.09 532
10358.05 496
10359.02 479
10359.98 466
10360.94 515
10361.90 540
10362.86 478
10363.82 509
10364.78 506
10365.74 495
10366.70 476
10367.67 510
10368.63 459
10369.59 514
10370.55 498
10371.51 481
10372.47 466
10373.43 485
10374.40 513
10375.36 546
10376.32 460
10377.28 470
10378.24 486
10379.21 453
10380.17 488
10381.13 498
10382.09 481
10383.05 496
10384.02 520
10384.98 484
10385.94 436
10386.90 509
10387.86 488
10388.83 474
10389.79 518
10390.75 498
10391.71 474
10392.68 504
10393.64 507
10394.60 442
10395.56 456
10396.53 426
10397.49 463
10398.45 441
10399.42 477
10400.38 439
10401.34 421
10402.30 469
10403.27 483
10404.23 499
10405.19 461
10406.16 499
10407.12 467
10408.08 458
10409.05 480
10410.01 478
10410.97 441
10411.94 449
10412.90 472
10413.86 451
10414.83 437
10415.79 523
10416.75 462
10417.72 513
10418.68 529
10419.65 507
10420.61 513
10421.57 578
10422.54 608
10423.50 548
10424.46 524
10425.43 506
10426.39 431
10427.36 452
10428.32 481
10429.29 445
10430.25 423
10431.21 462
10432.18 458
10433.14 460
10434.11 366
10435.07 389
10436.04 428
10437.00 479
10437.97 492
10438.93 453
10439.90 490
10440.86 490
10441.82 460
10442.79 421
10443.75 407
10444.72 501
10445.68 475
10446.65 465
10447.61 481
10448.58 482
10449.54 439
10450.51 458
10451.48 506
10452.44 421
10453.41 479
10454.37 440
10455.34 476
10456.30 477
10457.27 418
10458.23 447
10459.20 434
10460.16 514
10461.13 526
10462.10 471
10463.06 501
10464.03 454
10464.99 435
10465.96 374
10466.93 460
10467.89 447
10468.86 488
10469.82 435
10470.79 473
10471.76 498
10472.72 456
10473.69 492
10474.65 488
10475.62 476
10476.59 470
10477.55 438
10478.52 543
10479.49 472
10480.45 483
10481.42 471
10482.39 482
10483.35 476
10484.32 497
10485.29 506
10486.25 514
10487.22 500
10488.19 489
10489.15 529
10490.12 524
10491.09 496
10492.06 496
10493.02 418
10493.99 439
10494.96 455
10495.92 418
10496.89 460
10497.86 460
10498.83 490
10499.79 447
10500.76 466
10501.73 415
10502.70 445
10503.66 508
10504.63 480
10505.60 472
10506.57 483
10507.54 486
10508.50 452
10509.47 459
10510.44 519
10511.41 463
10512.38 498
10513.34 512
10514.31 480
10515.28 453
10516.25 448
10517.22 538
10518.19 437
10519.15 468
10520.12 457
10521.09 476
10522.06 455
10523.03 474
10524.00 438
10524.96 492
10525.93 474
10526.90 452
10527.87 462
10528.84 500
10529.81 479
10530.78 510
10531.75 510
10532.72 506
10533.68 488
10534.65 483
10535.62 457
10536.59 475
10537.56 540
10538.53 433
10539.50 454
10540.47 443
10541.44 494
10542.41 485
10543.38 543
10544.35 523
10545.32 452
10546.29 458
10547.26 466
10548.23 486
10549.20 501
10550.17 474
10551.13 488
10552.10 483
10553.07 533
10554.04 509
10555.01 479
10555.98 469
10556.96 469
10557.93 448
10558.90 448
10559.87 498
10560.84 530
10561.81 525
10562.78 479
10563.75 535
10564.72 529
10565.69 511
10566.66 530
10567.63 562
10568.60 511
10569.57 496
10570.54 553
10571.51 557
10572.48 482
10573.45 538
10574.42 545
10575.40 486
10576.37 548
10577.34 514
10578.31 470
10579.28 497
10580.25 530
10581.22 497
10582.19 476
10583.17 506
10584.14 485
10585.11 476
10586.08 503
10587.05 534
10588.02 560
10588.99 473
10589.97 470
10590.94 561
10591.91 560
10592.88 504
10593.85 545
10594.82 571
10595.80 572
10596.77 563
10597.74 497
10598.71 562
10599.68 553
10600.66 498
10601.63 485
10602.60 496
10603.57 499
10604.55 546
10605.52 535
10606.49 555
10607.46 554
10608.44 584
10609.41 564
10610.38 617
10611.35 595
10612.33 595
10613.30 625
10614.27 610
10615.24 599
10616.22 524
10617.19 568
10618.16 587
10619.14 575
10620.11 569
10621.08 586
10622.05 593
10623.03 566
10624.00 517
10624.97 534
10625.95 551
10626.92 587
10627.89 551
10628.87 572
10629.84 528
10630.81 531
10631.79 448
10632.76 486
10633.74 551
10634.71 467
10635.68 515
10636.66 588
10637.63 559
10638.60 552
10639.58 542
10640.55 583
10641.53 671
10642.50 656
10643.47 619
10644.45 607
10645.42 614
10646.40 643
10647.37 682
10648.35 539
10649.32 594
10650.29 535
10651.27 532
10652.24 503
10653.22 525
10654.19 477
10655.17 488
10656.14 467
10657.12 507
10658.09 509
10659.07 466
10660.04 474
10661.02 517
10661.99 514
10662.97 465
10663.94 480
10664.92 504
10665.89 496
10666.87 465
10667.84 478
10668.82 505
10669.79 512
10670.77 443
10671.74 504
10672.72 512
10673.69 484
10674.67 449
10675.65 474
10676.62 488
10677.60 543
10678.57 528
10679.55 491
10680.52 487
10681.50 495
10682.48 489
10683.45 482
10684.43 521
10685.40 537
10686.38 506
10687.36 544
10688.33 484
10689.31 456
10690.28 431
10691.26 438
10692.24 449
10693.21 447
10694.19 443
10695.17 484
10696.14 514
10697.12 461
10698.10 449
10699.07 444
10700.05 464
10701.03 462
10702.00 521
10702.98 468
10703.96 518
10704.93 444
10705.91 470
10706.89 524
10707.86 475
10708.84 495
10709.82 463
10710.80 529
10711.77 520
10712.75 505
10713.73 507
10714.70 505
10715.68 476
10716.66 486
10717.64 499
10718.61 505
10719.59 500
10720.57 504
10721.55 494
10722.53 503
10723.50 512
10724.48 505
10725.46 524
10726.44 493
10727.41 503
10728.39 464
10729.37 452
10730.35 448
10731.33 488
10732.31 478
10733.28 440
10734.26 473
10735.24 460
10736.22 440
10737.20 496
10738.17 514
10739.15 487
10740.13 459
10741.11 462
10742.09 489
10743.07 490
10744.05 422
10745.03 471
10746.00 511
10746.98 514
10747.96 522
10748.94 477
10749.92 458
10750.90 420
10751.88 504
10752.86 474
10753.84 460
10754.82 428
10755.79 444
10756.77 450
10757.75 481
10758.73 401
10759.71 457
10760.69 490
10761.67 485
10762.65 440
10763.63 499
10764.61 484
10765.59 449
10766.57 496
10767.55 492
10768.53 507
10769.51 480
10770.49 479
10771.47 473
10772.45 508
10773.43 503
10774.41 510
10775.39 508
10776.37 596
10777.35 525
10778.33 500
10779.31 533
10780.29 513
10781.27 520
10782.25 539
10783.23 529
10784.21 498
10785.19 550
10786.17 528
10787.15 509
10788.13 533
10789.12 514
10790.10 464
10791.08 499
10792.06 398
10793.04 437
10794.02 458
10795.00 535
10795.98 492
10796.96 481
10797.94 439
10798.93 535
10799.91 559
10800.89 523
10801.87 496
10802.85 510
10803.83 480
10804.81 537
10805.80 489
10806.78 481
10807.76 462
10808.74 474
10809.72 495
10810.70 519
10811.69 445
10812.67 520
10813.65 540
10814.63 514
10815.61 491
10816.59 442
10817.58 515
10818.56 466
10819.54 559
10820.52 554
10821.51 528
10822.49 516
10823.47 544
10824.45 568
10825.43 548
10826.42 541
10827.40 554
10828.38 518
10829.37 523
10830.35 581
10831.33 551
10832.31 561
10833.30 518
10834.28 509
10835.26 536
10836.24 483
10837.23 516
10838.21 522
10839.19 498
10840.18 529
10841.16 555
10842.14 593
10843.13 590
10844.11 572
10845.09 582
10846.08 608
10847.06 624
10848.04 586
10849.03 617
10850.01 616
10850.99 621
10851.98 632
10852.96 610
10853.94 579
10854.93 641
10855.91 648
10856.90 594
10857.88 564
10858.86 555
10859.85 616
10860.83 565
10861.82 636
10862.80 660
10863.78 672
10864.77 616
10865.75 589
10866.74 625
10867.72 665
10868.71 636
10869.69 680
10870.67 594
10871.66 623
10872.64 669
10873.63 677
10874.61 704
10875.60 659
10876.58 557
10877.57 680
10878.55 619
10879.54 665
10880.52 609
10881.51 684
10882.49 727
10883.48 694
10884.46 631
10885.45 620
10886.43 608
10887.42 617
10888.40 679
10889.39 699
10890.37 648
10891.36 650
10892.34 665
10893.33 698
10894.32 677
10895.30 717
10896.29 741
10897.27 719
10898.26 688
10899.24 710
10900.23 786
10901.22 772
10902.20 753
10903.19 757
10904.17 803
10905.16 819
10906.15 780
10907.13 746
10908.12 802
10909.10 771
10910.09 759
10911.08 782
10912.06 805
10913.05 779
10914.04 835
10915.02 852
10916.01 817
10917.00 832
10917.98 798
10918.97 845
10919.96 816
10920.94 763
10921.93 815
10922.92 781
10923.90 846
10924.89 911
10925.88 906
10926.86 867
10927.85 802
10928.84 835
10929.82 889
10930.81 866
10931.80 815
10932.79 830
10933.77 913
10934.76 883
10935.75 874
10936.74 938
10937.72 912
10938.71 915
10939.70 937
10940.69 954
10941.67 942
10942.66 1002
10943.65 945
10944.64 944
10945.63 1017
10946.61 999
10947.60 1016
10948.59 1006
10949.58 1082
10950.57 1027
10951.55 1025
10952.54 1018
10953.53 1048
10954.52 1169
10955.51 1258
10956.49 1269
10957.48 1323
10958.47 1486
10959.46 1585
10960.45 1553
10961.44 1579
10962.43 1582
10963.41 1609
10964.40 1466
10965.39 1335
10966.38 1378
10967.37 1324
10968.36 1265
10969.35 1146
10970.34 1167
10971.33 1155
10972.31 1069
10973.30 1020
10974.29 1079
10975.28 1082
10976.27 1129
10977.26 1022
10978.25 1033
10979.24 1086
10980.23 1027
10981.22 1054
10982.21 1061
10983.20 1069
10984.19 1077
10985.18 1085
10986.17 1122
10987.16 1061
10988.15 1081
10989.14 1069
10990.13 1110
10991.12 1092
10992.11 1062
10993.10 1169
10994.09 1096
10995.08 1160
10996.07 1291
10997.06 1391
10998.05 1598
10999.04 1667
11000.03 1750
11001.02 1945
11002.01 1990
11003.00 2118
11003.99 2109
11004.98 2030
11005.97 1814
11006.96 1645
11007.95 1405
11008.94 1363
11009.93 1272
11010.92 1145
11011.91 1111
11012.91 975
11013.90 923
11014.89 906
11015.88 929
11016.87 927
11017.86 886
11018.85 951
11019.84 856
11020.83 879
11021.83 861
11022.82 830
11023.81 820
11024.80 801
11025.79 870
11026.78 801
11027.77 770
11028.77 769
11029.76 741
11030.75 765
11031.74 753
11032.73 865
11033.72 869
11034.72 770
11035.71 787
11036.70 856
11037.69 774
11038.68 782
11039.68 791
11040.67 805
11041.66 734
11042.65 776
11043.65 771
11044.64 800
11045.63 842
11046.62 746
11047.62 727
11048.61 707
11049.60 709
11050.59 738
11051.59 744
11052.58 690
11053.57 729
11054.56 718
11055.56 765
11056.55 759
11057.54 702
11058.54 693
11059.53 682
11060.52 737
11061.51 724
11062.51 726
11063.50 702
11064.49 715
11065.49 697
11066.48 708
11067.47 749
11068.47 713
11069.46 719
11070.45 765
11071.45 750
11072.44 720
11073.44 601
11074.43 725
11075.42 752
11076.42 771
11077.41 714
11078.40 752
11079.40 703
11080.39 707
11081.39 708
11082.38 740
11083.37 693
11084.37 700
11085.36 679
11086.36 703
11087.35 687
11088.35 685
11089.34 610
11090.33 659
11091.33 646
11092.32 671
11093.32 686
11094.31 654
11095.31 644
11096.30 666
11097.30 640
11098.29 612
11099.29 629
11100.28 622
11101.28 637
11102.27 611
11103.27 618
11104.26 597
11105.26 637
11106.25 638
11107.25 625
11108.24 628
11109.24 588
11110.23 611
11111.23 558
11112.22 537
11113.22 539
11114.21 559
11115.21 594
11116.20 605
11117.20 627
11118.20 605
11119.19 590
11120.19 584
11121.18 604
11122.18 596
11123.17 601
11124.17 652
11125.17 637
11126.16 581
11127.16 580
11128.15 589
11129.15 502
11130.15 624
11131.14 603
11132.14 549
11133.14 539
11134.13 555
11135.13 570
11136.13 507
11137.12 562
11138.12 559
11139.11 549
11140.11 600
11141.11 579
11142.10 546
11143.10 565
11144.10 572
11145.10 615
11146.09 593
11147.09 564
11148.09 539
11149.08 528
11150.08 526
11151.08 509
11152.07 542
11153.07 565
11154.07 521
11155.07 509
11156.06 542
11157.06 582
11158.06 532
11159.06 544
11160.05 522
11161.05 481
11162.05 590
11163.05 583
11164.04 544
11165.04 501
11166.04 525
11167.04 531
11168.04 542
11169.03 510
11170.03 518
11171.03 540
11172.03 566
11173.03 564
11174.02 533
11175.02 554
11176.02 513
11177.02 515
11178.02 497
11179.02 494
11180.01 567
11181.01 513
11182.01 483
11183.01 552
11184.01 592
11185.01 522
11186.00 499
11187.00 546
11188.00 522
11189.00 542
11190.00 568
11191.00 469
11192.00 486
11193.00 530
11194.00 522
11195.00 505
11195.99 489
11196.99 545
11197.99 537
11198.99 513
11199.99 488
11200.99 537
11201.99 551
11202.99 521
11203.99 599
11204.99 602
11205.99 577
11206.99 565
11207.99 544
11208.99 544
11209.99 541
11210.99 498
11211.99 618
11212.99 654
11213.99 542
11214.99 554
11215.99 490
11216.99 506
11217.99 632
11218.99 577
11219.99 544
11220.99 479
11221.99 540
11222.99 546
11223.99 549
11224.99 558
11225.99 477
11226.99 576
11227.99 592
11228.99 535
11229.99 471
11230.99 499
11231.99 538
11232.99 593
11233.99 585
11235.00 556
11236.00 561
11237.00 506
11238.00 528
11239.00 505
11240.00 540
11241.00 583
11242.00 556
11243.00 591
11244.01 554
11245.01 554
11246.01 545
11247.01 574
11248.01 575
11249.01 533
11250.01 528
11251.02 597
11252.02 557
11253.02 557
11254.02 549
11255.02 541
11256.02 527
11257.03 551
11258.03 538
11259.03 522
11260.03 508
11261.03 591
11262.04 544
11263.04 578
11264.04 593
11265.04 610
11266.05 582
11267.05 574
11268.05 607
11269.05 561
11270.05 628
11271.06 675
11272.06 677
11273.06 638
11274.07 615
11275.07 634
11276.07 689
11277.07 643
11278.08 640
11279.08 642
11280.08 622
11281.08 649
11282.09 635
11283.09 621
11284.09 648
11285.10 589
11286.10 573
11287.10 601
11288.11 605
11289.11 588
11290.11 599
11291.12 562
11292.12 512
11293.12 495
11294.13 544
11295.13 591
11296.13 534
11297.14 538
11298.14 516
11299.15 557
11300.15 591
11301.15 557
11302.16 538
11303.16 570
11304.16 586
11305.17 599
11306.17 534
11307.18 536
11308.18 529
11309.19 556
11310.19 539
11311.19 534
11312.20 538
11313.20 523
11314.21 493
11315.21 559
11316.22 622
11317.22 564
11318.23 564
11319.23 595
11320.23 633
11321.24 575
11322.24 585
11323.25 590
11324.25 575
11325.26 583
11326.26 586
11327.27 565
11328.27 526
11329.28 581
11330.28 556
11331.29 521
11332.29 577
11333.30 584
11334.30 500
11335.31 581
11336.32 603
11337.32 627
11338.33 644
11339.33 647
11340.34 659
11341.34 666
11342.35 666
11343.35 724
11344.36 722
11345.37 683
11346.37 674
11347.38 669
11348.38 579
11349.39 704
11350.40 660
11351.40 557
11352.41 558
11353.41 539
11354.42 553
11355.43 564
11356.43 594
11357.44 543
11358.45 582
11359.45 535
11360.46 509
11361.46 557
11362.47 587
11363.48 554
11364.48 510
11365.49 532
11366.50 597
11367.51 587
11368.51 575
11369.52 571
11370.53 554
11371.53 620
11372.54 578
11373.55 599
11374.55 623
11375.56 565
11376.57 548
11377.58 606
11378.58 569
11379.59 588
11380.60 550
11381.60 548
11382.61 519
11383.62 490
11384.63 570
11385.63 567
11386.64 525
11387.65 566
11388.66 531
11389.67 564
11390.67 517
11391.68 576
11392.69 564
11393.70 553
11394.71 530
11395.71 562
11396.72 559
11397.73 591
11398.74 586
11399.75 559
11400.75 550
11401.76 560
11402.77 554
11403.78 594
11404.79 550
11405.80 556
11406.80 569
11407.81 540
11408.82 573
11409.83 549
11410.84 582
11411.85 599
11412.86 604
11413.87 529
11414.87 570
11415.88 535
11416.89 569
11417.90 599
11418.91 557
11419.92 596
11420.93 569
11421.94 547
11422.95 556
11423.96 572
11424.97 577
11425.98 577
11426.98 567
11427.99 597
11429.00 612
11430.01 574
11431.02 561
11432.03 591
11433.04 589
11434.05 582
11435.06 583
11436.07 584
11437.08 590
11438.09 623
11439.10 643
11440.11 659
11441.12 603
11442.13 575
11443.14 545
11444.15 608
11445.16 617
11446.17 615
11447.18 601
11448.19 600
11449.20 618
11450.21 642
11451.22 596
11452.23 574
11453.25 622
11454.26 589
11455.27 619
11456.28 609
11457.29 570
11458.30 648
11459.31 656
11460.32 646
11461.33 581
11462.34 592
11463.35 630
11464.36 603
11465.38 607
11466.39 622
11467.40 592
11468.41 692
11469.42 635
11470.43 635
11471.44 640
11472.46 668
11473.47 664
11474.48 616
11475.49 669
11476.50 661
11477.51 669
11478.52 663
11479.54 623
11480.55 598
11481.56 685
11482.57 714
11483.58 638
11484.60 692
11485.61 704
11486.62 719
11487.63 603
11488.64 650
11489.66 690
11490.67 646
11491.68 699
11492.69 687
11493.71 735
11494.72 658
11495.73 721
11496.74 678
11497.76 722
11498.77 718
11499.78 778
11500.79 833
11501.81 722
11502.82 736
11503.83 738
11504.84 784
11505.86 813
11506.87 781
11507.88 800
11508.90 811
11509.91 792
11510.92 767
11511.94 816
11512.95 735
11513.96 755
11514.98 814
11515.99 825
11517.00 888
11518.02 899
11519.03 897
11520.04 865
11521.06 940
11522.07 970
11523.08 1091
11524.10 1066
11525.11 1038
11526.13 1115
11527.14 1040
11528.15 1096
11529.17 1015
11530.18 1069
11531.20 1144
11532.21 1105
11533.22 1064
11534.24 1173
11535.25 1296
11536.27 1494
11537.28 1461
11538.29 1721
11539.31 1827
11540.32 1993
11541.34 2191
11542.35 2174
11543.37 2222
11544.38 2066
11545.40 1877
11546.41 1658
11547.43 1573
11548.44 1340
11549.46 1235
11550.47 1119
11551.49 1021
11552.50 969
11553.52 1002
11554.53 978
11555.55 877
11556.56 827
11557.58 814
11558.59 912
11559.61 872
11560.62 753
11561.64 722
11562.65 811
11563.67 780
11564.68 726
11565.70 798
11566.71 763
11567.73 777
11568.75 799
11569.76 808
11570.78 782
11571.79 788
11572.81 792
11573.83 846
11574.84 765
11575.86 747
11576.87 755
11577.89 779
11578.91 829
11579.92 806
11580.94 758
11581.95 783
11582.97 744
11583.99 712
11585.00 665
11586.02 778
11587.04 716
11588.05 679
11589.07 769
11590.09 825
11591.10 717
11592.12 753
11593.14 745
11594.15 715
11595.17 776
11596.19 818
11597.20 878
11598.22 847
11599.24 893
11600.25 967
11601.27 921
11602.29 938
11603.31 951
11604.32 942
11605.34 952
11606.36 929
11607.38 882
11608.39 845
11609.41 835
11610.43 812
11611.45 788
11612.46 748
11613.48 721
11614.50 757
11615.52 751
11616.53 721
11617.55 754
11618.57 776
11619.59 742
11620.61 738
11621.62 743
11622.64 836
11623.66 735
11624.68 792
11625.70 755
11626.71 665
11627.73 726
11628.75 735
11629.77 753
11630.79 713
11631.81 698
11632.82 701
11633.84 726
11634.86 708
11635.88 662
11636.90 696
11637.92 693
11638.94 687
11639.96 651
11640.97 632
11641.99 635
11643.01 690
11644.03 674
11645.05 606
11646.07 650
11647.09 599
11648.11 552
11649.13 628
11650.15 604
11651.17 659
11652.18 661
11653.20 623
11654.22 588
11655.24 617
11656.26 520
11657.28 630
11658.30 630
11659.32 599
11660.34 551
11661.36 606
11662.38 614
11663.40 562
11664.42 581
11665.44 561
11666.46 601
11667.48 521
11668.50 595
11669.52 672
11670.54 612
11671.56 566
11672.58 635
11673.60 619
11674.62 578
11675.64 532
11676.66 535
11677.68 562
11678.70 539
11679.72 579
11680.74 517
11681.77 515
11682.79 534
11683.81 587
11684.83 525
11685.85 552
11686.87 578
11687.89 575
11688.91 520
11689.93 573
11690.95 506
11691.97 585
11693.00 581
11694.02 556
11695.04 539
11696.06 519
11697.08 521
11698.10 586
11699.12 538
11700.14 507
11701.17 513
11702.19 518
11703.21 496
11704.23 514
11705.25 489
11706.27 510
11707.30 519
11708.32 528
11709.34 484
11710.36 530
11711.38 507
11712.41 512
11713.43 540
11714.45 548
11715.47 510
11716.49 441
11717.52 471
11718.54 491
11719.56 460
11720.58 470
11721.61 495
11722.63 527
11723.65 476
11724.67 495
11725.70 496
11726.72 536
11727.74 493
11728.76 477
11729.79 490
11730.81 454
11731.83 443
11732.86 464
11733.88 527
11734.90 540
11735.92 514
11736.95 502
11737.97 491
11738.99 514
11740.02 517
11741.04 488
11742.06 507
11743.09 486
11744.11 508
11745.13 471
11746.16 494
11747.18 482
11748.20 484
11749.23 508
11750.25 531
11751.27 506
11752.30 483
11753.32 469
11754.35 494
11755.37 525
11756.39 488
11757.42 450
11758.44 505
11759.47 555
11760.49 515
11761.51 492
11762.54 489
11763.56 517
11764.59 521
11765.61 454
11766.64 440
11767.66 502
11768.68 495
11769.71 505
11770.73 519
11771.76 492
11772.78 530
11773.81 520
11774.83 488
11775.86 496
11776.88 494
11777.91 483
11778.93 469
11779.96 514
11780.98 559
11782.01 537
11783.03 480
11784.06 522
11785.08 516
11786.11 510
11787.13 503
11788.16 493
11789.18 479
11790.21 541
11791.23 550
11792.26 505
11793.28 533
11794.31 553
11795.34 517
11796.36 516
11797.39 559
11798.41 566
11799.44 563
11800.46 527
11801.49 561
11802.52 536
11803.54 531
11804.57 536
11805.59 558
11806.62 584
11807.65 514
11808.67 523
11809.70 499
11810.73 557
11811.75 565
11812.78 511
11813.80 517
11814.83 548
11815.86 575
11816.88 539
11817.91 532
11818.94 521
11819.96 610
11820.99 595
11822.02 548
11823.04 525
11824.07 521
11825.10 566
11826.13 577
11827.15 553
11828.18 589
11829.21 585
11830.23 515
11831.26 574
11832.29 586
11833.32 614
11834.34 599
11835.37 605
11836.40 566
11837.42 525
11838.45 598
11839.48 555
11840.51 654
11841.54 644
11842.56 602
11843.59 651
11844.62 686
11845.65 603
11846.67 630
11847.70 650
11848.73 645
11849.76 645
11850.79 625
11851.81 650
11852.84 616
11853.87 620
11854.90 640
11855.93 610
11856.95 657
11857.98 598
11859.01 658
11860.04 597
11861.07 676
11862.10 676
11863.13 691
11864.15 659
11865.18 665
11866.21 621
11867.24 660
11868.27 679
11869.30 694
11870.33 652
11871.36 643
11872.38 638
11873.41 693
11874.44 697
11875.47 723
11876.50 721
11877.53 714
11878.56 704
11879.59 749
11880.62 687
11881.65 679
11882.68 724
11883.71 756
11884.74 714
11885.77 728
11886.80 736
11887.82 736
11888.85 769
11889.88 749
11890.91 773
11891.94 745
11892.97 804
11894.00 814
11895.03 800
11896.06 825
11897.09 847
11898.12 830
11899.15 873
11900.18 913
11901.21 963
11902.24 1012
11903.27 1046
11904.31 1046
11905.34 1074
11906.37 1130
11907.40 1067
11908.43 1082
11909.46 1034
11910.49 1038
11911.52 932
11912.55 941
11913.58 983
11914.61 901
11915.64 914
11916.67 903
11917.70 933
11918.73 904
11919.77 863
11920.80 813
11921.83 797
11922.86 824
11923.89 818
11924.92 788
11925.95 870
11926.98 920
11928.02 969
11929.05 988
11930.08 992
11931.11 1115
11932.14 1160
11933.17 1206
11934.21 1257
11935.24 1282
11936.27 1304
11937.30 1230
11938.33 1143
11939.36 1037
11940.40 1029
11941.43 1020
11942.46 980
11943.49 894
11944.52 906
11945.56 839
11946.59 820
11947.62 751
11948.65 741
11949.69 749
11950.72 734
11951.75 767
11952.78 738
11953.82 707
11954.85 750
11955.88 744
11956.91 765
11957.95 788
11958.98 696
11960.01 750
11961.04 751
11962.08 725
11963.11 737
11964.14 682
11965.18 729
11966.21 752
11967.24 737
11968.27 743
11969.31 708
11970.34 767
11971.37 794
11972.41 761
11973.44 784
11974.47 764
11975.51 817
11976.54 806
11977.58 753
11978.61 729
11979.64 741
11980.68 758
11981.71 869
11982.74 782
11983.78 754
11984.81 718
11985.85 784
11986.88 737
11987.91 727
11988.95 754
11989.98 762
11991.02 798
11992.05 806
11993.08 780
11994.12 812
11995.15 848
11996.19 877
11997.22 775
11998.26 733
11999.29 733
12000.32 807
12001.36 768
12002.39 705
12003.43 748
12004.46 871
12005.50 801
12006.53 792
12007.57 782
12008.60 790
12009.64 839
12010.67 811
12011.71 764
12012.74 749
12013.78 858
12014.81 883
12015.85 908
12016.88 890
12017.92 905
12018.95 870
12019.99 905
12021.02 932
12022.06 951
12023.10 915
12024.13 821
12025.17 858
12026.20 868
12027.24 837
12028.27 858
12029.31 848
12030.34 864
12031.38 853
12032.42 890
12033.45 844
12034.49 882
12035.52 899
12036.56 862
12037.60 869
12038.63 897
12039.67 823
12040.71 810
12041.74 832
12042.78 884
12043.81 895
12044.85 838
12045.89 859
12046.92 828
12047.96 869
12049.00 872
12050.03 849
12051.07 857
12052.11 843
12053.14 836
12054.18 866
12055.22 907
12056.25 916
12057.29 1015
12058.33 949
12059.37 986
12060.40 979
12061.44 954
12062.48 961
12063.51 953
12064.55 976
12065.59 953
12066.63 943
12067.66 926
12068.70 939
12069.74 947
12070.78 885
12071.81 865
12072.85 865
12073.89 816
12074.93 818
12075.97 794
12077.00 774
12078.04 819
12079.08 841
12080.12 846
12081.15 821
12082.19 836
12083.23 832
12084.27 831
12085.31 843
12086.35 830
12087.38 820
12088.42 845
12089.46 902
12090.50 867
12091.54 852
12092.58 767
12093.61 818
12094.65 910
12095.69 904
12096.73 796
12097.77 845
12098.81 900
12099.85 863
12100.89 891
12101.92 937
12102.96 1058
12104.00 1041
12105.04 1088
12106.08 1119
12107.12 1033
12108.16 1000
12109.20 1077
12110.24 999
12111.28 1003
12112.32 910
12113.36 809
12114.39 772
12115.43 743
12116.47 720
12117.51 663
12118.55 766
12119.59 735
12120.63 676
12121.67 671
12122.71 671
12123.75 712
12124.79 716
12125.83 689
12126.87 653
12127.91 672
12128.95 661
12129.99 675
12131.03 636
12132.07 668
12133.11 643
12134.15 663
12135.19 680
12136.23 650
12137.27 665
12138.31 620
12139.35 666
12140.40 647
12141.44 676
12142.48 614
12143.52 668
12144.56 604
12145.60 676
12146.64 692
12147.68 664
12148.72 649
12149.76 612
12150.80 614
12151.84 652
12152.89 620
12153.93 532
12154.97 584
12156.01 635
12157.05 635
12158.09 552
12159.13 609
12160.17 632
12161.22 588
12162.26 577
12163.30 570
12164.34 604
12165.38 636
12166.42 617
12167.47 574
12168.51 561
12169.55 582
12170.59 600
12171.63 623
12172.67 597
12173.72 593
12174.76 599
12175.80 611
12176.84 576
12177.89 561
12178.93 579
12179.97 624
12181.01 610
12182.05 622
12183.10 580
12184.14 522
12185.18 625
12186.22 624
12187.27 593
12188.31 593
12189.35 599
12190.39 604
12191.44 600
12192.48 576
12193.52 536
12194.57 518
12195.61 585
12196.65 593
12197.69 615
12198.74 613
12199.78 603
12200.82 612
12201.87 566
12202.91 540
12203.95 580
12205.00 559
12206.04 615
12207.08 563
12208.13 529
12209.17 569
12210.21 568
12211.26 561
12212.30 533
12213.35 566
12214.39 520
12215.43 547
12216.48 527
12217.52 537
12218.56 554
12219.61 558
12220.65 591
12221.70 536
12222.74 569
12223.78 536
12224.83 499
12225.87 514
12226.92 505
12227.96 484
12229.01 512
12230.05 584
12231.10 526
12232.14 527
12233.18 514
12234.23 484
12235.27 527
12236.32 490
12237.36 503
12238.41 504
12239.45 556
12240.50 474
12241.54 561
12242.59 567
12243.63 551
12244.68 493
12245.72 496
12246.77 473
12247.81 495
12248.86 575
12249.90 581
12250.95 524
12251.99 492
12253.04 508
12254.08 492
12255.13 556
12256.18 562
12257.22 482
12258.27 475
12259.31 482
12260.36 524
12261.40 499
12262.45 459
12263.50 470
12264.54 469
12265.59 470
12266.63 473
12267.68 552
12268.73 519
12269.77 549
12270.82 496
12271.86 509
12272.91 478
12273.96 506
12275.00 486
12276.05 477
12277.10 483
12278.14 495
12279.19 478
12280.23 475
12281.28 499
12282.33 545
12283.37 484
12284.42 513
12285.47 439
12286.52 473
12287.56 470
12288.61 426
12289.66 515
12290.70 520
12291.75 545
12292.80 478
12293.84 470
12294.89 442
12295.94 430
12296.99 445
12298.03 471
12299.08 465
12300.13 462
12301.18 485
12302.22 475
12303.27 471
12304.32 449
12305.37 470
12306.41 465
12307.46 486
12308.51 483
12309.56 466
12310.60 443
12311.65 470
12312.70 503
12313.75 461
12314.80 470
12315.84 448
12316.89 477
12317.94 457
12318.99 444
12320.04 420
12321.09 412
12322.13 440
12323.18 429
12324.23 439
12325.28 411
12326.33 446
12327.38 454
12328.42 445
12329.47 449
12330.52 433
12331.57 505
12332.62 510
12333.67 498
12334.72 466
12335.77 483
12336.82 476
12337.86 529
12338.91 475
12339.96 452
12341.01 470
12342.06 425
12343.11 404
12344.16 478
12345.21 473
12346.26 444
12347.31 416
12348.36 406
12349.41 385
12350.46 426
12351.51 481
12352.56 466
12353.60 447
12354.65 452
12355.70 408
12356.75 454
12357.80 455
12358.85 416
12359.90 462
12360.95 468
12362.00 448
12363.05 469
12364.10 501
12365.15 454
12366.20 457
12367.25 447
12368.31 467
12369.36 480
12370.41 484
12371.46 475
12372.51 472
12373.56 440
12374.61 464
12375.66 463
12376.71 534
12377.76 489
12378.81 437
12379.86 475
12380.91 479
12381.96 466
12383.01 475
12384.07 455
12385.12 470
12386.17 463
12387.22 455
12388.27 515
12389.32 464
12390.37 509
12391.42 495
12392.47 488
12393.53 484
12394.58 465
12395.63 517
12396.68 505
12397.73 467
12398.78 496
12399.84 462
12400.89 475
12401.94 503
12402.99 495
12404.04 471
12405.09 447
12406.15 499
12407.20 445
12408.25 496
12409.30 495
12410.35 449
12411.41 440
12412.46 421
12413.51 434
12414.56 478
12415.62 458
12416.67 511
12417.72 505
12418.77 446
12419.83 478
12420.88 476
12421.93 456
12422.98 472
12424.04 407
12425.09 503
12426.14 489
12427.19 487
12428.25 493
12429.30 497
12430.35 502
12431.41 525
12432.46 490
12433.51 531
12434.57 520
12435.62 529
12436.67 481
12437.72 473
12438.78 469
12439.83 517
12440.88 530
12441.94 541
12442.99 520
12444.05 476
12445.10 464
12446.15 487
12447.21 483
12448.26 479
12449.31 486
12450.37 534
12451.42 520
12452.48 631
12453.53 557
12454.58 536
12455.64 532
12456.69 508
12457.75 553
12458.80 556
12459.85 533
12460.91 563
12461.96 570
12463.02 596
12464.07 568
12465.13 555
12466.18 584
12467.23 620
12468.29 563
12469.34 544
12470.40 622
12471.45 660
12472.51 702
12473.56 719
12474.62 710
12475.67 783
12476.73 894
12477.78 944
12478.84 1030
12479.89 1040
12480.95 984
12482.00 970
12483.06 969
12484.11 933
12485.17 831
12486.22 777
12487.28 800
12488.33 689
12489.39 629
12490.45 644
12491.50 635
12492.56 624
12493.61 618
12494.67 563
12495.72 553
12496.78 571
12497.84 580
12498.89 590
12499.95 540
12501.00 552
12502.06 559
12503.11 541
12504.17 522
12505.23 551
12506.28 518
12507.34 536
12508.40 597
12509.45 530
12510.51 586
12511.56 554
12512.62 546
12513.68 572
12514.73 516
12515.79 548
12516.85 519
12517.90 533
12518.96 557
12520.02 609
12521.07 523
12522.13 575
12523.19 542
12524.24 515
12525.30 494
12526.36 506
12527.42 487
12528.47 551
12529.53 557
12530.59 527
12531.64 522
12532.70 538
12533.76 500
12534.82 591
12535.87 546
12536.93 545
12537.99 603
12539.05 637
12540.10 596
12541.16 597
12542.22 550
12543.28 546
12544.34 535
12545.39 601
12546.45 582
12547.51 618
12548.57 575
12549.62 550
12550.68 603
12551.74 575
12552.80 655
12553.86 585
12554.92 656
12555.97 686
12557.03 631
12558.09 658
12559.15 668
12560.21 681
12561.27 678
12562.32 669
12563.38 610
12564.44 624
12565.50 582
12566.56 566
12567.62 569
12568.68 655
12569.74 599
12570.79 557
12571.85 583
12572.91 555
12573.97 606
12575.03 640
12576.09 587
12577.15 560
12578.21 595
12579.27 572
12580.33 592
12581.39 532
12582.45 582
12583.50 529
12584.56 560
12585.62 573
12586.68 529
12587.74 515
12588.80 540
12589.86 578
12590.92 537
12591.98 586
12593.04 533
12594.10 548
12595.16 536
12596.22 555
12597.28 561
12598.34 516
12599.40 511
12600.46 563
12601.52 607
12602.58 587
12603.64 585
12604.70 546
12605.76 629
12606.82 581
12607.88 609
12608.94 535
12610.01 553
12611.07 556
12612.13 582
12613.19 625
12614.25 578
12615.31 585
12616.37 579
12617.43 569
12618.49 590
12619.55 656
12620.61 659
12621.67 577
12622.74 595
12623.80 646
12624.86 608
12625.92 613
12626.98 637
12628.04 617
12629.10 682
12630.16 633
12631.23 687
12632.29 661
12633.35 664
12634.41 675
12635.47 680
12636.53 723
12637.60 716
12638.66 654
12639.72 651
12640.78 613
12641.84 630
12642.90 586
12643.97 564
12645.03 579
12646.09 538
12647.15 555
12648.22 577
12649.28 550
12650.34 563
12651.40 605
12652.46 534
12653.53 483
12654.59 535
12655.65 565
12656.71 563
12657.78 545
12658.84 569
12659.90 582
12660.96 564
12662.03 542
12663.09 556
12664.15 552
12665.22 597
12666.28 525
12667.34 519
12668.41 539
12669.47 522
12670.53 598
12671.59 597
12672.66 540
12673.72 502
12674.78 515
12675.85 518
12676.91 586
12677.97 592
12679.04 594
12680.10 536
12681.16 555
12682.23 556
12683.29 593
12684.36 530
12685.42 535
12686.48 578
12687.55 567
12688.61 589
12689.67 564
12690.74 603
12691.80 567
12692.87 575
12693.93 609
12695.00 635
12696.06 586
12697.12 625
12698.19 552
12699.25 622
12700.32 619
12701.38 528
12702.45 619
12703.51 644
12704.57 657
12705.64 670
12706.70 638
12707.77 670
12708.83 631
12709.90 635
12710.96 662
12712.03 659
12713.09 646
12714.16 657
12715.22 667
12716.29 669
12717.35 704
12718.42 729
12719.48 642
12720.55 679
12721.61 685
12722.68 688
12723.74 661
12724.81 591
12725.87 586
12726.94 639
12728.01 626
12729.07 692
12730.14 680
12731.20 721
12732.27 708
12733.33 695
12734.40 664
12735.47 738
12736.53 697
12737.60 676
12738.66 644
12739.73 657
12740.80 713
12741.86 643
12742.93 624
12743.99 587
12745.06 586
12746.13 589
12747.19 600
12748.26 616
12749.33 654
12750.39 618
12751.46 610
12752.53 596
12753.59 589
12754.66 581
12755.73 570
12756.79 560
12757.86 537
12758.93 525
12759.99 558
12761.06 604
12762.13 602
12763.19 597
12764.26 590
12765.33 623
12766.39 579
12767.46 556
12768.53 510
12769.60 529
12770.66 590
12771.73 565
12772.80 535
12773.87 537
12774.93 549
12776.00 544
12777.07 525
12778.14 536
12779.20 494
12780.27 456
12781.34 532
12782.41 511
12783.47 498
12784.54 471
12785.61 524
12786.68 492
12787.75 560
12788.81 506
12789.88 481
12790.95 461
12792.02 504
12793.09 520
12794.16 527
12795.22 555
12796.29 517
12797.36 448
12798.43 459
12799.50 494
12800.57 521
12801.64 507
12802.70 521
12803.77 511
12804.84 495
12805.91 494
12806.98 493
12808.05 549
12809.12 498
12810.19 522
12811.25 572
12812.32 495
12813.39 521
12814.46 506
12815.53 507
12816.60 481
12817.67 477
12818.74 504
12819.81 548
12820.88 499
12821.95 517
12823.02 502
12824.09 547
12825.16 508
12826.23 555
12827.30 519
12828.36 492
12829.43 548
12830.50 528
12831.57 502
12832.64 468
12833.71 483
12834.78 529
12835.85 551
12836.92 492
12837.99 508
12839.06 467
12840.13 468
12841.21 495
12842.28 474
12843.35 461
12844.42 482
12845.49 500
12846.56 537
12847.63 468
12848.70 448
12849.77 479
12850.84 477
12851.91 461
12852.98 538
12854.05 472
12855.12 437
12856.19 436
12857.26 427
12858.34 438
12859.41 466
12860.48 445
12861.55 397
12862.62 441
12863.69 395
12864.76 418
12865.83 416
12866.91 474
12867.98 479
12869.05 430
12870.12 389
12871.19 392
12872.26 453
12873.33 414
12874.41 423
12875.48 435
12876.55 482
12877.62 473
12878.69 453
12879.76 415
12880.84 435
12881.91 426
12882.98 470
12884.05 465
12885.12 470
12886.20 461
12887.27 434
12888.34 479
12889.41 469
12890.49 437
12891.56 456
12892.63 426
12893.70 451
12894.78 420
12895.85 423
12896.92 485
12897.99 490
12899.07 432
12900.14 441
12901.21 424
12902.28 390
12903.36 442
12904.43 418
12905.50 431
12906.58 453
12907.65 420
12908.72 421
12909.80 418
12910.87 434
12911.94 486
12913.02 427
12914.09 441
12915.16 428
12916.24 425
12917.31 393
12918.38 421
12919.46 419
12920.53 410
12921.60 361
12922.68 458
12923.75 413
12924.82 382
12925.90 401
12926.97 399
12928.05 420
12929.12 456
12930.19 441
12931.27 358
12932.34 407
12933.42 425
12934.49 368
12935.56 404
12936.64 382
12937.71 376
12938.79 407
12939.86 420
12940.94 399
12942.01 394
12943.08 367
12944.16 414
12945.23 402
12946.31 367
12947.38 370
12948.46 371
12949.53 405
12950.61 393
12951.68 364
12952.76 391
12953.83 386
12954.91 415
12955.98 379
12957.06 330
12958.13 368
12959.21 400
12960.28 387
12961.36 363
12962.43 393
12963.51 410
12964.58 396
12965.66 435
12966.74 406
12967.81 395
12968.89 397
12969.96 414
12971.04 398
12972.11 379
12973.19 344
12974.27 381
12975.34 375
12976.42 409
12977.49 395
12978.57 430
12979.65 399
12980.72 397
12981.80 349
12982.87 426
12983.95 388
12985.03 354
12986.10 393
12987.18 390
12988.26 364
12989.33 416
12990.41 394
12991.48 394
12992.56 385
12993.64 361
12994.71 417
12995.79 427
12996.87 410
12997.94 415
12999.02 402
13000.10 424
13001.18 424
13002.25 411
13003.33 369
13004.41 389
13005.48 462
13006.56 370
13007.64 356
13008.72 431
13009.79 386
13010.87 380
13011.95 389
13013.02 376
13014.10 422
13015.18 384
13016.26 353
13017.33 370
13018.41 467
13019.49 384
13020.57 355
13021.65 368
13022.72 399
13023.80 409
13024.88 400
13025.96 354
13027.04 399
13028.11 355
13029.19 424
13030.27 399
13031.35 365
13032.43 432
13033.50 413
13034.58 389
13035.66 399
13036.74 419
13037.82 415
13038.90 440
13039.98 446
13041.05 441
13042.13 388
13043.21 413
13044.29 457
13045.37 396
13046.45 389
13047.53 399
13048.61 401
13049.68 386
13050.76 355
13051.84 376
13052.92 407
13054.00 440
13055.08 400
13056.16 395
13057.24 421
13058.32 377
13059.40 415
13060.48 378
13061.56 414
13062.64 407
13063.71 364
13064.79 442
13065.87 352
13066.95 381
13068.03 380
13069.11 412
13070.19 445
13071.27 408
13072.35 430
13073.43 386
13074.51 425
13075.59 418
13076.67 382
13077.75 430
13078.83 404
13079.91 405
13080.99 361
13082.07 421
13083.15 424
13084.23 372
13085.31 444
13086.40 430
13087.48 416
13088.56 427
13089.64 442
13090.72 390
13091.80 400
13092.88 379
13093.96 393
13095.04 408
13096.12 385
13097.20 417
13098.28 417
13099.36 415
13100.45 437
13101.53 423
13102.61 383
13103.69 431
13104.77 431
13105.85 368
13106.93 403
13108.01 443
13109.10 458
13110.18 430
13111.26 448
13112.34 411
13113.42 376
13114.50 404
13115.58 412
13116.67 406
13117.75 387
13118.83 407
13119.91 439
13120.99 392
13122.08 422
13123.16 454
13124.24 413
13125.32 429
13126.40 428
13127.49 436
13128.57 422
13129.65 450
13130.73 411
13131.82 375
13132.90 404
13133.98 430
13135.06 428
13136.15 418
13137.23 390
13138.31 395
13139.39 433
13140.48 405
13141.56 412
13142.64 385
13143.72 421
13144.81 461
13145.89 458
13146.97 402
13148.06 408
13149.14 406
13150.22 442
13151.31 441
13152.39 406
13153.47 396
13154.56 427
13155.64 399
13156.72 394
13157.81 443
13158.89 386
13159.97 432
13161.06 425
13162.14 421
13163.22 421
13164.31 410
13165.39 469
13166.47 420
13167.56 454
13168.64 408
13169.73 416
13170.81 426
13171.89 398
13172.98 444
13174.06 432
13175.15 447
13176.23 462
13177.31 376
13178.40 404
13179.48 397
13180.57 443
13181.65 413
13182.74 493
13183.82 464
13184.91 454
13185.99 475
13187.07 422
13188.16 444
13189.24 438
13190.33 445
13191.41 376
13192.50 415
13193.58 379
13194.67 464
13195.75 468
13196.84 437
13197.92 393
13199.01 480
13200.09 477
13201.18 464
13202.26 412
13203.35 413
13204.44 428
13205.52 493
13206.61 491
13207.69 464
13208.78 478
13209.86 498
13210.95 448
13212.03 443
13213.12 466
13214.21 419
13215.29 429
13216.38 410
13217.46 458
13218.55 449
13219.63 462
13220.72 431
13221.81 413
13222.89 446
13223.98 451
13225.07 469
13226.15 422
13227.24 438
13228.32 509
13229.41 423
13230.50 432
13231.58 456
13232.67 433
13233.76 464
13234.84 467
13235.93 456
13237.02 452
13238.10 467
13239.19 478
13240.28 470
13241.36 478
13242.45 478
13243.54 461
13244.62 414
13245.71 465
13246.80 477
13247.89 460
13248.97 494
13250.06 469
13251.15 489
13252.23 484
13253.32 490
13254.41 493
13255.50 490
13256.58 522
13257.67 503
13258.76 523
13259.85 518
13260.94 487
13262.02 482
13263.11 476
13264.20 472
13265.29 508
13266.37 531
13267.46 509
13268.55 496
13269.64 524
13270.73 518
13271.81 502
13272.90 548
13273.99 548
13275.08 516
13276.17 517
13277.26 510
13278.34 539
13279.43 560
13280.52 548
13281.61 547
13282.70 530
13283.79 472
13284.88 519
13285.96 492
13287.05 580
13288.14 486
13289.23 505
13290.32 498
13291.41 523
13292.50 563
13293.59 572
13294.68 529
13295.76 614
13296.85 620
13297.94 568
13299.03 628
13300.12 629
13301.21 571
13302.30 596
13303.39 599
13304.48 596
13305.57 600
13306.66 599
13307.75 626
13308.84 641
13309.93 618
13311.02 635
13312.11 649
13313.20 664
13314.29 608
13315.38 623
13316.47 622
13317.56 614
13318.65 556
13319.74 584
13320.83 625
13321.92 576
13323.01 551
13324.10 599
13325.19 626
13326.28 683
13327.37 682
13328.46 688
13329.55 755
13330.64 659
13331.73 673
13332.82 690
13333.91 688
13335.00 640
13336.09 666
13337.18 686
13338.27 652
13339.37 689
13340.46 663
13341.55 692
13342.64 660
13343.73 732
13344.82 682
13345.91 671
13347.00 670
13348.09 708
13349.19 667
13350.28 617
13351.37 706
13352.46 664
13353.55 702
13354.64 683
13355.73 684
13356.83 683
13357.92 695
13359.01 712
13360.10 737
13361.19 726
13362.28 757
13363.38 713
13364.47 779
13365.56 839
13366.65 819
13367.74 823
13368.84 862
13369.93 775
13371.02 771
13372.11 809
13373.21 795
13374.30 775
13375.39 785
13376.48 740
13377.58 768
13378.67 677
13379.76 723
13380.85 676
13381.95 694
13383.04 604
13384.13 589
13385.22 655
13386.32 621
13387.41 618
13388.50 612
13389.60 560
13390.69 586
13391.78 550
13392.87 568
13393.97 607
13395.06 608
13396.15 583
13397.25 583
13398.34 592
13399.43 622
13400.53 645
13401.62 601
13402.71 596
13403.81 537
13404.90 521
13406.00 542
13407.09 599
13408.18 593
13409.28 601
13410.37 554
13411.46 596
13412.56 595
13413.65 654
13414.75 595
13415.84 607
13416.93 593
13418.03 566
13419.12 605
13420.22 565
13421.31 546
13422.41 571
13423.50 613
13424.59 632
13425.69 556
13426.78 591
13427.88 588
13428.97 588
13430.07 594
13431.16 576
13432.26 549
13433.35 652
13434.45 647
13435.54 660
13436.64 613
13437.73 577
13438.82 615
13439.92 564
13441.02 638
13442.11 597
13443.21 649
13444.30 649
13445.40 638
13446.49 663
13447.59 618
13448.68 665
13449.78 654
13450.87 668
13451.97 661
13453.06 680
13454.16 675
13455.25 606
13456.35 569
13457.45 692
13458.54 699
13459.64 715
13460.73 688
13461.83 680
13462.93 756
13464.02 675
13465.12 680
13466.21 732
13467.31 746
13468.41 720
13469.50 662
13470.60 697
13471.70 722
13472.79 688
13473.89 685
13474.98 695
13476.08 727
13477.18 746
13478.27 664
13479.37 733
13480.47 670
13481.56 687
13482.66 747
13483.76 714
13484.85 730
13485.95 722
13487.05 737
13488.15 755
13489.24 739
13490.34 750
13491.44 733
13492.53 778
13493.63 718
13494.73 763
13495.83 717
13496.92 760
13498.02 765
13499.12 757
13500.22 851
13501.31 840
13502.41 867
13503.51 887
13504.61 854
13505.70 859
13506.80 873
13507.90 804
13509.00 811
13510.09 830
13511.19 848
13512.29 820
13513.39 845
13514.49 719
13515.58 724
13516.68 714
13517.78 673
13518.88 710
13519.98 734
13521.08 725
13522.17 730
13523.27 712
13524.37 713
13525.47 732
13526.57 661
13527.67 631
13528.77 656
13529.86 674
13530.96 629
13532.06 622
13533.16 623
13534.26 661
13535.36 665
13536.46 688
13537.56 681
13538.66 645
13539.75 597
13540.85 612
13541.95 578
13543.05 595
13544.15 643
13545.25 629
13546.35 653
13547.45 538
13548.55 606
13549.65 619
13550.75 571
13551.85 536
13552.95 594
13554.05 577
13555.15 571
13556.25 623
13557.35 648
13558.45 593
13559.55 590
13560.65 593
13561.75 572
13562.85 522
13563.95 614
13565.05 604
13566.15 547
13567.25 503
13568.35 549
13569.45 522
13570.55 565
13571.65 605
13572.75 583
13573.85 548
13574.95 544
13576.05 592
13577.15 544
13578.25 542
13579.35 533
13580.45 571
13581.55 622
13582.65 563
13583.75 541
13584.86 545
13585.96 546
13587.06 549
13588.16 529
13589.26 545
13590.36 509
13591.46 529
13592.56 562
13593.66 552
13594.77 573
13595.87 515
13596.97 555
13598.07 561
13599.17 586
13600.27 550
13601.37 589
13602.48 638
13603.58 602
13604.68 598
13605.78 558
13606.88 615
13607.99 598
13609.09 598
13610.19 595
13611.29 515
13612.39 521
13613.50 593
13614.60 575
13615.70 560
13616.80 626
13617.90 621
13619.01 557
13620.11 598
13621.21 577
13622.31 617
13623.42 614
13624.52 605
13625.62 598
13626.72 611
13627.83 592
13628.93 613
13630.03 560
13631.13 517
13632.24 581
13633.34 538
13634.44 539
13635.55 600
13636.65 629
13637.75 605
13638.86 533
13639.96 575
13641.06 559
13642.17 575
13643.27 601
13644.37 618
13645.48 577
13646.58 615
13647.68 613
13648.79 548
13649.89 546
13650.99 560
13652.10 601
13653.20 601
13654.30 564
13655.41 566
13656.51 562
13657.62 618
13658.72 594
13659.82 602
13660.93 584
13662.03 598
13663.14 612
13664.24 599
13665.34 538
13666.45 571
13667.55 612
13668.66 631
13669.76 569
13670.87 560
13671.97 566
13673.07 579
13674.18 577
13675.28 554
13676.39 572
13677.49 634
13678.60 563
13679.70 559
13680.81 591
13681.91 603
13683.02 561
13684.12 629
13685.23 616
13686.33 595
13687.44 605
13688.54 638
13689.65 627
13690.75 583
13691.86 572
13692.96 592
13694.07 600
13695.17 589
13696.28 582
13697.39 572
13698.49 558
13699.60 621
13700.70 624
13701.81 599
13702.91 626
13704.02 589
13705.13 627
13706.23 659
13707.34 619
13708.44 669
13709.55 690
13710.65 686
13711.76 625
13712.87 597
13713.97 624
13715.08 687
13716.19 615
13717.29 674
13718.40 597
13719.50 648
13720.61 669
13721.72 692
13722.82 669
13723.93 669
13725.04 670
13726.14 689
13727.25 695
13728.36 685
13729.46 672
13730.57 725
13731.68 769
13732.78 786
13733.89 732
13735.00 756
13736.11 777
13737.21 787
13738.32 795
13739.43 811
13740.53 758
13741.64 784
13742.75 765
13743.86 757
13744.96 817
13746.07 803
13747.18 766
13748.29 731
13749.39 763
13750.50 782
13751.61 806
13752.72 827
13753.82 853
13754.93 807
13756.04 814
13757.15 884
13758.26 951
13759.36 983
13760.47 1010
13761.58 981
13762.69 970
13763.80 992
13764.91 997
13766.01 1010
13767.12 1042
13768.23 1072
13769.34 1123
13770.45 1140
13771.56 1119
13772.66 1190
13773.77 1303
13774.88 1345
13775.99 1375
13777.10 1387
13778.21 1359
13779.32 1308
13780.42 1313
13781.53 1288
13782.64 1227
13783.75 1237
13784.86 1122
13785.97 1121
13787.08 1065
13788.19 934
13789.30 912
13790.41 790
13791.52 830
13792.63 824
13793.73 801
13794.84 756
13795.95 736
13797.06 735
13798.17 771
13799.28 666
13800.39 716
13801.50 760
13802.61 675
13803.72 655
13804.83 674
13805.94 692
13807.05 736
13808.16 695
13809.27 630
13810.38 682
13811.49 641
13812.60 678
13813.71 713
13814.82 668
13815.93 632
13817.04 579
13818.15 626
13819.26 632
13820.37 633
13821.48 658
13822.59 740
13823.71 654
13824.82 618
13825.93 631
13827.04 598
13828.15 631
13829.26 590
13830.37 613
13831.48 634
13832.59 654
13833.70 630
13834.81 596
13835.92 613
13837.04 622
13838.15 577
13839.26 629
13840.37 662
13841.48 684
13842.59 683
13843.70 615
13844.81 571
13845.93 669
13847.04 635
13848.15 625
13849.26 617
13850.37 616
13851.48 617
13852.60 617
13853.71 588
13854.82 606
13855.93 624
13857.04 648
13858.16 629
13859.27 667
13860.38 651
13861.49 682
13862.60 650
13863.72 656
13864.83 586
13865.94 637
13867.05 670
13868.17 657
13869.28 568
13870.39 620
13871.50 668
13872.62 619
13873.73 621
13874.84 653
13875.95 622
13877.07 659
13878.18 633
13879.29 632
13880.40 639
13881.52 638
13882.63 665
13883.74 653
13884.86 680
13885.97 641
13887.08 648
13888.20 699
13889.31 700
13890.42 686
13891.54 648
13892.65 697
13893.76 765
13894.88 718
13895.99 710
13897.10 743
13898.22 725
13899.33 732
13900.44 760
13901.56 736
13902.67 737
13903.79 706
13904.90 698
13906.01 679
13907.13 675
13908.24 662
13909.36 691
13910.47 638
13911.58 605
13912.70 597
13913.81 603
13914.93 594
13916.04 546
13917.16 528
13918.27 575
13919.38 574
13920.50 539
13921.61 566
13922.73 593
13923.84 514
13924.96 538
13926.07 552
13927.19 558
13928.30 550
13929.42 575
13930.53 579
13931.65 520
13932.76 585
13933.88 577
13934.99 591
13936.11 561
13937.22 571
13938.34 587
13939.45 582
13940.57 539
13941.68 537
13942.80 541
13943.91 600
13945.03 566
13946.14 497
13947.26 520
13948.38 487
13949.49 540
13950.61 514
13951.72 543
13952.84 529
13953.95 531
13955.07 540
13956.19 531
13957.30 530
13958.42 558
13959.53 560
13960.65 578
13961.77 541
13962.88 527
13964.00 529
13965.11 558
13966.23 535
13967.35 527
13968.46 519
13969.58 512
13970.70 564
13971.81 611
13972.93 512
13974.05 481
13975.16 539
13976.28 640
13977.40 597
13978.51 556
13979.63 522
13980.75 573
13981.86 536
13982.98 561
13984.10 581
13985.22 477
13986.33 474
13987.45 475
13988.57 549
13989.68 492
13990.80 499
13991.92 513
13993.04 509
13994.15 545
13995.27 498
13996.39 526
13997.51 543
13998.62 548
13999.74 547
14000.86 544
14001.98 512
14003.10 519
14004.21 575
14005.33 526
14006.45 509
14007.57 502
14008.68 495
14009.80 541
14010.92 580
14012.04 554
14013.16 514
14014.28 532
14015.39 516
14016.51 514
14017.63 491
14018.75 531
14019.87 548
14020.99 573
14022.10 497
14023.22 493
14024.34 514
14025.46 554
14026.58 523
14027.70 532
14028.82 537
14029.94 525
14031.05 501
14032.17 493
14033.29 520
14034.41 510
14035.53 567
14036.65 547
14037.77 574
14038.89 520
14040.01 505
14041.13 555
14042.25 560
14043.37 594
14044.49 569
14045.60 530
14046.72 604
14047.84 541
14048.96 544
14050.08 530
14051.20 591
14052.32 577
14053.44 559
14054.56 552
14055.68 571
14056.80 580
14057.92 600
14059.04 603
14060.16 594
14061.28 605
14062.40 621
14063.52 631
14064.64 610
14065.76 629
14066.88 631
14068.00 600
14069.12 612
14070.25 634
14071.37 643
14072.49 676
14073.61 635
14074.73 663
14075.85 696
14076.97 602
14078.09 658
14079.21 688
14080.33 694
14081.45 600
14082.57 609
14083.69 661
14084.82 674
14085.94 690
14087.06 672
14088.18 767
14089.30 716
14090.42 697
14091.54 738
14092.66 728
14093.79 662
14094.91 714
14096.03 732
14097.15 698
14098.27 638
14099.39 726
14100.52 705
14101.64 721
14102.76 747
14103.88 695
14105.00 738
14106.12 754
14107.25 722
14108.37 701
14109.49 701
14110.61 681
14111.74 705
14112.86 651
14113.98 590
14115.10 605
14116.22 623
14117.35 582
14118.47 561
14119.59 568
14120.71 562
14121.84 560
14122.96 585
14124.08 579
14125.20 586
14126.33 600
14127.45 558
14128.57 543
14129.70 539
14130.82 539
14131.94 542
14133.06 540
14134.19 581
14135.31 531
14136.43 562
14137.56 567
14138.68 571
14139.80 501
14140.93 508
14142.05 512
14143.17 574
14144.30 545
14145.42 482
14146.54 475
14147.67 444
14148.79 480
14149.91 511
14151.04 559
14152.16 541
14153.29 467
14154.41 574
14155.53 538
14156.66 532
14157.78 509
14158.91 521
14160.03 552
14161.15 551
14162.28 567
14163.40 501
14164.53 529
14165.65 531
14166.78 542
14167.90 511
14169.02 470
14170.15 500
14171.27 531
14172.40 475
14173.52 494
14174.65 523
14175.77 497
14176.90 542
14178.02 483
14179.15 441
14180.27 494
14181.40 476
14182.52 487
14183.65 477
14184.77 478
14185.90 486
14187.02 501
14188.15 483
14189.27 460
14190.40 449
14191.52 538
14192.65 533
14193.77 507
14194.90 472
14196.02 475
14197.15 489
14198.27 500
14199.40 449
14200.53 449
14201.65 489
14202.78 441
14203.90 497
14205.03 482
14206.16 459
14207.28 430
14208.41 470
14209.53 446
14210.66 444
14211.79 448
14212.91 451
14214.04 464
14215.16 460
14216.29 467
14217.42 454
14218.54 431
14219.67 424
14220.80 470
14221.92 509
14223.05 467
14224.18 454
14225.30 412
14226.43 448
14227.56 434
14228.68 439
14229.81 448
14230.94 404
14232.06 456
14233.19 459
14234.32 460
14235.44 438
14236.57 437
14237.70 473
14238.83 431
14239.95 453
14241.08 424
14242.21 424
14243.34 417
14244.46 403
14245.59 437
14246.72 442
14247.85 498
14248.97 454
14250.10 438
14251.23 406
14252.36 419
14253.48 443
14254.61 472
14255.74 488
14256.87 471
14258.00 421
14259.12 430
14260.25 423
14261.38 415
14262.51 440
14263.64 443
14264.76 396
14265.89 425
14267.02 410
14268.15 411
14269.28 380
14270.41 371
14271.53 417
14272.66 407
14273.79 400
14274.92 410
14276.05 409
14277.18 411
14278.31 428
14279.44 371
14280.56 411
14281.69 413
14282.82 378
14283.95 371
14285.08 400
14286.21 397
14287.34 428
14288.47 428
14289.60 432
14290.73 378
14291.86 379
14292.98 404
14294.11 427
14295.24 386
14296.37 385
14297.50 414
14298.63 383
14299.76 382
14300.89 387
14302.02 420
14303.15 352
14304.28 367
14305.41 373
14306.54 361
14307.67 380
14308.80 413
14309.93 358
14311.06 331
14312.19 397
14313.32 353
14314.45 376
14315.58 397
14316.71 368
14317.84 375
14318.97 352
14320.10 324
14321.23 329
14322.36 344
14323.49 359
14324.62 341
14325.76 387
14326.89 390
14328.02 352
14329.15 376
14330.28 372
14331.41 370
14332.54 404
14333.67 397
14334.80 353
14335.93 339
14337.06 321
14338.20 346
14339.33 340
14340.46 361
14341.59 350
14342.72 382
14343.85 370
14344.98 399
14346.12 436
14347.25 397
14348.38 350
14349.51 381
14350.64 350
14351.77 368
14352.90 382
14354.04 378
14355.17 398
14356.30 341
14357.43 356
14358.56 417
14359.70 365
14360.83 364
14361.96 366
14363.09 387
14364.22 357
14365.36 352
14366.49 374
14367.62 343
14368.75 336
14369.89 358
14371.02 391
14372.15 361
14373.28 337
14374.42 343
14375.55 329
14376.68 374
14377.81 302
14378.95 332
14380.08 356
14381.21 363
14382.35 354
14383.48 357
14384.61 346
14385.74 363
14386.88 377
14388.01 336
14389.14 353
14390.28 370
14391.41 381
14392.54 354
14393.68 366
14394.81 375
14395.94 364
14397.08 372
14398.21 377
14399.34 361
14400.48 338
14401.61 370
14402.75 399
14403.88 379
14405.01 423
14406.15 380
14407.28 383
14408.41 372
14409.55 371
14410.68 336
14411.82 398
14412.95 372
14414.08 366
14415.22 376
14416.35 354
14417.49 407
14418.62 386
14419.76 377
14420.89 363
14422.02 380
14423.16 398
14424.29 382
14425.43 374
14426.56 377
14427.70 384
14428.83 381
14429.97 368
14431.10 357
14432.24 376
14433.37 382
14434.51 370
14435.64 405
14436.78 377
14437.91 393
14439.05 391
14440.18 392
14441.32 390
14442.45 378
14443.59 383
14444.72 390
14445.86 371
14446.99 364
14448.13 395
14449.27 414
14450.40 421
14451.54 399
14452.67 417
14453.81 424
14454.94 425
14456.08 432
14457.22 390
14458.35 390
14459.49 410
14460.62 416
14461.76 404
14462.90 413
14464.03 448
14465.17 412
14466.30 445
14467.44 414
14468.58 414
14469.71 413
14470.85 426
14471.99 447
14473.12 454
14474.26 442
14475.40 427
14476.53 436
14477.67 452
14478.81 450
14479.94 426
14481.08 402
14482.22 412
14483.35 392
14484.49 420
14485.63 389
14486.76 407
14487.90 376
14489.04 396
14490.17 402
14491.31 425
14492.45 431
14493.59 437
14494.72 425
14495.86 404
14497.00 401
14498.14 374
14499.27 415
14500.41 446
14501.55 438
14502.69 373
14503.82 410
14504.96 453
14506.10 442
14507.24 371
14508.37 380
14509.51 403
14510.65 432
14511.79 455
14512.93 407
14514.06 425
14515.20 409
14516.34 424
14517.48 390
14518.62 459
14519.76 409
14520.89 399
14522.03 408
14523.17 412
14524.31 382
14525.45 379
14526.59 406
14527.73 430
14528.86 404
14530.00 370
14531.14 361
14532.28 333
14533.42 380
14534.56 394
14535.70 376
14536.84 409
14537.98 382
14539.11 336
14540.25 353
14541.39 384
14542.53 452
14543.67 425
14544.81 407
14545.95 389
14547.09 373
14548.23 368
14549.37 447
14550.51 419
14551.65 381
14552.79 408
14553.93 377
14555.07 404
14556.21 356
14557.35 387
14558.49 393
14559.63 389
14560.77 398
14561.91 400
14563.05 433
14564.19 417
14565.33 434
14566.47 405
14567.61 382
14568.75 382
14569.89 347
14571.03 421
14572.17 405
14573.31 356
14574.45 370
14575.59 422
14576.73 385
14577.87 414
14579.01 395
14580.15 435
14581.29 390
14582.43 411
14583.57 415
14584.71 454
14585.85 488
14587.00 436
14588.14 418
14589.28 410
14590.42 448
14591.56 438
14592.70 457
14593.84 438
14594.98 414
14596.12 388
14597.27 407
14598.41 437
14599.55 434
14600.69 503
14601.83 476
14602.97 444
14604.12 432
14605.26 449
14606.40 489
14607.54 429
14608.68 439
14609.82 440
14610.97 417
14612.11 461
14613.25 473
14614.39 443
14615.53 448
14616.68 482
14617.82 470
14618.96 447
14620.10 460
14621.25 458
14622.39 457
14623.53 485
14624.67 486
14625.81 492
14626.96 488
14628.10 482
14629.24 517
14630.39 546
14631.53 571
14632.67 532
14633.81 498
14634.96 530
14636.10 558
14637.24 548
14638.38 577
14639.53 599
14640.67 600
14641.81 557
14642.96 544
14644.10 515
14645.24 503
14646.39 518
14647.53 536
14648.67 494
14649.82 474
14650.96 459
14652.10 400
14653.25 404
14654.39 462
14655.53 397
14656.68 418
14657.82 424
14658.97 388
14660.11 404
14661.25 413
14662.40 374
14663.54 394
14664.69 369
14665.83 403
14666.97 396
14668.12 338
14669.26 398
14670.41 381
14671.55 380
14672.69 397
14673.84 392
14674.98 408
14676.13 344
14677.27 354
14678.42 321
14679.56 334
14680.71 338
14681.85 338
14683.00 345
14684.14 342
14685.29 374
14686.43 379
14687.57 352
14688.72 357
14689.86 342
14691.01 351
14692.15 311
14693.30 365
14694.45 335
14695.59 345
14696.74 373
14697.88 363
14699.03 339
14700.17 347
14701.32 349
14702.46 323
14703.61 305
14704.75 315
14705.90 286
14707.04 343
14708.19 343
14709.34 293
14710.48 303
14711.63 313
14712.77 282
14713.92 301
14715.07 338
14716.21 313
14717.36 318
14718.50 332
14719.65 331
14720.80 317
14721.94 330
14723.09 308
14724.24 312
14725.38 344
14726.53 334
14727.67 320
14728.82 326
14729.97 282
14731.11 312
14732.26 307
14733.41 334
14734.55 335
14735.70 302
14736.85 360
14737.99 324
14739.14 313
14740.29 310
14741.44 311
14742.58 316
14743.73 300
14744.88 316
14746.02 289
14747.17 314
14748.32 343
14749.47 276
14750.61 301
14751.76 340
14752.91 329
14754.06 296
14755.20 280
14756.35 304
14757.50 313
14758.65 329
14759.79 334
14760.94 285
14762.09 307
14763.24 322
14764.38 291
14765.53 326
14766.68 320
14767.83 315
14768.98 298
14770.13 320
14771.27 326
14772.42 298
14773.57 294
14774.72 315
14775.87 307
14777.01 279
14778.16 265
14779.31 291
14780.46 287
14781.61 306
14782.76 274
14783.91 301
14785.05 294
14786.20 317
14787.35 300
14788.50 278
14789.65 256
14790.80 312
14791.95 324
14793.10 269
14794.25 268
14795.39 297
14796.54 298
14797.69 252
14798.84 264
14799.99 288
14801.14 255
14802.29 268
14803.44 246
14804.59 283
14805.74 256
14806.89 278
14808.04 282
14809.19 298
14810.34 325
14811.49 263
14812.64 275
14813.79 233
14814.94 268
14816.09 270
14817.24 270
14818.39 270
14819.54 254
14820.69 263
14821.84 282
14822.99 250
14824.14 272
14825.29 272
14826.44 259
14827.59 272
14828.74 251
14829.89 274
14831.04 271
14832.19 261
14833.34 279
14834.49 287
14835.64 295
14836.79 260
14837.94 228
14839.09 243
14840.24 261
14841.40 257
14842.55 272
14843.70 269
14844.85 285
14846.00 297
14847.15 256
14848.30 219
14849.45 247
14850.60 252
14851.76 279
14852.91 264
14854.06 258
14855.21 247
14856.36 276
14857.51 282
14858.66 247
14859.82 229
14860.97 262
14862.12 254
14863.27 252
14864.42 242
14865.57 254
14866.73 269
14867.88 260
14869.03 226
14870.18 272
14871.33 252
14872.49 255
14873.64 302
14874.79 259
14875.94 250
14877.10 263
14878.25 226
14879.40 252
14880.55 249
14881.71 226
14882.86 239
14884.01 261
14885.16 267
14886.32 255
14887.47 240
14888.62 233
14889.77 243
14890.93 258
14892.08 269
14893.23 265
14894.39 278
14895.54 271
14896.69 250
14897.84 259
14899.00 246
14900.15 252
14901.30 258
14902.46 243
14903.61 238
14904.76 237
14905.92 246
14907.07 238
14908.22 212
14909.38 250
14910.53 246
14911.69 235
14912.84 251
14913.99 247
14915.15 267
14916.30 245
14917.45 246
14918.61 264
14919.76 250
14920.92 272
14922.07 225
14923.22 242
14924.38 233
14925.53 258
14926.69 254
14927.84 220
14928.99 245
14930.15 283
14931.30 290
14932.46 248
14933.61 255
14934.77 248
14935.92 245
14937.08 209
14938.23 200
14939.39 253
14940.54 259
14941.70 238
14942.85 223
14944.00 255
14945.16 259
14946.31 270
14947.47 290
14948.62 264
14949.78 308
14950.94 271
14952.09 309
14953.25 280
14954.40 261
14955.56 273
14956.71 253
14957.87 283
14959.02 286
14960.18 257
14961.33 260
14962.49 313
14963.64 281
14964.80 249
14965.96 263
14967.11 277
14968.27 260
14969.42 242
14970.58 234
14971.74 266
14972.89 257
14974.05 279
14975.20 238
14976.36 276
14977.52 264
14978.67 276
14979.83 249
14980.98 247
14982.14 214
14983.30 260
14984.45 284
14985.61 275
14986.77 240
14987.92 281
14989.08 268
14990.24 246
14991.39 281
14992.55 234
14993.71 257
14994.86 258
14996.02 252
14997.18 283
14998.33 243
14999.49 242
15000.65 260
15001.81 223
15002.96 258
15004.12 245
15005.28 219
15006.43 255
15007.59 236
15008.75 207
15009.91 241
15011.06 225
15012.22 247
15013.38 223
15014.54 222
15015.69 215
15016.85 241
15018.01 220
15019.17 251
15020.33 226
15021.48 221
15022.64 258
15023.80 254
15024.96 259
15026.12 241
15027.27 246
15028.43 283
15029.59 272
15030.75 269
15031.91 273
15033.07 230
15034.22 222
15035.38 208
15036.54 214
15037.70 238
15038.86 286
15040.02 227
15041.17 202
15042.33 219
15043.49 269
15044.65 230
15045.81 227
15046.97 248
15048.13 275
15049.29 216
15050.45 232
15051.60 232
15052.76 245
15053.92 239
15055.08 211
15056.24 236
15057.40 210
15058.56 264
15059.72 225
15060.88 268
15062.04 243
15063.20 249
15064.36 264
15065.52 221
15066.68 239
15067.84 264
15069.00 244
15070.16 253
15071.32 250
15072.48 257
15073.63 233
15074.79 257
15075.95 295
15077.11 281
15078.27 272
15079.44 234
15080.60 251
15081.76 226
15082.92 264
15084.08 228
15085.24 196
15086.40 253
15087.56 246
15088.72 240
15089.88 245
15091.04 266
15092.20 225
15093.36 238
15094.52 254
15095.68 242
15096.84 228
15098.00 235
15099.16 245
15100.32 235
15101.49 248
15102.65 242
15103.81 280
15104.97 274
15106.13 257
15107.29 220
15108.45 243
15109.61 263
15110.78 250
15111.94 248
15113.10 271
15114.26 251
15115.42 259
15116.58 237
15117.74 217
15118.91 250
15120.07 239
15121.23 238
15122.39 204
15123.55 242
15124.71 236
15125.88 231
15127.04 237
15128.20 248
15129.36 241
15130.52 232
15131.69 220
15132.85 249
15134.01 247
15135.17 250
15136.34 270
15137.50 255
15138.66 264
15139.82 233
15140.99 256
15142.15 224
15143.31 271
15144.47 271
15145.64 289
15146.80 241
15147.96 219
15149.12 260
15150.29 256
15151.45 266
15152.61 266
15153.78 286
15154.94 284
15156.10 255
15157.27 276
15158.43 249
15159.59 276
15160.75 281
15161.92 293
15163.08 246
15164.24 262
15165.41 268
15166.57 265
15167.74 266
15168.90 287
15170.06 302
15171.23 317
15172.39 247
15173.55 224
15174.72 264
15175.88 242
15177.05 294
15178.21 276
15179.37 296
15180.54 261
15181.70 234
15182.87 285
15184.03 261
15185.19 267
15186.36 276
15187.52 301
15188.69 265
15189.85 300
15191.02 275
15192.18 267
15193.34 298
15194.51 322
15195.67 311
15196.84 284
15198.00 286
15199.17 299
15200.33 285
15201.50 287
15202.66 306
15203.83 304
15204.99 299
15206.16 281
15207.32 296
15208.49 278
15209.65 286
15210.82 269
15211.98 259
15213.15 275
15214.31 315
15215.48 358
15216.64 291
15217.81 281
15218.97 282
15220.14 299
15221.31 269
15222.47 305
15223.64 339
15224.80 303
15225.97 293
15227.13 282
15228.30 327
15229.47 317
15230.63 326
15231.80 283
15232.96 286
15234.13 328
15235.30 285
15236.46 366
15237.63 353
15238.79 349
15239.96 317
15241.13 361
15242.29 327
15243.46 394
15244.63 329
15245.79 331
15246.96 313
15248.13 255
15249.29 305
15250.46 332
15251.63 343
15252.79 342
15253.96 299
15255.13 296
15256.29 294
15257.46 256
15258.63 263
15259.80 287
15260.96 251
15262.13 268
15263.30 289
15264.46 275
15265.63 282
15266.80 300
15267.97 324
15269.13 279
15270.30 314
15271.47 305
15272.64 260
15273.80 264
15274.97 252
15276.14 261
15277.31 250
15278.47 287
15279.64 258
15280.81 279
15281.98 331
15283.15 299
15284.31 285
15285.48 304
15286.65 310
15287.82 294
15288.99 294
15290.15 260
15291.32 246
15292.49 268
15293.66 293
15294.83 298
15296.00 254
15297.16 241
15298.33 269
15299.50 272
15300.67 246
15301.84 254
15303.01 261
15304.18 268
15305.35 279
15306.51 283
15307.68 250
15308.85 267
15310.02 284
15311.19 257
15312.36 269
15313.53 252
15314.70 301
15315.87 252
15317.04 273
15318.21 265
15319.37 267
15320.54 248
15321.71 244
15322.88 295
15324.05 280
15325.22 257
15326.39 273
15327.56 259
15328.73 287
15329.90 273
15331.07 273
15332.24 313
15333.41 256
15334.58 268
15335.75 278
15336.92 275
15338.09 268
15339.26 272
15340.43 312
15341.60 287
15342.77 300
15343.94 289
15345.11 276
15346.28 250
15347.45 271
15348.62 274
15349.79 285
15350.96 313
15352.13 267
15353.31 264
15354.48 231
15355.65 265
15356.82 261
15357.99 224
15359.16 272
15360.33 291
15361.50 290
15362.67 291
15363.84 315
15365.01 306
15366.19 287
15367.36 288
15368.53 292
15369.70 274
15370.87 296
15372.04 278
15373.21 243
15374.38 300
15375.56 305
15376.73 293
15377.90 286
15379.07 278
15380.24 281
15381.41 273
15382.59 329
15383.76 306
15384.93 286
15386.10 261
15387.27 285
15388.45 273
15389.62 305
15390.79 270
15391.96 260
15393.13 269
15394.31 281
15395.48 272
15396.65 231
15397.82 257
15399.00 260
15400.17 259
15401.34 292
15402.51 271
15403.69 263
15404.86 281
15406.03 252
15407.20 253
15408.38 274
15409.55 291
15410.72 257
15411.89 264
15413.07 293
15414.24 281
15415.41 272
15416.59 252
15417.76 268
15418.93 256
15420.11 237
15421.28 291
15422.45 244
15423.63 245
15424.80 237
15425.97 268
15427.15 230
15428.32 251
15429.49 230
15430.67 239
15431.84 265
15433.01 270
15434.19 291
15435.36 233
15436.54 252
15437.71 274
15438.88 225
15440.06 286
15441.23 286
15442.41 292
15443.58 228
15444.75 242
15445.93 285
15447.10 284
15448.28 259
15449.45 234
15450.63 249
15451.80 295
15452.97 248
15454.15 247
15455.32 258
15456.50 240
15457.67 259
15458.85 265
15460.02 262
15461.20 261
15462.37 299
15463.55 352
15464.72 251
15465.90 265
15467.07 266
15468.25 254
15469.42 286
15470.60 246
15471.77 236
15472.95 215
15474.12 237
15475.30 257
15476.47 256
15477.65 232
15478.82 270
15480.00 303
15481.17 261
15482.35 283
15483.53 296
15484.70 259
15485.88 311
15487.05 281
15488.23 249
15489.40 280
15490.58 257
15491.76 269
15492.93 287
15494.11 273
15495.28 249
15496.46 260
15497.64 249
15498.81 267
15499.99 268
15501.17 270
15502.34 268
15503.52 235
15504.69 241
15505.87 291
15507.05 260
15508.22 266
15509.40 256
15510.58 271
15511.75 285
15512.93 225
15514.11 247
15515.28 274
15516.46 290
15517.64 285
15518.81 239
15519.99 268
15521.17 238
15522.35 266
15523.52 275
15524.70 279
15525.88 291
15527.05 269
15528.23 282
15529.41 287
15530.59 256
15531.76 315
15532.94 308
15534.12 262
15535.30 275
15536.47 259
15537.65 268
15538.83 253
15540.01 266
15541.19 253
15542.36 260
15543.54 298
15544.72 303
15545.90 276
15547.08 313
15548.25 296
15549.43 323
15550.61 305
15551.79 303
15552.97 319
15554.14 296
15555.32 261
15556.50 274
15557.68 303
15558.86 258
15560.04 261
15561.22 287
15562.39 307
15563.57 274
15564.75 301
15565.93 289
15567.11 355
15568.29 303
15569.47 303
15570.65 309
15571.82 292
15573.00 288
15574.18 324
15575.36 319
15576.54 307
15577.72 323
15578.90 353
15580.08 374
15581.26 314
15582.44 341
15583.62 295
15584.80 306
15585.98 334
15587.16 305
15588.34 339
15589.51 328
15590.69 325
15591.87 312
15593.05 315
15594.23 355
15595.41 367
15596.59 328
15597.77 341
15598.95 294
15600.13 310
15601.31 324
15602.49 348
15603.67 413
15604.85 398
15606.03 318
15607.21 322
15608.40 350
15609.58 354
15610.76 334
15611.94 356
15613.12 366
15614.30 382
15615.48 380
15616.66 366
15617.84 319
15619.02 356
15620.20 376
15621.38 407
15622.56 344
15623.74 337
15624.93 361
15626.11 365
15627.29 398
15628.47 379
15629.65 427
15630.83 365
15632.01 339
15633.19 365
15634.37 382
15635.56 456
15636.74 421
15637.92 388
15639.10 396
15640.28 386
15641.46 360
15642.65 409
15643.83 455
15645.01 447
15646.19 418
15647.37 464
15648.55 448
15649.74 402
15650.92 359
15652.10 374
15653.28 402
15654.46 418
15655.65 422
15656.83 441
15658.01 440
15659.19 412
15660.38 405
15661.56 400
15662.74 399
15663.92 455
15665.11 461
15666.29 399
15667.47 385
15668.65 357
15669.84 428
15671.02 397
15672.20 409
15673.38 419
15674.57 422
15675.75 440
15676.93 390
15678.12 427
15679.30 426
15680.48 391
15681.67 427
15682.85 428
15684.03 411
15685.22 426
15686.40 379
15687.58 369
15688.77 355
15689.95 364
15691.13 387
15692.32 417
15693.50 363
15694.68 387
15695.87 394
15697.05 375
15698.23 337
15699.42 336
15700.60 345
15701.79 367
15702.97 404
15704.15 382
15705.34 405
15706.52 332
15707.71 348
15708.89 353
15710.07 370
15711.26 330
15712.44 382
15713.63 411
15714.81 385
15716.00 385
15717.18 384
15718.37 396
15719.55 387
15720.73 465
15721.92 387
15723.10 413
15724.29 374
15725.47 422
15726.66 385
15727.84 423
15729.03 374
15730.21 372
15731.40 361
15732.58 389
15733.77 402
15734.95 399
15736.14 419
15737.32 443
15738.51 418
15739.69 419
15740.88 401
15742.07 395
15743.25 370
15744.44 444
15745.62 439
15746.81 443
15747.99 434
15749.18 450
15750.36 432
15751.55 426
15752.74 424
15753.92 439
15755.11 441
15756.29 484
15757.48 485
15758.67 455
15759.85 462
15761.04 471
15762.22 484
15763.41 437
15764.60 412
15765.78 443
15766.97 496
15768.16 455
15769.34 411
15770.53 470
15771.72 484
15772.90 450
15774.09 414
15775.28 398
15776.46 438
15777.65 427
15778.84 401
15780.02 439
15781.21 434
15782.40 422
15783.58 446
15784.77 440
15785.96 436
15787.14 445
15788.33 410
15789.52 389
15790.71 384
15791.89 408
15793.08 387
15794.27 390
15795.46 430
15796.64 385
15797.83 410
15799.02 435
15800.21 407
15801.39 366
15802.58 324
15803.77 341
15804.96 342
15806.14 334
15807.33 369
15808.52 338
15809.71 335
15810.90 354
15812.08 354
15813.27 358
15814.46 423
15815.65 382
15816.84 395
15818.03 329
15819.21 368
15820.40 356
15821.59 342
15822.78 332
15823.97 333
15825.16 320
15826.35 328
15827.53 339
15828.72 358
15829.91 383
15831.10 378
15832.29 402
15833.48 342
15834.67 342
15835.86 342
15837.04 377
15838.23 358
15839.42 336
15840.61 364
15841.80 381
15842.99 305
15844.18 306
15845.37 327
15846.56 325
15847.75 338
15848.94 295
15850.13 332
15851.32 314
15852.51 298
15853.70 350
15854.89 326
15856.07 316
15857.26 334
15858.45 323
15859.64 318
15860.83 306
15862.02 339
15863.21 350
15864.40 357
15865.59 353
15866.78 336
15867.97 287
15869.16 353
15870.36 352
15871.55 353
15872.74 342
15873.93 306
15875.12 366
15876.31 346
15877.50 283
15878.69 295
15879.88 285
15881.07 315
15882.26 323
15883.45 332
15884.64 346
15885.83 337
15887.02 363
15888.21 318
15889.41 307
15890.60 324
15891.79 363
15892.98 349
15894.17 341
15895.36 360
15896.55 349
15897.74 345
15898.93 358
15900.13 341
15901.32 323
15902.51 335
15903.70 360
15904.89 341
15906.08 355
15907.28 320
15908.47 372
15909.66 371
15910.85 344
15912.04 348
15913.23 367
15914.43 360
15915.62 335
15916.81 348
15918.00 341
15919.19 328
15920.39 344
15921.58 353
15922.77 372
15923.96 383
15925.16 382
15926.35 347
15927.54 339
15928.73 342
15929.93 347
15931.12 320
15932.31 332
15933.50 328
15934.70 275
15935.89 340
15937.08 358
15938.27 364
15939.47 329
15940.66 350
15941.85 370
15943.05 358
15944.24 332
15945.43 327
15946.63 340
15947.82 313
15949.01 345
15950.21 333
15951.40 312
15952.59 311
15953.79 301
15954.98 286
15956.17 282
15957.37 261
15958.56 267
15959.75 295
15960.95 277
15962.14 288
15963.33 309
15964.53 303
15965.72 291
15966.92 256
15968.11 250
15969.30 262
15970.50 243
15971.69 267
15972.89 286
15974.08 278
15975.27 270
15976.47 257
15977.66 282
15978.86 283
15980.05 266
15981.25 257
15982.44 232
15983.63 238
15984.83 271
15986.02 264
15987.22 288
15988.41 239
15989.61 250
15990.80 290
15992.00 267
15993.19 264
15994.39 225
15995.58 252
15996.78 269
15997.97 264
15999.17 266
16000.36 263
16001.56 286
16002.75 272
16003.95 238
16005.14 232
16006.34 246
16007.53 251
16008.73 226
16009.93 217
16011.12 253
16012.32 230
16013.51 252
16014.71 257
16015.90 259
16017.10 266
16018.30 248
16019.49 237
16020.69 244
16021.88 243
16023.08 230
16024.28 262
16025.47 247
16026.67 250
16027.86 262
16029.06 229
16030.26 231
16031.45 286
16032.65 247
16033.85 210
16035.04 266
16036.24 247
16037.43 247
16038.63 241
16039.83 246
16041.02 244
16042.22 234
16043.42 238
16044.61 246
16045.81 279
16047.01 272
16048.21 244
16049.40 230
16050.60 230
16051.80 255
16052.99 276
16054.19 238
16055.39 261
16056.59 234
16057.78 245
16058.98 226
16060.18 257
16061.37 301
16062.57 228
16063.77 239
16064.97 222
16066.16 219
16067.36 251
16068.56 237
16069.76 241
16070.96 226
16072.15 236
16073.35 222
16074.55 278
16075.75 237
16076.95 250
16078.14 248
16079.34 238
16080.54 230
16081.74 238
16082.94 241
16084.13 255
16085.33 231
16086.53 226
16087.73 238
16088.93 250
16090.13 216
16091.33 214
16092.52 235
16093.72 187
16094.92 211
16096.12 228
16097.32 227
16098.52 226
16099.72 221
16100.92 211
16102.11 238
16103.31 207
16104.51 209
16105.71 225
16106.91 245
16108.11 213
16109.31 190
16110.51 260
16111.71 246
16112.91 206
16114.11 241
16115.31 267
16116.51 219
16117.70 219
16118.90 261
16120.10 279
16121.30 244
16122.50 238
16123.70 265
16124.90 237
16126.10 219
16127.30 214
16128.50 214
16129.70 254
16130.90 258
16132.10 239
16133.30 212
16134.50 208
16135.70 216
16136.90 245
16138.10 266
16139.30 248
16140.50 227
16141.71 213
16142.91 270
16144.11 272
16145.31 253
16146.51 236
16147.71 221
16148.91 229
16150.11 238
16151.31 229
16152.51 216
16153.71 210
16154.91 220
16156.11 242
16157.31 228
16158.52 226
16159.72 213
16160.92 208
16162.12 241
16163.32 207
16164.52 190
16165.72 233
16166.92 217
16168.13 216
16169.33 227
16170.53 203
16171.73 224
16172.93 251
16174.13 227
16175.34 240
16176.54 245
16177.74 255
16178.94 230
16180.14 226
16181.34 219
16182.55 287
16183.75 273
16184.95 244
16186.15 243
16187.35 242
16188.56 222
16189.76 183
16190.96 228
16192.16 227
16193.37 247
16194.57 248
16195.77 231
16196.97 247
16198.18 243
16199.38 261
16200.58 253
16201.78 270
16202.99 260
16204.19 254
16205.39 257
16206.60 217
16207.80 261
16209.00 228
16210.20 238
16211.41 274
16212.61 220
16213.81 237
16215.02 263
16216.22 229
16217.42 235
16218.63 233
16219.83 289
16221.03 317
16222.24 240
16223.44 254
16224.64 266
16225.85 216
16227.05 240
16228.25 210
16229.46 229
16230.66 245
16231.87 248
16233.07 256
16234.27 280
16235.48 288
16236.68 281
16237.89 260
16239.09 295
16240.29 250
16241.50 248
16242.70 238
16243.91 250
16245.11 262
16246.31 254
16247.52 269
16248.72 262
16249.93 284
16251.13 286
16252.34 239
16253.54 262
16254.75 297
16255.95 277
16257.16 254
16258.36 257
16259.57 278
16260.77 293
16261.97 274
16263.18 265
16264.38 294
16265.59 282
16266.80 298
16268.00 285
16269.21 248
16270.41 245
16271.62 243
16272.82 248
16274.03 272
16275.23 263
16276.44 245
16277.64 283
16278.85 294
16280.05 256
16281.26 291
16282.47 256
16283.67 279
16284.88 255
16286.08 273
16287.29 247
16288.49 249
16289.70 288
16290.91 273
16292.11 258
16293.32 262
16294.52 263
16295.73 264
16296.94 267
16298.14 272
16299.35 246
16300.56 270
16301.76 278
16302.97 238
16304.18 247
16305.38 217
16306.59 234
16307.79 248
16309.00 280
16310.21 311
16311.42 281
16312.62 293
16313.83 259
16315.04 259
16316.24 277
16317.45 295
16318.66 265
16319.86 267
16321.07 278
16322.28 284
16323.49 273
16324.69 274
16325.90 271
16327.11 267
16328.31 245
16329.52 258
16330.73 238
16331.94 232
16333.14 246
16334.35 258
16335.56 276
16336.77 227
16337.98 262
16339.18 246
16340.39 243
16341.60 255
16342.81 219
16344.01 236
16345.22 236
16346.43 237
16347.64 269
16348.85 244
16350.05 238
16351.26 233
16352.47 255
16353.68 238
16354.89 257
16356.10 247
16357.30 270
16358.51 244
16359.72 260
16360.93 277
16362.14 262
16363.35 228
16364.56 253
16365.77 237
16366.97 213
16368.18 231
16369.39 253
16370.60 256
16371.81 242
16373.02 225
16374.23 240
16375.44 222
16376.65 198
16377.86 226
16379.06 235
16380.27 206
16381.48 201
16382.69 256
16383.90 255
16385.11 248
16386.32 227
16387.53 245
16388.74 245
16389.95 285
16391.16 268
16392.37 221
16393.58 268
16394.79 222
16396.00 279
16397.21 231
16398.42 235
16399.63 242
16400.84 221
16402.05 214
16403.26 200
16404.47 242
16405.68 232
16406.89 242
16408.10 242
16409.31 256
16410.52 249
16411.73 229
16412.94 247
16414.15 224
16415.36 229
16416.57 227
16417.78 203
16419.00 258
16420.21 247
16421.42 239
16422.63 266
16423.84 284
16425.05 258
16426.26 244
16427.47 211
16428.68 263
16429.89 213
16431.11 258
16432.32 252
16433.53 208
16434.74 245
16435.95 212
16437.16 208
16438.37 270
16439.59 255
16440.80 236
16442.01 227
16443.22 228
16444.43 245
16445.64 237
16446.86 223
16448.07 219
16449.28 214
16450.49 206
16451.70 239
16452.91 230
16454.13 202
16455.34 209
16456.55 240
16457.76 226
16458.98 252
16460.19 244
16461.40 192
16462.61 227
16463.82 221
16465.04 233
16466.25 217
16467.46 211
16468.67 241
16469.89 246
16471.10 218
16472.31 211
16473.53 259
16474.74 274
16475.95 212
16477.16 226
16478.38 226
16479.59 215
16480.80 198
16482.02 197
16483.23 208
16484.44 215
16485.66 209
16486.87 227
16488.08 239
16489.30 215
16490.51 237
16491.72 273
16492.94 230
16494.15 210
16495.36 224
16496.58 194
16497.79 235
16499.00 224
16500.22 235
16501.43 236
16502.65 235
16503.86 249
16505.07 263
16506.29 235
16507.50 249
16508.71 221
16509.93 196
16511.14 219
16512.36 229
16513.57 210
16514.79 252
16516.00 234
16517.21 194
16518.43 184
16519.64 214
16520.86 263
16522.07 238
16523.29 243
16524.50 211
16525.72 219
16526.93 200
16528.15 224
16529.36 208
16530.58 245
16531.79 220
16533.01 233
16534.22 224
16535.44 209
16536.65 228
16537.87 241
16539.08 215
16540.30 200
16541.51 209
16542.73 221
16543.94 268
16545.16 209
16546.37 218
16547.59 233
16548.80 290
16550.02 261
16551.24 227
16552.45 209
16553.67 233
16554.88 278
16556.10 245
16557.31 262
16558.53 234
16559.75 217
16560.96 261
16562.18 247
16563.39 245
16564.61 244
16565.83 251
16567.04 257
16568.26 274
16569.47 264
16570.69 240
16571.91 259
16573.12 238
16574.34 266
16575.56 248
16576.77 263
16577.99 220
16579.21 250
16580.42 225
16581.64 226
16582.86 235
16584.07 242
16585.29 218
16586.51 230
16587.72 244
16588.94 262
16590.16 264
16591.38 227
16592.59 221
16593.81 221
16595.03 222
16596.24 222
16597.46 217
16598.68 191
16599.90 227
16601.11 229
16602.33 207
16603.55 209
16604.77 249
16605.98 246
16607.20 219
16608.42 258
16609.64 203
16610.86 191
16612.07 216
16613.29 225
16614.51 201
16615.73 215
16616.95 207
16618.16 205
16619.38 230
16620.60 194
16621.82 207
16623.04 202
16624.25 215
16625.47 216
16626.69 211
16627.91 207
16629.13 231
16630.35 230
16631.57 229
16632.78 226
16634.00 236
16635.22 250
16636.44 265
16637.66 248
16638.88 228
16640.10 226
16641.32 218
16642.53 206
16643.75 228
16644.97 206
16646.19 244
16647.41 233
16648.63 233
16649.85 201
16651.07 231
16652.29 236
16653.51 243
16654.73 206
16655.95 192
16657.17 229
16658.39 233
16659.61 221
16660.83 212
16662.04 193
16663.26 200
16664.48 203
16665.70 206
16666.92 184
16668.14 187
16669.36 194
16670.58 210
16671.80 218
16673.02 197
16674.24 207
16675.46 200
16676.68 179
16677.91 185
16679.13 237
16680.35 223
16681.57 192
16682.79 210
16684.01 205
16685.23 211
16686.45 221
16687.67 224
16688.89 226
16690.11 167
16691.33 201
16692.55 204
16693.77 194
16694.99 198
16696.21 201
16697.44 194
16698.66 200
16699.88 230
16701.10 202
16702.32 187
16703.54 198
16704.76 188
16705.98 193
16707.21 215
16708.43 207
16709.65 202
16710.87 203
16712.09 235
16713.31 252
16714.53 208
16715.76 191
16716.98 220
16718.20 188
16719.42 205
16720.64 222
16721.87 187
16723.09 195
16724.31 200
16725.53 178
16726.75 224
16727.98 197
16729.20 223
16730.42 187
16731.64 198
16732.86 191
16734.09 201
16735.31 189
16736.53 200
16737.75 201
16738.98 233
16740.20 173
16741.42 166
16742.64 221
16743.87 219
16745.09 192
16746.31 187
16747.54 160
16748.76 227
16749.98 213
16751.20 198
16752.43 188
16753.65 205
16754.87 242
16756.10 229
16757.32 194
16758.54 195
16759.77 214
16760.99 211
16762.21 188
16763.44 222
16764.66 191
16765.88 196
16767.11 215
16768.33 186
16769.55 204
16770.78 270
16772.00 206
16773.23 208
16774.45 200
16775.67 227
16776.90 204
16778.12 184
16779.35 220
16780.57 167
16781.79 167
16783.02 189
16784.24 208
16785.47 193
16786.69 200
16787.91 194
16789.14 211
16790.36 195
16791.59 193
16792.81 204
16794.04 192
16795.26 185
16796.49 198
16797.71 228
16798.94 208
16800.16 207
16801.38 204
16802.61 211
16803.83 209
16805.06 202
16806.28 194
16807.51 189
16808.73 236
16809.96 193
16811.18 212
16812.41 201
16813.64 197
16814.86 230
16816.09 213
16817.31 184
16818.54 180
16819.76 200
16820.99 201
16822.21 182
16823.44 175
16824.66 198
16825.89 214
16827.12 223
16828.34 224
16829.57 230
16830.79 216
16832.02 224
16833.25 205
16834.47 184
16835.70 201
16836.92 196
16838.15 213
16839.38 208
16840.60 212
16841.83 211
16843.06 215
16844.28 203
16845.51 192
16846.73 210
16847.96 209
16849.19 190
16850.41 232
16851.64 210
16852.87 229
16854.09 240
16855.32 228
16856.55 217
16857.77 208
16859.00 199
16860.23 225
16861.46 217
16862.68 225
16863.91 208
16865.14 219
16866.36 232
16867.59 234
16868.82 198
16870.05 219
16871.27 207
16872.50 221
16873.73 224
16874.96 216
16876.18 232
16877.41 239
16878.64 218
16879.87 220
16881.09 220
16882.32 237
16883.55 246
16884.78 258
16886.01 224
16887.23 239
16888.46 249
16889.69 311
16890.92 272
16892.15 279
16893.37 272
16894.60 259
16895.83 259
16897.06 232
16898.29 238
16899.51 239
16900.74 244
16901.97 239
16903.20 251
16904.43 272
16905.66 259
16906.89 237
16908.12 240
16909.34 233
16910.57 239
16911.80 231
16913.03 215
16914.26 231
16915.49 221
16916.72 213
16917.95 221
16919.18 249
16920.40 237
16921.63 211
16922.86 219
16924.09 228
16925.32 230
16926.55 242
16927.78 239
16929.01 228
16930.24 217
16931.47 225
16932.70 226
16933.93 211
16935.16 226
16936.39 239
16937.62 216
16938.85 216
16940.08 195
16941.31 225
16942.54 205
16943.77 191
16945.00 205
16946.23 196
16947.46 209
16948.69 192
16949.92 228
16951.15 232
16952.38 255
16953.61 240
16954.84 192
16956.07 201
16957.30 204
16958.53 197
16959.76 201
16960.99 212
16962.22 209
16963.45 204
16964.68 196
16965.92 222
16967.15 247
16968.38 253
16969.61 192
16970.84 175
16972.07 214
16973.30 232
16974.53 241
16975.76 218
16976.99 221
16978.23 238
16979.46 195
16980.69 213
16981.92 189
16983.15 200
16984.38 223
16985.61 217
16986.85 206
16988.08 215
16989.31 211
16990.54 214
16991.77 233
16993.00 218
16994.24 176
16995.47 178
16996.70 208
16997.93 231
16999.16 188
17000.40 186
17001.63 213
17002.86 214
17004.09 226
17005.32 192
17006.56 178
17007.79 197
17009.02 207
17010.25 215
17011.49 198
17012.72 207
17013.95 214
17015.18 206
17016.42 148
17017.65 172
17018.88 180
17020.12 209
17021.35 222
17022.58 167
17023.81 200
17025.05 221
17026.28 213
17027.51 222
17028.75 208
17029.98 202
17031.21 214
17032.45 192
17033.68 200
17034.91 185
17036.15 191
17037.38 202
17038.61 215
17039.85 210
17041.08 197
17042.31 221
17043.55 201
17044.78 206
17046.01 213
17047.25 193
17048.48 183
17049.72 189
17050.95 227
17052.18 214
17053.42 197
17054.65 200
17055.89 194
17057.12 189
17058.35 176
17059.59 208
17060.82 202
17062.06 196
17063.29 187
17064.53 205
17065.76 217
17066.99 199
17068.23 169
17069.46 171
17070.70 156
17071.93 178
17073.17 197
17074.40 201
17075.64 201
17076.87 200
17078.11 206
17079.34 189
17080.58 221
17081.81 185
17083.05 210
17084.28 187
17085.52 209
17086.75 192
17087.99 204
17089.22 219
17090.46 193
17091.69 165
17092.93 200
17094.16 201
17095.40 210
17096.64 252
17097.87 174
17099.11 175
17100.34 203
17101.58 228
17102.81 208
17104.05 210
17105.29 208
17106.52 217
17107.76 212
17108.99 172
17110.23 217
17111.47 180
17112.70 201
17113.94 200
17115.17 169
17116.41 196
17117.65 193
17118.88 179
17120.12 164
17121.36 181
17122.59 201
17123.83 201
17125.07 188
17126.30 197
17127.54 171
17128.78 181
17130.01 187
17131.25 180
17132.49 177
17133.72 219
17134.96 226
17136.20 239
17137.43 200
17138.67 149
17139.91 165
17141.15 196
17142.38 211
17143.62 187
17144.86 197
17146.10 192
17147.33 181
17148.57 194
17149.81 167
17151.05 173
17152.28 194
17153.52 173
17154.76 160
17156.00 178
17157.23 190
17158.47 170
17159.71 156
17160.95 165
17162.19 193
17163.42 203
17164.66 195
17165.90 143
17167.14 171
17168.38 200
17169.61 177
17170.85 218
17172.09 206
17173.33 176
17174.57 201
17175.81 186
17177.04 185
17178.28 190
17179.52 228
17180.76 203
17182.00 180
17183.24 164
17184.48 179
17185.71 164
17186.95 187
17188.19 176
17189.43 192
17190.67 175
17191.91 175
17193.15 194
17194.39 184
17195.63 191
17196.87 198
17198.11 193
17199.34 214
17200.58 207
17201.82 194
17203.06 176
17204.30 175
17205.54 188
17206.78 173
17208.02 208
17209.26 192
17210.50 170
17211.74 161
17212.98 171
17214.22 180
17215.46 194
17216.70 184
17217.94 196
17219.18 163
17220.42 151
17221.66 179
17222.90 185
17224.14 198
17225.38 206
17226.62 172
17227.86 159
17229.10 173
17230.34 180
17231.58 169
17232.82 190
17234.06 183
17235.30 182
17236.54 169
17237.78 189
17239.03 191
17240.27 185
17241.51 186
17242.75 173
17243.99 168
17245.23 176
17246.47 208
17247.71 178
17248.95 160
17250.19 159
17251.43 177
17252.68 201
17253.92 209
17255.16 200
17256.40 198
17257.64 168
17258.88 171
17260.12 188
17261.37 156
17262.61 159
17263.85 184
17265.09 158
17266.33 178
17267.57 180
17268.82 163
17270.06 175
17271.30 188
17272.54 155
17273.78 180
17275.03 163
17276.27 171
17277.51 174
17278.75 180
17279.99 160
17281.24 153
17282.48 136
17283.72 158
17284.96 174
17286.21 209
17287.45 181
17288.69 166
17289.93 167
17291.18 160
17292.42 155
17293.66 157
17294.90 157
17296.15 181
17297.39 169
17298.63 173
17299.88 161
17301.12 220
17302.36 195
17303.60 174
17304.85 156
17306.09 142
17307.33 172
17308.58 183
17309.82 213
17311.06 197
17312.31 167
17313.55 174
17314.79 187
17316.04 182
17317.28 170
17318.52 174
17319.77 167
17321.01 165
17322.26 163
17323.50 179
17324.74 178
17325.99 203
17327.23 190
17328.48 195
17329.72 167
17330.96 182
17332.21 168
17333.45 186
17334.70 157
17335.94 142
17337.18 169
17338.43 184
17339.67 218
17340.92 186
17342.16 214
17343.41 191
17344.65 211
17345.90 170
17347.14 185
17348.38 190
17349.63 183
17350.87 172
17352.12 202
17353.36 193
17354.61 186
17355.85 163
17357.10 176
17358.34 188
17359.59 168
17360.83 200
17362.08 193
17363.32 172
17364.57 174
17365.81 138
17367.06 146
17368.31 151
17369.55 160
17370.80 157
17372.04 157
17373.29 168
17374.53 166
17375.78 174
17377.02 182
17378.27 167
17379.52 202
17380.76 171
17382.01 160
17383.25 178
17384.50 221
17385.75 193
17386.99 179
17388.24 165
17389.48 149
17390.73 172
17391.98 176
17393.22 176
17394.47 179
17395.71 228
17396.96 194
17398.21 183
17399.45 187
17400.70 185
17401.95 181
17403.19 184
17404.44 164
17405.69 190
17406.93 171
17408.18 177
17409.43 189
17410.67 191
17411.92 181
17413.17 184
17414.42 162
17415.66 173
17416.91 192
17418.16 154
17419.40 181
17420.65 154
17421.90 168
17423.15 158
17424.39 181
17425.64 187
17426.89 177
17428.14 155
17429.38 197
17430.63 196
17431.88 168
17433.13 182
17434.37 170
17435.62 200
17436.87 187
17438.12 188
17439.37 187
17440.61 187
17441.86 194
17443.11 149
17444.36 160
17445.61 168
17446.85 176
17448.10 169
17449.35 180
17450.60 166
17451.85 178
17453.10 166
17454.34 204
17455.59 172
17456.84 183
17458.09 157
17459.34 137
17460.59 166
17461.84 183
17463.09 150
17464.33 162
17465.58 155
17466.83 184
17468.08 170
17469.33 174
17470.58 157
17471.83 181
17473.08 196
17474.33 164
17475.58 217
17476.83 171
17478.07 193
17479.32 183
17480.57 190
17481.82 147
17483.07 197
17484.32 164
17485.57 171
17486.82 178
17488.07 179
17489.32 189
17490.57 182
17491.82 210
17493.07 207
17494.32 172
17495.57 175
17496.82 176
17498.07 156
17499.32 180
17500.57 179
17501.82 183
17503.07 180
17504.32 174
17505.57 166
17506.82 152
17508.07 153
17509.32 178
17510.57 168
17511.82 182
17513.07 211
17514.32 182
17515.58 187
17516.83 170
17518.08 155
17519.33 149
17520.58 157
17521.83 173
17523.08 202
17524.33 177
17525.58 185
17526.83 189
17528.08 160
17529.34 184
17530.59 196
17531.84 194
17533.09 188
17534.34 197
17535.59 210
17536.84 201
17538.09 179
17539.35 147
17540.60 157
17541.85 206
17543.10 197
17544.35 176
17545.60 189
17546.86 191
17548.11 179
17549.36 192
17550.61 218
17551.86 239
17553.12 252
17554.37 219
17555.62 216
17556.87 223
17558.12 223
17559.38 199
17560.63 184
17561.88 184
17563.13 198
17564.39 235
17565.64 292
17566.89 199
17568.14 185
17569.40 174
17570.65 182
17571.90 179
17573.15 189
17574.41 212
17575.66 198
17576.91 194
17578.17 182
17579.42 183
17580.67 176
17581.92 207
17583.18 197
17584.43 163
17585.68 184
17586.94 168
17588.19 176
17589.44 167
17590.70 162
17591.95 182
17593.20 178
17594.46 187
17595.71 194
17596.97 157
17598.22 186
17599.47 178
17600.73 180
17601.98 199
17603.23 207
17604.49 162
17605.74 173
17607.00 201
17608.25 218
17609.50 203
17610.76 158
17612.01 148
17613.27 206
17614.52 195
17615.77 166
17617.03 200
17618.28 186
17619.54 203
17620.79 188
17622.05 167
17623.30 180
17624.56 183
17625.81 164
17627.06 167
17628.32 176
17629.57 172
17630.83 193
17632.08 184
17633.34 170
17634.59 184
17635.85 190
17637.10 235
17638.36 178
17639.61 180
17640.87 188
17642.12 166
17643.38 177
17644.63 180
17645.89 200
17647.15 179
17648.40 189
17649.66 213
17650.91 167
17652.17 173
17653.42 186
17654.68 176
17655.93 181
17657.19 167
17658.45 185
17659.70 203
17660.96 183
17662.21 177
17663.47 175
17664.73 167
17665.98 194
17667.24 192
17668.49 200
17669.75 152
17671.01 165
17672.26 182
17673.52 137
17674.77 151
17676.03 150
17677.29 164
17678.54 205
17679.80 189
17681.06 159
17682.31 161
17683.57 177
17684.83 179
17686.08 210
17687.34 184
17688.60 140
17689.85 194
17691.11 168
17692.37 186
17693.63 161
17694.88 172
17696.14 189
17697.40 162
17698.65 185
17699.91 205
17701.17 194
17702.43 171
17703.68 161
17704.94 166
17706.20 147
17707.46 137
17708.71 158
17709.97 158
17711.23 177
17712.49 200
17713.74 209
17715.00 169
17716.26 163
17717.52 181
17718.78 216
17720.03 193
17721.29 176
17722.55 173
17723.81 154
17725.07 153
17726.32 154
17727.58 186
17728.84 172
17730.10 169
17731.36 185
17732.62 187
17733.87 159
17735.13 184
17736.39 158
17737.65 148
17738.91 175
17740.17 189
17741.43 169
17742.69 209
17743.94 231
17745.20 185
17746.46 172
17747.72 164
17748.98 188
17750.24 196
17751.50 179
17752.76 148
17754.02 155
17755.28 183
17756.53 166
17757.79 190
17759.05 149
17760.31 149
17761.57 199
17762.83 197
17764.09 155
17765.35 138
17766.61 159
17767.87 161
17769.13 177
17770.39 183
17771.65 181
17772.91 197
17774.17 195
17775.43 158
17776.69 125
17777.95 153
17779.21 193
17780.47 172
17781.73 159
17782.99 147
17784.25 177
17785.51 200
17786.77 176
17788.03 170
17789.29 159
17790.55 173
17791.81 161
17793.07 159
17794.33 228
17795.59 158
17796.86 154
17798.12 173
17799.38 149
17800.64 182
17801.90 161
17803.16 148
17804.42 181
17805.68 182
17806.94 145
17808.20 140
17809.47 152
17810.73 138
17811.99 137
17813.25 146
17814.51 144
17815.77 184
17817.03 174
17818.29 167
17819.56 179
17820.82 185
17822.08 174
17823.34 169
17824.60 162
17825.86 147
17827.13 183
17828.39 165
17829.65 180
17830.91 155
17832.17 166
17833.44 179
17834.70 154
17835.96 181
17837.22 176
17838.48 182
17839.75 152
17841.01 151
17842.27 170
17843.53 163
17844.80 157
17846.06 159
17847.32 171
17848.58 164
17849.85 169
17851.11 126
17852.37 173
17853.63 142
17854.90 138
17856.16 168
17857.42 159
17858.69 207
17859.95 187
17861.21 157
17862.47 151
17863.74 170
17865.00 156
17866.26 171
17867.53 160
17868.79 177
17870.05 199
17871.32 147
17872.58 158
17873.84 195
17875.11 169
17876.37 168
17877.63 134
17878.90 170
17880.16 175
17881.43 182
17882.69 155
17883.95 185
17885.22 193
17886.48 172
17887.74 153
17889.01 145
17890.27 159
17891.54 153
17892.80 159
17894.07 143
17895.33 156
17896.59 124
17897.86 162
17899.12 184
17900.39 158
17901.65 139
17902.92 165
17904.18 160
17905.44 168
17906.71 184
17907.97 169
17909.24 164
17910.50 163
17911.77 170
17913.03 153
17914.30 172
17915.56 167
17916.83 149
17918.09 162
17919.36 169
17920.62 187
17921.89 167
17923.15 146
17924.42 164
17925.68 169
17926.95 165
17928.21 149
17929.48 159
17930.75 154
17932.01 181
17933.28 160
17934.54 165
17935.81 170
17937.07 145
17938.34 148
17939.61 176
17940.87 167
17942.14 159
17943.40 176
17944.67 170
17945.93 177
17947.20 171
17948.47 175
17949.73 157
17951.00 195
17952.27 196
17953.53 183
17954.80 175
17956.06 181
17957.33 175
17958.60 196
17959.86 175
17961.13 195
17962.40 185
17963.66 161
17964.93 159
17966.20 164
17967.46 164
17968.73 185
17970.00 178
17971.26 174
17972.53 186
17973.80 167
17975.07 174
17976.33 182
17977.60 170
17978.87 154
17980.13 164
17981.40 179
17982.67 189
17983.94 172
17985.20 186
17986.47 176
17987.74 176
17989.01 156
17990.27 186
17991.54 192
17992.81 162
17994.08 188
17995.34 153
17996.61 140
17997.88 169
17999.15 157
18000.42 161
18001.68 177
18002.95 172
18004.22 149
18005.49 171
18006.76 186
18008.02 169
18009.29 189
18010.56 204
18011.83 181
18013.10 180
18014.37 179
18015.63 171
18016.90 163
18018.17 177
18019.44 208
18020.71 178
18021.98 176
18023.25 162
18024.51 146
18025.78 184
18027.05 158
18028.32 190
18029.59 158
18030.86 145
18032.13 166
18033.40 170
18034.67 147
18035.94 166
18037.20 182
18038.47 145
18039.74 167
18041.01 178
18042.28 165
18043.55 189
18044.82 172
18046.09 152
18047.36 199
18048.63 167
18049.90 181
18051.17 177
18052.44 186
18053.71 184
18054.98 146
18056.25 154
18057.52 160
18058.79 169
18060.06 176
18061.33 159
18062.60 210
18063.87 158
18065.14 174
18066.41 185
18067.68 173
18068.95 165
18070.22 199
18071.49 184
18072.76 160
18074.03 171
18075.30 184
18076.57 164
18077.84 183
18079.11 150
18080.39 161
18081.66 184
18082.93 186
18084.20 182
18085.47 173
18086.74 175
18088.01 187
18089.28 171
18090.55 157
18091.82 179
18093.10 182
18094.37 167
18095.64 160
18096.91 161
18098.18 155
18099.45 163
18100.72 153
18102.00 149
18103.27 169
18104.54 169
18105.81 189
18107.08 193
18108.35 193
18109.63 173
18110.90 162
18112.17 145
18113.44 178
18114.71 173
18115.98 184
18117.26 146
18118.53 170
18119.80 180
18121.07 163
18122.35 164
18123.62 151
18124.89 168
18126.16 168
18127.43 167
18128.71 171
18129.98 166
18131.25 169
18132.52 165
18133.80 170
18135.07 177
18136.34 184
18137.62 191
18138.89 164
18140.16 150
18141.43 188
18142.71 200
18143.98 172
18145.25 167
18146.53 194
18147.80 180
18149.07 189
18150.35 164
18151.62 172
18152.89 193
18154.17 182
18155.44 215
18156.71 186
18157.99 184
18159.26 183
18160.53 199
18161.81 146
18163.08 172
18164.35 173
18165.63 179
18166.90 191
18168.18 205
18169.45 191
18170.72 170
18172.00 142
18173.27 167
18174.55 136
18175.82 160
18177.09 156
18178.37 149
18179.64 166
18180.92 174
18182.19 200
18183.47 186
18184.74 158
18186.01 170
18187.29 183
18188.56 179
18189.84 191
18191.11 170
18192.39 173
18193.66 166
18194.94 171
18196.21 172
18197.49 159
18198.76 169
18200.04 188
18201.31 183
18202.59 171
18203.86 178
18205.14 192
18206.41 176
18207.69 192
18208.96 179
18210.24 183
18211.51 141
18212.79 154
18214.06 168
18215.34 208
18216.62 182
18217.89 182
18219.17 126
18220.44 210
18221.72 196
18222.99 168
18224.27 190
18225.55 149
18226.82 177
18228.10 198
18229.37 162
18230.65 156
18231.93 194
18233.20 170
18234.48 159
18235.75 178
18237.03 178
18238.31 210
18239.58 192
18240.86 171
18242.14 165
18243.41 172
18244.69 206
18245.97 189
18247.24 164
18248.52 152
18249.80 158
18251.07 199
18252.35 182
18253.63 173
18254.90 161
18256.18 192
18257.46 180
18258.73 168
18260.01 164
18261.29 168
18262.57 188
18263.84 182
18265.12 168
18266.40 175
18267.67 187
18268.95 149
18270.23 176
18271.51 157
18272.78 168
18274.06 190
18275.34 206
18276.62 168
18277.89 165
18279.17 158
18280.45 170
18281.73 168
18283.01 169
18284.28 182
18285.56 159
18286.84 185
18288.12 206
18289.40 214
18290.67 197
18291.95 199
18293.23 183
18294.51 164
18295.79 149
18297.07 171
18298.34 171
18299.62 177
18300.90 184
18302.18 169
18303.46 170
18304.74 170
18306.02 183
18307.29 166
18308.57 202
18309.85 182
18311.13 177
18312.41 173
18313.69 160
18314.97 181
18316.25 167
18317.53 175
18318.80 178
18320.08 213
18321.36 207
18322.64 165
18323.92 177
18325.20 173
18326.48 196
18327.76 202
18329.04 164
18330.32 177
18331.60 146
18332.88 134
18334.16 186
18335.44 172
18336.72 194
18338.00 175
18339.28 185
18340.56 183
18341.84 208
18343.12 150
18344.40 201
18345.68 180
18346.96 202
18348.24 199
18349.52 181
18350.80 167
18352.08 198
18353.36 191
18354.64 152
18355.92 177
18357.20 193
18358.48 195
18359.76 175
18361.04 163
18362.32 176
18363.60 189
18364.88 169
18366.16 165
18367.45 150
18368.73 161
18370.01 176
18371.29 148
18372.57 162
18373.85 188
18375.13 167
18376.41 182
18377.69 188
18378.98 159
18380.26 122
18381.54 153
18382.82 152
18384.10 169
18385.38 199
18386.66 203
18387.95 164
18389.23 153
18390.51 169
18391.79 144
18393.07 183
18394.35 167
18395.64 168
18396.92 163
18398.20 154
18399.48 151
18400.76 176
18402.05 169
18403.33 190
18404.61 176
18405.89 198
18407.17 149
18408.46 160
18409.74 179
18411.02 171
18412.30 175
18413.59 167
18414.87 147
18416.15 177
18417.43 168
18418.72 179
18420.00 167
18421.28 171
18422.56 189
18423.85 170
18425.13 173
18426.41 175
18427.70 151
18428.98 134
18430.26 163
18431.54 202
18432.83 180
18434.11 186
18435.39 164
18436.68 197
18437.96 182
18439.24 160
18440.53 163
18441.81 155
18443.09 152
18444.38 159
18445.66 166
18446.95 163
18448.23 148
18449.51 177
18450.80 161
18452.08 147
18453.36 180
18454.65 189
18455.93 142
18457.22 165
18458.50 166
18459.78 179
18461.07 190
18462.35 150
18463.64 194
18464.92 173
18466.21 165
18467.49 171
18468.77 206
18470.06 205
18471.34 197
18472.63 171
18473.91 148
18475.20 156
18476.48 165
18477.77 159
18479.05 144
18480.34 156
18481.62 194
18482.91 199
18484.19 161
18485.47 166
18486.76 187
18488.04 174
18489.33 157
18490.62 154
18491.90 171
18493.19 166
18494.47 145
18495.76 161
18497.04 164
18498.33 195
18499.61 167
18500.90 187
18502.18 165
18503.47 168
18504.75 187
18506.04 225
18507.33 180
18508.61 189
18509.90 212
18511.18 166
18512.47 164
18513.76 149
18515.04 152
18516.33 174
18517.61 169
18518.90 158
18520.19 162
18521.47 189
18522.76 159
18524.04 173
18525.33 160
18526.62 173
18527.90 179
18529.19 172
18530.48 169
18531.76 176
18533.05 183
18534.34 203
18535.62 159
18536.91 162
18538.20 166
18539.48 178
18540.77 190
18542.06 150
18543.34 172
18544.63 161
18545.92 157
18547.21 180
18548.49 165
18549.78 139
18551.07 154
18552.36 180
18553.64 211
18554.93 205
18556.22 178
18557.50 184
18558.79 173
18560.08 198
18561.37 155
18562.66 149
18563.94 149
18565.23 156
18566.52 140
18567.81 178
18569.09 146
18570.38 168
18571.67 158
18572.96 173
18574.25 193
18575.53 164
18576.82 162
18578.11 157
18579.40 155
18580.69 171
18581.98 165
18583.26 170
18584.55 196
18585.84 165
18587.13 147
18588.42 175
18589.71 175
18590.99 164
18592.28 164
18593.57 193
18594.86 186
18596.15 183
18597.44 196
18598.73 205
18600.02 173
18601.31 184
18602.59 184
18603.88 162
18605.17 156
18606.46 154
18607.75 187
18609.04 181
18610.33 165
18611.62 200
18612.91 161
18614.20 192
18615.49 186
18616.78 157
18618.07 162
18619.36 169
18620.65 180
18621.94 196
18623.23 194
18624.52 191
18625.81 174
18627.10 181
18628.39 161
18629.68 152
18630.97 162
18632.26 180
18633.55 180
18634.84 180
18636.13 179
18637.42 187
18638.71 189
18640.00 147
18641.29 173
18642.58 185
18643.87 170
18645.16 172
18646.45 189
18647.74 161
18649.03 144
18650.32 163
18651.61 141
18652.90 168
18654.19 167
18655.48 172
18656.78 151
18658.07 125
18659.36 144
18660.65 163
18661.94 158
18663.23 155
18664.52 178
18665.81 161
18667.10 168
18668.40 174
18669.69 166
18670.98 152
18672.27 151
18673.56 155
18674.85 142
18676.14 154
18677.44 184
18678.73 150
18680.02 144
18681.31 155
18682.60 153
18683.90 153
18685.19 154
18686.48 157
18687.77 167
18689.06 162
18690.36 146
18691.65 173
18692.94 180
18694.23 168
18695.52 192
18696.82 166
18698.11 150
18699.40 151
18700.69 162
18701.99 184
18703.28 144
18704.57 132
18705.86 163
18707.16 163
18708.45 144
18709.74 151
18711.04 152
18712.33 132
18713.62 156
18714.91 167
18716.21 192
18717.50 192
18718.79 150
18720.09 165
18721.38 157
18722.67 170
18723.97 179
18725.26 164
18726.55 186
18727.85 163
18729.14 151
18730.43 166
18731.73 192
18733.02 158
18734.31 158
18735.61 185
18736.90 169
18738.19 192
18739.49 168
18740.78 133
18742.08 179
18743.37 165
18744.66 146
18745.96 134
18747.25 135
18748.55 154
18749.84 160
18751.13 176
18752.43 180
18753.72 191
18755.02 140
18756.31 151
18757.61 166
18758.90 176
18760.20 204
18761.49 189
18762.78 179
18764.08 162
18765.37 172
18766.67 167
18767.96 166
18769.26 153
18770.55 153
18771.85 143
18773.14 149
18774.44 127
18775.73 133
18777.03 146
18778.32 166
18779.62 184
18780.91 185
18782.21 176
18783.50 154
18784.80 159
18786.10 155
18787.39 153
18788.69 152
18789.98 155
18791.28 177
18792.57 139
18793.87 184
18795.16 161
18796.46 128
18797.76 160
18799.05 148
18800.35 154
18801.64 168
18802.94 166
18804.24 179
18805.53 198
18806.83 152
18808.12 142
18809.42 142
18810.72 174
18812.01 161
18813.31 148
18814.61 134
18815.90 158
18817.20 160
18818.50 193
18819.79 148
18821.09 160
18822.39 141
18823.68 161
18824.98 147
18826.28 154
18827.57 136
18828.87 129
18830.17 168
18831.46 199
18832.76 169
18834.06 130
18835.35 168
18836.65 146
18837.95 163
18839.25 183
18840.54 176
18841.84 176
18843.14 186
18844.44 169
18845.73 171
18847.03 161
18848.33 154
18849.63 139
18850.92 164
18852.22 161
18853.52 165
18854.82 161
18856.11 152
18857.41 142
18858.71 162
18860.01 208
18861.31 180
18862.60 179
18863.90 144
18865.20 154
18866.50 141
18867.80 143
18869.10 160
18870.39 158
18871.69 185
18872.99 152
18874.29 171
18875.59 183
18876.89 167
18878.18 152
18879.48 149
18880.78 145
18882.08 148
18883.38 176
18884.68 180
18885.98 202
18887.28 181
18888.57 174
18889.87 173
18891.17 209
18892.47 174
18893.77 164
18895.07 197
18896.37 146
18897.67 159
18898.97 169
18900.27 152
18901.57 160
18902.87 157
18904.17 161
18905.47 149
18906.76 167
18908.06 151
18909.36 149
18910.66 142
18911.96 142
18913.26 163
18914.56 174
18915.86 161
18917.16 162
18918.46 150
18919.76 150
18921.06 159
18922.36 158
18923.66 177
18924.96 147
18926.26 154
18927.56 156
18928.86 174
18930.17 160
18931.47 154
18932.77 153
18934.07 156
18935.37 147
18936.67 156
18937.97 173
18939.27 169
18940.57 156
18941.87 158
18943.17 175
18944.47 164
18945.77 153
18947.07 152
18948.38 175
18949.68 168
18950.98 153
18952.28 154
18953.58 165
18954.88 204
18956.18 159
18957.48 155
18958.79 167
18960.09 177
18961.39 154
18962.69 151
18963.99 150
18965.29 148
18966.59 163
18967.90 163
18969.20 161
18970.50 175
18971.80 183
18973.10 144
18974.41 165
18975.71 170
18977.01 146
18978.31 179
18979.61 166
18980.92 158
18982.22 171
18983.52 155
18984.82 163
18986.12 144
18987.43 149
18988.73 157
18990.03 149
18991.33 168
18992.64 189
18993.94 187
18995.24 158
18996.54 148
18997.85 171
18999.15 144
19000.45 154
19001.76 171
19003.06 156
19004.36 145
19005.66 119
19006.97 168
19008.27 159
19009.57 166
19010.88 177
19012.18 177
19013.48 148
19014.79 139
19016.09 127
19017.39 145
19018.70 149
19020.00 130
19021.30 172
19022.61 164
19023.91 163
19025.22 147
19026.52 144
19027.82 152
19029.13 163
19030.43 169
19031.73 162
19033.04 120
19034.34 160
19035.65 176
19036.95 166
19038.25 144
19039.56 159
19040.86 161
19042.17 140
19043.47 145
19044.78 124
19046.08 179
19047.38 163
19048.69 170
19049.99 155
19051.30 173
19052.60 147
19053.91 162
19055.21 205
19056.52 151
19057.82 153
19059.13 162
19060.43 137
19061.74 149
19063.04 131
19064.35 148
19065.65 151
19066.96 136
19068.26 148
19069.57 158
19070.87 168
19072.18 143
19073.48 151
19074.79 176
19076.09 118
19077.40 148
19078.70 176
19080.01 182
19081.32 177
19082.62 169
19083.93 148
19085.23 138
19086.54 142
19087.84 121
19089.15 143
19090.46 164
19091.76 146
19093.07 158
19094.37 163
19095.68 171
19096.99 121
19098.29 160
19099.60 140
19100.90 131
19102.21 150
19103.52 170
19104.82 171
19106.13 164
19107.44 138
19108.74 148
19110.05 172
19111.36 159
19112.66 153
19113.97 152
19115.28 133
19116.58 146
19117.89 143
19119.20 171
19120.50 148
19121.81 160
19123.12 176
19124.43 140
19125.73 153
19127.04 186
19128.35 150
19129.65 173
19130.96 148
19132.27 148
19133.58 157
19134.88 153
19136.19 161
19137.50 136
19138.81 136
19140.11 160
19141.42 177
19142.73 189
19144.04 155
19145.34 165
19146.65 156
19147.96 156
19149.27 186
19150.58 147
19151.88 141
19153.19 170
19154.50 191
19155.81 136
19157.12 134
19158.42 153
19159.73 148
19161.04 168
19162.35 173
19163.66 138
19164.97 155
19166.28 177
19167.58 162
19168.89 163
19170.20 171
19171.51 152
19172.82 180
19174.13 161
19175.44 170
19176.75 182
19178.05 172
19179.36 154
19180.67 158
19181.98 134
19183.29 114
19184.60 136
19185.91 141
19187.22 140
19188.53 129
19189.84 163
19191.15 175
19192.46 175
19193.76 183
19195.07 168
19196.38 172
19197.69 180
19199.00 179
19200.31 149
19201.62 145
19202.93 185
19204.24 182
19205.55 163
19206.86 142
19208.17 156
19209.48 162
19210.79 167
19212.10 143
19213.41 152
19214.72 138
19216.03 162
19217.34 175
19218.65 166
19219.96 150
19221.27 148
19222.58 133
19223.89 154
19225.20 140
19226.52 157
19227.83 152
19229.14 138
19230.45 135
19231.76 136
19233.07 157
19234.38 163
19235.69 182
19237.00 163
19238.31 139
19239.62 152
19240.93 190
19242.25 164
19243.56 162
19244.87 167
19246.18 158
19247.49 172
19248.80 144
19250.11 157
19251.42 141
19252.74 156
19254.05 155
19255.36 127
19256.67 150
19257.98 178
19259.29 154
19260.61 157
19261.92 168
19263.23 149
19264.54 194
19265.85 171
19267.17 156
19268.48 149
19269.79 156
19271.10 160
19272.41 165
19273.73 129
19275.04 181
19276.35 173
19277.66 148
19278.98 137
19280.29 136
19281.60 152
19282.91 160
19284.23 141
19285.54 135
19286.85 144
19288.16 154
19289.48 149
19290.79 156
19292.10 150
19293.41 167
19294.73 180
19296.04 185
19297.35 127
19298.67 160
19299.98 180
19301.29 166
19302.61 135
19303.92 148
19305.23 171
19306.55 173
19307.86 175
19309.17 153
19310.49 169
19311.80 183
19313.11 158
19314.43 165
19315.74 201
19317.05 174
19318.37 146
19319.68 149
19320.99 146
19322.31 148
19323.62 170
19324.94 176
19326.25 159
19327.56 158
19328.88 155
19330.19 159
19331.51 192
19332.82 136
19334.14 156
19335.45 150
19336.76 161
19338.08 170
19339.39 142
19340.71 146
19342.02 150
19343.34 163
19344.65 174
19345.97 187
19347.28 157
19348.59 154
19349.91 133
19351.22 145
19352.54 168
19353.85 155
19355.17 162
19356.48 158
19357.80 180
19359.11 160
19360.43 183
19361.74 178
19363.06 157
19364.38 154
19365.69 153
19367.01 146
19368.32 158
19369.64 171
19370.95 160
19372.27 166
19373.58 165
19374.90 168
19376.21 161
19377.53 156
19378.85 162
19380.16 156
19381.48 139
19382.79 135
19384.11 153
19385.43 163
19386.74 135
19388.06 132
19389.37 163
19390.69 188
19392.01 162
19393.32 156
19394.64 139
19395.96 196
19397.27 174
19398.59 155
19399.91 174
19401.22 143
19402.54 193
19403.85 168
19405.17 144
19406.49 146
19407.80 176
19409.12 158
19410.44 161
19411.76 148
19413.07 131
19414.39 146
19415.71 124
19417.02 130
19418.34 131
19419.66 135
19420.98 130
19422.29 153
19423.61 170
19424.93 158
19426.24 130
19427.56 185
19428.88 147
19430.20 122
19431.51 126
19432.83 130
19434.15 151
19435.47 149
19436.79 140
19438.10 160
19439.42 179
19440.74 151
19442.06 156
19443.37 153
19444.69 147
19446.01 165
19447.33 174
19448.65 154
19449.97 146
19451.28 163
19452.60 150
19453.92 153
19455.24 154
19456.56 154
19457.88 153
19459.19 150
19460.51 168
19461.83 173
19463.15 117
19464.47 149
19465.79 151
19467.11 159
19468.42 160
19469.74 160
19471.06 162
19472.38 150
19473.70 167
19475.02 139
19476.34 157
19477.66 158
19478.98 166
19480.30 145
19481.62 165
19482.93 149
19484.25 141
19485.57 151
19486.89 169
19488.21 141
19489.53 160
19490.85 170
19492.17 147
19493.49 159
19494.81 174
19496.13 165
19497.45 133
19498.77 154
19500.09 180
19501.41 163
19502.73 124
19504.05 148
19505.37 124
19506.69 155
19508.01 139
19509.33 153
19510.65 156
19511.97 151
19513.29 144
19514.61 133
19515.93 128
19517.25 166
19518.57 154
19519.89 135
19521.21 168
19522.54 146
19523.86 149
19525.18 146
19526.50 152
19527.82 152
19529.14 155
19530.46 147
19531.78 175
19533.10 161
19534.42 139
19535.74 146
19537.07 169
19538.39 171
19539.71 174
19541.03 171
19542.35 168
19543.67 155
19544.99 153
19546.31 161
19547.64 150
19548.96 142
19550.28 157
19551.60 190
19552.92 158
19554.24 144
19555.57 138
19556.89 156
19558.21 144
19559.53 149
19560.85 134
19562.18 153
19563.50 164
19564.82 163
19566.14 176
19567.46 165
19568.79 151
19570.11 173
19571.43 167
19572.75 140
19574.08 148
19575.40 129
19576.72 155
19578.04 138
19579.37 134
19580.69 138
19582.01 142
19583.33 158
19584.66 127
19585.98 165
19587.30 155
19588.63 141
19589.95 136
19591.27 131
19592.59 145
19593.92 145
19595.24 153
19596.56 147
19597.89 168
19599.21 138
19600.53 137
19601.86 160
19603.18 153
19604.50 156
19605.83 139
19607.15 173
19608.47 179
19609.80 154
19611.12 148
19612.45 158
19613.77 154
19615.09 158
19616.42 151
19617.74 125
19619.06 141
19620.39 159
19621.71 162
19623.04 176
19624.36 155
19625.69 138
19627.01 158
19628.33 162
19629.66 160
19630.98 190
19632.31 171
19633.63 149
19634.96 131
19636.28 152
19637.60 152
19638.93 147
19640.25 155
19641.58 144
19642.90 164
19644.23 156
19645.55 162
19646.88 157
19648.20 190
19649.53 221
19650.85 185
19652.18 130
19653.50 140
19654.83 141
19656.15 133
19657.48 144
19658.80 161
19660.13 124
19661.45 158
19662.78 157
19664.11 147
19665.43 169
19666.76 177
19668.08 191
19669.41 158
19670.73 154
19672.06 168
19673.39 181
19674.71 155
19676.04 174
19677.36 167
19678.69 151
19680.01 162
19681.34 158
19682.67 154
19683.99 146
19685.32 157
19686.65 155
19687.97 163
19689.30 154
19690.62 175
19691.95 176
19693.28 140
19694.60 122
19695.93 154
19697.26 153
19698.58 141
19699.91 134
19701.24 150
19702.56 160
19703.89 159
19705.22 156
19706.54 154
19707.87 179
19709.20 196
19710.53 158
19711.85 152
19713.18 155
19714.51 175
19715.83 163
19717.16 155
19718.49 192
19719.82 165
19721.14 163
19722.47 162
19723.80 159
19725.13 137
19726.45 161
19727.78 173
19729.11 165
19730.44 153
19731.76 152
19733.09 165
19734.42 190
19735.75 167
19737.08 150
19738.40 162
19739.73 166
19741.06 148
19742.39 158
19743.72 163
19745.04 164
19746.37 162
19747.70 178
19749.03 165
19750.36 158
19751.69 159
19753.01 170
19754.34 162
19755.67 147
19757.00 137
19758.33 208
19759.66 168
19760.99 156
19762.31 155
19763.64 109
19764.97 151
19766.30 147
19767.63 122
19768.96 152
19770.29 143
19771.62 134
19772.95 178
19774.28 152
19775.60 121
19776.93 137
19778.26 162
19779.59 162
19780.92 160
19782.25 161
19783.58 151
19784.91 179
19786.24 175
19787.57 165
19788.90 154
19790.23 176
19791.56 173
19792.89 168
19794.22 158
19795.55 172
19796.88 170
19798.21 147
19799.54 157
19800.87 157
19802.20 167
19803.53 178
19804.86 172
19806.19 157
19807.52 164
19808.85 137
19810.18 158
19811.51 158
19812.84 141
19814.17 159
19815.50 169
19816.83 167
19818.16 147
19819.49 155
19820.83 144
19822.16 143
19823.49 168
19824.82 149
19826.15 147
19827.48 177
19828.81 162
19830.14 154
19831.47 159
19832.80 165
19834.14 162
19835.47 162
19836.80 176
19838.13 156
19839.46 144
19840.79 179
19842.12 170
19843.46 165
19844.79 141
19846.12 159
19847.45 170
19848.78 155
19850.11 132
19851.45 171
19852.78 146
19854.11 155
19855.44 137
19856.77 142
19858.11 123
19859.44 158
19860.77 157
19862.10 178
19863.43 163
19864.77 132
19866.10 152
19867.43 115
19868.76 131
19870.10 148
19871.43 114
19872.76 148
19874.09 182
19875.43 160
19876.76 152
19878.09 137
19879.42 127
19880.76 146
19882.09 162
19883.42 155
19884.75 141
19886.09 167
19887.42 163
19888.75 150
19890.09 121
19891.42 145
19892.75 149
19894.09 146
19895.42 132
19896.75 150
19898.09 150
19899.42 137
19900.75 154
19902.09 127
19903.42 136
19904.75 140
19906.09 170
19907.42 132
19908.75 147
19910.09 146
19911.42 138
19912.76 145
19914.09 120
19915.42 142
19916.76 162
19918.09 161
19919.43 149
19920.76 153
19922.09 146
19923.43 155
19924.76 155
19926.10 173
19927.43 160
19928.77 155
19930.10 184
19931.43 164
19932.77 158
19934.10 157
19935.44 147
19936.77 181
19938.11 148
19939.44 155
19940.78 157
19942.11 130
19943.45 148
19944.78 149
19946.12 161
19947.45 184
19948.79 166
19950.12 150
19951.46 164
19952.79 172
19954.13 148
19955.46 161
19956.80 163
19958.13 167
19959.47 162
19960.80 151
19962.14 162
19963.48 137
19964.81 169
19966.15 158
19967.48 143
19968.82 143
19970.15 160
19971.49 163
19972.83 174
19974.16 163
19975.50 167
19976.83 175
19978.17 177
19979.51 161
19980.84 180
19982.18 158
19983.51 142
19984.85 197
19986.19 156
19987.52 127
19988.86 141
19990.20 159
19991.53 173
19992.87 133
19994.21 162
19995.54 173
19996.88 173
19998.22 182
19999.55 170
20000.89 182
20002.23 173
20003.56 147
20004.90 166
20006.24 157
20007.57 171
20008.91 167
20010.25 132
20011.59 153
20012.92 161
20014.26 176
20015.60 170
20016.94 159
20018.27 171
20019.61 133
20020.95 169
20022.28 185
20023.62 160
20024.96 156
20026.30 163
20027.64 171
20028.97 156
20030.31 168
20031.65 162
20032.99 156
20034.32 162
20035.66 173
20037.00 173
20038.34 158
20039.68 160
20041.02 145
20042.35 163
20043.69 158
20045.03 172
20046.37 177
20047.71 204
20049.05 178
20050.38 155
20051.72 174
20053.06 186
20054.40 150
20055.74 161
20057.08 178
20058.42 171
20059.75 145
20061.09 140
20062.43 133
20063.77 141
20065.11 140
20066.45 148
20067.79 153
20069.13 160
20070.47 179
20071.81 154
20073.14 180
20074.48 155
20075.82 145
20077.16 164
20078.50 164
20079.84 174
20081.18 142
20082.52 161
20083.86 183
20085.20 151
20086.54 130
20087.88 127
20089.22 148
20090.56 137
20091.90 147
20093.24 168
20094.58 167
20095.92 150
20097.26 152
20098.60 136
20099.94 148
20101.28 166
20102.62 154
20103.96 161
20105.30 162
20106.64 164
20107.98 153
20109.32 161
20110.66 169
20112.00 186
20113.34 210
20114.68 173
20116.02 182
20117.36 181
20118.71 140
20120.05 157
20121.39 173
20122.73 121
20124.07 167
20125.41 163
20126.75 137
20128.09 141
20129.43 146
20130.77 144
20132.12 143
20133.46 165
20134.80 137
20136.14 144
20137.48 145
20138.82 143
20140.16 160
20141.51 176
20142.85 161
20144.19 202
20145.53 173
