# Supplementary material for: MALDI-TOF MS typing enables the classification of brewing yeasts of the genus Saccharomyces to major beer styles
Source: PLoS One. 2017 Aug 9;12(8):e0181694. doi: 10.1371/journal.pone.0181694 (PMC5549903; doi:10.1371/journal.pone.0181694)
Supplement: S6 File — The directory includes 90 raw files and was zipped to “.zip”; the folder has three strains with 30 spectra per strain; S1 Text explains the raw files with an example and Table 1 represents the yeast strains used within the experiment. (ZIP) [file pone.0181694.s009.zip › 16-18/30275-3470-Lag-Lag-Lag-YPG-18h-E-E_2015-07-21__0_B12_1.dat]

2000.14 399
2000.56 391
2000.98 501
2001.40 459
2001.83 495
2002.25 380
2002.67 436
2003.09 377
2003.51 508
2003.93 501
2004.36 429
2004.78 499
2005.20 369
2005.62 373
2006.05 404
2006.47 398
2006.89 445
2007.31 434
2007.73 395
2008.16 364
2008.58 381
2009.00 457
2009.42 426
2009.85 514
2010.27 460
2010.69 408
2011.12 419
2011.54 523
2011.96 423
2012.38 436
2012.81 459
2013.23 401
2013.65 377
2014.08 369
2014.50 318
2014.92 369
2015.35 338
2015.77 426
2016.19 556
2016.62 491
2017.04 349
2017.46 352
2017.89 470
2018.31 404
2018.73 415
2019.16 476
2019.58 541
2020.00 474
2020.43 397
2020.85 422
2021.27 463
2021.70 470
2022.12 565
2022.55 441
2022.97 377
2023.39 446
2023.82 472
2024.24 394
2024.67 453
2025.09 394
2025.52 454
2025.94 383
2026.36 388
2026.79 406
2027.21 431
2027.64 479
2028.06 400
2028.49 354
2028.91 394
2029.34 389
2029.76 378
2030.19 400
2030.61 370
2031.03 433
2031.46 398
2031.88 357
2032.31 385
2032.73 398
2033.16 318
2033.58 447
2034.01 389
2034.44 318
2034.86 329
2035.29 405
2035.71 442
2036.14 421
2036.56 480
2036.99 413
2037.41 424
2037.84 390
2038.26 411
2038.69 434
2039.12 425
2039.54 383
2039.97 445
2040.39 479
2040.82 457
2041.24 524
2041.67 474
2042.10 425
2042.52 424
2042.95 472
2043.37 372
2043.80 398
2044.23 441
2044.65 421
2045.08 442
2045.51 409
2045.93 431
2046.36 405
2046.79 351
2047.21 382
2047.64 379
2048.07 372
2048.49 446
2048.92 369
2049.35 422
2049.77 450
2050.20 387
2050.63 426
2051.05 471
2051.48 351
2051.91 349
2052.33 359
2052.76 334
2053.19 408
2053.62 339
2054.04 337
2054.47 417
2054.90 489
2055.32 443
2055.75 359
2056.18 441
2056.61 506
2057.03 553
2057.46 507
2057.89 401
2058.32 452
2058.75 471
2059.17 419
2059.60 470
2060.03 456
2060.46 471
2060.88 399
2061.31 423
2061.74 468
2062.17 589
2062.60 418
2063.02 530
2063.45 650
2063.88 647
2064.31 555
2064.74 594
2065.17 625
2065.59 536
2066.02 480
2066.45 449
2066.88 546
2067.31 528
2067.74 491
2068.17 375
2068.60 442
2069.02 475
2069.45 461
2069.88 470
2070.31 475
2070.74 515
2071.17 438
2071.60 529
2072.03 481
2072.46 538
2072.89 499
2073.31 428
2073.74 511
2074.17 439
2074.60 480
2075.03 467
2075.46 474
2075.89 444
2076.32 530
2076.75 542
2077.18 477
2077.61 361
2078.04 387
2078.47 504
2078.90 518
2079.33 472
2079.76 487
2080.19 469
2080.62 494
2081.05 443
2081.48 474
2081.91 351
2082.34 388
2082.77 387
2083.20 399
2083.63 373
2084.06 371
2084.49 395
2084.92 425
2085.35 482
2085.78 391
2086.21 458
2086.64 415
2087.07 359
2087.50 557
2087.94 491
2088.37 479
2088.80 473
2089.23 452
2089.66 372
2090.09 422
2090.52 503
2090.95 466
2091.38 386
2091.81 414
2092.25 448
2092.68 330
2093.11 468
2093.54 471
2093.97 400
2094.40 391
2094.83 357
2095.27 331
2095.70 399
2096.13 452
2096.56 416
2096.99 387
2097.42 312
2097.86 431
2098.29 485
2098.72 342
2099.15 341
2099.58 380
2100.01 372
2100.45 427
2100.88 436
2101.31 416
2101.74 464
2102.18 407
2102.61 354
2103.04 443
2103.47 437
2103.90 437
2104.34 352
2104.77 514
2105.20 426
2105.63 378
2106.07 317
2106.50 357
2106.93 492
2107.37 450
2107.80 462
2108.23 499
2108.66 414
2109.10 378
2109.53 455
2109.96 459
2110.40 462
2110.83 467
2111.26 396
2111.70 461
2112.13 433
2112.56 446
2113.00 415
2113.43 429
2113.86 445
2114.30 376
2114.73 439
2115.16 368
2115.60 329
2116.03 349
2116.46 364
2116.90 386
2117.33 384
2117.77 426
2118.20 385
2118.63 436
2119.07 409
2119.50 465
2119.94 432
2120.37 440
2120.80 437
2121.24 462
2121.67 387
2122.11 427
2122.54 374
2122.97 427
2123.41 394
2123.84 372
2124.28 408
2124.71 373
2125.15 506
2125.58 401
2126.02 531
2126.45 519
2126.89 500
2127.32 510
2127.76 542
2128.19 422
2128.63 437
2129.06 406
2129.50 488
2129.93 442
2130.37 491
2130.80 428
2131.24 514
2131.67 523
2132.11 435
2132.54 428
2132.98 351
2133.41 476
2133.85 467
2134.28 413
2134.72 460
2135.16 483
2135.59 432
2136.03 445
2136.46 444
2136.90 498
2137.33 489
2137.77 469
2138.21 426
2138.64 457
2139.08 494
2139.51 436
2139.95 402
2140.39 416
2140.82 462
2141.26 386
2141.69 367
2142.13 424
2142.57 480
2143.00 412
2143.44 425
2143.88 498
2144.31 408
2144.75 328
2145.19 382
2145.62 440
2146.06 415
2146.50 386
2146.93 416
2147.37 430
2147.81 421
2148.24 469
2148.68 462
2149.12 471
2149.56 586
2149.99 559
2150.43 544
2150.87 558
2151.30 529
2151.74 588
2152.18 596
2152.62 522
2153.05 492
2153.49 400
2153.93 443
2154.37 444
2154.80 534
2155.24 437
2155.68 371
2156.12 445
2156.55 396
2156.99 391
2157.43 462
2157.87 435
2158.31 431
2158.74 373
2159.18 354
2159.62 369
2160.06 401
2160.50 544
2160.93 551
2161.37 444
2161.81 455
2162.25 465
2162.69 541
2163.13 551
2163.57 537
2164.00 549
2164.44 679
2164.88 645
2165.32 695
2165.76 687
2166.20 551
2166.64 468
2167.07 488
2167.51 465
2167.95 553
2168.39 518
2168.83 414
2169.27 514
2169.71 545
2170.15 520
2170.59 510
2171.03 524
2171.47 465
2171.91 585
2172.34 481
2172.78 477
2173.22 482
2173.66 563
2174.10 567
2174.54 604
2174.98 478
2175.42 545
2175.86 489
2176.30 508
2176.74 484
2177.18 560
2177.62 572
2178.06 558
2178.50 504
2178.94 590
2179.38 538
2179.82 548
2180.26 546
2180.70 527
2181.14 421
2181.58 506
2182.02 502
2182.46 485
2182.90 530
2183.34 572
2183.78 570
2184.22 456
2184.67 423
2185.11 531
2185.55 492
2185.99 412
2186.43 350
2186.87 432
2187.31 511
2187.75 603
2188.19 573
2188.63 469
2189.07 537
2189.52 586
2189.96 608
2190.40 540
2190.84 473
2191.28 476
2191.72 578
2192.16 510
2192.60 480
2193.05 469
2193.49 554
2193.93 655
2194.37 538
2194.81 557
2195.25 363
2195.70 378
2196.14 490
2196.58 572
2197.02 534
2197.46 575
2197.91 534
2198.35 423
2198.79 458
2199.23 549
2199.67 480
2200.12 476
2200.56 469
2201.00 534
2201.44 571
2201.89 469
2202.33 400
2202.77 439
2203.21 438
2203.66 511
2204.10 533
2204.54 391
2204.98 478
2205.43 496
2205.87 497
2206.31 563
2206.75 595
2207.20 418
2207.64 508
2208.08 582
2208.53 565
2208.97 409
2209.41 468
2209.86 459
2210.30 528
2210.74 529
2211.19 466
2211.63 539
2212.07 599
2212.52 496
2212.96 556
2213.40 574
2213.85 461
2214.29 462
2214.73 426
2215.18 404
2215.62 438
2216.06 453
2216.51 424
2216.95 443
2217.40 511
2217.84 466
2218.28 451
2218.73 471
2219.17 538
2219.62 453
2220.06 516
2220.51 562
2220.95 460
2221.39 521
2221.84 444
2222.28 440
2222.73 514
2223.17 560
2223.62 497
2224.06 564
2224.51 522
2224.95 637
2225.39 529
2225.84 532
2226.28 552
2226.73 601
2227.17 573
2227.62 674
2228.06 626
2228.51 652
2228.95 659
2229.40 549
2229.84 517
2230.29 475
2230.73 541
2231.18 597
2231.63 655
2232.07 536
2232.52 497
2232.96 518
2233.41 545
2233.85 625
2234.30 555
2234.74 504
2235.19 443
2235.64 430
2236.08 470
2236.53 511
2236.97 552
2237.42 487
2237.87 499
2238.31 431
2238.76 528
2239.20 520
2239.65 445
2240.10 524
2240.54 465
2240.99 386
2241.43 417
2241.88 446
2242.33 379
2242.77 323
2243.22 401
2243.67 450
2244.11 422
2244.56 433
2245.01 319
2245.45 401
2245.90 381
2246.35 361
2246.79 448
2247.24 464
2247.69 482
2248.13 497
2248.58 396
2249.03 443
2249.48 533
2249.92 468
2250.37 420
2250.82 388
2251.27 415
2251.71 459
2252.16 514
2252.61 475
2253.05 460
2253.50 516
2253.95 563
2254.40 577
2254.85 552
2255.29 520
2255.74 510
2256.19 409
2256.64 406
2257.08 406
2257.53 402
2257.98 368
2258.43 428
2258.88 499
2259.32 565
2259.77 598
2260.22 480
2260.67 476
2261.12 536
2261.57 482
2262.01 524
2262.46 596
2262.91 562
2263.36 670
2263.81 628
2264.26 580
2264.71 624
2265.15 623
2265.60 595
2266.05 570
2266.50 591
2266.95 559
2267.40 558
2267.85 589
2268.30 541
2268.75 579
2269.19 654
2269.64 617
2270.09 601
2270.54 562
2270.99 630
2271.44 624
2271.89 589
2272.34 639
2272.79 606
2273.24 594
2273.69 725
2274.14 593
2274.59 676
2275.04 709
2275.49 625
2275.94 679
2276.39 583
2276.84 609
2277.29 565
2277.74 583
2278.19 656
2278.64 634
2279.09 694
2279.54 677
2279.99 495
2280.44 488
2280.89 528
2281.34 557
2281.79 512
2282.24 532
2282.69 461
2283.14 440
2283.59 439
2284.04 426
2284.49 513
2284.94 523
2285.39 504
2285.84 449
2286.29 469
2286.74 553
2287.19 572
2287.65 537
2288.10 522
2288.55 629
2289.00 617
2289.45 799
2289.90 808
2290.35 784
2290.80 732
2291.25 705
2291.71 908
2292.16 874
2292.61 770
2293.06 700
2293.51 801
2293.96 835
2294.41 724
2294.87 644
2295.32 626
2295.77 553
2296.22 559
2296.67 549
2297.12 479
2297.58 508
2298.03 477
2298.48 525
2298.93 460
2299.38 535
2299.84 485
2300.29 464
2300.74 477
2301.19 466
2301.65 434
2302.10 437
2302.55 452
2303.00 486
2303.46 465
2303.91 495
2304.36 463
2304.81 470
2305.27 533
2305.72 486
2306.17 518
2306.62 504
2307.08 497
2307.53 552
2307.98 568
2308.44 619
2308.89 596
2309.34 721
2309.79 589
2310.25 554
2310.70 548
2311.15 597
2311.61 614
2312.06 489
2312.51 455
2312.97 478
2313.42 528
2313.87 576
2314.33 547
2314.78 611
2315.24 557
2315.69 567
2316.14 630
2316.60 464
2317.05 405
2317.50 636
2317.96 494
2318.41 458
2318.87 563
2319.32 522
2319.77 563
2320.23 574
2320.68 641
2321.14 532
2321.59 600
2322.05 680
2322.50 663
2322.95 653
2323.41 639
2323.86 707
2324.32 805
2324.77 929
2325.23 790
2325.68 708
2326.14 588
2326.59 591
2327.05 831
2327.50 861
2327.96 642
2328.41 618
2328.86 618
2329.32 523
2329.78 527
2330.23 471
2330.69 523
2331.14 531
2331.60 465
2332.05 499
2332.51 558
2332.96 517
2333.42 448
2333.87 534
2334.33 467
2334.78 507
2335.24 619
2335.69 499
2336.15 451
2336.61 629
2337.06 536
2337.52 487
2337.97 552
2338.43 556
2338.89 487
2339.34 535
2339.80 589
2340.25 581
2340.71 606
2341.17 522
2341.62 542
2342.08 580
2342.53 525
2342.99 449
2343.45 489
2343.90 557
2344.36 557
2344.82 586
2345.27 568
2345.73 545
2346.19 618
2346.64 516
2347.10 495
2347.56 493
2348.01 582
2348.47 538
2348.93 634
2349.38 608
2349.84 493
2350.30 412
2350.76 518
2351.21 626
2351.67 501
2352.13 454
2352.58 437
2353.04 412
2353.50 394
2353.96 381
2354.41 427
2354.87 459
2355.33 429
2355.79 463
2356.24 503
2356.70 457
2357.16 442
2357.62 435
2358.08 429
2358.53 433
2358.99 495
2359.45 596
2359.91 629
2360.37 590
2360.82 553
2361.28 509
2361.74 512
2362.20 471
2362.66 478
2363.11 472
2363.57 454
2364.03 519
2364.49 600
2364.95 654
2365.41 503
2365.86 467
2366.32 488
2366.78 621
2367.24 598
2367.70 571
2368.16 595
2368.62 543
2369.08 564
2369.54 545
2369.99 445
2370.45 470
2370.91 468
2371.37 578
2371.83 521
2372.29 512
2372.75 553
2373.21 469
2373.67 495
2374.13 477
2374.59 507
2375.05 586
2375.51 669
2375.96 552
2376.42 599
2376.88 593
2377.34 521
2377.80 533
2378.26 586
2378.72 567
2379.18 577
2379.64 494
2380.10 500
2380.56 425
2381.02 513
2381.48 521
2381.94 444
2382.40 463
2382.86 449
2383.32 523
2383.78 508
2384.24 556
2384.70 509
2385.17 563
2385.63 402
2386.09 501
2386.55 497
2387.01 413
2387.47 468
2387.93 496
2388.39 455
2388.85 574
2389.31 538
2389.77 475
2390.23 483
2390.69 604
2391.15 623
2391.62 559
2392.08 613
2392.54 570
2393.00 617
2393.46 647
2393.92 549
2394.38 544
2394.84 550
2395.31 634
2395.77 537
2396.23 472
2396.69 527
2397.15 459
2397.61 523
2398.08 480
2398.54 528
2399.00 463
2399.46 562
2399.92 611
2400.38 470
2400.85 430
2401.31 427
2401.77 498
2402.23 563
2402.69 538
2403.16 502
2403.62 489
2404.08 580
2404.54 474
2405.01 419
2405.47 485
2405.93 363
2406.39 497
2406.86 438
2407.32 608
2407.78 457
2408.24 468
2408.71 476
2409.17 452
2409.63 535
2410.09 444
2410.56 441
2411.02 452
2411.48 393
2411.95 354
2412.41 478
2412.87 470
2413.34 374
2413.80 411
2414.26 459
2414.73 464
2415.19 505
2415.65 460
2416.12 450
2416.58 435
2417.04 340
2417.51 459
2417.97 457
2418.43 466
2418.90 507
2419.36 524
2419.82 503
2420.29 548
2420.75 582
2421.22 497
2421.68 536
2422.14 526
2422.61 470
2423.07 518
2423.54 504
2424.00 386
2424.47 441
2424.93 548
2425.39 640
2425.86 532
2426.32 568
2426.79 539
2427.25 508
2427.72 457
2428.18 463
2428.65 527
2429.11 529
2429.57 469
2430.04 459
2430.50 459
2430.97 429
2431.43 475
2431.90 486
2432.36 462
2432.83 484
2433.29 496
2433.76 464
2434.22 425
2434.69 474
2435.15 435
2435.62 568
2436.09 569
2436.55 611
2437.02 590
2437.48 571
2437.95 577
2438.41 588
2438.88 582
2439.34 611
2439.81 509
2440.28 680
2440.74 616
2441.21 592
2441.67 598
2442.14 617
2442.60 601
2443.07 604
2443.54 565
2444.00 490
2444.47 563
2444.94 515
2445.40 369
2445.87 421
2446.33 481
2446.80 476
2447.27 458
2447.73 402
2448.20 506
2448.67 409
2449.13 378
2449.60 443
2450.07 424
2450.53 475
2451.00 383
2451.47 487
2451.93 531
2452.40 502
2452.87 507
2453.33 556
2453.80 550
2454.27 526
2454.74 414
2455.20 399
2455.67 455
2456.14 410
2456.60 487
2457.07 478
2457.54 474
2458.01 413
2458.47 405
2458.94 477
2459.41 428
2459.88 402
2460.34 369
2460.81 393
2461.28 423
2461.75 401
2462.21 468
2462.68 497
2463.15 550
2463.62 525
2464.09 412
2464.55 520
2465.02 508
2465.49 453
2465.96 407
2466.43 515
2466.90 488
2467.36 425
2467.83 508
2468.30 619
2468.77 457
2469.24 546
2469.71 608
2470.17 529
2470.64 553
2471.11 524
2471.58 533
2472.05 477
2472.52 498
2472.99 505
2473.46 472
2473.93 512
2474.39 507
2474.86 577
2475.33 488
2475.80 546
2476.27 477
2476.74 467
2477.21 488
2477.68 496
2478.15 461
2478.62 404
2479.09 505
2479.56 508
2480.03 450
2480.49 424
2480.96 396
2481.43 492
2481.90 513
2482.37 488
2482.84 499
2483.31 501
2483.78 564
2484.25 521
2484.72 444
2485.19 487
2485.66 458
2486.13 555
2486.60 614
2487.07 544
2487.54 476
2488.01 444
2488.48 455
2488.95 608
2489.43 628
2489.90 504
2490.37 519
2490.84 511
2491.31 485
2491.78 545
2492.25 532
2492.72 407
2493.19 444
2493.66 460
2494.13 521
2494.60 458
2495.07 538
2495.54 577
2496.02 484
2496.49 492
2496.96 487
2497.43 417
2497.90 466
2498.37 415
2498.84 404
2499.31 459
2499.79 422
2500.26 459
2500.73 497
2501.20 436
2501.67 449
2502.14 436
2502.61 502
2503.09 446
2503.56 414
2504.03 481
2504.50 507
2504.97 549
2505.45 470
2505.92 382
2506.39 420
2506.86 583
2507.33 577
2507.81 627
2508.28 601
2508.75 628
2509.22 588
2509.69 656
2510.17 584
2510.64 649
2511.11 574
2511.58 606
2512.06 726
2512.53 801
2513.00 770
2513.47 733
2513.95 744
2514.42 758
2514.89 605
2515.37 573
2515.84 593
2516.31 581
2516.78 556
2517.26 539
2517.73 467
2518.20 457
2518.68 504
2519.15 485
2519.62 644
2520.10 568
2520.57 649
2521.04 573
2521.52 479
2521.99 432
2522.46 485
2522.94 614
2523.41 484
2523.89 540
2524.36 509
2524.83 455
2525.31 460
2525.78 470
2526.25 524
2526.73 505
2527.20 576
2527.68 546
2528.15 509
2528.62 519
2529.10 555
2529.57 616
2530.05 494
2530.52 512
2531.00 529
2531.47 505
2531.94 530
2532.42 586
2532.89 573
2533.37 596
2533.84 525
2534.32 532
2534.79 508
2535.27 547
2535.74 602
2536.22 558
2536.69 484
2537.17 456
2537.64 545
2538.12 581
2538.59 513
2539.07 432
2539.54 581
2540.02 671
2540.49 552
2540.97 515
2541.44 499
2541.92 547
2542.39 596
2542.87 487
2543.34 594
2543.82 653
2544.29 582
2544.77 538
2545.25 635
2545.72 699
2546.20 659
2546.67 690
2547.15 714
2547.62 643
2548.10 732
2548.58 632
2549.05 670
2549.53 764
2550.00 637
2550.48 724
2550.96 703
2551.43 715
2551.91 667
2552.39 680
2552.86 711
2553.34 609
2553.82 538
2554.29 618
2554.77 542
2555.24 612
2555.72 580
2556.20 659
2556.67 639
2557.15 596
2557.63 589
2558.11 572
2558.58 585
2559.06 629
2559.54 664
2560.01 632
2560.49 492
2560.97 471
2561.44 500
2561.92 519
2562.40 509
2562.88 517
2563.35 501
2563.83 344
2564.31 487
2564.79 470
2565.26 470
2565.74 473
2566.22 478
2566.70 463
2567.17 520
2567.65 500
2568.13 499
2568.61 459
2569.09 414
2569.56 445
2570.04 460
2570.52 484
2571.00 496
2571.48 433
2571.95 485
2572.43 441
2572.91 414
2573.39 454
2573.87 530
2574.35 643
2574.82 575
2575.30 497
2575.78 468
2576.26 477
2576.74 555
2577.22 538
2577.70 552
2578.17 537
2578.65 549
2579.13 599
2579.61 444
2580.09 493
2580.57 528
2581.05 522
2581.53 553
2582.01 521
2582.48 490
2582.96 448
2583.44 456
2583.92 460
2584.40 479
2584.88 435
2585.36 421
2585.84 394
2586.32 483
2586.80 517
2587.28 446
2587.76 492
2588.24 489
2588.72 486
2589.20 535
2589.68 497
2590.16 475
2590.64 413
2591.12 506
2591.60 464
2592.08 430
2592.56 496
2593.04 491
2593.52 500
2594.00 574
2594.48 551
2594.96 452
2595.44 491
2595.92 513
2596.40 454
2596.88 497
2597.36 498
2597.84 510
2598.32 617
2598.80 502
2599.28 406
2599.76 498
2600.24 501
2600.72 532
2601.21 592
2601.69 459
2602.17 497
2602.65 415
2603.13 451
2603.61 522
2604.09 517
2604.57 432
2605.05 423
2605.54 473
2606.02 447
2606.50 483
2606.98 479
2607.46 486
2607.94 459
2608.42 467
2608.91 507
2609.39 427
2609.87 524
2610.35 453
2610.83 460
2611.31 481
2611.80 555
2612.28 528
2612.76 522
2613.24 526
2613.72 481
2614.21 453
2614.69 500
2615.17 554
2615.65 523
2616.13 531
2616.62 440
2617.10 441
2617.58 444
2618.06 485
2618.55 450
2619.03 483
2619.51 405
2619.99 462
2620.48 511
2620.96 408
2621.44 490
2621.92 483
2622.41 506
2622.89 545
2623.37 480
2623.86 453
2624.34 518
2624.82 573
2625.31 589
2625.79 547
2626.27 563
2626.75 572
2627.24 635
2627.72 629
2628.20 593
2628.69 522
2629.17 490
2629.66 508
2630.14 626
2630.62 514
2631.11 496
2631.59 519
2632.07 659
2632.56 571
2633.04 561
2633.52 557
2634.01 505
2634.49 605
2634.98 491
2635.46 473
2635.94 396
2636.43 465
2636.91 521
2637.40 478
2637.88 555
2638.37 480
2638.85 442
2639.33 484
2639.82 567
2640.30 550
2640.79 452
2641.27 397
2641.76 519
2642.24 575
2642.73 447
2643.21 431
2643.70 465
2644.18 553
2644.67 509
2645.15 461
2645.64 504
2646.12 532
2646.61 452
2647.09 469
2647.58 464
2648.06 495
2648.55 541
2649.03 449
2649.52 495
2650.00 477
2650.49 511
2650.97 602
2651.46 558
2651.94 563
2652.43 601
2652.92 559
2653.40 538
2653.89 586
2654.37 524
2654.86 484
2655.34 540
2655.83 522
2656.32 530
2656.80 513
2657.29 497
2657.77 468
2658.26 448
2658.75 551
2659.23 474
2659.72 437
2660.21 481
2660.69 520
2661.18 556
2661.66 486
2662.15 474
2662.64 427
2663.12 441
2663.61 520
2664.10 568
2664.58 606
2665.07 550
2665.56 595
2666.04 545
2666.53 462
2667.02 483
2667.50 481
2667.99 532
2668.48 552
2668.97 500
2669.45 507
2669.94 648
2670.43 747
2670.91 610
2671.40 594
2671.89 621
2672.38 608
2672.86 600
2673.35 677
2673.84 675
2674.33 619
2674.81 670
2675.30 560
2675.79 603
2676.28 665
2676.77 687
2677.25 675
2677.74 619
2678.23 467
2678.72 516
2679.21 495
2679.69 494
2680.18 547
2680.67 511
2681.16 497
2681.65 486
2682.13 518
2682.62 526
2683.11 530
2683.60 627
2684.09 600
2684.58 525
2685.07 627
2685.55 506
2686.04 511
2686.53 474
2687.02 549
2687.51 548
2688.00 553
2688.49 536
2688.98 475
2689.46 504
2689.95 498
2690.44 517
2690.93 489
2691.42 578
2691.91 601
2692.40 567
2692.89 565
2693.38 570
2693.87 511
2694.36 572
2694.85 524
2695.34 496
2695.83 449
2696.31 442
2696.80 548
2697.29 572
2697.78 438
2698.27 484
2698.76 499
2699.25 545
2699.74 525
2700.23 421
2700.72 536
2701.21 547
2701.70 558
2702.19 514
2702.68 564
2703.17 536
2703.66 630
2704.15 618
2704.64 465
2705.13 464
2705.63 586
2706.12 573
2706.61 523
2707.10 550
2707.59 548
2708.08 590
2708.57 599
2709.06 536
2709.55 439
2710.04 483
2710.53 497
2711.02 485
2711.51 416
2712.01 420
2712.50 483
2712.99 519
2713.48 513
2713.97 521
2714.46 419
2714.95 426
2715.44 435
2715.93 452
2716.43 604
2716.92 506
2717.41 516
2717.90 444
2718.39 487
2718.88 571
2719.38 433
2719.87 544
2720.36 539
2720.85 538
2721.34 423
2721.83 423
2722.33 552
2722.82 602
2723.31 575
2723.80 501
2724.30 508
2724.79 425
2725.28 526
2725.77 515
2726.26 538
2726.76 553
2727.25 473
2727.74 468
2728.23 416
2728.73 484
2729.22 544
2729.71 559
2730.20 529
2730.70 585
2731.19 525
2731.68 659
2732.18 537
2732.67 427
2733.16 520
2733.65 492
2734.15 565
2734.64 621
2735.13 636
2735.63 574
2736.12 605
2736.61 549
2737.11 505
2737.60 498
2738.09 540
2738.59 532
2739.08 536
2739.57 430
2740.07 443
2740.56 475
2741.05 525
2741.55 589
2742.04 573
2742.54 553
2743.03 567
2743.52 542
2744.02 495
2744.51 465
2745.00 500
2745.50 604
2745.99 447
2746.49 509
2746.98 546
2747.48 534
2747.97 610
2748.46 513
2748.96 561
2749.45 580
2749.95 593
2750.44 649
2750.94 487
2751.43 455
2751.93 496
2752.42 475
2752.91 491
2753.41 526
2753.90 504
2754.40 497
2754.89 489
2755.39 463
2755.88 594
2756.38 547
2756.87 440
2757.37 421
2757.86 496
2758.36 494
2758.85 450
2759.35 472
2759.85 487
2760.34 464
2760.84 476
2761.33 524
2761.83 403
2762.32 483
2762.82 600
2763.31 492
2763.81 514
2764.31 533
2764.80 533
2765.30 448
2765.79 467
2766.29 507
2766.78 423
2767.28 493
2767.78 507
2768.27 559
2768.77 536
2769.27 516
2769.76 466
2770.26 496
2770.75 537
2771.25 498
2771.75 563
2772.24 624
2772.74 498
2773.24 512
2773.73 567
2774.23 467
2774.73 617
2775.22 612
2775.72 554
2776.22 568
2776.71 550
2777.21 607
2777.71 558
2778.20 549
2778.70 515
2779.20 481
2779.70 477
2780.19 444
2780.69 435
2781.19 416
2781.68 502
2782.18 493
2782.68 503
2783.18 482
2783.67 596
2784.17 629
2784.67 491
2785.17 435
2785.66 555
2786.16 615
2786.66 422
2787.16 543
2787.66 531
2788.15 495
2788.65 432
2789.15 493
2789.65 478
2790.14 527
2790.64 591
2791.14 543
2791.64 598
2792.14 516
2792.64 514
2793.13 517
2793.63 523
2794.13 567
2794.63 504
2795.13 646
2795.63 631
2796.12 621
2796.62 652
2797.12 640
2797.62 496
2798.12 452
2798.62 511
2799.12 587
2799.62 676
2800.12 622
2800.61 549
2801.11 534
2801.61 582
2802.11 586
2802.61 462
2803.11 486
2803.61 568
2804.11 520
2804.61 617
2805.11 678
2805.61 665
2806.11 773
2806.61 626
2807.11 597
2807.60 530
2808.10 570
2808.60 559
2809.10 553
2809.60 574
2810.10 563
2810.60 584
2811.10 650
2811.60 625
2812.10 590
2812.60 685
2813.10 591
2813.60 678
2814.10 665
2814.60 597
2815.10 650
2815.60 588
2816.10 507
2816.61 553
2817.11 637
2817.61 585
2818.11 540
2818.61 557
2819.11 518
2819.61 595
2820.11 550
2820.61 493
2821.11 507
2821.61 487
2822.11 580
2822.61 629
2823.11 473
2823.62 466
2824.12 509
2824.62 476
2825.12 498
2825.62 583
2826.12 532
2826.62 432
2827.12 438
2827.63 513
2828.13 458
2828.63 464
2829.13 444
2829.63 480
2830.13 506
2830.63 492
2831.14 486
2831.64 490
2832.14 528
2832.64 569
2833.14 499
2833.65 500
2834.15 585
2834.65 594
2835.15 461
2835.65 459
2836.16 546
2836.66 507
2837.16 573
2837.66 599
2838.16 505
2838.67 497
2839.17 580
2839.67 516
2840.17 492
2840.68 444
2841.18 536
2841.68 569
2842.19 537
2842.69 509
2843.19 531
2843.69 617
2844.20 599
2844.70 618
2845.20 579
2845.71 532
2846.21 517
2846.71 542
2847.21 602
2847.72 600
2848.22 641
2848.72 620
2849.23 580
2849.73 572
2850.23 642
2850.74 558
2851.24 474
2851.74 526
2852.25 532
2852.75 556
2853.26 486
2853.76 643
2854.26 541
2854.77 523
2855.27 572
2855.77 594
2856.28 617
2856.78 485
2857.29 443
2857.79 454
2858.29 511
2858.80 544
2859.30 637
2859.81 643
2860.31 570
2860.82 576
2861.32 553
2861.82 602
2862.33 495
2862.83 462
2863.34 463
2863.84 562
2864.35 560
2864.85 550
2865.36 509
2865.86 557
2866.37 642
2866.87 524
2867.38 524
2867.88 588
2868.39 513
2868.89 457
2869.40 548
2869.90 494
2870.41 554
2870.91 609
2871.42 563
2871.92 663
2872.43 669
2872.93 672
2873.44 589
2873.94 494
2874.45 487
2874.95 483
2875.46 553
2875.97 507
2876.47 647
2876.98 621
2877.48 621
2877.99 555
2878.49 597
2879.00 580
2879.51 601
2880.01 644
2880.52 624
2881.03 659
2881.53 625
2882.04 667
2882.54 579
2883.05 561
2883.56 628
2884.06 682
2884.57 605
2885.08 590
2885.58 626
2886.09 680
2886.60 667
2887.10 757
2887.61 715
2888.12 730
2888.62 554
2889.13 683
2889.64 628
2890.14 578
2890.65 617
2891.16 555
2891.66 596
2892.17 736
2892.68 605
2893.18 672
2893.69 667
2894.20 633
2894.71 685
2895.21 665
2895.72 779
2896.23 631
2896.74 650
2897.24 757
2897.75 803
2898.26 692
2898.77 595
2899.27 720
2899.78 750
2900.29 671
2900.80 582
2901.31 626
2901.81 603
2902.32 508
2902.83 594
2903.34 602
2903.85 525
2904.35 555
2904.86 652
2905.37 703
2905.88 547
2906.39 525
2906.90 511
2907.40 571
2907.91 539
2908.42 512
2908.93 497
2909.44 648
2909.95 588
2910.46 544
2910.96 581
2911.47 554
2911.98 557
2912.49 586
2913.00 535
2913.51 543
2914.02 593
2914.53 602
2915.04 579
2915.54 622
2916.05 707
2916.56 630
2917.07 659
2917.58 652
2918.09 568
2918.60 610
2919.11 563
2919.62 658
2920.13 666
2920.64 704
2921.15 705
2921.66 669
2922.17 597
2922.68 576
2923.19 691
2923.70 655
2924.21 637
2924.72 748
2925.23 774
2925.74 634
2926.25 616
2926.76 621
2927.27 892
2927.78 646
2928.29 543
2928.80 627
2929.31 632
2929.82 515
2930.33 535
2930.84 549
2931.35 582
2931.86 517
2932.37 522
2932.88 544
2933.39 599
2933.90 559
2934.41 493
2934.92 474
2935.44 525
2935.95 488
2936.46 443
2936.97 576
2937.48 638
2937.99 650
2938.50 726
2939.01 629
2939.52 612
2940.04 784
2940.55 785
2941.06 703
2941.57 757
2942.08 799
2942.59 786
2943.10 696
2943.62 683
2944.13 763
2944.64 674
2945.15 637
2945.66 637
2946.17 685
2946.69 648
2947.20 617
2947.71 614
2948.22 613
2948.73 614
2949.25 607
2949.76 620
2950.27 651
2950.78 524
2951.29 439
2951.81 503
2952.32 526
2952.83 508
2953.34 474
2953.86 393
2954.37 373
2954.88 447
2955.39 487
2955.91 665
2956.42 550
2956.93 530
2957.45 480
2957.96 492
2958.47 510
2958.98 468
2959.50 510
2960.01 509
2960.52 516
2961.04 532
2961.55 541
2962.06 632
2962.58 587
2963.09 693
2963.60 627
2964.12 540
2964.63 630
2965.14 583
2965.66 502
2966.17 534
2966.68 648
2967.20 529
2967.71 569
2968.22 501
2968.74 466
2969.25 527
2969.77 614
2970.28 538
2970.79 587
2971.31 590
2971.82 558
2972.34 469
2972.85 622
2973.36 593
2973.88 579
2974.39 609
2974.91 638
2975.42 580
2975.94 602
2976.45 641
2976.96 576
2977.48 576
2977.99 637
2978.51 651
2979.02 564
2979.54 508
2980.05 500
2980.57 677
2981.08 725
2981.60 729
2982.11 543
2982.63 577
2983.14 666
2983.66 700
2984.17 668
2984.69 617
2985.20 662
2985.72 681
2986.23 766
2986.75 695
2987.26 804
2987.78 658
2988.29 686
2988.81 748
2989.32 727
2989.84 744
2990.36 666
2990.87 729
2991.39 688
2991.90 673
2992.42 612
2992.94 678
2993.45 702
2993.97 751
2994.48 768
2995.00 830
2995.51 722
2996.03 889
2996.55 965
2997.06 987
2997.58 889
2998.10 881
2998.61 831
2999.13 839
2999.65 857
3000.16 955
3000.68 1019
3001.19 1112
3001.71 1148
3002.23 1321
3002.74 1465
3003.26 1403
3003.78 1479
3004.30 1648
3004.81 1522
3005.33 1414
3005.85 1602
3006.36 1588
3006.88 1429
3007.40 1374
3007.91 1341
3008.43 1147
3008.95 1109
3009.47 864
3009.98 679
3010.50 821
3011.02 765
3011.54 741
3012.05 616
3012.57 630
3013.09 674
3013.61 669
3014.12 876
3014.64 800
3015.16 631
3015.68 627
3016.19 695
3016.71 678
3017.23 603
3017.75 757
3018.27 560
3018.78 574
3019.30 713
3019.82 806
3020.34 745
3020.86 716
3021.38 817
3021.89 934
3022.41 775
3022.93 683
3023.45 690
3023.97 729
3024.49 700
3025.01 752
3025.52 751
3026.04 644
3026.56 671
3027.08 768
3027.60 622
3028.12 704
3028.64 700
3029.16 682
3029.67 642
3030.19 617
3030.71 613
3031.23 613
3031.75 608
3032.27 554
3032.79 512
3033.31 524
3033.83 632
3034.35 672
3034.87 628
3035.39 547
3035.91 506
3036.43 625
3036.95 633
3037.47 590
3037.99 710
3038.50 705
3039.02 651
3039.54 635
3040.06 572
3040.58 580
3041.10 703
3041.62 668
3042.14 663
3042.66 591
3043.18 687
3043.70 600
3044.23 612
3044.75 664
3045.27 749
3045.79 580
3046.31 495
3046.83 579
3047.35 574
3047.87 607
3048.39 633
3048.91 612
3049.43 555
3049.95 624
3050.47 597
3050.99 606
3051.51 578
3052.03 551
3052.56 676
3053.08 552
3053.60 596
3054.12 552
3054.64 671
3055.16 678
3055.68 637
3056.20 613
3056.72 561
3057.25 616
3057.77 591
3058.29 567
3058.81 635
3059.33 638
3059.85 604
3060.38 562
3060.90 661
3061.42 638
3061.94 572
3062.46 572
3062.98 698
3063.51 554
3064.03 591
3064.55 692
3065.07 622
3065.59 805
3066.12 746
3066.64 700
3067.16 823
3067.68 880
3068.21 709
3068.73 669
3069.25 833
3069.77 902
3070.30 806
3070.82 769
3071.34 835
3071.86 812
3072.39 713
3072.91 698
3073.43 698
3073.95 738
3074.48 779
3075.00 863
3075.52 904
3076.05 826
3076.57 813
3077.09 840
3077.61 892
3078.14 921
3078.66 912
3079.18 976
3079.71 1045
3080.23 1014
3080.75 1058
3081.28 1024
3081.80 939
3082.32 931
3082.85 966
3083.37 917
3083.90 962
3084.42 947
3084.94 943
3085.47 1058
3085.99 1067
3086.51 1227
3087.04 1280
3087.56 1492
3088.09 1586
3088.61 1686
3089.13 1829
3089.66 1567
3090.18 1780
3090.71 1968
3091.23 1829
3091.76 1804
3092.28 1924
3092.80 1714
3093.33 1572
3093.85 1503
3094.38 1266
3094.90 1264
3095.43 1346
3095.95 1242
3096.48 1136
3097.00 1158
3097.53 1096
3098.05 1287
3098.58 1346
3099.10 1396
3099.63 1489
3100.15 1911
3100.68 1832
3101.20 2081
3101.73 2210
3102.25 2269
3102.78 2400
3103.30 2665
3103.83 2447
3104.35 2439
3104.88 2412
3105.40 2090
3105.93 1867
3106.45 1969
3106.98 1631
3107.51 1342
3108.03 1376
3108.56 1125
3109.08 1092
3109.61 1214
3110.13 1239
3110.66 1202
3111.19 1037
3111.71 1203
3112.24 1062
3112.76 1072
3113.29 996
3113.82 846
3114.34 909
3114.87 950
3115.40 991
3115.92 1023
3116.45 798
3116.98 710
3117.50 704
3118.03 815
3118.55 685
3119.08 692
3119.61 855
3120.13 816
3120.66 736
3121.19 846
3121.72 998
3122.24 927
3122.77 820
3123.30 938
3123.82 985
3124.35 860
3124.88 754
3125.40 750
3125.93 816
3126.46 922
3126.99 815
3127.51 839
3128.04 769
3128.57 857
3129.10 745
3129.62 657
3130.15 645
3130.68 678
3131.21 770
3131.73 847
3132.26 764
3132.79 697
3133.32 709
3133.85 680
3134.37 632
3134.90 577
3135.43 790
3135.96 699
3136.49 650
3137.01 644
3137.54 647
3138.07 611
3138.60 648
3139.13 815
3139.65 693
3140.18 638
3140.71 628
3141.24 717
3141.77 568
3142.30 632
3142.83 613
3143.35 647
3143.88 614
3144.41 523
3144.94 560
3145.47 557
3146.00 719
3146.53 671
3147.06 729
3147.59 830
3148.11 834
3148.64 742
3149.17 721
3149.70 724
3150.23 710
3150.76 772
3151.29 776
3151.82 803
3152.35 757
3152.88 764
3153.41 766
3153.94 773
3154.47 747
3155.00 765
3155.53 763
3156.06 877
3156.59 799
3157.12 781
3157.65 748
3158.18 769
3158.71 653
3159.24 683
3159.77 697
3160.30 722
3160.83 692
3161.36 697
3161.89 684
3162.42 679
3162.95 776
3163.48 724
3164.01 617
3164.54 681
3165.07 643
3165.60 709
3166.13 665
3166.66 668
3167.19 535
3167.72 612
3168.25 636
3168.78 654
3169.31 615
3169.85 607
3170.38 594
3170.91 659
3171.44 697
3171.97 606
3172.50 672
3173.03 808
3173.56 767
3174.09 692
3174.63 723
3175.16 798
3175.69 879
3176.22 827
3176.75 729
3177.28 654
3177.81 733
3178.35 705
3178.88 824
3179.41 727
3179.94 651
3180.47 726
3181.00 755
3181.54 659
3182.07 609
3182.60 683
3183.13 691
3183.66 571
3184.20 592
3184.73 684
3185.26 673
3185.79 705
3186.33 682
3186.86 638
3187.39 597
3187.92 610
3188.46 615
3188.99 590
3189.52 623
3190.05 608
3190.59 558
3191.12 591
3191.65 654
3192.18 579
3192.72 481
3193.25 574
3193.78 712
3194.32 732
3194.85 645
3195.38 720
3195.91 784
3196.45 653
3196.98 539
3197.51 612
3198.05 709
3198.58 703
3199.11 716
3199.65 768
3200.18 740
3200.71 701
3201.25 675
3201.78 695
3202.32 689
3202.85 683
3203.38 704
3203.92 774
3204.45 690
3204.98 657
3205.52 719
3206.05 715
3206.59 810
3207.12 873
3207.65 893
3208.19 942
3208.72 948
3209.26 860
3209.79 854
3210.32 1040
3210.86 1161
3211.39 914
3211.93 917
3212.46 1043
3213.00 1013
3213.53 947
3214.07 784
3214.60 759
3215.14 905
3215.67 879
3216.20 812
3216.74 697
3217.27 622
3217.81 691
3218.34 796
3218.88 730
3219.41 640
3219.95 659
3220.48 673
3221.02 649
3221.56 728
3222.09 756
3222.63 881
3223.16 806
3223.70 981
3224.23 893
3224.77 920
3225.30 923
3225.84 878
3226.37 797
3226.91 790
3227.45 772
3227.98 783
3228.52 879
3229.05 1006
3229.59 872
3230.12 722
3230.66 695
3231.20 800
3231.73 748
3232.27 819
3232.81 788
3233.34 805
3233.88 765
3234.41 1003
3234.95 1001
3235.49 910
3236.02 861
3236.56 924
3237.10 902
3237.63 864
3238.17 859
3238.71 914
3239.24 936
3239.78 906
3240.32 937
3240.85 880
3241.39 835
3241.93 850
3242.46 845
3243.00 855
3243.54 827
3244.07 873
3244.61 1059
3245.15 1064
3245.69 999
3246.22 938
3246.76 877
3247.30 1016
3247.84 1167
3248.37 1303
3248.91 1511
3249.45 1547
3249.99 1842
3250.52 2031
3251.06 2308
3251.60 2458
3252.14 2511
3252.67 2360
3253.21 2322
3253.75 2743
3254.29 2582
3254.83 2514
3255.36 2526
3255.90 2206
3256.44 2127
3256.98 1671
3257.52 1677
3258.05 1519
3258.59 1610
3259.13 1619
3259.67 1426
3260.21 1556
3260.75 1581
3261.29 1462
3261.82 1597
3262.36 1767
3262.90 1902
3263.44 1818
3263.98 1805
3264.52 2048
3265.06 1973
3265.60 2051
3266.13 2021
3266.67 1966
3267.21 2120
3267.75 2096
3268.29 2140
3268.83 2016
3269.37 1828
3269.91 1705
3270.45 1632
3270.99 1587
3271.53 1334
3272.07 1224
3272.60 1124
3273.14 1161
3273.68 1105
3274.22 1082
3274.76 1230
3275.30 1213
3275.84 1236
3276.38 1120
3276.92 1144
3277.46 1260
3278.00 1022
3278.54 1088
3279.08 1218
3279.62 1078
3280.16 1001
3280.70 1072
3281.24 1136
3281.78 1242
3282.32 1190
3282.86 993
3283.40 1118
3283.94 1186
3284.48 1023
3285.02 997
3285.56 1112
3286.11 1186
3286.65 1285
3287.19 1218
3287.73 1062
3288.27 1166
3288.81 1276
3289.35 1149
3289.89 1147
3290.43 1241
3290.97 1283
3291.51 1305
3292.05 1317
3292.60 1577
3293.14 1700
3293.68 1688
3294.22 1584
3294.76 1543
3295.30 1649
3295.84 1786
3296.38 1638
3296.93 2002
3297.47 1993
3298.01 1727
3298.55 1661
3299.09 1578
3299.63 1563
3300.18 1527
3300.72 1408
3301.26 1170
3301.80 1210
3302.34 1265
3302.89 1180
3303.43 1164
3303.97 1158
3304.51 1086
3305.05 1130
3305.60 1184
3306.14 1092
3306.68 1005
3307.22 1198
3307.76 1285
3308.31 1243
3308.85 1398
3309.39 1378
3309.93 1337
3310.48 1404
3311.02 1356
3311.56 1285
3312.11 1278
3312.65 1336
3313.19 1297
3313.73 1442
3314.28 1558
3314.82 1535
3315.36 1490
3315.91 1501
3316.45 1733
3316.99 1785
3317.53 1913
3318.08 1920
3318.62 1861
3319.16 1905
3319.71 1999
3320.25 1880
3320.79 1965
3321.34 1837
3321.88 1970
3322.43 1977
3322.97 1758
3323.51 1727
3324.06 1662
3324.60 1631
3325.14 1654
3325.69 1709
3326.23 1486
3326.78 1390
3327.32 1558
3327.86 1642
3328.41 1621
3328.95 1738
3329.50 1882
3330.04 2149
3330.58 2556
3331.13 3244
3331.67 3725
3332.22 4528
3332.76 5282
3333.31 6049
3333.85 6933
3334.39 7652
3334.94 8265
3335.48 9151
3336.03 9466
3336.57 9740
3337.12 9787
3337.66 9134
3338.21 8235
3338.75 7721
3339.30 6840
3339.84 5619
3340.39 4718
3340.93 4163
3341.48 3399
3342.02 2809
3342.57 2331
3343.11 2092
3343.66 1837
3344.20 1656
3344.75 1461
3345.29 1256
3345.84 1316
3346.39 1332
3346.93 1300
3347.48 1265
3348.02 1288
3348.57 1366
3349.11 1317
3349.66 1424
3350.21 1500
3350.75 1345
3351.30 1545
3351.84 1559
3352.39 1443
3352.94 1336
3353.48 1463
3354.03 1359
3354.57 1191
3355.12 1193
3355.67 1239
3356.21 1255
3356.76 1253
3357.31 1262
3357.85 1132
3358.40 1074
3358.94 1238
3359.49 1125
3360.04 988
3360.58 995
3361.13 1204
3361.68 1178
3362.22 1187
3362.77 1281
3363.32 1233
3363.87 1153
3364.41 1184
3364.96 1195
3365.51 1286
3366.05 1115
3366.60 1164
3367.15 1177
3367.70 1090
3368.24 1118
3368.79 1136
3369.34 1238
3369.88 1337
3370.43 1314
3370.98 1325
3371.53 1422
3372.07 1497
3372.62 1393
3373.17 1355
3373.72 1496
3374.27 1615
3374.81 1662
3375.36 1546
3375.91 1523
3376.46 1576
3377.01 1358
3377.55 1315
3378.10 1243
3378.65 1162
3379.20 1140
3379.75 1145
3380.29 1095
3380.84 1060
3381.39 1072
3381.94 1061
3382.49 1146
3383.04 1182
3383.58 1128
3384.13 1093
3384.68 1127
3385.23 1076
3385.78 996
3386.33 1016
3386.88 1111
3387.43 1124
3387.97 976
3388.52 1032
3389.07 870
3389.62 875
3390.17 973
3390.72 862
3391.27 919
3391.82 907
3392.37 833
3392.92 837
3393.47 890
3394.02 1034
3394.56 887
3395.11 760
3395.66 854
3396.21 843
3396.76 838
3397.31 744
3397.86 788
3398.41 761
3398.96 686
3399.51 746
3400.06 805
3400.61 748
3401.16 750
3401.71 746
3402.26 774
3402.81 762
3403.36 716
3403.91 600
3404.46 739
3405.01 845
3405.56 726
3406.11 778
3406.66 756
3407.21 811
3407.76 775
3408.32 816
3408.87 863
3409.42 926
3409.97 903
3410.52 938
3411.07 932
3411.62 981
3412.17 983
3412.72 912
3413.27 924
3413.82 1083
3414.37 1045
3414.93 1023
3415.48 1049
3416.03 860
3416.58 973
3417.13 890
3417.68 971
3418.23 982
3418.78 856
3419.34 904
3419.89 888
3420.44 1078
3420.99 1066
3421.54 986
3422.09 935
3422.65 855
3423.20 914
3423.75 955
3424.30 833
3424.85 784
3425.40 861
3425.96 925
3426.51 889
3427.06 889
3427.61 783
3428.16 708
3428.72 752
3429.27 754
3429.82 724
3430.37 781
3430.93 864
3431.48 734
3432.03 664
3432.58 674
3433.14 664
3433.69 741
3434.24 841
3434.79 796
3435.35 726
3435.90 740
3436.45 642
3437.00 596
3437.56 711
3438.11 723
3438.66 775
3439.22 881
3439.77 665
3440.32 724
3440.88 728
3441.43 752
3441.98 777
3442.54 812
3443.09 721
3443.64 782
3444.20 737
3444.75 686
3445.30 754
3445.86 699
3446.41 730
3446.96 717
3447.52 694
3448.07 666
3448.63 760
3449.18 691
3449.73 658
3450.29 665
3450.84 692
3451.39 793
3451.95 621
3452.50 690
3453.06 678
3453.61 576
3454.17 740
3454.72 635
3455.27 642
3455.83 682
3456.38 684
3456.94 644
3457.49 647
3458.05 652
3458.60 747
3459.16 778
3459.71 764
3460.27 761
3460.82 795
3461.37 741
3461.93 787
3462.48 737
3463.04 821
3463.59 893
3464.15 816
3464.70 824
3465.26 830
3465.82 923
3466.37 871
3466.93 898
3467.48 778
3468.04 815
3468.59 891
3469.15 785
3469.70 969
3470.26 1028
3470.81 1100
3471.37 1062
3471.92 1020
3472.48 1044
3473.04 1021
3473.59 1011
3474.15 1056
3474.70 1076
3475.26 964
3475.82 983
3476.37 928
3476.93 838
3477.48 964
3478.04 935
3478.60 982
3479.15 1077
3479.71 1173
3480.27 1076
3480.82 1223
3481.38 1207
3481.93 1154
3482.49 1199
3483.05 1144
3483.60 1200
3484.16 1235
3484.72 1328
3485.27 1366
3485.83 1381
3486.39 1413
3486.94 1550
3487.50 1610
3488.06 1815
3488.62 2330
3489.17 2527
3489.73 2858
3490.29 3141
3490.84 3495
3491.40 4290
3491.96 4404
3492.52 4488
3493.07 4269
3493.63 4415
3494.19 3977
3494.75 3653
3495.30 3489
3495.86 3117
3496.42 2299
3496.98 2188
3497.53 1976
3498.09 1701
3498.65 1547
3499.21 1692
3499.76 1536
3500.32 1722
3500.88 1824
3501.44 1893
3502.00 1972
3502.56 2141
3503.11 2301
3503.67 2151
3504.23 2458
3504.79 2344
3505.35 2631
3505.90 2315
3506.46 2434
3507.02 2532
3507.58 2294
3508.14 2052
3508.70 2034
3509.26 1918
3509.81 1657
3510.37 1554
3510.93 1478
3511.49 1311
3512.05 1181
3512.61 1107
3513.17 1145
3513.73 1191
3514.29 1135
3514.84 1043
3515.40 906
3515.96 893
3516.52 1031
3517.08 935
3517.64 878
3518.20 927
3518.76 844
3519.32 833
3519.88 778
3520.44 887
3521.00 994
3521.56 899
3522.12 779
3522.68 739
3523.24 808
3523.80 829
3524.36 937
3524.92 825
3525.48 747
3526.04 784
3526.60 772
3527.16 870
3527.72 786
3528.28 912
3528.84 981
3529.40 765
3529.96 779
3530.52 849
3531.08 895
3531.64 835
3532.20 757
3532.76 766
3533.32 896
3533.88 933
3534.44 881
3535.00 938
3535.56 820
3536.12 931
3536.68 787
3537.25 867
3537.81 862
3538.37 814
3538.93 963
3539.49 861
3540.05 814
3540.61 811
3541.17 815
3541.73 736
3542.30 875
3542.86 951
3543.42 885
3543.98 895
3544.54 1037
3545.10 1011
3545.66 803
3546.23 781
3546.79 813
3547.35 831
3547.91 703
3548.47 748
3549.03 725
3549.60 680
3550.16 636
3550.72 669
3551.28 734
3551.84 763
3552.41 790
3552.97 708
3553.53 711
3554.09 645
3554.65 668
3555.22 680
3555.78 700
3556.34 641
3556.90 659
3557.47 650
3558.03 733
3558.59 784
3559.15 738
3559.72 749
3560.28 758
3560.84 819
3561.41 702
3561.97 660
3562.53 707
3563.09 733
3563.66 711
3564.22 724
3564.78 666
3565.35 721
3565.91 774
3566.47 726
3567.04 666
3567.60 653
3568.16 695
3568.73 716
3569.29 630
3569.85 735
3570.42 650
3570.98 639
3571.54 691
3572.11 697
3572.67 770
3573.23 846
3573.80 771
3574.36 786
3574.93 945
3575.49 963
3576.05 1014
3576.62 1084
3577.18 1129
3577.75 1026
3578.31 1094
3578.87 1069
3579.44 1081
3580.00 1097
3580.57 974
3581.13 966
3581.70 930
3582.26 823
3582.82 805
3583.39 755
3583.95 681
3584.52 698
3585.08 609
3585.65 587
3586.21 597
3586.78 547
3587.34 573
3587.91 637
3588.47 614
3589.04 632
3589.60 562
3590.17 589
3590.73 634
3591.30 546
3591.86 537
3592.43 574
3592.99 564
3593.56 579
3594.12 681
3594.69 626
3595.25 557
3595.82 554
3596.39 573
3596.95 590
3597.52 651
3598.08 694
3598.65 623
3599.21 641
3599.78 569
3600.35 603
3600.91 597
3601.48 624
3602.04 593
3602.61 580
3603.18 615
3603.74 543
3604.31 683
3604.87 646
3605.44 589
3606.01 597
3606.57 621
3607.14 699
3607.71 618
3608.27 690
3608.84 657
3609.41 587
3609.97 635
3610.54 552
3611.11 623
3611.67 652
3612.24 621
3612.81 590
3613.37 730
3613.94 802
3614.51 763
3615.07 1014
3615.64 1080
3616.21 1027
3616.77 1134
3617.34 1149
3617.91 1186
3618.48 1297
3619.04 1169
3619.61 1290
3620.18 1320
3620.75 1140
3621.31 1076
3621.88 1035
3622.45 1049
3623.02 817
3623.58 866
3624.15 829
3624.72 850
3625.29 786
3625.86 640
3626.42 614
3626.99 682
3627.56 661
3628.13 574
3628.70 575
3629.26 636
3629.83 554
3630.40 536
3630.97 563
3631.54 606
3632.10 518
3632.67 563
3633.24 630
3633.81 571
3634.38 547
3634.95 605
3635.52 689
3636.08 619
3636.65 573
3637.22 654
3637.79 699
3638.36 633
3638.93 633
3639.50 690
3640.07 778
3640.64 885
3641.20 758
3641.77 712
3642.34 777
3642.91 856
3643.48 898
3644.05 849
3644.62 715
3645.19 731
3645.76 717
3646.33 774
3646.90 802
3647.47 769
3648.04 802
3648.61 786
3649.18 773
3649.75 748
3650.32 719
3650.89 761
3651.46 827
3652.03 823
3652.60 843
3653.17 858
3653.74 799
3654.31 740
3654.88 746
3655.45 774
3656.02 721
3656.59 722
3657.16 700
3657.73 714
3658.30 766
3658.87 830
3659.44 797
3660.01 792
3660.58 785
3661.15 816
3661.72 771
3662.29 846
3662.86 894
3663.43 894
3664.00 951
3664.58 934
3665.15 1043
3665.72 1296
3666.29 1264
3666.86 1061
3667.43 914
3668.00 927
3668.57 852
3669.14 756
3669.72 786
3670.29 778
3670.86 809
3671.43 763
3672.00 691
3672.57 758
3673.14 682
3673.72 611
3674.29 616
3674.86 635
3675.43 696
3676.00 650
3676.57 578
3677.15 706
3677.72 715
3678.29 645
3678.86 685
3679.43 643
3680.01 611
3680.58 635
3681.15 575
3681.72 664
3682.29 671
3682.87 614
3683.44 664
3684.01 637
3684.58 635
3685.16 604
3685.73 585
3686.30 530
3686.87 609
3687.45 640
3688.02 625
3688.59 766
3689.17 698
3689.74 746
3690.31 750
3690.88 654
3691.46 704
3692.03 753
3692.60 686
3693.18 696
3693.75 701
3694.32 592
3694.90 570
3695.47 696
3696.04 514
3696.62 548
3697.19 568
3697.76 595
3698.34 567
3698.91 548
3699.48 525
3700.06 521
3700.63 615
3701.21 599
3701.78 590
3702.35 614
3702.93 548
3703.50 604
3704.07 635
3704.65 587
3705.22 606
3705.80 722
3706.37 665
3706.95 661
3707.52 672
3708.09 572
3708.67 588
3709.24 652
3709.82 555
3710.39 608
3710.97 651
3711.54 595
3712.11 640
3712.69 603
3713.26 606
3713.84 568
3714.41 476
3714.99 595
3715.56 613
3716.14 595
3716.71 548
3717.29 533
3717.86 548
3718.44 500
3719.01 570
3719.59 556
3720.16 531
3720.74 582
3721.31 593
3721.89 628
3722.47 537
3723.04 518
3723.62 509
3724.19 454
3724.77 514
3725.34 519
3725.92 534
3726.49 590
3727.07 630
3727.65 541
3728.22 644
3728.80 631
3729.37 650
3729.95 666
3730.53 718
3731.10 846
3731.68 885
3732.25 939
3732.83 898
3733.41 1049
3733.98 1002
3734.56 918
3735.14 904
3735.71 947
3736.29 929
3736.86 779
3737.44 759
3738.02 700
3738.59 707
3739.17 585
3739.75 617
3740.32 599
3740.90 621
3741.48 629
3742.06 510
3742.63 512
3743.21 564
3743.79 582
3744.36 539
3744.94 487
3745.52 542
3746.09 488
3746.67 660
3747.25 582
3747.83 593
3748.40 615
3748.98 652
3749.56 674
3750.14 607
3750.71 557
3751.29 490
3751.87 546
3752.45 488
3753.03 540
3753.60 546
3754.18 559
3754.76 586
3755.34 583
3755.91 502
3756.49 577
3757.07 581
3757.65 585
3758.23 588
3758.81 573
3759.38 553
3759.96 640
3760.54 638
3761.12 665
3761.70 623
3762.28 631
3762.85 632
3763.43 610
3764.01 656
3764.59 688
3765.17 777
3765.75 653
3766.33 614
3766.90 592
3767.48 545
3768.06 561
3768.64 554
3769.22 568
3769.80 678
3770.38 536
3770.96 606
3771.54 643
3772.12 642
3772.70 642
3773.27 521
3773.85 551
3774.43 608
3775.01 629
3775.59 543
3776.17 519
3776.75 517
3777.33 542
3777.91 540
3778.49 554
3779.07 547
3779.65 561
3780.23 545
3780.81 549
3781.39 547
3781.97 475
3782.55 529
3783.13 646
3783.71 536
3784.29 558
3784.87 502
3785.45 485
3786.03 483
3786.61 464
3787.19 493
3787.77 494
3788.35 573
3788.93 559
3789.51 488
3790.09 516
3790.67 497
3791.26 482
3791.84 489
3792.42 481
3793.00 471
3793.58 547
3794.16 606
3794.74 544
3795.32 536
3795.90 533
3796.48 618
3797.07 569
3797.65 540
3798.23 565
3798.81 529
3799.39 477
3799.97 563
3800.55 496
3801.13 580
3801.72 612
3802.30 649
3802.88 624
3803.46 613
3804.04 652
3804.62 613
3805.21 617
3805.79 688
3806.37 656
3806.95 743
3807.53 657
3808.12 771
3808.70 846
3809.28 795
3809.86 725
3810.44 849
3811.03 812
3811.61 707
3812.19 721
3812.77 731
3813.36 705
3813.94 670
3814.52 601
3815.10 664
3815.69 679
3816.27 689
3816.85 576
3817.43 601
3818.02 682
3818.60 696
3819.18 627
3819.76 554
3820.35 599
3820.93 666
3821.51 694
3822.10 600
3822.68 661
3823.26 598
3823.85 670
3824.43 722
3825.01 626
3825.60 564
3826.18 635
3826.76 552
3827.35 552
3827.93 591
3828.51 516
3829.10 484
3829.68 635
3830.26 721
3830.85 651
3831.43 575
3832.02 630
3832.60 667
3833.18 522
3833.77 529
3834.35 518
3834.93 678
3835.52 604
3836.10 654
3836.69 651
3837.27 651
3837.86 609
3838.44 639
3839.02 608
3839.61 641
3840.19 720
3840.78 609
3841.36 536
3841.95 640
3842.53 677
3843.12 568
3843.70 565
3844.29 715
3844.87 746
3845.46 684
3846.04 615
3846.63 604
3847.21 609
3847.80 668
3848.38 695
3848.97 716
3849.55 605
3850.14 591
3850.72 610
3851.31 748
3851.89 592
3852.48 642
3853.06 627
3853.65 602
3854.23 569
3854.82 556
3855.40 644
3855.99 689
3856.58 797
3857.16 866
3857.75 957
3858.33 1057
3858.92 1159
3859.50 1328
3860.09 1416
3860.68 1411
3861.26 1415
3861.85 1499
3862.43 1644
3863.02 1720
3863.61 1539
3864.19 1358
3864.78 1359
3865.37 1224
3865.95 1036
3866.54 953
3867.13 835
3867.71 713
3868.30 736
3868.89 771
3869.47 790
3870.06 694
3870.65 727
3871.23 802
3871.82 717
3872.41 654
3872.99 672
3873.58 504
3874.17 609
3874.75 634
3875.34 589
3875.93 586
3876.52 609
3877.10 564
3877.69 629
3878.28 613
3878.86 491
3879.45 562
3880.04 584
3880.63 572
3881.21 595
3881.80 597
3882.39 572
3882.98 565
3883.57 612
3884.15 513
3884.74 596
3885.33 572
3885.92 503
3886.50 601
3887.09 635
3887.68 591
3888.27 636
3888.86 623
3889.45 692
3890.03 783
3890.62 678
3891.21 684
3891.80 680
3892.39 749
3892.98 795
3893.56 721
3894.15 729
3894.74 741
3895.33 664
3895.92 668
3896.51 649
3897.10 571
3897.68 613
3898.27 716
3898.86 623
3899.45 725
3900.04 686
3900.63 578
3901.22 591
3901.81 575
3902.40 564
3902.99 740
3903.57 609
3904.16 607
3904.75 548
3905.34 633
3905.93 550
3906.52 742
3907.11 727
3907.70 600
3908.29 591
3908.88 556
3909.47 515
3910.06 555
3910.65 597
3911.24 735
3911.83 668
3912.42 583
3913.01 517
3913.60 529
3914.19 566
3914.78 541
3915.37 556
3915.96 550
3916.55 502
3917.14 514
3917.73 553
3918.32 590
3918.91 564
3919.50 534
3920.09 537
3920.68 651
3921.27 525
3921.86 382
3922.45 486
3923.05 499
3923.64 481
3924.23 529
3924.82 528
3925.41 524
3926.00 558
3926.59 518
3927.18 534
3927.77 566
3928.36 552
3928.95 537
3929.55 504
3930.14 521
3930.73 459
3931.32 551
3931.91 526
3932.50 415
3933.09 423
3933.69 448
3934.28 477
3934.87 575
3935.46 550
3936.05 487
3936.64 471
3937.24 518
3937.83 511
3938.42 557
3939.01 544
3939.60 508
3940.20 505
3940.79 549
3941.38 588
3941.97 546
3942.56 580
3943.16 771
3943.75 708
3944.34 553
3944.93 611
3945.53 630
3946.12 479
3946.71 505
3947.30 497
3947.90 501
3948.49 583
3949.08 591
3949.67 516
3950.27 482
3950.86 505
3951.45 443
3952.05 467
3952.64 463
3953.23 518
3953.82 561
3954.42 527
3955.01 571
3955.60 555
3956.20 582
3956.79 571
3957.38 595
3957.98 597
3958.57 539
3959.16 546
3959.76 548
3960.35 570
3960.94 571
3961.54 561
3962.13 697
3962.73 705
3963.32 644
3963.91 522
3964.51 704
3965.10 601
3965.69 619
3966.29 678
3966.88 659
3967.48 742
3968.07 740
3968.66 791
3969.26 655
3969.85 798
3970.45 699
3971.04 710
3971.64 638
3972.23 679
3972.82 744
3973.42 687
3974.01 721
3974.61 691
3975.20 742
3975.80 689
3976.39 696
3976.99 704
3977.58 661
3978.18 691
3978.77 744
3979.37 803
3979.96 859
3980.56 757
3981.15 659
3981.75 570
3982.34 593
3982.94 700
3983.53 662
3984.13 582
3984.72 589
3985.32 604
3985.91 591
3986.51 606
3987.11 584
3987.70 563
3988.30 634
3988.89 704
3989.49 691
3990.08 664
3990.68 540
3991.28 642
3991.87 578
3992.47 556
3993.06 661
3993.66 661
3994.26 697
3994.85 681
3995.45 755
3996.04 719
3996.64 657
3997.24 711
3997.83 669
3998.43 746
3999.03 715
3999.62 652
4000.22 599
4000.81 600
4001.41 541
4002.01 494
4002.60 512
4003.20 597
4003.80 576
4004.40 574
4004.99 481
4005.59 475
4006.19 560
4006.78 618
4007.38 594
4007.98 645
4008.57 651
4009.17 605
4009.77 543
4010.37 526
4010.96 585
4011.56 569
4012.16 554
4012.76 555
4013.35 567
4013.95 553
4014.55 582
4015.15 601
4015.74 609
4016.34 554
4016.94 626
4017.54 676
4018.13 690
4018.73 623
4019.33 695
4019.93 653
4020.53 568
4021.12 536
4021.72 694
4022.32 612
4022.92 509
4023.52 499
4024.12 543
4024.71 583
4025.31 545
4025.91 636
4026.51 645
4027.11 706
4027.71 682
4028.30 608
4028.90 729
4029.50 712
4030.10 665
4030.70 672
4031.30 732
4031.90 647
4032.50 680
4033.10 728
4033.69 686
4034.29 741
4034.89 684
4035.49 500
4036.09 575
4036.69 604
4037.29 558
4037.89 610
4038.49 562
4039.09 536
4039.69 580
4040.29 608
4040.89 499
4041.49 521
4042.08 619
4042.68 654
4043.28 556
4043.88 577
4044.48 478
4045.08 503
4045.68 574
4046.28 569
4046.88 456
4047.48 433
4048.08 477
4048.68 514
4049.28 512
4049.88 508
4050.48 486
4051.08 496
4051.69 560
4052.29 565
4052.89 558
4053.49 460
4054.09 493
4054.69 525
4055.29 457
4055.89 511
4056.49 565
4057.09 520
4057.69 521
4058.29 530
4058.89 494
4059.49 625
4060.09 435
4060.70 411
4061.30 453
4061.90 470
4062.50 546
4063.10 633
4063.70 497
4064.30 506
4064.90 619
4065.51 682
4066.11 620
4066.71 593
4067.31 606
4067.91 687
4068.51 646
4069.11 724
4069.72 559
4070.32 491
4070.92 487
4071.52 533
4072.12 521
4072.73 518
4073.33 441
4073.93 452
4074.53 536
4075.13 512
4075.74 531
4076.34 528
4076.94 500
4077.54 500
4078.14 455
4078.75 436
4079.35 456
4079.95 465
4080.55 483
4081.16 504
4081.76 470
4082.36 448
4082.96 411
4083.57 445
4084.17 549
4084.77 513
4085.38 436
4085.98 455
4086.58 529
4087.18 466
4087.79 509
4088.39 475
4088.99 460
4089.60 480
4090.20 518
4090.80 585
4091.41 482
4092.01 430
4092.61 462
4093.22 446
4093.82 489
4094.42 502
4095.03 477
4095.63 531
4096.23 488
4096.84 544
4097.44 522
4098.05 567
4098.65 547
4099.25 465
4099.86 542
4100.46 474
4101.06 470
4101.67 462
4102.27 468
4102.88 496
4103.48 480
4104.09 476
4104.69 443
4105.29 445
4105.90 437
4106.50 457
4107.11 448
4107.71 440
4108.32 462
4108.92 483
4109.53 447
4110.13 493
4110.74 564
4111.34 591
4111.94 515
4112.55 581
4113.15 482
4113.76 528
4114.36 453
4114.97 526
4115.57 460
4116.18 426
4116.78 465
4117.39 470
4118.00 476
4118.60 436
4119.21 457
4119.81 525
4120.42 481
4121.02 444
4121.63 529
4122.23 519
4122.84 444
4123.44 447
4124.05 411
4124.66 429
4125.26 478
4125.87 481
4126.47 412
4127.08 445
4127.68 370
4128.29 416
4128.90 432
4129.50 423
4130.11 459
4130.72 433
4131.32 526
4131.93 460
4132.53 460
4133.14 451
4133.75 534
4134.35 584
4134.96 458
4135.57 468
4136.17 498
4136.78 528
4137.39 494
4137.99 460
4138.60 525
4139.21 560
4139.81 589
4140.42 561
4141.03 629
4141.63 631
4142.24 552
4142.85 442
4143.46 411
4144.06 557
4144.67 566
4145.28 525
4145.88 528
4146.49 528
4147.10 562
4147.71 423
4148.31 473
4148.92 459
4149.53 406
4150.14 372
4150.74 516
4151.35 462
4151.96 417
4152.57 397
4153.18 429
4153.78 499
4154.39 418
4155.00 392
4155.61 473
4156.22 502
4156.82 578
4157.43 492
4158.04 444
4158.65 511
4159.26 609
4159.86 586
4160.47 471
4161.08 517
4161.69 495
4162.30 412
4162.91 397
4163.52 517
4164.12 410
4164.73 445
4165.34 491
4165.95 548
4166.56 490
4167.17 499
4167.78 475
4168.39 451
4168.99 518
4169.60 552
4170.21 627
4170.82 616
4171.43 570
4172.04 491
4172.65 532
4173.26 513
4173.87 626
4174.48 436
4175.09 468
4175.70 595
4176.31 538
4176.92 470
4177.53 550
4178.13 568
4178.74 565
4179.35 535
4179.96 478
4180.57 525
4181.18 593
4181.79 592
4182.40 487
4183.01 528
4183.62 519
4184.23 532
4184.84 568
4185.45 584
4186.06 437
4186.67 496
4187.29 579
4187.90 514
4188.51 474
4189.12 477
4189.73 433
4190.34 415
4190.95 453
4191.56 573
4192.17 497
4192.78 530
4193.39 616
4194.00 621
4194.61 616
4195.22 526
4195.83 608
4196.45 522
4197.06 546
4197.67 523
4198.28 503
4198.89 488
4199.50 511
4200.11 427
4200.72 356
4201.33 432
4201.95 597
4202.56 466
4203.17 398
4203.78 483
4204.39 554
4205.00 500
4205.62 491
4206.23 469
4206.84 492
4207.45 548
4208.06 581
4208.67 504
4209.29 527
4209.90 517
4210.51 554
4211.12 444
4211.73 504
4212.35 465
4212.96 596
4213.57 584
4214.18 554
4214.80 557
4215.41 509
4216.02 497
4216.63 508
4217.25 496
4217.86 581
4218.47 601
4219.08 634
4219.70 679
4220.31 662
4220.92 560
4221.53 618
4222.15 692
4222.76 625
4223.37 555
4223.99 668
4224.60 670
4225.21 717
4225.83 760
4226.44 821
4227.05 773
4227.66 888
4228.28 876
4228.89 816
4229.51 836
4230.12 868
4230.73 785
4231.35 846
4231.96 740
4232.57 673
4233.19 713
4233.80 754
4234.41 618
4235.03 684
4235.64 544
4236.26 600
4236.87 594
4237.48 598
4238.10 553
4238.71 671
4239.33 619
4239.94 546
4240.55 590
4241.17 536
4241.78 523
4242.40 545
4243.01 599
4243.63 508
4244.24 508
4244.85 553
4245.47 505
4246.08 490
4246.70 503
4247.31 483
4247.93 535
4248.54 676
4249.16 582
4249.77 637
4250.39 625
4251.00 609
4251.62 610
4252.23 567
4252.85 579
4253.46 574
4254.08 518
4254.69 516
4255.31 508
4255.92 581
4256.54 529
4257.15 601
4257.77 651
4258.39 529
4259.00 647
4259.62 600
4260.23 564
4260.85 507
4261.46 557
4262.08 652
4262.69 697
4263.31 691
4263.93 707
4264.54 837
4265.16 734
4265.77 698
4266.39 758
4267.01 691
4267.62 679
4268.24 561
4268.86 480
4269.47 480
4270.09 494
4270.70 587
4271.32 629
4271.94 652
4272.55 655
4273.17 499
4273.79 680
4274.40 634
4275.02 675
4275.64 779
4276.25 775
4276.87 668
4277.49 608
4278.10 627
4278.72 887
4279.34 684
4279.96 597
4280.57 566
4281.19 608
4281.81 602
4282.42 595
4283.04 561
4283.66 602
4284.28 586
4284.89 496
4285.51 546
4286.13 501
4286.75 471
4287.36 448
4287.98 481
4288.60 496
4289.22 546
4289.83 518
4290.45 534
4291.07 584
4291.69 532
4292.31 523
4292.92 524
4293.54 495
4294.16 585
4294.78 542
4295.40 564
4296.01 523
4296.63 487
4297.25 483
4297.87 462
4298.49 459
4299.11 468
4299.72 486
4300.34 531
4300.96 577
4301.58 578
4302.20 566
4302.82 572
4303.44 593
4304.06 503
4304.67 530
4305.29 613
4305.91 538
4306.53 566
4307.15 542
4307.77 536
4308.39 543
4309.01 521
4309.63 529
4310.25 501
4310.86 554
4311.48 540
4312.10 516
4312.72 529
4313.34 474
4313.96 540
4314.58 564
4315.20 549
4315.82 622
4316.44 495
4317.06 566
4317.68 646
4318.30 515
4318.92 516
4319.54 616
4320.16 571
4320.78 553
4321.40 563
4322.02 605
4322.64 713
4323.26 694
4323.88 627
4324.50 646
4325.12 710
4325.74 729
4326.36 699
4326.98 747
4327.60 671
4328.22 764
4328.84 844
4329.46 965
4330.08 1066
4330.71 994
4331.33 975
4331.95 1028
4332.57 1070
4333.19 1120
4333.81 1219
4334.43 1131
4335.05 1199
4335.67 1224
4336.29 1200
4336.91 1195
4337.54 1245
4338.16 1248
4338.78 1201
4339.40 1162
4340.02 1024
4340.64 878
4341.26 970
4341.89 1132
4342.51 1142
4343.13 1151
4343.75 1200
4344.37 1268
4344.99 1204
4345.62 1188
4346.24 1347
4346.86 1481
4347.48 1524
4348.10 1497
4348.73 1626
4349.35 1236
4349.97 1374
4350.59 1284
4351.21 1123
4351.84 1046
4352.46 1050
4353.08 1031
4353.70 1036
4354.33 877
4354.95 719
4355.57 644
4356.19 714
4356.82 629
4357.44 718
4358.06 755
4358.68 731
4359.31 690
4359.93 794
4360.55 719
4361.17 655
4361.80 665
4362.42 692
4363.04 724
4363.67 722
4364.29 669
4364.91 598
4365.54 618
4366.16 655
4366.78 602
4367.41 640
4368.03 633
4368.65 551
4369.28 547
4369.90 531
4370.52 580
4371.15 683
4371.77 671
4372.39 719
4373.02 577
4373.64 613
4374.27 572
4374.89 568
4375.51 538
4376.14 656
4376.76 647
4377.39 624
4378.01 545
4378.63 565
4379.26 692
4379.88 674
4380.51 522
4381.13 496
4381.75 555
4382.38 508
4383.00 578
4383.63 577
4384.25 527
4384.88 554
4385.50 541
4386.13 570
4386.75 598
4387.38 510
4388.00 557
4388.63 578
4389.25 569
4389.88 535
4390.50 534
4391.13 602
4391.75 586
4392.38 544
4393.00 543
4393.63 640
4394.25 537
4394.88 602
4395.50 529
4396.13 514
4396.75 489
4397.38 438
4398.00 596
4398.63 564
4399.26 606
4399.88 570
4400.51 498
4401.13 522
4401.76 556
4402.38 535
4403.01 563
4403.64 507
4404.26 570
4404.89 594
4405.51 508
4406.14 547
4406.77 574
4407.39 534
4408.02 571
4408.64 486
4409.27 536
4409.90 556
4410.52 506
4411.15 549
4411.78 552
4412.40 581
4413.03 642
4413.66 541
4414.28 567
4414.91 464
4415.54 484
4416.16 579
4416.79 541
4417.42 460
4418.04 579
4418.67 544
4419.30 444
4419.93 584
4420.55 632
4421.18 462
4421.81 562
4422.43 548
4423.06 578
4423.69 549
4424.32 637
4424.94 474
4425.57 504
4426.20 530
4426.83 549
4427.45 411
4428.08 420
4428.71 512
4429.34 519
4429.96 502
4430.59 479
4431.22 550
4431.85 486
4432.48 476
4433.10 486
4433.73 532
4434.36 510
4434.99 476
4435.62 467
4436.24 517
4436.87 480
4437.50 539
4438.13 531
4438.76 500
4439.39 573
4440.02 439
4440.64 606
4441.27 554
4441.90 430
4442.53 516
4443.16 569
4443.79 569
4444.42 528
4445.04 462
4445.67 574
4446.30 530
4446.93 502
4447.56 515
4448.19 537
4448.82 549
4449.45 558
4450.08 560
4450.71 609
4451.34 542
4451.97 484
4452.59 668
4453.22 619
4453.85 518
4454.48 694
4455.11 786
4455.74 654
4456.37 682
4457.00 644
4457.63 713
4458.26 622
4458.89 608
4459.52 552
4460.15 513
4460.78 483
4461.41 477
4462.04 511
4462.67 475
4463.30 447
4463.93 409
4464.56 495
4465.19 572
4465.82 560
4466.45 473
4467.08 463
4467.71 438
4468.34 482
4468.97 505
4469.61 434
4470.24 503
4470.87 452
4471.50 470
4472.13 498
4472.76 584
4473.39 588
4474.02 554
4474.65 477
4475.28 476
4475.91 569
4476.54 542
4477.18 531
4477.81 463
4478.44 489
4479.07 458
4479.70 515
4480.33 511
4480.96 494
4481.59 461
4482.23 493
4482.86 573
4483.49 574
4484.12 611
4484.75 585
4485.38 588
4486.02 593
4486.65 514
4487.28 506
4487.91 623
4488.54 511
4489.18 571
4489.81 612
4490.44 538
4491.07 537
4491.70 575
4492.34 603
4492.97 597
4493.60 607
4494.23 590
4494.87 540
4495.50 587
4496.13 619
4496.76 651
4497.40 718
4498.03 575
4498.66 602
4499.29 734
4499.93 635
4500.56 666
4501.19 734
4501.82 749
4502.46 873
4503.09 835
4503.72 862
4504.36 839
4504.99 824
4505.62 831
4506.26 746
4506.89 751
4507.52 718
4508.16 553
4508.79 626
4509.42 564
4510.06 588
4510.69 552
4511.32 630
4511.96 576
4512.59 516
4513.22 496
4513.86 489
4514.49 427
4515.13 569
4515.76 510
4516.39 563
4517.03 651
4517.66 549
4518.30 631
4518.93 621
4519.56 605
4520.20 610
4520.83 638
4521.47 584
4522.10 558
4522.73 585
4523.37 614
4524.00 677
4524.64 633
4525.27 638
4525.91 723
4526.54 730
4527.18 919
4527.81 957
4528.45 1016
4529.08 1057
4529.72 1102
4530.35 1221
4530.99 1363
4531.62 1444
4532.26 1629
4532.89 1522
4533.53 1414
4534.16 1398
4534.80 1220
4535.43 1207
4536.07 1094
4536.70 893
4537.34 842
4537.97 779
4538.61 787
4539.24 703
4539.88 668
4540.51 599
4541.15 510
4541.79 626
4542.42 551
4543.06 483
4543.69 481
4544.33 539
4544.96 435
4545.60 486
4546.24 585
4546.87 529
4547.51 540
4548.14 505
4548.78 426
4549.42 499
4550.05 472
4550.69 490
4551.33 522
4551.96 459
4552.60 429
4553.24 453
4553.87 597
4554.51 528
4555.15 494
4555.78 507
4556.42 558
4557.06 551
4557.69 511
4558.33 474
4558.97 497
4559.60 529
4560.24 576
4560.88 517
4561.51 518
4562.15 568
4562.79 530
4563.43 562
4564.06 511
4564.70 629
4565.34 548
4565.97 639
4566.61 694
4567.25 714
4567.89 646
4568.52 654
4569.16 587
4569.80 617
4570.44 545
4571.07 576
4571.71 608
4572.35 592
4572.99 666
4573.63 631
4574.26 599
4574.90 681
4575.54 616
4576.18 542
4576.82 548
4577.45 594
4578.09 605
4578.73 553
4579.37 527
4580.01 665
4580.65 560
4581.28 548
4581.92 660
4582.56 569
4583.20 513
4583.84 529
4584.48 660
4585.12 672
4585.76 593
4586.39 631
4587.03 668
4587.67 689
4588.31 754
4588.95 748
4589.59 857
4590.23 969
4590.87 969
4591.51 903
4592.15 862
4592.78 831
4593.42 779
4594.06 927
4594.70 1044
4595.34 897
4595.98 717
4596.62 701
4597.26 628
4597.90 640
4598.54 682
4599.18 614
4599.82 623
4600.46 527
4601.10 584
4601.74 601
4602.38 660
4603.02 608
4603.66 512
4604.30 572
4604.94 593
4605.58 530
4606.22 611
4606.86 564
4607.50 611
4608.14 573
4608.78 488
4609.42 455
4610.06 549
4610.70 638
4611.34 577
4611.98 409
4612.62 460
4613.26 473
4613.90 529
4614.55 620
4615.19 515
4615.83 508
4616.47 517
4617.11 469
4617.75 453
4618.39 464
4619.03 396
4619.67 460
4620.31 497
4620.96 459
4621.60 458
4622.24 448
4622.88 451
4623.52 494
4624.16 498
4624.80 485
4625.44 515
4626.09 550
4626.73 467
4627.37 414
4628.01 409
4628.65 460
4629.29 420
4629.94 503
4630.58 567
4631.22 529
4631.86 581
4632.50 509
4633.15 485
4633.79 536
4634.43 499
4635.07 515
4635.72 522
4636.36 512
4637.00 553
4637.64 510
4638.28 429
4638.93 450
4639.57 449
4640.21 539
4640.85 628
4641.50 529
4642.14 483
4642.78 633
4643.43 559
4644.07 513
4644.71 490
4645.35 556
4646.00 499
4646.64 421
4647.28 384
4647.93 543
4648.57 600
4649.21 627
4649.86 578
4650.50 593
4651.14 506
4651.79 452
4652.43 436
4653.07 469
4653.72 540
4654.36 564
4655.00 505
4655.65 492
4656.29 504
4656.93 470
4657.58 513
4658.22 529
4658.87 456
4659.51 421
4660.15 489
4660.80 453
4661.44 373
4662.09 428
4662.73 533
4663.37 469
4664.02 467
4664.66 474
4665.31 523
4665.95 480
4666.59 415
4667.24 458
4667.88 444
4668.53 450
4669.17 443
4669.82 383
4670.46 374
4671.11 378
4671.75 399
4672.40 382
4673.04 420
4673.69 494
4674.33 469
4674.98 446
4675.62 451
4676.27 476
4676.91 352
4677.56 412
4678.20 477
4678.85 451
4679.49 449
4680.14 491
4680.78 535
4681.43 510
4682.07 459
4682.72 463
4683.36 467
4684.01 468
4684.66 490
4685.30 444
4685.95 494
4686.59 495
4687.24 486
4687.88 544
4688.53 578
4689.18 612
4689.82 586
4690.47 566
4691.11 549
4691.76 556
4692.41 554
4693.05 594
4693.70 678
4694.34 625
4694.99 670
4695.64 695
4696.28 685
4696.93 708
4697.58 790
4698.22 759
4698.87 782
4699.52 886
4700.16 795
4700.81 728
4701.46 800
4702.10 717
4702.75 682
4703.40 629
4704.04 690
4704.69 655
4705.34 562
4705.99 627
4706.63 586
4707.28 542
4707.93 658
4708.57 683
4709.22 572
4709.87 569
4710.52 574
4711.16 616
4711.81 584
4712.46 598
4713.11 541
4713.75 552
4714.40 561
4715.05 554
4715.70 565
4716.35 552
4716.99 573
4717.64 555
4718.29 634
4718.94 637
4719.58 512
4720.23 575
4720.88 615
4721.53 723
4722.18 669
4722.83 571
4723.47 501
4724.12 529
4724.77 576
4725.42 527
4726.07 602
4726.72 616
4727.36 586
4728.01 559
4728.66 578
4729.31 552
4729.96 574
4730.61 564
4731.26 587
4731.91 533
4732.55 517
4733.20 469
4733.85 418
4734.50 435
4735.15 499
4735.80 447
4736.45 555
4737.10 550
4737.75 492
4738.40 566
4739.05 518
4739.70 508
4740.35 453
4740.99 439
4741.64 592
4742.29 526
4742.94 542
4743.59 553
4744.24 535
4744.89 539
4745.54 457
4746.19 469
4746.84 443
4747.49 498
4748.14 529
4748.79 556
4749.44 551
4750.09 514
4750.74 589
4751.39 556
4752.04 522
4752.69 593
4753.34 587
4753.99 587
4754.64 567
4755.29 534
4755.95 553
4756.60 583
4757.25 526
4757.90 581
4758.55 583
4759.20 613
4759.85 599
4760.50 711
4761.15 763
4761.80 714
4762.45 580
4763.10 642
4763.75 586
4764.41 625
4765.06 518
4765.71 448
4766.36 498
4767.01 564
4767.66 541
4768.31 547
4768.97 557
4769.62 507
4770.27 488
4770.92 589
4771.57 537
4772.22 509
4772.87 496
4773.53 487
4774.18 474
4774.83 532
4775.48 470
4776.13 488
4776.79 566
4777.44 476
4778.09 507
4778.74 584
4779.39 562
4780.05 487
4780.70 458
4781.35 522
4782.00 532
4782.65 501
4783.31 541
4783.96 485
4784.61 539
4785.26 583
4785.92 536
4786.57 570
4787.22 508
4787.88 551
4788.53 501
4789.18 574
4789.83 566
4790.49 569
4791.14 657
4791.79 597
4792.45 579
4793.10 551
4793.75 643
4794.40 604
4795.06 618
4795.71 584
4796.36 688
4797.02 599
4797.67 640
4798.32 729
4798.98 634
4799.63 669
4800.29 701
4800.94 726
4801.59 666
4802.25 636
4802.90 697
4803.55 773
4804.21 782
4804.86 648
4805.52 611
4806.17 591
4806.82 557
4807.48 584
4808.13 590
4808.79 608
4809.44 559
4810.09 604
4810.75 523
4811.40 624
4812.06 626
4812.71 647
4813.37 560
4814.02 602
4814.67 687
4815.33 595
4815.98 685
4816.64 637
4817.29 695
4817.95 635
4818.60 662
4819.26 602
4819.91 611
4820.57 714
4821.22 713
4821.88 823
4822.53 788
4823.19 833
4823.84 769
4824.50 766
4825.15 793
4825.81 845
4826.46 837
4827.12 815
4827.77 743
4828.43 689
4829.09 788
4829.74 828
4830.40 793
4831.05 782
4831.71 760
4832.36 720
4833.02 667
4833.68 790
4834.33 818
4834.99 878
4835.64 909
4836.30 773
4836.96 883
4837.61 962
4838.27 836
4838.92 958
4839.58 914
4840.24 827
4840.89 923
4841.55 920
4842.21 1006
4842.86 794
4843.52 857
4844.17 1081
4844.83 920
4845.49 958
4846.14 901
4846.80 826
4847.46 989
4848.11 1104
4848.77 1187
4849.43 1104
4850.09 1158
4850.74 1155
4851.40 1207
4852.06 1188
4852.71 1141
4853.37 1042
4854.03 1021
4854.69 1259
4855.34 1174
4856.00 1175
4856.66 1202
4857.31 1324
4857.97 1402
4858.63 1153
4859.29 1142
4859.94 1259
4860.60 1072
4861.26 1015
4861.92 1109
4862.58 1045
4863.23 1028
4863.89 996
4864.55 1046
4865.21 1007
4865.87 978
4866.52 1017
4867.18 1029
4867.84 950
4868.50 1050
4869.16 978
4869.81 899
4870.47 836
4871.13 846
4871.79 891
4872.45 870
4873.11 790
4873.77 851
4874.42 986
4875.08 924
4875.74 934
4876.40 1051
4877.06 1108
4877.72 1003
4878.38 896
4879.03 1035
4879.69 1144
4880.35 1216
4881.01 1081
4881.67 962
4882.33 937
4882.99 872
4883.65 881
4884.31 870
4884.97 770
4885.63 718
4886.29 875
4886.95 856
4887.60 819
4888.26 849
4888.92 758
4889.58 810
4890.24 866
4890.90 911
4891.56 855
4892.22 825
4892.88 840
4893.54 771
4894.20 681
4894.86 717
4895.52 770
4896.18 733
4896.84 660
4897.50 839
4898.16 727
4898.82 652
4899.48 710
4900.14 748
4900.80 684
4901.46 717
4902.12 631
4902.79 817
4903.45 685
4904.11 655
4904.77 674
4905.43 642
4906.09 664
4906.75 594
4907.41 602
4908.07 571
4908.73 584
4909.39 589
4910.05 564
4910.71 604
4911.38 648
4912.04 641
4912.70 571
4913.36 532
4914.02 598
4914.68 526
4915.34 511
4916.00 583
4916.67 586
4917.33 606
4917.99 557
4918.65 523
4919.31 633
4919.97 582
4920.64 518
4921.30 580
4921.96 564
4922.62 511
4923.28 533
4923.94 563
4924.61 566
4925.27 533
4925.93 515
4926.59 535
4927.26 603
4927.92 504
4928.58 469
4929.24 536
4929.90 577
4930.57 457
4931.23 442
4931.89 503
4932.55 502
4933.22 502
4933.88 546
4934.54 604
4935.20 577
4935.87 521
4936.53 570
4937.19 524
4937.86 571
4938.52 528
4939.18 454
4939.84 519
4940.51 524
4941.17 476
4941.83 493
4942.50 468
4943.16 554
4943.82 543
4944.49 525
4945.15 636
4945.81 564
4946.48 573
4947.14 497
4947.80 529
4948.47 494
4949.13 561
4949.79 457
4950.46 395
4951.12 487
4951.79 566
4952.45 496
4953.11 571
4953.78 534
4954.44 418
4955.11 396
4955.77 456
4956.43 498
4957.10 419
4957.76 441
4958.43 443
4959.09 592
4959.76 525
4960.42 641
4961.08 748
4961.75 728
4962.41 644
4963.08 713
4963.74 650
4964.41 612
4965.07 635
4965.74 515
4966.40 493
4967.07 565
4967.73 516
4968.40 509
4969.06 508
4969.73 458
4970.39 524
4971.06 532
4971.72 473
4972.39 534
4973.05 524
4973.72 466
4974.38 449
4975.05 488
4975.71 440
4976.38 427
4977.04 522
4977.71 569
4978.37 506
4979.04 539
4979.71 509
4980.37 481
4981.04 483
4981.70 457
4982.37 540
4983.04 535
4983.70 551
4984.37 499
4985.03 460
4985.70 411
4986.37 460
4987.03 495
4987.70 500
4988.36 466
4989.03 498
4989.70 477
4990.36 423
4991.03 445
4991.70 516
4992.36 440
4993.03 461
4993.70 461
4994.36 449
4995.03 488
4995.70 446
4996.36 431
4997.03 477
4997.70 425
4998.36 409
4999.03 439
4999.70 407
5000.36 440
5001.03 442
5001.70 453
5002.37 413
5003.03 390
5003.70 353
5004.37 515
5005.03 391
5005.70 495
5006.37 449
5007.04 454
5007.70 487
5008.37 460
5009.04 423
5009.71 405
5010.38 519
5011.04 397
5011.71 415
5012.38 424
5013.05 416
5013.71 390
5014.38 376
5015.05 456
5015.72 381
5016.39 375
5017.06 419
5017.72 428
5018.39 414
5019.06 362
5019.73 349
5020.40 454
5021.07 404
5021.73 415
5022.40 428
5023.07 378
5023.74 451
5024.41 475
5025.08 400
5025.75 449
5026.41 515
5027.08 470
5027.75 410
5028.42 429
5029.09 406
5029.76 436
5030.43 376
5031.10 398
5031.77 414
5032.44 464
5033.10 428
5033.77 425
5034.44 434
5035.11 362
5035.78 435
5036.45 513
5037.12 400
5037.79 383
5038.46 380
5039.13 409
5039.80 472
5040.47 376
5041.14 429
5041.81 384
5042.48 421
5043.15 477
5043.82 392
5044.49 404
5045.16 350
5045.83 360
5046.50 460
5047.17 412
5047.84 431
5048.51 442
5049.18 346
5049.85 403
5050.52 477
5051.19 401
5051.86 434
5052.53 410
5053.20 429
5053.87 351
5054.54 418
5055.21 474
5055.89 534
5056.56 452
5057.23 439
5057.90 384
5058.57 398
5059.24 410
5059.91 440
5060.58 514
5061.25 457
5061.92 458
5062.60 380
5063.27 455
5063.94 475
5064.61 448
5065.28 394
5065.95 458
5066.62 446
5067.30 445
5067.97 437
5068.64 472
5069.31 424
5069.98 430
5070.65 430
5071.33 376
5072.00 408
5072.67 487
5073.34 477
5074.01 438
5074.68 434
5075.36 504
5076.03 482
5076.70 487
5077.37 525
5078.05 449
5078.72 502
5079.39 492
5080.06 521
5080.73 511
5081.41 492
5082.08 515
5082.75 493
5083.42 523
5084.10 479
5084.77 503
5085.44 487
5086.12 460
5086.79 510
5087.46 531
5088.13 549
5088.81 467
5089.48 426
5090.15 448
5090.83 510
5091.50 562
5092.17 613
5092.85 573
5093.52 489
5094.19 453
5094.87 474
5095.54 419
5096.21 437
5096.89 526
5097.56 458
5098.23 573
5098.91 568
5099.58 434
5100.25 446
5100.93 407
5101.60 419
5102.28 394
5102.95 480
5103.62 437
5104.30 448
5104.97 484
5105.65 573
5106.32 557
5106.99 601
5107.67 511
5108.34 480
5109.02 473
5109.69 461
5110.36 466
5111.04 471
5111.71 453
5112.39 416
5113.06 453
5113.74 443
5114.41 434
5115.09 540
5115.76 563
5116.44 567
5117.11 542
5117.79 431
5118.46 533
5119.14 680
5119.81 660
5120.49 607
5121.16 594
5121.84 664
5122.51 700
5123.19 632
5123.86 647
5124.54 570
5125.21 498
5125.89 457
5126.56 502
5127.24 467
5127.91 465
5128.59 491
5129.27 514
5129.94 594
5130.62 607
5131.29 552
5131.97 602
5132.64 570
5133.32 545
5134.00 497
5134.67 513
5135.35 486
5136.02 484
5136.70 473
5137.38 468
5138.05 580
5138.73 484
5139.40 398
5140.08 416
5140.76 352
5141.43 489
5142.11 542
5142.79 448
5143.46 422
5144.14 436
5144.82 511
5145.49 470
5146.17 519
5146.85 491
5147.52 474
5148.20 482
5148.88 451
5149.55 504
5150.23 403
5150.91 390
5151.59 472
5152.26 385
5152.94 363
5153.62 401
5154.29 331
5154.97 367
5155.65 452
5156.33 508
5157.00 429
5157.68 466
5158.36 324
5159.04 370
5159.71 448
5160.39 407
5161.07 394
5161.75 412
5162.42 358
5163.10 446
5163.78 496
5164.46 530
5165.14 501
5165.81 479
5166.49 445
5167.17 456
5167.85 477
5168.53 408
5169.21 412
5169.88 502
5170.56 536
5171.24 373
5171.92 427
5172.60 427
5173.28 412
5173.95 453
5174.63 460
5175.31 431
5175.99 400
5176.67 346
5177.35 373
5178.03 436
5178.71 458
5179.38 456
5180.06 382
5180.74 336
5181.42 400
5182.10 428
5182.78 374
5183.46 420
5184.14 427
5184.82 423
5185.50 346
5186.18 310
5186.86 393
5187.53 356
5188.21 346
5188.89 393
5189.57 440
5190.25 417
5190.93 372
5191.61 338
5192.29 343
5192.97 314
5193.65 414
5194.33 415
5195.01 373
5195.69 357
5196.37 392
5197.05 426
5197.73 391
5198.41 399
5199.09 393
5199.77 399
5200.45 407
5201.13 394
5201.81 393
5202.49 341
5203.17 407
5203.86 497
5204.54 500
5205.22 423
5205.90 403
5206.58 410
5207.26 466
5207.94 360
5208.62 418
5209.30 454
5209.98 521
5210.66 468
5211.34 462
5212.02 491
5212.71 444
5213.39 436
5214.07 479
5214.75 443
5215.43 498
5216.11 515
5216.79 481
5217.47 463
5218.16 422
5218.84 506
5219.52 448
5220.20 500
5220.88 533
5221.56 484
5222.25 437
5222.93 475
5223.61 418
5224.29 450
5224.97 424
5225.66 515
5226.34 463
5227.02 385
5227.70 445
5228.38 484
5229.07 459
5229.75 420
5230.43 399
5231.11 448
5231.79 471
5232.48 465
5233.16 387
5233.84 399
5234.52 489
5235.21 422
5235.89 381
5236.57 518
5237.26 502
5237.94 465
5238.62 386
5239.30 402
5239.99 541
5240.67 458
5241.35 446
5242.04 461
5242.72 459
5243.40 585
5244.08 457
5244.77 448
5245.45 457
5246.13 451
5246.82 377
5247.50 413
5248.18 422
5248.87 395
5249.55 478
5250.24 533
5250.92 493
5251.60 481
5252.29 394
5252.97 431
5253.65 465
5254.34 441
5255.02 455
5255.71 501
5256.39 476
5257.07 479
5257.76 432
5258.44 481
5259.13 474
5259.81 441
5260.49 439
5261.18 468
5261.86 482
5262.55 481
5263.23 414
5263.92 449
5264.60 424
5265.28 481
5265.97 523
5266.65 525
5267.34 425
5268.02 444
5268.71 505
5269.39 485
5270.08 403
5270.76 419
5271.45 468
5272.13 458
5272.82 425
5273.50 522
5274.19 485
5274.87 462
5275.56 441
5276.24 369
5276.93 460
5277.61 477
5278.30 455
5278.98 428
5279.67 430
5280.36 510
5281.04 512
5281.73 437
5282.41 401
5283.10 446
5283.78 455
5284.47 526
5285.16 469
5285.84 490
5286.53 424
5287.21 400
5287.90 398
5288.59 433
5289.27 366
5289.96 405
5290.64 479
5291.33 420
5292.02 453
5292.70 488
5293.39 476
5294.08 449
5294.76 488
5295.45 445
5296.13 454
5296.82 425
5297.51 467
5298.19 477
5298.88 494
5299.57 488
5300.25 525
5300.94 624
5301.63 644
5302.32 671
5303.00 585
5303.69 582
5304.38 632
5305.06 621
5305.75 591
5306.44 644
5307.13 625
5307.81 652
5308.50 682
5309.19 497
5309.87 742
5310.56 682
5311.25 697
5311.94 715
5312.62 665
5313.31 759
5314.00 770
5314.69 686
5315.38 652
5316.06 674
5316.75 674
5317.44 644
5318.13 702
5318.82 717
5319.50 676
5320.19 651
5320.88 656
5321.57 768
5322.26 659
5322.94 541
5323.63 545
5324.32 652
5325.01 647
5325.70 580
5326.39 547
5327.07 428
5327.76 444
5328.45 470
5329.14 502
5329.83 499
5330.52 469
5331.21 540
5331.90 529
5332.58 474
5333.27 453
5333.96 468
5334.65 454
5335.34 471
5336.03 465
5336.72 459
5337.41 478
5338.10 457
5338.79 425
5339.48 466
5340.17 434
5340.86 493
5341.54 507
5342.23 488
5342.92 502
5343.61 492
5344.30 439
5344.99 509
5345.68 522
5346.37 574
5347.06 603
5347.75 614
5348.44 594
5349.13 631
5349.82 669
5350.51 673
5351.20 711
5351.89 686
5352.58 524
5353.27 582
5353.96 654
5354.65 681
5355.34 612
5356.03 648
5356.72 461
5357.42 512
5358.11 444
5358.80 458
5359.49 454
5360.18 418
5360.87 392
5361.56 428
5362.25 496
5362.94 516
5363.63 455
5364.32 477
5365.01 446
5365.70 395
5366.40 461
5367.09 468
5367.78 507
5368.47 587
5369.16 524
5369.85 461
5370.54 404
5371.23 431
5371.93 350
5372.62 401
5373.31 414
5374.00 386
5374.69 391
5375.38 468
5376.08 427
5376.77 449
5377.46 450
5378.15 452
5378.84 412
5379.53 421
5380.23 408
5380.92 393
5381.61 350
5382.30 396
5383.00 382
5383.69 445
5384.38 387
5385.07 359
5385.76 407
5386.46 454
5387.15 474
5387.84 435
5388.53 405
5389.23 412
5389.92 415
5390.61 507
5391.30 492
5392.00 424
5392.69 421
5393.38 475
5394.08 414
5394.77 419
5395.46 390
5396.15 436
5396.85 512
5397.54 458
5398.23 407
5398.93 383
5399.62 447
5400.31 418
5401.01 432
5401.70 416
5402.39 337
5403.09 405
5403.78 385
5404.47 454
5405.17 502
5405.86 529
5406.56 475
5407.25 462
5407.94 433
5408.64 408
5409.33 453
5410.02 445
5410.72 428
5411.41 464
5412.11 554
5412.80 478
5413.49 479
5414.19 411
5414.88 394
5415.58 383
5416.27 409
5416.97 504
5417.66 503
5418.35 450
5419.05 417
5419.74 456
5420.44 559
5421.13 490
5421.83 428
5422.52 381
5423.22 560
5423.91 490
5424.61 581
5425.30 493
5426.00 507
5426.69 450
5427.39 491
5428.08 426
5428.78 423
5429.47 423
5430.17 451
5430.86 496
5431.56 492
5432.25 471
5432.95 563
5433.64 611
5434.34 526
5435.03 436
5435.73 548
5436.43 502
5437.12 479
5437.82 475
5438.51 502
5439.21 507
5439.90 567
5440.60 567
5441.30 545
5441.99 467
5442.69 496
5443.38 548
5444.08 498
5444.78 519
5445.47 576
5446.17 594
5446.86 569
5447.56 672
5448.26 587
5448.95 617
5449.65 594
5450.35 578
5451.04 556
5451.74 629
5452.44 651
5453.13 534
5453.83 575
5454.53 577
5455.22 570
5455.92 549
5456.62 561
5457.31 593
5458.01 568
5458.71 576
5459.40 646
5460.10 645
5460.80 729
5461.50 654
5462.19 698
5462.89 697
5463.59 672
5464.29 795
5464.98 803
5465.68 766
5466.38 657
5467.08 729
5467.77 715
5468.47 686
5469.17 660
5469.87 709
5470.56 698
5471.26 692
5471.96 690
5472.66 718
5473.36 700
5474.05 753
5474.75 668
5475.45 760
5476.15 844
5476.85 852
5477.54 1176
5478.24 1191
5478.94 1174
5479.64 1232
5480.34 1170
5481.04 1316
5481.73 1357
5482.43 1319
5483.13 1179
5483.83 1235
5484.53 1133
5485.23 1124
5485.93 1150
5486.62 943
5487.32 1024
5488.02 954
5488.72 949
5489.42 937
5490.12 903
5490.82 896
5491.52 1018
5492.22 986
5492.92 914
5493.62 1021
5494.31 1031
5495.01 1099
5495.71 1173
5496.41 1205
5497.11 1418
5497.81 1488
5498.51 1589
5499.21 1797
5499.91 1879
5500.61 2153
5501.31 2027
5502.01 1970
5502.71 1986
5503.41 1905
5504.11 1616
5504.81 1390
5505.51 1414
5506.21 1359
5506.91 1164
5507.61 1119
5508.31 980
5509.01 878
5509.71 959
5510.41 914
5511.11 937
5511.81 882
5512.51 924
5513.21 841
5513.91 811
5514.61 698
5515.31 781
5516.01 770
5516.72 775
5517.42 805
5518.12 730
5518.82 788
5519.52 760
5520.22 912
5520.92 767
5521.62 869
5522.32 674
5523.02 656
5523.73 650
5524.43 537
5525.13 648
5525.83 587
5526.53 583
5527.23 636
5527.93 605
5528.63 528
5529.34 588
5530.04 597
5530.74 631
5531.44 608
5532.14 634
5532.84 649
5533.55 593
5534.25 576
5534.95 532
5535.65 500
5536.35 558
5537.06 507
5537.76 514
5538.46 572
5539.16 518
5539.86 523
5540.57 519
5541.27 565
5541.97 559
5542.67 563
5543.38 574
5544.08 480
5544.78 522
5545.48 497
5546.19 506
5546.89 479
5547.59 523
5548.29 578
5549.00 476
5549.70 563
5550.40 542
5551.11 524
5551.81 494
5552.51 486
5553.21 586
5553.92 474
5554.62 456
5555.32 450
5556.03 493
5556.73 460
5557.43 520
5558.14 422
5558.84 423
5559.54 547
5560.25 579
5560.95 499
5561.65 482
5562.36 537
5563.06 490
5563.77 551
5564.47 540
5565.17 577
5565.88 498
5566.58 561
5567.28 502
5567.99 569
5568.69 530
5569.40 578
5570.10 533
5570.80 462
5571.51 415
5572.21 481
5572.92 480
5573.62 509
5574.33 516
5575.03 502
5575.73 479
5576.44 524
5577.14 466
5577.85 484
5578.55 435
5579.26 536
5579.96 559
5580.67 528
5581.37 481
5582.08 462
5582.78 442
5583.49 444
5584.19 410
5584.90 536
5585.60 478
5586.31 446
5587.01 501
5587.72 405
5588.42 440
5589.13 439
5589.83 437
5590.54 473
5591.24 462
5591.95 480
5592.66 412
5593.36 448
5594.07 390
5594.77 387
5595.48 346
5596.18 398
5596.89 392
5597.60 476
5598.30 429
5599.01 363
5599.71 441
5600.42 501
5601.13 403
5601.83 379
5602.54 443
5603.24 355
5603.95 428
5604.66 428
5605.36 453
5606.07 537
5606.78 513
5607.48 435
5608.19 444
5608.89 365
5609.60 425
5610.31 380
5611.01 434
5611.72 472
5612.43 402
5613.14 339
5613.84 353
5614.55 438
5615.26 417
5615.96 419
5616.67 394
5617.38 445
5618.08 453
5618.79 393
5619.50 347
5620.21 391
5620.91 461
5621.62 379
5622.33 471
5623.04 440
5623.74 386
5624.45 475
5625.16 572
5625.87 547
5626.57 439
5627.28 434
5627.99 483
5628.70 545
5629.40 574
5630.11 535
5630.82 472
5631.53 516
5632.24 505
5632.94 520
5633.65 512
5634.36 520
5635.07 463
5635.78 449
5636.49 463
5637.19 518
5637.90 507
5638.61 514
5639.32 493
5640.03 537
5640.74 451
5641.44 518
5642.15 575
5642.86 567
5643.57 473
5644.28 491
5644.99 511
5645.70 489
5646.41 490
5647.12 439
5647.82 440
5648.53 406
5649.24 384
5649.95 451
5650.66 513
5651.37 447
5652.08 464
5652.79 515
5653.50 520
5654.21 526
5654.92 519
5655.63 463
5656.34 531
5657.05 498
5657.76 512
5658.46 506
5659.17 420
5659.88 487
5660.59 577
5661.30 529
5662.01 513
5662.72 476
5663.43 429
5664.14 437
5664.85 481
5665.56 484
5666.27 495
5666.98 473
5667.69 485
5668.40 519
5669.12 492
5669.83 550
5670.54 577
5671.25 461
5671.96 476
5672.67 562
5673.38 464
5674.09 581
5674.80 504
5675.51 527
5676.22 538
5676.93 491
5677.64 578
5678.35 445
5679.06 452
5679.78 430
5680.49 403
5681.20 482
5681.91 563
5682.62 456
5683.33 427
5684.04 480
5684.75 487
5685.47 475
5686.18 485
5686.89 471
5687.60 421
5688.31 389
5689.02 514
5689.73 497
5690.45 462
5691.16 451
5691.87 468
5692.58 436
5693.29 399
5694.01 490
5694.72 481
5695.43 479
5696.14 456
5696.85 425
5697.57 497
5698.28 433
5698.99 387
5699.70 395
5700.41 383
5701.13 390
5701.84 384
5702.55 470
5703.26 470
5703.98 464
5704.69 395
5705.40 435
5706.11 431
5706.83 467
5707.54 429
5708.25 467
5708.97 444
5709.68 436
5710.39 404
5711.10 417
5711.82 369
5712.53 384
5713.24 386
5713.96 422
5714.67 415
5715.38 366
5716.10 350
5716.81 412
5717.52 366
5718.24 314
5718.95 384
5719.66 420
5720.38 429
5721.09 417
5721.80 488
5722.52 418
5723.23 422
5723.95 471
5724.66 443
5725.37 459
5726.09 448
5726.80 490
5727.52 509
5728.23 478
5728.94 423
5729.66 463
5730.37 441
5731.09 382
5731.80 365
5732.51 423
5733.23 424
5733.94 422
5734.66 372
5735.37 406
5736.09 472
5736.80 393
5737.52 407
5738.23 433
5738.95 482
5739.66 416
5740.38 451
5741.09 448
5741.81 421
5742.52 434
5743.24 417
5743.95 419
5744.67 421
5745.38 453
5746.10 456
5746.81 461
5747.53 505
5748.24 475
5748.96 440
5749.67 468
5750.39 541
5751.10 486
5751.82 419
5752.53 445
5753.25 469
5753.97 439
5754.68 553
5755.40 477
5756.11 574
5756.83 563
5757.54 524
5758.26 567
5758.98 576
5759.69 584
5760.41 587
5761.12 577
5761.84 589
5762.56 559
5763.27 521
5763.99 560
5764.71 641
5765.42 622
5766.14 601
5766.85 711
5767.57 758
5768.29 862
5769.00 938
5769.72 1038
5770.44 1065
5771.15 1094
5771.87 1076
5772.59 964
5773.30 953
5774.02 892
5774.74 739
5775.46 735
5776.17 796
5776.89 703
5777.61 643
5778.32 700
5779.04 656
5779.76 611
5780.48 587
5781.19 638
5781.91 592
5782.63 594
5783.35 648
5784.06 533
5784.78 555
5785.50 658
5786.22 754
5786.93 611
5787.65 590
5788.37 606
5789.09 667
5789.80 527
5790.52 562
5791.24 546
5791.96 594
5792.68 544
5793.39 551
5794.11 585
5794.83 558
5795.55 610
5796.27 535
5796.99 587
5797.70 556
5798.42 626
5799.14 549
5799.86 634
5800.58 653
5801.30 547
5802.02 608
5802.73 638
5803.45 567
5804.17 515
5804.89 523
5805.61 477
5806.33 516
5807.05 449
5807.77 508
5808.49 476
5809.20 506
5809.92 486
5810.64 500
5811.36 499
5812.08 558
5812.80 495
5813.52 448
5814.24 531
5814.96 529
5815.68 518
5816.40 457
5817.12 425
5817.84 473
5818.56 463
5819.28 459
5820.00 493
5820.72 479
5821.44 506
5822.16 611
5822.88 499
5823.60 422
5824.32 457
5825.04 471
5825.76 473
5826.48 459
5827.20 513
5827.92 477
5828.64 478
5829.36 450
5830.08 512
5830.80 525
5831.52 496
5832.24 533
5832.96 534
5833.68 496
5834.40 456
5835.12 436
5835.84 474
5836.56 496
5837.28 509
5838.00 477
5838.73 468
5839.45 445
5840.17 458
5840.89 461
5841.61 477
5842.33 477
5843.05 452
5843.77 487
5844.49 471
5845.22 406
5845.94 406
5846.66 518
5847.38 530
5848.10 517
5848.82 554
5849.54 449
5850.27 484
5850.99 397
5851.71 444
5852.43 461
5853.15 487
5853.88 447
5854.60 493
5855.32 508
5856.04 444
5856.76 482
5857.49 459
5858.21 449
5858.93 410
5859.65 510
5860.37 557
5861.10 445
5861.82 469
5862.54 494
5863.26 464
5863.99 497
5864.71 487
5865.43 486
5866.15 488
5866.88 454
5867.60 394
5868.32 453
5869.04 574
5869.77 438
5870.49 390
5871.21 450
5871.94 492
5872.66 427
5873.38 414
5874.11 480
5874.83 478
5875.55 479
5876.27 506
5877.00 515
5877.72 425
5878.44 441
5879.17 487
5879.89 485
5880.62 467
5881.34 491
5882.06 529
5882.79 433
5883.51 417
5884.23 467
5884.96 572
5885.68 503
5886.40 506
5887.13 532
5887.85 525
5888.58 489
5889.30 516
5890.02 496
5890.75 453
5891.47 545
5892.20 543
5892.92 480
5893.65 473
5894.37 525
5895.09 525
5895.82 513
5896.54 485
5897.27 494
5897.99 571
5898.72 665
5899.44 588
5900.17 492
5900.89 471
5901.62 536
5902.34 619
5903.07 477
5903.79 533
5904.52 541
5905.24 590
5905.97 624
5906.69 569
5907.42 517
5908.14 519
5908.87 583
5909.59 497
5910.32 564
5911.04 599
5911.77 533
5912.49 500
5913.22 547
5913.94 602
5914.67 604
5915.40 586
5916.12 560
5916.85 557
5917.57 584
5918.30 509
5919.02 588
5919.75 626
5920.48 675
5921.20 633
5921.93 547
5922.65 618
5923.38 658
5924.11 680
5924.83 579
5925.56 568
5926.29 630
5927.01 609
5927.74 610
5928.47 616
5929.19 636
5929.92 591
5930.64 684
5931.37 780
5932.10 826
5932.82 728
5933.55 713
5934.28 691
5935.01 737
5935.73 725
5936.46 792
5937.19 826
5937.91 814
5938.64 860
5939.37 830
5940.09 941
5940.82 875
5941.55 892
5942.28 923
5943.00 1001
5943.73 1000
5944.46 930
5945.19 856
5945.91 1044
5946.64 1057
5947.37 982
5948.10 1075
5948.82 1146
5949.55 1166
5950.28 1191
5951.01 1145
5951.73 1258
5952.46 1500
5953.19 1658
5953.92 1450
5954.65 1555
5955.38 1597
5956.10 1505
5956.83 1256
5957.56 1311
5958.29 1238
5959.02 1331
5959.74 1411
5960.47 1320
5961.20 1152
5961.93 1337
5962.66 1450
5963.39 1534
5964.12 1444
5964.84 1689
5965.57 1790
5966.30 1954
5967.03 1989
5967.76 2096
5968.49 2129
5969.22 1925
5969.95 1855
5970.68 1817
5971.40 1533
5972.13 1539
5972.86 1554
5973.59 1426
5974.32 1472
5975.05 1487
5975.78 1372
5976.51 1534
5977.24 1487
5977.97 1430
5978.70 1433
5979.43 1417
5980.16 1443
5980.89 1399
5981.62 1571
5982.35 1647
5983.08 1655
5983.81 1627
5984.54 1673
5985.27 1589
5986.00 1548
5986.73 1645
5987.46 1584
5988.19 1534
5988.92 1485
5989.65 1651
5990.38 1656
5991.11 1678
5991.84 1613
5992.57 1732
5993.30 1611
5994.03 1602
5994.76 1745
5995.49 1691
5996.22 1679
5996.95 1684
5997.68 1812
5998.41 1795
5999.14 1715
5999.87 1725
6000.60 1683
6001.34 1760
6002.07 1694
6002.80 1635
6003.53 1661
6004.26 1704
6004.99 1664
6005.72 1700
6006.45 1785
6007.18 1881
6007.92 2131
6008.65 2263
6009.38 2454
6010.11 2748
6010.84 2982
6011.57 3355
6012.30 3587
6013.04 3595
6013.77 3831
6014.50 3866
6015.23 3946
6015.96 3692
6016.69 3608
6017.43 3089
6018.16 2896
6018.89 2443
6019.62 2161
6020.35 2103
6021.09 1905
6021.82 1736
6022.55 1573
6023.28 1596
6024.02 1440
6024.75 1376
6025.48 1261
6026.21 1389
6026.94 1333
6027.68 1443
6028.41 1484
6029.14 1477
6029.88 1466
6030.61 1311
6031.34 1351
6032.07 1396
6032.81 1317
6033.54 1239
6034.27 1354
6035.01 1389
6035.74 1223
6036.47 1080
6037.20 1120
6037.94 1217
6038.67 1143
6039.40 1179
6040.14 1187
6040.87 1172
6041.60 1246
6042.34 1271
6043.07 1252
6043.80 1221
6044.54 1315
6045.27 1301
6046.00 1215
6046.74 1265
6047.47 1370
6048.21 1429
6048.94 1369
6049.67 1474
6050.41 1437
6051.14 1529
6051.88 1617
6052.61 1675
6053.34 1573
6054.08 1641
6054.81 1669
6055.55 1650
6056.28 1567
6057.01 1490
6057.75 1456
6058.48 1290
6059.22 1309
6059.95 1297
6060.69 1240
6061.42 1230
6062.16 1213
6062.89 1256
6063.63 1214
6064.36 1302
6065.09 1235
6065.83 1121
6066.56 1173
6067.30 1146
6068.03 1153
6068.77 1256
6069.50 1135
6070.24 1043
6070.97 1088
6071.71 1070
6072.45 1090
6073.18 1036
6073.92 992
6074.65 1121
6075.39 1027
6076.12 1019
6076.86 1105
6077.59 1004
6078.33 1022
6079.06 954
6079.80 999
6080.54 1016
6081.27 909
6082.01 954
6082.74 930
6083.48 898
6084.21 947
6084.95 972
6085.69 1008
6086.42 971
6087.16 972
6087.90 928
6088.63 974
6089.37 928
6090.10 1073
6090.84 1061
6091.58 984
6092.31 1028
6093.05 981
6093.79 918
6094.52 983
6095.26 973
6096.00 983
6096.73 1061
6097.47 999
6098.21 890
6098.94 1024
6099.68 1012
6100.42 970
6101.15 847
6101.89 917
6102.63 894
6103.37 958
6104.10 973
6104.84 990
6105.58 998
6106.31 921
6107.05 917
6107.79 916
6108.53 854
6109.26 835
6110.00 860
6110.74 868
6111.48 877
6112.21 893
6112.95 950
6113.69 966
6114.43 1029
6115.17 1030
6115.90 1038
6116.64 1028
6117.38 1006
6118.12 995
6118.85 1042
6119.59 989
6120.33 1005
6121.07 1107
6121.81 1045
6122.55 1017
6123.28 1144
6124.02 1085
6124.76 941
6125.50 941
6126.24 1068
6126.98 1213
6127.71 1054
6128.45 1162
6129.19 1067
6129.93 1163
6130.67 1089
6131.41 995
6132.15 1066
6132.89 1118
6133.63 1108
6134.36 1137
6135.10 1165
6135.84 1098
6136.58 1139
6137.32 1333
6138.06 1247
6138.80 1238
6139.54 1297
6140.28 1283
6141.02 1325
6141.76 1279
6142.50 1270
6143.24 1246
6143.97 1347
6144.71 1456
6145.45 1372
6146.19 1300
6146.93 1361
6147.67 1424
6148.41 1351
6149.15 1207
6149.89 1335
6150.63 1282
6151.37 1304
6152.11 1242
6152.85 1398
6153.59 1376
6154.33 1350
6155.07 1450
6155.81 1434
6156.55 1429
6157.29 1458
6158.03 1411
6158.78 1377
6159.52 1442
6160.26 1512
6161.00 1581
6161.74 1498
6162.48 1611
6163.22 1575
6163.96 1684
6164.70 1829
6165.44 1911
6166.18 2066
6166.92 2023
6167.66 1974
6168.41 2066
6169.15 2240
6169.89 2080
6170.63 1950
6171.37 1841
6172.11 2034
6172.85 1897
6173.59 1851
6174.34 1883
6175.08 1807
6175.82 1951
6176.56 1957
6177.30 2093
6178.04 2419
6178.78 2384
6179.53 2624
6180.27 3150
6181.01 3558
6181.75 3926
6182.49 3974
6183.24 4413
6183.98 4907
6184.72 4989
6185.46 4781
6186.20 4527
6186.95 4255
6187.69 3944
6188.43 3444
6189.17 3204
6189.91 2845
6190.66 2502
6191.40 2369
6192.14 2299
6192.88 2336
6193.63 2238
6194.37 2208
6195.11 2238
6195.85 2228
6196.60 2142
6197.34 2160
6198.08 2412
6198.83 2334
6199.57 2306
6200.31 2458
6201.05 2254
6201.80 2110
6202.54 2456
6203.28 2563
6204.03 2701
6204.77 3032
6205.51 3401
6206.26 3401
6207.00 4108
6207.74 4929
6208.49 5375
6209.23 6113
6209.97 6558
6210.72 6770
6211.46 6292
6212.21 5992
6212.95 5528
6213.69 4777
6214.44 4296
6215.18 3588
6215.92 3190
6216.67 2629
6217.41 2330
6218.16 2230
6218.90 1879
6219.64 1809
6220.39 1892
6221.13 1754
6221.88 1873
6222.62 2022
6223.37 1865
6224.11 1900
6224.85 1921
6225.60 1955
6226.34 1751
6227.09 1772
6227.83 1718
6228.58 1793
6229.32 1647
6230.07 1497
6230.81 1435
6231.56 1386
6232.30 1283
6233.05 1466
6233.79 1250
6234.54 1213
6235.28 1423
6236.03 1365
6236.77 1295
6237.52 1411
6238.26 1430
6239.01 1370
6239.75 1454
6240.50 1363
6241.24 1474
6241.99 1495
6242.73 1498
6243.48 1596
6244.22 1525
6244.97 1503
6245.72 1354
6246.46 1501
6247.21 1554
6247.95 1517
6248.70 1504
6249.45 1433
6250.19 1443
6250.94 1544
6251.68 1404
6252.43 1355
6253.18 1325
6253.92 1326
6254.67 1398
6255.41 1386
6256.16 1263
6256.91 1266
6257.65 1154
6258.40 1222
6259.15 1267
6259.89 1246
6260.64 1236
6261.39 1179
6262.13 1132
6262.88 1205
6263.63 1231
6264.37 1191
6265.12 1138
6265.87 1097
6266.61 1095
6267.36 1311
6268.11 1158
6268.85 1120
6269.60 1175
6270.35 1225
6271.10 1110
6271.84 1002
6272.59 1130
6273.34 1106
6274.08 1143
6274.83 1179
6275.58 1261
6276.33 1182
6277.07 1213
6277.82 1409
6278.57 1289
6279.32 1188
6280.07 1252
6280.81 1175
6281.56 1216
6282.31 1089
6283.06 1012
6283.80 959
6284.55 990
6285.30 954
6286.05 992
6286.80 982
6287.54 1054
6288.29 992
6289.04 973
6289.79 982
6290.54 983
6291.29 927
6292.03 892
6292.78 901
6293.53 869
6294.28 871
6295.03 1077
6295.78 892
6296.53 928
6297.28 1040
6298.02 965
6298.77 898
6299.52 943
6300.27 867
6301.02 938
6301.77 954
6302.52 894
6303.27 721
6304.02 859
6304.77 937
6305.51 937
6306.26 871
6307.01 869
6307.76 859
6308.51 963
6309.26 931
6310.01 1000
6310.76 925
6311.51 971
6312.26 1004
6313.01 1024
6313.76 1005
6314.51 1028
6315.26 1000
6316.01 1074
6316.76 1064
6317.51 1006
6318.26 960
6319.01 935
6319.76 1038
6320.51 917
6321.26 910
6322.01 940
6322.76 885
6323.51 827
6324.26 793
6325.01 857
6325.76 875
6326.51 794
6327.26 791
6328.01 816
6328.76 938
6329.51 842
6330.26 787
6331.02 756
6331.77 793
6332.52 798
6333.27 726
6334.02 758
6334.77 893
6335.52 822
6336.27 712
6337.02 839
6337.77 815
6338.53 793
6339.28 762
6340.03 861
6340.78 803
6341.53 808
6342.28 778
6343.03 769
6343.78 806
6344.54 721
6345.29 785
6346.04 759
6346.79 809
6347.54 844
6348.29 921
6349.05 852
6349.80 892
6350.55 929
6351.30 897
6352.05 852
6352.81 824
6353.56 901
6354.31 950
6355.06 911
6355.82 812
6356.57 866
6357.32 852
6358.07 898
6358.82 908
6359.58 856
6360.33 757
6361.08 872
6361.83 865
6362.59 766
6363.34 893
6364.09 853
6364.85 838
6365.60 809
6366.35 753
6367.10 738
6367.86 823
6368.61 944
6369.36 868
6370.12 837
6370.87 757
6371.62 832
6372.38 799
6373.13 763
6373.88 817
6374.64 791
6375.39 763
6376.14 767
6376.90 813
6377.65 806
6378.40 765
6379.16 746
6379.91 843
6380.66 807
6381.42 752
6382.17 787
6382.92 933
6383.68 830
6384.43 783
6385.19 753
6385.94 836
6386.69 878
6387.45 718
6388.20 736
6388.96 646
6389.71 708
6390.47 816
6391.22 908
6391.97 733
6392.73 761
6393.48 720
6394.24 773
6394.99 746
6395.75 799
6396.50 816
6397.26 715
6398.01 736
6398.77 716
6399.52 737
6400.28 716
6401.03 751
6401.79 716
6402.54 785
6403.30 797
6404.05 784
6404.81 730
6405.56 659
6406.32 758
6407.07 699
6407.83 764
6408.58 743
6409.34 781
6410.09 813
6410.85 756
6411.60 746
6412.36 812
6413.11 740
6413.87 741
6414.63 758
6415.38 718
6416.14 726
6416.89 712
6417.65 731
6418.41 784
6419.16 757
6419.92 676
6420.67 691
6421.43 781
6422.19 720
6422.94 695
6423.70 756
6424.45 744
6425.21 812
6425.97 792
6426.72 619
6427.48 713
6428.24 730
6428.99 664
6429.75 660
6430.51 802
6431.26 852
6432.02 731
6432.78 786
6433.53 875
6434.29 892
6435.05 721
6435.80 832
6436.56 841
6437.32 858
6438.08 874
6438.83 756
6439.59 833
6440.35 868
6441.10 797
6441.86 868
6442.62 847
6443.38 887
6444.13 845
6444.89 899
6445.65 906
6446.41 881
6447.16 991
6447.92 956
6448.68 918
6449.44 879
6450.19 956
6450.95 861
6451.71 1005
6452.47 899
6453.23 979
6453.98 1076
6454.74 964
6455.50 951
6456.26 1025
6457.02 1055
6457.78 1119
6458.53 943
6459.29 1003
6460.05 1035
6460.81 972
6461.57 1078
6462.33 1154
6463.08 1070
6463.84 1097
6464.60 1097
6465.36 1151
6466.12 1189
6466.88 1161
6467.64 1256
6468.40 1249
6469.15 1189
6469.91 1233
6470.67 1287
6471.43 1238
6472.19 1222
6472.95 1241
6473.71 1190
6474.47 1151
6475.23 1189
6475.99 1439
6476.75 1337
6477.51 1250
6478.26 1287
6479.02 1414
6479.78 1414
6480.54 1369
6481.30 1295
6482.06 1432
6482.82 1495
6483.58 1401
6484.34 1442
6485.10 1348
6485.86 1431
6486.62 1398
6487.38 1417
6488.14 1426
6488.90 1509
6489.66 1561
6490.42 1574
6491.18 1665
6491.94 1713
6492.70 1720
6493.46 1898
6494.22 2006
6494.98 1916
6495.74 1999
6496.51 2000
6497.27 2005
6498.03 1779
6498.79 1865
6499.55 1827
6500.31 1886
6501.07 1939
6501.83 1897
6502.59 2050
6503.35 2504
6504.11 2865
6504.87 3323
6505.64 3831
6506.40 4554
6507.16 5272
6507.92 5822
6508.68 6567
6509.44 7202
6510.20 7349
6510.96 7027
6511.73 6695
6512.49 5910
6513.25 5409
6514.01 4726
6514.77 4027
6515.53 3433
6516.29 2815
6517.06 2511
6517.82 2338
6518.58 2184
6519.34 2143
6520.10 2177
6520.87 2194
6521.63 2128
6522.39 2243
6523.15 2396
6523.91 2451
6524.68 2524
6525.44 2525
6526.20 2515
6526.96 2566
6527.73 2653
6528.49 2643
6529.25 2592
6530.01 2721
6530.78 2563
6531.54 2522
6532.30 2755
6533.06 3022
6533.83 3429
6534.59 3727
6535.35 4087
6536.11 4320
6536.88 4751
6537.64 4809
6538.40 4796
6539.17 4849
6539.93 4313
6540.69 3977
6541.46 3656
6542.22 3256
6542.98 2842
6543.74 2551
6544.51 2267
6545.27 2101
6546.04 1997
6546.80 1960
6547.56 2011
6548.33 2013
6549.09 2023
6549.85 1910
6550.62 1967
6551.38 1824
6552.14 1757
6552.91 1778
6553.67 1783
6554.44 1746
6555.20 1742
6555.96 1796
6556.73 1603
6557.49 1634
6558.26 1617
6559.02 1622
6559.78 1590
6560.55 1739
6561.31 1788
6562.08 1770
6562.84 1765
6563.61 1776
6564.37 1954
6565.14 1849
6565.90 1836
6566.66 1760
6567.43 1747
6568.19 1722
6568.96 1803
6569.72 1869
6570.49 1853
6571.25 1721
6572.02 1760
6572.78 1693
6573.55 1750
6574.31 2037
6575.08 1954
6575.84 1926
6576.61 1830
6577.37 1803
6578.14 1930
6578.90 1914
6579.67 1900
6580.44 1851
6581.20 1816
6581.97 1810
6582.73 1999
6583.50 2091
6584.26 1906
6585.03 1877
6585.79 1811
6586.56 1866
6587.33 2037
6588.09 1973
6588.86 1937
6589.62 2009
6590.39 2005
6591.16 2045
6591.92 2205
6592.69 2232
6593.45 2345
6594.22 2468
6594.99 2609
6595.75 2573
6596.52 2314
6597.29 2384
6598.05 2340
6598.82 2346
6599.59 2183
6600.35 2120
6601.12 1943
6601.89 1964
6602.65 1844
6603.42 1697
6604.19 1682
6604.95 1624
6605.72 1576
6606.49 1526
6607.25 1466
6608.02 1468
6608.79 1445
6609.55 1558
6610.32 1562
6611.09 1641
6611.86 1713
6612.62 1555
6613.39 1487
6614.16 1533
6614.93 1503
6615.69 1478
6616.46 1451
6617.23 1499
6618.00 1565
6618.76 1452
6619.53 1568
6620.30 1726
6621.07 1766
6621.83 1865
6622.60 1783
6623.37 1732
6624.14 1799
6624.91 1812
6625.67 1776
6626.44 1844
6627.21 1734
6627.98 1606
6628.75 1483
6629.52 1584
6630.28 1553
6631.05 1641
6631.82 1490
6632.59 1569
6633.36 1721
6634.13 1853
6634.90 1777
6635.66 1919
6636.43 1951
6637.20 1908
6637.97 1978
6638.74 1976
6639.51 2100
6640.28 2104
6641.05 1931
6641.81 1816
6642.58 1863
6643.35 1913
6644.12 1849
6644.89 1746
6645.66 1659
6646.43 1602
6647.20 1552
6647.97 1400
6648.74 1354
6649.51 1298
6650.28 1353
6651.05 1216
6651.82 1288
6652.59 1352
6653.35 1383
6654.12 1296
6654.89 1291
6655.66 1240
6656.43 1274
6657.20 1251
6657.97 1132
6658.74 1212
6659.51 1294
6660.28 1232
6661.05 1214
6661.82 1297
6662.59 1301
6663.36 1218
6664.13 1141
6664.91 1175
6665.68 1227
6666.45 1327
6667.22 1300
6667.99 1309
6668.76 1194
6669.53 1217
6670.30 1365
6671.07 1151
6671.84 1212
6672.61 1178
6673.38 1266
6674.15 1301
6674.92 1270
6675.69 1274
6676.47 1206
6677.24 1333
6678.01 1439
6678.78 1373
6679.55 1338
6680.32 1329
6681.09 1387
6681.86 1528
6682.64 1560
6683.41 1562
6684.18 1670
6684.95 1705
6685.72 1750
6686.49 1815
6687.26 1605
6688.04 1524
6688.81 1537
6689.58 1340
6690.35 1258
6691.12 1289
6691.90 1216
6692.67 1127
6693.44 1062
6694.21 1058
6694.98 1163
6695.76 1153
6696.53 1143
6697.30 1178
6698.07 1068
6698.84 1224
6699.62 1143
6700.39 1101
6701.16 1099
6701.93 1100
6702.71 1060
6703.48 1050
6704.25 1126
6705.02 1079
6705.80 1006
6706.57 1007
6707.34 1136
6708.12 1075
6708.89 1127
6709.66 1045
6710.43 1080
6711.21 1010
6711.98 946
6712.75 959
6713.53 1043
6714.30 991
6715.07 892
6715.85 888
6716.62 845
6717.39 1001
6718.17 1024
6718.94 932
6719.71 950
6720.49 917
6721.26 925
6722.03 890
6722.81 894
6723.58 924
6724.36 883
6725.13 914
6725.90 900
6726.68 957
6727.45 924
6728.23 993
6729.00 890
6729.77 947
6730.55 1011
6731.32 1016
6732.10 991
6732.87 941
6733.64 968
6734.42 934
6735.19 1036
6735.97 950
6736.74 972
6737.52 927
6738.29 946
6739.07 977
6739.84 988
6740.62 1131
6741.39 1063
6742.16 990
6742.94 1097
6743.71 1099
6744.49 1082
6745.26 1070
6746.04 1070
6746.81 1139
6747.59 1260
6748.36 1188
6749.14 1289
6749.92 1262
6750.69 1317
6751.47 1436
6752.24 1345
6753.02 1316
6753.79 1296
6754.57 1327
6755.34 1293
6756.12 1209
6756.89 1208
6757.67 1215
6758.45 1105
6759.22 1042
6760.00 1156
6760.77 1155
6761.55 1106
6762.33 981
6763.10 1065
6763.88 1141
6764.65 1135
6765.43 1021
6766.21 1078
6766.98 1080
6767.76 1119
6768.53 1085
6769.31 1008
6770.09 1027
6770.86 1007
6771.64 990
6772.42 953
6773.19 927
6773.97 1002
6774.75 1037
6775.52 1044
6776.30 928
6777.08 914
6777.85 948
6778.63 954
6779.41 940
6780.18 987
6780.96 886
6781.74 934
6782.52 995
6783.29 912
6784.07 941
6784.85 875
6785.62 881
6786.40 832
6787.18 900
6787.96 948
6788.73 949
6789.51 957
6790.29 918
6791.07 918
6791.84 917
6792.62 945
6793.40 836
6794.18 794
6794.96 875
6795.73 898
6796.51 853
6797.29 900
6798.07 890
6798.85 847
6799.62 899
6800.40 879
6801.18 877
6801.96 889
6802.74 950
6803.51 929
6804.29 883
6805.07 866
6805.85 901
6806.63 922
6807.41 986
6808.19 947
6808.96 870
6809.74 859
6810.52 918
6811.30 889
6812.08 866
6812.86 861
6813.64 1004
6814.42 940
6815.20 853
6815.97 812
6816.75 875
6817.53 870
6818.31 833
6819.09 879
6819.87 914
6820.65 846
6821.43 875
6822.21 946
6822.99 885
6823.77 866
6824.55 910
6825.33 950
6826.11 1013
6826.89 901
6827.67 854
6828.44 911
6829.22 830
6830.00 811
6830.78 958
6831.56 914
6832.34 907
6833.12 953
6833.90 876
6834.68 961
6835.46 990
6836.24 1020
6837.03 1160
6837.81 1122
6838.59 1175
6839.37 1332
6840.15 1323
6840.93 1361
6841.71 1278
6842.49 1384
6843.27 1306
6844.05 1245
6844.83 1262
6845.61 1092
6846.39 1134
6847.17 1125
6847.95 1174
6848.73 1161
6849.52 1157
6850.30 1286
6851.08 1338
6851.86 1418
6852.64 1446
6853.42 1502
6854.20 1562
6854.98 1467
6855.76 1359
6856.55 1286
6857.33 1177
6858.11 1171
6858.89 1286
6859.67 1037
6860.45 984
6861.23 1091
6862.02 1012
6862.80 1040
6863.58 1103
6864.36 1136
6865.14 1071
6865.93 1226
6866.71 1248
6867.49 1196
6868.27 1148
6869.05 1361
6869.84 1233
6870.62 1185
6871.40 1167
6872.18 1146
6872.96 1155
6873.75 1156
6874.53 1126
6875.31 1185
6876.09 1149
6876.88 1215
6877.66 1163
6878.44 1175
6879.22 1255
6880.01 1481
6880.79 1452
6881.57 1401
6882.36 1371
6883.14 1562
6883.92 1618
6884.70 1699
6885.49 1770
6886.27 2063
6887.05 2346
6887.84 2634
6888.62 2389
6889.40 2679
6890.19 2750
6890.97 2497
6891.75 2243
6892.54 2114
6893.32 1952
6894.10 1735
6894.89 1695
6895.67 1424
6896.45 1279
6897.24 1366
6898.02 1374
6898.81 1319
6899.59 1338
6900.37 1368
6901.16 1416
6901.94 1379
6902.73 1422
6903.51 1436
6904.29 1419
6905.08 1373
6905.86 1401
6906.65 1283
6907.43 1267
6908.21 1271
6909.00 1186
6909.78 1195
6910.57 1278
6911.35 1206
6912.14 1284
6912.92 1160
6913.71 1215
6914.49 1223
6915.27 1140
6916.06 1124
6916.84 1270
6917.63 1140
6918.41 1095
6919.20 1151
6919.98 1197
6920.77 1277
6921.55 1093
6922.34 1156
6923.12 1196
6923.91 1125
6924.69 1211
6925.48 1315
6926.27 1193
6927.05 1296
6927.84 1310
6928.62 1222
6929.41 1237
6930.19 1279
6930.98 1260
6931.76 1229
6932.55 1386
6933.34 1253
6934.12 1198
6934.91 1277
6935.69 1290
6936.48 1215
6937.26 1424
6938.05 1487
6938.84 1513
6939.62 1541
6940.41 1580
6941.20 1662
6941.98 1670
6942.77 1782
6943.55 1866
6944.34 2019
6945.13 1996
6945.91 1899
6946.70 1973
6947.49 2073
6948.27 2060
6949.06 2089
6949.85 2183
6950.63 2058
6951.42 2109
6952.21 1990
6952.99 1782
6953.78 1629
6954.57 1652
6955.35 1583
6956.14 1693
6956.93 1712
6957.72 1696
6958.50 1698
6959.29 1752
6960.08 1762
6960.86 1739
6961.65 1734
6962.44 1878
6963.23 1767
6964.01 1801
6964.80 1953
6965.59 1938
6966.38 1893
6967.16 2007
6967.95 2070
6968.74 2215
6969.53 2459
6970.32 2332
6971.10 2391
6971.89 2513
6972.68 2668
6973.47 2522
6974.26 2413
6975.04 2537
6975.83 2398
6976.62 2480
6977.41 2669
6978.20 2590
6978.98 2607
6979.77 2853
6980.56 3321
6981.35 3908
6982.14 4598
6982.93 5352
6983.72 6415
6984.50 7613
6985.29 8726
6986.08 9778
6986.87 10028
6987.66 10236
6988.45 9997
6989.24 8930
6990.03 8030
6990.81 6818
6991.60 5636
6992.39 4708
6993.18 3913
6993.97 3275
6994.76 2694
6995.55 2543
6996.34 2176
6997.13 2080
6997.92 1971
6998.71 1874
6999.50 1938
7000.29 2106
7001.08 1917
7001.87 1929
7002.65 1933
7003.44 1801
7004.23 1816
7005.02 1723
7005.81 1664
7006.60 1467
7007.39 1417
7008.18 1352
7008.97 1263
7009.76 1211
7010.55 1217
7011.34 1261
7012.13 1306
7012.92 1282
7013.71 1372
7014.50 1416
7015.30 1532
7016.09 1507
7016.88 1385
7017.67 1403
7018.46 1479
7019.25 1405
7020.04 1470
7020.83 1480
7021.62 1454
7022.41 1465
7023.20 1603
7023.99 1619
7024.78 1754
7025.57 1717
7026.37 1727
7027.16 1652
7027.95 1641
7028.74 1614
7029.53 1678
7030.32 1652
7031.11 1520
7031.90 1441
7032.69 1438
7033.49 1350
7034.28 1419
7035.07 1441
7035.86 1521
7036.65 1445
7037.44 1472
7038.24 1496
7039.03 1551
7039.82 1580
7040.61 1485
7041.40 1494
7042.19 1609
7042.99 1647
7043.78 1695
7044.57 1569
7045.36 1571
7046.15 1410
7046.95 1622
7047.74 1761
7048.53 1789
7049.32 1983
7050.12 2026
7050.91 2060
7051.70 2120
7052.49 1974
7053.29 1855
7054.08 1820
7054.87 1824
7055.66 1680
7056.46 1605
7057.25 1558
7058.04 1522
7058.83 1602
7059.63 1593
7060.42 1503
7061.21 1492
7062.01 1445
7062.80 1467
7063.59 1319
7064.39 1434
7065.18 1235
7065.97 1295
7066.77 1173
7067.56 1102
7068.35 1197
7069.15 1149
7069.94 1151
7070.73 1096
7071.53 1054
7072.32 1081
7073.11 1127
7073.91 1096
7074.70 1139
7075.49 1103
7076.29 1020
7077.08 1040
7077.88 1025
7078.67 961
7079.46 989
7080.26 944
7081.05 958
7081.85 1011
7082.64 991
7083.43 944
7084.23 1003
7085.02 972
7085.82 1066
7086.61 1023
7087.41 978
7088.20 1052
7089.00 1043
7089.79 1029
7090.58 1037
7091.38 1021
7092.17 1026
7092.97 928
7093.76 939
7094.56 922
7095.35 858
7096.15 851
7096.94 743
7097.74 744
7098.53 791
7099.33 751
7100.12 787
7100.92 769
7101.71 795
7102.51 841
7103.30 831
7104.10 781
7104.89 780
7105.69 746
7106.49 746
7107.28 718
7108.08 710
7108.87 693
7109.67 722
7110.46 786
7111.26 688
7112.06 736
7112.85 781
7113.65 777
7114.44 752
7115.24 719
7116.04 716
7116.83 796
7117.63 849
7118.42 758
7119.22 695
7120.02 746
7120.81 830
7121.61 722
7122.41 781
7123.20 728
7124.00 687
7124.79 694
7125.59 668
7126.39 691
7127.18 700
7127.98 767
7128.78 753
7129.57 746
7130.37 732
7131.17 688
7131.97 736
7132.76 676
7133.56 707
7134.36 811
7135.15 776
7135.95 677
7136.75 666
7137.55 721
7138.34 706
7139.14 666
7139.94 690
7140.73 758
7141.53 692
7142.33 708
7143.13 660
7143.92 737
7144.72 599
7145.52 596
7146.32 600
7147.12 625
7147.91 567
7148.71 632
7149.51 644
7150.31 633
7151.11 586
7151.90 587
7152.70 616
7153.50 594
7154.30 627
7155.10 603
7155.89 540
7156.69 638
7157.49 650
7158.29 639
7159.09 620
7159.89 660
7160.68 641
7161.48 589
7162.28 573
7163.08 541
7163.88 572
7164.68 575
7165.48 561
7166.28 531
7167.07 544
7167.87 565
7168.67 582
7169.47 572
7170.27 576
7171.07 576
7171.87 539
7172.67 545
7173.47 520
7174.27 532
7175.07 556
7175.87 484
7176.67 479
7177.46 531
7178.26 539
7179.06 526
7179.86 492
7180.66 512
7181.46 527
7182.26 457
7183.06 493
7183.86 487
7184.66 454
7185.46 488
7186.26 525
7187.06 490
7187.86 498
7188.66 468
7189.46 477
7190.26 524
7191.06 495
7191.86 547
7192.66 567
7193.46 470
7194.26 380
7195.06 430
7195.86 405
7196.67 405
7197.47 422
7198.27 476
7199.07 509
7199.87 458
7200.67 472
7201.47 524
7202.27 562
7203.07 475
7203.87 538
7204.67 550
7205.47 483
7206.28 504
7207.08 478
7207.88 468
7208.68 481
7209.48 485
7210.28 463
7211.08 497
7211.88 447
7212.69 514
7213.49 539
7214.29 571
7215.09 574
7215.89 459
7216.69 434
7217.50 475
7218.30 559
7219.10 518
7219.90 496
7220.70 453
7221.50 478
7222.31 517
7223.11 482
7223.91 470
7224.71 514
7225.51 528
7226.32 563
7227.12 461
7227.92 512
7228.72 610
7229.53 534
7230.33 450
7231.13 511
7231.93 553
7232.74 556
7233.54 572
7234.34 560
7235.14 567
7235.95 621
7236.75 680
7237.55 703
7238.36 625
7239.16 609
7239.96 615
7240.76 558
7241.57 622
7242.37 542
7243.17 539
7243.98 503
7244.78 481
7245.58 510
7246.39 500
7247.19 584
7247.99 520
7248.80 524
7249.60 587
7250.40 566
7251.21 471
7252.01 522
7252.81 570
7253.62 565
7254.42 608
7255.23 594
7256.03 545
7256.83 522
7257.64 519
7258.44 523
7259.25 542
7260.05 509
7260.85 487
7261.66 472
7262.46 542
7263.27 588
7264.07 599
7264.87 616
7265.68 560
7266.48 530
7267.29 609
7268.09 605
7268.90 531
7269.70 597
7270.51 531
7271.31 524
7272.12 529
7272.92 553
7273.73 556
7274.53 563
7275.34 594
7276.14 556
7276.95 548
7277.75 608
7278.56 638
7279.36 653
7280.17 788
7280.97 799
7281.78 839
7282.58 932
7283.39 1013
7284.19 1137
7285.00 1184
7285.80 1254
7286.61 1198
7287.41 1098
7288.22 1020
7289.03 930
7289.83 960
7290.64 831
7291.44 713
7292.25 691
7293.06 680
7293.86 635
7294.67 552
7295.47 579
7296.28 612
7297.09 627
7297.89 701
7298.70 679
7299.50 754
7300.31 690
7301.12 676
7301.92 643
7302.73 632
7303.54 683
7304.34 637
7305.15 626
7305.96 658
7306.76 653
7307.57 634
7308.38 625
7309.18 648
7309.99 699
7310.80 764
7311.60 775
7312.41 780
7313.22 796
7314.02 852
7314.83 853
7315.64 980
7316.45 987
7317.25 1148
7318.06 1194
7318.87 1165
7319.67 1355
7320.48 1348
7321.29 1291
7322.10 1139
7322.90 1184
7323.71 1035
7324.52 949
7325.33 858
7326.14 823
7326.94 826
7327.75 752
7328.56 824
7329.37 716
7330.17 748
7330.98 703
7331.79 719
7332.60 767
7333.41 693
7334.22 736
7335.02 836
7335.83 747
7336.64 741
7337.45 787
7338.26 725
7339.07 795
7339.87 741
7340.68 789
7341.49 797
7342.30 728
7343.11 655
7343.92 759
7344.73 712
7345.53 665
7346.34 649
7347.15 616
7347.96 593
7348.77 611
7349.58 610
7350.39 615
7351.20 622
7352.01 614
7352.82 603
7353.62 593
7354.43 633
7355.24 641
7356.05 592
7356.86 528
7357.67 641
7358.48 580
7359.29 573
7360.10 559
7360.91 578
7361.72 574
7362.53 597
7363.34 652
7364.15 589
7364.96 600
7365.77 640
7366.58 674
7367.39 624
7368.20 663
7369.01 624
7369.82 554
7370.63 530
7371.44 557
7372.25 577
7373.06 547
7373.87 567
7374.68 622
7375.49 582
7376.30 689
7377.11 579
7377.92 612
7378.73 664
7379.54 661
7380.36 688
7381.17 754
7381.98 795
7382.79 695
7383.60 772
7384.41 853
7385.22 740
7386.03 710
7386.84 723
7387.65 615
7388.46 665
7389.28 602
7390.09 528
7390.90 514
7391.71 491
7392.52 506
7393.33 526
7394.14 509
7394.96 528
7395.77 495
7396.58 475
7397.39 541
7398.20 569
7399.01 553
7399.83 566
7400.64 506
7401.45 550
7402.26 514
7403.07 494
7403.89 553
7404.70 455
7405.51 474
7406.32 478
7407.13 501
7407.95 578
7408.76 494
7409.57 416
7410.38 416
7411.20 420
7412.01 466
7412.82 463
7413.63 447
7414.45 468
7415.26 427
7416.07 448
7416.88 384
7417.70 443
7418.51 455
7419.32 474
7420.14 444
7420.95 434
7421.76 423
7422.57 415
7423.39 397
7424.20 440
7425.01 437
7425.83 445
7426.64 420
7427.45 404
7428.27 426
7429.08 451
7429.89 415
7430.71 440
7431.52 481
7432.33 423
7433.15 380
7433.96 423
7434.78 420
7435.59 404
7436.40 382
7437.22 426
7438.03 353
7438.84 480
7439.66 474
7440.47 472
7441.29 384
7442.10 420
7442.91 469
7443.73 356
7444.54 388
7445.36 372
7446.17 380
7446.99 418
7447.80 376
7448.62 391
7449.43 437
7450.24 401
7451.06 378
7451.87 422
7452.69 411
7453.50 369
7454.32 391
7455.13 335
7455.95 368
7456.76 381
7457.58 363
7458.39 332
7459.21 373
7460.02 482
7460.84 459
7461.65 397
7462.47 407
7463.28 435
7464.10 408
7464.91 402
7465.73 434
7466.54 452
7467.36 433
7468.18 399
7468.99 422
7469.81 356
7470.62 380
7471.44 455
7472.25 376
7473.07 374
7473.89 459
7474.70 381
7475.52 394
7476.33 409
7477.15 418
7477.97 485
7478.78 348
7479.60 367
7480.41 381
7481.23 377
7482.05 449
7482.86 436
7483.68 426
7484.50 447
7485.31 443
7486.13 406
7486.95 445
7487.76 397
7488.58 476
7489.40 406
7490.21 356
7491.03 401
7491.85 414
7492.66 444
7493.48 425
7494.30 443
7495.11 379
7495.93 387
7496.75 421
7497.57 457
7498.38 412
7499.20 444
7500.02 381
7500.83 423
7501.65 366
7502.47 430
7503.29 387
7504.10 411
7504.92 395
7505.74 411
7506.56 400
7507.37 372
7508.19 388
7509.01 394
7509.83 394
7510.65 447
7511.46 409
7512.28 373
7513.10 419
7513.92 392
7514.74 421
7515.55 447
7516.37 376
7517.19 413
7518.01 429
7518.83 389
7519.64 359
7520.46 316
7521.28 299
7522.10 319
7522.92 406
7523.74 374
7524.56 414
7525.37 407
7526.19 383
7527.01 351
7527.83 389
7528.65 389
7529.47 386
7530.29 414
7531.11 436
7531.93 398
7532.74 357
7533.56 460
7534.38 392
7535.20 394
7536.02 379
7536.84 407
7537.66 359
7538.48 383
7539.30 436
7540.12 480
7540.94 432
7541.76 454
7542.58 449
7543.40 413
7544.22 425
7545.04 434
7545.86 455
7546.68 407
7547.50 423
7548.32 390
7549.14 406
7549.96 389
7550.78 379
7551.60 397
7552.42 399
7553.24 384
7554.06 392
7554.88 355
7555.70 425
7556.52 384
7557.34 386
7558.16 443
7558.98 439
7559.80 434
7560.62 363
7561.44 381
7562.26 376
7563.08 427
7563.90 397
7564.72 392
7565.54 380
7566.36 395
7567.19 448
7568.01 419
7568.83 403
7569.65 423
7570.47 399
7571.29 430
7572.11 447
7572.93 407
7573.76 457
7574.58 386
7575.40 428
7576.22 401
7577.04 405
7577.86 378
7578.68 407
7579.51 463
7580.33 430
7581.15 413
7581.97 395
7582.79 386
7583.61 423
7584.44 376
7585.26 374
7586.08 433
7586.90 437
7587.72 444
7588.55 393
7589.37 469
7590.19 451
7591.01 372
7591.83 407
7592.66 409
7593.48 442
7594.30 457
7595.12 468
7595.95 431
7596.77 414
7597.59 433
7598.41 415
7599.24 482
7600.06 503
7600.88 565
7601.71 468
7602.53 512
7603.35 535
7604.17 481
7605.00 500
7605.82 509
7606.64 544
7607.47 593
7608.29 549
7609.11 518
7609.94 543
7610.76 609
7611.58 581
7612.41 482
7613.23 513
7614.05 544
7614.88 589
7615.70 528
7616.52 626
7617.35 668
7618.17 653
7619.00 686
7619.82 769
7620.64 694
7621.47 648
7622.29 691
7623.11 698
7623.94 685
7624.76 693
7625.59 668
7626.41 596
7627.24 559
7628.06 493
7628.88 585
7629.71 592
7630.53 634
7631.36 642
7632.18 652
7633.01 674
7633.83 584
7634.66 564
7635.48 642
7636.30 555
7637.13 501
7637.95 607
7638.78 551
7639.60 557
7640.43 484
7641.25 427
7642.08 456
7642.90 477
7643.73 490
7644.55 501
7645.38 498
7646.20 485
7647.03 455
7647.85 455
7648.68 527
7649.51 443
7650.33 493
7651.16 551
7651.98 515
7652.81 444
7653.63 476
7654.46 449
7655.28 476
7656.11 478
7656.94 436
7657.76 384
7658.59 411
7659.41 418
7660.24 476
7661.07 458
7661.89 448
7662.72 443
7663.54 481
7664.37 423
7665.20 475
7666.02 448
7666.85 410
7667.68 425
7668.50 447
7669.33 414
7670.16 394
7670.98 424
7671.81 425
7672.64 373
7673.46 394
7674.29 393
7675.12 453
7675.94 399
7676.77 400
7677.60 438
7678.42 459
7679.25 424
7680.08 351
7680.90 386
7681.73 370
7682.56 460
7683.39 526
7684.21 579
7685.04 486
7685.87 482
7686.69 513
7687.52 451
7688.35 395
7689.18 431
7690.01 425
7690.83 461
7691.66 454
7692.49 431
7693.32 477
7694.14 395
7694.97 433
7695.80 559
7696.63 460
7697.46 496
7698.28 488
7699.11 443
7699.94 531
7700.77 513
7701.60 466
7702.42 515
7703.25 474
7704.08 488
7704.91 469
7705.74 431
7706.57 405
7707.39 468
7708.22 417
7709.05 429
7709.88 427
7710.71 395
7711.54 416
7712.37 420
7713.20 409
7714.02 383
7714.85 400
7715.68 377
7716.51 374
7717.34 403
7718.17 481
7719.00 387
7719.83 419
7720.66 384
7721.49 456
7722.32 458
7723.15 423
7723.97 482
7724.80 494
7725.63 480
7726.46 460
7727.29 437
7728.12 510
7728.95 542
7729.78 439
7730.61 458
7731.44 403
7732.27 422
7733.10 418
7733.93 444
7734.76 398
7735.59 358
7736.42 409
7737.25 427
7738.08 384
7738.91 355
7739.74 365
7740.57 358
7741.40 385
7742.23 439
7743.06 387
7743.89 387
7744.72 433
7745.56 422
7746.39 465
7747.22 517
7748.05 517
7748.88 514
7749.71 449
7750.54 407
7751.37 472
7752.20 490
7753.03 492
7753.86 402
7754.69 382
7755.53 401
7756.36 464
7757.19 415
7758.02 427
7758.85 421
7759.68 404
7760.51 328
7761.35 343
7762.18 364
7763.01 410
7763.84 367
7764.67 361
7765.50 387
7766.33 403
7767.17 437
7768.00 404
7768.83 394
7769.66 338
7770.49 390
7771.33 391
7772.16 408
7772.99 397
7773.82 347
7774.65 351
7775.49 345
7776.32 410
7777.15 394
7777.98 352
7778.82 434
7779.65 389
7780.48 338
7781.31 431
7782.15 448
7782.98 408
7783.81 368
7784.64 402
7785.48 370
7786.31 384
7787.14 346
7787.97 419
7788.81 386
7789.64 376
7790.47 400
7791.31 424
7792.14 367
7792.97 361
7793.81 360
7794.64 350
7795.47 392
7796.31 437
7797.14 389
7797.97 353
7798.81 400
7799.64 411
7800.47 395
7801.31 461
7802.14 468
7802.97 462
7803.81 394
7804.64 395
7805.47 397
7806.31 404
7807.14 427
7807.98 442
7808.81 384
7809.64 533
7810.48 512
7811.31 521
7812.15 536
7812.98 560
7813.82 521
7814.65 542
7815.48 561
7816.32 546
7817.15 565
7817.99 544
7818.82 527
7819.66 581
7820.49 622
7821.33 654
7822.16 615
7822.99 654
7823.83 694
7824.66 675
7825.50 639
7826.33 715
7827.17 583
7828.00 564
7828.84 674
7829.67 596
7830.51 622
7831.34 651
7832.18 648
7833.02 630
7833.85 645
7834.69 644
7835.52 644
7836.36 640
7837.19 647
7838.03 644
7838.86 536
7839.70 631
7840.53 508
7841.37 541
7842.21 508
7843.04 474
7843.88 550
7844.71 507
7845.55 520
7846.39 420
7847.22 448
7848.06 446
7848.89 463
7849.73 524
7850.57 441
7851.40 457
7852.24 488
7853.08 409
7853.91 411
7854.75 434
7855.58 484
7856.42 515
7857.26 524
7858.09 467
7858.93 450
7859.77 509
7860.60 504
7861.44 429
7862.28 404
7863.11 387
7863.95 455
7864.79 471
7865.63 468
7866.46 435
7867.30 476
7868.14 552
7868.97 476
7869.81 498
7870.65 511
7871.49 513
7872.32 510
7873.16 526
7874.00 579
7874.84 515
7875.67 541
7876.51 560
7877.35 522
7878.19 569
7879.02 630
7879.86 545
7880.70 593
7881.54 692
7882.38 625
7883.21 707
7884.05 684
7884.89 658
7885.73 669
7886.57 538
7887.40 555
7888.24 553
7889.08 577
7889.92 561
7890.76 566
7891.59 556
7892.43 574
7893.27 461
7894.11 499
7894.95 545
7895.79 554
7896.63 493
7897.47 445
7898.30 577
7899.14 489
7899.98 487
7900.82 448
7901.66 506
7902.50 465
7903.34 514
7904.18 546
7905.02 440
7905.85 426
7906.69 366
7907.53 447
7908.37 424
7909.21 470
7910.05 507
7910.89 468
7911.73 473
7912.57 433
7913.41 447
7914.25 484
7915.09 554
7915.93 564
7916.77 607
7917.61 557
7918.45 559
7919.29 569
7920.13 570
7920.97 528
7921.81 541
7922.65 493
7923.49 527
7924.33 441
7925.17 470
7926.01 434
7926.85 405
7927.69 389
7928.53 419
7929.37 386
7930.21 424
7931.05 387
7931.89 327
7932.73 400
7933.57 412
7934.41 386
7935.25 410
7936.09 437
7936.93 424
7937.78 398
7938.62 425
7939.46 432
7940.30 433
7941.14 476
7941.98 440
7942.82 422
7943.66 437
7944.50 422
7945.35 430
7946.19 468
7947.03 449
7947.87 499
7948.71 472
7949.55 456
7950.39 465
7951.24 479
7952.08 510
7952.92 508
7953.76 480
7954.60 524
7955.44 617
7956.29 546
7957.13 502
7957.97 483
7958.81 562
7959.65 536
7960.50 520
7961.34 572
7962.18 575
7963.02 577
7963.86 616
7964.71 601
7965.55 662
7966.39 684
7967.23 794
7968.08 813
7968.92 778
7969.76 767
7970.60 608
7971.45 562
7972.29 555
7973.13 495
7973.97 502
7974.82 445
7975.66 442
7976.50 471
7977.35 395
7978.19 475
7979.03 477
7979.87 472
7980.72 424
7981.56 414
7982.40 428
7983.25 479
7984.09 431
7984.93 441
7985.78 413
7986.62 426
7987.46 385
7988.31 492
7989.15 469
7990.00 450
7990.84 420
7991.68 363
7992.53 367
7993.37 382
7994.21 377
7995.06 457
7995.90 471
7996.75 377
7997.59 343
7998.43 369
7999.28 373
8000.12 387
8000.97 357
8001.81 348
8002.65 400
8003.50 418
8004.34 336
8005.19 326
8006.03 345
8006.88 417
8007.72 336
8008.57 310
8009.41 324
8010.26 332
8011.10 324
8011.95 300
8012.79 313
8013.63 311
8014.48 321
8015.32 322
8016.17 304
8017.01 333
8017.86 309
8018.70 309
8019.55 360
8020.40 304
8021.24 280
8022.09 292
8022.93 308
8023.78 336
8024.62 378
8025.47 410
8026.31 360
8027.16 316
8028.00 330
8028.85 304
8029.70 333
8030.54 312
8031.39 337
8032.23 304
8033.08 333
8033.92 369
8034.77 337
8035.62 264
8036.46 285
8037.31 364
8038.16 304
8039.00 349
8039.85 351
8040.69 376
8041.54 318
8042.39 322
8043.23 324
8044.08 360
8044.93 324
8045.77 359
8046.62 373
8047.47 372
8048.31 376
8049.16 377
8050.01 390
8050.85 339
8051.70 347
8052.55 325
8053.39 318
8054.24 344
8055.09 306
8055.94 311
8056.78 295
8057.63 279
8058.48 337
8059.32 325
8060.17 336
8061.02 320
8061.87 311
8062.71 275
8063.56 279
8064.41 319
8065.26 295
8066.10 315
8066.95 340
8067.80 299
8068.65 289
8069.49 301
8070.34 264
8071.19 322
8072.04 260
8072.89 254
8073.73 284
8074.58 290
8075.43 249
8076.28 226
8077.13 318
8077.98 282
8078.82 248
8079.67 282
8080.52 293
8081.37 350
8082.22 284
8083.07 265
8083.91 309
8084.76 274
8085.61 294
8086.46 306
8087.31 342
8088.16 346
8089.01 338
8089.86 296
8090.70 274
8091.55 339
8092.40 334
8093.25 269
8094.10 305
8094.95 300
8095.80 325
8096.65 325
8097.50 324
8098.35 308
8099.20 281
8100.05 322
8100.90 310
8101.74 302
8102.59 368
8103.44 319
8104.29 310
8105.14 335
8105.99 294
8106.84 329
8107.69 353
8108.54 303
8109.39 306
8110.24 287
8111.09 306
8111.94 307
8112.79 377
8113.64 298
8114.49 315
8115.34 300
8116.19 337
8117.04 360
8117.89 331
8118.74 287
8119.59 332
8120.45 304
8121.30 303
8122.15 335
8123.00 342
8123.85 347
8124.70 322
8125.55 335
8126.40 347
8127.25 343
8128.10 379
8128.95 312
8129.80 406
8130.65 406
8131.51 342
8132.36 380
8133.21 352
8134.06 372
8134.91 342
8135.76 321
8136.61 312
8137.46 329
8138.32 312
8139.17 290
8140.02 358
8140.87 365
8141.72 324
8142.57 264
8143.43 266
8144.28 303
8145.13 324
8145.98 367
8146.83 405
8147.68 373
8148.54 369
8149.39 385
8150.24 375
8151.09 363
8151.94 389
8152.80 340
8153.65 384
8154.50 433
8155.35 387
8156.21 379
8157.06 362
8157.91 363
8158.76 363
8159.62 344
8160.47 381
8161.32 386
8162.17 283
8163.03 292
8163.88 253
8164.73 316
8165.59 275
8166.44 253
8167.29 290
8168.14 286
8169.00 251
8169.85 278
8170.70 361
8171.56 351
8172.41 283
8173.26 333
8174.12 301
8174.97 243
8175.82 294
8176.68 288
8177.53 331
8178.38 286
8179.24 319
8180.09 268
8180.94 264
8181.80 300
8182.65 298
8183.51 262
8184.36 292
8185.21 284
8186.07 279
8186.92 279
8187.78 267
8188.63 291
8189.48 272
8190.34 228
8191.19 261
8192.05 297
8192.90 261
8193.75 237
8194.61 231
8195.46 235
8196.32 287
8197.17 297
8198.03 294
8198.88 265
8199.74 275
8200.59 257
8201.45 273
8202.30 308
8203.16 344
8204.01 276
8204.87 278
8205.72 242
8206.57 250
8207.43 292
8208.29 339
8209.14 290
8210.00 261
8210.85 322
8211.71 303
8212.56 333
8213.42 279
8214.27 258
8215.13 253
8215.98 278
8216.84 262
8217.69 284
8218.55 264
8219.41 249
8220.26 351
8221.12 322
8221.97 256
8222.83 287
8223.68 304
8224.54 357
8225.40 347
8226.25 299
8227.11 274
8227.96 311
8228.82 331
8229.68 290
8230.53 302
8231.39 332
8232.25 321
8233.10 316
8233.96 287
8234.82 303
8235.67 332
8236.53 303
8237.38 250
8238.24 247
8239.10 296
8239.95 345
8240.81 295
8241.67 252
8242.53 270
8243.38 226
8244.24 249
8245.10 287
8245.95 292
8246.81 280
8247.67 256
8248.52 294
8249.38 276
8250.24 261
8251.10 204
8251.95 246
8252.81 224
8253.67 270
8254.53 287
8255.38 277
8256.24 224
8257.10 300
8257.96 290
8258.81 281
8259.67 299
8260.53 276
8261.39 281
8262.25 247
8263.10 263
8263.96 271
8264.82 274
8265.68 249
8266.54 298
8267.39 268
8268.25 236
8269.11 235
8269.97 278
8270.83 289
8271.69 248
8272.54 293
8273.40 256
8274.26 243
8275.12 292
8275.98 307
8276.84 266
8277.70 256
8278.55 326
8279.41 301
8280.27 286
8281.13 302
8281.99 331
8282.85 273
8283.71 287
8284.57 262
8285.43 294
8286.29 289
8287.14 227
8288.00 242
8288.86 248
8289.72 268
8290.58 253
8291.44 279
8292.30 292
8293.16 273
8294.02 314
8294.88 322
8295.74 317
8296.60 301
8297.46 285
8298.32 328
8299.18 355
8300.04 288
8300.90 260
8301.76 338
8302.62 303
8303.48 308
8304.34 260
8305.20 251
8306.06 341
8306.92 296
8307.78 285
8308.64 319
8309.50 294
8310.36 266
8311.22 254
8312.08 273
8312.94 290
8313.80 307
8314.66 289
8315.52 312
8316.38 247
8317.24 321
8318.11 333
8318.97 292
8319.83 287
8320.69 229
8321.55 261
8322.41 283
8323.27 248
8324.13 308
8324.99 321
8325.85 274
8326.72 275
8327.58 269
8328.44 310
8329.30 275
8330.16 291
8331.02 312
8331.88 297
8332.75 303
8333.61 322
8334.47 322
8335.33 233
8336.19 230
8337.05 257
8337.92 238
8338.78 237
8339.64 298
8340.50 303
8341.36 322
8342.23 288
8343.09 286
8343.95 277
8344.81 281
8345.67 280
8346.54 293
8347.40 280
8348.26 345
8349.12 297
8349.99 281
8350.85 271
8351.71 242
8352.57 254
8353.44 230
8354.30 306
8355.16 261
8356.03 285
8356.89 207
8357.75 250
8358.61 260
8359.48 280
8360.34 279
8361.20 300
8362.07 330
8362.93 297
8363.79 287
8364.66 299
8365.52 308
8366.38 242
8367.25 299
8368.11 296
8368.97 274
8369.84 304
8370.70 286
8371.56 256
8372.43 273
8373.29 263
8374.15 212
8375.02 345
8375.88 289
8376.74 287
8377.61 310
8378.47 280
8379.34 251
8380.20 256
8381.06 301
8381.93 299
8382.79 318
8383.66 324
8384.52 302
8385.39 294
8386.25 320
8387.11 306
8387.98 326
8388.84 334
8389.71 344
8390.57 287
8391.44 319
8392.30 297
8393.17 377
8394.03 351
8394.90 343
8395.76 311
8396.63 323
8397.49 400
8398.36 334
8399.22 316
8400.09 284
8400.95 285
8401.82 336
8402.68 348
8403.55 351
8404.41 319
8405.28 284
8406.14 357
8407.01 367
8407.87 333
8408.74 350
8409.60 345
8410.47 317
8411.34 363
8412.20 368
8413.07 341
8413.93 348
8414.80 376
8415.66 325
8416.53 343
8417.40 396
8418.26 385
8419.13 351
8419.99 333
8420.86 412
8421.73 400
8422.59 354
8423.46 368
8424.32 370
8425.19 389
8426.06 423
8426.92 433
8427.79 399
8428.66 428
8429.52 448
8430.39 489
8431.26 374
8432.12 421
8432.99 475
8433.86 404
8434.72 406
8435.59 418
8436.46 413
8437.32 431
8438.19 503
8439.06 528
8439.93 510
8440.79 514
8441.66 486
8442.53 564
8443.39 603
8444.26 545
8445.13 599
8446.00 516
8446.86 622
8447.73 600
8448.60 543
8449.47 533
8450.33 579
8451.20 535
8452.07 603
8452.94 689
8453.81 733
8454.67 899
8455.54 994
8456.41 1137
8457.28 1167
8458.15 1151
8459.01 1164
8459.88 1137
8460.75 935
8461.62 811
8462.49 719
8463.35 695
8464.22 693
8465.09 589
8465.96 583
8466.83 527
8467.70 507
8468.57 451
8469.43 479
8470.30 494
8471.17 436
8472.04 437
8472.91 457
8473.78 512
8474.65 484
8475.52 455
8476.38 415
8477.25 430
8478.12 473
8478.99 404
8479.86 437
8480.73 477
8481.60 428
8482.47 473
8483.34 487
8484.21 446
8485.08 549
8485.95 556
8486.82 466
8487.69 496
8488.55 462
8489.42 413
8490.29 448
8491.16 463
8492.03 433
8492.90 480
8493.77 514
8494.64 508
8495.51 582
8496.38 540
8497.25 553
8498.12 460
8498.99 474
8499.86 479
8500.73 445
8501.60 425
8502.47 424
8503.34 490
8504.22 486
8505.09 399
8505.96 450
8506.83 515
8507.70 442
8508.57 463
8509.44 465
8510.31 456
8511.18 517
8512.05 508
8512.92 468
8513.79 486
8514.66 585
8515.53 601
8516.41 496
8517.28 494
8518.15 508
8519.02 514
8519.89 551
8520.76 564
8521.63 537
8522.50 573
8523.38 623
8524.25 655
8525.12 749
8525.99 652
8526.86 725
8527.73 827
8528.60 802
8529.48 873
8530.35 882
8531.22 744
8532.09 677
8532.96 634
8533.84 590
8534.71 595
8535.58 514
8536.45 555
8537.32 551
8538.20 553
8539.07 560
8539.94 514
8540.81 487
8541.68 568
8542.56 545
8543.43 476
8544.30 446
8545.17 460
8546.05 448
8546.92 404
8547.79 414
8548.67 532
8549.54 515
8550.41 538
8551.28 556
8552.16 651
8553.03 670
8553.90 739
8554.78 787
8555.65 730
8556.52 753
8557.39 635
8558.27 592
8559.14 652
8560.01 571
8560.89 549
8561.76 480
8562.63 486
8563.51 455
8564.38 461
8565.25 475
8566.13 453
8567.00 403
8567.88 408
8568.75 453
8569.62 427
8570.50 384
8571.37 415
8572.24 422
8573.12 414
8573.99 408
8574.87 386
8575.74 445
8576.61 396
8577.49 417
8578.36 436
8579.24 462
8580.11 405
8580.99 404
8581.86 405
8582.73 434
8583.61 414
8584.48 420
8585.36 433
8586.23 442
8587.11 428
8587.98 449
8588.86 486
8589.73 480
8590.61 505
8591.48 455
8592.36 495
8593.23 433
8594.11 433
8594.98 443
8595.86 502
8596.73 468
8597.61 513
8598.48 514
8599.36 417
8600.23 486
8601.11 494
8601.98 481
8602.86 475
8603.73 506
8604.61 584
8605.49 513
8606.36 528
8607.24 524
8608.11 473
8608.99 534
8609.86 548
8610.74 540
8611.62 572
8612.49 509
8613.37 535
8614.24 566
8615.12 574
8616.00 589
8616.87 528
8617.75 611
8618.62 565
8619.50 514
8620.38 566
8621.25 521
8622.13 550
8623.01 519
8623.88 537
8624.76 576
8625.64 583
8626.51 633
8627.39 623
8628.27 557
8629.14 557
8630.02 617
8630.90 668
8631.77 639
8632.65 703
8633.53 680
8634.40 616
8635.28 640
8636.16 604
8637.04 602
8637.91 603
8638.79 666
8639.67 631
8640.55 608
8641.42 638
8642.30 621
8643.18 705
8644.06 764
8644.93 776
8645.81 779
8646.69 736
8647.57 779
8648.44 815
8649.32 760
8650.20 739
8651.08 779
8651.96 764
8652.83 814
8653.71 854
8654.59 834
8655.47 841
8656.35 811
8657.22 893
8658.10 784
8658.98 871
8659.86 855
8660.74 977
8661.62 1084
8662.49 1159
8663.37 1329
8664.25 1461
8665.13 1498
8666.01 1662
8666.89 1629
8667.77 1391
8668.64 1320
8669.52 1312
8670.40 1225
8671.28 1235
8672.16 1166
8673.04 1217
8673.92 1182
8674.80 1199
8675.68 1240
8676.56 1296
8677.44 1219
8678.31 1159
8679.19 1150
8680.07 1055
8680.95 971
8681.83 832
8682.71 816
8683.59 812
8684.47 836
8685.35 802
8686.23 828
8687.11 841
8687.99 917
8688.87 944
8689.75 1122
8690.63 1272
8691.51 1431
8692.39 1729
8693.27 1790
8694.15 1762
8695.03 1732
8695.91 1599
8696.79 1468
8697.67 1357
8698.55 1118
8699.43 997
8700.31 933
8701.19 942
8702.07 907
8702.95 903
8703.83 959
8704.71 828
8705.59 789
8706.48 812
8707.36 655
8708.24 650
8709.12 670
8710.00 658
8710.88 606
8711.76 598
8712.64 585
8713.52 506
8714.40 547
8715.28 548
8716.17 561
8717.05 595
8717.93 597
8718.81 597
8719.69 482
8720.57 478
8721.45 530
8722.34 536
8723.22 504
8724.10 505
8724.98 549
8725.86 541
8726.74 467
8727.63 494
8728.51 490
8729.39 603
8730.27 526
8731.15 498
8732.04 623
8732.92 542
8733.80 598
8734.68 559
8735.56 564
8736.45 586
8737.33 590
8738.21 555
8739.09 500
8739.98 534
8740.86 577
8741.74 567
8742.62 485
8743.51 585
8744.39 507
8745.27 499
8746.15 515
8747.04 512
8747.92 458
8748.80 513
8749.69 506
8750.57 586
8751.45 485
8752.33 501
8753.22 536
8754.10 547
8754.98 543
8755.87 599
8756.75 552
8757.63 636
8758.52 614
8759.40 566
8760.28 558
8761.17 629
8762.05 597
8762.93 580
8763.82 619
8764.70 595
8765.59 552
8766.47 551
8767.35 576
8768.24 617
8769.12 609
8770.00 643
8770.89 535
8771.77 546
8772.66 580
8773.54 543
8774.42 522
8775.31 577
8776.19 526
8777.08 461
8777.96 479
8778.85 495
8779.73 521
8780.62 584
8781.50 587
8782.38 562
8783.27 585
8784.15 591
8785.04 522
8785.92 532
8786.81 560
8787.69 531
8788.58 480
8789.46 463
8790.35 475
8791.23 437
8792.12 487
8793.00 459
8793.89 484
8794.77 452
8795.66 425
8796.54 506
8797.43 466
8798.31 431
8799.20 497
8800.08 482
8800.97 457
8801.86 384
8802.74 422
8803.63 403
8804.51 443
8805.40 439
8806.28 416
8807.17 435
8808.06 447
8808.94 424
8809.83 399
8810.71 429
8811.60 443
8812.49 418
8813.37 440
8814.26 410
8815.14 400
8816.03 407
8816.92 494
8817.80 489
8818.69 508
8819.58 450
8820.46 441
8821.35 450
8822.24 446
8823.12 439
8824.01 457
8824.90 423
8825.78 437
8826.67 426
8827.56 402
8828.44 354
8829.33 401
8830.22 441
8831.10 374
8831.99 434
8832.88 415
8833.77 402
8834.65 366
8835.54 385
8836.43 400
8837.31 423
8838.20 350
8839.09 395
8839.98 382
8840.86 390
8841.75 386
8842.64 440
8843.53 429
8844.41 356
8845.30 433
8846.19 460
8847.08 398
8847.97 385
8848.85 334
8849.74 362
8850.63 333
8851.52 306
8852.41 320
8853.29 326
8854.18 328
8855.07 306
8855.96 330
8856.85 308
8857.74 311
8858.62 319
8859.51 235
8860.40 291
8861.29 346
8862.18 328
8863.07 331
8863.95 360
8864.84 301
8865.73 335
8866.62 341
8867.51 346
8868.40 316
8869.29 286
8870.18 336
8871.07 329
8871.95 279
8872.84 294
8873.73 295
8874.62 266
8875.51 316
8876.40 315
8877.29 328
8878.18 338
8879.07 303
8879.96 280
8880.85 282
8881.74 287
8882.63 284
8883.52 298
8884.41 277
8885.30 281
8886.19 246
8887.08 282
8887.97 260
8888.86 295
8889.75 281
8890.64 285
8891.53 291
8892.42 290
8893.31 309
8894.20 239
8895.09 288
8895.98 289
8896.87 252
8897.76 243
8898.65 245
8899.54 262
8900.43 260
8901.32 289
8902.21 296
8903.10 304
8903.99 276
8904.88 248
8905.77 260
8906.66 268
8907.55 256
8908.45 223
8909.34 251
8910.23 294
8911.12 278
8912.01 267
8912.90 254
8913.79 284
8914.68 289
8915.57 274
8916.47 269
8917.36 210
8918.25 261
8919.14 276
8920.03 277
8920.92 256
8921.81 263
8922.71 322
8923.60 290
8924.49 280
8925.38 269
8926.27 253
8927.16 231
8928.06 319
8928.95 253
8929.84 293
8930.73 287
8931.62 278
8932.52 236
8933.41 270
8934.30 274
8935.19 221
8936.09 234
8936.98 269
8937.87 280
8938.76 261
8939.65 288
8940.55 242
8941.44 256
8942.33 269
8943.23 235
8944.12 226
8945.01 253
8945.90 251
8946.80 250
8947.69 272
8948.58 273
8949.47 285
8950.37 232
8951.26 230
8952.15 230
8953.05 233
8953.94 256
8954.83 265
8955.73 259
8956.62 272
8957.51 226
8958.41 240
8959.30 255
8960.19 249
8961.09 229
8961.98 229
8962.87 252
8963.77 246
8964.66 235
8965.56 236
8966.45 237
8967.34 260
8968.24 243
8969.13 231
8970.03 233
8970.92 278
8971.81 273
8972.71 220
8973.60 315
8974.50 273
8975.39 298
8976.28 256
8977.18 284
8978.07 247
8978.97 244
8979.86 277
8980.76 273
8981.65 283
8982.55 272
8983.44 294
8984.33 260
8985.23 275
8986.12 255
8987.02 258
8987.91 225
8988.81 235
8989.70 276
8990.60 248
8991.49 236
8992.39 238
8993.28 262
8994.18 287
8995.07 263
8995.97 259
8996.87 273
8997.76 255
8998.66 229
8999.55 256
9000.45 259
9001.34 255
9002.24 277
9003.13 235
9004.03 197
9004.93 257
9005.82 248
9006.72 236
9007.61 263
9008.51 255
9009.40 198
9010.30 221
9011.20 214
9012.09 227
9012.99 246
9013.88 209
9014.78 242
9015.68 242
9016.57 239
9017.47 248
9018.37 274
9019.26 221
9020.16 230
9021.06 204
9021.95 217
9022.85 195
9023.75 194
9024.64 204
9025.54 223
9026.44 260
9027.33 261
9028.23 283
9029.13 262
9030.02 250
9030.92 244
9031.82 227
9032.71 258
9033.61 216
9034.51 254
9035.41 239
9036.30 249
9037.20 249
9038.10 260
9039.00 225
9039.89 262
9040.79 218
9041.69 260
9042.59 239
9043.48 263
9044.38 304
9045.28 257
9046.18 256
9047.07 252
9047.97 271
9048.87 228
9049.77 242
9050.67 226
9051.56 242
9052.46 255
9053.36 255
9054.26 213
9055.16 256
9056.06 251
9056.95 258
9057.85 265
9058.75 289
9059.65 300
9060.55 276
9061.45 248
9062.34 244
9063.24 298
9064.14 234
9065.04 227
9065.94 262
9066.84 270
9067.74 261
9068.64 287
9069.53 270
9070.43 232
9071.33 242
9072.23 266
9073.13 289
9074.03 282
9074.93 263
9075.83 238
9076.73 276
9077.63 264
9078.53 243
9079.43 286
9080.33 254
9081.23 231
9082.12 278
9083.02 234
9083.92 230
9084.82 209
9085.72 251
9086.62 301
9087.52 253
9088.42 314
9089.32 302
9090.22 309
9091.12 261
9092.02 217
9092.92 261
9093.82 258
9094.72 287
9095.62 309
9096.52 244
9097.42 266
9098.32 235
9099.22 319
9100.13 305
9101.03 281
9101.93 268
9102.83 267
9103.73 251
9104.63 232
9105.53 295
9106.43 270
9107.33 284
9108.23 267
9109.13 293
9110.03 234
9110.93 233
9111.84 270
9112.74 244
9113.64 190
9114.54 216
9115.44 241
9116.34 220
9117.24 227
9118.14 208
9119.05 225
9119.95 235
9120.85 256
9121.75 237
9122.65 244
9123.55 212
9124.45 220
9125.36 236
9126.26 257
9127.16 239
9128.06 209
9128.96 241
9129.87 224
9130.77 236
9131.67 212
9132.57 233
9133.47 226
9134.38 198
9135.28 237
9136.18 210
9137.08 224
9137.98 213
9138.89 250
9139.79 218
9140.69 210
9141.59 255
9142.50 210
9143.40 224
9144.30 218
9145.21 228
9146.11 214
9147.01 234
9147.91 251
9148.82 249
9149.72 237
9150.62 247
9151.53 258
9152.43 211
9153.33 244
9154.23 271
9155.14 208
9156.04 218
9156.94 195
9157.85 199
9158.75 238
9159.65 270
9160.56 251
9161.46 169
9162.36 244
9163.27 224
9164.17 227
9165.08 232
9165.98 213
9166.88 220
9167.79 241
9168.69 223
9169.59 258
9170.50 216
9171.40 192
9172.31 227
9173.21 243
9174.11 219
9175.02 252
9175.92 225
9176.83 230
9177.73 244
9178.64 220
9179.54 266
9180.44 243
9181.35 200
9182.25 228
9183.16 219
9184.06 253
9184.97 255
9185.87 270
9186.78 232
9187.68 220
9188.59 198
9189.49 262
9190.40 273
9191.30 256
9192.21 232
9193.11 234
9194.02 232
9194.92 281
9195.83 273
9196.73 254
9197.64 269
9198.54 268
9199.45 268
9200.35 237
9201.26 276
9202.16 264
9203.07 255
9203.98 242
9204.88 258
9205.79 257
9206.69 219
9207.60 246
9208.50 258
9209.41 218
9210.32 282
9211.22 254
9212.13 231
9213.03 220
9213.94 212
9214.85 246
9215.75 301
9216.66 261
9217.57 226
9218.47 228
9219.38 258
9220.28 282
9221.19 272
9222.10 242
9223.00 245
9223.91 234
9224.82 247
9225.72 204
9226.63 220
9227.54 184
9228.44 212
9229.35 242
9230.26 224
9231.16 245
9232.07 261
9232.98 274
9233.89 217
9234.79 200
9235.70 199
9236.61 245
9237.51 239
9238.42 241
9239.33 220
9240.24 229
9241.14 239
9242.05 242
9242.96 246
9243.87 258
9244.77 292
9245.68 254
9246.59 238
9247.50 231
9248.40 196
9249.31 182
9250.22 244
9251.13 204
9252.04 202
9252.94 172
9253.85 198
9254.76 198
9255.67 214
9256.58 238
9257.48 243
9258.39 226
9259.30 254
9260.21 228
9261.12 264
9262.03 241
9262.94 262
9263.84 287
9264.75 219
9265.66 232
9266.57 242
9267.48 238
9268.39 229
9269.30 230
9270.20 242
9271.11 230
9272.02 231
9272.93 231
9273.84 176
9274.75 239
9275.66 250
9276.57 218
9277.48 246
9278.39 231
9279.30 231
9280.21 193
9281.11 223
9282.02 234
9282.93 205
9283.84 233
9284.75 216
9285.66 222
9286.57 211
9287.48 200
9288.39 241
9289.30 217
9290.21 210
9291.12 218
9292.03 255
9292.94 241
9293.85 236
9294.76 208
9295.67 264
9296.58 278
9297.49 252
9298.40 203
9299.31 219
9300.22 257
9301.13 273
9302.04 272
9302.95 212
9303.86 266
9304.77 234
9305.69 231
9306.60 257
9307.51 237
9308.42 239
9309.33 250
9310.24 232
9311.15 259
9312.06 249
9312.97 259
9313.88 293
9314.79 232
9315.70 247
9316.62 238
9317.53 255
9318.44 308
9319.35 210
9320.26 218
9321.17 253
9322.08 250
9322.99 256
9323.91 262
9324.82 239
9325.73 267
9326.64 220
9327.55 237
9328.46 199
9329.38 204
9330.29 184
9331.20 223
9332.11 213
9333.02 189
9333.94 224
9334.85 250
9335.76 257
9336.67 280
9337.58 243
9338.50 191
9339.41 229
9340.32 223
9341.23 208
9342.15 216
9343.06 218
9343.97 259
9344.88 257
9345.80 290
9346.71 259
9347.62 208
9348.53 220
9349.45 261
9350.36 230
9351.27 272
9352.18 234
9353.10 283
9354.01 249
9354.92 239
9355.84 199
9356.75 257
9357.66 266
9358.58 241
9359.49 234
9360.40 212
9361.32 260
9362.23 208
9363.14 208
9364.06 240
9364.97 284
9365.88 249
9366.80 260
9367.71 240
9368.62 288
9369.54 300
9370.45 251
9371.37 248
9372.28 268
9373.19 247
9374.11 283
9375.02 258
9375.94 289
9376.85 256
9377.76 267
9378.68 283
9379.59 297
9380.51 281
9381.42 278
9382.33 300
9383.25 254
9384.16 263
9385.08 280
9385.99 309
9386.91 285
9387.82 269
9388.74 284
9389.65 271
9390.57 289
9391.48 283
9392.40 292
9393.31 278
9394.23 273
9395.14 271
9396.06 278
9396.97 257
9397.89 262
9398.80 288
9399.72 307
9400.63 286
9401.55 286
9402.46 245
9403.38 280
9404.29 311
9405.21 248
9406.12 264
9407.04 288
9407.95 267
9408.87 267
9409.79 223
9410.70 257
9411.62 295
9412.53 236
9413.45 285
9414.36 227
9415.28 248
9416.20 238
9417.11 311
9418.03 345
9418.95 343
9419.86 306
9420.78 296
9421.69 248
9422.61 275
9423.53 256
9424.44 309
9425.36 275
9426.28 267
9427.19 285
9428.11 282
9429.03 319
9429.94 339
9430.86 315
9431.78 298
9432.69 291
9433.61 298
9434.53 260
9435.44 307
9436.36 300
9437.28 309
9438.19 306
9439.11 354
9440.03 394
9440.95 375
9441.86 378
9442.78 311
9443.70 295
9444.62 344
9445.53 348
9446.45 370
9447.37 338
9448.29 303
9449.20 348
9450.12 380
9451.04 367
9451.96 349
9452.87 330
9453.79 429
9454.71 468
9455.63 431
9456.55 360
9457.46 350
9458.38 381
9459.30 354
9460.22 331
9461.14 355
9462.05 292
9462.97 339
9463.89 290
9464.81 290
9465.73 271
9466.65 319
9467.56 324
9468.48 288
9469.40 270
9470.32 285
9471.24 302
9472.16 315
9473.08 324
9473.99 274
9474.91 232
9475.83 292
9476.75 338
9477.67 321
9478.59 322
9479.51 309
9480.43 356
9481.35 393
9482.27 380
9483.19 352
9484.10 386
9485.02 353
9485.94 335
9486.86 265
9487.78 290
9488.70 327
9489.62 345
9490.54 361
9491.46 357
9492.38 329
9493.30 307
9494.22 304
9495.14 351
9496.06 311
9496.98 294
9497.90 294
9498.82 305
9499.74 312
9500.66 309
9501.58 322
9502.50 312
9503.42 324
9504.34 328
9505.26 323
9506.18 332
9507.10 308
9508.02 347
9508.94 372
9509.86 373
9510.78 315
9511.70 341
9512.63 335
9513.55 357
9514.47 319
9515.39 316
9516.31 348
9517.23 394
9518.15 355
9519.07 347
9519.99 386
9520.91 423
9521.83 429
9522.76 446
9523.68 455
9524.60 517
9525.52 420
9526.44 427
9527.36 433
9528.28 315
9529.21 357
9530.13 355
9531.05 353
9531.97 364
9532.89 390
9533.81 365
9534.74 397
9535.66 414
9536.58 398
9537.50 351
9538.42 443
9539.35 396
9540.27 410
9541.19 388
9542.11 387
9543.03 402
9543.96 381
9544.88 366
9545.80 357
9546.72 351
9547.64 360
9548.57 347
9549.49 334
9550.41 368
9551.33 336
9552.26 377
9553.18 381
9554.10 360
9555.03 387
9555.95 446
9556.87 448
9557.79 384
9558.72 347
9559.64 412
9560.56 413
9561.49 398
9562.41 357
9563.33 436
9564.26 462
9565.18 421
9566.10 321
9567.03 403
9567.95 467
9568.87 397
9569.80 427
9570.72 391
9571.64 381
9572.57 384
9573.49 392
9574.41 460
9575.34 440
9576.26 465
9577.18 449
9578.11 411
9579.03 379
9579.96 391
9580.88 393
9581.80 419
9582.73 405
9583.65 424
9584.58 433
9585.50 427
9586.43 437
9587.35 456
9588.27 445
9589.20 417
9590.12 397
9591.05 405
9591.97 443
9592.90 448
9593.82 428
9594.75 465
9595.67 486
9596.60 511
9597.52 481
9598.45 552
9599.37 552
9600.29 618
9601.22 573
9602.14 574
9603.07 555
9604.00 489
9604.92 490
9605.85 472
9606.77 445
9607.70 442
9608.62 464
9609.55 477
9610.47 446
9611.40 517
9612.32 504
9613.25 463
9614.17 514
9615.10 465
9616.03 400
9616.95 503
9617.88 482
9618.80 465
9619.73 508
9620.65 468
9621.58 497
9622.51 489
9623.43 499
9624.36 528
9625.29 525
9626.21 499
9627.14 486
9628.06 543
9628.99 555
9629.92 483
9630.84 475
9631.77 457
9632.70 519
9633.62 574
9634.55 549
9635.48 536
9636.40 550
9637.33 593
9638.26 545
9639.18 528
9640.11 561
9641.04 611
9641.96 612
9642.89 571
9643.82 647
9644.74 640
9645.67 635
9646.60 674
9647.53 621
9648.45 608
9649.38 686
9650.31 675
9651.24 640
9652.16 659
9653.09 592
9654.02 621
9654.95 572
9655.87 609
9656.80 663
9657.73 682
9658.66 651
9659.58 626
9660.51 636
9661.44 661
9662.37 594
9663.30 626
9664.22 656
9665.15 650
9666.08 659
9667.01 678
9667.94 725
9668.86 713
9669.79 736
9670.72 699
9671.65 734
9672.58 646
9673.51 664
9674.43 713
9675.36 717
9676.29 678
9677.22 702
9678.15 744
9679.08 765
9680.01 785
9680.94 768
9681.86 771
9682.79 737
9683.72 802
9684.65 748
9685.58 789
9686.51 835
9687.44 776
9688.37 741
9689.30 771
9690.23 793
9691.16 801
9692.08 778
9693.01 762
9693.94 766
9694.87 814
9695.80 815
9696.73 868
9697.66 867
9698.59 954
9699.52 1036
9700.45 1062
9701.38 991
9702.31 1003
9703.24 945
9704.17 905
9705.10 852
9706.03 847
9706.96 895
9707.89 773
9708.82 808
9709.75 813
9710.68 773
9711.61 813
9712.54 803
9713.47 850
9714.40 872
9715.33 853
9716.26 874
9717.19 937
9718.12 932
9719.06 882
9719.99 840
9720.92 719
9721.85 721
9722.78 698
9723.71 701
9724.64 696
9725.57 627
9726.50 604
9727.43 633
9728.36 683
9729.30 712
9730.23 693
9731.16 676
9732.09 669
9733.02 628
9733.95 663
9734.88 653
9735.81 640
9736.75 681
9737.68 618
9738.61 546
9739.54 542
9740.47 570
9741.40 525
9742.34 534
9743.27 538
9744.20 530
9745.13 530
9746.06 469
9747.00 505
9747.93 531
9748.86 556
9749.79 576
9750.72 488
9751.66 513
9752.59 545
9753.52 526
9754.45 507
9755.39 447
9756.32 547
9757.25 575
9758.18 484
9759.12 507
9760.05 524
9760.98 505
9761.91 500
9762.85 529
9763.78 518
9764.71 547
9765.64 487
9766.58 529
9767.51 524
9768.44 532
9769.38 543
9770.31 510
9771.24 510
9772.18 491
9773.11 535
9774.04 538
9774.98 533
9775.91 519
9776.84 531
9777.78 495
9778.71 525
9779.64 507
9780.58 491
9781.51 488
9782.44 553
9783.38 583
9784.31 561
9785.25 572
9786.18 547
9787.11 566
9788.05 492
9788.98 493
9789.92 506
9790.85 472
9791.78 440
9792.72 485
9793.65 451
9794.59 533
9795.52 576
9796.46 568
9797.39 573
9798.32 510
9799.26 497
9800.19 465
9801.13 522
9802.06 514
9803.00 476
9803.93 474
9804.87 432
9805.80 401
9806.74 431
9807.67 408
9808.61 365
9809.54 435
9810.48 405
9811.41 389
9812.35 371
9813.28 401
9814.22 406
9815.15 390
9816.09 383
9817.02 382
9817.96 382
9818.89 366
9819.83 365
9820.76 346
9821.70 428
9822.64 370
9823.57 361
9824.51 322
9825.44 371
9826.38 387
9827.31 379
9828.25 384
9829.19 355
9830.12 406
9831.06 418
9831.99 414
9832.93 419
9833.87 372
9834.80 412
9835.74 314
9836.68 321
9837.61 363
9838.55 350
9839.48 352
9840.42 327
9841.36 349
9842.29 407
9843.23 404
9844.17 391
9845.10 429
9846.04 415
9846.98 330
9847.91 321
9848.85 355
9849.79 380
9850.72 372
9851.66 393
9852.60 398
9853.54 380
9854.47 395
9855.41 377
9856.35 406
9857.28 405
9858.22 344
9859.16 342
9860.10 410
9861.03 410
9861.97 428
9862.91 358
9863.85 390
9864.78 339
9865.72 351
9866.66 314
9867.60 335
9868.54 344
9869.47 376
9870.41 350
9871.35 336
9872.29 363
9873.22 356
9874.16 352
9875.10 343
9876.04 340
9876.98 378
9877.92 379
9878.85 318
9879.79 316
9880.73 302
9881.67 343
9882.61 337
9883.55 336
9884.48 372
9885.42 332
9886.36 391
9887.30 372
9888.24 336
9889.18 358
9890.12 405
9891.06 332
9891.99 349
9892.93 383
9893.87 336
9894.81 370
9895.75 378
9896.69 339
9897.63 299
9898.57 322
9899.51 317
9900.45 333
9901.39 319
9902.33 331
9903.27 361
9904.20 358
9905.14 338
9906.08 374
9907.02 397
9907.96 386
9908.90 387
9909.84 401
9910.78 367
9911.72 313
9912.66 334
9913.60 327
9914.54 286
9915.48 310
9916.42 350
9917.36 341
9918.30 348
9919.24 374
9920.18 380
9921.12 356
9922.06 403
9923.00 368
9923.94 411
9924.88 440
9925.83 523
9926.77 534
9927.71 559
9928.65 521
9929.59 460
9930.53 493
9931.47 462
9932.41 447
9933.35 375
9934.29 414
9935.23 410
9936.17 363
9937.12 341
9938.06 360
9939.00 274
9939.94 321
9940.88 391
9941.82 333
9942.76 300
9943.70 370
9944.65 386
9945.59 367
9946.53 303
9947.47 346
9948.41 355
9949.35 391
9950.29 419
9951.24 352
9952.18 296
9953.12 312
9954.06 330
9955.00 348
9955.95 323
9956.89 329
9957.83 365
9958.77 328
9959.71 334
9960.66 341
9961.60 290
9962.54 344
9963.48 343
9964.43 300
9965.37 301
9966.31 317
9967.25 310
9968.20 274
9969.14 319
9970.08 317
9971.02 295
9971.97 339
9972.91 270
9973.85 339
9974.79 290
9975.74 287
9976.68 329
9977.62 338
9978.57 298
9979.51 247
9980.45 331
9981.40 315
9982.34 314
9983.28 277
9984.23 317
9985.17 339
9986.11 345
9987.06 276
9988.00 284
9988.94 270
9989.89 286
9990.83 280
9991.77 319
9992.72 320
9993.66 340
9994.60 345
9995.55 322
9996.49 351
9997.44 291
9998.38 279
9999.32 325
10000.27 318
10001.21 285
10002.16 309
10003.10 287
10004.04 301
10004.99 263
10005.93 293
10006.88 334
10007.82 322
10008.77 309
10009.71 296
10010.66 280
10011.60 287
10012.54 327
10013.49 284
10014.43 246
10015.38 253
10016.32 257
10017.27 287
10018.21 273
10019.16 251
10020.10 240
10021.05 264
10021.99 285
10022.94 238
10023.88 278
10024.83 297
10025.77 265
10026.72 299
10027.67 287
10028.61 261
10029.56 265
10030.50 307
10031.45 257
10032.39 258
10033.34 275
10034.28 286
10035.23 278
10036.18 253
10037.12 231
10038.07 230
10039.01 310
10039.96 269
10040.90 253
10041.85 271
10042.80 294
10043.74 294
10044.69 262
10045.64 252
10046.58 248
10047.53 282
10048.47 302
10049.42 254
10050.37 305
10051.31 272
10052.26 251
10053.21 273
10054.15 251
10055.10 230
10056.05 275
10056.99 257
10057.94 192
10058.89 253
10059.83 263
10060.78 287
10061.73 231
10062.67 261
10063.62 232
10064.57 249
10065.52 263
10066.46 250
10067.41 253
10068.36 207
10069.30 240
10070.25 268
10071.20 244
10072.15 252
10073.09 249
10074.04 283
10074.99 267
10075.94 258
10076.88 249
10077.83 235
10078.78 224
10079.73 245
10080.68 234
10081.62 312
10082.57 267
10083.52 249
10084.47 286
10085.42 250
10086.36 226
10087.31 271
10088.26 273
10089.21 265
10090.16 270
10091.11 256
10092.05 228
10093.00 231
10093.95 258
10094.90 273
10095.85 278
10096.80 265
10097.75 233
10098.69 261
10099.64 295
10100.59 238
10101.54 186
10102.49 187
10103.44 212
10104.39 235
10105.34 272
10106.28 259
10107.23 244
10108.18 216
10109.13 247
10110.08 222
10111.03 238
10111.98 264
10112.93 238
10113.88 225
10114.83 286
10115.78 260
10116.73 245
10117.68 315
10118.63 312
10119.58 273
10120.53 243
10121.48 241
10122.43 264
10123.38 232
10124.33 235
10125.28 234
10126.23 275
10127.18 292
10128.13 235
10129.08 189
10130.03 213
10130.98 236
10131.93 246
10132.88 263
10133.83 220
10134.78 221
10135.73 230
10136.68 268
10137.63 281
10138.58 265
10139.53 259
10140.48 292
10141.43 303
10142.38 258
10143.33 270
10144.28 231
10145.23 258
10146.19 291
10147.14 299
10148.09 248
10149.04 293
10149.99 259
10150.94 269
10151.89 294
10152.84 299
10153.79 272
10154.75 325
10155.70 314
10156.65 292
10157.60 273
10158.55 293
10159.50 330
10160.46 302
10161.41 367
10162.36 304
10163.31 311
10164.26 317
10165.21 322
10166.17 260
10167.12 271
10168.07 341
10169.02 320
10169.97 277
10170.93 279
10171.88 334
10172.83 310
10173.78 262
10174.73 305
10175.69 322
10176.64 367
10177.59 337
10178.54 326
10179.50 365
10180.45 410
10181.40 392
10182.35 380
10183.31 375
10184.26 318
10185.21 343
10186.17 273
10187.12 323
10188.07 358
10189.02 332
10189.98 339
10190.93 342
10191.88 344
10192.84 321
10193.79 371
10194.74 347
10195.70 341
10196.65 298
10197.60 329
10198.56 322
10199.51 319
10200.46 386
10201.42 367
10202.37 326
10203.32 365
10204.28 410
10205.23 352
10206.18 333
10207.14 341
10208.09 419
10209.05 488
10210.00 410
10210.95 342
10211.91 359
10212.86 336
10213.82 336
10214.77 329
10215.72 372
10216.68 313
10217.63 327
10218.59 288
10219.54 373
10220.50 373
10221.45 296
10222.41 281
10223.36 334
10224.31 295
10225.27 301
10226.22 307
10227.18 293
10228.13 304
10229.09 331
10230.04 375
10231.00 359
10231.95 340
10232.91 344
10233.86 383
10234.82 391
10235.77 394
10236.73 390
10237.68 414
10238.64 389
10239.59 431
10240.55 432
10241.50 362
10242.46 351
10243.42 334
10244.37 315
10245.33 294
10246.28 266
10247.24 255
10248.19 353
10249.15 296
10250.11 289
10251.06 278
10252.02 325
10252.97 348
10253.93 312
10254.89 302
10255.84 340
10256.80 276
10257.75 276
10258.71 272
10259.67 280
10260.62 286
10261.58 258
10262.54 289
10263.49 305
10264.45 262
10265.40 242
10266.36 279
10267.32 254
10268.27 267
10269.23 301
10270.19 279
10271.14 292
10272.10 308
10273.06 293
10274.02 287
10274.97 285
10275.93 262
10276.89 263
10277.84 253
10278.80 251
10279.76 295
10280.71 248
10281.67 245
10282.63 263
10283.59 229
10284.54 265
10285.50 275
10286.46 213
10287.42 250
10288.37 237
10289.33 227
10290.29 235
10291.25 214
10292.21 212
10293.16 258
10294.12 276
10295.08 267
10296.04 218
10296.99 229
10297.95 239
10298.91 273
10299.87 261
10300.83 261
10301.79 256
10302.74 261
10303.70 247
10304.66 215
10305.62 249
10306.58 269
10307.54 223
10308.49 236
10309.45 227
10310.41 289
10311.37 277
10312.33 261
10313.29 234
10314.25 270
10315.21 271
10316.16 306
10317.12 255
10318.08 265
10319.04 284
10320.00 269
10320.96 267
10321.92 276
10322.88 247
10323.84 244
10324.80 230
10325.76 257
10326.71 245
10327.67 278
10328.63 235
10329.59 274
10330.55 291
10331.51 254
10332.47 261
10333.43 285
10334.39 261
10335.35 239
10336.31 240
10337.27 251
10338.23 218
10339.19 287
10340.15 256
10341.11 230
10342.07 202
10343.03 232
10343.99 236
10344.95 277
10345.91 277
10346.87 243
10347.83 236
10348.79 212
10349.75 215
10350.71 223
10351.67 211
10352.63 223
10353.60 225
10354.56 186
10355.52 222
10356.48 196
10357.44 281
10358.40 239
10359.36 213
10360.32 209
10361.28 222
10362.24 214
10363.20 166
10364.17 211
10365.13 192
10366.09 210
10367.05 198
10368.01 218
10368.97 180
10369.93 216
10370.89 191
10371.86 227
10372.82 228
10373.78 194
10374.74 176
10375.70 204
10376.66 225
10377.63 222
10378.59 215
10379.55 214
10380.51 232
10381.47 232
10382.44 232
10383.40 227
10384.36 200
10385.32 189
10386.28 192
10387.25 173
10388.21 191
10389.17 202
10390.13 236
10391.10 222
10392.06 189
10393.02 206
10393.98 224
10394.94 236
10395.91 196
10396.87 232
10397.83 228
10398.80 216
10399.76 178
10400.72 208
10401.68 235
10402.65 199
10403.61 173
10404.57 170
10405.54 196
10406.50 201
10407.46 184
10408.43 194
10409.39 241
10410.35 177
10411.32 237
10412.28 187
10413.24 199
10414.21 201
10415.17 236
10416.13 211
10417.10 238
10418.06 193
10419.02 238
10419.99 240
10420.95 236
10421.91 202
10422.88 228
10423.84 220
10424.81 212
10425.77 248
10426.73 204
10427.70 204
10428.66 240
10429.63 216
10430.59 216
10431.56 202
10432.52 173
10433.48 177
10434.45 185
10435.41 220
10436.38 212
10437.34 205
10438.31 215
10439.27 233
10440.24 201
10441.20 179
10442.16 139
10443.13 170
10444.09 171
10445.06 174
10446.02 202
10446.99 181
10447.95 232
10448.92 166
10449.88 182
10450.85 198
10451.81 168
10452.78 190
10453.75 231
10454.71 233
10455.68 183
10456.64 173
10457.61 173
10458.57 200
10459.54 201
10460.50 181
10461.47 209
10462.43 161
10463.40 187
10464.37 170
10465.33 195
10466.30 204
10467.26 209
10468.23 189
10469.20 170
10470.16 170
10471.13 152
10472.09 158
10473.06 186
10474.03 177
10474.99 200
10475.96 214
10476.93 192
10477.89 220
10478.86 216
10479.82 208
10480.79 185
10481.76 210
10482.72 209
10483.69 186
10484.66 205
10485.62 183
10486.59 190
10487.56 209
10488.52 188
10489.49 215
10490.46 220
10491.43 171
10492.39 201
10493.36 194
10494.33 187
10495.29 204
10496.26 179
10497.23 198
10498.20 180
10499.16 149
10500.13 191
10501.10 184
10502.07 178
10503.03 173
10504.00 192
10504.97 211
10505.94 187
10506.90 162
10507.87 155
10508.84 131
10509.81 197
10510.78 218
10511.74 272
10512.71 184
10513.68 175
10514.65 201
10515.62 143
10516.58 191
10517.55 202
10518.52 210
10519.49 182
10520.46 214
10521.43 198
10522.39 212
10523.36 232
10524.33 206
10525.30 192
10526.27 187
10527.24 191
10528.21 182
10529.17 175
10530.14 187
10531.11 194
10532.08 204
10533.05 166
10534.02 202
10534.99 237
10535.96 176
10536.93 182
10537.90 215
10538.86 199
10539.83 223
10540.80 215
10541.77 170
10542.74 191
10543.71 186
10544.68 199
10545.65 154
10546.62 222
10547.59 185
10548.56 167
10549.53 193
10550.50 171
10551.47 210
10552.44 216
10553.41 195
10554.38 217
10555.35 213
10556.32 202
10557.29 191
10558.26 204
10559.23 212
10560.20 211
10561.17 202
10562.14 221
10563.11 176
10564.08 191
10565.05 201
10566.02 151
10566.99 212
10567.96 196
10568.93 189
10569.90 245
10570.87 214
10571.84 196
10572.82 255
10573.79 200
10574.76 204
10575.73 187
10576.70 180
10577.67 198
10578.64 188
10579.61 194
10580.58 214
10581.55 189
10582.53 199
10583.50 185
10584.47 215
10585.44 216
10586.41 221
10587.38 216
10588.35 186
10589.33 190
10590.30 240
10591.27 217
10592.24 208
10593.21 195
10594.18 191
10595.16 180
10596.13 210
10597.10 200
10598.07 222
10599.04 217
10600.01 227
10600.99 229
10601.96 198
10602.93 232
10603.90 214
10604.88 257
10605.85 251
10606.82 270
10607.79 243
10608.77 298
10609.74 279
10610.71 271
10611.68 253
10612.66 243
10613.63 233
10614.60 221
10615.57 173
10616.55 201
10617.52 227
10618.49 212
10619.46 184
10620.44 210
10621.41 217
10622.38 234
10623.36 181
10624.33 228
10625.30 217
10626.28 204
10627.25 219
10628.22 209
10629.20 231
10630.17 225
10631.14 303
10632.12 218
10633.09 199
10634.06 212
10635.04 215
10636.01 247
10636.99 227
10637.96 194
10638.93 256
10639.91 259
10640.88 256
10641.85 264
10642.83 256
10643.80 229
10644.78 214
10645.75 215
10646.72 212
10647.70 226
10648.67 234
10649.65 216
10650.62 252
10651.60 203
10652.57 220
10653.55 173
10654.52 157
10655.49 169
10656.47 159
10657.44 149
10658.42 172
10659.39 211
10660.37 205
10661.34 215
10662.32 179
10663.29 192
10664.27 202
10665.24 171
10666.22 195
10667.19 226
10668.17 189
10669.14 180
10670.12 166
10671.09 245
10672.07 241
10673.04 238
10674.02 226
10675.00 181
10675.97 197
10676.95 233
10677.92 225
10678.90 238
10679.87 212
10680.85 240
10681.82 207
10682.80 192
10683.78 177
10684.75 209
10685.73 224
10686.70 202
10687.68 197
10688.66 194
10689.63 193
10690.61 204
10691.58 170
10692.56 183
10693.54 207
10694.51 181
10695.49 212
10696.47 169
10697.44 210
10698.42 196
10699.40 187
10700.37 214
10701.35 185
10702.33 141
10703.30 198
10704.28 204
10705.26 204
10706.23 190
10707.21 171
10708.19 206
10709.16 188
10710.14 193
10711.12 165
10712.10 176
10713.07 187
10714.05 210
10715.03 158
10716.01 169
10716.98 233
10717.96 250
10718.94 199
10719.91 162
10720.89 215
10721.87 223
10722.85 195
10723.83 185
10724.80 226
10725.78 185
10726.76 199
10727.74 178
10728.71 172
10729.69 185
10730.67 207
10731.65 215
10732.63 147
10733.60 164
10734.58 181
10735.56 199
10736.54 199
10737.52 192
10738.50 203
10739.47 169
10740.45 183
10741.43 183
10742.41 191
10743.39 215
10744.37 188
10745.35 216
10746.32 190
10747.30 170
10748.28 204
10749.26 236
10750.24 221
10751.22 188
10752.20 163
10753.18 187
10754.16 255
10755.14 233
10756.11 215
10757.09 192
10758.07 168
10759.05 183
10760.03 177
10761.01 204
10761.99 186
10762.97 188
10763.95 174
10764.93 186
10765.91 180
10766.89 222
10767.87 208
10768.85 187
10769.83 165
10770.81 202
10771.79 232
10772.77 200
10773.75 211
10774.73 173
10775.71 208
10776.69 219
10777.67 226
10778.65 213
10779.63 244
10780.61 194
10781.59 199
10782.57 220
10783.55 241
10784.53 217
10785.51 184
10786.49 203
10787.47 199
10788.45 208
10789.43 194
10790.41 187
10791.39 193
10792.38 219
10793.36 222
10794.34 255
10795.32 209
10796.30 211
10797.28 199
10798.26 208
10799.24 225
10800.22 201
10801.21 226
10802.19 196
10803.17 194
10804.15 209
10805.13 201
10806.11 201
10807.09 204
10808.07 225
10809.06 250
10810.04 223
10811.02 220
10812.00 226
10812.98 262
10813.97 233
10814.95 227
10815.93 190
10816.91 197
10817.89 232
10818.87 215
10819.86 216
10820.84 222
10821.82 210
10822.80 274
10823.79 287
10824.77 251
10825.75 215
10826.73 252
10827.72 210
10828.70 222
10829.68 223
10830.66 260
10831.65 238
10832.63 200
10833.61 198
10834.59 216
10835.58 229
10836.56 239
10837.54 213
10838.52 228
10839.51 249
10840.49 232
10841.47 208
10842.46 198
10843.44 253
10844.42 231
10845.41 222
10846.39 230
10847.37 250
10848.36 203
10849.34 204
10850.32 252
10851.31 242
10852.29 275
10853.27 278
10854.26 234
10855.24 233
10856.23 236
10857.21 265
10858.19 272
10859.18 302
10860.16 283
10861.14 283
10862.13 269
10863.11 305
10864.10 251
10865.08 266
10866.07 274
10867.05 266
10868.03 276
10869.02 291
10870.00 256
10870.99 276
10871.97 302
10872.96 284
10873.94 259
10874.92 265
10875.91 299
10876.89 281
10877.88 313
10878.86 315
10879.85 299
10880.83 325
10881.82 306
10882.80 308
10883.79 313
10884.77 314
10885.76 286
10886.74 275
10887.73 299
10888.71 278
10889.70 292
10890.68 300
10891.67 298
10892.65 331
10893.64 311
10894.63 312
10895.61 299
10896.60 290
10897.58 297
10898.57 321
10899.55 351
10900.54 343
10901.53 336
10902.51 323
10903.50 320
10904.48 345
10905.47 326
10906.46 373
10907.44 384
10908.43 354
10909.41 403
10910.40 342
10911.39 343
10912.37 375
10913.36 385
10914.34 392
10915.33 433
10916.32 458
10917.30 409
10918.29 401
10919.28 386
10920.26 393
10921.25 391
10922.24 454
10923.22 416
10924.21 398
10925.20 351
10926.18 395
10927.17 427
10928.16 372
10929.15 405
10930.13 399
10931.12 466
10932.11 419
10933.09 411
10934.08 392
10935.07 430
10936.06 401
10937.04 436
10938.03 408
10939.02 480
10940.01 475
10940.99 499
10941.98 490
10942.97 477
10943.96 473
10944.94 520
10945.93 454
10946.92 454
10947.91 506
10948.90 484
10949.88 459
10950.87 555
10951.86 577
10952.85 591
10953.84 604
10954.82 721
10955.81 736
10956.80 694
10957.79 723
10958.78 800
10959.77 796
10960.75 867
10961.74 831
10962.73 763
10963.72 631
10964.71 651
10965.70 642
10966.69 626
10967.68 591
10968.66 622
10969.65 651
10970.64 593
10971.63 551
10972.62 578
10973.61 554
10974.60 577
10975.59 607
10976.58 589
10977.57 583
10978.55 554
10979.54 507
10980.53 548
10981.52 575
10982.51 589
10983.50 619
10984.49 625
10985.48 582
10986.47 582
10987.46 569
10988.45 597
10989.44 603
10990.43 576
10991.42 566
10992.41 625
10993.40 674
10994.39 700
10995.38 722
10996.37 804
10997.36 914
10998.35 1024
10999.34 1191
11000.33 1232
11001.32 1199
11002.31 1217
11003.30 1191
11004.29 1010
11005.28 933
11006.27 821
11007.26 754
11008.25 698
11009.24 625
11010.24 602
11011.23 527
11012.22 527
11013.21 493
11014.20 503
11015.19 476
11016.18 490
11017.17 488
11018.16 435
11019.15 417
11020.14 458
11021.14 437
11022.13 410
11023.12 477
11024.11 428
11025.10 390
11026.09 438
11027.08 389
11028.08 412
11029.07 370
11030.06 403
11031.05 440
11032.04 412
11033.03 417
11034.03 385
11035.02 371
11036.01 381
11037.00 389
11037.99 390
11038.99 400
11039.98 423
11040.97 409
11041.96 364
11042.95 369
11043.95 323
11044.94 341
11045.93 331
11046.92 333
11047.92 394
11048.91 356
11049.90 349
11050.89 361
11051.89 364
11052.88 324
11053.87 332
11054.86 334
11055.86 336
11056.85 328
11057.84 363
11058.83 349
11059.83 362
11060.82 374
11061.81 355
11062.81 371
11063.80 321
11064.79 332
11065.79 375
11066.78 290
11067.77 316
11068.77 349
11069.76 376
11070.75 361
11071.75 325
11072.74 365
11073.73 342
11074.73 318
11075.72 376
11076.71 369
11077.71 384
11078.70 353
11079.70 306
11080.69 303
11081.68 337
11082.68 325
11083.67 318
11084.67 341
11085.66 314
11086.65 289
11087.65 313
11088.64 322
11089.64 271
11090.63 339
11091.63 319
11092.62 342
11093.61 285
11094.61 299
11095.60 331
11096.60 335
11097.59 328
11098.59 307
11099.58 343
11100.58 349
11101.57 320
11102.57 306
11103.56 315
11104.56 326
11105.55 288
11106.55 335
11107.54 297
11108.54 278
11109.53 309
11110.53 256
11111.52 271
11112.52 267
11113.51 271
11114.51 286
11115.50 298
11116.50 254
11117.49 280
11118.49 271
11119.49 276
11120.48 289
11121.48 298
11122.47 273
11123.47 269
11124.46 304
11125.46 298
11126.46 260
11127.45 252
11128.45 264
11129.44 250
11130.44 273
11131.44 254
11132.43 246
11133.43 290
11134.43 222
11135.42 244
11136.42 272
11137.41 266
11138.41 282
11139.41 248
11140.40 261
11141.40 257
11142.40 272
11143.39 244
11144.39 245
11145.39 281
11146.38 259
11147.38 294
11148.38 262
11149.38 238
11150.37 225
11151.37 236
11152.37 273
11153.36 247
11154.36 239
11155.36 273
11156.36 236
11157.35 222
11158.35 226
11159.35 221
11160.34 228
11161.34 237
11162.34 204
11163.34 214
11164.33 217
11165.33 218
11166.33 252
11167.33 242
11168.33 242
11169.32 219
11170.32 248
11171.32 228
11172.32 204
11173.32 224
11174.31 278
11175.31 223
11176.31 250
11177.31 271
11178.31 255
11179.30 246
11180.30 211
11181.30 210
11182.30 217
11183.30 225
11184.30 221
11185.30 192
11186.29 242
11187.29 254
11188.29 226
11189.29 235
11190.29 255
11191.29 255
11192.29 227
11193.29 234
11194.28 227
11195.28 261
11196.28 230
11197.28 256
11198.28 263
11199.28 271
11200.28 252
11201.28 225
11202.28 222
11203.28 264
11204.28 282
11205.28 258
11206.28 311
11207.28 305
11208.28 277
11209.27 320
11210.27 299
11211.27 301
11212.27 281
11213.27 266
11214.27 258
11215.27 259
11216.27 268
11217.27 259
11218.27 263
11219.27 302
11220.27 277
11221.27 232
11222.27 239
11223.27 250
11224.27 213
11225.28 220
11226.28 221
11227.28 242
11228.28 254
11229.28 213
11230.28 198
11231.28 223
11232.28 216
11233.28 244
11234.28 253
11235.28 250
11236.28 247
11237.28 247
11238.28 230
11239.28 296
11240.29 276
11241.29 302
11242.29 259
11243.29 241
11244.29 245
11245.29 273
11246.29 269
11247.29 229
11248.30 243
11249.30 305
11250.30 238
11251.30 237
11252.30 276
11253.30 279
11254.31 255
11255.31 244
11256.31 238
11257.31 218
11258.31 257
11259.31 273
11260.32 297
11261.32 233
11262.32 213
11263.32 270
11264.32 263
11265.33 298
11266.33 272
11267.33 266
11268.33 235
11269.34 232
11270.34 268
11271.34 280
11272.34 312
11273.35 258
11274.35 278
11275.35 270
11276.35 258
11277.36 225
11278.36 217
11279.36 274
11280.36 257
11281.37 228
11282.37 265
11283.37 262
11284.38 239
11285.38 229
11286.38 220
11287.38 246
11288.39 255
11289.39 216
11290.39 246
11291.40 225
11292.40 253
11293.40 234
11294.41 217
11295.41 212
11296.41 237
11297.42 252
11298.42 217
11299.43 211
11300.43 228
11301.43 206
11302.44 218
11303.44 224
11304.44 234
11305.45 250
11306.45 199
11307.46 191
11308.46 235
11309.47 207
11310.47 215
11311.47 208
11312.48 229
11313.48 225
11314.49 256
11315.49 249
11316.50 218
11317.50 188
11318.50 234
11319.51 269
11320.51 227
11321.52 235
11322.52 230
11323.53 212
11324.53 200
11325.54 208
11326.54 223
11327.55 217
11328.55 239
11329.56 268
11330.56 238
11331.57 246
11332.57 235
11333.58 233
11334.58 244
11335.59 221
11336.59 223
11337.60 191
11338.60 273
11339.61 311
11340.61 300
11341.62 317
11342.63 296
11343.63 280
11344.64 291
11345.64 255
11346.65 255
11347.65 259
11348.66 306
11349.67 225
11350.67 220
11351.68 247
11352.68 237
11353.69 199
11354.70 211
11355.70 221
11356.71 254
11357.72 244
11358.72 216
11359.73 200
11360.73 175
11361.74 215
11362.75 234
11363.75 238
11364.76 224
11365.77 215
11366.77 238
11367.78 260
11368.79 193
11369.79 210
11370.80 226
11371.81 226
11372.81 226
11373.82 229
11374.83 220
11375.84 215
11376.84 190
11377.85 238
11378.86 260
11379.86 193
11380.87 216
11381.88 259
11382.89 232
11383.89 245
11384.90 247
11385.91 252
11386.92 194
11387.92 208
11388.93 238
11389.94 236
11390.95 209
11391.95 198
11392.96 215
11393.97 251
11394.98 235
11395.99 224
11396.99 191
11398.00 220
11399.01 217
11400.02 210
11401.03 210
11402.03 205
11403.04 210
11404.05 247
11405.06 247
11406.07 219
11407.08 196
11408.09 226
11409.09 245
11410.10 228
11411.11 187
11412.12 185
11413.13 188
11414.14 214
11415.15 255
11416.15 207
11417.16 196
11418.17 231
11419.18 241
11420.19 258
11421.20 247
11422.21 239
11423.22 241
11424.23 222
11425.24 217
11426.25 188
11427.26 206
11428.26 228
11429.27 203
11430.28 215
11431.29 205
11432.30 219
11433.31 214
11434.32 238
11435.33 231
11436.34 208
11437.35 227
11438.36 195
11439.37 217
11440.38 234
11441.39 195
11442.40 209
11443.41 206
11444.42 202
11445.43 226
11446.44 234
11447.45 218
11448.46 221
11449.47 257
11450.48 226
11451.49 234
11452.50 258
11453.51 222
11454.52 246
11455.53 244
11456.55 211
11457.56 199
11458.57 225
11459.58 278
11460.59 219
11461.60 217
11462.61 233
11463.62 230
11464.63 267
11465.64 264
11466.65 209
11467.67 216
11468.68 236
11469.69 242
11470.70 233
11471.71 232
11472.72 226
11473.73 212
11474.74 225
11475.76 245
11476.77 261
11477.78 254
11478.79 229
11479.80 235
11480.81 230
11481.83 183
11482.84 216
11483.85 270
11484.86 270
11485.87 228
11486.89 281
11487.90 249
11488.91 238
11489.92 275
11490.93 219
11491.95 264
11492.96 245
11493.97 225
11494.98 264
11496.00 246
11497.01 285
11498.02 270
11499.03 279
11500.05 275
11501.06 275
11502.07 248
11503.08 277
11504.10 280
11505.11 289
11506.12 280
11507.13 288
11508.15 269
11509.16 287
11510.17 242
11511.19 250
11512.20 272
11513.21 284
11514.23 341
11515.24 342
11516.25 333
11517.27 295
11518.28 324
11519.29 346
11520.31 294
11521.32 367
11522.33 398
11523.35 384
11524.36 383
11525.37 348
11526.39 366
11527.40 337
11528.42 350
11529.43 361
11530.44 366
11531.46 366
11532.47 399
11533.48 434
11534.50 419
11535.51 455
11536.53 499
11537.54 567
11538.56 656
11539.57 754
11540.58 719
11541.60 669
11542.61 687
11543.63 659
11544.64 529
11545.66 524
11546.67 550
11547.69 418
11548.70 346
11549.72 329
11550.73 345
11551.75 291
11552.76 330
11553.78 317
11554.79 316
11555.81 300
11556.82 284
11557.84 314
11558.85 297
11559.87 241
11560.88 303
11561.90 262
11562.91 289
11563.93 259
11564.94 269
11565.96 331
11566.97 317
11567.99 283
11569.00 258
11570.02 256
11571.04 270
11572.05 284
11573.07 270
11574.08 258
11575.10 244
11576.11 232
11577.13 223
11578.15 237
11579.16 251
11580.18 232
11581.20 232
11582.21 238
11583.23 257
11584.24 275
11585.26 266
11586.28 277
11587.29 293
11588.31 251
11589.33 206
11590.34 252
11591.36 260
11592.38 242
11593.39 265
11594.41 274
11595.43 245
11596.44 281
11597.46 324
11598.48 340
11599.49 284
11600.51 342
11601.53 308
11602.54 311
11603.56 333
11604.58 338
11605.60 355
11606.61 282
11607.63 232
11608.65 275
11609.67 280
11610.68 257
11611.70 261
11612.72 262
11613.74 290
11614.75 305
11615.77 257
11616.79 214
11617.81 234
11618.82 311
11619.84 253
11620.86 282
11621.88 263
11622.90 256
11623.91 284
11624.93 255
11625.95 291
11626.97 236
11627.99 265
11629.00 264
11630.02 275
11631.04 275
11632.06 241
11633.08 246
11634.10 236
11635.11 213
11636.13 237
11637.15 261
11638.17 254
11639.19 225
11640.21 222
11641.23 236
11642.25 227
11643.26 231
11644.28 222
11645.30 204
11646.32 240
11647.34 241
11648.36 182
11649.38 180
11650.40 202
11651.42 209
11652.44 245
11653.46 217
11654.47 210
11655.49 236
11656.51 216
11657.53 226
11658.55 221
11659.57 191
11660.59 190
11661.61 193
11662.63 221
11663.65 192
11664.67 202
11665.69 219
11666.71 219
11667.73 207
11668.75 222
11669.77 220
11670.79 221
11671.81 199
11672.83 198
11673.85 216
11674.87 213
11675.89 187
11676.91 179
11677.93 202
11678.95 182
11679.97 201
11680.99 215
11682.01 203
11683.03 205
11684.06 205
11685.08 182
11686.10 179
11687.12 196
11688.14 210
11689.16 223
11690.18 194
11691.20 164
11692.22 211
11693.24 201
11694.26 164
11695.29 208
11696.31 195
11697.33 207
11698.35 220
11699.37 209
11700.39 194
11701.41 218
11702.43 206
11703.46 177
11704.48 165
11705.50 196
11706.52 168
11707.54 171
11708.56 164
11709.59 165
11710.61 166
11711.63 182
11712.65 174
11713.67 173
11714.70 180
11715.72 173
11716.74 169
11717.76 202
11718.78 190
11719.81 151
11720.83 172
11721.85 177
11722.87 187
11723.90 207
11724.92 223
11725.94 205
11726.96 168
11727.99 216
11729.01 197
11730.03 193
11731.05 232
11732.08 223
11733.10 189
11734.12 195
11735.15 182
11736.17 200
11737.19 223
11738.21 204
11739.24 227
11740.26 196
11741.28 182
11742.31 196
11743.33 191
11744.35 175
11745.38 190
11746.40 218
11747.42 182
11748.45 188
11749.47 189
11750.49 186
11751.52 177
11752.54 186
11753.56 206
11754.59 207
11755.61 196
11756.64 226
11757.66 196
11758.68 203
11759.71 235
11760.73 201
11761.76 231
11762.78 222
11763.80 241
11764.83 228
11765.85 180
11766.88 212
11767.90 182
11768.93 200
11769.95 205
11770.97 220
11772.00 184
11773.02 181
11774.05 207
11775.07 230
11776.10 202
11777.12 207
11778.15 198
11779.17 206
11780.20 195
11781.22 196
11782.25 200
11783.27 160
11784.30 222
11785.32 182
11786.35 196
11787.37 220
11788.40 194
11789.42 199
11790.45 247
11791.47 234
11792.50 253
11793.52 221
11794.55 231
11795.57 181
11796.60 181
11797.63 195
11798.65 228
11799.68 236
11800.70 213
11801.73 176
11802.75 203
11803.78 230
11804.81 240
11805.83 202
11806.86 232
11807.88 241
11808.91 254
11809.94 252
11810.96 241
11811.99 231
11813.02 216
11814.04 244
11815.07 239
11816.09 227
11817.12 244
11818.15 242
11819.17 280
11820.20 264
11821.23 255
11822.25 246
11823.28 253
11824.31 232
11825.33 223
11826.36 247
11827.39 278
11828.42 246
11829.44 223
11830.47 246
11831.50 251
11832.52 275
11833.55 240
11834.58 239
11835.61 215
11836.63 226
11837.66 238
11838.69 260
11839.71 264
11840.74 225
11841.77 263
11842.80 237
11843.83 244
11844.85 284
11845.88 273
11846.91 287
11847.94 289
11848.96 251
11849.99 230
11851.02 272
11852.05 241
11853.08 272
11854.10 303
11855.13 293
11856.16 236
11857.19 282
11858.22 282
11859.24 318
11860.27 287
11861.30 277
11862.33 284
11863.36 270
11864.39 316
11865.42 306
11866.44 279
11867.47 290
11868.50 296
11869.53 320
11870.56 296
11871.59 295
11872.62 307
11873.65 313
11874.67 318
11875.70 281
11876.73 326
11877.76 315
11878.79 275
11879.82 325
11880.85 342
11881.88 324
11882.91 342
11883.94 369
11884.97 404
11886.00 386
11887.03 380
11888.06 375
11889.09 353
11890.11 405
11891.14 359
11892.17 378
11893.20 373
11894.23 365
11895.26 379
11896.29 441
11897.32 457
11898.35 449
11899.38 487
11900.41 467
11901.44 525
11902.47 548
11903.50 572
11904.53 581
11905.56 496
11906.59 508
11907.63 504
11908.66 483
11909.69 484
11910.72 505
11911.75 477
11912.78 475
11913.81 468
11914.84 481
11915.87 467
11916.90 444
11917.93 394
11918.96 454
11919.99 408
11921.02 412
11922.06 445
11923.09 426
11924.12 439
11925.15 500
11926.18 504
11927.21 560
11928.24 590
11929.27 605
11930.31 599
11931.34 718
11932.37 677
11933.40 642
11934.43 690
11935.46 623
11936.49 583
11937.53 581
11938.56 518
11939.59 427
11940.62 411
11941.65 366
11942.69 393
11943.72 372
11944.75 393
11945.78 383
11946.81 392
11947.85 383
11948.88 307
11949.91 347
11950.94 398
11951.97 356
11953.01 373
11954.04 368
11955.07 347
11956.10 365
11957.14 303
11958.17 357
11959.20 341
11960.24 304
11961.27 322
11962.30 330
11963.33 330
11964.37 303
11965.40 332
11966.43 310
11967.47 351
11968.50 319
11969.53 321
11970.56 331
11971.60 323
11972.63 297
11973.66 314
11974.70 337
11975.73 362
11976.76 346
11977.80 313
11978.83 303
11979.86 340
11980.90 332
11981.93 345
11982.97 324
11984.00 323
11985.03 357
11986.07 335
11987.10 321
11988.13 299
11989.17 341
11990.20 347
11991.24 361
11992.27 345
11993.30 330
11994.34 315
11995.37 347
11996.41 352
11997.44 292
11998.48 293
11999.51 325
12000.54 348
12001.58 303
12002.61 380
12003.65 347
12004.68 363
12005.72 388
12006.75 373
12007.79 332
12008.82 407
12009.86 394
12010.89 341
12011.93 384
12012.96 384
12014.00 421
12015.03 390
12016.07 391
12017.10 395
12018.14 448
12019.17 474
12020.21 391
12021.24 377
12022.28 357
12023.31 446
12024.35 440
12025.38 413
12026.42 366
12027.46 358
12028.49 358
12029.53 318
12030.56 373
12031.60 359
12032.63 366
12033.67 419
12034.71 350
12035.74 391
12036.78 439
12037.81 364
12038.85 367
12039.89 338
12040.92 314
12041.96 363
12042.99 405
12044.03 343
12045.07 362
12046.10 357
12047.14 410
12048.18 411
12049.21 383
12050.25 343
12051.29 403
12052.32 423
12053.36 396
12054.40 376
12055.43 381
12056.47 420
12057.51 429
12058.54 375
12059.58 420
12060.62 356
12061.65 385
12062.69 396
12063.73 354
12064.77 383
12065.80 393
12066.84 420
12067.88 344
12068.92 354
12069.95 354
12070.99 335
12072.03 367
12073.07 315
12074.10 347
12075.14 346
12076.18 374
12077.22 390
12078.25 354
12079.29 349
12080.33 367
12081.37 334
12082.41 378
12083.44 378
12084.48 358
12085.52 329
12086.56 361
12087.60 373
12088.63 339
12089.67 352
12090.71 377
12091.75 366
12092.79 383
12093.83 355
12094.86 357
12095.90 348
12096.94 347
12097.98 367
12099.02 354
12100.06 413
12101.10 386
12102.13 400
12103.17 400
12104.21 391
12105.25 423
12106.29 431
12107.33 409
12108.37 379
12109.41 346
12110.45 327
12111.49 374
12112.53 331
12113.56 307
12114.60 345
12115.64 364
12116.68 339
12117.72 339
12118.76 317
12119.80 283
12120.84 289
12121.88 290
12122.92 246
12123.96 256
12125.00 302
12126.04 277
12127.08 284
12128.12 265
12129.16 285
12130.20 284
12131.24 270
12132.28 324
12133.32 249
12134.36 299
12135.40 292
12136.44 327
12137.48 248
12138.52 243
12139.56 272
12140.60 296
12141.64 254
12142.68 276
12143.72 283
12144.76 293
12145.81 224
12146.85 239
12147.89 257
12148.93 277
12149.97 279
12151.01 278
12152.05 281
12153.09 258
12154.13 235
12155.17 277
12156.21 277
12157.26 237
12158.30 241
12159.34 279
12160.38 280
12161.42 256
12162.46 242
12163.50 275
12164.55 239
12165.59 201
12166.63 245
12167.67 262
12168.71 258
12169.75 272
12170.80 256
12171.84 233
12172.88 231
12173.92 250
12174.96 255
12176.00 223
12177.05 234
12178.09 269
12179.13 256
12180.17 276
12181.22 254
12182.26 266
12183.30 255
12184.34 229
12185.38 223
12186.43 241
12187.47 238
12188.51 231
12189.55 259
12190.60 257
12191.64 242
12192.68 241
12193.72 239
12194.77 237
12195.81 211
12196.85 203
12197.90 228
12198.94 202
12199.98 223
12201.03 231
12202.07 248
12203.11 258
12204.15 261
12205.20 249
12206.24 244
12207.28 224
12208.33 234
12209.37 206
12210.41 225
12211.46 245
12212.50 245
12213.55 223
12214.59 169
12215.63 200
12216.68 210
12217.72 231
12218.76 247
12219.81 241
12220.85 266
12221.90 240
12222.94 242
12223.98 230
12225.03 223
12226.07 248
12227.12 273
12228.16 209
12229.20 224
12230.25 247
12231.29 247
12232.34 223
12233.38 213
12234.43 208
12235.47 214
12236.52 199
12237.56 206
12238.61 215
12239.65 234
12240.69 221
12241.74 236
12242.78 265
12243.83 230
12244.87 227
12245.92 249
12246.96 247
12248.01 210
12249.05 235
12250.10 275
12251.14 253
12252.19 257
12253.24 248
12254.28 252
12255.33 255
12256.37 235
12257.42 202
12258.46 221
12259.51 225
12260.55 231
12261.60 214
12262.64 237
12263.69 194
12264.74 190
12265.78 197
12266.83 211
12267.87 202
12268.92 210
12269.97 213
12271.01 185
12272.06 220
12273.10 203
12274.15 229
12275.20 178
12276.24 203
12277.29 194
12278.34 197
12279.38 185
12280.43 225
12281.47 185
12282.52 208
12283.57 201
12284.61 173
12285.66 209
12286.71 197
12287.75 205
12288.80 239
12289.85 204
12290.90 220
12291.94 208
12292.99 165
12294.04 222
12295.08 185
12296.13 228
12297.18 170
12298.22 186
12299.27 186
12300.32 200
12301.37 179
12302.41 198
12303.46 174
12304.51 238
12305.56 214
12306.60 212
12307.65 198
12308.70 185
12309.75 183
12310.79 216
12311.84 189
12312.89 187
12313.94 189
12314.99 189
12316.03 194
12317.08 214
12318.13 176
12319.18 171
12320.23 225
12321.27 228
12322.32 182
12323.37 189
12324.42 199
12325.47 194
12326.52 171
12327.56 199
12328.61 228
12329.66 212
12330.71 191
12331.76 141
12332.81 192
12333.86 241
12334.91 204
12335.95 200
12337.00 229
12338.05 197
12339.10 178
12340.15 200
12341.20 207
12342.25 201
12343.30 235
12344.35 250
12345.40 241
12346.44 211
12347.49 225
12348.54 247
12349.59 227
12350.64 210
12351.69 159
12352.74 177
12353.79 162
12354.84 183
12355.89 176
12356.94 167
12357.99 206
12359.04 215
12360.09 221
12361.14 190
12362.19 186
12363.24 198
12364.29 225
12365.34 223
12366.39 252
12367.44 187
12368.49 218
12369.54 200
12370.59 177
12371.64 201
12372.69 208
12373.74 207
12374.79 226
12375.84 202
12376.89 191
12377.94 194
12378.99 199
12380.05 169
12381.10 202
12382.15 194
12383.20 246
12384.25 224
12385.30 193
12386.35 207
12387.40 207
12388.45 186
12389.50 194
12390.55 198
12391.61 194
12392.66 205
12393.71 229
12394.76 199
12395.81 206
12396.86 216
12397.91 204
12398.97 233
12400.02 189
12401.07 190
12402.12 206
12403.17 203
12404.22 247
12405.28 195
12406.33 225
12407.38 208
12408.43 202
12409.48 236
12410.53 214
12411.59 200
12412.64 198
12413.69 211
12414.74 244
12415.80 187
12416.85 219
12417.90 205
12418.95 217
12420.00 221
12421.06 186
12422.11 179
12423.16 208
12424.21 213
12425.27 191
12426.32 204
12427.37 209
12428.43 219
12429.48 223
12430.53 218
12431.58 189
12432.64 204
12433.69 241
12434.74 212
12435.80 200
12436.85 209
12437.90 231
12438.96 223
12440.01 195
12441.06 187
12442.12 210
12443.17 214
12444.22 227
12445.28 224
12446.33 203
12447.38 230
12448.44 210
12449.49 226
12450.54 243
12451.60 245
12452.65 228
12453.71 246
12454.76 229
12455.81 225
12456.87 226
12457.92 229
12458.98 228
12460.03 262
12461.08 248
12462.14 212
12463.19 199
12464.25 233
12465.30 220
12466.35 245
12467.41 255
12468.46 269
12469.52 274
12470.57 256
12471.63 325
12472.68 316
12473.74 278
12474.79 322
12475.85 395
12476.90 426
12477.96 456
12479.01 430
12480.07 396
12481.12 415
12482.18 428
12483.23 310
12484.29 320
12485.34 289
12486.40 326
12487.45 257
12488.51 264
12489.56 223
12490.62 232
12491.67 199
12492.73 232
12493.78 246
12494.84 222
12495.90 270
12496.95 259
12498.01 244
12499.06 230
12500.12 199
12501.17 252
12502.23 236
12503.29 233
12504.34 204
12505.40 223
12506.45 230
12507.51 273
12508.57 234
12509.62 215
12510.68 259
12511.73 249
12512.79 251
12513.85 251
12514.90 216
12515.96 192
12517.02 215
12518.07 224
12519.13 246
12520.19 232
12521.24 232
12522.30 258
12523.36 238
12524.41 221
12525.47 245
12526.53 224
12527.58 227
12528.64 251
12529.70 241
12530.76 219
12531.81 244
12532.87 220
12533.93 235
12534.98 243
12536.04 243
12537.10 240
12538.16 227
12539.21 234
12540.27 256
12541.33 283
12542.39 259
12543.44 252
12544.50 245
12545.56 285
12546.62 238
12547.68 268
12548.73 258
12549.79 275
12550.85 268
12551.91 325
12552.96 295
12554.02 304
12555.08 332
12556.14 273
12557.20 303
12558.26 325
12559.31 289
12560.37 276
12561.43 289
12562.49 270
12563.55 269
12564.61 267
12565.66 296
12566.72 268
12567.78 262
12568.84 220
12569.90 223
12570.96 289
12572.02 252
12573.08 240
12574.13 207
12575.19 237
12576.25 248
12577.31 218
12578.37 237
12579.43 244
12580.49 250
12581.55 282
12582.61 246
12583.67 250
12584.73 262
12585.79 191
12586.85 217
12587.91 244
12588.96 253
12590.02 213
12591.08 237
12592.14 213
12593.20 214
12594.26 223
12595.32 207
12596.38 191
12597.44 227
12598.50 217
12599.56 202
12600.62 222
12601.68 187
12602.74 199
12603.80 248
12604.86 221
12605.92 228
12606.98 248
12608.04 201
12609.10 194
12610.17 198
12611.23 184
12612.29 211
12613.35 215
12614.41 210
12615.47 244
12616.53 261
12617.59 237
12618.65 252
12619.71 216
12620.77 244
12621.83 249
12622.89 258
12623.95 249
12625.02 272
12626.08 270
12627.14 270
12628.20 273
12629.26 284
12630.32 263
12631.38 278
12632.44 308
12633.51 275
12634.57 309
12635.63 299
12636.69 289
12637.75 283
12638.81 305
12639.88 233
12640.94 264
12642.00 237
12643.06 224
12644.12 221
12645.18 216
12646.25 226
12647.31 229
12648.37 246
12649.43 241
12650.50 242
12651.56 227
12652.62 210
12653.68 217
12654.74 218
12655.81 229
12656.87 229
12657.93 244
12658.99 208
12660.06 216
12661.12 233
12662.18 237
12663.24 219
12664.31 237
12665.37 193
12666.43 203
12667.50 225
12668.56 256
12669.62 220
12670.68 210
12671.75 245
12672.81 247
12673.87 229
12674.94 207
12676.00 227
12677.06 226
12678.13 208
12679.19 204
12680.25 258
12681.32 245
12682.38 250
12683.44 251
12684.51 223
12685.57 205
12686.63 209
12687.70 213
12688.76 213
12689.83 208
12690.89 206
12691.95 233
12693.02 229
12694.08 269
12695.15 240
12696.21 224
12697.27 220
12698.34 200
12699.40 243
12700.47 206
12701.53 260
12702.60 271
12703.66 237
12704.72 245
12705.79 229
12706.85 255
12707.92 258
12708.98 287
12710.05 269
12711.11 210
12712.18 233
12713.24 230
12714.31 271
12715.37 292
12716.44 262
12717.50 277
12718.57 247
12719.63 254
12720.70 240
12721.76 246
12722.83 257
12723.89 272
12724.96 297
12726.02 249
12727.09 306
12728.15 237
12729.22 240
12730.28 254
12731.35 254
12732.41 246
12733.48 299
12734.55 316
12735.61 256
12736.68 274
12737.74 208
12738.81 225
12739.88 265
12740.94 265
12742.01 199
12743.07 260
12744.14 284
12745.21 273
12746.27 240
12747.34 215
12748.40 224
12749.47 234
12750.54 260
12751.60 197
12752.67 192
12753.74 220
12754.80 200
12755.87 204
12756.94 221
12758.00 243
12759.07 213
12760.14 216
12761.20 220
12762.27 215
12763.34 236
12764.40 225
12765.47 246
12766.54 225
12767.60 215
12768.67 220
12769.74 253
12770.81 258
12771.87 217
12772.94 203
12774.01 238
12775.08 233
12776.14 217
12777.21 229
12778.28 206
12779.35 231
12780.41 255
12781.48 188
12782.55 232
12783.62 193
12784.68 188
12785.75 218
12786.82 213
12787.89 238
12788.96 204
12790.02 218
12791.09 208
12792.16 171
12793.23 198
12794.30 236
12795.36 225
12796.43 188
12797.50 204
12798.57 207
12799.64 207
12800.71 182
12801.77 180
12802.84 191
12803.91 192
12804.98 172
12806.05 177
12807.12 209
12808.19 184
12809.25 179
12810.32 175
12811.39 190
12812.46 186
12813.53 202
12814.60 214
12815.67 199
12816.74 209
12817.81 211
12818.88 232
12819.95 200
12821.01 216
12822.08 239
12823.15 245
12824.22 271
12825.29 214
12826.36 211
12827.43 189
12828.50 181
12829.57 208
12830.64 218
12831.71 186
12832.78 208
12833.85 221
12834.92 218
12835.99 242
12837.06 202
12838.13 221
12839.20 182
12840.27 185
12841.34 190
12842.41 175
12843.48 203
12844.55 184
12845.62 214
12846.69 196
12847.76 178
12848.83 187
12849.90 193
12850.97 181
12852.04 217
12853.11 182
12854.19 176
12855.26 186
12856.33 183
12857.40 172
12858.47 205
12859.54 157
12860.61 210
12861.68 217
12862.75 193
12863.82 177
12864.89 200
12865.97 207
12867.04 169
12868.11 171
12869.18 200
12870.25 185
12871.32 194
12872.39 193
12873.47 190
12874.54 196
12875.61 193
12876.68 175
12877.75 175
12878.82 156
12879.90 176
12880.97 199
12882.04 166
12883.11 217
12884.18 197
12885.25 163
12886.33 187
12887.40 180
12888.47 140
12889.54 155
12890.62 161
12891.69 178
12892.76 167
12893.83 136
12894.90 152
12895.98 168
12897.05 145
12898.12 172
12899.19 156
12900.27 211
12901.34 165
12902.41 196
12903.49 146
12904.56 160
12905.63 141
12906.70 161
12907.78 173
12908.85 150
12909.92 151
12911.00 187
12912.07 207
12913.14 181
12914.22 161
12915.29 168
12916.36 157
12917.44 176
12918.51 194
12919.58 184
12920.66 173
12921.73 160
12922.80 154
12923.88 212
12924.95 151
12926.02 162
12927.10 175
12928.17 177
12929.24 180
12930.32 152
12931.39 195
12932.47 156
12933.54 206
12934.61 150
12935.69 178
12936.76 181
12937.84 154
12938.91 149
12939.99 161
12941.06 164
12942.13 160
12943.21 160
12944.28 174
12945.36 171
12946.43 161
12947.51 175
12948.58 151
12949.66 175
12950.73 171
12951.81 149
12952.88 183
12953.95 155
12955.03 162
12956.10 157
12957.18 172
12958.25 167
12959.33 206
12960.40 168
12961.48 178
12962.56 175
12963.63 178
12964.71 156
12965.78 143
12966.86 142
12967.93 185
12969.01 153
12970.08 162
12971.16 150
12972.23 193
12973.31 161
12974.39 169
12975.46 147
12976.54 160
12977.61 134
12978.69 178
12979.76 202
12980.84 172
12981.92 165
12982.99 176
12984.07 189
12985.14 151
12986.22 148
12987.30 169
12988.37 157
12989.45 139
12990.53 133
12991.60 146
12992.68 180
12993.76 163
12994.83 180
12995.91 152
12996.99 201
12998.06 180
12999.14 197
13000.22 165
13001.29 136
13002.37 195
13003.45 165
13004.52 187
13005.60 184
13006.68 147
13007.75 189
13008.83 187
13009.91 161
13010.99 194
13012.06 181
13013.14 141
13014.22 167
13015.30 139
13016.37 182
13017.45 168
13018.53 173
13019.61 154
13020.68 134
13021.76 128
13022.84 191
13023.92 210
13024.99 191
13026.07 183
13027.15 194
13028.23 191
13029.31 150
13030.38 194
13031.46 120
13032.54 150
13033.62 184
13034.70 186
13035.77 163
13036.85 191
13037.93 158
13039.01 163
13040.09 166
13041.17 186
13042.24 209
13043.32 163
13044.40 164
13045.48 159
13046.56 166
13047.64 204
13048.72 192
13049.80 172
13050.87 163
13051.95 170
13053.03 155
13054.11 174
13055.19 196
13056.27 174
13057.35 183
13058.43 142
13059.51 145
13060.59 218
13061.67 187
13062.74 145
13063.82 165
13064.90 137
13065.98 149
13067.06 181
13068.14 154
13069.22 164
13070.30 132
13071.38 161
13072.46 176
13073.54 160
13074.62 154
13075.70 147
13076.78 156
13077.86 150
13078.94 140
13080.02 149
13081.10 161
13082.18 174
13083.26 200
13084.34 184
13085.42 146
13086.50 205
13087.58 165
13088.66 170
13089.74 156
13090.82 173
13091.90 190
13092.99 227
13094.07 185
13095.15 162
13096.23 159
13097.31 167
13098.39 165
13099.47 186
13100.55 223
13101.63 219
13102.71 163
13103.79 154
13104.88 173
13105.96 193
13107.04 177
13108.12 178
13109.20 150
13110.28 119
13111.36 157
13112.44 176
13113.53 204
13114.61 174
13115.69 167
13116.77 147
13117.85 143
13118.93 143
13120.02 161
13121.10 155
13122.18 179
13123.26 195
13124.34 176
13125.42 203
13126.51 213
13127.59 194
13128.67 188
13129.75 151
13130.84 166
13131.92 169
13133.00 181
13134.08 183
13135.16 118
13136.25 180
13137.33 174
13138.41 198
13139.49 173
13140.58 155
13141.66 187
13142.74 153
13143.82 164
13144.91 166
13145.99 161
13147.07 168
13148.16 194
13149.24 175
13150.32 192
13151.41 156
13152.49 166
13153.57 190
13154.65 156
13155.74 144
13156.82 178
13157.90 154
13158.99 177
13160.07 185
13161.15 160
13162.24 160
13163.32 177
13164.40 191
13165.49 196
13166.57 194
13167.66 190
13168.74 198
13169.82 177
13170.91 201
13171.99 198
13173.08 178
13174.16 176
13175.24 177
13176.33 185
13177.41 196
13178.50 187
13179.58 178
13180.66 184
13181.75 221
13182.83 189
13183.92 180
13185.00 188
13186.09 155
13187.17 169
13188.25 159
13189.34 167
13190.42 176
13191.51 191
13192.59 172
13193.68 156
13194.76 196
13195.85 200
13196.93 204
13198.02 167
13199.10 183
13200.19 206
13201.27 192
13202.36 194
13203.44 195
13204.53 167
13205.61 147
13206.70 166
13207.78 176
13208.87 167
13209.96 217
13211.04 179
13212.13 157
13213.21 195
13214.30 194
13215.38 197
13216.47 183
13217.55 172
13218.64 194
13219.73 186
13220.81 170
13221.90 201
13222.98 158
13224.07 182
13225.16 175
13226.24 211
13227.33 172
13228.41 174
13229.50 198
13230.59 186
13231.67 220
13232.76 169
13233.85 201
13234.93 192
13236.02 158
13237.11 226
13238.19 194
13239.28 162
13240.37 181
13241.45 190
13242.54 206
13243.63 196
13244.71 231
13245.80 218
13246.89 174
13247.97 174
13249.06 211
13250.15 199
13251.24 198
13252.32 196
13253.41 199
13254.50 216
13255.58 177
13256.67 198
13257.76 210
13258.85 221
13259.93 184
13261.02 192
13262.11 188
13263.20 203
13264.28 206
13265.37 232
13266.46 191
13267.55 177
13268.64 207
13269.72 186
13270.81 228
13271.90 215
13272.99 202
13274.08 230
13275.16 206
13276.25 238
13277.34 247
13278.43 222
13279.52 200
13280.61 229
13281.69 220
13282.78 217
13283.87 240
13284.96 211
13286.05 230
13287.14 255
13288.23 258
13289.31 220
13290.40 257
13291.49 234
13292.58 305
13293.67 270
13294.76 245
13295.85 258
13296.94 238
13298.03 243
13299.11 242
13300.20 225
13301.29 251
13302.38 268
13303.47 255
13304.56 235
13305.65 253
13306.74 252
13307.83 271
13308.92 271
13310.01 290
13311.10 279
13312.19 264
13313.28 231
13314.37 235
13315.46 251
13316.55 264
13317.64 290
13318.73 269
13319.82 287
13320.91 303
13322.00 281
13323.09 287
13324.18 298
13325.27 291
13326.36 291
13327.45 332
13328.54 317
13329.63 302
13330.72 297
13331.81 281
13332.90 300
13333.99 305
13335.08 265
13336.17 272
13337.26 303
13338.35 327
13339.44 290
13340.53 273
13341.62 324
13342.72 309
13343.81 295
13344.90 305
13345.99 339
13347.08 330
13348.17 304
13349.26 338
13350.35 323
13351.44 324
13352.54 319
13353.63 290
13354.72 266
13355.81 293
13356.90 339
13357.99 300
13359.08 312
13360.18 397
13361.27 361
13362.36 347
13363.45 377
13364.54 365
13365.63 358
13366.73 406
13367.82 417
13368.91 364
13370.00 387
13371.09 371
13372.19 379
13373.28 378
13374.37 365
13375.46 317
13376.56 383
13377.65 331
13378.74 298
13379.83 287
13380.93 261
13382.02 283
13383.11 278
13384.20 237
13385.30 260
13386.39 267
13387.48 245
13388.57 234
13389.67 275
13390.76 291
13391.85 244
13392.95 245
13394.04 249
13395.13 258
13396.22 290
13397.32 265
13398.41 274
13399.50 225
13400.60 255
13401.69 261
13402.78 227
13403.88 264
13404.97 293
13406.06 233
13407.16 234
13408.25 230
13409.35 253
13410.44 283
13411.53 242
13412.63 258
13413.72 230
13414.81 230
13415.91 291
13417.00 282
13418.10 218
13419.19 249
13420.28 239
13421.38 294
13422.47 262
13423.57 253
13424.66 267
13425.76 299
13426.85 306
13427.94 241
13429.04 231
13430.13 269
13431.23 283
13432.32 289
13433.42 247
13434.51 258
13435.61 271
13436.70 287
13437.80 282
13438.89 274
13439.99 285
13441.08 258
13442.18 281
13443.27 259
13444.37 231
13445.46 279
13446.56 252
13447.65 315
13448.75 305
13449.84 257
13450.94 268
13452.03 298
13453.13 344
13454.22 326
13455.32 284
13456.41 300
13457.51 330
13458.61 293
13459.70 301
13460.80 273
13461.89 305
13462.99 304
13464.08 323
13465.18 321
13466.28 288
13467.37 285
13468.47 279
13469.56 283
13470.66 348
13471.76 304
13472.85 296
13473.95 306
13475.05 307
13476.14 303
13477.24 295
13478.33 327
13479.43 318
13480.53 341
13481.62 285
13482.72 316
13483.82 310
13484.91 334
13486.01 333
13487.11 339
13488.20 319
13489.30 317
13490.40 322
13491.50 320
13492.59 317
13493.69 318
13494.79 367
13495.88 360
13496.98 341
13498.08 369
13499.18 379
13500.27 350
13501.37 390
13502.47 375
13503.57 352
13504.66 362
13505.76 364
13506.86 363
13507.96 364
13509.05 374
13510.15 363
13511.25 355
13512.35 321
13513.44 325
13514.54 382
13515.64 341
13516.74 312
13517.84 352
13518.93 301
13520.03 283
13521.13 306
13522.23 301
13523.33 294
13524.43 276
13525.52 282
13526.62 297
13527.72 292
13528.82 278
13529.92 279
13531.02 269
13532.12 303
13533.21 295
13534.31 266
13535.41 259
13536.51 272
13537.61 327
13538.71 282
13539.81 277
13540.91 261
13542.01 252
13543.10 241
13544.20 276
13545.30 254
13546.40 242
13547.50 277
13548.60 232
13549.70 244
13550.80 233
13551.90 242
13553.00 231
13554.10 265
13555.20 272
13556.30 257
13557.40 218
13558.50 256
13559.60 233
13560.70 221
13561.80 236
13562.90 234
13564.00 248
13565.10 229
13566.20 253
13567.30 210
13568.40 227
13569.50 231
13570.60 268
13571.70 266
13572.80 257
13573.90 257
13575.00 266
13576.10 259
13577.20 235
13578.30 247
13579.40 244
13580.50 218
13581.60 234
13582.70 246
13583.80 234
13584.90 286
13586.00 267
13587.10 277
13588.21 255
13589.31 228
13590.41 223
13591.51 278
13592.61 240
13593.71 209
13594.81 211
13595.91 261
13597.01 237
13598.12 219
13599.22 267
13600.32 252
13601.42 249
13602.52 243
13603.62 295
13604.72 286
13605.83 237
13606.93 249
13608.03 262
13609.13 246
13610.23 253
13611.34 269
13612.44 296
13613.54 274
13614.64 252
13615.74 249
13616.85 270
13617.95 259
13619.05 272
13620.15 263
13621.25 285
13622.36 284
13623.46 269
13624.56 295
13625.66 264
13626.77 286
13627.87 267
13628.97 242
13630.07 256
13631.18 281
13632.28 253
13633.38 224
13634.48 220
13635.59 247
13636.69 280
13637.79 305
13638.90 248
13640.00 256
13641.10 236
13642.21 268
13643.31 289
13644.41 259
13645.52 251
13646.62 256
13647.72 265
13648.83 271
13649.93 255
13651.03 257
13652.14 290
13653.24 245
13654.34 267
13655.45 238
13656.55 306
13657.65 296
13658.76 232
13659.86 249
13660.97 269
13662.07 254
13663.17 248
13664.28 241
13665.38 253
13666.49 279
13667.59 290
13668.69 271
13669.80 285
13670.90 243
13672.01 233
13673.11 255
13674.22 242
13675.32 244
13676.42 244
13677.53 260
13678.63 267
13679.74 303
13680.84 267
13681.95 259
13683.05 257
13684.16 283
13685.26 287
13686.37 267
13687.47 238
13688.58 258
13689.68 248
13690.79 252
13691.89 262
13693.00 282
13694.10 247
13695.21 273
13696.31 247
13697.42 249
13698.52 262
13699.63 272
13700.73 290
13701.84 311
13702.95 322
13704.05 290
13705.16 260
13706.26 260
13707.37 315
13708.47 292
13709.58 284
13710.69 297
13711.79 283
13712.90 308
13714.00 314
13715.11 299
13716.22 266
13717.32 295
13718.43 312
13719.53 285
13720.64 291
13721.75 294
13722.85 341
13723.96 297
13725.07 329
13726.17 364
13727.28 339
13728.39 323
13729.49 371
13730.60 354
13731.71 371
13732.81 342
13733.92 342
13735.03 365
13736.13 374
13737.24 388
13738.35 360
13739.46 342
13740.56 351
13741.67 361
13742.78 372
13743.88 364
13744.99 366
13746.10 378
13747.21 386
13748.31 380
13749.42 430
13750.53 404
13751.64 399
13752.74 383
13753.85 406
13754.96 436
13756.07 460
13757.17 453
13758.28 419
13759.39 430
13760.50 463
13761.61 450
13762.71 446
13763.82 496
13764.93 607
13766.04 562
13767.15 610
13768.25 645
13769.36 662
13770.47 641
13771.58 634
13772.69 681
13773.80 729
13774.90 788
13776.01 745
13777.12 630
13778.23 661
13779.34 706
13780.45 619
13781.56 585
13782.67 549
13783.77 506
13784.88 480
13785.99 443
13787.10 405
13788.21 374
13789.32 419
13790.43 405
13791.54 382
13792.65 384
13793.76 383
13794.86 336
13795.97 368
13797.08 322
13798.19 324
13799.30 322
13800.41 334
13801.52 348
13802.63 346
13803.74 293
13804.85 335
13805.96 342
13807.07 335
13808.18 308
13809.29 294
13810.40 340
13811.51 339
13812.62 297
13813.73 298
13814.84 307
13815.95 291
13817.06 328
13818.17 336
13819.28 296
13820.39 295
13821.50 273
13822.61 277
13823.72 271
13824.83 276
13825.94 282
13827.05 311
13828.16 277
13829.27 287
13830.39 264
13831.50 275
13832.61 290
13833.72 314
13834.83 288
13835.94 296
13837.05 276
13838.16 246
13839.27 308
13840.38 275
13841.50 243
13842.61 274
13843.72 270
13844.83 293
13845.94 246
13847.05 280
13848.16 299
13849.27 317
13850.39 303
13851.50 301
13852.61 263
13853.72 301
13854.83 318
13855.94 261
13857.06 249
13858.17 269
13859.28 282
13860.39 252
13861.50 300
13862.62 321
13863.73 339
13864.84 297
13865.95 313
13867.06 284
13868.18 271
13869.29 304
13870.40 290
13871.51 319
13872.63 287
13873.74 309
13874.85 314
13875.96 281
13877.08 285
13878.19 316
13879.30 331
13880.41 277
13881.53 271
13882.64 278
13883.75 315
13884.87 288
13885.98 298
13887.09 306
13888.20 310
13889.32 304
13890.43 343
13891.54 367
13892.66 321
13893.77 329
13894.88 351
13896.00 329
13897.11 357
13898.22 355
13899.34 310
13900.45 280
13901.56 293
13902.68 333
13903.79 341
13904.91 303
13906.02 268
13907.13 299
13908.25 319
13909.36 319
13910.48 271
13911.59 249
13912.70 234
13913.82 279
13914.93 289
13916.05 291
13917.16 283
13918.27 266
13919.39 272
13920.50 272
13921.62 274
13922.73 283
13923.85 270
13924.96 264
13926.08 281
13927.19 288
13928.30 260
13929.42 282
13930.53 301
13931.65 273
13932.76 249
13933.88 323
13934.99 304
13936.11 283
13937.22 262
13938.34 238
13939.45 256
13940.57 228
13941.68 236
13942.80 276
13943.91 228
13945.03 251
13946.15 220
13947.26 211
13948.38 234
13949.49 256
13950.61 253
13951.72 311
13952.84 233
13953.95 192
13955.07 259
13956.19 249
13957.30 219
13958.42 229
13959.53 207
13960.65 218
13961.77 224
13962.88 199
13964.00 229
13965.11 222
13966.23 274
13967.35 222
13968.46 238
13969.58 253
13970.69 226
13971.81 226
13972.93 217
13974.04 218
13975.16 233
13976.28 227
13977.39 253
13978.51 214
13979.63 248
13980.74 260
13981.86 201
13982.98 237
13984.09 231
13985.21 205
13986.33 222
13987.45 204
13988.56 210
13989.68 208
13990.80 202
13991.91 229
13993.03 218
13994.15 224
13995.27 250
13996.38 219
13997.50 264
13998.62 231
13999.74 220
14000.85 206
14001.97 225
14003.09 256
14004.21 230
14005.32 234
14006.44 253
14007.56 303
14008.68 280
14009.80 225
14010.91 251
14012.03 224
14013.15 220
14014.27 233
14015.39 217
14016.50 239
14017.62 210
14018.74 270
14019.86 242
14020.98 218
14022.10 253
14023.21 261
14024.33 250
14025.45 263
14026.57 239
14027.69 264
14028.81 271
14029.93 272
14031.04 250
14032.16 225
14033.28 238
14034.40 247
14035.52 258
14036.64 261
14037.76 257
14038.88 293
14040.00 289
14041.12 275
14042.23 242
14043.35 266
14044.47 248
14045.59 293
14046.71 298
14047.83 286
14048.95 282
14050.07 265
14051.19 244
14052.31 289
14053.43 242
14054.55 288
14055.67 291
14056.79 297
14057.91 317
14059.03 292
14060.15 287
14061.27 329
14062.39 301
14063.51 322
14064.63 330
14065.75 314
14066.87 300
14067.99 347
14069.11 342
14070.23 328
14071.35 362
14072.47 366
14073.59 351
14074.71 325
14075.83 364
14076.95 335
14078.07 362
14079.19 386
14080.31 353
14081.44 370
14082.56 334
14083.68 357
14084.80 343
14085.92 345
14087.04 376
14088.16 411
14089.28 383
14090.40 396
14091.52 346
14092.65 354
14093.77 379
14094.89 390
14096.01 394
14097.13 409
14098.25 414
14099.37 408
14100.50 381
14101.62 404
14102.74 405
14103.86 367
14104.98 376
14106.10 379
14107.23 327
14108.35 350
14109.47 352
14110.59 299
14111.71 330
14112.84 338
14113.96 341
14115.08 303
14116.20 359
14117.32 312
14118.45 263
14119.57 246
14120.69 304
14121.81 296
14122.94 253
14124.06 305
14125.18 267
14126.30 278
14127.43 272
14128.55 291
14129.67 270
14130.79 276
14131.92 259
14133.04 258
14134.16 228
14135.29 264
14136.41 247
14137.53 257
14138.66 265
14139.78 236
14140.90 245
14142.02 259
14143.15 240
14144.27 239
14145.39 232
14146.52 216
14147.64 211
14148.76 226
14149.89 229
14151.01 208
14152.14 241
14153.26 257
14154.38 269
14155.51 187
14156.63 248
14157.75 239
14158.88 253
14160.00 216
14161.13 214
14162.25 249
14163.37 248
14164.50 236
14165.62 244
14166.75 219
14167.87 225
14168.99 243
14170.12 211
14171.24 241
14172.37 230
14173.49 245
14174.62 213
14175.74 206
14176.87 239
14177.99 250
14179.12 237
14180.24 215
14181.36 227
14182.49 226
14183.61 215
14184.74 233
14185.86 204
14186.99 204
14188.11 213
14189.24 218
14190.36 208
14191.49 212
14192.62 205
14193.74 228
14194.87 247
14195.99 208
14197.12 212
14198.24 239
14199.37 216
14200.49 232
14201.62 206
14202.74 207
14203.87 225
14205.00 193
14206.12 187
14207.25 229
14208.37 201
14209.50 207
14210.62 222
14211.75 207
14212.88 194
14214.00 199
14215.13 195
14216.26 186
14217.38 181
14218.51 191
14219.63 197
14220.76 167
14221.89 236
14223.01 216
14224.14 215
14225.27 221
14226.39 209
14227.52 202
14228.65 191
14229.77 171
14230.90 177
14232.03 204
14233.15 184
14234.28 173
14235.41 182
14236.53 210
14237.66 203
14238.79 217
14239.91 176
14241.04 195
14242.17 186
14243.30 186
14244.42 197
14245.55 215
14246.68 192
14247.81 177
14248.93 202
14250.06 206
14251.19 162
14252.32 156
14253.44 167
14254.57 177
14255.70 151
14256.83 175
14257.95 176
14259.08 203
14260.21 189
14261.34 188
14262.47 185
14263.59 190
14264.72 186
14265.85 168
14266.98 193
14268.11 169
14269.23 180
14270.36 172
14271.49 157
14272.62 169
14273.75 148
14274.88 182
14276.01 153
14277.13 166
14278.26 197
14279.39 171
14280.52 142
14281.65 165
14282.78 176
14283.91 152
14285.04 164
14286.16 143
14287.29 157
14288.42 154
14289.55 154
14290.68 148
14291.81 186
14292.94 192
14294.07 178
14295.20 174
14296.33 148
14297.46 138
14298.59 137
14299.71 152
14300.84 167
14301.97 154
14303.10 131
14304.23 156
14305.36 152
14306.49 137
14307.62 140
14308.75 152
14309.88 147
14311.01 135
14312.14 164
14313.27 167
14314.40 170
14315.53 170
14316.66 133
14317.79 156
14318.92 154
14320.05 135
14321.18 145
14322.31 163
14323.44 132
14324.57 123
14325.70 133
14326.84 134
14327.97 134
14329.10 139
14330.23 144
14331.36 140
14332.49 175
14333.62 141
14334.75 159
14335.88 161
14337.01 147
14338.14 161
14339.27 154
14340.41 162
14341.54 137
14342.67 159
14343.80 138
14344.93 147
14346.06 133
14347.19 159
14348.32 153
14349.46 151
14350.59 127
14351.72 132
14352.85 141
14353.98 134
14355.11 114
14356.25 128
14357.38 146
14358.51 154
14359.64 158
14360.77 135
14361.90 134
14363.04 149
14364.17 141
14365.30 101
14366.43 128
14367.56 158
14368.70 124
14369.83 136
14370.96 187
14372.09 162
14373.23 127
14374.36 161
14375.49 193
14376.62 139
14377.76 149
14378.89 147
14380.02 164
14381.15 146
14382.29 141
14383.42 170
14384.55 148
14385.69 128
14386.82 136
14387.95 116
14389.08 130
14390.22 137
14391.35 151
14392.48 131
14393.62 136
14394.75 134
14395.88 177
14397.02 132
14398.15 127
14399.28 130
14400.42 121
14401.55 169
14402.68 148
14403.82 111
14404.95 132
14406.08 149
14407.22 163
14408.35 148
14409.49 167
14410.62 178
14411.75 175
14412.89 154
14414.02 135
14415.16 165
14416.29 142
14417.42 120
14418.56 153
14419.69 154
14420.83 151
14421.96 157
14423.10 150
14424.23 146
14425.36 151
14426.50 166
14427.63 147
14428.77 161
14429.90 142
14431.04 131
14432.17 168
14433.31 176
14434.44 164
14435.58 133
14436.71 163
14437.85 165
14438.98 168
14440.12 159
14441.25 156
14442.39 172
14443.52 132
14444.66 138
14445.79 165
14446.93 163
14448.06 167
14449.20 185
14450.33 147
14451.47 174
14452.60 140
14453.74 167
14454.87 146
14456.01 150
14457.15 224
14458.28 181
14459.42 165
14460.55 130
14461.69 156
14462.83 144
14463.96 175
14465.10 176
14466.23 176
14467.37 168
14468.51 163
14469.64 207
14470.78 179
14471.91 167
14473.05 183
14474.19 173
14475.32 175
14476.46 169
14477.60 181
14478.73 195
14479.87 181
14481.01 160
14482.14 177
14483.28 209
14484.42 195
14485.55 164
14486.69 117
14487.83 145
14488.96 156
14490.10 164
14491.24 141
14492.37 144
14493.51 167
14494.65 144
14495.79 185
14496.92 147
14498.06 148
14499.20 178
14500.34 218
14501.47 148
14502.61 179
14503.75 168
14504.89 172
14506.02 180
14507.16 169
14508.30 188
14509.44 176
14510.57 182
14511.71 179
14512.85 181
14513.99 162
14515.13 162
14516.26 135
14517.40 153
14518.54 144
14519.68 154
14520.82 169
14521.95 164
14523.09 158
14524.23 132
14525.37 126
14526.51 138
14527.65 125
14528.78 156
14529.92 123
14531.06 142
14532.20 184
14533.34 140
14534.48 148
14535.62 138
14536.76 133
14537.89 161
14539.03 163
14540.17 151
14541.31 168
14542.45 153
14543.59 150
14544.73 157
14545.87 167
14547.01 150
14548.15 151
14549.29 163
14550.42 149
14551.56 162
14552.70 159
14553.84 152
14554.98 150
14556.12 170
14557.26 152
14558.40 132
14559.54 164
14560.68 189
14561.82 177
14562.96 176
14564.10 160
14565.24 172
14566.38 210
14567.52 164
14568.66 165
14569.80 165
14570.94 172
14572.08 164
14573.22 173
14574.36 165
14575.50 145
14576.64 160
14577.78 189
14578.92 175
14580.06 163
14581.20 190
14582.35 180
14583.49 195
14584.63 193
14585.77 209
14586.91 216
14588.05 181
14589.19 167
14590.33 173
14591.47 207
14592.61 198
14593.75 187
14594.89 206
14596.04 209
14597.18 196
14598.32 190
14599.46 209
14600.60 205
14601.74 184
14602.88 186
14604.03 218
14605.17 213
14606.31 176
14607.45 189
14608.59 208
14609.73 239
14610.87 198
14612.02 168
14613.16 204
14614.30 244
14615.44 188
14616.58 207
14617.73 221
14618.87 198
14620.01 212
14621.15 220
14622.29 228
14623.44 230
14624.58 265
14625.72 235
14626.86 273
14628.01 288
14629.15 281
14630.29 286
14631.43 280
14632.58 309
14633.72 302
14634.86 268
14636.00 287
14637.15 264
14638.29 271
14639.43 288
14640.58 265
14641.72 245
14642.86 217
14644.00 243
14645.15 208
14646.29 231
14647.43 214
14648.58 229
14649.72 171
14650.86 212
14652.01 198
14653.15 203
14654.29 188
14655.44 206
14656.58 187
14657.72 171
14658.87 176
14660.01 204
14661.16 195
14662.30 166
14663.44 181
14664.59 185
14665.73 175
14666.87 190
14668.02 216
14669.16 159
14670.31 128
14671.45 135
14672.59 142
14673.74 146
14674.88 136
14676.03 166
14677.17 130
14678.32 180
14679.46 151
14680.60 165
14681.75 137
14682.89 137
14684.04 157
14685.18 138
14686.33 112
14687.47 125
14688.62 161
14689.76 156
14690.91 122
14692.05 106
14693.20 137
14694.34 130
14695.49 128
14696.63 114
14697.78 125
14698.92 152
14700.07 140
14701.21 147
14702.36 109
14703.50 123
14704.65 149
14705.79 126
14706.94 125
14708.09 147
14709.23 130
14710.38 124
14711.52 130
14712.67 110
14713.81 135
14714.96 136
14716.11 149
14717.25 131
14718.40 131
14719.54 118
14720.69 129
14721.84 126
14722.98 117
14724.13 127
14725.27 103
14726.42 130
14727.57 140
14728.71 129
14729.86 141
14731.01 142
14732.15 138
14733.30 126
14734.45 131
14735.59 165
14736.74 157
14737.88 136
14739.03 108
14740.18 128
14741.33 152
14742.47 155
14743.62 138
14744.77 121
14745.91 128
14747.06 144
14748.21 139
14749.35 146
14750.50 151
14751.65 126
14752.80 145
14753.94 146
14755.09 156
14756.24 125
14757.39 121
14758.53 129
14759.68 128
14760.83 125
14761.98 149
14763.12 127
14764.27 102
14765.42 126
14766.57 145
14767.71 133
14768.86 129
14770.01 129
14771.16 136
14772.31 136
14773.45 140
14774.60 138
14775.75 130
14776.90 96
14778.05 121
14779.20 113
14780.34 97
14781.49 125
14782.64 130
14783.79 125
14784.94 159
14786.09 115
14787.24 125
14788.38 121
14789.53 115
14790.68 115
14791.83 97
14792.98 110
14794.13 108
14795.28 118
14796.43 142
14797.57 130
14798.72 114
14799.87 159
14801.02 135
14802.17 111
14803.32 114
14804.47 144
14805.62 112
14806.77 120
14807.92 105
14809.07 120
14810.22 91
14811.37 104
14812.52 151
14813.67 108
14814.82 107
14815.97 134
14817.12 117
14818.26 126
14819.41 75
14820.56 105
14821.71 126
14822.86 114
14824.01 96
14825.16 90
14826.31 102
14827.47 123
14828.62 142
14829.77 114
14830.92 117
14832.07 111
14833.22 102
14834.37 114
14835.52 98
14836.67 106
14837.82 104
14838.97 133
14840.12 143
14841.27 125
14842.42 103
14843.57 115
14844.72 143
14845.87 137
14847.03 97
14848.18 94
14849.33 117
14850.48 105
14851.63 105
14852.78 86
14853.93 107
14855.08 136
14856.23 135
14857.39 78
14858.54 95
14859.69 103
14860.84 107
14861.99 108
14863.14 125
14864.29 108
14865.45 114
14866.60 120
14867.75 106
14868.90 106
14870.05 98
14871.21 97
14872.36 103
14873.51 97
14874.66 110
14875.81 94
14876.97 88
14878.12 100
14879.27 85
14880.42 99
14881.57 149
14882.73 108
14883.88 106
14885.03 98
14886.18 94
14887.34 106
14888.49 105
14889.64 92
14890.79 112
14891.95 109
14893.10 83
14894.25 100
14895.41 96
14896.56 93
14897.71 87
14898.86 90
14900.02 113
14901.17 110
14902.32 103
14903.48 111
14904.63 122
14905.78 111
14906.94 104
14908.09 111
14909.24 92
14910.40 99
14911.55 100
14912.70 105
14913.86 103
14915.01 96
14916.16 96
14917.32 100
14918.47 104
14919.63 103
14920.78 142
14921.93 106
14923.09 81
14924.24 89
14925.39 86
14926.55 96
14927.70 99
14928.86 94
14930.01 101
14931.17 91
14932.32 104
14933.47 110
14934.63 102
14935.78 99
14936.94 90
14938.09 106
14939.25 67
14940.40 90
14941.56 90
14942.71 121
14943.86 113
14945.02 88
14946.17 90
14947.33 96
14948.48 100
14949.64 81
14950.79 90
14951.95 75
14953.10 100
14954.26 101
14955.41 116
14956.57 100
14957.72 112
14958.88 132
14960.04 118
14961.19 102
14962.35 113
14963.50 106
14964.66 117
14965.81 98
14966.97 120
14968.12 94
14969.28 108
14970.44 108
14971.59 93
14972.75 109
14973.90 109
14975.06 122
14976.21 108
14977.37 105
14978.53 91
14979.68 115
14980.84 96
14981.99 101
14983.15 101
14984.31 88
14985.46 99
14986.62 113
14987.78 91
14988.93 76
14990.09 92
14991.25 93
14992.40 108
14993.56 81
14994.72 88
14995.87 92
14997.03 93
14998.19 107
14999.34 104
15000.50 107
15001.66 103
15002.81 91
15003.97 98
15005.13 106
15006.29 113
15007.44 103
15008.60 86
15009.76 93
15010.91 87
15012.07 92
15013.23 98
15014.39 82
15015.54 93
15016.70 105
15017.86 101
15019.02 105
15020.17 94
15021.33 92
15022.49 101
15023.65 94
15024.81 87
15025.96 92
15027.12 92
15028.28 102
15029.44 104
15030.59 102
15031.75 119
15032.91 104
15034.07 103
15035.23 104
15036.39 124
15037.54 109
15038.70 123
15039.86 92
15041.02 113
15042.18 106
15043.34 91
15044.50 106
15045.65 110
15046.81 97
15047.97 90
15049.13 89
15050.29 113
15051.45 117
15052.61 97
15053.77 127
15054.92 84
15056.08 73
15057.24 89
15058.40 81
15059.56 95
15060.72 96
15061.88 118
15063.04 94
15064.20 83
15065.36 112
15066.52 102
15067.68 74
15068.84 65
15070.00 106
15071.16 95
15072.32 83
15073.47 88
15074.63 112
15075.79 104
15076.95 117
15078.11 100
15079.27 119
15080.43 97
15081.59 101
15082.75 99
15083.91 102
15085.07 93
15086.23 93
15087.39 104
15088.56 110
15089.72 91
15090.88 97
15092.04 83
15093.20 90
15094.36 106
15095.52 97
15096.68 91
15097.84 88
15099.00 119
15100.16 93
15101.32 115
15102.48 76
15103.64 94
15104.80 98
15105.97 93
15107.13 115
15108.29 103
15109.45 98
15110.61 112
15111.77 117
15112.93 89
15114.09 96
15115.25 98
15116.42 72
15117.58 92
15118.74 90
15119.90 79
15121.06 89
15122.22 111
15123.39 89
15124.55 103
15125.71 84
15126.87 96
15128.03 123
15129.19 115
15130.36 126
15131.52 103
15132.68 91
15133.84 114
15135.00 99
15136.17 82
15137.33 105
15138.49 107
15139.65 88
15140.82 93
15141.98 96
15143.14 98
15144.30 103
15145.46 89
15146.63 95
15147.79 116
15148.95 95
15150.12 111
15151.28 150
15152.44 133
15153.60 115
15154.77 91
15155.93 115
15157.09 102
15158.26 109
15159.42 106
15160.58 96
15161.74 103
15162.91 114
15164.07 95
15165.23 106
15166.40 102
15167.56 105
15168.72 127
15169.89 121
15171.05 113
15172.21 100
15173.38 125
15174.54 133
15175.71 85
15176.87 99
15178.03 116
15179.20 96
15180.36 116
15181.52 119
15182.69 136
15183.85 117
15185.02 97
15186.18 97
15187.34 120
15188.51 108
15189.67 129
15190.84 126
15192.00 103
15193.17 109
15194.33 118
15195.49 132
15196.66 101
15197.82 121
15198.99 114
15200.15 150
15201.32 114
15202.48 123
15203.65 91
15204.81 131
15205.98 113
15207.14 96
15208.31 120
15209.47 124
15210.64 86
15211.80 106
15212.97 112
15214.13 117
15215.30 123
15216.46 149
15217.63 146
15218.79 114
15219.96 102
15221.12 149
15222.29 137
15223.45 134
15224.62 121
15225.78 133
15226.95 141
15228.12 147
15229.28 112
15230.45 134
15231.61 142
15232.78 128
15233.95 131
15235.11 127
15236.28 128
15237.44 133
15238.61 125
15239.78 132
15240.94 113
15242.11 127
15243.27 120
15244.44 128
15245.61 154
15246.77 151
15247.94 130
15249.11 140
15250.27 112
15251.44 99
15252.61 117
15253.77 122
15254.94 112
15256.11 105
15257.27 119
15258.44 143
15259.61 115
15260.77 101
15261.94 105
15263.11 86
15264.27 107
15265.44 117
15266.61 117
15267.78 92
15268.94 93
15270.11 106
15271.28 102
15272.44 132
15273.61 94
15274.78 130
15275.95 111
15277.11 67
15278.28 106
15279.45 136
15280.62 100
15281.79 111
15282.95 98
15284.12 95
15285.29 116
15286.46 120
15287.62 110
15288.79 116
15289.96 91
15291.13 98
15292.30 121
15293.47 101
15294.63 95
15295.80 117
15296.97 135
15298.14 106
15299.31 120
15300.48 126
15301.64 111
15302.81 109
15303.98 130
15305.15 91
15306.32 95
15307.49 116
15308.66 126
15309.82 94
15310.99 112
15312.16 111
15313.33 110
15314.50 86
15315.67 107
15316.84 141
15318.01 99
15319.18 107
15320.35 98
15321.51 106
15322.68 112
15323.85 131
15325.02 119
15326.19 97
15327.36 102
15328.53 116
15329.70 112
15330.87 116
15332.04 112
15333.21 96
15334.38 116
15335.55 119
15336.72 146
15337.89 118
15339.06 100
15340.23 106
15341.40 110
15342.57 97
15343.74 102
15344.91 125
15346.08 101
15347.25 98
15348.42 122
15349.59 136
15350.76 149
15351.93 123
15353.10 118
15354.27 137
15355.44 103
15356.61 124
15357.78 92
15358.95 120
15360.13 134
15361.30 139
15362.47 129
15363.64 102
15364.81 150
15365.98 126
15367.15 135
15368.32 126
15369.49 112
15370.66 120
15371.84 126
15373.01 126
15374.18 142
15375.35 127
15376.52 111
15377.69 136
15378.86 123
15380.03 128
15381.21 123
15382.38 133
15383.55 125
15384.72 104
15385.89 117
15387.06 106
15388.24 113
15389.41 124
15390.58 131
15391.75 113
15392.92 127
15394.10 117
15395.27 104
15396.44 102
15397.61 103
15398.78 126
15399.96 86
15401.13 116
15402.30 114
15403.47 122
15404.65 135
15405.82 140
15406.99 122
15408.16 76
15409.34 89
15410.51 84
15411.68 105
15412.85 110
15414.03 102
15415.20 93
15416.37 99
15417.55 104
15418.72 118
15419.89 84
15421.06 107
15422.24 121
15423.41 96
15424.58 80
15425.76 94
15426.93 127
15428.10 96
15429.28 121
15430.45 117
15431.62 116
15432.80 108
15433.97 108
15435.15 109
15436.32 112
15437.49 123
15438.67 86
15439.84 114
15441.01 102
15442.19 104
15443.36 99
15444.54 113
15445.71 111
15446.88 99
15448.06 117
15449.23 101
15450.41 103
15451.58 102
15452.75 84
15453.93 115
15455.10 135
15456.28 103
15457.45 99
15458.63 76
15459.80 97
15460.98 86
15462.15 102
15463.32 91
15464.50 88
15465.67 106
15466.85 104
15468.02 90
15469.20 101
15470.37 138
15471.55 97
15472.72 96
15473.90 93
15475.07 107
15476.25 119
15477.42 104
15478.60 66
15479.77 73
15480.95 104
15482.13 101
15483.30 79
15484.48 70
15485.65 103
15486.83 112
15488.00 131
15489.18 118
15490.35 110
15491.53 102
15492.71 109
15493.88 125
15495.06 135
15496.23 108
15497.41 107
15498.59 121
15499.76 120
15500.94 112
15502.11 83
15503.29 121
15504.47 121
15505.64 100
15506.82 112
15508.00 104
15509.17 109
15510.35 119
15511.52 96
15512.70 108
15513.88 119
15515.05 133
15516.23 120
15517.41 111
15518.58 123
15519.76 109
15520.94 103
15522.12 116
15523.29 156
15524.47 132
15525.65 111
15526.82 113
15528.00 150
15529.18 93
15530.35 91
15531.53 115
15532.71 101
15533.89 107
15535.06 91
15536.24 123
15537.42 104
15538.60 111
15539.77 127
15540.95 125
15542.13 112
15543.31 89
15544.48 126
15545.66 130
15546.84 96
15548.02 118
15549.20 106
15550.37 118
15551.55 124
15552.73 121
15553.91 96
15555.09 126
15556.26 135
15557.44 112
15558.62 138
15559.80 135
15560.98 112
15562.16 103
15563.34 110
15564.51 108
15565.69 76
15566.87 124
15568.05 112
15569.23 113
15570.41 114
15571.59 130
15572.76 113
15573.94 104
15575.12 135
15576.30 115
15577.48 128
15578.66 122
15579.84 136
15581.02 121
15582.20 100
15583.38 101
15584.56 123
15585.73 127
15586.91 163
15588.09 122
15589.27 103
15590.45 116
15591.63 124
15592.81 129
15593.99 135
15595.17 111
15596.35 93
15597.53 111
15598.71 124
15599.89 145
15601.07 139
15602.25 165
15603.43 126
15604.61 106
15605.79 140
15606.97 132
15608.15 125
15609.33 159
15610.51 159
15611.69 151
15612.87 153
15614.05 131
15615.23 121
15616.41 132
15617.59 136
15618.77 144
15619.95 160
15621.14 140
15622.32 151
15623.50 149
15624.68 169
15625.86 127
15627.04 151
15628.22 171
15629.40 185
15630.58 194
15631.76 170
15632.94 144
15634.13 128
15635.31 161
15636.49 171
15637.67 138
15638.85 172
15640.03 183
15641.21 191
15642.39 178
15643.58 196
15644.76 191
15645.94 165
15647.12 175
15648.30 185
15649.48 191
15650.67 162
15651.85 142
15653.03 161
15654.21 175
15655.39 136
15656.58 170
15657.76 145
15658.94 153
15660.12 171
15661.30 193
15662.49 168
15663.67 201
15664.85 176
15666.03 162
15667.22 195
15668.40 213
15669.58 156
15670.76 169
15671.95 163
15673.13 165
15674.31 155
15675.49 159
15676.68 155
15677.86 141
15679.04 119
15680.23 139
15681.41 164
15682.59 170
15683.77 141
15684.96 142
15686.14 161
15687.32 151
15688.51 146
15689.69 141
15690.87 138
15692.06 132
15693.24 141
15694.42 150
15695.61 151
15696.79 163
15697.97 171
15699.16 159
15700.34 160
15701.53 158
15702.71 158
15703.89 161
15705.08 166
15706.26 172
15707.44 157
15708.63 166
15709.81 168
15711.00 146
15712.18 173
15713.36 173
15714.55 168
15715.73 146
15716.92 156
15718.10 159
15719.29 149
15720.47 161
15721.66 164
15722.84 146
15724.02 148
15725.21 135
15726.39 129
15727.58 176
15728.76 141
15729.95 138
15731.13 170
15732.32 171
15733.50 198
15734.69 203
15735.87 159
15737.06 149
15738.24 161
15739.43 170
15740.61 191
15741.80 194
15742.98 190
15744.17 148
15745.35 138
15746.54 181
15747.72 195
15748.91 150
15750.10 158
15751.28 218
15752.47 212
15753.65 177
15754.84 177
15756.02 144
15757.21 199
15758.40 205
15759.58 185
15760.77 188
15761.95 175
15763.14 169
15764.33 147
15765.51 153
15766.70 191
15767.88 189
15769.07 177
15770.26 145
15771.44 144
15772.63 154
15773.82 176
15775.00 169
15776.19 170
15777.38 157
15778.56 137
15779.75 121
15780.94 147
15782.12 172
15783.31 151
15784.50 134
15785.68 154
15786.87 155
15788.06 153
15789.24 149
15790.43 169
15791.62 123
15792.81 140
15793.99 139
15795.18 158
15796.37 156
15797.55 158
15798.74 143
15799.93 124
15801.12 138
15802.30 184
15803.49 131
15804.68 130
15805.87 144
15807.05 153
15808.24 137
15809.43 137
15810.62 125
15811.81 124
15812.99 152
15814.18 138
15815.37 132
15816.56 112
15817.75 141
15818.93 140
15820.12 137
15821.31 109
15822.50 128
15823.69 107
15824.88 119
15826.06 138
15827.25 115
15828.44 131
15829.63 135
15830.82 133
15832.01 122
15833.20 125
15834.38 121
15835.57 126
15836.76 91
15837.95 122
15839.14 139
15840.33 143
15841.52 124
15842.71 129
15843.90 132
15845.08 132
15846.27 147
15847.46 124
15848.65 114
15849.84 115
15851.03 115
15852.22 153
15853.41 126
15854.60 148
15855.79 151
15856.98 137
15858.17 132
15859.36 132
15860.55 150
15861.74 141
15862.93 139
15864.12 147
15865.31 138
15866.50 135
15867.69 127
15868.88 130
15870.07 147
15871.26 133
15872.45 170
15873.64 172
15874.83 159
15876.02 135
15877.21 137
15878.40 142
15879.59 152
15880.78 125
15881.97 150
15883.16 135
15884.35 161
15885.54 188
15886.73 152
15887.92 117
15889.11 139
15890.30 127
15891.50 147
15892.69 155
15893.88 137
15895.07 133
15896.26 130
15897.45 139
15898.64 147
15899.83 130
15901.02 130
15902.22 198
15903.41 165
15904.60 178
15905.79 173
15906.98 158
15908.17 173
15909.36 160
15910.56 210
15911.75 187
15912.94 154
15914.13 170
15915.32 169
15916.51 142
15917.71 155
15918.90 157
15920.09 172
15921.28 202
15922.47 180
15923.67 182
15924.86 150
15926.05 168
15927.24 187
15928.43 175
15929.63 165
15930.82 162
15932.01 184
15933.20 152
15934.40 183
15935.59 204
15936.78 153
15937.97 175
15939.17 140
15940.36 151
15941.55 147
15942.75 170
15943.94 156
15945.13 170
15946.32 138
15947.52 139
15948.71 143
15949.90 140
15951.10 141
15952.29 141
15953.48 146
15954.68 146
15955.87 129
15957.06 104
15958.26 115
15959.45 115
15960.64 108
15961.84 121
15963.03 143
15964.22 105
15965.42 107
15966.61 104
15967.80 100
15969.00 101
15970.19 112
15971.39 105
15972.58 122
15973.77 116
15974.97 127
15976.16 89
15977.36 118
15978.55 129
15979.74 113
15980.94 112
15982.13 110
15983.33 106
15984.52 99
15985.72 89
15986.91 93
15988.10 103
15989.30 114
15990.49 95
15991.69 116
15992.88 113
15994.08 111
15995.27 106
15996.47 81
15997.66 101
15998.86 108
16000.05 105
16001.25 114
16002.44 104
16003.64 109
16004.83 89
16006.03 120
16007.22 93
16008.42 95
16009.61 97
16010.81 93
16012.00 121
16013.20 120
16014.40 108
16015.59 99
16016.79 114
16017.98 102
16019.18 93
16020.37 104
16021.57 93
16022.76 73
16023.96 79
16025.16 80
16026.35 117
16027.55 141
16028.74 121
16029.94 100
16031.14 78
16032.33 123
16033.53 122
16034.73 108
16035.92 97
16037.12 117
16038.31 131
16039.51 135
16040.71 124
16041.90 86
16043.10 103
16044.30 103
16045.49 110
16046.69 119
16047.89 86
16049.08 104
16050.28 100
16051.48 99
16052.67 101
16053.87 98
16055.07 144
16056.27 132
16057.46 106
16058.66 101
16059.86 106
16061.05 88
16062.25 118
16063.45 112
16064.65 102
16065.84 80
16067.04 100
16068.24 107
16069.44 101
16070.63 106
16071.83 94
16073.03 117
16074.23 98
16075.42 97
16076.62 102
16077.82 100
16079.02 108
16080.22 97
16081.41 73
16082.61 85
16083.81 84
16085.01 96
16086.21 101
16087.40 108
16088.60 96
16089.80 106
16091.00 98
16092.20 98
16093.40 102
16094.59 98
16095.79 104
16096.99 91
16098.19 62
16099.39 95
16100.59 109
16101.79 96
16102.99 100
16104.18 93
16105.38 100
16106.58 97
16107.78 113
16108.98 94
16110.18 93
16111.38 90
16112.58 102
16113.78 102
16114.98 116
16116.17 101
16117.37 111
16118.57 77
16119.77 86
16120.97 89
16122.17 96
16123.37 93
16124.57 94
16125.77 84
16126.97 105
16128.17 97
16129.37 94
16130.57 109
16131.77 96
16132.97 81
16134.17 97
16135.37 105
16136.57 100
16137.77 109
16138.97 94
16140.17 84
16141.37 99
16142.57 96
16143.77 105
16144.97 67
16146.17 88
16147.37 83
16148.57 88
16149.77 104
16150.97 75
16152.17 91
16153.37 82
16154.58 105
16155.78 73
16156.98 71
16158.18 90
16159.38 70
16160.58 118
16161.78 100
16162.98 108
16164.18 77
16165.38 111
16166.59 102
16167.79 80
16168.99 72
16170.19 84
16171.39 80
16172.59 90
16173.79 75
16174.99 100
16176.20 87
16177.40 97
16178.60 94
16179.80 65
16181.00 83
16182.20 75
16183.41 80
16184.61 76
16185.81 93
16187.01 100
16188.21 104
16189.42 69
16190.62 62
16191.82 83
16193.02 120
16194.22 97
16195.43 122
16196.63 94
16197.83 97
16199.03 93
16200.24 86
16201.44 79
16202.64 105
16203.84 112
16205.05 86
16206.25 89
16207.45 82
16208.65 89
16209.86 100
16211.06 103
16212.26 79
16213.47 86
16214.67 108
16215.87 103
16217.07 91
16218.28 107
16219.48 117
16220.68 90
16221.89 124
16223.09 99
16224.29 84
16225.50 88
16226.70 100
16227.90 104
16229.11 106
16230.31 84
16231.51 109
16232.72 93
16233.92 101
16235.13 91
16236.33 90
16237.53 125
16238.74 110
16239.94 122
16241.15 103
16242.35 94
16243.55 80
16244.76 83
16245.96 102
16247.17 106
16248.37 113
16249.57 95
16250.78 93
16251.98 112
16253.19 120
16254.39 103
16255.60 112
16256.80 87
16258.01 114
16259.21 140
16260.41 115
16261.62 85
16262.82 94
16264.03 121
16265.23 91
16266.44 91
16267.64 96
16268.85 91
16270.05 92
16271.26 114
16272.46 104
16273.67 79
16274.87 103
16276.08 106
16277.28 111
16278.49 110
16279.70 97
16280.90 112
16282.11 92
16283.31 91
16284.52 101
16285.72 94
16286.93 91
16288.13 111
16289.34 106
16290.55 126
16291.75 115
16292.96 96
16294.16 91
16295.37 103
16296.58 130
16297.78 93
16298.99 96
16300.19 127
16301.40 114
16302.61 92
16303.81 84
16305.02 88
16306.22 114
16307.43 112
16308.64 101
16309.84 111
16311.05 118
16312.26 114
16313.46 94
16314.67 122
16315.88 93
16317.08 117
16318.29 94
16319.50 101
16320.70 90
16321.91 98
16323.12 102
16324.33 97
16325.53 70
16326.74 95
16327.95 105
16329.15 101
16330.36 94
16331.57 97
16332.78 97
16333.98 82
16335.19 103
16336.40 94
16337.61 106
16338.81 85
16340.02 103
16341.23 93
16342.44 101
16343.64 81
16344.85 101
16346.06 89
16347.27 78
16348.48 101
16349.68 99
16350.89 90
16352.10 115
16353.31 86
16354.52 102
16355.72 87
16356.93 107
16358.14 95
16359.35 79
16360.56 82
16361.77 112
16362.97 111
16364.18 70
16365.39 76
16366.60 100
16367.81 87
16369.02 109
16370.23 91
16371.43 118
16372.64 109
16373.85 96
16375.06 87
16376.27 98
16377.48 87
16378.69 75
16379.90 85
16381.11 97
16382.32 110
16383.52 86
16384.73 85
16385.94 90
16387.15 91
16388.36 94
16389.57 70
16390.78 63
16391.99 81
16393.20 87
16394.41 95
16395.62 69
16396.83 102
16398.04 77
16399.25 117
16400.46 97
16401.67 67
16402.88 73
16404.09 72
16405.30 90
16406.51 80
16407.72 92
16408.93 100
16410.14 81
16411.35 92
16412.56 99
16413.77 96
16414.98 83
16416.19 85
16417.40 90
16418.61 79
16419.82 91
16421.03 85
16422.24 103
16423.45 73
16424.67 92
16425.88 95
16427.09 101
16428.30 72
16429.51 69
16430.72 66
16431.93 71
16433.14 86
16434.35 91
16435.56 91
16436.78 111
16437.99 86
16439.20 86
16440.41 89
16441.62 74
16442.83 91
16444.04 79
16445.25 92
16446.47 99
16447.68 72
16448.89 87
16450.10 93
16451.31 110
16452.52 97
16453.74 97
16454.95 102
16456.16 91
16457.37 76
16458.58 79
16459.80 83
16461.01 95
16462.22 109
16463.43 87
16464.65 89
16465.86 90
16467.07 74
16468.28 91
16469.49 107
16470.71 88
16471.92 75
16473.13 61
16474.34 91
16475.56 70
16476.77 65
16477.98 72
16479.20 79
16480.41 93
16481.62 95
16482.83 99
16484.05 57
16485.26 72
16486.47 102
16487.69 83
16488.90 84
16490.11 96
16491.33 105
16492.54 79
16493.75 60
16494.97 70
16496.18 69
16497.39 77
16498.61 79
16499.82 85
16501.03 65
16502.25 69
16503.46 84
16504.67 73
16505.89 78
16507.10 94
16508.32 89
16509.53 88
16510.74 59
16511.96 103
16513.17 63
16514.39 80
16515.60 101
16516.81 86
16518.03 92
16519.24 88
16520.46 88
16521.67 73
16522.88 74
16524.10 72
16525.31 58
16526.53 72
16527.74 72
16528.96 59
16530.17 72
16531.39 94
16532.60 84
16533.82 61
16535.03 79
16536.25 74
16537.46 63
16538.68 82
16539.89 72
16541.11 110
16542.32 73
16543.54 79
16544.75 65
16545.97 95
16547.18 69
16548.40 86
16549.61 86
16550.83 87
16552.04 79
16553.26 84
16554.47 92
16555.69 75
16556.91 91
16558.12 90
16559.34 103
16560.55 63
16561.77 75
16562.98 96
16564.20 120
16565.42 94
16566.63 82
16567.85 72
16569.06 85
16570.28 95
16571.50 75
16572.71 80
16573.93 64
16575.15 103
16576.36 95
16577.58 78
16578.79 68
16580.01 71
16581.23 83
16582.44 107
16583.66 81
16584.88 87
16586.09 73
16587.31 65
16588.53 78
16589.74 71
16590.96 85
16592.18 77
16593.40 64
16594.61 79
16595.83 99
16597.05 75
16598.26 100
16599.48 76
16600.70 69
16601.92 103
16603.13 101
16604.35 68
16605.57 64
16606.78 62
16608.00 74
16609.22 66
16610.44 71
16611.66 71
16612.87 71
16614.09 82
16615.31 74
16616.53 80
16617.74 60
16618.96 83
16620.18 93
16621.40 78
16622.62 91
16623.83 93
16625.05 82
16626.27 88
16627.49 97
16628.71 66
16629.93 89
16631.14 68
16632.36 79
16633.58 57
16634.80 80
16636.02 76
16637.24 67
16638.45 84
16639.67 71
16640.89 65
16642.11 56
16643.33 61
16644.55 80
16645.77 84
16646.99 80
16648.21 75
16649.42 74
16650.64 80
16651.86 105
16653.08 94
16654.30 58
16655.52 64
16656.74 73
16657.96 93
16659.18 83
16660.40 76
16661.62 77
16662.84 70
16664.06 69
16665.28 78
16666.50 76
16667.72 70
16668.93 76
16670.15 65
16671.37 77
16672.59 74
16673.81 78
16675.03 72
16676.25 69
16677.47 80
16678.69 76
16679.91 92
16681.13 79
16682.36 78
16683.58 78
16684.80 73
16686.02 69
16687.24 85
16688.46 65
16689.68 88
16690.90 69
16692.12 102
16693.34 86
16694.56 84
16695.78 80
16697.00 79
16698.22 63
16699.44 91
16700.66 83
16701.89 85
16703.11 75
16704.33 76
16705.55 78
16706.77 63
16707.99 79
16709.21 78
16710.43 75
16711.65 61
16712.88 64
16714.10 60
16715.32 70
16716.54 77
16717.76 75
16718.98 61
16720.20 57
16721.43 74
16722.65 74
16723.87 64
16725.09 79
16726.31 52
16727.54 67
16728.76 79
16729.98 84
16731.20 78
16732.42 71
16733.65 76
16734.87 96
16736.09 94
16737.31 74
16738.53 71
16739.76 67
16740.98 68
16742.20 71
16743.42 74
16744.65 76
16745.87 77
16747.09 70
16748.31 81
16749.54 83
16750.76 68
16751.98 79
16753.21 61
16754.43 77
16755.65 73
16756.87 56
16758.10 70
16759.32 85
16760.54 72
16761.77 59
16762.99 78
16764.21 69
16765.44 78
16766.66 91
16767.88 69
16769.11 58
16770.33 74
16771.55 75
16772.78 61
16774.00 59
16775.22 76
16776.45 71
16777.67 64
16778.90 80
16780.12 87
16781.34 74
16782.57 99
16783.79 75
16785.02 71
16786.24 81
16787.46 69
16788.69 86
16789.91 88
16791.14 94
16792.36 92
16793.58 76
16794.81 94
16796.03 72
16797.26 76
16798.48 62
16799.71 62
16800.93 86
16802.16 75
16803.38 78
16804.61 73
16805.83 54
16807.06 75
16808.28 76
16809.50 64
16810.73 88
16811.95 91
16813.18 101
16814.40 56
16815.63 62
16816.86 65
16818.08 62
16819.31 47
16820.53 77
16821.76 73
16822.98 83
16824.21 65
16825.43 54
16826.66 64
16827.88 67
16829.11 73
16830.33 75
16831.56 58
16832.79 84
16834.01 69
16835.24 90
16836.46 86
16837.69 75
16838.92 80
16840.14 94
16841.37 82
16842.59 60
16843.82 86
16845.05 72
16846.27 87
16847.50 85
16848.73 73
16849.95 58
16851.18 120
16852.40 90
16853.63 85
16854.86 69
16856.08 88
16857.31 69
16858.54 74
16859.76 70
16860.99 69
16862.22 61
16863.44 88
16864.67 90
16865.90 77
16867.13 95
16868.35 82
16869.58 74
16870.81 85
16872.03 80
16873.26 95
16874.49 100
16875.72 78
16876.94 77
16878.17 81
16879.40 76
16880.63 97
16881.85 101
16883.08 90
16884.31 63
16885.54 88
16886.76 102
16887.99 89
16889.22 77
16890.45 99
16891.68 90
16892.90 69
16894.13 78
16895.36 70
16896.59 77
16897.82 104
16899.04 112
16900.27 93
16901.50 89
16902.73 88
16903.96 88
16905.18 82
16906.41 94
16907.64 92
16908.87 83
16910.10 83
16911.33 97
16912.56 71
16913.78 69
16915.01 55
16916.24 80
16917.47 91
16918.70 95
16919.93 102
16921.16 98
16922.39 86
16923.62 67
16924.85 63
16926.07 80
16927.30 89
16928.53 71
16929.76 64
16930.99 69
16932.22 84
16933.45 76
16934.68 57
16935.91 62
16937.14 78
16938.37 76
16939.60 74
16940.83 78
16942.06 74
16943.29 76
16944.52 68
16945.75 78
16946.98 62
16948.21 106
16949.44 79
16950.67 77
16951.90 72
16953.13 79
16954.36 93
16955.59 60
16956.82 75
16958.05 69
16959.28 77
16960.51 97
16961.74 62
16962.97 74
16964.20 65
16965.43 79
16966.66 77
16967.89 76
16969.12 71
16970.35 92
16971.58 74
16972.82 79
16974.05 80
16975.28 87
16976.51 85
16977.74 86
16978.97 84
16980.20 72
16981.43 84
16982.66 74
16983.90 77
16985.13 79
16986.36 78
16987.59 78
16988.82 88
16990.05 67
16991.28 66
16992.52 76
16993.75 79
16994.98 89
16996.21 85
16997.44 49
16998.67 56
16999.91 73
17001.14 93
17002.37 62
17003.60 67
17004.83 74
17006.07 81
17007.30 72
17008.53 55
17009.76 61
17010.99 65
17012.23 66
17013.46 90
17014.69 68
17015.92 72
17017.16 76
17018.39 69
17019.62 61
17020.85 77
17022.09 67
17023.32 65
17024.55 66
17025.78 71
17027.02 72
17028.25 55
17029.48 79
17030.72 73
17031.95 55
17033.18 67
17034.42 81
17035.65 78
17036.88 75
17038.11 68
17039.35 50
17040.58 59
17041.81 65
17043.05 83
17044.28 75
17045.52 81
17046.75 79
17047.98 66
17049.22 69
17050.45 71
17051.68 75
17052.92 69
17054.15 65
17055.38 64
17056.62 58
17057.85 67
17059.09 83
17060.32 91
17061.55 88
17062.79 51
17064.02 63
17065.26 61
17066.49 49
17067.73 65
17068.96 72
17070.19 86
17071.43 65
17072.66 56
17073.90 56
17075.13 75
17076.37 62
17077.60 58
17078.84 74
17080.07 74
17081.31 62
17082.54 81
17083.78 79
17085.01 72
17086.25 114
17087.48 84
17088.72 56
17089.95 60
17091.19 74
17092.42 69
17093.66 79
17094.89 85
17096.13 84
17097.36 58
17098.60 74
17099.83 75
17101.07 91
17102.30 73
17103.54 72
17104.78 70
17106.01 64
17107.25 90
17108.48 79
17109.72 70
17110.95 52
17112.19 71
17113.43 85
17114.66 65
17115.90 65
17117.13 81
17118.37 67
17119.61 74
17120.84 80
17122.08 50
17123.32 59
17124.55 82
17125.79 73
17127.02 65
17128.26 71
17129.50 60
17130.73 61
17131.97 65
17133.21 73
17134.44 75
17135.68 94
17136.92 67
17138.15 61
17139.39 83
17140.63 67
17141.87 64
17143.10 73
17144.34 76
17145.58 60
17146.81 60
17148.05 69
17149.29 61
17150.53 69
17151.76 61
17153.00 59
17154.24 73
17155.48 65
17156.71 78
17157.95 69
17159.19 57
17160.43 40
17161.66 65
17162.90 59
17164.14 56
17165.38 84
17166.62 83
17167.85 69
17169.09 60
17170.33 82
17171.57 59
17172.81 79
17174.04 62
17175.28 65
17176.52 58
17177.76 79
17179.00 69
17180.23 62
17181.47 61
17182.71 78
17183.95 75
17185.19 92
17186.43 64
17187.67 71
17188.90 79
17190.14 84
17191.38 61
17192.62 48
17193.86 45
17195.10 71
17196.34 76
17197.58 80
17198.82 54
17200.05 60
17201.29 90
17202.53 77
17203.77 58
17205.01 43
17206.25 74
17207.49 96
17208.73 77
17209.97 51
17211.21 66
17212.45 73
17213.69 88
17214.93 92
17216.17 68
17217.41 61
17218.65 56
17219.89 65
17221.13 63
17222.37 78
17223.61 50
17224.85 73
17226.09 62
17227.33 55
17228.57 52
17229.81 59
17231.05 43
17232.29 65
17233.53 52
17234.77 52
17236.01 64
17237.25 69
17238.49 61
17239.73 46
17240.97 59
17242.21 76
17243.45 77
17244.69 78
17245.93 50
17247.17 61
17248.41 71
17249.66 55
17250.90 58
17252.14 59
17253.38 60
17254.62 60
17255.86 71
17257.10 81
17258.34 68
17259.58 62
17260.83 67
17262.07 66
17263.31 85
17264.55 54
17265.79 54
17267.03 70
17268.27 75
17269.52 64
17270.76 75
17272.00 54
17273.24 62
17274.48 79
17275.72 55
17276.97 61
17278.21 80
17279.45 73
17280.69 64
17281.93 58
17283.18 79
17284.42 61
17285.66 82
17286.90 57
17288.15 61
17289.39 46
17290.63 53
17291.87 57
17293.11 52
17294.36 53
17295.60 50
17296.84 67
17298.08 62
17299.33 43
17300.57 53
17301.81 67
17303.06 81
17304.30 89
17305.54 70
17306.78 65
17308.03 74
17309.27 60
17310.51 50
17311.76 55
17313.00 59
17314.24 90
17315.49 63
17316.73 66
17317.97 76
17319.22 68
17320.46 49
17321.70 53
17322.95 57
17324.19 53
17325.43 51
17326.68 61
17327.92 58
17329.17 65
17330.41 63
17331.65 78
17332.90 58
17334.14 46
17335.38 65
17336.63 58
17337.87 65
17339.12 61
17340.36 61
17341.61 86
17342.85 79
17344.09 60
17345.34 59
17346.58 52
17347.83 61
17349.07 53
17350.32 62
17351.56 48
17352.80 50
17354.05 67
17355.29 60
17356.54 61
17357.78 76
17359.03 86
17360.27 66
17361.52 62
17362.76 54
17364.01 68
17365.25 77
17366.50 77
17367.74 88
17368.99 79
17370.23 79
17371.48 77
17372.72 80
17373.97 60
17375.22 71
17376.46 58
17377.71 59
17378.95 60
17380.20 51
17381.44 69
17382.69 51
17383.93 68
17385.18 46
17386.43 54
17387.67 65
17388.92 73
17390.16 93
17391.41 98
17392.66 63
17393.90 55
17395.15 69
17396.39 84
17397.64 70
17398.89 69
17400.13 64
17401.38 64
17402.63 73
17403.87 72
17405.12 55
17406.37 59
17407.61 72
17408.86 98
17410.11 66
17411.35 46
17412.60 75
17413.85 70
17415.09 53
17416.34 57
17417.59 48
17418.83 54
17420.08 46
17421.33 59
17422.57 80
17423.82 80
17425.07 76
17426.32 59
17427.56 62
17428.81 55
17430.06 65
17431.31 65
17432.55 65
17433.80 51
17435.05 52
17436.30 66
17437.54 69
17438.79 49
17440.04 68
17441.29 103
17442.53 70
17443.78 59
17445.03 79
17446.28 62
17447.53 50
17448.77 62
17450.02 52
17451.27 45
17452.52 47
17453.77 63
17455.01 55
17456.26 58
17457.51 76
17458.76 70
17460.01 45
17461.26 58
17462.51 54
17463.75 60
17465.00 64
17466.25 56
17467.50 64
17468.75 52
17470.00 78
17471.25 73
17472.50 67
17473.74 60
17474.99 60
17476.24 59
17477.49 85
17478.74 72
17479.99 56
17481.24 56
17482.49 68
17483.74 62
17484.99 63
17486.24 46
17487.49 51
17488.74 75
17489.98 71
17491.23 90
17492.48 58
17493.73 69
17494.98 65
17496.23 86
17497.48 73
17498.73 64
17499.98 67
17501.23 61
17502.48 69
17503.73 64
17504.98 59
17506.23 64
17507.48 86
17508.73 72
17509.98 59
17511.23 60
17512.48 90
17513.73 91
17514.98 76
17516.24 64
17517.49 63
17518.74 77
17519.99 97
17521.24 86
17522.49 86
17523.74 79
17524.99 83
17526.24 55
17527.49 52
17528.74 48
17529.99 66
17531.24 85
17532.50 53
17533.75 58
17535.00 83
17536.25 52
17537.50 74
17538.75 93
17540.00 74
17541.25 77
17542.51 74
17543.76 78
17545.01 67
17546.26 71
17547.51 61
17548.76 67
17550.01 62
17551.27 61
17552.52 56
17553.77 71
17555.02 65
17556.27 57
17557.53 58
17558.78 59
17560.03 84
17561.28 87
17562.53 77
17563.79 74
17565.04 70
17566.29 78
17567.54 80
17568.80 39
17570.05 50
17571.30 68
17572.55 94
17573.81 71
17575.06 71
17576.31 73
17577.56 85
17578.82 99
17580.07 74
17581.32 75
17582.57 75
17583.83 69
17585.08 79
17586.33 88
17587.59 74
17588.84 85
17590.09 73
17591.35 71
17592.60 58
17593.85 67
17595.11 58
17596.36 66
17597.61 75
17598.87 64
17600.12 69
17601.37 80
17602.63 74
17603.88 70
17605.13 75
17606.39 75
17607.64 102
17608.89 90
17610.15 56
17611.40 65
17612.66 76
17613.91 67
17615.16 77
17616.42 58
17617.67 80
17618.93 75
17620.18 86
17621.43 81
17622.69 73
17623.94 103
17625.20 86
17626.45 84
17627.71 63
17628.96 62
17630.22 80
17631.47 82
17632.72 67
17633.98 68
17635.23 81
17636.49 63
17637.74 85
17639.00 71
17640.25 77
17641.51 75
17642.76 66
17644.02 62
17645.27 74
17646.53 76
17647.78 86
17649.04 88
17650.29 78
17651.55 69
17652.80 76
17654.06 85
17655.32 88
17656.57 69
17657.83 65
17659.08 65
17660.34 61
17661.59 99
17662.85 62
17664.11 65
17665.36 49
17666.62 52
17667.87 78
17669.13 73
17670.38 74
17671.64 72
17672.90 88
17674.15 82
17675.41 84
17676.67 78
17677.92 73
17679.18 67
17680.43 68
17681.69 66
17682.95 88
17684.20 65
17685.46 49
17686.72 81
17687.97 67
17689.23 51
17690.49 68
17691.74 93
17693.00 83
17694.26 84
17695.51 73
17696.77 72
17698.03 74
17699.28 69
17700.54 84
17701.80 80
17703.06 82
17704.31 91
17705.57 69
17706.83 50
17708.08 70
17709.34 68
17710.60 65
17711.86 62
17713.11 76
17714.37 58
17715.63 66
17716.89 62
17718.14 68
17719.40 81
17720.66 77
17721.92 65
17723.18 87
17724.43 70
17725.69 54
17726.95 92
17728.21 59
17729.47 64
17730.72 67
17731.98 79
17733.24 58
17734.50 62
17735.76 61
17737.02 67
17738.27 78
17739.53 77
17740.79 72
17742.05 63
17743.31 64
17744.57 63
17745.83 59
17747.08 54
17748.34 60
17749.60 58
17750.86 59
17752.12 64
17753.38 58
17754.64 54
17755.90 66
17757.16 57
17758.41 83
17759.67 68
17760.93 43
17762.19 54
17763.45 53
17764.71 66
17765.97 49
17767.23 58
17768.49 66
17769.75 68
17771.01 63
17772.27 51
17773.53 62
17774.79 60
17776.05 60
17777.31 60
17778.57 67
17779.83 73
17781.09 63
17782.35 56
17783.61 59
17784.87 60
17786.13 43
17787.39 46
17788.65 58
17789.91 57
17791.17 62
17792.43 65
17793.69 61
17794.95 49
17796.21 66
17797.47 47
17798.73 64
17799.99 67
17801.25 68
17802.51 53
17803.77 53
17805.03 52
17806.29 75
17807.55 77
17808.82 42
17810.08 47
17811.34 76
17812.60 50
17813.86 56
17815.12 58
17816.38 51
17817.64 76
17818.90 65
17820.17 60
17821.43 48
17822.69 59
17823.95 69
17825.21 58
17826.47 57
17827.73 57
17829.00 66
17830.26 43
17831.52 50
17832.78 45
17834.04 53
17835.31 73
17836.57 59
17837.83 50
17839.09 56
17840.35 62
17841.61 59
17842.88 44
17844.14 55
17845.40 47
17846.66 56
17847.93 65
17849.19 50
17850.45 53
17851.71 59
17852.98 59
17854.24 45
17855.50 60
17856.76 63
17858.03 59
17859.29 55
17860.55 61
17861.81 58
17863.08 65
17864.34 84
17865.60 64
17866.87 52
17868.13 46
17869.39 67
17870.65 70
17871.92 75
17873.18 66
17874.44 58
17875.71 80
17876.97 65
17878.23 68
17879.50 61
17880.76 44
17882.02 60
17883.29 69
17884.55 51
17885.82 45
17887.08 49
17888.34 55
17889.61 44
17890.87 54
17892.13 52
17893.40 69
17894.66 57
17895.93 46
17897.19 38
17898.45 41
17899.72 71
17900.98 67
17902.25 46
17903.51 55
17904.78 54
17906.04 62
17907.30 55
17908.57 56
17909.83 43
17911.10 43
17912.36 68
17913.63 79
17914.89 80
17916.16 67
17917.42 47
17918.69 59
17919.95 64
17921.22 51
17922.48 49
17923.75 57
17925.01 66
17926.28 60
17927.54 64
17928.81 58
17930.07 59
17931.34 56
17932.60 45
17933.87 59
17935.13 57
17936.40 47
17937.66 71
17938.93 55
17940.19 49
17941.46 71
17942.73 68
17943.99 58
17945.26 64
17946.52 53
17947.79 63
17949.05 66
17950.32 54
17951.59 65
17952.85 46
17954.12 56
17955.38 43
17956.65 68
17957.92 73
17959.18 53
17960.45 59
17961.72 62
17962.98 63
17964.25 50
17965.52 62
17966.78 62
17968.05 48
17969.31 61
17970.58 72
17971.85 64
17973.11 35
17974.38 66
17975.65 59
17976.92 61
17978.18 69
17979.45 72
17980.72 82
17981.98 80
17983.25 66
17984.52 53
17985.78 87
17987.05 81
17988.32 68
17989.59 73
17990.85 70
17992.12 48
17993.39 57
17994.66 59
17995.92 67
17997.19 64
17998.46 50
17999.73 64
18000.99 65
18002.26 32
18003.53 41
18004.80 66
18006.07 56
18007.33 55
18008.60 54
18009.87 54
18011.14 55
18012.41 51
18013.67 62
18014.94 65
18016.21 65
18017.48 58
18018.75 62
18020.02 56
18021.28 58
18022.55 60
18023.82 71
18025.09 87
18026.36 55
18027.63 64
18028.90 50
18030.16 54
18031.43 75
18032.70 64
18033.97 49
18035.24 52
18036.51 39
18037.78 61
18039.05 58
18040.32 57
18041.58 79
18042.85 68
18044.12 59
18045.39 69
18046.66 61
18047.93 69
18049.20 65
18050.47 47
18051.74 52
18053.01 50
18054.28 41
18055.55 67
18056.82 69
18058.09 55
18059.36 62
18060.63 69
18061.90 82
18063.17 62
18064.44 57
18065.71 59
18066.98 76
18068.25 66
18069.52 73
18070.79 67
18072.06 59
18073.33 73
18074.60 77
18075.87 62
18077.14 63
18078.41 67
18079.68 66
18080.95 65
18082.22 62
18083.49 59
18084.76 71
18086.03 66
18087.30 59
18088.57 95
18089.85 63
18091.12 81
18092.39 63
18093.66 50
18094.93 60
18096.20 66
18097.47 76
18098.74 59
18100.01 61
18101.29 57
18102.56 66
18103.83 70
18105.10 57
18106.37 51
18107.64 65
18108.91 81
18110.19 63
18111.46 51
18112.73 51
18114.00 53
18115.27 61
18116.54 75
18117.82 64
18119.09 57
18120.36 57
18121.63 55
18122.90 73
18124.18 72
18125.45 55
18126.72 52
18127.99 61
18129.26 53
18130.54 39
18131.81 56
18133.08 77
18134.35 58
18135.63 71
18136.90 51
18138.17 43
18139.44 66
18140.72 60
18141.99 59
18143.26 53
18144.53 56
18145.81 58
18147.08 56
18148.35 62
18149.63 51
18150.90 62
18152.17 70
18153.45 39
18154.72 68
18155.99 58
18157.26 78
18158.54 64
18159.81 56
18161.08 84
18162.36 60
18163.63 58
18164.91 84
18166.18 70
18167.45 73
18168.73 82
18170.00 78
18171.27 58
18172.55 72
18173.82 67
18175.09 55
18176.37 54
18177.64 52
18178.92 47
18180.19 54
18181.46 72
18182.74 52
18184.01 56
18185.29 68
18186.56 49
18187.84 57
18189.11 53
18190.38 51
18191.66 51
18192.93 50
18194.21 59
18195.48 52
18196.76 64
18198.03 62
18199.31 49
18200.58 70
18201.86 62
18203.13 72
18204.41 58
18205.68 66
18206.96 58
18208.23 65
18209.51 54
18210.78 70
18212.06 67
18213.33 49
18214.61 68
18215.88 56
18217.16 55
18218.43 60
18219.71 65
18220.98 63
18222.26 59
18223.53 66
18224.81 66
18226.09 55
18227.36 55
18228.64 49
18229.91 72
18231.19 53
18232.46 59
18233.74 53
18235.02 64
18236.29 45
18237.57 48
18238.84 57
18240.12 60
18241.40 64
18242.67 41
18243.95 33
18245.23 43
18246.50 53
18247.78 58
18249.05 83
18250.33 68
18251.61 63
18252.88 60
18254.16 50
18255.44 47
18256.71 51
18257.99 50
18259.27 65
18260.54 70
18261.82 63
18263.10 61
18264.38 64
18265.65 56
18266.93 49
18268.21 62
18269.48 66
18270.76 57
18272.04 84
18273.32 69
18274.59 72
18275.87 40
18277.15 70
18278.43 73
18279.70 72
18280.98 59
18282.26 62
18283.54 58
18284.81 61
18286.09 60
18287.37 38
18288.65 54
18289.92 51
18291.20 68
18292.48 54
18293.76 52
18295.04 66
18296.31 62
18297.59 55
18298.87 60
18300.15 60
18301.43 43
18302.71 66
18303.98 55
18305.26 53
18306.54 63
18307.82 61
18309.10 73
18310.38 71
18311.66 64
18312.93 64
18314.21 61
18315.49 64
18316.77 80
18318.05 48
18319.33 54
18320.61 100
18321.89 66
18323.17 67
18324.44 60
18325.72 68
18327.00 70
18328.28 43
18329.56 48
18330.84 59
18332.12 69
18333.40 60
18334.68 47
18335.96 47
18337.24 51
18338.52 60
18339.80 72
18341.08 58
18342.36 54
18343.64 71
18344.92 65
18346.20 51
18347.48 61
18348.76 93
18350.04 87
18351.32 72
18352.60 69
18353.88 73
18355.16 79
18356.44 75
18357.72 72
18359.00 49
18360.28 51
18361.56 55
18362.84 68
18364.12 65
18365.40 78
18366.68 69
18367.96 62
18369.24 72
18370.52 57
18371.80 69
18373.08 63
18374.36 58
18375.64 61
18376.93 67
18378.21 82
18379.49 63
18380.77 60
18382.05 58
18383.33 47
18384.61 40
18385.89 62
18387.17 47
18388.46 69
18389.74 63
18391.02 64
18392.30 63
18393.58 53
18394.86 49
18396.15 59
18397.43 76
18398.71 92
18399.99 45
18401.27 64
18402.55 52
18403.84 52
18405.12 51
18406.40 50
18407.68 64
18408.96 58
18410.25 42
18411.53 48
18412.81 52
18414.09 43
18415.37 51
18416.66 51
18417.94 51
18419.22 55
18420.50 55
18421.79 52
18423.07 67
18424.35 42
18425.63 41
18426.92 72
18428.20 74
18429.48 60
18430.77 53
18432.05 40
18433.33 49
18434.61 42
18435.90 43
18437.18 55
18438.46 49
18439.75 64
18441.03 56
18442.31 64
18443.60 73
18444.88 65
18446.16 53
18447.45 57
18448.73 75
18450.01 69
18451.30 62
18452.58 63
18453.86 68
18455.15 51
18456.43 51
18457.71 73
18459.00 53
18460.28 50
18461.57 77
18462.85 63
18464.13 72
18465.42 56
18466.70 43
18467.99 71
18469.27 76
18470.55 76
18471.84 59
18473.12 49
18474.41 51
18475.69 60
18476.98 45
18478.26 51
18479.55 58
18480.83 73
18482.11 63
18483.40 59
18484.68 59
18485.97 57
18487.25 47
18488.54 65
18489.82 56
18491.11 54
18492.39 34
18493.68 50
18494.96 47
18496.25 57
18497.53 60
18498.82 58
18500.10 63
18501.39 73
18502.67 56
18503.96 61
18505.24 61
18506.53 71
18507.82 55
18509.10 40
18510.39 55
18511.67 69
18512.96 61
18514.24 52
18515.53 51
18516.82 66
18518.10 53
18519.39 55
18520.67 57
18521.96 61
18523.25 44
18524.53 57
18525.82 69
18527.10 71
18528.39 60
18529.68 46
18530.96 74
18532.25 69
18533.54 50
18534.82 59
18536.11 58
18537.39 54
18538.68 54
18539.97 61
18541.25 79
18542.54 73
18543.83 54
18545.11 52
18546.40 62
18547.69 65
18548.98 60
18550.26 51
18551.55 51
18552.84 79
18554.12 83
18555.41 61
18556.70 72
18557.99 71
18559.27 60
18560.56 39
18561.85 49
18563.13 57
18564.42 60
18565.71 58
18567.00 70
18568.28 64
18569.57 59
18570.86 52
18572.15 63
18573.44 68
18574.72 61
18576.01 59
18577.30 65
18578.59 56
18579.88 55
18581.16 56
18582.45 88
18583.74 62
18585.03 50
18586.32 66
18587.60 54
18588.89 61
18590.18 54
18591.47 66
18592.76 82
18594.05 68
18595.33 63
18596.62 70
18597.91 59
18599.20 68
18600.49 73
18601.78 59
18603.07 64
18604.36 57
18605.64 55
18606.93 58
18608.22 67
18609.51 51
18610.80 62
18612.09 68
18613.38 59
18614.67 46
18615.96 55
18617.25 59
18618.54 61
18619.83 47
18621.12 62
18622.40 49
18623.69 74
18624.98 69
18626.27 66
18627.56 52
18628.85 65
18630.14 55
18631.43 41
18632.72 47
18634.01 58
18635.30 64
18636.59 57
18637.88 53
18639.17 62
18640.46 47
18641.75 63
18643.04 62
18644.33 64
18645.62 55
18646.91 50
18648.20 55
18649.49 46
18650.78 48
18652.08 50
18653.37 55
18654.66 65
18655.95 58
18657.24 50
18658.53 50
18659.82 58
18661.11 45
18662.40 64
18663.69 46
18664.98 67
18666.27 74
18667.56 72
18668.86 47
18670.15 55
18671.44 81
18672.73 61
18674.02 69
18675.31 50
18676.60 44
18677.90 46
18679.19 50
18680.48 70
18681.77 49
18683.06 63
18684.35 63
18685.64 64
18686.94 42
18688.23 41
18689.52 62
18690.81 55
18692.10 63
18693.40 75
18694.69 62
18695.98 53
18697.27 51
18698.56 58
18699.86 49
18701.15 51
18702.44 51
18703.73 50
18705.03 39
18706.32 68
18707.61 76
18708.90 57
18710.19 56
18711.49 63
18712.78 58
18714.07 44
18715.37 51
18716.66 59
18717.95 73
18719.24 70
18720.54 57
18721.83 63
18723.12 51
18724.42 54
18725.71 61
18727.00 62
18728.30 53
18729.59 52
18730.88 61
18732.17 69
18733.47 80
18734.76 53
18736.05 53
18737.35 79
18738.64 54
18739.94 50
18741.23 57
18742.52 64
18743.82 50
18745.11 62
18746.40 50
18747.70 51
18748.99 55
18750.29 65
18751.58 60
18752.87 60
18754.17 76
18755.46 70
18756.76 78
18758.05 48
18759.34 73
18760.64 56
18761.93 57
18763.23 59
18764.52 47
18765.82 59
18767.11 65
18768.41 66
18769.70 66
18770.99 77
18772.29 52
18773.58 54
18774.88 59
18776.17 50
18777.47 61
18778.76 72
18780.06 56
18781.35 64
18782.65 67
18783.94 55
18785.24 42
18786.53 55
18787.83 60
18789.12 44
18790.42 51
18791.71 57
18793.01 62
18794.31 58
18795.60 49
18796.90 60
18798.19 63
18799.49 75
18800.78 62
18802.08 42
18803.37 56
18804.67 65
18805.97 60
18807.26 47
18808.56 68
18809.85 53
18811.15 40
18812.45 50
18813.74 53
18815.04 57
18816.34 59
18817.63 69
18818.93 45
18820.22 55
18821.52 64
18822.82 38
18824.11 65
18825.41 55
18826.71 58
18828.00 60
18829.30 64
18830.60 61
18831.89 61
18833.19 54
18834.49 56
18835.78 55
18837.08 52
18838.38 69
18839.67 61
18840.97 61
18842.27 68
18843.57 48
18844.86 45
18846.16 57
18847.46 50
18848.75 75
18850.05 52
18851.35 57
18852.65 51
18853.94 63
18855.24 44
18856.54 50
18857.84 57
18859.13 62
18860.43 47
18861.73 65
18863.03 56
18864.33 72
18865.62 75
18866.92 69
18868.22 55
18869.52 58
18870.82 64
18872.11 61
18873.41 50
18874.71 45
18876.01 69
18877.31 49
18878.61 51
18879.90 39
18881.20 48
18882.50 44
18883.80 60
18885.10 49
18886.40 34
18887.70 67
18888.99 69
18890.29 57
18891.59 47
18892.89 59
18894.19 68
18895.49 59
18896.79 70
18898.09 83
18899.39 61
18900.68 55
18901.98 59
18903.28 48
18904.58 63
18905.88 68
18907.18 77
18908.48 51
18909.78 59
18911.08 49
18912.38 70
18913.68 64
18914.98 58
18916.28 63
18917.58 57
18918.88 53
18920.18 52
18921.48 60
18922.78 62
18924.08 55
18925.38 61
18926.68 66
18927.98 55
18929.28 57
18930.58 52
18931.88 49
18933.18 57
18934.48 48
18935.78 51
18937.08 54
18938.38 46
18939.68 54
18940.98 61
18942.28 52
18943.58 45
18944.88 43
18946.18 61
18947.48 80
18948.78 48
18950.08 49
18951.39 42
18952.69 55
18953.99 55
18955.29 53
18956.59 54
18957.89 64
18959.19 71
18960.49 46
18961.79 54
18963.09 48
18964.40 56
18965.70 45
18967.00 55
18968.30 63
18969.60 69
18970.90 81
18972.21 62
18973.51 61
18974.81 67
18976.11 37
18977.41 48
18978.71 56
18980.02 77
18981.32 65
18982.62 42
18983.92 57
18985.22 60
18986.53 70
18987.83 59
18989.13 59
18990.43 52
18991.73 54
18993.04 54
18994.34 52
18995.64 53
18996.94 65
18998.25 57
18999.55 47
19000.85 47
19002.15 44
19003.46 45
19004.76 51
19006.06 65
19007.36 66
19008.67 54
19009.97 57
19011.27 67
19012.58 88
19013.88 78
19015.18 60
19016.49 58
19017.79 56
19019.09 44
19020.40 65
19021.70 65
19023.00 42
19024.31 46
19025.61 76
19026.91 59
19028.22 47
19029.52 53
19030.82 46
19032.13 49
19033.43 82
19034.73 66
19036.04 51
19037.34 43
19038.65 52
19039.95 76
19041.25 50
19042.56 58
19043.86 64
19045.17 70
19046.47 72
19047.77 66
19049.08 61
19050.38 84
19051.69 82
19052.99 54
19054.30 54
19055.60 40
19056.90 81
19058.21 53
19059.51 51
19060.82 49
19062.12 49
19063.43 65
19064.73 57
19066.04 89
19067.34 34
19068.65 46
19069.95 62
19071.26 46
19072.56 42
19073.87 41
19075.17 53
19076.48 47
19077.78 55
19079.09 39
19080.39 55
19081.70 67
19083.00 55
19084.31 75
19085.61 64
19086.92 59
19088.23 66
19089.53 51
19090.84 60
19092.14 61
19093.45 61
19094.75 48
19096.06 41
19097.37 43
19098.67 56
19099.98 60
19101.28 48
19102.59 39
19103.90 34
19105.20 51
19106.51 50
19107.81 43
19109.12 51
19110.43 74
19111.73 53
19113.04 48
19114.35 37
19115.65 61
19116.96 59
19118.27 60
19119.57 75
19120.88 44
19122.19 66
19123.49 60
19124.80 60
19126.11 50
19127.41 44
19128.72 75
19130.03 78
19131.33 53
19132.64 50
19133.95 53
19135.26 51
19136.56 33
19137.87 50
19139.18 48
19140.49 43
19141.79 56
19143.10 64
19144.41 53
19145.71 45
19147.02 51
19148.33 55
19149.64 63
19150.95 54
19152.25 59
19153.56 56
19154.87 56
19156.18 64
19157.48 34
19158.79 54
19160.10 72
19161.41 63
19162.72 50
19164.03 41
19165.33 63
19166.64 62
19167.95 51
19169.26 55
19170.57 49
19171.88 58
19173.18 68
19174.49 57
19175.80 46
19177.11 40
19178.42 51
19179.73 35
19181.04 44
19182.34 50
19183.65 46
19184.96 42
19186.27 46
19187.58 47
19188.89 37
19190.20 55
19191.51 68
19192.82 54
19194.13 50
19195.43 53
19196.74 61
19198.05 50
19199.36 36
19200.67 52
19201.98 53
19203.29 35
19204.60 31
19205.91 51
19207.22 49
19208.53 51
19209.84 57
19211.15 60
19212.46 50
19213.77 54
19215.08 56
19216.39 51
19217.70 58
19219.01 69
19220.32 54
19221.63 47
19222.94 57
19224.25 40
19225.56 52
19226.87 43
19228.18 55
19229.49 47
19230.80 33
19232.11 71
19233.42 52
19234.73 51
19236.04 71
19237.35 44
19238.67 50
19239.98 46
19241.29 53
19242.60 53
19243.91 39
19245.22 45
19246.53 55
19247.84 52
19249.15 57
19250.46 48
19251.77 51
19253.09 58
19254.40 48
19255.71 45
19257.02 41
19258.33 47
19259.64 55
19260.95 44
19262.27 55
19263.58 37
19264.89 39
19266.20 45
19267.51 56
19268.82 58
19270.14 62
19271.45 54
19272.76 71
19274.07 50
19275.38 45
19276.70 57
19278.01 60
19279.32 72
19280.63 67
19281.94 51
19283.26 59
19284.57 49
19285.88 50
19287.19 42
19288.51 50
19289.82 34
19291.13 54
19292.44 55
19293.76 55
19295.07 39
19296.38 57
19297.69 44
19299.01 50
19300.32 62
19301.63 47
19302.95 33
19304.26 63
19305.57 54
19306.88 43
19308.20 64
19309.51 47
19310.82 59
19312.14 66
19313.45 71
19314.76 74
19316.08 62
19317.39 71
19318.70 38
19320.02 39
19321.33 52
19322.64 51
19323.96 55
19325.27 68
19326.59 49
19327.90 46
19329.21 50
19330.53 43
19331.84 66
19333.15 44
19334.47 45
19335.78 65
19337.10 58
19338.41 47
19339.73 41
19341.04 33
19342.35 41
19343.67 56
19344.98 59
19346.30 64
19347.61 51
19348.93 45
19350.24 46
19351.55 52
19352.87 67
19354.18 56
19355.50 57
19356.81 50
19358.13 40
19359.44 54
19360.76 43
19362.07 66
19363.39 48
19364.70 43
19366.02 52
19367.33 50
19368.65 52
19369.96 44
19371.28 66
19372.59 44
19373.91 60
19375.22 45
19376.54 35
19377.86 60
19379.17 55
19380.49 55
19381.80 58
19383.12 47
19384.43 46
19385.75 64
19387.07 55
19388.38 56
19389.70 56
19391.01 55
19392.33 56
19393.65 50
19394.96 44
19396.28 70
19397.59 43
19398.91 38
19400.23 56
19401.54 61
19402.86 66
19404.17 55
19405.49 46
19406.81 49
19408.12 59
19409.44 48
19410.76 42
19412.07 55
19413.39 45
19414.71 46
19416.02 41
19417.34 43
19418.66 54
19419.97 62
19421.29 64
19422.61 72
19423.93 54
19425.24 75
19426.56 47
19427.88 40
19429.19 58
19430.51 72
19431.83 54
19433.15 51
19434.46 63
19435.78 61
19437.10 77
19438.42 56
19439.73 60
19441.05 37
19442.37 52
19443.69 63
19445.00 74
19446.32 67
19447.64 59
19448.96 62
19450.28 42
19451.59 48
19452.91 45
19454.23 51
19455.55 68
19456.87 67
19458.18 63
19459.50 68
19460.82 44
19462.14 48
19463.46 50
19464.78 69
19466.09 65
19467.41 53
19468.73 57
19470.05 57
19471.37 53
19472.69 55
19474.01 53
19475.33 52
19476.64 47
19477.96 63
19479.28 47
19480.60 42
19481.92 50
19483.24 61
19484.56 53
19485.88 49
19487.20 48
19488.52 49
19489.83 69
19491.15 49
19492.47 57
19493.79 44
19495.11 53
19496.43 46
19497.75 63
19499.07 49
19500.39 49
19501.71 55
19503.03 71
19504.35 60
19505.67 62
19506.99 60
19508.31 86
19509.63 53
19510.95 70
19512.27 53
19513.59 47
19514.91 51
19516.23 54
19517.55 43
19518.87 49
19520.19 46
19521.51 52
19522.83 68
19524.15 43
19525.47 50
19526.79 59
19528.11 45
19529.43 51
19530.75 70
19532.08 79
19533.40 44
19534.72 60
19536.04 56
19537.36 53
19538.68 62
19540.00 56
19541.32 48
19542.64 56
19543.96 69
19545.29 57
19546.61 51
19547.93 56
19549.25 57
19550.57 60
19551.89 54
19553.21 48
19554.53 48
19555.86 57
19557.18 49
19558.50 42
19559.82 50
19561.14 54
19562.46 55
19563.79 65
19565.11 50
19566.43 43
19567.75 40
19569.07 59
19570.40 62
19571.72 52
19573.04 64
19574.36 57
19575.68 50
19577.01 46
19578.33 42
19579.65 42
19580.97 41
19582.30 67
19583.62 66
19584.94 52
19586.26 54
19587.59 39
19588.91 70
19590.23 40
19591.55 50
19592.88 46
19594.20 63
19595.52 69
19596.85 38
19598.17 62
19599.49 47
19600.81 65
19602.14 85
19603.46 59
19604.78 57
19606.11 70
19607.43 56
19608.75 61
19610.08 55
19611.40 46
19612.72 45
19614.05 55
19615.37 62
19616.69 55
19618.02 43
19619.34 43
19620.67 54
19621.99 56
19623.31 44
19624.64 35
19625.96 59
19627.29 60
19628.61 59
19629.93 51
19631.26 66
19632.58 77
19633.91 57
19635.23 66
19636.55 61
19637.88 51
19639.20 51
19640.53 64
19641.85 67
19643.18 68
19644.50 61
19645.82 65
19647.15 60
19648.47 67
19649.80 42
19651.12 49
19652.45 64
19653.77 59
19655.10 53
19656.42 55
19657.75 62
19659.07 56
19660.40 58
19661.72 61
19663.05 54
19664.37 47
19665.70 52
19667.02 58
19668.35 49
19669.67 48
19671.00 36
19672.33 40
19673.65 63
19674.98 47
19676.30 49
19677.63 34
19678.95 67
19680.28 44
19681.61 50
19682.93 54
19684.26 62
19685.58 65
19686.91 52
19688.23 40
19689.56 51
19690.89 63
19692.21 42
19693.54 59
19694.87 49
19696.19 63
19697.52 64
19698.84 42
19700.17 61
19701.50 52
19702.82 62
19704.15 46
19705.48 43
19706.80 57
19708.13 55
19709.46 74
19710.78 46
19712.11 57
19713.44 61
19714.76 47
19716.09 57
19717.42 59
19718.75 56
19720.07 47
19721.40 52
19722.73 67
19724.05 35
19725.38 58
19726.71 41
19728.04 63
19729.36 67
19730.69 55
19732.02 39
19733.35 43
19734.67 58
19736.00 59
19737.33 73
19738.66 60
19739.98 45
19741.31 64
19742.64 54
19743.97 51
19745.30 42
19746.62 49
19747.95 46
19749.28 42
19750.61 44
19751.94 60
19753.26 45
19754.59 28
19755.92 45
19757.25 49
19758.58 63
19759.91 50
19761.23 56
19762.56 53
19763.89 49
19765.22 51
19766.55 58
19767.88 58
19769.21 64
19770.53 58
19771.86 63
19773.19 79
19774.52 61
19775.85 50
19777.18 36
19778.51 44
19779.84 37
19781.17 52
19782.50 63
19783.83 52
19785.15 42
19786.48 71
19787.81 72
19789.14 65
19790.47 67
19791.80 53
19793.13 53
19794.46 43
19795.79 55
19797.12 54
19798.45 47
19799.78 43
19801.11 58
19802.44 49
19803.77 63
19805.10 58
19806.43 53
19807.76 53
19809.09 57
19810.42 68
19811.75 43
19813.08 55
19814.41 48
19815.74 52
19817.07 63
19818.40 53
19819.73 46
19821.06 46
19822.39 68
19823.72 42
19825.05 42
19826.38 58
19827.71 62
19829.05 48
19830.38 49
19831.71 56
19833.04 48
19834.37 49
19835.70 55
19837.03 50
19838.36 55
19839.69 69
19841.02 52
19842.36 49
19843.69 35
19845.02 58
19846.35 55
19847.68 56
19849.01 58
19850.34 63
19851.68 59
19853.01 42
19854.34 69
19855.67 58
19857.00 54
19858.33 63
19859.67 43
19861.00 54
19862.33 55
19863.66 62
19864.99 76
19866.32 60
19867.66 73
19868.99 70
19870.32 50
19871.65 57
19872.99 51
19874.32 57
19875.65 49
19876.98 67
19878.32 68
19879.65 81
19880.98 70
19882.31 63
19883.65 59
19884.98 63
19886.31 55
19887.64 69
19888.98 53
19890.31 40
19891.64 57
19892.97 60
19894.31 58
19895.64 61
19896.97 57
19898.31 58
19899.64 58
19900.97 48
19902.31 64
19903.64 56
19904.97 57
19906.31 57
19907.64 62
19908.97 76
19910.31 61
19911.64 64
19912.97 53
19914.31 55
19915.64 49
19916.97 41
19918.31 76
19919.64 52
19920.98 68
19922.31 60
19923.64 47
19924.98 46
19926.31 38
19927.65 44
19928.98 61
19930.31 50
19931.65 57
19932.98 40
19934.32 56
19935.65 52
19936.99 75
19938.32 54
19939.65 52
19940.99 54
19942.32 50
19943.66 44
19944.99 41
19946.33 51
19947.66 58
19949.00 53
19950.33 48
19951.67 66
19953.00 49
19954.34 59
19955.67 50
19957.01 64
19958.34 35
19959.68 62
19961.01 64
19962.35 49
19963.68 58
19965.02 48
19966.35 56
19967.69 69
19969.02 51
19970.36 47
19971.70 68
19973.03 80
19974.37 75
19975.70 64
19977.04 40
19978.37 50
19979.71 60
19981.05 52
19982.38 55
19983.72 54
19985.05 61
19986.39 70
19987.73 46
19989.06 59
19990.40 63
19991.73 65
19993.07 58
19994.41 52
19995.74 68
19997.08 41
19998.42 58
19999.75 62
20001.09 80
20002.43 60
20003.76 54
20005.10 62
20006.44 60
20007.77 47
20009.11 52
20010.45 59
20011.78 60
20013.12 70
20014.46 58
20015.79 51
20017.13 44
20018.47 56
20019.81 54
20021.14 39
20022.48 35
20023.82 50
20025.15 47
20026.49 49
20027.83 60
20029.17 50
20030.50 65
20031.84 60
20033.18 54
20034.52 54
20035.85 51
20037.19 56
20038.53 61
20039.87 64
20041.21 58
20042.54 55
20043.88 63
20045.22 46
20046.56 62
20047.90 69
20049.23 61
20050.57 46
20051.91 52
20053.25 67
20054.59 67
20055.93 54
20057.26 57
20058.60 58
20059.94 72
20061.28 53
20062.62 62
20063.96 69
20065.30 49
20066.63 53
20067.97 53
20069.31 61
20070.65 41
20071.99 55
20073.33 50
20074.67 81
20076.01 88
20077.35 40
20078.68 61
20080.02 59
20081.36 53
20082.70 40
20084.04 65
20085.38 66
20086.72 61
20088.06 41
20089.40 57
20090.74 46
20092.08 49
20093.42 59
20094.76 42
20096.10 63
20097.44 72
20098.78 72
20100.12 57
20101.46 58
20102.80 49
20104.14 48
20105.48 59
20106.82 57
20108.16 51
20109.50 74
20110.84 69
20112.18 52
20113.52 51
20114.86 59
20116.20 46
20117.54 64
20118.88 43
20120.22 46
20121.56 59
20122.90 44
20124.24 56
20125.58 64
20126.92 57
20128.26 75
20129.61 68
20130.95 63
20132.29 64
20133.63 56
20134.97 67
20136.31 52
20137.65 76
20138.99 52
20140.33 57
20141.67 48
20143.02 43
